# Supplementary material for: Flexibility of intrinsically disordered degrons in AUX/IAA proteins reinforces auxin co-receptor assemblies
Source: Nat Commun. 2020 May 8;11:2277. doi: 10.1038/s41467-020-16147-2 (PMC7210949; doi:10.1038/s41467-020-16147-2)
Supplement: Supplementary file 11 — Supplementary Data 8 [file 41467_2020_16147_MOESM11_ESM.gz › disvis_haddock_files/IAA12/cluster4_2.pdb]

REMARK FILENAME="complex_31w.pdb0"
REMARK ===============================================================
REMARK HADDOCK run for complex
REMARK initial structure: complex_31.pdb
REMARK final NOE weights: unambig 50 amb: 50
REMARK ===============================================================
REMARK            total,bonds,angles,improper,dihe,vdw,elec,air,cdih,coup,rdcs,vean,dani,xpcs,rg
REMARK energies: -391.445, 0, 0, 0, 0, -74.3222, -486.867, 169.744, 0, 0, 0, 0, 0, 0, 0
REMARK ===============================================================
REMARK            bonds,angles,impropers,dihe,air,cdih,coup,rdcs,vean,dani,xpcs
REMARK rms-dev.: 0,0,0,0,0.6175,0,0, 0, 0, 0, 0
REMARK ===============================================================
REMARK               air,cdih,coup,rdcs,vean,dani,xpcs
REMARK               >0.3,>5,>1,>0,>5,>0.2,>0.2
REMARK violations.: 6, 0, 0, 0, 0, 0, 0
REMARK ===============================================================
REMARK                        CVpartition#,violations,rms
REMARK AIRs cross-validation: 1, 16, 1.32015
REMARK ===============================================================
REMARK NCS energy: 0
REMARK ===============================================================
REMARK Symmetry energy: 0
REMARK ===============================================================
REMARK Desolvation energy: 40.5417
REMARK Internal energy free molecules: -21972.6
REMARK Internal energy complex: -33087
REMARK Binding energy: -11635.1
REMARK ===============================================================
REMARK buried surface area: 2643.53
REMARK ===============================================================
REMARK water - chain1: 0 0 0
REMARK water - chain2: 0 0 0
REMARK water - chain3: 0 0 0
REMARK water - chain4: 0 0 0
REMARK water - chain5: 0 0 0
REMARK water - chain6: 0 0 0
REMARK ===============================================================
REMARK water - water: 0 0 0
REMARK ===============================================================
REMARK DATE:09-Dec-2019  18:19:45       created by user: enmr049
REMARK VERSION:1.3U
ATOM      1  N   PHE A   9     -35.837  -0.663 -11.250  1.00 10.00      A   
ATOM      2  HN  PHE A   9     -35.265  -0.512 -12.037  1.00 10.00      A   
ATOM      3  CA  PHE A   9     -35.687   0.210 -10.093  1.00 10.00      A   
ATOM      4  CB  PHE A   9     -34.756  -0.422  -9.056  1.00 10.00      A   
ATOM      5  CG  PHE A   9     -35.459  -1.313  -8.071  1.00 10.00      A   
ATOM      6  CD1 PHE A   9     -35.371  -2.689  -8.177  1.00 10.00      A   
ATOM      7  CD2 PHE A   9     -36.206  -0.768  -7.038  1.00 10.00      A   
ATOM      8  CE1 PHE A   9     -36.013  -3.509  -7.269  1.00 10.00      A   
ATOM      9  CE2 PHE A   9     -36.852  -1.581  -6.126  1.00 10.00      A   
ATOM     10  CZ  PHE A   9     -36.755  -2.953  -6.242  1.00 10.00      A   
ATOM     11  C   PHE A   9     -35.172   1.590 -10.498  1.00 10.00      A   
ATOM     12  O   PHE A   9     -34.386   1.721 -11.438  1.00 10.00      A   
ATOM     13  N   PRO A  10     -35.638   2.638  -9.804  1.00 10.00      A   
ATOM     14  CA  PRO A  10     -35.218   4.018 -10.071  1.00 10.00      A   
ATOM     15  CB  PRO A  10     -36.041   4.844  -9.074  1.00 10.00      A   
ATOM     16  CG  PRO A  10     -37.179   3.962  -8.690  1.00 10.00      A   
ATOM     17  CD  PRO A  10     -36.634   2.567  -8.724  1.00 10.00      A   
ATOM     18  C   PRO A  10     -33.724   4.220  -9.812  1.00 10.00      A   
ATOM     19  O   PRO A  10     -33.095   3.443  -9.085  1.00 10.00      A   
ATOM     20  N   GLU A  11     -33.172   5.279 -10.390  1.00 10.00      A   
ATOM     21  HN  GLU A  11     -33.737   5.878 -10.928  1.00 10.00      A   
ATOM     22  CA  GLU A  11     -31.754   5.591 -10.244  1.00 10.00      A   
ATOM     23  CB  GLU A  11     -31.406   6.843 -11.052  1.00 10.00      A   
ATOM     24  CG  GLU A  11     -32.034   6.891 -12.437  1.00 10.00      A   
ATOM     25  CD  GLU A  11     -31.310   6.014 -13.432  1.00 10.00      A   
ATOM     26  OE1 GLU A  11     -30.210   6.405 -13.872  1.00 10.00      A   
ATOM     27  OE2 GLU A  11     -31.838   4.933 -13.780  1.00 10.00      A   
ATOM     28  C   GLU A  11     -31.383   5.814  -8.780  1.00 10.00      A   
ATOM     29  O   GLU A  11     -30.395   5.267  -8.291  1.00 10.00      A   
ATOM     30  N   GLU A  12     -32.192   6.614  -8.092  1.00 10.00      A   
ATOM     31  HN  GLU A  12     -32.964   7.011  -8.550  1.00 10.00      A   
ATOM     32  CA  GLU A  12     -31.968   6.935  -6.684  1.00 10.00      A   
ATOM     33  CB  GLU A  12     -33.050   7.899  -6.181  1.00 10.00      A   
ATOM     34  CG  GLU A  12     -34.471   7.462  -6.508  1.00 10.00      A   
ATOM     35  CD  GLU A  12     -35.429   8.627  -6.640  1.00 10.00      A   
ATOM     36  OE1 GLU A  12     -35.663   9.075  -7.779  1.00 10.00      A   
ATOM     37  OE2 GLU A  12     -35.965   9.089  -5.611  1.00 10.00      A   
ATOM     38  C   GLU A  12     -31.898   5.684  -5.802  1.00 10.00      A   
ATOM     39  O   GLU A  12     -31.029   5.573  -4.935  1.00 10.00      A   
ATOM     40  N   VAL A  13     -32.805   4.745  -6.037  1.00 10.00      A   
ATOM     41  HN  VAL A  13     -33.460   4.883  -6.750  1.00 10.00      A   
ATOM     42  CA  VAL A  13     -32.848   3.512  -5.258  1.00 10.00      A   
ATOM     43  CB  VAL A  13     -34.086   2.665  -5.616  1.00 10.00      A   
ATOM     44  CG1 VAL A  13     -34.055   1.326  -4.896  1.00 10.00      A   
ATOM     45  CG2 VAL A  13     -35.360   3.422  -5.282  1.00 10.00      A   
ATOM     46  C   VAL A  13     -31.586   2.686  -5.477  1.00 10.00      A   
ATOM     47  O   VAL A  13     -30.929   2.280  -4.521  1.00 10.00      A   
ATOM     48  N   LEU A  14     -31.245   2.466  -6.741  1.00 10.00      A   
ATOM     49  HN  LEU A  14     -31.803   2.842  -7.460  1.00 10.00      A   
ATOM     50  CA  LEU A  14     -30.063   1.685  -7.092  1.00 10.00      A   
ATOM     51  CB  LEU A  14     -29.967   1.515  -8.606  1.00 10.00      A   
ATOM     52  CG  LEU A  14     -31.051   0.642  -9.246  1.00 10.00      A   
ATOM     53  CD1 LEU A  14     -31.091   0.847 -10.753  1.00 10.00      A   
ATOM     54  CD2 LEU A  14     -30.823  -0.825  -8.912  1.00 10.00      A   
ATOM     55  C   LEU A  14     -28.791   2.322  -6.537  1.00 10.00      A   
ATOM     56  O   LEU A  14     -27.882   1.622  -6.091  1.00 10.00      A   
ATOM     57  N   GLU A  15     -28.742   3.651  -6.557  1.00 10.00      A   
ATOM     58  HN  GLU A  15     -29.499   4.149  -6.937  1.00 10.00      A   
ATOM     59  CA  GLU A  15     -27.598   4.397  -6.038  1.00 10.00      A   
ATOM     60  CB  GLU A  15     -27.830   5.903  -6.232  1.00 10.00      A   
ATOM     61  CG  GLU A  15     -27.073   6.797  -5.260  1.00 10.00      A   
ATOM     62  CD  GLU A  15     -25.732   7.252  -5.794  1.00 10.00      A   
ATOM     63  OE1 GLU A  15     -25.524   8.476  -5.915  1.00 10.00      A   
ATOM     64  OE2 GLU A  15     -24.880   6.398  -6.100  1.00 10.00      A   
ATOM     65  C   GLU A  15     -27.390   4.083  -4.558  1.00 10.00      A   
ATOM     66  O   GLU A  15     -26.264   3.869  -4.105  1.00 10.00      A   
ATOM     67  N   HIS A  16     -28.491   4.044  -3.819  1.00 10.00      A   
ATOM     68  HN  HIS A  16     -29.357   4.217  -4.249  1.00 10.00      A   
ATOM     69  CA  HIS A  16     -28.451   3.760  -2.392  1.00 10.00      A   
ATOM     70  CB  HIS A  16     -29.834   3.960  -1.758  1.00 10.00      A   
ATOM     71  CG  HIS A  16     -29.787   4.259  -0.288  1.00 10.00      A   
ATOM     72  ND1 HIS A  16     -29.944   5.537   0.191  1.00 10.00      A   
ATOM     73  CD2 HIS A  16     -29.599   3.412   0.753  1.00 10.00      A   
ATOM     74  CE1 HIS A  16     -29.848   5.442   1.505  1.00 10.00      A   
ATOM     75  NE2 HIS A  16     -29.640   4.177   1.886  1.00 10.00      A   
ATOM     76  HE2 HIS A  16     -29.526   3.855   2.816  1.00 10.00      A   
ATOM     77  C   HIS A  16     -27.932   2.348  -2.129  1.00 10.00      A   
ATOM     78  O   HIS A  16     -27.131   2.133  -1.221  1.00 10.00      A   
ATOM     79  N   VAL A  17     -28.374   1.394  -2.940  1.00 10.00      A   
ATOM     80  HN  VAL A  17     -29.004   1.628  -3.660  1.00 10.00      A   
ATOM     81  CA  VAL A  17     -27.952   0.006  -2.785  1.00 10.00      A   
ATOM     82  CB  VAL A  17     -28.709  -0.929  -3.753  1.00 10.00      A   
ATOM     83  CG1 VAL A  17     -28.350  -2.384  -3.490  1.00 10.00      A   
ATOM     84  CG2 VAL A  17     -30.208  -0.721  -3.627  1.00 10.00      A   
ATOM     85  C   VAL A  17     -26.448  -0.133  -3.014  1.00 10.00      A   
ATOM     86  O   VAL A  17     -25.752  -0.828  -2.269  1.00 10.00      A   
ATOM     87  N   PHE A  18     -25.946   0.564  -4.029  1.00 10.00      A   
ATOM     88  HN  PHE A  18     -26.549   1.127  -4.566  1.00 10.00      A   
ATOM     89  CA  PHE A  18     -24.526   0.511  -4.373  1.00 10.00      A   
ATOM     90  CB  PHE A  18     -24.260   1.173  -5.729  1.00 10.00      A   
ATOM     91  CG  PHE A  18     -24.832   0.432  -6.906  1.00 10.00      A   
ATOM     92  CD1 PHE A  18     -24.782   0.985  -8.175  1.00 10.00      A   
ATOM     93  CD2 PHE A  18     -25.423  -0.812  -6.747  1.00 10.00      A   
ATOM     94  CE1 PHE A  18     -25.307   0.314  -9.261  1.00 10.00      A   
ATOM     95  CE2 PHE A  18     -25.950  -1.488  -7.828  1.00 10.00      A   
ATOM     96  CZ  PHE A  18     -25.892  -0.924  -9.087  1.00 10.00      A   
ATOM     97  C   PHE A  18     -23.647   1.148  -3.301  1.00 10.00      A   
ATOM     98  O   PHE A  18     -22.455   0.853  -3.215  1.00 10.00      A   
ATOM     99  N   SER A  19     -24.232   2.006  -2.472  1.00 10.00      A   
ATOM    100  HN  SER A  19     -25.192   2.189  -2.566  1.00 10.00      A   
ATOM    101  CA  SER A  19     -23.473   2.673  -1.422  1.00 10.00      A   
ATOM    102  CB  SER A  19     -24.220   3.900  -0.881  1.00 10.00      A   
ATOM    103  OG  SER A  19     -25.274   3.531  -0.003  1.00 10.00      A   
ATOM    104  HG  SER A  19     -25.932   3.004  -0.485  1.00 10.00      A   
ATOM    105  C   SER A  19     -23.115   1.706  -0.292  1.00 10.00      A   
ATOM    106  O   SER A  19     -22.289   2.019   0.565  1.00 10.00      A   
ATOM    107  N   PHE A  20     -23.738   0.531  -0.295  1.00 10.00      A   
ATOM    108  HN  PHE A  20     -24.390   0.335  -1.005  1.00 10.00      A   
ATOM    109  CA  PHE A  20     -23.475  -0.476   0.726  1.00 10.00      A   
ATOM    110  CB  PHE A  20     -24.767  -1.186   1.149  1.00 10.00      A   
ATOM    111  CG  PHE A  20     -25.733  -0.308   1.883  1.00 10.00      A   
ATOM    112  CD1 PHE A  20     -27.027  -0.143   1.420  1.00 10.00      A   
ATOM    113  CD2 PHE A  20     -25.348   0.362   3.029  1.00 10.00      A   
ATOM    114  CE1 PHE A  20     -27.919   0.674   2.087  1.00 10.00      A   
ATOM    115  CE2 PHE A  20     -26.234   1.179   3.702  1.00 10.00      A   
ATOM    116  CZ  PHE A  20     -27.522   1.337   3.231  1.00 10.00      A   
ATOM    117  C   PHE A  20     -22.467  -1.501   0.229  1.00 10.00      A   
ATOM    118  O   PHE A  20     -22.095  -2.426   0.952  1.00 10.00      A   
ATOM    119  N   ILE A  21     -22.029  -1.339  -1.009  1.00 10.00      A   
ATOM    120  HN  ILE A  21     -22.357  -0.581  -1.542  1.00 10.00      A   
ATOM    121  CA  ILE A  21     -21.070  -2.255  -1.598  1.00 10.00      A   
ATOM    122  CB  ILE A  21     -21.654  -2.954  -2.849  1.00 10.00      A   
ATOM    123  CG1 ILE A  21     -23.028  -3.563  -2.541  1.00 10.00      A   
ATOM    124  CG2 ILE A  21     -20.696  -4.023  -3.353  1.00 10.00      A   
ATOM    125  CD1 ILE A  21     -23.773  -4.058  -3.762  1.00 10.00      A   
ATOM    126  C   ILE A  21     -19.798  -1.512  -1.991  1.00 10.00      A   
ATOM    127  O   ILE A  21     -19.743  -0.893  -3.051  1.00 10.00      A   
ATOM    128  N   GLN A  22     -18.787  -1.562  -1.131  1.00 10.00      A   
ATOM    129  HN  GLN A  22     -18.896  -2.043  -0.284  1.00 10.00      A   
ATOM    130  CA  GLN A  22     -17.520  -0.897  -1.405  1.00 10.00      A   
ATOM    131  CB  GLN A  22     -17.190   0.119  -0.312  1.00 10.00      A   
ATOM    132  CG  GLN A  22     -17.786   1.493  -0.571  1.00 10.00      A   
ATOM    133  CD  GLN A  22     -17.249   2.121  -1.844  1.00 10.00      A   
ATOM    134  OE1 GLN A  22     -17.984   2.771  -2.593  1.00 10.00      A   
ATOM    135  NE2 GLN A  22     -15.959   1.952  -2.085  1.00 10.00      A   
ATOM    136 HE21 GLN A  22     -15.429   1.442  -1.436  1.00 10.00      A   
ATOM    137 HE22 GLN A  22     -15.586   2.338  -2.899  1.00 10.00      A   
ATOM    138  C   GLN A  22     -16.393  -1.910  -1.580  1.00 10.00      A   
ATOM    139  O   GLN A  22     -15.215  -1.553  -1.637  1.00 10.00      A   
ATOM    140  N   LEU A  23     -16.768  -3.182  -1.670  1.00 10.00      A   
ATOM    141  HN  LEU A  23     -17.717  -3.403  -1.612  1.00 10.00      A   
ATOM    142  CA  LEU A  23     -15.800  -4.251  -1.869  1.00 10.00      A   
ATOM    143  CB  LEU A  23     -16.372  -5.603  -1.441  1.00 10.00      A   
ATOM    144  CG  LEU A  23     -16.633  -5.794   0.054  1.00 10.00      A   
ATOM    145  CD1 LEU A  23     -18.024  -5.307   0.425  1.00 10.00      A   
ATOM    146  CD2 LEU A  23     -16.453  -7.251   0.446  1.00 10.00      A   
ATOM    147  C   LEU A  23     -15.410  -4.299  -3.339  1.00 10.00      A   
ATOM    148  O   LEU A  23     -16.277  -4.377  -4.212  1.00 10.00      A   
ATOM    149  N   ASP A  24     -14.113  -4.254  -3.607  1.00 10.00      A   
ATOM    150  HN  ASP A  24     -13.474  -4.217  -2.863  1.00 10.00      A   
ATOM    151  CA  ASP A  24     -13.600  -4.264  -4.977  1.00 10.00      A   
ATOM    152  CB  ASP A  24     -12.073  -4.180  -4.984  1.00 10.00      A   
ATOM    153  CG  ASP A  24     -11.554  -2.754  -4.926  1.00 10.00      A   
ATOM    154  OD1 ASP A  24     -12.264  -1.870  -4.391  1.00 10.00      A   
ATOM    155  OD2 ASP A  24     -10.433  -2.512  -5.414  1.00 10.00      A   
ATOM    156  C   ASP A  24     -14.071  -5.485  -5.762  1.00 10.00      A   
ATOM    157  O   ASP A  24     -14.497  -5.370  -6.913  1.00 10.00      A   
ATOM    158  N   LYS A  25     -14.003  -6.651  -5.130  1.00 10.00      A   
ATOM    159  HN  LYS A  25     -13.647  -6.675  -4.213  1.00 10.00      A   
ATOM    160  CA  LYS A  25     -14.422  -7.900  -5.764  1.00 10.00      A   
ATOM    161  CB  LYS A  25     -14.132  -9.092  -4.848  1.00 10.00      A   
ATOM    162  CG  LYS A  25     -12.656  -9.390  -4.644  1.00 10.00      A   
ATOM    163  CD  LYS A  25     -12.467 -10.550  -3.678  1.00 10.00      A   
ATOM    164  CE  LYS A  25     -10.998 -10.818  -3.406  1.00 10.00      A   
ATOM    165  NZ  LYS A  25     -10.316 -11.399  -4.589  1.00 10.00      A   
ATOM    166  HZ1 LYS A  25      -9.335 -11.639  -4.353  1.00 10.00      A   
ATOM    167  HZ2 LYS A  25     -10.310 -10.715  -5.373  1.00 10.00      A   
ATOM    168  HZ3 LYS A  25     -10.808 -12.262  -4.899  1.00 10.00      A   
ATOM    169  C   LYS A  25     -15.906  -7.882  -6.135  1.00 10.00      A   
ATOM    170  O   LYS A  25     -16.296  -8.358  -7.203  1.00 10.00      A   
ATOM    171  N   ASP A  26     -16.728  -7.328  -5.253  1.00 10.00      A   
ATOM    172  HN  ASP A  26     -16.361  -6.951  -4.430  1.00 10.00      A   
ATOM    173  CA  ASP A  26     -18.166  -7.263  -5.482  1.00 10.00      A   
ATOM    174  CB  ASP A  26     -18.919  -7.074  -4.164  1.00 10.00      A   
ATOM    175  CG  ASP A  26     -19.039  -8.357  -3.366  1.00 10.00      A   
ATOM    176  OD1 ASP A  26     -19.306  -9.415  -3.972  1.00 10.00      A   
ATOM    177  OD2 ASP A  26     -18.866  -8.310  -2.133  1.00 10.00      A   
ATOM    178  C   ASP A  26     -18.530  -6.156  -6.464  1.00 10.00      A   
ATOM    179  O   ASP A  26     -19.399  -6.335  -7.317  1.00 10.00      A   
ATOM    180  N   ARG A  27     -17.852  -5.017  -6.345  1.00 10.00      A   
ATOM    181  HN  ARG A  27     -17.166  -4.942  -5.644  1.00 10.00      A   
ATOM    182  CA  ARG A  27     -18.096  -3.870  -7.216  1.00 10.00      A   
ATOM    183  CB  ARG A  27     -17.144  -2.721  -6.866  1.00 10.00      A   
ATOM    184  CG  ARG A  27     -17.721  -1.719  -5.883  1.00 10.00      A   
ATOM    185  CD  ARG A  27     -18.724  -0.812  -6.573  1.00 10.00      A   
ATOM    186  NE  ARG A  27     -19.406   0.074  -5.633  1.00 10.00      A   
ATOM    187  HE  ARG A  27     -19.486  -0.239  -4.700  1.00 10.00      A   
ATOM    188  CZ  ARG A  27     -19.923   1.259  -5.965  1.00 10.00      A   
ATOM    189  NH1 ARG A  27     -19.825   1.704  -7.211  1.00 10.00      A   
ATOM    190 HH11 ARG A  27     -20.226   2.631  -7.475  1.00 10.00      A   
ATOM    191 HH12 ARG A  27     -19.340   1.125  -7.947  1.00 10.00      A   
ATOM    192  NH2 ARG A  27     -20.540   1.996  -5.047  1.00 10.00      A   
ATOM    193 HH21 ARG A  27     -20.635   1.649  -4.066  1.00 10.00      A   
ATOM    194 HH22 ARG A  27     -20.935   2.927  -5.302  1.00 10.00      A   
ATOM    195  C   ARG A  27     -17.953  -4.243  -8.690  1.00 10.00      A   
ATOM    196  O   ARG A  27     -18.743  -3.813  -9.531  1.00 10.00      A   
ATOM    197  N   ASN A  28     -16.951  -5.056  -8.993  1.00 10.00      A   
ATOM    198  HN  ASN A  28     -16.361  -5.373  -8.275  1.00 10.00      A   
ATOM    199  CA  ASN A  28     -16.699  -5.483 -10.365  1.00 10.00      A   
ATOM    200  CB  ASN A  28     -15.333  -6.157 -10.494  1.00 10.00      A   
ATOM    201  CG  ASN A  28     -14.193  -5.177 -10.328  1.00 10.00      A   
ATOM    202  OD1 ASN A  28     -14.336  -3.984 -10.599  1.00 10.00      A   
ATOM    203  ND2 ASN A  28     -13.055  -5.672  -9.879  1.00 10.00      A   
ATOM    204 HD21 ASN A  28     -13.012  -6.637  -9.683  1.00 10.00      A   
ATOM    205 HD22 ASN A  28     -12.296  -5.057  -9.755  1.00 10.00      A   
ATOM    206  C   ASN A  28     -17.803  -6.393 -10.891  1.00 10.00      A   
ATOM    207  O   ASN A  28     -18.206  -6.280 -12.050  1.00 10.00      A   
ATOM    208  N   SER A  29     -18.299  -7.283 -10.035  1.00 10.00      A   
ATOM    209  HN  SER A  29     -17.938  -7.329  -9.124  1.00 10.00      A   
ATOM    210  CA  SER A  29     -19.362  -8.202 -10.420  1.00 10.00      A   
ATOM    211  CB  SER A  29     -19.621  -9.215  -9.300  1.00 10.00      A   
ATOM    212  OG  SER A  29     -18.433  -9.926  -8.976  1.00 10.00      A   
ATOM    213  HG  SER A  29     -18.540 -10.356  -8.118  1.00 10.00      A   
ATOM    214  C   SER A  29     -20.642  -7.440 -10.765  1.00 10.00      A   
ATOM    215  O   SER A  29     -21.368  -7.807 -11.691  1.00 10.00      A   
ATOM    216  N   VAL A  30     -20.896  -6.365 -10.033  1.00 10.00      A   
ATOM    217  HN  VAL A  30     -20.274  -6.119  -9.315  1.00 10.00      A   
ATOM    218  CA  VAL A  30     -22.077  -5.543 -10.255  1.00 10.00      A   
ATOM    219  CB  VAL A  30     -22.214  -4.455  -9.169  1.00 10.00      A   
ATOM    220  CG1 VAL A  30     -23.399  -3.543  -9.454  1.00 10.00      A   
ATOM    221  CG2 VAL A  30     -22.352  -5.093  -7.797  1.00 10.00      A   
ATOM    222  C   VAL A  30     -22.046  -4.886 -11.633  1.00 10.00      A   
ATOM    223  O   VAL A  30     -23.048  -4.868 -12.348  1.00 10.00      A   
ATOM    224  N   SER A  31     -20.883  -4.382 -12.021  1.00 10.00      A   
ATOM    225  HN  SER A  31     -20.107  -4.454 -11.426  1.00 10.00      A   
ATOM    226  CA  SER A  31     -20.729  -3.715 -13.310  1.00 10.00      A   
ATOM    227  CB  SER A  31     -19.429  -2.900 -13.328  1.00 10.00      A   
ATOM    228  OG  SER A  31     -18.309  -3.702 -12.969  1.00 10.00      A   
ATOM    229  HG  SER A  31     -18.610  -4.597 -12.759  1.00 10.00      A   
ATOM    230  C   SER A  31     -20.753  -4.697 -14.483  1.00 10.00      A   
ATOM    231  O   SER A  31     -20.612  -4.297 -15.637  1.00 10.00      A   
ATOM    232  N   LEU A  32     -20.951  -5.979 -14.196  1.00 10.00      A   
ATOM    233  HN  LEU A  32     -21.099  -6.250 -13.260  1.00 10.00      A   
ATOM    234  CA  LEU A  32     -20.961  -6.990 -15.247  1.00 10.00      A   
ATOM    235  CB  LEU A  32     -19.890  -8.046 -14.984  1.00 10.00      A   
ATOM    236  CG  LEU A  32     -18.459  -7.666 -15.361  1.00 10.00      A   
ATOM    237  CD1 LEU A  32     -17.472  -8.665 -14.779  1.00 10.00      A   
ATOM    238  CD2 LEU A  32     -18.313  -7.594 -16.873  1.00 10.00      A   
ATOM    239  C   LEU A  32     -22.325  -7.652 -15.421  1.00 10.00      A   
ATOM    240  O   LEU A  32     -22.446  -8.653 -16.127  1.00 10.00      A   
ATOM    241  N   VAL A  33     -23.351  -7.100 -14.788  1.00 10.00      A   
ATOM    242  HN  VAL A  33     -23.205  -6.308 -14.230  1.00 10.00      A   
ATOM    243  CA  VAL A  33     -24.692  -7.667 -14.898  1.00 10.00      A   
ATOM    244  CB  VAL A  33     -25.515  -7.529 -13.596  1.00 10.00      A   
ATOM    245  CG1 VAL A  33     -24.806  -8.230 -12.450  1.00 10.00      A   
ATOM    246  CG2 VAL A  33     -25.780  -6.072 -13.249  1.00 10.00      A   
ATOM    247  C   VAL A  33     -25.463  -7.104 -16.095  1.00 10.00      A   
ATOM    248  O   VAL A  33     -26.130  -7.853 -16.812  1.00 10.00      A   
ATOM    249  N   CYS A  34     -25.348  -5.795 -16.317  1.00 10.00      A   
ATOM    250  HN  CYS A  34     -24.780  -5.258 -15.726  1.00 10.00      A   
ATOM    251  CA  CYS A  34     -26.032  -5.130 -17.417  1.00 10.00      A   
ATOM    252  CB  CYS A  34     -27.547  -5.111 -17.177  1.00 10.00      A   
ATOM    253  SG  CYS A  34     -28.051  -4.256 -15.664  1.00 10.00      A   
ATOM    254  HG  CYS A  34     -28.578  -5.150 -14.838  1.00 10.00      A   
ATOM    255  C   CYS A  34     -25.508  -3.704 -17.559  1.00 10.00      A   
ATOM    256  O   CYS A  34     -24.791  -3.216 -16.678  1.00 10.00      A   
ATOM    257  N   LYS A  35     -25.858  -3.044 -18.658  1.00 10.00      A   
ATOM    258  HN  LYS A  35     -26.419  -3.498 -19.336  1.00 10.00      A   
ATOM    259  CA  LYS A  35     -25.415  -1.674 -18.903  1.00 10.00      A   
ATOM    260  CB  LYS A  35     -25.714  -1.241 -20.341  1.00 10.00      A   
ATOM    261  CG  LYS A  35     -25.084   0.086 -20.737  1.00 10.00      A   
ATOM    262  CD  LYS A  35     -25.374   0.427 -22.188  1.00 10.00      A   
ATOM    263  CE  LYS A  35     -25.088   1.890 -22.480  1.00 10.00      A   
ATOM    264  NZ  LYS A  35     -23.641   2.206 -22.358  1.00 10.00      A   
ATOM    265  HZ1 LYS A  35     -23.334   2.802 -23.154  1.00 10.00      A   
ATOM    266  HZ2 LYS A  35     -23.084   1.329 -22.363  1.00 10.00      A   
ATOM    267  HZ3 LYS A  35     -23.459   2.719 -21.467  1.00 10.00      A   
ATOM    268  C   LYS A  35     -26.023  -0.690 -17.902  1.00 10.00      A   
ATOM    269  O   LYS A  35     -25.368   0.273 -17.500  1.00 10.00      A   
ATOM    270  N   SER A  36     -27.271  -0.944 -17.498  1.00 10.00      A   
ATOM    271  HN  SER A  36     -27.740  -1.724 -17.861  1.00 10.00      A   
ATOM    272  CA  SER A  36     -27.962  -0.082 -16.537  1.00 10.00      A   
ATOM    273  CB  SER A  36     -29.341  -0.655 -16.196  1.00 10.00      A   
ATOM    274  OG  SER A  36     -30.142  -0.791 -17.353  1.00 10.00      A   
ATOM    275  HG  SER A  36     -29.670  -0.420 -18.108  1.00 10.00      A   
ATOM    276  C   SER A  36     -27.155   0.075 -15.254  1.00 10.00      A   
ATOM    277  O   SER A  36     -26.873   1.191 -14.816  1.00 10.00      A   
ATOM    278  N   TRP A  37     -26.774  -1.054 -14.671  1.00 10.00      A   
ATOM    279  HN  TRP A  37     -27.013  -1.913 -15.084  1.00 10.00      A   
ATOM    280  CA  TRP A  37     -26.014  -1.054 -13.432  1.00 10.00      A   
ATOM    281  CB  TRP A  37     -26.039  -2.440 -12.780  1.00 10.00      A   
ATOM    282  CG  TRP A  37     -27.386  -2.840 -12.234  1.00 10.00      A   
ATOM    283  CD1 TRP A  37     -28.616  -2.457 -12.696  1.00 10.00      A   
ATOM    284  CD2 TRP A  37     -27.638  -3.715 -11.125  1.00 10.00      A   
ATOM    285  NE1 TRP A  37     -29.609  -3.029 -11.941  1.00 10.00      A   
ATOM    286  HE1 TRP A  37     -30.579  -2.903 -12.076  1.00 10.00      A   
ATOM    287  CE2 TRP A  37     -29.036  -3.807 -10.972  1.00 10.00      A   
ATOM    288  CE3 TRP A  37     -26.816  -4.428 -10.247  1.00 10.00      A   
ATOM    289  CZ2 TRP A  37     -29.628  -4.582  -9.981  1.00 10.00      A   
ATOM    290  CZ3 TRP A  37     -27.408  -5.196  -9.263  1.00 10.00      A   
ATOM    291  CH2 TRP A  37     -28.799  -5.268  -9.138  1.00 10.00      A   
ATOM    292  C   TRP A  37     -24.583  -0.579 -13.661  1.00 10.00      A   
ATOM    293  O   TRP A  37     -23.997   0.071 -12.800  1.00 10.00      A   
ATOM    294  N   TYR A  38     -24.037  -0.882 -14.835  1.00 10.00      A   
ATOM    295  HN  TYR A  38     -24.562  -1.391 -15.490  1.00 10.00      A   
ATOM    296  CA  TYR A  38     -22.677  -0.482 -15.178  1.00 10.00      A   
ATOM    297  CB  TYR A  38     -22.263  -1.072 -16.534  1.00 10.00      A   
ATOM    298  CG  TYR A  38     -21.036  -0.433 -17.152  1.00 10.00      A   
ATOM    299  CD1 TYR A  38     -21.154   0.446 -18.225  1.00 10.00      A   
ATOM    300  CD2 TYR A  38     -19.763  -0.698 -16.662  1.00 10.00      A   
ATOM    301  CE1 TYR A  38     -20.041   1.041 -18.787  1.00 10.00      A   
ATOM    302  CE2 TYR A  38     -18.644  -0.108 -17.220  1.00 10.00      A   
ATOM    303  CZ  TYR A  38     -18.789   0.762 -18.283  1.00 10.00      A   
ATOM    304  OH  TYR A  38     -17.680   1.359 -18.832  1.00 10.00      A   
ATOM    305  HH  TYR A  38     -17.109   0.680 -19.215  1.00 10.00      A   
ATOM    306  C   TYR A  38     -22.534   1.038 -15.194  1.00 10.00      A   
ATOM    307  O   TYR A  38     -21.594   1.588 -14.616  1.00 10.00      A   
ATOM    308  N   GLU A  39     -23.478   1.712 -15.843  1.00 10.00      A   
ATOM    309  HN  GLU A  39     -24.219   1.220 -16.265  1.00 10.00      A   
ATOM    310  CA  GLU A  39     -23.443   3.165 -15.940  1.00 10.00      A   
ATOM    311  CB  GLU A  39     -24.481   3.669 -16.944  1.00 10.00      A   
ATOM    312  CG  GLU A  39     -24.237   3.197 -18.372  1.00 10.00      A   
ATOM    313  CD  GLU A  39     -23.157   3.983 -19.094  1.00 10.00      A   
ATOM    314  OE1 GLU A  39     -23.121   3.935 -20.345  1.00 10.00      A   
ATOM    315  OE2 GLU A  39     -22.347   4.662 -18.428  1.00 10.00      A   
ATOM    316  C   GLU A  39     -23.617   3.834 -14.575  1.00 10.00      A   
ATOM    317  O   GLU A  39     -23.059   4.902 -14.322  1.00 10.00      A   
ATOM    318  N   ILE A  40     -24.381   3.204 -13.698  1.00 10.00      A   
ATOM    319  HN  ILE A  40     -24.804   2.356 -13.951  1.00 10.00      A   
ATOM    320  CA  ILE A  40     -24.614   3.750 -12.365  1.00 10.00      A   
ATOM    321  CB  ILE A  40     -25.945   3.244 -11.763  1.00 10.00      A   
ATOM    322  CG1 ILE A  40     -27.103   3.633 -12.691  1.00 10.00      A   
ATOM    323  CG2 ILE A  40     -26.163   3.814 -10.369  1.00 10.00      A   
ATOM    324  CD1 ILE A  40     -28.481   3.328 -12.142  1.00 10.00      A   
ATOM    325  C   ILE A  40     -23.442   3.435 -11.435  1.00 10.00      A   
ATOM    326  O   ILE A  40     -23.020   4.281 -10.647  1.00 10.00      A   
ATOM    327  N   GLU A  41     -22.911   2.226 -11.556  1.00 10.00      A   
ATOM    328  HN  GLU A  41     -23.299   1.603 -12.210  1.00 10.00      A   
ATOM    329  CA  GLU A  41     -21.784   1.777 -10.742  1.00 10.00      A   
ATOM    330  CB  GLU A  41     -21.417   0.333 -11.116  1.00 10.00      A   
ATOM    331  CG  GLU A  41     -20.566  -0.409 -10.093  1.00 10.00      A   
ATOM    332  CD  GLU A  41     -19.088  -0.084 -10.193  1.00 10.00      A   
ATOM    333  OE1 GLU A  41     -18.441  -0.515 -11.169  1.00 10.00      A   
ATOM    334  OE2 GLU A  41     -18.566   0.596  -9.287  1.00 10.00      A   
ATOM    335  C   GLU A  41     -20.579   2.690 -10.942  1.00 10.00      A   
ATOM    336  O   GLU A  41     -19.985   3.177  -9.976  1.00 10.00      A   
ATOM    337  N   ARG A  42     -20.249   2.944 -12.202  1.00 10.00      A   
ATOM    338  HN  ARG A  42     -20.788   2.546 -12.920  1.00 10.00      A   
ATOM    339  CA  ARG A  42     -19.109   3.786 -12.552  1.00 10.00      A   
ATOM    340  CB  ARG A  42     -18.869   3.788 -14.065  1.00 10.00      A   
ATOM    341  CG  ARG A  42     -20.052   4.272 -14.887  1.00 10.00      A   
ATOM    342  CD  ARG A  42     -19.698   4.394 -16.356  1.00 10.00      A   
ATOM    343  NE  ARG A  42     -18.823   5.537 -16.617  1.00 10.00      A   
ATOM    344  HE  ARG A  42     -18.044   5.659 -16.022  1.00 10.00      A   
ATOM    345  CZ  ARG A  42     -19.030   6.413 -17.598  1.00 10.00      A   
ATOM    346  NH1 ARG A  42     -20.085   6.284 -18.396  1.00 10.00      A   
ATOM    347 HH11 ARG A  42     -20.764   5.493 -18.258  1.00 10.00      A   
ATOM    348 HH12 ARG A  42     -20.246   6.964 -19.169  1.00 10.00      A   
ATOM    349  NH2 ARG A  42     -18.185   7.426 -17.782  1.00 10.00      A   
ATOM    350 HH21 ARG A  42     -18.351   8.112 -18.551  1.00 10.00      A   
ATOM    351 HH22 ARG A  42     -17.350   7.543 -17.161  1.00 10.00      A   
ATOM    352  C   ARG A  42     -19.252   5.215 -12.028  1.00 10.00      A   
ATOM    353  O   ARG A  42     -18.260   5.920 -11.850  1.00 10.00      A   
ATOM    354  N   TRP A  43     -20.483   5.632 -11.762  1.00 10.00      A   
ATOM    355  HN  TRP A  43     -21.238   5.019 -11.894  1.00 10.00      A   
ATOM    356  CA  TRP A  43     -20.732   6.976 -11.264  1.00 10.00      A   
ATOM    357  CB  TRP A  43     -21.929   7.614 -11.974  1.00 10.00      A   
ATOM    358  CG  TRP A  43     -21.574   8.320 -13.247  1.00 10.00      A   
ATOM    359  CD1 TRP A  43     -21.492   7.772 -14.494  1.00 10.00      A   
ATOM    360  CD2 TRP A  43     -21.250   9.708 -13.401  1.00 10.00      A   
ATOM    361  NE1 TRP A  43     -21.139   8.729 -15.411  1.00 10.00      A   
ATOM    362  HE1 TRP A  43     -21.018   8.580 -16.373  1.00 10.00      A   
ATOM    363  CE2 TRP A  43     -20.985   9.927 -14.765  1.00 10.00      A   
ATOM    364  CE3 TRP A  43     -21.159  10.788 -12.518  1.00 10.00      A   
ATOM    365  CZ2 TRP A  43     -20.635  11.178 -15.268  1.00 10.00      A   
ATOM    366  CZ3 TRP A  43     -20.812  12.029 -13.018  1.00 10.00      A   
ATOM    367  CH2 TRP A  43     -20.555  12.214 -14.380  1.00 10.00      A   
ATOM    368  C   TRP A  43     -20.942   6.999  -9.753  1.00 10.00      A   
ATOM    369  O   TRP A  43     -21.391   8.004  -9.209  1.00 10.00      A   
ATOM    370  N   CYS A  44     -20.625   5.903  -9.070  1.00 10.00      A   
ATOM    371  HN  CYS A  44     -20.292   5.110  -9.546  1.00 10.00      A   
ATOM    372  CA  CYS A  44     -20.799   5.863  -7.622  1.00 10.00      A   
ATOM    373  CB  CYS A  44     -22.159   5.275  -7.247  1.00 10.00      A   
ATOM    374  SG  CYS A  44     -22.426   3.586  -7.826  1.00 10.00      A   
ATOM    375  HG  CYS A  44     -22.882   3.656  -9.073  1.00 10.00      A   
ATOM    376  C   CYS A  44     -19.681   5.119  -6.896  1.00 10.00      A   
ATOM    377  O   CYS A  44     -19.781   4.880  -5.692  1.00 10.00      A   
ATOM    378  N   ARG A  45     -18.630   4.735  -7.610  1.00 10.00      A   
ATOM    379  HN  ARG A  45     -18.594   4.930  -8.569  1.00 10.00      A   
ATOM    380  CA  ARG A  45     -17.522   4.031  -6.974  1.00 10.00      A   
ATOM    381  CB  ARG A  45     -16.712   3.200  -7.971  1.00 10.00      A   
ATOM    382  CG  ARG A  45     -15.988   2.027  -7.324  1.00 10.00      A   
ATOM    383  CD  ARG A  45     -15.111   1.269  -8.313  1.00 10.00      A   
ATOM    384  NE  ARG A  45     -15.873   0.330  -9.134  1.00 10.00      A   
ATOM    385  HE  ARG A  45     -16.795   0.595  -9.390  1.00 10.00      A   
ATOM    386  CZ  ARG A  45     -15.415  -0.857  -9.538  1.00 10.00      A   
ATOM    387  NH1 ARG A  45     -14.201  -1.273  -9.191  1.00 10.00      A   
ATOM    388 HH11 ARG A  45     -13.589  -0.673  -8.591  1.00 10.00      A   
ATOM    389 HH12 ARG A  45     -13.854  -2.204  -9.514  1.00 10.00      A   
ATOM    390  NH2 ARG A  45     -16.170  -1.617 -10.320  1.00 10.00      A   
ATOM    391 HH21 ARG A  45     -17.124  -1.279 -10.620  1.00 10.00      A   
ATOM    392 HH22 ARG A  45     -15.825  -2.548 -10.641  1.00 10.00      A   
ATOM    393  C   ARG A  45     -16.632   5.021  -6.230  1.00 10.00      A   
ATOM    394  O   ARG A  45     -15.889   5.786  -6.840  1.00 10.00      A   
ATOM    395  N   ARG A  46     -16.730   4.999  -4.906  1.00 10.00      A   
ATOM    396  HN  ARG A  46     -17.346   4.360  -4.489  1.00 10.00      A   
ATOM    397  CA  ARG A  46     -15.971   5.908  -4.050  1.00 10.00      A   
ATOM    398  CB  ARG A  46     -16.380   5.743  -2.583  1.00 10.00      A   
ATOM    399  CG  ARG A  46     -17.830   6.076  -2.275  1.00 10.00      A   
ATOM    400  CD  ARG A  46     -18.155   5.734  -0.829  1.00 10.00      A   
ATOM    401  NE  ARG A  46     -19.555   5.988  -0.492  1.00 10.00      A   
ATOM    402  HE  ARG A  46     -20.064   6.572  -1.097  1.00 10.00      A   
ATOM    403  CZ  ARG A  46     -20.166   5.491   0.587  1.00 10.00      A   
ATOM    404  NH1 ARG A  46     -19.502   4.708   1.436  1.00 10.00      A   
ATOM    405 HH11 ARG A  46     -19.985   4.321   2.279  1.00 10.00      A   
ATOM    406 HH12 ARG A  46     -18.498   4.483   1.267  1.00 10.00      A   
ATOM    407  NH2 ARG A  46     -21.443   5.779   0.818  1.00 10.00      A   
ATOM    408 HH21 ARG A  46     -21.970   6.397   0.160  1.00 10.00      A   
ATOM    409 HH22 ARG A  46     -21.924   5.394   1.663  1.00 10.00      A   
ATOM    410  C   ARG A  46     -14.461   5.737  -4.167  1.00 10.00      A   
ATOM    411  O   ARG A  46     -13.717   6.708  -4.039  1.00 10.00      A   
ATOM    412  N   LYS A  47     -13.998   4.521  -4.413  1.00 10.00      A   
ATOM    413  HN  LYS A  47     -14.619   3.780  -4.564  1.00 10.00      A   
ATOM    414  CA  LYS A  47     -12.564   4.291  -4.489  1.00 10.00      A   
ATOM    415  CB  LYS A  47     -12.022   3.873  -3.120  1.00 10.00      A   
ATOM    416  CG  LYS A  47     -12.699   2.649  -2.525  1.00 10.00      A   
ATOM    417  CD  LYS A  47     -11.688   1.728  -1.864  1.00 10.00      A   
ATOM    418  CE  LYS A  47     -10.966   0.872  -2.893  1.00 10.00      A   
ATOM    419  NZ  LYS A  47      -9.748   0.227  -2.330  1.00 10.00      A   
ATOM    420  HZ1 LYS A  47      -9.019   0.955  -2.125  1.00 10.00      A   
ATOM    421  HZ2 LYS A  47      -9.356  -0.455  -3.007  1.00 10.00      A   
ATOM    422  HZ3 LYS A  47      -9.975  -0.271  -1.446  1.00 10.00      A   
ATOM    423  C   LYS A  47     -12.178   3.249  -5.525  1.00 10.00      A   
ATOM    424  O   LYS A  47     -12.996   2.433  -5.943  1.00 10.00      A   
ATOM    425  N   VAL A  48     -10.910   3.283  -5.910  1.00 10.00      A   
ATOM    426  HN  VAL A  48     -10.315   3.960  -5.515  1.00 10.00      A   
ATOM    427  CA  VAL A  48     -10.355   2.343  -6.874  1.00 10.00      A   
ATOM    428  CB  VAL A  48     -10.180   2.965  -8.280  1.00 10.00      A   
ATOM    429  CG1 VAL A  48     -11.527   3.152  -8.958  1.00 10.00      A   
ATOM    430  CG2 VAL A  48      -9.420   4.282  -8.215  1.00 10.00      A   
ATOM    431  C   VAL A  48      -9.004   1.862  -6.366  1.00 10.00      A   
ATOM    432  O   VAL A  48      -8.236   2.649  -5.809  1.00 10.00      A   
ATOM    433  N   PHE A  49      -8.726   0.578  -6.524  1.00 10.00      A   
ATOM    434  HN  PHE A  49      -9.380  -0.010  -6.967  1.00 10.00      A   
ATOM    435  CA  PHE A  49      -7.465   0.012  -6.069  1.00 10.00      A   
ATOM    436  CB  PHE A  49      -7.680  -0.873  -4.835  1.00 10.00      A   
ATOM    437  CG  PHE A  49      -6.399  -1.348  -4.201  1.00 10.00      A   
ATOM    438  CD1 PHE A  49      -5.844  -0.660  -3.136  1.00 10.00      A   
ATOM    439  CD2 PHE A  49      -5.746  -2.475  -4.676  1.00 10.00      A   
ATOM    440  CE1 PHE A  49      -4.662  -1.081  -2.556  1.00 10.00      A   
ATOM    441  CE2 PHE A  49      -4.567  -2.901  -4.100  1.00 10.00      A   
ATOM    442  CZ  PHE A  49      -4.023  -2.203  -3.039  1.00 10.00      A   
ATOM    443  C   PHE A  49      -6.815  -0.795  -7.180  1.00 10.00      A   
ATOM    444  O   PHE A  49      -7.287  -1.877  -7.532  1.00 10.00      A   
ATOM    445  N   ILE A  50      -5.734  -0.271  -7.731  1.00 10.00      A   
ATOM    446  HN  ILE A  50      -5.393   0.591  -7.401  1.00 10.00      A   
ATOM    447  CA  ILE A  50      -5.031  -0.952  -8.805  1.00 10.00      A   
ATOM    448  CB  ILE A  50      -4.818  -0.035 -10.027  1.00 10.00      A   
ATOM    449  CG1 ILE A  50      -6.045   0.857 -10.272  1.00 10.00      A   
ATOM    450  CG2 ILE A  50      -4.497  -0.860 -11.265  1.00 10.00      A   
ATOM    451  CD1 ILE A  50      -7.293   0.111 -10.695  1.00 10.00      A   
ATOM    452  C   ILE A  50      -3.684  -1.461  -8.307  1.00 10.00      A   
ATOM    453  O   ILE A  50      -2.862  -0.688  -7.811  1.00 10.00      A   
ATOM    454  N   GLY A  51      -3.470  -2.764  -8.439  1.00 10.00      A   
ATOM    455  HN  GLY A  51      -4.169  -3.323  -8.841  1.00 10.00      A   
ATOM    456  CA  GLY A  51      -2.229  -3.373  -7.994  1.00 10.00      A   
ATOM    457  C   GLY A  51      -1.037  -3.008  -8.857  1.00 10.00      A   
ATOM    458  O   GLY A  51       0.105  -3.181  -8.444  1.00 10.00      A   
ATOM    459  N   ASN A  52      -1.302  -2.511 -10.057  1.00 10.00      A   
ATOM    460  HN  ASN A  52      -2.236  -2.408 -10.336  1.00 10.00      A   
ATOM    461  CA  ASN A  52      -0.241  -2.111 -10.974  1.00 10.00      A   
ATOM    462  CB  ASN A  52       0.096  -3.245 -11.946  1.00 10.00      A   
ATOM    463  CG  ASN A  52       1.410  -3.037 -12.683  1.00 10.00      A   
ATOM    464  OD1 ASN A  52       1.800  -1.909 -12.986  1.00 10.00      A   
ATOM    465  ND2 ASN A  52       2.105  -4.129 -12.971  1.00 10.00      A   
ATOM    466 HD21 ASN A  52       1.735  -4.998 -12.699  1.00 10.00      A   
ATOM    467 HD22 ASN A  52       2.957  -4.026 -13.440  1.00 10.00      A   
ATOM    468  C   ASN A  52      -0.657  -0.863 -11.738  1.00 10.00      A   
ATOM    469  O   ASN A  52      -1.606  -0.894 -12.521  1.00 10.00      A   
ATOM    470  N   CYS A  53       0.057   0.232 -11.509  1.00 10.00      A   
ATOM    471  HN  CYS A  53       0.814   0.188 -10.878  1.00 10.00      A   
ATOM    472  CA  CYS A  53      -0.247   1.501 -12.161  1.00 10.00      A   
ATOM    473  CB  CYS A  53       0.565   2.633 -11.529  1.00 10.00      A   
ATOM    474  SG  CYS A  53       2.342   2.309 -11.432  1.00 10.00      A   
ATOM    475  HG  CYS A  53       2.774   2.732 -10.250  1.00 10.00      A   
ATOM    476  C   CYS A  53      -0.009   1.449 -13.671  1.00 10.00      A   
ATOM    477  O   CYS A  53      -0.500   2.292 -14.414  1.00 10.00      A   
ATOM    478  N   TYR A  54       0.736   0.451 -14.127  1.00 10.00      A   
ATOM    479  HN  TYR A  54       1.102  -0.205 -13.493  1.00 10.00      A   
ATOM    480  CA  TYR A  54       1.028   0.312 -15.547  1.00 10.00      A   
ATOM    481  CB  TYR A  54       2.487  -0.101 -15.766  1.00 10.00      A   
ATOM    482  CG  TYR A  54       3.482   1.002 -15.475  1.00 10.00      A   
ATOM    483  CD1 TYR A  54       4.757   0.714 -15.006  1.00 10.00      A   
ATOM    484  CD2 TYR A  54       3.145   2.335 -15.675  1.00 10.00      A   
ATOM    485  CE1 TYR A  54       5.667   1.722 -14.748  1.00 10.00      A   
ATOM    486  CE2 TYR A  54       4.047   3.348 -15.416  1.00 10.00      A   
ATOM    487  CZ  TYR A  54       5.305   3.037 -14.955  1.00 10.00      A   
ATOM    488  OH  TYR A  54       6.209   4.048 -14.703  1.00 10.00      A   
ATOM    489  HH  TYR A  54       6.634   4.317 -15.539  1.00 10.00      A   
ATOM    490  C   TYR A  54       0.068  -0.660 -16.231  1.00 10.00      A   
ATOM    491  O   TYR A  54       0.253  -1.022 -17.396  1.00 10.00      A   
ATOM    492  N   ALA A  55      -0.967  -1.068 -15.510  1.00 10.00      A   
ATOM    493  HN  ALA A  55      -1.073  -0.740 -14.589  1.00 10.00      A   
ATOM    494  CA  ALA A  55      -1.951  -1.995 -16.051  1.00 10.00      A   
ATOM    495  CB  ALA A  55      -2.452  -2.937 -14.966  1.00 10.00      A   
ATOM    496  C   ALA A  55      -3.115  -1.254 -16.703  1.00 10.00      A   
ATOM    497  O   ALA A  55      -3.862  -1.830 -17.494  1.00 10.00      A   
ATOM    498  N   VAL A  56      -3.257   0.025 -16.376  1.00 10.00      A   
ATOM    499  HN  VAL A  56      -2.617   0.435 -15.756  1.00 10.00      A   
ATOM    500  CA  VAL A  56      -4.337   0.844 -16.922  1.00 10.00      A   
ATOM    501  CB  VAL A  56      -5.619   0.734 -16.059  1.00 10.00      A   
ATOM    502  CG1 VAL A  56      -5.373   1.216 -14.634  1.00 10.00      A   
ATOM    503  CG2 VAL A  56      -6.786   1.475 -16.693  1.00 10.00      A   
ATOM    504  C   VAL A  56      -3.903   2.306 -17.032  1.00 10.00      A   
ATOM    505  O   VAL A  56      -3.163   2.804 -16.185  1.00 10.00      A   
ATOM    506  N   SER A  57      -4.343   2.977 -18.092  1.00 10.00      A   
ATOM    507  HN  SER A  57      -4.908   2.519 -18.751  1.00 10.00      A   
ATOM    508  CA  SER A  57      -3.999   4.376 -18.306  1.00 10.00      A   
ATOM    509  CB  SER A  57      -4.265   4.777 -19.759  1.00 10.00      A   
ATOM    510  OG  SER A  57      -4.599   3.654 -20.557  1.00 10.00      A   
ATOM    511  HG  SER A  57      -5.541   3.461 -20.463  1.00 10.00      A   
ATOM    512  C   SER A  57      -4.778   5.290 -17.360  1.00 10.00      A   
ATOM    513  O   SER A  57      -5.959   5.054 -17.085  1.00 10.00      A   
ATOM    514  N   PRO A  58      -4.126   6.354 -16.860  1.00 10.00      A   
ATOM    515  CA  PRO A  58      -4.745   7.312 -15.932  1.00 10.00      A   
ATOM    516  CB  PRO A  58      -3.698   8.424 -15.822  1.00 10.00      A   
ATOM    517  CG  PRO A  58      -2.407   7.751 -16.130  1.00 10.00      A   
ATOM    518  CD  PRO A  58      -2.722   6.701 -17.155  1.00 10.00      A   
ATOM    519  C   PRO A  58      -6.055   7.883 -16.471  1.00 10.00      A   
ATOM    520  O   PRO A  58      -7.062   7.937 -15.756  1.00 10.00      A   
ATOM    521  N   ALA A  59      -6.040   8.293 -17.736  1.00 10.00      A   
ATOM    522  HN  ALA A  59      -5.207   8.214 -18.250  1.00 10.00      A   
ATOM    523  CA  ALA A  59      -7.217   8.867 -18.378  1.00 10.00      A   
ATOM    524  CB  ALA A  59      -6.887   9.318 -19.793  1.00 10.00      A   
ATOM    525  C   ALA A  59      -8.384   7.885 -18.398  1.00 10.00      A   
ATOM    526  O   ALA A  59      -9.531   8.268 -18.181  1.00 10.00      A   
ATOM    527  N   THR A  60      -8.080   6.618 -18.648  1.00 10.00      A   
ATOM    528  HN  THR A  60      -7.143   6.371 -18.801  1.00 10.00      A   
ATOM    529  CA  THR A  60      -9.095   5.579 -18.703  1.00 10.00      A   
ATOM    530  CB  THR A  60      -8.473   4.239 -19.136  1.00 10.00      A   
ATOM    531  OG1 THR A  60      -7.402   4.496 -20.059  1.00 10.00      A   
ATOM    532  HG1 THR A  60      -7.643   4.161 -20.930  1.00 10.00      A   
ATOM    533  CG2 THR A  60      -9.518   3.359 -19.800  1.00 10.00      A   
ATOM    534  C   THR A  60      -9.797   5.411 -17.356  1.00 10.00      A   
ATOM    535  O   THR A  60     -11.015   5.226 -17.300  1.00 10.00      A   
ATOM    536  N   VAL A  61      -9.025   5.497 -16.275  1.00 10.00      A   
ATOM    537  HN  VAL A  61      -8.061   5.659 -16.385  1.00 10.00      A   
ATOM    538  CA  VAL A  61      -9.572   5.359 -14.930  1.00 10.00      A   
ATOM    539  CB  VAL A  61      -8.458   5.346 -13.864  1.00 10.00      A   
ATOM    540  CG1 VAL A  61      -9.030   5.039 -12.489  1.00 10.00      A   
ATOM    541  CG2 VAL A  61      -7.384   4.341 -14.235  1.00 10.00      A   
ATOM    542  C   VAL A  61     -10.544   6.496 -14.627  1.00 10.00      A   
ATOM    543  O   VAL A  61     -11.678   6.261 -14.200  1.00 10.00      A   
ATOM    544  N   ILE A  62     -10.096   7.724 -14.874  1.00 10.00      A   
ATOM    545  HN  ILE A  62      -9.189   7.834 -15.231  1.00 10.00      A   
ATOM    546  CA  ILE A  62     -10.909   8.912 -14.625  1.00 10.00      A   
ATOM    547  CB  ILE A  62     -10.101  10.209 -14.842  1.00 10.00      A   
ATOM    548  CG1 ILE A  62      -8.812  10.180 -14.019  1.00 10.00      A   
ATOM    549  CG2 ILE A  62     -10.940  11.433 -14.482  1.00 10.00      A   
ATOM    550  CD1 ILE A  62      -7.881  11.340 -14.301  1.00 10.00      A   
ATOM    551  C   ILE A  62     -12.142   8.944 -15.521  1.00 10.00      A   
ATOM    552  O   ILE A  62     -13.230   9.323 -15.084  1.00 10.00      A   
ATOM    553  N   ARG A  63     -11.961   8.555 -16.779  1.00 10.00      A   
ATOM    554  HN  ARG A  63     -11.062   8.285 -17.071  1.00 10.00      A   
ATOM    555  CA  ARG A  63     -13.054   8.543 -17.747  1.00 10.00      A   
ATOM    556  CB  ARG A  63     -12.549   8.141 -19.136  1.00 10.00      A   
ATOM    557  CG  ARG A  63     -13.613   8.194 -20.221  1.00 10.00      A   
ATOM    558  CD  ARG A  63     -13.053   8.720 -21.534  1.00 10.00      A   
ATOM    559  NE  ARG A  63     -12.028   7.845 -22.102  1.00 10.00      A   
ATOM    560  HE  ARG A  63     -12.290   6.913 -22.296  1.00 10.00      A   
ATOM    561  CZ  ARG A  63     -10.776   8.233 -22.372  1.00 10.00      A   
ATOM    562  NH1 ARG A  63     -10.392   9.479 -22.116  1.00 10.00      A   
ATOM    563 HH11 ARG A  63      -9.416   9.783 -22.330  1.00 10.00      A   
ATOM    564 HH12 ARG A  63     -11.062  10.159 -21.698  1.00 10.00      A   
ATOM    565  NH2 ARG A  63      -9.906   7.368 -22.892  1.00 10.00      A   
ATOM    566 HH21 ARG A  63     -10.200   6.385 -23.088  1.00 10.00      A   
ATOM    567 HH22 ARG A  63      -8.929   7.666 -23.110  1.00 10.00      A   
ATOM    568  C   ARG A  63     -14.205   7.641 -17.307  1.00 10.00      A   
ATOM    569  O   ARG A  63     -15.374   8.011 -17.428  1.00 10.00      A   
ATOM    570  N   ARG A  64     -13.874   6.467 -16.791  1.00 10.00      A   
ATOM    571  HN  ARG A  64     -12.925   6.229 -16.703  1.00 10.00      A   
ATOM    572  CA  ARG A  64     -14.894   5.533 -16.344  1.00 10.00      A   
ATOM    573  CB  ARG A  64     -14.377   4.092 -16.331  1.00 10.00      A   
ATOM    574  CG  ARG A  64     -15.438   3.076 -15.943  1.00 10.00      A   
ATOM    575  CD  ARG A  64     -14.939   1.652 -16.090  1.00 10.00      A   
ATOM    576  NE  ARG A  64     -15.664   0.739 -15.210  1.00 10.00      A   
ATOM    577  HE  ARG A  64     -16.375   1.123 -14.660  1.00 10.00      A   
ATOM    578  CZ  ARG A  64     -15.418  -0.565 -15.118  1.00 10.00      A   
ATOM    579  NH1 ARG A  64     -14.464  -1.124 -15.852  1.00 10.00      A   
ATOM    580 HH11 ARG A  64     -13.893  -0.541 -16.521  1.00 10.00      A   
ATOM    581 HH12 ARG A  64     -14.274  -2.150 -15.770  1.00 10.00      A   
ATOM    582  NH2 ARG A  64     -16.117  -1.317 -14.280  1.00 10.00      A   
ATOM    583 HH21 ARG A  64     -15.920  -2.341 -14.212  1.00 10.00      A   
ATOM    584 HH22 ARG A  64     -16.862  -0.895 -13.684  1.00 10.00      A   
ATOM    585  C   ARG A  64     -15.439   5.925 -14.974  1.00 10.00      A   
ATOM    586  O   ARG A  64     -16.655   5.971 -14.778  1.00 10.00      A   
ATOM    587  N   PHE A  65     -14.540   6.223 -14.041  1.00 10.00      A   
ATOM    588  HN  PHE A  65     -13.581   6.200 -14.268  1.00 10.00      A   
ATOM    589  CA  PHE A  65     -14.936   6.598 -12.690  1.00 10.00      A   
ATOM    590  CB  PHE A  65     -14.276   5.677 -11.663  1.00 10.00      A   
ATOM    591  CG  PHE A  65     -14.610   4.226 -11.828  1.00 10.00      A   
ATOM    592  CD1 PHE A  65     -13.660   3.339 -12.300  1.00 10.00      A   
ATOM    593  CD2 PHE A  65     -15.868   3.751 -11.509  1.00 10.00      A   
ATOM    594  CE1 PHE A  65     -13.959   2.001 -12.452  1.00 10.00      A   
ATOM    595  CE2 PHE A  65     -16.175   2.414 -11.660  1.00 10.00      A   
ATOM    596  CZ  PHE A  65     -15.219   1.539 -12.133  1.00 10.00      A   
ATOM    597  C   PHE A  65     -14.567   8.049 -12.389  1.00 10.00      A   
ATOM    598  O   PHE A  65     -13.427   8.346 -12.020  1.00 10.00      A   
ATOM    599  N   PRO A  66     -15.528   8.974 -12.539  1.00 10.00      A   
ATOM    600  CA  PRO A  66     -15.302  10.396 -12.296  1.00 10.00      A   
ATOM    601  CB  PRO A  66     -16.265  11.035 -13.295  1.00 10.00      A   
ATOM    602  CG  PRO A  66     -17.416  10.083 -13.384  1.00 10.00      A   
ATOM    603  CD  PRO A  66     -16.908   8.717 -12.984  1.00 10.00      A   
ATOM    604  C   PRO A  66     -15.660  10.830 -10.871  1.00 10.00      A   
ATOM    605  O   PRO A  66     -15.599  12.019 -10.543  1.00 10.00      A   
ATOM    606  N   LYS A  67     -16.023   9.873 -10.028  1.00 10.00      A   
ATOM    607  HN  LYS A  67     -16.031   8.943 -10.334  1.00 10.00      A   
ATOM    608  CA  LYS A  67     -16.402  10.178  -8.653  1.00 10.00      A   
ATOM    609  CB  LYS A  67     -17.893   9.915  -8.426  1.00 10.00      A   
ATOM    610  CG  LYS A  67     -18.808  11.039  -8.896  1.00 10.00      A   
ATOM    611  CD  LYS A  67     -20.246  10.800  -8.461  1.00 10.00      A   
ATOM    612  CE  LYS A  67     -21.184  11.848  -9.034  1.00 10.00      A   
ATOM    613  NZ  LYS A  67     -22.611  11.485  -8.817  1.00 10.00      A   
ATOM    614  HZ1 LYS A  67     -22.809  10.544  -9.217  1.00 10.00      A   
ATOM    615  HZ2 LYS A  67     -23.235  12.179  -9.280  1.00 10.00      A   
ATOM    616  HZ3 LYS A  67     -22.830  11.467  -7.800  1.00 10.00      A   
ATOM    617  C   LYS A  67     -15.561   9.413  -7.633  1.00 10.00      A   
ATOM    618  O   LYS A  67     -16.064   8.993  -6.591  1.00 10.00      A   
ATOM    619  N   VAL A  68     -14.283   9.244  -7.932  1.00 10.00      A   
ATOM    620  HN  VAL A  68     -13.934   9.602  -8.773  1.00 10.00      A   
ATOM    621  CA  VAL A  68     -13.381   8.542  -7.032  1.00 10.00      A   
ATOM    622  CB  VAL A  68     -12.222   7.865  -7.794  1.00 10.00      A   
ATOM    623  CG1 VAL A  68     -11.345   7.072  -6.839  1.00 10.00      A   
ATOM    624  CG2 VAL A  68     -12.761   6.965  -8.892  1.00 10.00      A   
ATOM    625  C   VAL A  68     -12.810   9.519  -6.012  1.00 10.00      A   
ATOM    626  O   VAL A  68     -12.304  10.580  -6.376  1.00 10.00      A   
ATOM    627  N   ARG A  69     -12.918   9.174  -4.738  1.00 10.00      A   
ATOM    628  HN  ARG A  69     -13.361   8.323  -4.508  1.00 10.00      A   
ATOM    629  CA  ARG A  69     -12.408  10.025  -3.673  1.00 10.00      A   
ATOM    630  CB  ARG A  69     -13.506  10.337  -2.654  1.00 10.00      A   
ATOM    631  CG  ARG A  69     -14.712  11.045  -3.250  1.00 10.00      A   
ATOM    632  CD  ARG A  69     -15.569  11.683  -2.170  1.00 10.00      A   
ATOM    633  NE  ARG A  69     -16.813  12.235  -2.706  1.00 10.00      A   
ATOM    634  HE  ARG A  69     -17.237  11.753  -3.450  1.00 10.00      A   
ATOM    635  CZ  ARG A  69     -17.392  13.345  -2.256  1.00 10.00      A   
ATOM    636  NH1 ARG A  69     -16.840  14.034  -1.262  1.00 10.00      A   
ATOM    637 HH11 ARG A  69     -15.937  13.713  -0.825  1.00 10.00      A   
ATOM    638 HH12 ARG A  69     -17.305  14.900  -0.912  1.00 10.00      A   
ATOM    639  NH2 ARG A  69     -18.531  13.764  -2.802  1.00 10.00      A   
ATOM    640 HH21 ARG A  69     -18.990  14.634  -2.450  1.00 10.00      A   
ATOM    641 HH22 ARG A  69     -18.975  13.227  -3.583  1.00 10.00      A   
ATOM    642  C   ARG A  69     -11.199   9.396  -2.984  1.00 10.00      A   
ATOM    643  O   ARG A  69     -10.418  10.092  -2.332  1.00 10.00      A   
ATOM    644  N   SER A  70     -11.047   8.086  -3.134  1.00 10.00      A   
ATOM    645  HN  SER A  70     -11.702   7.585  -3.663  1.00 10.00      A   
ATOM    646  CA  SER A  70      -9.928   7.369  -2.539  1.00 10.00      A   
ATOM    647  CB  SER A  70     -10.421   6.412  -1.444  1.00 10.00      A   
ATOM    648  OG  SER A  70      -9.357   5.962  -0.617  1.00 10.00      A   
ATOM    649  HG  SER A  70      -9.520   6.234   0.296  1.00 10.00      A   
ATOM    650  C   SER A  70      -9.174   6.607  -3.626  1.00 10.00      A   
ATOM    651  O   SER A  70      -9.733   5.724  -4.283  1.00 10.00      A   
ATOM    652  N   VAL A  71      -7.918   6.975  -3.838  1.00 10.00      A   
ATOM    653  HN  VAL A  71      -7.528   7.696  -3.292  1.00 10.00      A   
ATOM    654  CA  VAL A  71      -7.096   6.331  -4.856  1.00 10.00      A   
ATOM    655  CB  VAL A  71      -6.613   7.339  -5.924  1.00 10.00      A   
ATOM    656  CG1 VAL A  71      -5.803   6.638  -7.007  1.00 10.00      A   
ATOM    657  CG2 VAL A  71      -7.786   8.086  -6.537  1.00 10.00      A   
ATOM    658  C   VAL A  71      -5.888   5.640  -4.236  1.00 10.00      A   
ATOM    659  O   VAL A  71      -5.079   6.271  -3.550  1.00 10.00      A   
ATOM    660  N   GLU A  72      -5.781   4.344  -4.473  1.00 10.00      A   
ATOM    661  HN  GLU A  72      -6.476   3.899  -5.007  1.00 10.00      A   
ATOM    662  CA  GLU A  72      -4.675   3.550  -3.964  1.00 10.00      A   
ATOM    663  CB  GLU A  72      -5.191   2.554  -2.924  1.00 10.00      A   
ATOM    664  CG  GLU A  72      -5.918   3.203  -1.753  1.00 10.00      A   
ATOM    665  CD  GLU A  72      -6.980   2.309  -1.145  1.00 10.00      A   
ATOM    666  OE1 GLU A  72      -6.772   1.804  -0.021  1.00 10.00      A   
ATOM    667  OE2 GLU A  72      -8.035   2.114  -1.783  1.00 10.00      A   
ATOM    668  C   GLU A  72      -4.007   2.822  -5.130  1.00 10.00      A   
ATOM    669  O   GLU A  72      -4.679   2.125  -5.897  1.00 10.00      A   
ATOM    670  N   LEU A  73      -2.691   2.987  -5.271  1.00 10.00      A   
ATOM    671  HN  LEU A  73      -2.201   3.527  -4.610  1.00 10.00      A   
ATOM    672  CA  LEU A  73      -1.960   2.371  -6.378  1.00 10.00      A   
ATOM    673  CB  LEU A  73      -1.718   3.408  -7.482  1.00 10.00      A   
ATOM    674  CG  LEU A  73      -2.951   3.992  -8.168  1.00 10.00      A   
ATOM    675  CD1 LEU A  73      -2.632   5.359  -8.750  1.00 10.00      A   
ATOM    676  CD2 LEU A  73      -3.439   3.054  -9.256  1.00 10.00      A   
ATOM    677  C   LEU A  73      -0.606   1.809  -5.953  1.00 10.00      A   
ATOM    678  O   LEU A  73      -0.025   2.230  -4.951  1.00 10.00      A   
ATOM    679  N   LYS A  74      -0.117   0.857  -6.738  1.00 10.00      A   
ATOM    680  HN  LYS A  74      -0.651   0.555  -7.505  1.00 10.00      A   
ATOM    681  CA  LYS A  74       1.185   0.241  -6.514  1.00 10.00      A   
ATOM    682  CB  LYS A  74       1.036  -1.236  -6.147  1.00 10.00      A   
ATOM    683  CG  LYS A  74       0.256  -1.514  -4.874  1.00 10.00      A   
ATOM    684  CD  LYS A  74       0.507  -2.935  -4.397  1.00 10.00      A   
ATOM    685  CE  LYS A  74      -0.735  -3.545  -3.771  1.00 10.00      A   
ATOM    686  NZ  LYS A  74      -0.447  -4.861  -3.149  1.00 10.00      A   
ATOM    687  HZ1 LYS A  74       0.148  -4.739  -2.304  1.00 10.00      A   
ATOM    688  HZ2 LYS A  74       0.066  -5.471  -3.819  1.00 10.00      A   
ATOM    689  HZ3 LYS A  74      -1.333  -5.335  -2.869  1.00 10.00      A   
ATOM    690  C   LYS A  74       1.985   0.357  -7.806  1.00 10.00      A   
ATOM    691  O   LYS A  74       1.399   0.406  -8.890  1.00 10.00      A   
ATOM    692  N   GLY A  75       3.305   0.407  -7.703  1.00 10.00      A   
ATOM    693  HN  GLY A  75       3.725   0.365  -6.817  1.00 10.00      A   
ATOM    694  CA  GLY A  75       4.122   0.533  -8.896  1.00 10.00      A   
ATOM    695  C   GLY A  75       5.270  -0.450  -8.956  1.00 10.00      A   
ATOM    696  O   GLY A  75       5.195  -1.457  -9.661  1.00 10.00      A   
ATOM    697  N   LYS A  76       6.333  -0.155  -8.221  1.00 10.00      A   
ATOM    698  HN  LYS A  76       6.321   0.663  -7.673  1.00 10.00      A   
ATOM    699  CA  LYS A  76       7.515  -1.008  -8.196  1.00 10.00      A   
ATOM    700  CB  LYS A  76       8.655  -0.312  -7.445  1.00 10.00      A   
ATOM    701  CG  LYS A  76       9.009   1.064  -8.000  1.00 10.00      A   
ATOM    702  CD  LYS A  76       9.881   1.861  -7.038  1.00 10.00      A   
ATOM    703  CE  LYS A  76      11.354   1.525  -7.205  1.00 10.00      A   
ATOM    704  NZ  LYS A  76      12.207   2.270  -6.242  1.00 10.00      A   
ATOM    705  HZ1 LYS A  76      12.251   3.283  -6.498  1.00 10.00      A   
ATOM    706  HZ2 LYS A  76      13.171   1.882  -6.244  1.00 10.00      A   
ATOM    707  HZ3 LYS A  76      11.817   2.189  -5.280  1.00 10.00      A   
ATOM    708  C   LYS A  76       7.196  -2.372  -7.581  1.00 10.00      A   
ATOM    709  O   LYS A  76       6.461  -2.458  -6.598  1.00 10.00      A   
ATOM    710  N   PRO A  77       7.735  -3.454  -8.169  1.00 10.00      A   
ATOM    711  CA  PRO A  77       7.503  -4.827  -7.698  1.00 10.00      A   
ATOM    712  CB  PRO A  77       8.111  -5.702  -8.805  1.00 10.00      A   
ATOM    713  CG  PRO A  77       8.346  -4.779  -9.954  1.00 10.00      A   
ATOM    714  CD  PRO A  77       8.602  -3.432  -9.352  1.00 10.00      A   
ATOM    715  C   PRO A  77       8.189  -5.124  -6.366  1.00 10.00      A   
ATOM    716  O   PRO A  77       8.993  -4.331  -5.875  1.00 10.00      A   
ATOM    717  N   HIS A  78       7.879  -6.289  -5.816  1.00 10.00      A   
ATOM    718  HN  HIS A  78       7.248  -6.873  -6.286  1.00 10.00      A   
ATOM    719  CA  HIS A  78       8.427  -6.741  -4.539  1.00 10.00      A   
ATOM    720  CB  HIS A  78       7.825  -8.114  -4.197  1.00 10.00      A   
ATOM    721  CG  HIS A  78       8.387  -8.809  -2.995  1.00 10.00      A   
ATOM    722  ND1 HIS A  78       8.853 -10.101  -3.024  1.00 10.00      A   
ATOM    723  HD1 HIS A  78       8.876 -10.692  -3.816  1.00 10.00      A   
ATOM    724  CD2 HIS A  78       8.534  -8.387  -1.715  1.00 10.00      A   
ATOM    725  CE1 HIS A  78       9.247 -10.426  -1.790  1.00 10.00      A   
ATOM    726  NE2 HIS A  78       9.078  -9.420  -0.955  1.00 10.00      A   
ATOM    727  C   HIS A  78       9.961  -6.798  -4.548  1.00 10.00      A   
ATOM    728  O   HIS A  78      10.609  -6.431  -3.567  1.00 10.00      A   
ATOM    729  N   PHE A  79      10.539  -7.237  -5.662  1.00 10.00      A   
ATOM    730  HN  PHE A  79       9.975  -7.504  -6.419  1.00 10.00      A   
ATOM    731  CA  PHE A  79      11.992  -7.349  -5.779  1.00 10.00      A   
ATOM    732  CB  PHE A  79      12.388  -8.088  -7.058  1.00 10.00      A   
ATOM    733  CG  PHE A  79      12.544  -9.577  -6.880  1.00 10.00      A   
ATOM    734  CD1 PHE A  79      12.384 -10.165  -5.633  1.00 10.00      A   
ATOM    735  CD2 PHE A  79      12.857 -10.387  -7.960  1.00 10.00      A   
ATOM    736  CE1 PHE A  79      12.531 -11.531  -5.469  1.00 10.00      A   
ATOM    737  CE2 PHE A  79      13.005 -11.752  -7.804  1.00 10.00      A   
ATOM    738  CZ  PHE A  79      12.842 -12.326  -6.557  1.00 10.00      A   
ATOM    739  C   PHE A  79      12.702  -5.997  -5.686  1.00 10.00      A   
ATOM    740  O   PHE A  79      13.918  -5.941  -5.503  1.00 10.00      A   
ATOM    741  N   ALA A  80      11.945  -4.909  -5.800  1.00 10.00      A   
ATOM    742  HN  ALA A  80      10.975  -5.007  -5.927  1.00 10.00      A   
ATOM    743  CA  ALA A  80      12.525  -3.573  -5.720  1.00 10.00      A   
ATOM    744  CB  ALA A  80      11.523  -2.522  -6.165  1.00 10.00      A   
ATOM    745  C   ALA A  80      12.997  -3.281  -4.302  1.00 10.00      A   
ATOM    746  O   ALA A  80      13.922  -2.494  -4.090  1.00 10.00      A   
ATOM    747  N   ASP A  81      12.376  -3.941  -3.336  1.00 10.00      A   
ATOM    748  HN  ASP A  81      11.664  -4.574  -3.572  1.00 10.00      A   
ATOM    749  CA  ASP A  81      12.721  -3.759  -1.933  1.00 10.00      A   
ATOM    750  CB  ASP A  81      11.663  -4.416  -1.040  1.00 10.00      A   
ATOM    751  CG  ASP A  81      10.509  -3.500  -0.686  1.00 10.00      A   
ATOM    752  OD1 ASP A  81      10.030  -2.758  -1.567  1.00 10.00      A   
ATOM    753  OD2 ASP A  81      10.062  -3.529   0.477  1.00 10.00      A   
ATOM    754  C   ASP A  81      14.085  -4.364  -1.625  1.00 10.00      A   
ATOM    755  O   ASP A  81      14.725  -4.010  -0.637  1.00 10.00      A   
ATOM    756  N   PHE A  82      14.534  -5.275  -2.480  1.00 10.00      A   
ATOM    757  HN  PHE A  82      13.993  -5.503  -3.265  1.00 10.00      A   
ATOM    758  CA  PHE A  82      15.815  -5.938  -2.275  1.00 10.00      A   
ATOM    759  CB  PHE A  82      15.673  -7.445  -2.483  1.00 10.00      A   
ATOM    760  CG  PHE A  82      14.547  -8.046  -1.693  1.00 10.00      A   
ATOM    761  CD1 PHE A  82      14.415  -7.783  -0.337  1.00 10.00      A   
ATOM    762  CD2 PHE A  82      13.616  -8.869  -2.303  1.00 10.00      A   
ATOM    763  CE1 PHE A  82      13.378  -8.328   0.393  1.00 10.00      A   
ATOM    764  CE2 PHE A  82      12.576  -9.418  -1.579  1.00 10.00      A   
ATOM    765  CZ  PHE A  82      12.456  -9.147  -0.229  1.00 10.00      A   
ATOM    766  C   PHE A  82      16.890  -5.366  -3.186  1.00 10.00      A   
ATOM    767  O   PHE A  82      17.966  -5.949  -3.335  1.00 10.00      A   
ATOM    768  N   ASN A  83      16.583  -4.220  -3.789  1.00 10.00      A   
ATOM    769  HN  ASN A  83      15.703  -3.823  -3.620  1.00 10.00      A   
ATOM    770  CA  ASN A  83      17.511  -3.528  -4.686  1.00 10.00      A   
ATOM    771  CB  ASN A  83      18.788  -3.106  -3.944  1.00 10.00      A   
ATOM    772  CG  ASN A  83      18.517  -2.088  -2.850  1.00 10.00      A   
ATOM    773  OD1 ASN A  83      17.647  -1.224  -2.988  1.00 10.00      A   
ATOM    774  ND2 ASN A  83      19.251  -2.183  -1.750  1.00 10.00      A   
ATOM    775 HD21 ASN A  83      19.925  -2.898  -1.699  1.00 10.00      A   
ATOM    776 HD22 ASN A  83      19.088  -1.539  -1.031  1.00 10.00      A   
ATOM    777  C   ASN A  83      17.847  -4.366  -5.914  1.00 10.00      A   
ATOM    778  O   ASN A  83      18.974  -4.346  -6.405  1.00 10.00      A   
ATOM    779  N   LEU A  84      16.856  -5.097  -6.411  1.00 10.00      A   
ATOM    780  HN  LEU A  84      15.978  -5.065  -5.980  1.00 10.00      A   
ATOM    781  CA  LEU A  84      17.043  -5.940  -7.583  1.00 10.00      A   
ATOM    782  CB  LEU A  84      16.346  -7.288  -7.391  1.00 10.00      A   
ATOM    783  CG  LEU A  84      16.944  -8.200  -6.325  1.00 10.00      A   
ATOM    784  CD1 LEU A  84      16.176  -9.507  -6.250  1.00 10.00      A   
ATOM    785  CD2 LEU A  84      18.415  -8.453  -6.607  1.00 10.00      A   
ATOM    786  C   LEU A  84      16.523  -5.250  -8.836  1.00 10.00      A   
ATOM    787  O   LEU A  84      16.502  -5.836  -9.919  1.00 10.00      A   
ATOM    788  N   VAL A  85      16.100  -4.004  -8.675  1.00 10.00      A   
ATOM    789  HN  VAL A  85      16.152  -3.595  -7.783  1.00 10.00      A   
ATOM    790  CA  VAL A  85      15.579  -3.213  -9.777  1.00 10.00      A   
ATOM    791  CB  VAL A  85      14.069  -2.929  -9.599  1.00 10.00      A   
ATOM    792  CG1 VAL A  85      13.510  -2.169 -10.792  1.00 10.00      A   
ATOM    793  CG2 VAL A  85      13.291  -4.218  -9.369  1.00 10.00      A   
ATOM    794  C   VAL A  85      16.329  -1.885  -9.833  1.00 10.00      A   
ATOM    795  O   VAL A  85      16.269  -1.097  -8.889  1.00 10.00      A   
ATOM    796  N   PRO A  86      17.079  -1.641 -10.918  1.00 10.00      A   
ATOM    797  CA  PRO A  86      17.838  -0.398 -11.093  1.00 10.00      A   
ATOM    798  CB  PRO A  86      18.476  -0.547 -12.482  1.00 10.00      A   
ATOM    799  CG  PRO A  86      17.716  -1.647 -13.146  1.00 10.00      A   
ATOM    800  CD  PRO A  86      17.265  -2.562 -12.047  1.00 10.00      A   
ATOM    801  C   PRO A  86      16.940   0.833 -11.049  1.00 10.00      A   
ATOM    802  O   PRO A  86      15.893   0.876 -11.700  1.00 10.00      A   
ATOM    803  N   ASP A  87      17.354   1.822 -10.267  1.00 10.00      A   
ATOM    804  HN  ASP A  87      18.197   1.717  -9.774  1.00 10.00      A   
ATOM    805  CA  ASP A  87      16.598   3.061 -10.123  1.00 10.00      A   
ATOM    806  CB  ASP A  87      17.233   4.008  -9.093  1.00 10.00      A   
ATOM    807  CG  ASP A  87      18.738   3.863  -8.968  1.00 10.00      A   
ATOM    808  OD1 ASP A  87      19.470   4.800  -9.351  1.00 10.00      A   
ATOM    809  OD2 ASP A  87      19.201   2.815  -8.465  1.00 10.00      A   
ATOM    810  C   ASP A  87      16.411   3.757 -11.461  1.00 10.00      A   
ATOM    811  O   ASP A  87      17.342   3.861 -12.261  1.00 10.00      A   
ATOM    812  N   GLY A  88      15.191   4.218 -11.695  1.00 10.00      A   
ATOM    813  HN  GLY A  88      14.503   4.111 -11.005  1.00 10.00      A   
ATOM    814  CA  GLY A  88      14.864   4.887 -12.937  1.00 10.00      A   
ATOM    815  C   GLY A  88      14.019   4.006 -13.833  1.00 10.00      A   
ATOM    816  O   GLY A  88      13.652   4.402 -14.934  1.00 10.00      A   
ATOM    817  N   TRP A  89      13.719   2.802 -13.348  1.00 10.00      A   
ATOM    818  HN  TRP A  89      14.073   2.547 -12.470  1.00 10.00      A   
ATOM    819  CA  TRP A  89      12.909   1.837 -14.090  1.00 10.00      A   
ATOM    820  CB  TRP A  89      12.850   0.503 -13.333  1.00 10.00      A   
ATOM    821  CG  TRP A  89      11.832  -0.467 -13.859  1.00 10.00      A   
ATOM    822  CD1 TRP A  89      11.959  -1.284 -14.945  1.00 10.00      A   
ATOM    823  CD2 TRP A  89      10.528  -0.723 -13.318  1.00 10.00      A   
ATOM    824  NE1 TRP A  89      10.818  -2.030 -15.115  1.00 10.00      A   
ATOM    825  HE1 TRP A  89      10.665  -2.689 -15.829  1.00 10.00      A   
ATOM    826  CE2 TRP A  89       9.923  -1.704 -14.127  1.00 10.00      A   
ATOM    827  CE3 TRP A  89       9.814  -0.215 -12.227  1.00 10.00      A   
ATOM    828  CZ2 TRP A  89       8.640  -2.187 -13.880  1.00 10.00      A   
ATOM    829  CZ3 TRP A  89       8.542  -0.695 -11.985  1.00 10.00      A   
ATOM    830  CH2 TRP A  89       7.968  -1.671 -12.806  1.00 10.00      A   
ATOM    831  C   TRP A  89      11.500   2.362 -14.365  1.00 10.00      A   
ATOM    832  O   TRP A  89      10.963   2.179 -15.460  1.00 10.00      A   
ATOM    833  N   GLY A  90      10.899   2.997 -13.372  1.00 10.00      A   
ATOM    834  HN  GLY A  90      11.365   3.110 -12.519  1.00 10.00      A   
ATOM    835  CA  GLY A  90       9.563   3.526 -13.543  1.00 10.00      A   
ATOM    836  C   GLY A  90       8.813   3.639 -12.234  1.00 10.00      A   
ATOM    837  O   GLY A  90       9.413   3.567 -11.157  1.00 10.00      A   
ATOM    838  N   GLY A  91       7.497   3.793 -12.330  1.00 10.00      A   
ATOM    839  HN  GLY A  91       7.075   3.817 -13.222  1.00 10.00      A   
ATOM    840  CA  GLY A  91       6.673   3.924 -11.149  1.00 10.00      A   
ATOM    841  C   GLY A  91       6.378   5.377 -10.837  1.00 10.00      A   
ATOM    842  O   GLY A  91       6.099   5.731  -9.692  1.00 10.00      A   
ATOM    843  N   TYR A  92       6.440   6.224 -11.859  1.00 10.00      A   
ATOM    844  HN  TYR A  92       6.647   5.880 -12.755  1.00 10.00      A   
ATOM    845  CA  TYR A  92       6.190   7.647 -11.686  1.00 10.00      A   
ATOM    846  CB  TYR A  92       6.722   8.436 -12.884  1.00 10.00      A   
ATOM    847  CG  TYR A  92       8.209   8.690 -12.835  1.00 10.00      A   
ATOM    848  CD1 TYR A  92       9.116   7.706 -13.203  1.00 10.00      A   
ATOM    849  CD2 TYR A  92       8.705   9.920 -12.422  1.00 10.00      A   
ATOM    850  CE1 TYR A  92      10.475   7.939 -13.159  1.00 10.00      A   
ATOM    851  CE2 TYR A  92      10.061  10.162 -12.378  1.00 10.00      A   
ATOM    852  CZ  TYR A  92      10.940   9.167 -12.747  1.00 10.00      A   
ATOM    853  OH  TYR A  92      12.291   9.404 -12.702  1.00 10.00      A   
ATOM    854  HH  TYR A  92      12.515   9.799 -11.852  1.00 10.00      A   
ATOM    855  C   TYR A  92       4.706   7.929 -11.490  1.00 10.00      A   
ATOM    856  O   TYR A  92       3.867   7.463 -12.262  1.00 10.00      A   
ATOM    857  N   VAL A  93       4.386   8.687 -10.450  1.00 10.00      A   
ATOM    858  HN  VAL A  93       5.098   9.013  -9.855  1.00 10.00      A   
ATOM    859  CA  VAL A  93       2.999   9.031 -10.162  1.00 10.00      A   
ATOM    860  CB  VAL A  93       2.710   9.020  -8.644  1.00 10.00      A   
ATOM    861  CG1 VAL A  93       3.239  10.275  -7.959  1.00 10.00      A   
ATOM    862  CG2 VAL A  93       1.225   8.824  -8.369  1.00 10.00      A   
ATOM    863  C   VAL A  93       2.636  10.391 -10.759  1.00 10.00      A   
ATOM    864  O   VAL A  93       1.476  10.802 -10.736  1.00 10.00      A   
ATOM    865  N   TYR A  94       3.641  11.073 -11.299  1.00 10.00      A   
ATOM    866  HN  TYR A  94       4.540  10.683 -11.277  1.00 10.00      A   
ATOM    867  CA  TYR A  94       3.459  12.390 -11.907  1.00 10.00      A   
ATOM    868  CB  TYR A  94       4.752  12.891 -12.555  1.00 10.00      A   
ATOM    869  CG  TYR A  94       4.609  14.208 -13.282  1.00 10.00      A   
ATOM    870  CD1 TYR A  94       4.478  15.400 -12.579  1.00 10.00      A   
ATOM    871  CD2 TYR A  94       4.605  14.262 -14.671  1.00 10.00      A   
ATOM    872  CE1 TYR A  94       4.349  16.605 -13.236  1.00 10.00      A   
ATOM    873  CE2 TYR A  94       4.475  15.466 -15.336  1.00 10.00      A   
ATOM    874  CZ  TYR A  94       4.348  16.634 -14.614  1.00 10.00      A   
ATOM    875  OH  TYR A  94       4.216  17.832 -15.272  1.00 10.00      A   
ATOM    876  HH  TYR A  94       3.390  17.816 -15.789  1.00 10.00      A   
ATOM    877  C   TYR A  94       2.280  12.459 -12.889  1.00 10.00      A   
ATOM    878  O   TYR A  94       1.403  13.309 -12.715  1.00 10.00      A   
ATOM    879  N   PRO A  95       2.224  11.581 -13.923  1.00 10.00      A   
ATOM    880  CA  PRO A  95       1.118  11.588 -14.899  1.00 10.00      A   
ATOM    881  CB  PRO A  95       1.406  10.369 -15.783  1.00 10.00      A   
ATOM    882  CG  PRO A  95       2.874  10.162 -15.659  1.00 10.00      A   
ATOM    883  CD  PRO A  95       3.216  10.531 -14.245  1.00 10.00      A   
ATOM    884  C   PRO A  95      -0.237  11.425 -14.218  1.00 10.00      A   
ATOM    885  O   PRO A  95      -1.235  12.010 -14.643  1.00 10.00      A   
ATOM    886  N   TRP A  96      -0.256  10.637 -13.151  1.00 10.00      A   
ATOM    887  HN  TRP A  96       0.578  10.216 -12.855  1.00 10.00      A   
ATOM    888  CA  TRP A  96      -1.479  10.390 -12.402  1.00 10.00      A   
ATOM    889  CB  TRP A  96      -1.289   9.222 -11.430  1.00 10.00      A   
ATOM    890  CG  TRP A  96      -1.076   7.906 -12.113  1.00 10.00      A   
ATOM    891  CD1 TRP A  96       0.099   7.412 -12.603  1.00 10.00      A   
ATOM    892  CD2 TRP A  96      -2.071   6.913 -12.382  1.00 10.00      A   
ATOM    893  NE1 TRP A  96      -0.104   6.179 -13.168  1.00 10.00      A   
ATOM    894  HE1 TRP A  96       0.587   5.622 -13.593  1.00 10.00      A   
ATOM    895  CE2 TRP A  96      -1.428   5.849 -13.045  1.00 10.00      A   
ATOM    896  CE3 TRP A  96      -3.441   6.822 -12.131  1.00 10.00      A   
ATOM    897  CZ2 TRP A  96      -2.111   4.710 -13.457  1.00 10.00      A   
ATOM    898  CZ3 TRP A  96      -4.117   5.690 -12.541  1.00 10.00      A   
ATOM    899  CH2 TRP A  96      -3.451   4.649 -13.196  1.00 10.00      A   
ATOM    900  C   TRP A  96      -1.908  11.639 -11.644  1.00 10.00      A   
ATOM    901  O   TRP A  96      -3.057  12.060 -11.729  1.00 10.00      A   
ATOM    902  N   ILE A  97      -0.967  12.235 -10.923  1.00 10.00      A   
ATOM    903  HN  ILE A  97      -0.061  11.856 -10.921  1.00 10.00      A   
ATOM    904  CA  ILE A  97      -1.236  13.437 -10.143  1.00 10.00      A   
ATOM    905  CB  ILE A  97      -0.004  13.871  -9.312  1.00 10.00      A   
ATOM    906  CG1 ILE A  97       0.459  12.739  -8.389  1.00 10.00      A   
ATOM    907  CG2 ILE A  97      -0.301  15.130  -8.507  1.00 10.00      A   
ATOM    908  CD1 ILE A  97      -0.595  12.267  -7.408  1.00 10.00      A   
ATOM    909  C   ILE A  97      -1.661  14.587 -11.055  1.00 10.00      A   
ATOM    910  O   ILE A  97      -2.627  15.293 -10.770  1.00 10.00      A   
ATOM    911  N   GLU A  98      -0.942  14.756 -12.160  1.00 10.00      A   
ATOM    912  HN  GLU A  98      -0.183  14.150 -12.334  1.00 10.00      A   
ATOM    913  CA  GLU A  98      -1.232  15.820 -13.121  1.00 10.00      A   
ATOM    914  CB  GLU A  98      -0.190  15.821 -14.245  1.00 10.00      A   
ATOM    915  CG  GLU A  98      -0.264  17.024 -15.173  1.00 10.00      A   
ATOM    916  CD  GLU A  98       0.802  16.998 -16.252  1.00 10.00      A   
ATOM    917  OE1 GLU A  98       1.753  17.807 -16.176  1.00 10.00      A   
ATOM    918  OE2 GLU A  98       0.694  16.172 -17.184  1.00 10.00      A   
ATOM    919  C   GLU A  98      -2.643  15.679 -13.700  1.00 10.00      A   
ATOM    920  O   GLU A  98      -3.365  16.667 -13.867  1.00 10.00      A   
ATOM    921  N   ALA A  99      -3.035  14.447 -13.987  1.00 10.00      A   
ATOM    922  HN  ALA A  99      -2.423  13.700 -13.817  1.00 10.00      A   
ATOM    923  CA  ALA A  99      -4.348  14.177 -14.550  1.00 10.00      A   
ATOM    924  CB  ALA A  99      -4.375  12.811 -15.220  1.00 10.00      A   
ATOM    925  C   ALA A  99      -5.442  14.278 -13.490  1.00 10.00      A   
ATOM    926  O   ALA A  99      -6.442  14.966 -13.684  1.00 10.00      A   
ATOM    927  N   MET A 100      -5.236  13.610 -12.361  1.00 10.00      A   
ATOM    928  HN  MET A 100      -4.402  13.094 -12.257  1.00 10.00      A   
ATOM    929  CA  MET A 100      -6.209  13.607 -11.268  1.00 10.00      A   
ATOM    930  CB  MET A 100      -5.754  12.705 -10.120  1.00 10.00      A   
ATOM    931  CG  MET A 100      -5.939  11.222 -10.397  1.00 10.00      A   
ATOM    932  SD  MET A 100      -5.761  10.198  -8.922  1.00 10.00      A   
ATOM    933  CE  MET A 100      -3.991   9.945  -8.892  1.00 10.00      A   
ATOM    934  C   MET A 100      -6.532  15.006 -10.753  1.00 10.00      A   
ATOM    935  O   MET A 100      -7.694  15.319 -10.497  1.00 10.00      A   
ATOM    936  N   SER A 101      -5.515  15.850 -10.621  1.00 10.00      A   
ATOM    937  HN  SER A 101      -4.610  15.550 -10.850  1.00 10.00      A   
ATOM    938  CA  SER A 101      -5.711  17.211 -10.134  1.00 10.00      A   
ATOM    939  CB  SER A 101      -4.366  17.888  -9.869  1.00 10.00      A   
ATOM    940  OG  SER A 101      -3.519  17.790 -11.000  1.00 10.00      A   
ATOM    941  HG  SER A 101      -3.031  16.956 -10.961  1.00 10.00      A   
ATOM    942  C   SER A 101      -6.547  18.042 -11.105  1.00 10.00      A   
ATOM    943  O   SER A 101      -7.205  19.009 -10.709  1.00 10.00      A   
ATOM    944  N   SER A 102      -6.550  17.634 -12.368  1.00 10.00      A   
ATOM    945  HN  SER A 102      -6.048  16.828 -12.611  1.00 10.00      A   
ATOM    946  CA  SER A 102      -7.287  18.340 -13.401  1.00 10.00      A   
ATOM    947  CB  SER A 102      -6.434  18.438 -14.667  1.00 10.00      A   
ATOM    948  OG  SER A 102      -5.092  18.777 -14.345  1.00 10.00      A   
ATOM    949  HG  SER A 102      -4.627  17.983 -14.041  1.00 10.00      A   
ATOM    950  C   SER A 102      -8.621  17.653 -13.700  1.00 10.00      A   
ATOM    951  O   SER A 102      -9.191  17.829 -14.779  1.00 10.00      A   
ATOM    952  N   SER A 103      -9.112  16.861 -12.749  1.00 10.00      A   
ATOM    953  HN  SER A 103      -8.608  16.744 -11.917  1.00 10.00      A   
ATOM    954  CA  SER A 103     -10.381  16.158 -12.922  1.00 10.00      A   
ATOM    955  CB  SER A 103     -10.159  14.810 -13.606  1.00 10.00      A   
ATOM    956  OG  SER A 103      -9.572  14.983 -14.879  1.00 10.00      A   
ATOM    957  HG  SER A 103      -9.553  15.925 -15.091  1.00 10.00      A   
ATOM    958  C   SER A 103     -11.105  15.959 -11.594  1.00 10.00      A   
ATOM    959  O   SER A 103     -12.257  16.361 -11.439  1.00 10.00      A   
ATOM    960  N   TYR A 104     -10.421  15.344 -10.635  1.00 10.00      A   
ATOM    961  HN  TYR A 104      -9.496  15.061 -10.812  1.00 10.00      A   
ATOM    962  CA  TYR A 104     -11.009  15.094  -9.326  1.00 10.00      A   
ATOM    963  CB  TYR A 104     -10.322  13.924  -8.619  1.00 10.00      A   
ATOM    964  CG  TYR A 104     -10.480  12.596  -9.325  1.00 10.00      A   
ATOM    965  CD1 TYR A 104      -9.372  11.913  -9.797  1.00 10.00      A   
ATOM    966  CD2 TYR A 104     -11.732  12.023  -9.515  1.00 10.00      A   
ATOM    967  CE1 TYR A 104      -9.498  10.700 -10.438  1.00 10.00      A   
ATOM    968  CE2 TYR A 104     -11.870  10.805 -10.160  1.00 10.00      A   
ATOM    969  CZ  TYR A 104     -10.745  10.148 -10.620  1.00 10.00      A   
ATOM    970  OH  TYR A 104     -10.859   8.934 -11.262  1.00 10.00      A   
ATOM    971  HH  TYR A 104     -11.758   8.833 -11.612  1.00 10.00      A   
ATOM    972  C   TYR A 104     -10.966  16.337  -8.453  1.00 10.00      A   
ATOM    973  O   TYR A 104      -9.933  16.675  -7.878  1.00 10.00      A   
ATOM    974  N   THR A 105     -12.088  17.025  -8.378  1.00 10.00      A   
ATOM    975  HN  THR A 105     -12.869  16.730  -8.894  1.00 10.00      A   
ATOM    976  CA  THR A 105     -12.199  18.223  -7.571  1.00 10.00      A   
ATOM    977  CB  THR A 105     -13.389  19.068  -8.055  1.00 10.00      A   
ATOM    978  OG1 THR A 105     -14.241  18.249  -8.874  1.00 10.00      A   
ATOM    979  HG1 THR A 105     -14.205  18.570  -9.783  1.00 10.00      A   
ATOM    980  CG2 THR A 105     -12.900  20.252  -8.872  1.00 10.00      A   
ATOM    981  C   THR A 105     -12.406  17.858  -6.102  1.00 10.00      A   
ATOM    982  O   THR A 105     -12.125  18.651  -5.200  1.00 10.00      A   
ATOM    983  N   TRP A 106     -12.884  16.639  -5.869  1.00 10.00      A   
ATOM    984  HN  TRP A 106     -13.066  16.047  -6.627  1.00 10.00      A   
ATOM    985  CA  TRP A 106     -13.149  16.167  -4.520  1.00 10.00      A   
ATOM    986  CB  TRP A 106     -14.646  15.891  -4.332  1.00 10.00      A   
ATOM    987  CG  TRP A 106     -15.490  17.129  -4.360  1.00 10.00      A   
ATOM    988  CD1 TRP A 106     -15.962  17.776  -5.465  1.00 10.00      A   
ATOM    989  CD2 TRP A 106     -15.956  17.881  -3.229  1.00 10.00      A   
ATOM    990  NE1 TRP A 106     -16.693  18.879  -5.095  1.00 10.00      A   
ATOM    991  HE1 TRP A 106     -17.137  19.504  -5.709  1.00 10.00      A   
ATOM    992  CE2 TRP A 106     -16.706  18.964  -3.726  1.00 10.00      A   
ATOM    993  CE3 TRP A 106     -15.813  17.737  -1.845  1.00 10.00      A   
ATOM    994  CZ2 TRP A 106     -17.311  19.901  -2.889  1.00 10.00      A   
ATOM    995  CZ3 TRP A 106     -16.412  18.666  -1.016  1.00 10.00      A   
ATOM    996  CH2 TRP A 106     -17.152  19.733  -1.540  1.00 10.00      A   
ATOM    997  C   TRP A 106     -12.326  14.930  -4.164  1.00 10.00      A   
ATOM    998  O   TRP A 106     -12.869  13.919  -3.719  1.00 10.00      A   
ATOM    999  N   LEU A 107     -11.020  14.997  -4.389  1.00 10.00      A   
ATOM   1000  HN  LEU A 107     -10.641  15.810  -4.782  1.00 10.00      A   
ATOM   1001  CA  LEU A 107     -10.136  13.888  -4.049  1.00 10.00      A   
ATOM   1002  CB  LEU A 107      -8.938  13.818  -5.001  1.00 10.00      A   
ATOM   1003  CG  LEU A 107      -8.181  12.487  -5.042  1.00 10.00      A   
ATOM   1004  CD1 LEU A 107      -9.141  11.332  -5.269  1.00 10.00      A   
ATOM   1005  CD2 LEU A 107      -7.121  12.509  -6.130  1.00 10.00      A   
ATOM   1006  C   LEU A 107      -9.677  14.071  -2.609  1.00 10.00      A   
ATOM   1007  O   LEU A 107      -9.041  15.075  -2.283  1.00 10.00      A   
ATOM   1008  N   GLU A 108      -9.995  13.110  -1.749  1.00 10.00      A   
ATOM   1009  HN  GLU A 108     -10.463  12.309  -2.071  1.00 10.00      A   
ATOM   1010  CA  GLU A 108      -9.657  13.227  -0.333  1.00 10.00      A   
ATOM   1011  CB  GLU A 108     -10.929  13.083   0.514  1.00 10.00      A   
ATOM   1012  CG  GLU A 108     -12.077  13.978   0.053  1.00 10.00      A   
ATOM   1013  CD  GLU A 108     -13.398  13.673   0.736  1.00 10.00      A   
ATOM   1014  OE1 GLU A 108     -13.395  13.375   1.946  1.00 10.00      A   
ATOM   1015  OE2 GLU A 108     -14.457  13.749   0.070  1.00 10.00      A   
ATOM   1016  C   GLU A 108      -8.577  12.245   0.139  1.00 10.00      A   
ATOM   1017  O   GLU A 108      -7.728  12.605   0.962  1.00 10.00      A   
ATOM   1018  N   GLU A 109      -8.588  11.020  -0.380  1.00 10.00      A   
ATOM   1019  HN  GLU A 109      -9.248  10.787  -1.072  1.00 10.00      A   
ATOM   1020  CA  GLU A 109      -7.619  10.017   0.053  1.00 10.00      A   
ATOM   1021  CB  GLU A 109      -8.332   8.821   0.692  1.00 10.00      A   
ATOM   1022  CG  GLU A 109      -9.132   9.160   1.938  1.00 10.00      A   
ATOM   1023  CD  GLU A 109      -9.749   7.937   2.582  1.00 10.00      A   
ATOM   1024  OE1 GLU A 109      -9.130   6.851   2.528  1.00 10.00      A   
ATOM   1025  OE2 GLU A 109     -10.855   8.054   3.153  1.00 10.00      A   
ATOM   1026  C   GLU A 109      -6.706   9.532  -1.070  1.00 10.00      A   
ATOM   1027  O   GLU A 109      -7.170   9.130  -2.136  1.00 10.00      A   
ATOM   1028  N   ILE A 110      -5.403   9.582  -0.817  1.00 10.00      A   
ATOM   1029  HN  ILE A 110      -5.101   9.952   0.040  1.00 10.00      A   
ATOM   1030  CA  ILE A 110      -4.399   9.117  -1.770  1.00 10.00      A   
ATOM   1031  CB  ILE A 110      -3.668  10.285  -2.480  1.00 10.00      A   
ATOM   1032  CG1 ILE A 110      -4.618  11.005  -3.444  1.00 10.00      A   
ATOM   1033  CG2 ILE A 110      -2.427   9.790  -3.219  1.00 10.00      A   
ATOM   1034  CD1 ILE A 110      -3.963  12.112  -4.243  1.00 10.00      A   
ATOM   1035  C   ILE A 110      -3.379   8.230  -1.050  1.00 10.00      A   
ATOM   1036  O   ILE A 110      -2.686   8.681  -0.130  1.00 10.00      A   
ATOM   1037  N   ARG A 111      -3.306   6.968  -1.456  1.00 10.00      A   
ATOM   1038  HN  ARG A 111      -3.887   6.668  -2.194  1.00 10.00      A   
ATOM   1039  CA  ARG A 111      -2.383   6.011  -0.857  1.00 10.00      A   
ATOM   1040  CB  ARG A 111      -3.150   4.994  -0.002  1.00 10.00      A   
ATOM   1041  CG  ARG A 111      -4.102   5.638   0.999  1.00 10.00      A   
ATOM   1042  CD  ARG A 111      -4.936   4.615   1.755  1.00 10.00      A   
ATOM   1043  NE  ARG A 111      -6.066   5.248   2.445  1.00 10.00      A   
ATOM   1044  HE  ARG A 111      -6.848   5.493   1.894  1.00 10.00      A   
ATOM   1045  CZ  ARG A 111      -6.103   5.503   3.754  1.00 10.00      A   
ATOM   1046  NH1 ARG A 111      -5.079   5.174   4.536  1.00 10.00      A   
ATOM   1047 HH11 ARG A 111      -5.112   5.384   5.568  1.00 10.00      A   
ATOM   1048 HH12 ARG A 111      -4.242   4.702   4.134  1.00 10.00      A   
ATOM   1049  NH2 ARG A 111      -7.166   6.097   4.280  1.00 10.00      A   
ATOM   1050 HH21 ARG A 111      -7.204   6.306   5.309  1.00 10.00      A   
ATOM   1051 HH22 ARG A 111      -7.977   6.362   3.662  1.00 10.00      A   
ATOM   1052  C   ARG A 111      -1.579   5.308  -1.944  1.00 10.00      A   
ATOM   1053  O   ARG A 111      -2.145   4.709  -2.856  1.00 10.00      A   
ATOM   1054  N   LEU A 112      -0.258   5.388  -1.851  1.00 10.00      A   
ATOM   1055  HN  LEU A 112       0.145   5.872  -1.091  1.00 10.00      A   
ATOM   1056  CA  LEU A 112       0.612   4.769  -2.849  1.00 10.00      A   
ATOM   1057  CB  LEU A 112       1.252   5.843  -3.732  1.00 10.00      A   
ATOM   1058  CG  LEU A 112       0.301   6.853  -4.378  1.00 10.00      A   
ATOM   1059  CD1 LEU A 112       1.052   8.113  -4.776  1.00 10.00      A   
ATOM   1060  CD2 LEU A 112      -0.396   6.240  -5.582  1.00 10.00      A   
ATOM   1061  C   LEU A 112       1.715   3.929  -2.210  1.00 10.00      A   
ATOM   1062  O   LEU A 112       2.272   4.301  -1.175  1.00 10.00      A   
ATOM   1063  N   LYS A 113       2.030   2.799  -2.836  1.00 10.00      A   
ATOM   1064  HN  LYS A 113       1.532   2.550  -3.647  1.00 10.00      A   
ATOM   1065  CA  LYS A 113       3.086   1.916  -2.352  1.00 10.00      A   
ATOM   1066  CB  LYS A 113       2.521   0.573  -1.861  1.00 10.00      A   
ATOM   1067  CG  LYS A 113       3.575  -0.344  -1.249  1.00 10.00      A   
ATOM   1068  CD  LYS A 113       3.057  -1.761  -1.043  1.00 10.00      A   
ATOM   1069  CE  LYS A 113       4.140  -2.658  -0.453  1.00 10.00      A   
ATOM   1070  NZ  LYS A 113       3.715  -4.081  -0.367  1.00 10.00      A   
ATOM   1071  HZ1 LYS A 113       4.528  -4.683  -0.113  1.00 10.00      A   
ATOM   1072  HZ2 LYS A 113       3.337  -4.396  -1.283  1.00 10.00      A   
ATOM   1073  HZ3 LYS A 113       2.978  -4.197   0.353  1.00 10.00      A   
ATOM   1074  C   LYS A 113       4.115   1.677  -3.454  1.00 10.00      A   
ATOM   1075  O   LYS A 113       3.760   1.241  -4.550  1.00 10.00      A   
ATOM   1076  N   ARG A 114       5.380   1.976  -3.156  1.00 10.00      A   
ATOM   1077  HN  ARG A 114       5.581   2.335  -2.260  1.00 10.00      A   
ATOM   1078  CA  ARG A 114       6.481   1.803  -4.105  1.00 10.00      A   
ATOM   1079  CB  ARG A 114       6.693   0.324  -4.461  1.00 10.00      A   
ATOM   1080  CG  ARG A 114       7.163  -0.545  -3.305  1.00 10.00      A   
ATOM   1081  CD  ARG A 114       7.543  -1.938  -3.782  1.00 10.00      A   
ATOM   1082  NE  ARG A 114       7.648  -2.891  -2.682  1.00 10.00      A   
ATOM   1083  HE  ARG A 114       8.404  -2.771  -2.049  1.00 10.00      A   
ATOM   1084  CZ  ARG A 114       6.806  -3.908  -2.498  1.00 10.00      A   
ATOM   1085  NH1 ARG A 114       5.804  -4.105  -3.350  1.00 10.00      A   
ATOM   1086 HH11 ARG A 114       5.139  -4.903  -3.207  1.00 10.00      A   
ATOM   1087 HH12 ARG A 114       5.671  -3.473  -4.162  1.00 10.00      A   
ATOM   1088  NH2 ARG A 114       6.965  -4.722  -1.459  1.00 10.00      A   
ATOM   1089 HH21 ARG A 114       7.747  -4.572  -0.787  1.00 10.00      A   
ATOM   1090 HH22 ARG A 114       6.296  -5.517  -1.297  1.00 10.00      A   
ATOM   1091  C   ARG A 114       6.253   2.629  -5.368  1.00 10.00      A   
ATOM   1092  O   ARG A 114       6.171   2.088  -6.472  1.00 10.00      A   
ATOM   1093  N   MET A 115       6.155   3.941  -5.200  1.00 10.00      A   
ATOM   1094  HN  MET A 115       6.267   4.318  -4.302  1.00 10.00      A   
ATOM   1095  CA  MET A 115       5.916   4.840  -6.321  1.00 10.00      A   
ATOM   1096  CB  MET A 115       4.449   5.288  -6.356  1.00 10.00      A   
ATOM   1097  CG  MET A 115       3.471   4.206  -6.785  1.00 10.00      A   
ATOM   1098  SD  MET A 115       3.521   3.870  -8.557  1.00 10.00      A   
ATOM   1099  CE  MET A 115       2.707   5.327  -9.204  1.00 10.00      A   
ATOM   1100  C   MET A 115       6.828   6.054  -6.243  1.00 10.00      A   
ATOM   1101  O   MET A 115       7.197   6.494  -5.151  1.00 10.00      A   
ATOM   1102  N   VAL A 116       7.191   6.590  -7.401  1.00 10.00      A   
ATOM   1103  HN  VAL A 116       6.857   6.196  -8.242  1.00 10.00      A   
ATOM   1104  CA  VAL A 116       8.056   7.757  -7.468  1.00 10.00      A   
ATOM   1105  CB  VAL A 116       8.863   7.788  -8.783  1.00 10.00      A   
ATOM   1106  CG1 VAL A 116       9.874   8.923  -8.762  1.00 10.00      A   
ATOM   1107  CG2 VAL A 116       9.563   6.458  -9.017  1.00 10.00      A   
ATOM   1108  C   VAL A 116       7.220   9.027  -7.370  1.00 10.00      A   
ATOM   1109  O   VAL A 116       6.430   9.329  -8.267  1.00 10.00      A   
ATOM   1110  N   VAL A 117       7.392   9.756  -6.277  1.00 10.00      A   
ATOM   1111  HN  VAL A 117       8.056   9.468  -5.614  1.00 10.00      A   
ATOM   1112  CA  VAL A 117       6.660  10.989  -6.039  1.00 10.00      A   
ATOM   1113  CB  VAL A 117       5.822  10.899  -4.743  1.00 10.00      A   
ATOM   1114  CG1 VAL A 117       4.977  12.149  -4.553  1.00 10.00      A   
ATOM   1115  CG2 VAL A 117       4.951   9.651  -4.742  1.00 10.00      A   
ATOM   1116  C   VAL A 117       7.644  12.141  -5.904  1.00 10.00      A   
ATOM   1117  O   VAL A 117       8.277  12.303  -4.865  1.00 10.00      A   
ATOM   1118  N   THR A 118       7.784  12.923  -6.960  1.00 10.00      A   
ATOM   1119  HN  THR A 118       7.258  12.744  -7.766  1.00 10.00      A   
ATOM   1120  CA  THR A 118       8.700  14.048  -6.953  1.00 10.00      A   
ATOM   1121  CB  THR A 118       9.076  14.446  -8.391  1.00 10.00      A   
ATOM   1122  OG1 THR A 118       9.064  13.272  -9.220  1.00 10.00      A   
ATOM   1123  HG1 THR A 118       9.839  13.279  -9.794  1.00 10.00      A   
ATOM   1124  CG2 THR A 118      10.465  15.072  -8.432  1.00 10.00      A   
ATOM   1125  C   THR A 118       8.089  15.247  -6.226  1.00 10.00      A   
ATOM   1126  O   THR A 118       6.871  15.318  -6.038  1.00 10.00      A   
ATOM   1127  N   ASP A 119       8.947  16.182  -5.824  1.00 10.00      A   
ATOM   1128  HN  ASP A 119       9.903  16.045  -5.994  1.00 10.00      A   
ATOM   1129  CA  ASP A 119       8.528  17.398  -5.117  1.00 10.00      A   
ATOM   1130  CB  ASP A 119       9.732  18.340  -4.962  1.00 10.00      A   
ATOM   1131  CG  ASP A 119      10.147  18.599  -3.524  1.00 10.00      A   
ATOM   1132  OD1 ASP A 119      10.249  17.633  -2.739  1.00 10.00      A   
ATOM   1133  OD2 ASP A 119      10.411  19.775  -3.182  1.00 10.00      A   
ATOM   1134  C   ASP A 119       7.409  18.117  -5.876  1.00 10.00      A   
ATOM   1135  O   ASP A 119       6.523  18.725  -5.273  1.00 10.00      A   
ATOM   1136  N   ASP A 120       7.463  18.029  -7.205  1.00 10.00      A   
ATOM   1137  HN  ASP A 120       8.205  17.538  -7.612  1.00 10.00      A   
ATOM   1138  CA  ASP A 120       6.467  18.651  -8.078  1.00 10.00      A   
ATOM   1139  CB  ASP A 120       6.787  18.352  -9.545  1.00 10.00      A   
ATOM   1140  CG  ASP A 120       7.873  19.231 -10.118  1.00 10.00      A   
ATOM   1141  OD1 ASP A 120       7.554  20.355 -10.556  1.00 10.00      A   
ATOM   1142  OD2 ASP A 120       9.034  18.785 -10.164  1.00 10.00      A   
ATOM   1143  C   ASP A 120       5.069  18.128  -7.780  1.00 10.00      A   
ATOM   1144  O   ASP A 120       4.112  18.897  -7.699  1.00 10.00      A   
ATOM   1145  N   CYS A 121       4.962  16.816  -7.612  1.00 10.00      A   
ATOM   1146  HN  CYS A 121       5.771  16.262  -7.660  1.00 10.00      A   
ATOM   1147  CA  CYS A 121       3.683  16.168  -7.339  1.00 10.00      A   
ATOM   1148  CB  CYS A 121       3.867  14.650  -7.289  1.00 10.00      A   
ATOM   1149  SG  CYS A 121       4.828  13.976  -8.667  1.00 10.00      A   
ATOM   1150  HG  CYS A 121       3.974  13.542  -9.580  1.00 10.00      A   
ATOM   1151  C   CYS A 121       3.072  16.682  -6.037  1.00 10.00      A   
ATOM   1152  O   CYS A 121       1.853  16.825  -5.919  1.00 10.00      A   
ATOM   1153  N   LEU A 122       3.932  16.983  -5.077  1.00 10.00      A   
ATOM   1154  HN  LEU A 122       4.890  16.855  -5.242  1.00 10.00      A   
ATOM   1155  CA  LEU A 122       3.496  17.497  -3.786  1.00 10.00      A   
ATOM   1156  CB  LEU A 122       4.671  17.536  -2.807  1.00 10.00      A   
ATOM   1157  CG  LEU A 122       5.448  16.229  -2.643  1.00 10.00      A   
ATOM   1158  CD1 LEU A 122       6.713  16.459  -1.834  1.00 10.00      A   
ATOM   1159  CD2 LEU A 122       4.577  15.157  -2.002  1.00 10.00      A   
ATOM   1160  C   LEU A 122       2.892  18.885  -3.956  1.00 10.00      A   
ATOM   1161  O   LEU A 122       1.853  19.202  -3.370  1.00 10.00      A   
ATOM   1162  N   GLU A 123       3.542  19.704  -4.773  1.00 10.00      A   
ATOM   1163  HN  GLU A 123       4.372  19.395  -5.197  1.00 10.00      A   
ATOM   1164  CA  GLU A 123       3.060  21.051  -5.046  1.00 10.00      A   
ATOM   1165  CB  GLU A 123       4.070  21.838  -5.888  1.00 10.00      A   
ATOM   1166  CG  GLU A 123       5.179  22.496  -5.085  1.00 10.00      A   
ATOM   1167  CD  GLU A 123       5.597  23.833  -5.664  1.00 10.00      A   
ATOM   1168  OE1 GLU A 123       6.785  23.995  -6.011  1.00 10.00      A   
ATOM   1169  OE2 GLU A 123       4.733  24.728  -5.780  1.00 10.00      A   
ATOM   1170  C   GLU A 123       1.722  20.994  -5.773  1.00 10.00      A   
ATOM   1171  O   GLU A 123       0.811  21.765  -5.480  1.00 10.00      A   
ATOM   1172  N   LEU A 124       1.614  20.071  -6.721  1.00 10.00      A   
ATOM   1173  HN  LEU A 124       2.387  19.497  -6.911  1.00 10.00      A   
ATOM   1174  CA  LEU A 124       0.392  19.895  -7.499  1.00 10.00      A   
ATOM   1175  CB  LEU A 124       0.572  18.802  -8.556  1.00 10.00      A   
ATOM   1176  CG  LEU A 124       1.560  19.109  -9.682  1.00 10.00      A   
ATOM   1177  CD1 LEU A 124       1.717  17.904 -10.596  1.00 10.00      A   
ATOM   1178  CD2 LEU A 124       1.102  20.324 -10.472  1.00 10.00      A   
ATOM   1179  C   LEU A 124      -0.794  19.564  -6.599  1.00 10.00      A   
ATOM   1180  O   LEU A 124      -1.876  20.130  -6.744  1.00 10.00      A   
ATOM   1181  N   ILE A 125      -0.582  18.649  -5.664  1.00 10.00      A   
ATOM   1182  HN  ILE A 125       0.304  18.228  -5.598  1.00 10.00      A   
ATOM   1183  CA  ILE A 125      -1.633  18.257  -4.735  1.00 10.00      A   
ATOM   1184  CB  ILE A 125      -1.192  17.075  -3.840  1.00 10.00      A   
ATOM   1185  CG1 ILE A 125      -1.147  15.779  -4.655  1.00 10.00      A   
ATOM   1186  CG2 ILE A 125      -2.116  16.922  -2.636  1.00 10.00      A   
ATOM   1187  CD1 ILE A 125      -0.796  14.548  -3.844  1.00 10.00      A   
ATOM   1188  C   ILE A 125      -2.036  19.442  -3.859  1.00 10.00      A   
ATOM   1189  O   ILE A 125      -3.223  19.726  -3.685  1.00 10.00      A   
ATOM   1190  N   ALA A 126      -1.035  20.162  -3.363  1.00 10.00      A   
ATOM   1191  HN  ALA A 126      -0.109  19.908  -3.586  1.00 10.00      A   
ATOM   1192  CA  ALA A 126      -1.256  21.313  -2.493  1.00 10.00      A   
ATOM   1193  CB  ALA A 126       0.035  21.693  -1.788  1.00 10.00      A   
ATOM   1194  C   ALA A 126      -1.846  22.522  -3.228  1.00 10.00      A   
ATOM   1195  O   ALA A 126      -2.069  23.575  -2.624  1.00 10.00      A   
ATOM   1196  N   LYS A 127      -2.086  22.384  -4.526  1.00 10.00      A   
ATOM   1197  HN  LYS A 127      -1.870  21.535  -4.970  1.00 10.00      A   
ATOM   1198  CA  LYS A 127      -2.658  23.476  -5.302  1.00 10.00      A   
ATOM   1199  CB  LYS A 127      -1.643  24.073  -6.288  1.00 10.00      A   
ATOM   1200  CG  LYS A 127      -1.341  23.206  -7.501  1.00 10.00      A   
ATOM   1201  CD  LYS A 127      -0.533  23.964  -8.545  1.00 10.00      A   
ATOM   1202  CE  LYS A 127      -1.402  24.939  -9.329  1.00 10.00      A   
ATOM   1203  NZ  LYS A 127      -2.237  24.256 -10.352  1.00 10.00      A   
ATOM   1204  HZ1 LYS A 127      -2.894  23.593  -9.898  1.00 10.00      A   
ATOM   1205  HZ2 LYS A 127      -1.633  23.723 -11.010  1.00 10.00      A   
ATOM   1206  HZ3 LYS A 127      -2.785  24.953 -10.893  1.00 10.00      A   
ATOM   1207  C   LYS A 127      -3.920  23.026  -6.027  1.00 10.00      A   
ATOM   1208  O   LYS A 127      -4.443  23.736  -6.880  1.00 10.00      A   
ATOM   1209  N   SER A 128      -4.411  21.845  -5.684  1.00 10.00      A   
ATOM   1210  HN  SER A 128      -3.958  21.315  -4.994  1.00 10.00      A   
ATOM   1211  CA  SER A 128      -5.611  21.324  -6.325  1.00 10.00      A   
ATOM   1212  CB  SER A 128      -5.254  20.195  -7.293  1.00 10.00      A   
ATOM   1213  OG  SER A 128      -4.146  20.550  -8.103  1.00 10.00      A   
ATOM   1214  HG  SER A 128      -3.332  20.476  -7.582  1.00 10.00      A   
ATOM   1215  C   SER A 128      -6.644  20.844  -5.307  1.00 10.00      A   
ATOM   1216  O   SER A 128      -7.792  21.306  -5.300  1.00 10.00      A   
ATOM   1217  N   PHE A 129      -6.230  19.937  -4.436  1.00 10.00      A   
ATOM   1218  HN  PHE A 129      -5.293  19.646  -4.452  1.00 10.00      A   
ATOM   1219  CA  PHE A 129      -7.129  19.380  -3.438  1.00 10.00      A   
ATOM   1220  CB  PHE A 129      -6.787  17.912  -3.159  1.00 10.00      A   
ATOM   1221  CG  PHE A 129      -6.448  17.127  -4.396  1.00 10.00      A   
ATOM   1222  CD1 PHE A 129      -5.233  16.467  -4.506  1.00 10.00      A   
ATOM   1223  CD2 PHE A 129      -7.337  17.062  -5.457  1.00 10.00      A   
ATOM   1224  CE1 PHE A 129      -4.914  15.760  -5.650  1.00 10.00      A   
ATOM   1225  CE2 PHE A 129      -7.024  16.356  -6.604  1.00 10.00      A   
ATOM   1226  CZ  PHE A 129      -5.810  15.704  -6.701  1.00 10.00      A   
ATOM   1227  C   PHE A 129      -7.096  20.192  -2.156  1.00 10.00      A   
ATOM   1228  O   PHE A 129      -6.078  20.255  -1.471  1.00 10.00      A   
ATOM   1229  N   LYS A 130      -8.215  20.822  -1.841  1.00 10.00      A   
ATOM   1230  HN  LYS A 130      -8.995  20.734  -2.430  1.00 10.00      A   
ATOM   1231  CA  LYS A 130      -8.320  21.637  -0.638  1.00 10.00      A   
ATOM   1232  CB  LYS A 130      -9.113  22.919  -0.906  1.00 10.00      A   
ATOM   1233  CG  LYS A 130      -8.436  23.893  -1.862  1.00 10.00      A   
ATOM   1234  CD  LYS A 130      -8.937  23.722  -3.290  1.00 10.00      A   
ATOM   1235  CE  LYS A 130      -8.192  24.636  -4.252  1.00 10.00      A   
ATOM   1236  NZ  LYS A 130      -8.772  24.604  -5.622  1.00 10.00      A   
ATOM   1237  HZ1 LYS A 130      -8.191  25.179  -6.269  1.00 10.00      A   
ATOM   1238  HZ2 LYS A 130      -9.739  24.989  -5.613  1.00 10.00      A   
ATOM   1239  HZ3 LYS A 130      -8.804  23.630  -5.980  1.00 10.00      A   
ATOM   1240  C   LYS A 130      -8.962  20.843   0.494  1.00 10.00      A   
ATOM   1241  O   LYS A 130      -9.024  21.302   1.638  1.00 10.00      A   
ATOM   1242  N   ASN A 131      -9.448  19.652   0.163  1.00 10.00      A   
ATOM   1243  HN  ASN A 131      -9.392  19.357  -0.771  1.00 10.00      A   
ATOM   1244  CA  ASN A 131     -10.078  18.777   1.143  1.00 10.00      A   
ATOM   1245  CB  ASN A 131     -11.515  18.444   0.727  1.00 10.00      A   
ATOM   1246  CG  ASN A 131     -12.333  17.831   1.852  1.00 10.00      A   
ATOM   1247  OD1 ASN A 131     -12.194  18.209   3.018  1.00 10.00      A   
ATOM   1248  ND2 ASN A 131     -13.187  16.880   1.508  1.00 10.00      A   
ATOM   1249 HD21 ASN A 131     -13.240  16.629   0.564  1.00 10.00      A   
ATOM   1250 HD22 ASN A 131     -13.719  16.457   2.212  1.00 10.00      A   
ATOM   1251  C   ASN A 131      -9.262  17.499   1.296  1.00 10.00      A   
ATOM   1252  O   ASN A 131      -9.807  16.421   1.527  1.00 10.00      A   
ATOM   1253  N   PHE A 132      -7.947  17.626   1.148  1.00 10.00      A   
ATOM   1254  HN  PHE A 132      -7.572  18.508   0.955  1.00 10.00      A   
ATOM   1255  CA  PHE A 132      -7.050  16.486   1.270  1.00 10.00      A   
ATOM   1256  CB  PHE A 132      -5.634  16.885   0.865  1.00 10.00      A   
ATOM   1257  CG  PHE A 132      -4.832  15.746   0.316  1.00 10.00      A   
ATOM   1258  CD1 PHE A 132      -5.156  15.182  -0.906  1.00 10.00      A   
ATOM   1259  CD2 PHE A 132      -3.753  15.242   1.020  1.00 10.00      A   
ATOM   1260  CE1 PHE A 132      -4.417  14.136  -1.416  1.00 10.00      A   
ATOM   1261  CE2 PHE A 132      -3.013  14.198   0.515  1.00 10.00      A   
ATOM   1262  CZ  PHE A 132      -3.343  13.642  -0.705  1.00 10.00      A   
ATOM   1263  C   PHE A 132      -7.065  15.956   2.699  1.00 10.00      A   
ATOM   1264  O   PHE A 132      -6.871  16.717   3.650  1.00 10.00      A   
ATOM   1265  N   LYS A 133      -7.297  14.658   2.852  1.00 10.00      A   
ATOM   1266  HN  LYS A 133      -7.431  14.092   2.059  1.00 10.00      A   
ATOM   1267  CA  LYS A 133      -7.368  14.060   4.173  1.00 10.00      A   
ATOM   1268  CB  LYS A 133      -8.758  13.471   4.415  1.00 10.00      A   
ATOM   1269  CG  LYS A 133      -9.882  14.489   4.475  1.00 10.00      A   
ATOM   1270  CD  LYS A 133     -11.228  13.791   4.567  1.00 10.00      A   
ATOM   1271  CE  LYS A 133     -12.372  14.783   4.676  1.00 10.00      A   
ATOM   1272  NZ  LYS A 133     -13.684  14.123   4.448  1.00 10.00      A   
ATOM   1273  HZ1 LYS A 133     -13.734  13.760   3.465  1.00 10.00      A   
ATOM   1274  HZ2 LYS A 133     -14.460  14.800   4.594  1.00 10.00      A   
ATOM   1275  HZ3 LYS A 133     -13.803  13.326   5.105  1.00 10.00      A   
ATOM   1276  C   LYS A 133      -6.323  12.976   4.400  1.00 10.00      A   
ATOM   1277  O   LYS A 133      -5.792  12.849   5.497  1.00 10.00      A   
ATOM   1278  N   VAL A 134      -6.021  12.187   3.383  1.00 10.00      A   
ATOM   1279  HN  VAL A 134      -6.442  12.331   2.507  1.00 10.00      A   
ATOM   1280  CA  VAL A 134      -5.059  11.104   3.554  1.00 10.00      A   
ATOM   1281  CB  VAL A 134      -5.742   9.725   3.475  1.00 10.00      A   
ATOM   1282  CG1 VAL A 134      -4.715   8.611   3.584  1.00 10.00      A   
ATOM   1283  CG2 VAL A 134      -6.797   9.585   4.562  1.00 10.00      A   
ATOM   1284  C   VAL A 134      -3.903  11.148   2.561  1.00 10.00      A   
ATOM   1285  O   VAL A 134      -4.109  11.159   1.347  1.00 10.00      A   
ATOM   1286  N   LEU A 135      -2.691  11.143   3.101  1.00 10.00      A   
ATOM   1287  HN  LEU A 135      -2.607  11.122   4.082  1.00 10.00      A   
ATOM   1288  CA  LEU A 135      -1.477  11.146   2.300  1.00 10.00      A   
ATOM   1289  CB  LEU A 135      -0.719  12.471   2.447  1.00 10.00      A   
ATOM   1290  CG  LEU A 135       0.572  12.602   1.632  1.00 10.00      A   
ATOM   1291  CD1 LEU A 135       0.280  12.523   0.143  1.00 10.00      A   
ATOM   1292  CD2 LEU A 135       1.287  13.900   1.964  1.00 10.00      A   
ATOM   1293  C   LEU A 135      -0.594   9.988   2.746  1.00 10.00      A   
ATOM   1294  O   LEU A 135       0.154  10.100   3.717  1.00 10.00      A   
ATOM   1295  N   VAL A 136      -0.722   8.861   2.064  1.00 10.00      A   
ATOM   1296  HN  VAL A 136      -1.353   8.823   1.311  1.00 10.00      A   
ATOM   1297  CA  VAL A 136       0.063   7.682   2.399  1.00 10.00      A   
ATOM   1298  CB  VAL A 136      -0.821   6.432   2.611  1.00 10.00      A   
ATOM   1299  CG1 VAL A 136       0.039   5.187   2.784  1.00 10.00      A   
ATOM   1300  CG2 VAL A 136      -1.729   6.621   3.816  1.00 10.00      A   
ATOM   1301  C   VAL A 136       1.105   7.399   1.328  1.00 10.00      A   
ATOM   1302  O   VAL A 136       0.771   7.120   0.174  1.00 10.00      A   
ATOM   1303  N   LEU A 137       2.362   7.488   1.721  1.00 10.00      A   
ATOM   1304  HN  LEU A 137       2.555   7.729   2.657  1.00 10.00      A   
ATOM   1305  CA  LEU A 137       3.468   7.236   0.820  1.00 10.00      A   
ATOM   1306  CB  LEU A 137       4.283   8.514   0.606  1.00 10.00      A   
ATOM   1307  CG  LEU A 137       3.532   9.699  -0.007  1.00 10.00      A   
ATOM   1308  CD1 LEU A 137       4.427  10.928  -0.062  1.00 10.00      A   
ATOM   1309  CD2 LEU A 137       3.015   9.349  -1.394  1.00 10.00      A   
ATOM   1310  C   LEU A 137       4.347   6.130   1.386  1.00 10.00      A   
ATOM   1311  O   LEU A 137       5.188   6.368   2.251  1.00 10.00      A   
ATOM   1312  N   SER A 138       4.135   4.920   0.909  1.00 10.00      A   
ATOM   1313  HN  SER A 138       3.450   4.791   0.215  1.00 10.00      A   
ATOM   1314  CA  SER A 138       4.897   3.775   1.368  1.00 10.00      A   
ATOM   1315  CB  SER A 138       3.965   2.585   1.610  1.00 10.00      A   
ATOM   1316  OG  SER A 138       4.663   1.497   2.194  1.00 10.00      A   
ATOM   1317  HG  SER A 138       5.428   1.832   2.681  1.00 10.00      A   
ATOM   1318  C   SER A 138       5.975   3.409   0.357  1.00 10.00      A   
ATOM   1319  O   SER A 138       5.678   3.170  -0.810  1.00 10.00      A   
ATOM   1320  N   SER A 139       7.222   3.384   0.816  1.00 10.00      A   
ATOM   1321  HN  SER A 139       7.382   3.599   1.757  1.00 10.00      A   
ATOM   1322  CA  SER A 139       8.360   3.053  -0.035  1.00 10.00      A   
ATOM   1323  CB  SER A 139       8.317   1.579  -0.449  1.00 10.00      A   
ATOM   1324  OG  SER A 139       8.316   0.734   0.692  1.00 10.00      A   
ATOM   1325  HG  SER A 139       9.193   0.753   1.100  1.00 10.00      A   
ATOM   1326  C   SER A 139       8.424   3.967  -1.256  1.00 10.00      A   
ATOM   1327  O   SER A 139       8.641   3.515  -2.381  1.00 10.00      A   
ATOM   1328  N   CYS A 140       8.227   5.255  -1.023  1.00 10.00      A   
ATOM   1329  HN  CYS A 140       8.060   5.557  -0.100  1.00 10.00      A   
ATOM   1330  CA  CYS A 140       8.253   6.236  -2.096  1.00 10.00      A   
ATOM   1331  CB  CYS A 140       7.162   7.292  -1.896  1.00 10.00      A   
ATOM   1332  SG  CYS A 140       5.483   6.690  -2.207  1.00 10.00      A   
ATOM   1333  HG  CYS A 140       5.280   6.717  -3.519  1.00 10.00      A   
ATOM   1334  C   CYS A 140       9.624   6.889  -2.223  1.00 10.00      A   
ATOM   1335  O   CYS A 140      10.420   6.874  -1.281  1.00 10.00      A   
ATOM   1336  N   GLU A 141       9.894   7.449  -3.394  1.00 10.00      A   
ATOM   1337  HN  GLU A 141       9.216   7.423  -4.103  1.00 10.00      A   
ATOM   1338  CA  GLU A 141      11.167   8.105  -3.668  1.00 10.00      A   
ATOM   1339  CB  GLU A 141      12.096   7.133  -4.400  1.00 10.00      A   
ATOM   1340  CG  GLU A 141      11.447   6.441  -5.591  1.00 10.00      A   
ATOM   1341  CD  GLU A 141      12.450   5.999  -6.631  1.00 10.00      A   
ATOM   1342  OE1 GLU A 141      13.002   6.872  -7.330  1.00 10.00      A   
ATOM   1343  OE2 GLU A 141      12.687   4.781  -6.763  1.00 10.00      A   
ATOM   1344  C   GLU A 141      10.944   9.339  -4.537  1.00 10.00      A   
ATOM   1345  O   GLU A 141       9.916   9.449  -5.206  1.00 10.00      A   
ATOM   1346  N   GLY A 142      11.895  10.267  -4.516  1.00 10.00      A   
ATOM   1347  HN  GLY A 142      12.683  10.140  -3.940  1.00 10.00      A   
ATOM   1348  CA  GLY A 142      11.785  11.464  -5.327  1.00 10.00      A   
ATOM   1349  C   GLY A 142      11.270  12.667  -4.562  1.00 10.00      A   
ATOM   1350  O   GLY A 142      11.186  13.768  -5.112  1.00 10.00      A   
ATOM   1351  N   PHE A 143      10.928  12.470  -3.297  1.00 10.00      A   
ATOM   1352  HN  PHE A 143      11.034  11.581  -2.905  1.00 10.00      A   
ATOM   1353  CA  PHE A 143      10.412  13.557  -2.476  1.00 10.00      A   
ATOM   1354  CB  PHE A 143       9.030  13.235  -1.884  1.00 10.00      A   
ATOM   1355  CG  PHE A 143       8.987  12.131  -0.857  1.00 10.00      A   
ATOM   1356  CD1 PHE A 143       8.339  12.325   0.353  1.00 10.00      A   
ATOM   1357  CD2 PHE A 143       9.572  10.900  -1.105  1.00 10.00      A   
ATOM   1358  CE1 PHE A 143       8.275  11.315   1.294  1.00 10.00      A   
ATOM   1359  CE2 PHE A 143       9.517   9.887  -0.168  1.00 10.00      A   
ATOM   1360  CZ  PHE A 143       8.867  10.095   1.033  1.00 10.00      A   
ATOM   1361  C   PHE A 143      11.404  13.974  -1.403  1.00 10.00      A   
ATOM   1362  O   PHE A 143      12.013  13.135  -0.737  1.00 10.00      A   
ATOM   1363  N   SER A 144      11.556  15.277  -1.238  1.00 10.00      A   
ATOM   1364  HN  SER A 144      11.025  15.897  -1.786  1.00 10.00      A   
ATOM   1365  CA  SER A 144      12.483  15.819  -0.269  1.00 10.00      A   
ATOM   1366  CB  SER A 144      13.007  17.156  -0.782  1.00 10.00      A   
ATOM   1367  OG  SER A 144      11.972  18.127  -0.773  1.00 10.00      A   
ATOM   1368  HG  SER A 144      11.385  17.976  -1.538  1.00 10.00      A   
ATOM   1369  C   SER A 144      11.811  16.026   1.084  1.00 10.00      A   
ATOM   1370  O   SER A 144      10.689  15.576   1.318  1.00 10.00      A   
ATOM   1371  N   THR A 145      12.506  16.721   1.971  1.00 10.00      A   
ATOM   1372  HN  THR A 145      13.400  17.045   1.729  1.00 10.00      A   
ATOM   1373  CA  THR A 145      11.984  17.004   3.298  1.00 10.00      A   
ATOM   1374  CB  THR A 145      13.095  16.859   4.354  1.00 10.00      A   
ATOM   1375  OG1 THR A 145      14.333  16.523   3.699  1.00 10.00      A   
ATOM   1376  HG1 THR A 145      14.238  15.680   3.230  1.00 10.00      A   
ATOM   1377  CG2 THR A 145      12.742  15.765   5.348  1.00 10.00      A   
ATOM   1378  C   THR A 145      11.391  18.413   3.360  1.00 10.00      A   
ATOM   1379  O   THR A 145      10.601  18.725   4.248  1.00 10.00      A   
ATOM   1380  N   ASP A 146      11.765  19.252   2.396  1.00 10.00      A   
ATOM   1381  HN  ASP A 146      12.376  18.933   1.699  1.00 10.00      A   
ATOM   1382  CA  ASP A 146      11.280  20.633   2.344  1.00 10.00      A   
ATOM   1383  CB  ASP A 146      12.392  21.599   1.910  1.00 10.00      A   
ATOM   1384  CG  ASP A 146      11.899  23.021   1.695  1.00 10.00      A   
ATOM   1385  OD1 ASP A 146      11.653  23.736   2.695  1.00 10.00      A   
ATOM   1386  OD2 ASP A 146      11.769  23.434   0.523  1.00 10.00      A   
ATOM   1387  C   ASP A 146      10.061  20.764   1.435  1.00 10.00      A   
ATOM   1388  O   ASP A 146       9.167  21.565   1.700  1.00 10.00      A   
ATOM   1389  N   GLY A 147      10.016  19.963   0.373  1.00 10.00      A   
ATOM   1390  HN  GLY A 147      10.759  19.340   0.202  1.00 10.00      A   
ATOM   1391  CA  GLY A 147       8.890  20.011  -0.545  1.00 10.00      A   
ATOM   1392  C   GLY A 147       7.582  19.640   0.129  1.00 10.00      A   
ATOM   1393  O   GLY A 147       6.509  20.087  -0.281  1.00 10.00      A   
ATOM   1394  N   LEU A 148       7.672  18.834   1.183  1.00 10.00      A   
ATOM   1395  HN  LEU A 148       8.555  18.519   1.465  1.00 10.00      A   
ATOM   1396  CA  LEU A 148       6.493  18.399   1.922  1.00 10.00      A   
ATOM   1397  CB  LEU A 148       6.827  17.197   2.810  1.00 10.00      A   
ATOM   1398  CG  LEU A 148       7.061  15.871   2.083  1.00 10.00      A   
ATOM   1399  CD1 LEU A 148       7.677  14.844   3.017  1.00 10.00      A   
ATOM   1400  CD2 LEU A 148       5.759  15.347   1.503  1.00 10.00      A   
ATOM   1401  C   LEU A 148       5.890  19.533   2.748  1.00 10.00      A   
ATOM   1402  O   LEU A 148       4.769  19.421   3.244  1.00 10.00      A   
ATOM   1403  N   ALA A 149       6.620  20.638   2.876  1.00 10.00      A   
ATOM   1404  HN  ALA A 149       7.502  20.684   2.449  1.00 10.00      A   
ATOM   1405  CA  ALA A 149       6.135  21.785   3.630  1.00 10.00      A   
ATOM   1406  CB  ALA A 149       7.233  22.822   3.798  1.00 10.00      A   
ATOM   1407  C   ALA A 149       4.917  22.398   2.943  1.00 10.00      A   
ATOM   1408  O   ALA A 149       4.071  23.026   3.585  1.00 10.00      A   
ATOM   1409  N   ALA A 150       4.831  22.205   1.628  1.00 10.00      A   
ATOM   1410  HN  ALA A 150       5.539  21.694   1.174  1.00 10.00      A   
ATOM   1411  CA  ALA A 150       3.717  22.725   0.845  1.00 10.00      A   
ATOM   1412  CB  ALA A 150       4.033  22.649  -0.638  1.00 10.00      A   
ATOM   1413  C   ALA A 150       2.444  21.951   1.155  1.00 10.00      A   
ATOM   1414  O   ALA A 150       1.342  22.488   1.080  1.00 10.00      A   
ATOM   1415  N   ILE A 151       2.605  20.687   1.526  1.00 10.00      A   
ATOM   1416  HN  ILE A 151       3.513  20.317   1.585  1.00 10.00      A   
ATOM   1417  CA  ILE A 151       1.472  19.834   1.855  1.00 10.00      A   
ATOM   1418  CB  ILE A 151       1.924  18.378   2.094  1.00 10.00      A   
ATOM   1419  CG1 ILE A 151       2.568  17.788   0.832  1.00 10.00      A   
ATOM   1420  CG2 ILE A 151       0.769  17.511   2.574  1.00 10.00      A   
ATOM   1421  CD1 ILE A 151       1.625  17.662  -0.345  1.00 10.00      A   
ATOM   1422  C   ILE A 151       0.762  20.358   3.099  1.00 10.00      A   
ATOM   1423  O   ILE A 151      -0.459  20.516   3.112  1.00 10.00      A   
ATOM   1424  N   ALA A 152       1.547  20.677   4.122  1.00 10.00      A   
ATOM   1425  HN  ALA A 152       2.515  20.555   4.031  1.00 10.00      A   
ATOM   1426  CA  ALA A 152       1.013  21.192   5.382  1.00 10.00      A   
ATOM   1427  CB  ALA A 152       2.103  21.239   6.443  1.00 10.00      A   
ATOM   1428  C   ALA A 152       0.384  22.573   5.217  1.00 10.00      A   
ATOM   1429  O   ALA A 152      -0.218  23.109   6.148  1.00 10.00      A   
ATOM   1430  N   ALA A 153       0.526  23.152   4.037  1.00 10.00      A   
ATOM   1431  HN  ALA A 153       1.011  22.680   3.327  1.00 10.00      A   
ATOM   1432  CA  ALA A 153      -0.027  24.467   3.772  1.00 10.00      A   
ATOM   1433  CB  ALA A 153       0.742  25.166   2.663  1.00 10.00      A   
ATOM   1434  C   ALA A 153      -1.514  24.399   3.441  1.00 10.00      A   
ATOM   1435  O   ALA A 153      -2.303  25.170   3.975  1.00 10.00      A   
ATOM   1436  N   THR A 154      -1.899  23.471   2.577  1.00 10.00      A   
ATOM   1437  HN  THR A 154      -1.234  22.865   2.189  1.00 10.00      A   
ATOM   1438  CA  THR A 154      -3.297  23.355   2.174  1.00 10.00      A   
ATOM   1439  CB  THR A 154      -3.420  23.241   0.644  1.00 10.00      A   
ATOM   1440  OG1 THR A 154      -2.295  23.885   0.033  1.00 10.00      A   
ATOM   1441  HG1 THR A 154      -2.423  23.898  -0.924  1.00 10.00      A   
ATOM   1442  CG2 THR A 154      -4.698  23.913   0.164  1.00 10.00      A   
ATOM   1443  C   THR A 154      -4.033  22.181   2.831  1.00 10.00      A   
ATOM   1444  O   THR A 154      -5.257  22.225   2.989  1.00 10.00      A   
ATOM   1445  N   CYS A 155      -3.301  21.145   3.225  1.00 10.00      A   
ATOM   1446  HN  CYS A 155      -2.326  21.173   3.112  1.00 10.00      A   
ATOM   1447  CA  CYS A 155      -3.915  19.966   3.834  1.00 10.00      A   
ATOM   1448  CB  CYS A 155      -3.050  18.725   3.624  1.00 10.00      A   
ATOM   1449  SG  CYS A 155      -2.577  18.449   1.903  1.00 10.00      A   
ATOM   1450  HG  CYS A 155      -1.958  19.535   1.470  1.00 10.00      A   
ATOM   1451  C   CYS A 155      -4.237  20.165   5.315  1.00 10.00      A   
ATOM   1452  O   CYS A 155      -3.570  19.614   6.190  1.00 10.00      A   
ATOM   1453  N   ARG A 156      -5.270  20.956   5.586  1.00 10.00      A   
ATOM   1454  HN  ARG A 156      -5.741  21.389   4.844  1.00 10.00      A   
ATOM   1455  CA  ARG A 156      -5.695  21.218   6.962  1.00 10.00      A   
ATOM   1456  CB  ARG A 156      -6.355  22.599   7.097  1.00 10.00      A   
ATOM   1457  CG  ARG A 156      -7.760  22.703   6.517  1.00 10.00      A   
ATOM   1458  CD  ARG A 156      -7.737  23.162   5.069  1.00 10.00      A   
ATOM   1459  NE  ARG A 156      -7.552  24.607   4.953  1.00 10.00      A   
ATOM   1460  HE  ARG A 156      -7.128  25.070   5.708  1.00 10.00      A   
ATOM   1461  CZ  ARG A 156      -7.928  25.321   3.895  1.00 10.00      A   
ATOM   1462  NH1 ARG A 156      -8.515  24.734   2.860  1.00 10.00      A   
ATOM   1463 HH11 ARG A 156      -8.802  25.305   2.036  1.00 10.00      A   
ATOM   1464 HH12 ARG A 156      -8.699  23.709   2.867  1.00 10.00      A   
ATOM   1465  NH2 ARG A 156      -7.721  26.627   3.868  1.00 10.00      A   
ATOM   1466 HH21 ARG A 156      -7.266  27.110   4.678  1.00 10.00      A   
ATOM   1467 HH22 ARG A 156      -8.008  27.183   3.033  1.00 10.00      A   
ATOM   1468  C   ARG A 156      -6.638  20.127   7.470  1.00 10.00      A   
ATOM   1469  O   ARG A 156      -6.911  20.031   8.668  1.00 10.00      A   
ATOM   1470  N   ASN A 157      -7.126  19.303   6.555  1.00 10.00      A   
ATOM   1471  HN  ASN A 157      -6.859  19.413   5.621  1.00 10.00      A   
ATOM   1472  CA  ASN A 157      -8.036  18.222   6.907  1.00 10.00      A   
ATOM   1473  CB  ASN A 157      -9.222  18.180   5.935  1.00 10.00      A   
ATOM   1474  CG  ASN A 157     -10.534  17.870   6.634  1.00 10.00      A   
ATOM   1475  OD1 ASN A 157     -10.552  17.476   7.800  1.00 10.00      A   
ATOM   1476  ND2 ASN A 157     -11.643  18.039   5.923  1.00 10.00      A   
ATOM   1477 HD21 ASN A 157     -11.558  18.342   4.989  1.00 10.00      A   
ATOM   1478 HD22 ASN A 157     -12.504  17.857   6.359  1.00 10.00      A   
ATOM   1479  C   ASN A 157      -7.298  16.887   6.895  1.00 10.00      A   
ATOM   1480  O   ASN A 157      -7.915  15.824   6.885  1.00 10.00      A   
ATOM   1481  N   LEU A 158      -5.970  16.956   6.894  1.00 10.00      A   
ATOM   1482  HN  LEU A 158      -5.538  17.836   6.908  1.00 10.00      A   
ATOM   1483  CA  LEU A 158      -5.137  15.758   6.873  1.00 10.00      A   
ATOM   1484  CB  LEU A 158      -3.668  16.146   6.707  1.00 10.00      A   
ATOM   1485  CG  LEU A 158      -2.723  15.034   6.250  1.00 10.00      A   
ATOM   1486  CD1 LEU A 158      -2.953  14.707   4.783  1.00 10.00      A   
ATOM   1487  CD2 LEU A 158      -1.276  15.431   6.493  1.00 10.00      A   
ATOM   1488  C   LEU A 158      -5.318  14.935   8.145  1.00 10.00      A   
ATOM   1489  O   LEU A 158      -5.129  15.436   9.251  1.00 10.00      A   
ATOM   1490  N   LYS A 159      -5.684  13.674   7.968  1.00 10.00      A   
ATOM   1491  HN  LYS A 159      -5.807  13.345   7.050  1.00 10.00      A   
ATOM   1492  CA  LYS A 159      -5.910  12.760   9.078  1.00 10.00      A   
ATOM   1493  CB  LYS A 159      -7.256  12.053   8.910  1.00 10.00      A   
ATOM   1494  CG  LYS A 159      -8.437  12.971   8.648  1.00 10.00      A   
ATOM   1495  CD  LYS A 159      -9.559  12.228   7.932  1.00 10.00      A   
ATOM   1496  CE  LYS A 159     -10.076  11.051   8.753  1.00 10.00      A   
ATOM   1497  NZ  LYS A 159     -11.099  10.258   8.014  1.00 10.00      A   
ATOM   1498  HZ1 LYS A 159     -11.419   9.457   8.596  1.00 10.00      A   
ATOM   1499  HZ2 LYS A 159     -10.695   9.884   7.130  1.00 10.00      A   
ATOM   1500  HZ3 LYS A 159     -11.921  10.853   7.781  1.00 10.00      A   
ATOM   1501  C   LYS A 159      -4.818  11.698   9.148  1.00 10.00      A   
ATOM   1502  O   LYS A 159      -4.210  11.484  10.201  1.00 10.00      A   
ATOM   1503  N   GLU A 160      -4.579  11.035   8.020  1.00 10.00      A   
ATOM   1504  HN  GLU A 160      -5.075  11.277   7.211  1.00 10.00      A   
ATOM   1505  CA  GLU A 160      -3.585   9.973   7.947  1.00 10.00      A   
ATOM   1506  CB  GLU A 160      -4.178   8.727   7.277  1.00 10.00      A   
ATOM   1507  CG  GLU A 160      -5.200   7.978   8.115  1.00 10.00      A   
ATOM   1508  CD  GLU A 160      -5.813   6.798   7.376  1.00 10.00      A   
ATOM   1509  OE1 GLU A 160      -7.001   6.874   6.999  1.00 10.00      A   
ATOM   1510  OE2 GLU A 160      -5.111   5.785   7.165  1.00 10.00      A   
ATOM   1511  C   GLU A 160      -2.337  10.407   7.189  1.00 10.00      A   
ATOM   1512  O   GLU A 160      -2.401  10.750   6.006  1.00 10.00      A   
ATOM   1513  N   LEU A 161      -1.208  10.389   7.880  1.00 10.00      A   
ATOM   1514  HN  LEU A 161      -1.234  10.126   8.829  1.00 10.00      A   
ATOM   1515  CA  LEU A 161       0.074  10.739   7.285  1.00 10.00      A   
ATOM   1516  CB  LEU A 161       0.635  12.022   7.903  1.00 10.00      A   
ATOM   1517  CG  LEU A 161       1.857  12.629   7.207  1.00 10.00      A   
ATOM   1518  CD1 LEU A 161       1.595  12.809   5.720  1.00 10.00      A   
ATOM   1519  CD2 LEU A 161       2.223  13.960   7.843  1.00 10.00      A   
ATOM   1520  C   LEU A 161       1.028   9.570   7.493  1.00 10.00      A   
ATOM   1521  O   LEU A 161       1.651   9.439   8.551  1.00 10.00      A   
ATOM   1522  N   ASP A 162       1.115   8.708   6.490  1.00 10.00      A   
ATOM   1523  HN  ASP A 162       0.616   8.885   5.662  1.00 10.00      A   
ATOM   1524  CA  ASP A 162       1.947   7.516   6.576  1.00 10.00      A   
ATOM   1525  CB  ASP A 162       1.077   6.276   6.346  1.00 10.00      A   
ATOM   1526  CG  ASP A 162       1.789   4.961   6.595  1.00 10.00      A   
ATOM   1527  OD1 ASP A 162       2.954   4.975   7.038  1.00 10.00      A   
ATOM   1528  OD2 ASP A 162       1.173   3.904   6.352  1.00 10.00      A   
ATOM   1529  C   ASP A 162       3.095   7.557   5.576  1.00 10.00      A   
ATOM   1530  O   ASP A 162       2.895   7.866   4.401  1.00 10.00      A   
ATOM   1531  N   LEU A 163       4.291   7.249   6.063  1.00 10.00      A   
ATOM   1532  HN  LEU A 163       4.365   7.022   7.013  1.00 10.00      A   
ATOM   1533  CA  LEU A 163       5.497   7.234   5.248  1.00 10.00      A   
ATOM   1534  CB  LEU A 163       6.350   8.466   5.572  1.00 10.00      A   
ATOM   1535  CG  LEU A 163       5.720   9.831   5.270  1.00 10.00      A   
ATOM   1536  CD1 LEU A 163       6.564  10.952   5.859  1.00 10.00      A   
ATOM   1537  CD2 LEU A 163       5.543  10.022   3.769  1.00 10.00      A   
ATOM   1538  C   LEU A 163       6.295   5.952   5.518  1.00 10.00      A   
ATOM   1539  O   LEU A 163       7.529   5.948   5.484  1.00 10.00      A   
ATOM   1540  N   ARG A 164       5.570   4.866   5.782  1.00 10.00      A   
ATOM   1541  HN  ARG A 164       4.590   4.941   5.787  1.00 10.00      A   
ATOM   1542  CA  ARG A 164       6.169   3.567   6.083  1.00 10.00      A   
ATOM   1543  CB  ARG A 164       5.084   2.527   6.402  1.00 10.00      A   
ATOM   1544  CG  ARG A 164       4.102   2.262   5.270  1.00 10.00      A   
ATOM   1545  CD  ARG A 164       2.949   1.377   5.718  1.00 10.00      A   
ATOM   1546  NE  ARG A 164       2.306   0.716   4.584  1.00 10.00      A   
ATOM   1547  HE  ARG A 164       2.732  -0.104   4.246  1.00 10.00      A   
ATOM   1548  CZ  ARG A 164       1.192   1.145   3.989  1.00 10.00      A   
ATOM   1549  NH1 ARG A 164       0.577   2.241   4.408  1.00 10.00      A   
ATOM   1550 HH11 ARG A 164       0.957   2.788   5.227  1.00 10.00      A   
ATOM   1551 HH12 ARG A 164      -0.294   2.567   3.932  1.00 10.00      A   
ATOM   1552  NH2 ARG A 164       0.701   0.477   2.955  1.00 10.00      A   
ATOM   1553 HH21 ARG A 164      -0.165   0.807   2.480  1.00 10.00      A   
ATOM   1554 HH22 ARG A 164       1.182  -0.388   2.608  1.00 10.00      A   
ATOM   1555  C   ARG A 164       7.109   3.048   4.989  1.00 10.00      A   
ATOM   1556  O   ARG A 164       6.745   2.984   3.811  1.00 10.00      A   
ATOM   1557  N   GLU A 165       8.326   2.702   5.409  1.00 10.00      A   
ATOM   1558  HN  GLU A 165       8.541   2.821   6.357  1.00 10.00      A   
ATOM   1559  CA  GLU A 165       9.361   2.146   4.532  1.00 10.00      A   
ATOM   1560  CB  GLU A 165       8.964   0.755   4.016  1.00 10.00      A   
ATOM   1561  CG  GLU A 165       9.167  -0.379   5.016  1.00 10.00      A   
ATOM   1562  CD  GLU A 165       8.056  -0.477   6.043  1.00 10.00      A   
ATOM   1563  OE1 GLU A 165       6.986  -1.023   5.713  1.00 10.00      A   
ATOM   1564  OE2 GLU A 165       8.254  -0.017   7.189  1.00 10.00      A   
ATOM   1565  C   GLU A 165       9.766   3.061   3.371  1.00 10.00      A   
ATOM   1566  O   GLU A 165      10.284   2.594   2.357  1.00 10.00      A   
ATOM   1567  N   SER A 166       9.561   4.359   3.515  1.00 10.00      A   
ATOM   1568  HN  SER A 166       9.159   4.697   4.344  1.00 10.00      A   
ATOM   1569  CA  SER A 166       9.919   5.294   2.455  1.00 10.00      A   
ATOM   1570  CB  SER A 166       8.929   6.454   2.393  1.00 10.00      A   
ATOM   1571  OG  SER A 166       7.752   6.061   1.715  1.00 10.00      A   
ATOM   1572  HG  SER A 166       6.979   6.426   2.169  1.00 10.00      A   
ATOM   1573  C   SER A 166      11.350   5.812   2.583  1.00 10.00      A   
ATOM   1574  O   SER A 166      11.825   6.113   3.683  1.00 10.00      A   
ATOM   1575  N   ASP A 167      12.039   5.894   1.447  1.00 10.00      A   
ATOM   1576  HN  ASP A 167      11.611   5.614   0.611  1.00 10.00      A   
ATOM   1577  CA  ASP A 167      13.405   6.406   1.399  1.00 10.00      A   
ATOM   1578  CB  ASP A 167      14.257   5.588   0.423  1.00 10.00      A   
ATOM   1579  CG  ASP A 167      15.677   5.371   0.912  1.00 10.00      A   
ATOM   1580  OD1 ASP A 167      16.444   6.353   1.003  1.00 10.00      A   
ATOM   1581  OD2 ASP A 167      16.036   4.210   1.205  1.00 10.00      A   
ATOM   1582  C   ASP A 167      13.335   7.863   0.955  1.00 10.00      A   
ATOM   1583  O   ASP A 167      13.115   8.159  -0.221  1.00 10.00      A   
ATOM   1584  N   VAL A 168      13.497   8.765   1.907  1.00 10.00      A   
ATOM   1585  HN  VAL A 168      13.719   8.464   2.807  1.00 10.00      A   
ATOM   1586  CA  VAL A 168      13.383  10.196   1.651  1.00 10.00      A   
ATOM   1587  CB  VAL A 168      12.720  10.920   2.845  1.00 10.00      A   
ATOM   1588  CG1 VAL A 168      11.714  11.957   2.368  1.00 10.00      A   
ATOM   1589  CG2 VAL A 168      12.084   9.935   3.814  1.00 10.00      A   
ATOM   1590  C   VAL A 168      14.718  10.875   1.400  1.00 10.00      A   
ATOM   1591  O   VAL A 168      15.764  10.452   1.907  1.00 10.00      A   
ATOM   1592  N   ASP A 169      14.660  11.942   0.616  1.00 10.00      A   
ATOM   1593  HN  ASP A 169      13.800  12.196   0.220  1.00 10.00      A   
ATOM   1594  CA  ASP A 169      15.832  12.740   0.320  1.00 10.00      A   
ATOM   1595  CB  ASP A 169      15.628  13.571  -0.957  1.00 10.00      A   
ATOM   1596  CG  ASP A 169      15.342  12.733  -2.195  1.00 10.00      A   
ATOM   1597  OD1 ASP A 169      15.928  11.639  -2.335  1.00 10.00      A   
ATOM   1598  OD2 ASP A 169      14.524  13.172  -3.030  1.00 10.00      A   
ATOM   1599  C   ASP A 169      16.056  13.663   1.506  1.00 10.00      A   
ATOM   1600  O   ASP A 169      15.337  14.653   1.683  1.00 10.00      A   
ATOM   1601  N   ASP A 170      17.012  13.310   2.346  1.00 10.00      A   
ATOM   1602  HN  ASP A 170      17.534  12.498   2.160  1.00 10.00      A   
ATOM   1603  CA  ASP A 170      17.309  14.095   3.537  1.00 10.00      A   
ATOM   1604  CB  ASP A 170      18.226  13.335   4.493  1.00 10.00      A   
ATOM   1605  CG  ASP A 170      17.565  13.089   5.835  1.00 10.00      A   
ATOM   1606  OD1 ASP A 170      17.729  13.930   6.744  1.00 10.00      A   
ATOM   1607  OD2 ASP A 170      16.867  12.061   5.981  1.00 10.00      A   
ATOM   1608  C   ASP A 170      17.870  15.467   3.190  1.00 10.00      A   
ATOM   1609  O   ASP A 170      18.998  15.596   2.704  1.00 10.00      A   
ATOM   1610  N   VAL A 171      17.061  16.487   3.424  1.00 10.00      A   
ATOM   1611  HN  VAL A 171      16.165  16.311   3.798  1.00 10.00      A   
ATOM   1612  CA  VAL A 171      17.443  17.858   3.134  1.00 10.00      A   
ATOM   1613  CB  VAL A 171      16.353  18.544   2.278  1.00 10.00      A   
ATOM   1614  CG1 VAL A 171      16.721  19.977   1.935  1.00 10.00      A   
ATOM   1615  CG2 VAL A 171      16.080  17.746   1.016  1.00 10.00      A   
ATOM   1616  C   VAL A 171      17.623  18.634   4.432  1.00 10.00      A   
ATOM   1617  O   VAL A 171      18.744  18.884   4.871  1.00 10.00      A   
ATOM   1618  N   SER A 172      16.508  19.008   5.044  1.00 10.00      A   
ATOM   1619  HN  SER A 172      15.643  18.770   4.645  1.00 10.00      A   
ATOM   1620  CA  SER A 172      16.520  19.757   6.291  1.00 10.00      A   
ATOM   1621  CB  SER A 172      16.606  21.261   6.001  1.00 10.00      A   
ATOM   1622  OG  SER A 172      17.681  21.554   5.112  1.00 10.00      A   
ATOM   1623  HG  SER A 172      18.246  20.774   5.016  1.00 10.00      A   
ATOM   1624  C   SER A 172      15.263  19.436   7.101  1.00 10.00      A   
ATOM   1625  O   SER A 172      14.277  18.938   6.552  1.00 10.00      A   
ATOM   1626  N   GLY A 173      15.298  19.714   8.397  1.00 10.00      A   
ATOM   1627  HN  GLY A 173      16.107  20.112   8.786  1.00 10.00      A   
ATOM   1628  CA  GLY A 173      14.155  19.427   9.240  1.00 10.00      A   
ATOM   1629  C   GLY A 173      13.491  20.664   9.821  1.00 10.00      A   
ATOM   1630  O   GLY A 173      13.533  20.883  11.032  1.00 10.00      A   
ATOM   1631  N   HIS A 174      12.875  21.471   8.969  1.00 10.00      A   
ATOM   1632  HN  HIS A 174      12.893  21.262   8.008  1.00 10.00      A   
ATOM   1633  CA  HIS A 174      12.186  22.674   9.425  1.00 10.00      A   
ATOM   1634  CB  HIS A 174      12.851  23.929   8.836  1.00 10.00      A   
ATOM   1635  CG  HIS A 174      12.287  25.229   9.336  1.00 10.00      A   
ATOM   1636  ND1 HIS A 174      12.414  25.615  10.650  1.00 10.00      A   
ATOM   1637  CD2 HIS A 174      11.601  26.179   8.658  1.00 10.00      A   
ATOM   1638  CE1 HIS A 174      11.806  26.787  10.741  1.00 10.00      A   
ATOM   1639  NE2 HIS A 174      11.300  27.164   9.562  1.00 10.00      A   
ATOM   1640  HE2 HIS A 174      10.791  27.983   9.380  1.00 10.00      A   
ATOM   1641  C   HIS A 174      10.711  22.609   9.036  1.00 10.00      A   
ATOM   1642  O   HIS A 174       9.905  23.451   9.438  1.00 10.00      A   
ATOM   1643  N   TRP A 175      10.366  21.570   8.285  1.00 10.00      A   
ATOM   1644  HN  TRP A 175      11.054  20.917   8.039  1.00 10.00      A   
ATOM   1645  CA  TRP A 175       9.004  21.364   7.804  1.00 10.00      A   
ATOM   1646  CB  TRP A 175       8.915  20.098   6.946  1.00 10.00      A   
ATOM   1647  CG  TRP A 175       9.483  18.875   7.604  1.00 10.00      A   
ATOM   1648  CD1 TRP A 175      10.766  18.416   7.512  1.00 10.00      A   
ATOM   1649  CD2 TRP A 175       8.788  17.949   8.455  1.00 10.00      A   
ATOM   1650  NE1 TRP A 175      10.914  17.270   8.248  1.00 10.00      A   
ATOM   1651  HE1 TRP A 175      11.745  16.753   8.340  1.00 10.00      A   
ATOM   1652  CE2 TRP A 175       9.717  16.963   8.839  1.00 10.00      A   
ATOM   1653  CE3 TRP A 175       7.476  17.860   8.931  1.00 10.00      A   
ATOM   1654  CZ2 TRP A 175       9.375  15.904   9.674  1.00 10.00      A   
ATOM   1655  CZ3 TRP A 175       7.141  16.807   9.761  1.00 10.00      A   
ATOM   1656  CH2 TRP A 175       8.086  15.843  10.124  1.00 10.00      A   
ATOM   1657  C   TRP A 175       7.972  21.321   8.930  1.00 10.00      A   
ATOM   1658  O   TRP A 175       6.831  21.734   8.740  1.00 10.00      A   
ATOM   1659  N   LEU A 176       8.370  20.828  10.099  1.00 10.00      A   
ATOM   1660  HN  LEU A 176       9.295  20.508  10.195  1.00 10.00      A   
ATOM   1661  CA  LEU A 176       7.459  20.727  11.237  1.00 10.00      A   
ATOM   1662  CB  LEU A 176       8.096  19.911  12.363  1.00 10.00      A   
ATOM   1663  CG  LEU A 176       7.138  19.331  13.403  1.00 10.00      A   
ATOM   1664  CD1 LEU A 176       6.022  18.547  12.728  1.00 10.00      A   
ATOM   1665  CD2 LEU A 176       7.897  18.442  14.370  1.00 10.00      A   
ATOM   1666  C   LEU A 176       7.017  22.098  11.739  1.00 10.00      A   
ATOM   1667  O   LEU A 176       5.886  22.266  12.192  1.00 10.00      A   
ATOM   1668  N   SER A 177       7.906  23.078  11.644  1.00 10.00      A   
ATOM   1669  HN  SER A 177       8.798  22.890  11.277  1.00 10.00      A   
ATOM   1670  CA  SER A 177       7.595  24.431  12.081  1.00 10.00      A   
ATOM   1671  CB  SER A 177       8.888  25.223  12.261  1.00 10.00      A   
ATOM   1672  OG  SER A 177      10.000  24.350  12.377  1.00 10.00      A   
ATOM   1673  HG  SER A 177      10.599  24.501  11.635  1.00 10.00      A   
ATOM   1674  C   SER A 177       6.684  25.127  11.069  1.00 10.00      A   
ATOM   1675  O   SER A 177       6.105  26.180  11.349  1.00 10.00      A   
ATOM   1676  N   HIS A 178       6.553  24.523   9.894  1.00 10.00      A   
ATOM   1677  HN  HIS A 178       7.028  23.678   9.736  1.00 10.00      A   
ATOM   1678  CA  HIS A 178       5.718  25.070   8.836  1.00 10.00      A   
ATOM   1679  CB  HIS A 178       6.134  24.514   7.474  1.00 10.00      A   
ATOM   1680  CG  HIS A 178       7.193  25.309   6.779  1.00 10.00      A   
ATOM   1681  ND1 HIS A 178       6.887  26.145   5.731  1.00 10.00      A   
ATOM   1682  CD2 HIS A 178       8.529  25.337   6.997  1.00 10.00      A   
ATOM   1683  CE1 HIS A 178       8.035  26.662   5.333  1.00 10.00      A   
ATOM   1684  NE2 HIS A 178       9.052  26.203   6.070  1.00 10.00      A   
ATOM   1685  HE2 HIS A 178      10.000  26.440   5.968  1.00 10.00      A   
ATOM   1686  C   HIS A 178       4.257  24.749   9.083  1.00 10.00      A   
ATOM   1687  O   HIS A 178       3.380  25.387   8.517  1.00 10.00      A   
ATOM   1688  N   PHE A 179       4.000  23.772   9.943  1.00 10.00      A   
ATOM   1689  HN  PHE A 179       4.750  23.314  10.386  1.00 10.00      A   
ATOM   1690  CA  PHE A 179       2.634  23.364  10.253  1.00 10.00      A   
ATOM   1691  CB  PHE A 179       2.633  22.137  11.161  1.00 10.00      A   
ATOM   1692  CG  PHE A 179       2.844  20.852  10.417  1.00 10.00      A   
ATOM   1693  CD1 PHE A 179       4.092  20.519   9.917  1.00 10.00      A   
ATOM   1694  CD2 PHE A 179       1.791  19.980  10.211  1.00 10.00      A   
ATOM   1695  CE1 PHE A 179       4.287  19.339   9.228  1.00 10.00      A   
ATOM   1696  CE2 PHE A 179       1.979  18.799   9.524  1.00 10.00      A   
ATOM   1697  CZ  PHE A 179       3.228  18.477   9.031  1.00 10.00      A   
ATOM   1698  C   PHE A 179       1.804  24.497  10.862  1.00 10.00      A   
ATOM   1699  O   PHE A 179       2.328  25.359  11.571  1.00 10.00      A   
ATOM   1700  N   PRO A 180       0.491  24.506  10.574  1.00 10.00      A   
ATOM   1701  CA  PRO A 180      -0.428  25.526  11.078  1.00 10.00      A   
ATOM   1702  CB  PRO A 180      -1.572  25.469  10.071  1.00 10.00      A   
ATOM   1703  CG  PRO A 180      -1.609  24.049   9.619  1.00 10.00      A   
ATOM   1704  CD  PRO A 180      -0.201  23.520   9.719  1.00 10.00      A   
ATOM   1705  C   PRO A 180      -0.957  25.196  12.466  1.00 10.00      A   
ATOM   1706  O   PRO A 180      -1.108  24.028  12.826  1.00 10.00      A   
ATOM   1707  N   ASP A 181      -1.255  26.238  13.230  1.00 10.00      A   
ATOM   1708  HN  ASP A 181      -1.122  27.143  12.874  1.00 10.00      A   
ATOM   1709  CA  ASP A 181      -1.777  26.091  14.580  1.00 10.00      A   
ATOM   1710  CB  ASP A 181      -1.643  27.416  15.338  1.00 10.00      A   
ATOM   1711  CG  ASP A 181      -0.232  27.976  15.314  1.00 10.00      A   
ATOM   1712  OD1 ASP A 181       0.465  27.884  16.344  1.00 10.00      A   
ATOM   1713  OD2 ASP A 181       0.191  28.515  14.264  1.00 10.00      A   
ATOM   1714  C   ASP A 181      -3.243  25.678  14.520  1.00 10.00      A   
ATOM   1715  O   ASP A 181      -3.785  25.112  15.466  1.00 10.00      A   
ATOM   1716  N   THR A 182      -3.871  25.954  13.386  1.00 10.00      A   
ATOM   1717  HN  THR A 182      -3.383  26.410  12.669  1.00 10.00      A   
ATOM   1718  CA  THR A 182      -5.268  25.615  13.173  1.00 10.00      A   
ATOM   1719  CB  THR A 182      -5.843  26.452  12.015  1.00 10.00      A   
ATOM   1720  OG1 THR A 182      -4.755  27.062  11.292  1.00 10.00      A   
ATOM   1721  HG1 THR A 182      -4.972  27.099  10.349  1.00 10.00      A   
ATOM   1722  CG2 THR A 182      -6.762  27.541  12.551  1.00 10.00      A   
ATOM   1723  C   THR A 182      -5.433  24.125  12.859  1.00 10.00      A   
ATOM   1724  O   THR A 182      -6.550  23.604  12.828  1.00 10.00      A   
ATOM   1725  N   TYR A 183      -4.308  23.445  12.632  1.00 10.00      A   
ATOM   1726  HN  TYR A 183      -3.450  23.916  12.685  1.00 10.00      A   
ATOM   1727  CA  TYR A 183      -4.312  22.020  12.320  1.00 10.00      A   
ATOM   1728  CB  TYR A 183      -2.974  21.609  11.695  1.00 10.00      A   
ATOM   1729  CG  TYR A 183      -2.893  20.167  11.243  1.00 10.00      A   
ATOM   1730  CD1 TYR A 183      -4.006  19.502  10.741  1.00 10.00      A   
ATOM   1731  CD2 TYR A 183      -1.693  19.471  11.311  1.00 10.00      A   
ATOM   1732  CE1 TYR A 183      -3.921  18.189  10.323  1.00 10.00      A   
ATOM   1733  CE2 TYR A 183      -1.599  18.158  10.895  1.00 10.00      A   
ATOM   1734  CZ  TYR A 183      -2.715  17.523  10.402  1.00 10.00      A   
ATOM   1735  OH  TYR A 183      -2.632  16.218   9.985  1.00 10.00      A   
ATOM   1736  HH  TYR A 183      -3.495  15.932   9.655  1.00 10.00      A   
ATOM   1737  C   TYR A 183      -4.592  21.199  13.575  1.00 10.00      A   
ATOM   1738  O   TYR A 183      -3.761  21.126  14.480  1.00 10.00      A   
ATOM   1739  N   THR A 184      -5.774  20.602  13.616  1.00 10.00      A   
ATOM   1740  HN  THR A 184      -6.388  20.718  12.861  1.00 10.00      A   
ATOM   1741  CA  THR A 184      -6.200  19.787  14.745  1.00 10.00      A   
ATOM   1742  CB  THR A 184      -7.131  20.606  15.662  1.00 10.00      A   
ATOM   1743  OG1 THR A 184      -8.025  21.391  14.853  1.00 10.00      A   
ATOM   1744  HG1 THR A 184      -7.720  22.308  14.842  1.00 10.00      A   
ATOM   1745  CG2 THR A 184      -6.327  21.536  16.558  1.00 10.00      A   
ATOM   1746  C   THR A 184      -6.961  18.562  14.236  1.00 10.00      A   
ATOM   1747  O   THR A 184      -7.894  18.076  14.878  1.00 10.00      A   
ATOM   1748  N   SER A 185      -6.549  18.063  13.080  1.00 10.00      A   
ATOM   1749  HN  SER A 185      -5.790  18.476  12.622  1.00 10.00      A   
ATOM   1750  CA  SER A 185      -7.208  16.922  12.466  1.00 10.00      A   
ATOM   1751  CB  SER A 185      -7.707  17.326  11.079  1.00 10.00      A   
ATOM   1752  OG  SER A 185      -7.658  18.738  10.919  1.00 10.00      A   
ATOM   1753  HG  SER A 185      -7.310  18.950  10.043  1.00 10.00      A   
ATOM   1754  C   SER A 185      -6.285  15.708  12.355  1.00 10.00      A   
ATOM   1755  O   SER A 185      -6.631  14.724  11.709  1.00 10.00      A   
ATOM   1756  N   LEU A 186      -5.122  15.768  12.994  1.00 10.00      A   
ATOM   1757  HN  LEU A 186      -4.905  16.560  13.523  1.00 10.00      A   
ATOM   1758  CA  LEU A 186      -4.170  14.662  12.934  1.00 10.00      A   
ATOM   1759  CB  LEU A 186      -2.806  15.073  13.494  1.00 10.00      A   
ATOM   1760  CG  LEU A 186      -1.667  14.062  13.314  1.00 10.00      A   
ATOM   1761  CD1 LEU A 186      -1.514  13.673  11.851  1.00 10.00      A   
ATOM   1762  CD2 LEU A 186      -0.363  14.625  13.856  1.00 10.00      A   
ATOM   1763  C   LEU A 186      -4.701  13.431  13.663  1.00 10.00      A   
ATOM   1764  O   LEU A 186      -5.060  13.499  14.839  1.00 10.00      A   
ATOM   1765  N   VAL A 187      -4.744  12.310  12.954  1.00 10.00      A   
ATOM   1766  HN  VAL A 187      -4.426  12.323  12.024  1.00 10.00      A   
ATOM   1767  CA  VAL A 187      -5.237  11.060  13.519  1.00 10.00      A   
ATOM   1768  CB  VAL A 187      -6.427  10.491  12.711  1.00 10.00      A   
ATOM   1769  CG1 VAL A 187      -6.911   9.177  13.307  1.00 10.00      A   
ATOM   1770  CG2 VAL A 187      -7.568  11.496  12.646  1.00 10.00      A   
ATOM   1771  C   VAL A 187      -4.125  10.018  13.583  1.00 10.00      A   
ATOM   1772  O   VAL A 187      -3.933   9.362  14.610  1.00 10.00      A   
ATOM   1773  N   SER A 188      -3.384   9.881  12.490  1.00 10.00      A   
ATOM   1774  HN  SER A 188      -3.561  10.456  11.710  1.00 10.00      A   
ATOM   1775  CA  SER A 188      -2.299   8.910  12.423  1.00 10.00      A   
ATOM   1776  CB  SER A 188      -2.739   7.675  11.626  1.00 10.00      A   
ATOM   1777  OG  SER A 188      -3.985   7.179  12.090  1.00 10.00      A   
ATOM   1778  HG  SER A 188      -4.665   7.838  11.934  1.00 10.00      A   
ATOM   1779  C   SER A 188      -1.049   9.522  11.798  1.00 10.00      A   
ATOM   1780  O   SER A 188      -1.084  10.015  10.668  1.00 10.00      A   
ATOM   1781  N   LEU A 189       0.051   9.483  12.534  1.00 10.00      A   
ATOM   1782  HN  LEU A 189       0.020   9.067  13.430  1.00 10.00      A   
ATOM   1783  CA  LEU A 189       1.309  10.032  12.058  1.00 10.00      A   
ATOM   1784  CB  LEU A 189       1.689  11.259  12.889  1.00 10.00      A   
ATOM   1785  CG  LEU A 189       3.044  11.895  12.578  1.00 10.00      A   
ATOM   1786  CD1 LEU A 189       3.060  12.464  11.169  1.00 10.00      A   
ATOM   1787  CD2 LEU A 189       3.374  12.974  13.597  1.00 10.00      A   
ATOM   1788  C   LEU A 189       2.419   8.988  12.132  1.00 10.00      A   
ATOM   1789  O   LEU A 189       2.732   8.477  13.208  1.00 10.00      A   
ATOM   1790  N   ASN A 190       3.002   8.671  10.986  1.00 10.00      A   
ATOM   1791  HN  ASN A 190       2.700   9.109  10.157  1.00 10.00      A   
ATOM   1792  CA  ASN A 190       4.085   7.696  10.919  1.00 10.00      A   
ATOM   1793  CB  ASN A 190       3.617   6.385  10.280  1.00 10.00      A   
ATOM   1794  CG  ASN A 190       4.755   5.397  10.076  1.00 10.00      A   
ATOM   1795  OD1 ASN A 190       5.705   5.342  10.861  1.00 10.00      A   
ATOM   1796  ND2 ASN A 190       4.676   4.616   9.014  1.00 10.00      A   
ATOM   1797 HD21 ASN A 190       3.890   4.713   8.415  1.00 10.00      A   
ATOM   1798 HD22 ASN A 190       5.401   3.975   8.854  1.00 10.00      A   
ATOM   1799  C   ASN A 190       5.260   8.262  10.139  1.00 10.00      A   
ATOM   1800  O   ASN A 190       5.219   8.347   8.912  1.00 10.00      A   
ATOM   1801  N   ILE A 191       6.303   8.646  10.853  1.00 10.00      A   
ATOM   1802  HN  ILE A 191       6.280   8.542  11.835  1.00 10.00      A   
ATOM   1803  CA  ILE A 191       7.487   9.214  10.218  1.00 10.00      A   
ATOM   1804  CB  ILE A 191       7.624  10.722  10.504  1.00 10.00      A   
ATOM   1805  CG1 ILE A 191       7.433  11.011  11.996  1.00 10.00      A   
ATOM   1806  CG2 ILE A 191       6.631  11.516   9.668  1.00 10.00      A   
ATOM   1807  CD1 ILE A 191       7.548  12.476  12.354  1.00 10.00      A   
ATOM   1808  C   ILE A 191       8.757   8.488  10.645  1.00 10.00      A   
ATOM   1809  O   ILE A 191       9.845   9.069  10.660  1.00 10.00      A   
ATOM   1810  N   SER A 192       8.615   7.209  10.966  1.00 10.00      A   
ATOM   1811  HN  SER A 192       7.721   6.808  10.927  1.00 10.00      A   
ATOM   1812  CA  SER A 192       9.739   6.376  11.392  1.00 10.00      A   
ATOM   1813  CB  SER A 192       9.200   5.119  12.073  1.00 10.00      A   
ATOM   1814  OG  SER A 192       8.065   5.430  12.866  1.00 10.00      A   
ATOM   1815  HG  SER A 192       8.296   6.133  13.486  1.00 10.00      A   
ATOM   1816  C   SER A 192      10.644   5.987  10.214  1.00 10.00      A   
ATOM   1817  O   SER A 192      11.007   4.823  10.052  1.00 10.00      A   
ATOM   1818  N   CYS A 193      11.010   6.967   9.400  1.00 10.00      A   
ATOM   1819  HN  CYS A 193      10.689   7.877   9.579  1.00 10.00      A   
ATOM   1820  CA  CYS A 193      11.868   6.723   8.249  1.00 10.00      A   
ATOM   1821  CB  CYS A 193      11.015   6.481   7.004  1.00 10.00      A   
ATOM   1822  SG  CYS A 193       9.662   7.664   6.797  1.00 10.00      A   
ATOM   1823  HG  CYS A 193       8.665   7.034   6.183  1.00 10.00      A   
ATOM   1824  C   CYS A 193      12.831   7.886   8.011  1.00 10.00      A   
ATOM   1825  O   CYS A 193      13.832   7.739   7.316  1.00 10.00      A   
ATOM   1826  N   LEU A 194      12.523   9.037   8.597  1.00 10.00      A   
ATOM   1827  HN  LEU A 194      11.724   9.089   9.153  1.00 10.00      A   
ATOM   1828  CA  LEU A 194      13.353  10.226   8.442  1.00 10.00      A   
ATOM   1829  CB  LEU A 194      12.551  11.476   8.813  1.00 10.00      A   
ATOM   1830  CG  LEU A 194      11.187  11.634   8.136  1.00 10.00      A   
ATOM   1831  CD1 LEU A 194      10.344  12.659   8.872  1.00 10.00      A   
ATOM   1832  CD2 LEU A 194      11.349  12.028   6.677  1.00 10.00      A   
ATOM   1833  C   LEU A 194      14.591  10.141   9.326  1.00 10.00      A   
ATOM   1834  O   LEU A 194      14.517   9.679  10.468  1.00 10.00      A   
ATOM   1835  N   ALA A 195      15.724  10.581   8.799  1.00 10.00      A   
ATOM   1836  HN  ALA A 195      15.729  10.918   7.875  1.00 10.00      A   
ATOM   1837  CA  ALA A 195      16.971  10.562   9.553  1.00 10.00      A   
ATOM   1838  CB  ALA A 195      18.142  10.298   8.616  1.00 10.00      A   
ATOM   1839  C   ALA A 195      17.161  11.882  10.299  1.00 10.00      A   
ATOM   1840  O   ALA A 195      17.753  11.927  11.378  1.00 10.00      A   
ATOM   1841  N   SER A 196      16.649  12.954   9.714  1.00 10.00      A   
ATOM   1842  HN  SER A 196      16.196  12.855   8.852  1.00 10.00      A   
ATOM   1843  CA  SER A 196      16.744  14.278  10.308  1.00 10.00      A   
ATOM   1844  CB  SER A 196      16.359  15.331   9.273  1.00 10.00      A   
ATOM   1845  OG  SER A 196      15.691  14.730   8.174  1.00 10.00      A   
ATOM   1846  HG  SER A 196      16.356  14.444   7.518  1.00 10.00      A   
ATOM   1847  C   SER A 196      15.841  14.402  11.534  1.00 10.00      A   
ATOM   1848  O   SER A 196      14.768  13.790  11.598  1.00 10.00      A   
ATOM   1849  N   GLU A 197      16.284  15.194  12.501  1.00 10.00      A   
ATOM   1850  HN  GLU A 197      17.145  15.649  12.387  1.00 10.00      A   
ATOM   1851  CA  GLU A 197      15.528  15.412  13.726  1.00 10.00      A   
ATOM   1852  CB  GLU A 197      16.447  15.964  14.821  1.00 10.00      A   
ATOM   1853  CG  GLU A 197      15.874  15.870  16.227  1.00 10.00      A   
ATOM   1854  CD  GLU A 197      16.067  17.141  17.038  1.00 10.00      A   
ATOM   1855  OE1 GLU A 197      16.559  18.147  16.482  1.00 10.00      A   
ATOM   1856  OE2 GLU A 197      15.716  17.142  18.235  1.00 10.00      A   
ATOM   1857  C   GLU A 197      14.387  16.387  13.474  1.00 10.00      A   
ATOM   1858  O   GLU A 197      14.493  17.277  12.626  1.00 10.00      A   
ATOM   1859  N   VAL A 198      13.293  16.207  14.194  1.00 10.00      A   
ATOM   1860  HN  VAL A 198      13.261  15.469  14.841  1.00 10.00      A   
ATOM   1861  CA  VAL A 198      12.139  17.080  14.060  1.00 10.00      A   
ATOM   1862  CB  VAL A 198      10.813  16.284  14.001  1.00 10.00      A   
ATOM   1863  CG1 VAL A 198      10.858  15.230  12.904  1.00 10.00      A   
ATOM   1864  CG2 VAL A 198      10.488  15.646  15.345  1.00 10.00      A   
ATOM   1865  C   VAL A 198      12.097  18.060  15.227  1.00 10.00      A   
ATOM   1866  O   VAL A 198      12.607  17.762  16.310  1.00 10.00      A   
ATOM   1867  N   SER A 199      11.510  19.226  15.006  1.00 10.00      A   
ATOM   1868  HN  SER A 199      11.136  19.416  14.119  1.00 10.00      A   
ATOM   1869  CA  SER A 199      11.409  20.228  16.055  1.00 10.00      A   
ATOM   1870  CB  SER A 199      10.987  21.585  15.484  1.00 10.00      A   
ATOM   1871  OG  SER A 199      11.223  22.626  16.420  1.00 10.00      A   
ATOM   1872  HG  SER A 199      12.169  22.668  16.621  1.00 10.00      A   
ATOM   1873  C   SER A 199      10.425  19.765  17.125  1.00 10.00      A   
ATOM   1874  O   SER A 199       9.207  19.836  16.940  1.00 10.00      A   
ATOM   1875  N   PHE A 200      10.969  19.281  18.238  1.00 10.00      A   
ATOM   1876  HN  PHE A 200      11.949  19.255  18.308  1.00 10.00      A   
ATOM   1877  CA  PHE A 200      10.170  18.782  19.352  1.00 10.00      A   
ATOM   1878  CB  PHE A 200      11.082  18.405  20.525  1.00 10.00      A   
ATOM   1879  CG  PHE A 200      10.368  17.753  21.678  1.00 10.00      A   
ATOM   1880  CD1 PHE A 200      10.142  16.386  21.685  1.00 10.00      A   
ATOM   1881  CD2 PHE A 200       9.929  18.504  22.757  1.00 10.00      A   
ATOM   1882  CE1 PHE A 200       9.492  15.781  22.745  1.00 10.00      A   
ATOM   1883  CE2 PHE A 200       9.277  17.904  23.817  1.00 10.00      A   
ATOM   1884  CZ  PHE A 200       9.058  16.540  23.814  1.00 10.00      A   
ATOM   1885  C   PHE A 200       9.129  19.805  19.802  1.00 10.00      A   
ATOM   1886  O   PHE A 200       8.007  19.443  20.152  1.00 10.00      A   
ATOM   1887  N   SER A 201       9.507  21.078  19.769  1.00 10.00      A   
ATOM   1888  HN  SER A 201      10.413  21.298  19.466  1.00 10.00      A   
ATOM   1889  CA  SER A 201       8.628  22.166  20.173  1.00 10.00      A   
ATOM   1890  CB  SER A 201       9.361  23.487  19.953  1.00 10.00      A   
ATOM   1891  OG  SER A 201      10.746  23.249  19.747  1.00 10.00      A   
ATOM   1892  HG  SER A 201      11.197  24.090  19.610  1.00 10.00      A   
ATOM   1893  C   SER A 201       7.321  22.152  19.384  1.00 10.00      A   
ATOM   1894  O   SER A 201       6.228  22.221  19.955  1.00 10.00      A   
ATOM   1895  N   ALA A 202       7.439  22.037  18.071  1.00 10.00      A   
ATOM   1896  HN  ALA A 202       8.331  21.955  17.677  1.00 10.00      A   
ATOM   1897  CA  ALA A 202       6.272  22.015  17.206  1.00 10.00      A   
ATOM   1898  CB  ALA A 202       6.662  22.315  15.767  1.00 10.00      A   
ATOM   1899  C   ALA A 202       5.553  20.679  17.309  1.00 10.00      A   
ATOM   1900  O   ALA A 202       4.322  20.628  17.321  1.00 10.00      A   
ATOM   1901  N   LEU A 203       6.334  19.606  17.415  1.00 10.00      A   
ATOM   1902  HN  LEU A 203       7.310  19.728  17.424  1.00 10.00      A   
ATOM   1903  CA  LEU A 203       5.790  18.257  17.518  1.00 10.00      A   
ATOM   1904  CB  LEU A 203       6.927  17.231  17.584  1.00 10.00      A   
ATOM   1905  CG  LEU A 203       6.521  15.759  17.513  1.00 10.00      A   
ATOM   1906  CD1 LEU A 203       5.895  15.439  16.164  1.00 10.00      A   
ATOM   1907  CD2 LEU A 203       7.723  14.865  17.777  1.00 10.00      A   
ATOM   1908  C   LEU A 203       4.887  18.116  18.736  1.00 10.00      A   
ATOM   1909  O   LEU A 203       3.761  17.626  18.631  1.00 10.00      A   
ATOM   1910  N   GLU A 204       5.386  18.549  19.890  1.00 10.00      A   
ATOM   1911  HN  GLU A 204       6.298  18.919  19.907  1.00 10.00      A   
ATOM   1912  CA  GLU A 204       4.626  18.477  21.129  1.00 10.00      A   
ATOM   1913  CB  GLU A 204       5.465  18.972  22.306  1.00 10.00      A   
ATOM   1914  CG  GLU A 204       4.949  18.520  23.661  1.00 10.00      A   
ATOM   1915  CD  GLU A 204       5.274  19.504  24.762  1.00 10.00      A   
ATOM   1916  OE1 GLU A 204       6.454  19.871  24.912  1.00 10.00      A   
ATOM   1917  OE2 GLU A 204       4.343  19.927  25.479  1.00 10.00      A   
ATOM   1918  C   GLU A 204       3.346  19.298  21.019  1.00 10.00      A   
ATOM   1919  O   GLU A 204       2.264  18.826  21.372  1.00 10.00      A   
ATOM   1920  N   ARG A 205       3.474  20.523  20.514  1.00 10.00      A   
ATOM   1921  HN  ARG A 205       4.366  20.841  20.252  1.00 10.00      A   
ATOM   1922  CA  ARG A 205       2.325  21.410  20.351  1.00 10.00      A   
ATOM   1923  CB  ARG A 205       2.759  22.774  19.803  1.00 10.00      A   
ATOM   1924  CG  ARG A 205       3.341  23.713  20.853  1.00 10.00      A   
ATOM   1925  CD  ARG A 205       3.502  25.124  20.308  1.00 10.00      A   
ATOM   1926  NE  ARG A 205       4.845  25.373  19.784  1.00 10.00      A   
ATOM   1927  HE  ARG A 205       5.605  25.135  20.364  1.00 10.00      A   
ATOM   1928  CZ  ARG A 205       5.089  25.893  18.583  1.00 10.00      A   
ATOM   1929  NH1 ARG A 205       4.085  26.212  17.779  1.00 10.00      A   
ATOM   1930 HH11 ARG A 205       3.098  26.052  18.083  1.00 10.00      A   
ATOM   1931 HH12 ARG A 205       4.274  26.627  16.838  1.00 10.00      A   
ATOM   1932  NH2 ARG A 205       6.336  26.126  18.197  1.00 10.00      A   
ATOM   1933 HH21 ARG A 205       6.526  26.533  17.254  1.00 10.00      A   
ATOM   1934 HH22 ARG A 205       7.135  25.911  18.835  1.00 10.00      A   
ATOM   1935  C   ARG A 205       1.260  20.782  19.450  1.00 10.00      A   
ATOM   1936  O   ARG A 205       0.068  20.817  19.763  1.00 10.00      A   
ATOM   1937  N   LEU A 206       1.702  20.184  18.353  1.00 10.00      A   
ATOM   1938  HN  LEU A 206       2.671  20.180  18.169  1.00 10.00      A   
ATOM   1939  CA  LEU A 206       0.797  19.541  17.404  1.00 10.00      A   
ATOM   1940  CB  LEU A 206       1.562  19.066  16.166  1.00 10.00      A   
ATOM   1941  CG  LEU A 206       1.663  20.070  15.017  1.00 10.00      A   
ATOM   1942  CD1 LEU A 206       2.934  19.836  14.218  1.00 10.00      A   
ATOM   1943  CD2 LEU A 206       0.444  19.963  14.115  1.00 10.00      A   
ATOM   1944  C   LEU A 206       0.041  18.374  18.034  1.00 10.00      A   
ATOM   1945  O   LEU A 206      -1.157  18.207  17.808  1.00 10.00      A   
ATOM   1946  N   VAL A 207       0.743  17.574  18.824  1.00 10.00      A   
ATOM   1947  HN  VAL A 207       1.698  17.763  18.966  1.00 10.00      A   
ATOM   1948  CA  VAL A 207       0.136  16.424  19.485  1.00 10.00      A   
ATOM   1949  CB  VAL A 207       1.205  15.511  20.126  1.00 10.00      A   
ATOM   1950  CG1 VAL A 207       0.556  14.393  20.928  1.00 10.00      A   
ATOM   1951  CG2 VAL A 207       2.102  14.928  19.047  1.00 10.00      A   
ATOM   1952  C   VAL A 207      -0.867  16.866  20.548  1.00 10.00      A   
ATOM   1953  O   VAL A 207      -1.962  16.312  20.651  1.00 10.00      A   
ATOM   1954  N   THR A 208      -0.493  17.883  21.313  1.00 10.00      A   
ATOM   1955  HN  THR A 208       0.379  18.299  21.154  1.00 10.00      A   
ATOM   1956  CA  THR A 208      -1.333  18.400  22.384  1.00 10.00      A   
ATOM   1957  CB  THR A 208      -0.612  19.521  23.160  1.00 10.00      A   
ATOM   1958  OG1 THR A 208       0.716  19.091  23.482  1.00 10.00      A   
ATOM   1959  HG1 THR A 208       1.275  19.137  22.694  1.00 10.00      A   
ATOM   1960  CG2 THR A 208      -1.351  19.845  24.449  1.00 10.00      A   
ATOM   1961  C   THR A 208      -2.686  18.916  21.884  1.00 10.00      A   
ATOM   1962  O   THR A 208      -3.714  18.697  22.527  1.00 10.00      A   
ATOM   1963  N   ARG A 209      -2.697  19.584  20.738  1.00 10.00      A   
ATOM   1964  HN  ARG A 209      -1.860  19.718  20.243  1.00 10.00      A   
ATOM   1965  CA  ARG A 209      -3.937  20.133  20.206  1.00 10.00      A   
ATOM   1966  CB  ARG A 209      -3.709  21.456  19.467  1.00 10.00      A   
ATOM   1967  CG  ARG A 209      -2.869  21.351  18.206  1.00 10.00      A   
ATOM   1968  CD  ARG A 209      -2.624  22.728  17.617  1.00 10.00      A   
ATOM   1969  NE  ARG A 209      -1.829  22.683  16.391  1.00 10.00      A   
ATOM   1970  HE  ARG A 209      -2.263  22.312  15.587  1.00 10.00      A   
ATOM   1971  CZ  ARG A 209      -0.569  23.116  16.307  1.00 10.00      A   
ATOM   1972  NH1 ARG A 209       0.042  23.610  17.377  1.00 10.00      A   
ATOM   1973 HH11 ARG A 209      -0.455  23.662  18.291  1.00 10.00      A   
ATOM   1974 HH12 ARG A 209       1.027  23.956  17.306  1.00 10.00      A   
ATOM   1975  NH2 ARG A 209       0.072  23.089  15.144  1.00 10.00      A   
ATOM   1976 HH21 ARG A 209      -0.404  22.734  14.283  1.00 10.00      A   
ATOM   1977 HH22 ARG A 209       1.056  23.425  15.087  1.00 10.00      A   
ATOM   1978  C   ARG A 209      -4.722  19.137  19.351  1.00 10.00      A   
ATOM   1979  O   ARG A 209      -5.817  19.445  18.887  1.00 10.00      A   
ATOM   1980  N   CYS A 210      -4.183  17.942  19.152  1.00 10.00      A   
ATOM   1981  HN  CYS A 210      -3.317  17.728  19.557  1.00 10.00      A   
ATOM   1982  CA  CYS A 210      -4.872  16.937  18.354  1.00 10.00      A   
ATOM   1983  CB  CYS A 210      -4.053  16.556  17.122  1.00 10.00      A   
ATOM   1984  SG  CYS A 210      -3.595  17.956  16.074  1.00 10.00      A   
ATOM   1985  HG  CYS A 210      -2.472  18.473  16.566  1.00 10.00      A   
ATOM   1986  C   CYS A 210      -5.202  15.697  19.183  1.00 10.00      A   
ATOM   1987  O   CYS A 210      -4.423  14.746  19.230  1.00 10.00      A   
ATOM   1988  N   PRO A 211      -6.374  15.684  19.841  1.00 10.00      A   
ATOM   1989  CA  PRO A 211      -6.810  14.550  20.667  1.00 10.00      A   
ATOM   1990  CB  PRO A 211      -7.907  15.170  21.531  1.00 10.00      A   
ATOM   1991  CG  PRO A 211      -8.498  16.228  20.666  1.00 10.00      A   
ATOM   1992  CD  PRO A 211      -7.367  16.776  19.838  1.00 10.00      A   
ATOM   1993  C   PRO A 211      -7.394  13.426  19.809  1.00 10.00      A   
ATOM   1994  O   PRO A 211      -8.005  12.483  20.318  1.00 10.00      A   
ATOM   1995  N   ASN A 212      -7.213  13.550  18.502  1.00 10.00      A   
ATOM   1996  HN  ASN A 212      -6.731  14.333  18.166  1.00 10.00      A   
ATOM   1997  CA  ASN A 212      -7.707  12.560  17.554  1.00 10.00      A   
ATOM   1998  CB  ASN A 212      -8.298  13.250  16.320  1.00 10.00      A   
ATOM   1999  CG  ASN A 212      -9.695  13.784  16.565  1.00 10.00      A   
ATOM   2000  OD1 ASN A 212     -10.492  13.163  17.267  1.00 10.00      A   
ATOM   2001  ND2 ASN A 212      -9.999  14.936  15.989  1.00 10.00      A   
ATOM   2002 HD21 ASN A 212      -9.317  15.374  15.437  1.00 10.00      A   
ATOM   2003 HD22 ASN A 212     -10.892  15.317  16.154  1.00 10.00      A   
ATOM   2004  C   ASN A 212      -6.578  11.630  17.143  1.00 10.00      A   
ATOM   2005  O   ASN A 212      -6.783  10.675  16.395  1.00 10.00      A   
ATOM   2006  N   LEU A 213      -5.387  11.922  17.648  1.00 10.00      A   
ATOM   2007  HN  LEU A 213      -5.301  12.695  18.243  1.00 10.00      A   
ATOM   2008  CA  LEU A 213      -4.204  11.134  17.351  1.00 10.00      A   
ATOM   2009  CB  LEU A 213      -2.949  11.878  17.813  1.00 10.00      A   
ATOM   2010  CG  LEU A 213      -1.604  11.246  17.447  1.00 10.00      A   
ATOM   2011  CD1 LEU A 213      -1.340  11.361  15.952  1.00 10.00      A   
ATOM   2012  CD2 LEU A 213      -0.482  11.892  18.245  1.00 10.00      A   
ATOM   2013  C   LEU A 213      -4.278   9.773  18.029  1.00 10.00      A   
ATOM   2014  O   LEU A 213      -4.203   9.672  19.252  1.00 10.00      A   
ATOM   2015  N   LYS A 214      -4.448   8.736  17.229  1.00 10.00      A   
ATOM   2016  HN  LYS A 214      -4.534   8.890  16.262  1.00 10.00      A   
ATOM   2017  CA  LYS A 214      -4.525   7.379  17.745  1.00 10.00      A   
ATOM   2018  CB  LYS A 214      -5.754   6.656  17.184  1.00 10.00      A   
ATOM   2019  CG  LYS A 214      -7.087   7.307  17.524  1.00 10.00      A   
ATOM   2020  CD  LYS A 214      -7.390   7.243  19.014  1.00 10.00      A   
ATOM   2021  CE  LYS A 214      -8.886   7.090  19.266  1.00 10.00      A   
ATOM   2022  NZ  LYS A 214      -9.684   8.171  18.622  1.00 10.00      A   
ATOM   2023  HZ1 LYS A 214      -9.574   9.061  19.149  1.00 10.00      A   
ATOM   2024  HZ2 LYS A 214     -10.693   7.915  18.607  1.00 10.00      A   
ATOM   2025  HZ3 LYS A 214      -9.362   8.319  17.646  1.00 10.00      A   
ATOM   2026  C   LYS A 214      -3.262   6.598  17.401  1.00 10.00      A   
ATOM   2027  O   LYS A 214      -2.922   5.627  18.076  1.00 10.00      A   
ATOM   2028  N   SER A 215      -2.560   7.032  16.360  1.00 10.00      A   
ATOM   2029  HN  SER A 215      -2.857   7.832  15.876  1.00 10.00      A   
ATOM   2030  CA  SER A 215      -1.344   6.365  15.927  1.00 10.00      A   
ATOM   2031  CB  SER A 215      -1.571   5.682  14.570  1.00 10.00      A   
ATOM   2032  OG  SER A 215      -0.475   4.855  14.206  1.00 10.00      A   
ATOM   2033  HG  SER A 215      -0.778   3.933  14.129  1.00 10.00      A   
ATOM   2034  C   SER A 215      -0.209   7.377  15.825  1.00 10.00      A   
ATOM   2035  O   SER A 215      -0.289   8.336  15.055  1.00 10.00      A   
ATOM   2036  N   LEU A 216       0.830   7.172  16.618  1.00 10.00      A   
ATOM   2037  HN  LEU A 216       0.825   6.398  17.223  1.00 10.00      A   
ATOM   2038  CA  LEU A 216       1.981   8.061  16.620  1.00 10.00      A   
ATOM   2039  CB  LEU A 216       1.986   8.945  17.870  1.00 10.00      A   
ATOM   2040  CG  LEU A 216       3.119   9.969  17.978  1.00 10.00      A   
ATOM   2041  CD1 LEU A 216       2.974  11.045  16.912  1.00 10.00      A   
ATOM   2042  CD2 LEU A 216       3.150  10.587  19.366  1.00 10.00      A   
ATOM   2043  C   LEU A 216       3.271   7.261  16.538  1.00 10.00      A   
ATOM   2044  O   LEU A 216       3.703   6.652  17.518  1.00 10.00      A   
ATOM   2045  N   LYS A 217       3.861   7.246  15.353  1.00 10.00      A   
ATOM   2046  HN  LYS A 217       3.447   7.742  14.608  1.00 10.00      A   
ATOM   2047  CA  LYS A 217       5.104   6.530  15.118  1.00 10.00      A   
ATOM   2048  CB  LYS A 217       4.913   5.473  14.030  1.00 10.00      A   
ATOM   2049  CG  LYS A 217       3.996   4.341  14.464  1.00 10.00      A   
ATOM   2050  CD  LYS A 217       3.462   3.543  13.284  1.00 10.00      A   
ATOM   2051  CE  LYS A 217       2.528   2.444  13.768  1.00 10.00      A   
ATOM   2052  NZ  LYS A 217       1.835   1.729  12.658  1.00 10.00      A   
ATOM   2053  HZ1 LYS A 217       2.512   1.149  12.119  1.00 10.00      A   
ATOM   2054  HZ2 LYS A 217       1.385   2.408  12.010  1.00 10.00      A   
ATOM   2055  HZ3 LYS A 217       1.094   1.105  13.051  1.00 10.00      A   
ATOM   2056  C   LYS A 217       6.211   7.518  14.766  1.00 10.00      A   
ATOM   2057  O   LYS A 217       6.275   8.040  13.649  1.00 10.00      A   
ATOM   2058  N   LEU A 218       7.073   7.773  15.741  1.00 10.00      A   
ATOM   2059  HN  LEU A 218       6.978   7.293  16.597  1.00 10.00      A   
ATOM   2060  CA  LEU A 218       8.167   8.725  15.589  1.00 10.00      A   
ATOM   2061  CB  LEU A 218       8.478   9.366  16.942  1.00 10.00      A   
ATOM   2062  CG  LEU A 218       7.282   9.978  17.676  1.00 10.00      A   
ATOM   2063  CD1 LEU A 218       7.641  10.290  19.118  1.00 10.00      A   
ATOM   2064  CD2 LEU A 218       6.795  11.230  16.962  1.00 10.00      A   
ATOM   2065  C   LEU A 218       9.420   8.084  15.002  1.00 10.00      A   
ATOM   2066  O   LEU A 218       9.460   6.874  14.774  1.00 10.00      A   
ATOM   2067  N   ASN A 219      10.443   8.901  14.766  1.00 10.00      A   
ATOM   2068  HN  ASN A 219      10.355   9.854  14.993  1.00 10.00      A   
ATOM   2069  CA  ASN A 219      11.695   8.422  14.188  1.00 10.00      A   
ATOM   2070  CB  ASN A 219      12.186   9.358  13.075  1.00 10.00      A   
ATOM   2071  CG  ASN A 219      12.840  10.632  13.582  1.00 10.00      A   
ATOM   2072  OD1 ASN A 219      12.502  11.148  14.647  1.00 10.00      A   
ATOM   2073  ND2 ASN A 219      13.791  11.145  12.826  1.00 10.00      A   
ATOM   2074 HD21 ASN A 219      14.025  10.682  11.988  1.00 10.00      A   
ATOM   2075 HD22 ASN A 219      14.219  11.977  13.120  1.00 10.00      A   
ATOM   2076  C   ASN A 219      12.784   8.213  15.239  1.00 10.00      A   
ATOM   2077  O   ASN A 219      12.608   8.545  16.413  1.00 10.00      A   
ATOM   2078  N   ARG A 220      13.919   7.684  14.788  1.00 10.00      A   
ATOM   2079  HN  ARG A 220      13.995   7.483  13.828  1.00 10.00      A   
ATOM   2080  CA  ARG A 220      15.060   7.387  15.654  1.00 10.00      A   
ATOM   2081  CB  ARG A 220      16.161   6.706  14.834  1.00 10.00      A   
ATOM   2082  CG  ARG A 220      17.279   6.079  15.651  1.00 10.00      A   
ATOM   2083  CD  ARG A 220      18.378   5.554  14.741  1.00 10.00      A   
ATOM   2084  NE  ARG A 220      19.118   4.443  15.342  1.00 10.00      A   
ATOM   2085  HE  ARG A 220      19.229   4.443  16.327  1.00 10.00      A   
ATOM   2086  CZ  ARG A 220      19.655   3.448  14.642  1.00 10.00      A   
ATOM   2087  NH1 ARG A 220      19.536   3.416  13.317  1.00 10.00      A   
ATOM   2088 HH11 ARG A 220      19.963   2.634  12.774  1.00 10.00      A   
ATOM   2089 HH12 ARG A 220      19.019   4.171  12.814  1.00 10.00      A   
ATOM   2090  NH2 ARG A 220      20.308   2.478  15.270  1.00 10.00      A   
ATOM   2091 HH21 ARG A 220      20.729   1.693  14.726  1.00 10.00      A   
ATOM   2092 HH22 ARG A 220      20.407   2.496  16.317  1.00 10.00      A   
ATOM   2093  C   ARG A 220      15.627   8.627  16.342  1.00 10.00      A   
ATOM   2094  O   ARG A 220      16.161   8.535  17.448  1.00 10.00      A   
ATOM   2095  N   ALA A 221      15.500   9.779  15.695  1.00 10.00      A   
ATOM   2096  HN  ALA A 221      15.049   9.788  14.828  1.00 10.00      A   
ATOM   2097  CA  ALA A 221      16.024  11.031  16.238  1.00 10.00      A   
ATOM   2098  CB  ALA A 221      16.003  12.129  15.186  1.00 10.00      A   
ATOM   2099  C   ALA A 221      15.303  11.485  17.507  1.00 10.00      A   
ATOM   2100  O   ALA A 221      15.773  12.392  18.195  1.00 10.00      A   
ATOM   2101  N   VAL A 222      14.170  10.867  17.816  1.00 10.00      A   
ATOM   2102  HN  VAL A 222      13.836  10.151  17.233  1.00 10.00      A   
ATOM   2103  CA  VAL A 222      13.414  11.228  19.009  1.00 10.00      A   
ATOM   2104  CB  VAL A 222      11.945  10.761  18.918  1.00 10.00      A   
ATOM   2105  CG1 VAL A 222      11.207  11.024  20.224  1.00 10.00      A   
ATOM   2106  CG2 VAL A 222      11.246  11.465  17.767  1.00 10.00      A   
ATOM   2107  C   VAL A 222      14.071  10.656  20.264  1.00 10.00      A   
ATOM   2108  O   VAL A 222      14.230   9.441  20.393  1.00 10.00      A   
ATOM   2109  N   PRO A 223      14.467  11.538  21.196  1.00 10.00      A   
ATOM   2110  CA  PRO A 223      15.112  11.137  22.452  1.00 10.00      A   
ATOM   2111  CB  PRO A 223      15.520  12.468  23.094  1.00 10.00      A   
ATOM   2112  CG  PRO A 223      14.614  13.480  22.483  1.00 10.00      A   
ATOM   2113  CD  PRO A 223      14.326  13.001  21.090  1.00 10.00      A   
ATOM   2114  C   PRO A 223      14.178  10.349  23.376  1.00 10.00      A   
ATOM   2115  O   PRO A 223      13.013  10.711  23.563  1.00 10.00      A   
ATOM   2116  N   LEU A 224      14.708   9.270  23.948  1.00 10.00      A   
ATOM   2117  HN  LEU A 224      15.642   9.043  23.754  1.00 10.00      A   
ATOM   2118  CA  LEU A 224      13.950   8.408  24.849  1.00 10.00      A   
ATOM   2119  CB  LEU A 224      14.820   7.216  25.274  1.00 10.00      A   
ATOM   2120  CG  LEU A 224      14.203   6.240  26.278  1.00 10.00      A   
ATOM   2121  CD1 LEU A 224      13.085   5.435  25.635  1.00 10.00      A   
ATOM   2122  CD2 LEU A 224      15.268   5.320  26.854  1.00 10.00      A   
ATOM   2123  C   LEU A 224      13.477   9.170  26.085  1.00 10.00      A   
ATOM   2124  O   LEU A 224      12.362   8.967  26.566  1.00 10.00      A   
ATOM   2125  N   GLU A 225      14.315  10.075  26.569  1.00 10.00      A   
ATOM   2126  HN  GLU A 225      15.180  10.219  26.113  1.00 10.00      A   
ATOM   2127  CA  GLU A 225      14.003  10.862  27.760  1.00 10.00      A   
ATOM   2128  CB  GLU A 225      15.251  11.567  28.297  1.00 10.00      A   
ATOM   2129  CG  GLU A 225      16.535  10.769  28.154  1.00 10.00      A   
ATOM   2130  CD  GLU A 225      17.271  11.086  26.869  1.00 10.00      A   
ATOM   2131  OE1 GLU A 225      16.888  10.546  25.810  1.00 10.00      A   
ATOM   2132  OE2 GLU A 225      18.230  11.886  26.912  1.00 10.00      A   
ATOM   2133  C   GLU A 225      12.893  11.882  27.516  1.00 10.00      A   
ATOM   2134  O   GLU A 225      12.456  12.560  28.443  1.00 10.00      A   
ATOM   2135  N   LYS A 226      12.430  11.982  26.275  1.00 10.00      A   
ATOM   2136  HN  LYS A 226      12.803  11.402  25.574  1.00 10.00      A   
ATOM   2137  CA  LYS A 226      11.375  12.928  25.936  1.00 10.00      A   
ATOM   2138  CB  LYS A 226      11.821  13.876  24.819  1.00 10.00      A   
ATOM   2139  CG  LYS A 226      12.854  14.905  25.253  1.00 10.00      A   
ATOM   2140  CD  LYS A 226      12.377  15.686  26.468  1.00 10.00      A   
ATOM   2141  CE  LYS A 226      13.453  16.630  26.973  1.00 10.00      A   
ATOM   2142  NZ  LYS A 226      13.720  17.733  26.014  1.00 10.00      A   
ATOM   2143  HZ1 LYS A 226      14.010  17.343  25.092  1.00 10.00      A   
ATOM   2144  HZ2 LYS A 226      14.481  18.344  26.373  1.00 10.00      A   
ATOM   2145  HZ3 LYS A 226      12.863  18.306  25.881  1.00 10.00      A   
ATOM   2146  C   LYS A 226      10.084  12.213  25.553  1.00 10.00      A   
ATOM   2147  O   LYS A 226       9.063  12.854  25.298  1.00 10.00      A   
ATOM   2148  N   LEU A 227      10.125  10.887  25.535  1.00 10.00      A   
ATOM   2149  HN  LEU A 227      10.961  10.428  25.768  1.00 10.00      A   
ATOM   2150  CA  LEU A 227       8.955  10.096  25.184  1.00 10.00      A   
ATOM   2151  CB  LEU A 227       9.311   8.615  25.071  1.00 10.00      A   
ATOM   2152  CG  LEU A 227       9.949   8.181  23.754  1.00 10.00      A   
ATOM   2153  CD1 LEU A 227      10.289   6.704  23.788  1.00 10.00      A   
ATOM   2154  CD2 LEU A 227       9.025   8.490  22.587  1.00 10.00      A   
ATOM   2155  C   LEU A 227       7.830  10.291  26.193  1.00 10.00      A   
ATOM   2156  O   LEU A 227       6.656  10.318  25.825  1.00 10.00      A   
ATOM   2157  N   ALA A 228       8.197  10.443  27.462  1.00 10.00      A   
ATOM   2158  HN  ALA A 228       9.152  10.424  27.687  1.00 10.00      A   
ATOM   2159  CA  ALA A 228       7.217  10.635  28.529  1.00 10.00      A   
ATOM   2160  CB  ALA A 228       7.898  10.634  29.892  1.00 10.00      A   
ATOM   2161  C   ALA A 228       6.420  11.918  28.318  1.00 10.00      A   
ATOM   2162  O   ALA A 228       5.205  11.942  28.513  1.00 10.00      A   
ATOM   2163  N   THR A 229       7.111  12.972  27.903  1.00 10.00      A   
ATOM   2164  HN  THR A 229       8.079  12.885  27.768  1.00 10.00      A   
ATOM   2165  CA  THR A 229       6.471  14.255  27.655  1.00 10.00      A   
ATOM   2166  CB  THR A 229       7.508  15.329  27.267  1.00 10.00      A   
ATOM   2167  OG1 THR A 229       8.529  15.401  28.274  1.00 10.00      A   
ATOM   2168  HG1 THR A 229       8.991  14.554  28.326  1.00 10.00      A   
ATOM   2169  CG2 THR A 229       6.845  16.690  27.127  1.00 10.00      A   
ATOM   2170  C   THR A 229       5.424  14.128  26.547  1.00 10.00      A   
ATOM   2171  O   THR A 229       4.337  14.704  26.633  1.00 10.00      A   
ATOM   2172  N   LEU A 230       5.749  13.342  25.525  1.00 10.00      A   
ATOM   2173  HN  LEU A 230       6.624  12.890  25.529  1.00 10.00      A   
ATOM   2174  CA  LEU A 230       4.849  13.135  24.396  1.00 10.00      A   
ATOM   2175  CB  LEU A 230       5.609  12.589  23.190  1.00 10.00      A   
ATOM   2176  CG  LEU A 230       6.697  13.507  22.636  1.00 10.00      A   
ATOM   2177  CD1 LEU A 230       7.513  12.787  21.580  1.00 10.00      A   
ATOM   2178  CD2 LEU A 230       6.087  14.779  22.072  1.00 10.00      A   
ATOM   2179  C   LEU A 230       3.686  12.222  24.773  1.00 10.00      A   
ATOM   2180  O   LEU A 230       2.540  12.480  24.402  1.00 10.00      A   
ATOM   2181  N   LEU A 231       3.984  11.170  25.533  1.00 10.00      A   
ATOM   2182  HN  LEU A 231       4.918  11.021  25.798  1.00 10.00      A   
ATOM   2183  CA  LEU A 231       2.959  10.229  25.972  1.00 10.00      A   
ATOM   2184  CB  LEU A 231       3.582   9.062  26.739  1.00 10.00      A   
ATOM   2185  CG  LEU A 231       4.270   7.997  25.887  1.00 10.00      A   
ATOM   2186  CD1 LEU A 231       5.064   7.052  26.769  1.00 10.00      A   
ATOM   2187  CD2 LEU A 231       3.243   7.228  25.068  1.00 10.00      A   
ATOM   2188  C   LEU A 231       1.908  10.927  26.830  1.00 10.00      A   
ATOM   2189  O   LEU A 231       0.717  10.632  26.735  1.00 10.00      A   
ATOM   2190  N   GLN A 232       2.354  11.871  27.654  1.00 10.00      A   
ATOM   2191  HN  GLN A 232       3.319  12.058  27.687  1.00 10.00      A   
ATOM   2192  CA  GLN A 232       1.451  12.626  28.519  1.00 10.00      A   
ATOM   2193  CB  GLN A 232       2.243  13.493  29.501  1.00 10.00      A   
ATOM   2194  CG  GLN A 232       2.823  12.738  30.687  1.00 10.00      A   
ATOM   2195  CD  GLN A 232       1.757  12.152  31.593  1.00 10.00      A   
ATOM   2196  OE1 GLN A 232       0.632  12.647  31.655  1.00 10.00      A   
ATOM   2197  NE2 GLN A 232       2.108  11.101  32.319  1.00 10.00      A   
ATOM   2198 HE21 GLN A 232       3.028  10.764  32.232  1.00 10.00      A   
ATOM   2199 HE22 GLN A 232       1.438  10.708  32.916  1.00 10.00      A   
ATOM   2200  C   GLN A 232       0.514  13.507  27.695  1.00 10.00      A   
ATOM   2201  O   GLN A 232      -0.562  13.897  28.158  1.00 10.00      A   
ATOM   2202  N   ARG A 233       0.927  13.814  26.469  1.00 10.00      A   
ATOM   2203  HN  ARG A 233       1.787  13.459  26.152  1.00 10.00      A   
ATOM   2204  CA  ARG A 233       0.135  14.650  25.577  1.00 10.00      A   
ATOM   2205  CB  ARG A 233       1.038  15.429  24.615  1.00 10.00      A   
ATOM   2206  CG  ARG A 233       2.001  16.386  25.295  1.00 10.00      A   
ATOM   2207  CD  ARG A 233       1.263  17.437  26.110  1.00 10.00      A   
ATOM   2208  NE  ARG A 233       2.128  18.564  26.462  1.00 10.00      A   
ATOM   2209  HE  ARG A 233       2.908  18.738  25.882  1.00 10.00      A   
ATOM   2210  CZ  ARG A 233       1.925  19.370  27.500  1.00 10.00      A   
ATOM   2211  NH1 ARG A 233       0.888  19.180  28.307  1.00 10.00      A   
ATOM   2212 HH11 ARG A 233       0.733  19.813  29.120  1.00 10.00      A   
ATOM   2213 HH12 ARG A 233       0.223  18.395  28.131  1.00 10.00      A   
ATOM   2214  NH2 ARG A 233       2.780  20.361  27.730  1.00 10.00      A   
ATOM   2215 HH21 ARG A 233       3.600  20.495  27.092  1.00 10.00      A   
ATOM   2216 HH22 ARG A 233       2.640  21.006  28.538  1.00 10.00      A   
ATOM   2217  C   ARG A 233      -0.876  13.828  24.789  1.00 10.00      A   
ATOM   2218  O   ARG A 233      -1.863  14.368  24.290  1.00 10.00      A   
ATOM   2219  N   ALA A 234      -0.634  12.525  24.683  1.00 10.00      A   
ATOM   2220  HN  ALA A 234       0.157  12.145  25.123  1.00 10.00      A   
ATOM   2221  CA  ALA A 234      -1.524  11.643  23.939  1.00 10.00      A   
ATOM   2222  CB  ALA A 234      -0.928  11.305  22.576  1.00 10.00      A   
ATOM   2223  C   ALA A 234      -1.837  10.370  24.717  1.00 10.00      A   
ATOM   2224  O   ALA A 234      -1.275   9.312  24.440  1.00 10.00      A   
ATOM   2225  N   PRO A 235      -2.743  10.450  25.703  1.00 10.00      A   
ATOM   2226  CA  PRO A 235      -3.132   9.291  26.507  1.00 10.00      A   
ATOM   2227  CB  PRO A 235      -3.788   9.927  27.732  1.00 10.00      A   
ATOM   2228  CG  PRO A 235      -4.362  11.204  27.221  1.00 10.00      A   
ATOM   2229  CD  PRO A 235      -3.443  11.679  26.129  1.00 10.00      A   
ATOM   2230  C   PRO A 235      -4.129   8.394  25.772  1.00 10.00      A   
ATOM   2231  O   PRO A 235      -4.405   7.272  26.196  1.00 10.00      A   
ATOM   2232  N   GLN A 236      -4.662   8.892  24.663  1.00 10.00      A   
ATOM   2233  HN  GLN A 236      -4.400   9.795  24.372  1.00 10.00      A   
ATOM   2234  CA  GLN A 236      -5.625   8.141  23.869  1.00 10.00      A   
ATOM   2235  CB  GLN A 236      -6.706   9.077  23.312  1.00 10.00      A   
ATOM   2236  CG  GLN A 236      -6.284   9.884  22.088  1.00 10.00      A   
ATOM   2237  CD  GLN A 236      -5.292  10.986  22.405  1.00 10.00      A   
ATOM   2238  OE1 GLN A 236      -5.298  11.544  23.499  1.00 10.00      A   
ATOM   2239  NE2 GLN A 236      -4.426  11.298  21.456  1.00 10.00      A   
ATOM   2240 HE21 GLN A 236      -4.469  10.801  20.604  1.00 10.00      A   
ATOM   2241 HE22 GLN A 236      -3.776  12.015  21.635  1.00 10.00      A   
ATOM   2242  C   GLN A 236      -4.928   7.400  22.732  1.00 10.00      A   
ATOM   2243  O   GLN A 236      -5.572   6.826  21.856  1.00 10.00      A   
ATOM   2244  N   LEU A 237      -3.606   7.425  22.758  1.00 10.00      A   
ATOM   2245  HN  LEU A 237      -3.156   7.891  23.492  1.00 10.00      A   
ATOM   2246  CA  LEU A 237      -2.801   6.771  21.737  1.00 10.00      A   
ATOM   2247  CB  LEU A 237      -1.323   7.109  21.943  1.00 10.00      A   
ATOM   2248  CG  LEU A 237      -0.454   7.120  20.688  1.00 10.00      A   
ATOM   2249  CD1 LEU A 237      -0.930   8.193  19.726  1.00 10.00      A   
ATOM   2250  CD2 LEU A 237       1.006   7.335  21.053  1.00 10.00      A   
ATOM   2251  C   LEU A 237      -2.992   5.259  21.770  1.00 10.00      A   
ATOM   2252  O   LEU A 237      -2.971   4.649  22.838  1.00 10.00      A   
ATOM   2253  N   GLU A 238      -3.193   4.668  20.599  1.00 10.00      A   
ATOM   2254  HN  GLU A 238      -3.224   5.219  19.786  1.00 10.00      A   
ATOM   2255  CA  GLU A 238      -3.375   3.227  20.481  1.00 10.00      A   
ATOM   2256  CB  GLU A 238      -4.589   2.906  19.598  1.00 10.00      A   
ATOM   2257  CG  GLU A 238      -5.917   3.411  20.149  1.00 10.00      A   
ATOM   2258  CD  GLU A 238      -7.106   3.040  19.280  1.00 10.00      A   
ATOM   2259  OE1 GLU A 238      -6.961   2.161  18.404  1.00 10.00      A   
ATOM   2260  OE2 GLU A 238      -8.197   3.624  19.473  1.00 10.00      A   
ATOM   2261  C   GLU A 238      -2.114   2.586  19.901  1.00 10.00      A   
ATOM   2262  O   GLU A 238      -1.726   1.478  20.280  1.00 10.00      A   
ATOM   2263  N   GLU A 239      -1.479   3.295  18.977  1.00 10.00      A   
ATOM   2264  HN  GLU A 239      -1.842   4.168  18.711  1.00 10.00      A   
ATOM   2265  CA  GLU A 239      -0.257   2.820  18.350  1.00 10.00      A   
ATOM   2266  CB  GLU A 239      -0.385   2.841  16.829  1.00 10.00      A   
ATOM   2267  CG  GLU A 239      -1.070   1.630  16.227  1.00 10.00      A   
ATOM   2268  CD  GLU A 239      -0.693   1.442  14.774  1.00 10.00      A   
ATOM   2269  OE1 GLU A 239       0.062   0.494  14.463  1.00 10.00      A   
ATOM   2270  OE2 GLU A 239      -1.126   2.260  13.938  1.00 10.00      A   
ATOM   2271  C   GLU A 239       0.911   3.700  18.759  1.00 10.00      A   
ATOM   2272  O   GLU A 239       0.910   4.907  18.495  1.00 10.00      A   
ATOM   2273  N   LEU A 240       1.901   3.099  19.399  1.00 10.00      A   
ATOM   2274  HN  LEU A 240       1.840   2.133  19.584  1.00 10.00      A   
ATOM   2275  CA  LEU A 240       3.073   3.833  19.842  1.00 10.00      A   
ATOM   2276  CB  LEU A 240       3.266   3.689  21.351  1.00 10.00      A   
ATOM   2277  CG  LEU A 240       4.496   4.377  21.947  1.00 10.00      A   
ATOM   2278  CD1 LEU A 240       4.440   5.880  21.724  1.00 10.00      A   
ATOM   2279  CD2 LEU A 240       4.618   4.055  23.426  1.00 10.00      A   
ATOM   2280  C   LEU A 240       4.334   3.395  19.103  1.00 10.00      A   
ATOM   2281  O   LEU A 240       4.825   2.277  19.276  1.00 10.00      A   
ATOM   2282  N   GLY A 241       4.843   4.282  18.269  1.00 10.00      A   
ATOM   2283  HN  GLY A 241       4.387   5.148  18.151  1.00 10.00      A   
ATOM   2284  CA  GLY A 241       6.052   4.006  17.530  1.00 10.00      A   
ATOM   2285  C   GLY A 241       7.214   4.764  18.129  1.00 10.00      A   
ATOM   2286  O   GLY A 241       7.449   5.924  17.792  1.00 10.00      A   
ATOM   2287  N   THR A 242       7.927   4.116  19.031  1.00 10.00      A   
ATOM   2288  HN  THR A 242       7.694   3.186  19.240  1.00 10.00      A   
ATOM   2289  CA  THR A 242       9.060   4.735  19.702  1.00 10.00      A   
ATOM   2290  CB  THR A 242       9.493   3.907  20.926  1.00 10.00      A   
ATOM   2291  OG1 THR A 242       9.751   2.551  20.524  1.00 10.00      A   
ATOM   2292  HG1 THR A 242       9.068   2.258  19.907  1.00 10.00      A   
ATOM   2293  CG2 THR A 242       8.402   3.921  21.987  1.00 10.00      A   
ATOM   2294  C   THR A 242      10.245   4.887  18.756  1.00 10.00      A   
ATOM   2295  O   THR A 242      10.404   4.098  17.824  1.00 10.00      A   
ATOM   2296  N   GLY A 243      11.060   5.902  18.987  1.00 10.00      A   
ATOM   2297  HN  GLY A 243      10.879   6.509  19.736  1.00 10.00      A   
ATOM   2298  CA  GLY A 243      12.224   6.121  18.160  1.00 10.00      A   
ATOM   2299  C   GLY A 243      13.462   5.575  18.829  1.00 10.00      A   
ATOM   2300  O   GLY A 243      13.612   4.360  18.966  1.00 10.00      A   
ATOM   2301  N   GLY A 244      14.340   6.470  19.263  1.00 10.00      A   
ATOM   2302  HN  GLY A 244      14.159   7.424  19.132  1.00 10.00      A   
ATOM   2303  CA  GLY A 244      15.549   6.055  19.934  1.00 10.00      A   
ATOM   2304  C   GLY A 244      15.258   5.600  21.346  1.00 10.00      A   
ATOM   2305  O   GLY A 244      14.875   6.400  22.199  1.00 10.00      A   
ATOM   2306  N   TYR A 245      15.427   4.312  21.588  1.00 10.00      A   
ATOM   2307  HN  TYR A 245      15.745   3.725  20.858  1.00 10.00      A   
ATOM   2308  CA  TYR A 245      15.169   3.736  22.896  1.00 10.00      A   
ATOM   2309  CB  TYR A 245      14.477   2.381  22.735  1.00 10.00      A   
ATOM   2310  CG  TYR A 245      13.335   2.152  23.695  1.00 10.00      A   
ATOM   2311  CD1 TYR A 245      12.029   2.451  23.330  1.00 10.00      A   
ATOM   2312  CD2 TYR A 245      13.559   1.634  24.963  1.00 10.00      A   
ATOM   2313  CE1 TYR A 245      10.980   2.239  24.198  1.00 10.00      A   
ATOM   2314  CE2 TYR A 245      12.515   1.418  25.839  1.00 10.00      A   
ATOM   2315  CZ  TYR A 245      11.228   1.722  25.452  1.00 10.00      A   
ATOM   2316  OH  TYR A 245      10.183   1.506  26.319  1.00 10.00      A   
ATOM   2317  HH  TYR A 245       9.519   0.959  25.889  1.00 10.00      A   
ATOM   2318  C   TYR A 245      16.475   3.579  23.665  1.00 10.00      A   
ATOM   2319  O   TYR A 245      16.647   2.647  24.454  1.00 10.00      A   
ATOM   2320  N   THR A 246      17.389   4.509  23.434  1.00 10.00      A   
ATOM   2321  HN  THR A 246      17.177   5.245  22.824  1.00 10.00      A   
ATOM   2322  CA  THR A 246      18.683   4.484  24.083  1.00 10.00      A   
ATOM   2323  CB  THR A 246      19.829   4.304  23.051  1.00 10.00      A   
ATOM   2324  OG1 THR A 246      21.080   4.092  23.717  1.00 10.00      A   
ATOM   2325  HG1 THR A 246      21.525   4.943  23.832  1.00 10.00      A   
ATOM   2326  CG2 THR A 246      19.942   5.499  22.111  1.00 10.00      A   
ATOM   2327  C   THR A 246      18.892   5.742  24.925  1.00 10.00      A   
ATOM   2328  O   THR A 246      18.645   6.862  24.465  1.00 10.00      A   
ATOM   2329  N   ALA A 247      19.320   5.547  26.169  1.00 10.00      A   
ATOM   2330  HN  ALA A 247      19.490   4.632  26.477  1.00 10.00      A   
ATOM   2331  CA  ALA A 247      19.562   6.650  27.087  1.00 10.00      A   
ATOM   2332  CB  ALA A 247      18.249   7.281  27.535  1.00 10.00      A   
ATOM   2333  C   ALA A 247      20.344   6.165  28.296  1.00 10.00      A   
ATOM   2334  O   ALA A 247      20.539   4.965  28.482  1.00 10.00      A   
ATOM   2335  N   GLU A 248      20.787   7.112  29.112  1.00 10.00      A   
ATOM   2336  HN  GLU A 248      20.596   8.047  28.895  1.00 10.00      A   
ATOM   2337  CA  GLU A 248      21.541   6.801  30.317  1.00 10.00      A   
ATOM   2338  CB  GLU A 248      22.209   8.066  30.862  1.00 10.00      A   
ATOM   2339  CG  GLU A 248      23.264   7.809  31.927  1.00 10.00      A   
ATOM   2340  CD  GLU A 248      24.072   9.047  32.248  1.00 10.00      A   
ATOM   2341  OE1 GLU A 248      24.645   9.644  31.314  1.00 10.00      A   
ATOM   2342  OE2 GLU A 248      24.138   9.432  33.434  1.00 10.00      A   
ATOM   2343  C   GLU A 248      20.613   6.200  31.364  1.00 10.00      A   
ATOM   2344  O   GLU A 248      19.487   6.663  31.534  1.00 10.00      A   
ATOM   2345  N   VAL A 249      21.091   5.170  32.052  1.00 10.00      A   
ATOM   2346  HN  VAL A 249      22.003   4.858  31.867  1.00 10.00      A   
ATOM   2347  CA  VAL A 249      20.298   4.492  33.074  1.00 10.00      A   
ATOM   2348  CB  VAL A 249      20.945   3.166  33.539  1.00 10.00      A   
ATOM   2349  CG1 VAL A 249      20.017   2.424  34.486  1.00 10.00      A   
ATOM   2350  CG2 VAL A 249      21.299   2.292  32.345  1.00 10.00      A   
ATOM   2351  C   VAL A 249      20.035   5.395  34.278  1.00 10.00      A   
ATOM   2352  O   VAL A 249      20.853   5.494  35.193  1.00 10.00      A   
ATOM   2353  N   ARG A 250      18.895   6.066  34.253  1.00 10.00      A   
ATOM   2354  HN  ARG A 250      18.299   5.966  33.471  1.00 10.00      A   
ATOM   2355  CA  ARG A 250      18.496   6.952  35.333  1.00 10.00      A   
ATOM   2356  CB  ARG A 250      18.370   8.391  34.833  1.00 10.00      A   
ATOM   2357  CG  ARG A 250      19.696   9.050  34.493  1.00 10.00      A   
ATOM   2358  CD  ARG A 250      19.721  10.499  34.946  1.00 10.00      A   
ATOM   2359  NE  ARG A 250      19.300  10.624  36.335  1.00 10.00      A   
ATOM   2360  HE  ARG A 250      18.343  10.427  36.540  1.00 10.00      A   
ATOM   2361  CZ  ARG A 250      20.099  10.987  37.334  1.00 10.00      A   
ATOM   2362  NH1 ARG A 250      21.376  11.275  37.111  1.00 10.00      A   
ATOM   2363 HH11 ARG A 250      21.995  11.561  37.901  1.00 10.00      A   
ATOM   2364 HH12 ARG A 250      21.765  11.219  36.143  1.00 10.00      A   
ATOM   2365  NH2 ARG A 250      19.615  11.036  38.566  1.00 10.00      A   
ATOM   2366 HH21 ARG A 250      18.612  10.789  38.746  1.00 10.00      A   
ATOM   2367 HH22 ARG A 250      20.228  11.315  39.360  1.00 10.00      A   
ATOM   2368  C   ARG A 250      17.169   6.486  35.926  1.00 10.00      A   
ATOM   2369  O   ARG A 250      16.185   6.308  35.200  1.00 10.00      A   
ATOM   2370  N   PRO A 251      17.125   6.285  37.250  1.00 10.00      A   
ATOM   2371  CA  PRO A 251      15.916   5.829  37.948  1.00 10.00      A   
ATOM   2372  CB  PRO A 251      16.331   5.828  39.424  1.00 10.00      A   
ATOM   2373  CG  PRO A 251      17.816   5.734  39.397  1.00 10.00      A   
ATOM   2374  CD  PRO A 251      18.252   6.487  38.178  1.00 10.00      A   
ATOM   2375  C   PRO A 251      14.741   6.779  37.731  1.00 10.00      A   
ATOM   2376  O   PRO A 251      13.594   6.346  37.585  1.00 10.00      A   
ATOM   2377  N   ASP A 252      15.038   8.070  37.690  1.00 10.00      A   
ATOM   2378  HN  ASP A 252      15.979   8.346  37.788  1.00 10.00      A   
ATOM   2379  CA  ASP A 252      14.021   9.098  37.491  1.00 10.00      A   
ATOM   2380  CB  ASP A 252      14.617  10.498  37.668  1.00 10.00      A   
ATOM   2381  CG  ASP A 252      15.955  10.669  36.975  1.00 10.00      A   
ATOM   2382  OD1 ASP A 252      16.032  11.442  35.997  1.00 10.00      A   
ATOM   2383  OD2 ASP A 252      16.937  10.024  37.405  1.00 10.00      A   
ATOM   2384  C   ASP A 252      13.374   8.970  36.119  1.00 10.00      A   
ATOM   2385  O   ASP A 252      12.148   9.000  35.998  1.00 10.00      A   
ATOM   2386  N   VAL A 253      14.202   8.823  35.092  1.00 10.00      A   
ATOM   2387  HN  VAL A 253      15.169   8.825  35.253  1.00 10.00      A   
ATOM   2388  CA  VAL A 253      13.709   8.677  33.726  1.00 10.00      A   
ATOM   2389  CB  VAL A 253      14.863   8.675  32.700  1.00 10.00      A   
ATOM   2390  CG1 VAL A 253      14.328   8.627  31.277  1.00 10.00      A   
ATOM   2391  CG2 VAL A 253      15.749   9.894  32.892  1.00 10.00      A   
ATOM   2392  C   VAL A 253      12.910   7.382  33.597  1.00 10.00      A   
ATOM   2393  O   VAL A 253      11.868   7.343  32.938  1.00 10.00      A   
ATOM   2394  N   TYR A 254      13.396   6.333  34.253  1.00 10.00      A   
ATOM   2395  HN  TYR A 254      14.229   6.435  34.766  1.00 10.00      A   
ATOM   2396  CA  TYR A 254      12.732   5.037  34.231  1.00 10.00      A   
ATOM   2397  CB  TYR A 254      13.549   4.016  35.032  1.00 10.00      A   
ATOM   2398  CG  TYR A 254      13.009   2.604  34.984  1.00 10.00      A   
ATOM   2399  CD1 TYR A 254      13.327   1.750  33.935  1.00 10.00      A   
ATOM   2400  CD2 TYR A 254      12.181   2.122  35.990  1.00 10.00      A   
ATOM   2401  CE1 TYR A 254      12.838   0.458  33.890  1.00 10.00      A   
ATOM   2402  CE2 TYR A 254      11.688   0.833  35.953  1.00 10.00      A   
ATOM   2403  CZ  TYR A 254      12.019   0.005  34.903  1.00 10.00      A   
ATOM   2404  OH  TYR A 254      11.524  -1.278  34.864  1.00 10.00      A   
ATOM   2405  HH  TYR A 254      12.227  -1.899  35.100  1.00 10.00      A   
ATOM   2406  C   TYR A 254      11.324   5.161  34.806  1.00 10.00      A   
ATOM   2407  O   TYR A 254      10.362   4.638  34.243  1.00 10.00      A   
ATOM   2408  N   SER A 255      11.212   5.874  35.919  1.00 10.00      A   
ATOM   2409  HN  SER A 255      12.015   6.279  36.311  1.00 10.00      A   
ATOM   2410  CA  SER A 255       9.930   6.076  36.571  1.00 10.00      A   
ATOM   2411  CB  SER A 255      10.135   6.742  37.935  1.00 10.00      A   
ATOM   2412  OG  SER A 255      11.117   6.051  38.698  1.00 10.00      A   
ATOM   2413  HG  SER A 255      11.979   6.137  38.273  1.00 10.00      A   
ATOM   2414  C   SER A 255       9.008   6.918  35.689  1.00 10.00      A   
ATOM   2415  O   SER A 255       7.846   6.567  35.477  1.00 10.00      A   
ATOM   2416  N   GLY A 256       9.551   8.013  35.157  1.00 10.00      A   
ATOM   2417  HN  GLY A 256      10.489   8.228  35.357  1.00 10.00      A   
ATOM   2418  CA  GLY A 256       8.779   8.894  34.298  1.00 10.00      A   
ATOM   2419  C   GLY A 256       8.195   8.177  33.100  1.00 10.00      A   
ATOM   2420  O   GLY A 256       7.009   8.328  32.797  1.00 10.00      A   
ATOM   2421  N   LEU A 257       9.028   7.394  32.422  1.00 10.00      A   
ATOM   2422  HN  LEU A 257       9.966   7.327  32.714  1.00 10.00      A   
ATOM   2423  CA  LEU A 257       8.592   6.641  31.254  1.00 10.00      A   
ATOM   2424  CB  LEU A 257       9.781   5.960  30.571  1.00 10.00      A   
ATOM   2425  CG  LEU A 257      10.728   6.874  29.788  1.00 10.00      A   
ATOM   2426  CD1 LEU A 257      11.943   6.094  29.312  1.00 10.00      A   
ATOM   2427  CD2 LEU A 257      10.011   7.512  28.608  1.00 10.00      A   
ATOM   2428  C   LEU A 257       7.545   5.606  31.640  1.00 10.00      A   
ATOM   2429  O   LEU A 257       6.512   5.492  30.987  1.00 10.00      A   
ATOM   2430  N   SER A 258       7.811   4.870  32.717  1.00 10.00      A   
ATOM   2431  HN  SER A 258       8.652   5.019  33.204  1.00 10.00      A   
ATOM   2432  CA  SER A 258       6.898   3.841  33.197  1.00 10.00      A   
ATOM   2433  CB  SER A 258       7.468   3.175  34.453  1.00 10.00      A   
ATOM   2434  OG  SER A 258       6.742   2.007  34.798  1.00 10.00      A   
ATOM   2435  HG  SER A 258       5.974   2.248  35.336  1.00 10.00      A   
ATOM   2436  C   SER A 258       5.513   4.419  33.482  1.00 10.00      A   
ATOM   2437  O   SER A 258       4.503   3.885  33.023  1.00 10.00      A   
ATOM   2438  N   VAL A 259       5.473   5.521  34.226  1.00 10.00      A   
ATOM   2439  HN  VAL A 259       6.317   5.914  34.546  1.00 10.00      A   
ATOM   2440  CA  VAL A 259       4.209   6.165  34.574  1.00 10.00      A   
ATOM   2441  CB  VAL A 259       4.408   7.310  35.598  1.00 10.00      A   
ATOM   2442  CG1 VAL A 259       3.098   8.037  35.877  1.00 10.00      A   
ATOM   2443  CG2 VAL A 259       5.001   6.775  36.895  1.00 10.00      A   
ATOM   2444  C   VAL A 259       3.502   6.698  33.328  1.00 10.00      A   
ATOM   2445  O   VAL A 259       2.280   6.584  33.199  1.00 10.00      A   
ATOM   2446  N   ALA A 260       4.275   7.270  32.409  1.00 10.00      A   
ATOM   2447  HN  ALA A 260       5.242   7.333  32.566  1.00 10.00      A   
ATOM   2448  CA  ALA A 260       3.718   7.815  31.176  1.00 10.00      A   
ATOM   2449  CB  ALA A 260       4.781   8.571  30.399  1.00 10.00      A   
ATOM   2450  C   ALA A 260       3.111   6.715  30.313  1.00 10.00      A   
ATOM   2451  O   ALA A 260       2.029   6.880  29.753  1.00 10.00      A   
ATOM   2452  N   LEU A 261       3.807   5.590  30.222  1.00 10.00      A   
ATOM   2453  HN  LEU A 261       4.666   5.520  30.696  1.00 10.00      A   
ATOM   2454  CA  LEU A 261       3.339   4.459  29.437  1.00 10.00      A   
ATOM   2455  CB  LEU A 261       4.404   3.370  29.385  1.00 10.00      A   
ATOM   2456  CG  LEU A 261       5.542   3.615  28.392  1.00 10.00      A   
ATOM   2457  CD1 LEU A 261       6.824   2.953  28.868  1.00 10.00      A   
ATOM   2458  CD2 LEU A 261       5.159   3.112  27.010  1.00 10.00      A   
ATOM   2459  C   LEU A 261       2.026   3.911  29.982  1.00 10.00      A   
ATOM   2460  O   LEU A 261       1.161   3.476  29.224  1.00 10.00      A   
ATOM   2461  N   SER A 262       1.871   3.942  31.301  1.00 10.00      A   
ATOM   2462  HN  SER A 262       2.603   4.281  31.869  1.00 10.00      A   
ATOM   2463  CA  SER A 262       0.644   3.464  31.924  1.00 10.00      A   
ATOM   2464  CB  SER A 262       0.886   3.128  33.391  1.00 10.00      A   
ATOM   2465  OG  SER A 262       1.862   3.989  33.948  1.00 10.00      A   
ATOM   2466  HG  SER A 262       1.667   4.903  33.699  1.00 10.00      A   
ATOM   2467  C   SER A 262      -0.469   4.497  31.788  1.00 10.00      A   
ATOM   2468  O   SER A 262      -1.625   4.230  32.111  1.00 10.00      A   
ATOM   2469  N   GLY A 263      -0.111   5.678  31.302  1.00 10.00      A   
ATOM   2470  HN  GLY A 263       0.829   5.835  31.058  1.00 10.00      A   
ATOM   2471  CA  GLY A 263      -1.086   6.733  31.123  1.00 10.00      A   
ATOM   2472  C   GLY A 263      -2.005   6.452  29.958  1.00 10.00      A   
ATOM   2473  O   GLY A 263      -3.178   6.814  29.985  1.00 10.00      A   
ATOM   2474  N   CYS A 264      -1.473   5.800  28.939  1.00 10.00      A   
ATOM   2475  HN  CYS A 264      -0.527   5.545  28.973  1.00 10.00      A   
ATOM   2476  CA  CYS A 264      -2.251   5.464  27.764  1.00 10.00      A   
ATOM   2477  CB  CYS A 264      -1.420   5.676  26.500  1.00 10.00      A   
ATOM   2478  SG  CYS A 264      -0.352   7.133  26.554  1.00 10.00      A   
ATOM   2479  HG  CYS A 264      -0.653   7.904  25.514  1.00 10.00      A   
ATOM   2480  C   CYS A 264      -2.752   4.026  27.845  1.00 10.00      A   
ATOM   2481  O   CYS A 264      -2.003   3.072  27.620  1.00 10.00      A   
ATOM   2482  N   LYS A 265      -4.025   3.877  28.177  1.00 10.00      A   
ATOM   2483  HN  LYS A 265      -4.570   4.678  28.351  1.00 10.00      A   
ATOM   2484  CA  LYS A 265      -4.640   2.561  28.295  1.00 10.00      A   
ATOM   2485  CB  LYS A 265      -5.789   2.581  29.313  1.00 10.00      A   
ATOM   2486  CG  LYS A 265      -5.359   2.601  30.777  1.00 10.00      A   
ATOM   2487  CD  LYS A 265      -4.822   3.963  31.183  1.00 10.00      A   
ATOM   2488  CE  LYS A 265      -4.763   4.126  32.693  1.00 10.00      A   
ATOM   2489  NZ  LYS A 265      -4.054   5.376  33.089  1.00 10.00      A   
ATOM   2490  HZ1 LYS A 265      -4.231   5.587  34.092  1.00 10.00      A   
ATOM   2491  HZ2 LYS A 265      -4.386   6.179  32.513  1.00 10.00      A   
ATOM   2492  HZ3 LYS A 265      -3.027   5.264  32.949  1.00 10.00      A   
ATOM   2493  C   LYS A 265      -5.157   2.090  26.940  1.00 10.00      A   
ATOM   2494  O   LYS A 265      -5.550   0.935  26.781  1.00 10.00      A   
ATOM   2495  N   GLU A 266      -5.139   2.990  25.964  1.00 10.00      A   
ATOM   2496  HN  GLU A 266      -4.798   3.890  26.152  1.00 10.00      A   
ATOM   2497  CA  GLU A 266      -5.614   2.680  24.621  1.00 10.00      A   
ATOM   2498  CB  GLU A 266      -6.069   3.958  23.916  1.00 10.00      A   
ATOM   2499  CG  GLU A 266      -7.083   4.772  24.699  1.00 10.00      A   
ATOM   2500  CD  GLU A 266      -8.377   4.026  24.941  1.00 10.00      A   
ATOM   2501  OE1 GLU A 266      -8.997   4.240  26.004  1.00 10.00      A   
ATOM   2502  OE2 GLU A 266      -8.785   3.229  24.068  1.00 10.00      A   
ATOM   2503  C   GLU A 266      -4.531   1.991  23.796  1.00 10.00      A   
ATOM   2504  O   GLU A 266      -4.810   1.439  22.733  1.00 10.00      A   
ATOM   2505  N   LEU A 267      -3.302   2.016  24.307  1.00 10.00      A   
ATOM   2506  HN  LEU A 267      -3.157   2.460  25.166  1.00 10.00      A   
ATOM   2507  CA  LEU A 267      -2.160   1.408  23.627  1.00 10.00      A   
ATOM   2508  CB  LEU A 267      -0.877   1.620  24.439  1.00 10.00      A   
ATOM   2509  CG  LEU A 267      -0.331   3.051  24.503  1.00 10.00      A   
ATOM   2510  CD1 LEU A 267       0.816   3.146  25.500  1.00 10.00      A   
ATOM   2511  CD2 LEU A 267       0.119   3.518  23.128  1.00 10.00      A   
ATOM   2512  C   LEU A 267      -2.380  -0.081  23.360  1.00 10.00      A   
ATOM   2513  O   LEU A 267      -2.735  -0.839  24.265  1.00 10.00      A   
ATOM   2514  N   ARG A 268      -2.193  -0.477  22.107  1.00 10.00      A   
ATOM   2515  HN  ARG A 268      -1.936   0.194  21.435  1.00 10.00      A   
ATOM   2516  CA  ARG A 268      -2.365  -1.867  21.692  1.00 10.00      A   
ATOM   2517  CB  ARG A 268      -3.680  -2.030  20.918  1.00 10.00      A   
ATOM   2518  CG  ARG A 268      -4.946  -1.754  21.710  1.00 10.00      A   
ATOM   2519  CD  ARG A 268      -5.175  -2.806  22.780  1.00 10.00      A   
ATOM   2520  NE  ARG A 268      -6.410  -2.566  23.523  1.00 10.00      A   
ATOM   2521  HE  ARG A 268      -7.210  -3.061  23.236  1.00 10.00      A   
ATOM   2522  CZ  ARG A 268      -6.516  -1.713  24.541  1.00 10.00      A   
ATOM   2523  NH1 ARG A 268      -5.464  -1.009  24.938  1.00 10.00      A   
ATOM   2524 HH11 ARG A 268      -4.540  -1.117  24.457  1.00 10.00      A   
ATOM   2525 HH12 ARG A 268      -5.556  -0.337  25.737  1.00 10.00      A   
ATOM   2526  NH2 ARG A 268      -7.677  -1.561  25.157  1.00 10.00      A   
ATOM   2527 HH21 ARG A 268      -7.766  -0.891  25.954  1.00 10.00      A   
ATOM   2528 HH22 ARG A 268      -8.508  -2.106  24.848  1.00 10.00      A   
ATOM   2529  C   ARG A 268      -1.220  -2.311  20.781  1.00 10.00      A   
ATOM   2530  O   ARG A 268      -0.933  -3.505  20.661  1.00 10.00      A   
ATOM   2531  N   CYS A 269      -0.569  -1.348  20.141  1.00 10.00      A   
ATOM   2532  HN  CYS A 269      -0.817  -0.413  20.296  1.00 10.00      A   
ATOM   2533  CA  CYS A 269       0.518  -1.646  19.223  1.00 10.00      A   
ATOM   2534  CB  CYS A 269       0.080  -1.303  17.794  1.00 10.00      A   
ATOM   2535  SG  CYS A 269       1.407  -1.154  16.576  1.00 10.00      A   
ATOM   2536  HG  CYS A 269       0.945  -0.403  15.577  1.00 10.00      A   
ATOM   2537  C   CYS A 269       1.797  -0.902  19.603  1.00 10.00      A   
ATOM   2538  O   CYS A 269       1.781   0.309  19.848  1.00 10.00      A   
ATOM   2539  N   LEU A 270       2.898  -1.639  19.664  1.00 10.00      A   
ATOM   2540  HN  LEU A 270       2.839  -2.604  19.479  1.00 10.00      A   
ATOM   2541  CA  LEU A 270       4.191  -1.069  20.001  1.00 10.00      A   
ATOM   2542  CB  LEU A 270       4.684  -1.630  21.334  1.00 10.00      A   
ATOM   2543  CG  LEU A 270       4.796  -0.642  22.495  1.00 10.00      A   
ATOM   2544  CD1 LEU A 270       5.275  -1.357  23.747  1.00 10.00      A   
ATOM   2545  CD2 LEU A 270       5.735   0.502  22.141  1.00 10.00      A   
ATOM   2546  C   LEU A 270       5.210  -1.373  18.909  1.00 10.00      A   
ATOM   2547  O   LEU A 270       5.277  -2.495  18.403  1.00 10.00      A   
ATOM   2548  N   SER A 271       5.988  -0.368  18.534  1.00 10.00      A   
ATOM   2549  HN  SER A 271       5.872   0.509  18.959  1.00 10.00      A   
ATOM   2550  CA  SER A 271       7.011  -0.525  17.509  1.00 10.00      A   
ATOM   2551  CB  SER A 271       6.409  -0.335  16.116  1.00 10.00      A   
ATOM   2552  OG  SER A 271       5.322  -1.225  15.920  1.00 10.00      A   
ATOM   2553  HG  SER A 271       5.278  -1.836  16.670  1.00 10.00      A   
ATOM   2554  C   SER A 271       8.164   0.454  17.733  1.00 10.00      A   
ATOM   2555  O   SER A 271       8.082   1.341  18.589  1.00 10.00      A   
ATOM   2556  N   GLY A 272       9.237   0.279  16.974  1.00 10.00      A   
ATOM   2557  HN  GLY A 272       9.254  -0.458  16.325  1.00 10.00      A   
ATOM   2558  CA  GLY A 272      10.393   1.147  17.100  1.00 10.00      A   
ATOM   2559  C   GLY A 272      11.516   0.475  17.863  1.00 10.00      A   
ATOM   2560  O   GLY A 272      12.117  -0.483  17.373  1.00 10.00      A   
ATOM   2561  N   PHE A 273      11.785   0.972  19.070  1.00 10.00      A   
ATOM   2562  HN  PHE A 273      11.254   1.734  19.398  1.00 10.00      A   
ATOM   2563  CA  PHE A 273      12.829   0.418  19.933  1.00 10.00      A   
ATOM   2564  CB  PHE A 273      12.495  -1.018  20.351  1.00 10.00      A   
ATOM   2565  CG  PHE A 273      11.257  -1.145  21.189  1.00 10.00      A   
ATOM   2566  CD1 PHE A 273      10.008  -1.243  20.596  1.00 10.00      A   
ATOM   2567  CD2 PHE A 273      11.341  -1.171  22.570  1.00 10.00      A   
ATOM   2568  CE1 PHE A 273       8.868  -1.365  21.362  1.00 10.00      A   
ATOM   2569  CE2 PHE A 273      10.205  -1.293  23.343  1.00 10.00      A   
ATOM   2570  CZ  PHE A 273       8.967  -1.390  22.740  1.00 10.00      A   
ATOM   2571  C   PHE A 273      14.217   0.476  19.292  1.00 10.00      A   
ATOM   2572  O   PHE A 273      15.012  -0.458  19.424  1.00 10.00      A   
ATOM   2573  N   TRP A 274      14.510   1.575  18.609  1.00 10.00      A   
ATOM   2574  HN  TRP A 274      13.845   2.295  18.544  1.00 10.00      A   
ATOM   2575  CA  TRP A 274      15.807   1.745  17.974  1.00 10.00      A   
ATOM   2576  CB  TRP A 274      15.809   2.984  17.079  1.00 10.00      A   
ATOM   2577  CG  TRP A 274      15.510   2.703  15.643  1.00 10.00      A   
ATOM   2578  CD1 TRP A 274      16.241   1.927  14.793  1.00 10.00      A   
ATOM   2579  CD2 TRP A 274      14.406   3.207  14.881  1.00 10.00      A   
ATOM   2580  NE1 TRP A 274      15.664   1.918  13.549  1.00 10.00      A   
ATOM   2581  HE1 TRP A 274      16.005   1.431  12.767  1.00 10.00      A   
ATOM   2582  CE2 TRP A 274      14.534   2.693  13.576  1.00 10.00      A   
ATOM   2583  CE3 TRP A 274      13.321   4.041  15.175  1.00 10.00      A   
ATOM   2584  CZ2 TRP A 274      13.619   2.986  12.566  1.00 10.00      A   
ATOM   2585  CZ3 TRP A 274      12.415   4.329  14.172  1.00 10.00      A   
ATOM   2586  CH2 TRP A 274      12.570   3.803  12.883  1.00 10.00      A   
ATOM   2587  C   TRP A 274      16.875   1.897  19.043  1.00 10.00      A   
ATOM   2588  O   TRP A 274      16.783   2.790  19.887  1.00 10.00      A   
ATOM   2589  N   ASP A 275      17.879   1.021  19.009  1.00 10.00      A   
ATOM   2590  HN  ASP A 275      17.888   0.338  18.305  1.00 10.00      A   
ATOM   2591  CA  ASP A 275      18.972   1.047  19.982  1.00 10.00      A   
ATOM   2592  CB  ASP A 275      19.739   2.377  19.919  1.00 10.00      A   
ATOM   2593  CG  ASP A 275      20.151   2.770  18.516  1.00 10.00      A   
ATOM   2594  OD1 ASP A 275      21.039   2.103  17.942  1.00 10.00      A   
ATOM   2595  OD2 ASP A 275      19.595   3.751  17.976  1.00 10.00      A   
ATOM   2596  C   ASP A 275      18.429   0.830  21.390  1.00 10.00      A   
ATOM   2597  O   ASP A 275      18.959   1.367  22.362  1.00 10.00      A   
ATOM   2598  N   ALA A 276      17.373   0.028  21.482  1.00 10.00      A   
ATOM   2599  HN  ALA A 276      17.022  -0.382  20.664  1.00 10.00      A   
ATOM   2600  CA  ALA A 276      16.713  -0.263  22.750  1.00 10.00      A   
ATOM   2601  CB  ALA A 276      15.580  -1.253  22.536  1.00 10.00      A   
ATOM   2602  C   ALA A 276      17.669  -0.782  23.820  1.00 10.00      A   
ATOM   2603  O   ALA A 276      18.248  -1.860  23.680  1.00 10.00      A   
ATOM   2604  N   VAL A 277      17.822  -0.009  24.889  1.00 10.00      A   
ATOM   2605  HN  VAL A 277      17.346   0.848  24.927  1.00 10.00      A   
ATOM   2606  CA  VAL A 277      18.683  -0.390  26.003  1.00 10.00      A   
ATOM   2607  CB  VAL A 277      19.108   0.843  26.833  1.00 10.00      A   
ATOM   2608  CG1 VAL A 277      19.998   0.443  28.003  1.00 10.00      A   
ATOM   2609  CG2 VAL A 277      19.809   1.860  25.953  1.00 10.00      A   
ATOM   2610  C   VAL A 277      17.931  -1.363  26.908  1.00 10.00      A   
ATOM   2611  O   VAL A 277      16.801  -1.082  27.322  1.00 10.00      A   
ATOM   2612  N   PRO A 278      18.550  -2.510  27.237  1.00 10.00      A   
ATOM   2613  CA  PRO A 278      17.938  -3.547  28.088  1.00 10.00      A   
ATOM   2614  CB  PRO A 278      18.932  -4.714  28.013  1.00 10.00      A   
ATOM   2615  CG  PRO A 278      19.824  -4.399  26.859  1.00 10.00      A   
ATOM   2616  CD  PRO A 278      19.895  -2.904  26.793  1.00 10.00      A   
ATOM   2617  C   PRO A 278      17.761  -3.114  29.546  1.00 10.00      A   
ATOM   2618  O   PRO A 278      17.787  -3.943  30.452  1.00 10.00      A   
ATOM   2619  N   ALA A 279      17.579  -1.823  29.765  1.00 10.00      A   
ATOM   2620  HN  ALA A 279      17.567  -1.210  29.000  1.00 10.00      A   
ATOM   2621  CA  ALA A 279      17.393  -1.288  31.105  1.00 10.00      A   
ATOM   2622  CB  ALA A 279      18.600  -0.462  31.515  1.00 10.00      A   
ATOM   2623  C   ALA A 279      16.128  -0.444  31.179  1.00 10.00      A   
ATOM   2624  O   ALA A 279      15.706  -0.032  32.257  1.00 10.00      A   
ATOM   2625  N   TYR A 280      15.532  -0.185  30.023  1.00 10.00      A   
ATOM   2626  HN  TYR A 280      15.920  -0.536  29.195  1.00 10.00      A   
ATOM   2627  CA  TYR A 280      14.314   0.614  29.949  1.00 10.00      A   
ATOM   2628  CB  TYR A 280      14.580   1.921  29.201  1.00 10.00      A   
ATOM   2629  CG  TYR A 280      15.178   3.000  30.074  1.00 10.00      A   
ATOM   2630  CD1 TYR A 280      16.555   3.182  30.155  1.00 10.00      A   
ATOM   2631  CD2 TYR A 280      14.363   3.835  30.822  1.00 10.00      A   
ATOM   2632  CE1 TYR A 280      17.099   4.168  30.959  1.00 10.00      A   
ATOM   2633  CE2 TYR A 280      14.897   4.820  31.625  1.00 10.00      A   
ATOM   2634  CZ  TYR A 280      16.261   4.984  31.692  1.00 10.00      A   
ATOM   2635  OH  TYR A 280      16.788   5.969  32.497  1.00 10.00      A   
ATOM   2636  HH  TYR A 280      16.294   6.009  33.327  1.00 10.00      A   
ATOM   2637  C   TYR A 280      13.188  -0.172  29.287  1.00 10.00      A   
ATOM   2638  O   TYR A 280      12.113   0.354  29.012  1.00 10.00      A   
ATOM   2639  N   LEU A 281      13.447  -1.446  29.061  1.00 10.00      A   
ATOM   2640  HN  LEU A 281      14.314  -1.808  29.326  1.00 10.00      A   
ATOM   2641  CA  LEU A 281      12.480  -2.329  28.430  1.00 10.00      A   
ATOM   2642  CB  LEU A 281      13.159  -3.587  27.891  1.00 10.00      A   
ATOM   2643  CG  LEU A 281      14.329  -3.357  26.929  1.00 10.00      A   
ATOM   2644  CD1 LEU A 281      14.895  -4.686  26.457  1.00 10.00      A   
ATOM   2645  CD2 LEU A 281      13.902  -2.501  25.744  1.00 10.00      A   
ATOM   2646  C   LEU A 281      11.296  -2.683  29.346  1.00 10.00      A   
ATOM   2647  O   LEU A 281      10.149  -2.613  28.905  1.00 10.00      A   
ATOM   2648  N   PRO A 282      11.533  -3.059  30.632  1.00 10.00      A   
ATOM   2649  CA  PRO A 282      10.448  -3.420  31.563  1.00 10.00      A   
ATOM   2650  CB  PRO A 282      11.182  -3.855  32.839  1.00 10.00      A   
ATOM   2651  CG  PRO A 282      12.565  -4.167  32.395  1.00 10.00      A   
ATOM   2652  CD  PRO A 282      12.851  -3.207  31.280  1.00 10.00      A   
ATOM   2653  C   PRO A 282       9.485  -2.272  31.882  1.00 10.00      A   
ATOM   2654  O   PRO A 282       8.539  -2.449  32.649  1.00 10.00      A   
ATOM   2655  N   ALA A 283       9.716  -1.106  31.296  1.00 10.00      A   
ATOM   2656  HN  ALA A 283      10.476  -1.019  30.684  1.00 10.00      A   
ATOM   2657  CA  ALA A 283       8.860   0.048  31.536  1.00 10.00      A   
ATOM   2658  CB  ALA A 283       9.584   1.335  31.161  1.00 10.00      A   
ATOM   2659  C   ALA A 283       7.534  -0.074  30.782  1.00 10.00      A   
ATOM   2660  O   ALA A 283       6.536   0.540  31.157  1.00 10.00      A   
ATOM   2661  N   VAL A 284       7.518  -0.893  29.735  1.00 10.00      A   
ATOM   2662  HN  VAL A 284       8.333  -1.387  29.499  1.00 10.00      A   
ATOM   2663  CA  VAL A 284       6.313  -1.077  28.928  1.00 10.00      A   
ATOM   2664  CB  VAL A 284       6.645  -1.262  27.431  1.00 10.00      A   
ATOM   2665  CG1 VAL A 284       7.384  -0.051  26.887  1.00 10.00      A   
ATOM   2666  CG2 VAL A 284       7.452  -2.533  27.204  1.00 10.00      A   
ATOM   2667  C   VAL A 284       5.480  -2.265  29.409  1.00 10.00      A   
ATOM   2668  O   VAL A 284       4.508  -2.654  28.757  1.00 10.00      A   
ATOM   2669  N   TYR A 285       5.843  -2.823  30.562  1.00 10.00      A   
ATOM   2670  HN  TYR A 285       6.599  -2.446  31.059  1.00 10.00      A   
ATOM   2671  CA  TYR A 285       5.135  -3.979  31.115  1.00 10.00      A   
ATOM   2672  CB  TYR A 285       5.807  -4.485  32.392  1.00 10.00      A   
ATOM   2673  CG  TYR A 285       7.012  -5.370  32.158  1.00 10.00      A   
ATOM   2674  CD1 TYR A 285       7.406  -5.732  30.874  1.00 10.00      A   
ATOM   2675  CD2 TYR A 285       7.753  -5.846  33.228  1.00 10.00      A   
ATOM   2676  CE1 TYR A 285       8.505  -6.543  30.668  1.00 10.00      A   
ATOM   2677  CE2 TYR A 285       8.851  -6.656  33.033  1.00 10.00      A   
ATOM   2678  CZ  TYR A 285       9.223  -7.001  31.753  1.00 10.00      A   
ATOM   2679  OH  TYR A 285      10.322  -7.805  31.561  1.00 10.00      A   
ATOM   2680  HH  TYR A 285      10.897  -7.408  30.892  1.00 10.00      A   
ATOM   2681  C   TYR A 285       3.661  -3.686  31.376  1.00 10.00      A   
ATOM   2682  O   TYR A 285       2.808  -4.556  31.200  1.00 10.00      A   
ATOM   2683  N   SER A 286       3.369  -2.453  31.776  1.00 10.00      A   
ATOM   2684  HN  SER A 286       4.093  -1.804  31.889  1.00 10.00      A   
ATOM   2685  CA  SER A 286       2.007  -2.030  32.073  1.00 10.00      A   
ATOM   2686  CB  SER A 286       2.042  -0.598  32.609  1.00 10.00      A   
ATOM   2687  OG  SER A 286       3.375  -0.215  32.904  1.00 10.00      A   
ATOM   2688  HG  SER A 286       3.415   0.125  33.805  1.00 10.00      A   
ATOM   2689  C   SER A 286       1.099  -2.098  30.842  1.00 10.00      A   
ATOM   2690  O   SER A 286      -0.126  -2.154  30.968  1.00 10.00      A   
ATOM   2691  N   VAL A 287       1.701  -2.094  29.659  1.00 10.00      A   
ATOM   2692  HN  VAL A 287       2.682  -2.060  29.621  1.00 10.00      A   
ATOM   2693  CA  VAL A 287       0.944  -2.133  28.413  1.00 10.00      A   
ATOM   2694  CB  VAL A 287       1.532  -1.142  27.382  1.00 10.00      A   
ATOM   2695  CG1 VAL A 287       0.603  -0.975  26.192  1.00 10.00      A   
ATOM   2696  CG2 VAL A 287       1.819   0.202  28.033  1.00 10.00      A   
ATOM   2697  C   VAL A 287       0.924  -3.540  27.806  1.00 10.00      A   
ATOM   2698  O   VAL A 287       0.084  -3.846  26.962  1.00 10.00      A   
ATOM   2699  N   CYS A 288       1.829  -4.400  28.259  1.00 10.00      A   
ATOM   2700  HN  CYS A 288       2.446  -4.115  28.965  1.00 10.00      A   
ATOM   2701  CA  CYS A 288       1.930  -5.764  27.740  1.00 10.00      A   
ATOM   2702  CB  CYS A 288       3.064  -6.511  28.439  1.00 10.00      A   
ATOM   2703  SG  CYS A 288       4.679  -5.708  28.299  1.00 10.00      A   
ATOM   2704  HG  CYS A 288       4.480  -4.445  27.943  1.00 10.00      A   
ATOM   2705  C   CYS A 288       0.618  -6.544  27.855  1.00 10.00      A   
ATOM   2706  O   CYS A 288       0.312  -7.387  27.010  1.00 10.00      A   
ATOM   2707  N   SER A 289      -0.165  -6.240  28.883  1.00 10.00      A   
ATOM   2708  HN  SER A 289       0.118  -5.540  29.508  1.00 10.00      A   
ATOM   2709  CA  SER A 289      -1.436  -6.916  29.116  1.00 10.00      A   
ATOM   2710  CB  SER A 289      -1.983  -6.500  30.478  1.00 10.00      A   
ATOM   2711  OG  SER A 289      -0.925  -6.105  31.336  1.00 10.00      A   
ATOM   2712  HG  SER A 289      -0.318  -6.847  31.458  1.00 10.00      A   
ATOM   2713  C   SER A 289      -2.459  -6.596  28.023  1.00 10.00      A   
ATOM   2714  O   SER A 289      -3.470  -7.287  27.882  1.00 10.00      A   
ATOM   2715  N   ARG A 290      -2.189  -5.560  27.247  1.00 10.00      A   
ATOM   2716  HN  ARG A 290      -1.353  -5.062  27.383  1.00 10.00      A   
ATOM   2717  CA  ARG A 290      -3.090  -5.155  26.181  1.00 10.00      A   
ATOM   2718  CB  ARG A 290      -3.813  -3.857  26.555  1.00 10.00      A   
ATOM   2719  CG  ARG A 290      -2.890  -2.723  26.976  1.00 10.00      A   
ATOM   2720  CD  ARG A 290      -3.650  -1.655  27.743  1.00 10.00      A   
ATOM   2721  NE  ARG A 290      -2.803  -0.519  28.112  1.00 10.00      A   
ATOM   2722  HE  ARG A 290      -2.373  -0.022  27.381  1.00 10.00      A   
ATOM   2723  CZ  ARG A 290      -2.587  -0.135  29.371  1.00 10.00      A   
ATOM   2724  NH1 ARG A 290      -3.146  -0.791  30.376  1.00 10.00      A   
ATOM   2725 HH11 ARG A 290      -2.974  -0.492  31.361  1.00 10.00      A   
ATOM   2726 HH12 ARG A 290      -3.766  -1.610  30.187  1.00 10.00      A   
ATOM   2727  NH2 ARG A 290      -1.820   0.920  29.619  1.00 10.00      A   
ATOM   2728 HH21 ARG A 290      -1.650   1.221  30.604  1.00 10.00      A   
ATOM   2729 HH22 ARG A 290      -1.387   1.457  28.834  1.00 10.00      A   
ATOM   2730  C   ARG A 290      -2.350  -5.002  24.855  1.00 10.00      A   
ATOM   2731  O   ARG A 290      -2.832  -4.344  23.938  1.00 10.00      A   
ATOM   2732  N   LEU A 291      -1.184  -5.621  24.755  1.00 10.00      A   
ATOM   2733  HN  LEU A 291      -0.852  -6.147  25.512  1.00 10.00      A   
ATOM   2734  CA  LEU A 291      -0.391  -5.549  23.536  1.00 10.00      A   
ATOM   2735  CB  LEU A 291       1.103  -5.641  23.853  1.00 10.00      A   
ATOM   2736  CG  LEU A 291       1.796  -4.331  24.239  1.00 10.00      A   
ATOM   2737  CD1 LEU A 291       3.265  -4.577  24.549  1.00 10.00      A   
ATOM   2738  CD2 LEU A 291       1.645  -3.298  23.132  1.00 10.00      A   
ATOM   2739  C   LEU A 291      -0.787  -6.644  22.552  1.00 10.00      A   
ATOM   2740  O   LEU A 291      -0.585  -7.829  22.817  1.00 10.00      A   
ATOM   2741  N   THR A 292      -1.363  -6.242  21.424  1.00 10.00      A   
ATOM   2742  HN  THR A 292      -1.517  -5.283  21.281  1.00 10.00      A   
ATOM   2743  CA  THR A 292      -1.781  -7.183  20.395  1.00 10.00      A   
ATOM   2744  CB  THR A 292      -3.167  -6.808  19.832  1.00 10.00      A   
ATOM   2745  OG1 THR A 292      -3.187  -5.409  19.501  1.00 10.00      A   
ATOM   2746  HG1 THR A 292      -4.076  -5.159  19.215  1.00 10.00      A   
ATOM   2747  CG2 THR A 292      -4.254  -7.100  20.853  1.00 10.00      A   
ATOM   2748  C   THR A 292      -0.767  -7.192  19.257  1.00 10.00      A   
ATOM   2749  O   THR A 292      -0.593  -8.199  18.560  1.00 10.00      A   
ATOM   2750  N   THR A 293      -0.092  -6.060  19.089  1.00 10.00      A   
ATOM   2751  HN  THR A 293      -0.275  -5.306  19.693  1.00 10.00      A   
ATOM   2752  CA  THR A 293       0.910  -5.896  18.047  1.00 10.00      A   
ATOM   2753  CB  THR A 293       0.459  -4.823  17.039  1.00 10.00      A   
ATOM   2754  OG1 THR A 293      -0.974  -4.844  16.929  1.00 10.00      A   
ATOM   2755  HG1 THR A 293      -1.347  -5.256  17.716  1.00 10.00      A   
ATOM   2756  CG2 THR A 293       1.073  -5.082  15.673  1.00 10.00      A   
ATOM   2757  C   THR A 293       2.243  -5.463  18.659  1.00 10.00      A   
ATOM   2758  O   THR A 293       2.340  -4.390  19.260  1.00 10.00      A   
ATOM   2759  N   LEU A 294       3.265  -6.297  18.510  1.00 10.00      A   
ATOM   2760  HN  LEU A 294       3.133  -7.145  18.023  1.00 10.00      A   
ATOM   2761  CA  LEU A 294       4.575  -5.989  19.059  1.00 10.00      A   
ATOM   2762  CB  LEU A 294       4.860  -6.874  20.275  1.00 10.00      A   
ATOM   2763  CG  LEU A 294       6.167  -6.607  21.027  1.00 10.00      A   
ATOM   2764  CD1 LEU A 294       6.175  -5.207  21.622  1.00 10.00      A   
ATOM   2765  CD2 LEU A 294       6.381  -7.649  22.113  1.00 10.00      A   
ATOM   2766  C   LEU A 294       5.670  -6.154  18.010  1.00 10.00      A   
ATOM   2767  O   LEU A 294       5.837  -7.227  17.431  1.00 10.00      A   
ATOM   2768  N   ASN A 295       6.390  -5.074  17.759  1.00 10.00      A   
ATOM   2769  HN  ASN A 295       6.185  -4.243  18.243  1.00 10.00      A   
ATOM   2770  CA  ASN A 295       7.477  -5.077  16.791  1.00 10.00      A   
ATOM   2771  CB  ASN A 295       7.187  -4.079  15.663  1.00 10.00      A   
ATOM   2772  CG  ASN A 295       8.160  -4.172  14.498  1.00 10.00      A   
ATOM   2773  OD1 ASN A 295       9.279  -4.666  14.634  1.00 10.00      A   
ATOM   2774  ND2 ASN A 295       7.744  -3.676  13.343  1.00 10.00      A   
ATOM   2775 HD21 ASN A 295       6.844  -3.285  13.297  1.00 10.00      A   
ATOM   2776 HD22 ASN A 295       8.352  -3.720  12.575  1.00 10.00      A   
ATOM   2777  C   ASN A 295       8.785  -4.723  17.484  1.00 10.00      A   
ATOM   2778  O   ASN A 295       8.949  -3.611  17.985  1.00 10.00      A   
ATOM   2779  N   LEU A 296       9.694  -5.682  17.533  1.00 10.00      A   
ATOM   2780  HN  LEU A 296       9.487  -6.553  17.120  1.00 10.00      A   
ATOM   2781  CA  LEU A 296      10.992  -5.500  18.164  1.00 10.00      A   
ATOM   2782  CB  LEU A 296      11.079  -6.340  19.441  1.00 10.00      A   
ATOM   2783  CG  LEU A 296      10.170  -5.918  20.597  1.00 10.00      A   
ATOM   2784  CD1 LEU A 296      10.060  -7.031  21.624  1.00 10.00      A   
ATOM   2785  CD2 LEU A 296      10.693  -4.652  21.248  1.00 10.00      A   
ATOM   2786  C   LEU A 296      12.102  -5.906  17.201  1.00 10.00      A   
ATOM   2787  O   LEU A 296      13.142  -6.422  17.612  1.00 10.00      A   
ATOM   2788  N   SER A 297      11.878  -5.656  15.918  1.00 10.00      A   
ATOM   2789  HN  SER A 297      11.033  -5.229  15.656  1.00 10.00      A   
ATOM   2790  CA  SER A 297      12.851  -5.994  14.880  1.00 10.00      A   
ATOM   2791  CB  SER A 297      12.211  -5.851  13.500  1.00 10.00      A   
ATOM   2792  OG  SER A 297      10.937  -6.472  13.475  1.00 10.00      A   
ATOM   2793  HG  SER A 297      10.272  -5.852  13.805  1.00 10.00      A   
ATOM   2794  C   SER A 297      14.104  -5.124  14.973  1.00 10.00      A   
ATOM   2795  O   SER A 297      15.139  -5.438  14.385  1.00 10.00      A   
ATOM   2796  N   TYR A 298      14.001  -4.022  15.701  1.00 10.00      A   
ATOM   2797  HN  TYR A 298      13.142  -3.809  16.126  1.00 10.00      A   
ATOM   2798  CA  TYR A 298      15.130  -3.118  15.872  1.00 10.00      A   
ATOM   2799  CB  TYR A 298      14.706  -1.665  15.637  1.00 10.00      A   
ATOM   2800  CG  TYR A 298      14.261  -1.364  14.224  1.00 10.00      A   
ATOM   2801  CD1 TYR A 298      12.997  -0.848  13.969  1.00 10.00      A   
ATOM   2802  CD2 TYR A 298      15.106  -1.590  13.149  1.00 10.00      A   
ATOM   2803  CE1 TYR A 298      12.588  -0.567  12.680  1.00 10.00      A   
ATOM   2804  CE2 TYR A 298      14.706  -1.314  11.857  1.00 10.00      A   
ATOM   2805  CZ  TYR A 298      13.449  -0.803  11.626  1.00 10.00      A   
ATOM   2806  OH  TYR A 298      13.055  -0.522  10.333  1.00 10.00      A   
ATOM   2807  HH  TYR A 298      12.343   0.136  10.351  1.00 10.00      A   
ATOM   2808  C   TYR A 298      15.743  -3.261  17.259  1.00 10.00      A   
ATOM   2809  O   TYR A 298      16.765  -2.649  17.561  1.00 10.00      A   
ATOM   2810  N   ALA A 299      15.126  -4.081  18.099  1.00 10.00      A   
ATOM   2811  HN  ALA A 299      14.334  -4.577  17.793  1.00 10.00      A   
ATOM   2812  CA  ALA A 299      15.615  -4.287  19.456  1.00 10.00      A   
ATOM   2813  CB  ALA A 299      14.453  -4.507  20.413  1.00 10.00      A   
ATOM   2814  C   ALA A 299      16.583  -5.462  19.507  1.00 10.00      A   
ATOM   2815  O   ALA A 299      16.173  -6.616  19.638  1.00 10.00      A   
ATOM   2816  N   THR A 300      17.868  -5.164  19.389  1.00 10.00      A   
ATOM   2817  HN  THR A 300      18.132  -4.227  19.282  1.00 10.00      A   
ATOM   2818  CA  THR A 300      18.897  -6.191  19.418  1.00 10.00      A   
ATOM   2819  CB  THR A 300      20.136  -5.758  18.610  1.00 10.00      A   
ATOM   2820  OG1 THR A 300      19.729  -4.903  17.528  1.00 10.00      A   
ATOM   2821  HG1 THR A 300      19.556  -4.020  17.870  1.00 10.00      A   
ATOM   2822  CG2 THR A 300      20.861  -6.973  18.049  1.00 10.00      A   
ATOM   2823  C   THR A 300      19.309  -6.508  20.858  1.00 10.00      A   
ATOM   2824  O   THR A 300      20.382  -6.101  21.313  1.00 10.00      A   
ATOM   2825  N   VAL A 301      18.440  -7.212  21.573  1.00 10.00      A   
ATOM   2826  HN  VAL A 301      17.596  -7.487  21.159  1.00 10.00      A   
ATOM   2827  CA  VAL A 301      18.705  -7.589  22.958  1.00 10.00      A   
ATOM   2828  CB  VAL A 301      17.617  -7.058  23.913  1.00 10.00      A   
ATOM   2829  CG1 VAL A 301      17.679  -5.542  23.983  1.00 10.00      A   
ATOM   2830  CG2 VAL A 301      16.233  -7.515  23.475  1.00 10.00      A   
ATOM   2831  C   VAL A 301      18.825  -9.105  23.102  1.00 10.00      A   
ATOM   2832  O   VAL A 301      18.627  -9.843  22.136  1.00 10.00      A   
ATOM   2833  N   GLN A 302      19.142  -9.564  24.309  1.00 10.00      A   
ATOM   2834  HN  GLN A 302      19.270  -8.926  25.043  1.00 10.00      A   
ATOM   2835  CA  GLN A 302      19.297 -10.988  24.577  1.00 10.00      A   
ATOM   2836  CB  GLN A 302      19.946 -11.212  25.946  1.00 10.00      A   
ATOM   2837  CG  GLN A 302      21.389 -10.744  26.051  1.00 10.00      A   
ATOM   2838  CD  GLN A 302      22.335 -11.554  25.188  1.00 10.00      A   
ATOM   2839  OE1 GLN A 302      22.892 -12.562  25.629  1.00 10.00      A   
ATOM   2840  NE2 GLN A 302      22.523 -11.119  23.950  1.00 10.00      A   
ATOM   2841 HE21 GLN A 302      22.048 -10.310  23.667  1.00 10.00      A   
ATOM   2842 HE22 GLN A 302      23.137 -11.615  23.371  1.00 10.00      A   
ATOM   2843  C   GLN A 302      17.961 -11.717  24.526  1.00 10.00      A   
ATOM   2844  O   GLN A 302      16.899 -11.100  24.630  1.00 10.00      A   
ATOM   2845  N   SER A 303      18.032 -13.036  24.398  1.00 10.00      A   
ATOM   2846  HN  SER A 303      18.916 -13.464  24.351  1.00 10.00      A   
ATOM   2847  CA  SER A 303      16.843 -13.874  24.332  1.00 10.00      A   
ATOM   2848  CB  SER A 303      17.236 -15.335  24.090  1.00 10.00      A   
ATOM   2849  OG  SER A 303      16.097 -16.176  24.043  1.00 10.00      A   
ATOM   2850  HG  SER A 303      15.721 -16.160  23.151  1.00 10.00      A   
ATOM   2851  C   SER A 303      16.006 -13.748  25.604  1.00 10.00      A   
ATOM   2852  O   SER A 303      14.794 -13.540  25.540  1.00 10.00      A   
ATOM   2853  N   TYR A 304      16.665 -13.846  26.756  1.00 10.00      A   
ATOM   2854  HN  TYR A 304      17.637 -13.985  26.738  1.00 10.00      A   
ATOM   2855  CA  TYR A 304      15.983 -13.752  28.043  1.00 10.00      A   
ATOM   2856  CB  TYR A 304      16.971 -13.960  29.197  1.00 10.00      A   
ATOM   2857  CG  TYR A 304      16.331 -13.918  30.567  1.00 10.00      A   
ATOM   2858  CD1 TYR A 304      15.520 -14.957  31.006  1.00 10.00      A   
ATOM   2859  CD2 TYR A 304      16.533 -12.839  31.417  1.00 10.00      A   
ATOM   2860  CE1 TYR A 304      14.931 -14.922  32.253  1.00 10.00      A   
ATOM   2861  CE2 TYR A 304      15.945 -12.796  32.666  1.00 10.00      A   
ATOM   2862  CZ  TYR A 304      15.147 -13.842  33.078  1.00 10.00      A   
ATOM   2863  OH  TYR A 304      14.558 -13.804  34.320  1.00 10.00      A   
ATOM   2864  HH  TYR A 304      13.869 -13.128  34.329  1.00 10.00      A   
ATOM   2865  C   TYR A 304      15.262 -12.411  28.185  1.00 10.00      A   
ATOM   2866  O   TYR A 304      14.167 -12.339  28.742  1.00 10.00      A   
ATOM   2867  N   ASP A 305      15.873 -11.354  27.661  1.00 10.00      A   
ATOM   2868  HN  ASP A 305      16.740 -11.474  27.217  1.00 10.00      A   
ATOM   2869  CA  ASP A 305      15.286 -10.020  27.727  1.00 10.00      A   
ATOM   2870  CB  ASP A 305      16.268  -8.952  27.242  1.00 10.00      A   
ATOM   2871  CG  ASP A 305      17.042  -8.303  28.377  1.00 10.00      A   
ATOM   2872  OD1 ASP A 305      16.436  -7.547  29.166  1.00 10.00      A   
ATOM   2873  OD2 ASP A 305      18.259  -8.549  28.491  1.00 10.00      A   
ATOM   2874  C   ASP A 305      13.986  -9.955  26.935  1.00 10.00      A   
ATOM   2875  O   ASP A 305      13.061  -9.229  27.300  1.00 10.00      A   
ATOM   2876  N   LEU A 306      13.919 -10.727  25.857  1.00 10.00      A   
ATOM   2877  HN  LEU A 306      14.694 -11.277  25.614  1.00 10.00      A   
ATOM   2878  CA  LEU A 306      12.731 -10.776  25.020  1.00 10.00      A   
ATOM   2879  CB  LEU A 306      13.074 -11.327  23.630  1.00 10.00      A   
ATOM   2880  CG  LEU A 306      13.982 -10.451  22.760  1.00 10.00      A   
ATOM   2881  CD1 LEU A 306      14.583 -11.271  21.629  1.00 10.00      A   
ATOM   2882  CD2 LEU A 306      13.203  -9.268  22.203  1.00 10.00      A   
ATOM   2883  C   LEU A 306      11.656 -11.637  25.680  1.00 10.00      A   
ATOM   2884  O   LEU A 306      10.476 -11.281  25.685  1.00 10.00      A   
ATOM   2885  N   VAL A 307      12.078 -12.764  26.249  1.00 10.00      A   
ATOM   2886  HN  VAL A 307      13.035 -12.990  26.207  1.00 10.00      A   
ATOM   2887  CA  VAL A 307      11.163 -13.687  26.918  1.00 10.00      A   
ATOM   2888  CB  VAL A 307      11.920 -14.907  27.491  1.00 10.00      A   
ATOM   2889  CG1 VAL A 307      10.975 -15.821  28.261  1.00 10.00      A   
ATOM   2890  CG2 VAL A 307      12.603 -15.682  26.375  1.00 10.00      A   
ATOM   2891  C   VAL A 307      10.391 -12.989  28.038  1.00 10.00      A   
ATOM   2892  O   VAL A 307       9.189 -13.201  28.204  1.00 10.00      A   
ATOM   2893  N   LYS A 308      11.090 -12.139  28.786  1.00 10.00      A   
ATOM   2894  HN  LYS A 308      12.041 -12.007  28.589  1.00 10.00      A   
ATOM   2895  CA  LYS A 308      10.482 -11.402  29.892  1.00 10.00      A   
ATOM   2896  CB  LYS A 308      11.506 -10.466  30.532  1.00 10.00      A   
ATOM   2897  CG  LYS A 308      12.634 -11.169  31.270  1.00 10.00      A   
ATOM   2898  CD  LYS A 308      13.598 -10.169  31.893  1.00 10.00      A   
ATOM   2899  CE  LYS A 308      14.204  -9.261  30.837  1.00 10.00      A   
ATOM   2900  NZ  LYS A 308      15.200  -8.322  31.406  1.00 10.00      A   
ATOM   2901  HZ1 LYS A 308      15.844  -8.825  32.047  1.00 10.00      A   
ATOM   2902  HZ2 LYS A 308      14.723  -7.567  31.935  1.00 10.00      A   
ATOM   2903  HZ3 LYS A 308      15.764  -7.891  30.637  1.00 10.00      A   
ATOM   2904  C   LYS A 308       9.272 -10.599  29.426  1.00 10.00      A   
ATOM   2905  O   LYS A 308       8.242 -10.566  30.099  1.00 10.00      A   
ATOM   2906  N   LEU A 309       9.401  -9.968  28.262  1.00 10.00      A   
ATOM   2907  HN  LEU A 309      10.243 -10.052  27.765  1.00 10.00      A   
ATOM   2908  CA  LEU A 309       8.322  -9.166  27.697  1.00 10.00      A   
ATOM   2909  CB  LEU A 309       8.858  -8.340  26.520  1.00 10.00      A   
ATOM   2910  CG  LEU A 309       8.268  -6.940  26.322  1.00 10.00      A   
ATOM   2911  CD1 LEU A 309       9.059  -6.179  25.276  1.00 10.00      A   
ATOM   2912  CD2 LEU A 309       6.809  -7.016  25.913  1.00 10.00      A   
ATOM   2913  C   LEU A 309       7.192 -10.079  27.218  1.00 10.00      A   
ATOM   2914  O   LEU A 309       6.011  -9.802  27.438  1.00 10.00      A   
ATOM   2915  N   LEU A 310       7.574 -11.180  26.580  1.00 10.00      A   
ATOM   2916  HN  LEU A 310       8.534 -11.351  26.463  1.00 10.00      A   
ATOM   2917  CA  LEU A 310       6.620 -12.147  26.046  1.00 10.00      A   
ATOM   2918  CB  LEU A 310       7.351 -13.250  25.279  1.00 10.00      A   
ATOM   2919  CG  LEU A 310       8.059 -12.823  23.994  1.00 10.00      A   
ATOM   2920  CD1 LEU A 310       8.796 -14.000  23.384  1.00 10.00      A   
ATOM   2921  CD2 LEU A 310       7.073 -12.229  23.000  1.00 10.00      A   
ATOM   2922  C   LEU A 310       5.750 -12.763  27.138  1.00 10.00      A   
ATOM   2923  O   LEU A 310       4.558 -12.993  26.930  1.00 10.00      A   
ATOM   2924  N   CYS A 311       6.340 -13.011  28.301  1.00 10.00      A   
ATOM   2925  HN  CYS A 311       7.294 -12.792  28.412  1.00 10.00      A   
ATOM   2926  CA  CYS A 311       5.614 -13.611  29.419  1.00 10.00      A   
ATOM   2927  CB  CYS A 311       6.581 -14.002  30.537  1.00 10.00      A   
ATOM   2928  SG  CYS A 311       7.759 -15.295  30.081  1.00 10.00      A   
ATOM   2929  HG  CYS A 311       7.400 -15.770  28.895  1.00 10.00      A   
ATOM   2930  C   CYS A 311       4.519 -12.691  29.963  1.00 10.00      A   
ATOM   2931  O   CYS A 311       3.651 -13.124  30.724  1.00 10.00      A   
ATOM   2932  N   GLN A 312       4.555 -11.426  29.574  1.00 10.00      A   
ATOM   2933  HN  GLN A 312       5.260 -11.128  28.963  1.00 10.00      A   
ATOM   2934  CA  GLN A 312       3.561 -10.471  30.036  1.00 10.00      A   
ATOM   2935  CB  GLN A 312       4.218  -9.211  30.611  1.00 10.00      A   
ATOM   2936  CG  GLN A 312       4.965  -9.456  31.915  1.00 10.00      A   
ATOM   2937  CD  GLN A 312       4.660  -8.425  32.989  1.00 10.00      A   
ATOM   2938  OE1 GLN A 312       5.505  -8.122  33.833  1.00 10.00      A   
ATOM   2939  NE2 GLN A 312       3.450  -7.882  32.975  1.00 10.00      A   
ATOM   2940 HE21 GLN A 312       2.818  -8.169  32.280  1.00 10.00      A   
ATOM   2941 HE22 GLN A 312       3.236  -7.211  33.658  1.00 10.00      A   
ATOM   2942  C   GLN A 312       2.567 -10.120  28.935  1.00 10.00      A   
ATOM   2943  O   GLN A 312       1.666  -9.306  29.139  1.00 10.00      A   
ATOM   2944  N   CYS A 313       2.726 -10.739  27.772  1.00 10.00      A   
ATOM   2945  HN  CYS A 313       3.457 -11.387  27.669  1.00 10.00      A   
ATOM   2946  CA  CYS A 313       1.835 -10.486  26.647  1.00 10.00      A   
ATOM   2947  CB  CYS A 313       2.637 -10.072  25.411  1.00 10.00      A   
ATOM   2948  SG  CYS A 313       3.722  -8.652  25.670  1.00 10.00      A   
ATOM   2949  HG  CYS A 313       4.695  -9.028  26.491  1.00 10.00      A   
ATOM   2950  C   CYS A 313       0.986 -11.716  26.329  1.00 10.00      A   
ATOM   2951  O   CYS A 313       1.386 -12.568  25.538  1.00 10.00      A   
ATOM   2952  N   PRO A 314      -0.199 -11.832  26.946  1.00 10.00      A   
ATOM   2953  CA  PRO A 314      -1.096 -12.961  26.726  1.00 10.00      A   
ATOM   2954  CB  PRO A 314      -1.762 -13.087  28.095  1.00 10.00      A   
ATOM   2955  CG  PRO A 314      -1.865 -11.679  28.593  1.00 10.00      A   
ATOM   2956  CD  PRO A 314      -0.757 -10.890  27.932  1.00 10.00      A   
ATOM   2957  C   PRO A 314      -2.155 -12.668  25.660  1.00 10.00      A   
ATOM   2958  O   PRO A 314      -3.069 -13.463  25.447  1.00 10.00      A   
ATOM   2959  N   LYS A 315      -2.034 -11.526  24.997  1.00 10.00      A   
ATOM   2960  HN  LYS A 315      -1.286 -10.928  25.207  1.00 10.00      A   
ATOM   2961  CA  LYS A 315      -2.989 -11.136  23.965  1.00 10.00      A   
ATOM   2962  CB  LYS A 315      -3.892 -10.014  24.481  1.00 10.00      A   
ATOM   2963  CG  LYS A 315      -5.361 -10.224  24.167  1.00 10.00      A   
ATOM   2964  CD  LYS A 315      -6.246  -9.668  25.268  1.00 10.00      A   
ATOM   2965  CE  LYS A 315      -7.691 -10.101  25.083  1.00 10.00      A   
ATOM   2966  NZ  LYS A 315      -7.824 -11.580  24.989  1.00 10.00      A   
ATOM   2967  HZ1 LYS A 315      -7.597 -12.022  25.903  1.00 10.00      A   
ATOM   2968  HZ2 LYS A 315      -7.173 -11.954  24.270  1.00 10.00      A   
ATOM   2969  HZ3 LYS A 315      -8.799 -11.835  24.726  1.00 10.00      A   
ATOM   2970  C   LYS A 315      -2.269 -10.700  22.698  1.00 10.00      A   
ATOM   2971  O   LYS A 315      -2.802  -9.942  21.886  1.00 10.00      A   
ATOM   2972  N   LEU A 316      -1.055 -11.195  22.535  1.00 10.00      A   
ATOM   2973  HN  LEU A 316      -0.698 -11.807  23.209  1.00 10.00      A   
ATOM   2974  CA  LEU A 316      -0.243 -10.865  21.377  1.00 10.00      A   
ATOM   2975  CB  LEU A 316       1.231 -11.100  21.702  1.00 10.00      A   
ATOM   2976  CG  LEU A 316       2.240 -10.516  20.720  1.00 10.00      A   
ATOM   2977  CD1 LEU A 316       2.054  -9.015  20.601  1.00 10.00      A   
ATOM   2978  CD2 LEU A 316       3.651 -10.844  21.168  1.00 10.00      A   
ATOM   2979  C   LEU A 316      -0.664 -11.704  20.173  1.00 10.00      A   
ATOM   2980  O   LEU A 316      -0.666 -12.933  20.236  1.00 10.00      A   
ATOM   2981  N   GLN A 317      -1.031 -11.037  19.086  1.00 10.00      A   
ATOM   2982  HN  GLN A 317      -1.016 -10.055  19.095  1.00 10.00      A   
ATOM   2983  CA  GLN A 317      -1.457 -11.729  17.878  1.00 10.00      A   
ATOM   2984  CB  GLN A 317      -2.831 -11.234  17.425  1.00 10.00      A   
ATOM   2985  CG  GLN A 317      -3.942 -11.504  18.427  1.00 10.00      A   
ATOM   2986  CD  GLN A 317      -5.327 -11.253  17.860  1.00 10.00      A   
ATOM   2987  OE1 GLN A 317      -5.518 -10.403  16.986  1.00 10.00      A   
ATOM   2988  NE2 GLN A 317      -6.308 -11.988  18.355  1.00 10.00      A   
ATOM   2989 HE21 GLN A 317      -6.088 -12.651  19.057  1.00 10.00      A   
ATOM   2990 HE22 GLN A 317      -7.215 -11.846  18.010  1.00 10.00      A   
ATOM   2991  C   GLN A 317      -0.434 -11.568  16.761  1.00 10.00      A   
ATOM   2992  O   GLN A 317      -0.219 -12.482  15.965  1.00 10.00      A   
ATOM   2993  N   ARG A 318       0.192 -10.401  16.713  1.00 10.00      A   
ATOM   2994  HN  ARG A 318      -0.033  -9.714  17.376  1.00 10.00      A   
ATOM   2995  CA  ARG A 318       1.201 -10.103  15.703  1.00 10.00      A   
ATOM   2996  CB  ARG A 318       0.750  -8.919  14.841  1.00 10.00      A   
ATOM   2997  CG  ARG A 318       1.810  -8.406  13.878  1.00 10.00      A   
ATOM   2998  CD  ARG A 318       1.218  -7.458  12.847  1.00 10.00      A   
ATOM   2999  NE  ARG A 318       1.103  -8.093  11.536  1.00 10.00      A   
ATOM   3000  HE  ARG A 318       1.167  -9.078  11.510  1.00 10.00      A   
ATOM   3001  CZ  ARG A 318       0.945  -7.435  10.385  1.00 10.00      A   
ATOM   3002  NH1 ARG A 318       0.885  -6.108  10.370  1.00 10.00      A   
ATOM   3003 HH11 ARG A 318       0.763  -5.597   9.467  1.00 10.00      A   
ATOM   3004 HH12 ARG A 318       0.961  -5.569  11.258  1.00 10.00      A   
ATOM   3005  NH2 ARG A 318       0.847  -8.119   9.253  1.00 10.00      A   
ATOM   3006 HH21 ARG A 318       0.891  -9.168   9.272  1.00 10.00      A   
ATOM   3007 HH22 ARG A 318       0.728  -7.624   8.340  1.00 10.00      A   
ATOM   3008  C   ARG A 318       2.536  -9.787  16.373  1.00 10.00      A   
ATOM   3009  O   ARG A 318       2.668  -8.773  17.067  1.00 10.00      A   
ATOM   3010  N   LEU A 319       3.520 -10.653  16.176  1.00 10.00      A   
ATOM   3011  HN  LEU A 319       3.364 -11.445  15.613  1.00 10.00      A   
ATOM   3012  CA  LEU A 319       4.828 -10.453  16.775  1.00 10.00      A   
ATOM   3013  CB  LEU A 319       5.119 -11.524  17.826  1.00 10.00      A   
ATOM   3014  CG  LEU A 319       6.514 -11.475  18.453  1.00 10.00      A   
ATOM   3015  CD1 LEU A 319       6.686 -10.216  19.288  1.00 10.00      A   
ATOM   3016  CD2 LEU A 319       6.769 -12.716  19.289  1.00 10.00      A   
ATOM   3017  C   LEU A 319       5.941 -10.436  15.737  1.00 10.00      A   
ATOM   3018  O   LEU A 319       6.109 -11.385  14.969  1.00 10.00      A   
ATOM   3019  N   TRP A 320       6.686  -9.341  15.716  1.00 10.00      A   
ATOM   3020  HN  TRP A 320       6.477  -8.612  16.344  1.00 10.00      A   
ATOM   3021  CA  TRP A 320       7.811  -9.174  14.810  1.00 10.00      A   
ATOM   3022  CB  TRP A 320       7.618  -7.918  13.946  1.00 10.00      A   
ATOM   3023  CG  TRP A 320       6.499  -7.992  12.944  1.00 10.00      A   
ATOM   3024  CD1 TRP A 320       5.451  -8.870  12.929  1.00 10.00      A   
ATOM   3025  CD2 TRP A 320       6.319  -7.142  11.805  1.00 10.00      A   
ATOM   3026  NE1 TRP A 320       4.639  -8.622  11.854  1.00 10.00      A   
ATOM   3027  HE1 TRP A 320       3.818  -9.128  11.626  1.00 10.00      A   
ATOM   3028  CE2 TRP A 320       5.148  -7.565  11.148  1.00 10.00      A   
ATOM   3029  CE3 TRP A 320       7.036  -6.064  11.279  1.00 10.00      A   
ATOM   3030  CZ2 TRP A 320       4.676  -6.947   9.992  1.00 10.00      A   
ATOM   3031  CZ3 TRP A 320       6.568  -5.452  10.130  1.00 10.00      A   
ATOM   3032  CH2 TRP A 320       5.398  -5.895   9.500  1.00 10.00      A   
ATOM   3033  C   TRP A 320       9.056  -9.001  15.670  1.00 10.00      A   
ATOM   3034  O   TRP A 320       9.175  -8.009  16.381  1.00 10.00      A   
ATOM   3035  N   VAL A 321       9.969  -9.960  15.625  1.00 10.00      A   
ATOM   3036  HN  VAL A 321       9.846 -10.718  15.006  1.00 10.00      A   
ATOM   3037  CA  VAL A 321      11.179  -9.889  16.445  1.00 10.00      A   
ATOM   3038  CB  VAL A 321      11.074 -10.753  17.726  1.00 10.00      A   
ATOM   3039  CG1 VAL A 321      10.312 -10.023  18.821  1.00 10.00      A   
ATOM   3040  CG2 VAL A 321      10.439 -12.104  17.430  1.00 10.00      A   
ATOM   3041  C   VAL A 321      12.418 -10.313  15.675  1.00 10.00      A   
ATOM   3042  O   VAL A 321      12.344 -10.662  14.498  1.00 10.00      A   
ATOM   3043  N   LEU A 322      13.556 -10.275  16.358  1.00 10.00      A   
ATOM   3044  HN  LEU A 322      13.536  -9.979  17.290  1.00 10.00      A   
ATOM   3045  CA  LEU A 322      14.830 -10.660  15.765  1.00 10.00      A   
ATOM   3046  CB  LEU A 322      15.962  -9.773  16.292  1.00 10.00      A   
ATOM   3047  CG  LEU A 322      16.077  -8.378  15.681  1.00 10.00      A   
ATOM   3048  CD1 LEU A 322      17.113  -7.564  16.434  1.00 10.00      A   
ATOM   3049  CD2 LEU A 322      16.434  -8.464  14.206  1.00 10.00      A   
ATOM   3050  C   LEU A 322      15.145 -12.121  16.065  1.00 10.00      A   
ATOM   3051  O   LEU A 322      14.492 -12.747  16.903  1.00 10.00      A   
ATOM   3052  N   ASP A 323      16.170 -12.641  15.393  1.00 10.00      A   
ATOM   3053  HN  ASP A 323      16.650 -12.070  14.752  1.00 10.00      A   
ATOM   3054  CA  ASP A 323      16.606 -14.029  15.560  1.00 10.00      A   
ATOM   3055  CB  ASP A 323      17.584 -14.456  14.450  1.00 10.00      A   
ATOM   3056  CG  ASP A 323      18.804 -13.562  14.311  1.00 10.00      A   
ATOM   3057  OD1 ASP A 323      18.914 -12.564  15.047  1.00 10.00      A   
ATOM   3058  OD2 ASP A 323      19.652 -13.837  13.430  1.00 10.00      A   
ATOM   3059  C   ASP A 323      17.211 -14.275  16.935  1.00 10.00      A   
ATOM   3060  O   ASP A 323      17.427 -15.416  17.337  1.00 10.00      A   
ATOM   3061  N   TYR A 324      17.456 -13.193  17.664  1.00 10.00      A   
ATOM   3062  HN  TYR A 324      17.267 -12.314  17.277  1.00 10.00      A   
ATOM   3063  CA  TYR A 324      18.018 -13.275  19.006  1.00 10.00      A   
ATOM   3064  CB  TYR A 324      18.342 -11.874  19.532  1.00 10.00      A   
ATOM   3065  CG  TYR A 324      19.801 -11.493  19.425  1.00 10.00      A   
ATOM   3066  CD1 TYR A 324      20.341 -11.086  18.215  1.00 10.00      A   
ATOM   3067  CD2 TYR A 324      20.637 -11.530  20.536  1.00 10.00      A   
ATOM   3068  CE1 TYR A 324      21.673 -10.731  18.112  1.00 10.00      A   
ATOM   3069  CE2 TYR A 324      21.969 -11.177  20.442  1.00 10.00      A   
ATOM   3070  CZ  TYR A 324      22.483 -10.778  19.227  1.00 10.00      A   
ATOM   3071  OH  TYR A 324      23.812 -10.420  19.124  1.00 10.00      A   
ATOM   3072  HH  TYR A 324      23.983 -10.074  18.236  1.00 10.00      A   
ATOM   3073  C   TYR A 324      17.057 -13.973  19.964  1.00 10.00      A   
ATOM   3074  O   TYR A 324      17.432 -14.322  21.082  1.00 10.00      A   
ATOM   3075  N   ILE A 325      15.816 -14.164  19.517  1.00 10.00      A   
ATOM   3076  HN  ILE A 325      15.582 -13.848  18.615  1.00 10.00      A   
ATOM   3077  CA  ILE A 325      14.796 -14.819  20.328  1.00 10.00      A   
ATOM   3078  CB  ILE A 325      13.405 -14.765  19.652  1.00 10.00      A   
ATOM   3079  CG1 ILE A 325      12.313 -15.305  20.582  1.00 10.00      A   
ATOM   3080  CG2 ILE A 325      13.400 -15.509  18.319  1.00 10.00      A   
ATOM   3081  CD1 ILE A 325      12.112 -14.483  21.836  1.00 10.00      A   
ATOM   3082  C   ILE A 325      15.181 -16.267  20.658  1.00 10.00      A   
ATOM   3083  O   ILE A 325      14.873 -16.766  21.742  1.00 10.00      A   
ATOM   3084  N   GLU A 326      15.873 -16.920  19.720  1.00 10.00      A   
ATOM   3085  HN  GLU A 326      16.083 -16.455  18.883  1.00 10.00      A   
ATOM   3086  CA  GLU A 326      16.322 -18.305  19.888  1.00 10.00      A   
ATOM   3087  CB  GLU A 326      17.264 -18.454  21.084  1.00 10.00      A   
ATOM   3088  CG  GLU A 326      18.565 -17.686  20.943  1.00 10.00      A   
ATOM   3089  CD  GLU A 326      19.518 -17.915  22.097  1.00 10.00      A   
ATOM   3090  OE1 GLU A 326      19.140 -18.614  23.065  1.00 10.00      A   
ATOM   3091  OE2 GLU A 326      20.652 -17.399  22.042  1.00 10.00      A   
ATOM   3092  C   GLU A 326      15.165 -19.303  19.974  1.00 10.00      A   
ATOM   3093  O   GLU A 326      13.995 -18.927  20.082  1.00 10.00      A   
ATOM   3094  N   ASP A 327      15.508 -20.584  19.921  1.00 10.00      A   
ATOM   3095  HN  ASP A 327      16.457 -20.819  19.830  1.00 10.00      A   
ATOM   3096  CA  ASP A 327      14.516 -21.655  19.981  1.00 10.00      A   
ATOM   3097  CB  ASP A 327      15.158 -23.020  19.709  1.00 10.00      A   
ATOM   3098  CG  ASP A 327      15.651 -23.188  18.288  1.00 10.00      A   
ATOM   3099  OD1 ASP A 327      14.852 -23.031  17.349  1.00 10.00      A   
ATOM   3100  OD2 ASP A 327      16.845 -23.498  18.107  1.00 10.00      A   
ATOM   3101  C   ASP A 327      13.820 -21.688  21.332  1.00 10.00      A   
ATOM   3102  O   ASP A 327      12.608 -21.892  21.409  1.00 10.00      A   
ATOM   3103  N   ALA A 328      14.593 -21.495  22.396  1.00 10.00      A   
ATOM   3104  HN  ALA A 328      15.556 -21.348  22.268  1.00 10.00      A   
ATOM   3105  CA  ALA A 328      14.048 -21.505  23.750  1.00 10.00      A   
ATOM   3106  CB  ALA A 328      15.168 -21.422  24.772  1.00 10.00      A   
ATOM   3107  C   ALA A 328      13.050 -20.370  23.949  1.00 10.00      A   
ATOM   3108  O   ALA A 328      11.991 -20.558  24.550  1.00 10.00      A   
ATOM   3109  N   GLY A 329      13.386 -19.195  23.427  1.00 10.00      A   
ATOM   3110  HN  GLY A 329      14.241 -19.106  22.956  1.00 10.00      A   
ATOM   3111  CA  GLY A 329      12.503 -18.048  23.548  1.00 10.00      A   
ATOM   3112  C   GLY A 329      11.195 -18.272  22.822  1.00 10.00      A   
ATOM   3113  O   GLY A 329      10.125 -17.926  23.328  1.00 10.00      A   
ATOM   3114  N   LEU A 330      11.284 -18.878  21.643  1.00 10.00      A   
ATOM   3115  HN  LEU A 330      12.171 -19.132  21.304  1.00 10.00      A   
ATOM   3116  CA  LEU A 330      10.110 -19.169  20.833  1.00 10.00      A   
ATOM   3117  CB  LEU A 330      10.523 -19.696  19.457  1.00 10.00      A   
ATOM   3118  CG  LEU A 330      11.113 -18.670  18.485  1.00 10.00      A   
ATOM   3119  CD1 LEU A 330      11.521 -19.342  17.186  1.00 10.00      A   
ATOM   3120  CD2 LEU A 330      10.116 -17.551  18.216  1.00 10.00      A   
ATOM   3121  C   LEU A 330       9.194 -20.169  21.536  1.00 10.00      A   
ATOM   3122  O   LEU A 330       7.970 -20.098  21.412  1.00 10.00      A   
ATOM   3123  N   GLU A 331       9.792 -21.098  22.274  1.00 10.00      A   
ATOM   3124  HN  GLU A 331      10.773 -21.109  22.321  1.00 10.00      A   
ATOM   3125  CA  GLU A 331       9.030 -22.103  23.005  1.00 10.00      A   
ATOM   3126  CB  GLU A 331       9.958 -23.123  23.661  1.00 10.00      A   
ATOM   3127  CG  GLU A 331       9.229 -24.115  24.551  1.00 10.00      A   
ATOM   3128  CD  GLU A 331      10.160 -25.015  25.325  1.00 10.00      A   
ATOM   3129  OE1 GLU A 331      10.940 -24.504  26.153  1.00 10.00      A   
ATOM   3130  OE2 GLU A 331      10.099 -26.244  25.124  1.00 10.00      A   
ATOM   3131  C   GLU A 331       8.151 -21.450  24.068  1.00 10.00      A   
ATOM   3132  O   GLU A 331       6.950 -21.724  24.151  1.00 10.00      A   
ATOM   3133  N   VAL A 332       8.759 -20.582  24.876  1.00 10.00      A   
ATOM   3134  HN  VAL A 332       9.717 -20.413  24.757  1.00 10.00      A   
ATOM   3135  CA  VAL A 332       8.035 -19.877  25.930  1.00 10.00      A   
ATOM   3136  CB  VAL A 332       8.969 -18.989  26.783  1.00 10.00      A   
ATOM   3137  CG1 VAL A 332       8.259 -18.526  28.046  1.00 10.00      A   
ATOM   3138  CG2 VAL A 332      10.248 -19.733  27.133  1.00 10.00      A   
ATOM   3139  C   VAL A 332       6.934 -19.019  25.316  1.00 10.00      A   
ATOM   3140  O   VAL A 332       5.827 -18.937  25.844  1.00 10.00      A   
ATOM   3141  N   LEU A 333       7.243 -18.409  24.177  1.00 10.00      A   
ATOM   3142  HN  LEU A 333       8.148 -18.514  23.808  1.00 10.00      A   
ATOM   3143  CA  LEU A 333       6.288 -17.574  23.462  1.00 10.00      A   
ATOM   3144  CB  LEU A 333       6.935 -17.040  22.180  1.00 10.00      A   
ATOM   3145  CG  LEU A 333       5.985 -16.604  21.061  1.00 10.00      A   
ATOM   3146  CD1 LEU A 333       5.315 -15.281  21.401  1.00 10.00      A   
ATOM   3147  CD2 LEU A 333       6.719 -16.516  19.732  1.00 10.00      A   
ATOM   3148  C   LEU A 333       5.034 -18.376  23.122  1.00 10.00      A   
ATOM   3149  O   LEU A 333       3.911 -17.929  23.362  1.00 10.00      A   
ATOM   3150  N   ALA A 334       5.241 -19.580  22.591  1.00 10.00      A   
ATOM   3151  HN  ALA A 334       6.165 -19.880  22.441  1.00 10.00      A   
ATOM   3152  CA  ALA A 334       4.143 -20.459  22.210  1.00 10.00      A   
ATOM   3153  CB  ALA A 334       4.646 -21.568  21.299  1.00 10.00      A   
ATOM   3154  C   ALA A 334       3.440 -21.049  23.427  1.00 10.00      A   
ATOM   3155  O   ALA A 334       2.467 -21.792  23.293  1.00 10.00      A   
ATOM   3156  N   SER A 335       3.946 -20.735  24.612  1.00 10.00      A   
ATOM   3157  HN  SER A 335       4.742 -20.160  24.656  1.00 10.00      A   
ATOM   3158  CA  SER A 335       3.359 -21.222  25.847  1.00 10.00      A   
ATOM   3159  CB  SER A 335       4.454 -21.693  26.807  1.00 10.00      A   
ATOM   3160  OG  SER A 335       5.385 -22.536  26.146  1.00 10.00      A   
ATOM   3161  HG  SER A 335       5.677 -22.110  25.327  1.00 10.00      A   
ATOM   3162  C   SER A 335       2.498 -20.140  26.502  1.00 10.00      A   
ATOM   3163  O   SER A 335       1.631 -20.432  27.321  1.00 10.00      A   
ATOM   3164  N   THR A 336       2.734 -18.888  26.131  1.00 10.00      A   
ATOM   3165  HN  THR A 336       3.453 -18.701  25.488  1.00 10.00      A   
ATOM   3166  CA  THR A 336       1.970 -17.777  26.682  1.00 10.00      A   
ATOM   3167  CB  THR A 336       2.912 -16.697  27.245  1.00 10.00      A   
ATOM   3168  OG1 THR A 336       3.893 -17.321  28.088  1.00 10.00      A   
ATOM   3169  HG1 THR A 336       3.461 -17.989  28.636  1.00 10.00      A   
ATOM   3170  CG2 THR A 336       2.134 -15.666  28.051  1.00 10.00      A   
ATOM   3171  C   THR A 336       1.039 -17.163  25.632  1.00 10.00      A   
ATOM   3172  O   THR A 336      -0.164 -17.017  25.860  1.00 10.00      A   
ATOM   3173  N   CYS A 337       1.590 -16.826  24.472  1.00 10.00      A   
ATOM   3174  HN  CYS A 337       2.548 -16.993  24.326  1.00 10.00      A   
ATOM   3175  CA  CYS A 337       0.804 -16.234  23.397  1.00 10.00      A   
ATOM   3176  CB  CYS A 337       1.690 -15.386  22.483  1.00 10.00      A   
ATOM   3177  SG  CYS A 337       2.610 -14.079  23.329  1.00 10.00      A   
ATOM   3178  HG  CYS A 337       1.867 -13.626  24.334  1.00 10.00      A   
ATOM   3179  C   CYS A 337       0.097 -17.324  22.598  1.00 10.00      A   
ATOM   3180  O   CYS A 337       0.509 -17.669  21.489  1.00 10.00      A   
ATOM   3181  N   LYS A 338      -0.959 -17.879  23.183  1.00 10.00      A   
ATOM   3182  HN  LYS A 338      -1.223 -17.572  24.079  1.00 10.00      A   
ATOM   3183  CA  LYS A 338      -1.725 -18.939  22.545  1.00 10.00      A   
ATOM   3184  CB  LYS A 338      -2.505 -19.732  23.598  1.00 10.00      A   
ATOM   3185  CG  LYS A 338      -1.635 -20.410  24.648  1.00 10.00      A   
ATOM   3186  CD  LYS A 338      -0.797 -21.532  24.048  1.00 10.00      A   
ATOM   3187  CE  LYS A 338      -0.144 -22.377  25.133  1.00 10.00      A   
ATOM   3188  NZ  LYS A 338       0.689 -23.473  24.570  1.00 10.00      A   
ATOM   3189  HZ1 LYS A 338       0.085 -24.186  24.112  1.00 10.00      A   
ATOM   3190  HZ2 LYS A 338       1.234 -23.935  25.326  1.00 10.00      A   
ATOM   3191  HZ3 LYS A 338       1.353 -23.090  23.864  1.00 10.00      A   
ATOM   3192  C   LYS A 338      -2.674 -18.382  21.488  1.00 10.00      A   
ATOM   3193  O   LYS A 338      -3.323 -19.137  20.764  1.00 10.00      A   
ATOM   3194  N   ASP A 339      -2.745 -17.060  21.405  1.00 10.00      A   
ATOM   3195  HN  ASP A 339      -2.204 -16.518  22.013  1.00 10.00      A   
ATOM   3196  CA  ASP A 339      -3.607 -16.392  20.435  1.00 10.00      A   
ATOM   3197  CB  ASP A 339      -4.433 -15.292  21.116  1.00 10.00      A   
ATOM   3198  CG  ASP A 339      -5.650 -14.885  20.306  1.00 10.00      A   
ATOM   3199  OD1 ASP A 339      -6.164 -15.722  19.540  1.00 10.00      A   
ATOM   3200  OD2 ASP A 339      -6.113 -13.733  20.443  1.00 10.00      A   
ATOM   3201  C   ASP A 339      -2.779 -15.804  19.296  1.00 10.00      A   
ATOM   3202  O   ASP A 339      -3.291 -15.063  18.457  1.00 10.00      A   
ATOM   3203  N   LEU A 340      -1.493 -16.149  19.270  1.00 10.00      A   
ATOM   3204  HN  LEU A 340      -1.149 -16.753  19.959  1.00 10.00      A   
ATOM   3205  CA  LEU A 340      -0.586 -15.659  18.238  1.00 10.00      A   
ATOM   3206  CB  LEU A 340       0.833 -16.170  18.486  1.00 10.00      A   
ATOM   3207  CG  LEU A 340       1.946 -15.522  17.662  1.00 10.00      A   
ATOM   3208  CD1 LEU A 340       2.128 -14.064  18.049  1.00 10.00      A   
ATOM   3209  CD2 LEU A 340       3.245 -16.290  17.836  1.00 10.00      A   
ATOM   3210  C   LEU A 340      -1.069 -16.089  16.858  1.00 10.00      A   
ATOM   3211  O   LEU A 340      -1.325 -17.271  16.624  1.00 10.00      A   
ATOM   3212  N   ARG A 341      -1.203 -15.123  15.955  1.00 10.00      A   
ATOM   3213  HN  ARG A 341      -0.968 -14.200  16.203  1.00 10.00      A   
ATOM   3214  CA  ARG A 341      -1.681 -15.388  14.604  1.00 10.00      A   
ATOM   3215  CB  ARG A 341      -2.750 -14.356  14.221  1.00 10.00      A   
ATOM   3216  CG  ARG A 341      -3.813 -14.126  15.277  1.00 10.00      A   
ATOM   3217  CD  ARG A 341      -4.786 -15.285  15.335  1.00 10.00      A   
ATOM   3218  NE  ARG A 341      -5.663 -15.195  16.499  1.00 10.00      A   
ATOM   3219  HE  ARG A 341      -5.243 -15.291  17.389  1.00 10.00      A   
ATOM   3220  CZ  ARG A 341      -6.972 -14.987  16.424  1.00 10.00      A   
ATOM   3221  NH1 ARG A 341      -7.558 -14.843  15.241  1.00 10.00      A   
ATOM   3222 HH11 ARG A 341      -8.586 -14.681  15.178  1.00 10.00      A   
ATOM   3223 HH12 ARG A 341      -6.991 -14.896  14.366  1.00 10.00      A   
ATOM   3224  NH2 ARG A 341      -7.696 -14.948  17.527  1.00 10.00      A   
ATOM   3225 HH21 ARG A 341      -7.233 -15.088  18.462  1.00 10.00      A   
ATOM   3226 HH22 ARG A 341      -8.726 -14.785  17.477  1.00 10.00      A   
ATOM   3227  C   ARG A 341      -0.547 -15.289  13.595  1.00 10.00      A   
ATOM   3228  O   ARG A 341      -0.434 -16.110  12.679  1.00 10.00      A   
ATOM   3229  N   GLU A 342       0.289 -14.278  13.770  1.00 10.00      A   
ATOM   3230  HN  GLU A 342       0.160 -13.671  14.532  1.00 10.00      A   
ATOM   3231  CA  GLU A 342       1.391 -14.039  12.866  1.00 10.00      A   
ATOM   3232  CB  GLU A 342       1.091 -12.792  12.040  1.00 10.00      A   
ATOM   3233  CG  GLU A 342       2.059 -12.538  10.906  1.00 10.00      A   
ATOM   3234  CD  GLU A 342       1.997 -11.110  10.432  1.00 10.00      A   
ATOM   3235  OE1 GLU A 342       1.188 -10.805   9.535  1.00 10.00      A   
ATOM   3236  OE2 GLU A 342       2.759 -10.278  10.954  1.00 10.00      A   
ATOM   3237  C   GLU A 342       2.703 -13.857  13.616  1.00 10.00      A   
ATOM   3238  O   GLU A 342       2.770 -13.135  14.615  1.00 10.00      A   
ATOM   3239  N   LEU A 343       3.739 -14.509  13.119  1.00 10.00      A   
ATOM   3240  HN  LEU A 343       3.608 -15.067  12.320  1.00 10.00      A   
ATOM   3241  CA  LEU A 343       5.061 -14.426  13.718  1.00 10.00      A   
ATOM   3242  CB  LEU A 343       5.388 -15.720  14.468  1.00 10.00      A   
ATOM   3243  CG  LEU A 343       6.785 -15.813  15.092  1.00 10.00      A   
ATOM   3244  CD1 LEU A 343       6.943 -14.807  16.221  1.00 10.00      A   
ATOM   3245  CD2 LEU A 343       7.063 -17.226  15.583  1.00 10.00      A   
ATOM   3246  C   LEU A 343       6.116 -14.159  12.647  1.00 10.00      A   
ATOM   3247  O   LEU A 343       6.279 -14.946  11.711  1.00 10.00      A   
ATOM   3248  N   ARG A 344       6.824 -13.043  12.779  1.00 10.00      A   
ATOM   3249  HN  ARG A 344       6.644 -12.445  13.544  1.00 10.00      A   
ATOM   3250  CA  ARG A 344       7.866 -12.682  11.824  1.00 10.00      A   
ATOM   3251  CB  ARG A 344       7.488 -11.426  11.027  1.00 10.00      A   
ATOM   3252  CG  ARG A 344       6.174 -11.551  10.272  1.00 10.00      A   
ATOM   3253  CD  ARG A 344       5.968 -10.418   9.282  1.00 10.00      A   
ATOM   3254  NE  ARG A 344       4.559 -10.310   8.907  1.00 10.00      A   
ATOM   3255  HE  ARG A 344       3.895 -10.458   9.629  1.00 10.00      A   
ATOM   3256  CZ  ARG A 344       4.108  -9.995   7.692  1.00 10.00      A   
ATOM   3257  NH1 ARG A 344       4.948  -9.739   6.691  1.00 10.00      A   
ATOM   3258 HH11 ARG A 344       5.979  -9.770   6.839  1.00 10.00      A   
ATOM   3259 HH12 ARG A 344       4.570  -9.495   5.743  1.00 10.00      A   
ATOM   3260  NH2 ARG A 344       2.802  -9.981   7.467  1.00 10.00      A   
ATOM   3261 HH21 ARG A 344       2.128 -10.220   8.238  1.00 10.00      A   
ATOM   3262 HH22 ARG A 344       2.431  -9.734   6.518  1.00 10.00      A   
ATOM   3263  C   ARG A 344       9.199 -12.499  12.535  1.00 10.00      A   
ATOM   3264  O   ARG A 344       9.376 -11.566  13.318  1.00 10.00      A   
ATOM   3265  N   VAL A 345      10.125 -13.403  12.263  1.00 10.00      A   
ATOM   3266  HN  VAL A 345       9.923 -14.115  11.608  1.00 10.00      A   
ATOM   3267  CA  VAL A 345      11.441 -13.360  12.884  1.00 10.00      A   
ATOM   3268  CB  VAL A 345      11.841 -14.733  13.466  1.00 10.00      A   
ATOM   3269  CG1 VAL A 345      13.088 -14.604  14.322  1.00 10.00      A   
ATOM   3270  CG2 VAL A 345      10.702 -15.338  14.273  1.00 10.00      A   
ATOM   3271  C   VAL A 345      12.493 -12.920  11.874  1.00 10.00      A   
ATOM   3272  O   VAL A 345      12.776 -13.635  10.906  1.00 10.00      A   
ATOM   3273  N   PHE A 346      13.053 -11.736  12.097  1.00 10.00      A   
ATOM   3274  HN  PHE A 346      12.772 -11.215  12.887  1.00 10.00      A   
ATOM   3275  CA  PHE A 346      14.070 -11.184  11.218  1.00 10.00      A   
ATOM   3276  CB  PHE A 346      13.855  -9.678  11.029  1.00 10.00      A   
ATOM   3277  CG  PHE A 346      12.507  -9.317  10.466  1.00 10.00      A   
ATOM   3278  CD1 PHE A 346      11.492  -8.875  11.299  1.00 10.00      A   
ATOM   3279  CD2 PHE A 346      12.257  -9.417   9.106  1.00 10.00      A   
ATOM   3280  CE1 PHE A 346      10.254  -8.540  10.788  1.00 10.00      A   
ATOM   3281  CE2 PHE A 346      11.021  -9.085   8.588  1.00 10.00      A   
ATOM   3282  CZ  PHE A 346      10.017  -8.645   9.431  1.00 10.00      A   
ATOM   3283  C   PHE A 346      15.463 -11.460  11.780  1.00 10.00      A   
ATOM   3284  O   PHE A 346      15.691 -11.334  12.980  1.00 10.00      A   
ATOM   3285  N   PRO A 347      16.419 -11.842  10.924  1.00 10.00      A   
ATOM   3286  CA  PRO A 347      17.781 -12.144  11.367  1.00 10.00      A   
ATOM   3287  CB  PRO A 347      18.359 -12.930  10.190  1.00 10.00      A   
ATOM   3288  CG  PRO A 347      17.633 -12.402   8.997  1.00 10.00      A   
ATOM   3289  CD  PRO A 347      16.258 -11.997   9.467  1.00 10.00      A   
ATOM   3290  C   PRO A 347      18.603 -10.883  11.627  1.00 10.00      A   
ATOM   3291  O   PRO A 347      18.567  -9.934  10.840  1.00 10.00      A   
ATOM   3292  N   SER A 348      19.323 -10.866  12.748  1.00 10.00      A   
ATOM   3293  HN  SER A 348      19.277 -11.636  13.362  1.00 10.00      A   
ATOM   3294  CA  SER A 348      20.168  -9.733  13.100  1.00 10.00      A   
ATOM   3295  CB  SER A 348      20.650  -9.870  14.549  1.00 10.00      A   
ATOM   3296  OG  SER A 348      21.091 -11.195  14.812  1.00 10.00      A   
ATOM   3297  HG  SER A 348      20.316 -11.761  14.999  1.00 10.00      A   
ATOM   3298  C   SER A 348      21.359  -9.684  12.150  1.00 10.00      A   
ATOM   3299  O   SER A 348      21.674  -8.642  11.571  1.00 10.00      A   
ATOM   3300  N   GLU A 349      22.000 -10.830  11.987  1.00 10.00      A   
ATOM   3301  HN  GLU A 349      21.697 -11.618  12.488  1.00 10.00      A   
ATOM   3302  CA  GLU A 349      23.144 -10.954  11.099  1.00 10.00      A   
ATOM   3303  CB  GLU A 349      24.375 -11.424  11.879  1.00 10.00      A   
ATOM   3304  CG  GLU A 349      24.954 -10.390  12.830  1.00 10.00      A   
ATOM   3305  CD  GLU A 349      25.543  -9.199  12.102  1.00 10.00      A   
ATOM   3306  OE1 GLU A 349      24.941  -8.107  12.154  1.00 10.00      A   
ATOM   3307  OE2 GLU A 349      26.610  -9.346  11.472  1.00 10.00      A   
ATOM   3308  C   GLU A 349      22.827 -11.944   9.978  1.00 10.00      A   
ATOM   3309  O   GLU A 349      23.134 -13.130  10.081  1.00 10.00      A   
ATOM   3310  N   PRO A 350      22.181 -11.476   8.900  1.00 10.00      A   
ATOM   3311  CA  PRO A 350      21.815 -12.324   7.768  1.00 10.00      A   
ATOM   3312  CB  PRO A 350      20.623 -11.577   7.175  1.00 10.00      A   
ATOM   3313  CG  PRO A 350      20.921 -10.139   7.436  1.00 10.00      A   
ATOM   3314  CD  PRO A 350      21.738 -10.085   8.703  1.00 10.00      A   
ATOM   3315  C   PRO A 350      22.934 -12.413   6.738  1.00 10.00      A   
ATOM   3316  O   PRO A 350      22.796 -13.075   5.714  1.00 10.00      A   
ATOM   3317  N   PHE A 351      24.043 -11.742   7.013  1.00 10.00      A   
ATOM   3318  HN  PHE A 351      24.103 -11.232   7.848  1.00 10.00      A   
ATOM   3319  CA  PHE A 351      25.173 -11.746   6.101  1.00 10.00      A   
ATOM   3320  CB  PHE A 351      25.659 -10.313   5.855  1.00 10.00      A   
ATOM   3321  CG  PHE A 351      24.558  -9.372   5.445  1.00 10.00      A   
ATOM   3322  CD1 PHE A 351      24.241  -8.279   6.229  1.00 10.00      A   
ATOM   3323  CD2 PHE A 351      23.837  -9.590   4.283  1.00 10.00      A   
ATOM   3324  CE1 PHE A 351      23.226  -7.415   5.866  1.00 10.00      A   
ATOM   3325  CE2 PHE A 351      22.820  -8.729   3.912  1.00 10.00      A   
ATOM   3326  CZ  PHE A 351      22.514  -7.641   4.705  1.00 10.00      A   
ATOM   3327  C   PHE A 351      26.294 -12.629   6.640  1.00 10.00      A   
ATOM   3328  O   PHE A 351      27.454 -12.501   6.249  1.00 10.00      A   
ATOM   3329  N   VAL A 352      25.932 -13.536   7.535  1.00 10.00      A   
ATOM   3330  HN  VAL A 352      24.988 -13.610   7.781  1.00 10.00      A   
ATOM   3331  CA  VAL A 352      26.890 -14.452   8.138  1.00 10.00      A   
ATOM   3332  CB  VAL A 352      26.940 -14.296   9.677  1.00 10.00      A   
ATOM   3333  CG1 VAL A 352      28.104 -15.077  10.265  1.00 10.00      A   
ATOM   3334  CG2 VAL A 352      27.035 -12.831  10.070  1.00 10.00      A   
ATOM   3335  C   VAL A 352      26.503 -15.883   7.787  1.00 10.00      A   
ATOM   3336  O   VAL A 352      25.321 -16.227   7.801  1.00 10.00      A   
ATOM   3337  N   MET A 353      27.491 -16.695   7.442  1.00 10.00      A   
ATOM   3338  HN  MET A 353      28.407 -16.350   7.422  1.00 10.00      A   
ATOM   3339  CA  MET A 353      27.250 -18.084   7.079  1.00 10.00      A   
ATOM   3340  CB  MET A 353      28.461 -18.665   6.349  1.00 10.00      A   
ATOM   3341  CG  MET A 353      28.233 -20.042   5.758  1.00 10.00      A   
ATOM   3342  SD  MET A 353      29.624 -20.593   4.752  1.00 10.00      A   
ATOM   3343  CE  MET A 353      28.881 -21.991   3.910  1.00 10.00      A   
ATOM   3344  C   MET A 353      26.905 -18.928   8.303  1.00 10.00      A   
ATOM   3345  O   MET A 353      25.976 -19.739   8.270  1.00 10.00      A   
ATOM   3346  N   GLU A 354      27.662 -18.739   9.375  1.00 10.00      A   
ATOM   3347  HN  GLU A 354      28.400 -18.092   9.331  1.00 10.00      A   
ATOM   3348  CA  GLU A 354      27.436 -19.471  10.610  1.00 10.00      A   
ATOM   3349  CB  GLU A 354      28.745 -19.627  11.388  1.00 10.00      A   
ATOM   3350  CG  GLU A 354      29.857 -20.305  10.605  1.00 10.00      A   
ATOM   3351  CD  GLU A 354      29.456 -21.658  10.055  1.00 10.00      A   
ATOM   3352  OE1 GLU A 354      29.332 -22.616  10.845  1.00 10.00      A   
ATOM   3353  OE2 GLU A 354      29.284 -21.779   8.826  1.00 10.00      A   
ATOM   3354  C   GLU A 354      26.397 -18.758  11.472  1.00 10.00      A   
ATOM   3355  O   GLU A 354      26.257 -17.535  11.407  1.00 10.00      A   
ATOM   3356  N   PRO A 355      25.645 -19.515  12.283  1.00 10.00      A   
ATOM   3357  CA  PRO A 355      24.618 -18.959  13.162  1.00 10.00      A   
ATOM   3358  CB  PRO A 355      23.859 -20.192  13.678  1.00 10.00      A   
ATOM   3359  CG  PRO A 355      24.337 -21.332  12.842  1.00 10.00      A   
ATOM   3360  CD  PRO A 355      25.725 -20.974  12.408  1.00 10.00      A   
ATOM   3361  C   PRO A 355      25.228 -18.201  14.335  1.00 10.00      A   
ATOM   3362  O   PRO A 355      26.053 -18.740  15.079  1.00 10.00      A   
ATOM   3363  N   ASN A 356      24.822 -16.951  14.492  1.00 10.00      A   
ATOM   3364  HN  ASN A 356      24.169 -16.577  13.860  1.00 10.00      A   
ATOM   3365  CA  ASN A 356      25.318 -16.107  15.572  1.00 10.00      A   
ATOM   3366  CB  ASN A 356      25.216 -14.619  15.200  1.00 10.00      A   
ATOM   3367  CG  ASN A 356      23.806 -14.181  14.826  1.00 10.00      A   
ATOM   3368  OD1 ASN A 356      23.136 -14.820  14.011  1.00 10.00      A   
ATOM   3369  ND2 ASN A 356      23.340 -13.093  15.421  1.00 10.00      A   
ATOM   3370 HD21 ASN A 356      23.919 -12.630  16.066  1.00 10.00      A   
ATOM   3371 HD22 ASN A 356      22.437 -12.786  15.187  1.00 10.00      A   
ATOM   3372  C   ASN A 356      24.556 -16.376  16.864  1.00 10.00      A   
ATOM   3373  O   ASN A 356      25.073 -16.171  17.962  1.00 10.00      A   
ATOM   3374  N   VAL A 357      23.324 -16.841  16.721  1.00 10.00      A   
ATOM   3375  HN  VAL A 357      22.969 -16.985  15.819  1.00 10.00      A   
ATOM   3376  CA  VAL A 357      22.482 -17.140  17.867  1.00 10.00      A   
ATOM   3377  CB  VAL A 357      21.231 -16.238  17.904  1.00 10.00      A   
ATOM   3378  CG1 VAL A 357      21.600 -14.826  18.333  1.00 10.00      A   
ATOM   3379  CG2 VAL A 357      20.542 -16.224  16.546  1.00 10.00      A   
ATOM   3380  C   VAL A 357      22.045 -18.598  17.839  1.00 10.00      A   
ATOM   3381  O   VAL A 357      22.095 -19.249  16.790  1.00 10.00      A   
ATOM   3382  N   ALA A 358      21.611 -19.102  18.984  1.00 10.00      A   
ATOM   3383  HN  ALA A 358      21.585 -18.528  19.781  1.00 10.00      A   
ATOM   3384  CA  ALA A 358      21.165 -20.484  19.092  1.00 10.00      A   
ATOM   3385  CB  ALA A 358      21.348 -20.995  20.513  1.00 10.00      A   
ATOM   3386  C   ALA A 358      19.710 -20.617  18.653  1.00 10.00      A   
ATOM   3387  O   ALA A 358      18.819 -20.875  19.466  1.00 10.00      A   
ATOM   3388  N   LEU A 359      19.481 -20.416  17.363  1.00 10.00      A   
ATOM   3389  HN  LEU A 359      20.237 -20.198  16.780  1.00 10.00      A   
ATOM   3390  CA  LEU A 359      18.148 -20.507  16.785  1.00 10.00      A   
ATOM   3391  CB  LEU A 359      17.639 -19.112  16.408  1.00 10.00      A   
ATOM   3392  CG  LEU A 359      16.294 -19.043  15.678  1.00 10.00      A   
ATOM   3393  CD1 LEU A 359      15.198 -19.704  16.496  1.00 10.00      A   
ATOM   3394  CD2 LEU A 359      15.933 -17.599  15.386  1.00 10.00      A   
ATOM   3395  C   LEU A 359      18.157 -21.425  15.564  1.00 10.00      A   
ATOM   3396  O   LEU A 359      18.788 -21.120  14.548  1.00 10.00      A   
ATOM   3397  N   THR A 360      17.470 -22.549  15.681  1.00 10.00      A   
ATOM   3398  HN  THR A 360      16.997 -22.732  16.526  1.00 10.00      A   
ATOM   3399  CA  THR A 360      17.384 -23.526  14.612  1.00 10.00      A   
ATOM   3400  CB  THR A 360      17.814 -24.919  15.119  1.00 10.00      A   
ATOM   3401  OG1 THR A 360      16.934 -25.347  16.172  1.00 10.00      A   
ATOM   3402  HG1 THR A 360      16.922 -24.674  16.879  1.00 10.00      A   
ATOM   3403  CG2 THR A 360      19.243 -24.876  15.648  1.00 10.00      A   
ATOM   3404  C   THR A 360      15.949 -23.597  14.089  1.00 10.00      A   
ATOM   3405  O   THR A 360      15.180 -22.644  14.234  1.00 10.00      A   
ATOM   3406  N   GLU A 361      15.593 -24.715  13.483  1.00 10.00      A   
ATOM   3407  HN  GLU A 361      16.254 -25.436  13.374  1.00 10.00      A   
ATOM   3408  CA  GLU A 361      14.257 -24.913  12.950  1.00 10.00      A   
ATOM   3409  CB  GLU A 361      14.309 -25.854  11.737  1.00 10.00      A   
ATOM   3410  CG  GLU A 361      14.533 -27.327  12.070  1.00 10.00      A   
ATOM   3411  CD  GLU A 361      15.907 -27.621  12.648  1.00 10.00      A   
ATOM   3412  OE1 GLU A 361      16.057 -28.652  13.339  1.00 10.00      A   
ATOM   3413  OE2 GLU A 361      16.844 -26.827  12.416  1.00 10.00      A   
ATOM   3414  C   GLU A 361      13.319 -25.465  14.024  1.00 10.00      A   
ATOM   3415  O   GLU A 361      12.103 -25.547  13.824  1.00 10.00      A   
ATOM   3416  N   GLN A 362      13.896 -25.825  15.170  1.00 10.00      A   
ATOM   3417  HN  GLN A 362      14.869 -25.716  15.265  1.00 10.00      A   
ATOM   3418  CA  GLN A 362      13.131 -26.376  16.284  1.00 10.00      A   
ATOM   3419  CB  GLN A 362      14.066 -26.798  17.423  1.00 10.00      A   
ATOM   3420  CG  GLN A 362      13.360 -27.360  18.651  1.00 10.00      A   
ATOM   3421  CD  GLN A 362      12.575 -28.631  18.367  1.00 10.00      A   
ATOM   3422  OE1 GLN A 362      13.095 -29.743  18.490  1.00 10.00      A   
ATOM   3423  NE2 GLN A 362      11.315 -28.476  17.986  1.00 10.00      A   
ATOM   3424 HE21 GLN A 362      10.966 -27.562  17.907  1.00 10.00      A   
ATOM   3425 HE22 GLN A 362      10.778 -29.281  17.814  1.00 10.00      A   
ATOM   3426  C   GLN A 362      12.084 -25.386  16.790  1.00 10.00      A   
ATOM   3427  O   GLN A 362      10.949 -25.773  17.093  1.00 10.00      A   
ATOM   3428  N   GLY A 363      12.471 -24.117  16.875  1.00 10.00      A   
ATOM   3429  HN  GLY A 363      13.402 -23.880  16.638  1.00 10.00      A   
ATOM   3430  CA  GLY A 363      11.568 -23.079  17.338  1.00 10.00      A   
ATOM   3431  C   GLY A 363      10.268 -23.043  16.560  1.00 10.00      A   
ATOM   3432  O   GLY A 363       9.196 -22.922  17.149  1.00 10.00      A   
ATOM   3433  N   LEU A 364      10.363 -23.167  15.240  1.00 10.00      A   
ATOM   3434  HN  LEU A 364      11.252 -23.265  14.834  1.00 10.00      A   
ATOM   3435  CA  LEU A 364       9.184 -23.158  14.379  1.00 10.00      A   
ATOM   3436  CB  LEU A 364       9.577 -23.363  12.912  1.00 10.00      A   
ATOM   3437  CG  LEU A 364      10.145 -22.146  12.180  1.00 10.00      A   
ATOM   3438  CD1 LEU A 364      10.347 -22.456  10.704  1.00 10.00      A   
ATOM   3439  CD2 LEU A 364       9.231 -20.942  12.356  1.00 10.00      A   
ATOM   3440  C   LEU A 364       8.201 -24.240  14.803  1.00 10.00      A   
ATOM   3441  O   LEU A 364       6.999 -23.996  14.898  1.00 10.00      A   
ATOM   3442  N   VAL A 365       8.726 -25.428  15.071  1.00 10.00      A   
ATOM   3443  HN  VAL A 365       9.698 -25.546  14.993  1.00 10.00      A   
ATOM   3444  CA  VAL A 365       7.905 -26.556  15.491  1.00 10.00      A   
ATOM   3445  CB  VAL A 365       8.736 -27.855  15.566  1.00 10.00      A   
ATOM   3446  CG1 VAL A 365       7.846 -29.054  15.860  1.00 10.00      A   
ATOM   3447  CG2 VAL A 365       9.506 -28.064  14.269  1.00 10.00      A   
ATOM   3448  C   VAL A 365       7.266 -26.273  16.852  1.00 10.00      A   
ATOM   3449  O   VAL A 365       6.087 -26.559  17.073  1.00 10.00      A   
ATOM   3450  N   SER A 366       8.044 -25.684  17.752  1.00 10.00      A   
ATOM   3451  HN  SER A 366       8.972 -25.463  17.515  1.00 10.00      A   
ATOM   3452  CA  SER A 366       7.560 -25.359  19.085  1.00 10.00      A   
ATOM   3453  CB  SER A 366       8.711 -24.859  19.963  1.00 10.00      A   
ATOM   3454  OG  SER A 366       9.807 -25.761  19.910  1.00 10.00      A   
ATOM   3455  HG  SER A 366       9.478 -26.667  19.986  1.00 10.00      A   
ATOM   3456  C   SER A 366       6.431 -24.328  19.042  1.00 10.00      A   
ATOM   3457  O   SER A 366       5.441 -24.456  19.762  1.00 10.00      A   
ATOM   3458  N   VAL A 367       6.572 -23.326  18.179  1.00 10.00      A   
ATOM   3459  HN  VAL A 367       7.366 -23.296  17.603  1.00 10.00      A   
ATOM   3460  CA  VAL A 367       5.575 -22.271  18.065  1.00 10.00      A   
ATOM   3461  CB  VAL A 367       6.148 -20.993  17.410  1.00 10.00      A   
ATOM   3462  CG1 VAL A 367       5.147 -19.854  17.506  1.00 10.00      A   
ATOM   3463  CG2 VAL A 367       7.453 -20.593  18.077  1.00 10.00      A   
ATOM   3464  C   VAL A 367       4.327 -22.735  17.314  1.00 10.00      A   
ATOM   3465  O   VAL A 367       3.206 -22.466  17.744  1.00 10.00      A   
ATOM   3466  N   SER A 368       4.519 -23.450  16.206  1.00 10.00      A   
ATOM   3467  HN  SER A 368       5.434 -23.663  15.922  1.00 10.00      A   
ATOM   3468  CA  SER A 368       3.395 -23.929  15.406  1.00 10.00      A   
ATOM   3469  CB  SER A 368       3.879 -24.572  14.103  1.00 10.00      A   
ATOM   3470  OG  SER A 368       4.914 -25.507  14.349  1.00 10.00      A   
ATOM   3471  HG  SER A 368       5.757 -25.041  14.416  1.00 10.00      A   
ATOM   3472  C   SER A 368       2.518 -24.896  16.194  1.00 10.00      A   
ATOM   3473  O   SER A 368       1.293 -24.884  16.064  1.00 10.00      A   
ATOM   3474  N   MET A 369       3.147 -25.728  17.011  1.00 10.00      A   
ATOM   3475  HN  MET A 369       4.128 -25.702  17.060  1.00 10.00      A   
ATOM   3476  CA  MET A 369       2.423 -26.693  17.820  1.00 10.00      A   
ATOM   3477  CB  MET A 369       3.344 -27.851  18.219  1.00 10.00      A   
ATOM   3478  CG  MET A 369       2.617 -29.088  18.729  1.00 10.00      A   
ATOM   3479  SD  MET A 369       3.734 -30.356  19.371  1.00 10.00      A   
ATOM   3480  CE  MET A 369       4.782 -30.652  17.945  1.00 10.00      A   
ATOM   3481  C   MET A 369       1.854 -26.023  19.067  1.00 10.00      A   
ATOM   3482  O   MET A 369       0.863 -26.482  19.634  1.00 10.00      A   
ATOM   3483  N   GLY A 370       2.483 -24.928  19.482  1.00 10.00      A   
ATOM   3484  HN  GLY A 370       3.263 -24.601  18.984  1.00 10.00      A   
ATOM   3485  CA  GLY A 370       2.036 -24.216  20.662  1.00 10.00      A   
ATOM   3486  C   GLY A 370       0.852 -23.314  20.391  1.00 10.00      A   
ATOM   3487  O   GLY A 370      -0.155 -23.380  21.097  1.00 10.00      A   
ATOM   3488  N   CYS A 371       0.969 -22.475  19.373  1.00 10.00      A   
ATOM   3489  HN  CYS A 371       1.800 -22.476  18.842  1.00 10.00      A   
ATOM   3490  CA  CYS A 371      -0.099 -21.555  19.012  1.00 10.00      A   
ATOM   3491  CB  CYS A 371       0.492 -20.213  18.579  1.00 10.00      A   
ATOM   3492  SG  CYS A 371       1.839 -19.627  19.635  1.00 10.00      A   
ATOM   3493  HG  CYS A 371       1.366 -18.638  20.387  1.00 10.00      A   
ATOM   3494  C   CYS A 371      -0.965 -22.141  17.899  1.00 10.00      A   
ATOM   3495  O   CYS A 371      -0.506 -22.322  16.771  1.00 10.00      A   
ATOM   3496  N   PRO A 372      -2.237 -22.442  18.202  1.00 10.00      A   
ATOM   3497  CA  PRO A 372      -3.166 -23.018  17.230  1.00 10.00      A   
ATOM   3498  CB  PRO A 372      -4.220 -23.667  18.126  1.00 10.00      A   
ATOM   3499  CG  PRO A 372      -4.268 -22.788  19.330  1.00 10.00      A   
ATOM   3500  CD  PRO A 372      -2.874 -22.252  19.522  1.00 10.00      A   
ATOM   3501  C   PRO A 372      -3.814 -21.956  16.348  1.00 10.00      A   
ATOM   3502  O   PRO A 372      -4.608 -22.269  15.461  1.00 10.00      A   
ATOM   3503  N   LYS A 373      -3.465 -20.701  16.586  1.00 10.00      A   
ATOM   3504  HN  LYS A 373      -2.812 -20.512  17.292  1.00 10.00      A   
ATOM   3505  CA  LYS A 373      -4.031 -19.596  15.826  1.00 10.00      A   
ATOM   3506  CB  LYS A 373      -4.440 -18.457  16.768  1.00 10.00      A   
ATOM   3507  CG  LYS A 373      -5.346 -18.878  17.919  1.00 10.00      A   
ATOM   3508  CD  LYS A 373      -6.669 -19.450  17.424  1.00 10.00      A   
ATOM   3509  CE  LYS A 373      -7.563 -18.375  16.822  1.00 10.00      A   
ATOM   3510  NZ  LYS A 373      -8.861 -18.928  16.354  1.00 10.00      A   
ATOM   3511  HZ1 LYS A 373      -9.445 -19.219  17.165  1.00 10.00      A   
ATOM   3512  HZ2 LYS A 373      -8.698 -19.756  15.748  1.00 10.00      A   
ATOM   3513  HZ3 LYS A 373      -9.380 -18.211  15.807  1.00 10.00      A   
ATOM   3514  C   LYS A 373      -3.062 -19.082  14.763  1.00 10.00      A   
ATOM   3515  O   LYS A 373      -3.374 -18.135  14.037  1.00 10.00      A   
ATOM   3516  N   LEU A 374      -1.894 -19.711  14.671  1.00 10.00      A   
ATOM   3517  HN  LEU A 374      -1.713 -20.465  15.269  1.00 10.00      A   
ATOM   3518  CA  LEU A 374      -0.875 -19.307  13.705  1.00 10.00      A   
ATOM   3519  CB  LEU A 374       0.442 -20.034  13.976  1.00 10.00      A   
ATOM   3520  CG  LEU A 374       1.343 -19.441  15.056  1.00 10.00      A   
ATOM   3521  CD1 LEU A 374       2.613 -20.262  15.170  1.00 10.00      A   
ATOM   3522  CD2 LEU A 374       1.676 -17.992  14.737  1.00 10.00      A   
ATOM   3523  C   LEU A 374      -1.315 -19.583  12.274  1.00 10.00      A   
ATOM   3524  O   LEU A 374      -1.684 -20.706  11.934  1.00 10.00      A   
ATOM   3525  N   GLU A 375      -1.292 -18.552  11.448  1.00 10.00      A   
ATOM   3526  HN  GLU A 375      -1.034 -17.665  11.794  1.00 10.00      A   
ATOM   3527  CA  GLU A 375      -1.667 -18.696  10.050  1.00 10.00      A   
ATOM   3528  CB  GLU A 375      -3.090 -18.194   9.796  1.00 10.00      A   
ATOM   3529  CG  GLU A 375      -3.290 -16.707  10.033  1.00 10.00      A   
ATOM   3530  CD  GLU A 375      -4.505 -16.165   9.310  1.00 10.00      A   
ATOM   3531  OE1 GLU A 375      -4.618 -16.384   8.085  1.00 10.00      A   
ATOM   3532  OE2 GLU A 375      -5.347 -15.505   9.956  1.00 10.00      A   
ATOM   3533  C   GLU A 375      -0.667 -18.004   9.126  1.00 10.00      A   
ATOM   3534  O   GLU A 375      -0.669 -18.230   7.916  1.00 10.00      A   
ATOM   3535  N   SER A 376       0.185 -17.164   9.696  1.00 10.00      A   
ATOM   3536  HN  SER A 376       0.143 -17.017  10.662  1.00 10.00      A   
ATOM   3537  CA  SER A 376       1.191 -16.454   8.922  1.00 10.00      A   
ATOM   3538  CB  SER A 376       0.783 -14.994   8.719  1.00 10.00      A   
ATOM   3539  OG  SER A 376       1.487 -14.410   7.635  1.00 10.00      A   
ATOM   3540  HG  SER A 376       1.287 -13.467   7.590  1.00 10.00      A   
ATOM   3541  C   SER A 376       2.536 -16.537   9.629  1.00 10.00      A   
ATOM   3542  O   SER A 376       2.703 -16.009  10.733  1.00 10.00      A   
ATOM   3543  N   VAL A 377       3.487 -17.212   9.002  1.00 10.00      A   
ATOM   3544  HN  VAL A 377       3.298 -17.601   8.123  1.00 10.00      A   
ATOM   3545  CA  VAL A 377       4.811 -17.382   9.579  1.00 10.00      A   
ATOM   3546  CB  VAL A 377       5.085 -18.858   9.957  1.00 10.00      A   
ATOM   3547  CG1 VAL A 377       6.392 -18.983  10.728  1.00 10.00      A   
ATOM   3548  CG2 VAL A 377       3.932 -19.442  10.761  1.00 10.00      A   
ATOM   3549  C   VAL A 377       5.907 -16.906   8.627  1.00 10.00      A   
ATOM   3550  O   VAL A 377       5.951 -17.305   7.462  1.00 10.00      A   
ATOM   3551  N   LEU A 378       6.765 -16.033   9.134  1.00 10.00      A   
ATOM   3552  HN  LEU A 378       6.634 -15.726  10.061  1.00 10.00      A   
ATOM   3553  CA  LEU A 378       7.900 -15.512   8.381  1.00 10.00      A   
ATOM   3554  CB  LEU A 378       7.696 -14.033   8.020  1.00 10.00      A   
ATOM   3555  CG  LEU A 378       8.939 -13.253   7.563  1.00 10.00      A   
ATOM   3556  CD1 LEU A 378       9.541 -13.855   6.301  1.00 10.00      A   
ATOM   3557  CD2 LEU A 378       8.598 -11.790   7.340  1.00 10.00      A   
ATOM   3558  C   LEU A 378       9.153 -15.682   9.231  1.00 10.00      A   
ATOM   3559  O   LEU A 378       9.260 -15.098  10.311  1.00 10.00      A   
ATOM   3560  N   TYR A 379      10.089 -16.489   8.758  1.00 10.00      A   
ATOM   3561  HN  TYR A 379       9.966 -16.914   7.878  1.00 10.00      A   
ATOM   3562  CA  TYR A 379      11.302 -16.749   9.516  1.00 10.00      A   
ATOM   3563  CB  TYR A 379      11.037 -17.888  10.514  1.00 10.00      A   
ATOM   3564  CG  TYR A 379      12.265 -18.528  11.127  1.00 10.00      A   
ATOM   3565  CD1 TYR A 379      13.040 -17.858  12.064  1.00 10.00      A   
ATOM   3566  CD2 TYR A 379      12.637 -19.815  10.771  1.00 10.00      A   
ATOM   3567  CE1 TYR A 379      14.154 -18.456  12.625  1.00 10.00      A   
ATOM   3568  CE2 TYR A 379      13.747 -20.420  11.327  1.00 10.00      A   
ATOM   3569  CZ  TYR A 379      14.502 -19.738  12.252  1.00 10.00      A   
ATOM   3570  OH  TYR A 379      15.617 -20.337  12.801  1.00 10.00      A   
ATOM   3571  HH  TYR A 379      15.339 -21.015  13.437  1.00 10.00      A   
ATOM   3572  C   TYR A 379      12.492 -17.068   8.613  1.00 10.00      A   
ATOM   3573  O   TYR A 379      12.366 -17.781   7.616  1.00 10.00      A   
ATOM   3574  N   PHE A 380      13.636 -16.505   8.964  1.00 10.00      A   
ATOM   3575  HN  PHE A 380      13.650 -15.914   9.746  1.00 10.00      A   
ATOM   3576  CA  PHE A 380      14.872 -16.728   8.228  1.00 10.00      A   
ATOM   3577  CB  PHE A 380      15.544 -15.392   7.893  1.00 10.00      A   
ATOM   3578  CG  PHE A 380      14.733 -14.483   7.012  1.00 10.00      A   
ATOM   3579  CD1 PHE A 380      13.784 -13.630   7.553  1.00 10.00      A   
ATOM   3580  CD2 PHE A 380      14.933 -14.469   5.642  1.00 10.00      A   
ATOM   3581  CE1 PHE A 380      13.048 -12.783   6.749  1.00 10.00      A   
ATOM   3582  CE2 PHE A 380      14.199 -13.627   4.829  1.00 10.00      A   
ATOM   3583  CZ  PHE A 380      13.255 -12.780   5.381  1.00 10.00      A   
ATOM   3584  C   PHE A 380      15.817 -17.576   9.079  1.00 10.00      A   
ATOM   3585  O   PHE A 380      16.131 -17.208  10.211  1.00 10.00      A   
ATOM   3586  N   CYS A 381      16.278 -18.698   8.543  1.00 10.00      A   
ATOM   3587  HN  CYS A 381      16.022 -18.938   7.624  1.00 10.00      A   
ATOM   3588  CA  CYS A 381      17.161 -19.581   9.295  1.00 10.00      A   
ATOM   3589  CB  CYS A 381      16.440 -20.883   9.630  1.00 10.00      A   
ATOM   3590  SG  CYS A 381      15.673 -21.701   8.212  1.00 10.00      A   
ATOM   3591  HG  CYS A 381      15.952 -22.997   8.298  1.00 10.00      A   
ATOM   3592  C   CYS A 381      18.449 -19.896   8.550  1.00 10.00      A   
ATOM   3593  O   CYS A 381      18.655 -19.456   7.420  1.00 10.00      A   
ATOM   3594  N   ARG A 382      19.322 -20.651   9.208  1.00 10.00      A   
ATOM   3595  HN  ARG A 382      19.112 -20.932  10.123  1.00 10.00      A   
ATOM   3596  CA  ARG A 382      20.590 -21.060   8.621  1.00 10.00      A   
ATOM   3597  CB  ARG A 382      21.760 -20.683   9.541  1.00 10.00      A   
ATOM   3598  CG  ARG A 382      22.070 -19.192   9.606  1.00 10.00      A   
ATOM   3599  CD  ARG A 382      21.175 -18.472  10.605  1.00 10.00      A   
ATOM   3600  NE  ARG A 382      21.553 -17.066  10.776  1.00 10.00      A   
ATOM   3601  HE  ARG A 382      22.312 -16.740  10.250  1.00 10.00      A   
ATOM   3602  CZ  ARG A 382      20.923 -16.222  11.596  1.00 10.00      A   
ATOM   3603  NH1 ARG A 382      19.891 -16.633  12.321  1.00 10.00      A   
ATOM   3604 HH11 ARG A 382      19.557 -17.619  12.254  1.00 10.00      A   
ATOM   3605 HH12 ARG A 382      19.405 -15.964  12.962  1.00 10.00      A   
ATOM   3606  NH2 ARG A 382      21.322 -14.960  11.695  1.00 10.00      A   
ATOM   3607 HH21 ARG A 382      20.819 -14.306  12.351  1.00 10.00      A   
ATOM   3608 HH22 ARG A 382      22.129 -14.610  11.134  1.00 10.00      A   
ATOM   3609  C   ARG A 382      20.590 -22.566   8.368  1.00 10.00      A   
ATOM   3610  O   ARG A 382      21.532 -23.117   7.802  1.00 10.00      A   
ATOM   3611  N   GLN A 383      19.516 -23.222   8.789  1.00 10.00      A   
ATOM   3612  HN  GLN A 383      18.793 -22.720   9.214  1.00 10.00      A   
ATOM   3613  CA  GLN A 383      19.365 -24.666   8.622  1.00 10.00      A   
ATOM   3614  CB  GLN A 383      20.062 -25.431   9.755  1.00 10.00      A   
ATOM   3615  CG  GLN A 383      19.727 -24.940  11.158  1.00 10.00      A   
ATOM   3616  CD  GLN A 383      20.307 -25.837  12.235  1.00 10.00      A   
ATOM   3617  OE1 GLN A 383      21.483 -25.721  12.588  1.00 10.00      A   
ATOM   3618  NE2 GLN A 383      19.489 -26.728  12.774  1.00 10.00      A   
ATOM   3619 HE21 GLN A 383      18.548 -26.764  12.449  1.00 10.00      A   
ATOM   3620 HE22 GLN A 383      19.838 -27.316  13.476  1.00 10.00      A   
ATOM   3621  C   GLN A 383      17.890 -25.042   8.561  1.00 10.00      A   
ATOM   3622  O   GLN A 383      17.032 -24.251   8.955  1.00 10.00      A   
ATOM   3623  N   MET A 384      17.598 -26.234   8.056  1.00 10.00      A   
ATOM   3624  HN  MET A 384      18.327 -26.817   7.742  1.00 10.00      A   
ATOM   3625  CA  MET A 384      16.223 -26.706   7.950  1.00 10.00      A   
ATOM   3626  CB  MET A 384      15.497 -25.975   6.812  1.00 10.00      A   
ATOM   3627  CG  MET A 384      14.042 -26.376   6.619  1.00 10.00      A   
ATOM   3628  SD  MET A 384      13.075 -26.283   8.142  1.00 10.00      A   
ATOM   3629  CE  MET A 384      13.178 -24.531   8.508  1.00 10.00      A   
ATOM   3630  C   MET A 384      16.196 -28.211   7.722  1.00 10.00      A   
ATOM   3631  O   MET A 384      17.127 -28.772   7.142  1.00 10.00      A   
ATOM   3632  N   THR A 385      15.150 -28.860   8.211  1.00 10.00      A   
ATOM   3633  HN  THR A 385      14.466 -28.360   8.709  1.00 10.00      A   
ATOM   3634  CA  THR A 385      14.991 -30.296   8.050  1.00 10.00      A   
ATOM   3635  CB  THR A 385      15.108 -31.027   9.400  1.00 10.00      A   
ATOM   3636  OG1 THR A 385      14.843 -30.110  10.468  1.00 10.00      A   
ATOM   3637  HG1 THR A 385      15.007 -30.543  11.315  1.00 10.00      A   
ATOM   3638  CG2 THR A 385      16.489 -31.631   9.574  1.00 10.00      A   
ATOM   3639  C   THR A 385      13.629 -30.613   7.445  1.00 10.00      A   
ATOM   3640  O   THR A 385      12.651 -29.898   7.688  1.00 10.00      A   
ATOM   3641  N   ASN A 386      13.566 -31.687   6.666  1.00 10.00      A   
ATOM   3642  HN  ASN A 386      14.391 -32.219   6.511  1.00 10.00      A   
ATOM   3643  CA  ASN A 386      12.319 -32.106   6.039  1.00 10.00      A   
ATOM   3644  CB  ASN A 386      12.550 -33.286   5.090  1.00 10.00      A   
ATOM   3645  CG  ASN A 386      13.132 -32.868   3.756  1.00 10.00      A   
ATOM   3646  OD1 ASN A 386      12.405 -32.447   2.856  1.00 10.00      A   
ATOM   3647  ND2 ASN A 386      14.444 -32.978   3.615  1.00 10.00      A   
ATOM   3648 HD21 ASN A 386      14.968 -33.315   4.376  1.00 10.00      A   
ATOM   3649 HD22 ASN A 386      14.838 -32.724   2.750  1.00 10.00      A   
ATOM   3650  C   ASN A 386      11.309 -32.502   7.102  1.00 10.00      A   
ATOM   3651  O   ASN A 386      10.131 -32.165   7.008  1.00 10.00      A   
ATOM   3652  N   ALA A 387      11.793 -33.207   8.123  1.00 10.00      A   
ATOM   3653  HN  ALA A 387      12.746 -33.430   8.132  1.00 10.00      A   
ATOM   3654  CA  ALA A 387      10.949 -33.659   9.222  1.00 10.00      A   
ATOM   3655  CB  ALA A 387      11.767 -34.468  10.220  1.00 10.00      A   
ATOM   3656  C   ALA A 387      10.272 -32.477   9.910  1.00 10.00      A   
ATOM   3657  O   ALA A 387       9.086 -32.532  10.235  1.00 10.00      A   
ATOM   3658  N   ALA A 388      11.029 -31.405  10.113  1.00 10.00      A   
ATOM   3659  HN  ALA A 388      11.966 -31.419   9.821  1.00 10.00      A   
ATOM   3660  CA  ALA A 388      10.502 -30.209  10.757  1.00 10.00      A   
ATOM   3661  CB  ALA A 388      11.606 -29.186  10.961  1.00 10.00      A   
ATOM   3662  C   ALA A 388       9.366 -29.614   9.936  1.00 10.00      A   
ATOM   3663  O   ALA A 388       8.285 -29.345  10.458  1.00 10.00      A   
ATOM   3664  N   LEU A 389       9.612 -29.443   8.641  1.00 10.00      A   
ATOM   3665  HN  LEU A 389      10.492 -29.695   8.285  1.00 10.00      A   
ATOM   3666  CA  LEU A 389       8.613 -28.886   7.736  1.00 10.00      A   
ATOM   3667  CB  LEU A 389       9.175 -28.791   6.316  1.00 10.00      A   
ATOM   3668  CG  LEU A 389      10.227 -27.706   6.082  1.00 10.00      A   
ATOM   3669  CD1 LEU A 389      10.849 -27.850   4.701  1.00 10.00      A   
ATOM   3670  CD2 LEU A 389       9.612 -26.325   6.256  1.00 10.00      A   
ATOM   3671  C   LEU A 389       7.338 -29.722   7.747  1.00 10.00      A   
ATOM   3672  O   LEU A 389       6.230 -29.185   7.822  1.00 10.00      A   
ATOM   3673  N   ILE A 390       7.506 -31.040   7.687  1.00 10.00      A   
ATOM   3674  HN  ILE A 390       8.419 -31.401   7.625  1.00 10.00      A   
ATOM   3675  CA  ILE A 390       6.374 -31.963   7.698  1.00 10.00      A   
ATOM   3676  CB  ILE A 390       6.828 -33.432   7.518  1.00 10.00      A   
ATOM   3677  CG1 ILE A 390       7.456 -33.623   6.135  1.00 10.00      A   
ATOM   3678  CG2 ILE A 390       5.659 -34.395   7.703  1.00 10.00      A   
ATOM   3679  CD1 ILE A 390       8.152 -34.956   5.953  1.00 10.00      A   
ATOM   3680  C   ILE A 390       5.577 -31.815   8.994  1.00 10.00      A   
ATOM   3681  O   ILE A 390       4.345 -31.808   8.980  1.00 10.00      A   
ATOM   3682  N   THR A 391       6.290 -31.658  10.103  1.00 10.00      A   
ATOM   3683  HN  THR A 391       7.268 -31.639  10.043  1.00 10.00      A   
ATOM   3684  CA  THR A 391       5.655 -31.498  11.403  1.00 10.00      A   
ATOM   3685  CB  THR A 391       6.690 -31.497  12.551  1.00 10.00      A   
ATOM   3686  OG1 THR A 391       7.574 -32.620  12.421  1.00 10.00      A   
ATOM   3687  HG1 THR A 391       7.916 -32.658  11.518  1.00 10.00      A   
ATOM   3688  CG2 THR A 391       5.988 -31.581  13.896  1.00 10.00      A   
ATOM   3689  C   THR A 391       4.848 -30.199  11.452  1.00 10.00      A   
ATOM   3690  O   THR A 391       3.691 -30.199  11.867  1.00 10.00      A   
ATOM   3691  N   ILE A 392       5.456 -29.105  11.000  1.00 10.00      A   
ATOM   3692  HN  ILE A 392       6.377 -29.177  10.660  1.00 10.00      A   
ATOM   3693  CA  ILE A 392       4.798 -27.799  10.996  1.00 10.00      A   
ATOM   3694  CB  ILE A 392       5.724 -26.700  10.425  1.00 10.00      A   
ATOM   3695  CG1 ILE A 392       7.002 -26.583  11.263  1.00 10.00      A   
ATOM   3696  CG2 ILE A 392       5.004 -25.356  10.354  1.00 10.00      A   
ATOM   3697  CD1 ILE A 392       8.113 -25.807  10.585  1.00 10.00      A   
ATOM   3698  C   ILE A 392       3.500 -27.833  10.188  1.00 10.00      A   
ATOM   3699  O   ILE A 392       2.457 -27.372  10.657  1.00 10.00      A   
ATOM   3700  N   ALA A 393       3.572 -28.394   8.983  1.00 10.00      A   
ATOM   3701  HN  ALA A 393       4.434 -28.755   8.675  1.00 10.00      A   
ATOM   3702  CA  ALA A 393       2.413 -28.485   8.102  1.00 10.00      A   
ATOM   3703  CB  ALA A 393       2.805 -29.107   6.773  1.00 10.00      A   
ATOM   3704  C   ALA A 393       1.280 -29.281   8.737  1.00 10.00      A   
ATOM   3705  O   ALA A 393       0.115 -28.900   8.636  1.00 10.00      A   
ATOM   3706  N   ARG A 394       1.629 -30.385   9.388  1.00 10.00      A   
ATOM   3707  HN  ARG A 394       2.579 -30.630   9.437  1.00 10.00      A   
ATOM   3708  CA  ARG A 394       0.643 -31.237  10.036  1.00 10.00      A   
ATOM   3709  CB  ARG A 394       1.248 -32.601  10.380  1.00 10.00      A   
ATOM   3710  CG  ARG A 394       1.666 -33.423   9.171  1.00 10.00      A   
ATOM   3711  CD  ARG A 394       1.928 -34.866   9.556  1.00 10.00      A   
ATOM   3712  NE  ARG A 394       0.795 -35.448  10.274  1.00 10.00      A   
ATOM   3713  HE  ARG A 394       0.579 -35.066  11.156  1.00 10.00      A   
ATOM   3714  CZ  ARG A 394       0.042 -36.442   9.803  1.00 10.00      A   
ATOM   3715  NH1 ARG A 394       0.291 -36.968   8.608  1.00 10.00      A   
ATOM   3716 HH11 ARG A 394       1.081 -36.606   8.031  1.00 10.00      A   
ATOM   3717 HH12 ARG A 394      -0.298 -37.750   8.241  1.00 10.00      A   
ATOM   3718  NH2 ARG A 394      -0.955 -36.918  10.534  1.00 10.00      A   
ATOM   3719 HH21 ARG A 394      -1.553 -37.693  10.172  1.00 10.00      A   
ATOM   3720 HH22 ARG A 394      -1.147 -36.521  11.480  1.00 10.00      A   
ATOM   3721  C   ARG A 394       0.100 -30.577  11.298  1.00 10.00      A   
ATOM   3722  O   ARG A 394      -1.048 -30.806  11.693  1.00 10.00      A   
ATOM   3723  N   ASN A 395       0.937 -29.770  11.938  1.00 10.00      A   
ATOM   3724  HN  ASN A 395       1.850 -29.650  11.586  1.00 10.00      A   
ATOM   3725  CA  ASN A 395       0.547 -29.072  13.157  1.00 10.00      A   
ATOM   3726  CB  ASN A 395       1.767 -28.562  13.931  1.00 10.00      A   
ATOM   3727  CG  ASN A 395       2.404 -29.616  14.821  1.00 10.00      A   
ATOM   3728  OD1 ASN A 395       3.603 -29.580  15.080  1.00 10.00      A   
ATOM   3729  ND2 ASN A 395       1.612 -30.566  15.296  1.00 10.00      A   
ATOM   3730 HD21 ASN A 395       0.663 -30.546  15.051  1.00 10.00      A   
ATOM   3731 HD22 ASN A 395       2.010 -31.252  15.872  1.00 10.00      A   
ATOM   3732  C   ASN A 395      -0.397 -27.918  12.858  1.00 10.00      A   
ATOM   3733  O   ASN A 395      -1.439 -27.782  13.501  1.00 10.00      A   
ATOM   3734  N   ARG A 396      -0.041 -27.098  11.873  1.00 10.00      A   
ATOM   3735  HN  ARG A 396       0.793 -27.277  11.377  1.00 10.00      A   
ATOM   3736  CA  ARG A 396      -0.854 -25.946  11.498  1.00 10.00      A   
ATOM   3737  CB  ARG A 396      -0.056 -24.651  11.665  1.00 10.00      A   
ATOM   3738  CG  ARG A 396       0.318 -24.323  13.099  1.00 10.00      A   
ATOM   3739  CD  ARG A 396      -0.739 -23.458  13.774  1.00 10.00      A   
ATOM   3740  NE  ARG A 396      -2.037 -24.124  13.885  1.00 10.00      A   
ATOM   3741  HE  ARG A 396      -2.736 -23.856  13.238  1.00 10.00      A   
ATOM   3742  CZ  ARG A 396      -2.333 -25.050  14.800  1.00 10.00      A   
ATOM   3743  NH1 ARG A 396      -1.419 -25.429  15.698  1.00 10.00      A   
ATOM   3744 HH11 ARG A 396      -0.464 -25.001  15.690  1.00 10.00      A   
ATOM   3745 HH12 ARG A 396      -1.649 -26.155  16.410  1.00 10.00      A   
ATOM   3746  NH2 ARG A 396      -3.554 -25.567  14.846  1.00 10.00      A   
ATOM   3747 HH21 ARG A 396      -4.287 -25.245  14.169  1.00 10.00      A   
ATOM   3748 HH22 ARG A 396      -3.793 -26.295  15.554  1.00 10.00      A   
ATOM   3749  C   ARG A 396      -1.351 -26.050  10.059  1.00 10.00      A   
ATOM   3750  O   ARG A 396      -0.733 -25.511   9.142  1.00 10.00      A   
ATOM   3751  N   PRO A 397      -2.483 -26.726   9.834  1.00 10.00      A   
ATOM   3752  CA  PRO A 397      -3.050 -26.872   8.497  1.00 10.00      A   
ATOM   3753  CB  PRO A 397      -3.928 -28.113   8.648  1.00 10.00      A   
ATOM   3754  CG  PRO A 397      -4.393 -28.066  10.063  1.00 10.00      A   
ATOM   3755  CD  PRO A 397      -3.297 -27.407  10.857  1.00 10.00      A   
ATOM   3756  C   PRO A 397      -3.902 -25.659   8.132  1.00 10.00      A   
ATOM   3757  O   PRO A 397      -4.413 -25.549   7.017  1.00 10.00      A   
ATOM   3758  N   ASN A 398      -4.031 -24.737   9.084  1.00 10.00      A   
ATOM   3759  HN  ASN A 398      -3.581 -24.881   9.943  1.00 10.00      A   
ATOM   3760  CA  ASN A 398      -4.819 -23.527   8.897  1.00 10.00      A   
ATOM   3761  CB  ASN A 398      -5.542 -23.164  10.200  1.00 10.00      A   
ATOM   3762  CG  ASN A 398      -4.588 -22.713  11.293  1.00 10.00      A   
ATOM   3763  OD1 ASN A 398      -3.915 -23.530  11.924  1.00 10.00      A   
ATOM   3764  ND2 ASN A 398      -4.533 -21.412  11.529  1.00 10.00      A   
ATOM   3765 HD21 ASN A 398      -5.106 -20.819  10.995  1.00 10.00      A   
ATOM   3766 HD22 ASN A 398      -3.910 -21.093  12.212  1.00 10.00      A   
ATOM   3767  C   ASN A 398      -3.934 -22.368   8.441  1.00 10.00      A   
ATOM   3768  O   ASN A 398      -4.390 -21.227   8.339  1.00 10.00      A   
ATOM   3769  N   MET A 399      -2.669 -22.670   8.177  1.00 10.00      A   
ATOM   3770  HN  MET A 399      -2.367 -23.597   8.294  1.00 10.00      A   
ATOM   3771  CA  MET A 399      -1.712 -21.668   7.726  1.00 10.00      A   
ATOM   3772  CB  MET A 399      -0.296 -22.260   7.726  1.00 10.00      A   
ATOM   3773  CG  MET A 399       0.810 -21.280   7.363  1.00 10.00      A   
ATOM   3774  SD  MET A 399       2.434 -21.809   7.953  1.00 10.00      A   
ATOM   3775  CE  MET A 399       2.566 -23.430   7.196  1.00 10.00      A   
ATOM   3776  C   MET A 399      -2.091 -21.148   6.338  1.00 10.00      A   
ATOM   3777  O   MET A 399      -2.447 -21.926   5.449  1.00 10.00      A   
ATOM   3778  N   THR A 400      -2.029 -19.832   6.170  1.00 10.00      A   
ATOM   3779  HN  THR A 400      -1.739 -19.266   6.921  1.00 10.00      A   
ATOM   3780  CA  THR A 400      -2.375 -19.200   4.907  1.00 10.00      A   
ATOM   3781  CB  THR A 400      -3.452 -18.119   5.115  1.00 10.00      A   
ATOM   3782  OG1 THR A 400      -3.060 -17.268   6.204  1.00 10.00      A   
ATOM   3783  HG1 THR A 400      -3.787 -17.203   6.847  1.00 10.00      A   
ATOM   3784  CG2 THR A 400      -4.800 -18.749   5.432  1.00 10.00      A   
ATOM   3785  C   THR A 400      -1.150 -18.559   4.257  1.00 10.00      A   
ATOM   3786  O   THR A 400      -1.078 -18.427   3.034  1.00 10.00      A   
ATOM   3787  N   ARG A 401      -0.187 -18.160   5.077  1.00 10.00      A   
ATOM   3788  HN  ARG A 401      -0.292 -18.298   6.046  1.00 10.00      A   
ATOM   3789  CA  ARG A 401       1.026 -17.526   4.579  1.00 10.00      A   
ATOM   3790  CB  ARG A 401       0.991 -16.026   4.867  1.00 10.00      A   
ATOM   3791  CG  ARG A 401      -0.079 -15.270   4.097  1.00 10.00      A   
ATOM   3792  CD  ARG A 401      -0.676 -14.144   4.927  1.00 10.00      A   
ATOM   3793  NE  ARG A 401      -1.846 -14.577   5.697  1.00 10.00      A   
ATOM   3794  HE  ARG A 401      -1.879 -15.519   5.985  1.00 10.00      A   
ATOM   3795  CZ  ARG A 401      -2.866 -13.775   6.004  1.00 10.00      A   
ATOM   3796  NH1 ARG A 401      -2.867 -12.512   5.600  1.00 10.00      A   
ATOM   3797 HH11 ARG A 401      -3.661 -11.883   5.840  1.00 10.00      A   
ATOM   3798 HH12 ARG A 401      -2.068 -12.134   5.033  1.00 10.00      A   
ATOM   3799  NH2 ARG A 401      -3.885 -14.230   6.720  1.00 10.00      A   
ATOM   3800 HH21 ARG A 401      -4.680 -13.598   6.961  1.00 10.00      A   
ATOM   3801 HH22 ARG A 401      -3.898 -15.224   7.052  1.00 10.00      A   
ATOM   3802  C   ARG A 401       2.273 -18.152   5.196  1.00 10.00      A   
ATOM   3803  O   ARG A 401       2.452 -18.140   6.415  1.00 10.00      A   
ATOM   3804  N   PHE A 402       3.126 -18.705   4.348  1.00 10.00      A   
ATOM   3805  HN  PHE A 402       2.924 -18.687   3.385  1.00 10.00      A   
ATOM   3806  CA  PHE A 402       4.360 -19.338   4.797  1.00 10.00      A   
ATOM   3807  CB  PHE A 402       4.312 -20.850   4.552  1.00 10.00      A   
ATOM   3808  CG  PHE A 402       5.433 -21.621   5.199  1.00 10.00      A   
ATOM   3809  CD1 PHE A 402       5.691 -21.491   6.552  1.00 10.00      A   
ATOM   3810  CD2 PHE A 402       6.223 -22.483   4.452  1.00 10.00      A   
ATOM   3811  CE1 PHE A 402       6.714 -22.205   7.149  1.00 10.00      A   
ATOM   3812  CE2 PHE A 402       7.249 -23.198   5.042  1.00 10.00      A   
ATOM   3813  CZ  PHE A 402       7.493 -23.059   6.393  1.00 10.00      A   
ATOM   3814  C   PHE A 402       5.567 -18.724   4.094  1.00 10.00      A   
ATOM   3815  O   PHE A 402       5.892 -19.077   2.958  1.00 10.00      A   
ATOM   3816  N   ARG A 403       6.222 -17.798   4.775  1.00 10.00      A   
ATOM   3817  HN  ARG A 403       5.914 -17.567   5.682  1.00 10.00      A   
ATOM   3818  CA  ARG A 403       7.392 -17.127   4.232  1.00 10.00      A   
ATOM   3819  CB  ARG A 403       7.259 -15.607   4.383  1.00 10.00      A   
ATOM   3820  CG  ARG A 403       6.021 -15.011   3.724  1.00 10.00      A   
ATOM   3821  CD  ARG A 403       5.716 -13.616   4.258  1.00 10.00      A   
ATOM   3822  NE  ARG A 403       6.432 -12.566   3.532  1.00 10.00      A   
ATOM   3823  HE  ARG A 403       7.327 -12.789   3.169  1.00 10.00      A   
ATOM   3824  CZ  ARG A 403       5.943 -11.341   3.311  1.00 10.00      A   
ATOM   3825  NH1 ARG A 403       4.739 -11.009   3.757  1.00 10.00      A   
ATOM   3826 HH11 ARG A 403       4.161 -11.695   4.283  1.00 10.00      A   
ATOM   3827 HH12 ARG A 403       4.364 -10.050   3.577  1.00 10.00      A   
ATOM   3828  NH2 ARG A 403       6.671 -10.458   2.640  1.00 10.00      A   
ATOM   3829 HH21 ARG A 403       6.301  -9.489   2.449  1.00 10.00      A   
ATOM   3830 HH22 ARG A 403       7.616 -10.724   2.287  1.00 10.00      A   
ATOM   3831  C   ARG A 403       8.657 -17.623   4.931  1.00 10.00      A   
ATOM   3832  O   ARG A 403       9.095 -17.053   5.929  1.00 10.00      A   
ATOM   3833  N   LEU A 404       9.224 -18.703   4.420  1.00 10.00      A   
ATOM   3834  HN  LEU A 404       8.827 -19.126   3.629  1.00 10.00      A   
ATOM   3835  CA  LEU A 404      10.435 -19.272   4.993  1.00 10.00      A   
ATOM   3836  CB  LEU A 404      10.264 -20.779   5.206  1.00 10.00      A   
ATOM   3837  CG  LEU A 404      11.466 -21.521   5.803  1.00 10.00      A   
ATOM   3838  CD1 LEU A 404      11.685 -21.118   7.254  1.00 10.00      A   
ATOM   3839  CD2 LEU A 404      11.291 -23.026   5.677  1.00 10.00      A   
ATOM   3840  C   LEU A 404      11.616 -19.016   4.073  1.00 10.00      A   
ATOM   3841  O   LEU A 404      11.494 -19.137   2.852  1.00 10.00      A   
ATOM   3842  N   CYS A 405      12.755 -18.670   4.654  1.00 10.00      A   
ATOM   3843  HN  CYS A 405      12.798 -18.602   5.635  1.00 10.00      A   
ATOM   3844  CA  CYS A 405      13.950 -18.403   3.871  1.00 10.00      A   
ATOM   3845  CB  CYS A 405      14.004 -16.938   3.443  1.00 10.00      A   
ATOM   3846  SG  CYS A 405      15.296 -16.561   2.235  1.00 10.00      A   
ATOM   3847  HG  CYS A 405      16.345 -17.333   2.499  1.00 10.00      A   
ATOM   3848  C   CYS A 405      15.217 -18.778   4.626  1.00 10.00      A   
ATOM   3849  O   CYS A 405      15.382 -18.447   5.801  1.00 10.00      A   
ATOM   3850  N   ILE A 406      16.097 -19.493   3.947  1.00 10.00      A   
ATOM   3851  HN  ILE A 406      15.882 -19.764   3.030  1.00 10.00      A   
ATOM   3852  CA  ILE A 406      17.369 -19.896   4.526  1.00 10.00      A   
ATOM   3853  CB  ILE A 406      17.715 -21.366   4.186  1.00 10.00      A   
ATOM   3854  CG1 ILE A 406      16.524 -22.279   4.492  1.00 10.00      A   
ATOM   3855  CG2 ILE A 406      18.949 -21.824   4.956  1.00 10.00      A   
ATOM   3856  CD1 ILE A 406      16.699 -23.700   4.000  1.00 10.00      A   
ATOM   3857  C   ILE A 406      18.465 -18.984   3.986  1.00 10.00      A   
ATOM   3858  O   ILE A 406      18.431 -18.596   2.820  1.00 10.00      A   
ATOM   3859  N   ILE A 407      19.414 -18.621   4.841  1.00 10.00      A   
ATOM   3860  HN  ILE A 407      19.365 -18.937   5.770  1.00 10.00      A   
ATOM   3861  CA  ILE A 407      20.516 -17.751   4.441  1.00 10.00      A   
ATOM   3862  CB  ILE A 407      21.395 -17.369   5.651  1.00 10.00      A   
ATOM   3863  CG1 ILE A 407      20.544 -16.773   6.781  1.00 10.00      A   
ATOM   3864  CG2 ILE A 407      22.500 -16.405   5.244  1.00 10.00      A   
ATOM   3865  CD1 ILE A 407      19.781 -15.521   6.398  1.00 10.00      A   
ATOM   3866  C   ILE A 407      21.383 -18.426   3.379  1.00 10.00      A   
ATOM   3867  O   ILE A 407      21.707 -17.828   2.351  1.00 10.00      A   
ATOM   3868  N   GLU A 408      21.746 -19.677   3.631  1.00 10.00      A   
ATOM   3869  HN  GLU A 408      21.457 -20.100   4.463  1.00 10.00      A   
ATOM   3870  CA  GLU A 408      22.570 -20.433   2.704  1.00 10.00      A   
ATOM   3871  CB  GLU A 408      23.239 -21.605   3.423  1.00 10.00      A   
ATOM   3872  CG  GLU A 408      24.691 -21.824   3.033  1.00 10.00      A   
ATOM   3873  CD  GLU A 408      25.518 -20.560   3.151  1.00 10.00      A   
ATOM   3874  OE1 GLU A 408      25.467 -19.908   4.215  1.00 10.00      A   
ATOM   3875  OE2 GLU A 408      26.229 -20.217   2.181  1.00 10.00      A   
ATOM   3876  C   GLU A 408      21.735 -20.947   1.536  1.00 10.00      A   
ATOM   3877  O   GLU A 408      20.772 -21.696   1.728  1.00 10.00      A   
ATOM   3878  N   PRO A 409      22.094 -20.539   0.310  1.00 10.00      A   
ATOM   3879  CA  PRO A 409      21.387 -20.956  -0.904  1.00 10.00      A   
ATOM   3880  CB  PRO A 409      22.000 -20.078  -1.998  1.00 10.00      A   
ATOM   3881  CG  PRO A 409      23.351 -19.722  -1.481  1.00 10.00      A   
ATOM   3882  CD  PRO A 409      23.220 -19.636   0.014  1.00 10.00      A   
ATOM   3883  C   PRO A 409      21.614 -22.435  -1.217  1.00 10.00      A   
ATOM   3884  O   PRO A 409      22.734 -22.943  -1.101  1.00 10.00      A   
ATOM   3885  N   LYS A 410      20.537 -23.120  -1.594  1.00 10.00      A   
ATOM   3886  HN  LYS A 410      19.674 -22.651  -1.652  1.00 10.00      A   
ATOM   3887  CA  LYS A 410      20.584 -24.539  -1.936  1.00 10.00      A   
ATOM   3888  CB  LYS A 410      21.503 -24.795  -3.131  1.00 10.00      A   
ATOM   3889  CG  LYS A 410      21.049 -24.126  -4.415  1.00 10.00      A   
ATOM   3890  CD  LYS A 410      21.936 -24.528  -5.583  1.00 10.00      A   
ATOM   3891  CE  LYS A 410      21.623 -23.706  -6.823  1.00 10.00      A   
ATOM   3892  NZ  LYS A 410      22.494 -24.074  -7.970  1.00 10.00      A   
ATOM   3893  HZ1 LYS A 410      23.494 -24.035  -7.689  1.00 10.00      A   
ATOM   3894  HZ2 LYS A 410      22.344 -23.414  -8.759  1.00 10.00      A   
ATOM   3895  HZ3 LYS A 410      22.273 -25.037  -8.294  1.00 10.00      A   
ATOM   3896  C   LYS A 410      20.979 -25.418  -0.750  1.00 10.00      A   
ATOM   3897  O   LYS A 410      21.562 -26.491  -0.926  1.00 10.00      A   
ATOM   3898  N   ALA A 411      20.664 -24.959   0.456  1.00 10.00      A   
ATOM   3899  HN  ALA A 411      20.230 -24.082   0.538  1.00 10.00      A   
ATOM   3900  CA  ALA A 411      20.965 -25.723   1.660  1.00 10.00      A   
ATOM   3901  CB  ALA A 411      20.974 -24.817   2.881  1.00 10.00      A   
ATOM   3902  C   ALA A 411      19.945 -26.845   1.828  1.00 10.00      A   
ATOM   3903  O   ALA A 411      18.740 -26.592   1.884  1.00 10.00      A   
ATOM   3904  N   PRO A 412      20.410 -28.100   1.885  1.00 10.00      A   
ATOM   3905  CA  PRO A 412      19.537 -29.260   2.028  1.00 10.00      A   
ATOM   3906  CB  PRO A 412      20.363 -30.353   1.349  1.00 10.00      A   
ATOM   3907  CG  PRO A 412      21.780 -29.997   1.664  1.00 10.00      A   
ATOM   3908  CD  PRO A 412      21.832 -28.494   1.811  1.00 10.00      A   
ATOM   3909  C   PRO A 412      19.297 -29.630   3.487  1.00 10.00      A   
ATOM   3910  O   PRO A 412      19.677 -28.892   4.406  1.00 10.00      A   
ATOM   3911  N   ASP A 413      18.662 -30.777   3.684  1.00 10.00      A   
ATOM   3912  HN  ASP A 413      18.376 -31.301   2.901  1.00 10.00      A   
ATOM   3913  CA  ASP A 413      18.374 -31.293   5.015  1.00 10.00      A   
ATOM   3914  CB  ASP A 413      17.563 -32.585   4.886  1.00 10.00      A   
ATOM   3915  CG  ASP A 413      17.039 -33.107   6.203  1.00 10.00      A   
ATOM   3916  OD1 ASP A 413      17.836 -33.667   6.979  1.00 10.00      A   
ATOM   3917  OD2 ASP A 413      15.823 -32.989   6.451  1.00 10.00      A   
ATOM   3918  C   ASP A 413      19.689 -31.572   5.732  1.00 10.00      A   
ATOM   3919  O   ASP A 413      20.482 -32.398   5.282  1.00 10.00      A   
ATOM   3920  N   TYR A 414      19.915 -30.888   6.846  1.00 10.00      A   
ATOM   3921  HN  TYR A 414      19.232 -30.257   7.169  1.00 10.00      A   
ATOM   3922  CA  TYR A 414      21.160 -31.040   7.594  1.00 10.00      A   
ATOM   3923  CB  TYR A 414      21.402 -29.842   8.520  1.00 10.00      A   
ATOM   3924  CG  TYR A 414      20.599 -29.854   9.803  1.00 10.00      A   
ATOM   3925  CD1 TYR A 414      21.143 -30.357  10.975  1.00 10.00      A   
ATOM   3926  CD2 TYR A 414      19.303 -29.355   9.846  1.00 10.00      A   
ATOM   3927  CE1 TYR A 414      20.424 -30.365  12.152  1.00 10.00      A   
ATOM   3928  CE2 TYR A 414      18.574 -29.360  11.021  1.00 10.00      A   
ATOM   3929  CZ  TYR A 414      19.140 -29.868  12.171  1.00 10.00      A   
ATOM   3930  OH  TYR A 414      18.430 -29.867  13.350  1.00 10.00      A   
ATOM   3931  HH  TYR A 414      17.532 -29.522  13.189  1.00 10.00      A   
ATOM   3932  C   TYR A 414      21.278 -32.367   8.349  1.00 10.00      A   
ATOM   3933  O   TYR A 414      22.301 -32.636   8.982  1.00 10.00      A   
ATOM   3934  N   LEU A 415      20.251 -33.197   8.284  1.00 10.00      A   
ATOM   3935  HN  LEU A 415      19.454 -32.948   7.761  1.00 10.00      A   
ATOM   3936  CA  LEU A 415      20.286 -34.481   8.968  1.00 10.00      A   
ATOM   3937  CB  LEU A 415      19.055 -34.671   9.861  1.00 10.00      A   
ATOM   3938  CG  LEU A 415      19.034 -33.866  11.161  1.00 10.00      A   
ATOM   3939  CD1 LEU A 415      17.758 -34.150  11.938  1.00 10.00      A   
ATOM   3940  CD2 LEU A 415      20.259 -34.179  12.007  1.00 10.00      A   
ATOM   3941  C   LEU A 415      20.420 -35.639   7.987  1.00 10.00      A   
ATOM   3942  O   LEU A 415      21.277 -36.503   8.152  1.00 10.00      A   
ATOM   3943  N   THR A 416      19.592 -35.641   6.955  1.00 10.00      A   
ATOM   3944  HN  THR A 416      18.945 -34.899   6.856  1.00 10.00      A   
ATOM   3945  CA  THR A 416      19.606 -36.715   5.973  1.00 10.00      A   
ATOM   3946  CB  THR A 416      18.173 -37.143   5.598  1.00 10.00      A   
ATOM   3947  OG1 THR A 416      17.379 -35.983   5.319  1.00 10.00      A   
ATOM   3948  HG1 THR A 416      17.368 -35.404   6.094  1.00 10.00      A   
ATOM   3949  CG2 THR A 416      17.534 -37.910   6.746  1.00 10.00      A   
ATOM   3950  C   THR A 416      20.403 -36.366   4.716  1.00 10.00      A   
ATOM   3951  O   THR A 416      20.650 -37.234   3.878  1.00 10.00      A   
ATOM   3952  N   LEU A 417      20.809 -35.097   4.600  1.00 10.00      A   
ATOM   3953  HN  LEU A 417      20.575 -34.457   5.307  1.00 10.00      A   
ATOM   3954  CA  LEU A 417      21.583 -34.619   3.449  1.00 10.00      A   
ATOM   3955  CB  LEU A 417      22.948 -35.311   3.371  1.00 10.00      A   
ATOM   3956  CG  LEU A 417      23.852 -35.151   4.597  1.00 10.00      A   
ATOM   3957  CD1 LEU A 417      25.116 -35.987   4.451  1.00 10.00      A   
ATOM   3958  CD2 LEU A 417      24.201 -33.687   4.816  1.00 10.00      A   
ATOM   3959  C   LEU A 417      20.809 -34.805   2.148  1.00 10.00      A   
ATOM   3960  O   LEU A 417      21.348 -35.285   1.149  1.00 10.00      A   
ATOM   3961  N   GLU A 418      19.541 -34.418   2.166  1.00 10.00      A   
ATOM   3962  HN  GLU A 418      19.174 -34.036   2.989  1.00 10.00      A   
ATOM   3963  CA  GLU A 418      18.678 -34.545   0.998  1.00 10.00      A   
ATOM   3964  CB  GLU A 418      17.749 -35.751   1.162  1.00 10.00      A   
ATOM   3965  CG  GLU A 418      18.429 -37.086   0.908  1.00 10.00      A   
ATOM   3966  CD  GLU A 418      17.499 -38.261   1.111  1.00 10.00      A   
ATOM   3967  OE1 GLU A 418      16.622 -38.481   0.254  1.00 10.00      A   
ATOM   3968  OE2 GLU A 418      17.642 -38.973   2.130  1.00 10.00      A   
ATOM   3969  C   GLU A 418      17.866 -33.271   0.768  1.00 10.00      A   
ATOM   3970  O   GLU A 418      17.746 -32.436   1.665  1.00 10.00      A   
ATOM   3971  N   PRO A 419      17.327 -33.095  -0.453  1.00 10.00      A   
ATOM   3972  CA  PRO A 419      16.510 -31.925  -0.807  1.00 10.00      A   
ATOM   3973  CB  PRO A 419      16.044 -32.232  -2.234  1.00 10.00      A   
ATOM   3974  CG  PRO A 419      17.060 -33.178  -2.767  1.00 10.00      A   
ATOM   3975  CD  PRO A 419      17.494 -34.012  -1.597  1.00 10.00      A   
ATOM   3976  C   PRO A 419      15.302 -31.770   0.114  1.00 10.00      A   
ATOM   3977  O   PRO A 419      14.872 -32.731   0.757  1.00 10.00      A   
ATOM   3978  N   LEU A 420      14.750 -30.564   0.156  1.00 10.00      A   
ATOM   3979  HN  LEU A 420      15.119 -29.853  -0.416  1.00 10.00      A   
ATOM   3980  CA  LEU A 420      13.602 -30.264   1.008  1.00 10.00      A   
ATOM   3981  CB  LEU A 420      13.758 -28.872   1.630  1.00 10.00      A   
ATOM   3982  CG  LEU A 420      15.035 -28.626   2.439  1.00 10.00      A   
ATOM   3983  CD1 LEU A 420      15.235 -27.135   2.667  1.00 10.00      A   
ATOM   3984  CD2 LEU A 420      14.980 -29.367   3.768  1.00 10.00      A   
ATOM   3985  C   LEU A 420      12.302 -30.330   0.213  1.00 10.00      A   
ATOM   3986  O   LEU A 420      11.285 -29.753   0.612  1.00 10.00      A   
ATOM   3987  N   ASP A 421      12.347 -31.033  -0.909  1.00 10.00      A   
ATOM   3988  HN  ASP A 421      13.191 -31.461  -1.164  1.00 10.00      A   
ATOM   3989  CA  ASP A 421      11.190 -31.181  -1.788  1.00 10.00      A   
ATOM   3990  CB  ASP A 421      11.538 -32.053  -2.997  1.00 10.00      A   
ATOM   3991  CG  ASP A 421      12.385 -31.333  -4.026  1.00 10.00      A   
ATOM   3992  OD1 ASP A 421      11.894 -31.098  -5.149  1.00 10.00      A   
ATOM   3993  OD2 ASP A 421      13.550 -31.011  -3.731  1.00 10.00      A   
ATOM   3994  C   ASP A 421       9.981 -31.754  -1.058  1.00 10.00      A   
ATOM   3995  O   ASP A 421       8.885 -31.191  -1.118  1.00 10.00      A   
ATOM   3996  N   ILE A 422      10.178 -32.871  -0.368  1.00 10.00      A   
ATOM   3997  HN  ILE A 422      11.072 -33.285  -0.366  1.00 10.00      A   
ATOM   3998  CA  ILE A 422       9.091 -33.503   0.372  1.00 10.00      A   
ATOM   3999  CB  ILE A 422       9.444 -34.923   0.861  1.00 10.00      A   
ATOM   4000  CG1 ILE A 422      10.767 -34.933   1.637  1.00 10.00      A   
ATOM   4001  CG2 ILE A 422       9.488 -35.889  -0.313  1.00 10.00      A   
ATOM   4002  CD1 ILE A 422      11.105 -36.271   2.258  1.00 10.00      A   
ATOM   4003  C   ILE A 422       8.626 -32.641   1.544  1.00 10.00      A   
ATOM   4004  O   ILE A 422       7.446 -32.645   1.897  1.00 10.00      A   
ATOM   4005  N   GLY A 423       9.556 -31.897   2.134  1.00 10.00      A   
ATOM   4006  HN  GLY A 423      10.482 -31.938   1.808  1.00 10.00      A   
ATOM   4007  CA  GLY A 423       9.222 -31.036   3.248  1.00 10.00      A   
ATOM   4008  C   GLY A 423       8.224 -29.966   2.858  1.00 10.00      A   
ATOM   4009  O   GLY A 423       7.190 -29.802   3.505  1.00 10.00      A   
ATOM   4010  N   PHE A 424       8.522 -29.243   1.788  1.00 10.00      A   
ATOM   4011  HN  PHE A 424       9.361 -29.420   1.301  1.00 10.00      A   
ATOM   4012  CA  PHE A 424       7.631 -28.190   1.317  1.00 10.00      A   
ATOM   4013  CB  PHE A 424       8.341 -27.258   0.336  1.00 10.00      A   
ATOM   4014  CG  PHE A 424       9.192 -26.213   0.995  1.00 10.00      A   
ATOM   4015  CD1 PHE A 424      10.573 -26.279   0.926  1.00 10.00      A   
ATOM   4016  CD2 PHE A 424       8.611 -25.159   1.683  1.00 10.00      A   
ATOM   4017  CE1 PHE A 424      11.362 -25.317   1.525  1.00 10.00      A   
ATOM   4018  CE2 PHE A 424       9.391 -24.193   2.286  1.00 10.00      A   
ATOM   4019  CZ  PHE A 424      10.770 -24.273   2.207  1.00 10.00      A   
ATOM   4020  C   PHE A 424       6.383 -28.786   0.680  1.00 10.00      A   
ATOM   4021  O   PHE A 424       5.329 -28.151   0.641  1.00 10.00      A   
ATOM   4022  N   GLY A 425       6.513 -30.010   0.176  1.00 10.00      A   
ATOM   4023  HN  GLY A 425       7.389 -30.451   0.207  1.00 10.00      A   
ATOM   4024  CA  GLY A 425       5.389 -30.687  -0.438  1.00 10.00      A   
ATOM   4025  C   GLY A 425       4.277 -30.936   0.556  1.00 10.00      A   
ATOM   4026  O   GLY A 425       3.098 -30.859   0.218  1.00 10.00      A   
ATOM   4027  N   ALA A 426       4.657 -31.227   1.792  1.00 10.00      A   
ATOM   4028  HN  ALA A 426       5.615 -31.287   1.995  1.00 10.00      A   
ATOM   4029  CA  ALA A 426       3.689 -31.471   2.852  1.00 10.00      A   
ATOM   4030  CB  ALA A 426       4.375 -32.092   4.056  1.00 10.00      A   
ATOM   4031  C   ALA A 426       3.001 -30.171   3.251  1.00 10.00      A   
ATOM   4032  O   ALA A 426       1.853 -30.173   3.698  1.00 10.00      A   
ATOM   4033  N   ILE A 427       3.709 -29.062   3.071  1.00 10.00      A   
ATOM   4034  HN  ILE A 427       4.611 -29.131   2.697  1.00 10.00      A   
ATOM   4035  CA  ILE A 427       3.179 -27.747   3.407  1.00 10.00      A   
ATOM   4036  CB  ILE A 427       4.242 -26.637   3.210  1.00 10.00      A   
ATOM   4037  CG1 ILE A 427       5.504 -26.927   4.037  1.00 10.00      A   
ATOM   4038  CG2 ILE A 427       3.673 -25.264   3.555  1.00 10.00      A   
ATOM   4039  CD1 ILE A 427       5.313 -26.818   5.537  1.00 10.00      A   
ATOM   4040  C   ILE A 427       1.953 -27.436   2.551  1.00 10.00      A   
ATOM   4041  O   ILE A 427       0.883 -27.123   3.073  1.00 10.00      A   
ATOM   4042  N   VAL A 428       2.105 -27.552   1.236  1.00 10.00      A   
ATOM   4043  HN  VAL A 428       2.978 -27.824   0.874  1.00 10.00      A   
ATOM   4044  CA  VAL A 428       1.003 -27.280   0.314  1.00 10.00      A   
ATOM   4045  CB  VAL A 428       1.482 -27.111  -1.147  1.00 10.00      A   
ATOM   4046  CG1 VAL A 428       2.319 -25.850  -1.293  1.00 10.00      A   
ATOM   4047  CG2 VAL A 428       2.268 -28.331  -1.610  1.00 10.00      A   
ATOM   4048  C   VAL A 428      -0.070 -28.367   0.384  1.00 10.00      A   
ATOM   4049  O   VAL A 428      -1.213 -28.147  -0.009  1.00 10.00      A   
ATOM   4050  N   GLU A 429       0.307 -29.539   0.887  1.00 10.00      A   
ATOM   4051  HN  GLU A 429       1.236 -29.656   1.176  1.00 10.00      A   
ATOM   4052  CA  GLU A 429      -0.620 -30.658   1.012  1.00 10.00      A   
ATOM   4053  CB  GLU A 429       0.153 -31.968   1.200  1.00 10.00      A   
ATOM   4054  CG  GLU A 429      -0.549 -33.210   0.661  1.00 10.00      A   
ATOM   4055  CD  GLU A 429      -1.172 -34.058   1.750  1.00 10.00      A   
ATOM   4056  OE1 GLU A 429      -0.427 -34.749   2.474  1.00 10.00      A   
ATOM   4057  OE2 GLU A 429      -2.414 -34.042   1.886  1.00 10.00      A   
ATOM   4058  C   GLU A 429      -1.578 -30.437   2.179  1.00 10.00      A   
ATOM   4059  O   GLU A 429      -2.793 -30.580   2.034  1.00 10.00      A   
ATOM   4060  N   HIS A 430      -1.027 -30.069   3.331  1.00 10.00      A   
ATOM   4061  HN  HIS A 430      -0.053 -29.948   3.379  1.00 10.00      A   
ATOM   4062  CA  HIS A 430      -1.832 -29.844   4.528  1.00 10.00      A   
ATOM   4063  CB  HIS A 430      -1.014 -30.069   5.803  1.00 10.00      A   
ATOM   4064  CG  HIS A 430      -0.866 -31.514   6.176  1.00 10.00      A   
ATOM   4065  ND1 HIS A 430      -1.720 -32.115   7.072  1.00 10.00      A   
ATOM   4066  CD2 HIS A 430       0.034 -32.429   5.735  1.00 10.00      A   
ATOM   4067  CE1 HIS A 430      -1.327 -33.375   7.156  1.00 10.00      A   
ATOM   4068  NE2 HIS A 430      -0.272 -33.608   6.366  1.00 10.00      A   
ATOM   4069  HE2 HIS A 430       0.192 -34.469   6.247  1.00 10.00      A   
ATOM   4070  C   HIS A 430      -2.490 -28.466   4.537  1.00 10.00      A   
ATOM   4071  O   HIS A 430      -3.674 -28.342   4.858  1.00 10.00      A   
ATOM   4072  N   CYS A 431      -1.727 -27.438   4.185  1.00 10.00      A   
ATOM   4073  HN  CYS A 431      -0.793 -27.598   3.926  1.00 10.00      A   
ATOM   4074  CA  CYS A 431      -2.248 -26.076   4.157  1.00 10.00      A   
ATOM   4075  CB  CYS A 431      -1.120 -25.059   4.339  1.00 10.00      A   
ATOM   4076  SG  CYS A 431      -0.062 -25.374   5.772  1.00 10.00      A   
ATOM   4077  HG  CYS A 431      -0.093 -26.675   6.027  1.00 10.00      A   
ATOM   4078  C   CYS A 431      -2.998 -25.822   2.854  1.00 10.00      A   
ATOM   4079  O   CYS A 431      -2.402 -25.476   1.833  1.00 10.00      A   
ATOM   4080  N   LYS A 432      -4.309 -26.003   2.901  1.00 10.00      A   
ATOM   4081  HN  LYS A 432      -4.719 -26.274   3.751  1.00 10.00      A   
ATOM   4082  CA  LYS A 432      -5.162 -25.825   1.732  1.00 10.00      A   
ATOM   4083  CB  LYS A 432      -6.488 -26.558   1.931  1.00 10.00      A   
ATOM   4084  CG  LYS A 432      -6.370 -28.074   1.954  1.00 10.00      A   
ATOM   4085  CD  LYS A 432      -5.950 -28.623   0.599  1.00 10.00      A   
ATOM   4086  CE  LYS A 432      -6.320 -30.093   0.460  1.00 10.00      A   
ATOM   4087  NZ  LYS A 432      -7.783 -30.319   0.626  1.00 10.00      A   
ATOM   4088  HZ1 LYS A 432      -8.051 -31.244   0.235  1.00 10.00      A   
ATOM   4089  HZ2 LYS A 432      -8.323 -29.580   0.132  1.00 10.00      A   
ATOM   4090  HZ3 LYS A 432      -8.036 -30.301   1.632  1.00 10.00      A   
ATOM   4091  C   LYS A 432      -5.420 -24.355   1.412  1.00 10.00      A   
ATOM   4092  O   LYS A 432      -5.862 -24.023   0.312  1.00 10.00      A   
ATOM   4093  N   ASP A 433      -5.161 -23.478   2.365  1.00 10.00      A   
ATOM   4094  HN  ASP A 433      -4.822 -23.791   3.231  1.00 10.00      A   
ATOM   4095  CA  ASP A 433      -5.380 -22.053   2.154  1.00 10.00      A   
ATOM   4096  CB  ASP A 433      -6.269 -21.456   3.239  1.00 10.00      A   
ATOM   4097  CG  ASP A 433      -7.702 -21.295   2.784  1.00 10.00      A   
ATOM   4098  OD1 ASP A 433      -8.492 -22.250   2.951  1.00 10.00      A   
ATOM   4099  OD2 ASP A 433      -8.053 -20.212   2.271  1.00 10.00      A   
ATOM   4100  C   ASP A 433      -4.067 -21.295   2.062  1.00 10.00      A   
ATOM   4101  O   ASP A 433      -4.007 -20.096   2.327  1.00 10.00      A   
ATOM   4102  N   LEU A 434      -3.019 -22.004   1.673  1.00 10.00      A   
ATOM   4103  HN  LEU A 434      -3.137 -22.952   1.465  1.00 10.00      A   
ATOM   4104  CA  LEU A 434      -1.708 -21.403   1.532  1.00 10.00      A   
ATOM   4105  CB  LEU A 434      -0.635 -22.488   1.420  1.00 10.00      A   
ATOM   4106  CG  LEU A 434       0.806 -22.029   1.639  1.00 10.00      A   
ATOM   4107  CD1 LEU A 434       1.024 -21.603   3.084  1.00 10.00      A   
ATOM   4108  CD2 LEU A 434       1.778 -23.125   1.242  1.00 10.00      A   
ATOM   4109  C   LEU A 434      -1.689 -20.509   0.299  1.00 10.00      A   
ATOM   4110  O   LEU A 434      -1.660 -20.997  -0.831  1.00 10.00      A   
ATOM   4111  N   ARG A 435      -1.729 -19.204   0.529  1.00 10.00      A   
ATOM   4112  HN  ARG A 435      -1.751 -18.887   1.461  1.00 10.00      A   
ATOM   4113  CA  ARG A 435      -1.735 -18.230  -0.555  1.00 10.00      A   
ATOM   4114  CB  ARG A 435      -2.575 -17.006  -0.185  1.00 10.00      A   
ATOM   4115  CG  ARG A 435      -3.776 -17.299   0.697  1.00 10.00      A   
ATOM   4116  CD  ARG A 435      -4.577 -16.037   0.973  1.00 10.00      A   
ATOM   4117  NE  ARG A 435      -3.723 -14.918   1.378  1.00 10.00      A   
ATOM   4118  HE  ARG A 435      -2.908 -14.754   0.846  1.00 10.00      A   
ATOM   4119  CZ  ARG A 435      -3.977 -14.111   2.404  1.00 10.00      A   
ATOM   4120  NH1 ARG A 435      -5.066 -14.292   3.145  1.00 10.00      A   
ATOM   4121 HH11 ARG A 435      -5.733 -15.060   2.923  1.00 10.00      A   
ATOM   4122 HH12 ARG A 435      -5.258 -13.662   3.951  1.00 10.00      A   
ATOM   4123  NH2 ARG A 435      -3.154 -13.104   2.673  1.00 10.00      A   
ATOM   4124 HH21 ARG A 435      -3.340 -12.463   3.476  1.00 10.00      A   
ATOM   4125 HH22 ARG A 435      -2.306 -12.930   2.078  1.00 10.00      A   
ATOM   4126  C   ARG A 435      -0.326 -17.783  -0.911  1.00 10.00      A   
ATOM   4127  O   ARG A 435       0.084 -17.853  -2.065  1.00 10.00      A   
ATOM   4128  N   ARG A 436       0.411 -17.325   0.088  1.00 10.00      A   
ATOM   4129  HN  ARG A 436       0.036 -17.314   0.988  1.00 10.00      A   
ATOM   4130  CA  ARG A 436       1.770 -16.852  -0.119  1.00 10.00      A   
ATOM   4131  CB  ARG A 436       1.990 -15.520   0.602  1.00 10.00      A   
ATOM   4132  CG  ARG A 436       3.304 -14.832   0.257  1.00 10.00      A   
ATOM   4133  CD  ARG A 436       3.378 -13.451   0.893  1.00 10.00      A   
ATOM   4134  NE  ARG A 436       4.622 -12.753   0.578  1.00 10.00      A   
ATOM   4135  HE  ARG A 436       5.471 -13.241   0.725  1.00 10.00      A   
ATOM   4136  CZ  ARG A 436       4.685 -11.499   0.124  1.00 10.00      A   
ATOM   4137  NH1 ARG A 436       3.579 -10.794  -0.069  1.00 10.00      A   
ATOM   4138 HH11 ARG A 436       3.645  -9.815  -0.429  1.00 10.00      A   
ATOM   4139 HH12 ARG A 436       2.644 -11.211   0.132  1.00 10.00      A   
ATOM   4140  NH2 ARG A 436       5.861 -10.953  -0.136  1.00 10.00      A   
ATOM   4141 HH21 ARG A 436       6.737 -11.507   0.014  1.00 10.00      A   
ATOM   4142 HH22 ARG A 436       5.918  -9.966  -0.483  1.00 10.00      A   
ATOM   4143  C   ARG A 436       2.776 -17.883   0.367  1.00 10.00      A   
ATOM   4144  O   ARG A 436       2.759 -18.281   1.535  1.00 10.00      A   
ATOM   4145  N   LEU A 437       3.644 -18.317  -0.532  1.00 10.00      A   
ATOM   4146  HN  LEU A 437       3.600 -17.964  -1.451  1.00 10.00      A   
ATOM   4147  CA  LEU A 437       4.656 -19.306  -0.200  1.00 10.00      A   
ATOM   4148  CB  LEU A 437       4.261 -20.682  -0.752  1.00 10.00      A   
ATOM   4149  CG  LEU A 437       5.283 -21.810  -0.572  1.00 10.00      A   
ATOM   4150  CD1 LEU A 437       5.466 -22.151   0.899  1.00 10.00      A   
ATOM   4151  CD2 LEU A 437       4.870 -23.041  -1.361  1.00 10.00      A   
ATOM   4152  C   LEU A 437       6.021 -18.896  -0.738  1.00 10.00      A   
ATOM   4153  O   LEU A 437       6.159 -18.550  -1.916  1.00 10.00      A   
ATOM   4154  N   SER A 438       7.015 -18.911   0.135  1.00 10.00      A   
ATOM   4155  HN  SER A 438       6.828 -19.149   1.068  1.00 10.00      A   
ATOM   4156  CA  SER A 438       8.374 -18.572  -0.244  1.00 10.00      A   
ATOM   4157  CB  SER A 438       8.919 -17.484   0.678  1.00 10.00      A   
ATOM   4158  OG  SER A 438       7.909 -16.541   0.996  1.00 10.00      A   
ATOM   4159  HG  SER A 438       7.943 -15.810   0.371  1.00 10.00      A   
ATOM   4160  C   SER A 438       9.251 -19.821  -0.181  1.00 10.00      A   
ATOM   4161  O   SER A 438       9.271 -20.523   0.833  1.00 10.00      A   
ATOM   4162  N   LEU A 439       9.968 -20.102  -1.266  1.00 10.00      A   
ATOM   4163  HN  LEU A 439       9.924 -19.502  -2.045  1.00 10.00      A   
ATOM   4164  CA  LEU A 439      10.824 -21.280  -1.326  1.00 10.00      A   
ATOM   4165  CB  LEU A 439      10.635 -22.012  -2.657  1.00 10.00      A   
ATOM   4166  CG  LEU A 439       9.238 -22.578  -2.930  1.00 10.00      A   
ATOM   4167  CD1 LEU A 439       9.155 -23.131  -4.344  1.00 10.00      A   
ATOM   4168  CD2 LEU A 439       8.885 -23.656  -1.916  1.00 10.00      A   
ATOM   4169  C   LEU A 439      12.294 -20.927  -1.130  1.00 10.00      A   
ATOM   4170  O   LEU A 439      12.763 -19.883  -1.590  1.00 10.00      A   
ATOM   4171  N   SER A 440      13.011 -21.803  -0.438  1.00 10.00      A   
ATOM   4172  HN  SER A 440      12.572 -22.603  -0.082  1.00 10.00      A   
ATOM   4173  CA  SER A 440      14.428 -21.616  -0.178  1.00 10.00      A   
ATOM   4174  CB  SER A 440      14.642 -20.592   0.939  1.00 10.00      A   
ATOM   4175  OG  SER A 440      13.792 -20.843   2.043  1.00 10.00      A   
ATOM   4176  HG  SER A 440      12.931 -20.443   1.880  1.00 10.00      A   
ATOM   4177  C   SER A 440      15.069 -22.950   0.188  1.00 10.00      A   
ATOM   4178  O   SER A 440      14.398 -23.843   0.705  1.00 10.00      A   
ATOM   4179  N   GLY A 441      16.354 -23.087  -0.102  1.00 10.00      A   
ATOM   4180  HN  GLY A 441      16.828 -22.349  -0.545  1.00 10.00      A   
ATOM   4181  CA  GLY A 441      17.058 -24.320   0.202  1.00 10.00      A   
ATOM   4182  C   GLY A 441      17.241 -25.180  -1.032  1.00 10.00      A   
ATOM   4183  O   GLY A 441      17.023 -24.717  -2.151  1.00 10.00      A   
ATOM   4184  N   LEU A 442      17.659 -26.423  -0.840  1.00 10.00      A   
ATOM   4185  HN  LEU A 442      17.835 -26.736   0.075  1.00 10.00      A   
ATOM   4186  CA  LEU A 442      17.859 -27.332  -1.961  1.00 10.00      A   
ATOM   4187  CB  LEU A 442      18.848 -28.440  -1.604  1.00 10.00      A   
ATOM   4188  CG  LEU A 442      19.307 -29.328  -2.765  1.00 10.00      A   
ATOM   4189  CD1 LEU A 442      20.174 -28.544  -3.739  1.00 10.00      A   
ATOM   4190  CD2 LEU A 442      20.046 -30.553  -2.248  1.00 10.00      A   
ATOM   4191  C   LEU A 442      16.531 -27.934  -2.399  1.00 10.00      A   
ATOM   4192  O   LEU A 442      15.976 -28.805  -1.722  1.00 10.00      A   
ATOM   4193  N   LEU A 443      16.027 -27.458  -3.524  1.00 10.00      A   
ATOM   4194  HN  LEU A 443      16.519 -26.767  -4.013  1.00 10.00      A   
ATOM   4195  CA  LEU A 443      14.762 -27.932  -4.056  1.00 10.00      A   
ATOM   4196  CB  LEU A 443      13.698 -26.840  -3.910  1.00 10.00      A   
ATOM   4197  CG  LEU A 443      13.380 -26.398  -2.482  1.00 10.00      A   
ATOM   4198  CD1 LEU A 443      12.615 -25.084  -2.480  1.00 10.00      A   
ATOM   4199  CD2 LEU A 443      12.597 -27.476  -1.758  1.00 10.00      A   
ATOM   4200  C   LEU A 443      14.899 -28.308  -5.521  1.00 10.00      A   
ATOM   4201  O   LEU A 443      15.478 -27.555  -6.312  1.00 10.00      A   
ATOM   4202  N   THR A 444      14.377 -29.472  -5.876  1.00 10.00      A   
ATOM   4203  HN  THR A 444      13.945 -30.037  -5.188  1.00 10.00      A   
ATOM   4204  CA  THR A 444      14.424 -29.939  -7.251  1.00 10.00      A   
ATOM   4205  CB  THR A 444      14.725 -31.455  -7.334  1.00 10.00      A   
ATOM   4206  OG1 THR A 444      13.713 -32.215  -6.649  1.00 10.00      A   
ATOM   4207  HG1 THR A 444      13.213 -31.633  -6.046  1.00 10.00      A   
ATOM   4208  CG2 THR A 444      16.085 -31.765  -6.723  1.00 10.00      A   
ATOM   4209  C   THR A 444      13.105 -29.613  -7.954  1.00 10.00      A   
ATOM   4210  O   THR A 444      12.454 -28.622  -7.627  1.00 10.00      A   
ATOM   4211  N   ASP A 445      12.710 -30.440  -8.911  1.00 10.00      A   
ATOM   4212  HN  ASP A 445      13.268 -31.214  -9.137  1.00 10.00      A   
ATOM   4213  CA  ASP A 445      11.468 -30.221  -9.643  1.00 10.00      A   
ATOM   4214  CB  ASP A 445      11.598 -30.714 -11.087  1.00 10.00      A   
ATOM   4215  CG  ASP A 445      12.447 -29.814 -11.965  1.00 10.00      A   
ATOM   4216  OD1 ASP A 445      12.021 -29.504 -13.095  1.00 10.00      A   
ATOM   4217  OD2 ASP A 445      13.556 -29.430 -11.541  1.00 10.00      A   
ATOM   4218  C   ASP A 445      10.306 -30.935  -8.964  1.00 10.00      A   
ATOM   4219  O   ASP A 445       9.139 -30.675  -9.268  1.00 10.00      A   
ATOM   4220  N   LYS A 446      10.625 -31.814  -8.018  1.00 10.00      A   
ATOM   4221  HN  LYS A 446      11.571 -31.940  -7.781  1.00 10.00      A   
ATOM   4222  CA  LYS A 446       9.604 -32.580  -7.313  1.00 10.00      A   
ATOM   4223  CB  LYS A 446      10.218 -33.716  -6.499  1.00 10.00      A   
ATOM   4224  CG  LYS A 446       9.367 -34.974  -6.475  1.00 10.00      A   
ATOM   4225  CD  LYS A 446       9.045 -35.443  -7.887  1.00 10.00      A   
ATOM   4226  CE  LYS A 446       8.132 -36.657  -7.877  1.00 10.00      A   
ATOM   4227  NZ  LYS A 446       7.674 -37.020  -9.247  1.00 10.00      A   
ATOM   4228  HZ1 LYS A 446       8.493 -37.234  -9.853  1.00 10.00      A   
ATOM   4229  HZ2 LYS A 446       7.138 -36.227  -9.672  1.00 10.00      A   
ATOM   4230  HZ3 LYS A 446       7.055 -37.852  -9.209  1.00 10.00      A   
ATOM   4231  C   LYS A 446       8.722 -31.694  -6.446  1.00 10.00      A   
ATOM   4232  O   LYS A 446       7.503 -31.854  -6.431  1.00 10.00      A   
ATOM   4233  N   VAL A 447       9.338 -30.765  -5.729  1.00 10.00      A   
ATOM   4234  HN  VAL A 447      10.327 -30.716  -5.755  1.00 10.00      A   
ATOM   4235  CA  VAL A 447       8.595 -29.841  -4.879  1.00 10.00      A   
ATOM   4236  CB  VAL A 447       9.524 -28.902  -4.068  1.00 10.00      A   
ATOM   4237  CG1 VAL A 447      10.414 -28.066  -4.977  1.00 10.00      A   
ATOM   4238  CG2 VAL A 447       8.720 -28.013  -3.130  1.00 10.00      A   
ATOM   4239  C   VAL A 447       7.621 -29.019  -5.719  1.00 10.00      A   
ATOM   4240  O   VAL A 447       6.488 -28.756  -5.311  1.00 10.00      A   
ATOM   4241  N   PHE A 448       8.058 -28.651  -6.913  1.00 10.00      A   
ATOM   4242  HN  PHE A 448       8.962 -28.916  -7.195  1.00 10.00      A   
ATOM   4243  CA  PHE A 448       7.230 -27.871  -7.816  1.00 10.00      A   
ATOM   4244  CB  PHE A 448       8.055 -27.346  -8.984  1.00 10.00      A   
ATOM   4245  CG  PHE A 448       9.010 -26.253  -8.600  1.00 10.00      A   
ATOM   4246  CD1 PHE A 448      10.358 -26.521  -8.430  1.00 10.00      A   
ATOM   4247  CD2 PHE A 448       8.560 -24.957  -8.407  1.00 10.00      A   
ATOM   4248  CE1 PHE A 448      11.239 -25.519  -8.074  1.00 10.00      A   
ATOM   4249  CE2 PHE A 448       9.435 -23.950  -8.051  1.00 10.00      A   
ATOM   4250  CZ  PHE A 448      10.777 -24.233  -7.885  1.00 10.00      A   
ATOM   4251  C   PHE A 448       6.061 -28.702  -8.316  1.00 10.00      A   
ATOM   4252  O   PHE A 448       4.969 -28.182  -8.547  1.00 10.00      A   
ATOM   4253  N   GLU A 449       6.304 -29.995  -8.492  1.00 10.00      A   
ATOM   4254  HN  GLU A 449       7.210 -30.335  -8.335  1.00 10.00      A   
ATOM   4255  CA  GLU A 449       5.266 -30.917  -8.928  1.00 10.00      A   
ATOM   4256  CB  GLU A 449       5.850 -32.307  -9.176  1.00 10.00      A   
ATOM   4257  CG  GLU A 449       4.826 -33.332  -9.632  1.00 10.00      A   
ATOM   4258  CD  GLU A 449       5.377 -34.738  -9.619  1.00 10.00      A   
ATOM   4259  OE1 GLU A 449       6.331 -35.016 -10.375  1.00 10.00      A   
ATOM   4260  OE2 GLU A 449       4.863 -35.577  -8.853  1.00 10.00      A   
ATOM   4261  C   GLU A 449       4.182 -30.987  -7.861  1.00 10.00      A   
ATOM   4262  O   GLU A 449       2.989 -30.936  -8.161  1.00 10.00      A   
ATOM   4263  N   TYR A 450       4.618 -31.085  -6.605  1.00 10.00      A   
ATOM   4264  HN  TYR A 450       5.583 -31.134  -6.439  1.00 10.00      A   
ATOM   4265  CA  TYR A 450       3.702 -31.133  -5.475  1.00 10.00      A   
ATOM   4266  CB  TYR A 450       4.476 -31.290  -4.158  1.00 10.00      A   
ATOM   4267  CG  TYR A 450       5.202 -32.611  -3.996  1.00 10.00      A   
ATOM   4268  CD1 TYR A 450       6.279 -32.726  -3.127  1.00 10.00      A   
ATOM   4269  CD2 TYR A 450       4.812 -33.741  -4.703  1.00 10.00      A   
ATOM   4270  CE1 TYR A 450       6.945 -33.925  -2.964  1.00 10.00      A   
ATOM   4271  CE2 TYR A 450       5.473 -34.944  -4.549  1.00 10.00      A   
ATOM   4272  CZ  TYR A 450       6.537 -35.033  -3.679  1.00 10.00      A   
ATOM   4273  OH  TYR A 450       7.189 -36.239  -3.517  1.00 10.00      A   
ATOM   4274  HH  TYR A 450       7.090 -36.538  -2.600  1.00 10.00      A   
ATOM   4275  C   TYR A 450       2.879 -29.850  -5.437  1.00 10.00      A   
ATOM   4276  O   TYR A 450       1.657 -29.881  -5.271  1.00 10.00      A   
ATOM   4277  N   ILE A 451       3.558 -28.725  -5.612  1.00 10.00      A   
ATOM   4278  HN  ILE A 451       4.533 -28.768  -5.740  1.00 10.00      A   
ATOM   4279  CA  ILE A 451       2.903 -27.426  -5.613  1.00 10.00      A   
ATOM   4280  CB  ILE A 451       3.931 -26.281  -5.761  1.00 10.00      A   
ATOM   4281  CG1 ILE A 451       4.813 -26.187  -4.511  1.00 10.00      A   
ATOM   4282  CG2 ILE A 451       3.241 -24.952  -6.030  1.00 10.00      A   
ATOM   4283  CD1 ILE A 451       5.963 -25.210  -4.644  1.00 10.00      A   
ATOM   4284  C   ILE A 451       1.870 -27.344  -6.735  1.00 10.00      A   
ATOM   4285  O   ILE A 451       0.736 -26.925  -6.512  1.00 10.00      A   
ATOM   4286  N   GLY A 452       2.252 -27.796  -7.925  1.00 10.00      A   
ATOM   4287  HN  GLY A 452       3.161 -28.160  -8.032  1.00 10.00      A   
ATOM   4288  CA  GLY A 452       1.354 -27.753  -9.070  1.00 10.00      A   
ATOM   4289  C   GLY A 452       0.268 -28.814  -9.031  1.00 10.00      A   
ATOM   4290  O   GLY A 452      -0.367 -29.098 -10.045  1.00 10.00      A   
ATOM   4291  N   THR A 453       0.053 -29.407  -7.868  1.00 10.00      A   
ATOM   4292  HN  THR A 453       0.600 -29.157  -7.094  1.00 10.00      A   
ATOM   4293  CA  THR A 453      -0.968 -30.426  -7.721  1.00 10.00      A   
ATOM   4294  CB  THR A 453      -0.343 -31.838  -7.697  1.00 10.00      A   
ATOM   4295  OG1 THR A 453       0.628 -31.954  -8.745  1.00 10.00      A   
ATOM   4296  HG1 THR A 453       1.448 -31.513  -8.474  1.00 10.00      A   
ATOM   4297  CG2 THR A 453      -1.409 -32.907  -7.890  1.00 10.00      A   
ATOM   4298  C   THR A 453      -1.792 -30.203  -6.453  1.00 10.00      A   
ATOM   4299  O   THR A 453      -2.999 -30.443  -6.435  1.00 10.00      A   
ATOM   4300  N   TYR A 454      -1.145 -29.729  -5.397  1.00 10.00      A   
ATOM   4301  HN  TYR A 454      -0.185 -29.540  -5.463  1.00 10.00      A   
ATOM   4302  CA  TYR A 454      -1.832 -29.501  -4.132  1.00 10.00      A   
ATOM   4303  CB  TYR A 454      -1.037 -30.100  -2.970  1.00 10.00      A   
ATOM   4304  CG  TYR A 454      -0.803 -31.589  -3.101  1.00 10.00      A   
ATOM   4305  CD1 TYR A 454       0.461 -32.092  -3.383  1.00 10.00      A   
ATOM   4306  CD2 TYR A 454      -1.847 -32.490  -2.951  1.00 10.00      A   
ATOM   4307  CE1 TYR A 454       0.677 -33.450  -3.514  1.00 10.00      A   
ATOM   4308  CE2 TYR A 454      -1.640 -33.850  -3.077  1.00 10.00      A   
ATOM   4309  CZ  TYR A 454      -0.378 -34.325  -3.360  1.00 10.00      A   
ATOM   4310  OH  TYR A 454      -0.173 -35.679  -3.494  1.00 10.00      A   
ATOM   4311  HH  TYR A 454      -1.007 -36.104  -3.733  1.00 10.00      A   
ATOM   4312  C   TYR A 454      -2.128 -28.027  -3.873  1.00 10.00      A   
ATOM   4313  O   TYR A 454      -3.034 -27.704  -3.107  1.00 10.00      A   
ATOM   4314  N   ALA A 455      -1.375 -27.137  -4.504  1.00 10.00      A   
ATOM   4315  HN  ALA A 455      -0.676 -27.442  -5.120  1.00 10.00      A   
ATOM   4316  CA  ALA A 455      -1.581 -25.707  -4.310  1.00 10.00      A   
ATOM   4317  CB  ALA A 455      -0.253 -24.967  -4.259  1.00 10.00      A   
ATOM   4318  C   ALA A 455      -2.497 -25.120  -5.378  1.00 10.00      A   
ATOM   4319  O   ALA A 455      -2.169 -25.124  -6.565  1.00 10.00      A   
ATOM   4320  N   LYS A 456      -3.655 -24.636  -4.949  1.00 10.00      A   
ATOM   4321  HN  LYS A 456      -3.869 -24.695  -3.991  1.00 10.00      A   
ATOM   4322  CA  LYS A 456      -4.623 -24.034  -5.856  1.00 10.00      A   
ATOM   4323  CB  LYS A 456      -5.900 -24.879  -5.917  1.00 10.00      A   
ATOM   4324  CG  LYS A 456      -5.810 -26.101  -6.820  1.00 10.00      A   
ATOM   4325  CD  LYS A 456      -5.784 -25.712  -8.289  1.00 10.00      A   
ATOM   4326  CE  LYS A 456      -6.148 -26.889  -9.181  1.00 10.00      A   
ATOM   4327  NZ  LYS A 456      -5.968 -26.564 -10.622  1.00 10.00      A   
ATOM   4328  HZ1 LYS A 456      -6.207 -27.386 -11.213  1.00 10.00      A   
ATOM   4329  HZ2 LYS A 456      -4.977 -26.295 -10.806  1.00 10.00      A   
ATOM   4330  HZ3 LYS A 456      -6.589 -25.766 -10.892  1.00 10.00      A   
ATOM   4331  C   LYS A 456      -4.965 -22.620  -5.409  1.00 10.00      A   
ATOM   4332  O   LYS A 456      -5.426 -21.802  -6.205  1.00 10.00      A   
ATOM   4333  N   LYS A 457      -4.737 -22.341  -4.131  1.00 10.00      A   
ATOM   4334  HN  LYS A 457      -4.350 -23.033  -3.552  1.00 10.00      A   
ATOM   4335  CA  LYS A 457      -5.034 -21.031  -3.563  1.00 10.00      A   
ATOM   4336  CB  LYS A 457      -5.728 -21.193  -2.206  1.00 10.00      A   
ATOM   4337  CG  LYS A 457      -7.096 -21.852  -2.267  1.00 10.00      A   
ATOM   4338  CD  LYS A 457      -8.105 -20.972  -2.982  1.00 10.00      A   
ATOM   4339  CE  LYS A 457      -9.478 -21.624  -3.022  1.00 10.00      A   
ATOM   4340  NZ  LYS A 457      -9.478 -22.917  -3.756  1.00 10.00      A   
ATOM   4341  HZ1 LYS A 457      -8.959 -23.638  -3.219  1.00 10.00      A   
ATOM   4342  HZ2 LYS A 457      -9.025 -22.802  -4.683  1.00 10.00      A   
ATOM   4343  HZ3 LYS A 457     -10.458 -23.242  -3.901  1.00 10.00      A   
ATOM   4344  C   LYS A 457      -3.764 -20.206  -3.384  1.00 10.00      A   
ATOM   4345  O   LYS A 457      -3.797 -19.124  -2.793  1.00 10.00      A   
ATOM   4346  N   MET A 458      -2.651 -20.726  -3.892  1.00 10.00      A   
ATOM   4347  HN  MET A 458      -2.701 -21.589  -4.354  1.00 10.00      A   
ATOM   4348  CA  MET A 458      -1.360 -20.052  -3.787  1.00 10.00      A   
ATOM   4349  CB  MET A 458      -0.222 -21.041  -4.044  1.00 10.00      A   
ATOM   4350  CG  MET A 458       1.153 -20.534  -3.645  1.00 10.00      A   
ATOM   4351  SD  MET A 458       2.475 -21.610  -4.228  1.00 10.00      A   
ATOM   4352  CE  MET A 458       2.165 -21.569  -5.990  1.00 10.00      A   
ATOM   4353  C   MET A 458      -1.271 -18.880  -4.760  1.00 10.00      A   
ATOM   4354  O   MET A 458      -0.691 -18.993  -5.843  1.00 10.00      A   
ATOM   4355  N   GLU A 459      -1.837 -17.751  -4.349  1.00 10.00      A   
ATOM   4356  HN  GLU A 459      -2.260 -17.730  -3.465  1.00 10.00      A   
ATOM   4357  CA  GLU A 459      -1.866 -16.548  -5.170  1.00 10.00      A   
ATOM   4358  CB  GLU A 459      -2.984 -15.606  -4.701  1.00 10.00      A   
ATOM   4359  CG  GLU A 459      -4.381 -16.189  -4.875  1.00 10.00      A   
ATOM   4360  CD  GLU A 459      -5.476 -15.321  -4.284  1.00 10.00      A   
ATOM   4361  OE1 GLU A 459      -5.567 -14.131  -4.651  1.00 10.00      A   
ATOM   4362  OE2 GLU A 459      -6.270 -15.834  -3.466  1.00 10.00      A   
ATOM   4363  C   GLU A 459      -0.513 -15.829  -5.238  1.00 10.00      A   
ATOM   4364  O   GLU A 459      -0.365 -14.847  -5.971  1.00 10.00      A   
ATOM   4365  N   MET A 460       0.474 -16.312  -4.488  1.00 10.00      A   
ATOM   4366  HN  MET A 460       0.308 -17.091  -3.908  1.00 10.00      A   
ATOM   4367  CA  MET A 460       1.802 -15.702  -4.504  1.00 10.00      A   
ATOM   4368  CB  MET A 460       1.883 -14.521  -3.531  1.00 10.00      A   
ATOM   4369  CG  MET A 460       3.201 -13.765  -3.592  1.00 10.00      A   
ATOM   4370  SD  MET A 460       3.052 -12.054  -3.046  1.00 10.00      A   
ATOM   4371  CE  MET A 460       4.723 -11.462  -3.326  1.00 10.00      A   
ATOM   4372  C   MET A 460       2.894 -16.726  -4.198  1.00 10.00      A   
ATOM   4373  O   MET A 460       2.825 -17.445  -3.201  1.00 10.00      A   
ATOM   4374  N   LEU A 461       3.901 -16.783  -5.062  1.00 10.00      A   
ATOM   4375  HN  LEU A 461       3.903 -16.178  -5.834  1.00 10.00      A   
ATOM   4376  CA  LEU A 461       5.009 -17.717  -4.889  1.00 10.00      A   
ATOM   4377  CB  LEU A 461       4.817 -18.945  -5.789  1.00 10.00      A   
ATOM   4378  CG  LEU A 461       5.939 -19.994  -5.775  1.00 10.00      A   
ATOM   4379  CD1 LEU A 461       5.999 -20.712  -4.437  1.00 10.00      A   
ATOM   4380  CD2 LEU A 461       5.755 -20.992  -6.908  1.00 10.00      A   
ATOM   4381  C   LEU A 461       6.346 -17.048  -5.196  1.00 10.00      A   
ATOM   4382  O   LEU A 461       6.478 -16.331  -6.190  1.00 10.00      A   
ATOM   4383  N   SER A 462       7.327 -17.277  -4.334  1.00 10.00      A   
ATOM   4384  HN  SER A 462       7.147 -17.832  -3.540  1.00 10.00      A   
ATOM   4385  CA  SER A 462       8.658 -16.715  -4.509  1.00 10.00      A   
ATOM   4386  CB  SER A 462       9.008 -15.850  -3.297  1.00 10.00      A   
ATOM   4387  OG  SER A 462       7.903 -15.045  -2.921  1.00 10.00      A   
ATOM   4388  HG  SER A 462       7.907 -14.228  -3.450  1.00 10.00      A   
ATOM   4389  C   SER A 462       9.683 -17.838  -4.664  1.00 10.00      A   
ATOM   4390  O   SER A 462       9.822 -18.688  -3.782  1.00 10.00      A   
ATOM   4391  N   VAL A 463      10.387 -17.850  -5.789  1.00 10.00      A   
ATOM   4392  HN  VAL A 463      10.234 -17.145  -6.460  1.00 10.00      A   
ATOM   4393  CA  VAL A 463      11.385 -18.882  -6.056  1.00 10.00      A   
ATOM   4394  CB  VAL A 463      11.018 -19.723  -7.299  1.00 10.00      A   
ATOM   4395  CG1 VAL A 463      11.980 -20.891  -7.462  1.00 10.00      A   
ATOM   4396  CG2 VAL A 463       9.583 -20.219  -7.212  1.00 10.00      A   
ATOM   4397  C   VAL A 463      12.772 -18.275  -6.261  1.00 10.00      A   
ATOM   4398  O   VAL A 463      12.951 -17.355  -7.061  1.00 10.00      A   
ATOM   4399  N   ALA A 464      13.748 -18.796  -5.532  1.00 10.00      A   
ATOM   4400  HN  ALA A 464      13.542 -19.525  -4.912  1.00 10.00      A   
ATOM   4401  CA  ALA A 464      15.122 -18.318  -5.628  1.00 10.00      A   
ATOM   4402  CB  ALA A 464      15.380 -17.218  -4.612  1.00 10.00      A   
ATOM   4403  C   ALA A 464      16.107 -19.462  -5.427  1.00 10.00      A   
ATOM   4404  O   ALA A 464      16.103 -20.114  -4.379  1.00 10.00      A   
ATOM   4405  N   PHE A 465      16.939 -19.701  -6.440  1.00 10.00      A   
ATOM   4406  HN  PHE A 465      16.871 -19.142  -7.250  1.00 10.00      A   
ATOM   4407  CA  PHE A 465      17.946 -20.763  -6.395  1.00 10.00      A   
ATOM   4408  CB  PHE A 465      18.997 -20.487  -5.309  1.00 10.00      A   
ATOM   4409  CG  PHE A 465      19.872 -19.292  -5.563  1.00 10.00      A   
ATOM   4410  CD1 PHE A 465      19.505 -18.037  -5.103  1.00 10.00      A   
ATOM   4411  CD2 PHE A 465      21.071 -19.426  -6.245  1.00 10.00      A   
ATOM   4412  CE1 PHE A 465      20.314 -16.938  -5.318  1.00 10.00      A   
ATOM   4413  CE2 PHE A 465      21.884 -18.331  -6.466  1.00 10.00      A   
ATOM   4414  CZ  PHE A 465      21.506 -17.085  -6.001  1.00 10.00      A   
ATOM   4415  C   PHE A 465      17.304 -22.133  -6.163  1.00 10.00      A   
ATOM   4416  O   PHE A 465      17.661 -22.846  -5.219  1.00 10.00      A   
ATOM   4417  N   ALA A 466      16.366 -22.500  -7.028  1.00 10.00      A   
ATOM   4418  HN  ALA A 466      16.136 -21.898  -7.766  1.00 10.00      A   
ATOM   4419  CA  ALA A 466      15.674 -23.776  -6.912  1.00 10.00      A   
ATOM   4420  CB  ALA A 466      14.453 -23.626  -6.017  1.00 10.00      A   
ATOM   4421  C   ALA A 466      15.257 -24.305  -8.280  1.00 10.00      A   
ATOM   4422  O   ALA A 466      15.115 -23.540  -9.235  1.00 10.00      A   
ATOM   4423  N   GLY A 467      15.059 -25.613  -8.367  1.00 10.00      A   
ATOM   4424  HN  GLY A 467      15.192 -26.176  -7.570  1.00 10.00      A   
ATOM   4425  CA  GLY A 467      14.661 -26.224  -9.619  1.00 10.00      A   
ATOM   4426  C   GLY A 467      15.851 -26.729 -10.406  1.00 10.00      A   
ATOM   4427  O   GLY A 467      16.960 -26.206 -10.269  1.00 10.00      A   
ATOM   4428  N   ASP A 468      15.629 -27.751 -11.220  1.00 10.00      A   
ATOM   4429  HN  ASP A 468      14.720 -28.140 -11.272  1.00 10.00      A   
ATOM   4430  CA  ASP A 468      16.691 -28.327 -12.031  1.00 10.00      A   
ATOM   4431  CB  ASP A 468      16.991 -29.768 -11.593  1.00 10.00      A   
ATOM   4432  CG  ASP A 468      18.343 -30.268 -12.075  1.00 10.00      A   
ATOM   4433  OD1 ASP A 468      19.310 -29.476 -12.072  1.00 10.00      A   
ATOM   4434  OD2 ASP A 468      18.453 -31.461 -12.440  1.00 10.00      A   
ATOM   4435  C   ASP A 468      16.330 -28.288 -13.511  1.00 10.00      A   
ATOM   4436  O   ASP A 468      17.196 -28.077 -14.362  1.00 10.00      A   
ATOM   4437  N   SER A 469      15.053 -28.477 -13.817  1.00 10.00      A   
ATOM   4438  HN  SER A 469      14.401 -28.643 -13.097  1.00 10.00      A   
ATOM   4439  CA  SER A 469      14.593 -28.463 -15.199  1.00 10.00      A   
ATOM   4440  CB  SER A 469      14.252 -29.884 -15.642  1.00 10.00      A   
ATOM   4441  OG  SER A 469      13.933 -30.696 -14.524  1.00 10.00      A   
ATOM   4442  HG  SER A 469      13.285 -30.231 -13.964  1.00 10.00      A   
ATOM   4443  C   SER A 469      13.398 -27.526 -15.386  1.00 10.00      A   
ATOM   4444  O   SER A 469      12.888 -26.960 -14.420  1.00 10.00      A   
ATOM   4445  N   ASP A 470      12.949 -27.369 -16.633  1.00 10.00      A   
ATOM   4446  HN  ASP A 470      13.389 -27.857 -17.364  1.00 10.00      A   
ATOM   4447  CA  ASP A 470      11.819 -26.493 -16.948  1.00 10.00      A   
ATOM   4448  CB  ASP A 470      11.683 -26.313 -18.461  1.00 10.00      A   
ATOM   4449  CG  ASP A 470      12.574 -25.220 -19.013  1.00 10.00      A   
ATOM   4450  OD1 ASP A 470      12.135 -24.052 -19.056  1.00 10.00      A   
ATOM   4451  OD2 ASP A 470      13.712 -25.526 -19.426  1.00 10.00      A   
ATOM   4452  C   ASP A 470      10.520 -27.041 -16.379  1.00 10.00      A   
ATOM   4453  O   ASP A 470       9.545 -26.303 -16.207  1.00 10.00      A   
ATOM   4454  N   LEU A 471      10.514 -28.338 -16.086  1.00 10.00      A   
ATOM   4455  HN  LEU A 471      11.328 -28.861 -16.244  1.00 10.00      A   
ATOM   4456  CA  LEU A 471       9.339 -29.007 -15.535  1.00 10.00      A   
ATOM   4457  CB  LEU A 471       9.641 -30.481 -15.246  1.00 10.00      A   
ATOM   4458  CG  LEU A 471       9.388 -31.461 -16.393  1.00 10.00      A   
ATOM   4459  CD1 LEU A 471      10.040 -32.803 -16.103  1.00 10.00      A   
ATOM   4460  CD2 LEU A 471       7.895 -31.632 -16.626  1.00 10.00      A   
ATOM   4461  C   LEU A 471       8.838 -28.313 -14.275  1.00 10.00      A   
ATOM   4462  O   LEU A 471       7.633 -28.137 -14.096  1.00 10.00      A   
ATOM   4463  N   GLY A 472       9.768 -27.919 -13.412  1.00 10.00      A   
ATOM   4464  HN  GLY A 472      10.715 -28.114 -13.606  1.00 10.00      A   
ATOM   4465  CA  GLY A 472       9.416 -27.244 -12.177  1.00 10.00      A   
ATOM   4466  C   GLY A 472       8.540 -26.025 -12.396  1.00 10.00      A   
ATOM   4467  O   GLY A 472       7.557 -25.820 -11.683  1.00 10.00      A   
ATOM   4468  N   MET A 473       8.881 -25.220 -13.391  1.00 10.00      A   
ATOM   4469  HN  MET A 473       9.662 -25.447 -13.945  1.00 10.00      A   
ATOM   4470  CA  MET A 473       8.113 -24.017 -13.691  1.00 10.00      A   
ATOM   4471  CB  MET A 473       8.917 -23.077 -14.595  1.00 10.00      A   
ATOM   4472  CG  MET A 473       8.236 -21.743 -14.873  1.00 10.00      A   
ATOM   4473  SD  MET A 473       9.199 -20.677 -15.961  1.00 10.00      A   
ATOM   4474  CE  MET A 473       8.068 -19.309 -16.177  1.00 10.00      A   
ATOM   4475  C   MET A 473       6.791 -24.385 -14.358  1.00 10.00      A   
ATOM   4476  O   MET A 473       5.746 -23.788 -14.080  1.00 10.00      A   
ATOM   4477  N   HIS A 474       6.852 -25.397 -15.214  1.00 10.00      A   
ATOM   4478  HN  HIS A 474       7.719 -25.843 -15.356  1.00 10.00      A   
ATOM   4479  CA  HIS A 474       5.688 -25.875 -15.950  1.00 10.00      A   
ATOM   4480  CB  HIS A 474       6.118 -26.934 -16.977  1.00 10.00      A   
ATOM   4481  CG  HIS A 474       5.006 -27.455 -17.840  1.00 10.00      A   
ATOM   4482  ND1 HIS A 474       4.687 -26.861 -19.038  1.00 10.00      A   
ATOM   4483  CD2 HIS A 474       4.179 -28.512 -17.634  1.00 10.00      A   
ATOM   4484  CE1 HIS A 474       3.681 -27.562 -19.533  1.00 10.00      A   
ATOM   4485  NE2 HIS A 474       3.340 -28.567 -18.719  1.00 10.00      A   
ATOM   4486  HE2 HIS A 474       2.614 -29.216 -18.862  1.00 10.00      A   
ATOM   4487  C   HIS A 474       4.612 -26.433 -15.019  1.00 10.00      A   
ATOM   4488  O   HIS A 474       3.436 -26.098 -15.159  1.00 10.00      A   
ATOM   4489  N   HIS A 475       5.022 -27.273 -14.069  1.00 10.00      A   
ATOM   4490  HN  HIS A 475       5.982 -27.488 -14.006  1.00 10.00      A   
ATOM   4491  CA  HIS A 475       4.094 -27.896 -13.123  1.00 10.00      A   
ATOM   4492  CB  HIS A 475       4.835 -28.784 -12.122  1.00 10.00      A   
ATOM   4493  CG  HIS A 475       5.075 -30.181 -12.608  1.00 10.00      A   
ATOM   4494  ND1 HIS A 475       4.136 -31.191 -12.560  1.00 10.00      A   
ATOM   4495  HD1 HIS A 475       3.215 -31.114 -12.216  1.00 10.00      A   
ATOM   4496  CD2 HIS A 475       6.186 -30.738 -13.150  1.00 10.00      A   
ATOM   4497  CE1 HIS A 475       4.693 -32.299 -13.065  1.00 10.00      A   
ATOM   4498  NE2 HIS A 475       5.938 -32.077 -13.440  1.00 10.00      A   
ATOM   4499  C   HIS A 475       3.247 -26.876 -12.373  1.00 10.00      A   
ATOM   4500  O   HIS A 475       2.041 -27.062 -12.217  1.00 10.00      A   
ATOM   4501  N   VAL A 476       3.873 -25.799 -11.918  1.00 10.00      A   
ATOM   4502  HN  VAL A 476       4.834 -25.699 -12.081  1.00 10.00      A   
ATOM   4503  CA  VAL A 476       3.163 -24.762 -11.177  1.00 10.00      A   
ATOM   4504  CB  VAL A 476       4.138 -23.750 -10.535  1.00 10.00      A   
ATOM   4505  CG1 VAL A 476       3.385 -22.669  -9.766  1.00 10.00      A   
ATOM   4506  CG2 VAL A 476       5.112 -24.468  -9.615  1.00 10.00      A   
ATOM   4507  C   VAL A 476       2.161 -24.030 -12.067  1.00 10.00      A   
ATOM   4508  O   VAL A 476       0.988 -23.899 -11.719  1.00 10.00      A   
ATOM   4509  N   LEU A 477       2.618 -23.599 -13.235  1.00 10.00      A   
ATOM   4510  HN  LEU A 477       3.549 -23.785 -13.479  1.00 10.00      A   
ATOM   4511  CA  LEU A 477       1.774 -22.862 -14.174  1.00 10.00      A   
ATOM   4512  CB  LEU A 477       2.612 -22.331 -15.339  1.00 10.00      A   
ATOM   4513  CG  LEU A 477       3.692 -21.304 -14.989  1.00 10.00      A   
ATOM   4514  CD1 LEU A 477       4.523 -20.971 -16.217  1.00 10.00      A   
ATOM   4515  CD2 LEU A 477       3.066 -20.044 -14.414  1.00 10.00      A   
ATOM   4516  C   LEU A 477       0.611 -23.706 -14.705  1.00 10.00      A   
ATOM   4517  O   LEU A 477      -0.466 -23.186 -14.998  1.00 10.00      A   
ATOM   4518  N   SER A 478       0.823 -25.008 -14.822  1.00 10.00      A   
ATOM   4519  HN  SER A 478       1.693 -25.381 -14.559  1.00 10.00      A   
ATOM   4520  CA  SER A 478      -0.217 -25.896 -15.331  1.00 10.00      A   
ATOM   4521  CB  SER A 478       0.385 -26.916 -16.294  1.00 10.00      A   
ATOM   4522  OG  SER A 478       1.262 -26.284 -17.213  1.00 10.00      A   
ATOM   4523  HG  SER A 478       1.724 -25.563 -16.765  1.00 10.00      A   
ATOM   4524  C   SER A 478      -0.967 -26.607 -14.207  1.00 10.00      A   
ATOM   4525  O   SER A 478      -1.770 -27.511 -14.456  1.00 10.00      A   
ATOM   4526  N   GLY A 479      -0.715 -26.198 -12.974  1.00 10.00      A   
ATOM   4527  HN  GLY A 479      -0.076 -25.469 -12.827  1.00 10.00      A   
ATOM   4528  CA  GLY A 479      -1.372 -26.825 -11.848  1.00 10.00      A   
ATOM   4529  C   GLY A 479      -2.110 -25.842 -10.963  1.00 10.00      A   
ATOM   4530  O   GLY A 479      -3.306 -26.000 -10.711  1.00 10.00      A   
ATOM   4531  N   CYS A 480      -1.403 -24.825 -10.495  1.00 10.00      A   
ATOM   4532  HN  CYS A 480      -0.460 -24.742 -10.743  1.00 10.00      A   
ATOM   4533  CA  CYS A 480      -1.993 -23.818  -9.631  1.00 10.00      A   
ATOM   4534  CB  CYS A 480      -0.905 -22.967  -8.991  1.00 10.00      A   
ATOM   4535  SG  CYS A 480       0.321 -23.925  -8.076  1.00 10.00      A   
ATOM   4536  HG  CYS A 480      -0.332 -24.800  -7.319  1.00 10.00      A   
ATOM   4537  C   CYS A 480      -2.977 -22.947 -10.401  1.00 10.00      A   
ATOM   4538  O   CYS A 480      -2.657 -22.405 -11.461  1.00 10.00      A   
ATOM   4539  N   ASP A 481      -4.179 -22.818  -9.862  1.00 10.00      A   
ATOM   4540  HN  ASP A 481      -4.362 -23.250  -9.003  1.00 10.00      A   
ATOM   4541  CA  ASP A 481      -5.224 -22.035 -10.505  1.00 10.00      A   
ATOM   4542  CB  ASP A 481      -6.614 -22.545 -10.122  1.00 10.00      A   
ATOM   4543  CG  ASP A 481      -7.314 -23.214 -11.284  1.00 10.00      A   
ATOM   4544  OD1 ASP A 481      -7.703 -22.508 -12.237  1.00 10.00      A   
ATOM   4545  OD2 ASP A 481      -7.467 -24.451 -11.253  1.00 10.00      A   
ATOM   4546  C   ASP A 481      -5.098 -20.554 -10.197  1.00 10.00      A   
ATOM   4547  O   ASP A 481      -4.851 -19.750 -11.095  1.00 10.00      A   
ATOM   4548  N   SER A 482      -5.254 -20.201  -8.931  1.00 10.00      A   
ATOM   4549  HN  SER A 482      -5.432 -20.891  -8.256  1.00 10.00      A   
ATOM   4550  CA  SER A 482      -5.170 -18.815  -8.508  1.00 10.00      A   
ATOM   4551  CB  SER A 482      -5.870 -18.640  -7.162  1.00 10.00      A   
ATOM   4552  OG  SER A 482      -7.184 -19.179  -7.203  1.00 10.00      A   
ATOM   4553  HG  SER A 482      -7.732 -18.721  -6.551  1.00 10.00      A   
ATOM   4554  C   SER A 482      -3.723 -18.332  -8.434  1.00 10.00      A   
ATOM   4555  O   SER A 482      -3.117 -18.326  -7.367  1.00 10.00      A   
ATOM   4556  N   LEU A 483      -3.167 -17.961  -9.580  1.00 10.00      A   
ATOM   4557  HN  LEU A 483      -3.692 -18.023 -10.407  1.00 10.00      A   
ATOM   4558  CA  LEU A 483      -1.804 -17.459  -9.643  1.00 10.00      A   
ATOM   4559  CB  LEU A 483      -0.999 -18.192 -10.719  1.00 10.00      A   
ATOM   4560  CG  LEU A 483      -0.571 -19.623 -10.387  1.00 10.00      A   
ATOM   4561  CD1 LEU A 483       0.180 -20.241 -11.555  1.00 10.00      A   
ATOM   4562  CD2 LEU A 483       0.283 -19.649  -9.131  1.00 10.00      A   
ATOM   4563  C   LEU A 483      -1.838 -15.971  -9.938  1.00 10.00      A   
ATOM   4564  O   LEU A 483      -2.241 -15.558 -11.026  1.00 10.00      A   
ATOM   4565  N   ARG A 484      -1.428 -15.170  -8.971  1.00 10.00      A   
ATOM   4566  HN  ARG A 484      -1.094 -15.561  -8.130  1.00 10.00      A   
ATOM   4567  CA  ARG A 484      -1.440 -13.725  -9.131  1.00 10.00      A   
ATOM   4568  CB  ARG A 484      -2.138 -13.052  -7.948  1.00 10.00      A   
ATOM   4569  CG  ARG A 484      -3.629 -12.816  -8.145  1.00 10.00      A   
ATOM   4570  CD  ARG A 484      -4.287 -12.364  -6.849  1.00 10.00      A   
ATOM   4571  NE  ARG A 484      -3.514 -11.311  -6.185  1.00 10.00      A   
ATOM   4572  HE  ARG A 484      -3.065 -10.657  -6.759  1.00 10.00      A   
ATOM   4573  CZ  ARG A 484      -3.408 -11.181  -4.854  1.00 10.00      A   
ATOM   4574  NH1 ARG A 484      -4.027 -12.029  -4.051  1.00 10.00      A   
ATOM   4575 HH11 ARG A 484      -3.937 -11.921  -3.015  1.00 10.00      A   
ATOM   4576 HH12 ARG A 484      -4.610 -12.812  -4.441  1.00 10.00      A   
ATOM   4577  NH2 ARG A 484      -2.654 -10.222  -4.335  1.00 10.00      A   
ATOM   4578 HH21 ARG A 484      -2.575 -10.119  -3.291  1.00 10.00      A   
ATOM   4579 HH22 ARG A 484      -2.122  -9.562  -4.941  1.00 10.00      A   
ATOM   4580  C   ARG A 484      -0.035 -13.159  -9.312  1.00 10.00      A   
ATOM   4581  O   ARG A 484       0.239 -12.477 -10.297  1.00 10.00      A   
ATOM   4582  N   LYS A 485       0.847 -13.436  -8.362  1.00 10.00      A   
ATOM   4583  HN  LYS A 485       0.579 -14.006  -7.607  1.00 10.00      A   
ATOM   4584  CA  LYS A 485       2.214 -12.939  -8.424  1.00 10.00      A   
ATOM   4585  CB  LYS A 485       2.463 -11.877  -7.348  1.00 10.00      A   
ATOM   4586  CG  LYS A 485       1.702 -10.576  -7.570  1.00 10.00      A   
ATOM   4587  CD  LYS A 485       2.127  -9.507  -6.575  1.00 10.00      A   
ATOM   4588  CE  LYS A 485       1.737  -9.884  -5.158  1.00 10.00      A   
ATOM   4589  NZ  LYS A 485       1.927  -8.764  -4.199  1.00 10.00      A   
ATOM   4590  HZ1 LYS A 485       2.051  -9.134  -3.239  1.00 10.00      A   
ATOM   4591  HZ2 LYS A 485       1.091  -8.137  -4.206  1.00 10.00      A   
ATOM   4592  HZ3 LYS A 485       2.762  -8.200  -4.452  1.00 10.00      A   
ATOM   4593  C   LYS A 485       3.214 -14.076  -8.291  1.00 10.00      A   
ATOM   4594  O   LYS A 485       3.071 -14.953  -7.431  1.00 10.00      A   
ATOM   4595  N   LEU A 486       4.217 -14.061  -9.152  1.00 10.00      A   
ATOM   4596  HN  LEU A 486       4.276 -13.329  -9.808  1.00 10.00      A   
ATOM   4597  CA  LEU A 486       5.248 -15.085  -9.148  1.00 10.00      A   
ATOM   4598  CB  LEU A 486       4.884 -16.212 -10.123  1.00 10.00      A   
ATOM   4599  CG  LEU A 486       5.947 -17.286 -10.370  1.00 10.00      A   
ATOM   4600  CD1 LEU A 486       6.282 -18.030  -9.086  1.00 10.00      A   
ATOM   4601  CD2 LEU A 486       5.480 -18.252 -11.445  1.00 10.00      A   
ATOM   4602  C   LEU A 486       6.597 -14.481  -9.515  1.00 10.00      A   
ATOM   4603  O   LEU A 486       6.761 -13.903 -10.593  1.00 10.00      A   
ATOM   4604  N   GLU A 487       7.549 -14.596  -8.606  1.00 10.00      A   
ATOM   4605  HN  GLU A 487       7.349 -15.040  -7.755  1.00 10.00      A   
ATOM   4606  CA  GLU A 487       8.886 -14.081  -8.836  1.00 10.00      A   
ATOM   4607  CB  GLU A 487       9.239 -12.972  -7.836  1.00 10.00      A   
ATOM   4608  CG  GLU A 487       9.348 -13.425  -6.387  1.00 10.00      A   
ATOM   4609  CD  GLU A 487       8.659 -12.483  -5.423  1.00 10.00      A   
ATOM   4610  OE1 GLU A 487       7.889 -12.964  -4.568  1.00 10.00      A   
ATOM   4611  OE2 GLU A 487       8.866 -11.256  -5.527  1.00 10.00      A   
ATOM   4612  C   GLU A 487       9.903 -15.217  -8.797  1.00 10.00      A   
ATOM   4613  O   GLU A 487       9.950 -15.998  -7.842  1.00 10.00      A   
ATOM   4614  N   ILE A 488      10.693 -15.323  -9.853  1.00 10.00      A   
ATOM   4615  HN  ILE A 488      10.600 -14.676 -10.589  1.00 10.00      A   
ATOM   4616  CA  ILE A 488      11.702 -16.367  -9.950  1.00 10.00      A   
ATOM   4617  CB  ILE A 488      11.355 -17.389 -11.058  1.00 10.00      A   
ATOM   4618  CG1 ILE A 488       9.951 -17.964 -10.850  1.00 10.00      A   
ATOM   4619  CG2 ILE A 488      12.385 -18.505 -11.101  1.00 10.00      A   
ATOM   4620  CD1 ILE A 488       9.439 -18.792 -12.011  1.00 10.00      A   
ATOM   4621  C   ILE A 488      13.067 -15.758 -10.242  1.00 10.00      A   
ATOM   4622  O   ILE A 488      13.239 -15.042 -11.230  1.00 10.00      A   
ATOM   4623  N   ARG A 489      14.037 -16.040  -9.386  1.00 10.00      A   
ATOM   4624  HN  ARG A 489      13.845 -16.620  -8.612  1.00 10.00      A   
ATOM   4625  CA  ARG A 489      15.381 -15.517  -9.573  1.00 10.00      A   
ATOM   4626  CB  ARG A 489      15.666 -14.341  -8.632  1.00 10.00      A   
ATOM   4627  CG  ARG A 489      15.735 -14.704  -7.157  1.00 10.00      A   
ATOM   4628  CD  ARG A 489      16.677 -13.775  -6.411  1.00 10.00      A   
ATOM   4629  NE  ARG A 489      18.018 -13.775  -6.998  1.00 10.00      A   
ATOM   4630  HE  ARG A 489      18.238 -14.506  -7.621  1.00 10.00      A   
ATOM   4631  CZ  ARG A 489      18.953 -12.862  -6.737  1.00 10.00      A   
ATOM   4632  NH1 ARG A 489      18.714 -11.865  -5.894  1.00 10.00      A   
ATOM   4633 HH11 ARG A 489      17.786 -11.786  -5.425  1.00 10.00      A   
ATOM   4634 HH12 ARG A 489      19.460 -11.153  -5.693  1.00 10.00      A   
ATOM   4635  NH2 ARG A 489      20.131 -12.955  -7.329  1.00 10.00      A   
ATOM   4636 HH21 ARG A 489      20.874 -12.246  -7.141  1.00 10.00      A   
ATOM   4637 HH22 ARG A 489      20.320 -13.749  -7.996  1.00 10.00      A   
ATOM   4638  C   ARG A 489      16.433 -16.610  -9.419  1.00 10.00      A   
ATOM   4639  O   ARG A 489      16.369 -17.421  -8.492  1.00 10.00      A   
ATOM   4640  N   ASP A 490      17.385 -16.623 -10.346  1.00 10.00      A   
ATOM   4641  HN  ASP A 490      17.343 -15.959 -11.069  1.00 10.00      A   
ATOM   4642  CA  ASP A 490      18.481 -17.594 -10.344  1.00 10.00      A   
ATOM   4643  CB  ASP A 490      19.381 -17.428  -9.116  1.00 10.00      A   
ATOM   4644  CG  ASP A 490      20.371 -16.295  -9.271  1.00 10.00      A   
ATOM   4645  OD1 ASP A 490      21.412 -16.496  -9.926  1.00 10.00      A   
ATOM   4646  OD2 ASP A 490      20.112 -15.192  -8.745  1.00 10.00      A   
ATOM   4647  C   ASP A 490      17.975 -19.027 -10.455  1.00 10.00      A   
ATOM   4648  O   ASP A 490      18.274 -19.874  -9.611  1.00 10.00      A   
ATOM   4649  N   CYS A 491      17.220 -19.294 -11.509  1.00 10.00      A   
ATOM   4650  HN  CYS A 491      17.044 -18.587 -12.163  1.00 10.00      A   
ATOM   4651  CA  CYS A 491      16.662 -20.616 -11.735  1.00 10.00      A   
ATOM   4652  CB  CYS A 491      15.180 -20.628 -11.377  1.00 10.00      A   
ATOM   4653  SG  CYS A 491      14.851 -20.581  -9.599  1.00 10.00      A   
ATOM   4654  HG  CYS A 491      14.587 -21.827  -9.216  1.00 10.00      A   
ATOM   4655  C   CYS A 491      16.881 -21.059 -13.181  1.00 10.00      A   
ATOM   4656  O   CYS A 491      16.983 -20.222 -14.082  1.00 10.00      A   
ATOM   4657  N   PRO A 492      16.969 -22.385 -13.417  1.00 10.00      A   
ATOM   4658  CA  PRO A 492      17.199 -22.955 -14.751  1.00 10.00      A   
ATOM   4659  CB  PRO A 492      17.658 -24.396 -14.462  1.00 10.00      A   
ATOM   4660  CG  PRO A 492      17.786 -24.493 -12.975  1.00 10.00      A   
ATOM   4661  CD  PRO A 492      16.885 -23.440 -12.402  1.00 10.00      A   
ATOM   4662  C   PRO A 492      15.957 -22.976 -15.640  1.00 10.00      A   
ATOM   4663  O   PRO A 492      15.989 -23.545 -16.733  1.00 10.00      A   
ATOM   4664  N   PHE A 493      14.868 -22.363 -15.192  1.00 10.00      A   
ATOM   4665  HN  PHE A 493      14.894 -21.905 -14.327  1.00 10.00      A   
ATOM   4666  CA  PHE A 493      13.642 -22.336 -15.988  1.00 10.00      A   
ATOM   4667  CB  PHE A 493      12.399 -22.099 -15.112  1.00 10.00      A   
ATOM   4668  CG  PHE A 493      12.414 -22.743 -13.751  1.00 10.00      A   
ATOM   4669  CD1 PHE A 493      12.067 -22.009 -12.629  1.00 10.00      A   
ATOM   4670  CD2 PHE A 493      12.753 -24.076 -13.592  1.00 10.00      A   
ATOM   4671  CE1 PHE A 493      12.063 -22.593 -11.376  1.00 10.00      A   
ATOM   4672  CE2 PHE A 493      12.754 -24.666 -12.342  1.00 10.00      A   
ATOM   4673  CZ  PHE A 493      12.406 -23.924 -11.233  1.00 10.00      A   
ATOM   4674  C   PHE A 493      13.731 -21.226 -17.035  1.00 10.00      A   
ATOM   4675  O   PHE A 493      14.584 -20.339 -16.935  1.00 10.00      A   
ATOM   4676  N   GLY A 494      12.870 -21.274 -18.043  1.00 10.00      A   
ATOM   4677  HN  GLY A 494      12.232 -22.023 -18.112  1.00 10.00      A   
ATOM   4678  CA  GLY A 494      12.889 -20.238 -19.052  1.00 10.00      A   
ATOM   4679  C   GLY A 494      12.107 -20.584 -20.302  1.00 10.00      A   
ATOM   4680  O   GLY A 494      10.960 -21.018 -20.220  1.00 10.00      A   
ATOM   4681  N   ASP A 495      12.765 -20.381 -21.444  1.00 10.00      A   
ATOM   4682  HN  ASP A 495      13.685 -20.038 -21.382  1.00 10.00      A   
ATOM   4683  CA  ASP A 495      12.216 -20.620 -22.789  1.00 10.00      A   
ATOM   4684  CB  ASP A 495      13.337 -21.046 -23.746  1.00 10.00      A   
ATOM   4685  CG  ASP A 495      14.005 -19.885 -24.454  1.00 10.00      A   
ATOM   4686  OD1 ASP A 495      14.622 -19.037 -23.777  1.00 10.00      A   
ATOM   4687  OD2 ASP A 495      13.939 -19.829 -25.700  1.00 10.00      A   
ATOM   4688  C   ASP A 495      11.086 -21.645 -22.867  1.00 10.00      A   
ATOM   4689  O   ASP A 495       9.937 -21.292 -23.141  1.00 10.00      A   
ATOM   4690  N   LYS A 496      11.424 -22.908 -22.627  1.00 10.00      A   
ATOM   4691  HN  LYS A 496      12.353 -23.107 -22.380  1.00 10.00      A   
ATOM   4692  CA  LYS A 496      10.467 -24.009 -22.711  1.00 10.00      A   
ATOM   4693  CB  LYS A 496      11.118 -25.326 -22.291  1.00 10.00      A   
ATOM   4694  CG  LYS A 496      12.454 -25.600 -22.958  1.00 10.00      A   
ATOM   4695  CD  LYS A 496      13.029 -26.924 -22.489  1.00 10.00      A   
ATOM   4696  CE  LYS A 496      14.547 -26.918 -22.546  1.00 10.00      A   
ATOM   4697  NZ  LYS A 496      15.133 -25.884 -21.651  1.00 10.00      A   
ATOM   4698  HZ1 LYS A 496      15.023 -24.940 -22.073  1.00 10.00      A   
ATOM   4699  HZ2 LYS A 496      16.144 -26.067 -21.509  1.00 10.00      A   
ATOM   4700  HZ3 LYS A 496      14.652 -25.893 -20.719  1.00 10.00      A   
ATOM   4701  C   LYS A 496       9.185 -23.776 -21.913  1.00 10.00      A   
ATOM   4702  O   LYS A 496       8.098 -23.690 -22.489  1.00 10.00      A   
ATOM   4703  N   ALA A 497       9.314 -23.665 -20.600  1.00 10.00      A   
ATOM   4704  HN  ALA A 497      10.213 -23.703 -20.203  1.00 10.00      A   
ATOM   4705  CA  ALA A 497       8.156 -23.475 -19.732  1.00 10.00      A   
ATOM   4706  CB  ALA A 497       8.563 -23.587 -18.273  1.00 10.00      A   
ATOM   4707  C   ALA A 497       7.438 -22.155 -19.995  1.00 10.00      A   
ATOM   4708  O   ALA A 497       6.208 -22.086 -19.945  1.00 10.00      A   
ATOM   4709  N   LEU A 498       8.209 -21.116 -20.281  1.00 10.00      A   
ATOM   4710  HN  LEU A 498       9.186 -21.243 -20.315  1.00 10.00      A   
ATOM   4711  CA  LEU A 498       7.661 -19.793 -20.541  1.00 10.00      A   
ATOM   4712  CB  LEU A 498       8.793 -18.789 -20.760  1.00 10.00      A   
ATOM   4713  CG  LEU A 498       8.375 -17.336 -20.989  1.00 10.00      A   
ATOM   4714  CD1 LEU A 498       7.857 -16.720 -19.697  1.00 10.00      A   
ATOM   4715  CD2 LEU A 498       9.544 -16.533 -21.533  1.00 10.00      A   
ATOM   4716  C   LEU A 498       6.733 -19.789 -21.748  1.00 10.00      A   
ATOM   4717  O   LEU A 498       5.603 -19.311 -21.670  1.00 10.00      A   
ATOM   4718  N   LEU A 499       7.206 -20.343 -22.856  1.00 10.00      A   
ATOM   4719  HN  LEU A 499       8.105 -20.744 -22.848  1.00 10.00      A   
ATOM   4720  CA  LEU A 499       6.427 -20.376 -24.085  1.00 10.00      A   
ATOM   4721  CB  LEU A 499       7.356 -20.440 -25.299  1.00 10.00      A   
ATOM   4722  CG  LEU A 499       8.386 -19.312 -25.409  1.00 10.00      A   
ATOM   4723  CD1 LEU A 499       9.308 -19.537 -26.597  1.00 10.00      A   
ATOM   4724  CD2 LEU A 499       7.695 -17.962 -25.517  1.00 10.00      A   
ATOM   4725  C   LEU A 499       5.429 -21.531 -24.103  1.00 10.00      A   
ATOM   4726  O   LEU A 499       4.773 -21.777 -25.115  1.00 10.00      A   
ATOM   4727  N   ALA A 500       5.310 -22.235 -22.985  1.00 10.00      A   
ATOM   4728  HN  ALA A 500       5.865 -22.003 -22.207  1.00 10.00      A   
ATOM   4729  CA  ALA A 500       4.379 -23.352 -22.890  1.00 10.00      A   
ATOM   4730  CB  ALA A 500       5.035 -24.541 -22.201  1.00 10.00      A   
ATOM   4731  C   ALA A 500       3.109 -22.946 -22.149  1.00 10.00      A   
ATOM   4732  O   ALA A 500       2.075 -23.609 -22.259  1.00 10.00      A   
ATOM   4733  N   ASN A 501       3.186 -21.850 -21.399  1.00 10.00      A   
ATOM   4734  HN  ASN A 501       4.030 -21.350 -21.364  1.00 10.00      A   
ATOM   4735  CA  ASN A 501       2.039 -21.369 -20.632  1.00 10.00      A   
ATOM   4736  CB  ASN A 501       2.176 -21.734 -19.149  1.00 10.00      A   
ATOM   4737  CG  ASN A 501       1.763 -23.162 -18.848  1.00 10.00      A   
ATOM   4738  OD1 ASN A 501       0.590 -23.445 -18.609  1.00 10.00      A   
ATOM   4739  ND2 ASN A 501       2.727 -24.075 -18.849  1.00 10.00      A   
ATOM   4740 HD21 ASN A 501       3.643 -23.783 -19.040  1.00 10.00      A   
ATOM   4741 HD22 ASN A 501       2.483 -25.007 -18.661  1.00 10.00      A   
ATOM   4742  C   ASN A 501       1.851 -19.865 -20.794  1.00 10.00      A   
ATOM   4743  O   ASN A 501       1.783 -19.124 -19.811  1.00 10.00      A   
ATOM   4744  N   ALA A 502       1.744 -19.422 -22.039  1.00 10.00      A   
ATOM   4745  HN  ALA A 502       1.772 -20.067 -22.780  1.00 10.00      A   
ATOM   4746  CA  ALA A 502       1.566 -18.005 -22.338  1.00 10.00      A   
ATOM   4747  CB  ALA A 502       1.846 -17.742 -23.810  1.00 10.00      A   
ATOM   4748  C   ALA A 502       0.159 -17.538 -21.972  1.00 10.00      A   
ATOM   4749  O   ALA A 502      -0.036 -16.415 -21.500  1.00 10.00      A   
ATOM   4750  N   SER A 503      -0.815 -18.415 -22.167  1.00 10.00      A   
ATOM   4751  HN  SER A 503      -0.593 -19.304 -22.523  1.00 10.00      A   
ATOM   4752  CA  SER A 503      -2.205 -18.100 -21.868  1.00 10.00      A   
ATOM   4753  CB  SER A 503      -3.116 -19.132 -22.532  1.00 10.00      A   
ATOM   4754  OG  SER A 503      -2.638 -19.450 -23.832  1.00 10.00      A   
ATOM   4755  HG  SER A 503      -2.127 -18.703 -24.177  1.00 10.00      A   
ATOM   4756  C   SER A 503      -2.456 -18.062 -20.359  1.00 10.00      A   
ATOM   4757  O   SER A 503      -3.455 -17.513 -19.895  1.00 10.00      A   
ATOM   4758  N   LYS A 504      -1.533 -18.635 -19.596  1.00 10.00      A   
ATOM   4759  HN  LYS A 504      -0.750 -19.041 -20.023  1.00 10.00      A   
ATOM   4760  CA  LYS A 504      -1.650 -18.666 -18.144  1.00 10.00      A   
ATOM   4761  CB  LYS A 504      -0.766 -19.777 -17.569  1.00 10.00      A   
ATOM   4762  CG  LYS A 504      -0.812 -19.914 -16.055  1.00 10.00      A   
ATOM   4763  CD  LYS A 504      -2.227 -20.158 -15.563  1.00 10.00      A   
ATOM   4764  CE  LYS A 504      -2.236 -20.565 -14.100  1.00 10.00      A   
ATOM   4765  NZ  LYS A 504      -3.596 -20.501 -13.506  1.00 10.00      A   
ATOM   4766  HZ1 LYS A 504      -4.304 -20.845 -14.187  1.00 10.00      A   
ATOM   4767  HZ2 LYS A 504      -3.829 -19.522 -13.245  1.00 10.00      A   
ATOM   4768  HZ3 LYS A 504      -3.641 -21.090 -12.650  1.00 10.00      A   
ATOM   4769  C   LYS A 504      -1.258 -17.322 -17.544  1.00 10.00      A   
ATOM   4770  O   LYS A 504      -1.796 -16.903 -16.519  1.00 10.00      A   
ATOM   4771  N   LEU A 505      -0.341 -16.638 -18.211  1.00 10.00      A   
ATOM   4772  HN  LEU A 505       0.023 -17.015 -19.042  1.00 10.00      A   
ATOM   4773  CA  LEU A 505       0.145 -15.344 -17.749  1.00 10.00      A   
ATOM   4774  CB  LEU A 505       1.356 -14.907 -18.574  1.00 10.00      A   
ATOM   4775  CG  LEU A 505       2.451 -15.958 -18.777  1.00 10.00      A   
ATOM   4776  CD1 LEU A 505       3.577 -15.402 -19.634  1.00 10.00      A   
ATOM   4777  CD2 LEU A 505       2.981 -16.456 -17.442  1.00 10.00      A   
ATOM   4778  C   LEU A 505      -0.945 -14.277 -17.807  1.00 10.00      A   
ATOM   4779  O   LEU A 505      -0.874 -13.270 -17.108  1.00 10.00      A   
ATOM   4780  N   GLU A 506      -1.958 -14.504 -18.639  1.00 10.00      A   
ATOM   4781  HN  GLU A 506      -1.958 -15.322 -19.178  1.00 10.00      A   
ATOM   4782  CA  GLU A 506      -3.061 -13.559 -18.784  1.00 10.00      A   
ATOM   4783  CB  GLU A 506      -3.942 -13.924 -19.979  1.00 10.00      A   
ATOM   4784  CG  GLU A 506      -3.241 -13.831 -21.321  1.00 10.00      A   
ATOM   4785  CD  GLU A 506      -4.197 -13.572 -22.464  1.00 10.00      A   
ATOM   4786  OE1 GLU A 506      -5.226 -14.273 -22.555  1.00 10.00      A   
ATOM   4787  OE2 GLU A 506      -3.920 -12.671 -23.285  1.00 10.00      A   
ATOM   4788  C   GLU A 506      -3.907 -13.484 -17.520  1.00 10.00      A   
ATOM   4789  O   GLU A 506      -4.530 -12.462 -17.239  1.00 10.00      A   
ATOM   4790  N   THR A 507      -3.930 -14.568 -16.758  1.00 10.00      A   
ATOM   4791  HN  THR A 507      -3.422 -15.361 -17.034  1.00 10.00      A   
ATOM   4792  CA  THR A 507      -4.704 -14.609 -15.529  1.00 10.00      A   
ATOM   4793  CB  THR A 507      -5.339 -15.994 -15.313  1.00 10.00      A   
ATOM   4794  OG1 THR A 507      -4.550 -16.996 -15.977  1.00 10.00      A   
ATOM   4795  HG1 THR A 507      -3.633 -16.936 -15.679  1.00 10.00      A   
ATOM   4796  CG2 THR A 507      -6.757 -16.020 -15.864  1.00 10.00      A   
ATOM   4797  C   THR A 507      -3.859 -14.234 -14.317  1.00 10.00      A   
ATOM   4798  O   THR A 507      -4.319 -14.317 -13.178  1.00 10.00      A   
ATOM   4799  N   MET A 508      -2.630 -13.804 -14.569  1.00 10.00      A   
ATOM   4800  HN  MET A 508      -2.332 -13.726 -15.500  1.00 10.00      A   
ATOM   4801  CA  MET A 508      -1.716 -13.417 -13.507  1.00 10.00      A   
ATOM   4802  CB  MET A 508      -0.352 -14.097 -13.699  1.00 10.00      A   
ATOM   4803  CG  MET A 508      -0.406 -15.618 -13.727  1.00 10.00      A   
ATOM   4804  SD  MET A 508       1.221 -16.380 -13.895  1.00 10.00      A   
ATOM   4805  CE  MET A 508       1.992 -15.867 -12.364  1.00 10.00      A   
ATOM   4806  C   MET A 508      -1.546 -11.903 -13.503  1.00 10.00      A   
ATOM   4807  O   MET A 508      -1.719 -11.255 -14.531  1.00 10.00      A   
ATOM   4808  N   ARG A 509      -1.215 -11.339 -12.356  1.00 10.00      A   
ATOM   4809  HN  ARG A 509      -1.074 -11.901 -11.566  1.00 10.00      A   
ATOM   4810  CA  ARG A 509      -1.029  -9.900 -12.255  1.00 10.00      A   
ATOM   4811  CB  ARG A 509      -1.122  -9.430 -10.796  1.00 10.00      A   
ATOM   4812  CG  ARG A 509      -1.129  -7.915 -10.638  1.00 10.00      A   
ATOM   4813  CD  ARG A 509      -0.790  -7.482  -9.216  1.00 10.00      A   
ATOM   4814  NE  ARG A 509      -1.939  -7.558  -8.308  1.00 10.00      A   
ATOM   4815  HE  ARG A 509      -2.837  -7.595  -8.715  1.00 10.00      A   
ATOM   4816  CZ  ARG A 509      -1.836  -7.552  -6.974  1.00 10.00      A   
ATOM   4817  NH1 ARG A 509      -0.643  -7.466  -6.395  1.00 10.00      A   
ATOM   4818 HH11 ARG A 509       0.225  -7.388  -6.973  1.00 10.00      A   
ATOM   4819 HH12 ARG A 509      -0.563  -7.480  -5.347  1.00 10.00      A   
ATOM   4820  NH2 ARG A 509      -2.923  -7.617  -6.215  1.00 10.00      A   
ATOM   4821 HH21 ARG A 509      -2.832  -7.606  -5.165  1.00 10.00      A   
ATOM   4822 HH22 ARG A 509      -3.871  -7.671  -6.654  1.00 10.00      A   
ATOM   4823  C   ARG A 509       0.311  -9.495 -12.857  1.00 10.00      A   
ATOM   4824  O   ARG A 509       0.370  -8.650 -13.758  1.00 10.00      A   
ATOM   4825  N   SER A 510       1.386 -10.107 -12.362  1.00 10.00      A   
ATOM   4826  HN  SER A 510       1.278 -10.786 -11.660  1.00 10.00      A   
ATOM   4827  CA  SER A 510       2.724  -9.802 -12.839  1.00 10.00      A   
ATOM   4828  CB  SER A 510       3.254  -8.538 -12.149  1.00 10.00      A   
ATOM   4829  OG  SER A 510       2.393  -7.430 -12.371  1.00 10.00      A   
ATOM   4830  HG  SER A 510       1.691  -7.690 -12.981  1.00 10.00      A   
ATOM   4831  C   SER A 510       3.683 -10.972 -12.612  1.00 10.00      A   
ATOM   4832  O   SER A 510       3.684 -11.596 -11.547  1.00 10.00      A   
ATOM   4833  N   LEU A 511       4.467 -11.281 -13.635  1.00 10.00      A   
ATOM   4834  HN  LEU A 511       4.371 -10.783 -14.478  1.00 10.00      A   
ATOM   4835  CA  LEU A 511       5.454 -12.347 -13.566  1.00 10.00      A   
ATOM   4836  CB  LEU A 511       5.222 -13.361 -14.690  1.00 10.00      A   
ATOM   4837  CG  LEU A 511       6.307 -14.424 -14.888  1.00 10.00      A   
ATOM   4838  CD1 LEU A 511       6.332 -15.396 -13.720  1.00 10.00      A   
ATOM   4839  CD2 LEU A 511       6.097 -15.164 -16.197  1.00 10.00      A   
ATOM   4840  C   LEU A 511       6.854 -11.747 -13.678  1.00 10.00      A   
ATOM   4841  O   LEU A 511       7.153 -11.024 -14.631  1.00 10.00      A   
ATOM   4842  N   TRP A 512       7.704 -12.039 -12.705  1.00 10.00      A   
ATOM   4843  HN  TRP A 512       7.412 -12.626 -11.969  1.00 10.00      A   
ATOM   4844  CA  TRP A 512       9.062 -11.510 -12.700  1.00 10.00      A   
ATOM   4845  CB  TRP A 512       9.279 -10.611 -11.477  1.00 10.00      A   
ATOM   4846  CG  TRP A 512      10.613  -9.926 -11.454  1.00 10.00      A   
ATOM   4847  CD1 TRP A 512      11.809 -10.485 -11.120  1.00 10.00      A   
ATOM   4848  CD2 TRP A 512      10.888  -8.553 -11.768  1.00 10.00      A   
ATOM   4849  NE1 TRP A 512      12.811  -9.558 -11.220  1.00 10.00      A   
ATOM   4850  HE1 TRP A 512      13.764  -9.728 -11.036  1.00 10.00      A   
ATOM   4851  CE2 TRP A 512      12.275  -8.365 -11.612  1.00 10.00      A   
ATOM   4852  CE3 TRP A 512      10.101  -7.469 -12.168  1.00 10.00      A   
ATOM   4853  CZ2 TRP A 512      12.892  -7.140 -11.840  1.00 10.00      A   
ATOM   4854  CZ3 TRP A 512      10.717  -6.252 -12.395  1.00 10.00      A   
ATOM   4855  CH2 TRP A 512      12.098  -6.098 -12.230  1.00 10.00      A   
ATOM   4856  C   TRP A 512      10.104 -12.629 -12.733  1.00 10.00      A   
ATOM   4857  O   TRP A 512      10.021 -13.594 -11.970  1.00 10.00      A   
ATOM   4858  N   MET A 513      11.079 -12.497 -13.625  1.00 10.00      A   
ATOM   4859  HN  MET A 513      11.075 -11.719 -14.229  1.00 10.00      A   
ATOM   4860  CA  MET A 513      12.146 -13.484 -13.744  1.00 10.00      A   
ATOM   4861  CB  MET A 513      11.910 -14.386 -14.962  1.00 10.00      A   
ATOM   4862  CG  MET A 513      10.610 -15.178 -14.916  1.00 10.00      A   
ATOM   4863  SD  MET A 513      10.413 -16.268 -16.339  1.00 10.00      A   
ATOM   4864  CE  MET A 513      11.567 -17.573 -15.917  1.00 10.00      A   
ATOM   4865  C   MET A 513      13.514 -12.801 -13.855  1.00 10.00      A   
ATOM   4866  O   MET A 513      13.692 -11.880 -14.654  1.00 10.00      A   
ATOM   4867  N   SER A 514      14.469 -13.243 -13.042  1.00 10.00      A   
ATOM   4868  HN  SER A 514      14.262 -13.969 -12.409  1.00 10.00      A   
ATOM   4869  CA  SER A 514      15.821 -12.685 -13.060  1.00 10.00      A   
ATOM   4870  CB  SER A 514      16.054 -11.786 -11.844  1.00 10.00      A   
ATOM   4871  OG  SER A 514      15.132 -10.714 -11.827  1.00 10.00      A   
ATOM   4872  HG  SER A 514      14.593 -10.751 -12.625  1.00 10.00      A   
ATOM   4873  C   SER A 514      16.848 -13.811 -13.081  1.00 10.00      A   
ATOM   4874  O   SER A 514      16.697 -14.793 -12.357  1.00 10.00      A   
ATOM   4875  N   SER A 515      17.881 -13.664 -13.908  1.00 10.00      A   
ATOM   4876  HN  SER A 515      17.944 -12.843 -14.450  1.00 10.00      A   
ATOM   4877  CA  SER A 515      18.931 -14.678 -14.035  1.00 10.00      A   
ATOM   4878  CB  SER A 515      19.826 -14.700 -12.795  1.00 10.00      A   
ATOM   4879  OG  SER A 515      20.428 -13.433 -12.581  1.00 10.00      A   
ATOM   4880  HG  SER A 515      21.072 -13.264 -13.283  1.00 10.00      A   
ATOM   4881  C   SER A 515      18.337 -16.062 -14.304  1.00 10.00      A   
ATOM   4882  O   SER A 515      18.458 -16.981 -13.489  1.00 10.00      A   
ATOM   4883  N   CYS A 516      17.668 -16.189 -15.439  1.00 10.00      A   
ATOM   4884  HN  CYS A 516      17.596 -15.419 -16.039  1.00 10.00      A   
ATOM   4885  CA  CYS A 516      17.042 -17.442 -15.824  1.00 10.00      A   
ATOM   4886  CB  CYS A 516      15.525 -17.327 -15.658  1.00 10.00      A   
ATOM   4887  SG  CYS A 516      14.985 -16.756 -14.028  1.00 10.00      A   
ATOM   4888  HG  CYS A 516      16.026 -16.201 -13.417  1.00 10.00      A   
ATOM   4889  C   CYS A 516      17.380 -17.782 -17.274  1.00 10.00      A   
ATOM   4890  O   CYS A 516      18.016 -16.991 -17.969  1.00 10.00      A   
ATOM   4891  N   SER A 517      16.932 -18.944 -17.728  1.00 10.00      A   
ATOM   4892  HN  SER A 517      16.405 -19.524 -17.131  1.00 10.00      A   
ATOM   4893  CA  SER A 517      17.188 -19.390 -19.090  1.00 10.00      A   
ATOM   4894  CB  SER A 517      17.118 -20.918 -19.148  1.00 10.00      A   
ATOM   4895  OG  SER A 517      17.508 -21.491 -17.910  1.00 10.00      A   
ATOM   4896  HG  SER A 517      16.837 -22.128 -17.626  1.00 10.00      A   
ATOM   4897  C   SER A 517      16.176 -18.782 -20.062  1.00 10.00      A   
ATOM   4898  O   SER A 517      15.583 -19.484 -20.884  1.00 10.00      A   
ATOM   4899  N   VAL A 518      15.974 -17.478 -19.952  1.00 10.00      A   
ATOM   4900  HN  VAL A 518      16.479 -16.972 -19.279  1.00 10.00      A   
ATOM   4901  CA  VAL A 518      15.041 -16.771 -20.814  1.00 10.00      A   
ATOM   4902  CB  VAL A 518      14.201 -15.745 -20.026  1.00 10.00      A   
ATOM   4903  CG1 VAL A 518      13.126 -15.131 -20.913  1.00 10.00      A   
ATOM   4904  CG2 VAL A 518      13.582 -16.391 -18.798  1.00 10.00      A   
ATOM   4905  C   VAL A 518      15.810 -16.049 -21.905  1.00 10.00      A   
ATOM   4906  O   VAL A 518      16.434 -15.013 -21.658  1.00 10.00      A   
ATOM   4907  N   SER A 519      15.788 -16.610 -23.096  1.00 10.00      A   
ATOM   4908  HN  SER A 519      15.281 -17.449 -23.227  1.00 10.00      A   
ATOM   4909  CA  SER A 519      16.491 -16.026 -24.222  1.00 10.00      A   
ATOM   4910  CB  SER A 519      16.642 -17.063 -25.332  1.00 10.00      A   
ATOM   4911  OG  SER A 519      15.379 -17.409 -25.876  1.00 10.00      A   
ATOM   4912  HG  SER A 519      14.986 -18.127 -25.348  1.00 10.00      A   
ATOM   4913  C   SER A 519      15.761 -14.796 -24.755  1.00 10.00      A   
ATOM   4914  O   SER A 519      14.569 -14.591 -24.488  1.00 10.00      A   
ATOM   4915  N   PHE A 520      16.474 -13.980 -25.519  1.00 10.00      A   
ATOM   4916  HN  PHE A 520      17.414 -14.196 -25.705  1.00 10.00      A   
ATOM   4917  CA  PHE A 520      15.892 -12.783 -26.100  1.00 10.00      A   
ATOM   4918  CB  PHE A 520      16.989 -11.895 -26.690  1.00 10.00      A   
ATOM   4919  CG  PHE A 520      16.491 -10.610 -27.289  1.00 10.00      A   
ATOM   4920  CD1 PHE A 520      15.680  -9.755 -26.561  1.00 10.00      A   
ATOM   4921  CD2 PHE A 520      16.838 -10.258 -28.581  1.00 10.00      A   
ATOM   4922  CE1 PHE A 520      15.224  -8.573 -27.112  1.00 10.00      A   
ATOM   4923  CE2 PHE A 520      16.385  -9.078 -29.139  1.00 10.00      A   
ATOM   4924  CZ  PHE A 520      15.576  -8.234 -28.403  1.00 10.00      A   
ATOM   4925  C   PHE A 520      14.878 -13.172 -27.170  1.00 10.00      A   
ATOM   4926  O   PHE A 520      13.902 -12.457 -27.418  1.00 10.00      A   
ATOM   4927  N   GLY A 521      15.112 -14.324 -27.792  1.00 10.00      A   
ATOM   4928  HN  GLY A 521      15.908 -14.846 -27.552  1.00 10.00      A   
ATOM   4929  CA  GLY A 521      14.215 -14.815 -28.813  1.00 10.00      A   
ATOM   4930  C   GLY A 521      12.866 -15.185 -28.234  1.00 10.00      A   
ATOM   4931  O   GLY A 521      11.831 -14.929 -28.853  1.00 10.00      A   
ATOM   4932  N   ALA A 522      12.884 -15.785 -27.044  1.00 10.00      A   
ATOM   4933  HN  ALA A 522      13.749 -15.978 -26.620  1.00 10.00      A   
ATOM   4934  CA  ALA A 522      11.660 -16.182 -26.362  1.00 10.00      A   
ATOM   4935  CB  ALA A 522      11.988 -17.001 -25.123  1.00 10.00      A   
ATOM   4936  C   ALA A 522      10.847 -14.956 -25.974  1.00 10.00      A   
ATOM   4937  O   ALA A 522       9.624 -14.945 -26.109  1.00 10.00      A   
ATOM   4938  N   CYS A 523      11.541 -13.926 -25.503  1.00 10.00      A   
ATOM   4939  HN  CYS A 523      12.514 -14.011 -25.418  1.00 10.00      A   
ATOM   4940  CA  CYS A 523      10.898 -12.678 -25.096  1.00 10.00      A   
ATOM   4941  CB  CYS A 523      11.939 -11.691 -24.555  1.00 10.00      A   
ATOM   4942  SG  CYS A 523      12.949 -12.327 -23.194  1.00 10.00      A   
ATOM   4943  HG  CYS A 523      13.624 -13.384 -23.640  1.00 10.00      A   
ATOM   4944  C   CYS A 523      10.130 -12.050 -26.261  1.00 10.00      A   
ATOM   4945  O   CYS A 523       8.982 -11.615 -26.109  1.00 10.00      A   
ATOM   4946  N   LYS A 524      10.760 -12.028 -27.430  1.00 10.00      A   
ATOM   4947  HN  LYS A 524      11.663 -12.406 -27.494  1.00 10.00      A   
ATOM   4948  CA  LYS A 524      10.139 -11.459 -28.621  1.00 10.00      A   
ATOM   4949  CB  LYS A 524      11.161 -11.256 -29.739  1.00 10.00      A   
ATOM   4950  CG  LYS A 524      12.082 -10.062 -29.528  1.00 10.00      A   
ATOM   4951  CD  LYS A 524      12.780  -9.668 -30.819  1.00 10.00      A   
ATOM   4952  CE  LYS A 524      13.775 -10.728 -31.254  1.00 10.00      A   
ATOM   4953  NZ  LYS A 524      14.068 -10.653 -32.708  1.00 10.00      A   
ATOM   4954  HZ1 LYS A 524      14.509  -9.739 -32.943  1.00 10.00      A   
ATOM   4955  HZ2 LYS A 524      13.192 -10.755 -33.254  1.00 10.00      A   
ATOM   4956  HZ3 LYS A 524      14.722 -11.421 -32.979  1.00 10.00      A   
ATOM   4957  C   LYS A 524       8.984 -12.323 -29.108  1.00 10.00      A   
ATOM   4958  O   LYS A 524       7.927 -11.805 -29.459  1.00 10.00      A   
ATOM   4959  N   LEU A 525       9.189 -13.636 -29.120  1.00 10.00      A   
ATOM   4960  HN  LEU A 525      10.060 -13.987 -28.830  1.00 10.00      A   
ATOM   4961  CA  LEU A 525       8.156 -14.569 -29.561  1.00 10.00      A   
ATOM   4962  CB  LEU A 525       8.689 -16.005 -29.540  1.00 10.00      A   
ATOM   4963  CG  LEU A 525       7.804 -17.062 -30.204  1.00 10.00      A   
ATOM   4964  CD1 LEU A 525       7.712 -16.818 -31.702  1.00 10.00      A   
ATOM   4965  CD2 LEU A 525       8.335 -18.458 -29.921  1.00 10.00      A   
ATOM   4966  C   LEU A 525       6.917 -14.453 -28.679  1.00 10.00      A   
ATOM   4967  O   LEU A 525       5.784 -14.524 -29.159  1.00 10.00      A   
ATOM   4968  N   LEU A 526       7.148 -14.268 -27.386  1.00 10.00      A   
ATOM   4969  HN  LEU A 526       8.078 -14.237 -27.064  1.00 10.00      A   
ATOM   4970  CA  LEU A 526       6.066 -14.125 -26.428  1.00 10.00      A   
ATOM   4971  CB  LEU A 526       6.615 -14.164 -24.999  1.00 10.00      A   
ATOM   4972  CG  LEU A 526       5.585 -14.081 -23.868  1.00 10.00      A   
ATOM   4973  CD1 LEU A 526       4.737 -15.346 -23.813  1.00 10.00      A   
ATOM   4974  CD2 LEU A 526       6.281 -13.845 -22.538  1.00 10.00      A   
ATOM   4975  C   LEU A 526       5.318 -12.818 -26.661  1.00 10.00      A   
ATOM   4976  O   LEU A 526       4.095 -12.805 -26.775  1.00 10.00      A   
ATOM   4977  N   GLY A 527       6.067 -11.726 -26.764  1.00 10.00      A   
ATOM   4978  HN  GLY A 527       7.042 -11.807 -26.695  1.00 10.00      A   
ATOM   4979  CA  GLY A 527       5.469 -10.419 -26.973  1.00 10.00      A   
ATOM   4980  C   GLY A 527       4.673 -10.314 -28.264  1.00 10.00      A   
ATOM   4981  O   GLY A 527       3.617  -9.675 -28.296  1.00 10.00      A   
ATOM   4982  N   GLN A 528       5.168 -10.948 -29.323  1.00 10.00      A   
ATOM   4983  HN  GLN A 528       6.010 -11.449 -29.229  1.00 10.00      A   
ATOM   4984  CA  GLN A 528       4.501 -10.918 -30.625  1.00 10.00      A   
ATOM   4985  CB  GLN A 528       5.440 -11.386 -31.741  1.00 10.00      A   
ATOM   4986  CG  GLN A 528       6.531 -10.392 -32.104  1.00 10.00      A   
ATOM   4987  CD  GLN A 528       7.257 -10.755 -33.386  1.00 10.00      A   
ATOM   4988  OE1 GLN A 528       7.360 -11.927 -33.749  1.00 10.00      A   
ATOM   4989  NE2 GLN A 528       7.771  -9.750 -34.079  1.00 10.00      A   
ATOM   4990 HE21 GLN A 528       7.658  -8.839 -33.728  1.00 10.00      A   
ATOM   4991 HE22 GLN A 528       8.249  -9.954 -34.909  1.00 10.00      A   
ATOM   4992  C   GLN A 528       3.233 -11.768 -30.632  1.00 10.00      A   
ATOM   4993  O   GLN A 528       2.416 -11.668 -31.547  1.00 10.00      A   
ATOM   4994  N   LYS A 529       3.078 -12.621 -29.629  1.00 10.00      A   
ATOM   4995  HN  LYS A 529       3.775 -12.685 -28.941  1.00 10.00      A   
ATOM   4996  CA  LYS A 529       1.902 -13.472 -29.540  1.00 10.00      A   
ATOM   4997  CB  LYS A 529       2.305 -14.924 -29.271  1.00 10.00      A   
ATOM   4998  CG  LYS A 529       1.252 -15.948 -29.665  1.00 10.00      A   
ATOM   4999  CD  LYS A 529       1.523 -17.297 -29.021  1.00 10.00      A   
ATOM   5000  CE  LYS A 529       1.005 -17.343 -27.593  1.00 10.00      A   
ATOM   5001  NZ  LYS A 529      -0.475 -17.446 -27.539  1.00 10.00      A   
ATOM   5002  HZ1 LYS A 529      -0.803 -18.192 -28.184  1.00 10.00      A   
ATOM   5003  HZ2 LYS A 529      -0.914 -16.547 -27.823  1.00 10.00      A   
ATOM   5004  HZ3 LYS A 529      -0.784 -17.680 -26.574  1.00 10.00      A   
ATOM   5005  C   LYS A 529       0.960 -12.979 -28.446  1.00 10.00      A   
ATOM   5006  O   LYS A 529      -0.216 -13.345 -28.415  1.00 10.00      A   
ATOM   5007  N   MET A 530       1.479 -12.143 -27.556  1.00 10.00      A   
ATOM   5008  HN  MET A 530       2.418 -11.870 -27.649  1.00 10.00      A   
ATOM   5009  CA  MET A 530       0.692 -11.608 -26.452  1.00 10.00      A   
ATOM   5010  CB  MET A 530       1.235 -12.112 -25.106  1.00 10.00      A   
ATOM   5011  CG  MET A 530       1.560 -13.598 -25.061  1.00 10.00      A   
ATOM   5012  SD  MET A 530       0.118 -14.641 -25.336  1.00 10.00      A   
ATOM   5013  CE  MET A 530      -0.834 -14.298 -23.860  1.00 10.00      A   
ATOM   5014  C   MET A 530       0.692 -10.082 -26.464  1.00 10.00      A   
ATOM   5015  O   MET A 530       1.479  -9.451 -25.755  1.00 10.00      A   
ATOM   5016  N   PRO A 531      -0.192  -9.463 -27.266  1.00 10.00      A   
ATOM   5017  CA  PRO A 531      -0.291  -8.003 -27.369  1.00 10.00      A   
ATOM   5018  CB  PRO A 531      -1.272  -7.780 -28.529  1.00 10.00      A   
ATOM   5019  CG  PRO A 531      -1.372  -9.098 -29.215  1.00 10.00      A   
ATOM   5020  CD  PRO A 531      -1.154 -10.129 -28.152  1.00 10.00      A   
ATOM   5021  C   PRO A 531      -0.834  -7.364 -26.095  1.00 10.00      A   
ATOM   5022  O   PRO A 531      -0.510  -6.221 -25.774  1.00 10.00      A   
ATOM   5023  N   LYS A 532      -1.644  -8.108 -25.356  1.00 10.00      A   
ATOM   5024  HN  LYS A 532      -1.859  -9.023 -25.648  1.00 10.00      A   
ATOM   5025  CA  LYS A 532      -2.223  -7.598 -24.123  1.00 10.00      A   
ATOM   5026  CB  LYS A 532      -3.538  -8.308 -23.805  1.00 10.00      A   
ATOM   5027  CG  LYS A 532      -4.651  -8.029 -24.804  1.00 10.00      A   
ATOM   5028  CD  LYS A 532      -5.936  -8.741 -24.412  1.00 10.00      A   
ATOM   5029  CE  LYS A 532      -7.006  -8.584 -25.480  1.00 10.00      A   
ATOM   5030  NZ  LYS A 532      -6.615  -9.226 -26.761  1.00 10.00      A   
ATOM   5031  HZ1 LYS A 532      -7.355  -9.076 -27.477  1.00 10.00      A   
ATOM   5032  HZ2 LYS A 532      -6.486 -10.248 -26.624  1.00 10.00      A   
ATOM   5033  HZ3 LYS A 532      -5.722  -8.823 -27.111  1.00 10.00      A   
ATOM   5034  C   LYS A 532      -1.245  -7.730 -22.962  1.00 10.00      A   
ATOM   5035  O   LYS A 532      -1.522  -7.301 -21.843  1.00 10.00      A   
ATOM   5036  N   LEU A 533      -0.092  -8.318 -23.238  1.00 10.00      A   
ATOM   5037  HN  LEU A 533       0.086  -8.619 -24.156  1.00 10.00      A   
ATOM   5038  CA  LEU A 533       0.930  -8.499 -22.224  1.00 10.00      A   
ATOM   5039  CB  LEU A 533       1.396  -9.955 -22.174  1.00 10.00      A   
ATOM   5040  CG  LEU A 533       0.706 -10.868 -21.154  1.00 10.00      A   
ATOM   5041  CD1 LEU A 533      -0.771 -11.032 -21.479  1.00 10.00      A   
ATOM   5042  CD2 LEU A 533       1.395 -12.223 -21.102  1.00 10.00      A   
ATOM   5043  C   LEU A 533       2.109  -7.585 -22.507  1.00 10.00      A   
ATOM   5044  O   LEU A 533       2.464  -7.352 -23.665  1.00 10.00      A   
ATOM   5045  N   ASN A 534       2.696  -7.045 -21.453  1.00 10.00      A   
ATOM   5046  HN  ASN A 534       2.350  -7.244 -20.552  1.00 10.00      A   
ATOM   5047  CA  ASN A 534       3.844  -6.166 -21.598  1.00 10.00      A   
ATOM   5048  CB  ASN A 534       3.687  -4.903 -20.752  1.00 10.00      A   
ATOM   5049  CG  ASN A 534       3.242  -3.703 -21.564  1.00 10.00      A   
ATOM   5050  OD1 ASN A 534       3.281  -3.717 -22.792  1.00 10.00      A   
ATOM   5051  ND2 ASN A 534       2.862  -2.633 -20.886  1.00 10.00      A   
ATOM   5052 HD21 ASN A 534       2.894  -2.668 -19.906  1.00 10.00      A   
ATOM   5053 HD22 ASN A 534       2.542  -1.854 -21.394  1.00 10.00      A   
ATOM   5054  C   ASN A 534       5.115  -6.893 -21.202  1.00 10.00      A   
ATOM   5055  O   ASN A 534       5.388  -7.073 -20.015  1.00 10.00      A   
ATOM   5056  N   VAL A 535       5.864  -7.343 -22.199  1.00 10.00      A   
ATOM   5057  HN  VAL A 535       5.565  -7.205 -23.126  1.00 10.00      A   
ATOM   5058  CA  VAL A 535       7.119  -8.042 -21.958  1.00 10.00      A   
ATOM   5059  CB  VAL A 535       7.422  -9.089 -23.054  1.00 10.00      A   
ATOM   5060  CG1 VAL A 535       8.625  -9.935 -22.668  1.00 10.00      A   
ATOM   5061  CG2 VAL A 535       6.209  -9.972 -23.307  1.00 10.00      A   
ATOM   5062  C   VAL A 535       8.255  -7.028 -21.877  1.00 10.00      A   
ATOM   5063  O   VAL A 535       8.869  -6.675 -22.887  1.00 10.00      A   
ATOM   5064  N   GLU A 536       8.505  -6.540 -20.676  1.00 10.00      A   
ATOM   5065  HN  GLU A 536       7.984  -6.866 -19.907  1.00 10.00      A   
ATOM   5066  CA  GLU A 536       9.542  -5.556 -20.453  1.00 10.00      A   
ATOM   5067  CB  GLU A 536       9.123  -4.578 -19.358  1.00 10.00      A   
ATOM   5068  CG  GLU A 536       7.972  -3.672 -19.756  1.00 10.00      A   
ATOM   5069  CD  GLU A 536       7.760  -2.539 -18.781  1.00 10.00      A   
ATOM   5070  OE1 GLU A 536       8.603  -2.358 -17.875  1.00 10.00      A   
ATOM   5071  OE2 GLU A 536       6.751  -1.819 -18.920  1.00 10.00      A   
ATOM   5072  C   GLU A 536      10.865  -6.220 -20.109  1.00 10.00      A   
ATOM   5073  O   GLU A 536      10.991  -6.889 -19.086  1.00 10.00      A   
ATOM   5074  N   VAL A 537      11.840  -6.045 -20.984  1.00 10.00      A   
ATOM   5075  HN  VAL A 537      11.664  -5.511 -21.791  1.00 10.00      A   
ATOM   5076  CA  VAL A 537      13.162  -6.612 -20.787  1.00 10.00      A   
ATOM   5077  CB  VAL A 537      13.769  -7.081 -22.125  1.00 10.00      A   
ATOM   5078  CG1 VAL A 537      15.165  -7.648 -21.917  1.00 10.00      A   
ATOM   5079  CG2 VAL A 537      12.868  -8.106 -22.793  1.00 10.00      A   
ATOM   5080  C   VAL A 537      14.084  -5.578 -20.156  1.00 10.00      A   
ATOM   5081  O   VAL A 537      14.251  -4.475 -20.685  1.00 10.00      A   
ATOM   5082  N   ILE A 538      14.669  -5.933 -19.024  1.00 10.00      A   
ATOM   5083  HN  ILE A 538      14.500  -6.832 -18.654  1.00 10.00      A   
ATOM   5084  CA  ILE A 538      15.579  -5.040 -18.327  1.00 10.00      A   
ATOM   5085  CB  ILE A 538      15.154  -4.795 -16.861  1.00 10.00      A   
ATOM   5086  CG1 ILE A 538      13.690  -4.346 -16.781  1.00 10.00      A   
ATOM   5087  CG2 ILE A 538      16.065  -3.756 -16.220  1.00 10.00      A   
ATOM   5088  CD1 ILE A 538      12.725  -5.439 -16.366  1.00 10.00      A   
ATOM   5089  C   ILE A 538      16.984  -5.622 -18.359  1.00 10.00      A   
ATOM   5090  O   ILE A 538      17.292  -6.573 -17.636  1.00 10.00      A   
ATOM   5091  N   ASP A 539      17.829  -5.048 -19.199  1.00 10.00      A   
ATOM   5092  HN  ASP A 539      17.529  -4.275 -19.726  1.00 10.00      A   
ATOM   5093  CA  ASP A 539      19.199  -5.521 -19.352  1.00 10.00      A   
ATOM   5094  CB  ASP A 539      19.326  -6.293 -20.667  1.00 10.00      A   
ATOM   5095  CG  ASP A 539      20.585  -7.128 -20.747  1.00 10.00      A   
ATOM   5096  OD1 ASP A 539      20.542  -8.315 -20.361  1.00 10.00      A   
ATOM   5097  OD2 ASP A 539      21.615  -6.613 -21.227  1.00 10.00      A   
ATOM   5098  C   ASP A 539      20.173  -4.349 -19.331  1.00 10.00      A   
ATOM   5099  O   ASP A 539      20.012  -3.385 -20.075  1.00 10.00      A   
ATOM   5100  N   GLU A 540      21.186  -4.436 -18.478  1.00 10.00      A   
ATOM   5101  HN  GLU A 540      21.267  -5.237 -17.903  1.00 10.00      A   
ATOM   5102  CA  GLU A 540      22.173  -3.373 -18.357  1.00 10.00      A   
ATOM   5103  CB  GLU A 540      22.561  -3.171 -16.891  1.00 10.00      A   
ATOM   5104  CG  GLU A 540      21.418  -2.767 -15.977  1.00 10.00      A   
ATOM   5105  CD  GLU A 540      21.906  -2.443 -14.581  1.00 10.00      A   
ATOM   5106  OE1 GLU A 540      21.857  -3.330 -13.702  1.00 10.00      A   
ATOM   5107  OE2 GLU A 540      22.365  -1.302 -14.361  1.00 10.00      A   
ATOM   5108  C   GLU A 540      23.431  -3.658 -19.172  1.00 10.00      A   
ATOM   5109  O   GLU A 540      24.468  -3.033 -18.950  1.00 10.00      A   
ATOM   5110  N   ARG A 541      23.352  -4.575 -20.125  1.00 10.00      A   
ATOM   5111  HN  ARG A 541      22.496  -5.034 -20.296  1.00 10.00      A   
ATOM   5112  CA  ARG A 541      24.521  -4.908 -20.928  1.00 10.00      A   
ATOM   5113  CB  ARG A 541      24.712  -6.422 -21.030  1.00 10.00      A   
ATOM   5114  CG  ARG A 541      24.850  -7.120 -19.686  1.00 10.00      A   
ATOM   5115  CD  ARG A 541      23.786  -8.191 -19.507  1.00 10.00      A   
ATOM   5116  NE  ARG A 541      24.271  -9.529 -19.856  1.00 10.00      A   
ATOM   5117  HE  ARG A 541      25.244  -9.671 -19.842  1.00 10.00      A   
ATOM   5118  CZ  ARG A 541      23.480 -10.549 -20.199  1.00 10.00      A   
ATOM   5119  NH1 ARG A 541      22.164 -10.402 -20.259  1.00 10.00      A   
ATOM   5120 HH11 ARG A 541      21.723  -9.470 -20.044  1.00 10.00      A   
ATOM   5121 HH12 ARG A 541      21.556 -11.207 -20.526  1.00 10.00      A   
ATOM   5122  NH2 ARG A 541      24.012 -11.733 -20.449  1.00 10.00      A   
ATOM   5123 HH21 ARG A 541      23.403 -12.535 -20.717  1.00 10.00      A   
ATOM   5124 HH22 ARG A 541      25.043 -11.868 -20.375  1.00 10.00      A   
ATOM   5125  C   ARG A 541      24.465  -4.273 -22.312  1.00 10.00      A   
ATOM   5126  O   ARG A 541      25.175  -4.698 -23.226  1.00 10.00      A   
ATOM   5127  N   GLY A 542      23.615  -3.263 -22.465  1.00 10.00      A   
ATOM   5128  HN  GLY A 542      23.045  -2.994 -21.713  1.00 10.00      A   
ATOM   5129  CA  GLY A 542      23.504  -2.575 -23.738  1.00 10.00      A   
ATOM   5130  C   GLY A 542      22.294  -3.008 -24.536  1.00 10.00      A   
ATOM   5131  O   GLY A 542      21.303  -3.462 -23.972  1.00 10.00      A   
ATOM   5132  N   ALA A 543      22.383  -2.871 -25.849  1.00 10.00      A   
ATOM   5133  HN  ALA A 543      23.211  -2.522 -26.236  1.00 10.00      A   
ATOM   5134  CA  ALA A 543      21.293  -3.240 -26.734  1.00 10.00      A   
ATOM   5135  CB  ALA A 543      21.475  -2.570 -28.088  1.00 10.00      A   
ATOM   5136  C   ALA A 543      21.218  -4.754 -26.892  1.00 10.00      A   
ATOM   5137  O   ALA A 543      22.221  -5.410 -27.173  1.00 10.00      A   
ATOM   5138  N   PRO A 544      20.020  -5.329 -26.711  1.00 10.00      A   
ATOM   5139  CA  PRO A 544      19.805  -6.775 -26.827  1.00 10.00      A   
ATOM   5140  CB  PRO A 544      18.362  -6.973 -26.341  1.00 10.00      A   
ATOM   5141  CG  PRO A 544      17.978  -5.685 -25.691  1.00 10.00      A   
ATOM   5142  CD  PRO A 544      18.781  -4.619 -26.372  1.00 10.00      A   
ATOM   5143  C   PRO A 544      19.945  -7.252 -28.270  1.00 10.00      A   
ATOM   5144  O   PRO A 544      20.150  -8.438 -28.534  1.00 10.00      A   
ATOM   5145  N   ASP A 545      19.850  -6.313 -29.199  1.00 10.00      A   
ATOM   5146  HN  ASP A 545      19.704  -5.384 -28.919  1.00 10.00      A   
ATOM   5147  CA  ASP A 545      19.962  -6.615 -30.618  1.00 10.00      A   
ATOM   5148  CB  ASP A 545      19.476  -5.418 -31.438  1.00 10.00      A   
ATOM   5149  CG  ASP A 545      18.903  -5.810 -32.783  1.00 10.00      A   
ATOM   5150  OD1 ASP A 545      17.663  -5.785 -32.931  1.00 10.00      A   
ATOM   5151  OD2 ASP A 545      19.683  -6.121 -33.705  1.00 10.00      A   
ATOM   5152  C   ASP A 545      21.408  -6.937 -30.982  1.00 10.00      A   
ATOM   5153  O   ASP A 545      21.682  -7.551 -32.011  1.00 10.00      A   
ATOM   5154  N   SER A 546      22.333  -6.525 -30.123  1.00 10.00      A   
ATOM   5155  HN  SER A 546      22.055  -6.040 -29.315  1.00 10.00      A   
ATOM   5156  CA  SER A 546      23.753  -6.756 -30.352  1.00 10.00      A   
ATOM   5157  CB  SER A 546      24.566  -5.678 -29.637  1.00 10.00      A   
ATOM   5158  OG  SER A 546      23.957  -4.407 -29.792  1.00 10.00      A   
ATOM   5159  HG  SER A 546      24.222  -4.026 -30.637  1.00 10.00      A   
ATOM   5160  C   SER A 546      24.186  -8.142 -29.873  1.00 10.00      A   
ATOM   5161  O   SER A 546      25.360  -8.509 -29.980  1.00 10.00      A   
ATOM   5162  N   ARG A 547      23.241  -8.903 -29.335  1.00 10.00      A   
ATOM   5163  HN  ARG A 547      22.324  -8.562 -29.280  1.00 10.00      A   
ATOM   5164  CA  ARG A 547      23.526 -10.240 -28.841  1.00 10.00      A   
ATOM   5165  CB  ARG A 547      23.315 -10.312 -27.323  1.00 10.00      A   
ATOM   5166  CG  ARG A 547      24.124  -9.315 -26.517  1.00 10.00      A   
ATOM   5167  CD  ARG A 547      24.139  -9.689 -25.044  1.00 10.00      A
[truncated: 216,683 more chars]
