# Supplementary material for: Flexibility of intrinsically disordered degrons in AUX/IAA proteins reinforces auxin co-receptor assemblies
Source: Nat Commun. 2020 May 8;11:2277. doi: 10.1038/s41467-020-16147-2 (PMC7210949; doi:10.1038/s41467-020-16147-2)
Supplement: Supplementary file 11 — Supplementary Data 8 [file 41467_2020_16147_MOESM11_ESM.gz › disvis_haddock_files/IAA12/cluster4_3.pdb]

REMARK FILENAME="complex_32w.pdb0"
REMARK ===============================================================
REMARK HADDOCK run for complex
REMARK initial structure: complex_32.pdb
REMARK final NOE weights: unambig 50 amb: 50
REMARK ===============================================================
REMARK            total,bonds,angles,improper,dihe,vdw,elec,air,cdih,coup,rdcs,vean,dani,xpcs,rg
REMARK energies: -468.665, 0, 0, 0, 0, -79.4479, -517.495, 128.277, 0, 0, 0, 0, 0, 0, 0
REMARK ===============================================================
REMARK            bonds,angles,impropers,dihe,air,cdih,coup,rdcs,vean,dani,xpcs
REMARK rms-dev.: 0,0,0,0,0.273254,0,0, 0, 0, 0, 0
REMARK ===============================================================
REMARK               air,cdih,coup,rdcs,vean,dani,xpcs
REMARK               >0.3,>5,>1,>0,>5,>0.2,>0.2
REMARK violations.: 6, 0, 0, 0, 0, 0, 0
REMARK ===============================================================
REMARK                        CVpartition#,violations,rms
REMARK AIRs cross-validation: 1, 19, 1.36898
REMARK ===============================================================
REMARK NCS energy: 0
REMARK ===============================================================
REMARK Symmetry energy: 0
REMARK ===============================================================
REMARK Desolvation energy: 60.1299
REMARK Internal energy free molecules: -22175.1
REMARK Internal energy complex: -33158.4
REMARK Binding energy: -11520.2
REMARK ===============================================================
REMARK buried surface area: 2850.57
REMARK ===============================================================
REMARK water - chain1: 0 0 0
REMARK water - chain2: 0 0 0
REMARK water - chain3: 0 0 0
REMARK water - chain4: 0 0 0
REMARK water - chain5: 0 0 0
REMARK water - chain6: 0 0 0
REMARK ===============================================================
REMARK water - water: 0 0 0
REMARK ===============================================================
REMARK DATE:09-Dec-2019  18:27:24       created by user: enm009
REMARK VERSION:1.3U
ATOM      1  N   PHE A   9     -35.516   1.851  11.529  1.00 10.00      A   
ATOM      2  HN  PHE A   9     -34.770   1.779  12.162  1.00 10.00      A   
ATOM      3  CA  PHE A   9     -35.630   0.860  10.469  1.00 10.00      A   
ATOM      4  CB  PHE A   9     -34.859   1.316   9.228  1.00 10.00      A   
ATOM      5  CG  PHE A   9     -35.493   2.463   8.501  1.00 10.00      A   
ATOM      6  CD1 PHE A   9     -34.770   3.615   8.240  1.00 10.00      A   
ATOM      7  CD2 PHE A   9     -36.810   2.388   8.073  1.00 10.00      A   
ATOM      8  CE1 PHE A   9     -35.345   4.672   7.566  1.00 10.00      A   
ATOM      9  CE2 PHE A   9     -37.393   3.441   7.400  1.00 10.00      A   
ATOM     10  CZ  PHE A   9     -36.659   4.584   7.145  1.00 10.00      A   
ATOM     11  C   PHE A   9     -35.096  -0.487  10.936  1.00 10.00      A   
ATOM     12  O   PHE A   9     -34.261  -0.548  11.839  1.00 10.00      A   
ATOM     13  N   PRO A  10     -35.594  -1.585  10.348  1.00 10.00      A   
ATOM     14  CA  PRO A  10     -35.150  -2.942  10.688  1.00 10.00      A   
ATOM     15  CB  PRO A  10     -36.029  -3.842   9.810  1.00 10.00      A   
ATOM     16  CG  PRO A  10     -37.191  -2.992   9.432  1.00 10.00      A   
ATOM     17  CD  PRO A  10     -36.653  -1.597   9.326  1.00 10.00      A   
ATOM     18  C   PRO A  10     -33.671  -3.158  10.359  1.00 10.00      A   
ATOM     19  O   PRO A  10     -33.103  -2.474   9.497  1.00 10.00      A   
ATOM     20  N   GLU A  11     -33.067  -4.129  11.033  1.00 10.00      A   
ATOM     21  HN  GLU A  11     -33.593  -4.661  11.670  1.00 10.00      A   
ATOM     22  CA  GLU A  11     -31.655  -4.450  10.853  1.00 10.00      A   
ATOM     23  CB  GLU A  11     -31.274  -5.632  11.747  1.00 10.00      A   
ATOM     24  CG  GLU A  11     -31.557  -5.426  13.225  1.00 10.00      A   
ATOM     25  CD  GLU A  11     -30.702  -4.339  13.836  1.00 10.00      A   
ATOM     26  OE1 GLU A  11     -29.472  -4.533  13.936  1.00 10.00      A   
ATOM     27  OE2 GLU A  11     -31.257  -3.288  14.224  1.00 10.00      A   
ATOM     28  C   GLU A  11     -31.334  -4.791   9.402  1.00 10.00      A   
ATOM     29  O   GLU A  11     -30.324  -4.337   8.856  1.00 10.00      A   
ATOM     30  N   GLU A  12     -32.206  -5.579   8.782  1.00 10.00      A   
ATOM     31  HN  GLU A  12     -32.999  -5.891   9.276  1.00 10.00      A   
ATOM     32  CA  GLU A  12     -32.023  -6.003   7.397  1.00 10.00      A   
ATOM     33  CB  GLU A  12     -33.121  -6.987   6.975  1.00 10.00      A   
ATOM     34  CG  GLU A  12     -34.540  -6.522   7.272  1.00 10.00      A   
ATOM     35  CD  GLU A  12     -35.583  -7.583   6.966  1.00 10.00      A   
ATOM     36  OE1 GLU A  12     -35.761  -7.924   5.779  1.00 10.00      A   
ATOM     37  OE2 GLU A  12     -36.240  -8.073   7.907  1.00 10.00      A   
ATOM     38  C   GLU A  12     -31.950  -4.821   6.430  1.00 10.00      A   
ATOM     39  O   GLU A  12     -31.171  -4.837   5.476  1.00 10.00      A   
ATOM     40  N   VAL A  13     -32.751  -3.794   6.689  1.00 10.00      A   
ATOM     41  HN  VAL A  13     -33.333  -3.829   7.475  1.00 10.00      A   
ATOM     42  CA  VAL A  13     -32.774  -2.612   5.836  1.00 10.00      A   
ATOM     43  CB  VAL A  13     -33.992  -1.714   6.123  1.00 10.00      A   
ATOM     44  CG1 VAL A  13     -33.989  -0.496   5.209  1.00 10.00      A   
ATOM     45  CG2 VAL A  13     -35.288  -2.498   5.968  1.00 10.00      A   
ATOM     46  C   VAL A  13     -31.502  -1.794   6.018  1.00 10.00      A   
ATOM     47  O   VAL A  13     -30.833  -1.449   5.045  1.00 10.00      A   
ATOM     48  N   LEU A  14     -31.163  -1.502   7.268  1.00 10.00      A   
ATOM     49  HN  LEU A  14     -31.720  -1.832   8.007  1.00 10.00      A   
ATOM     50  CA  LEU A  14     -29.977  -0.709   7.573  1.00 10.00      A   
ATOM     51  CB  LEU A  14     -29.870  -0.457   9.079  1.00 10.00      A   
ATOM     52  CG  LEU A  14     -30.922   0.486   9.675  1.00 10.00      A   
ATOM     53  CD1 LEU A  14     -30.856   0.479  11.193  1.00 10.00      A   
ATOM     54  CD2 LEU A  14     -30.741   1.900   9.136  1.00 10.00      A   
ATOM     55  C   LEU A  14     -28.710  -1.356   7.029  1.00 10.00      A   
ATOM     56  O   LEU A  14     -27.843  -0.674   6.480  1.00 10.00      A   
ATOM     57  N   GLU A  15     -28.616  -2.674   7.160  1.00 10.00      A   
ATOM     58  HN  GLU A  15     -29.348  -3.168   7.590  1.00 10.00      A   
ATOM     59  CA  GLU A  15     -27.453  -3.402   6.680  1.00 10.00      A   
ATOM     60  CB  GLU A  15     -27.569  -4.885   7.027  1.00 10.00      A   
ATOM     61  CG  GLU A  15     -26.235  -5.598   7.129  1.00 10.00      A   
ATOM     62  CD  GLU A  15     -26.367  -7.086   6.911  1.00 10.00      A   
ATOM     63  OE1 GLU A  15     -27.212  -7.718   7.581  1.00 10.00      A   
ATOM     64  OE2 GLU A  15     -25.629  -7.633   6.066  1.00 10.00      A   
ATOM     65  C   GLU A  15     -27.292  -3.230   5.172  1.00 10.00      A   
ATOM     66  O   GLU A  15     -26.173  -3.135   4.667  1.00 10.00      A   
ATOM     67  N   HIS A  16     -28.421  -3.159   4.467  1.00 10.00      A   
ATOM     68  HN  HIS A  16     -29.280  -3.208   4.940  1.00 10.00      A   
ATOM     69  CA  HIS A  16     -28.428  -3.000   3.014  1.00 10.00      A   
ATOM     70  CB  HIS A  16     -29.843  -3.228   2.470  1.00 10.00      A   
ATOM     71  CG  HIS A  16     -29.897  -3.639   1.030  1.00 10.00      A   
ATOM     72  ND1 HIS A  16     -30.082  -4.953   0.670  1.00 10.00      A   
ATOM     73  CD2 HIS A  16     -29.799  -2.878  -0.091  1.00 10.00      A   
ATOM     74  CE1 HIS A  16     -30.094  -4.966  -0.651  1.00 10.00      A   
ATOM     75  NE2 HIS A  16     -29.927  -3.738  -1.152  1.00 10.00      A   
ATOM     76  HE2 HIS A  16     -29.907  -3.492  -2.112  1.00 10.00      A   
ATOM     77  C   HIS A  16     -27.940  -1.608   2.622  1.00 10.00      A   
ATOM     78  O   HIS A  16     -27.307  -1.427   1.582  1.00 10.00      A   
ATOM     79  N   VAL A  17     -28.248  -0.629   3.460  1.00 10.00      A   
ATOM     80  HN  VAL A  17     -28.771  -0.835   4.263  1.00 10.00      A   
ATOM     81  CA  VAL A  17     -27.836   0.745   3.214  1.00 10.00      A   
ATOM     82  CB  VAL A  17     -28.608   1.739   4.108  1.00 10.00      A   
ATOM     83  CG1 VAL A  17     -28.250   3.173   3.748  1.00 10.00      A   
ATOM     84  CG2 VAL A  17     -30.110   1.521   3.989  1.00 10.00      A   
ATOM     85  C   VAL A  17     -26.342   0.902   3.475  1.00 10.00      A   
ATOM     86  O   VAL A  17     -25.628   1.545   2.703  1.00 10.00      A   
ATOM     87  N   PHE A  18     -25.880   0.291   4.561  1.00 10.00      A   
ATOM     88  HN  PHE A  18     -26.506  -0.207   5.126  1.00 10.00      A   
ATOM     89  CA  PHE A  18     -24.480   0.349   4.953  1.00 10.00      A   
ATOM     90  CB  PHE A  18     -24.270  -0.351   6.301  1.00 10.00      A   
ATOM     91  CG  PHE A  18     -24.633   0.480   7.495  1.00 10.00      A   
ATOM     92  CD1 PHE A  18     -25.603   0.050   8.388  1.00 10.00      A   
ATOM     93  CD2 PHE A  18     -24.004   1.687   7.731  1.00 10.00      A   
ATOM     94  CE1 PHE A  18     -25.942   0.809   9.493  1.00 10.00      A   
ATOM     95  CE2 PHE A  18     -24.336   2.454   8.833  1.00 10.00      A   
ATOM     96  CZ  PHE A  18     -25.307   2.013   9.716  1.00 10.00      A   
ATOM     97  C   PHE A  18     -23.554  -0.262   3.903  1.00 10.00      A   
ATOM     98  O   PHE A  18     -22.401   0.146   3.775  1.00 10.00      A   
ATOM     99  N   SER A  19     -24.055  -1.228   3.145  1.00 10.00      A   
ATOM    100  HN  SER A  19     -24.992  -1.504   3.265  1.00 10.00      A   
ATOM    101  CA  SER A  19     -23.242  -1.887   2.132  1.00 10.00      A   
ATOM    102  CB  SER A  19     -23.869  -3.218   1.724  1.00 10.00      A   
ATOM    103  OG  SER A  19     -25.184  -3.339   2.236  1.00 10.00      A   
ATOM    104  HG  SER A  19     -25.150  -3.450   3.196  1.00 10.00      A   
ATOM    105  C   SER A  19     -22.994  -0.998   0.914  1.00 10.00      A   
ATOM    106  O   SER A  19     -22.181  -1.330   0.050  1.00 10.00      A   
ATOM    107  N   PHE A  20     -23.686   0.131   0.850  1.00 10.00      A   
ATOM    108  HN  PHE A  20     -24.329   0.348   1.564  1.00 10.00      A   
ATOM    109  CA  PHE A  20     -23.525   1.051  -0.265  1.00 10.00      A   
ATOM    110  CB  PHE A  20     -24.789   1.886  -0.473  1.00 10.00      A   
ATOM    111  CG  PHE A  20     -25.848   1.190  -1.272  1.00 10.00      A   
ATOM    112  CD1 PHE A  20     -27.094   0.943  -0.725  1.00 10.00      A   
ATOM    113  CD2 PHE A  20     -25.597   0.784  -2.572  1.00 10.00      A   
ATOM    114  CE1 PHE A  20     -28.071   0.304  -1.459  1.00 10.00      A   
ATOM    115  CE2 PHE A  20     -26.570   0.144  -3.311  1.00 10.00      A   
ATOM    116  CZ  PHE A  20     -27.810  -0.096  -2.754  1.00 10.00      A   
ATOM    117  C   PHE A  20     -22.318   1.960  -0.071  1.00 10.00      A   
ATOM    118  O   PHE A  20     -21.729   2.440  -1.042  1.00 10.00      A   
ATOM    119  N   ILE A  21     -21.935   2.183   1.179  1.00 10.00      A   
ATOM    120  HN  ILE A  21     -22.415   1.746   1.916  1.00 10.00      A   
ATOM    121  CA  ILE A  21     -20.800   3.047   1.478  1.00 10.00      A   
ATOM    122  CB  ILE A  21     -21.155   4.144   2.507  1.00 10.00      A   
ATOM    123  CG1 ILE A  21     -22.330   4.988   1.999  1.00 10.00      A   
ATOM    124  CG2 ILE A  21     -19.948   5.032   2.779  1.00 10.00      A   
ATOM    125  CD1 ILE A  21     -22.806   6.041   2.979  1.00 10.00      A   
ATOM    126  C   ILE A  21     -19.614   2.232   1.979  1.00 10.00      A   
ATOM    127  O   ILE A  21     -19.680   1.606   3.040  1.00 10.00      A   
ATOM    128  N   GLN A  22     -18.544   2.219   1.200  1.00 10.00      A   
ATOM    129  HN  GLN A  22     -18.567   2.705   0.345  1.00 10.00      A   
ATOM    130  CA  GLN A  22     -17.341   1.488   1.566  1.00 10.00      A   
ATOM    131  CB  GLN A  22     -16.958   0.498   0.467  1.00 10.00      A   
ATOM    132  CG  GLN A  22     -17.935  -0.657   0.324  1.00 10.00      A   
ATOM    133  CD  GLN A  22     -17.506  -1.675  -0.713  1.00 10.00      A   
ATOM    134  OE1 GLN A  22     -17.766  -2.866  -0.565  1.00 10.00      A   
ATOM    135  NE2 GLN A  22     -16.861  -1.220  -1.774  1.00 10.00      A   
ATOM    136 HE21 GLN A  22     -16.689  -0.254  -1.839  1.00 10.00      A   
ATOM    137 HE22 GLN A  22     -16.588  -1.865  -2.460  1.00 10.00      A   
ATOM    138  C   GLN A  22     -16.188   2.437   1.874  1.00 10.00      A   
ATOM    139  O   GLN A  22     -15.050   2.006   2.094  1.00 10.00      A   
ATOM    140  N   LEU A  23     -16.491   3.731   1.885  1.00 10.00      A   
ATOM    141  HN  LEU A  23     -17.406   4.006   1.688  1.00 10.00      A   
ATOM    142  CA  LEU A  23     -15.495   4.746   2.188  1.00 10.00      A   
ATOM    143  CB  LEU A  23     -16.011   6.136   1.809  1.00 10.00      A   
ATOM    144  CG  LEU A  23     -14.991   7.276   1.886  1.00 10.00      A   
ATOM    145  CD1 LEU A  23     -14.078   7.268   0.673  1.00 10.00      A   
ATOM    146  CD2 LEU A  23     -15.683   8.621   2.040  1.00 10.00      A   
ATOM    147  C   LEU A  23     -15.183   4.701   3.677  1.00 10.00      A   
ATOM    148  O   LEU A  23     -16.089   4.784   4.506  1.00 10.00      A   
ATOM    149  N   ASP A  24     -13.908   4.574   4.009  1.00 10.00      A   
ATOM    150  HN  ASP A  24     -13.231   4.549   3.299  1.00 10.00      A   
ATOM    151  CA  ASP A  24     -13.480   4.480   5.403  1.00 10.00      A   
ATOM    152  CB  ASP A  24     -11.974   4.247   5.512  1.00 10.00      A   
ATOM    153  CG  ASP A  24     -11.572   2.868   5.028  1.00 10.00      A   
ATOM    154  OD1 ASP A  24     -12.034   1.866   5.615  1.00 10.00      A   
ATOM    155  OD2 ASP A  24     -10.806   2.778   4.049  1.00 10.00      A   
ATOM    156  C   ASP A  24     -13.914   5.678   6.240  1.00 10.00      A   
ATOM    157  O   ASP A  24     -14.499   5.512   7.308  1.00 10.00      A   
ATOM    158  N   LYS A  25     -13.649   6.882   5.746  1.00 10.00      A   
ATOM    159  HN  LYS A  25     -13.184   6.956   4.881  1.00 10.00      A   
ATOM    160  CA  LYS A  25     -14.015   8.099   6.470  1.00 10.00      A   
ATOM    161  CB  LYS A  25     -13.578   9.344   5.705  1.00 10.00      A   
ATOM    162  CG  LYS A  25     -12.078   9.579   5.723  1.00 10.00      A   
ATOM    163  CD  LYS A  25     -11.730  10.949   5.172  1.00 10.00      A   
ATOM    164  CE  LYS A  25     -10.231  11.195   5.177  1.00 10.00      A   
ATOM    165  NZ  LYS A  25      -9.728  11.550   6.533  1.00 10.00      A   
ATOM    166  HZ1 LYS A  25      -8.696  11.684   6.504  1.00 10.00      A   
ATOM    167  HZ2 LYS A  25      -9.951  10.794   7.219  1.00 10.00      A   
ATOM    168  HZ3 LYS A  25     -10.170  12.435   6.858  1.00 10.00      A   
ATOM    169  C   LYS A  25     -15.509   8.157   6.787  1.00 10.00      A   
ATOM    170  O   LYS A  25     -15.906   8.495   7.905  1.00 10.00      A   
ATOM    171  N   ASP A  26     -16.335   7.812   5.810  1.00 10.00      A   
ATOM    172  HN  ASP A  26     -15.967   7.544   4.946  1.00 10.00      A   
ATOM    173  CA  ASP A  26     -17.779   7.828   6.003  1.00 10.00      A   
ATOM    174  CB  ASP A  26     -18.525   7.825   4.671  1.00 10.00      A   
ATOM    175  CG  ASP A  26     -18.917   9.219   4.219  1.00 10.00      A   
ATOM    176  OD1 ASP A  26     -19.215  10.074   5.085  1.00 10.00      A   
ATOM    177  OD2 ASP A  26     -18.929   9.469   2.996  1.00 10.00      A   
ATOM    178  C   ASP A  26     -18.224   6.667   6.886  1.00 10.00      A   
ATOM    179  O   ASP A  26     -19.173   6.790   7.664  1.00 10.00      A   
ATOM    180  N   ARG A  27     -17.535   5.538   6.769  1.00 10.00      A   
ATOM    181  HN  ARG A  27     -16.805   5.484   6.113  1.00 10.00      A   
ATOM    182  CA  ARG A  27     -17.847   4.370   7.582  1.00 10.00      A   
ATOM    183  CB  ARG A  27     -17.066   3.147   7.097  1.00 10.00      A   
ATOM    184  CG  ARG A  27     -17.847   2.240   6.157  1.00 10.00      A   
ATOM    185  CD  ARG A  27     -18.969   1.529   6.894  1.00 10.00      A   
ATOM    186  NE  ARG A  27     -19.738   0.648   6.023  1.00 10.00      A   
ATOM    187  HE  ARG A  27     -19.966   0.985   5.124  1.00 10.00      A   
ATOM    188  CZ  ARG A  27     -20.150  -0.568   6.379  1.00 10.00      A   
ATOM    189  NH1 ARG A  27     -19.865  -1.049   7.584  1.00 10.00      A   
ATOM    190 HH11 ARG A  27     -20.188  -1.997   7.862  1.00 10.00      A   
ATOM    191 HH12 ARG A  27     -19.311  -0.471   8.270  1.00 10.00      A   
ATOM    192  NH2 ARG A  27     -20.861  -1.297   5.536  1.00 10.00      A   
ATOM    193 HH21 ARG A  27     -21.103  -0.916   4.594  1.00 10.00      A   
ATOM    194 HH22 ARG A  27     -21.186  -2.251   5.808  1.00 10.00      A   
ATOM    195  C   ARG A  27     -17.525   4.652   9.046  1.00 10.00      A   
ATOM    196  O   ARG A  27     -18.188   4.149   9.947  1.00 10.00      A   
ATOM    197  N   ASN A  28     -16.510   5.477   9.269  1.00 10.00      A   
ATOM    198  HN  ASN A  28     -16.013   5.842   8.499  1.00 10.00      A   
ATOM    199  CA  ASN A  28     -16.092   5.843  10.619  1.00 10.00      A   
ATOM    200  CB  ASN A  28     -14.650   6.364  10.620  1.00 10.00      A   
ATOM    201  CG  ASN A  28     -13.616   5.293  10.327  1.00 10.00      A   
ATOM    202  OD1 ASN A  28     -13.833   4.104  10.584  1.00 10.00      A   
ATOM    203  ND2 ASN A  28     -12.476   5.710   9.799  1.00 10.00      A   
ATOM    204 HD21 ASN A  28     -12.370   6.674   9.628  1.00 10.00      A   
ATOM    205 HD22 ASN A  28     -11.782   5.042   9.595  1.00 10.00      A   
ATOM    206  C   ASN A  28     -17.014   6.906  11.209  1.00 10.00      A   
ATOM    207  O   ASN A  28     -16.865   7.299  12.365  1.00 10.00      A   
ATOM    208  N   SER A  29     -17.955   7.384  10.409  1.00 10.00      A   
ATOM    209  HN  SER A  29     -18.021   7.047   9.491  1.00 10.00      A   
ATOM    210  CA  SER A  29     -18.892   8.397  10.866  1.00 10.00      A   
ATOM    211  CB  SER A  29     -19.110   9.453   9.780  1.00 10.00      A   
ATOM    212  OG  SER A  29     -17.878  10.078   9.442  1.00 10.00      A   
ATOM    213  HG  SER A  29     -17.293   9.432   9.020  1.00 10.00      A   
ATOM    214  C   SER A  29     -20.217   7.776  11.310  1.00 10.00      A   
ATOM    215  O   SER A  29     -20.815   8.202  12.300  1.00 10.00      A   
ATOM    216  N   VAL A  30     -20.666   6.756  10.589  1.00 10.00      A   
ATOM    217  HN  VAL A  30     -20.150   6.451   9.814  1.00 10.00      A   
ATOM    218  CA  VAL A  30     -21.925   6.091  10.921  1.00 10.00      A   
ATOM    219  CB  VAL A  30     -22.458   5.217   9.772  1.00 10.00      A   
ATOM    220  CG1 VAL A  30     -23.228   6.071   8.784  1.00 10.00      A   
ATOM    221  CG2 VAL A  30     -21.322   4.484   9.075  1.00 10.00      A   
ATOM    222  C   VAL A  30     -21.818   5.261  12.197  1.00 10.00      A   
ATOM    223  O   VAL A  30     -22.821   4.964  12.840  1.00 10.00      A   
ATOM    224  N   SER A  31     -20.602   4.901  12.571  1.00 10.00      A   
ATOM    225  HN  SER A  31     -19.833   5.159  12.024  1.00 10.00      A   
ATOM    226  CA  SER A  31     -20.382   4.116  13.775  1.00 10.00      A   
ATOM    227  CB  SER A  31     -19.090   3.308  13.648  1.00 10.00      A   
ATOM    228  OG  SER A  31     -18.202   3.912  12.722  1.00 10.00      A   
ATOM    229  HG  SER A  31     -18.156   3.361  11.927  1.00 10.00      A   
ATOM    230  C   SER A  31     -20.314   5.009  15.009  1.00 10.00      A   
ATOM    231  O   SER A  31     -20.044   4.535  16.111  1.00 10.00      A   
ATOM    232  N   LEU A  32     -20.569   6.299  14.822  1.00 10.00      A   
ATOM    233  HN  LEU A  32     -20.791   6.619  13.920  1.00 10.00      A   
ATOM    234  CA  LEU A  32     -20.516   7.254  15.922  1.00 10.00      A   
ATOM    235  CB  LEU A  32     -19.423   8.292  15.660  1.00 10.00      A   
ATOM    236  CG  LEU A  32     -18.020   7.933  16.143  1.00 10.00      A   
ATOM    237  CD1 LEU A  32     -16.984   8.828  15.481  1.00 10.00      A   
ATOM    238  CD2 LEU A  32     -17.945   8.050  17.655  1.00 10.00      A   
ATOM    239  C   LEU A  32     -21.854   7.950  16.153  1.00 10.00      A   
ATOM    240  O   LEU A  32     -21.943   8.873  16.960  1.00 10.00      A   
ATOM    241  N   VAL A  33     -22.897   7.520  15.452  1.00 10.00      A   
ATOM    242  HN  VAL A  33     -22.788   6.780  14.819  1.00 10.00      A   
ATOM    243  CA  VAL A  33     -24.207   8.140  15.619  1.00 10.00      A   
ATOM    244  CB  VAL A  33     -25.094   8.065  14.362  1.00 10.00      A   
ATOM    245  CG1 VAL A  33     -24.530   8.948  13.267  1.00 10.00      A   
ATOM    246  CG2 VAL A  33     -25.241   6.634  13.870  1.00 10.00      A   
ATOM    247  C   VAL A  33     -24.942   7.585  16.834  1.00 10.00      A   
ATOM    248  O   VAL A  33     -25.448   8.346  17.660  1.00 10.00      A   
ATOM    249  N   CYS A  34     -24.991   6.263  16.937  1.00 10.00      A   
ATOM    250  HN  CYS A  34     -24.571   5.714  16.241  1.00 10.00      A   
ATOM    251  CA  CYS A  34     -25.655   5.596  18.045  1.00 10.00      A   
ATOM    252  CB  CYS A  34     -27.174   5.606  17.846  1.00 10.00      A   
ATOM    253  SG  CYS A  34     -27.719   4.952  16.251  1.00 10.00      A   
ATOM    254  HG  CYS A  34     -28.858   5.554  15.939  1.00 10.00      A   
ATOM    255  C   CYS A  34     -25.151   4.164  18.164  1.00 10.00      A   
ATOM    256  O   CYS A  34     -24.637   3.595  17.192  1.00 10.00      A   
ATOM    257  N   LYS A  35     -25.299   3.586  19.349  1.00 10.00      A   
ATOM    258  HN  LYS A  35     -25.724   4.101  20.083  1.00 10.00      A   
ATOM    259  CA  LYS A  35     -24.854   2.219  19.601  1.00 10.00      A   
ATOM    260  CB  LYS A  35     -25.083   1.820  21.065  1.00 10.00      A   
ATOM    261  CG  LYS A  35     -24.779   0.358  21.378  1.00 10.00      A   
ATOM    262  CD  LYS A  35     -23.289   0.053  21.323  1.00 10.00      A   
ATOM    263  CE  LYS A  35     -22.610   0.340  22.654  1.00 10.00      A   
ATOM    264  NZ  LYS A  35     -21.247  -0.256  22.720  1.00 10.00      A   
ATOM    265  HZ1 LYS A  35     -20.864  -0.169  23.685  1.00 10.00      A   
ATOM    266  HZ2 LYS A  35     -20.606   0.232  22.062  1.00 10.00      A   
ATOM    267  HZ3 LYS A  35     -21.284  -1.265  22.466  1.00 10.00      A   
ATOM    268  C   LYS A  35     -25.526   1.225  18.656  1.00 10.00      A   
ATOM    269  O   LYS A  35     -24.915   0.239  18.248  1.00 10.00      A   
ATOM    270  N   SER A  36     -26.779   1.489  18.307  1.00 10.00      A   
ATOM    271  HN  SER A  36     -27.223   2.284  18.672  1.00 10.00      A   
ATOM    272  CA  SER A  36     -27.520   0.619  17.405  1.00 10.00      A   
ATOM    273  CB  SER A  36     -28.957   1.117  17.261  1.00 10.00      A   
ATOM    274  OG  SER A  36     -29.521   1.375  18.534  1.00 10.00      A   
ATOM    275  HG  SER A  36     -29.765   0.539  18.950  1.00 10.00      A   
ATOM    276  C   SER A  36     -26.836   0.526  16.041  1.00 10.00      A   
ATOM    277  O   SER A  36     -26.488  -0.564  15.583  1.00 10.00      A   
ATOM    278  N   TRP A  37     -26.616   1.674  15.409  1.00 10.00      A   
ATOM    279  HN  TRP A  37     -26.893   2.516  15.833  1.00 10.00      A   
ATOM    280  CA  TRP A  37     -25.968   1.715  14.099  1.00 10.00      A   
ATOM    281  CB  TRP A  37     -26.007   3.131  13.521  1.00 10.00      A   
ATOM    282  CG  TRP A  37     -27.324   3.537  12.923  1.00 10.00      A   
ATOM    283  CD1 TRP A  37     -28.575   3.186  13.350  1.00 10.00      A   
ATOM    284  CD2 TRP A  37     -27.516   4.386  11.784  1.00 10.00      A   
ATOM    285  NE1 TRP A  37     -29.529   3.766  12.547  1.00 10.00      A   
ATOM    286  HE1 TRP A  37     -30.499   3.668  12.650  1.00 10.00      A   
ATOM    287  CE2 TRP A  37     -28.903   4.508  11.579  1.00 10.00      A   
ATOM    288  CE3 TRP A  37     -26.646   5.058  10.918  1.00 10.00      A   
ATOM    289  CZ2 TRP A  37     -29.439   5.272  10.545  1.00 10.00      A   
ATOM    290  CZ3 TRP A  37     -27.180   5.815   9.894  1.00 10.00      A   
ATOM    291  CH2 TRP A  37     -28.566   5.918   9.716  1.00 10.00      A   
ATOM    292  C   TRP A  37     -24.521   1.235  14.191  1.00 10.00      A   
ATOM    293  O   TRP A  37     -24.006   0.608  13.266  1.00 10.00      A   
ATOM    294  N   TYR A  38     -23.882   1.523  15.322  1.00 10.00      A   
ATOM    295  HN  TYR A  38     -24.358   2.018  16.023  1.00 10.00      A   
ATOM    296  CA  TYR A  38     -22.497   1.131  15.556  1.00 10.00      A   
ATOM    297  CB  TYR A  38     -22.025   1.661  16.918  1.00 10.00      A   
ATOM    298  CG  TYR A  38     -20.719   1.075  17.413  1.00 10.00      A   
ATOM    299  CD1 TYR A  38     -20.702   0.092  18.396  1.00 10.00      A   
ATOM    300  CD2 TYR A  38     -19.502   1.503  16.898  1.00 10.00      A   
ATOM    301  CE1 TYR A  38     -19.513  -0.446  18.849  1.00 10.00      A   
ATOM    302  CE2 TYR A  38     -18.310   0.970  17.345  1.00 10.00      A   
ATOM    303  CZ  TYR A  38     -18.322  -0.002  18.318  1.00 10.00      A   
ATOM    304  OH  TYR A  38     -17.134  -0.529  18.761  1.00 10.00      A   
ATOM    305  HH  TYR A  38     -16.492   0.184  18.871  1.00 10.00      A   
ATOM    306  C   TYR A  38     -22.322  -0.385  15.469  1.00 10.00      A   
ATOM    307  O   TYR A  38     -21.374  -0.872  14.850  1.00 10.00      A   
ATOM    308  N   GLU A  39     -23.246  -1.125  16.072  1.00 10.00      A   
ATOM    309  HN  GLU A  39     -23.990  -0.682  16.535  1.00 10.00      A   
ATOM    310  CA  GLU A  39     -23.177  -2.581  16.060  1.00 10.00      A   
ATOM    311  CB  GLU A  39     -24.138  -3.176  17.084  1.00 10.00      A   
ATOM    312  CG  GLU A  39     -23.866  -2.728  18.510  1.00 10.00      A   
ATOM    313  CD  GLU A  39     -22.712  -3.467  19.158  1.00 10.00      A   
ATOM    314  OE1 GLU A  39     -22.923  -4.072  20.227  1.00 10.00      A   
ATOM    315  OE2 GLU A  39     -21.589  -3.443  18.616  1.00 10.00      A   
ATOM    316  C   GLU A  39     -23.459  -3.137  14.670  1.00 10.00      A   
ATOM    317  O   GLU A  39     -22.886  -4.146  14.265  1.00 10.00      A   
ATOM    318  N   ILE A  40     -24.340  -2.472  13.940  1.00 10.00      A   
ATOM    319  HN  ILE A  40     -24.770  -1.671  14.314  1.00 10.00      A   
ATOM    320  CA  ILE A  40     -24.678  -2.905  12.592  1.00 10.00      A   
ATOM    321  CB  ILE A  40     -25.926  -2.176  12.046  1.00 10.00      A   
ATOM    322  CG1 ILE A  40     -27.100  -2.323  13.017  1.00 10.00      A   
ATOM    323  CG2 ILE A  40     -26.301  -2.711  10.671  1.00 10.00      A   
ATOM    324  CD1 ILE A  40     -28.302  -1.480  12.656  1.00 10.00      A   
ATOM    325  C   ILE A  40     -23.496  -2.659  11.659  1.00 10.00      A   
ATOM    326  O   ILE A  40     -23.141  -3.514  10.854  1.00 10.00      A   
ATOM    327  N   GLU A  41     -22.885  -1.484  11.795  1.00 10.00      A   
ATOM    328  HN  GLU A  41     -23.223  -0.849  12.464  1.00 10.00      A   
ATOM    329  CA  GLU A  41     -21.740  -1.094  10.977  1.00 10.00      A   
ATOM    330  CB  GLU A  41     -21.275   0.308  11.396  1.00 10.00      A   
ATOM    331  CG  GLU A  41     -20.462   1.058  10.349  1.00 10.00      A   
ATOM    332  CD  GLU A  41     -18.976   0.769  10.424  1.00 10.00      A   
ATOM    333  OE1 GLU A  41     -18.291   1.348  11.291  1.00 10.00      A   
ATOM    334  OE2 GLU A  41     -18.485  -0.032   9.604  1.00 10.00      A   
ATOM    335  C   GLU A  41     -20.593  -2.096  11.115  1.00 10.00      A   
ATOM    336  O   GLU A  41     -20.097  -2.636  10.120  1.00 10.00      A   
ATOM    337  N   ARG A  42     -20.208  -2.371  12.355  1.00 10.00      A   
ATOM    338  HN  ARG A  42     -20.677  -1.940  13.104  1.00 10.00      A   
ATOM    339  CA  ARG A  42     -19.110  -3.292  12.638  1.00 10.00      A   
ATOM    340  CB  ARG A  42     -18.774  -3.299  14.133  1.00 10.00      A   
ATOM    341  CG  ARG A  42     -19.900  -3.796  15.024  1.00 10.00      A   
ATOM    342  CD  ARG A  42     -19.475  -3.874  16.479  1.00 10.00      A   
ATOM    343  NE  ARG A  42     -18.745  -5.107  16.775  1.00 10.00      A   
ATOM    344  HE  ARG A  42     -18.033  -5.373  16.144  1.00 10.00      A   
ATOM    345  CZ  ARG A  42     -18.998  -5.887  17.831  1.00 10.00      A   
ATOM    346  NH1 ARG A  42     -19.968  -5.563  18.685  1.00 10.00      A   
ATOM    347 HH11 ARG A  42     -20.542  -4.688  18.530  1.00 10.00      A   
ATOM    348 HH12 ARG A  42     -20.170  -6.168  19.511  1.00 10.00      A   
ATOM    349  NH2 ARG A  42     -18.271  -6.976  18.047  1.00 10.00      A   
ATOM    350 HH21 ARG A  42     -18.471  -7.589  18.870  1.00 10.00      A   
ATOM    351 HH22 ARG A  42     -17.493  -7.225  17.397  1.00 10.00      A   
ATOM    352  C   ARG A  42     -19.382  -4.714  12.141  1.00 10.00      A   
ATOM    353  O   ARG A  42     -18.449  -5.471  11.879  1.00 10.00      A   
ATOM    354  N   TRP A  43     -20.655  -5.067  12.000  1.00 10.00      A   
ATOM    355  HN  TRP A  43     -21.360  -4.417  12.205  1.00 10.00      A   
ATOM    356  CA  TRP A  43     -21.030  -6.399  11.542  1.00 10.00      A   
ATOM    357  CB  TRP A  43     -22.221  -6.941  12.340  1.00 10.00      A   
ATOM    358  CG  TRP A  43     -21.829  -7.619  13.622  1.00 10.00      A   
ATOM    359  CD1 TRP A  43     -21.833  -7.074  14.874  1.00 10.00      A   
ATOM    360  CD2 TRP A  43     -21.372  -8.968  13.775  1.00 10.00      A   
ATOM    361  NE1 TRP A  43     -21.411  -8.000  15.795  1.00 10.00      A   
ATOM    362  HE1 TRP A  43     -21.331  -7.847  16.763  1.00 10.00      A   
ATOM    363  CE2 TRP A  43     -21.119  -9.171  15.147  1.00 10.00      A   
ATOM    364  CE3 TRP A  43     -21.152 -10.025  12.887  1.00 10.00      A   
ATOM    365  CZ2 TRP A  43     -20.658 -10.385  15.651  1.00 10.00      A   
ATOM    366  CZ3 TRP A  43     -20.693 -11.227  13.387  1.00 10.00      A   
ATOM    367  CH2 TRP A  43     -20.452 -11.399  14.755  1.00 10.00      A   
ATOM    368  C   TRP A  43     -21.326  -6.428  10.045  1.00 10.00      A   
ATOM    369  O   TRP A  43     -21.873  -7.406   9.538  1.00 10.00      A   
ATOM    370  N   CYS A  44     -20.969  -5.362   9.338  1.00 10.00      A   
ATOM    371  HN  CYS A  44     -20.556  -4.595   9.794  1.00 10.00      A   
ATOM    372  CA  CYS A  44     -21.202  -5.306   7.900  1.00 10.00      A   
ATOM    373  CB  CYS A  44     -22.579  -4.719   7.575  1.00 10.00      A   
ATOM    374  SG  CYS A  44     -22.789  -2.988   8.035  1.00 10.00      A   
ATOM    375  HG  CYS A  44     -23.056  -2.946   9.337  1.00 10.00      A   
ATOM    376  C   CYS A  44     -20.097  -4.555   7.157  1.00 10.00      A   
ATOM    377  O   CYS A  44     -20.295  -4.112   6.025  1.00 10.00      A   
ATOM    378  N   ARG A  45     -18.939  -4.399   7.789  1.00 10.00      A   
ATOM    379  HN  ARG A  45     -18.834  -4.757   8.696  1.00 10.00      A   
ATOM    380  CA  ARG A  45     -17.819  -3.716   7.146  1.00 10.00      A   
ATOM    381  CB  ARG A  45     -16.932  -2.982   8.160  1.00 10.00      A   
ATOM    382  CG  ARG A  45     -16.059  -1.906   7.525  1.00 10.00      A   
ATOM    383  CD  ARG A  45     -15.141  -1.233   8.535  1.00 10.00      A   
ATOM    384  NE  ARG A  45     -15.806  -0.156   9.266  1.00 10.00      A   
ATOM    385  HE  ARG A  45     -16.758  -0.293   9.520  1.00 10.00      A   
ATOM    386  CZ  ARG A  45     -15.220   0.995   9.591  1.00 10.00      A   
ATOM    387  NH1 ARG A  45     -13.962   1.236   9.236  1.00 10.00      A   
ATOM    388 HH11 ARG A  45     -13.420   0.527   8.699  1.00 10.00      A   
ATOM    389 HH12 ARG A  45     -13.510   2.139   9.492  1.00 10.00      A   
ATOM    390  NH2 ARG A  45     -15.883   1.900  10.292  1.00 10.00      A   
ATOM    391 HH21 ARG A  45     -16.875   1.709  10.599  1.00 10.00      A   
ATOM    392 HH22 ARG A  45     -15.423   2.798  10.554  1.00 10.00      A   
ATOM    393  C   ARG A  45     -17.011  -4.726   6.335  1.00 10.00      A   
ATOM    394  O   ARG A  45     -16.614  -5.768   6.852  1.00 10.00      A   
ATOM    395  N   ARG A  46     -16.776  -4.419   5.065  1.00 10.00      A   
ATOM    396  HN  ARG A  46     -17.092  -3.560   4.713  1.00 10.00      A   
ATOM    397  CA  ARG A  46     -16.052  -5.327   4.180  1.00 10.00      A   
ATOM    398  CB  ARG A  46     -16.557  -5.194   2.741  1.00 10.00      A   
ATOM    399  CG  ARG A  46     -18.004  -5.622   2.550  1.00 10.00      A   
ATOM    400  CD  ARG A  46     -18.440  -5.469   1.102  1.00 10.00      A   
ATOM    401  NE  ARG A  46     -19.856  -5.781   0.910  1.00 10.00      A   
ATOM    402  HE  ARG A  46     -20.210  -6.584   1.367  1.00 10.00      A   
ATOM    403  CZ  ARG A  46     -20.685  -5.051   0.162  1.00 10.00      A   
ATOM    404  NH1 ARG A  46     -20.252  -3.962  -0.472  1.00 10.00      A   
ATOM    405 HH11 ARG A  46     -20.910  -3.402  -1.055  1.00 10.00      A   
ATOM    406 HH12 ARG A  46     -19.248  -3.660  -0.389  1.00 10.00      A   
ATOM    407  NH2 ARG A  46     -21.955  -5.415   0.040  1.00 10.00      A   
ATOM    408 HH21 ARG A  46     -22.304  -6.269   0.531  1.00 10.00      A   
ATOM    409 HH22 ARG A  46     -22.611  -4.852  -0.544  1.00 10.00      A   
ATOM    410  C   ARG A  46     -14.538  -5.142   4.230  1.00 10.00      A   
ATOM    411  O   ARG A  46     -13.783  -6.107   4.069  1.00 10.00      A   
ATOM    412  N   LYS A  47     -14.087  -3.918   4.458  1.00 10.00      A   
ATOM    413  HN  LYS A  47     -14.721  -3.188   4.610  1.00 10.00      A   
ATOM    414  CA  LYS A  47     -12.659  -3.645   4.497  1.00 10.00      A   
ATOM    415  CB  LYS A  47     -12.170  -3.098   3.148  1.00 10.00      A   
ATOM    416  CG  LYS A  47     -13.016  -1.967   2.581  1.00 10.00      A   
ATOM    417  CD  LYS A  47     -12.265  -1.199   1.506  1.00 10.00      A   
ATOM    418  CE  LYS A  47     -11.323  -0.174   2.115  1.00 10.00      A   
ATOM    419  NZ  LYS A  47     -12.002   1.124   2.366  1.00 10.00      A   
ATOM    420  HZ1 LYS A  47     -12.113   1.644   1.473  1.00 10.00      A   
ATOM    421  HZ2 LYS A  47     -11.436   1.707   3.025  1.00 10.00      A   
ATOM    422  HZ3 LYS A  47     -12.942   0.967   2.783  1.00 10.00      A   
ATOM    423  C   LYS A  47     -12.283  -2.688   5.619  1.00 10.00      A   
ATOM    424  O   LYS A  47     -13.097  -1.877   6.064  1.00 10.00      A   
ATOM    425  N   VAL A  48     -11.048  -2.805   6.082  1.00 10.00      A   
ATOM    426  HN  VAL A  48     -10.457  -3.491   5.697  1.00 10.00      A   
ATOM    427  CA  VAL A  48     -10.529  -1.945   7.139  1.00 10.00      A   
ATOM    428  CB  VAL A  48     -10.370  -2.683   8.490  1.00 10.00      A   
ATOM    429  CG1 VAL A  48     -11.726  -2.951   9.126  1.00 10.00      A   
ATOM    430  CG2 VAL A  48      -9.584  -3.976   8.325  1.00 10.00      A   
ATOM    431  C   VAL A  48      -9.184  -1.377   6.715  1.00 10.00      A   
ATOM    432  O   VAL A  48      -8.378  -2.074   6.096  1.00 10.00      A   
ATOM    433  N   PHE A  49      -8.951  -0.112   7.024  1.00 10.00      A   
ATOM    434  HN  PHE A  49      -9.636   0.398   7.507  1.00 10.00      A   
ATOM    435  CA  PHE A  49      -7.699   0.537   6.662  1.00 10.00      A   
ATOM    436  CB  PHE A  49      -7.965   1.856   5.927  1.00 10.00      A   
ATOM    437  CG  PHE A  49      -6.747   2.724   5.771  1.00 10.00      A   
ATOM    438  CD1 PHE A  49      -5.648   2.280   5.054  1.00 10.00      A   
ATOM    439  CD2 PHE A  49      -6.701   3.984   6.346  1.00 10.00      A   
ATOM    440  CE1 PHE A  49      -4.526   3.073   4.915  1.00 10.00      A   
ATOM    441  CE2 PHE A  49      -5.582   4.785   6.211  1.00 10.00      A   
ATOM    442  CZ  PHE A  49      -4.493   4.328   5.495  1.00 10.00      A   
ATOM    443  C   PHE A  49      -6.818   0.774   7.884  1.00 10.00      A   
ATOM    444  O   PHE A  49      -7.195   1.504   8.801  1.00 10.00      A   
ATOM    445  N   ILE A  50      -5.647   0.153   7.892  1.00 10.00      A   
ATOM    446  HN  ILE A  50      -5.404  -0.428   7.136  1.00 10.00      A   
ATOM    447  CA  ILE A  50      -4.707   0.304   8.993  1.00 10.00      A   
ATOM    448  CB  ILE A  50      -4.442  -1.049   9.693  1.00 10.00      A   
ATOM    449  CG1 ILE A  50      -5.758  -1.766  10.024  1.00 10.00      A   
ATOM    450  CG2 ILE A  50      -3.604  -0.857  10.950  1.00 10.00      A   
ATOM    451  CD1 ILE A  50      -6.591  -1.087  11.090  1.00 10.00      A   
ATOM    452  C   ILE A  50      -3.386   0.885   8.482  1.00 10.00      A   
ATOM    453  O   ILE A  50      -2.530   0.158   7.978  1.00 10.00      A   
ATOM    454  N   GLY A  51      -3.235   2.201   8.608  1.00 10.00      A   
ATOM    455  HN  GLY A  51      -3.954   2.725   9.014  1.00 10.00      A   
ATOM    456  CA  GLY A  51      -2.024   2.874   8.153  1.00 10.00      A   
ATOM    457  C   GLY A  51      -0.831   2.628   9.058  1.00 10.00      A   
ATOM    458  O   GLY A  51       0.291   3.020   8.742  1.00 10.00      A   
ATOM    459  N   ASN A  52      -1.084   2.006  10.197  1.00 10.00      A   
ATOM    460  HN  ASN A  52      -2.008   1.748  10.402  1.00 10.00      A   
ATOM    461  CA  ASN A  52      -0.035   1.685  11.152  1.00 10.00      A   
ATOM    462  CB  ASN A  52       0.221   2.847  12.114  1.00 10.00      A   
ATOM    463  CG  ASN A  52       1.492   2.658  12.924  1.00 10.00      A   
ATOM    464  OD1 ASN A  52       1.879   1.537  13.243  1.00 10.00      A   
ATOM    465  ND2 ASN A  52       2.158   3.753  13.251  1.00 10.00      A   
ATOM    466 HD21 ASN A  52       1.808   4.617  12.954  1.00 10.00      A   
ATOM    467 HD22 ASN A  52       2.977   3.651  13.786  1.00 10.00      A   
ATOM    468  C   ASN A  52      -0.412   0.420  11.915  1.00 10.00      A   
ATOM    469  O   ASN A  52      -1.317   0.436  12.751  1.00 10.00      A   
ATOM    470  N   CYS A  53       0.285  -0.668  11.624  1.00 10.00      A   
ATOM    471  HN  CYS A  53       1.003  -0.609  10.954  1.00 10.00      A   
ATOM    472  CA  CYS A  53       0.019  -1.956  12.255  1.00 10.00      A   
ATOM    473  CB  CYS A  53       0.850  -3.055  11.590  1.00 10.00      A   
ATOM    474  SG  CYS A  53       2.616  -2.682  11.459  1.00 10.00      A   
ATOM    475  HG  CYS A  53       3.016  -3.020  10.237  1.00 10.00      A   
ATOM    476  C   CYS A  53       0.255  -1.955  13.766  1.00 10.00      A   
ATOM    477  O   CYS A  53      -0.137  -2.896  14.454  1.00 10.00      A   
ATOM    478  N   TYR A  54       0.893  -0.914  14.281  1.00 10.00      A   
ATOM    479  HN  TYR A  54       1.194  -0.188  13.689  1.00 10.00      A   
ATOM    480  CA  TYR A  54       1.164  -0.829  15.710  1.00 10.00      A   
ATOM    481  CB  TYR A  54       2.637  -0.512  15.968  1.00 10.00      A   
ATOM    482  CG  TYR A  54       3.563  -1.655  15.615  1.00 10.00      A   
ATOM    483  CD1 TYR A  54       4.755  -1.430  14.937  1.00 10.00      A   
ATOM    484  CD2 TYR A  54       3.243  -2.964  15.958  1.00 10.00      A   
ATOM    485  CE1 TYR A  54       5.603  -2.475  14.614  1.00 10.00      A   
ATOM    486  CE2 TYR A  54       4.082  -4.012  15.637  1.00 10.00      A   
ATOM    487  CZ  TYR A  54       5.261  -3.764  14.966  1.00 10.00      A   
ATOM    488  OH  TYR A  54       6.104  -4.809  14.658  1.00 10.00      A   
ATOM    489  HH  TYR A  54       6.506  -5.146  15.485  1.00 10.00      A   
ATOM    490  C   TYR A  54       0.256   0.180  16.403  1.00 10.00      A   
ATOM    491  O   TYR A  54       0.421   0.476  17.588  1.00 10.00      A   
ATOM    492  N   ALA A  55      -0.718   0.693  15.663  1.00 10.00      A   
ATOM    493  HN  ALA A  55      -0.803   0.418  14.724  1.00 10.00      A   
ATOM    494  CA  ALA A  55      -1.658   1.664  16.206  1.00 10.00      A   
ATOM    495  CB  ALA A  55      -2.188   2.568  15.102  1.00 10.00      A   
ATOM    496  C   ALA A  55      -2.807   0.962  16.921  1.00 10.00      A   
ATOM    497  O   ALA A  55      -3.284   1.426  17.955  1.00 10.00      A   
ATOM    498  N   VAL A  56      -3.245  -0.159  16.365  1.00 10.00      A   
ATOM    499  HN  VAL A  56      -2.818  -0.488  15.547  1.00 10.00      A   
ATOM    500  CA  VAL A  56      -4.338  -0.922  16.945  1.00 10.00      A   
ATOM    501  CB  VAL A  56      -5.632  -0.778  16.109  1.00 10.00      A   
ATOM    502  CG1 VAL A  56      -5.438  -1.306  14.695  1.00 10.00      A   
ATOM    503  CG2 VAL A  56      -6.813  -1.452  16.791  1.00 10.00      A   
ATOM    504  C   VAL A  56      -3.952  -2.395  17.070  1.00 10.00      A   
ATOM    505  O   VAL A  56      -3.250  -2.936  16.216  1.00 10.00      A   
ATOM    506  N   SER A  57      -4.389  -3.029  18.145  1.00 10.00      A   
ATOM    507  HN  SER A  57      -4.936  -2.542  18.800  1.00 10.00      A   
ATOM    508  CA  SER A  57      -4.088  -4.431  18.371  1.00 10.00      A   
ATOM    509  CB  SER A  57      -4.298  -4.784  19.844  1.00 10.00      A   
ATOM    510  OG  SER A  57      -5.485  -4.188  20.339  1.00 10.00      A   
ATOM    511  HG  SER A  57      -5.257  -3.391  20.836  1.00 10.00      A   
ATOM    512  C   SER A  57      -4.954  -5.316  17.476  1.00 10.00      A   
ATOM    513  O   SER A  57      -6.145  -5.046  17.294  1.00 10.00      A   
ATOM    514  N   PRO A  58      -4.363  -6.374  16.894  1.00 10.00      A   
ATOM    515  CA  PRO A  58      -5.078  -7.308  16.011  1.00 10.00      A   
ATOM    516  CB  PRO A  58      -4.065  -8.436  15.800  1.00 10.00      A   
ATOM    517  CG  PRO A  58      -2.736  -7.796  16.002  1.00 10.00      A   
ATOM    518  CD  PRO A  58      -2.937  -6.727  17.036  1.00 10.00      A   
ATOM    519  C   PRO A  58      -6.341  -7.866  16.663  1.00 10.00      A   
ATOM    520  O   PRO A  58      -7.374  -8.034  16.011  1.00 10.00      A   
ATOM    521  N   ALA A  59      -6.253  -8.126  17.962  1.00 10.00      A   
ATOM    522  HN  ALA A  59      -5.406  -7.942  18.423  1.00 10.00      A   
ATOM    523  CA  ALA A  59      -7.375  -8.669  18.721  1.00 10.00      A   
ATOM    524  CB  ALA A  59      -6.967  -8.926  20.162  1.00 10.00      A   
ATOM    525  C   ALA A  59      -8.586  -7.744  18.672  1.00 10.00      A   
ATOM    526  O   ALA A  59      -9.706  -8.197  18.464  1.00 10.00      A   
ATOM    527  N   THR A  60      -8.350  -6.449  18.844  1.00 10.00      A   
ATOM    528  HN  THR A  60      -7.428  -6.148  18.977  1.00 10.00      A   
ATOM    529  CA  THR A  60      -9.422  -5.461  18.827  1.00 10.00      A   
ATOM    530  CB  THR A  60      -8.899  -4.068  19.241  1.00 10.00      A   
ATOM    531  OG1 THR A  60      -8.156  -4.180  20.465  1.00 10.00      A   
ATOM    532  HG1 THR A  60      -7.206  -4.193  20.264  1.00 10.00      A   
ATOM    533  CG2 THR A  60     -10.051  -3.094  19.440  1.00 10.00      A   
ATOM    534  C   THR A  60     -10.073  -5.374  17.448  1.00 10.00      A   
ATOM    535  O   THR A  60     -11.293  -5.257  17.333  1.00 10.00      A   
ATOM    536  N   VAL A  61      -9.254  -5.452  16.404  1.00 10.00      A   
ATOM    537  HN  VAL A  61      -8.290  -5.566  16.557  1.00 10.00      A   
ATOM    538  CA  VAL A  61      -9.754  -5.374  15.035  1.00 10.00      A   
ATOM    539  CB  VAL A  61      -8.612  -5.404  13.998  1.00 10.00      A   
ATOM    540  CG1 VAL A  61      -9.144  -5.097  12.606  1.00 10.00      A   
ATOM    541  CG2 VAL A  61      -7.519  -4.421  14.380  1.00 10.00      A   
ATOM    542  C   VAL A  61     -10.727  -6.508  14.742  1.00 10.00      A   
ATOM    543  O   VAL A  61     -11.840  -6.272  14.274  1.00 10.00      A   
ATOM    544  N   ILE A  62     -10.307  -7.733  15.044  1.00 10.00      A   
ATOM    545  HN  ILE A  62      -9.408  -7.848  15.424  1.00 10.00      A   
ATOM    546  CA  ILE A  62     -11.135  -8.915  14.811  1.00 10.00      A   
ATOM    547  CB  ILE A  62     -10.319 -10.219  14.967  1.00 10.00      A   
ATOM    548  CG1 ILE A  62      -9.025 -10.141  14.146  1.00 10.00      A   
ATOM    549  CG2 ILE A  62     -11.148 -11.423  14.539  1.00 10.00      A   
ATOM    550  CD1 ILE A  62      -8.039 -11.251  14.434  1.00 10.00      A   
ATOM    551  C   ILE A  62     -12.340  -8.949  15.753  1.00 10.00      A   
ATOM    552  O   ILE A  62     -13.406  -9.466  15.408  1.00 10.00      A   
ATOM    553  N   ARG A  63     -12.159  -8.405  16.947  1.00 10.00      A   
ATOM    554  HN  ARG A  63     -11.283  -8.022  17.172  1.00 10.00      A   
ATOM    555  CA  ARG A  63     -13.224  -8.369  17.936  1.00 10.00      A   
ATOM    556  CB  ARG A  63     -12.678  -7.885  19.278  1.00 10.00      A   
ATOM    557  CG  ARG A  63     -13.580  -8.181  20.463  1.00 10.00      A   
ATOM    558  CD  ARG A  63     -13.125  -9.429  21.203  1.00 10.00      A   
ATOM    559  NE  ARG A  63     -11.862  -9.213  21.914  1.00 10.00      A   
ATOM    560  HE  ARG A  63     -11.799  -8.411  22.482  1.00 10.00      A   
ATOM    561  CZ  ARG A  63     -10.812 -10.032  21.837  1.00 10.00      A   
ATOM    562  NH1 ARG A  63     -10.866 -11.121  21.078  1.00 10.00      A   
ATOM    563 HH11 ARG A  63     -10.041 -11.761  21.019  1.00 10.00      A   
ATOM    564 HH12 ARG A  63     -11.732 -11.345  20.538  1.00 10.00      A   
ATOM    565  NH2 ARG A  63      -9.707  -9.768  22.529  1.00 10.00      A   
ATOM    566 HH21 ARG A  63      -9.657  -8.923  23.142  1.00 10.00      A   
ATOM    567 HH22 ARG A  63      -8.883 -10.407  22.465  1.00 10.00      A   
ATOM    568  C   ARG A  63     -14.347  -7.448  17.479  1.00 10.00      A   
ATOM    569  O   ARG A  63     -15.526  -7.810  17.526  1.00 10.00      A   
ATOM    570  N   ARG A  64     -13.974  -6.264  17.018  1.00 10.00      A   
ATOM    571  HN  ARG A  64     -13.016  -6.047  16.976  1.00 10.00      A   
ATOM    572  CA  ARG A  64     -14.944  -5.283  16.566  1.00 10.00      A   
ATOM    573  CB  ARG A  64     -14.346  -3.879  16.572  1.00 10.00      A   
ATOM    574  CG  ARG A  64     -15.354  -2.784  16.274  1.00 10.00      A   
ATOM    575  CD  ARG A  64     -14.760  -1.404  16.494  1.00 10.00      A   
ATOM    576  NE  ARG A  64     -15.461  -0.395  15.704  1.00 10.00      A   
ATOM    577  HE  ARG A  64     -16.250  -0.688  15.203  1.00 10.00      A   
ATOM    578  CZ  ARG A  64     -15.101   0.882  15.632  1.00 10.00      A   
ATOM    579  NH1 ARG A  64     -14.047   1.333  16.304  1.00 10.00      A   
ATOM    580 HH11 ARG A  64     -13.479   0.685  16.916  1.00 10.00      A   
ATOM    581 HH12 ARG A  64     -13.777   2.339  16.234  1.00 10.00      A   
ATOM    582  NH2 ARG A  64     -15.792   1.713  14.870  1.00 10.00      A   
ATOM    583 HH21 ARG A  64     -15.507   2.719  14.811  1.00 10.00      A   
ATOM    584 HH22 ARG A  64     -16.611   1.375  14.324  1.00 10.00      A   
ATOM    585  C   ARG A  64     -15.491  -5.629  15.187  1.00 10.00      A   
ATOM    586  O   ARG A  64     -16.706  -5.622  14.982  1.00 10.00      A   
ATOM    587  N   PHE A  65     -14.600  -5.946  14.251  1.00 10.00      A   
ATOM    588  HN  PHE A  65     -13.640  -5.960  14.482  1.00 10.00      A   
ATOM    589  CA  PHE A  65     -15.010  -6.290  12.887  1.00 10.00      A   
ATOM    590  CB  PHE A  65     -14.358  -5.354  11.860  1.00 10.00      A   
ATOM    591  CG  PHE A  65     -14.564  -3.891  12.114  1.00 10.00      A   
ATOM    592  CD1 PHE A  65     -13.535  -3.113  12.611  1.00 10.00      A   
ATOM    593  CD2 PHE A  65     -15.784  -3.294  11.852  1.00 10.00      A   
ATOM    594  CE1 PHE A  65     -13.717  -1.765  12.843  1.00 10.00      A   
ATOM    595  CE2 PHE A  65     -15.974  -1.946  12.082  1.00 10.00      A   
ATOM    596  CZ  PHE A  65     -14.939  -1.180  12.578  1.00 10.00      A   
ATOM    597  C   PHE A  65     -14.659  -7.737  12.542  1.00 10.00      A   
ATOM    598  O   PHE A  65     -13.545  -8.028  12.111  1.00 10.00      A   
ATOM    599  N   PRO A  66     -15.608  -8.664  12.707  1.00 10.00      A   
ATOM    600  CA  PRO A  66     -15.396 -10.075  12.410  1.00 10.00      A   
ATOM    601  CB  PRO A  66     -16.248 -10.744  13.487  1.00 10.00      A   
ATOM    602  CG  PRO A  66     -17.375  -9.787  13.747  1.00 10.00      A   
ATOM    603  CD  PRO A  66     -16.956  -8.428  13.233  1.00 10.00      A   
ATOM    604  C   PRO A  66     -15.897 -10.471  11.022  1.00 10.00      A   
ATOM    605  O   PRO A  66     -16.016 -11.656  10.712  1.00 10.00      A   
ATOM    606  N   LYS A  67     -16.184  -9.480  10.189  1.00 10.00      A   
ATOM    607  HN  LYS A  67     -16.063  -8.557  10.491  1.00 10.00      A   
ATOM    608  CA  LYS A  67     -16.682  -9.738   8.839  1.00 10.00      A   
ATOM    609  CB  LYS A  67     -18.133  -9.270   8.691  1.00 10.00      A   
ATOM    610  CG  LYS A  67     -19.170 -10.224   9.265  1.00 10.00      A   
ATOM    611  CD  LYS A  67     -20.512 -10.048   8.565  1.00 10.00      A   
ATOM    612  CE  LYS A  67     -21.665 -10.549   9.421  1.00 10.00      A   
ATOM    613  NZ  LYS A  67     -22.985 -10.224   8.819  1.00 10.00      A   
ATOM    614  HZ1 LYS A  67     -22.989  -9.241   8.478  1.00 10.00      A   
ATOM    615  HZ2 LYS A  67     -23.741 -10.328   9.527  1.00 10.00      A   
ATOM    616  HZ3 LYS A  67     -23.184 -10.857   8.020  1.00 10.00      A   
ATOM    617  C   LYS A  67     -15.817  -9.075   7.771  1.00 10.00      A   
ATOM    618  O   LYS A  67     -16.287  -8.824   6.662  1.00 10.00      A   
ATOM    619  N   VAL A  68     -14.558  -8.815   8.091  1.00 10.00      A   
ATOM    620  HN  VAL A  68     -14.222  -9.076   8.971  1.00 10.00      A   
ATOM    621  CA  VAL A  68     -13.654  -8.171   7.143  1.00 10.00      A   
ATOM    622  CB  VAL A  68     -12.449  -7.529   7.858  1.00 10.00      A   
ATOM    623  CG1 VAL A  68     -11.586  -6.747   6.880  1.00 10.00      A   
ATOM    624  CG2 VAL A  68     -12.913  -6.632   8.990  1.00 10.00      A   
ATOM    625  C   VAL A  68     -13.153  -9.176   6.109  1.00 10.00      A   
ATOM    626  O   VAL A  68     -12.806 -10.307   6.450  1.00 10.00      A   
ATOM    627  N   ARG A  69     -13.144  -8.765   4.849  1.00 10.00      A   
ATOM    628  HN  ARG A  69     -13.467  -7.858   4.638  1.00 10.00      A   
ATOM    629  CA  ARG A  69     -12.680  -9.625   3.771  1.00 10.00      A   
ATOM    630  CB  ARG A  69     -13.796  -9.889   2.761  1.00 10.00      A   
ATOM    631  CG  ARG A  69     -14.950 -10.697   3.327  1.00 10.00      A   
ATOM    632  CD  ARG A  69     -15.719 -11.410   2.233  1.00 10.00      A   
ATOM    633  NE  ARG A  69     -16.773 -12.256   2.783  1.00 10.00      A   
ATOM    634  HE  ARG A  69     -17.139 -12.005   3.664  1.00 10.00      A   
ATOM    635  CZ  ARG A  69     -17.252 -13.337   2.176  1.00 10.00      A   
ATOM    636  NH1 ARG A  69     -16.782 -13.711   0.990  1.00 10.00      A   
ATOM    637 HH11 ARG A  69     -16.018 -13.163   0.521  1.00 10.00      A   
ATOM    638 HH12 ARG A  69     -17.168 -14.556   0.520  1.00 10.00      A   
ATOM    639  NH2 ARG A  69     -18.214 -14.042   2.760  1.00 10.00      A   
ATOM    640 HH21 ARG A  69     -18.603 -14.888   2.293  1.00 10.00      A   
ATOM    641 HH22 ARG A  69     -18.585 -13.754   3.693  1.00 10.00      A   
ATOM    642  C   ARG A  69     -11.453  -9.035   3.081  1.00 10.00      A   
ATOM    643  O   ARG A  69     -10.669  -9.759   2.467  1.00 10.00      A   
ATOM    644  N   SER A  70     -11.294  -7.720   3.184  1.00 10.00      A   
ATOM    645  HN  SER A  70     -11.957  -7.196   3.677  1.00 10.00      A   
ATOM    646  CA  SER A  70     -10.161  -7.033   2.583  1.00 10.00      A   
ATOM    647  CB  SER A  70     -10.635  -6.070   1.493  1.00 10.00      A   
ATOM    648  OG  SER A  70     -11.420  -6.749   0.523  1.00 10.00      A   
ATOM    649  HG  SER A  70     -10.889  -6.901  -0.268  1.00 10.00      A   
ATOM    650  C   SER A  70      -9.374  -6.283   3.659  1.00 10.00      A   
ATOM    651  O   SER A  70      -9.875  -5.325   4.254  1.00 10.00      A   
ATOM    652  N   VAL A  71      -8.156  -6.739   3.925  1.00 10.00      A   
ATOM    653  HN  VAL A  71      -7.812  -7.520   3.431  1.00 10.00      A   
ATOM    654  CA  VAL A  71      -7.315  -6.115   4.941  1.00 10.00      A   
ATOM    655  CB  VAL A  71      -6.840  -7.145   5.988  1.00 10.00      A   
ATOM    656  CG1 VAL A  71      -6.218  -6.450   7.190  1.00 10.00      A   
ATOM    657  CG2 VAL A  71      -7.985  -8.048   6.421  1.00 10.00      A   
ATOM    658  C   VAL A  71      -6.094  -5.443   4.317  1.00 10.00      A   
ATOM    659  O   VAL A  71      -5.363  -6.057   3.536  1.00 10.00      A   
ATOM    660  N   GLU A  72      -5.881  -4.180   4.665  1.00 10.00      A   
ATOM    661  HN  GLU A  72      -6.507  -3.744   5.283  1.00 10.00      A   
ATOM    662  CA  GLU A  72      -4.739  -3.422   4.165  1.00 10.00      A   
ATOM    663  CB  GLU A  72      -5.208  -2.267   3.278  1.00 10.00      A   
ATOM    664  CG  GLU A  72      -4.401  -2.098   2.001  1.00 10.00      A   
ATOM    665  CD  GLU A  72      -5.174  -1.390   0.908  1.00 10.00      A   
ATOM    666  OE1 GLU A  72      -5.961  -2.053   0.201  1.00 10.00      A   
ATOM    667  OE2 GLU A  72      -4.994  -0.165   0.744  1.00 10.00      A   
ATOM    668  C   GLU A  72      -3.935  -2.899   5.351  1.00 10.00      A   
ATOM    669  O   GLU A  72      -4.473  -2.190   6.204  1.00 10.00      A   
ATOM    670  N   LEU A  73      -2.652  -3.253   5.414  1.00 10.00      A   
ATOM    671  HN  LEU A  73      -2.265  -3.797   4.691  1.00 10.00      A   
ATOM    672  CA  LEU A  73      -1.805  -2.842   6.531  1.00 10.00      A   
ATOM    673  CB  LEU A  73      -1.493  -4.051   7.425  1.00 10.00      A   
ATOM    674  CG  LEU A  73      -2.674  -4.928   7.846  1.00 10.00      A   
ATOM    675  CD1 LEU A  73      -2.192  -6.306   8.273  1.00 10.00      A   
ATOM    676  CD2 LEU A  73      -3.447  -4.270   8.975  1.00 10.00      A   
ATOM    677  C   LEU A  73      -0.487  -2.220   6.082  1.00 10.00      A   
ATOM    678  O   LEU A  73       0.130  -2.654   5.106  1.00 10.00      A   
ATOM    679  N   LYS A  74      -0.062  -1.207   6.822  1.00 10.00      A   
ATOM    680  HN  LYS A  74      -0.619  -0.903   7.569  1.00 10.00      A   
ATOM    681  CA  LYS A  74       1.200  -0.523   6.572  1.00 10.00      A   
ATOM    682  CB  LYS A  74       0.961   0.954   6.239  1.00 10.00      A   
ATOM    683  CG  LYS A  74       0.065   1.195   5.029  1.00 10.00      A   
ATOM    684  CD  LYS A  74      -0.046   2.681   4.708  1.00 10.00      A   
ATOM    685  CE  LYS A  74      -1.024   2.936   3.569  1.00 10.00      A   
ATOM    686  NZ  LYS A  74      -0.938   4.325   3.044  1.00 10.00      A   
ATOM    687  HZ1 LYS A  74      -1.601   4.452   2.253  1.00 10.00      A   
ATOM    688  HZ2 LYS A  74       0.024   4.518   2.708  1.00 10.00      A   
ATOM    689  HZ3 LYS A  74      -1.170   5.016   3.788  1.00 10.00      A   
ATOM    690  C   LYS A  74       2.065  -0.649   7.828  1.00 10.00      A   
ATOM    691  O   LYS A  74       1.539  -0.631   8.948  1.00 10.00      A   
ATOM    692  N   GLY A  75       3.378  -0.780   7.663  1.00 10.00      A   
ATOM    693  HN  GLY A  75       3.763  -0.764   6.760  1.00 10.00      A   
ATOM    694  CA  GLY A  75       4.237  -0.941   8.824  1.00 10.00      A   
ATOM    695  C   GLY A  75       5.400   0.032   8.905  1.00 10.00      A   
ATOM    696  O   GLY A  75       5.290   1.088   9.533  1.00 10.00      A   
ATOM    697  N   LYS A  76       6.522  -0.338   8.289  1.00 10.00      A   
ATOM    698  HN  LYS A  76       6.532  -1.181   7.784  1.00 10.00      A   
ATOM    699  CA  LYS A  76       7.725   0.484   8.306  1.00 10.00      A   
ATOM    700  CB  LYS A  76       8.885  -0.219   7.588  1.00 10.00      A   
ATOM    701  CG  LYS A  76       9.761  -1.062   8.504  1.00 10.00      A   
ATOM    702  CD  LYS A  76      11.040  -1.502   7.807  1.00 10.00      A   
ATOM    703  CE  LYS A  76      10.814  -2.735   6.944  1.00 10.00      A   
ATOM    704  NZ  LYS A  76      11.916  -2.932   5.966  1.00 10.00      A   
ATOM    705  HZ1 LYS A  76      12.106  -3.956   5.834  1.00 10.00      A   
ATOM    706  HZ2 LYS A  76      12.785  -2.472   6.302  1.00 10.00      A   
ATOM    707  HZ3 LYS A  76      11.655  -2.522   5.048  1.00 10.00      A   
ATOM    708  C   LYS A  76       7.474   1.858   7.696  1.00 10.00      A   
ATOM    709  O   LYS A  76       6.833   1.978   6.653  1.00 10.00      A   
ATOM    710  N   PRO A  77       7.981   2.908   8.356  1.00 10.00      A   
ATOM    711  CA  PRO A  77       7.824   4.291   7.899  1.00 10.00      A   
ATOM    712  CB  PRO A  77       8.540   5.111   8.977  1.00 10.00      A   
ATOM    713  CG  PRO A  77       9.451   4.146   9.651  1.00 10.00      A   
ATOM    714  CD  PRO A  77       8.743   2.828   9.609  1.00 10.00      A   
ATOM    715  C   PRO A  77       8.454   4.535   6.526  1.00 10.00      A   
ATOM    716  O   PRO A  77       9.311   3.773   6.071  1.00 10.00      A   
ATOM    717  N   HIS A  78       8.026   5.616   5.889  1.00 10.00      A   
ATOM    718  HN  HIS A  78       7.356   6.181   6.326  1.00 10.00      A   
ATOM    719  CA  HIS A  78       8.505   5.996   4.562  1.00 10.00      A   
ATOM    720  CB  HIS A  78       7.868   7.326   4.149  1.00 10.00      A   
ATOM    721  CG  HIS A  78       8.358   7.890   2.851  1.00 10.00      A   
ATOM    722  ND1 HIS A  78       8.956   9.120   2.737  1.00 10.00      A   
ATOM    723  HD1 HIS A  78       9.125   9.752   3.485  1.00 10.00      A   
ATOM    724  CD2 HIS A  78       8.316   7.380   1.597  1.00 10.00      A   
ATOM    725  CE1 HIS A  78       9.256   9.318   1.448  1.00 10.00      A   
ATOM    726  NE2 HIS A  78       8.888   8.289   0.711  1.00 10.00      A   
ATOM    727  C   HIS A  78      10.034   6.076   4.491  1.00 10.00      A   
ATOM    728  O   HIS A  78      10.649   5.532   3.571  1.00 10.00      A   
ATOM    729  N   PHE A  79      10.647   6.730   5.473  1.00 10.00      A   
ATOM    730  HN  PHE A  79      10.108   7.137   6.187  1.00 10.00      A   
ATOM    731  CA  PHE A  79      12.100   6.882   5.503  1.00 10.00      A   
ATOM    732  CB  PHE A  79      12.539   7.871   6.583  1.00 10.00      A   
ATOM    733  CG  PHE A  79      12.667   9.285   6.090  1.00 10.00      A   
ATOM    734  CD1 PHE A  79      12.343   9.610   4.784  1.00 10.00      A   
ATOM    735  CD2 PHE A  79      13.118  10.288   6.932  1.00 10.00      A   
ATOM    736  CE1 PHE A  79      12.465  10.906   4.326  1.00 10.00      A   
ATOM    737  CE2 PHE A  79      13.243  11.589   6.481  1.00 10.00      A   
ATOM    738  CZ  PHE A  79      12.916  11.897   5.176  1.00 10.00      A   
ATOM    739  C   PHE A  79      12.844   5.554   5.641  1.00 10.00      A   
ATOM    740  O   PHE A  79      14.060   5.495   5.449  1.00 10.00      A   
ATOM    741  N   ALA A  80      12.123   4.485   5.955  1.00 10.00      A   
ATOM    742  HN  ALA A  80      11.154   4.576   6.086  1.00 10.00      A   
ATOM    743  CA  ALA A  80      12.748   3.173   6.090  1.00 10.00      A   
ATOM    744  CB  ALA A  80      11.833   2.195   6.808  1.00 10.00      A   
ATOM    745  C   ALA A  80      13.142   2.639   4.719  1.00 10.00      A   
ATOM    746  O   ALA A  80      14.013   1.781   4.598  1.00 10.00      A   
ATOM    747  N   ASP A  81      12.504   3.171   3.685  1.00 10.00      A   
ATOM    748  HN  ASP A  81      11.821   3.860   3.848  1.00 10.00      A   
ATOM    749  CA  ASP A  81      12.779   2.766   2.312  1.00 10.00      A   
ATOM    750  CB  ASP A  81      11.702   3.320   1.378  1.00 10.00      A   
ATOM    751  CG  ASP A  81      10.879   2.239   0.710  1.00 10.00      A   
ATOM    752  OD1 ASP A  81      11.374   1.622  -0.258  1.00 10.00      A   
ATOM    753  OD2 ASP A  81       9.731   2.010   1.146  1.00 10.00      A   
ATOM    754  C   ASP A  81      14.146   3.278   1.871  1.00 10.00      A   
ATOM    755  O   ASP A  81      14.693   2.847   0.856  1.00 10.00      A   
ATOM    756  N   PHE A  82      14.699   4.202   2.652  1.00 10.00      A   
ATOM    757  HN  PHE A  82      14.218   4.494   3.457  1.00 10.00      A   
ATOM    758  CA  PHE A  82      15.997   4.788   2.351  1.00 10.00      A   
ATOM    759  CB  PHE A  82      15.923   6.313   2.437  1.00 10.00      A   
ATOM    760  CG  PHE A  82      14.773   6.896   1.666  1.00 10.00      A   
ATOM    761  CD1 PHE A  82      14.756   6.851   0.282  1.00 10.00      A   
ATOM    762  CD2 PHE A  82      13.704   7.478   2.324  1.00 10.00      A   
ATOM    763  CE1 PHE A  82      13.695   7.375  -0.431  1.00 10.00      A   
ATOM    764  CE2 PHE A  82      12.641   8.005   1.617  1.00 10.00      A   
ATOM    765  CZ  PHE A  82      12.636   7.952   0.239  1.00 10.00      A   
ATOM    766  C   PHE A  82      17.076   4.246   3.286  1.00 10.00      A   
ATOM    767  O   PHE A  82      18.161   4.820   3.399  1.00 10.00      A   
ATOM    768  N   ASN A  83      16.759   3.137   3.954  1.00 10.00      A   
ATOM    769  HN  ASN A  83      15.870   2.748   3.819  1.00 10.00      A   
ATOM    770  CA  ASN A  83      17.685   2.473   4.879  1.00 10.00      A   
ATOM    771  CB  ASN A  83      18.898   1.891   4.142  1.00 10.00      A   
ATOM    772  CG  ASN A  83      18.584   0.606   3.395  1.00 10.00      A   
ATOM    773  OD1 ASN A  83      18.657  -0.487   3.956  1.00 10.00      A   
ATOM    774  ND2 ASN A  83      18.240   0.725   2.121  1.00 10.00      A   
ATOM    775 HD21 ASN A  83      18.216   1.623   1.728  1.00 10.00      A   
ATOM    776 HD22 ASN A  83      18.032  -0.094   1.617  1.00 10.00      A   
ATOM    777  C   ASN A  83      18.129   3.380   6.026  1.00 10.00      A   
ATOM    778  O   ASN A  83      19.323   3.506   6.314  1.00 10.00      A   
ATOM    779  N   LEU A  84      17.170   4.008   6.685  1.00 10.00      A   
ATOM    780  HN  LEU A  84      16.240   3.880   6.414  1.00 10.00      A   
ATOM    781  CA  LEU A  84      17.474   4.891   7.804  1.00 10.00      A   
ATOM    782  CB  LEU A  84      16.788   6.248   7.625  1.00 10.00      A   
ATOM    783  CG  LEU A  84      17.204   7.064   6.394  1.00 10.00      A   
ATOM    784  CD1 LEU A  84      16.397   8.349   6.304  1.00 10.00      A   
ATOM    785  CD2 LEU A  84      18.689   7.380   6.434  1.00 10.00      A   
ATOM    786  C   LEU A  84      17.058   4.250   9.125  1.00 10.00      A   
ATOM    787  O   LEU A  84      17.474   4.686  10.200  1.00 10.00      A   
ATOM    788  N   VAL A  85      16.235   3.213   9.029  1.00 10.00      A   
ATOM    789  HN  VAL A  85      15.955   2.911   8.138  1.00 10.00      A   
ATOM    790  CA  VAL A  85      15.749   2.495  10.199  1.00 10.00      A   
ATOM    791  CB  VAL A  85      14.228   2.233  10.102  1.00 10.00      A   
ATOM    792  CG1 VAL A  85      13.713   1.538  11.352  1.00 10.00      A   
ATOM    793  CG2 VAL A  85      13.475   3.535   9.865  1.00 10.00      A   
ATOM    794  C   VAL A  85      16.491   1.167  10.335  1.00 10.00      A   
ATOM    795  O   VAL A  85      16.521   0.371   9.395  1.00 10.00      A   
ATOM    796  N   PRO A  86      17.120   0.928  11.498  1.00 10.00      A   
ATOM    797  CA  PRO A  86      17.874  -0.306  11.763  1.00 10.00      A   
ATOM    798  CB  PRO A  86      18.227  -0.200  13.246  1.00 10.00      A   
ATOM    799  CG  PRO A  86      18.233   1.263  13.517  1.00 10.00      A   
ATOM    800  CD  PRO A  86      17.154   1.846  12.648  1.00 10.00      A   
ATOM    801  C   PRO A  86      17.048  -1.562  11.505  1.00 10.00      A   
ATOM    802  O   PRO A  86      15.863  -1.627  11.843  1.00 10.00      A   
ATOM    803  N   ASP A  87      17.688  -2.554  10.905  1.00 10.00      A   
ATOM    804  HN  ASP A  87      18.631  -2.435  10.675  1.00 10.00      A   
ATOM    805  CA  ASP A  87      17.032  -3.814  10.581  1.00 10.00      A   
ATOM    806  CB  ASP A  87      17.946  -4.695   9.726  1.00 10.00      A   
ATOM    807  CG  ASP A  87      18.355  -4.033   8.427  1.00 10.00      A   
ATOM    808  OD1 ASP A  87      19.413  -3.362   8.403  1.00 10.00      A   
ATOM    809  OD2 ASP A  87      17.627  -4.178   7.426  1.00 10.00      A   
ATOM    810  C   ASP A  87      16.636  -4.561  11.844  1.00 10.00      A   
ATOM    811  O   ASP A  87      17.456  -4.751  12.747  1.00 10.00      A   
ATOM    812  N   GLY A  88      15.380  -4.985  11.901  1.00 10.00      A   
ATOM    813  HN  GLY A  88      14.775  -4.810  11.147  1.00 10.00      A   
ATOM    814  CA  GLY A  88      14.894  -5.705  13.057  1.00 10.00      A   
ATOM    815  C   GLY A  88      14.056  -4.829  13.963  1.00 10.00      A   
ATOM    816  O   GLY A  88      13.741  -5.210  15.091  1.00 10.00      A   
ATOM    817  N   TRP A  89      13.710  -3.643  13.474  1.00 10.00      A   
ATOM    818  HN  TRP A  89      14.023  -3.388  12.581  1.00 10.00      A   
ATOM    819  CA  TRP A  89      12.901  -2.703  14.236  1.00 10.00      A   
ATOM    820  CB  TRP A  89      12.825  -1.351  13.517  1.00 10.00      A   
ATOM    821  CG  TRP A  89      11.819  -0.400  14.103  1.00 10.00      A   
ATOM    822  CD1 TRP A  89      11.921   0.291  15.279  1.00 10.00      A   
ATOM    823  CD2 TRP A  89      10.556  -0.036  13.533  1.00 10.00      A   
ATOM    824  NE1 TRP A  89      10.794   1.052  15.480  1.00 10.00      A   
ATOM    825  HE1 TRP A  89      10.622   1.632  16.260  1.00 10.00      A   
ATOM    826  CE2 TRP A  89       9.943   0.870  14.420  1.00 10.00      A   
ATOM    827  CE3 TRP A  89       9.881  -0.391  12.356  1.00 10.00      A   
ATOM    828  CZ2 TRP A  89       8.693   1.426  14.170  1.00 10.00      A   
ATOM    829  CZ3 TRP A  89       8.638   0.163  12.111  1.00 10.00      A   
ATOM    830  CH2 TRP A  89       8.056   1.062  13.014  1.00 10.00      A   
ATOM    831  C   TRP A  89      11.505  -3.257  14.487  1.00 10.00      A   
ATOM    832  O   TRP A  89      10.975  -3.138  15.590  1.00 10.00      A   
ATOM    833  N   GLY A  90      10.913  -3.854  13.465  1.00 10.00      A   
ATOM    834  HN  GLY A  90      11.375  -3.908  12.600  1.00 10.00      A   
ATOM    835  CA  GLY A  90       9.591  -4.412  13.609  1.00 10.00      A   
ATOM    836  C   GLY A  90       8.854  -4.450  12.293  1.00 10.00      A   
ATOM    837  O   GLY A  90       9.476  -4.382  11.231  1.00 10.00      A   
ATOM    838  N   GLY A  91       7.533  -4.555  12.363  1.00 10.00      A   
ATOM    839  HN  GLY A  91       7.098  -4.595  13.247  1.00 10.00      A   
ATOM    840  CA  GLY A  91       6.723  -4.606  11.165  1.00 10.00      A   
ATOM    841  C   GLY A  91       6.461  -6.030  10.718  1.00 10.00      A   
ATOM    842  O   GLY A  91       6.160  -6.277   9.554  1.00 10.00      A   
ATOM    843  N   TYR A  92       6.569  -6.970  11.647  1.00 10.00      A   
ATOM    844  HN  TYR A  92       6.790  -6.709  12.565  1.00 10.00      A   
ATOM    845  CA  TYR A  92       6.357  -8.378  11.338  1.00 10.00      A   
ATOM    846  CB  TYR A  92       7.043  -9.273  12.371  1.00 10.00      A   
ATOM    847  CG  TYR A  92       8.547  -9.343  12.220  1.00 10.00      A   
ATOM    848  CD1 TYR A  92       9.364  -8.373  12.784  1.00 10.00      A   
ATOM    849  CD2 TYR A  92       9.149 -10.381  11.517  1.00 10.00      A   
ATOM    850  CE1 TYR A  92      10.741  -8.436  12.653  1.00 10.00      A   
ATOM    851  CE2 TYR A  92      10.523 -10.450  11.380  1.00 10.00      A   
ATOM    852  CZ  TYR A  92      11.315  -9.475  11.950  1.00 10.00      A   
ATOM    853  OH  TYR A  92      12.685  -9.547  11.823  1.00 10.00      A   
ATOM    854  HH  TYR A  92      12.911 -10.269  11.226  1.00 10.00      A   
ATOM    855  C   TYR A  92       4.877  -8.723  11.241  1.00 10.00      A   
ATOM    856  O   TYR A  92       4.090  -8.401  12.132  1.00 10.00      A   
ATOM    857  N   VAL A  93       4.507  -9.385  10.155  1.00 10.00      A   
ATOM    858  HN  VAL A  93       5.183  -9.593   9.468  1.00 10.00      A   
ATOM    859  CA  VAL A  93       3.124  -9.782   9.937  1.00 10.00      A   
ATOM    860  CB  VAL A  93       2.772  -9.805   8.431  1.00 10.00      A   
ATOM    861  CG1 VAL A  93       3.294 -11.062   7.745  1.00 10.00      A   
ATOM    862  CG2 VAL A  93       1.276  -9.636   8.214  1.00 10.00      A   
ATOM    863  C   VAL A  93       2.835 -11.140  10.584  1.00 10.00      A   
ATOM    864  O   VAL A  93       1.702 -11.623  10.570  1.00 10.00      A   
ATOM    865  N   TYR A  94       3.873 -11.728  11.175  1.00 10.00      A   
ATOM    866  HN  TYR A  94       4.734 -11.266  11.169  1.00 10.00      A   
ATOM    867  CA  TYR A  94       3.779 -13.028  11.840  1.00 10.00      A   
ATOM    868  CB  TYR A  94       5.103 -13.347  12.545  1.00 10.00      A   
ATOM    869  CG  TYR A  94       5.344 -14.809  12.881  1.00 10.00      A   
ATOM    870  CD1 TYR A  94       5.484 -15.767  11.880  1.00 10.00      A   
ATOM    871  CD2 TYR A  94       5.468 -15.226  14.201  1.00 10.00      A   
ATOM    872  CE1 TYR A  94       5.740 -17.094  12.185  1.00 10.00      A   
ATOM    873  CE2 TYR A  94       5.719 -16.551  14.515  1.00 10.00      A   
ATOM    874  CZ  TYR A  94       5.856 -17.482  13.506  1.00 10.00      A   
ATOM    875  OH  TYR A  94       6.123 -18.802  13.824  1.00 10.00      A   
ATOM    876  HH  TYR A  94       6.676 -19.200  13.132  1.00 10.00      A   
ATOM    877  C   TYR A  94       2.597 -13.100  12.821  1.00 10.00      A   
ATOM    878  O   TYR A  94       1.752 -13.993  12.700  1.00 10.00      A   
ATOM    879  N   PRO A  95       2.495 -12.167  13.798  1.00 10.00      A   
ATOM    880  CA  PRO A  95       1.389 -12.165  14.767  1.00 10.00      A   
ATOM    881  CB  PRO A  95       1.724 -11.002  15.713  1.00 10.00      A   
ATOM    882  CG  PRO A  95       3.173 -10.741  15.499  1.00 10.00      A   
ATOM    883  CD  PRO A  95       3.436 -11.060  14.059  1.00 10.00      A   
ATOM    884  C   PRO A  95       0.039 -11.917  14.098  1.00 10.00      A   
ATOM    885  O   PRO A  95      -0.957 -12.567  14.425  1.00 10.00      A   
ATOM    886  N   TRP A  96       0.021 -10.989  13.143  1.00 10.00      A   
ATOM    887  HN  TRP A  96       0.856 -10.534  12.907  1.00 10.00      A   
ATOM    888  CA  TRP A  96      -1.203 -10.644  12.431  1.00 10.00      A   
ATOM    889  CB  TRP A  96      -0.966  -9.486  11.453  1.00 10.00      A   
ATOM    890  CG  TRP A  96      -1.009  -8.128  12.093  1.00 10.00      A   
ATOM    891  CD1 TRP A  96       0.033  -7.453  12.665  1.00 10.00      A   
ATOM    892  CD2 TRP A  96      -2.155  -7.274  12.221  1.00 10.00      A   
ATOM    893  NE1 TRP A  96      -0.394  -6.237  13.146  1.00 10.00      A   
ATOM    894  HE1 TRP A  96       0.168  -5.572  13.603  1.00 10.00      A   
ATOM    895  CE2 TRP A  96      -1.733  -6.103  12.886  1.00 10.00      A   
ATOM    896  CE3 TRP A  96      -3.496  -7.386  11.841  1.00 10.00      A   
ATOM    897  CZ2 TRP A  96      -2.605  -5.054  13.178  1.00 10.00      A   
ATOM    898  CZ3 TRP A  96      -4.360  -6.344  12.130  1.00 10.00      A   
ATOM    899  CH2 TRP A  96      -3.910  -5.194  12.791  1.00 10.00      A   
ATOM    900  C   TRP A  96      -1.788 -11.849  11.699  1.00 10.00      A   
ATOM    901  O   TRP A  96      -2.957 -12.185  11.880  1.00 10.00      A   
ATOM    902  N   ILE A  97      -0.966 -12.505  10.891  1.00 10.00      A   
ATOM    903  HN  ILE A  97      -0.040 -12.191  10.798  1.00 10.00      A   
ATOM    904  CA  ILE A  97      -1.403 -13.670  10.126  1.00 10.00      A   
ATOM    905  CB  ILE A  97      -0.300 -14.172   9.163  1.00 10.00      A   
ATOM    906  CG1 ILE A  97       0.007 -13.109   8.106  1.00 10.00      A   
ATOM    907  CG2 ILE A  97      -0.702 -15.485   8.498  1.00 10.00      A   
ATOM    908  CD1 ILE A  97      -1.198 -12.681   7.290  1.00 10.00      A   
ATOM    909  C   ILE A  97      -1.857 -14.811  11.037  1.00 10.00      A   
ATOM    910  O   ILE A  97      -2.839 -15.498  10.741  1.00 10.00      A   
ATOM    911  N   GLU A  98      -1.160 -14.992  12.155  1.00 10.00      A   
ATOM    912  HN  GLU A  98      -0.410 -14.393  12.353  1.00 10.00      A   
ATOM    913  CA  GLU A  98      -1.489 -16.053  13.101  1.00 10.00      A   
ATOM    914  CB  GLU A  98      -0.477 -16.099  14.244  1.00 10.00      A   
ATOM    915  CG  GLU A  98      -0.693 -17.261  15.200  1.00 10.00      A   
ATOM    916  CD  GLU A  98      -0.297 -16.930  16.620  1.00 10.00      A   
ATOM    917  OE1 GLU A  98       0.904 -17.022  16.940  1.00 10.00      A   
ATOM    918  OE2 GLU A  98      -1.184 -16.593  17.429  1.00 10.00      A   
ATOM    919  C   GLU A  98      -2.898 -15.887  13.662  1.00 10.00      A   
ATOM    920  O   GLU A  98      -3.708 -16.814  13.611  1.00 10.00      A   
ATOM    921  N   ALA A  99      -3.190 -14.709  14.189  1.00 10.00      A   
ATOM    922  HN  ALA A  99      -2.504 -14.005  14.204  1.00 10.00      A   
ATOM    923  CA  ALA A  99      -4.504 -14.439  14.760  1.00 10.00      A   
ATOM    924  CB  ALA A  99      -4.478 -13.154  15.575  1.00 10.00      A   
ATOM    925  C   ALA A  99      -5.577 -14.364  13.678  1.00 10.00      A   
ATOM    926  O   ALA A  99      -6.716 -14.786  13.885  1.00 10.00      A   
ATOM    927  N   MET A 100      -5.196 -13.851  12.518  1.00 10.00      A   
ATOM    928  HN  MET A 100      -4.261 -13.563  12.409  1.00 10.00      A   
ATOM    929  CA  MET A 100      -6.114 -13.698  11.397  1.00 10.00      A   
ATOM    930  CB  MET A 100      -5.466 -12.856  10.295  1.00 10.00      A   
ATOM    931  CG  MET A 100      -6.362 -12.565   9.105  1.00 10.00      A   
ATOM    932  SD  MET A 100      -5.706 -11.260   8.047  1.00 10.00      A   
ATOM    933  CE  MET A 100      -5.826  -9.847   9.143  1.00 10.00      A   
ATOM    934  C   MET A 100      -6.578 -15.041  10.836  1.00 10.00      A   
ATOM    935  O   MET A 100      -7.768 -15.231  10.591  1.00 10.00      A   
ATOM    936  N   SER A 101      -5.644 -15.974  10.663  1.00 10.00      A   
ATOM    937  HN  SER A 101      -4.715 -15.775  10.917  1.00 10.00      A   
ATOM    938  CA  SER A 101      -5.959 -17.289  10.105  1.00 10.00      A   
ATOM    939  CB  SER A 101      -4.679 -18.085   9.847  1.00 10.00      A   
ATOM    940  OG  SER A 101      -3.813 -18.017  10.964  1.00 10.00      A   
ATOM    941  HG  SER A 101      -3.296 -17.203  10.919  1.00 10.00      A   
ATOM    942  C   SER A 101      -6.926 -18.085  10.979  1.00 10.00      A   
ATOM    943  O   SER A 101      -7.685 -18.910  10.477  1.00 10.00      A   
ATOM    944  N   SER A 102      -6.905 -17.830  12.279  1.00 10.00      A   
ATOM    945  HN  SER A 102      -6.278 -17.160  12.630  1.00 10.00      A   
ATOM    946  CA  SER A 102      -7.786 -18.536  13.202  1.00 10.00      A   
ATOM    947  CB  SER A 102      -7.048 -18.802  14.515  1.00 10.00      A   
ATOM    948  OG  SER A 102      -5.703 -19.175  14.259  1.00 10.00      A   
ATOM    949  HG  SER A 102      -5.495 -19.000  13.333  1.00 10.00      A   
ATOM    950  C   SER A 102      -9.067 -17.749  13.467  1.00 10.00      A   
ATOM    951  O   SER A 102      -9.831 -18.074  14.377  1.00 10.00      A   
ATOM    952  N   SER A 103      -9.307 -16.723  12.663  1.00 10.00      A   
ATOM    953  HN  SER A 103      -8.686 -16.528  11.933  1.00 10.00      A   
ATOM    954  CA  SER A 103     -10.487 -15.894  12.827  1.00 10.00      A   
ATOM    955  CB  SER A 103     -10.102 -14.535  13.411  1.00 10.00      A   
ATOM    956  OG  SER A 103      -9.302 -14.687  14.570  1.00 10.00      A   
ATOM    957  HG  SER A 103      -8.378 -14.826  14.309  1.00 10.00      A   
ATOM    958  C   SER A 103     -11.231 -15.721  11.509  1.00 10.00      A   
ATOM    959  O   SER A 103     -12.396 -16.101  11.390  1.00 10.00      A   
ATOM    960  N   TYR A 104     -10.549 -15.163  10.513  1.00 10.00      A   
ATOM    961  HN  TYR A 104      -9.606 -14.921  10.649  1.00 10.00      A   
ATOM    962  CA  TYR A 104     -11.153 -14.935   9.207  1.00 10.00      A   
ATOM    963  CB  TYR A 104     -10.548 -13.703   8.531  1.00 10.00      A   
ATOM    964  CG  TYR A 104     -10.696 -12.415   9.307  1.00 10.00      A   
ATOM    965  CD1 TYR A 104      -9.597 -11.821   9.911  1.00 10.00      A   
ATOM    966  CD2 TYR A 104     -11.928 -11.783   9.426  1.00 10.00      A   
ATOM    967  CE1 TYR A 104      -9.718 -10.638  10.610  1.00 10.00      A   
ATOM    968  CE2 TYR A 104     -12.060 -10.599  10.126  1.00 10.00      A   
ATOM    969  CZ  TYR A 104     -10.951 -10.031  10.716  1.00 10.00      A   
ATOM    970  OH  TYR A 104     -11.071  -8.847  11.406  1.00 10.00      A   
ATOM    971  HH  TYR A 104     -11.992  -8.721  11.681  1.00 10.00      A   
ATOM    972  C   TYR A 104     -10.956 -16.155   8.323  1.00 10.00      A   
ATOM    973  O   TYR A 104      -9.872 -16.379   7.791  1.00 10.00      A   
ATOM    974  N   THR A 105     -11.999 -16.947   8.187  1.00 10.00      A   
ATOM    975  HN  THR A 105     -12.834 -16.721   8.649  1.00 10.00      A   
ATOM    976  CA  THR A 105     -11.938 -18.146   7.373  1.00 10.00      A   
ATOM    977  CB  THR A 105     -12.952 -19.190   7.869  1.00 10.00      A   
ATOM    978  OG1 THR A 105     -13.036 -19.129   9.303  1.00 10.00      A   
ATOM    979  HG1 THR A 105     -12.162 -18.945   9.672  1.00 10.00      A   
ATOM    980  CG2 THR A 105     -12.527 -20.587   7.447  1.00 10.00      A   
ATOM    981  C   THR A 105     -12.215 -17.830   5.904  1.00 10.00      A   
ATOM    982  O   THR A 105     -11.567 -18.370   5.007  1.00 10.00      A   
ATOM    983  N   TRP A 106     -13.169 -16.942   5.664  1.00 10.00      A   
ATOM    984  HN  TRP A 106     -13.633 -16.521   6.417  1.00 10.00      A   
ATOM    985  CA  TRP A 106     -13.536 -16.568   4.308  1.00 10.00      A   
ATOM    986  CB  TRP A 106     -15.061 -16.558   4.143  1.00 10.00      A   
ATOM    987  CG  TRP A 106     -15.647 -17.935   4.031  1.00 10.00      A   
ATOM    988  CD1 TRP A 106     -15.550 -18.944   4.945  1.00 10.00      A   
ATOM    989  CD2 TRP A 106     -16.412 -18.459   2.940  1.00 10.00      A   
ATOM    990  NE1 TRP A 106     -16.203 -20.062   4.491  1.00 10.00      A   
ATOM    991  HE1 TRP A 106     -16.272 -20.917   4.973  1.00 10.00      A   
ATOM    992  CE2 TRP A 106     -16.743 -19.789   3.261  1.00 10.00      A   
ATOM    993  CE3 TRP A 106     -16.852 -17.931   1.722  1.00 10.00      A   
ATOM    994  CZ2 TRP A 106     -17.491 -20.598   2.410  1.00 10.00      A   
ATOM    995  CZ3 TRP A 106     -17.592 -18.735   0.878  1.00 10.00      A   
ATOM    996  CH2 TRP A 106     -17.904 -20.052   1.224  1.00 10.00      A   
ATOM    997  C   TRP A 106     -12.919 -15.233   3.901  1.00 10.00      A   
ATOM    998  O   TRP A 106     -13.586 -14.377   3.317  1.00 10.00      A   
ATOM    999  N   LEU A 107     -11.639 -15.064   4.223  1.00 10.00      A   
ATOM   1000  HN  LEU A 107     -11.169 -15.778   4.696  1.00 10.00      A   
ATOM   1001  CA  LEU A 107     -10.912 -13.851   3.874  1.00 10.00      A   
ATOM   1002  CB  LEU A 107      -9.633 -13.734   4.709  1.00 10.00      A   
ATOM   1003  CG  LEU A 107      -8.944 -12.368   4.698  1.00 10.00      A   
ATOM   1004  CD1 LEU A 107      -9.768 -11.344   5.465  1.00 10.00      A   
ATOM   1005  CD2 LEU A 107      -7.538 -12.467   5.266  1.00 10.00      A   
ATOM   1006  C   LEU A 107     -10.565 -13.906   2.393  1.00 10.00      A   
ATOM   1007  O   LEU A 107     -10.391 -14.994   1.846  1.00 10.00      A   
ATOM   1008  N   GLU A 108     -10.455 -12.753   1.742  1.00 10.00      A   
ATOM   1009  HN  GLU A 108     -10.572 -11.907   2.224  1.00 10.00      A   
ATOM   1010  CA  GLU A 108     -10.168 -12.740   0.315  1.00 10.00      A   
ATOM   1011  CB  GLU A 108     -11.415 -12.326  -0.478  1.00 10.00      A   
ATOM   1012  CG  GLU A 108     -12.634 -13.210  -0.241  1.00 10.00      A   
ATOM   1013  CD  GLU A 108     -13.754 -12.954  -1.228  1.00 10.00      A   
ATOM   1014  OE1 GLU A 108     -14.917 -12.796  -0.798  1.00 10.00      A   
ATOM   1015  OE2 GLU A 108     -13.481 -12.923  -2.447  1.00 10.00      A   
ATOM   1016  C   GLU A 108      -8.977 -11.861  -0.076  1.00 10.00      A   
ATOM   1017  O   GLU A 108      -8.139 -12.276  -0.876  1.00 10.00      A   
ATOM   1018  N   GLU A 109      -8.880 -10.664   0.488  1.00 10.00      A   
ATOM   1019  HN  GLU A 109      -9.538 -10.386   1.165  1.00 10.00      A   
ATOM   1020  CA  GLU A 109      -7.799  -9.755   0.114  1.00 10.00      A   
ATOM   1021  CB  GLU A 109      -8.366  -8.483  -0.521  1.00 10.00      A   
ATOM   1022  CG  GLU A 109      -9.147  -8.715  -1.803  1.00 10.00      A   
ATOM   1023  CD  GLU A 109      -9.718  -7.436  -2.383  1.00 10.00      A   
ATOM   1024  OE1 GLU A 109      -9.019  -6.402  -2.376  1.00 10.00      A   
ATOM   1025  OE2 GLU A 109     -10.871  -7.460  -2.852  1.00 10.00      A   
ATOM   1026  C   GLU A 109      -6.858  -9.385   1.257  1.00 10.00      A   
ATOM   1027  O   GLU A 109      -7.290  -9.024   2.352  1.00 10.00      A   
ATOM   1028  N   ILE A 110      -5.564  -9.479   0.978  1.00 10.00      A   
ATOM   1029  HN  ILE A 110      -5.293  -9.814   0.095  1.00 10.00      A   
ATOM   1030  CA  ILE A 110      -4.525  -9.117   1.931  1.00 10.00      A   
ATOM   1031  CB  ILE A 110      -3.798 -10.353   2.510  1.00 10.00      A   
ATOM   1032  CG1 ILE A 110      -4.719 -11.132   3.454  1.00 10.00      A   
ATOM   1033  CG2 ILE A 110      -2.521  -9.939   3.235  1.00 10.00      A   
ATOM   1034  CD1 ILE A 110      -4.064 -12.349   4.076  1.00 10.00      A   
ATOM   1035  C   ILE A 110      -3.514  -8.227   1.217  1.00 10.00      A   
ATOM   1036  O   ILE A 110      -2.815  -8.676   0.308  1.00 10.00      A   
ATOM   1037  N   ARG A 111      -3.474  -6.958   1.588  1.00 10.00      A   
ATOM   1038  HN  ARG A 111      -4.082  -6.642   2.297  1.00 10.00      A   
ATOM   1039  CA  ARG A 111      -2.549  -6.016   0.970  1.00 10.00      A   
ATOM   1040  CB  ARG A 111      -3.313  -4.939   0.192  1.00 10.00      A   
ATOM   1041  CG  ARG A 111      -4.432  -5.494  -0.680  1.00 10.00      A   
ATOM   1042  CD  ARG A 111      -4.950  -4.465  -1.671  1.00 10.00      A   
ATOM   1043  NE  ARG A 111      -6.120  -4.967  -2.391  1.00 10.00      A   
ATOM   1044  HE  ARG A 111      -6.951  -5.086  -1.873  1.00 10.00      A   
ATOM   1045  CZ  ARG A 111      -6.135  -5.255  -3.693  1.00 10.00      A   
ATOM   1046  NH1 ARG A 111      -5.046  -5.086  -4.434  1.00 10.00      A   
ATOM   1047 HH11 ARG A 111      -5.067  -5.319  -5.462  1.00 10.00      A   
ATOM   1048 HH12 ARG A 111      -4.173  -4.721  -4.004  1.00 10.00      A   
ATOM   1049  NH2 ARG A 111      -7.232  -5.759  -4.247  1.00 10.00      A   
ATOM   1050 HH21 ARG A 111      -7.254  -5.988  -5.271  1.00 10.00      A   
ATOM   1051 HH22 ARG A 111      -8.086  -5.938  -3.655  1.00 10.00      A   
ATOM   1052  C   ARG A 111      -1.623  -5.398   2.013  1.00 10.00      A   
ATOM   1053  O   ARG A 111      -2.066  -4.668   2.899  1.00 10.00      A   
ATOM   1054  N   LEU A 112      -0.338  -5.703   1.909  1.00 10.00      A   
ATOM   1055  HN  LEU A 112      -0.038  -6.274   1.163  1.00 10.00      A   
ATOM   1056  CA  LEU A 112       0.647  -5.200   2.851  1.00 10.00      A   
ATOM   1057  CB  LEU A 112       1.391  -6.373   3.499  1.00 10.00      A   
ATOM   1058  CG  LEU A 112       0.543  -7.333   4.337  1.00 10.00      A   
ATOM   1059  CD1 LEU A 112       1.250  -8.668   4.509  1.00 10.00      A   
ATOM   1060  CD2 LEU A 112       0.223  -6.718   5.688  1.00 10.00      A   
ATOM   1061  C   LEU A 112       1.650  -4.286   2.164  1.00 10.00      A   
ATOM   1062  O   LEU A 112       2.168  -4.611   1.095  1.00 10.00      A   
ATOM   1063  N   LYS A 113       1.903  -3.135   2.769  1.00 10.00      A   
ATOM   1064  HN  LYS A 113       1.422  -2.912   3.599  1.00 10.00      A   
ATOM   1065  CA  LYS A 113       2.868  -2.187   2.237  1.00 10.00      A   
ATOM   1066  CB  LYS A 113       2.187  -0.922   1.705  1.00 10.00      A   
ATOM   1067  CG  LYS A 113       3.114  -0.012   0.908  1.00 10.00      A   
ATOM   1068  CD  LYS A 113       2.422   1.278   0.494  1.00 10.00      A   
ATOM   1069  CE  LYS A 113       3.400   2.244  -0.161  1.00 10.00      A   
ATOM   1070  NZ  LYS A 113       2.831   3.611  -0.287  1.00 10.00      A   
ATOM   1071  HZ1 LYS A 113       3.500   4.235  -0.785  1.00 10.00      A   
ATOM   1072  HZ2 LYS A 113       2.638   4.008   0.657  1.00 10.00      A   
ATOM   1073  HZ3 LYS A 113       1.939   3.581  -0.819  1.00 10.00      A   
ATOM   1074  C   LYS A 113       3.887  -1.832   3.312  1.00 10.00      A   
ATOM   1075  O   LYS A 113       3.518  -1.408   4.411  1.00 10.00      A   
ATOM   1076  N   ARG A 114       5.161  -2.031   2.990  1.00 10.00      A   
ATOM   1077  HN  ARG A 114       5.372  -2.397   2.100  1.00 10.00      A   
ATOM   1078  CA  ARG A 114       6.258  -1.742   3.910  1.00 10.00      A   
ATOM   1079  CB  ARG A 114       6.357  -0.239   4.216  1.00 10.00      A   
ATOM   1080  CG  ARG A 114       6.894   0.574   3.045  1.00 10.00      A   
ATOM   1081  CD  ARG A 114       6.750   2.073   3.253  1.00 10.00      A   
ATOM   1082  NE  ARG A 114       7.282   2.822   2.112  1.00 10.00      A   
ATOM   1083  HE  ARG A 114       8.128   2.482   1.705  1.00 10.00      A   
ATOM   1084  CZ  ARG A 114       6.714   3.920   1.603  1.00 10.00      A   
ATOM   1085  NH1 ARG A 114       5.602   4.411   2.139  1.00 10.00      A   
ATOM   1086 HH11 ARG A 114       5.161   5.274   1.747  1.00 10.00      A   
ATOM   1087 HH12 ARG A 114       5.160   3.942   2.960  1.00 10.00      A   
ATOM   1088  NH2 ARG A 114       7.242   4.510   0.537  1.00 10.00      A   
ATOM   1089 HH21 ARG A 114       8.099   4.121   0.098  1.00 10.00      A   
ATOM   1090 HH22 ARG A 114       6.789   5.371   0.126  1.00 10.00      A   
ATOM   1091  C   ARG A 114       6.159  -2.593   5.176  1.00 10.00      A   
ATOM   1092  O   ARG A 114       6.250  -2.092   6.295  1.00 10.00      A   
ATOM   1093  N   MET A 115       5.981  -3.895   4.986  1.00 10.00      A   
ATOM   1094  HN  MET A 115       5.959  -4.244   4.072  1.00 10.00      A   
ATOM   1095  CA  MET A 115       5.854  -4.827   6.103  1.00 10.00      A   
ATOM   1096  CB  MET A 115       4.424  -5.373   6.180  1.00 10.00      A   
ATOM   1097  CG  MET A 115       3.402  -4.392   6.736  1.00 10.00      A   
ATOM   1098  SD  MET A 115       3.417  -4.304   8.539  1.00 10.00      A   
ATOM   1099  CE  MET A 115       2.828  -5.939   8.967  1.00 10.00      A   
ATOM   1100  C   MET A 115       6.846  -5.977   5.962  1.00 10.00      A   
ATOM   1101  O   MET A 115       7.422  -6.180   4.897  1.00 10.00      A   
ATOM   1102  N   VAL A 116       7.047  -6.722   7.037  1.00 10.00      A   
ATOM   1103  HN  VAL A 116       6.559  -6.513   7.868  1.00 10.00      A   
ATOM   1104  CA  VAL A 116       7.963  -7.851   7.023  1.00 10.00      A   
ATOM   1105  CB  VAL A 116       8.924  -7.831   8.236  1.00 10.00      A   
ATOM   1106  CG1 VAL A 116      10.014  -8.877   8.070  1.00 10.00      A   
ATOM   1107  CG2 VAL A 116       9.538  -6.451   8.420  1.00 10.00      A   
ATOM   1108  C   VAL A 116       7.176  -9.160   7.003  1.00 10.00      A   
ATOM   1109  O   VAL A 116       6.460  -9.481   7.955  1.00 10.00      A   
ATOM   1110  N   VAL A 117       7.312  -9.909   5.916  1.00 10.00      A   
ATOM   1111  HN  VAL A 117       7.932  -9.622   5.210  1.00 10.00      A   
ATOM   1112  CA  VAL A 117       6.605 -11.171   5.761  1.00 10.00      A   
ATOM   1113  CB  VAL A 117       5.715 -11.174   4.495  1.00 10.00      A   
ATOM   1114  CG1 VAL A 117       4.815 -12.405   4.464  1.00 10.00      A   
ATOM   1115  CG2 VAL A 117       4.883  -9.904   4.414  1.00 10.00      A   
ATOM   1116  C   VAL A 117       7.614 -12.301   5.657  1.00 10.00      A   
ATOM   1117  O   VAL A 117       8.652 -12.152   5.020  1.00 10.00      A   
ATOM   1118  N   THR A 118       7.318 -13.419   6.292  1.00 10.00      A   
ATOM   1119  HN  THR A 118       6.482 -13.482   6.792  1.00 10.00      A   
ATOM   1120  CA  THR A 118       8.213 -14.562   6.266  1.00 10.00      A   
ATOM   1121  CB  THR A 118       8.657 -14.924   7.697  1.00 10.00      A   
ATOM   1122  OG1 THR A 118       8.597 -13.750   8.525  1.00 10.00      A   
ATOM   1123  HG1 THR A 118       8.807 -13.987   9.435  1.00 10.00      A   
ATOM   1124  CG2 THR A 118      10.079 -15.463   7.703  1.00 10.00      A   
ATOM   1125  C   THR A 118       7.518 -15.766   5.636  1.00 10.00      A   
ATOM   1126  O   THR A 118       6.288 -15.809   5.563  1.00 10.00      A   
ATOM   1127  N   ASP A 119       8.308 -16.738   5.182  1.00 10.00      A   
ATOM   1128  HN  ASP A 119       9.280 -16.623   5.234  1.00 10.00      A   
ATOM   1129  CA  ASP A 119       7.779 -17.959   4.567  1.00 10.00      A   
ATOM   1130  CB  ASP A 119       8.920 -18.912   4.213  1.00 10.00      A   
ATOM   1131  CG  ASP A 119       9.664 -18.516   2.955  1.00 10.00      A   
ATOM   1132  OD1 ASP A 119      10.152 -19.419   2.247  1.00 10.00      A   
ATOM   1133  OD2 ASP A 119       9.793 -17.307   2.689  1.00 10.00      A   
ATOM   1134  C   ASP A 119       6.806 -18.666   5.502  1.00 10.00      A   
ATOM   1135  O   ASP A 119       5.835 -19.283   5.059  1.00 10.00      A   
ATOM   1136  N   ASP A 120       7.082 -18.560   6.799  1.00 10.00      A   
ATOM   1137  HN  ASP A 120       7.886 -18.073   7.066  1.00 10.00      A   
ATOM   1138  CA  ASP A 120       6.248 -19.162   7.839  1.00 10.00      A   
ATOM   1139  CB  ASP A 120       6.809 -18.817   9.225  1.00 10.00      A   
ATOM   1140  CG  ASP A 120       6.968 -20.033  10.123  1.00 10.00      A   
ATOM   1141  OD1 ASP A 120       6.903 -21.166   9.608  1.00 10.00      A   
ATOM   1142  OD2 ASP A 120       7.178 -19.855  11.347  1.00 10.00      A   
ATOM   1143  C   ASP A 120       4.806 -18.673   7.732  1.00 10.00      A   
ATOM   1144  O   ASP A 120       3.858 -19.430   7.959  1.00 10.00      A   
ATOM   1145  N   CYS A 121       4.650 -17.407   7.362  1.00 10.00      A   
ATOM   1146  HN  CYS A 121       5.446 -16.862   7.172  1.00 10.00      A   
ATOM   1147  CA  CYS A 121       3.332 -16.805   7.218  1.00 10.00      A   
ATOM   1148  CB  CYS A 121       3.449 -15.282   7.243  1.00 10.00      A   
ATOM   1149  SG  CYS A 121       4.548 -14.654   8.530  1.00 10.00      A   
ATOM   1150  HG  CYS A 121       4.094 -15.100   9.694  1.00 10.00      A   
ATOM   1151  C   CYS A 121       2.669 -17.252   5.920  1.00 10.00      A   
ATOM   1152  O   CYS A 121       1.456 -17.450   5.874  1.00 10.00      A   
ATOM   1153  N   LEU A 122       3.477 -17.419   4.874  1.00 10.00      A   
ATOM   1154  HN  LEU A 122       4.439 -17.256   4.986  1.00 10.00      A   
ATOM   1155  CA  LEU A 122       2.973 -17.838   3.566  1.00 10.00      A   
ATOM   1156  CB  LEU A 122       4.113 -17.901   2.544  1.00 10.00      A   
ATOM   1157  CG  LEU A 122       4.913 -16.606   2.346  1.00 10.00      A   
ATOM   1158  CD1 LEU A 122       6.115 -16.855   1.446  1.00 10.00      A   
ATOM   1159  CD2 LEU A 122       4.032 -15.510   1.767  1.00 10.00      A   
ATOM   1160  C   LEU A 122       2.258 -19.187   3.659  1.00 10.00      A   
ATOM   1161  O   LEU A 122       1.189 -19.377   3.074  1.00 10.00      A   
ATOM   1162  N   GLU A 123       2.842 -20.107   4.416  1.00 10.00      A   
ATOM   1163  HN  GLU A 123       3.694 -19.894   4.853  1.00 10.00      A   
ATOM   1164  CA  GLU A 123       2.258 -21.429   4.606  1.00 10.00      A   
ATOM   1165  CB  GLU A 123       3.233 -22.336   5.360  1.00 10.00      A   
ATOM   1166  CG  GLU A 123       3.893 -23.404   4.501  1.00 10.00      A   
ATOM   1167  CD  GLU A 123       3.060 -24.663   4.397  1.00 10.00      A   
ATOM   1168  OE1 GLU A 123       2.201 -24.888   5.275  1.00 10.00      A   
ATOM   1169  OE2 GLU A 123       3.267 -25.442   3.443  1.00 10.00      A   
ATOM   1170  C   GLU A 123       0.941 -21.325   5.371  1.00 10.00      A   
ATOM   1171  O   GLU A 123      -0.055 -21.948   5.002  1.00 10.00      A   
ATOM   1172  N   LEU A 124       0.940 -20.510   6.422  1.00 10.00      A   
ATOM   1173  HN  LEU A 124       1.765 -20.028   6.649  1.00 10.00      A   
ATOM   1174  CA  LEU A 124      -0.248 -20.312   7.247  1.00 10.00      A   
ATOM   1175  CB  LEU A 124       0.074 -19.467   8.483  1.00 10.00      A   
ATOM   1176  CG  LEU A 124       1.050 -20.087   9.489  1.00 10.00      A   
ATOM   1177  CD1 LEU A 124       1.274 -19.155  10.669  1.00 10.00      A   
ATOM   1178  CD2 LEU A 124       0.549 -21.442   9.963  1.00 10.00      A   
ATOM   1179  C   LEU A 124      -1.385 -19.678   6.452  1.00 10.00      A   
ATOM   1180  O   LEU A 124      -2.558 -20.001   6.666  1.00 10.00      A   
ATOM   1181  N   ILE A 125      -1.036 -18.777   5.541  1.00 10.00      A   
ATOM   1182  HN  ILE A 125      -0.085 -18.558   5.420  1.00 10.00      A   
ATOM   1183  CA  ILE A 125      -2.026 -18.106   4.714  1.00 10.00      A   
ATOM   1184  CB  ILE A 125      -1.364 -17.005   3.844  1.00 10.00      A   
ATOM   1185  CG1 ILE A 125      -0.954 -15.810   4.715  1.00 10.00      A   
ATOM   1186  CG2 ILE A 125      -2.282 -16.552   2.715  1.00 10.00      A   
ATOM   1187  CD1 ILE A 125      -0.150 -14.753   3.984  1.00 10.00      A   
ATOM   1188  C   ILE A 125      -2.738 -19.115   3.817  1.00 10.00      A   
ATOM   1189  O   ILE A 125      -3.967 -19.185   3.794  1.00 10.00      A   
ATOM   1190  N   ALA A 126      -1.953 -19.925   3.121  1.00 10.00      A   
ATOM   1191  HN  ALA A 126      -0.978 -19.853   3.226  1.00 10.00      A   
ATOM   1192  CA  ALA A 126      -2.495 -20.920   2.203  1.00 10.00      A   
ATOM   1193  CB  ALA A 126      -1.379 -21.508   1.356  1.00 10.00      A   
ATOM   1194  C   ALA A 126      -3.262 -22.033   2.921  1.00 10.00      A   
ATOM   1195  O   ALA A 126      -4.305 -22.481   2.452  1.00 10.00      A   
ATOM   1196  N   LYS A 127      -2.758 -22.467   4.067  1.00 10.00      A   
ATOM   1197  HN  LYS A 127      -1.931 -22.063   4.411  1.00 10.00      A   
ATOM   1198  CA  LYS A 127      -3.396 -23.545   4.821  1.00 10.00      A   
ATOM   1199  CB  LYS A 127      -2.437 -24.145   5.854  1.00 10.00      A   
ATOM   1200  CG  LYS A 127      -2.198 -23.276   7.081  1.00 10.00      A   
ATOM   1201  CD  LYS A 127      -1.263 -23.956   8.073  1.00 10.00      A   
ATOM   1202  CE  LYS A 127      -1.958 -25.086   8.814  1.00 10.00      A   
ATOM   1203  NZ  LYS A 127      -2.978 -24.581   9.774  1.00 10.00      A   
ATOM   1204  HZ1 LYS A 127      -3.560 -25.370  10.120  1.00 10.00      A   
ATOM   1205  HZ2 LYS A 127      -3.600 -23.885   9.316  1.00 10.00      A   
ATOM   1206  HZ3 LYS A 127      -2.514 -24.129  10.588  1.00 10.00      A   
ATOM   1207  C   LYS A 127      -4.702 -23.124   5.493  1.00 10.00      A   
ATOM   1208  O   LYS A 127      -5.445 -23.971   5.991  1.00 10.00      A   
ATOM   1209  N   SER A 128      -4.999 -21.834   5.498  1.00 10.00      A   
ATOM   1210  HN  SER A 128      -4.397 -21.193   5.061  1.00 10.00      A   
ATOM   1211  CA  SER A 128      -6.215 -21.358   6.140  1.00 10.00      A   
ATOM   1212  CB  SER A 128      -5.859 -20.424   7.295  1.00 10.00      A   
ATOM   1213  OG  SER A 128      -4.783 -20.956   8.057  1.00 10.00      A   
ATOM   1214  HG  SER A 128      -3.946 -20.627   7.701  1.00 10.00      A   
ATOM   1215  C   SER A 128      -7.171 -20.667   5.168  1.00 10.00      A   
ATOM   1216  O   SER A 128      -8.360 -20.984   5.122  1.00 10.00      A   
ATOM   1217  N   PHE A 129      -6.653 -19.735   4.383  1.00 10.00      A   
ATOM   1218  HN  PHE A 129      -5.688 -19.554   4.416  1.00 10.00      A   
ATOM   1219  CA  PHE A 129      -7.479 -18.989   3.449  1.00 10.00      A   
ATOM   1220  CB  PHE A 129      -6.881 -17.608   3.168  1.00 10.00      A   
ATOM   1221  CG  PHE A 129      -6.490 -16.853   4.409  1.00 10.00      A   
ATOM   1222  CD1 PHE A 129      -5.235 -16.273   4.515  1.00 10.00      A   
ATOM   1223  CD2 PHE A 129      -7.372 -16.724   5.468  1.00 10.00      A   
ATOM   1224  CE1 PHE A 129      -4.871 -15.580   5.656  1.00 10.00      A   
ATOM   1225  CE2 PHE A 129      -7.016 -16.033   6.610  1.00 10.00      A   
ATOM   1226  CZ  PHE A 129      -5.762 -15.460   6.704  1.00 10.00      A   
ATOM   1227  C   PHE A 129      -7.715 -19.752   2.152  1.00 10.00      A   
ATOM   1228  O   PHE A 129      -7.049 -19.513   1.146  1.00 10.00      A   
ATOM   1229  N   LYS A 130      -8.675 -20.669   2.185  1.00 10.00      A   
ATOM   1230  HN  LYS A 130      -9.154 -20.826   3.031  1.00 10.00      A   
ATOM   1231  CA  LYS A 130      -9.031 -21.460   1.010  1.00 10.00      A   
ATOM   1232  CB  LYS A 130      -9.705 -22.772   1.429  1.00 10.00      A   
ATOM   1233  CG  LYS A 130      -8.749 -23.834   1.960  1.00 10.00      A   
ATOM   1234  CD  LYS A 130      -8.737 -23.875   3.481  1.00 10.00      A   
ATOM   1235  CE  LYS A 130      -7.932 -25.057   4.002  1.00 10.00      A   
ATOM   1236  NZ  LYS A 130      -8.012 -25.177   5.484  1.00 10.00      A   
ATOM   1237  HZ1 LYS A 130      -7.561 -24.358   5.938  1.00 10.00      A   
ATOM   1238  HZ2 LYS A 130      -7.529 -26.041   5.802  1.00 10.00      A   
ATOM   1239  HZ3 LYS A 130      -9.007 -25.222   5.788  1.00 10.00      A   
ATOM   1240  C   LYS A 130      -9.965 -20.647   0.115  1.00 10.00      A   
ATOM   1241  O   LYS A 130     -10.441 -21.112  -0.928  1.00 10.00      A   
ATOM   1242  N   ASN A 131     -10.218 -19.426   0.549  1.00 10.00      A   
ATOM   1243  HN  ASN A 131      -9.806 -19.132   1.387  1.00 10.00      A   
ATOM   1244  CA  ASN A 131     -11.081 -18.501  -0.165  1.00 10.00      A   
ATOM   1245  CB  ASN A 131     -12.234 -18.080   0.749  1.00 10.00      A   
ATOM   1246  CG  ASN A 131     -13.511 -17.782  -0.006  1.00 10.00      A   
ATOM   1247  OD1 ASN A 131     -14.290 -18.686  -0.313  1.00 10.00      A   
ATOM   1248  ND2 ASN A 131     -13.744 -16.516  -0.292  1.00 10.00      A   
ATOM   1249 HD21 ASN A 131     -13.083 -15.852  -0.005  1.00 10.00      A   
ATOM   1250 HD22 ASN A 131     -14.568 -16.289  -0.775  1.00 10.00      A   
ATOM   1251  C   ASN A 131     -10.274 -17.275  -0.580  1.00 10.00      A   
ATOM   1252  O   ASN A 131     -10.832 -16.233  -0.938  1.00 10.00      A   
ATOM   1253  N   PHE A 132      -8.950 -17.424  -0.536  1.00 10.00      A   
ATOM   1254  HN  PHE A 132      -8.583 -18.290  -0.271  1.00 10.00      A   
ATOM   1255  CA  PHE A 132      -8.024 -16.351  -0.884  1.00 10.00      A   
ATOM   1256  CB  PHE A 132      -6.584 -16.807  -0.662  1.00 10.00      A   
ATOM   1257  CG  PHE A 132      -5.655 -15.694  -0.290  1.00 10.00      A   
ATOM   1258  CD1 PHE A 132      -6.020 -14.759   0.666  1.00 10.00      A   
ATOM   1259  CD2 PHE A 132      -4.418 -15.580  -0.895  1.00 10.00      A   
ATOM   1260  CE1 PHE A 132      -5.164 -13.731   1.010  1.00 10.00      A   
ATOM   1261  CE2 PHE A 132      -3.556 -14.558  -0.557  1.00 10.00      A   
ATOM   1262  CZ  PHE A 132      -3.930 -13.631   0.397  1.00 10.00      A   
ATOM   1263  C   PHE A 132      -8.222 -15.891  -2.325  1.00 10.00      A   
ATOM   1264  O   PHE A 132      -8.635 -16.676  -3.185  1.00 10.00      A   
ATOM   1265  N   LYS A 133      -7.922 -14.621  -2.589  1.00 10.00      A   
ATOM   1266  HN  LYS A 133      -7.587 -14.044  -1.868  1.00 10.00      A   
ATOM   1267  CA  LYS A 133      -8.094 -14.069  -3.923  1.00 10.00      A   
ATOM   1268  CB  LYS A 133      -9.499 -13.482  -4.060  1.00 10.00      A   
ATOM   1269  CG  LYS A 133      -9.775 -12.788  -5.382  1.00 10.00      A   
ATOM   1270  CD  LYS A 133     -11.148 -12.142  -5.371  1.00 10.00      A   
ATOM   1271  CE  LYS A 133     -12.254 -13.172  -5.536  1.00 10.00      A   
ATOM   1272  NZ  LYS A 133     -13.567 -12.647  -5.076  1.00 10.00      A   
ATOM   1273  HZ1 LYS A 133     -13.626 -12.690  -4.031  1.00 10.00      A   
ATOM   1274  HZ2 LYS A 133     -14.342 -13.212  -5.476  1.00 10.00      A   
ATOM   1275  HZ3 LYS A 133     -13.682 -11.660  -5.377  1.00 10.00      A   
ATOM   1276  C   LYS A 133      -7.040 -13.016  -4.268  1.00 10.00      A   
ATOM   1277  O   LYS A 133      -6.554 -12.967  -5.396  1.00 10.00      A   
ATOM   1278  N   VAL A 134      -6.679 -12.171  -3.313  1.00 10.00      A   
ATOM   1279  HN  VAL A 134      -7.075 -12.245  -2.415  1.00 10.00      A   
ATOM   1280  CA  VAL A 134      -5.700 -11.123  -3.582  1.00 10.00      A   
ATOM   1281  CB  VAL A 134      -6.369  -9.733  -3.642  1.00 10.00      A   
ATOM   1282  CG1 VAL A 134      -5.327  -8.631  -3.745  1.00 10.00      A   
ATOM   1283  CG2 VAL A 134      -7.348  -9.658  -4.805  1.00 10.00      A   
ATOM   1284  C   VAL A 134      -4.565 -11.086  -2.563  1.00 10.00      A   
ATOM   1285  O   VAL A 134      -4.804 -11.008  -1.358  1.00 10.00      A   
ATOM   1286  N   LEU A 135      -3.334 -11.123  -3.065  1.00 10.00      A   
ATOM   1287  HN  LEU A 135      -3.215 -11.191  -4.041  1.00 10.00      A   
ATOM   1288  CA  LEU A 135      -2.150 -11.058  -2.220  1.00 10.00      A   
ATOM   1289  CB  LEU A 135      -1.424 -12.405  -2.185  1.00 10.00      A   
ATOM   1290  CG  LEU A 135      -0.184 -12.474  -1.286  1.00 10.00      A   
ATOM   1291  CD1 LEU A 135      -0.544 -12.180   0.162  1.00 10.00      A   
ATOM   1292  CD2 LEU A 135       0.490 -13.831  -1.404  1.00 10.00      A   
ATOM   1293  C   LEU A 135      -1.207  -9.981  -2.739  1.00 10.00      A   
ATOM   1294  O   LEU A 135      -0.604 -10.132  -3.802  1.00 10.00      A   
ATOM   1295  N   VAL A 136      -1.097  -8.888  -1.999  1.00 10.00      A   
ATOM   1296  HN  VAL A 136      -1.609  -8.823  -1.160  1.00 10.00      A   
ATOM   1297  CA  VAL A 136      -0.230  -7.784  -2.388  1.00 10.00      A   
ATOM   1298  CB  VAL A 136      -1.028  -6.478  -2.593  1.00 10.00      A   
ATOM   1299  CG1 VAL A 136      -0.097  -5.311  -2.903  1.00 10.00      A   
ATOM   1300  CG2 VAL A 136      -2.046  -6.652  -3.708  1.00 10.00      A   
ATOM   1301  C   VAL A 136       0.859  -7.563  -1.347  1.00 10.00      A   
ATOM   1302  O   VAL A 136       0.569  -7.275  -0.186  1.00 10.00      A   
ATOM   1303  N   LEU A 137       2.106  -7.701  -1.772  1.00 10.00      A   
ATOM   1304  HN  LEU A 137       2.266  -7.917  -2.717  1.00 10.00      A   
ATOM   1305  CA  LEU A 137       3.246  -7.522  -0.885  1.00 10.00      A   
ATOM   1306  CB  LEU A 137       4.002  -8.840  -0.701  1.00 10.00      A   
ATOM   1307  CG  LEU A 137       3.197 -10.013  -0.137  1.00 10.00      A   
ATOM   1308  CD1 LEU A 137       4.028 -11.286  -0.141  1.00 10.00      A   
ATOM   1309  CD2 LEU A 137       2.707  -9.702   1.268  1.00 10.00      A   
ATOM   1310  C   LEU A 137       4.178  -6.454  -1.442  1.00 10.00      A   
ATOM   1311  O   LEU A 137       5.114  -6.756  -2.185  1.00 10.00      A   
ATOM   1312  N   SER A 138       3.910  -5.208  -1.092  1.00 10.00      A   
ATOM   1313  HN  SER A 138       3.158  -5.035  -0.478  1.00 10.00      A   
ATOM   1314  CA  SER A 138       4.715  -4.092  -1.564  1.00 10.00      A   
ATOM   1315  CB  SER A 138       3.816  -2.918  -1.968  1.00 10.00      A   
ATOM   1316  OG  SER A 138       4.550  -1.925  -2.665  1.00 10.00      A   
ATOM   1317  HG  SER A 138       5.207  -2.350  -3.236  1.00 10.00      A   
ATOM   1318  C   SER A 138       5.707  -3.661  -0.490  1.00 10.00      A   
ATOM   1319  O   SER A 138       5.334  -3.472   0.668  1.00 10.00      A   
ATOM   1320  N   SER A 139       6.972  -3.542  -0.879  1.00 10.00      A   
ATOM   1321  HN  SER A 139       7.206  -3.754  -1.813  1.00 10.00      A   
ATOM   1322  CA  SER A 139       8.036  -3.134   0.032  1.00 10.00      A   
ATOM   1323  CB  SER A 139       7.882  -1.666   0.422  1.00 10.00      A   
ATOM   1324  OG  SER A 139       7.599  -0.879  -0.724  1.00 10.00      A   
ATOM   1325  HG  SER A 139       7.682  -1.426  -1.512  1.00 10.00      A   
ATOM   1326  C   SER A 139       8.116  -4.051   1.253  1.00 10.00      A   
ATOM   1327  O   SER A 139       7.999  -3.611   2.396  1.00 10.00      A   
ATOM   1328  N   CYS A 140       8.295  -5.335   0.990  1.00 10.00      A   
ATOM   1329  HN  CYS A 140       8.363  -5.624   0.057  1.00 10.00      A   
ATOM   1330  CA  CYS A 140       8.402  -6.331   2.042  1.00 10.00      A   
ATOM   1331  CB  CYS A 140       7.192  -7.271   1.992  1.00 10.00      A   
ATOM   1332  SG  CYS A 140       5.588  -6.431   2.013  1.00 10.00      A   
ATOM   1333  HG  CYS A 140       5.758  -5.210   1.524  1.00 10.00      A   
ATOM   1334  C   CYS A 140       9.698  -7.121   1.877  1.00 10.00      A   
ATOM   1335  O   CYS A 140      10.319  -7.072   0.814  1.00 10.00      A   
ATOM   1336  N   GLU A 141      10.107  -7.829   2.930  1.00 10.00      A   
ATOM   1337  HN  GLU A 141       9.581  -7.804   3.754  1.00 10.00      A   
ATOM   1338  CA  GLU A 141      11.328  -8.628   2.901  1.00 10.00      A   
ATOM   1339  CB  GLU A 141      12.542  -7.761   3.267  1.00 10.00      A   
ATOM   1340  CG  GLU A 141      12.630  -7.390   4.745  1.00 10.00      A   
ATOM   1341  CD  GLU A 141      12.310  -5.939   5.028  1.00 10.00      A   
ATOM   1342  OE1 GLU A 141      12.848  -5.394   6.013  1.00 10.00      A   
ATOM   1343  OE2 GLU A 141      11.529  -5.331   4.274  1.00 10.00      A   
ATOM   1344  C   GLU A 141      11.217  -9.799   3.874  1.00 10.00      A   
ATOM   1345  O   GLU A 141      10.337  -9.806   4.737  1.00 10.00      A   
ATOM   1346  N   GLY A 142      12.102 -10.782   3.729  1.00 10.00      A   
ATOM   1347  HN  GLY A 142      12.773 -10.723   3.014  1.00 10.00      A   
ATOM   1348  CA  GLY A 142      12.097 -11.933   4.612  1.00 10.00      A   
ATOM   1349  C   GLY A 142      11.427 -13.155   4.009  1.00 10.00      A   
ATOM   1350  O   GLY A 142      11.344 -14.204   4.652  1.00 10.00      A   
ATOM   1351  N   PHE A 143      10.941 -13.023   2.785  1.00 10.00      A   
ATOM   1352  HN  PHE A 143      11.050 -12.173   2.318  1.00 10.00      A   
ATOM   1353  CA  PHE A 143      10.273 -14.126   2.110  1.00 10.00      A   
ATOM   1354  CB  PHE A 143       8.790 -13.816   1.858  1.00 10.00      A   
ATOM   1355  CG  PHE A 143       8.529 -12.636   0.961  1.00 10.00      A   
ATOM   1356  CD1 PHE A 143       8.221 -12.822  -0.376  1.00 10.00      A   
ATOM   1357  CD2 PHE A 143       8.580 -11.343   1.459  1.00 10.00      A   
ATOM   1358  CE1 PHE A 143       7.970 -11.741  -1.199  1.00 10.00      A   
ATOM   1359  CE2 PHE A 143       8.332 -10.259   0.641  1.00 10.00      A   
ATOM   1360  CZ  PHE A 143       8.026 -10.457  -0.690  1.00 10.00      A   
ATOM   1361  C   PHE A 143      10.985 -14.499   0.816  1.00 10.00      A   
ATOM   1362  O   PHE A 143      11.459 -13.628   0.077  1.00 10.00      A   
ATOM   1363  N   SER A 144      11.056 -15.794   0.544  1.00 10.00      A   
ATOM   1364  HN  SER A 144      10.639 -16.441   1.160  1.00 10.00      A   
ATOM   1365  CA  SER A 144      11.712 -16.280  -0.653  1.00 10.00      A   
ATOM   1366  CB  SER A 144      12.833 -17.250  -0.278  1.00 10.00      A   
ATOM   1367  OG  SER A 144      12.325 -18.354   0.444  1.00 10.00      A   
ATOM   1368  HG  SER A 144      12.910 -19.122   0.316  1.00 10.00      A   
ATOM   1369  C   SER A 144      10.704 -16.969  -1.559  1.00 10.00      A   
ATOM   1370  O   SER A 144       9.507 -17.008  -1.260  1.00 10.00      A   
ATOM   1371  N   THR A 145      11.194 -17.528  -2.657  1.00 10.00      A   
ATOM   1372  HN  THR A 145      12.160 -17.470  -2.835  1.00 10.00      A   
ATOM   1373  CA  THR A 145      10.340 -18.224  -3.603  1.00 10.00      A   
ATOM   1374  CB  THR A 145      11.030 -18.372  -4.970  1.00 10.00      A   
ATOM   1375  OG1 THR A 145      12.360 -18.871  -4.787  1.00 10.00      A   
ATOM   1376  HG1 THR A 145      12.326 -19.827  -4.667  1.00 10.00      A   
ATOM   1377  CG2 THR A 145      11.096 -17.027  -5.673  1.00 10.00      A   
ATOM   1378  C   THR A 145       9.947 -19.600  -3.071  1.00 10.00      A   
ATOM   1379  O   THR A 145       9.060 -20.253  -3.618  1.00 10.00      A   
ATOM   1380  N   ASP A 146      10.613 -20.026  -1.997  1.00 10.00      A   
ATOM   1381  HN  ASP A 146      11.304 -19.450  -1.605  1.00 10.00      A   
ATOM   1382  CA  ASP A 146      10.337 -21.319  -1.384  1.00 10.00      A   
ATOM   1383  CB  ASP A 146      11.313 -21.603  -0.240  1.00 10.00      A   
ATOM   1384  CG  ASP A 146      12.763 -21.525  -0.664  1.00 10.00      A   
ATOM   1385  OD1 ASP A 146      13.186 -22.327  -1.527  1.00 10.00      A   
ATOM   1386  OD2 ASP A 146      13.483 -20.652  -0.135  1.00 10.00      A   
ATOM   1387  C   ASP A 146       8.912 -21.347  -0.856  1.00 10.00      A   
ATOM   1388  O   ASP A 146       8.081 -22.131  -1.316  1.00 10.00      A   
ATOM   1389  N   GLY A 147       8.634 -20.479   0.112  1.00 10.00      A   
ATOM   1390  HN  GLY A 147       9.355 -19.907   0.469  1.00 10.00      A   
ATOM   1391  CA  GLY A 147       7.303 -20.395   0.684  1.00 10.00      A   
ATOM   1392  C   GLY A 147       6.263 -19.963  -0.329  1.00 10.00      A   
ATOM   1393  O   GLY A 147       5.076 -20.236  -0.159  1.00 10.00      A   
ATOM   1394  N   LEU A 148       6.708 -19.296  -1.391  1.00 10.00      A   
ATOM   1395  HN  LEU A 148       7.667 -19.099  -1.462  1.00 10.00      A   
ATOM   1396  CA  LEU A 148       5.807 -18.833  -2.442  1.00 10.00      A   
ATOM   1397  CB  LEU A 148       6.538 -17.941  -3.448  1.00 10.00      A   
ATOM   1398  CG  LEU A 148       6.900 -16.530  -2.972  1.00 10.00      A   
ATOM   1399  CD1 LEU A 148       7.591 -15.751  -4.082  1.00 10.00      A   
ATOM   1400  CD2 LEU A 148       5.665 -15.788  -2.484  1.00 10.00      A   
ATOM   1401  C   LEU A 148       5.142 -20.005  -3.158  1.00 10.00      A   
ATOM   1402  O   LEU A 148       4.054 -19.864  -3.716  1.00 10.00      A   
ATOM   1403  N   ALA A 149       5.791 -21.166  -3.120  1.00 10.00      A   
ATOM   1404  HN  ALA A 149       6.657 -21.215  -2.660  1.00 10.00      A   
ATOM   1405  CA  ALA A 149       5.255 -22.365  -3.754  1.00 10.00      A   
ATOM   1406  CB  ALA A 149       6.298 -23.473  -3.766  1.00 10.00      A   
ATOM   1407  C   ALA A 149       3.985 -22.832  -3.047  1.00 10.00      A   
ATOM   1408  O   ALA A 149       3.157 -23.539  -3.625  1.00 10.00      A   
ATOM   1409  N   ALA A 150       3.836 -22.431  -1.793  1.00 10.00      A   
ATOM   1410  HN  ALA A 150       4.531 -21.869  -1.386  1.00 10.00      A   
ATOM   1411  CA  ALA A 150       2.665 -22.799  -1.010  1.00 10.00      A   
ATOM   1412  CB  ALA A 150       2.977 -22.752   0.478  1.00 10.00      A   
ATOM   1413  C   ALA A 150       1.494 -21.885  -1.348  1.00 10.00      A   
ATOM   1414  O   ALA A 150       0.336 -22.266  -1.194  1.00 10.00      A   
ATOM   1415  N   ILE A 151       1.804 -20.689  -1.835  1.00 10.00      A   
ATOM   1416  HN  ILE A 151       2.751 -20.459  -1.966  1.00 10.00      A   
ATOM   1417  CA  ILE A 151       0.780 -19.716  -2.196  1.00 10.00      A   
ATOM   1418  CB  ILE A 151       1.404 -18.354  -2.588  1.00 10.00      A   
ATOM   1419  CG1 ILE A 151       2.163 -17.745  -1.402  1.00 10.00      A   
ATOM   1420  CG2 ILE A 151       0.353 -17.384  -3.109  1.00 10.00      A   
ATOM   1421  CD1 ILE A 151       1.314 -17.533  -0.167  1.00 10.00      A   
ATOM   1422  C   ILE A 151      -0.086 -20.251  -3.335  1.00 10.00      A   
ATOM   1423  O   ILE A 151      -1.310 -20.350  -3.205  1.00 10.00      A   
ATOM   1424  N   ALA A 152       0.556 -20.638  -4.430  1.00 10.00      A   
ATOM   1425  HN  ALA A 152       1.533 -20.559  -4.462  1.00 10.00      A   
ATOM   1426  CA  ALA A 152      -0.152 -21.168  -5.589  1.00 10.00      A   
ATOM   1427  CB  ALA A 152       0.796 -21.314  -6.767  1.00 10.00      A   
ATOM   1428  C   ALA A 152      -0.818 -22.506  -5.273  1.00 10.00      A   
ATOM   1429  O   ALA A 152      -1.655 -22.989  -6.032  1.00 10.00      A   
ATOM   1430  N   ALA A 153      -0.456 -23.091  -4.138  1.00 10.00      A   
ATOM   1431  HN  ALA A 153       0.197 -22.646  -3.561  1.00 10.00      A   
ATOM   1432  CA  ALA A 153      -1.007 -24.373  -3.727  1.00 10.00      A   
ATOM   1433  CB  ALA A 153      -0.172 -24.980  -2.613  1.00 10.00      A   
ATOM   1434  C   ALA A 153      -2.463 -24.259  -3.291  1.00 10.00      A   
ATOM   1435  O   ALA A 153      -3.210 -25.228  -3.366  1.00 10.00      A   
ATOM   1436  N   THR A 154      -2.871 -23.084  -2.833  1.00 10.00      A   
ATOM   1437  HN  THR A 154      -2.238 -22.331  -2.791  1.00 10.00      A   
ATOM   1438  CA  THR A 154      -4.247 -22.899  -2.382  1.00 10.00      A   
ATOM   1439  CB  THR A 154      -4.313 -22.760  -0.850  1.00 10.00      A   
ATOM   1440  OG1 THR A 154      -3.391 -23.699  -0.273  1.00 10.00      A   
ATOM   1441  HG1 THR A 154      -2.827 -24.051  -0.969  1.00 10.00      A   
ATOM   1442  CG2 THR A 154      -5.718 -23.065  -0.346  1.00 10.00      A   
ATOM   1443  C   THR A 154      -4.941 -21.713  -3.060  1.00 10.00      A   
ATOM   1444  O   THR A 154      -6.167 -21.601  -3.025  1.00 10.00      A   
ATOM   1445  N   CYS A 155      -4.166 -20.845  -3.703  1.00 10.00      A   
ATOM   1446  HN  CYS A 155      -3.196 -20.986  -3.726  1.00 10.00      A   
ATOM   1447  CA  CYS A 155      -4.732 -19.682  -4.377  1.00 10.00      A   
ATOM   1448  CB  CYS A 155      -3.699 -18.569  -4.510  1.00 10.00      A   
ATOM   1449  SG  CYS A 155      -3.076 -17.966  -2.925  1.00 10.00      A   
ATOM   1450  HG  CYS A 155      -2.164 -18.833  -2.489  1.00 10.00      A   
ATOM   1451  C   CYS A 155      -5.331 -20.041  -5.737  1.00 10.00      A   
ATOM   1452  O   CYS A 155      -4.805 -19.669  -6.787  1.00 10.00      A   
ATOM   1453  N   ARG A 156      -6.433 -20.773  -5.702  1.00 10.00      A   
ATOM   1454  HN  ARG A 156      -6.783 -21.063  -4.827  1.00 10.00      A   
ATOM   1455  CA  ARG A 156      -7.125 -21.191  -6.917  1.00 10.00      A   
ATOM   1456  CB  ARG A 156      -7.977 -22.430  -6.631  1.00 10.00      A   
ATOM   1457  CG  ARG A 156      -8.837 -22.307  -5.381  1.00 10.00      A   
ATOM   1458  CD  ARG A 156      -9.503 -23.624  -5.029  1.00 10.00      A   
ATOM   1459  NE  ARG A 156     -10.704 -23.869  -5.825  1.00 10.00      A   
ATOM   1460  HE  ARG A 156     -10.917 -23.220  -6.535  1.00 10.00      A   
ATOM   1461  CZ  ARG A 156     -11.513 -24.907  -5.647  1.00 10.00      A   
ATOM   1462  NH1 ARG A 156     -11.245 -25.802  -4.711  1.00 10.00      A   
ATOM   1463 HH11 ARG A 156     -11.875 -26.621  -4.571  1.00 10.00      A   
ATOM   1464 HH12 ARG A 156     -10.400 -25.693  -4.112  1.00 10.00      A   
ATOM   1465  NH2 ARG A 156     -12.582 -25.052  -6.422  1.00 10.00      A   
ATOM   1466 HH21 ARG A 156     -12.786 -24.347  -7.166  1.00 10.00      A   
ATOM   1467 HH22 ARG A 156     -13.225 -25.864  -6.290  1.00 10.00      A   
ATOM   1468  C   ARG A 156      -8.005 -20.066  -7.453  1.00 10.00      A   
ATOM   1469  O   ARG A 156      -8.390 -20.061  -8.623  1.00 10.00      A   
ATOM   1470  N   ASN A 157      -8.319 -19.114  -6.582  1.00 10.00      A   
ATOM   1471  HN  ASN A 157      -7.985 -19.182  -5.664  1.00 10.00      A   
ATOM   1472  CA  ASN A 157      -9.151 -17.977  -6.948  1.00 10.00      A   
ATOM   1473  CB  ASN A 157     -10.313 -17.823  -5.960  1.00 10.00      A   
ATOM   1474  CG  ASN A 157     -11.285 -18.985  -5.988  1.00 10.00      A   
ATOM   1475  OD1 ASN A 157     -11.506 -19.601  -7.028  1.00 10.00      A   
ATOM   1476  ND2 ASN A 157     -11.876 -19.292  -4.841  1.00 10.00      A   
ATOM   1477 HD21 ASN A 157     -11.660 -18.758  -4.048  1.00 10.00      A   
ATOM   1478 HD22 ASN A 157     -12.508 -20.044  -4.833  1.00 10.00      A   
ATOM   1479  C   ASN A 157      -8.325 -16.702  -6.952  1.00 10.00      A   
ATOM   1480  O   ASN A 157      -8.870 -15.598  -6.923  1.00 10.00      A   
ATOM   1481  N   LEU A 158      -7.006 -16.865  -6.989  1.00 10.00      A   
ATOM   1482  HN  LEU A 158      -6.642 -17.772  -7.032  1.00 10.00      A   
ATOM   1483  CA  LEU A 158      -6.082 -15.736  -6.986  1.00 10.00      A   
ATOM   1484  CB  LEU A 158      -4.638 -16.232  -6.909  1.00 10.00      A   
ATOM   1485  CG  LEU A 158      -3.579 -15.194  -6.534  1.00 10.00      A   
ATOM   1486  CD1 LEU A 158      -3.762 -14.735  -5.093  1.00 10.00      A   
ATOM   1487  CD2 LEU A 158      -2.183 -15.762  -6.738  1.00 10.00      A   
ATOM   1488  C   LEU A 158      -6.271 -14.875  -8.228  1.00 10.00      A   
ATOM   1489  O   LEU A 158      -6.185 -15.363  -9.356  1.00 10.00      A   
ATOM   1490  N   LYS A 159      -6.523 -13.597  -8.010  1.00 10.00      A   
ATOM   1491  HN  LYS A 159      -6.569 -13.274  -7.082  1.00 10.00      A   
ATOM   1492  CA  LYS A 159      -6.733 -12.660  -9.099  1.00 10.00      A   
ATOM   1493  CB  LYS A 159      -8.087 -11.964  -8.950  1.00 10.00      A   
ATOM   1494  CG  LYS A 159      -9.279 -12.808  -9.365  1.00 10.00      A   
ATOM   1495  CD  LYS A 159     -10.588 -12.077  -9.111  1.00 10.00      A   
ATOM   1496  CE  LYS A 159     -10.598 -10.704  -9.769  1.00 10.00      A   
ATOM   1497  NZ  LYS A 159     -11.976 -10.227 -10.063  1.00 10.00      A   
ATOM   1498  HZ1 LYS A 159     -11.950  -9.234 -10.374  1.00 10.00      A   
ATOM   1499  HZ2 LYS A 159     -12.573 -10.299  -9.214  1.00 10.00      A   
ATOM   1500  HZ3 LYS A 159     -12.400 -10.802 -10.818  1.00 10.00      A   
ATOM   1501  C   LYS A 159      -5.627 -11.617  -9.149  1.00 10.00      A   
ATOM   1502  O   LYS A 159      -5.178 -11.229 -10.227  1.00 10.00      A   
ATOM   1503  N   GLU A 160      -5.182 -11.167  -7.984  1.00 10.00      A   
ATOM   1504  HN  GLU A 160      -5.551 -11.533  -7.156  1.00 10.00      A   
ATOM   1505  CA  GLU A 160      -4.142 -10.151  -7.913  1.00 10.00      A   
ATOM   1506  CB  GLU A 160      -4.666  -8.888  -7.225  1.00 10.00      A   
ATOM   1507  CG  GLU A 160      -5.685  -8.093  -8.021  1.00 10.00      A   
ATOM   1508  CD  GLU A 160      -6.198  -6.900  -7.241  1.00 10.00      A   
ATOM   1509  OE1 GLU A 160      -7.403  -6.868  -6.914  1.00 10.00      A   
ATOM   1510  OE2 GLU A 160      -5.397  -5.991  -6.937  1.00 10.00      A   
ATOM   1511  C   GLU A 160      -2.898 -10.641  -7.178  1.00 10.00      A   
ATOM   1512  O   GLU A 160      -2.979 -11.100  -6.037  1.00 10.00      A   
ATOM   1513  N   LEU A 161      -1.754 -10.539  -7.844  1.00 10.00      A   
ATOM   1514  HN  LEU A 161      -1.769 -10.198  -8.768  1.00 10.00      A   
ATOM   1515  CA  LEU A 161      -0.475 -10.920  -7.266  1.00 10.00      A   
ATOM   1516  CB  LEU A 161      -0.002 -12.271  -7.815  1.00 10.00      A   
ATOM   1517  CG  LEU A 161       1.137 -12.955  -7.049  1.00 10.00      A   
ATOM   1518  CD1 LEU A 161       0.807 -13.062  -5.567  1.00 10.00      A   
ATOM   1519  CD2 LEU A 161       1.422 -14.331  -7.631  1.00 10.00      A   
ATOM   1520  C   LEU A 161       0.533  -9.820  -7.579  1.00 10.00      A   
ATOM   1521  O   LEU A 161       1.315  -9.916  -8.528  1.00 10.00      A   
ATOM   1522  N   ASP A 162       0.472  -8.758  -6.788  1.00 10.00      A   
ATOM   1523  HN  ASP A 162      -0.162  -8.761  -6.042  1.00 10.00      A   
ATOM   1524  CA  ASP A 162       1.339  -7.603  -6.974  1.00 10.00      A   
ATOM   1525  CB  ASP A 162       0.501  -6.325  -7.109  1.00 10.00      A   
ATOM   1526  CG  ASP A 162       1.328  -5.049  -7.157  1.00 10.00      A   
ATOM   1527  OD1 ASP A 162       2.404  -5.046  -7.791  1.00 10.00      A   
ATOM   1528  OD2 ASP A 162       0.885  -4.032  -6.583  1.00 10.00      A   
ATOM   1529  C   ASP A 162       2.332  -7.460  -5.831  1.00 10.00      A   
ATOM   1530  O   ASP A 162       1.952  -7.376  -4.661  1.00 10.00      A   
ATOM   1531  N   LEU A 163       3.606  -7.448  -6.180  1.00 10.00      A   
ATOM   1532  HN  LEU A 163       3.837  -7.551  -7.128  1.00 10.00      A   
ATOM   1533  CA  LEU A 163       4.676  -7.301  -5.205  1.00 10.00      A   
ATOM   1534  CB  LEU A 163       5.466  -8.610  -5.074  1.00 10.00      A   
ATOM   1535  CG  LEU A 163       4.681  -9.853  -4.629  1.00 10.00      A   
ATOM   1536  CD1 LEU A 163       4.098 -10.594  -5.827  1.00 10.00      A   
ATOM   1537  CD2 LEU A 163       5.558 -10.780  -3.799  1.00 10.00      A   
ATOM   1538  C   LEU A 163       5.607  -6.169  -5.636  1.00 10.00      A   
ATOM   1539  O   LEU A 163       6.831  -6.300  -5.586  1.00 10.00      A   
ATOM   1540  N   ARG A 164       5.002  -5.067  -6.064  1.00 10.00      A   
ATOM   1541  HN  ARG A 164       4.026  -5.038  -6.057  1.00 10.00      A   
ATOM   1542  CA  ARG A 164       5.734  -3.896  -6.542  1.00 10.00      A   
ATOM   1543  CB  ARG A 164       4.769  -2.783  -6.968  1.00 10.00      A   
ATOM   1544  CG  ARG A 164       3.900  -2.246  -5.845  1.00 10.00      A   
ATOM   1545  CD  ARG A 164       2.855  -1.275  -6.361  1.00 10.00      A   
ATOM   1546  NE  ARG A 164       2.279  -0.476  -5.279  1.00 10.00      A   
ATOM   1547  HE  ARG A 164       2.715   0.381  -5.075  1.00 10.00      A   
ATOM   1548  CZ  ARG A 164       1.207  -0.832  -4.573  1.00 10.00      A   
ATOM   1549  NH1 ARG A 164       0.574  -1.973  -4.827  1.00 10.00      A   
ATOM   1550 HH11 ARG A 164       0.911  -2.611  -5.593  1.00 10.00      A   
ATOM   1551 HH12 ARG A 164      -0.267  -2.237  -4.271  1.00 10.00      A   
ATOM   1552  NH2 ARG A 164       0.765  -0.042  -3.603  1.00 10.00      A   
ATOM   1553 HH21 ARG A 164      -0.071  -0.313  -3.041  1.00 10.00      A   
ATOM   1554 HH22 ARG A 164       1.251   0.859  -3.396  1.00 10.00      A   
ATOM   1555  C   ARG A 164       6.746  -3.367  -5.531  1.00 10.00      A   
ATOM   1556  O   ARG A 164       6.417  -3.144  -4.360  1.00 10.00      A   
ATOM   1557  N   GLU A 165       7.973  -3.174  -6.018  1.00 10.00      A   
ATOM   1558  HN  GLU A 165       8.137  -3.388  -6.962  1.00 10.00      A   
ATOM   1559  CA  GLU A 165       9.091  -2.658  -5.229  1.00 10.00      A   
ATOM   1560  CB  GLU A 165       9.023  -1.137  -5.074  1.00 10.00      A   
ATOM   1561  CG  GLU A 165       8.942  -0.380  -6.391  1.00 10.00      A   
ATOM   1562  CD  GLU A 165       9.981  -0.835  -7.400  1.00 10.00      A   
ATOM   1563  OE1 GLU A 165       9.624  -1.598  -8.326  1.00 10.00      A   
ATOM   1564  OE2 GLU A 165      11.157  -0.433  -7.275  1.00 10.00      A   
ATOM   1565  C   GLU A 165       9.241  -3.340  -3.875  1.00 10.00      A   
ATOM   1566  O   GLU A 165       8.857  -2.787  -2.846  1.00 10.00      A   
ATOM   1567  N   SER A 166       9.805  -4.541  -3.888  1.00 10.00      A   
ATOM   1568  HN  SER A 166      10.098  -4.920  -4.742  1.00 10.00      A   
ATOM   1569  CA  SER A 166      10.014  -5.308  -2.670  1.00 10.00      A   
ATOM   1570  CB  SER A 166       8.888  -6.336  -2.505  1.00 10.00      A   
ATOM   1571  OG  SER A 166       7.622  -5.700  -2.451  1.00 10.00      A   
ATOM   1572  HG  SER A 166       6.922  -6.348  -2.615  1.00 10.00      A   
ATOM   1573  C   SER A 166      11.361  -6.023  -2.712  1.00 10.00      A   
ATOM   1574  O   SER A 166      11.977  -6.140  -3.776  1.00 10.00      A   
ATOM   1575  N   ASP A 167      11.815  -6.485  -1.553  1.00 10.00      A   
ATOM   1576  HN  ASP A 167      11.276  -6.354  -0.741  1.00 10.00      A   
ATOM   1577  CA  ASP A 167      13.072  -7.210  -1.445  1.00 10.00      A   
ATOM   1578  CB  ASP A 167      13.892  -6.700  -0.258  1.00 10.00      A   
ATOM   1579  CG  ASP A 167      15.170  -6.005  -0.682  1.00 10.00      A   
ATOM   1580  OD1 ASP A 167      15.645  -6.249  -1.812  1.00 10.00      A   
ATOM   1581  OD2 ASP A 167      15.701  -5.197   0.109  1.00 10.00      A   
ATOM   1582  C   ASP A 167      12.760  -8.683  -1.259  1.00 10.00      A   
ATOM   1583  O   ASP A 167      11.912  -9.043  -0.445  1.00 10.00      A   
ATOM   1584  N   VAL A 168      13.428  -9.535  -2.010  1.00 10.00      A   
ATOM   1585  HN  VAL A 168      14.124  -9.209  -2.617  1.00 10.00      A   
ATOM   1586  CA  VAL A 168      13.166 -10.962  -1.923  1.00 10.00      A   
ATOM   1587  CB  VAL A 168      12.391 -11.481  -3.162  1.00 10.00      A   
ATOM   1588  CG1 VAL A 168      10.998 -10.868  -3.241  1.00 10.00      A   
ATOM   1589  CG2 VAL A 168      13.168 -11.214  -4.446  1.00 10.00      A   
ATOM   1590  C   VAL A 168      14.450 -11.757  -1.778  1.00 10.00      A   
ATOM   1591  O   VAL A 168      15.542 -11.281  -2.115  1.00 10.00      A   
ATOM   1592  N   ASP A 169      14.310 -12.958  -1.249  1.00 10.00      A   
ATOM   1593  HN  ASP A 169      13.422 -13.241  -0.937  1.00 10.00      A   
ATOM   1594  CA  ASP A 169      15.431 -13.860  -1.092  1.00 10.00      A   
ATOM   1595  CB  ASP A 169      15.232 -14.758   0.134  1.00 10.00      A   
ATOM   1596  CG  ASP A 169      14.994 -13.963   1.405  1.00 10.00      A   
ATOM   1597  OD1 ASP A 169      15.721 -12.975   1.633  1.00 10.00      A   
ATOM   1598  OD2 ASP A 169      14.076 -14.318   2.170  1.00 10.00      A   
ATOM   1599  C   ASP A 169      15.523 -14.692  -2.363  1.00 10.00      A   
ATOM   1600  O   ASP A 169      14.868 -15.727  -2.490  1.00 10.00      A   
ATOM   1601  N   ASP A 170      16.308 -14.196  -3.313  1.00 10.00      A   
ATOM   1602  HN  ASP A 170      16.797 -13.365  -3.131  1.00 10.00      A   
ATOM   1603  CA  ASP A 170      16.481 -14.841  -4.614  1.00 10.00      A   
ATOM   1604  CB  ASP A 170      17.473 -14.066  -5.483  1.00 10.00      A   
ATOM   1605  CG  ASP A 170      16.829 -13.489  -6.730  1.00 10.00      A   
ATOM   1606  OD1 ASP A 170      15.622 -13.722  -6.947  1.00 10.00      A   
ATOM   1607  OD2 ASP A 170      17.528 -12.798  -7.498  1.00 10.00      A   
ATOM   1608  C   ASP A 170      16.891 -16.301  -4.504  1.00 10.00      A   
ATOM   1609  O   ASP A 170      18.033 -16.617  -4.169  1.00 10.00      A   
ATOM   1610  N   VAL A 171      15.951 -17.188  -4.799  1.00 10.00      A   
ATOM   1611  HN  VAL A 171      15.062 -16.867  -5.071  1.00 10.00      A   
ATOM   1612  CA  VAL A 171      16.196 -18.621  -4.734  1.00 10.00      A   
ATOM   1613  CB  VAL A 171      15.127 -19.337  -3.879  1.00 10.00      A   
ATOM   1614  CG1 VAL A 171      15.285 -20.844  -3.953  1.00 10.00      A   
ATOM   1615  CG2 VAL A 171      15.202 -18.874  -2.436  1.00 10.00      A   
ATOM   1616  C   VAL A 171      16.232 -19.230  -6.134  1.00 10.00      A   
ATOM   1617  O   VAL A 171      17.306 -19.556  -6.646  1.00 10.00      A   
ATOM   1618  N   SER A 172      15.061 -19.369  -6.750  1.00 10.00      A   
ATOM   1619  HN  SER A 172      14.241 -19.076  -6.293  1.00 10.00      A   
ATOM   1620  CA  SER A 172      14.959 -19.948  -8.085  1.00 10.00      A   
ATOM   1621  CB  SER A 172      15.264 -21.453  -8.029  1.00 10.00      A   
ATOM   1622  OG  SER A 172      14.732 -22.041  -6.846  1.00 10.00      A   
ATOM   1623  HG  SER A 172      15.454 -22.236  -6.230  1.00 10.00      A   
ATOM   1624  C   SER A 172      13.571 -19.707  -8.681  1.00 10.00      A   
ATOM   1625  O   SER A 172      12.722 -19.066  -8.062  1.00 10.00      A   
ATOM   1626  N   GLY A 173      13.343 -20.232  -9.878  1.00 10.00      A   
ATOM   1627  HN  GLY A 173      14.052 -20.753 -10.318  1.00 10.00      A   
ATOM   1628  CA  GLY A 173      12.060 -20.064 -10.534  1.00 10.00      A   
ATOM   1629  C   GLY A 173      11.359 -21.391 -10.739  1.00 10.00      A   
ATOM   1630  O   GLY A 173      10.664 -21.596 -11.739  1.00 10.00      A   
ATOM   1631  N   HIS A 174      11.536 -22.287  -9.778  1.00 10.00      A   
ATOM   1632  HN  HIS A 174      12.080 -22.041  -8.998  1.00 10.00      A   
ATOM   1633  CA  HIS A 174      10.943 -23.620  -9.830  1.00 10.00      A   
ATOM   1634  CB  HIS A 174      11.771 -24.585  -8.970  1.00 10.00      A   
ATOM   1635  CG  HIS A 174      11.249 -25.991  -8.892  1.00 10.00      A   
ATOM   1636  ND1 HIS A 174      10.856 -26.680 -10.017  1.00 10.00      A   
ATOM   1637  CD2 HIS A 174      11.102 -26.791  -7.805  1.00 10.00      A   
ATOM   1638  CE1 HIS A 174      10.484 -27.878  -9.595  1.00 10.00      A   
ATOM   1639  NE2 HIS A 174      10.617 -27.988  -8.266  1.00 10.00      A   
ATOM   1640  HE2 HIS A 174      10.433 -28.796  -7.717  1.00 10.00      A   
ATOM   1641  C   HIS A 174       9.495 -23.592  -9.348  1.00 10.00      A   
ATOM   1642  O   HIS A 174       8.651 -24.351  -9.830  1.00 10.00      A   
ATOM   1643  N   TRP A 175       9.216 -22.689  -8.413  1.00 10.00      A   
ATOM   1644  HN  TRP A 175       9.939 -22.107  -8.092  1.00 10.00      A   
ATOM   1645  CA  TRP A 175       7.879 -22.540  -7.830  1.00 10.00      A   
ATOM   1646  CB  TRP A 175       7.864 -21.430  -6.776  1.00 10.00      A   
ATOM   1647  CG  TRP A 175       8.236 -20.079  -7.306  1.00 10.00      A   
ATOM   1648  CD1 TRP A 175       9.461 -19.685  -7.761  1.00 10.00      A   
ATOM   1649  CD2 TRP A 175       7.377 -18.940  -7.430  1.00 10.00      A   
ATOM   1650  NE1 TRP A 175       9.419 -18.372  -8.162  1.00 10.00      A   
ATOM   1651  HE1 TRP A 175      10.178 -17.860  -8.524  1.00 10.00      A   
ATOM   1652  CE2 TRP A 175       8.150 -17.892  -7.968  1.00 10.00      A   
ATOM   1653  CE3 TRP A 175       6.030 -18.703  -7.139  1.00 10.00      A   
ATOM   1654  CZ2 TRP A 175       7.619 -16.632  -8.221  1.00 10.00      A   
ATOM   1655  CZ3 TRP A 175       5.507 -17.450  -7.390  1.00 10.00      A   
ATOM   1656  CH2 TRP A 175       6.300 -16.431  -7.925  1.00 10.00      A   
ATOM   1657  C   TRP A 175       6.780 -22.309  -8.874  1.00 10.00      A   
ATOM   1658  O   TRP A 175       5.606 -22.575  -8.616  1.00 10.00      A   
ATOM   1659  N   LEU A 176       7.155 -21.824 -10.054  1.00 10.00      A   
ATOM   1660  HN  LEU A 176       8.100 -21.621 -10.209  1.00 10.00      A   
ATOM   1661  CA  LEU A 176       6.184 -21.575 -11.114  1.00 10.00      A   
ATOM   1662  CB  LEU A 176       6.827 -20.852 -12.296  1.00 10.00      A   
ATOM   1663  CG  LEU A 176       6.976 -19.333 -12.184  1.00 10.00      A   
ATOM   1664  CD1 LEU A 176       7.247 -18.732 -13.555  1.00 10.00      A   
ATOM   1665  CD2 LEU A 176       5.740 -18.703 -11.553  1.00 10.00      A   
ATOM   1666  C   LEU A 176       5.517 -22.865 -11.592  1.00 10.00      A   
ATOM   1667  O   LEU A 176       4.367 -22.849 -12.029  1.00 10.00      A   
ATOM   1668  N   SER A 177       6.237 -23.975 -11.499  1.00 10.00      A   
ATOM   1669  HN  SER A 177       7.151 -23.925 -11.144  1.00 10.00      A   
ATOM   1670  CA  SER A 177       5.715 -25.272 -11.921  1.00 10.00      A   
ATOM   1671  CB  SER A 177       6.872 -26.241 -12.163  1.00 10.00      A   
ATOM   1672  OG  SER A 177       8.018 -25.545 -12.630  1.00 10.00      A   
ATOM   1673  HG  SER A 177       8.759 -25.724 -12.041  1.00 10.00      A   
ATOM   1674  C   SER A 177       4.756 -25.845 -10.878  1.00 10.00      A   
ATOM   1675  O   SER A 177       4.041 -26.828 -11.125  1.00 10.00      A   
ATOM   1676  N   HIS A 178       4.740 -25.221  -9.707  1.00 10.00      A   
ATOM   1677  HN  HIS A 178       5.325 -24.444  -9.568  1.00 10.00      A   
ATOM   1678  CA  HIS A 178       3.870 -25.653  -8.628  1.00 10.00      A   
ATOM   1679  CB  HIS A 178       4.431 -25.234  -7.264  1.00 10.00      A   
ATOM   1680  CG  HIS A 178       5.716 -25.916  -6.889  1.00 10.00      A   
ATOM   1681  ND1 HIS A 178       5.804 -26.712  -5.776  1.00 10.00      A   
ATOM   1682  CD2 HIS A 178       6.928 -25.879  -7.501  1.00 10.00      A   
ATOM   1683  CE1 HIS A 178       7.052 -27.138  -5.729  1.00 10.00      A   
ATOM   1684  NE2 HIS A 178       7.767 -26.661  -6.751  1.00 10.00      A   
ATOM   1685  HE2 HIS A 178       8.715 -26.841  -6.932  1.00 10.00      A   
ATOM   1686  C   HIS A 178       2.473 -25.087  -8.835  1.00 10.00      A   
ATOM   1687  O   HIS A 178       1.519 -25.518  -8.194  1.00 10.00      A   
ATOM   1688  N   PHE A 179       2.369 -24.130  -9.754  1.00 10.00      A   
ATOM   1689  HN  PHE A 179       3.173 -23.851 -10.233  1.00 10.00      A   
ATOM   1690  CA  PHE A 179       1.099 -23.490 -10.077  1.00 10.00      A   
ATOM   1691  CB  PHE A 179       1.298 -22.423 -11.155  1.00 10.00      A   
ATOM   1692  CG  PHE A 179       1.567 -21.047 -10.618  1.00 10.00      A   
ATOM   1693  CD1 PHE A 179       2.719 -20.780  -9.895  1.00 10.00      A   
ATOM   1694  CD2 PHE A 179       0.669 -20.018 -10.840  1.00 10.00      A   
ATOM   1695  CE1 PHE A 179       2.967 -19.512  -9.402  1.00 10.00      A   
ATOM   1696  CE2 PHE A 179       0.911 -18.748 -10.351  1.00 10.00      A   
ATOM   1697  CZ  PHE A 179       2.062 -18.495  -9.631  1.00 10.00      A   
ATOM   1698  C   PHE A 179       0.072 -24.513 -10.550  1.00 10.00      A   
ATOM   1699  O   PHE A 179       0.428 -25.538 -11.141  1.00 10.00      A   
ATOM   1700  N   PRO A 180      -1.213 -24.254 -10.281  1.00 10.00      A   
ATOM   1701  CA  PRO A 180      -2.301 -25.150 -10.677  1.00 10.00      A   
ATOM   1702  CB  PRO A 180      -3.533 -24.578  -9.961  1.00 10.00      A   
ATOM   1703  CG  PRO A 180      -3.011 -23.556  -9.006  1.00 10.00      A   
ATOM   1704  CD  PRO A 180      -1.711 -23.073  -9.568  1.00 10.00      A   
ATOM   1705  C   PRO A 180      -2.529 -25.129 -12.182  1.00 10.00      A   
ATOM   1706  O   PRO A 180      -2.659 -24.063 -12.783  1.00 10.00      A   
ATOM   1707  N   ASP A 181      -2.588 -26.309 -12.787  1.00 10.00      A   
ATOM   1708  HN  ASP A 181      -2.456 -27.129 -12.256  1.00 10.00      A   
ATOM   1709  CA  ASP A 181      -2.814 -26.427 -14.227  1.00 10.00      A   
ATOM   1710  CB  ASP A 181      -2.529 -27.858 -14.702  1.00 10.00      A   
ATOM   1711  CG  ASP A 181      -1.241 -28.430 -14.136  1.00 10.00      A   
ATOM   1712  OD1 ASP A 181      -0.222 -28.459 -14.862  1.00 10.00      A   
ATOM   1713  OD2 ASP A 181      -1.243 -28.852 -12.960  1.00 10.00      A   
ATOM   1714  C   ASP A 181      -4.251 -26.045 -14.564  1.00 10.00      A   
ATOM   1715  O   ASP A 181      -4.608 -25.838 -15.727  1.00 10.00      A   
ATOM   1716  N   THR A 182      -5.077 -25.973 -13.531  1.00 10.00      A   
ATOM   1717  HN  THR A 182      -4.741 -26.199 -12.636  1.00 10.00      A   
ATOM   1718  CA  THR A 182      -6.474 -25.615 -13.678  1.00 10.00      A   
ATOM   1719  CB  THR A 182      -7.312 -26.470 -12.720  1.00 10.00      A   
ATOM   1720  OG1 THR A 182      -6.467 -26.895 -11.639  1.00 10.00      A   
ATOM   1721  HG1 THR A 182      -6.921 -27.563 -11.119  1.00 10.00      A   
ATOM   1722  CG2 THR A 182      -7.843 -27.695 -13.444  1.00 10.00      A   
ATOM   1723  C   THR A 182      -6.686 -24.134 -13.356  1.00 10.00      A   
ATOM   1724  O   THR A 182      -7.759 -23.579 -13.612  1.00 10.00      A   
ATOM   1725  N   TYR A 183      -5.647 -23.500 -12.816  1.00 10.00      A   
ATOM   1726  HN  TYR A 183      -4.815 -23.994 -12.678  1.00 10.00      A   
ATOM   1727  CA  TYR A 183      -5.700 -22.091 -12.441  1.00 10.00      A   
ATOM   1728  CB  TYR A 183      -4.449 -21.717 -11.645  1.00 10.00      A   
ATOM   1729  CG  TYR A 183      -4.311 -20.250 -11.302  1.00 10.00      A   
ATOM   1730  CD1 TYR A 183      -5.273 -19.591 -10.548  1.00 10.00      A   
ATOM   1731  CD2 TYR A 183      -3.205 -19.529 -11.726  1.00 10.00      A   
ATOM   1732  CE1 TYR A 183      -5.134 -18.256 -10.228  1.00 10.00      A   
ATOM   1733  CE2 TYR A 183      -3.059 -18.193 -11.411  1.00 10.00      A   
ATOM   1734  CZ  TYR A 183      -4.025 -17.562 -10.663  1.00 10.00      A   
ATOM   1735  OH  TYR A 183      -3.878 -16.235 -10.343  1.00 10.00      A   
ATOM   1736  HH  TYR A 183      -4.687 -15.917  -9.914  1.00 10.00      A   
ATOM   1737  C   TYR A 183      -5.831 -21.206 -13.671  1.00 10.00      A   
ATOM   1738  O   TYR A 183      -4.961 -21.203 -14.543  1.00 10.00      A   
ATOM   1739  N   THR A 184      -6.922 -20.451 -13.728  1.00 10.00      A   
ATOM   1740  HN  THR A 184      -7.566 -20.483 -12.984  1.00 10.00      A   
ATOM   1741  CA  THR A 184      -7.192 -19.576 -14.860  1.00 10.00      A   
ATOM   1742  CB  THR A 184      -8.100 -20.312 -15.862  1.00 10.00      A   
ATOM   1743  OG1 THR A 184      -8.888 -21.271 -15.140  1.00 10.00      A   
ATOM   1744  HG1 THR A 184      -8.350 -21.653 -14.433  1.00 10.00      A   
ATOM   1745  CG2 THR A 184      -7.269 -21.042 -16.903  1.00 10.00      A   
ATOM   1746  C   THR A 184      -7.901 -18.302 -14.401  1.00 10.00      A   
ATOM   1747  O   THR A 184      -8.729 -17.740 -15.120  1.00 10.00      A   
ATOM   1748  N   SER A 185      -7.568 -17.843 -13.204  1.00 10.00      A   
ATOM   1749  HN  SER A 185      -6.900 -18.322 -12.672  1.00 10.00      A   
ATOM   1750  CA  SER A 185      -8.200 -16.654 -12.648  1.00 10.00      A   
ATOM   1751  CB  SER A 185      -8.780 -17.000 -11.281  1.00 10.00      A   
ATOM   1752  OG  SER A 185      -8.909 -18.407 -11.148  1.00 10.00      A   
ATOM   1753  HG  SER A 185      -9.517 -18.606 -10.429  1.00 10.00      A   
ATOM   1754  C   SER A 185      -7.226 -15.482 -12.523  1.00 10.00      A   
ATOM   1755  O   SER A 185      -7.529 -14.485 -11.865  1.00 10.00      A   
ATOM   1756  N   LEU A 186      -6.077 -15.591 -13.174  1.00 10.00      A   
ATOM   1757  HN  LEU A 186      -5.908 -16.389 -13.714  1.00 10.00      A   
ATOM   1758  CA  LEU A 186      -5.064 -14.543 -13.115  1.00 10.00      A   
ATOM   1759  CB  LEU A 186      -3.756 -15.030 -13.740  1.00 10.00      A   
ATOM   1760  CG  LEU A 186      -2.607 -14.021 -13.751  1.00 10.00      A   
ATOM   1761  CD1 LEU A 186      -2.177 -13.685 -12.332  1.00 10.00      A   
ATOM   1762  CD2 LEU A 186      -1.435 -14.544 -14.565  1.00 10.00      A   
ATOM   1763  C   LEU A 186      -5.527 -13.261 -13.804  1.00 10.00      A   
ATOM   1764  O   LEU A 186      -5.954 -13.285 -14.957  1.00 10.00      A   
ATOM   1765  N   VAL A 187      -5.442 -12.146 -13.087  1.00 10.00      A   
ATOM   1766  HN  VAL A 187      -5.104 -12.194 -12.168  1.00 10.00      A   
ATOM   1767  CA  VAL A 187      -5.841 -10.851 -13.628  1.00 10.00      A   
ATOM   1768  CB  VAL A 187      -7.024 -10.240 -12.843  1.00 10.00      A   
ATOM   1769  CG1 VAL A 187      -7.419  -8.889 -13.424  1.00 10.00      A   
ATOM   1770  CG2 VAL A 187      -8.214 -11.186 -12.843  1.00 10.00      A   
ATOM   1771  C   VAL A 187      -4.660  -9.882 -13.607  1.00 10.00      A   
ATOM   1772  O   VAL A 187      -4.345  -9.244 -14.614  1.00 10.00      A   
ATOM   1773  N   SER A 188      -3.996  -9.786 -12.466  1.00 10.00      A   
ATOM   1774  HN  SER A 188      -4.280 -10.328 -11.696  1.00 10.00      A   
ATOM   1775  CA  SER A 188      -2.852  -8.896 -12.328  1.00 10.00      A   
ATOM   1776  CB  SER A 188      -3.207  -7.687 -11.456  1.00 10.00      A   
ATOM   1777  OG  SER A 188      -2.194  -6.695 -11.525  1.00 10.00      A   
ATOM   1778  HG  SER A 188      -2.562  -5.839 -11.278  1.00 10.00      A   
ATOM   1779  C   SER A 188      -1.661  -9.648 -11.740  1.00 10.00      A   
ATOM   1780  O   SER A 188      -1.738 -10.178 -10.631  1.00 10.00      A   
ATOM   1781  N   LEU A 189      -0.569  -9.697 -12.494  1.00 10.00      A   
ATOM   1782  HN  LEU A 189      -0.573  -9.250 -13.371  1.00 10.00      A   
ATOM   1783  CA  LEU A 189       0.640 -10.385 -12.060  1.00 10.00      A   
ATOM   1784  CB  LEU A 189       0.844 -11.652 -12.898  1.00 10.00      A   
ATOM   1785  CG  LEU A 189       2.009 -12.560 -12.502  1.00 10.00      A   
ATOM   1786  CD1 LEU A 189       1.841 -13.063 -11.077  1.00 10.00      A   
ATOM   1787  CD2 LEU A 189       2.129 -13.726 -13.471  1.00 10.00      A   
ATOM   1788  C   LEU A 189       1.851  -9.467 -12.207  1.00 10.00      A   
ATOM   1789  O   LEU A 189       2.164  -9.011 -13.311  1.00 10.00      A   
ATOM   1790  N   ASN A 190       2.521  -9.189 -11.100  1.00 10.00      A   
ATOM   1791  HN  ASN A 190       2.228  -9.580 -10.244  1.00 10.00      A   
ATOM   1792  CA  ASN A 190       3.689  -8.319 -11.114  1.00 10.00      A   
ATOM   1793  CB  ASN A 190       3.381  -6.999 -10.400  1.00 10.00      A   
ATOM   1794  CG  ASN A 190       4.580  -6.070 -10.337  1.00 10.00      A   
ATOM   1795  OD1 ASN A 190       5.486  -6.148 -11.166  1.00 10.00      A   
ATOM   1796  ND2 ASN A 190       4.588  -5.179  -9.358  1.00 10.00      A   
ATOM   1797 HD21 ASN A 190       3.823  -5.166  -8.726  1.00 10.00      A   
ATOM   1798 HD22 ASN A 190       5.353  -4.567  -9.294  1.00 10.00      A   
ATOM   1799  C   ASN A 190       4.889  -9.006 -10.469  1.00 10.00      A   
ATOM   1800  O   ASN A 190       4.927  -9.200  -9.253  1.00 10.00      A   
ATOM   1801  N   ILE A 191       5.877  -9.353 -11.288  1.00 10.00      A   
ATOM   1802  HN  ILE A 191       5.800  -9.142 -12.250  1.00 10.00      A   
ATOM   1803  CA  ILE A 191       7.076 -10.033 -10.803  1.00 10.00      A   
ATOM   1804  CB  ILE A 191       7.220 -11.443 -11.432  1.00 10.00      A   
ATOM   1805  CG1 ILE A 191       7.327 -11.350 -12.960  1.00 10.00      A   
ATOM   1806  CG2 ILE A 191       6.051 -12.333 -11.030  1.00 10.00      A   
ATOM   1807  CD1 ILE A 191       7.725 -12.646 -13.636  1.00 10.00      A   
ATOM   1808  C   ILE A 191       8.338  -9.222 -11.110  1.00 10.00      A   
ATOM   1809  O   ILE A 191       9.438  -9.771 -11.159  1.00 10.00      A   
ATOM   1810  N   SER A 192       8.184  -7.913 -11.283  1.00 10.00      A   
ATOM   1811  HN  SER A 192       7.294  -7.518 -11.186  1.00 10.00      A   
ATOM   1812  CA  SER A 192       9.315  -7.045 -11.605  1.00 10.00      A   
ATOM   1813  CB  SER A 192       8.828  -5.638 -11.956  1.00 10.00      A   
ATOM   1814  OG  SER A 192       7.927  -5.156 -10.975  1.00 10.00      A   
ATOM   1815  HG  SER A 192       7.017  -5.306 -11.274  1.00 10.00      A   
ATOM   1816  C   SER A 192      10.351  -6.976 -10.480  1.00 10.00      A   
ATOM   1817  O   SER A 192      11.479  -6.531 -10.693  1.00 10.00      A   
ATOM   1818  N   CYS A 193       9.975  -7.428  -9.290  1.00 10.00      A   
ATOM   1819  HN  CYS A 193       9.073  -7.793  -9.179  1.00 10.00      A   
ATOM   1820  CA  CYS A 193      10.875  -7.396  -8.140  1.00 10.00      A   
ATOM   1821  CB  CYS A 193      10.074  -7.216  -6.853  1.00 10.00      A   
ATOM   1822  SG  CYS A 193       8.641  -8.307  -6.728  1.00 10.00      A   
ATOM   1823  HG  CYS A 193       7.682  -7.634  -6.101  1.00 10.00      A   
ATOM   1824  C   CYS A 193      11.732  -8.654  -8.042  1.00 10.00      A   
ATOM   1825  O   CYS A 193      12.551  -8.784  -7.133  1.00 10.00      A   
ATOM   1826  N   LEU A 194      11.544  -9.576  -8.971  1.00 10.00      A   
ATOM   1827  HN  LEU A 194      10.885  -9.415  -9.680  1.00 10.00      A   
ATOM   1828  CA  LEU A 194      12.303 -10.818  -8.973  1.00 10.00      A   
ATOM   1829  CB  LEU A 194      11.399 -12.001  -9.331  1.00 10.00      A   
ATOM   1830  CG  LEU A 194      10.204 -12.250  -8.407  1.00 10.00      A   
ATOM   1831  CD1 LEU A 194       9.321 -13.350  -8.972  1.00 10.00      A   
ATOM   1832  CD2 LEU A 194      10.670 -12.610  -7.001  1.00 10.00      A   
ATOM   1833  C   LEU A 194      13.471 -10.736  -9.947  1.00 10.00      A   
ATOM   1834  O   LEU A 194      13.301 -10.339 -11.100  1.00 10.00      A   
ATOM   1835  N   ALA A 195      14.660 -11.095  -9.487  1.00 10.00      A   
ATOM   1836  HN  ALA A 195      14.752 -11.379  -8.548  1.00 10.00      A   
ATOM   1837  CA  ALA A 195      15.842 -11.065 -10.341  1.00 10.00      A   
ATOM   1838  CB  ALA A 195      17.035 -10.465  -9.607  1.00 10.00      A   
ATOM   1839  C   ALA A 195      16.153 -12.460 -10.864  1.00 10.00      A   
ATOM   1840  O   ALA A 195      17.022 -12.637 -11.722  1.00 10.00      A   
ATOM   1841  N   SER A 196      15.423 -13.441 -10.346  1.00 10.00      A   
ATOM   1842  HN  SER A 196      14.746 -13.225  -9.671  1.00 10.00      A   
ATOM   1843  CA  SER A 196      15.592 -14.829 -10.737  1.00 10.00      A   
ATOM   1844  CB  SER A 196      15.019 -15.721  -9.639  1.00 10.00      A   
ATOM   1845  OG  SER A 196      14.233 -14.952  -8.739  1.00 10.00      A   
ATOM   1846  HG  SER A 196      14.820 -14.504  -8.099  1.00 10.00      A   
ATOM   1847  C   SER A 196      14.887 -15.106 -12.062  1.00 10.00      A   
ATOM   1848  O   SER A 196      13.881 -14.470 -12.390  1.00 10.00      A   
ATOM   1849  N   GLU A 197      15.413 -16.052 -12.825  1.00 10.00      A   
ATOM   1850  HN  GLU A 197      16.212 -16.529 -12.518  1.00 10.00      A   
ATOM   1851  CA  GLU A 197      14.824 -16.398 -14.105  1.00 10.00      A   
ATOM   1852  CB  GLU A 197      15.859 -17.015 -15.040  1.00 10.00      A   
ATOM   1853  CG  GLU A 197      15.374 -17.159 -16.474  1.00 10.00      A   
ATOM   1854  CD  GLU A 197      16.211 -18.128 -17.272  1.00 10.00      A   
ATOM   1855  OE1 GLU A 197      17.265 -17.715 -17.796  1.00 10.00      A   
ATOM   1856  OE2 GLU A 197      15.826 -19.313 -17.366  1.00 10.00      A   
ATOM   1857  C   GLU A 197      13.647 -17.345 -13.923  1.00 10.00      A   
ATOM   1858  O   GLU A 197      13.810 -18.484 -13.477  1.00 10.00      A   
ATOM   1859  N   VAL A 198      12.464 -16.861 -14.260  1.00 10.00      A   
ATOM   1860  HN  VAL A 198      12.403 -15.945 -14.594  1.00 10.00      A   
ATOM   1861  CA  VAL A 198      11.252 -17.654 -14.146  1.00 10.00      A   
ATOM   1862  CB  VAL A 198       9.998 -16.763 -13.995  1.00 10.00      A   
ATOM   1863  CG1 VAL A 198      10.008 -16.050 -12.651  1.00 10.00      A   
ATOM   1864  CG2 VAL A 198       9.895 -15.758 -15.138  1.00 10.00      A   
ATOM   1865  C   VAL A 198      11.095 -18.572 -15.357  1.00 10.00      A   
ATOM   1866  O   VAL A 198      11.635 -18.297 -16.432  1.00 10.00      A   
ATOM   1867  N   SER A 199      10.369 -19.665 -15.177  1.00 10.00      A   
ATOM   1868  HN  SER A 199       9.974 -19.837 -14.298  1.00 10.00      A   
ATOM   1869  CA  SER A 199      10.143 -20.620 -16.251  1.00 10.00      A   
ATOM   1870  CB  SER A 199       9.523 -21.905 -15.696  1.00 10.00      A   
ATOM   1871  OG  SER A 199       9.081 -22.750 -16.743  1.00 10.00      A   
ATOM   1872  HG  SER A 199       9.402 -23.647 -16.586  1.00 10.00      A   
ATOM   1873  C   SER A 199       9.247 -20.028 -17.338  1.00 10.00      A   
ATOM   1874  O   SER A 199       8.073 -19.735 -17.101  1.00 10.00      A   
ATOM   1875  N   PHE A 200       9.808 -19.848 -18.528  1.00 10.00      A   
ATOM   1876  HN  PHE A 200      10.746 -20.094 -18.658  1.00 10.00      A   
ATOM   1877  CA  PHE A 200       9.054 -19.297 -19.641  1.00 10.00      A   
ATOM   1878  CB  PHE A 200       9.981 -18.946 -20.808  1.00 10.00      A   
ATOM   1879  CG  PHE A 200       9.284 -18.264 -21.953  1.00 10.00      A   
ATOM   1880  CD1 PHE A 200       9.075 -16.895 -21.938  1.00 10.00      A   
ATOM   1881  CD2 PHE A 200       8.833 -18.995 -23.044  1.00 10.00      A   
ATOM   1882  CE1 PHE A 200       8.431 -16.269 -22.988  1.00 10.00      A   
ATOM   1883  CE2 PHE A 200       8.189 -18.374 -24.095  1.00 10.00      A   
ATOM   1884  CZ  PHE A 200       7.987 -17.008 -24.069  1.00 10.00      A   
ATOM   1885  C   PHE A 200       7.989 -20.286 -20.087  1.00 10.00      A   
ATOM   1886  O   PHE A 200       6.895 -19.899 -20.495  1.00 10.00      A   
ATOM   1887  N   SER A 201       8.316 -21.566 -19.987  1.00 10.00      A   
ATOM   1888  HN  SER A 201       9.206 -21.807 -19.653  1.00 10.00      A   
ATOM   1889  CA  SER A 201       7.400 -22.624 -20.370  1.00 10.00      A   
ATOM   1890  CB  SER A 201       8.082 -23.979 -20.185  1.00 10.00      A   
ATOM   1891  OG  SER A 201       9.425 -23.928 -20.647  1.00 10.00      A   
ATOM   1892  HG  SER A 201       9.542 -24.569 -21.361  1.00 10.00      A   
ATOM   1893  C   SER A 201       6.112 -22.554 -19.553  1.00 10.00      A   
ATOM   1894  O   SER A 201       5.010 -22.589 -20.106  1.00 10.00      A   
ATOM   1895  N   ALA A 202       6.258 -22.438 -18.239  1.00 10.00      A   
ATOM   1896  HN  ALA A 202       7.164 -22.408 -17.856  1.00 10.00      A   
ATOM   1897  CA  ALA A 202       5.107 -22.355 -17.351  1.00 10.00      A   
ATOM   1898  CB  ALA A 202       5.529 -22.585 -15.906  1.00 10.00      A   
ATOM   1899  C   ALA A 202       4.420 -21.002 -17.502  1.00 10.00      A   
ATOM   1900  O   ALA A 202       3.189 -20.908 -17.484  1.00 10.00      A   
ATOM   1901  N   LEU A 203       5.232 -19.963 -17.674  1.00 10.00      A   
ATOM   1902  HN  LEU A 203       6.199 -20.116 -17.689  1.00 10.00      A   
ATOM   1903  CA  LEU A 203       4.731 -18.605 -17.832  1.00 10.00      A   
ATOM   1904  CB  LEU A 203       5.893 -17.609 -17.888  1.00 10.00      A   
ATOM   1905  CG  LEU A 203       5.517 -16.126 -17.954  1.00 10.00      A   
ATOM   1906  CD1 LEU A 203       4.821 -15.682 -16.674  1.00 10.00      A   
ATOM   1907  CD2 LEU A 203       6.748 -15.274 -18.229  1.00 10.00      A   
ATOM   1908  C   LEU A 203       3.858 -18.469 -19.077  1.00 10.00      A   
ATOM   1909  O   LEU A 203       2.754 -17.920 -19.014  1.00 10.00      A   
ATOM   1910  N   GLU A 204       4.350 -18.977 -20.205  1.00 10.00      A   
ATOM   1911  HN  GLU A 204       5.236 -19.406 -20.193  1.00 10.00      A   
ATOM   1912  CA  GLU A 204       3.616 -18.907 -21.460  1.00 10.00      A   
ATOM   1913  CB  GLU A 204       4.423 -19.529 -22.603  1.00 10.00      A   
ATOM   1914  CG  GLU A 204       4.227 -18.835 -23.941  1.00 10.00      A   
ATOM   1915  CD  GLU A 204       4.444 -19.752 -25.124  1.00 10.00      A   
ATOM   1916  OE1 GLU A 204       5.585 -19.835 -25.625  1.00 10.00      A   
ATOM   1917  OE2 GLU A 204       3.467 -20.391 -25.567  1.00 10.00      A   
ATOM   1918  C   GLU A 204       2.258 -19.583 -21.328  1.00 10.00      A   
ATOM   1919  O   GLU A 204       1.246 -19.044 -21.766  1.00 10.00      A   
ATOM   1920  N   ARG A 205       2.237 -20.753 -20.698  1.00 10.00      A   
ATOM   1921  HN  ARG A 205       3.078 -21.130 -20.359  1.00 10.00      A   
ATOM   1922  CA  ARG A 205       0.994 -21.487 -20.501  1.00 10.00      A   
ATOM   1923  CB  ARG A 205       1.270 -22.870 -19.914  1.00 10.00      A   
ATOM   1924  CG  ARG A 205       2.011 -23.807 -20.849  1.00 10.00      A   
ATOM   1925  CD  ARG A 205       2.278 -25.141 -20.177  1.00 10.00      A   
ATOM   1926  NE  ARG A 205       3.585 -25.683 -20.537  1.00 10.00      A   
ATOM   1927  HE  ARG A 205       3.777 -25.804 -21.497  1.00 10.00      A   
ATOM   1928  CZ  ARG A 205       4.523 -26.020 -19.650  1.00 10.00      A   
ATOM   1929  NH1 ARG A 205       4.300 -25.880 -18.349  1.00 10.00      A   
ATOM   1930 HH11 ARG A 205       3.392 -25.502 -18.011  1.00 10.00      A   
ATOM   1931 HH12 ARG A 205       5.035 -26.152 -17.656  1.00 10.00      A   
ATOM   1932  NH2 ARG A 205       5.687 -26.492 -20.072  1.00 10.00      A   
ATOM   1933 HH21 ARG A 205       6.426 -26.759 -19.384  1.00 10.00      A   
ATOM   1934 HH22 ARG A 205       5.869 -26.595 -21.093  1.00 10.00      A   
ATOM   1935  C   ARG A 205       0.047 -20.712 -19.594  1.00 10.00      A   
ATOM   1936  O   ARG A 205      -1.153 -20.644 -19.852  1.00 10.00      A   
ATOM   1937  N   LEU A 206       0.600 -20.115 -18.545  1.00 10.00      A   
ATOM   1938  HN  LEU A 206       1.570 -20.193 -18.405  1.00 10.00      A   
ATOM   1939  CA  LEU A 206      -0.186 -19.342 -17.592  1.00 10.00      A   
ATOM   1940  CB  LEU A 206       0.721 -18.840 -16.463  1.00 10.00      A   
ATOM   1941  CG  LEU A 206       0.075 -17.943 -15.405  1.00 10.00      A   
ATOM   1942  CD1 LEU A 206      -1.008 -18.694 -14.651  1.00 10.00      A   
ATOM   1943  CD2 LEU A 206       1.128 -17.410 -14.445  1.00 10.00      A   
ATOM   1944  C   LEU A 206      -0.876 -18.166 -18.278  1.00 10.00      A   
ATOM   1945  O   LEU A 206      -2.065 -17.915 -18.065  1.00 10.00      A   
ATOM   1946  N   VAL A 207      -0.123 -17.458 -19.108  1.00 10.00      A   
ATOM   1947  HN  VAL A 207       0.819 -17.714 -19.230  1.00 10.00      A   
ATOM   1948  CA  VAL A 207      -0.643 -16.304 -19.834  1.00 10.00      A   
ATOM   1949  CB  VAL A 207       0.495 -15.509 -20.514  1.00 10.00      A   
ATOM   1950  CG1 VAL A 207      -0.053 -14.332 -21.309  1.00 10.00      A   
ATOM   1951  CG2 VAL A 207       1.503 -15.024 -19.482  1.00 10.00      A   
ATOM   1952  C   VAL A 207      -1.674 -16.724 -20.883  1.00 10.00      A   
ATOM   1953  O   VAL A 207      -2.676 -16.041 -21.094  1.00 10.00      A   
ATOM   1954  N   THR A 208      -1.429 -17.851 -21.531  1.00 10.00      A   
ATOM   1955  HN  THR A 208      -0.613 -18.357 -21.323  1.00 10.00      A   
ATOM   1956  CA  THR A 208      -2.330 -18.351 -22.564  1.00 10.00      A   
ATOM   1957  CB  THR A 208      -1.659 -19.461 -23.398  1.00 10.00      A   
ATOM   1958  OG1 THR A 208      -0.358 -19.025 -23.803  1.00 10.00      A   
ATOM   1959  HG1 THR A 208       0.263 -19.135 -23.072  1.00 10.00      A   
ATOM   1960  CG2 THR A 208      -2.478 -19.769 -24.645  1.00 10.00      A   
ATOM   1961  C   THR A 208      -3.648 -18.871 -21.991  1.00 10.00      A   
ATOM   1962  O   THR A 208      -4.721 -18.585 -22.531  1.00 10.00      A   
ATOM   1963  N   ARG A 209      -3.573 -19.622 -20.895  1.00 10.00      A   
ATOM   1964  HN  ARG A 209      -2.694 -19.804 -20.490  1.00 10.00      A   
ATOM   1965  CA  ARG A 209      -4.771 -20.191 -20.291  1.00 10.00      A   
ATOM   1966  CB  ARG A 209      -4.451 -21.392 -19.396  1.00 10.00      A   
ATOM   1967  CG  ARG A 209      -3.737 -21.066 -18.093  1.00 10.00      A   
ATOM   1968  CD  ARG A 209      -3.238 -22.335 -17.420  1.00 10.00      A   
ATOM   1969  NE  ARG A 209      -2.725 -22.079 -16.078  1.00 10.00      A   
ATOM   1970  HE  ARG A 209      -3.352 -21.688 -15.428  1.00 10.00      A   
ATOM   1971  CZ  ARG A 209      -1.475 -22.352 -15.692  1.00 10.00      A   
ATOM   1972  NH1 ARG A 209      -0.614 -22.891 -16.541  1.00 10.00      A   
ATOM   1973 HH11 ARG A 209      -0.909 -23.111 -17.515  1.00 10.00      A   
ATOM   1974 HH12 ARG A 209       0.368 -23.100 -16.238  1.00 10.00      A   
ATOM   1975  NH2 ARG A 209      -1.094 -22.096 -14.449  1.00 10.00      A   
ATOM   1976 HH21 ARG A 209      -1.765 -21.690 -13.768  1.00 10.00      A   
ATOM   1977 HH22 ARG A 209      -0.115 -22.306 -14.150  1.00 10.00      A   
ATOM   1978  C   ARG A 209      -5.639 -19.158 -19.576  1.00 10.00      A   
ATOM   1979  O   ARG A 209      -6.859 -19.318 -19.502  1.00 10.00      A   
ATOM   1980  N   CYS A 210      -5.023 -18.097 -19.069  1.00 10.00      A   
ATOM   1981  HN  CYS A 210      -4.051 -18.006 -19.175  1.00 10.00      A   
ATOM   1982  CA  CYS A 210      -5.767 -17.056 -18.369  1.00 10.00      A   
ATOM   1983  CB  CYS A 210      -4.980 -16.548 -17.160  1.00 10.00      A   
ATOM   1984  SG  CYS A 210      -4.405 -17.848 -16.042  1.00 10.00      A   
ATOM   1985  HG  CYS A 210      -3.149 -18.127 -16.367  1.00 10.00      A   
ATOM   1986  C   CYS A 210      -6.103 -15.899 -19.308  1.00 10.00      A   
ATOM   1987  O   CYS A 210      -5.241 -15.086 -19.636  1.00 10.00      A   
ATOM   1988  N   PRO A 211      -7.368 -15.806 -19.753  1.00 10.00      A   
ATOM   1989  CA  PRO A 211      -7.809 -14.751 -20.658  1.00 10.00      A   
ATOM   1990  CB  PRO A 211      -8.938 -15.436 -21.426  1.00 10.00      A   
ATOM   1991  CG  PRO A 211      -9.513 -16.440 -20.474  1.00 10.00      A   
ATOM   1992  CD  PRO A 211      -8.468 -16.723 -19.419  1.00 10.00      A   
ATOM   1993  C   PRO A 211      -8.336 -13.531 -19.906  1.00 10.00      A   
ATOM   1994  O   PRO A 211      -8.853 -12.590 -20.505  1.00 10.00      A   
ATOM   1995  N   ASN A 212      -8.203 -13.551 -18.589  1.00 10.00      A   
ATOM   1996  HN  ASN A 212      -7.782 -14.327 -18.164  1.00 10.00      A   
ATOM   1997  CA  ASN A 212      -8.666 -12.444 -17.755  1.00 10.00      A   
ATOM   1998  CB  ASN A 212      -9.400 -12.974 -16.520  1.00 10.00      A   
ATOM   1999  CG  ASN A 212     -10.634 -12.164 -16.171  1.00 10.00      A   
ATOM   2000  OD1 ASN A 212     -10.716 -10.967 -16.452  1.00 10.00      A   
ATOM   2001  ND2 ASN A 212     -11.611 -12.814 -15.556  1.00 10.00      A   
ATOM   2002 HD21 ASN A 212     -11.485 -13.772 -15.367  1.00 10.00      A   
ATOM   2003 HD22 ASN A 212     -12.420 -12.315 -15.317  1.00 10.00      A   
ATOM   2004  C   ASN A 212      -7.486 -11.583 -17.326  1.00 10.00      A   
ATOM   2005  O   ASN A 212      -7.627 -10.662 -16.521  1.00 10.00      A   
ATOM   2006  N   LEU A 213      -6.323 -11.896 -17.882  1.00 10.00      A   
ATOM   2007  HN  LEU A 213      -6.288 -12.634 -18.522  1.00 10.00      A   
ATOM   2008  CA  LEU A 213      -5.099 -11.171 -17.571  1.00 10.00      A   
ATOM   2009  CB  LEU A 213      -3.891 -11.891 -18.177  1.00 10.00      A   
ATOM   2010  CG  LEU A 213      -2.515 -11.307 -17.853  1.00 10.00      A   
ATOM   2011  CD1 LEU A 213      -2.267 -11.320 -16.353  1.00 10.00      A   
ATOM   2012  CD2 LEU A 213      -1.432 -12.092 -18.573  1.00 10.00      A   
ATOM   2013  C   LEU A 213      -5.178  -9.736 -18.079  1.00 10.00      A   
ATOM   2014  O   LEU A 213      -5.307  -9.498 -19.279  1.00 10.00      A   
ATOM   2015  N   LYS A 214      -5.119  -8.789 -17.161  1.00 10.00      A   
ATOM   2016  HN  LYS A 214      -5.024  -9.041 -16.215  1.00 10.00      A   
ATOM   2017  CA  LYS A 214      -5.188  -7.382 -17.511  1.00 10.00      A   
ATOM   2018  CB  LYS A 214      -6.292  -6.680 -16.719  1.00 10.00      A   
ATOM   2019  CG  LYS A 214      -7.674  -6.862 -17.317  1.00 10.00      A   
ATOM   2020  CD  LYS A 214      -7.684  -6.421 -18.768  1.00 10.00      A   
ATOM   2021  CE  LYS A 214      -9.064  -6.543 -19.377  1.00 10.00      A   
ATOM   2022  NZ  LYS A 214      -9.104  -5.995 -20.756  1.00 10.00      A   
ATOM   2023  HZ1 LYS A 214      -8.308  -6.366 -21.317  1.00 10.00      A   
ATOM   2024  HZ2 LYS A 214      -9.043  -4.955 -20.729  1.00 10.00      A   
ATOM   2025  HZ3 LYS A 214      -9.997  -6.265 -21.219  1.00 10.00      A   
ATOM   2026  C   LYS A 214      -3.853  -6.685 -17.298  1.00 10.00      A   
ATOM   2027  O   LYS A 214      -3.505  -5.763 -18.034  1.00 10.00      A   
ATOM   2028  N   SER A 215      -3.110  -7.128 -16.295  1.00 10.00      A   
ATOM   2029  HN  SER A 215      -3.443  -7.866 -15.737  1.00 10.00      A   
ATOM   2030  CA  SER A 215      -1.818  -6.540 -15.988  1.00 10.00      A   
ATOM   2031  CB  SER A 215      -1.897  -5.774 -14.670  1.00 10.00      A   
ATOM   2032  OG  SER A 215      -3.028  -4.918 -14.645  1.00 10.00      A   
ATOM   2033  HG  SER A 215      -3.027  -4.422 -13.819  1.00 10.00      A   
ATOM   2034  C   SER A 215      -0.725  -7.601 -15.920  1.00 10.00      A   
ATOM   2035  O   SER A 215      -0.736  -8.465 -15.042  1.00 10.00      A   
ATOM   2036  N   LEU A 216       0.210  -7.536 -16.854  1.00 10.00      A   
ATOM   2037  HN  LEU A 216       0.165  -6.823 -17.534  1.00 10.00      A   
ATOM   2038  CA  LEU A 216       1.311  -8.481 -16.894  1.00 10.00      A   
ATOM   2039  CB  LEU A 216       1.260  -9.337 -18.162  1.00 10.00      A   
ATOM   2040  CG  LEU A 216       2.324 -10.434 -18.275  1.00 10.00      A   
ATOM   2041  CD1 LEU A 216       2.108 -11.513 -17.223  1.00 10.00      A   
ATOM   2042  CD2 LEU A 216       2.334 -11.031 -19.674  1.00 10.00      A   
ATOM   2043  C   LEU A 216       2.636  -7.743 -16.801  1.00 10.00      A   
ATOM   2044  O   LEU A 216       3.146  -7.218 -17.794  1.00 10.00      A   
ATOM   2045  N   LYS A 217       3.168  -7.678 -15.595  1.00 10.00      A   
ATOM   2046  HN  LYS A 217       2.699  -8.099 -14.842  1.00 10.00      A   
ATOM   2047  CA  LYS A 217       4.433  -7.012 -15.352  1.00 10.00      A   
ATOM   2048  CB  LYS A 217       4.304  -6.023 -14.192  1.00 10.00      A   
ATOM   2049  CG  LYS A 217       3.404  -4.840 -14.519  1.00 10.00      A   
ATOM   2050  CD  LYS A 217       2.591  -4.381 -13.317  1.00 10.00      A   
ATOM   2051  CE  LYS A 217       1.395  -3.549 -13.768  1.00 10.00      A   
ATOM   2052  NZ  LYS A 217       0.731  -2.833 -12.648  1.00 10.00      A   
ATOM   2053  HZ1 LYS A 217       1.400  -2.174 -12.201  1.00 10.00      A   
ATOM   2054  HZ2 LYS A 217       0.394  -3.506 -11.932  1.00 10.00      A   
ATOM   2055  HZ3 LYS A 217      -0.086  -2.287 -13.010  1.00 10.00      A   
ATOM   2056  C   LYS A 217       5.518  -8.048 -15.097  1.00 10.00      A   
ATOM   2057  O   LYS A 217       5.497  -8.759 -14.087  1.00 10.00      A   
ATOM   2058  N   LEU A 218       6.445  -8.149 -16.031  1.00 10.00      A   
ATOM   2059  HN  LEU A 218       6.413  -7.544 -16.806  1.00 10.00      A   
ATOM   2060  CA  LEU A 218       7.519  -9.118 -15.943  1.00 10.00      A   
ATOM   2061  CB  LEU A 218       7.826  -9.683 -17.328  1.00 10.00      A   
ATOM   2062  CG  LEU A 218       6.639 -10.278 -18.082  1.00 10.00      A   
ATOM   2063  CD1 LEU A 218       7.004 -10.504 -19.537  1.00 10.00      A   
ATOM   2064  CD2 LEU A 218       6.191 -11.579 -17.437  1.00 10.00      A   
ATOM   2065  C   LEU A 218       8.780  -8.525 -15.327  1.00 10.00      A   
ATOM   2066  O   LEU A 218       8.798  -7.368 -14.903  1.00 10.00      A   
ATOM   2067  N   ASN A 219       9.832  -9.331 -15.288  1.00 10.00      A   
ATOM   2068  HN  ASN A 219       9.753 -10.233 -15.666  1.00 10.00      A   
ATOM   2069  CA  ASN A 219      11.104  -8.917 -14.715  1.00 10.00      A   
ATOM   2070  CB  ASN A 219      11.503  -9.835 -13.554  1.00 10.00      A   
ATOM   2071  CG  ASN A 219      11.767 -11.272 -13.968  1.00 10.00      A   
ATOM   2072  OD1 ASN A 219      11.272 -11.747 -14.988  1.00 10.00      A   
ATOM   2073  ND2 ASN A 219      12.550 -11.973 -13.167  1.00 10.00      A   
ATOM   2074 HD21 ASN A 219      12.916 -11.524 -12.370  1.00 10.00      A   
ATOM   2075 HD22 ASN A 219      12.734 -12.909 -13.394  1.00 10.00      A   
ATOM   2076  C   ASN A 219      12.210  -8.855 -15.764  1.00 10.00      A   
ATOM   2077  O   ASN A 219      12.001  -9.214 -16.925  1.00 10.00      A   
ATOM   2078  N   ARG A 220      13.395  -8.421 -15.337  1.00 10.00      A   
ATOM   2079  HN  ARG A 220      13.501  -8.193 -14.388  1.00 10.00      A   
ATOM   2080  CA  ARG A 220      14.550  -8.274 -16.225  1.00 10.00      A   
ATOM   2081  CB  ARG A 220      15.650  -7.489 -15.503  1.00 10.00      A   
ATOM   2082  CG  ARG A 220      16.642  -6.780 -16.412  1.00 10.00      A   
ATOM   2083  CD  ARG A 220      17.866  -6.335 -15.627  1.00 10.00      A   
ATOM   2084  NE  ARG A 220      18.475  -5.128 -16.182  1.00 10.00      A   
ATOM   2085  HE  ARG A 220      18.666  -5.117 -17.151  1.00 10.00      A   
ATOM   2086  CZ  ARG A 220      18.798  -4.059 -15.452  1.00 10.00      A   
ATOM   2087  NH1 ARG A 220      18.578  -4.057 -14.145  1.00 10.00      A   
ATOM   2088 HH11 ARG A 220      18.830  -3.223 -13.570  1.00 10.00      A   
ATOM   2089 HH12 ARG A 220      18.157  -4.891 -13.682  1.00 10.00      A   
ATOM   2090  NH2 ARG A 220      19.354  -3.000 -16.031  1.00 10.00      A   
ATOM   2091 HH21 ARG A 220      19.608  -2.156 -15.462  1.00 10.00      A   
ATOM   2092 HH22 ARG A 220      19.545  -3.005 -17.062  1.00 10.00      A   
ATOM   2093  C   ARG A 220      15.102  -9.623 -16.692  1.00 10.00      A   
ATOM   2094  O   ARG A 220      16.004  -9.674 -17.528  1.00 10.00      A   
ATOM   2095  N   ALA A 221      14.564 -10.708 -16.155  1.00 10.00      A   
ATOM   2096  HN  ALA A 221      13.846 -10.611 -15.499  1.00 10.00      A   
ATOM   2097  CA  ALA A 221      15.020 -12.044 -16.524  1.00 10.00      A   
ATOM   2098  CB  ALA A 221      14.708 -13.041 -15.420  1.00 10.00      A   
ATOM   2099  C   ALA A 221      14.406 -12.502 -17.842  1.00 10.00      A   
ATOM   2100  O   ALA A 221      14.920 -13.416 -18.494  1.00 10.00      A   
ATOM   2101  N   VAL A 222      13.306 -11.872 -18.226  1.00 10.00      A   
ATOM   2102  HN  VAL A 222      12.946 -11.153 -17.667  1.00 10.00      A   
ATOM   2103  CA  VAL A 222      12.626 -12.210 -19.467  1.00 10.00      A   
ATOM   2104  CB  VAL A 222      11.123 -11.855 -19.414  1.00 10.00      A   
ATOM   2105  CG1 VAL A 222      10.417 -12.323 -20.678  1.00 10.00      A   
ATOM   2106  CG2 VAL A 222      10.469 -12.463 -18.181  1.00 10.00      A   
ATOM   2107  C   VAL A 222      13.281 -11.486 -20.641  1.00 10.00      A   
ATOM   2108  O   VAL A 222      13.338 -10.252 -20.663  1.00 10.00      A   
ATOM   2109  N   PRO A 223      13.793 -12.245 -21.625  1.00 10.00      A   
ATOM   2110  CA  PRO A 223      14.451 -11.678 -22.802  1.00 10.00      A   
ATOM   2111  CB  PRO A 223      15.069 -12.897 -23.490  1.00 10.00      A   
ATOM   2112  CG  PRO A 223      14.241 -14.052 -23.045  1.00 10.00      A   
ATOM   2113  CD  PRO A 223      13.761 -13.719 -21.662  1.00 10.00      A   
ATOM   2114  C   PRO A 223      13.465 -10.980 -23.737  1.00 10.00      A   
ATOM   2115  O   PRO A 223      12.339 -11.450 -23.948  1.00 10.00      A   
ATOM   2116  N   LEU A 224      13.913  -9.865 -24.305  1.00 10.00      A   
ATOM   2117  HN  LEU A 224      14.829  -9.573 -24.107  1.00 10.00      A   
ATOM   2118  CA  LEU A 224      13.102  -9.063 -25.216  1.00 10.00      A   
ATOM   2119  CB  LEU A 224      13.922  -7.864 -25.710  1.00 10.00      A   
ATOM   2120  CG  LEU A 224      13.285  -6.991 -26.795  1.00 10.00      A   
ATOM   2121  CD1 LEU A 224      12.257  -6.048 -26.192  1.00 10.00      A   
ATOM   2122  CD2 LEU A 224      14.349  -6.209 -27.543  1.00 10.00      A   
ATOM   2123  C   LEU A 224      12.635  -9.886 -26.414  1.00 10.00      A   
ATOM   2124  O   LEU A 224      11.528  -9.702 -26.921  1.00 10.00      A   
ATOM   2125  N   GLU A 225      13.482 -10.808 -26.842  1.00 10.00      A   
ATOM   2126  HN  GLU A 225      14.346 -10.917 -26.369  1.00 10.00      A   
ATOM   2127  CA  GLU A 225      13.193 -11.658 -27.991  1.00 10.00      A   
ATOM   2128  CB  GLU A 225      14.452 -12.402 -28.444  1.00 10.00      A   
ATOM   2129  CG  GLU A 225      15.715 -11.552 -28.459  1.00 10.00      A   
ATOM   2130  CD  GLU A 225      16.495 -11.629 -27.159  1.00 10.00      A   
ATOM   2131  OE1 GLU A 225      16.044 -11.044 -26.156  1.00 10.00      A   
ATOM   2132  OE2 GLU A 225      17.565 -12.274 -27.138  1.00 10.00      A   
ATOM   2133  C   GLU A 225      12.053 -12.645 -27.729  1.00 10.00      A   
ATOM   2134  O   GLU A 225      11.529 -13.248 -28.664  1.00 10.00      A   
ATOM   2135  N   LYS A 226      11.657 -12.800 -26.469  1.00 10.00      A   
ATOM   2136  HN  LYS A 226      12.092 -12.277 -25.757  1.00 10.00      A   
ATOM   2137  CA  LYS A 226      10.580 -13.725 -26.117  1.00 10.00      A   
ATOM   2138  CB  LYS A 226      11.008 -14.610 -24.940  1.00 10.00      A   
ATOM   2139  CG  LYS A 226      11.953 -15.742 -25.311  1.00 10.00      A   
ATOM   2140  CD  LYS A 226      11.190 -16.950 -25.830  1.00 10.00      A   
ATOM   2141  CE  LYS A 226      12.119 -17.975 -26.461  1.00 10.00      A   
ATOM   2142  NZ  LYS A 226      13.136 -18.476 -25.504  1.00 10.00      A   
ATOM   2143  HZ1 LYS A 226      13.870 -17.753 -25.348  1.00 10.00      A   
ATOM   2144  HZ2 LYS A 226      13.584 -19.335 -25.881  1.00 10.00      A   
ATOM   2145  HZ3 LYS A 226      12.689 -18.704 -24.590  1.00 10.00      A   
ATOM   2146  C   LYS A 226       9.289 -12.985 -25.765  1.00 10.00      A   
ATOM   2147  O   LYS A 226       8.259 -13.601 -25.492  1.00 10.00      A   
ATOM   2148  N   LEU A 227       9.344 -11.661 -25.802  1.00 10.00      A   
ATOM   2149  HN  LEU A 227      10.181 -11.225 -26.066  1.00 10.00      A   
ATOM   2150  CA  LEU A 227       8.189 -10.833 -25.461  1.00 10.00      A   
ATOM   2151  CB  LEU A 227       8.615  -9.388 -25.228  1.00 10.00      A   
ATOM   2152  CG  LEU A 227       9.500  -9.139 -24.011  1.00 10.00      A   
ATOM   2153  CD1 LEU A 227       9.966  -7.697 -23.988  1.00 10.00      A   
ATOM   2154  CD2 LEU A 227       8.747  -9.474 -22.735  1.00 10.00      A   
ATOM   2155  C   LEU A 227       7.095 -10.890 -26.521  1.00 10.00      A   
ATOM   2156  O   LEU A 227       5.909 -10.810 -26.196  1.00 10.00      A   
ATOM   2157  N   ALA A 228       7.491 -11.040 -27.781  1.00 10.00      A   
ATOM   2158  HN  ALA A 228       8.448 -11.124 -27.977  1.00 10.00      A   
ATOM   2159  CA  ALA A 228       6.532 -11.088 -28.880  1.00 10.00      A   
ATOM   2160  CB  ALA A 228       7.249 -11.178 -30.218  1.00 10.00      A   
ATOM   2161  C   ALA A 228       5.546 -12.243 -28.720  1.00 10.00      A   
ATOM   2162  O   ALA A 228       4.352 -12.081 -28.959  1.00 10.00      A   
ATOM   2163  N   THR A 229       6.045 -13.395 -28.293  1.00 10.00      A   
ATOM   2164  HN  THR A 229       7.008 -13.458 -28.095  1.00 10.00      A   
ATOM   2165  CA  THR A 229       5.194 -14.565 -28.103  1.00 10.00      A   
ATOM   2166  CB  THR A 229       6.037 -15.824 -27.830  1.00 10.00      A   
ATOM   2167  OG1 THR A 229       7.137 -15.857 -28.750  1.00 10.00      A   
ATOM   2168  HG1 THR A 229       7.126 -15.056 -29.285  1.00 10.00      A   
ATOM   2169  CG2 THR A 229       5.200 -17.084 -28.016  1.00 10.00      A   
ATOM   2170  C   THR A 229       4.215 -14.350 -26.949  1.00 10.00      A   
ATOM   2171  O   THR A 229       3.052 -14.741 -27.030  1.00 10.00      A   
ATOM   2172  N   LEU A 230       4.688 -13.695 -25.893  1.00 10.00      A   
ATOM   2173  HN  LEU A 230       5.614 -13.373 -25.908  1.00 10.00      A   
ATOM   2174  CA  LEU A 230       3.863 -13.433 -24.716  1.00 10.00      A   
ATOM   2175  CB  LEU A 230       4.713 -12.882 -23.569  1.00 10.00      A   
ATOM   2176  CG  LEU A 230       5.748 -13.840 -22.976  1.00 10.00      A   
ATOM   2177  CD1 LEU A 230       6.744 -13.084 -22.110  1.00 10.00      A   
ATOM   2178  CD2 LEU A 230       5.066 -14.943 -22.179  1.00 10.00      A   
ATOM   2179  C   LEU A 230       2.722 -12.472 -25.033  1.00 10.00      A   
ATOM   2180  O   LEU A 230       1.584 -12.694 -24.622  1.00 10.00      A   
ATOM   2181  N   LEU A 231       3.033 -11.411 -25.771  1.00 10.00      A   
ATOM   2182  HN  LEU A 231       3.966 -11.287 -26.062  1.00 10.00      A   
ATOM   2183  CA  LEU A 231       2.036 -10.414 -26.146  1.00 10.00      A   
ATOM   2184  CB  LEU A 231       2.704  -9.236 -26.857  1.00 10.00      A   
ATOM   2185  CG  LEU A 231       3.465  -8.259 -25.959  1.00 10.00      A   
ATOM   2186  CD1 LEU A 231       4.412  -7.399 -26.784  1.00 10.00      A   
ATOM   2187  CD2 LEU A 231       2.489  -7.388 -25.183  1.00 10.00      A   
ATOM   2188  C   LEU A 231       0.943 -11.013 -27.025  1.00 10.00      A   
ATOM   2189  O   LEU A 231      -0.223 -10.632 -26.930  1.00 10.00      A   
ATOM   2190  N   GLN A 232       1.326 -11.968 -27.868  1.00 10.00      A   
ATOM   2191  HN  GLN A 232       2.270 -12.238 -27.886  1.00 10.00      A   
ATOM   2192  CA  GLN A 232       0.380 -12.624 -28.768  1.00 10.00      A   
ATOM   2193  CB  GLN A 232       1.103 -13.275 -29.953  1.00 10.00      A   
ATOM   2194  CG  GLN A 232       1.536 -12.299 -31.041  1.00 10.00      A   
ATOM   2195  CD  GLN A 232       0.366 -11.617 -31.727  1.00 10.00      A   
ATOM   2196  OE1 GLN A 232      -0.739 -12.155 -31.778  1.00 10.00      A   
ATOM   2197  NE2 GLN A 232       0.600 -10.437 -32.278  1.00 10.00      A   
ATOM   2198 HE21 GLN A 232       1.504 -10.068 -32.218  1.00 10.00      A   
ATOM   2199 HE22 GLN A 232      -0.145  -9.976 -32.723  1.00 10.00      A   
ATOM   2200  C   GLN A 232      -0.482 -13.649 -28.028  1.00 10.00      A   
ATOM   2201  O   GLN A 232      -1.418 -14.220 -28.594  1.00 10.00      A   
ATOM   2202  N   ARG A 233      -0.158 -13.894 -26.765  1.00 10.00      A   
ATOM   2203  HN  ARG A 233       0.610 -13.430 -26.368  1.00 10.00      A   
ATOM   2204  CA  ARG A 233      -0.919 -14.838 -25.957  1.00 10.00      A   
ATOM   2205  CB  ARG A 233      -0.025 -15.542 -24.932  1.00 10.00      A   
ATOM   2206  CG  ARG A 233       1.002 -16.489 -25.534  1.00 10.00      A   
ATOM   2207  CD  ARG A 233       0.352 -17.512 -26.453  1.00 10.00      A   
ATOM   2208  NE  ARG A 233       1.192 -18.695 -26.637  1.00 10.00      A   
ATOM   2209  HE  ARG A 233       1.907 -18.849 -25.979  1.00 10.00      A   
ATOM   2210  CZ  ARG A 233       1.037 -19.576 -27.620  1.00 10.00      A   
ATOM   2211  NH1 ARG A 233       0.076 -19.416 -28.526  1.00 10.00      A   
ATOM   2212 HH11 ARG A 233      -0.043 -20.115 -29.293  1.00 10.00      A   
ATOM   2213 HH12 ARG A 233      -0.567 -18.594 -28.474  1.00 10.00      A   
ATOM   2214  NH2 ARG A 233       1.857 -20.617 -27.698  1.00 10.00      A   
ATOM   2215 HH21 ARG A 233       2.618 -20.740 -26.979  1.00 10.00      A   
ATOM   2216 HH22 ARG A 233       1.754 -21.314 -28.467  1.00 10.00      A   
ATOM   2217  C   ARG A 233      -2.077 -14.136 -25.257  1.00 10.00      A   
ATOM   2218  O   ARG A 233      -3.134 -14.727 -25.039  1.00 10.00      A   
ATOM   2219  N   ALA A 234      -1.874 -12.869 -24.923  1.00 10.00      A   
ATOM   2220  HN  ALA A 234      -1.014 -12.449 -25.142  1.00 10.00      A   
ATOM   2221  CA  ALA A 234      -2.897 -12.080 -24.250  1.00 10.00      A   
ATOM   2222  CB  ALA A 234      -2.637 -12.042 -22.750  1.00 10.00      A   
ATOM   2223  C   ALA A 234      -2.950 -10.669 -24.829  1.00 10.00      A   
ATOM   2224  O   ALA A 234      -2.362  -9.740 -24.279  1.00 10.00      A   
ATOM   2225  N   PRO A 235      -3.668 -10.490 -25.951  1.00 10.00      A   
ATOM   2226  CA  PRO A 235      -3.788  -9.186 -26.614  1.00 10.00      A   
ATOM   2227  CB  PRO A 235      -4.269  -9.556 -28.016  1.00 10.00      A   
ATOM   2228  CG  PRO A 235      -5.052 -10.810 -27.820  1.00 10.00      A   
ATOM   2229  CD  PRO A 235      -4.415 -11.543 -26.666  1.00 10.00      A   
ATOM   2230  C   PRO A 235      -4.804  -8.267 -25.931  1.00 10.00      A   
ATOM   2231  O   PRO A 235      -5.016  -7.132 -26.359  1.00 10.00      A   
ATOM   2232  N   GLN A 236      -5.436  -8.759 -24.875  1.00 10.00      A   
ATOM   2233  HN  GLN A 236      -5.239  -9.680 -24.584  1.00 10.00      A   
ATOM   2234  CA  GLN A 236      -6.424  -7.970 -24.143  1.00 10.00      A   
ATOM   2235  CB  GLN A 236      -7.606  -8.848 -23.710  1.00 10.00      A   
ATOM   2236  CG  GLN A 236      -7.368  -9.669 -22.450  1.00 10.00      A   
ATOM   2237  CD  GLN A 236      -6.310 -10.738 -22.621  1.00 10.00      A   
ATOM   2238  OE1 GLN A 236      -6.119 -11.277 -23.711  1.00 10.00      A   
ATOM   2239  NE2 GLN A 236      -5.602 -11.039 -21.549  1.00 10.00      A   
ATOM   2240 HE21 GLN A 236      -5.795 -10.553 -20.713  1.00 10.00      A   
ATOM   2241 HE22 GLN A 236      -4.919 -11.736 -21.625  1.00 10.00      A   
ATOM   2242  C   GLN A 236      -5.792  -7.282 -22.935  1.00 10.00      A   
ATOM   2243  O   GLN A 236      -6.484  -6.694 -22.096  1.00 10.00      A   
ATOM   2244  N   LEU A 237      -4.470  -7.356 -22.870  1.00 10.00      A   
ATOM   2245  HN  LEU A 237      -3.989  -7.817 -23.590  1.00 10.00      A   
ATOM   2246  CA  LEU A 237      -3.702  -6.771 -21.782  1.00 10.00      A   
ATOM   2247  CB  LEU A 237      -2.229  -7.152 -21.941  1.00 10.00      A   
ATOM   2248  CG  LEU A 237      -1.397  -7.183 -20.660  1.00 10.00      A   
ATOM   2249  CD1 LEU A 237      -1.851  -8.322 -19.762  1.00 10.00      A   
ATOM   2250  CD2 LEU A 237       0.078  -7.319 -20.989  1.00 10.00      A   
ATOM   2251  C   LEU A 237      -3.839  -5.250 -21.746  1.00 10.00      A   
ATOM   2252  O   LEU A 237      -3.880  -4.598 -22.788  1.00 10.00      A   
ATOM   2253  N   GLU A 238      -3.906  -4.698 -20.539  1.00 10.00      A   
ATOM   2254  HN  GLU A 238      -3.866  -5.277 -19.746  1.00 10.00      A   
ATOM   2255  CA  GLU A 238      -4.026  -3.256 -20.354  1.00 10.00      A   
ATOM   2256  CB  GLU A 238      -5.196  -2.922 -19.423  1.00 10.00      A   
ATOM   2257  CG  GLU A 238      -6.571  -3.113 -20.050  1.00 10.00      A   
ATOM   2258  CD  GLU A 238      -7.708  -2.794 -19.097  1.00 10.00      A   
ATOM   2259  OE1 GLU A 238      -7.523  -1.935 -18.207  1.00 10.00      A   
ATOM   2260  OE2 GLU A 238      -8.792  -3.404 -19.230  1.00 10.00      A   
ATOM   2261  C   GLU A 238      -2.722  -2.666 -19.812  1.00 10.00      A   
ATOM   2262  O   GLU A 238      -2.272  -1.606 -20.254  1.00 10.00      A   
ATOM   2263  N   GLU A 239      -2.116  -3.354 -18.852  1.00 10.00      A   
ATOM   2264  HN  GLU A 239      -2.519  -4.191 -18.532  1.00 10.00      A   
ATOM   2265  CA  GLU A 239      -0.861  -2.902 -18.261  1.00 10.00      A   
ATOM   2266  CB  GLU A 239      -1.006  -2.735 -16.744  1.00 10.00      A   
ATOM   2267  CG  GLU A 239      -1.721  -1.461 -16.317  1.00 10.00      A   
ATOM   2268  CD  GLU A 239      -1.931  -1.379 -14.818  1.00 10.00      A   
ATOM   2269  OE1 GLU A 239      -0.951  -1.131 -14.079  1.00 10.00      A   
ATOM   2270  OE2 GLU A 239      -3.082  -1.552 -14.366  1.00 10.00      A   
ATOM   2271  C   GLU A 239       0.256  -3.892 -18.575  1.00 10.00      A   
ATOM   2272  O   GLU A 239       0.182  -5.059 -18.189  1.00 10.00      A   
ATOM   2273  N   LEU A 240       1.287  -3.431 -19.275  1.00 10.00      A   
ATOM   2274  HN  LEU A 240       1.300  -2.487 -19.557  1.00 10.00      A   
ATOM   2275  CA  LEU A 240       2.403  -4.292 -19.635  1.00 10.00      A   
ATOM   2276  CB  LEU A 240       2.582  -4.339 -21.155  1.00 10.00      A   
ATOM   2277  CG  LEU A 240       3.831  -5.061 -21.664  1.00 10.00      A   
ATOM   2278  CD1 LEU A 240       3.727  -6.560 -21.424  1.00 10.00      A   
ATOM   2279  CD2 LEU A 240       4.060  -4.761 -23.136  1.00 10.00      A   
ATOM   2280  C   LEU A 240       3.700  -3.852 -18.970  1.00 10.00      A   
ATOM   2281  O   LEU A 240       4.073  -2.676 -19.007  1.00 10.00      A   
ATOM   2282  N   GLY A 241       4.377  -4.807 -18.358  1.00 10.00      A   
ATOM   2283  HN  GLY A 241       4.011  -5.722 -18.342  1.00 10.00      A   
ATOM   2284  CA  GLY A 241       5.637  -4.529 -17.707  1.00 10.00      A   
ATOM   2285  C   GLY A 241       6.774  -5.269 -18.381  1.00 10.00      A   
ATOM   2286  O   GLY A 241       7.148  -6.360 -17.960  1.00 10.00      A   
ATOM   2287  N   THR A 242       7.305  -4.689 -19.445  1.00 10.00      A   
ATOM   2288  HN  THR A 242       6.955  -3.825 -19.741  1.00 10.00      A   
ATOM   2289  CA  THR A 242       8.402  -5.300 -20.180  1.00 10.00      A   
ATOM   2290  CB  THR A 242       8.602  -4.606 -21.537  1.00 10.00      A   
ATOM   2291  OG1 THR A 242       8.159  -3.245 -21.438  1.00 10.00      A   
ATOM   2292  HG1 THR A 242       8.433  -2.884 -20.583  1.00 10.00      A   
ATOM   2293  CG2 THR A 242       7.807  -5.317 -22.619  1.00 10.00      A   
ATOM   2294  C   THR A 242       9.695  -5.233 -19.375  1.00 10.00      A   
ATOM   2295  O   THR A 242      10.126  -4.154 -18.976  1.00 10.00      A   
ATOM   2296  N   GLY A 243      10.308  -6.386 -19.147  1.00 10.00      A   
ATOM   2297  HN  GLY A 243       9.936  -7.211 -19.525  1.00 10.00      A   
ATOM   2298  CA  GLY A 243      11.534  -6.435 -18.375  1.00 10.00      A   
ATOM   2299  C   GLY A 243      12.757  -6.050 -19.185  1.00 10.00      A   
ATOM   2300  O   GLY A 243      13.009  -4.866 -19.417  1.00 10.00      A   
ATOM   2301  N   GLY A 244      13.517  -7.053 -19.609  1.00 10.00      A   
ATOM   2302  HN  GLY A 244      13.254  -7.974 -19.396  1.00 10.00      A   
ATOM   2303  CA  GLY A 244      14.709  -6.807 -20.397  1.00 10.00      A   
ATOM   2304  C   GLY A 244      14.368  -6.282 -21.775  1.00 10.00      A   
ATOM   2305  O   GLY A 244      13.616  -6.917 -22.519  1.00 10.00      A   
ATOM   2306  N   TYR A 245      14.898  -5.112 -22.109  1.00 10.00      A   
ATOM   2307  HN  TYR A 245      15.471  -4.642 -21.459  1.00 10.00      A   
ATOM   2308  CA  TYR A 245      14.636  -4.495 -23.401  1.00 10.00      A   
ATOM   2309  CB  TYR A 245      14.048  -3.101 -23.204  1.00 10.00      A   
ATOM   2310  CG  TYR A 245      12.864  -2.807 -24.088  1.00 10.00      A   
ATOM   2311  CD1 TYR A 245      11.599  -3.273 -23.759  1.00 10.00      A   
ATOM   2312  CD2 TYR A 245      13.006  -2.060 -25.249  1.00 10.00      A   
ATOM   2313  CE1 TYR A 245      10.511  -3.006 -24.563  1.00 10.00      A   
ATOM   2314  CE2 TYR A 245      11.923  -1.787 -26.060  1.00 10.00      A   
ATOM   2315  CZ  TYR A 245      10.678  -2.264 -25.712  1.00 10.00      A   
ATOM   2316  OH  TYR A 245       9.596  -1.995 -26.514  1.00 10.00      A   
ATOM   2317  HH  TYR A 245       8.843  -1.761 -25.961  1.00 10.00      A   
ATOM   2318  C   TYR A 245      15.902  -4.429 -24.253  1.00 10.00      A   
ATOM   2319  O   TYR A 245      15.959  -3.711 -25.257  1.00 10.00      A   
ATOM   2320  N   THR A 246      16.908  -5.184 -23.850  1.00 10.00      A   
ATOM   2321  HN  THR A 246      16.800  -5.733 -23.050  1.00 10.00      A   
ATOM   2322  CA  THR A 246      18.165  -5.231 -24.574  1.00 10.00      A   
ATOM   2323  CB  THR A 246      19.383  -5.035 -23.638  1.00 10.00      A   
ATOM   2324  OG1 THR A 246      20.592  -5.003 -24.406  1.00 10.00      A   
ATOM   2325  HG1 THR A 246      21.339  -4.827 -23.821  1.00 10.00      A   
ATOM   2326  CG2 THR A 246      19.474  -6.136 -22.587  1.00 10.00      A   
ATOM   2327  C   THR A 246      18.277  -6.554 -25.323  1.00 10.00      A   
ATOM   2328  O   THR A 246      17.900  -7.606 -24.800  1.00 10.00      A   
ATOM   2329  N   ALA A 247      18.758  -6.493 -26.555  1.00 10.00      A   
ATOM   2330  HN  ALA A 247      19.019  -5.621 -26.924  1.00 10.00      A   
ATOM   2331  CA  ALA A 247      18.913  -7.682 -27.380  1.00 10.00      A   
ATOM   2332  CB  ALA A 247      17.546  -8.230 -27.775  1.00 10.00      A   
ATOM   2333  C   ALA A 247      19.715  -7.367 -28.630  1.00 10.00      A   
ATOM   2334  O   ALA A 247      20.184  -6.241 -28.816  1.00 10.00      A   
ATOM   2335  N   GLU A 248      19.862  -8.366 -29.484  1.00 10.00      A   
ATOM   2336  HN  GLU A 248      19.463  -9.235 -29.267  1.00 10.00      A   
ATOM   2337  CA  GLU A 248      20.586  -8.220 -30.736  1.00 10.00      A   
ATOM   2338  CB  GLU A 248      20.870  -9.611 -31.313  1.00 10.00      A   
ATOM   2339  CG  GLU A 248      21.769  -9.625 -32.538  1.00 10.00      A   
ATOM   2340  CD  GLU A 248      21.668 -10.922 -33.314  1.00 10.00      A   
ATOM   2341  OE1 GLU A 248      21.461 -11.985 -32.690  1.00 10.00      A   
ATOM   2342  OE2 GLU A 248      21.780 -10.885 -34.557  1.00 10.00      A   
ATOM   2343  C   GLU A 248      19.741  -7.420 -31.717  1.00 10.00      A   
ATOM   2344  O   GLU A 248      18.540  -7.660 -31.837  1.00 10.00      A   
ATOM   2345  N   VAL A 249      20.353  -6.467 -32.410  1.00 10.00      A   
ATOM   2346  HN  VAL A 249      21.316  -6.311 -32.279  1.00 10.00      A   
ATOM   2347  CA  VAL A 249      19.624  -5.656 -33.374  1.00 10.00      A   
ATOM   2348  CB  VAL A 249      20.444  -4.437 -33.836  1.00 10.00      A   
ATOM   2349  CG1 VAL A 249      19.616  -3.540 -34.744  1.00 10.00      A   
ATOM   2350  CG2 VAL A 249      20.939  -3.655 -32.629  1.00 10.00      A   
ATOM   2351  C   VAL A 249      19.238  -6.508 -34.576  1.00 10.00      A   
ATOM   2352  O   VAL A 249      20.070  -6.808 -35.433  1.00 10.00      A   
ATOM   2353  N   ARG A 250      17.983  -6.934 -34.610  1.00 10.00      A   
ATOM   2354  HN  ARG A 250      17.372  -6.693 -33.876  1.00 10.00      A   
ATOM   2355  CA  ARG A 250      17.495  -7.769 -35.695  1.00 10.00      A   
ATOM   2356  CB  ARG A 250      17.310  -9.203 -35.206  1.00 10.00      A   
ATOM   2357  CG  ARG A 250      18.515  -9.799 -34.502  1.00 10.00      A   
ATOM   2358  CD  ARG A 250      18.382 -11.306 -34.390  1.00 10.00      A   
ATOM   2359  NE  ARG A 250      17.988 -11.890 -35.667  1.00 10.00      A   
ATOM   2360  HE  ARG A 250      17.026 -11.856 -35.898  1.00 10.00      A   
ATOM   2361  CZ  ARG A 250      18.829 -12.454 -36.529  1.00 10.00      A   
ATOM   2362  NH1 ARG A 250      20.128 -12.532 -36.253  1.00 10.00      A   
ATOM   2363 HH11 ARG A 250      20.782 -12.979 -36.933  1.00 10.00      A   
ATOM   2364 HH12 ARG A 250      20.504 -12.141 -35.359  1.00 10.00      A   
ATOM   2365  NH2 ARG A 250      18.369 -12.893 -37.690  1.00 10.00      A   
ATOM   2366 HH21 ARG A 250      17.354 -12.785 -37.923  1.00 10.00      A   
ATOM   2367 HH22 ARG A 250      19.014 -13.340 -38.378  1.00 10.00      A   
ATOM   2368  C   ARG A 250      16.168  -7.260 -36.239  1.00 10.00      A   
ATOM   2369  O   ARG A 250      15.248  -6.961 -35.474  1.00 10.00      A   
ATOM   2370  N   PRO A 251      16.048  -7.156 -37.572  1.00 10.00      A   
ATOM   2371  CA  PRO A 251      14.815  -6.698 -38.217  1.00 10.00      A   
ATOM   2372  CB  PRO A 251      15.179  -6.653 -39.709  1.00 10.00      A   
ATOM   2373  CG  PRO A 251      16.669  -6.654 -39.747  1.00 10.00      A   
ATOM   2374  CD  PRO A 251      17.102  -7.455 -38.554  1.00 10.00      A   
ATOM   2375  C   PRO A 251      13.681  -7.692 -37.978  1.00 10.00      A   
ATOM   2376  O   PRO A 251      12.539  -7.302 -37.745  1.00 10.00      A   
ATOM   2377  N   ASP A 252      14.018  -8.979 -38.009  1.00 10.00      A   
ATOM   2378  HN  ASP A 252      14.951  -9.221 -38.194  1.00 10.00      A   
ATOM   2379  CA  ASP A 252      13.039 -10.043 -37.787  1.00 10.00      A   
ATOM   2380  CB  ASP A 252      13.666 -11.431 -37.956  1.00 10.00      A   
ATOM   2381  CG  ASP A 252      15.063 -11.538 -37.376  1.00 10.00      A   
ATOM   2382  OD1 ASP A 252      16.040 -11.383 -38.140  1.00 10.00      A   
ATOM   2383  OD2 ASP A 252      15.194 -11.785 -36.160  1.00 10.00      A   
ATOM   2384  C   ASP A 252      12.376  -9.908 -36.420  1.00 10.00      A   
ATOM   2385  O   ASP A 252      11.157 -10.049 -36.294  1.00 10.00      A   
ATOM   2386  N   VAL A 253      13.177  -9.626 -35.401  1.00 10.00      A   
ATOM   2387  HN  VAL A 253      14.142  -9.549 -35.558  1.00 10.00      A   
ATOM   2388  CA  VAL A 253      12.656  -9.447 -34.053  1.00 10.00      A   
ATOM   2389  CB  VAL A 253      13.791  -9.435 -33.003  1.00 10.00      A   
ATOM   2390  CG1 VAL A 253      13.227  -9.314 -31.593  1.00 10.00      A   
ATOM   2391  CG2 VAL A 253      14.647 -10.685 -33.124  1.00 10.00      A   
ATOM   2392  C   VAL A 253      11.884  -8.132 -33.976  1.00 10.00      A   
ATOM   2393  O   VAL A 253      10.837  -8.046 -33.334  1.00 10.00      A   
ATOM   2394  N   TYR A 254      12.407  -7.120 -34.661  1.00 10.00      A   
ATOM   2395  HN  TYR A 254      13.236  -7.270 -35.161  1.00 10.00      A   
ATOM   2396  CA  TYR A 254      11.797  -5.797 -34.697  1.00 10.00      A   
ATOM   2397  CB  TYR A 254      12.643  -4.861 -35.565  1.00 10.00      A   
ATOM   2398  CG  TYR A 254      12.200  -3.417 -35.549  1.00 10.00      A   
ATOM   2399  CD1 TYR A 254      12.496  -2.588 -34.473  1.00 10.00      A   
ATOM   2400  CD2 TYR A 254      11.495  -2.881 -36.617  1.00 10.00      A   
ATOM   2401  CE1 TYR A 254      12.097  -1.262 -34.465  1.00 10.00      A   
ATOM   2402  CE2 TYR A 254      11.093  -1.562 -36.615  1.00 10.00      A   
ATOM   2403  CZ  TYR A 254      11.396  -0.757 -35.538  1.00 10.00      A   
ATOM   2404  OH  TYR A 254      10.999   0.561 -35.541  1.00 10.00      A   
ATOM   2405  HH  TYR A 254      11.733   1.115 -35.259  1.00 10.00      A   
ATOM   2406  C   TYR A 254      10.367  -5.872 -35.224  1.00 10.00      A   
ATOM   2407  O   TYR A 254       9.436  -5.359 -34.596  1.00 10.00      A   
ATOM   2408  N   SER A 255      10.191  -6.533 -36.365  1.00 10.00      A   
ATOM   2409  HN  SER A 255      10.973  -6.929 -36.822  1.00 10.00      A   
ATOM   2410  CA  SER A 255       8.871  -6.679 -36.957  1.00 10.00      A   
ATOM   2411  CB  SER A 255       8.970  -7.330 -38.339  1.00 10.00      A   
ATOM   2412  OG  SER A 255      10.039  -6.777 -39.095  1.00 10.00      A   
ATOM   2413  HG  SER A 255      10.257  -5.900 -38.751  1.00 10.00      A   
ATOM   2414  C   SER A 255       7.964  -7.505 -36.048  1.00 10.00      A   
ATOM   2415  O   SER A 255       6.816  -7.137 -35.804  1.00 10.00      A   
ATOM   2416  N   GLY A 256       8.503  -8.603 -35.521  1.00 10.00      A   
ATOM   2417  HN  GLY A 256       9.436  -8.824 -35.729  1.00 10.00      A   
ATOM   2418  CA  GLY A 256       7.736  -9.470 -34.641  1.00 10.00      A   
ATOM   2419  C   GLY A 256       7.195  -8.740 -33.425  1.00 10.00      A   
ATOM   2420  O   GLY A 256       6.023  -8.893 -33.073  1.00 10.00      A   
ATOM   2421  N   LEU A 257       8.046  -7.938 -32.789  1.00 10.00      A   
ATOM   2422  HN  LEU A 257       8.970  -7.858 -33.119  1.00 10.00      A   
ATOM   2423  CA  LEU A 257       7.645  -7.177 -31.614  1.00 10.00      A   
ATOM   2424  CB  LEU A 257       8.852  -6.483 -30.980  1.00 10.00      A   
ATOM   2425  CG  LEU A 257       9.795  -7.379 -30.177  1.00 10.00      A   
ATOM   2426  CD1 LEU A 257      11.052  -6.619 -29.798  1.00 10.00      A   
ATOM   2427  CD2 LEU A 257       9.101  -7.906 -28.931  1.00 10.00      A   
ATOM   2428  C   LEU A 257       6.580  -6.153 -31.976  1.00 10.00      A   
ATOM   2429  O   LEU A 257       5.566  -6.031 -31.287  1.00 10.00      A   
ATOM   2430  N   SER A 258       6.805  -5.446 -33.077  1.00 10.00      A   
ATOM   2431  HN  SER A 258       7.625  -5.611 -33.589  1.00 10.00      A   
ATOM   2432  CA  SER A 258       5.867  -4.432 -33.545  1.00 10.00      A   
ATOM   2433  CB  SER A 258       6.395  -3.761 -34.813  1.00 10.00      A   
ATOM   2434  OG  SER A 258       7.716  -3.272 -34.630  1.00 10.00      A   
ATOM   2435  HG  SER A 258       8.321  -4.013 -34.478  1.00 10.00      A   
ATOM   2436  C   SER A 258       4.485  -5.040 -33.792  1.00 10.00      A   
ATOM   2437  O   SER A 258       3.466  -4.468 -33.400  1.00 10.00      A   
ATOM   2438  N   VAL A 259       4.455  -6.212 -34.426  1.00 10.00      A   
ATOM   2439  HN  VAL A 259       5.302  -6.626 -34.706  1.00 10.00      A   
ATOM   2440  CA  VAL A 259       3.199  -6.902 -34.720  1.00 10.00      A   
ATOM   2441  CB  VAL A 259       3.437  -8.179 -35.557  1.00 10.00      A   
ATOM   2442  CG1 VAL A 259       2.154  -8.983 -35.710  1.00 10.00      A   
ATOM   2443  CG2 VAL A 259       4.003  -7.823 -36.924  1.00 10.00      A   
ATOM   2444  C   VAL A 259       2.455  -7.259 -33.430  1.00 10.00      A   
ATOM   2445  O   VAL A 259       1.236  -7.111 -33.337  1.00 10.00      A   
ATOM   2446  N   ALA A 260       3.200  -7.706 -32.431  1.00 10.00      A   
ATOM   2447  HN  ALA A 260       4.170  -7.787 -32.556  1.00 10.00      A   
ATOM   2448  CA  ALA A 260       2.616  -8.080 -31.148  1.00 10.00      A   
ATOM   2449  CB  ALA A 260       3.641  -8.823 -30.306  1.00 10.00      A   
ATOM   2450  C   ALA A 260       2.081  -6.859 -30.399  1.00 10.00      A   
ATOM   2451  O   ALA A 260       1.017  -6.912 -29.777  1.00 10.00      A   
ATOM   2452  N   LEU A 261       2.817  -5.760 -30.475  1.00 10.00      A   
ATOM   2453  HN  LEU A 261       3.656  -5.781 -30.986  1.00 10.00      A   
ATOM   2454  CA  LEU A 261       2.426  -4.529 -29.803  1.00 10.00      A   
ATOM   2455  CB  LEU A 261       3.613  -3.572 -29.704  1.00 10.00      A   
ATOM   2456  CG  LEU A 261       4.744  -4.019 -28.778  1.00 10.00      A   
ATOM   2457  CD1 LEU A 261       6.056  -3.375 -29.184  1.00 10.00      A   
ATOM   2458  CD2 LEU A 261       4.409  -3.697 -27.330  1.00 10.00      A   
ATOM   2459  C   LEU A 261       1.237  -3.853 -30.480  1.00 10.00      A   
ATOM   2460  O   LEU A 261       0.372  -3.290 -29.808  1.00 10.00      A   
ATOM   2461  N   SER A 262       1.185  -3.914 -31.806  1.00 10.00      A   
ATOM   2462  HN  SER A 262       1.905  -4.370 -32.297  1.00 10.00      A   
ATOM   2463  CA  SER A 262       0.084  -3.304 -32.545  1.00 10.00      A   
ATOM   2464  CB  SER A 262       0.415  -3.185 -34.034  1.00 10.00      A   
ATOM   2465  OG  SER A 262       1.103  -4.333 -34.499  1.00 10.00      A   
ATOM   2466  HG  SER A 262       2.011  -4.323 -34.158  1.00 10.00      A   
ATOM   2467  C   SER A 262      -1.215  -4.075 -32.329  1.00 10.00      A   
ATOM   2468  O   SER A 262      -2.308  -3.527 -32.493  1.00 10.00      A   
ATOM   2469  N   GLY A 263      -1.085  -5.348 -31.961  1.00 10.00      A   
ATOM   2470  HN  GLY A 263      -0.186  -5.731 -31.870  1.00 10.00      A   
ATOM   2471  CA  GLY A 263      -2.248  -6.176 -31.709  1.00 10.00      A   
ATOM   2472  C   GLY A 263      -2.915  -5.815 -30.397  1.00 10.00      A   
ATOM   2473  O   GLY A 263      -4.144  -5.786 -30.299  1.00 10.00      A   
ATOM   2474  N   CYS A 264      -2.101  -5.521 -29.394  1.00 10.00      A   
ATOM   2475  HN  CYS A 264      -1.132  -5.547 -29.544  1.00 10.00      A   
ATOM   2476  CA  CYS A 264      -2.605  -5.151 -28.081  1.00 10.00      A   
ATOM   2477  CB  CYS A 264      -1.543  -5.424 -27.017  1.00 10.00      A   
ATOM   2478  SG  CYS A 264      -0.771  -7.057 -27.141  1.00 10.00      A   
ATOM   2479  HG  CYS A 264       0.048  -7.051 -28.189  1.00 10.00      A   
ATOM   2480  C   CYS A 264      -3.022  -3.681 -28.070  1.00 10.00      A   
ATOM   2481  O   CYS A 264      -2.228  -2.788 -27.758  1.00 10.00      A   
ATOM   2482  N   LYS A 265      -4.267  -3.434 -28.444  1.00 10.00      A   
ATOM   2483  HN  LYS A 265      -4.851  -4.185 -28.696  1.00 10.00      A   
ATOM   2484  CA  LYS A 265      -4.790  -2.080 -28.494  1.00 10.00      A   
ATOM   2485  CB  LYS A 265      -5.811  -1.939 -29.624  1.00 10.00      A   
ATOM   2486  CG  LYS A 265      -5.192  -1.981 -31.012  1.00 10.00      A   
ATOM   2487  CD  LYS A 265      -6.253  -1.922 -32.094  1.00 10.00      A   
ATOM   2488  CE  LYS A 265      -5.623  -1.760 -33.470  1.00 10.00      A   
ATOM   2489  NZ  LYS A 265      -4.688  -2.867 -33.805  1.00 10.00      A   
ATOM   2490  HZ1 LYS A 265      -4.346  -2.760 -34.782  1.00 10.00      A   
ATOM   2491  HZ2 LYS A 265      -5.170  -3.784 -33.714  1.00 10.00      A   
ATOM   2492  HZ3 LYS A 265      -3.870  -2.854 -33.163  1.00 10.00      A   
ATOM   2493  C   LYS A 265      -5.402  -1.679 -27.159  1.00 10.00      A   
ATOM   2494  O   LYS A 265      -5.730  -0.517 -26.936  1.00 10.00      A   
ATOM   2495  N   GLU A 266      -5.535  -2.647 -26.267  1.00 10.00      A   
ATOM   2496  HN  GLU A 266      -5.250  -3.554 -26.500  1.00 10.00      A   
ATOM   2497  CA  GLU A 266      -6.107  -2.391 -24.954  1.00 10.00      A   
ATOM   2498  CB  GLU A 266      -6.809  -3.636 -24.409  1.00 10.00      A   
ATOM   2499  CG  GLU A 266      -7.952  -4.138 -25.278  1.00 10.00      A   
ATOM   2500  CD  GLU A 266      -8.870  -3.026 -25.747  1.00 10.00      A   
ATOM   2501  OE1 GLU A 266      -8.834  -2.686 -26.946  1.00 10.00      A   
ATOM   2502  OE2 GLU A 266      -9.636  -2.492 -24.920  1.00 10.00      A   
ATOM   2503  C   GLU A 266      -5.047  -1.902 -23.972  1.00 10.00      A   
ATOM   2504  O   GLU A 266      -5.359  -1.561 -22.829  1.00 10.00      A   
ATOM   2505  N   LEU A 267      -3.796  -1.873 -24.425  1.00 10.00      A   
ATOM   2506  HN  LEU A 267      -3.618  -2.163 -25.342  1.00 10.00      A   
ATOM   2507  CA  LEU A 267      -2.688  -1.419 -23.593  1.00 10.00      A   
ATOM   2508  CB  LEU A 267      -1.348  -1.683 -24.276  1.00 10.00      A   
ATOM   2509  CG  LEU A 267      -0.823  -3.117 -24.206  1.00 10.00      A   
ATOM   2510  CD1 LEU A 267       0.472  -3.250 -24.995  1.00 10.00      A   
ATOM   2511  CD2 LEU A 267      -0.613  -3.541 -22.761  1.00 10.00      A   
ATOM   2512  C   LEU A 267      -2.824   0.065 -23.272  1.00 10.00      A   
ATOM   2513  O   LEU A 267      -2.905   0.899 -24.174  1.00 10.00      A   
ATOM   2514  N   ARG A 268      -2.866   0.383 -21.984  1.00 10.00      A   
ATOM   2515  HN  ARG A 268      -2.811  -0.335 -21.312  1.00 10.00      A   
ATOM   2516  CA  ARG A 268      -3.002   1.762 -21.535  1.00 10.00      A   
ATOM   2517  CB  ARG A 268      -4.254   1.914 -20.669  1.00 10.00      A   
ATOM   2518  CG  ARG A 268      -5.522   1.351 -21.290  1.00 10.00      A   
ATOM   2519  CD  ARG A 268      -5.909   2.105 -22.551  1.00 10.00      A   
ATOM   2520  NE  ARG A 268      -6.974   1.429 -23.292  1.00 10.00      A   
ATOM   2521  HE  ARG A 268      -7.546   0.802 -22.789  1.00 10.00      A   
ATOM   2522  CZ  ARG A 268      -7.200   1.604 -24.593  1.00 10.00      A   
ATOM   2523  NH1 ARG A 268      -6.435   2.432 -25.290  1.00 10.00      A   
ATOM   2524 HH11 ARG A 268      -5.656   2.939 -24.820  1.00 10.00      A   
ATOM   2525 HH12 ARG A 268      -6.608   2.578 -26.310  1.00 10.00      A   
ATOM   2526  NH2 ARG A 268      -8.189   0.950 -25.191  1.00 10.00      A   
ATOM   2527 HH21 ARG A 268      -8.371   1.081 -26.214  1.00 10.00      A   
ATOM   2528 HH22 ARG A 268      -8.792   0.296 -24.643  1.00 10.00      A   
ATOM   2529  C   ARG A 268      -1.786   2.197 -20.731  1.00 10.00      A   
ATOM   2530  O   ARG A 268      -1.566   3.391 -20.522  1.00 10.00      A   
ATOM   2531  N   CYS A 269      -0.995   1.230 -20.284  1.00 10.00      A   
ATOM   2532  HN  CYS A 269      -1.207   0.296 -20.496  1.00 10.00      A   
ATOM   2533  CA  CYS A 269       0.188   1.527 -19.488  1.00 10.00      A   
ATOM   2534  CB  CYS A 269      -0.137   1.417 -17.994  1.00 10.00      A   
ATOM   2535  SG  CYS A 269       1.274   1.689 -16.891  1.00 10.00      A   
ATOM   2536  HG  CYS A 269       1.397   0.622 -16.110  1.00 10.00      A   
ATOM   2537  C   CYS A 269       1.349   0.605 -19.835  1.00 10.00      A   
ATOM   2538  O   CYS A 269       1.179  -0.612 -19.947  1.00 10.00      A   
ATOM   2539  N   LEU A 270       2.524   1.198 -20.008  1.00 10.00      A   
ATOM   2540  HN  LEU A 270       2.579   2.174 -19.910  1.00 10.00      A   
ATOM   2541  CA  LEU A 270       3.735   0.448 -20.323  1.00 10.00      A   
ATOM   2542  CB  LEU A 270       4.253   0.788 -21.728  1.00 10.00      A   
ATOM   2543  CG  LEU A 270       3.404   0.314 -22.911  1.00 10.00      A   
ATOM   2544  CD1 LEU A 270       4.106   0.601 -24.229  1.00 10.00      A   
ATOM   2545  CD2 LEU A 270       3.078  -1.165 -22.788  1.00 10.00      A   
ATOM   2546  C   LEU A 270       4.809   0.752 -19.282  1.00 10.00      A   
ATOM   2547  O   LEU A 270       5.075   1.916 -18.971  1.00 10.00      A   
ATOM   2548  N   SER A 271       5.417  -0.292 -18.744  1.00 10.00      A   
ATOM   2549  HN  SER A 271       5.175  -1.194 -19.046  1.00 10.00      A   
ATOM   2550  CA  SER A 271       6.443  -0.136 -17.726  1.00 10.00      A   
ATOM   2551  CB  SER A 271       5.854  -0.460 -16.351  1.00 10.00      A   
ATOM   2552  OG  SER A 271       4.688  -1.263 -16.476  1.00 10.00      A   
ATOM   2553  HG  SER A 271       4.643  -1.625 -17.369  1.00 10.00      A   
ATOM   2554  C   SER A 271       7.654  -1.020 -18.011  1.00 10.00      A   
ATOM   2555  O   SER A 271       7.651  -1.803 -18.966  1.00 10.00      A   
ATOM   2556  N   GLY A 272       8.682  -0.891 -17.175  1.00 10.00      A   
ATOM   2557  HN  GLY A 272       8.623  -0.252 -16.436  1.00 10.00      A   
ATOM   2558  CA  GLY A 272       9.884  -1.675 -17.341  1.00 10.00      A   
ATOM   2559  C   GLY A 272      10.915  -0.968 -18.189  1.00 10.00      A   
ATOM   2560  O   GLY A 272      11.414   0.088 -17.803  1.00 10.00      A   
ATOM   2561  N   PHE A 273      11.231  -1.559 -19.342  1.00 10.00      A   
ATOM   2562  HN  PHE A 273      10.803  -2.415 -19.560  1.00 10.00      A   
ATOM   2563  CA  PHE A 273      12.205  -0.997 -20.281  1.00 10.00      A   
ATOM   2564  CB  PHE A 273      11.840   0.435 -20.693  1.00 10.00      A   
ATOM   2565  CG  PHE A 273      10.595   0.546 -21.532  1.00 10.00      A   
ATOM   2566  CD1 PHE A 273       9.341   0.617 -20.941  1.00 10.00      A   
ATOM   2567  CD2 PHE A 273      10.679   0.594 -22.913  1.00 10.00      A   
ATOM   2568  CE1 PHE A 273       8.198   0.733 -21.710  1.00 10.00      A   
ATOM   2569  CE2 PHE A 273       9.540   0.708 -23.688  1.00 10.00      A   
ATOM   2570  CZ  PHE A 273       8.298   0.777 -23.087  1.00 10.00      A   
ATOM   2571  C   PHE A 273      13.627  -1.056 -19.724  1.00 10.00      A   
ATOM   2572  O   PHE A 273      14.437  -0.157 -19.959  1.00 10.00      A   
ATOM   2573  N   TRP A 274      13.929  -2.130 -19.001  1.00 10.00      A   
ATOM   2574  HN  TRP A 274      13.249  -2.826 -18.874  1.00 10.00      A   
ATOM   2575  CA  TRP A 274      15.255  -2.310 -18.417  1.00 10.00      A   
ATOM   2576  CB  TRP A 274      15.271  -3.501 -17.453  1.00 10.00      A   
ATOM   2577  CG  TRP A 274      14.817  -3.181 -16.060  1.00 10.00      A   
ATOM   2578  CD1 TRP A 274      15.553  -2.597 -15.070  1.00 10.00      A   
ATOM   2579  CD2 TRP A 274      13.526  -3.443 -15.499  1.00 10.00      A   
ATOM   2580  NE1 TRP A 274      14.800  -2.480 -13.928  1.00 10.00      A   
ATOM   2581  HE1 TRP A 274      15.110  -2.091 -13.080  1.00 10.00      A   
ATOM   2582  CE2 TRP A 274      13.551  -2.990 -14.165  1.00 10.00      A   
ATOM   2583  CE3 TRP A 274      12.352  -4.015 -15.994  1.00 10.00      A   
ATOM   2584  CZ2 TRP A 274      12.445  -3.094 -13.323  1.00 10.00      A   
ATOM   2585  CZ3 TRP A 274      11.258  -4.116 -15.158  1.00 10.00      A   
ATOM   2586  CH2 TRP A 274      11.312  -3.658 -13.838  1.00 10.00      A   
ATOM   2587  C   TRP A 274      16.288  -2.525 -19.513  1.00 10.00      A   
ATOM   2588  O   TRP A 274      16.205  -3.499 -20.267  1.00 10.00      A   
ATOM   2589  N   ASP A 275      17.246  -1.603 -19.601  1.00 10.00      A   
ATOM   2590  HN  ASP A 275      17.232  -0.851 -18.971  1.00 10.00      A   
ATOM   2591  CA  ASP A 275      18.311  -1.663 -20.609  1.00 10.00      A   
ATOM   2592  CB  ASP A 275      19.144  -2.947 -20.490  1.00 10.00      A   
ATOM   2593  CG  ASP A 275      19.850  -3.074 -19.160  1.00 10.00      A   
ATOM   2594  OD1 ASP A 275      20.507  -2.100 -18.731  1.00 10.00      A   
ATOM   2595  OD2 ASP A 275      19.746  -4.146 -18.527  1.00 10.00      A   
ATOM   2596  C   ASP A 275      17.730  -1.540 -22.010  1.00 10.00      A   
ATOM   2597  O   ASP A 275      18.179  -2.204 -22.946  1.00 10.00      A   
ATOM   2598  N   ALA A 276      16.727  -0.684 -22.138  1.00 10.00      A   
ATOM   2599  HN  ALA A 276      16.423  -0.190 -21.347  1.00 10.00      A   
ATOM   2600  CA  ALA A 276      16.057  -0.453 -23.407  1.00 10.00      A   
ATOM   2601  CB  ALA A 276      14.858   0.461 -23.212  1.00 10.00      A   
ATOM   2602  C   ALA A 276      17.003   0.138 -24.440  1.00 10.00      A   
ATOM   2603  O   ALA A 276      17.555   1.223 -24.248  1.00 10.00      A   
ATOM   2604  N   VAL A 277      17.199  -0.592 -25.524  1.00 10.00      A   
ATOM   2605  HN  VAL A 277      16.762  -1.465 -25.598  1.00 10.00      A   
ATOM   2606  CA  VAL A 277      18.055  -0.134 -26.603  1.00 10.00      A   
ATOM   2607  CB  VAL A 277      18.663  -1.320 -27.380  1.00 10.00      A   
ATOM   2608  CG1 VAL A 277      19.522  -0.833 -28.540  1.00 10.00      A   
ATOM   2609  CG2 VAL A 277      19.483  -2.196 -26.446  1.00 10.00      A   
ATOM   2610  C   VAL A 277      17.242   0.747 -27.549  1.00 10.00      A   
ATOM   2611  O   VAL A 277      16.158   0.351 -27.989  1.00 10.00      A   
ATOM   2612  N   PRO A 278      17.752   1.952 -27.863  1.00 10.00      A   
ATOM   2613  CA  PRO A 278      17.079   2.920 -28.745  1.00 10.00      A   
ATOM   2614  CB  PRO A 278      18.175   3.945 -29.037  1.00 10.00      A   
ATOM   2615  CG  PRO A 278      19.057   3.901 -27.837  1.00 10.00      A   
ATOM   2616  CD  PRO A 278      19.039   2.476 -27.357  1.00 10.00      A   
ATOM   2617  C   PRO A 278      16.560   2.316 -30.055  1.00 10.00      A   
ATOM   2618  O   PRO A 278      15.545   2.765 -30.592  1.00 10.00      A   
ATOM   2619  N   ALA A 279      17.238   1.289 -30.550  1.00 10.00      A   
ATOM   2620  HN  ALA A 279      18.018   0.954 -30.059  1.00 10.00      A   
ATOM   2621  CA  ALA A 279      16.856   0.642 -31.801  1.00 10.00      A   
ATOM   2622  CB  ALA A 279      17.923  -0.353 -32.233  1.00 10.00      A   
ATOM   2623  C   ALA A 279      15.486  -0.036 -31.729  1.00 10.00      A   
ATOM   2624  O   ALA A 279      14.810  -0.183 -32.746  1.00 10.00      A   
ATOM   2625  N   TYR A 280      15.068  -0.436 -30.536  1.00 10.00      A   
ATOM   2626  HN  TYR A 280      15.628  -0.273 -29.746  1.00 10.00      A   
ATOM   2627  CA  TYR A 280      13.782  -1.111 -30.378  1.00 10.00      A   
ATOM   2628  CB  TYR A 280      13.940  -2.420 -29.607  1.00 10.00      A   
ATOM   2629  CG  TYR A 280      14.441  -3.552 -30.474  1.00 10.00      A   
ATOM   2630  CD1 TYR A 280      15.799  -3.728 -30.704  1.00 10.00      A   
ATOM   2631  CD2 TYR A 280      13.554  -4.435 -31.071  1.00 10.00      A   
ATOM   2632  CE1 TYR A 280      16.258  -4.751 -31.504  1.00 10.00      A   
ATOM   2633  CE2 TYR A 280      14.005  -5.463 -31.871  1.00 10.00      A   
ATOM   2634  CZ  TYR A 280      15.356  -5.614 -32.084  1.00 10.00      A   
ATOM   2635  OH  TYR A 280      15.810  -6.630 -32.889  1.00 10.00      A   
ATOM   2636  HH  TYR A 280      15.346  -6.599 -33.736  1.00 10.00      A   
ATOM   2637  C   TYR A 280      12.718  -0.220 -29.758  1.00 10.00      A   
ATOM   2638  O   TYR A 280      11.595  -0.653 -29.511  1.00 10.00      A   
ATOM   2639  N   LEU A 281      13.068   1.029 -29.527  1.00 10.00      A   
ATOM   2640  HN  LEU A 281      13.976   1.322 -29.753  1.00 10.00      A   
ATOM   2641  CA  LEU A 281      12.134   1.984 -28.950  1.00 10.00      A   
ATOM   2642  CB  LEU A 281      12.841   3.278 -28.537  1.00 10.00      A   
ATOM   2643  CG  LEU A 281      13.814   3.167 -27.360  1.00 10.00      A   
ATOM   2644  CD1 LEU A 281      14.479   4.508 -27.094  1.00 10.00      A   
ATOM   2645  CD2 LEU A 281      13.099   2.666 -26.115  1.00 10.00      A   
ATOM   2646  C   LEU A 281      10.939   2.275 -29.875  1.00 10.00      A   
ATOM   2647  O   LEU A 281       9.797   2.271 -29.420  1.00 10.00      A   
ATOM   2648  N   PRO A 282      11.165   2.525 -31.191  1.00 10.00      A   
ATOM   2649  CA  PRO A 282      10.072   2.815 -32.136  1.00 10.00      A   
ATOM   2650  CB  PRO A 282      10.791   3.130 -33.453  1.00 10.00      A   
ATOM   2651  CG  PRO A 282      12.186   3.457 -33.056  1.00 10.00      A   
ATOM   2652  CD  PRO A 282      12.477   2.596 -31.865  1.00 10.00      A   
ATOM   2653  C   PRO A 282       9.085   1.661 -32.340  1.00 10.00      A   
ATOM   2654  O   PRO A 282       8.164   1.770 -33.150  1.00 10.00      A   
ATOM   2655  N   ALA A 283       9.265   0.567 -31.612  1.00 10.00      A   
ATOM   2656  HN  ALA A 283      10.012   0.532 -30.976  1.00 10.00      A   
ATOM   2657  CA  ALA A 283       8.377  -0.582 -31.734  1.00 10.00      A   
ATOM   2658  CB  ALA A 283       9.078  -1.850 -31.273  1.00 10.00      A   
ATOM   2659  C   ALA A 283       7.083  -0.365 -30.954  1.00 10.00      A   
ATOM   2660  O   ALA A 283       6.010  -0.782 -31.388  1.00 10.00      A   
ATOM   2661  N   VAL A 284       7.188   0.309 -29.811  1.00 10.00      A   
ATOM   2662  HN  VAL A 284       8.071   0.626 -29.523  1.00 10.00      A   
ATOM   2663  CA  VAL A 284       6.024   0.581 -28.966  1.00 10.00      A   
ATOM   2664  CB  VAL A 284       6.397   0.663 -27.471  1.00 10.00      A   
ATOM   2665  CG1 VAL A 284       6.627  -0.724 -26.901  1.00 10.00      A   
ATOM   2666  CG2 VAL A 284       7.622   1.539 -27.255  1.00 10.00      A   
ATOM   2667  C   VAL A 284       5.312   1.867 -29.372  1.00 10.00      A   
ATOM   2668  O   VAL A 284       4.326   2.271 -28.749  1.00 10.00      A   
ATOM   2669  N   TYR A 285       5.793   2.488 -30.439  1.00 10.00      A   
ATOM   2670  HN  TYR A 285       6.555   2.094 -30.912  1.00 10.00      A   
ATOM   2671  CA  TYR A 285       5.220   3.736 -30.928  1.00 10.00      A   
ATOM   2672  CB  TYR A 285       6.036   4.293 -32.094  1.00 10.00      A   
ATOM   2673  CG  TYR A 285       7.315   4.990 -31.684  1.00 10.00      A   
ATOM   2674  CD1 TYR A 285       7.750   4.981 -30.363  1.00 10.00      A   
ATOM   2675  CD2 TYR A 285       8.092   5.656 -32.623  1.00 10.00      A   
ATOM   2676  CE1 TYR A 285       8.918   5.612 -29.994  1.00 10.00      A   
ATOM   2677  CE2 TYR A 285       9.262   6.291 -32.260  1.00 10.00      A   
ATOM   2678  CZ  TYR A 285       9.669   6.264 -30.945  1.00 10.00      A   
ATOM   2679  OH  TYR A 285      10.835   6.889 -30.581  1.00 10.00      A   
ATOM   2680  HH  TYR A 285      11.209   6.444 -29.811  1.00 10.00      A   
ATOM   2681  C   TYR A 285       3.758   3.585 -31.333  1.00 10.00      A   
ATOM   2682  O   TYR A 285       2.994   4.548 -31.292  1.00 10.00      A   
ATOM   2683  N   SER A 286       3.368   2.378 -31.712  1.00 10.00      A   
ATOM   2684  HN  SER A 286       4.018   1.640 -31.729  1.00 10.00      A   
ATOM   2685  CA  SER A 286       1.998   2.114 -32.123  1.00 10.00      A   
ATOM   2686  CB  SER A 286       1.948   0.782 -32.866  1.00 10.00      A   
ATOM   2687  OG  SER A 286       3.261   0.287 -33.076  1.00 10.00      A   
ATOM   2688  HG  SER A 286       3.595   0.605 -33.924  1.00 10.00      A   
ATOM   2689  C   SER A 286       1.041   2.090 -30.926  1.00 10.00      A   
ATOM   2690  O   SER A 286      -0.178   2.098 -31.095  1.00 10.00      A   
ATOM   2691  N   VAL A 287       1.597   2.072 -29.720  1.00 10.00      A   
ATOM   2692  HN  VAL A 287       2.575   2.082 -29.644  1.00 10.00      A   
ATOM   2693  CA  VAL A 287       0.792   2.032 -28.505  1.00 10.00      A   
ATOM   2694  CB  VAL A 287       1.288   0.931 -27.539  1.00 10.00      A   
ATOM   2695  CG1 VAL A 287       0.226   0.603 -26.503  1.00 10.00      A   
ATOM   2696  CG2 VAL A 287       1.705  -0.318 -28.301  1.00 10.00      A   
ATOM   2697  C   VAL A 287       0.809   3.377 -27.776  1.00 10.00      A   
ATOM   2698  O   VAL A 287      -0.120   3.701 -27.041  1.00 10.00      A   
ATOM   2699  N   CYS A 288       1.859   4.161 -28.004  1.00 10.00      A   
ATOM   2700  HN  CYS A 288       2.552   3.852 -28.623  1.00 10.00      A   
ATOM   2701  CA  CYS A 288       2.023   5.466 -27.357  1.00 10.00      A   
ATOM   2702  CB  CYS A 288       3.265   6.174 -27.904  1.00 10.00      A   
ATOM   2703  SG  CYS A 288       4.767   5.168 -27.888  1.00 10.00      A   
ATOM   2704  HG  CYS A 288       4.469   3.993 -27.348  1.00 10.00      A   
ATOM   2705  C   CYS A 288       0.795   6.373 -27.510  1.00 10.00      A   
ATOM   2706  O   CYS A 288       0.431   7.106 -26.587  1.00 10.00      A   
ATOM   2707  N   SER A 289       0.144   6.297 -28.663  1.00 10.00      A   
ATOM   2708  HN  SER A 289       0.453   5.669 -29.343  1.00 10.00      A   
ATOM   2709  CA  SER A 289      -1.017   7.128 -28.954  1.00 10.00      A   
ATOM   2710  CB  SER A 289      -1.363   7.011 -30.436  1.00 10.00      A   
ATOM   2711  OG  SER A 289      -0.182   7.045 -31.222  1.00 10.00      A   
ATOM   2712  HG  SER A 289       0.203   7.931 -31.178  1.00 10.00      A   
ATOM   2713  C   SER A 289      -2.234   6.804 -28.078  1.00 10.00      A   
ATOM   2714  O   SER A 289      -3.243   7.511 -28.127  1.00 10.00      A   
ATOM   2715  N   ARG A 290      -2.140   5.749 -27.276  1.00 10.00      A   
ATOM   2716  HN  ARG A 290      -1.310   5.223 -27.267  1.00 10.00      A   
ATOM   2717  CA  ARG A 290      -3.240   5.360 -26.405  1.00 10.00      A   
ATOM   2718  CB  ARG A 290      -3.973   4.145 -26.981  1.00 10.00      A   
ATOM   2719  CG  ARG A 290      -3.108   2.909 -27.160  1.00 10.00      A   
ATOM   2720  CD  ARG A 290      -3.834   1.854 -27.977  1.00 10.00      A   
ATOM   2721  NE  ARG A 290      -2.980   0.704 -28.273  1.00 10.00      A   
ATOM   2722  HE  ARG A 290      -2.729   0.124 -27.523  1.00 10.00      A   
ATOM   2723  CZ  ARG A 290      -2.552   0.398 -29.497  1.00 10.00      A   
ATOM   2724  NH1 ARG A 290      -2.880   1.165 -30.535  1.00 10.00      A   
ATOM   2725 HH11 ARG A 290      -2.539   0.929 -31.492  1.00 10.00      A   
ATOM   2726 HH12 ARG A 290      -3.487   2.007 -30.400  1.00 10.00      A   
ATOM   2727  NH2 ARG A 290      -1.796  -0.680 -29.684  1.00 10.00      A   
ATOM   2728 HH21 ARG A 290      -1.456  -0.920 -30.639  1.00 10.00      A   
ATOM   2729 HH22 ARG A 290      -1.545  -1.296 -28.876  1.00 10.00      A   
ATOM   2730  C   ARG A 290      -2.755   5.072 -24.988  1.00 10.00      A   
ATOM   2731  O   ARG A 290      -3.460   4.440 -24.198  1.00 10.00      A   
ATOM   2732  N   LEU A 291      -1.558   5.544 -24.670  1.00 10.00      A   
ATOM   2733  HN  LEU A 291      -1.050   6.055 -25.337  1.00 10.00      A   
ATOM   2734  CA  LEU A 291      -0.976   5.329 -23.352  1.00 10.00      A   
ATOM   2735  CB  LEU A 291       0.537   5.144 -23.454  1.00 10.00      A   
ATOM   2736  CG  LEU A 291       1.030   3.848 -24.097  1.00 10.00      A   
ATOM   2737  CD1 LEU A 291       2.548   3.838 -24.152  1.00 10.00      A   
ATOM   2738  CD2 LEU A 291       0.511   2.634 -23.340  1.00 10.00      A   
ATOM   2739  C   LEU A 291      -1.274   6.485 -22.412  1.00 10.00      A   
ATOM   2740  O   LEU A 291      -1.065   7.647 -22.755  1.00 10.00      A   
ATOM   2741  N   THR A 292      -1.757   6.155 -21.227  1.00 10.00      A   
ATOM   2742  HN  THR A 292      -1.922   5.208 -21.022  1.00 10.00      A   
ATOM   2743  CA  THR A 292      -2.063   7.155 -20.223  1.00 10.00      A   
ATOM   2744  CB  THR A 292      -3.445   6.902 -19.592  1.00 10.00      A   
ATOM   2745  OG1 THR A 292      -3.758   5.502 -19.671  1.00 10.00      A   
ATOM   2746  HG1 THR A 292      -3.692   5.109 -18.790  1.00 10.00      A   
ATOM   2747  CG2 THR A 292      -4.518   7.697 -20.316  1.00 10.00      A   
ATOM   2748  C   THR A 292      -0.993   7.143 -19.133  1.00 10.00      A   
ATOM   2749  O   THR A 292      -0.737   8.159 -18.477  1.00 10.00      A   
ATOM   2750  N   THR A 293      -0.354   5.990 -18.964  1.00 10.00      A   
ATOM   2751  HN  THR A 293      -0.586   5.226 -19.538  1.00 10.00      A   
ATOM   2752  CA  THR A 293       0.690   5.829 -17.962  1.00 10.00      A   
ATOM   2753  CB  THR A 293       0.203   4.928 -16.810  1.00 10.00      A   
ATOM   2754  OG1 THR A 293      -1.195   5.171 -16.571  1.00 10.00      A   
ATOM   2755  HG1 THR A 293      -1.296   5.686 -15.764  1.00 10.00      A   
ATOM   2756  CG2 THR A 293       0.987   5.222 -15.538  1.00 10.00      A   
ATOM   2757  C   THR A 293       1.933   5.215 -18.601  1.00 10.00      A   
ATOM   2758  O   THR A 293       1.836   4.238 -19.344  1.00 10.00      A   
ATOM   2759  N   LEU A 294       3.092   5.799 -18.334  1.00 10.00      A   
ATOM   2760  HN  LEU A 294       3.113   6.586 -17.744  1.00 10.00      A   
ATOM   2761  CA  LEU A 294       4.337   5.299 -18.904  1.00 10.00      A   
ATOM   2762  CB  LEU A 294       4.669   6.074 -20.187  1.00 10.00      A   
ATOM   2763  CG  LEU A 294       5.901   5.620 -20.974  1.00 10.00      A   
ATOM   2764  CD1 LEU A 294       5.713   4.209 -21.515  1.00 10.00      A   
ATOM   2765  CD2 LEU A 294       6.184   6.594 -22.106  1.00 10.00      A   
ATOM   2766  C   LEU A 294       5.494   5.398 -17.911  1.00 10.00      A   
ATOM   2767  O   LEU A 294       5.692   6.437 -17.275  1.00 10.00      A   
ATOM   2768  N   ASN A 295       6.241   4.306 -17.777  1.00 10.00      A   
ATOM   2769  HN  ASN A 295       6.010   3.503 -18.299  1.00 10.00      A   
ATOM   2770  CA  ASN A 295       7.393   4.255 -16.878  1.00 10.00      A   
ATOM   2771  CB  ASN A 295       7.189   3.184 -15.798  1.00 10.00      A   
ATOM   2772  CG  ASN A 295       8.258   3.205 -14.714  1.00 10.00      A   
ATOM   2773  OD1 ASN A 295       9.335   3.773 -14.887  1.00 10.00      A   
ATOM   2774  ND2 ASN A 295       7.972   2.565 -13.590  1.00 10.00      A   
ATOM   2775 HD21 ASN A 295       7.101   2.115 -13.517  1.00 10.00      A   
ATOM   2776 HD22 ASN A 295       8.644   2.559 -12.877  1.00 10.00      A   
ATOM   2777  C   ASN A 295       8.662   3.953 -17.670  1.00 10.00      A   
ATOM   2778  O   ASN A 295       8.824   2.858 -18.209  1.00 10.00      A   
ATOM   2779  N   LEU A 296       9.552   4.931 -17.741  1.00 10.00      A   
ATOM   2780  HN  LEU A 296       9.359   5.784 -17.286  1.00 10.00      A   
ATOM   2781  CA  LEU A 296      10.810   4.785 -18.459  1.00 10.00      A   
ATOM   2782  CB  LEU A 296      10.849   5.729 -19.665  1.00 10.00      A   
ATOM   2783  CG  LEU A 296       9.805   5.493 -20.760  1.00 10.00      A   
ATOM   2784  CD1 LEU A 296       9.798   6.648 -21.753  1.00 10.00      A   
ATOM   2785  CD2 LEU A 296      10.068   4.177 -21.475  1.00 10.00      A   
ATOM   2786  C   LEU A 296      11.982   5.100 -17.538  1.00 10.00      A   
ATOM   2787  O   LEU A 296      13.077   5.427 -18.002  1.00 10.00      A   
ATOM   2788  N   SER A 297      11.760   4.987 -16.231  1.00 10.00      A   
ATOM   2789  HN  SER A 297      10.868   4.709 -15.914  1.00 10.00      A   
ATOM   2790  CA  SER A 297      12.800   5.278 -15.250  1.00 10.00      A   
ATOM   2791  CB  SER A 297      12.181   5.486 -13.868  1.00 10.00      A   
ATOM   2792  OG  SER A 297      11.115   6.420 -13.933  1.00 10.00      A   
ATOM   2793  HG  SER A 297      11.468   7.315 -13.897  1.00 10.00      A   
ATOM   2794  C   SER A 297      13.881   4.197 -15.201  1.00 10.00      A   
ATOM   2795  O   SER A 297      14.784   4.253 -14.369  1.00 10.00      A   
ATOM   2796  N   TYR A 298      13.785   3.216 -16.087  1.00 10.00      A   
ATOM   2797  HN  TYR A 298      13.032   3.208 -16.712  1.00 10.00      A   
ATOM   2798  CA  TYR A 298      14.764   2.141 -16.148  1.00 10.00      A   
ATOM   2799  CB  TYR A 298      14.086   0.786 -15.923  1.00 10.00      A   
ATOM   2800  CG  TYR A 298      13.284   0.696 -14.642  1.00 10.00      A   
ATOM   2801  CD1 TYR A 298      11.894   0.662 -14.667  1.00 10.00      A   
ATOM   2802  CD2 TYR A 298      13.918   0.643 -13.407  1.00 10.00      A   
ATOM   2803  CE1 TYR A 298      11.162   0.577 -13.499  1.00 10.00      A   
ATOM   2804  CE2 TYR A 298      13.192   0.558 -12.234  1.00 10.00      A   
ATOM   2805  CZ  TYR A 298      11.815   0.526 -12.286  1.00 10.00      A   
ATOM   2806  OH  TYR A 298      11.088   0.437 -11.123  1.00 10.00      A   
ATOM   2807  HH  TYR A 298      11.682   0.523 -10.368  1.00 10.00      A   
ATOM   2808  C   TYR A 298      15.478   2.155 -17.497  1.00 10.00      A   
ATOM   2809  O   TYR A 298      16.332   1.310 -17.776  1.00 10.00      A   
ATOM   2810  N   ALA A 299      15.129   3.131 -18.327  1.00 10.00      A   
ATOM   2811  HN  ALA A 299      14.466   3.794 -18.035  1.00 10.00      A   
ATOM   2812  CA  ALA A 299      15.719   3.260 -19.650  1.00 10.00      A   
ATOM   2813  CB  ALA A 299      14.632   3.431 -20.700  1.00 10.00      A   
ATOM   2814  C   ALA A 299      16.692   4.429 -19.696  1.00 10.00      A   
ATOM   2815  O   ALA A 299      16.287   5.593 -19.689  1.00 10.00      A   
ATOM   2816  N   THR A 300      17.975   4.115 -19.733  1.00 10.00      A   
ATOM   2817  HN  THR A 300      18.235   3.170 -19.722  1.00 10.00      A   
ATOM   2818  CA  THR A 300      19.018   5.125 -19.787  1.00 10.00      A   
ATOM   2819  CB  THR A 300      20.305   4.587 -19.140  1.00 10.00      A   
ATOM   2820  OG1 THR A 300      20.058   3.265 -18.632  1.00 10.00      A   
ATOM   2821  HG1 THR A 300      20.091   3.279 -17.663  1.00 10.00      A   
ATOM   2822  CG2 THR A 300      20.746   5.491 -18.000  1.00 10.00      A   
ATOM   2823  C   THR A 300      19.309   5.521 -21.236  1.00 10.00      A   
ATOM   2824  O   THR A 300      20.437   5.378 -21.721  1.00 10.00      A   
ATOM   2825  N   VAL A 301      18.283   6.008 -21.925  1.00 10.00      A   
ATOM   2826  HN  VAL A 301      17.414   6.109 -21.481  1.00 10.00      A   
ATOM   2827  CA  VAL A 301      18.414   6.414 -23.317  1.00 10.00      A   
ATOM   2828  CB  VAL A 301      17.188   5.996 -24.159  1.00 10.00      A   
ATOM   2829  CG1 VAL A 301      17.140   4.486 -24.329  1.00 10.00      A   
ATOM   2830  CG2 VAL A 301      15.899   6.502 -23.528  1.00 10.00      A   
ATOM   2831  C   VAL A 301      18.619   7.919 -23.432  1.00 10.00      A   
ATOM   2832  O   VAL A 301      18.502   8.647 -22.446  1.00 10.00      A   
ATOM   2833  N   GLN A 302      18.911   8.377 -24.641  1.00 10.00      A   
ATOM   2834  HN  GLN A 302      18.960   7.745 -25.389  1.00 10.00      A   
ATOM   2835  CA  GLN A 302      19.151   9.795 -24.890  1.00 10.00      A   
ATOM   2836  CB  GLN A 302      19.885  10.004 -26.221  1.00 10.00      A   
ATOM   2837  CG  GLN A 302      21.237   9.312 -26.335  1.00 10.00      A   
ATOM   2838  CD  GLN A 302      22.066   9.401 -25.068  1.00 10.00      A   
ATOM   2839  OE1 GLN A 302      22.792  10.373 -24.845  1.00 10.00      A   
ATOM   2840  NE2 GLN A 302      21.979   8.374 -24.236  1.00 10.00      A   
ATOM   2841 HE21 GLN A 302      21.392   7.624 -24.484  1.00 10.00      A   
ATOM   2842 HE22 GLN A 302      22.498   8.400 -23.403  1.00 10.00      A   
ATOM   2843  C   GLN A 302      17.853  10.596 -24.892  1.00 10.00      A   
ATOM   2844  O   GLN A 302      16.769  10.049 -25.121  1.00 10.00      A   
ATOM   2845  N   SER A 303      17.978  11.896 -24.651  1.00 10.00      A   
ATOM   2846  HN  SER A 303      18.872  12.267 -24.479  1.00 10.00      A   
ATOM   2847  CA  SER A 303      16.835  12.798 -24.631  1.00 10.00      A   
ATOM   2848  CB  SER A 303      17.301  14.217 -24.286  1.00 10.00      A   
ATOM   2849  OG  SER A 303      16.227  15.140 -24.325  1.00 10.00      A   
ATOM   2850  HG  SER A 303      15.955  15.351 -23.420  1.00 10.00      A   
ATOM   2851  C   SER A 303      16.126  12.794 -25.981  1.00 10.00      A   
ATOM   2852  O   SER A 303      14.900  12.723 -26.049  1.00 10.00      A   
ATOM   2853  N   TYR A 304      16.915  12.842 -27.050  1.00 10.00      A   
ATOM   2854  HN  TYR A 304      17.888  12.875 -26.917  1.00 10.00      A   
ATOM   2855  CA  TYR A 304      16.387  12.849 -28.407  1.00 10.00      A   
ATOM   2856  CB  TYR A 304      17.533  12.860 -29.424  1.00 10.00      A   
ATOM   2857  CG  TYR A 304      17.080  13.033 -30.857  1.00 10.00      A   
ATOM   2858  CD1 TYR A 304      16.744  14.287 -31.349  1.00 10.00      A   
ATOM   2859  CD2 TYR A 304      16.991  11.946 -31.718  1.00 10.00      A   
ATOM   2860  CE1 TYR A 304      16.334  14.454 -32.657  1.00 10.00      A   
ATOM   2861  CE2 TYR A 304      16.581  12.105 -33.028  1.00 10.00      A   
ATOM   2862  CZ  TYR A 304      16.254  13.362 -33.491  1.00 10.00      A   
ATOM   2863  OH  TYR A 304      15.850  13.529 -34.794  1.00 10.00      A   
ATOM   2864  HH  TYR A 304      15.177  12.868 -35.003  1.00 10.00      A   
ATOM   2865  C   TYR A 304      15.483  11.647 -28.650  1.00 10.00      A   
ATOM   2866  O   TYR A 304      14.412  11.773 -29.251  1.00 10.00      A   
ATOM   2867  N   ASP A 305      15.911  10.482 -28.169  1.00 10.00      A   
ATOM   2868  HN  ASP A 305      16.766  10.449 -27.690  1.00 10.00      A   
ATOM   2869  CA  ASP A 305      15.140   9.258 -28.336  1.00 10.00      A   
ATOM   2870  CB  ASP A 305      15.985   8.020 -28.032  1.00 10.00      A   
ATOM   2871  CG  ASP A 305      16.735   7.521 -29.251  1.00 10.00      A   
ATOM   2872  OD1 ASP A 305      16.157   6.730 -30.023  1.00 10.00      A   
ATOM   2873  OD2 ASP A 305      17.899   7.925 -29.456  1.00 10.00      A   
ATOM   2874  C   ASP A 305      13.883   9.280 -27.480  1.00 10.00      A   
ATOM   2875  O   ASP A 305      12.838   8.775 -27.886  1.00 10.00      A   
ATOM   2876  N   LEU A 306      13.990   9.870 -26.296  1.00 10.00      A   
ATOM   2877  HN  LEU A 306      14.855  10.240 -26.026  1.00 10.00      A   
ATOM   2878  CA  LEU A 306      12.858   9.977 -25.383  1.00 10.00      A   
ATOM   2879  CB  LEU A 306      13.309  10.531 -24.026  1.00 10.00      A   
ATOM   2880  CG  LEU A 306      13.975   9.536 -23.073  1.00 10.00      A   
ATOM   2881  CD1 LEU A 306      14.663  10.269 -21.931  1.00 10.00      A   
ATOM   2882  CD2 LEU A 306      12.952   8.548 -22.535  1.00 10.00      A   
ATOM   2883  C   LEU A 306      11.775  10.874 -25.972  1.00 10.00      A   
ATOM   2884  O   LEU A 306      10.590  10.531 -25.951  1.00 10.00      A   
ATOM   2885  N   VAL A 307      12.193  12.018 -26.511  1.00 10.00      A   
ATOM   2886  HN  VAL A 307      13.156  12.229 -26.501  1.00 10.00      A   
ATOM   2887  CA  VAL A 307      11.269  12.973 -27.110  1.00 10.00      A   
ATOM   2888  CB  VAL A 307      11.996  14.253 -27.583  1.00 10.00      A   
ATOM   2889  CG1 VAL A 307      11.023  15.231 -28.224  1.00 10.00      A   
ATOM   2890  CG2 VAL A 307      12.713  14.917 -26.420  1.00 10.00      A   
ATOM   2891  C   VAL A 307      10.494  12.345 -28.269  1.00 10.00      A   
ATOM   2892  O   VAL A 307       9.304  12.600 -28.433  1.00 10.00      A   
ATOM   2893  N   LYS A 308      11.169  11.506 -29.052  1.00 10.00      A   
ATOM   2894  HN  LYS A 308      12.118  11.337 -28.860  1.00 10.00      A   
ATOM   2895  CA  LYS A 308      10.537  10.839 -30.189  1.00 10.00      A   
ATOM   2896  CB  LYS A 308      11.532   9.928 -30.916  1.00 10.00      A   
ATOM   2897  CG  LYS A 308      12.605  10.660 -31.707  1.00 10.00      A   
ATOM   2898  CD  LYS A 308      13.450   9.693 -32.527  1.00 10.00      A   
ATOM   2899  CE  LYS A 308      14.112   8.647 -31.641  1.00 10.00      A   
ATOM   2900  NZ  LYS A 308      15.023   7.751 -32.401  1.00 10.00      A   
ATOM   2901  HZ1 LYS A 308      15.720   8.310 -32.933  1.00 10.00      A   
ATOM   2902  HZ2 LYS A 308      14.481   7.169 -33.071  1.00 10.00      A   
ATOM   2903  HZ3 LYS A 308      15.531   7.123 -31.745  1.00 10.00      A   
ATOM   2904  C   LYS A 308       9.321  10.033 -29.745  1.00 10.00      A   
ATOM   2905  O   LYS A 308       8.310   9.969 -30.443  1.00 10.00      A   
ATOM   2906  N   LEU A 309       9.422   9.432 -28.571  1.00 10.00      A   
ATOM   2907  HN  LEU A 309      10.252   9.527 -28.058  1.00 10.00      A   
ATOM   2908  CA  LEU A 309       8.341   8.638 -28.022  1.00 10.00      A   
ATOM   2909  CB  LEU A 309       8.890   7.699 -26.943  1.00 10.00      A   
ATOM   2910  CG  LEU A 309       8.050   6.464 -26.618  1.00 10.00      A   
ATOM   2911  CD1 LEU A 309       8.941   5.327 -26.148  1.00 10.00      A   
ATOM   2912  CD2 LEU A 309       7.003   6.788 -25.566  1.00 10.00      A   
ATOM   2913  C   LEU A 309       7.264   9.545 -27.434  1.00 10.00      A   
ATOM   2914  O   LEU A 309       6.068   9.334 -27.650  1.00 10.00      A   
ATOM   2915  N   LEU A 310       7.701  10.569 -26.706  1.00 10.00      A   
ATOM   2916  HN  LEU A 310       8.671  10.687 -26.584  1.00 10.00      A   
ATOM   2917  CA  LEU A 310       6.791  11.515 -26.070  1.00 10.00      A   
ATOM   2918  CB  LEU A 310       7.566  12.486 -25.174  1.00 10.00      A   
ATOM   2919  CG  LEU A 310       8.386  11.851 -24.045  1.00 10.00      A   
ATOM   2920  CD1 LEU A 310       9.107  12.923 -23.243  1.00 10.00      A   
ATOM   2921  CD2 LEU A 310       7.502  10.997 -23.142  1.00 10.00      A   
ATOM   2922  C   LEU A 310       5.955  12.282 -27.091  1.00 10.00      A   
ATOM   2923  O   LEU A 310       4.816  12.653 -26.811  1.00 10.00      A   
ATOM   2924  N   CYS A 311       6.519  12.509 -28.273  1.00 10.00      A   
ATOM   2925  HN  CYS A 311       7.437  12.194 -28.433  1.00 10.00      A   
ATOM   2926  CA  CYS A 311       5.818  13.226 -29.334  1.00 10.00      A   
ATOM   2927  CB  CYS A 311       6.747  13.492 -30.523  1.00 10.00      A   
ATOM   2928  SG  CYS A 311       7.997  14.766 -30.231  1.00 10.00      A   
ATOM   2929  HG  CYS A 311       8.001  15.037 -28.931  1.00 10.00      A   
ATOM   2930  C   CYS A 311       4.573  12.467 -29.793  1.00 10.00      A   
ATOM   2931  O   CYS A 311       3.651  13.054 -30.364  1.00 10.00      A   
ATOM   2932  N   GLN A 312       4.545  11.162 -29.547  1.00 10.00      A   
ATOM   2933  HN  GLN A 312       5.305  10.740 -29.085  1.00 10.00      A   
ATOM   2934  CA  GLN A 312       3.410  10.343 -29.941  1.00 10.00      A   
ATOM   2935  CB  GLN A 312       3.870   9.074 -30.659  1.00 10.00      A   
ATOM   2936  CG  GLN A 312       4.204   9.293 -32.123  1.00 10.00      A   
ATOM   2937  CD  GLN A 312       4.255   7.998 -32.910  1.00 10.00      A   
ATOM   2938  OE1 GLN A 312       5.317   7.394 -33.073  1.00 10.00      A   
ATOM   2939  NE2 GLN A 312       3.104   7.559 -33.401  1.00 10.00      A   
ATOM   2940 HE21 GLN A 312       2.297   8.090 -33.227  1.00 10.00      A   
ATOM   2941 HE22 GLN A 312       3.105   6.728 -33.919  1.00 10.00      A   
ATOM   2942  C   GLN A 312       2.522  10.000 -28.749  1.00 10.00      A   
ATOM   2943  O   GLN A 312       1.654   9.136 -28.845  1.00 10.00      A   
ATOM   2944  N   CYS A 313       2.729  10.691 -27.633  1.00 10.00      A   
ATOM   2945  HN  CYS A 313       3.420  11.387 -27.621  1.00 10.00      A   
ATOM   2946  CA  CYS A 313       1.939  10.455 -26.428  1.00 10.00      A   
ATOM   2947  CB  CYS A 313       2.845  10.058 -25.254  1.00 10.00      A   
ATOM   2948  SG  CYS A 313       3.938   8.652 -25.576  1.00 10.00      A   
ATOM   2949  HG  CYS A 313       4.774   8.992 -26.549  1.00 10.00      A   
ATOM   2950  C   CYS A 313       1.115  11.696 -26.062  1.00 10.00      A   
ATOM   2951  O   CYS A 313       1.500  12.474 -25.187  1.00 10.00      A   
ATOM   2952  N   PRO A 314      -0.032  11.904 -26.735  1.00 10.00      A   
ATOM   2953  CA  PRO A 314      -0.893  13.051 -26.470  1.00 10.00      A   
ATOM   2954  CB  PRO A 314      -1.681  13.186 -27.774  1.00 10.00      A   
ATOM   2955  CG  PRO A 314      -1.788  11.793 -28.300  1.00 10.00      A   
ATOM   2956  CD  PRO A 314      -0.570  11.050 -27.814  1.00 10.00      A   
ATOM   2957  C   PRO A 314      -1.839  12.809 -25.292  1.00 10.00      A   
ATOM   2958  O   PRO A 314      -2.319  13.749 -24.669  1.00 10.00      A   
ATOM   2959  N   LYS A 315      -2.092  11.543 -24.979  1.00 10.00      A   
ATOM   2960  HN  LYS A 315      -1.663  10.830 -25.493  1.00 10.00      A   
ATOM   2961  CA  LYS A 315      -2.991  11.191 -23.883  1.00 10.00      A   
ATOM   2962  CB  LYS A 315      -3.931  10.059 -24.302  1.00 10.00      A   
ATOM   2963  CG  LYS A 315      -5.358  10.494 -24.594  1.00 10.00      A   
ATOM   2964  CD  LYS A 315      -6.300   9.303 -24.526  1.00 10.00      A   
ATOM   2965  CE  LYS A 315      -7.749   9.712 -24.714  1.00 10.00      A   
ATOM   2966  NZ  LYS A 315      -8.084   9.936 -26.145  1.00 10.00      A   
ATOM   2967  HZ1 LYS A 315      -7.809   9.111 -26.715  1.00 10.00      A   
ATOM   2968  HZ2 LYS A 315      -7.585  10.772 -26.508  1.00 10.00      A   
ATOM   2969  HZ3 LYS A 315      -9.105  10.087 -26.252  1.00 10.00      A   
ATOM   2970  C   LYS A 315      -2.215  10.781 -22.632  1.00 10.00      A   
ATOM   2971  O   LYS A 315      -2.758  10.142 -21.727  1.00 10.00      A   
ATOM   2972  N   LEU A 316      -0.948  11.156 -22.590  1.00 10.00      A   
ATOM   2973  HN  LEU A 316      -0.580  11.668 -23.337  1.00 10.00      A   
ATOM   2974  CA  LEU A 316      -0.090  10.829 -21.460  1.00 10.00      A   
ATOM   2975  CB  LEU A 316       1.375  11.072 -21.821  1.00 10.00      A   
ATOM   2976  CG  LEU A 316       2.416  10.550 -20.832  1.00 10.00      A   
ATOM   2977  CD1 LEU A 316       2.251   9.053 -20.617  1.00 10.00      A   
ATOM   2978  CD2 LEU A 316       3.816  10.869 -21.326  1.00 10.00      A   
ATOM   2979  C   LEU A 316      -0.489  11.630 -20.225  1.00 10.00      A   
ATOM   2980  O   LEU A 316      -0.443  12.858 -20.227  1.00 10.00      A   
ATOM   2981  N   GLN A 317      -0.893  10.922 -19.174  1.00 10.00      A   
ATOM   2982  HN  GLN A 317      -0.917   9.942 -19.238  1.00 10.00      A   
ATOM   2983  CA  GLN A 317      -1.317  11.562 -17.934  1.00 10.00      A   
ATOM   2984  CB  GLN A 317      -2.645  10.974 -17.458  1.00 10.00      A   
ATOM   2985  CG  GLN A 317      -3.811  11.231 -18.396  1.00 10.00      A   
ATOM   2986  CD  GLN A 317      -5.107  10.637 -17.886  1.00 10.00      A   
ATOM   2987  OE1 GLN A 317      -5.109   9.607 -17.206  1.00 10.00      A   
ATOM   2988  NE2 GLN A 317      -6.218  11.287 -18.193  1.00 10.00      A   
ATOM   2989 HE21 GLN A 317      -6.140  12.112 -18.737  1.00 10.00      A   
ATOM   2990 HE22 GLN A 317      -7.071  10.924 -17.873  1.00 10.00      A   
ATOM   2991  C   GLN A 317      -0.265  11.421 -16.838  1.00 10.00      A   
ATOM   2992  O   GLN A 317       0.052  12.385 -16.145  1.00 10.00      A   
ATOM   2993  N   ARG A 318       0.257  10.218 -16.668  1.00 10.00      A   
ATOM   2994  HN  ARG A 318      -0.044   9.477 -17.240  1.00 10.00      A   
ATOM   2995  CA  ARG A 318       1.272   9.970 -15.652  1.00 10.00      A   
ATOM   2996  CB  ARG A 318       0.766   8.973 -14.601  1.00 10.00      A   
ATOM   2997  CG  ARG A 318       1.726   8.764 -13.436  1.00 10.00      A   
ATOM   2998  CD  ARG A 318       1.301   7.603 -12.546  1.00 10.00      A   
ATOM   2999  NE  ARG A 318       0.261   7.975 -11.581  1.00 10.00      A   
ATOM   3000  HE  ARG A 318      -0.576   8.352 -11.941  1.00 10.00      A   
ATOM   3001  CZ  ARG A 318       0.382   7.840 -10.253  1.00 10.00      A   
ATOM   3002  NH1 ARG A 318       1.497   7.346  -9.723  1.00 10.00      A   
ATOM   3003 HH11 ARG A 318       1.583   7.242  -8.687  1.00 10.00      A   
ATOM   3004 HH12 ARG A 318       2.291   7.070 -10.338  1.00 10.00      A   
ATOM   3005  NH2 ARG A 318      -0.619   8.187  -9.458  1.00 10.00      A   
ATOM   3006 HH21 ARG A 318      -1.502   8.568  -9.862  1.00 10.00      A   
ATOM   3007 HH22 ARG A 318      -0.527   8.091  -8.422  1.00 10.00      A   
ATOM   3008  C   ARG A 318       2.548   9.453 -16.300  1.00 10.00      A   
ATOM   3009  O   ARG A 318       2.562   8.363 -16.878  1.00 10.00      A   
ATOM   3010  N   LEU A 319       3.611  10.236 -16.207  1.00 10.00      A   
ATOM   3011  HN  LEU A 319       3.538  11.095 -15.731  1.00 10.00      A   
ATOM   3012  CA  LEU A 319       4.881   9.857 -16.800  1.00 10.00      A   
ATOM   3013  CB  LEU A 319       5.266  10.826 -17.922  1.00 10.00      A   
ATOM   3014  CG  LEU A 319       6.613  10.568 -18.603  1.00 10.00      A   
ATOM   3015  CD1 LEU A 319       6.577   9.275 -19.402  1.00 10.00      A   
ATOM   3016  CD2 LEU A 319       7.010  11.738 -19.484  1.00 10.00      A   
ATOM   3017  C   LEU A 319       6.000   9.782 -15.769  1.00 10.00      A   
ATOM   3018  O   LEU A 319       6.254  10.738 -15.030  1.00 10.00      A   
ATOM   3019  N   TRP A 320       6.648   8.634 -15.722  1.00 10.00      A   
ATOM   3020  HN  TRP A 320       6.364   7.908 -16.322  1.00 10.00      A   
ATOM   3021  CA  TRP A 320       7.766   8.403 -14.822  1.00 10.00      A   
ATOM   3022  CB  TRP A 320       7.517   7.152 -13.963  1.00 10.00      A   
ATOM   3023  CG  TRP A 320       6.496   7.324 -12.874  1.00 10.00      A   
ATOM   3024  CD1 TRP A 320       5.610   8.354 -12.722  1.00 10.00      A   
ATOM   3025  CD2 TRP A 320       6.253   6.424 -11.785  1.00 10.00      A   
ATOM   3026  NE1 TRP A 320       4.839   8.152 -11.604  1.00 10.00      A   
ATOM   3027  HE1 TRP A 320       4.125   8.761 -11.278  1.00 10.00      A   
ATOM   3028  CE2 TRP A 320       5.214   6.974 -11.012  1.00 10.00      A   
ATOM   3029  CE3 TRP A 320       6.818   5.207 -11.389  1.00 10.00      A   
ATOM   3030  CZ2 TRP A 320       4.727   6.348  -9.866  1.00 10.00      A   
ATOM   3031  CZ3 TRP A 320       6.332   4.586 -10.254  1.00 10.00      A   
ATOM   3032  CH2 TRP A 320       5.297   5.157  -9.507  1.00 10.00      A   
ATOM   3033  C   TRP A 320       9.013   8.204 -15.668  1.00 10.00      A   
ATOM   3034  O   TRP A 320       9.125   7.210 -16.384  1.00 10.00      A   
ATOM   3035  N   VAL A 321       9.939   9.150 -15.615  1.00 10.00      A   
ATOM   3036  HN  VAL A 321       9.809   9.922 -15.016  1.00 10.00      A   
ATOM   3037  CA  VAL A 321      11.155   9.060 -16.417  1.00 10.00      A   
ATOM   3038  CB  VAL A 321      11.081   9.957 -17.673  1.00 10.00      A   
ATOM   3039  CG1 VAL A 321      10.261   9.290 -18.765  1.00 10.00      A   
ATOM   3040  CG2 VAL A 321      10.516  11.332 -17.328  1.00 10.00      A   
ATOM   3041  C   VAL A 321      12.398   9.439 -15.622  1.00 10.00      A   
ATOM   3042  O   VAL A 321      12.351   9.617 -14.403  1.00 10.00      A   
ATOM   3043  N   LEU A 322      13.511   9.552 -16.327  1.00 10.00      A   
ATOM   3044  HN  LEU A 322      13.483   9.377 -17.295  1.00 10.00      A   
ATOM   3045  CA  LEU A 322      14.774   9.928 -15.715  1.00 10.00      A   
ATOM   3046  CB  LEU A 322      15.902   9.003 -16.182  1.00 10.00      A   
ATOM   3047  CG  LEU A 322      15.837   7.550 -15.706  1.00 10.00      A   
ATOM   3048  CD1 LEU A 322      16.913   6.721 -16.388  1.00 10.00      A   
ATOM   3049  CD2 LEU A 322      15.977   7.470 -14.192  1.00 10.00      A   
ATOM   3050  C   LEU A 322      15.115  11.371 -16.064  1.00 10.00      A   
ATOM   3051  O   LEU A 322      14.456  11.988 -16.902  1.00 10.00      A   
ATOM   3052  N   ASP A 323      16.157  11.893 -15.430  1.00 10.00      A   
ATOM   3053  HN  ASP A 323      16.642  11.341 -14.776  1.00 10.00      A   
ATOM   3054  CA  ASP A 323      16.602  13.265 -15.661  1.00 10.00      A   
ATOM   3055  CB  ASP A 323      17.492  13.766 -14.515  1.00 10.00      A   
ATOM   3056  CG  ASP A 323      18.810  13.022 -14.371  1.00 10.00      A   
ATOM   3057  OD1 ASP A 323      18.891  11.842 -14.778  1.00 10.00      A   
ATOM   3058  OD2 ASP A 323      19.767  13.611 -13.823  1.00 10.00      A   
ATOM   3059  C   ASP A 323      17.300  13.407 -17.005  1.00 10.00      A   
ATOM   3060  O   ASP A 323      17.617  14.513 -17.438  1.00 10.00      A   
ATOM   3061  N   TYR A 324      17.489  12.278 -17.679  1.00 10.00      A   
ATOM   3062  HN  TYR A 324      17.194  11.437 -17.277  1.00 10.00      A   
ATOM   3063  CA  TYR A 324      18.132  12.257 -18.989  1.00 10.00      A   
ATOM   3064  CB  TYR A 324      18.444  10.823 -19.412  1.00 10.00      A   
ATOM   3065  CG  TYR A 324      19.855  10.643 -19.920  1.00 10.00      A   
ATOM   3066  CD1 TYR A 324      20.824  10.040 -19.129  1.00 10.00      A   
ATOM   3067  CD2 TYR A 324      20.219  11.082 -21.186  1.00 10.00      A   
ATOM   3068  CE1 TYR A 324      22.117   9.879 -19.588  1.00 10.00      A   
ATOM   3069  CE2 TYR A 324      21.510  10.924 -21.652  1.00 10.00      A   
ATOM   3070  CZ  TYR A 324      22.454  10.324 -20.850  1.00 10.00      A   
ATOM   3071  OH  TYR A 324      23.740  10.163 -21.310  1.00 10.00      A   
ATOM   3072  HH  TYR A 324      23.979   9.225 -21.273  1.00 10.00      A   
ATOM   3073  C   TYR A 324      17.262  12.941 -20.044  1.00 10.00      A   
ATOM   3074  O   TYR A 324      17.706  13.194 -21.164  1.00 10.00      A   
ATOM   3075  N   ILE A 325      16.017  13.229 -19.681  1.00 10.00      A   
ATOM   3076  HN  ILE A 325      15.713  12.982 -18.780  1.00 10.00      A   
ATOM   3077  CA  ILE A 325      15.089  13.895 -20.584  1.00 10.00      A   
ATOM   3078  CB  ILE A 325      13.645  13.878 -20.026  1.00 10.00      A   
ATOM   3079  CG1 ILE A 325      12.651  14.460 -21.034  1.00 10.00      A   
ATOM   3080  CG2 ILE A 325      13.550  14.601 -18.689  1.00 10.00      A   
ATOM   3081  CD1 ILE A 325      12.588  13.700 -22.341  1.00 10.00      A   
ATOM   3082  C   ILE A 325      15.543  15.334 -20.859  1.00 10.00      A   
ATOM   3083  O   ILE A 325      15.307  15.874 -21.942  1.00 10.00      A   
ATOM   3084  N   GLU A 326      16.216  15.928 -19.868  1.00 10.00      A   
ATOM   3085  HN  GLU A 326      16.372  15.425 -19.041  1.00 10.00      A   
ATOM   3086  CA  GLU A 326      16.741  17.293 -19.967  1.00 10.00      A   
ATOM   3087  CB  GLU A 326      17.790  17.397 -21.083  1.00 10.00      A   
ATOM   3088  CG  GLU A 326      18.934  16.398 -20.939  1.00 10.00      A   
ATOM   3089  CD  GLU A 326      19.987  16.533 -22.021  1.00 10.00      A   
ATOM   3090  OE1 GLU A 326      19.631  16.496 -23.217  1.00 10.00      A   
ATOM   3091  OE2 GLU A 326      21.179  16.680 -21.682  1.00 10.00      A   
ATOM   3092  C   GLU A 326      15.634  18.344 -20.114  1.00 10.00      A   
ATOM   3093  O   GLU A 326      14.457  18.008 -20.281  1.00 10.00      A   
ATOM   3094  N   ASP A 327      16.019  19.616 -20.053  1.00 10.00      A   
ATOM   3095  HN  ASP A 327      16.975  19.823 -19.939  1.00 10.00      A   
ATOM   3096  CA  ASP A 327      15.060  20.719 -20.158  1.00 10.00      A   
ATOM   3097  CB  ASP A 327      15.750  22.073 -19.965  1.00 10.00      A   
ATOM   3098  CG  ASP A 327      16.319  22.271 -18.573  1.00 10.00      A   
ATOM   3099  OD1 ASP A 327      15.541  22.356 -17.604  1.00 10.00      A   
ATOM   3100  OD2 ASP A 327      17.556  22.358 -18.441  1.00 10.00      A   
ATOM   3101  C   ASP A 327      14.339  20.711 -21.501  1.00 10.00      A   
ATOM   3102  O   ASP A 327      13.115  20.830 -21.560  1.00 10.00      A   
ATOM   3103  N   ALA A 328      15.110  20.564 -22.574  1.00 10.00      A   
ATOM   3104  HN  ALA A 328      16.078  20.468 -22.452  1.00 10.00      A   
ATOM   3105  CA  ALA A 328      14.563  20.553 -23.925  1.00 10.00      A   
ATOM   3106  CB  ALA A 328      15.679  20.397 -24.947  1.00 10.00      A   
ATOM   3107  C   ALA A 328      13.519  19.453 -24.094  1.00 10.00      A   
ATOM   3108  O   ALA A 328      12.494  19.658 -24.742  1.00 10.00      A   
ATOM   3109  N   GLY A 329      13.775  18.295 -23.496  1.00 10.00      A   
ATOM   3110  HN  GLY A 329      14.601  18.189 -22.979  1.00 10.00      A   
ATOM   3111  CA  GLY A 329      12.839  17.194 -23.593  1.00 10.00      A   
ATOM   3112  C   GLY A 329      11.532  17.510 -22.899  1.00 10.00      A   
ATOM   3113  O   GLY A 329      10.455  17.255 -23.439  1.00 10.00      A   
ATOM   3114  N   LEU A 330      11.631  18.088 -21.706  1.00 10.00      A   
ATOM   3115  HN  LEU A 330      12.525  18.273 -21.337  1.00 10.00      A   
ATOM   3116  CA  LEU A 330      10.455  18.455 -20.927  1.00 10.00      A   
ATOM   3117  CB  LEU A 330      10.853  18.862 -19.506  1.00 10.00      A   
ATOM   3118  CG  LEU A 330      11.450  17.757 -18.630  1.00 10.00      A   
ATOM   3119  CD1 LEU A 330      11.874  18.318 -17.282  1.00 10.00      A   
ATOM   3120  CD2 LEU A 330      10.462  16.613 -18.451  1.00 10.00      A   
ATOM   3121  C   LEU A 330       9.684  19.582 -21.609  1.00 10.00      A   
ATOM   3122  O   LEU A 330       8.458  19.641 -21.533  1.00 10.00      A   
ATOM   3123  N   GLU A 331      10.414  20.458 -22.290  1.00 10.00      A   
ATOM   3124  HN  GLU A 331      11.390  20.350 -22.311  1.00 10.00      A   
ATOM   3125  CA  GLU A 331       9.810  21.584 -22.998  1.00 10.00      A   
ATOM   3126  CB  GLU A 331      10.896  22.473 -23.613  1.00 10.00      A   
ATOM   3127  CG  GLU A 331      10.428  23.880 -23.955  1.00 10.00      A   
ATOM   3128  CD  GLU A 331      11.545  24.749 -24.500  1.00 10.00      A   
ATOM   3129  OE1 GLU A 331      11.771  24.734 -25.728  1.00 10.00      A   
ATOM   3130  OE2 GLU A 331      12.197  25.459 -23.709  1.00 10.00      A   
ATOM   3131  C   GLU A 331       8.850  21.091 -24.080  1.00 10.00      A   
ATOM   3132  O   GLU A 331       7.705  21.536 -24.157  1.00 10.00      A   
ATOM   3133  N   VAL A 332       9.317  20.152 -24.898  1.00 10.00      A   
ATOM   3134  HN  VAL A 332      10.235  19.827 -24.779  1.00 10.00      A   
ATOM   3135  CA  VAL A 332       8.496  19.591 -25.968  1.00 10.00      A   
ATOM   3136  CB  VAL A 332       9.339  18.757 -26.961  1.00 10.00      A   
ATOM   3137  CG1 VAL A 332       8.525  18.394 -28.195  1.00 10.00      A   
ATOM   3138  CG2 VAL A 332      10.597  19.511 -27.363  1.00 10.00      A   
ATOM   3139  C   VAL A 332       7.383  18.723 -25.381  1.00 10.00      A   
ATOM   3140  O   VAL A 332       6.290  18.621 -25.947  1.00 10.00      A   
ATOM   3141  N   LEU A 333       7.665  18.108 -24.236  1.00 10.00      A   
ATOM   3142  HN  LEU A 333       8.555  18.233 -23.835  1.00 10.00      A   
ATOM   3143  CA  LEU A 333       6.702  17.254 -23.555  1.00 10.00      A   
ATOM   3144  CB  LEU A 333       7.345  16.639 -22.306  1.00 10.00      A   
ATOM   3145  CG  LEU A 333       6.417  15.867 -21.365  1.00 10.00      A   
ATOM   3146  CD1 LEU A 333       6.050  14.514 -21.953  1.00 10.00      A   
ATOM   3147  CD2 LEU A 333       7.058  15.709 -19.996  1.00 10.00      A   
ATOM   3148  C   LEU A 333       5.457  18.045 -23.164  1.00 10.00      A   
ATOM   3149  O   LEU A 333       4.331  17.601 -23.392  1.00 10.00      A   
ATOM   3150  N   ALA A 334       5.671  19.229 -22.598  1.00 10.00      A   
ATOM   3151  HN  ALA A 334       6.597  19.526 -22.453  1.00 10.00      A   
ATOM   3152  CA  ALA A 334       4.579  20.093 -22.165  1.00 10.00      A   
ATOM   3153  CB  ALA A 334       5.129  21.286 -21.402  1.00 10.00      A   
ATOM   3154  C   ALA A 334       3.722  20.555 -23.340  1.00 10.00      A   
ATOM   3155  O   ALA A 334       2.548  20.896 -23.175  1.00 10.00      A   
ATOM   3156  N   SER A 335       4.308  20.562 -24.524  1.00 10.00      A   
ATOM   3157  HN  SER A 335       5.248  20.292 -24.595  1.00 10.00      A   
ATOM   3158  CA  SER A 335       3.596  20.975 -25.721  1.00 10.00      A   
ATOM   3159  CB  SER A 335       4.588  21.495 -26.762  1.00 10.00      A   
ATOM   3160  OG  SER A 335       5.557  22.338 -26.161  1.00 10.00      A   
ATOM   3161  HG  SER A 335       5.508  23.217 -26.559  1.00 10.00      A   
ATOM   3162  C   SER A 335       2.791  19.817 -26.304  1.00 10.00      A   
ATOM   3163  O   SER A 335       1.895  20.020 -27.123  1.00 10.00      A   
ATOM   3164  N   THR A 336       3.107  18.600 -25.874  1.00 10.00      A   
ATOM   3165  HN  THR A 336       3.816  18.497 -25.201  1.00 10.00      A   
ATOM   3166  CA  THR A 336       2.418  17.414 -26.372  1.00 10.00      A   
ATOM   3167  CB  THR A 336       3.419  16.295 -26.722  1.00 10.00      A   
ATOM   3168  OG1 THR A 336       4.485  16.848 -27.504  1.00 10.00      A   
ATOM   3169  HG1 THR A 336       4.742  17.699 -27.126  1.00 10.00      A   
ATOM   3170  CG2 THR A 336       2.740  15.187 -27.514  1.00 10.00      A   
ATOM   3171  C   THR A 336       1.386  16.880 -25.374  1.00 10.00      A   
ATOM   3172  O   THR A 336       0.205  16.748 -25.696  1.00 10.00      A   
ATOM   3173  N   CYS A 337       1.839  16.575 -24.168  1.00 10.00      A   
ATOM   3174  HN  CYS A 337       2.789  16.723 -23.961  1.00 10.00      A   
ATOM   3175  CA  CYS A 337       0.965  16.038 -23.137  1.00 10.00      A   
ATOM   3176  CB  CYS A 337       1.763  15.140 -22.194  1.00 10.00      A   
ATOM   3177  SG  CYS A 337       2.891  14.015 -23.046  1.00 10.00      A   
ATOM   3178  HG  CYS A 337       2.226  13.445 -24.042  1.00 10.00      A   
ATOM   3179  C   CYS A 337       0.280  17.155 -22.361  1.00 10.00      A   
ATOM   3180  O   CYS A 337       0.783  17.622 -21.340  1.00 10.00      A   
ATOM   3181  N   LYS A 338      -0.868  17.587 -22.862  1.00 10.00      A   
ATOM   3182  HN  LYS A 338      -1.212  17.182 -23.688  1.00 10.00      A   
ATOM   3183  CA  LYS A 338      -1.625  18.650 -22.222  1.00 10.00      A   
ATOM   3184  CB  LYS A 338      -2.518  19.367 -23.233  1.00 10.00      A   
ATOM   3185  CG  LYS A 338      -1.757  20.288 -24.172  1.00 10.00      A   
ATOM   3186  CD  LYS A 338      -0.958  21.314 -23.391  1.00 10.00      A   
ATOM   3187  CE  LYS A 338      -0.249  22.292 -24.309  1.00 10.00      A   
ATOM   3188  NZ  LYS A 338       0.704  23.143 -23.556  1.00 10.00      A   
ATOM   3189  HZ1 LYS A 338       0.342  23.321 -22.596  1.00 10.00      A   
ATOM   3190  HZ2 LYS A 338       0.831  24.058 -24.036  1.00 10.00      A   
ATOM   3191  HZ3 LYS A 338       1.628  22.669 -23.487  1.00 10.00      A   
ATOM   3192  C   LYS A 338      -2.447  18.119 -21.056  1.00 10.00      A   
ATOM   3193  O   LYS A 338      -2.822  18.869 -20.155  1.00 10.00      A   
ATOM   3194  N   ASP A 339      -2.710  16.819 -21.069  1.00 10.00      A   
ATOM   3195  HN  ASP A 339      -2.382  16.272 -21.811  1.00 10.00      A   
ATOM   3196  CA  ASP A 339      -3.482  16.185 -20.004  1.00 10.00      A   
ATOM   3197  CB  ASP A 339      -4.439  15.130 -20.572  1.00 10.00      A   
ATOM   3198  CG  ASP A 339      -5.569  14.782 -19.615  1.00 10.00      A   
ATOM   3199  OD1 ASP A 339      -6.043  15.682 -18.890  1.00 10.00      A   
ATOM   3200  OD2 ASP A 339      -5.994  13.608 -19.582  1.00 10.00      A   
ATOM   3201  C   ASP A 339      -2.552  15.563 -18.968  1.00 10.00      A   
ATOM   3202  O   ASP A 339      -2.975  14.764 -18.131  1.00 10.00      A   
ATOM   3203  N   LEU A 340      -1.279  15.940 -19.031  1.00 10.00      A   
ATOM   3204  HN  LEU A 340      -1.006  16.575 -19.723  1.00 10.00      A   
ATOM   3205  CA  LEU A 340      -0.283  15.435 -18.096  1.00 10.00      A   
ATOM   3206  CB  LEU A 340       1.117  15.917 -18.485  1.00 10.00      A   
ATOM   3207  CG  LEU A 340       2.292  15.252 -17.760  1.00 10.00      A   
ATOM   3208  CD1 LEU A 340       2.426  13.795 -18.174  1.00 10.00      A   
ATOM   3209  CD2 LEU A 340       3.582  16.008 -18.031  1.00 10.00      A   
ATOM   3210  C   LEU A 340      -0.626  15.892 -16.684  1.00 10.00      A   
ATOM   3211  O   LEU A 340      -0.712  17.092 -16.412  1.00 10.00      A   
ATOM   3212  N   ARG A 341      -0.832  14.928 -15.802  1.00 10.00      A   
ATOM   3213  HN  ARG A 341      -0.728  13.992 -16.089  1.00 10.00      A   
ATOM   3214  CA  ARG A 341      -1.195  15.208 -14.423  1.00 10.00      A   
ATOM   3215  CB  ARG A 341      -2.286  14.235 -13.958  1.00 10.00      A   
ATOM   3216  CG  ARG A 341      -3.340  13.917 -15.003  1.00 10.00      A   
ATOM   3217  CD  ARG A 341      -4.368  15.026 -15.105  1.00 10.00      A   
ATOM   3218  NE  ARG A 341      -5.350  14.766 -16.156  1.00 10.00      A   
ATOM   3219  HE  ARG A 341      -5.062  14.921 -17.088  1.00 10.00      A   
ATOM   3220  CZ  ARG A 341      -6.591  14.335 -15.933  1.00 10.00      A   
ATOM   3221  NH1 ARG A 341      -7.019  14.107 -14.691  1.00 10.00      A   
ATOM   3222 HH11 ARG A 341      -7.994  13.771 -14.524  1.00 10.00      A   
ATOM   3223 HH12 ARG A 341      -6.382  14.261 -13.876  1.00 10.00      A   
ATOM   3224  NH2 ARG A 341      -7.404  14.134 -16.959  1.00 10.00      A   
ATOM   3225 HH21 ARG A 341      -7.065  14.315 -17.936  1.00 10.00      A   
ATOM   3226 HH22 ARG A 341      -8.380  13.802 -16.805  1.00 10.00      A   
ATOM   3227  C   ARG A 341       0.001  15.059 -13.504  1.00 10.00      A   
ATOM   3228  O   ARG A 341       0.216  15.880 -12.611  1.00 10.00      A   
ATOM   3229  N   GLU A 342       0.781  14.010 -13.728  1.00 10.00      A   
ATOM   3230  HN  GLU A 342       0.584  13.415 -14.484  1.00 10.00      A   
ATOM   3231  CA  GLU A 342       1.928  13.732 -12.891  1.00 10.00      A   
ATOM   3232  CB  GLU A 342       1.637  12.518 -12.011  1.00 10.00      A   
ATOM   3233  CG  GLU A 342       2.687  12.264 -10.951  1.00 10.00      A   
ATOM   3234  CD  GLU A 342       2.464  10.974 -10.202  1.00 10.00      A   
ATOM   3235  OE1 GLU A 342       1.736  10.987  -9.188  1.00 10.00      A   
ATOM   3236  OE2 GLU A 342       3.045   9.944 -10.607  1.00 10.00      A   
ATOM   3237  C   GLU A 342       3.194  13.493 -13.705  1.00 10.00      A   
ATOM   3238  O   GLU A 342       3.181  12.784 -14.713  1.00 10.00      A   
ATOM   3239  N   LEU A 343       4.285  14.093 -13.252  1.00 10.00      A   
ATOM   3240  HN  LEU A 343       4.218  14.660 -12.450  1.00 10.00      A   
ATOM   3241  CA  LEU A 343       5.575  13.946 -13.905  1.00 10.00      A   
ATOM   3242  CB  LEU A 343       5.885  15.183 -14.746  1.00 10.00      A   
ATOM   3243  CG  LEU A 343       7.237  15.192 -15.464  1.00 10.00      A   
ATOM   3244  CD1 LEU A 343       7.312  14.067 -16.485  1.00 10.00      A   
ATOM   3245  CD2 LEU A 343       7.476  16.538 -16.129  1.00 10.00      A   
ATOM   3246  C   LEU A 343       6.668  13.727 -12.863  1.00 10.00      A   
ATOM   3247  O   LEU A 343       7.060  14.656 -12.152  1.00 10.00      A   
ATOM   3248  N   ARG A 344       7.153  12.494 -12.768  1.00 10.00      A   
ATOM   3249  HN  ARG A 344       6.805  11.795 -13.365  1.00 10.00      A   
ATOM   3250  CA  ARG A 344       8.199  12.152 -11.812  1.00 10.00      A   
ATOM   3251  CB  ARG A 344       7.804  10.924 -10.984  1.00 10.00      A   
ATOM   3252  CG  ARG A 344       6.568  11.140 -10.121  1.00 10.00      A   
ATOM   3253  CD  ARG A 344       6.314   9.981  -9.163  1.00 10.00      A   
ATOM   3254  NE  ARG A 344       4.922   9.966  -8.719  1.00 10.00      A   
ATOM   3255  HE  ARG A 344       4.239  10.200  -9.396  1.00 10.00      A   
ATOM   3256  CZ  ARG A 344       4.505   9.645  -7.493  1.00 10.00      A   
ATOM   3257  NH1 ARG A 344       5.365   9.255  -6.561  1.00 10.00      A   
ATOM   3258 HH11 ARG A 344       6.383   9.208  -6.772  1.00 10.00      A   
ATOM   3259 HH12 ARG A 344       5.019   8.994  -5.606  1.00 10.00      A   
ATOM   3260  NH2 ARG A 344       3.217   9.744  -7.201  1.00 10.00      A   
ATOM   3261 HH21 ARG A 344       2.537  10.086  -7.925  1.00 10.00      A   
ATOM   3262 HH22 ARG A 344       2.868   9.496  -6.242  1.00 10.00      A   
ATOM   3263  C   ARG A 344       9.523  11.917 -12.529  1.00 10.00      A   
ATOM   3264  O   ARG A 344       9.642  11.008 -13.348  1.00 10.00      A   
ATOM   3265  N   VAL A 345      10.506  12.758 -12.234  1.00 10.00      A   
ATOM   3266  HN  VAL A 345      10.346  13.477 -11.583  1.00 10.00      A   
ATOM   3267  CA  VAL A 345      11.818  12.652 -12.849  1.00 10.00      A   
ATOM   3268  CB  VAL A 345      12.264  14.016 -13.419  1.00 10.00      A   
ATOM   3269  CG1 VAL A 345      13.727  13.997 -13.833  1.00 10.00      A   
ATOM   3270  CG2 VAL A 345      11.384  14.409 -14.595  1.00 10.00      A   
ATOM   3271  C   VAL A 345      12.846  12.143 -11.842  1.00 10.00      A   
ATOM   3272  O   VAL A 345      13.093  12.779 -10.818  1.00 10.00      A   
ATOM   3273  N   PHE A 346      13.426  10.987 -12.133  1.00 10.00      A   
ATOM   3274  HN  PHE A 346      13.176  10.526 -12.965  1.00 10.00      A   
ATOM   3275  CA  PHE A 346      14.427  10.381 -11.264  1.00 10.00      A   
ATOM   3276  CB  PHE A 346      14.182   8.871 -11.144  1.00 10.00      A   
ATOM   3277  CG  PHE A 346      12.837   8.504 -10.566  1.00 10.00      A   
ATOM   3278  CD1 PHE A 346      11.726   8.362 -11.384  1.00 10.00      A   
ATOM   3279  CD2 PHE A 346      12.685   8.303  -9.205  1.00 10.00      A   
ATOM   3280  CE1 PHE A 346      10.493   8.027 -10.855  1.00 10.00      A   
ATOM   3281  CE2 PHE A 346      11.455   7.966  -8.671  1.00 10.00      A   
ATOM   3282  CZ  PHE A 346      10.356   7.829  -9.497  1.00 10.00      A   
ATOM   3283  C   PHE A 346      15.830  10.642 -11.814  1.00 10.00      A   
ATOM   3284  O   PHE A 346      16.030  10.651 -13.026  1.00 10.00      A   
ATOM   3285  N   PRO A 347      16.821  10.856 -10.934  1.00 10.00      A   
ATOM   3286  CA  PRO A 347      18.201  11.116 -11.352  1.00 10.00      A   
ATOM   3287  CB  PRO A 347      18.846  11.681 -10.085  1.00 10.00      A   
ATOM   3288  CG  PRO A 347      18.080  11.064  -8.964  1.00 10.00      A   
ATOM   3289  CD  PRO A 347      16.676  10.851  -9.467  1.00 10.00      A   
ATOM   3290  C   PRO A 347      18.911   9.838 -11.787  1.00 10.00      A   
ATOM   3291  O   PRO A 347      18.905   8.833 -11.070  1.00 10.00      A   
ATOM   3292  N   SER A 348      19.512   9.877 -12.966  1.00 10.00      A   
ATOM   3293  HN  SER A 348      19.466  10.706 -13.500  1.00 10.00      A   
ATOM   3294  CA  SER A 348      20.227   8.724 -13.500  1.00 10.00      A   
ATOM   3295  CB  SER A 348      20.617   8.965 -14.960  1.00 10.00      A   
ATOM   3296  OG  SER A 348      21.005  10.315 -15.170  1.00 10.00      A   
ATOM   3297  HG  SER A 348      20.216  10.886 -15.143  1.00 10.00      A   
ATOM   3298  C   SER A 348      21.455   8.392 -12.653  1.00 10.00      A   
ATOM   3299  O   SER A 348      21.629   7.254 -12.212  1.00 10.00      A   
ATOM   3300  N   GLU A 349      22.287   9.402 -12.419  1.00 10.00      A   
ATOM   3301  HN  GLU A 349      22.075  10.284 -12.795  1.00 10.00      A   
ATOM   3302  CA  GLU A 349      23.501   9.250 -11.627  1.00 10.00      A   
ATOM   3303  CB  GLU A 349      24.726   9.543 -12.500  1.00 10.00      A   
ATOM   3304  CG  GLU A 349      24.778   8.755 -13.799  1.00 10.00      A   
ATOM   3305  CD  GLU A 349      25.436   7.403 -13.635  1.00 10.00      A   
ATOM   3306  OE1 GLU A 349      26.562   7.219 -14.144  1.00 10.00      A   
ATOM   3307  OE2 GLU A 349      24.838   6.514 -12.994  1.00 10.00      A   
ATOM   3308  C   GLU A 349      23.478  10.225 -10.452  1.00 10.00      A   
ATOM   3309  O   GLU A 349      24.102  11.281 -10.507  1.00 10.00      A   
ATOM   3310  N   PRO A 350      22.763   9.890  -9.370  1.00 10.00      A   
ATOM   3311  CA  PRO A 350      22.656  10.757  -8.194  1.00 10.00      A   
ATOM   3312  CB  PRO A 350      21.380  10.249  -7.529  1.00 10.00      A   
ATOM   3313  CG  PRO A 350      21.347   8.794  -7.854  1.00 10.00      A   
ATOM   3314  CD  PRO A 350      21.992   8.641  -9.206  1.00 10.00      A   
ATOM   3315  C   PRO A 350      23.839  10.611  -7.236  1.00 10.00      A   
ATOM   3316  O   PRO A 350      23.738  10.940  -6.058  1.00 10.00      A   
ATOM   3317  N   PHE A 351      24.959  10.120  -7.744  1.00 10.00      A   
ATOM   3318  HN  PHE A 351      24.986   9.879  -8.691  1.00 10.00      A   
ATOM   3319  CA  PHE A 351      26.148   9.925  -6.923  1.00 10.00      A   
ATOM   3320  CB  PHE A 351      26.756   8.547  -7.198  1.00 10.00      A   
ATOM   3321  CG  PHE A 351      25.736   7.445  -7.274  1.00 10.00      A   
ATOM   3322  CD1 PHE A 351      25.456   6.823  -8.479  1.00 10.00      A   
ATOM   3323  CD2 PHE A 351      25.052   7.037  -6.140  1.00 10.00      A   
ATOM   3324  CE1 PHE A 351      24.516   5.814  -8.555  1.00 10.00      A   
ATOM   3325  CE2 PHE A 351      24.111   6.028  -6.208  1.00 10.00      A   
ATOM   3326  CZ  PHE A 351      23.843   5.416  -7.417  1.00 10.00      A   
ATOM   3327  C   PHE A 351      27.169  11.021  -7.186  1.00 10.00      A   
ATOM   3328  O   PHE A 351      27.968  11.362  -6.315  1.00 10.00      A   
ATOM   3329  N   VAL A 352      27.127  11.577  -8.387  1.00 10.00      A   
ATOM   3330  HN  VAL A 352      26.452  11.272  -9.030  1.00 10.00      A   
ATOM   3331  CA  VAL A 352      28.044  12.637  -8.775  1.00 10.00      A   
ATOM   3332  CB  VAL A 352      28.446  12.507 -10.260  1.00 10.00      A   
ATOM   3333  CG1 VAL A 352      29.608  13.431 -10.587  1.00 10.00      A   
ATOM   3334  CG2 VAL A 352      28.789  11.064 -10.605  1.00 10.00      A   
ATOM   3335  C   VAL A 352      27.380  13.992  -8.561  1.00 10.00      A   
ATOM   3336  O   VAL A 352      26.197  14.159  -8.867  1.00 10.00      A   
ATOM   3337  N   MET A 353      28.136  14.951  -8.035  1.00 10.00      A   
ATOM   3338  HN  MET A 353      29.077  14.761  -7.817  1.00 10.00      A   
ATOM   3339  CA  MET A 353      27.609  16.284  -7.785  1.00 10.00      A   
ATOM   3340  CB  MET A 353      28.615  17.116  -6.978  1.00 10.00      A   
ATOM   3341  CG  MET A 353      28.184  18.555  -6.745  1.00 10.00      A   
ATOM   3342  SD  MET A 353      29.527  19.603  -6.148  1.00 10.00      A   
ATOM   3343  CE  MET A 353      28.658  21.156  -5.928  1.00 10.00      A   
ATOM   3344  C   MET A 353      27.281  16.987  -9.101  1.00 10.00      A   
ATOM   3345  O   MET A 353      26.156  17.443  -9.308  1.00 10.00      A   
ATOM   3346  N   GLU A 354      28.263  17.042  -9.994  1.00 10.00      A   
ATOM   3347  HN  GLU A 354      29.124  16.628  -9.780  1.00 10.00      A   
ATOM   3348  CA  GLU A 354      28.094  17.690 -11.286  1.00 10.00      A   
ATOM   3349  CB  GLU A 354      29.425  17.760 -12.036  1.00 10.00      A   
ATOM   3350  CG  GLU A 354      30.348  18.865 -11.551  1.00 10.00      A   
ATOM   3351  CD  GLU A 354      29.806  20.250 -11.837  1.00 10.00      A   
ATOM   3352  OE1 GLU A 354      29.706  20.621 -13.024  1.00 10.00      A   
ATOM   3353  OE2 GLU A 354      29.499  20.985 -10.874  1.00 10.00      A   
ATOM   3354  C   GLU A 354      27.051  16.986 -12.141  1.00 10.00      A   
ATOM   3355  O   GLU A 354      27.120  15.772 -12.346  1.00 10.00      A   
ATOM   3356  N   PRO A 355      26.062  17.747 -12.635  1.00 10.00      A   
ATOM   3357  CA  PRO A 355      24.996  17.213 -13.486  1.00 10.00      A   
ATOM   3358  CB  PRO A 355      24.135  18.443 -13.803  1.00 10.00      A   
ATOM   3359  CG  PRO A 355      24.462  19.421 -12.725  1.00 10.00      A   
ATOM   3360  CD  PRO A 355      25.904  19.189 -12.392  1.00 10.00      A   
ATOM   3361  C   PRO A 355      25.562  16.624 -14.769  1.00 10.00      A   
ATOM   3362  O   PRO A 355      26.343  17.269 -15.468  1.00 10.00      A   
ATOM   3363  N   ASN A 356      25.172  15.395 -15.062  1.00 10.00      A   
ATOM   3364  HN  ASN A 356      24.553  14.935 -14.456  1.00 10.00      A   
ATOM   3365  CA  ASN A 356      25.641  14.700 -16.252  1.00 10.00      A   
ATOM   3366  CB  ASN A 356      25.574  13.179 -16.047  1.00 10.00      A   
ATOM   3367  CG  ASN A 356      24.180  12.669 -15.707  1.00 10.00      A   
ATOM   3368  OD1 ASN A 356      23.383  13.360 -15.066  1.00 10.00      A   
ATOM   3369  ND2 ASN A 356      23.881  11.450 -16.128  1.00 10.00      A   
ATOM   3370 HD21 ASN A 356      24.568  10.952 -16.625  1.00 10.00      A   
ATOM   3371 HD22 ASN A 356      22.989  11.092 -15.924  1.00 10.00      A   
ATOM   3372  C   ASN A 356      24.850  15.106 -17.492  1.00 10.00      A   
ATOM   3373  O   ASN A 356      25.362  15.067 -18.611  1.00 10.00      A   
ATOM   3374  N   VAL A 357      23.607  15.499 -17.282  1.00 10.00      A   
ATOM   3375  HN  VAL A 357      23.262  15.515 -16.367  1.00 10.00      A   
ATOM   3376  CA  VAL A 357      22.738  15.908 -18.376  1.00 10.00      A   
ATOM   3377  CB  VAL A 357      21.443  15.076 -18.405  1.00 10.00      A   
ATOM   3378  CG1 VAL A 357      21.734  13.661 -18.876  1.00 10.00      A   
ATOM   3379  CG2 VAL A 357      20.793  15.061 -17.030  1.00 10.00      A   
ATOM   3380  C   VAL A 357      22.381  17.385 -18.267  1.00 10.00      A   
ATOM   3381  O   VAL A 357      22.625  18.020 -17.239  1.00 10.00      A   
ATOM   3382  N   ALA A 358      21.800  17.929 -19.324  1.00 10.00      A   
ATOM   3383  HN  ALA A 358      21.627  17.373 -20.122  1.00 10.00      A   
ATOM   3384  CA  ALA A 358      21.407  19.329 -19.339  1.00 10.00      A   
ATOM   3385  CB  ALA A 358      21.510  19.900 -20.748  1.00 10.00      A   
ATOM   3386  C   ALA A 358      20.000  19.504 -18.773  1.00 10.00      A   
ATOM   3387  O   ALA A 358      19.067  19.885 -19.485  1.00 10.00      A   
ATOM   3388  N   LEU A 359      19.849  19.192 -17.493  1.00 10.00      A   
ATOM   3389  HN  LEU A 359      20.624  18.868 -16.987  1.00 10.00      A   
ATOM   3390  CA  LEU A 359      18.570  19.318 -16.820  1.00 10.00      A   
ATOM   3391  CB  LEU A 359      18.126  17.966 -16.253  1.00 10.00      A   
ATOM   3392  CG  LEU A 359      16.762  17.943 -15.555  1.00 10.00      A   
ATOM   3393  CD1 LEU A 359      15.746  17.170 -16.381  1.00 10.00      A   
ATOM   3394  CD2 LEU A 359      16.876  17.365 -14.151  1.00 10.00      A   
ATOM   3395  C   LEU A 359      18.667  20.352 -15.708  1.00 10.00      A   
ATOM   3396  O   LEU A 359      19.302  20.112 -14.676  1.00 10.00      A   
ATOM   3397  N   THR A 360      18.076  21.510 -15.938  1.00 10.00      A   
ATOM   3398  HN  THR A 360      17.620  21.656 -16.804  1.00 10.00      A   
ATOM   3399  CA  THR A 360      18.086  22.578 -14.957  1.00 10.00      A   
ATOM   3400  CB  THR A 360      18.564  23.906 -15.579  1.00 10.00      A   
ATOM   3401  OG1 THR A 360      17.678  24.302 -16.636  1.00 10.00      A   
ATOM   3402  HG1 THR A 360      17.510  23.540 -17.219  1.00 10.00      A   
ATOM   3403  CG2 THR A 360      19.973  23.760 -16.132  1.00 10.00      A   
ATOM   3404  C   THR A 360      16.696  22.754 -14.351  1.00 10.00      A   
ATOM   3405  O   THR A 360      15.900  21.811 -14.322  1.00 10.00      A   
ATOM   3406  N   GLU A 361      16.406  23.950 -13.865  1.00 10.00      A   
ATOM   3407  HN  GLU A 361      17.087  24.664 -13.893  1.00 10.00      A   
ATOM   3408  CA  GLU A 361      15.115  24.235 -13.269  1.00 10.00      A   
ATOM   3409  CB  GLU A 361      15.266  25.303 -12.178  1.00 10.00      A   
ATOM   3410  CG  GLU A 361      15.557  26.707 -12.704  1.00 10.00      A   
ATOM   3411  CD  GLU A 361      17.036  27.030 -12.793  1.00 10.00      A   
ATOM   3412  OE1 GLU A 361      17.396  28.216 -12.625  1.00 10.00      A   
ATOM   3413  OE2 GLU A 361      17.843  26.109 -13.033  1.00 10.00      A   
ATOM   3414  C   GLU A 361      14.116  24.707 -14.326  1.00 10.00      A   
ATOM   3415  O   GLU A 361      12.935  24.899 -14.032  1.00 10.00      A   
ATOM   3416  N   GLN A 362      14.594  24.877 -15.558  1.00 10.00      A   
ATOM   3417  HN  GLN A 362      15.538  24.672 -15.739  1.00 10.00      A   
ATOM   3418  CA  GLN A 362      13.754  25.342 -16.650  1.00 10.00      A   
ATOM   3419  CB  GLN A 362      14.604  25.657 -17.887  1.00 10.00      A   
ATOM   3420  CG  GLN A 362      13.836  26.280 -19.045  1.00 10.00      A   
ATOM   3421  CD  GLN A 362      12.982  27.463 -18.618  1.00 10.00      A   
ATOM   3422  OE1 GLN A 362      13.473  28.584 -18.486  1.00 10.00      A   
ATOM   3423  NE2 GLN A 362      11.696  27.224 -18.421  1.00 10.00      A   
ATOM   3424 HE21 GLN A 362      11.368  26.304 -18.565  1.00 10.00      A   
ATOM   3425 HE22 GLN A 362      11.122  27.965 -18.141  1.00 10.00      A   
ATOM   3426  C   GLN A 362      12.655  24.337 -16.986  1.00 10.00      A   
ATOM   3427  O   GLN A 362      11.500  24.719 -17.186  1.00 10.00      A   
ATOM   3428  N   GLY A 363      13.021  23.059 -17.034  1.00 10.00      A   
ATOM   3429  HN  GLY A 363      13.971  22.824 -16.878  1.00 10.00      A   
ATOM   3430  CA  GLY A 363      12.067  22.008 -17.348  1.00 10.00      A   
ATOM   3431  C   GLY A 363      10.780  22.094 -16.546  1.00 10.00      A   
ATOM   3432  O   GLY A 363       9.689  22.047 -17.113  1.00 10.00      A   
ATOM   3433  N   LEU A 364      10.906  22.245 -15.231  1.00 10.00      A   
ATOM   3434  HN  LEU A 364      11.802  22.308 -14.845  1.00 10.00      A   
ATOM   3435  CA  LEU A 364       9.746  22.331 -14.349  1.00 10.00      A   
ATOM   3436  CB  LEU A 364      10.187  22.435 -12.885  1.00 10.00      A   
ATOM   3437  CG  LEU A 364       9.518  21.471 -11.898  1.00 10.00      A   
ATOM   3438  CD1 LEU A 364      10.045  21.701 -10.494  1.00 10.00      A   
ATOM   3439  CD2 LEU A 364       8.005  21.626 -11.924  1.00 10.00      A   
ATOM   3440  C   LEU A 364       8.856  23.517 -14.720  1.00 10.00      A   
ATOM   3441  O   LEU A 364       7.627  23.412 -14.709  1.00 10.00      A   
ATOM   3442  N   VAL A 365       9.481  24.638 -15.058  1.00 10.00      A   
ATOM   3443  HN  VAL A 365      10.461  24.654 -15.063  1.00 10.00      A   
ATOM   3444  CA  VAL A 365       8.747  25.841 -15.434  1.00 10.00      A   
ATOM   3445  CB  VAL A 365       9.678  27.068 -15.546  1.00 10.00      A   
ATOM   3446  CG1 VAL A 365       8.878  28.332 -15.819  1.00 10.00      A   
ATOM   3447  CG2 VAL A 365      10.514  27.223 -14.284  1.00 10.00      A   
ATOM   3448  C   VAL A 365       8.013  25.633 -16.758  1.00 10.00      A   
ATOM   3449  O   VAL A 365       6.847  26.000 -16.904  1.00 10.00      A   
ATOM   3450  N   SER A 366       8.700  25.037 -17.716  1.00 10.00      A   
ATOM   3451  HN  SER A 366       9.630  24.768 -17.541  1.00 10.00      A   
ATOM   3452  CA  SER A 366       8.117  24.777 -19.021  1.00 10.00      A   
ATOM   3453  CB  SER A 366       9.187  24.265 -19.980  1.00 10.00      A   
ATOM   3454  OG  SER A 366      10.337  25.095 -19.930  1.00 10.00      A   
ATOM   3455  HG  SER A 366      10.176  25.893 -20.444  1.00 10.00      A   
ATOM   3456  C   SER A 366       6.957  23.790 -18.917  1.00 10.00      A   
ATOM   3457  O   SER A 366       5.955  23.916 -19.619  1.00 10.00      A   
ATOM   3458  N   VAL A 367       7.092  22.821 -18.021  1.00 10.00      A   
ATOM   3459  HN  VAL A 367       7.915  22.780 -17.481  1.00 10.00      A   
ATOM   3460  CA  VAL A 367       6.056  21.817 -17.818  1.00 10.00      A   
ATOM   3461  CB  VAL A 367       6.568  20.621 -16.984  1.00 10.00      A   
ATOM   3462  CG1 VAL A 367       5.421  19.724 -16.545  1.00 10.00      A   
ATOM   3463  CG2 VAL A 367       7.584  19.820 -17.783  1.00 10.00      A   
ATOM   3464  C   VAL A 367       4.816  22.424 -17.166  1.00 10.00      A   
ATOM   3465  O   VAL A 367       3.692  22.155 -17.587  1.00 10.00      A   
ATOM   3466  N   SER A 368       5.023  23.258 -16.153  1.00 10.00      A   
ATOM   3467  HN  SER A 368       5.944  23.460 -15.875  1.00 10.00      A   
ATOM   3468  CA  SER A 368       3.909  23.885 -15.453  1.00 10.00      A   
ATOM   3469  CB  SER A 368       4.375  24.559 -14.162  1.00 10.00      A   
ATOM   3470  OG  SER A 368       5.623  25.197 -14.343  1.00 10.00      A   
ATOM   3471  HG  SER A 368       6.335  24.552 -14.240  1.00 10.00      A   
ATOM   3472  C   SER A 368       3.160  24.865 -16.351  1.00 10.00      A   
ATOM   3473  O   SER A 368       1.937  25.004 -16.257  1.00 10.00      A   
ATOM   3474  N   MET A 369       3.901  25.541 -17.220  1.00 10.00      A   
ATOM   3475  HN  MET A 369       4.874  25.406 -17.222  1.00 10.00      A   
ATOM   3476  CA  MET A 369       3.313  26.496 -18.153  1.00 10.00      A   
ATOM   3477  CB  MET A 369       4.392  27.418 -18.729  1.00 10.00      A   
ATOM   3478  CG  MET A 369       4.846  28.522 -17.793  1.00 10.00      A   
ATOM   3479  SD  MET A 369       6.098  29.587 -18.538  1.00 10.00      A   
ATOM   3480  CE  MET A 369       6.223  30.865 -17.292  1.00 10.00      A   
ATOM   3481  C   MET A 369       2.617  25.771 -19.299  1.00 10.00      A   
ATOM   3482  O   MET A 369       1.665  26.280 -19.892  1.00 10.00      A   
ATOM   3483  N   GLY A 370       3.103  24.580 -19.614  1.00 10.00      A   
ATOM   3484  HN  GLY A 370       3.869  24.227 -19.117  1.00 10.00      A   
ATOM   3485  CA  GLY A 370       2.530  23.809 -20.690  1.00 10.00      A   
ATOM   3486  C   GLY A 370       1.340  22.973 -20.269  1.00 10.00      A   
ATOM   3487  O   GLY A 370       0.245  23.133 -20.811  1.00 10.00      A   
ATOM   3488  N   CYS A 371       1.544  22.088 -19.307  1.00 10.00      A   
ATOM   3489  HN  CYS A 371       2.432  22.028 -18.887  1.00 10.00      A   
ATOM   3490  CA  CYS A 371       0.485  21.212 -18.838  1.00 10.00      A   
ATOM   3491  CB  CYS A 371       1.089  19.907 -18.323  1.00 10.00      A   
ATOM   3492  SG  CYS A 371       2.395  19.245 -19.382  1.00 10.00      A   
ATOM   3493  HG  CYS A 371       1.831  18.411 -20.250  1.00 10.00      A   
ATOM   3494  C   CYS A 371      -0.360  21.876 -17.755  1.00 10.00      A   
ATOM   3495  O   CYS A 371       0.125  22.157 -16.658  1.00 10.00      A   
ATOM   3496  N   PRO A 372      -1.642  22.144 -18.047  1.00 10.00      A   
ATOM   3497  CA  PRO A 372      -2.557  22.769 -17.089  1.00 10.00      A   
ATOM   3498  CB  PRO A 372      -3.657  23.333 -17.990  1.00 10.00      A   
ATOM   3499  CG  PRO A 372      -3.708  22.385 -19.138  1.00 10.00      A   
ATOM   3500  CD  PRO A 372      -2.299  21.881 -19.342  1.00 10.00      A   
ATOM   3501  C   PRO A 372      -3.147  21.745 -16.119  1.00 10.00      A   
ATOM   3502  O   PRO A 372      -3.763  22.103 -15.116  1.00 10.00      A   
ATOM   3503  N   LYS A 373      -2.946  20.468 -16.419  1.00 10.00      A   
ATOM   3504  HN  LYS A 373      -2.427  20.245 -17.219  1.00 10.00      A   
ATOM   3505  CA  LYS A 373      -3.469  19.390 -15.587  1.00 10.00      A   
ATOM   3506  CB  LYS A 373      -3.896  18.208 -16.461  1.00 10.00      A   
ATOM   3507  CG  LYS A 373      -4.936  18.533 -17.523  1.00 10.00      A   
ATOM   3508  CD  LYS A 373      -6.291  18.838 -16.908  1.00 10.00      A   
ATOM   3509  CE  LYS A 373      -7.385  18.854 -17.967  1.00 10.00      A   
ATOM   3510  NZ  LYS A 373      -7.863  17.484 -18.302  1.00 10.00      A   
ATOM   3511  HZ1 LYS A 373      -8.310  17.045 -17.468  1.00 10.00      A   
ATOM   3512  HZ2 LYS A 373      -7.063  16.881 -18.607  1.00 10.00      A   
ATOM   3513  HZ3 LYS A 373      -8.561  17.525 -19.069  1.00 10.00      A   
ATOM   3514  C   LYS A 373      -2.429  18.919 -14.576  1.00 10.00      A   
ATOM   3515  O   LYS A 373      -2.693  18.024 -13.767  1.00 10.00      A   
ATOM   3516  N   LEU A 374      -1.251  19.527 -14.625  1.00 10.00      A   
ATOM   3517  HN  LEU A 374      -1.115  20.244 -15.277  1.00 10.00      A   
ATOM   3518  CA  LEU A 374      -0.158  19.165 -13.732  1.00 10.00      A   
ATOM   3519  CB  LEU A 374       1.122  19.895 -14.151  1.00 10.00      A   
ATOM   3520  CG  LEU A 374       2.450  19.153 -13.947  1.00 10.00      A   
ATOM   3521  CD1 LEU A 374       2.823  19.071 -12.474  1.00 10.00      A   
ATOM   3522  CD2 LEU A 374       2.407  17.769 -14.573  1.00 10.00      A   
ATOM   3523  C   LEU A 374      -0.507  19.485 -12.283  1.00 10.00      A   
ATOM   3524  O   LEU A 374      -0.773  20.638 -11.940  1.00 10.00      A   
ATOM   3525  N   GLU A 375      -0.531  18.457 -11.447  1.00 10.00      A   
ATOM   3526  HN  GLU A 375      -0.342  17.556 -11.794  1.00 10.00      A   
ATOM   3527  CA  GLU A 375      -0.847  18.628 -10.033  1.00 10.00      A   
ATOM   3528  CB  GLU A 375      -2.302  18.252  -9.761  1.00 10.00      A   
ATOM   3529  CG  GLU A 375      -2.628  16.799 -10.046  1.00 10.00      A   
ATOM   3530  CD  GLU A 375      -3.931  16.372  -9.409  1.00 10.00      A   
ATOM   3531  OE1 GLU A 375      -4.070  16.526  -8.179  1.00 10.00      A   
ATOM   3532  OE2 GLU A 375      -4.816  15.868 -10.134  1.00 10.00      A   
ATOM   3533  C   GLU A 375       0.082  17.797  -9.151  1.00 10.00      A   
ATOM   3534  O   GLU A 375       0.123  17.974  -7.931  1.00 10.00      A   
ATOM   3535  N   SER A 376       0.806  16.879  -9.772  1.00 10.00      A   
ATOM   3536  HN  SER A 376       0.713  16.767 -10.740  1.00 10.00      A   
ATOM   3537  CA  SER A 376       1.739  16.026  -9.060  1.00 10.00      A   
ATOM   3538  CB  SER A 376       1.173  14.607  -8.962  1.00 10.00      A   
ATOM   3539  OG  SER A 376       1.858  13.839  -7.989  1.00 10.00      A   
ATOM   3540  HG  SER A 376       1.560  12.922  -8.041  1.00 10.00      A   
ATOM   3541  C   SER A 376       3.076  16.032  -9.791  1.00 10.00      A   
ATOM   3542  O   SER A 376       3.146  15.734 -10.989  1.00 10.00      A   
ATOM   3543  N   VAL A 377       4.136  16.387  -9.085  1.00 10.00      A   
ATOM   3544  HN  VAL A 377       4.033  16.617  -8.134  1.00 10.00      A   
ATOM   3545  CA  VAL A 377       5.448  16.449  -9.701  1.00 10.00      A   
ATOM   3546  CB  VAL A 377       5.704  17.853 -10.308  1.00 10.00      A   
ATOM   3547  CG1 VAL A 377       5.722  18.927  -9.231  1.00 10.00      A   
ATOM   3548  CG2 VAL A 377       6.981  17.887 -11.138  1.00 10.00      A   
ATOM   3549  C   VAL A 377       6.576  16.078  -8.740  1.00 10.00      A   
ATOM   3550  O   VAL A 377       6.536  16.394  -7.550  1.00 10.00      A   
ATOM   3551  N   LEU A 378       7.563  15.384  -9.282  1.00 10.00      A   
ATOM   3552  HN  LEU A 378       7.496  15.140 -10.230  1.00 10.00      A   
ATOM   3553  CA  LEU A 378       8.746  14.975  -8.540  1.00 10.00      A   
ATOM   3554  CB  LEU A 378       8.752  13.457  -8.322  1.00 10.00      A   
ATOM   3555  CG  LEU A 378      10.004  12.869  -7.661  1.00 10.00      A   
ATOM   3556  CD1 LEU A 378       9.915  12.951  -6.146  1.00 10.00      A   
ATOM   3557  CD2 LEU A 378      10.231  11.436  -8.112  1.00 10.00      A   
ATOM   3558  C   LEU A 378       9.963  15.394  -9.354  1.00 10.00      A   
ATOM   3559  O   LEU A 378      10.099  14.995 -10.514  1.00 10.00      A   
ATOM   3560  N   TYR A 379      10.832  16.205  -8.770  1.00 10.00      A   
ATOM   3561  HN  TYR A 379      10.687  16.480  -7.836  1.00 10.00      A   
ATOM   3562  CA  TYR A 379      11.999  16.692  -9.496  1.00 10.00      A   
ATOM   3563  CB  TYR A 379      11.787  18.162  -9.868  1.00 10.00      A   
ATOM   3564  CG  TYR A 379      12.405  18.586 -11.184  1.00 10.00      A   
ATOM   3565  CD1 TYR A 379      12.356  17.759 -12.300  1.00 10.00      A   
ATOM   3566  CD2 TYR A 379      13.018  19.825 -11.316  1.00 10.00      A   
ATOM   3567  CE1 TYR A 379      12.900  18.153 -13.506  1.00 10.00      A   
ATOM   3568  CE2 TYR A 379      13.569  20.228 -12.519  1.00 10.00      A   
ATOM   3569  CZ  TYR A 379      13.508  19.389 -13.613  1.00 10.00      A   
ATOM   3570  OH  TYR A 379      14.045  19.786 -14.822  1.00 10.00      A   
ATOM   3571  HH  TYR A 379      14.777  20.403 -14.672  1.00 10.00      A   
ATOM   3572  C   TYR A 379      13.293  16.536  -8.705  1.00 10.00      A   
ATOM   3573  O   TYR A 379      13.374  16.925  -7.538  1.00 10.00      A   
ATOM   3574  N   PHE A 380      14.301  15.964  -9.352  1.00 10.00      A   
ATOM   3575  HN  PHE A 380      14.165  15.663 -10.275  1.00 10.00      A   
ATOM   3576  CA  PHE A 380      15.607  15.767  -8.738  1.00 10.00      A   
ATOM   3577  CB  PHE A 380      15.944  14.277  -8.658  1.00 10.00      A   
ATOM   3578  CG  PHE A 380      15.368  13.559  -7.470  1.00 10.00      A   
ATOM   3579  CD1 PHE A 380      14.031  13.194  -7.439  1.00 10.00      A   
ATOM   3580  CD2 PHE A 380      16.173  13.233  -6.390  1.00 10.00      A   
ATOM   3581  CE1 PHE A 380      13.509  12.518  -6.353  1.00 10.00      A   
ATOM   3582  CE2 PHE A 380      15.656  12.560  -5.301  1.00 10.00      A   
ATOM   3583  CZ  PHE A 380      14.323  12.201  -5.281  1.00 10.00      A   
ATOM   3584  C   PHE A 380      16.673  16.484  -9.561  1.00 10.00      A   
ATOM   3585  O   PHE A 380      17.178  15.948 -10.552  1.00 10.00      A   
ATOM   3586  N   CYS A 381      17.002  17.700  -9.163  1.00 10.00      A   
ATOM   3587  HN  CYS A 381      16.572  18.080  -8.366  1.00 10.00      A   
ATOM   3588  CA  CYS A 381      17.991  18.488  -9.881  1.00 10.00      A   
ATOM   3589  CB  CYS A 381      17.311  19.688 -10.547  1.00 10.00      A   
ATOM   3590  SG  CYS A 381      16.182  20.597  -9.465  1.00 10.00      A   
ATOM   3591  HG  CYS A 381      16.605  21.856  -9.407  1.00 10.00      A   
ATOM   3592  C   CYS A 381      19.114  18.959  -8.960  1.00 10.00      A   
ATOM   3593  O   CYS A 381      19.068  18.749  -7.748  1.00 10.00      A   
ATOM   3594  N   ARG A 382      20.120  19.595  -9.545  1.00 10.00      A   
ATOM   3595  HN  ARG A 382      20.109  19.708 -10.520  1.00 10.00      A   
ATOM   3596  CA  ARG A 382      21.253  20.109  -8.786  1.00 10.00      A   
ATOM   3597  CB  ARG A 382      22.572  19.708  -9.443  1.00 10.00      A   
ATOM   3598  CG  ARG A 382      23.035  18.305  -9.108  1.00 10.00      A   
ATOM   3599  CD  ARG A 382      22.711  17.330 -10.223  1.00 10.00      A   
ATOM   3600  NE  ARG A 382      23.558  16.145 -10.155  1.00 10.00      A   
ATOM   3601  HE  ARG A 382      24.413  16.235  -9.668  1.00 10.00      A   
ATOM   3602  CZ  ARG A 382      23.255  14.976 -10.712  1.00 10.00      A   
ATOM   3603  NH1 ARG A 382      22.125  14.826 -11.390  1.00 10.00      A   
ATOM   3604 HH11 ARG A 382      21.465  15.625 -11.489  1.00 10.00      A   
ATOM   3605 HH12 ARG A 382      21.889  13.909 -11.828  1.00 10.00      A   
ATOM   3606  NH2 ARG A 382      24.082  13.955 -10.576  1.00 10.00      A   
ATOM   3607 HH21 ARG A 382      23.858  13.027 -11.012  1.00 10.00      A   
ATOM   3608 HH22 ARG A 382      24.965  14.067 -10.024  1.00 10.00      A   
ATOM   3609  C   ARG A 382      21.196  21.622  -8.660  1.00 10.00      A   
ATOM   3610  O   ARG A 382      22.146  22.247  -8.188  1.00 10.00      A   
ATOM   3611  N   GLN A 383      20.083  22.206  -9.074  1.00 10.00      A   
ATOM   3612  HN  GLN A 383      19.346  21.656  -9.409  1.00 10.00      A   
ATOM   3613  CA  GLN A 383      19.921  23.650  -9.019  1.00 10.00      A   
ATOM   3614  CB  GLN A 383      20.618  24.315 -10.210  1.00 10.00      A   
ATOM   3615  CG  GLN A 383      20.185  23.781 -11.564  1.00 10.00      A   
ATOM   3616  CD  GLN A 383      20.978  24.391 -12.700  1.00 10.00      A   
ATOM   3617  OE1 GLN A 383      22.047  23.899 -13.058  1.00 10.00      A   
ATOM   3618  NE2 GLN A 383      20.449  25.451 -13.291  1.00 10.00      A   
ATOM   3619 HE21 GLN A 383      19.570  25.781 -12.970  1.00 10.00      A   
ATOM   3620 HE22 GLN A 383      20.946  25.869 -14.021  1.00 10.00      A   
ATOM   3621  C   GLN A 383      18.453  24.036  -9.003  1.00 10.00      A   
ATOM   3622  O   GLN A 383      17.593  23.251  -9.407  1.00 10.00      A   
ATOM   3623  N   MET A 384      18.181  25.244  -8.530  1.00 10.00      A   
ATOM   3624  HN  MET A 384      18.919  25.806  -8.211  1.00 10.00      A   
ATOM   3625  CA  MET A 384      16.829  25.773  -8.457  1.00 10.00      A   
ATOM   3626  CB  MET A 384      16.014  25.028  -7.393  1.00 10.00      A   
ATOM   3627  CG  MET A 384      14.558  25.458  -7.312  1.00 10.00      A   
ATOM   3628  SD  MET A 384      13.684  25.250  -8.877  1.00 10.00      A   
ATOM   3629  CE  MET A 384      13.717  23.467  -9.046  1.00 10.00      A   
ATOM   3630  C   MET A 384      16.894  27.255  -8.113  1.00 10.00      A   
ATOM   3631  O   MET A 384      17.722  27.669  -7.300  1.00 10.00      A   
ATOM   3632  N   THR A 385      16.049  28.049  -8.746  1.00 10.00      A   
ATOM   3633  HN  THR A 385      15.422  27.669  -9.395  1.00 10.00      A   
ATOM   3634  CA  THR A 385      16.021  29.478  -8.495  1.00 10.00      A   
ATOM   3635  CB  THR A 385      16.165  30.274  -9.805  1.00 10.00      A   
ATOM   3636  OG1 THR A 385      15.690  29.481 -10.905  1.00 10.00      A   
ATOM   3637  HG1 THR A 385      16.448  29.048 -11.338  1.00 10.00      A   
ATOM   3638  CG2 THR A 385      17.620  30.644 -10.044  1.00 10.00      A   
ATOM   3639  C   THR A 385      14.725  29.868  -7.795  1.00 10.00      A   
ATOM   3640  O   THR A 385      13.687  29.231  -8.000  1.00 10.00      A   
ATOM   3641  N   ASN A 386      14.785  30.905  -6.966  1.00 10.00      A   
ATOM   3642  HN  ASN A 386      15.651  31.375  -6.841  1.00 10.00      A   
ATOM   3643  CA  ASN A 386      13.610  31.367  -6.233  1.00 10.00      A   
ATOM   3644  CB  ASN A 386      13.963  32.527  -5.300  1.00 10.00      A   
ATOM   3645  CG  ASN A 386      14.420  32.067  -3.931  1.00 10.00      A   
ATOM   3646  OD1 ASN A 386      13.601  31.811  -3.046  1.00 10.00      A   
ATOM   3647  ND2 ASN A 386      15.729  31.966  -3.742  1.00 10.00      A   
ATOM   3648 HD21 ASN A 386      16.329  32.189  -4.491  1.00 10.00      A   
ATOM   3649 HD22 ASN A 386      16.050  31.680  -2.855  1.00 10.00      A   
ATOM   3650  C   ASN A 386      12.505  31.793  -7.189  1.00 10.00      A   
ATOM   3651  O   ASN A 386      11.359  31.363  -7.058  1.00 10.00      A   
ATOM   3652  N   ALA A 387      12.865  32.628  -8.160  1.00 10.00      A   
ATOM   3653  HN  ALA A 387      13.796  32.937  -8.198  1.00 10.00      A   
ATOM   3654  CA  ALA A 387      11.918  33.126  -9.151  1.00 10.00      A   
ATOM   3655  CB  ALA A 387      12.612  34.058 -10.127  1.00 10.00      A   
ATOM   3656  C   ALA A 387      11.230  31.992  -9.903  1.00 10.00      A   
ATOM   3657  O   ALA A 387      10.053  32.096 -10.255  1.00 10.00      A   
ATOM   3658  N   ALA A 388      11.962  30.908 -10.132  1.00 10.00      A   
ATOM   3659  HN  ALA A 388      12.881  30.878  -9.802  1.00 10.00      A   
ATOM   3660  CA  ALA A 388      11.424  29.757 -10.839  1.00 10.00      A   
ATOM   3661  CB  ALA A 388      12.507  28.715 -11.064  1.00 10.00      A   
ATOM   3662  C   ALA A 388      10.252  29.159 -10.069  1.00 10.00      A   
ATOM   3663  O   ALA A 388       9.155  29.019 -10.608  1.00 10.00      A   
ATOM   3664  N   LEU A 389      10.488  28.838  -8.800  1.00 10.00      A   
ATOM   3665  HN  LEU A 389      11.385  28.993  -8.431  1.00 10.00      A   
ATOM   3666  CA  LEU A 389       9.454  28.263  -7.942  1.00 10.00      A   
ATOM   3667  CB  LEU A 389      10.011  27.951  -6.555  1.00 10.00      A   
ATOM   3668  CG  LEU A 389      11.038  26.819  -6.482  1.00 10.00      A   
ATOM   3669  CD1 LEU A 389      11.574  26.676  -5.066  1.00 10.00      A   
ATOM   3670  CD2 LEU A 389      10.431  25.509  -6.960  1.00 10.00      A   
ATOM   3671  C   LEU A 389       8.259  29.202  -7.826  1.00 10.00      A   
ATOM   3672  O   LEU A 389       7.108  28.767  -7.870  1.00 10.00      A   
ATOM   3673  N   ILE A 390       8.538  30.494  -7.686  1.00 10.00      A   
ATOM   3674  HN  ILE A 390       9.476  30.777  -7.632  1.00 10.00      A   
ATOM   3675  CA  ILE A 390       7.483  31.496  -7.586  1.00 10.00      A   
ATOM   3676  CB  ILE A 390       8.058  32.910  -7.353  1.00 10.00      A   
ATOM   3677  CG1 ILE A 390       8.816  32.959  -6.023  1.00 10.00      A   
ATOM   3678  CG2 ILE A 390       6.952  33.954  -7.361  1.00 10.00      A   
ATOM   3679  CD1 ILE A 390       9.616  34.226  -5.822  1.00 10.00      A   
ATOM   3680  C   ILE A 390       6.615  31.483  -8.845  1.00 10.00      A   
ATOM   3681  O   ILE A 390       5.389  31.583  -8.768  1.00 10.00      A   
ATOM   3682  N   THR A 391       7.255  31.341  -9.998  1.00 10.00      A   
ATOM   3683  HN  THR A 391       8.234  31.262  -9.999  1.00 10.00      A   
ATOM   3684  CA  THR A 391       6.537  31.304 -11.264  1.00 10.00      A   
ATOM   3685  CB  THR A 391       7.500  31.418 -12.460  1.00 10.00      A   
ATOM   3686  OG1 THR A 391       8.396  32.519 -12.240  1.00 10.00      A   
ATOM   3687  HG1 THR A 391       8.913  32.352 -11.442  1.00 10.00      A   
ATOM   3688  CG2 THR A 391       6.733  31.659 -13.752  1.00 10.00      A   
ATOM   3689  C   THR A 391       5.694  30.030 -11.376  1.00 10.00      A   
ATOM   3690  O   THR A 391       4.529  30.086 -11.755  1.00 10.00      A   
ATOM   3691  N   ILE A 392       6.281  28.893 -11.006  1.00 10.00      A   
ATOM   3692  HN  ILE A 392       7.214  28.916 -10.695  1.00 10.00      A   
ATOM   3693  CA  ILE A 392       5.580  27.607 -11.056  1.00 10.00      A   
ATOM   3694  CB  ILE A 392       6.471  26.448 -10.557  1.00 10.00      A   
ATOM   3695  CG1 ILE A 392       7.738  26.341 -11.405  1.00 10.00      A   
ATOM   3696  CG2 ILE A 392       5.709  25.129 -10.577  1.00 10.00      A   
ATOM   3697  CD1 ILE A 392       8.739  25.336 -10.878  1.00 10.00      A   
ATOM   3698  C   ILE A 392       4.309  27.655 -10.213  1.00 10.00      A   
ATOM   3699  O   ILE A 392       3.255  27.172 -10.631  1.00 10.00      A   
ATOM   3700  N   ALA A 393       4.416  28.252  -9.030  1.00 10.00      A   
ATOM   3701  HN  ALA A 393       5.292  28.609  -8.750  1.00 10.00      A   
ATOM   3702  CA  ALA A 393       3.278  28.382  -8.128  1.00 10.00      A   
ATOM   3703  CB  ALA A 393       3.723  28.969  -6.799  1.00 10.00      A   
ATOM   3704  C   ALA A 393       2.192  29.249  -8.753  1.00 10.00      A   
ATOM   3705  O   ALA A 393       0.999  29.017  -8.552  1.00 10.00      A   
ATOM   3706  N   ARG A 394       2.615  30.250  -9.514  1.00 10.00      A   
ATOM   3707  HN  ARG A 394       3.582  30.386  -9.628  1.00 10.00      A   
ATOM   3708  CA  ARG A 394       1.689  31.153 -10.183  1.00 10.00      A   
ATOM   3709  CB  ARG A 394       2.403  32.447 -10.580  1.00 10.00      A   
ATOM   3710  CG  ARG A 394       2.393  33.520  -9.507  1.00 10.00      A   
ATOM   3711  CD  ARG A 394       3.394  34.621  -9.817  1.00 10.00      A   
ATOM   3712  NE  ARG A 394       2.906  35.940  -9.413  1.00 10.00      A   
ATOM   3713  HE  ARG A 394       2.565  36.527 -10.126  1.00 10.00      A   
ATOM   3714  CZ  ARG A 394       2.906  36.394  -8.158  1.00 10.00      A   
ATOM   3715  NH1 ARG A 394       3.375  35.645  -7.167  1.00 10.00      A   
ATOM   3716 HH11 ARG A 394       3.752  34.693  -7.358  1.00 10.00      A   
ATOM   3717 HH12 ARG A 394       3.368  36.007  -6.187  1.00 10.00      A   
ATOM   3718  NH2 ARG A 394       2.449  37.605  -7.898  1.00 10.00      A   
ATOM   3719 HH21 ARG A 394       2.439  37.967  -6.919  1.00 10.00      A   
ATOM   3720 HH22 ARG A 394       2.097  38.208  -8.673  1.00 10.00      A   
ATOM   3721  C   ARG A 394       1.090  30.490 -11.419  1.00 10.00      A   
ATOM   3722  O   ARG A 394       0.020  30.877 -11.890  1.00 10.00      A   
ATOM   3723  N   ASN A 395       1.792  29.500 -11.944  1.00 10.00      A   
ATOM   3724  HN  ASN A 395       2.649  29.255 -11.536  1.00 10.00      A   
ATOM   3725  CA  ASN A 395       1.336  28.781 -13.122  1.00 10.00      A   
ATOM   3726  CB  ASN A 395       2.518  28.183 -13.895  1.00 10.00      A   
ATOM   3727  CG  ASN A 395       3.372  29.233 -14.586  1.00 10.00      A   
ATOM   3728  OD1 ASN A 395       4.582  29.071 -14.716  1.00 10.00      A   
ATOM   3729  ND2 ASN A 395       2.747  30.312 -15.037  1.00 10.00      A   
ATOM   3730 HD21 ASN A 395       1.779  30.376 -14.904  1.00 10.00      A   
ATOM   3731 HD22 ASN A 395       3.283  31.008 -15.478  1.00 10.00      A   
ATOM   3732  C   ASN A 395       0.343  27.687 -12.755  1.00 10.00      A   
ATOM   3733  O   ASN A 395      -0.765  27.645 -13.285  1.00 10.00      A   
ATOM   3734  N   ARG A 396       0.737  26.821 -11.828  1.00 10.00      A   
ATOM   3735  HN  ARG A 396       1.619  26.938 -11.407  1.00 10.00      A   
ATOM   3736  CA  ARG A 396      -0.111  25.715 -11.404  1.00 10.00      A   
ATOM   3737  CB  ARG A 396       0.600  24.379 -11.642  1.00 10.00      A   
ATOM   3738  CG  ARG A 396       0.882  24.061 -13.101  1.00 10.00      A   
ATOM   3739  CD  ARG A 396      -0.278  23.321 -13.753  1.00 10.00      A   
ATOM   3740  NE  ARG A 396      -1.510  24.104 -13.741  1.00 10.00      A   
ATOM   3741  HE  ARG A 396      -2.166  23.903 -13.028  1.00 10.00      A   
ATOM   3742  CZ  ARG A 396      -1.797  25.055 -14.628  1.00 10.00      A   
ATOM   3743  NH1 ARG A 396      -0.942  25.337 -15.606  1.00 10.00      A   
ATOM   3744 HH11 ARG A 396      -0.041  24.813 -15.688  1.00 10.00      A   
ATOM   3745 HH12 ARG A 396      -1.167  26.087 -16.298  1.00 10.00      A   
ATOM   3746  NH2 ARG A 396      -2.943  25.719 -14.541  1.00 10.00      A   
ATOM   3747 HH21 ARG A 396      -3.626  25.497 -13.781  1.00 10.00      A   
ATOM   3748 HH22 ARG A 396      -3.169  26.471 -15.231  1.00 10.00      A   
ATOM   3749  C   ARG A 396      -0.502  25.824  -9.933  1.00 10.00      A   
ATOM   3750  O   ARG A 396       0.173  25.277  -9.065  1.00 10.00      A   
ATOM   3751  N   PRO A 397      -1.600  26.533  -9.631  1.00 10.00      A   
ATOM   3752  CA  PRO A 397      -2.081  26.684  -8.256  1.00 10.00      A   
ATOM   3753  CB  PRO A 397      -2.975  27.921  -8.348  1.00 10.00      A   
ATOM   3754  CG  PRO A 397      -3.520  27.878  -9.735  1.00 10.00      A   
ATOM   3755  CD  PRO A 397      -2.447  27.260 -10.595  1.00 10.00      A   
ATOM   3756  C   PRO A 397      -2.906  25.472  -7.826  1.00 10.00      A   
ATOM   3757  O   PRO A 397      -3.382  25.395  -6.696  1.00 10.00      A   
ATOM   3758  N   ASN A 398      -3.062  24.530  -8.750  1.00 10.00      A   
ATOM   3759  HN  ASN A 398      -2.645  24.658  -9.629  1.00 10.00      A   
ATOM   3760  CA  ASN A 398      -3.829  23.315  -8.508  1.00 10.00      A   
ATOM   3761  CB  ASN A 398      -4.578  22.899  -9.784  1.00 10.00      A   
ATOM   3762  CG  ASN A 398      -3.648  22.458 -10.901  1.00 10.00      A   
ATOM   3763  OD1 ASN A 398      -3.082  23.286 -11.618  1.00 10.00      A   
ATOM   3764  ND2 ASN A 398      -3.505  21.155 -11.073  1.00 10.00      A   
ATOM   3765 HD21 ASN A 398      -4.006  20.554 -10.484  1.00 10.00      A   
ATOM   3766 HD22 ASN A 398      -2.892  20.844 -11.775  1.00 10.00      A   
ATOM   3767  C   ASN A 398      -2.916  22.184  -8.046  1.00 10.00      A   
ATOM   3768  O   ASN A 398      -3.356  21.045  -7.885  1.00 10.00      A   
ATOM   3769  N   MET A 399      -1.647  22.509  -7.834  1.00 10.00      A   
ATOM   3770  HN  MET A 399      -1.364  23.437  -7.969  1.00 10.00      A   
ATOM   3771  CA  MET A 399      -0.661  21.529  -7.396  1.00 10.00      A   
ATOM   3772  CB  MET A 399       0.718  22.182  -7.280  1.00 10.00      A   
ATOM   3773  CG  MET A 399       1.870  21.192  -7.223  1.00 10.00      A   
ATOM   3774  SD  MET A 399       2.196  20.418  -8.820  1.00 10.00      A   
ATOM   3775  CE  MET A 399       2.859  21.801  -9.742  1.00 10.00      A   
ATOM   3776  C   MET A 399      -1.060  20.908  -6.058  1.00 10.00      A   
ATOM   3777  O   MET A 399      -1.286  21.617  -5.076  1.00 10.00      A   
ATOM   3778  N   THR A 400      -1.157  19.587  -6.030  1.00 10.00      A   
ATOM   3779  HN  THR A 400      -0.980  19.074  -6.848  1.00 10.00      A   
ATOM   3780  CA  THR A 400      -1.532  18.878  -4.820  1.00 10.00      A   
ATOM   3781  CB  THR A 400      -2.636  17.846  -5.114  1.00 10.00      A   
ATOM   3782  OG1 THR A 400      -2.333  17.159  -6.336  1.00 10.00      A   
ATOM   3783  HG1 THR A 400      -3.065  17.284  -6.969  1.00 10.00      A   
ATOM   3784  CG2 THR A 400      -3.986  18.532  -5.250  1.00 10.00      A   
ATOM   3785  C   THR A 400      -0.328  18.168  -4.203  1.00 10.00      A   
ATOM   3786  O   THR A 400      -0.223  18.043  -2.979  1.00 10.00      A   
ATOM   3787  N   ARG A 401       0.591  17.725  -5.050  1.00 10.00      A   
ATOM   3788  HN  ARG A 401       0.473  17.887  -6.015  1.00 10.00      A   
ATOM   3789  CA  ARG A 401       1.780  17.019  -4.591  1.00 10.00      A   
ATOM   3790  CB  ARG A 401       1.659  15.523  -4.892  1.00 10.00      A   
ATOM   3791  CG  ARG A 401       0.654  14.791  -4.018  1.00 10.00      A   
ATOM   3792  CD  ARG A 401      -0.131  13.762  -4.814  1.00 10.00      A   
ATOM   3793  NE  ARG A 401      -1.153  14.384  -5.657  1.00 10.00      A   
ATOM   3794  HE  ARG A 401      -1.042  15.332  -5.879  1.00 10.00      A   
ATOM   3795  CZ  ARG A 401      -2.209  13.729  -6.137  1.00 10.00      A   
ATOM   3796  NH1 ARG A 401      -2.383  12.454  -5.854  1.00 10.00      A   
ATOM   3797 HH11 ARG A 401      -3.207  11.943  -6.229  1.00 10.00      A   
ATOM   3798 HH12 ARG A 401      -1.693  11.944  -5.248  1.00 10.00      A   
ATOM   3799  NH2 ARG A 401      -3.104  14.353  -6.884  1.00 10.00      A   
ATOM   3800 HH21 ARG A 401      -3.927  13.830  -7.251  1.00 10.00      A   
ATOM   3801 HH22 ARG A 401      -2.997  15.369  -7.111  1.00 10.00      A   
ATOM   3802  C   ARG A 401       3.038  17.590  -5.234  1.00 10.00      A   
ATOM   3803  O   ARG A 401       3.300  17.370  -6.418  1.00 10.00      A   
ATOM   3804  N   PHE A 402       3.803  18.339  -4.450  1.00 10.00      A   
ATOM   3805  HN  PHE A 402       3.532  18.485  -3.516  1.00 10.00      A   
ATOM   3806  CA  PHE A 402       5.038  18.948  -4.927  1.00 10.00      A   
ATOM   3807  CB  PHE A 402       5.018  20.460  -4.671  1.00 10.00      A   
ATOM   3808  CG  PHE A 402       6.003  21.241  -5.495  1.00 10.00      A   
ATOM   3809  CD1 PHE A 402       5.681  21.650  -6.776  1.00 10.00      A   
ATOM   3810  CD2 PHE A 402       7.246  21.574  -4.982  1.00 10.00      A   
ATOM   3811  CE1 PHE A 402       6.578  22.378  -7.536  1.00 10.00      A   
ATOM   3812  CE2 PHE A 402       8.150  22.300  -5.735  1.00 10.00      A   
ATOM   3813  CZ  PHE A 402       7.816  22.702  -7.013  1.00 10.00      A   
ATOM   3814  C   PHE A 402       6.234  18.307  -4.230  1.00 10.00      A   
ATOM   3815  O   PHE A 402       6.606  18.694  -3.119  1.00 10.00      A   
ATOM   3816  N   ARG A 403       6.824  17.315  -4.884  1.00 10.00      A   
ATOM   3817  HN  ARG A 403       6.484  17.057  -5.771  1.00 10.00      A   
ATOM   3818  CA  ARG A 403       7.969  16.604  -4.332  1.00 10.00      A   
ATOM   3819  CB  ARG A 403       7.776  15.087  -4.478  1.00 10.00      A   
ATOM   3820  CG  ARG A 403       6.492  14.549  -3.854  1.00 10.00      A   
ATOM   3821  CD  ARG A 403       6.360  13.036  -4.024  1.00 10.00      A   
ATOM   3822  NE  ARG A 403       7.142  12.293  -3.037  1.00 10.00      A   
ATOM   3823  HE  ARG A 403       7.979  12.712  -2.718  1.00 10.00      A   
ATOM   3824  CZ  ARG A 403       6.796  11.098  -2.535  1.00 10.00      A   
ATOM   3825  NH1 ARG A 403       5.680  10.487  -2.917  1.00 10.00      A   
ATOM   3826 HH11 ARG A 403       5.054  10.925  -3.621  1.00 10.00      A   
ATOM   3827 HH12 ARG A 403       5.422   9.557  -2.493  1.00 10.00      A   
ATOM   3828  NH2 ARG A 403       7.577  10.510  -1.643  1.00 10.00      A   
ATOM   3829 HH21 ARG A 403       7.309   9.579  -1.246  1.00 10.00      A   
ATOM   3830 HH22 ARG A 403       8.459  10.978  -1.325  1.00 10.00      A   
ATOM   3831  C   ARG A 403       9.267  17.050  -5.010  1.00 10.00      A   
ATOM   3832  O   ARG A 403       9.657  16.516  -6.049  1.00 10.00      A   
ATOM   3833  N   LEU A 404       9.921  18.048  -4.434  1.00 10.00      A   
ATOM   3834  HN  LEU A 404       9.561  18.448  -3.615  1.00 10.00      A   
ATOM   3835  CA  LEU A 404      11.172  18.560  -4.984  1.00 10.00      A   
ATOM   3836  CB  LEU A 404      11.140  20.089  -5.045  1.00 10.00      A   
ATOM   3837  CG  LEU A 404      12.393  20.766  -5.604  1.00 10.00      A   
ATOM   3838  CD1 LEU A 404      12.601  20.398  -7.066  1.00 10.00      A   
ATOM   3839  CD2 LEU A 404      12.314  22.275  -5.430  1.00 10.00      A   
ATOM   3840  C   LEU A 404      12.348  18.097  -4.134  1.00 10.00      A   
ATOM   3841  O   LEU A 404      12.288  18.152  -2.903  1.00 10.00      A   
ATOM   3842  N   CYS A 405      13.411  17.643  -4.785  1.00 10.00      A   
ATOM   3843  HN  CYS A 405      13.405  17.620  -5.771  1.00 10.00      A   
ATOM   3844  CA  CYS A 405      14.585  17.174  -4.073  1.00 10.00      A   
ATOM   3845  CB  CYS A 405      14.517  15.661  -3.867  1.00 10.00      A   
ATOM   3846  SG  CYS A 405      15.582  15.033  -2.550  1.00 10.00      A   
ATOM   3847  HG  CYS A 405      15.466  13.712  -2.523  1.00 10.00      A   
ATOM   3848  C   CYS A 405      15.878  17.550  -4.790  1.00 10.00      A   
ATOM   3849  O   CYS A 405      16.196  17.016  -5.856  1.00 10.00      A   
ATOM   3850  N   ILE A 406      16.606  18.486  -4.206  1.00 10.00      A   
ATOM   3851  HN  ILE A 406      16.274  18.900  -3.379  1.00 10.00      A   
ATOM   3852  CA  ILE A 406      17.882  18.919  -4.757  1.00 10.00      A   
ATOM   3853  CB  ILE A 406      18.201  20.377  -4.364  1.00 10.00      A   
ATOM   3854  CG1 ILE A 406      17.074  21.302  -4.830  1.00 10.00      A   
ATOM   3855  CG2 ILE A 406      19.528  20.821  -4.963  1.00 10.00      A   
ATOM   3856  CD1 ILE A 406      17.230  22.735  -4.380  1.00 10.00      A   
ATOM   3857  C   ILE A 406      18.984  17.999  -4.247  1.00 10.00      A   
ATOM   3858  O   ILE A 406      19.053  17.709  -3.050  1.00 10.00      A   
ATOM   3859  N   ILE A 407      19.831  17.543  -5.158  1.00 10.00      A   
ATOM   3860  HN  ILE A 407      19.710  17.820  -6.095  1.00 10.00      A   
ATOM   3861  CA  ILE A 407      20.932  16.639  -4.818  1.00 10.00      A   
ATOM   3862  CB  ILE A 407      21.734  16.226  -6.077  1.00 10.00      A   
ATOM   3863  CG1 ILE A 407      20.811  15.637  -7.153  1.00 10.00      A   
ATOM   3864  CG2 ILE A 407      22.848  15.246  -5.726  1.00 10.00      A   
ATOM   3865  CD1 ILE A 407      20.049  14.401  -6.713  1.00 10.00      A   
ATOM   3866  C   ILE A 407      21.878  17.256  -3.787  1.00 10.00      A   
ATOM   3867  O   ILE A 407      22.273  16.603  -2.821  1.00 10.00      A   
ATOM   3868  N   GLU A 408      22.225  18.516  -3.986  1.00 10.00      A   
ATOM   3869  HN  GLU A 408      21.872  18.988  -4.760  1.00 10.00      A   
ATOM   3870  CA  GLU A 408      23.128  19.208  -3.081  1.00 10.00      A   
ATOM   3871  CB  GLU A 408      23.732  20.436  -3.768  1.00 10.00      A   
ATOM   3872  CG  GLU A 408      25.055  20.888  -3.176  1.00 10.00      A   
ATOM   3873  CD  GLU A 408      26.082  19.777  -3.130  1.00 10.00      A   
ATOM   3874  OE1 GLU A 408      26.249  19.073  -4.146  1.00 10.00      A   
ATOM   3875  OE2 GLU A 408      26.727  19.607  -2.074  1.00 10.00      A   
ATOM   3876  C   GLU A 408      22.417  19.620  -1.795  1.00 10.00      A   
ATOM   3877  O   GLU A 408      21.442  20.370  -1.831  1.00 10.00      A   
ATOM   3878  N   PRO A 409      22.886  19.118  -0.639  1.00 10.00      A   
ATOM   3879  CA  PRO A 409      22.302  19.451   0.664  1.00 10.00      A   
ATOM   3880  CB  PRO A 409      23.076  18.568   1.654  1.00 10.00      A   
ATOM   3881  CG  PRO A 409      23.742  17.533   0.817  1.00 10.00      A   
ATOM   3882  CD  PRO A 409      24.012  18.184  -0.508  1.00 10.00      A   
ATOM   3883  C   PRO A 409      22.524  20.922   1.003  1.00 10.00      A   
ATOM   3884  O   PRO A 409      23.655  21.410   0.952  1.00 10.00      A   
ATOM   3885  N   LYS A 410      21.439  21.621   1.333  1.00 10.00      A   
ATOM   3886  HN  LYS A 410      20.571  21.169   1.345  1.00 10.00      A   
ATOM   3887  CA  LYS A 410      21.492  23.041   1.681  1.00 10.00      A   
ATOM   3888  CB  LYS A 410      22.292  23.285   2.968  1.00 10.00      A   
ATOM   3889  CG  LYS A 410      21.629  22.721   4.213  1.00 10.00      A   
ATOM   3890  CD  LYS A 410      22.407  23.068   5.474  1.00 10.00      A   
ATOM   3891  CE  LYS A 410      21.700  22.543   6.712  1.00 10.00      A   
ATOM   3892  NZ  LYS A 410      22.530  22.683   7.939  1.00 10.00      A   
ATOM   3893  HZ1 LYS A 410      23.519  22.435   7.735  1.00 10.00      A   
ATOM   3894  HZ2 LYS A 410      22.174  22.049   8.684  1.00 10.00      A   
ATOM   3895  HZ3 LYS A 410      22.493  23.661   8.290  1.00 10.00      A   
ATOM   3896  C   LYS A 410      22.015  23.896   0.528  1.00 10.00      A   
ATOM   3897  O   LYS A 410      22.778  24.838   0.737  1.00 10.00      A   
ATOM   3898  N   ALA A 411      21.600  23.557  -0.688  1.00 10.00      A   
ATOM   3899  HN  ALA A 411      21.008  22.784  -0.792  1.00 10.00      A   
ATOM   3900  CA  ALA A 411      22.015  24.300  -1.873  1.00 10.00      A   
ATOM   3901  CB  ALA A 411      21.928  23.424  -3.111  1.00 10.00      A   
ATOM   3902  C   ALA A 411      21.166  25.555  -2.053  1.00 10.00      A   
ATOM   3903  O   ALA A 411      19.943  25.476  -2.199  1.00 10.00      A   
ATOM   3904  N   PRO A 412      21.800  26.732  -2.030  1.00 10.00      A   
ATOM   3905  CA  PRO A 412      21.113  28.011  -2.190  1.00 10.00      A   
ATOM   3906  CB  PRO A 412      22.085  29.025  -1.560  1.00 10.00      A   
ATOM   3907  CG  PRO A 412      23.276  28.239  -1.109  1.00 10.00      A   
ATOM   3908  CD  PRO A 412      23.236  26.926  -1.836  1.00 10.00      A   
ATOM   3909  C   PRO A 412      20.886  28.363  -3.657  1.00 10.00      A   
ATOM   3910  O   PRO A 412      21.298  27.626  -4.558  1.00 10.00      A   
ATOM   3911  N   ASP A 413      20.214  29.488  -3.887  1.00 10.00      A   
ATOM   3912  HN  ASP A 413      19.892  30.017  -3.125  1.00 10.00      A   
ATOM   3913  CA  ASP A 413      19.946  29.970  -5.234  1.00 10.00      A   
ATOM   3914  CB  ASP A 413      19.036  31.207  -5.160  1.00 10.00      A   
ATOM   3915  CG  ASP A 413      18.527  31.681  -6.504  1.00 10.00      A   
ATOM   3916  OD1 ASP A 413      19.357  32.015  -7.367  1.00 10.00      A   
ATOM   3917  OD2 ASP A 413      17.292  31.759  -6.682  1.00 10.00      A   
ATOM   3918  C   ASP A 413      21.280  30.328  -5.883  1.00 10.00      A   
ATOM   3919  O   ASP A 413      22.072  31.064  -5.303  1.00 10.00      A   
ATOM   3920  N   TYR A 414      21.536  29.809  -7.074  1.00 10.00      A   
ATOM   3921  HN  TYR A 414      20.861  29.252  -7.508  1.00 10.00      A   
ATOM   3922  CA  TYR A 414      22.807  30.064  -7.751  1.00 10.00      A   
ATOM   3923  CB  TYR A 414      23.166  28.942  -8.736  1.00 10.00      A   
ATOM   3924  CG  TYR A 414      22.296  28.872  -9.976  1.00 10.00      A   
ATOM   3925  CD1 TYR A 414      22.719  29.434 -11.176  1.00 10.00      A   
ATOM   3926  CD2 TYR A 414      21.059  28.239  -9.951  1.00 10.00      A   
ATOM   3927  CE1 TYR A 414      21.934  29.366 -12.312  1.00 10.00      A   
ATOM   3928  CE2 TYR A 414      20.270  28.168 -11.082  1.00 10.00      A   
ATOM   3929  CZ  TYR A 414      20.712  28.732 -12.259  1.00 10.00      A   
ATOM   3930  OH  TYR A 414      19.931  28.653 -13.388  1.00 10.00      A   
ATOM   3931  HH  TYR A 414      19.011  28.464 -13.125  1.00 10.00      A   
ATOM   3932  C   TYR A 414      22.874  31.441  -8.414  1.00 10.00      A   
ATOM   3933  O   TYR A 414      23.948  31.884  -8.832  1.00 10.00      A   
ATOM   3934  N   LEU A 415      21.744  32.123  -8.501  1.00 10.00      A   
ATOM   3935  HN  LEU A 415      20.911  31.742  -8.127  1.00 10.00      A   
ATOM   3936  CA  LEU A 415      21.708  33.442  -9.117  1.00 10.00      A   
ATOM   3937  CB  LEU A 415      20.510  33.586 -10.061  1.00 10.00      A   
ATOM   3938  CG  LEU A 415      20.598  32.820 -11.385  1.00 10.00      A   
ATOM   3939  CD1 LEU A 415      19.342  33.042 -12.209  1.00 10.00      A   
ATOM   3940  CD2 LEU A 415      21.828  33.243 -12.174  1.00 10.00      A   
ATOM   3941  C   LEU A 415      21.691  34.545  -8.065  1.00 10.00      A   
ATOM   3942  O   LEU A 415      22.494  35.474  -8.120  1.00 10.00      A   
ATOM   3943  N   THR A 416      20.796  34.425  -7.090  1.00 10.00      A   
ATOM   3944  HN  THR A 416      20.206  33.635  -7.071  1.00 10.00      A   
ATOM   3945  CA  THR A 416      20.677  35.434  -6.042  1.00 10.00      A   
ATOM   3946  CB  THR A 416      19.216  35.621  -5.583  1.00 10.00      A   
ATOM   3947  OG1 THR A 416      18.640  34.346  -5.278  1.00 10.00      A   
ATOM   3948  HG1 THR A 416      18.150  34.020  -6.043  1.00 10.00      A   
ATOM   3949  CG2 THR A 416      18.390  36.301  -6.665  1.00 10.00      A   
ATOM   3950  C   THR A 416      21.556  35.112  -4.833  1.00 10.00      A   
ATOM   3951  O   THR A 416      21.881  36.003  -4.043  1.00 10.00      A   
ATOM   3952  N   LEU A 417      21.956  33.845  -4.709  1.00 10.00      A   
ATOM   3953  HN  LEU A 417      21.687  33.192  -5.390  1.00 10.00      A   
ATOM   3954  CA  LEU A 417      22.792  33.393  -3.594  1.00 10.00      A   
ATOM   3955  CB  LEU A 417      24.125  34.141  -3.552  1.00 10.00      A   
ATOM   3956  CG  LEU A 417      25.020  33.973  -4.781  1.00 10.00      A   
ATOM   3957  CD1 LEU A 417      26.173  34.962  -4.739  1.00 10.00      A   
ATOM   3958  CD2 LEU A 417      25.535  32.543  -4.886  1.00 10.00      A   
ATOM   3959  C   LEU A 417      22.045  33.518  -2.271  1.00 10.00      A   
ATOM   3960  O   LEU A 417      22.618  33.892  -1.243  1.00 10.00      A   
ATOM   3961  N   GLU A 418      20.756  33.202  -2.317  1.00 10.00      A   
ATOM   3962  HN  GLU A 418      20.369  32.919  -3.171  1.00 10.00      A   
ATOM   3963  CA  GLU A 418      19.895  33.267  -1.151  1.00 10.00      A   
ATOM   3964  CB  GLU A 418      18.920  34.442  -1.288  1.00 10.00      A   
ATOM   3965  CG  GLU A 418      19.565  35.804  -1.100  1.00 10.00      A   
ATOM   3966  CD  GLU A 418      18.566  36.933  -1.194  1.00 10.00      A   
ATOM   3967  OE1 GLU A 418      18.444  37.532  -2.279  1.00 10.00      A   
ATOM   3968  OE2 GLU A 418      17.901  37.234  -0.178  1.00 10.00      A   
ATOM   3969  C   GLU A 418      19.125  31.960  -0.998  1.00 10.00      A   
ATOM   3970  O   GLU A 418      19.064  31.159  -1.936  1.00 10.00      A   
ATOM   3971  N   PRO A 419      18.556  31.705   0.195  1.00 10.00      A   
ATOM   3972  CA  PRO A 419      17.774  30.490   0.457  1.00 10.00      A   
ATOM   3973  CB  PRO A 419      17.404  30.609   1.940  1.00 10.00      A   
ATOM   3974  CG  PRO A 419      18.355  31.608   2.502  1.00 10.00      A   
ATOM   3975  CD  PRO A 419      18.648  32.564   1.387  1.00 10.00      A   
ATOM   3976  C   PRO A 419      16.507  30.434  -0.401  1.00 10.00      A   
ATOM   3977  O   PRO A 419      16.103  31.429  -1.006  1.00 10.00      A   
ATOM   3978  N   LEU A 420      15.876  29.271  -0.438  1.00 10.00      A   
ATOM   3979  HN  LEU A 420      16.227  28.519   0.094  1.00 10.00      A   
ATOM   3980  CA  LEU A 420      14.664  29.081  -1.232  1.00 10.00      A   
ATOM   3981  CB  LEU A 420      14.633  27.686  -1.869  1.00 10.00      A   
ATOM   3982  CG  LEU A 420      15.547  27.467  -3.076  1.00 10.00      A   
ATOM   3983  CD1 LEU A 420      15.507  26.016  -3.517  1.00 10.00      A   
ATOM   3984  CD2 LEU A 420      15.156  28.384  -4.222  1.00 10.00      A   
ATOM   3985  C   LEU A 420      13.408  29.307  -0.403  1.00 10.00      A   
ATOM   3986  O   LEU A 420      12.311  28.903  -0.798  1.00 10.00      A   
ATOM   3987  N   ASP A 421      13.580  29.943   0.753  1.00 10.00      A   
ATOM   3988  HN  ASP A 421      14.488  30.201   1.022  1.00 10.00      A   
ATOM   3989  CA  ASP A 421      12.469  30.240   1.653  1.00 10.00      A   
ATOM   3990  CB  ASP A 421      12.948  31.074   2.848  1.00 10.00      A   
ATOM   3991  CG  ASP A 421      13.781  30.291   3.847  1.00 10.00      A   
ATOM   3992  OD1 ASP A 421      13.380  30.196   5.028  1.00 10.00      A   
ATOM   3993  OD2 ASP A 421      14.852  29.787   3.470  1.00 10.00      A   
ATOM   3994  C   ASP A 421      11.360  30.993   0.919  1.00 10.00      A   
ATOM   3995  O   ASP A 421      10.175  30.698   1.087  1.00 10.00      A   
ATOM   3996  N   ILE A 422      11.760  31.948   0.084  1.00 10.00      A   
ATOM   3997  HN  ILE A 422      12.719  32.107  -0.029  1.00 10.00      A   
ATOM   3998  CA  ILE A 422      10.813  32.755  -0.676  1.00 10.00      A   
ATOM   3999  CB  ILE A 422      11.517  33.940  -1.368  1.00 10.00      A   
ATOM   4000  CG1 ILE A 422      12.552  34.568  -0.431  1.00 10.00      A   
ATOM   4001  CG2 ILE A 422      10.497  34.979  -1.808  1.00 10.00      A   
ATOM   4002  CD1 ILE A 422      13.502  35.520  -1.123  1.00 10.00      A   
ATOM   4003  C   ILE A 422      10.109  31.912  -1.734  1.00 10.00      A   
ATOM   4004  O   ILE A 422       8.886  31.976  -1.880  1.00 10.00      A   
ATOM   4005  N   GLY A 423      10.886  31.112  -2.456  1.00 10.00      A   
ATOM   4006  HN  GLY A 423      11.852  31.092  -2.276  1.00 10.00      A   
ATOM   4007  CA  GLY A 423      10.335  30.269  -3.501  1.00 10.00      A   
ATOM   4008  C   GLY A 423       9.353  29.247  -2.967  1.00 10.00      A   
ATOM   4009  O   GLY A 423       8.232  29.137  -3.463  1.00 10.00      A   
ATOM   4010  N   PHE A 424       9.760  28.511  -1.937  1.00 10.00      A   
ATOM   4011  HN  PHE A 424      10.661  28.659  -1.564  1.00 10.00      A   
ATOM   4012  CA  PHE A 424       8.899  27.495  -1.341  1.00 10.00      A   
ATOM   4013  CB  PHE A 424       9.675  26.625  -0.353  1.00 10.00      A   
ATOM   4014  CG  PHE A 424      10.259  25.385  -0.966  1.00 10.00      A   
ATOM   4015  CD1 PHE A 424      11.625  25.268  -1.159  1.00 10.00      A   
ATOM   4016  CD2 PHE A 424       9.442  24.335  -1.346  1.00 10.00      A   
ATOM   4017  CE1 PHE A 424      12.162  24.125  -1.719  1.00 10.00      A   
ATOM   4018  CE2 PHE A 424       9.971  23.190  -1.908  1.00 10.00      A   
ATOM   4019  CZ  PHE A 424      11.335  23.085  -2.094  1.00 10.00      A   
ATOM   4020  C   PHE A 424       7.690  28.129  -0.661  1.00 10.00      A   
ATOM   4021  O   PHE A 424       6.593  27.565  -0.669  1.00 10.00      A   
ATOM   4022  N   GLY A 425       7.900  29.308  -0.079  1.00 10.00      A   
ATOM   4023  HN  GLY A 425       8.801  29.698  -0.092  1.00 10.00      A   
ATOM   4024  CA  GLY A 425       6.824  30.016   0.585  1.00 10.00      A   
ATOM   4025  C   GLY A 425       5.748  30.452  -0.389  1.00 10.00      A   
ATOM   4026  O   GLY A 425       4.593  30.641  -0.008  1.00 10.00      A   
ATOM   4027  N   ALA A 426       6.129  30.614  -1.649  1.00 10.00      A   
ATOM   4028  HN  ALA A 426       7.070  30.465  -1.889  1.00 10.00      A   
ATOM   4029  CA  ALA A 426       5.191  31.011  -2.683  1.00 10.00      A   
ATOM   4030  CB  ALA A 426       5.925  31.645  -3.854  1.00 10.00      A   
ATOM   4031  C   ALA A 426       4.382  29.805  -3.148  1.00 10.00      A   
ATOM   4032  O   ALA A 426       3.223  29.939  -3.543  1.00 10.00      A   
ATOM   4033  N   ILE A 427       5.006  28.626  -3.091  1.00 10.00      A   
ATOM   4034  HN  ILE A 427       5.932  28.595  -2.763  1.00 10.00      A   
ATOM   4035  CA  ILE A 427       4.355  27.386  -3.500  1.00 10.00      A   
ATOM   4036  CB  ILE A 427       5.320  26.179  -3.404  1.00 10.00      A   
ATOM   4037  CG1 ILE A 427       6.551  26.391  -4.293  1.00 10.00      A   
ATOM   4038  CG2 ILE A 427       4.607  24.878  -3.763  1.00 10.00      A   
ATOM   4039  CD1 ILE A 427       6.249  26.394  -5.777  1.00 10.00      A   
ATOM   4040  C   ILE A 427       3.145  27.109  -2.617  1.00 10.00      A   
ATOM   4041  O   ILE A 427       2.024  26.986  -3.105  1.00 10.00      A   
ATOM   4042  N   VAL A 428       3.382  27.050  -1.311  1.00 10.00      A   
ATOM   4043  HN  VAL A 428       4.296  27.194  -0.988  1.00 10.00      A   
ATOM   4044  CA  VAL A 428       2.324  26.775  -0.342  1.00 10.00      A   
ATOM   4045  CB  VAL A 428       2.888  26.501   1.071  1.00 10.00      A   
ATOM   4046  CG1 VAL A 428       3.687  25.207   1.097  1.00 10.00      A   
ATOM   4047  CG2 VAL A 428       3.741  27.663   1.556  1.00 10.00      A   
ATOM   4048  C   VAL A 428       1.300  27.907  -0.268  1.00 10.00      A   
ATOM   4049  O   VAL A 428       0.167  27.699   0.160  1.00 10.00      A   
ATOM   4050  N   GLU A 429       1.698  29.099  -0.691  1.00 10.00      A   
ATOM   4051  HN  GLU A 429       2.610  29.206  -1.031  1.00 10.00      A   
ATOM   4052  CA  GLU A 429       0.805  30.250  -0.655  1.00 10.00      A   
ATOM   4053  CB  GLU A 429       1.597  31.558  -0.629  1.00 10.00      A   
ATOM   4054  CG  GLU A 429       0.912  32.678   0.132  1.00 10.00      A   
ATOM   4055  CD  GLU A 429       0.818  33.953  -0.669  1.00 10.00      A   
ATOM   4056  OE1 GLU A 429       1.810  34.708  -0.705  1.00 10.00      A   
ATOM   4057  OE2 GLU A 429      -0.252  34.212  -1.259  1.00 10.00      A   
ATOM   4058  C   GLU A 429      -0.172  30.245  -1.825  1.00 10.00      A   
ATOM   4059  O   GLU A 429      -1.342  30.581  -1.667  1.00 10.00      A   
ATOM   4060  N   HIS A 430       0.303  29.867  -3.001  1.00 10.00      A   
ATOM   4061  HN  HIS A 430       1.247  29.607  -3.082  1.00 10.00      A   
ATOM   4062  CA  HIS A 430      -0.551  29.842  -4.180  1.00 10.00      A   
ATOM   4063  CB  HIS A 430       0.245  30.158  -5.442  1.00 10.00      A   
ATOM   4064  CG  HIS A 430       0.028  31.545  -5.955  1.00 10.00      A   
ATOM   4065  ND1 HIS A 430      -1.046  31.851  -6.755  1.00 10.00      A   
ATOM   4066  CD2 HIS A 430       0.760  32.666  -5.749  1.00 10.00      A   
ATOM   4067  CE1 HIS A 430      -0.947  33.141  -7.018  1.00 10.00      A   
ATOM   4068  NE2 HIS A 430       0.130  33.673  -6.432  1.00 10.00      A   
ATOM   4069  HE2 HIS A 430       0.420  34.613  -6.487  1.00 10.00      A   
ATOM   4070  C   HIS A 430      -1.280  28.513  -4.323  1.00 10.00      A   
ATOM   4071  O   HIS A 430      -2.419  28.465  -4.795  1.00 10.00      A   
ATOM   4072  N   CYS A 431      -0.634  27.436  -3.909  1.00 10.00      A   
ATOM   4073  HN  CYS A 431       0.268  27.527  -3.535  1.00 10.00      A   
ATOM   4074  CA  CYS A 431      -1.235  26.119  -3.990  1.00 10.00      A   
ATOM   4075  CB  CYS A 431      -0.180  25.064  -4.324  1.00 10.00      A   
ATOM   4076  SG  CYS A 431       0.893  25.531  -5.699  1.00 10.00      A   
ATOM   4077  HG  CYS A 431       1.815  26.359  -5.229  1.00 10.00      A   
ATOM   4078  C   CYS A 431      -1.953  25.776  -2.691  1.00 10.00      A   
ATOM   4079  O   CYS A 431      -1.422  25.075  -1.831  1.00 10.00      A   
ATOM   4080  N   LYS A 432      -3.166  26.285  -2.551  1.00 10.00      A   
ATOM   4081  HN  LYS A 432      -3.530  26.851  -3.262  1.00 10.00      A   
ATOM   4082  CA  LYS A 432      -3.970  26.037  -1.362  1.00 10.00      A   
ATOM   4083  CB  LYS A 432      -5.099  27.063  -1.267  1.00 10.00      A   
ATOM   4084  CG  LYS A 432      -4.626  28.508  -1.200  1.00 10.00      A   
ATOM   4085  CD  LYS A 432      -4.231  28.899   0.215  1.00 10.00      A   
ATOM   4086  CE  LYS A 432      -3.665  30.312   0.273  1.00 10.00      A   
ATOM   4087  NZ  LYS A 432      -4.556  31.309  -0.381  1.00 10.00      A   
ATOM   4088  HZ1 LYS A 432      -4.612  31.128  -1.403  1.00 10.00      A   
ATOM   4089  HZ2 LYS A 432      -4.188  32.270  -0.231  1.00 10.00      A   
ATOM   4090  HZ3 LYS A 432      -5.512  31.254   0.024  1.00 10.00      A   
ATOM   4091  C   LYS A 432      -4.537  24.619  -1.390  1.00 10.00      A   
ATOM   4092  O   LYS A 432      -5.124  24.149  -0.416  1.00 10.00      A   
ATOM   4093  N   ASP A 433      -4.346  23.944  -2.517  1.00 10.00      A   
ATOM   4094  HN  ASP A 433      -3.872  24.381  -3.252  1.00 10.00      A   
ATOM   4095  CA  ASP A 433      -4.819  22.577  -2.698  1.00 10.00      A   
ATOM   4096  CB  ASP A 433      -5.330  22.392  -4.132  1.00 10.00      A   
ATOM   4097  CG  ASP A 433      -6.839  22.291  -4.224  1.00 10.00      A   
ATOM   4098  OD1 ASP A 433      -7.339  21.743  -5.232  1.00 10.00      A   
ATOM   4099  OD2 ASP A 433      -7.539  22.769  -3.303  1.00 10.00      A   
ATOM   4100  C   ASP A 433      -3.688  21.588  -2.434  1.00 10.00      A   
ATOM   4101  O   ASP A 433      -3.858  20.379  -2.590  1.00 10.00      A   
ATOM   4102  N   LEU A 434      -2.535  22.115  -2.031  1.00 10.00      A   
ATOM   4103  HN  LEU A 434      -2.472  23.084  -1.908  1.00 10.00      A   
ATOM   4104  CA  LEU A 434      -1.364  21.296  -1.756  1.00 10.00      A   
ATOM   4105  CB  LEU A 434      -0.142  22.187  -1.523  1.00 10.00      A   
ATOM   4106  CG  LEU A 434       1.224  21.504  -1.586  1.00 10.00      A   
ATOM   4107  CD1 LEU A 434       1.578  21.144  -3.021  1.00 10.00      A   
ATOM   4108  CD2 LEU A 434       2.294  22.393  -0.974  1.00 10.00      A   
ATOM   4109  C   LEU A 434      -1.594  20.412  -0.541  1.00 10.00      A   
ATOM   4110  O   LEU A 434      -1.975  20.899   0.527  1.00 10.00      A   
ATOM   4111  N   ARG A 435      -1.365  19.117  -0.714  1.00 10.00      A   
ATOM   4112  HN  ARG A 435      -1.072  18.801  -1.598  1.00 10.00      A   
ATOM   4113  CA  ARG A 435      -1.536  18.154   0.365  1.00 10.00      A   
ATOM   4114  CB  ARG A 435      -2.438  16.994  -0.067  1.00 10.00      A   
ATOM   4115  CG  ARG A 435      -3.342  17.295  -1.248  1.00 10.00      A   
ATOM   4116  CD  ARG A 435      -4.157  16.076  -1.640  1.00 10.00      A   
ATOM   4117  NE  ARG A 435      -3.319  14.916  -1.966  1.00 10.00      A   
ATOM   4118  HE  ARG A 435      -2.347  15.010  -1.845  1.00 10.00      A   
ATOM   4119  CZ  ARG A 435      -3.799  13.752  -2.403  1.00 10.00      A   
ATOM   4120  NH1 ARG A 435      -5.106  13.584  -2.573  1.00 10.00      A   
ATOM   4121 HH11 ARG A 435      -5.769  14.359  -2.364  1.00 10.00      A   
ATOM   4122 HH12 ARG A 435      -5.479  12.674  -2.919  1.00 10.00      A   
ATOM   4123  NH2 ARG A 435      -2.975  12.750  -2.663  1.00 10.00      A   
ATOM   4124 HH21 ARG A 435      -3.349  11.833  -2.998  1.00 10.00      A   
ATOM   4125 HH22 ARG A 435      -1.941  12.856  -2.529  1.00 10.00      A   
ATOM   4126  C   ARG A 435      -0.189  17.584   0.786  1.00 10.00      A   
ATOM   4127  O   ARG A 435       0.007  17.205   1.938  1.00 10.00      A   
ATOM   4128  N   ARG A 436       0.745  17.526  -0.151  1.00 10.00      A   
ATOM   4129  HN  ARG A 436       0.556  17.875  -1.050  1.00 10.00      A   
ATOM   4130  CA  ARG A 436       2.057  16.973   0.136  1.00 10.00      A   
ATOM   4131  CB  ARG A 436       2.160  15.562  -0.448  1.00 10.00      A   
ATOM   4132  CG  ARG A 436       3.335  14.752   0.067  1.00 10.00      A   
ATOM   4133  CD  ARG A 436       3.209  13.301  -0.352  1.00 10.00      A   
ATOM   4134  NE  ARG A 436       4.291  12.483   0.179  1.00 10.00      A   
ATOM   4135  HE  ARG A 436       4.971  12.929   0.737  1.00 10.00      A   
ATOM   4136  CZ  ARG A 436       4.422  11.186  -0.069  1.00 10.00      A   
ATOM   4137  NH1 ARG A 436       3.550  10.551  -0.841  1.00 10.00      A   
ATOM   4138 HH11 ARG A 436       3.683   9.527  -1.025  1.00 10.00      A   
ATOM   4139 HH12 ARG A 436       2.745  11.058  -1.275  1.00 10.00      A   
ATOM   4140  NH2 ARG A 436       5.434  10.513   0.448  1.00 10.00      A   
ATOM   4141 HH21 ARG A 436       6.133  10.992   1.050  1.00 10.00      A   
ATOM   4142 HH22 ARG A 436       5.538   9.487   0.239  1.00 10.00      A   
ATOM   4143  C   ARG A 436       3.156  17.862  -0.432  1.00 10.00      A   
ATOM   4144  O   ARG A 436       3.084  18.287  -1.590  1.00 10.00      A   
ATOM   4145  N   LEU A 437       4.162  18.151   0.385  1.00 10.00      A   
ATOM   4146  HN  LEU A 437       4.155  17.802   1.306  1.00 10.00      A   
ATOM   4147  CA  LEU A 437       5.277  18.985  -0.042  1.00 10.00      A   
ATOM   4148  CB  LEU A 437       5.089  20.426   0.437  1.00 10.00      A   
ATOM   4149  CG  LEU A 437       6.227  21.399   0.114  1.00 10.00      A   
ATOM   4150  CD1 LEU A 437       6.216  21.778  -1.360  1.00 10.00      A   
ATOM   4151  CD2 LEU A 437       6.148  22.633   0.998  1.00 10.00      A   
ATOM   4152  C   LEU A 437       6.604  18.439   0.473  1.00 10.00      A   
ATOM   4153  O   LEU A 437       6.722  18.034   1.633  1.00 10.00      A   
ATOM   4154  N   SER A 438       7.593  18.421  -0.398  1.00 10.00      A   
ATOM   4155  HN  SER A 438       7.428  18.729  -1.317  1.00 10.00      A   
ATOM   4156  CA  SER A 438       8.917  17.952  -0.042  1.00 10.00      A   
ATOM   4157  CB  SER A 438       9.329  16.805  -0.962  1.00 10.00      A   
ATOM   4158  OG  SER A 438       8.278  15.858  -1.089  1.00 10.00      A   
ATOM   4159  HG  SER A 438       8.637  15.024  -1.426  1.00 10.00      A   
ATOM   4160  C   SER A 438       9.900  19.110  -0.148  1.00 10.00      A   
ATOM   4161  O   SER A 438       9.995  19.758  -1.193  1.00 10.00      A   
ATOM   4162  N   LEU A 439      10.607  19.383   0.941  1.00 10.00      A   
ATOM   4163  HN  LEU A 439      10.484  18.825   1.742  1.00 10.00      A   
ATOM   4164  CA  LEU A 439      11.564  20.479   0.982  1.00 10.00      A   
ATOM   4165  CB  LEU A 439      11.575  21.115   2.376  1.00 10.00      A   
ATOM   4166  CG  LEU A 439      10.236  21.664   2.881  1.00 10.00      A   
ATOM   4167  CD1 LEU A 439      10.350  22.084   4.338  1.00 10.00      A   
ATOM   4168  CD2 LEU A 439       9.770  22.829   2.019  1.00 10.00      A   
ATOM   4169  C   LEU A 439      12.968  20.017   0.615  1.00 10.00      A   
ATOM   4170  O   LEU A 439      13.302  18.840   0.755  1.00 10.00      A   
ATOM   4171  N   SER A 440      13.776  20.956   0.136  1.00 10.00      A   
ATOM   4172  HN  SER A 440      13.440  21.870   0.038  1.00 10.00      A   
ATOM   4173  CA  SER A 440      15.152  20.683  -0.246  1.00 10.00      A   
ATOM   4174  CB  SER A 440      15.223  19.756  -1.465  1.00 10.00      A   
ATOM   4175  OG  SER A 440      14.260  20.106  -2.444  1.00 10.00      A   
ATOM   4176  HG  SER A 440      13.436  19.632  -2.264  1.00 10.00      A   
ATOM   4177  C   SER A 440      15.887  21.989  -0.516  1.00 10.00      A   
ATOM   4178  O   SER A 440      15.263  23.036  -0.709  1.00 10.00      A   
ATOM   4179  N   GLY A 441      17.209  21.925  -0.518  1.00 10.00      A   
ATOM   4180  HN  GLY A 441      17.644  21.065  -0.350  1.00 10.00      A   
ATOM   4181  CA  GLY A 441      18.012  23.108  -0.760  1.00 10.00      A   
ATOM   4182  C   GLY A 441      18.325  23.850   0.522  1.00 10.00      A   
ATOM   4183  O   GLY A 441      18.371  23.246   1.595  1.00 10.00      A   
ATOM   4184  N   LEU A 442      18.560  25.149   0.419  1.00 10.00      A   
ATOM   4185  HN  LEU A 442      18.524  25.581  -0.463  1.00 10.00      A   
ATOM   4186  CA  LEU A 442      18.858  25.956   1.589  1.00 10.00      A   
ATOM   4187  CB  LEU A 442      19.920  27.012   1.270  1.00 10.00      A   
ATOM   4188  CG  LEU A 442      20.425  27.831   2.460  1.00 10.00      A   
ATOM   4189  CD1 LEU A 442      21.283  26.974   3.375  1.00 10.00      A   
ATOM   4190  CD2 LEU A 442      21.190  29.056   1.990  1.00 10.00      A   
ATOM   4191  C   LEU A 442      17.583  26.619   2.092  1.00 10.00      A   
ATOM   4192  O   LEU A 442      17.027  27.499   1.432  1.00 10.00      A   
ATOM   4193  N   LEU A 443      17.108  26.175   3.243  1.00 10.00      A   
ATOM   4194  HN  LEU A 443      17.588  25.462   3.716  1.00 10.00      A   
ATOM   4195  CA  LEU A 443      15.897  26.718   3.832  1.00 10.00      A   
ATOM   4196  CB  LEU A 443      14.770  25.687   3.758  1.00 10.00      A   
ATOM   4197  CG  LEU A 443      14.360  25.247   2.355  1.00 10.00      A   
ATOM   4198  CD1 LEU A 443      13.439  24.044   2.422  1.00 10.00      A   
ATOM   4199  CD2 LEU A 443      13.695  26.394   1.609  1.00 10.00      A   
ATOM   4200  C   LEU A 443      16.146  27.106   5.277  1.00 10.00      A   
ATOM   4201  O   LEU A 443      16.713  26.326   6.051  1.00 10.00      A   
ATOM   4202  N   THR A 444      15.748  28.319   5.631  1.00 10.00      A   
ATOM   4203  HN  THR A 444      15.333  28.904   4.951  1.00 10.00      A   
ATOM   4204  CA  THR A 444      15.915  28.817   6.983  1.00 10.00      A   
ATOM   4205  CB  THR A 444      16.424  30.272   6.986  1.00 10.00      A   
ATOM   4206  OG1 THR A 444      15.462  31.149   6.372  1.00 10.00      A   
ATOM   4207  HG1 THR A 444      14.868  30.637   5.791  1.00 10.00      A   
ATOM   4208  CG2 THR A 444      17.748  30.370   6.244  1.00 10.00      A   
ATOM   4209  C   THR A 444      14.605  28.719   7.761  1.00 10.00      A   
ATOM   4210  O   THR A 444      13.703  27.980   7.373  1.00 10.00      A   
ATOM   4211  N   ASP A 445      14.490  29.482   8.840  1.00 10.00      A   
ATOM   4212  HN  ASP A 445      15.226  30.080   9.086  1.00 10.00      A   
ATOM   4213  CA  ASP A 445      13.290  29.462   9.671  1.00 10.00      A   
ATOM   4214  CB  ASP A 445      13.642  29.822  11.112  1.00 10.00      A   
ATOM   4215  CG  ASP A 445      13.596  28.629  12.042  1.00 10.00      A   
ATOM   4216  OD1 ASP A 445      12.910  28.709  13.081  1.00 10.00      A   
ATOM   4217  OD2 ASP A 445      14.266  27.616  11.745  1.00 10.00      A   
ATOM   4218  C   ASP A 445      12.219  30.417   9.146  1.00 10.00      A   
ATOM   4219  O   ASP A 445      11.274  30.765   9.860  1.00 10.00      A   
ATOM   4220  N   LYS A 446      12.353  30.831   7.894  1.00 10.00      A   
ATOM   4221  HN  LYS A 446      13.105  30.503   7.356  1.00 10.00      A   
ATOM   4222  CA  LYS A 446      11.391  31.744   7.296  1.00 10.00      A   
ATOM   4223  CB  LYS A 446      12.092  32.777   6.414  1.00 10.00      A   
ATOM   4224  CG  LYS A 446      11.274  34.034   6.169  1.00 10.00      A   
ATOM   4225  CD  LYS A 446      10.852  34.671   7.483  1.00 10.00      A   
ATOM   4226  CE  LYS A 446      10.015  35.918   7.257  1.00 10.00      A   
ATOM   4227  NZ  LYS A 446       9.495  36.475   8.533  1.00 10.00      A   
ATOM   4228  HZ1 LYS A 446      10.282  36.693   9.179  1.00 10.00      A   
ATOM   4229  HZ2 LYS A 446       8.859  35.784   8.995  1.00 10.00      A   
ATOM   4230  HZ3 LYS A 446       8.963  37.349   8.346  1.00 10.00      A   
ATOM   4231  C   LYS A 446      10.339  30.981   6.500  1.00 10.00      A   
ATOM   4232  O   LYS A 446       9.142  31.242   6.619  1.00 10.00      A   
ATOM   4233  N   VAL A 447      10.791  30.028   5.695  1.00 10.00      A   
ATOM   4234  HN  VAL A 447      11.765  29.883   5.624  1.00 10.00      A   
ATOM   4235  CA  VAL A 447       9.890  29.216   4.883  1.00 10.00      A   
ATOM   4236  CB  VAL A 447      10.657  28.250   3.951  1.00 10.00      A   
ATOM   4237  CG1 VAL A 447      11.530  27.288   4.745  1.00 10.00      A   
ATOM   4238  CG2 VAL A 447       9.701  27.490   3.041  1.00 10.00      A   
ATOM   4239  C   VAL A 447       8.905  28.439   5.751  1.00 10.00      A   
ATOM   4240  O   VAL A 447       7.737  28.291   5.397  1.00 10.00      A   
ATOM   4241  N   PHE A 448       9.375  27.967   6.899  1.00 10.00      A   
ATOM   4242  HN  PHE A 448      10.317  28.116   7.128  1.00 10.00      A   
ATOM   4243  CA  PHE A 448       8.530  27.214   7.816  1.00 10.00      A   
ATOM   4244  CB  PHE A 448       9.351  26.657   8.977  1.00 10.00      A   
ATOM   4245  CG  PHE A 448      10.384  25.655   8.555  1.00 10.00      A   
ATOM   4246  CD1 PHE A 448      11.733  25.963   8.616  1.00 10.00      A   
ATOM   4247  CD2 PHE A 448      10.008  24.410   8.088  1.00 10.00      A   
ATOM   4248  CE1 PHE A 448      12.687  25.045   8.220  1.00 10.00      A   
ATOM   4249  CE2 PHE A 448      10.954  23.486   7.691  1.00 10.00      A   
ATOM   4250  CZ  PHE A 448      12.297  23.805   7.756  1.00 10.00      A   
ATOM   4251  C   PHE A 448       7.389  28.079   8.336  1.00 10.00      A   
ATOM   4252  O   PHE A 448       6.303  27.580   8.627  1.00 10.00      A   
ATOM   4253  N   GLU A 449       7.649  29.377   8.442  1.00 10.00      A   
ATOM   4254  HN  GLU A 449       8.539  29.705   8.202  1.00 10.00      A   
ATOM   4255  CA  GLU A 449       6.648  30.325   8.899  1.00 10.00      A   
ATOM   4256  CB  GLU A 449       7.279  31.708   9.084  1.00 10.00      A   
ATOM   4257  CG  GLU A 449       6.350  32.754   9.680  1.00 10.00      A   
ATOM   4258  CD  GLU A 449       6.738  34.166   9.289  1.00 10.00      A   
ATOM   4259  OE1 GLU A 449       7.860  34.600   9.637  1.00 10.00      A   
ATOM   4260  OE2 GLU A 449       5.920  34.852   8.635  1.00 10.00      A   
ATOM   4261  C   GLU A 449       5.532  30.404   7.870  1.00 10.00      A   
ATOM   4262  O   GLU A 449       4.355  30.382   8.215  1.00 10.00      A   
ATOM   4263  N   TYR A 450       5.918  30.460   6.599  1.00 10.00      A   
ATOM   4264  HN  TYR A 450       6.877  30.446   6.390  1.00 10.00      A   
ATOM   4265  CA  TYR A 450       4.959  30.531   5.508  1.00 10.00      A   
ATOM   4266  CB  TYR A 450       5.679  30.766   4.176  1.00 10.00      A   
ATOM   4267  CG  TYR A 450       6.505  32.035   4.143  1.00 10.00      A   
ATOM   4268  CD1 TYR A 450       7.821  32.023   3.692  1.00 10.00      A   
ATOM   4269  CD2 TYR A 450       5.972  33.244   4.566  1.00 10.00      A   
ATOM   4270  CE1 TYR A 450       8.576  33.179   3.665  1.00 10.00      A   
ATOM   4271  CE2 TYR A 450       6.720  34.404   4.543  1.00 10.00      A   
ATOM   4272  CZ  TYR A 450       8.020  34.367   4.093  1.00 10.00      A   
ATOM   4273  OH  TYR A 450       8.766  35.522   4.072  1.00 10.00      A   
ATOM   4274  HH  TYR A 450       9.283  35.560   3.260  1.00 10.00      A   
ATOM   4275  C   TYR A 450       4.138  29.250   5.444  1.00 10.00      A   
ATOM   4276  O   TYR A 450       2.918  29.284   5.268  1.00 10.00      A   
ATOM   4277  N   ILE A 451       4.822  28.121   5.590  1.00 10.00      A   
ATOM   4278  HN  ILE A 451       5.799  28.167   5.703  1.00 10.00      A   
ATOM   4279  CA  ILE A 451       4.170  26.819   5.569  1.00 10.00      A   
ATOM   4280  CB  ILE A 451       5.195  25.673   5.711  1.00 10.00      A   
ATOM   4281  CG1 ILE A 451       6.157  25.678   4.519  1.00 10.00      A   
ATOM   4282  CG2 ILE A 451       4.493  24.326   5.824  1.00 10.00      A   
ATOM   4283  CD1 ILE A 451       7.333  24.738   4.671  1.00 10.00      A   
ATOM   4284  C   ILE A 451       3.137  26.729   6.690  1.00 10.00      A   
ATOM   4285  O   ILE A 451       2.012  26.272   6.481  1.00 10.00      A   
ATOM   4286  N   GLY A 452       3.516  27.209   7.866  1.00 10.00      A   
ATOM   4287  HN  GLY A 452       4.421  27.579   7.964  1.00 10.00      A   
ATOM   4288  CA  GLY A 452       2.625  27.183   9.010  1.00 10.00      A   
ATOM   4289  C   GLY A 452       1.669  28.363   9.047  1.00 10.00      A   
ATOM   4290  O   GLY A 452       1.195  28.750  10.115  1.00 10.00      A   
ATOM   4291  N   THR A 453       1.391  28.947   7.889  1.00 10.00      A   
ATOM   4292  HN  THR A 453       1.816  28.615   7.075  1.00 10.00      A   
ATOM   4293  CA  THR A 453       0.474  30.076   7.807  1.00 10.00      A   
ATOM   4294  CB  THR A 453       1.224  31.429   7.778  1.00 10.00      A   
ATOM   4295  OG1 THR A 453       2.149  31.498   8.869  1.00 10.00      A   
ATOM   4296  HG1 THR A 453       2.916  30.935   8.672  1.00 10.00      A   
ATOM   4297  CG2 THR A 453       0.246  32.590   7.887  1.00 10.00      A   
ATOM   4298  C   THR A 453      -0.430  29.973   6.579  1.00 10.00      A   
ATOM   4299  O   THR A 453      -1.602  30.360   6.624  1.00 10.00      A   
ATOM   4300  N   TYR A 454       0.113  29.450   5.488  1.00 10.00      A   
ATOM   4301  HN  TYR A 454       1.048  29.156   5.510  1.00 10.00      A   
ATOM   4302  CA  TYR A 454      -0.644  29.319   4.253  1.00 10.00      A   
ATOM   4303  CB  TYR A 454       0.140  29.922   3.083  1.00 10.00      A   
ATOM   4304  CG  TYR A 454       0.657  31.315   3.353  1.00 10.00      A   
ATOM   4305  CD1 TYR A 454       2.019  31.574   3.376  1.00 10.00      A   
ATOM   4306  CD2 TYR A 454      -0.215  32.370   3.583  1.00 10.00      A   
ATOM   4307  CE1 TYR A 454       2.503  32.843   3.620  1.00 10.00      A   
ATOM   4308  CE2 TYR A 454       0.261  33.644   3.829  1.00 10.00      A   
ATOM   4309  CZ  TYR A 454       1.620  33.875   3.846  1.00 10.00      A   
ATOM   4310  OH  TYR A 454       2.097  35.144   4.088  1.00 10.00      A   
ATOM   4311  HH  TYR A 454       1.755  35.454   4.936  1.00 10.00      A   
ATOM   4312  C   TYR A 454      -1.014  27.871   3.948  1.00 10.00      A   
ATOM   4313  O   TYR A 454      -2.106  27.596   3.451  1.00 10.00      A   
ATOM   4314  N   ALA A 455      -0.112  26.948   4.251  1.00 10.00      A   
ATOM   4315  HN  ALA A 455       0.732  27.219   4.670  1.00 10.00      A   
ATOM   4316  CA  ALA A 455      -0.355  25.536   3.986  1.00 10.00      A   
ATOM   4317  CB  ALA A 455       0.956  24.787   3.819  1.00 10.00      A   
ATOM   4318  C   ALA A 455      -1.204  24.904   5.084  1.00 10.00      A   
ATOM   4319  O   ALA A 455      -0.682  24.422   6.091  1.00 10.00      A   
ATOM   4320  N   LYS A 456      -2.515  24.924   4.896  1.00 10.00      A   
ATOM   4321  HN  LYS A 456      -2.874  25.346   4.085  1.00 10.00      A   
ATOM   4322  CA  LYS A 456      -3.435  24.352   5.864  1.00 10.00      A   
ATOM   4323  CB  LYS A 456      -4.690  25.218   5.992  1.00 10.00      A   
ATOM   4324  CG  LYS A 456      -4.529  26.429   6.895  1.00 10.00      A   
ATOM   4325  CD  LYS A 456      -4.347  26.019   8.348  1.00 10.00      A   
ATOM   4326  CE  LYS A 456      -4.472  27.215   9.281  1.00 10.00      A   
ATOM   4327  NZ  LYS A 456      -4.114  26.870  10.681  1.00 10.00      A   
ATOM   4328  HZ1 LYS A 456      -4.254  27.694  11.298  1.00 10.00      A   
ATOM   4329  HZ2 LYS A 456      -3.116  26.576  10.736  1.00 10.00      A   
ATOM   4330  HZ3 LYS A 456      -4.717  26.087  11.025  1.00 10.00      A   
ATOM   4331  C   LYS A 456      -3.840  22.938   5.476  1.00 10.00      A   
ATOM   4332  O   LYS A 456      -4.005  22.075   6.336  1.00 10.00      A   
ATOM   4333  N   LYS A 457      -3.969  22.701   4.174  1.00 10.00      A   
ATOM   4334  HN  LYS A 457      -3.768  23.423   3.537  1.00 10.00      A   
ATOM   4335  CA  LYS A 457      -4.383  21.399   3.657  1.00 10.00      A   
ATOM   4336  CB  LYS A 457      -5.072  21.555   2.299  1.00 10.00      A   
ATOM   4337  CG  LYS A 457      -6.356  22.368   2.336  1.00 10.00      A   
ATOM   4338  CD  LYS A 457      -7.463  21.636   3.073  1.00 10.00      A   
ATOM   4339  CE  LYS A 457      -8.117  20.581   2.196  1.00 10.00      A   
ATOM   4340  NZ  LYS A 457      -8.979  21.180   1.141  1.00 10.00      A   
ATOM   4341  HZ1 LYS A 457      -8.406  21.758   0.494  1.00 10.00      A   
ATOM   4342  HZ2 LYS A 457      -9.709  21.784   1.572  1.00 10.00      A   
ATOM   4343  HZ3 LYS A 457      -9.450  20.433   0.593  1.00 10.00      A   
ATOM   4344  C   LYS A 457      -3.215  20.421   3.553  1.00 10.00      A   
ATOM   4345  O   LYS A 457      -3.398  19.259   3.182  1.00 10.00      A   
ATOM   4346  N   MET A 458      -2.020  20.901   3.875  1.00 10.00      A   
ATOM   4347  HN  MET A 458      -1.945  21.835   4.147  1.00 10.00      A   
ATOM   4348  CA  MET A 458      -0.819  20.073   3.829  1.00 10.00      A   
ATOM   4349  CB  MET A 458       0.440  20.922   4.029  1.00 10.00      A   
ATOM   4350  CG  MET A 458       1.729  20.215   3.633  1.00 10.00      A   
ATOM   4351  SD  MET A 458       3.205  21.070   4.213  1.00 10.00      A   
ATOM   4352  CE  MET A 458       3.031  20.882   5.986  1.00 10.00      A   
ATOM   4353  C   MET A 458      -0.891  18.969   4.883  1.00 10.00      A   
ATOM   4354  O   MET A 458      -1.010  19.245   6.078  1.00 10.00      A   
ATOM   4355  N   GLU A 459      -0.820  17.725   4.429  1.00 10.00      A   
ATOM   4356  HN  GLU A 459      -0.713  17.575   3.465  1.00 10.00      A   
ATOM   4357  CA  GLU A 459      -0.899  16.573   5.316  1.00 10.00      A   
ATOM   4358  CB  GLU A 459      -1.874  15.535   4.759  1.00 10.00      A   
ATOM   4359  CG  GLU A 459      -3.250  16.099   4.438  1.00 10.00      A   
ATOM   4360  CD  GLU A 459      -4.264  15.023   4.117  1.00 10.00      A   
ATOM   4361  OE1 GLU A 459      -4.707  14.324   5.049  1.00 10.00      A   
ATOM   4362  OE2 GLU A 459      -4.630  14.872   2.933  1.00 10.00      A   
ATOM   4363  C   GLU A 459       0.468  15.939   5.561  1.00 10.00      A   
ATOM   4364  O   GLU A 459       0.735  15.426   6.653  1.00 10.00      A   
ATOM   4365  N   MET A 460       1.329  15.963   4.551  1.00 10.00      A   
ATOM   4366  HN  MET A 460       1.063  16.377   3.702  1.00 10.00      A   
ATOM   4367  CA  MET A 460       2.663  15.387   4.678  1.00 10.00      A   
ATOM   4368  CB  MET A 460       2.777  14.065   3.904  1.00 10.00      A   
ATOM   4369  CG  MET A 460       4.133  13.389   4.040  1.00 10.00      A   
ATOM   4370  SD  MET A 460       4.107  11.663   3.530  1.00 10.00      A   
ATOM   4371  CE  MET A 460       5.781  11.170   3.942  1.00 10.00      A   
ATOM   4372  C   MET A 460       3.741  16.364   4.227  1.00 10.00      A   
ATOM   4373  O   MET A 460       3.597  17.028   3.199  1.00 10.00      A   
ATOM   4374  N   LEU A 461       4.815  16.445   5.005  1.00 10.00      A   
ATOM   4375  HN  LEU A 461       4.863  15.890   5.812  1.00 10.00      A   
ATOM   4376  CA  LEU A 461       5.927  17.337   4.696  1.00 10.00      A   
ATOM   4377  CB  LEU A 461       5.823  18.620   5.526  1.00 10.00      A   
ATOM   4378  CG  LEU A 461       6.953  19.640   5.360  1.00 10.00      A   
ATOM   4379  CD1 LEU A 461       6.879  20.310   4.000  1.00 10.00      A   
ATOM   4380  CD2 LEU A 461       6.905  20.676   6.472  1.00 10.00      A   
ATOM   4381  C   LEU A 461       7.268  16.660   4.963  1.00 10.00      A   
ATOM   4382  O   LEU A 461       7.482  16.086   6.033  1.00 10.00      A   
ATOM   4383  N   SER A 462       8.155  16.716   3.983  1.00 10.00      A   
ATOM   4384  HN  SER A 462       7.906  17.145   3.135  1.00 10.00      A   
ATOM   4385  CA  SER A 462       9.482  16.135   4.113  1.00 10.00      A   
ATOM   4386  CB  SER A 462       9.864  15.446   2.804  1.00 10.00      A   
ATOM   4387  OG  SER A 462       8.710  14.945   2.152  1.00 10.00      A   
ATOM   4388  HG  SER A 462       8.860  14.025   1.907  1.00 10.00      A   
ATOM   4389  C   SER A 462      10.492  17.233   4.439  1.00 10.00      A   
ATOM   4390  O   SER A 462      10.688  18.157   3.648  1.00 10.00      A   
ATOM   4391  N   VAL A 463      11.124  17.141   5.606  1.00 10.00      A   
ATOM   4392  HN  VAL A 463      10.933  16.379   6.202  1.00 10.00      A   
ATOM   4393  CA  VAL A 463      12.101  18.140   6.025  1.00 10.00      A   
ATOM   4394  CB  VAL A 463      11.714  18.784   7.372  1.00 10.00      A   
ATOM   4395  CG1 VAL A 463      12.567  20.014   7.640  1.00 10.00      A   
ATOM   4396  CG2 VAL A 463      10.235  19.139   7.403  1.00 10.00      A   
ATOM   4397  C   VAL A 463      13.491  17.528   6.157  1.00 10.00      A   
ATOM   4398  O   VAL A 463      13.696  16.589   6.930  1.00 10.00      A   
ATOM   4399  N   ALA A 464      14.441  18.059   5.399  1.00 10.00      A   
ATOM   4400  HN  ALA A 464      14.214  18.793   4.794  1.00 10.00      A   
ATOM   4401  CA  ALA A 464      15.815  17.576   5.440  1.00 10.00      A   
ATOM   4402  CB  ALA A 464      16.019  16.457   4.436  1.00 10.00      A   
ATOM   4403  C   ALA A 464      16.793  18.709   5.167  1.00 10.00      A   
ATOM   4404  O   ALA A 464      16.675  19.409   4.158  1.00 10.00      A   
ATOM   4405  N   PHE A 465      17.745  18.890   6.079  1.00 10.00      A   
ATOM   4406  HN  PHE A 465      17.755  18.311   6.873  1.00 10.00      A   
ATOM   4407  CA  PHE A 465      18.765  19.931   5.950  1.00 10.00      A   
ATOM   4408  CB  PHE A 465      19.664  19.672   4.729  1.00 10.00      A   
ATOM   4409  CG  PHE A 465      20.558  18.468   4.861  1.00 10.00      A   
ATOM   4410  CD1 PHE A 465      20.170  17.239   4.348  1.00 10.00      A   
ATOM   4411  CD2 PHE A 465      21.783  18.563   5.500  1.00 10.00      A   
ATOM   4412  CE1 PHE A 465      20.985  16.129   4.467  1.00 10.00      A   
ATOM   4413  CE2 PHE A 465      22.605  17.457   5.624  1.00 10.00      A   
ATOM   4414  CZ  PHE A 465      22.204  16.240   5.106  1.00 10.00      A   
ATOM   4415  C   PHE A 465      18.127  21.317   5.859  1.00 10.00      A   
ATOM   4416  O   PHE A 465      18.551  22.157   5.069  1.00 10.00      A   
ATOM   4417  N   ALA A 466      17.111  21.552   6.679  1.00 10.00      A   
ATOM   4418  HN  ALA A 466      16.828  20.854   7.307  1.00 10.00      A   
ATOM   4419  CA  ALA A 466      16.412  22.827   6.675  1.00 10.00      A   
ATOM   4420  CB  ALA A 466      15.117  22.703   5.887  1.00 10.00      A   
ATOM   4421  C   ALA A 466      16.129  23.289   8.094  1.00 10.00      A   
ATOM   4422  O   ALA A 466      15.866  22.474   8.976  1.00 10.00      A   
ATOM   4423  N   GLY A 467      16.190  24.592   8.313  1.00 10.00      A   
ATOM   4424  HN  GLY A 467      16.415  25.198   7.573  1.00 10.00      A   
ATOM   4425  CA  GLY A 467      15.935  25.131   9.629  1.00 10.00      A   
ATOM   4426  C   GLY A 467      17.075  25.998  10.119  1.00 10.00      A   
ATOM   4427  O   GLY A 467      18.233  25.764   9.771  1.00 10.00      A   
ATOM   4428  N   ASP A 468      16.745  26.999  10.924  1.00 10.00      A   
ATOM   4429  HN  ASP A 468      15.792  27.131  11.155  1.00 10.00      A   
ATOM   4430  CA  ASP A 468      17.744  27.914  11.475  1.00 10.00      A   
ATOM   4431  CB  ASP A 468      17.649  29.285  10.797  1.00 10.00      A   
ATOM   4432  CG  ASP A 468      18.736  30.248  11.234  1.00 10.00      A   
ATOM   4433  OD1 ASP A 468      19.925  29.880  11.187  1.00 10.00      A   
ATOM   4434  OD2 ASP A 468      18.405  31.391  11.606  1.00 10.00      A   
ATOM   4435  C   ASP A 468      17.569  28.047  12.987  1.00 10.00      A   
ATOM   4436  O   ASP A 468      18.487  28.437  13.710  1.00 10.00      A   
ATOM   4437  N   SER A 469      16.375  27.727  13.454  1.00 10.00      A   
ATOM   4438  HN  SER A 469      15.669  27.452  12.819  1.00 10.00      A   
ATOM   4439  CA  SER A 469      16.049  27.781  14.869  1.00 10.00      A   
ATOM   4440  CB  SER A 469      15.356  29.110  15.191  1.00 10.00      A   
ATOM   4441  OG  SER A 469      16.145  30.220  14.782  1.00 10.00      A   
ATOM   4442  HG  SER A 469      17.007  29.908  14.478  1.00 10.00      A   
ATOM   4443  C   SER A 469      15.144  26.601  15.226  1.00 10.00      A   
ATOM   4444  O   SER A 469      15.072  25.624  14.481  1.00 10.00      A   
ATOM   4445  N   ASP A 470      14.472  26.684  16.365  1.00 10.00      A   
ATOM   4446  HN  ASP A 470      14.587  27.475  16.933  1.00 10.00      A   
ATOM   4447  CA  ASP A 470      13.569  25.624  16.801  1.00 10.00      A   
ATOM   4448  CB  ASP A 470      13.667  25.436  18.314  1.00 10.00      A   
ATOM   4449  CG  ASP A 470      14.075  24.033  18.705  1.00 10.00      A   
ATOM   4450  OD1 ASP A 470      13.202  23.141  18.749  1.00 10.00      A   
ATOM   4451  OD2 ASP A 470      15.271  23.827  18.991  1.00 10.00      A   
ATOM   4452  C   ASP A 470      12.135  25.977  16.438  1.00 10.00      A   
ATOM   4453  O   ASP A 470      11.269  25.107  16.335  1.00 10.00      A   
ATOM   4454  N   LEU A 471      11.898  27.266  16.232  1.00 10.00      A   
ATOM   4455  HN  LEU A 471      12.638  27.901  16.311  1.00 10.00      A   
ATOM   4456  CA  LEU A 471      10.572  27.765  15.893  1.00 10.00      A   
ATOM   4457  CB  LEU A 471      10.545  29.297  15.882  1.00 10.00      A   
ATOM   4458  CG  LEU A 471      10.866  29.989  17.211  1.00 10.00      A   
ATOM   4459  CD1 LEU A 471      10.706  31.495  17.082  1.00 10.00      A   
ATOM   4460  CD2 LEU A 471       9.977  29.454  18.325  1.00 10.00      A   
ATOM   4461  C   LEU A 471      10.068  27.208  14.565  1.00 10.00      A   
ATOM   4462  O   LEU A 471       8.863  27.146  14.340  1.00 10.00      A   
ATOM   4463  N   GLY A 472      10.992  26.809  13.694  1.00 10.00      A   
ATOM   4464  HN  GLY A 472      11.945  26.922  13.918  1.00 10.00      A   
ATOM   4465  CA  GLY A 472      10.620  26.250  12.405  1.00 10.00      A   
ATOM   4466  C   GLY A 472       9.679  25.067  12.540  1.00 10.00      A   
ATOM   4467  O   GLY A 472       8.707  24.951  11.800  1.00 10.00      A   
ATOM   4468  N   MET A 473       9.967  24.190  13.495  1.00 10.00      A   
ATOM   4469  HN  MET A 473      10.764  24.335  14.051  1.00 10.00      A   
ATOM   4470  CA  MET A 473       9.133  23.017  13.734  1.00 10.00      A   
ATOM   4471  CB  MET A 473       9.862  22.022  14.646  1.00 10.00      A   
ATOM   4472  CG  MET A 473       9.161  20.681  14.810  1.00 10.00      A   
ATOM   4473  SD  MET A 473       9.883  19.680  16.126  1.00 10.00      A   
ATOM   4474  CE  MET A 473       8.963  18.153  15.957  1.00 10.00      A   
ATOM   4475  C   MET A 473       7.821  23.442  14.380  1.00 10.00      A   
ATOM   4476  O   MET A 473       6.751  22.925  14.053  1.00 10.00      A   
ATOM   4477  N   HIS A 474       7.922  24.408  15.286  1.00 10.00      A   
ATOM   4478  HN  HIS A 474       8.811  24.783  15.479  1.00 10.00      A   
ATOM   4479  CA  HIS A 474       6.766  24.933  15.999  1.00 10.00      A   
ATOM   4480  CB  HIS A 474       7.221  25.925  17.083  1.00 10.00      A   
ATOM   4481  CG  HIS A 474       6.117  26.481  17.937  1.00 10.00      A   
ATOM   4482  ND1 HIS A 474       5.831  25.951  19.175  1.00 10.00      A   
ATOM   4483  CD2 HIS A 474       5.274  27.515  17.689  1.00 10.00      A   
ATOM   4484  CE1 HIS A 474       4.826  26.671  19.651  1.00 10.00      A   
ATOM   4485  NE2 HIS A 474       4.458  27.625  18.785  1.00 10.00      A   
ATOM   4486  HE2 HIS A 474       3.739  28.286  18.913  1.00 10.00      A   
ATOM   4487  C   HIS A 474       5.790  25.608  15.035  1.00 10.00      A   
ATOM   4488  O   HIS A 474       4.583  25.399  15.114  1.00 10.00      A   
ATOM   4489  N   HIS A 475       6.328  26.401  14.115  1.00 10.00      A   
ATOM   4490  HN  HIS A 475       7.307  26.514  14.097  1.00 10.00      A   
ATOM   4491  CA  HIS A 475       5.511  27.119  13.135  1.00 10.00      A   
ATOM   4492  CB  HIS A 475       6.369  28.039  12.262  1.00 10.00      A   
ATOM   4493  CG  HIS A 475       6.735  29.330  12.927  1.00 10.00      A   
ATOM   4494  ND1 HIS A 475       8.021  29.821  13.003  1.00 10.00      A   
ATOM   4495  HD1 HIS A 475       8.824  29.396  12.637  1.00 10.00      A   
ATOM   4496  CD2 HIS A 475       5.952  30.239  13.560  1.00 10.00      A   
ATOM   4497  CE1 HIS A 475       7.979  30.984  13.665  1.00 10.00      A   
ATOM   4498  NE2 HIS A 475       6.744  31.283  14.024  1.00 10.00      A   
ATOM   4499  C   HIS A 475       4.689  26.177  12.268  1.00 10.00      A   
ATOM   4500  O   HIS A 475       3.573  26.505  11.876  1.00 10.00      A   
ATOM   4501  N   VAL A 476       5.239  25.008  11.975  1.00 10.00      A   
ATOM   4502  HN  VAL A 476       6.133  24.798  12.320  1.00 10.00      A   
ATOM   4503  CA  VAL A 476       4.538  24.031  11.155  1.00 10.00      A   
ATOM   4504  CB  VAL A 476       5.504  22.996  10.539  1.00 10.00      A   
ATOM   4505  CG1 VAL A 476       4.740  21.978   9.703  1.00 10.00      A   
ATOM   4506  CG2 VAL A 476       6.556  23.691   9.690  1.00 10.00      A   
ATOM   4507  C   VAL A 476       3.469  23.317  11.973  1.00 10.00      A   
ATOM   4508  O   VAL A 476       2.310  23.238  11.563  1.00 10.00      A   
ATOM   4509  N   LEU A 477       3.862  22.823  13.144  1.00 10.00      A   
ATOM   4510  HN  LEU A 477       4.795  22.947  13.424  1.00 10.00      A   
ATOM   4511  CA  LEU A 477       2.947  22.110  14.027  1.00 10.00      A   
ATOM   4512  CB  LEU A 477       3.687  21.567  15.252  1.00 10.00      A   
ATOM   4513  CG  LEU A 477       4.652  20.408  14.987  1.00 10.00      A   
ATOM   4514  CD1 LEU A 477       5.556  20.178  16.187  1.00 10.00      A   
ATOM   4515  CD2 LEU A 477       3.889  19.136  14.639  1.00 10.00      A   
ATOM   4516  C   LEU A 477       1.785  22.998  14.454  1.00 10.00      A   
ATOM   4517  O   LEU A 477       0.629  22.578  14.435  1.00 10.00      A   
ATOM   4518  N   SER A 478       2.098  24.231  14.818  1.00 10.00      A   
ATOM   4519  HN  SER A 478       3.043  24.509  14.806  1.00 10.00      A   
ATOM   4520  CA  SER A 478       1.089  25.187  15.243  1.00 10.00      A   
ATOM   4521  CB  SER A 478       1.644  26.056  16.382  1.00 10.00      A   
ATOM   4522  OG  SER A 478       0.638  26.892  16.933  1.00 10.00      A   
ATOM   4523  HG  SER A 478       0.117  27.275  16.212  1.00 10.00      A   
ATOM   4524  C   SER A 478       0.663  26.060  14.063  1.00 10.00      A   
ATOM   4525  O   SER A 478       0.224  27.200  14.237  1.00 10.00      A   
ATOM   4526  N   GLY A 479       0.787  25.515  12.864  1.00 10.00      A   
ATOM   4527  HN  GLY A 479       1.134  24.601  12.783  1.00 10.00      A   
ATOM   4528  CA  GLY A 479       0.417  26.255  11.678  1.00 10.00      A   
ATOM   4529  C   GLY A 479      -0.483  25.468  10.754  1.00 10.00      A   
ATOM   4530  O   GLY A 479      -1.555  25.939  10.373  1.00 10.00      A   
ATOM   4531  N   CYS A 480      -0.047  24.275  10.379  1.00 10.00      A   
ATOM   4532  HN  CYS A 480       0.822  23.958  10.708  1.00 10.00      A   
ATOM   4533  CA  CYS A 480      -0.824  23.418   9.497  1.00 10.00      A   
ATOM   4534  CB  CYS A 480       0.102  22.489   8.717  1.00 10.00      A   
ATOM   4535  SG  CYS A 480       1.561  23.309   8.034  1.00 10.00      A   
ATOM   4536  HG  CYS A 480       1.162  24.083   7.030  1.00 10.00      A   
ATOM   4537  C   CYS A 480      -1.831  22.616  10.313  1.00 10.00      A   
ATOM   4538  O   CYS A 480      -1.525  22.153  11.416  1.00 10.00      A   
ATOM   4539  N   ASP A 481      -3.030  22.440   9.776  1.00 10.00      A   
ATOM   4540  HN  ASP A 481      -3.217  22.800   8.882  1.00 10.00      A   
ATOM   4541  CA  ASP A 481      -4.075  21.722  10.498  1.00 10.00      A   
ATOM   4542  CB  ASP A 481      -5.378  22.523  10.525  1.00 10.00      A   
ATOM   4543  CG  ASP A 481      -5.476  23.426  11.737  1.00 10.00      A   
ATOM   4544  OD1 ASP A 481      -5.753  22.919  12.842  1.00 10.00      A   
ATOM   4545  OD2 ASP A 481      -5.275  24.650  11.594  1.00 10.00      A   
ATOM   4546  C   ASP A 481      -4.318  20.311   9.979  1.00 10.00      A   
ATOM   4547  O   ASP A 481      -4.890  19.480  10.684  1.00 10.00      A   
ATOM   4548  N   SER A 482      -3.879  20.027   8.761  1.00 10.00      A   
ATOM   4549  HN  SER A 482      -3.421  20.717   8.237  1.00 10.00      A   
ATOM   4550  CA  SER A 482      -4.076  18.699   8.184  1.00 10.00      A   
ATOM   4551  CB  SER A 482      -4.437  18.803   6.703  1.00 10.00      A   
ATOM   4552  OG  SER A 482      -5.391  19.829   6.489  1.00 10.00      A   
ATOM   4553  HG  SER A 482      -4.933  20.680   6.441  1.00 10.00      A   
ATOM   4554  C   SER A 482      -2.845  17.818   8.374  1.00 10.00      A   
ATOM   4555  O   SER A 482      -2.675  16.822   7.677  1.00 10.00      A   
ATOM   4556  N   LEU A 483      -1.998  18.193   9.328  1.00 10.00      A   
ATOM   4557  HN  LEU A 483      -2.201  18.995   9.847  1.00 10.00      A   
ATOM   4558  CA  LEU A 483      -0.776  17.445   9.621  1.00 10.00      A   
ATOM   4559  CB  LEU A 483      -0.010  18.088  10.782  1.00 10.00      A   
ATOM   4560  CG  LEU A 483       0.568  19.484  10.532  1.00 10.00      A   
ATOM   4561  CD1 LEU A 483       1.264  19.998  11.783  1.00 10.00      A   
ATOM   4562  CD2 LEU A 483       1.533  19.461   9.358  1.00 10.00      A   
ATOM   4563  C   LEU A 483      -1.075  15.986   9.942  1.00 10.00      A   
ATOM   4564  O   LEU A 483      -1.792  15.682  10.894  1.00 10.00      A   
ATOM   4565  N   ARG A 484      -0.529  15.087   9.138  1.00 10.00      A   
ATOM   4566  HN  ARG A 484       0.021  15.391   8.378  1.00 10.00      A   
ATOM   4567  CA  ARG A 484      -0.737  13.661   9.341  1.00 10.00      A   
ATOM   4568  CB  ARG A 484      -1.623  13.078   8.241  1.00 10.00      A   
ATOM   4569  CG  ARG A 484      -3.107  13.055   8.574  1.00 10.00      A   
ATOM   4570  CD  ARG A 484      -3.920  12.546   7.397  1.00 10.00      A   
ATOM   4571  NE  ARG A 484      -3.401  11.281   6.884  1.00 10.00      A   
ATOM   4572  HE  ARG A 484      -3.258  10.558   7.535  1.00 10.00      A   
ATOM   4573  CZ  ARG A 484      -3.137  11.050   5.594  1.00 10.00      A   
ATOM   4574  NH1 ARG A 484      -3.370  11.995   4.692  1.00 10.00      A   
ATOM   4575 HH11 ARG A 484      -3.159  11.817   3.683  1.00 10.00      A   
ATOM   4576 HH12 ARG A 484      -3.770  12.923   4.982  1.00 10.00      A   
ATOM   4577  NH2 ARG A 484      -2.647   9.877   5.209  1.00 10.00      A   
ATOM   4578 HH21 ARG A 484      -2.441   9.694   4.194  1.00 10.00      A   
ATOM   4579 HH22 ARG A 484      -2.459   9.125   5.906  1.00 10.00      A   
ATOM   4580  C   ARG A 484       0.585  12.903   9.422  1.00 10.00      A   
ATOM   4581  O   ARG A 484       0.812  12.135  10.356  1.00 10.00      A   
ATOM   4582  N   LYS A 485       1.454  13.116   8.440  1.00 10.00      A   
ATOM   4583  HN  LYS A 485       1.230  13.754   7.728  1.00 10.00      A   
ATOM   4584  CA  LYS A 485       2.749  12.443   8.406  1.00 10.00      A   
ATOM   4585  CB  LYS A 485       2.776  11.364   7.314  1.00 10.00      A   
ATOM   4586  CG  LYS A 485       1.644  10.348   7.404  1.00 10.00      A   
ATOM   4587  CD  LYS A 485       1.971   9.056   6.662  1.00 10.00      A   
ATOM   4588  CE  LYS A 485       2.230   9.301   5.183  1.00 10.00      A   
ATOM   4589  NZ  LYS A 485       2.346   8.029   4.424  1.00 10.00      A   
ATOM   4590  HZ1 LYS A 485       2.690   8.217   3.462  1.00 10.00      A   
ATOM   4591  HZ2 LYS A 485       1.415   7.563   4.357  1.00 10.00      A   
ATOM   4592  HZ3 LYS A 485       3.013   7.384   4.892  1.00 10.00      A   
ATOM   4593  C   LYS A 485       3.866  13.455   8.170  1.00 10.00      A   
ATOM   4594  O   LYS A 485       3.866  14.171   7.170  1.00 10.00      A   
ATOM   4595  N   LEU A 486       4.805  13.533   9.099  1.00 10.00      A   
ATOM   4596  HN  LEU A 486       4.752  12.951   9.886  1.00 10.00      A   
ATOM   4597  CA  LEU A 486       5.925  14.459   8.974  1.00 10.00      A   
ATOM   4598  CB  LEU A 486       5.738  15.700   9.852  1.00 10.00      A   
ATOM   4599  CG  LEU A 486       4.833  16.798   9.291  1.00 10.00      A   
ATOM   4600  CD1 LEU A 486       3.375  16.517   9.617  1.00 10.00      A   
ATOM   4601  CD2 LEU A 486       5.254  18.160   9.815  1.00 10.00      A   
ATOM   4602  C   LEU A 486       7.244  13.772   9.298  1.00 10.00      A   
ATOM   4603  O   LEU A 486       7.377  13.112  10.332  1.00 10.00      A   
ATOM   4604  N   GLU A 487       8.207  13.925   8.404  1.00 10.00      A   
ATOM   4605  HN  GLU A 487       8.034  14.468   7.603  1.00 10.00      A   
ATOM   4606  CA  GLU A 487       9.520  13.322   8.576  1.00 10.00      A   
ATOM   4607  CB  GLU A 487       9.788  12.306   7.461  1.00 10.00      A   
ATOM   4608  CG  GLU A 487       8.664  11.300   7.254  1.00 10.00      A   
ATOM   4609  CD  GLU A 487       9.013  10.226   6.246  1.00 10.00      A   
ATOM   4610  OE1 GLU A 487       8.977  10.509   5.031  1.00 10.00      A   
ATOM   4611  OE2 GLU A 487       9.313   9.089   6.671  1.00 10.00      A   
ATOM   4612  C   GLU A 487      10.599  14.399   8.577  1.00 10.00      A   
ATOM   4613  O   GLU A 487      10.748  15.140   7.605  1.00 10.00      A   
ATOM   4614  N   ILE A 488      11.330  14.495   9.680  1.00 10.00      A   
ATOM   4615  HN  ILE A 488      11.152  13.883  10.430  1.00 10.00      A   
ATOM   4616  CA  ILE A 488      12.385  15.489   9.816  1.00 10.00      A   
ATOM   4617  CB  ILE A 488      12.109  16.434  11.002  1.00 10.00      A   
ATOM   4618  CG1 ILE A 488      10.718  17.059  10.878  1.00 10.00      A   
ATOM   4619  CG2 ILE A 488      13.171  17.516  11.093  1.00 10.00      A   
ATOM   4620  CD1 ILE A 488       9.761  16.634  11.969  1.00 10.00      A   
ATOM   4621  C   ILE A 488      13.738  14.817  10.021  1.00 10.00      A   
ATOM   4622  O   ILE A 488      13.916  14.032  10.953  1.00 10.00      A   
ATOM   4623  N   ARG A 489      14.684  15.118   9.145  1.00 10.00      A   
ATOM   4624  HN  ARG A 489      14.479  15.743   8.412  1.00 10.00      A   
ATOM   4625  CA  ARG A 489      16.017  14.549   9.246  1.00 10.00      A   
ATOM   4626  CB  ARG A 489      16.214  13.391   8.259  1.00 10.00      A   
ATOM   4627  CG  ARG A 489      16.229  13.800   6.794  1.00 10.00      A   
ATOM   4628  CD  ARG A 489      17.092  12.861   5.967  1.00 10.00      A   
ATOM   4629  NE  ARG A 489      18.490  12.884   6.402  1.00 10.00      A   
ATOM   4630  HE  ARG A 489      18.757  13.598   7.025  1.00 10.00      A   
ATOM   4631  CZ  ARG A 489      19.408  12.001   6.018  1.00 10.00      A   
ATOM   4632  NH1 ARG A 489      19.094  11.025   5.172  1.00 10.00      A   
ATOM   4633 HH11 ARG A 489      18.124  10.939   4.805  1.00 10.00      A   
ATOM   4634 HH12 ARG A 489      19.822  10.329   4.880  1.00 10.00      A   
ATOM   4635  NH2 ARG A 489      20.645  12.102   6.479  1.00 10.00      A   
ATOM   4636 HH21 ARG A 489      21.375  11.421   6.183  1.00 10.00      A   
ATOM   4637 HH22 ARG A 489      20.893  12.872   7.154  1.00 10.00      A   
ATOM   4638  C   ARG A 489      17.088  15.616   9.050  1.00 10.00      A   
ATOM   4639  O   ARG A 489      16.989  16.446   8.144  1.00 10.00      A   
ATOM   4640  N   ASP A 490      18.104  15.584   9.909  1.00 10.00      A   
ATOM   4641  HN  ASP A 490      18.110  14.892  10.608  1.00 10.00      A   
ATOM   4642  CA  ASP A 490      19.211  16.540   9.851  1.00 10.00      A   
ATOM   4643  CB  ASP A 490      20.034  16.368   8.567  1.00 10.00      A   
ATOM   4644  CG  ASP A 490      20.980  15.186   8.626  1.00 10.00      A   
ATOM   4645  OD1 ASP A 490      22.136  15.365   9.062  1.00 10.00      A   
ATOM   4646  OD2 ASP A 490      20.572  14.070   8.235  1.00 10.00      A   
ATOM   4647  C   ASP A 490      18.721  17.980   9.989  1.00 10.00      A   
ATOM   4648  O   ASP A 490      18.906  18.805   9.090  1.00 10.00      A   
ATOM   4649  N   CYS A 491      18.106  18.279  11.121  1.00 10.00      A   
ATOM   4650  HN  CYS A 491      18.010  17.591  11.811  1.00 10.00      A   
ATOM   4651  CA  CYS A 491      17.581  19.607  11.377  1.00 10.00      A   
ATOM   4652  CB  CYS A 491      16.072  19.635  11.145  1.00 10.00      A   
ATOM   4653  SG  CYS A 491      15.583  19.541   9.407  1.00 10.00      A   
ATOM   4654  HG  CYS A 491      15.234  20.765   9.023  1.00 10.00      A   
ATOM   4655  C   CYS A 491      17.912  20.057  12.794  1.00 10.00      A   
ATOM   4656  O   CYS A 491      18.039  19.229  13.698  1.00 10.00      A   
ATOM   4657  N   PRO A 492      18.045  21.379  13.001  1.00 10.00      A   
ATOM   4658  CA  PRO A 492      18.382  21.957  14.306  1.00 10.00      A   
ATOM   4659  CB  PRO A 492      18.810  23.381  13.951  1.00 10.00      A   
ATOM   4660  CG  PRO A 492      18.017  23.708  12.736  1.00 10.00      A   
ATOM   4661  CD  PRO A 492      17.889  22.422  11.964  1.00 10.00      A   
ATOM   4662  C   PRO A 492      17.204  21.987  15.277  1.00 10.00      A   
ATOM   4663  O   PRO A 492      17.341  22.459  16.405  1.00 10.00      A   
ATOM   4664  N   PHE A 493      16.055  21.481  14.845  1.00 10.00      A   
ATOM   4665  HN  PHE A 493      16.008  21.107  13.945  1.00 10.00      A   
ATOM   4666  CA  PHE A 493      14.870  21.451  15.693  1.00 10.00      A   
ATOM   4667  CB  PHE A 493      13.642  21.023  14.883  1.00 10.00      A   
ATOM   4668  CG  PHE A 493      13.454  21.777  13.598  1.00 10.00      A   
ATOM   4669  CD1 PHE A 493      13.259  21.100  12.404  1.00 10.00      A   
ATOM   4670  CD2 PHE A 493      13.473  23.159  13.582  1.00 10.00      A   
ATOM   4671  CE1 PHE A 493      13.089  21.791  11.219  1.00 10.00      A   
ATOM   4672  CE2 PHE A 493      13.304  23.856  12.403  1.00 10.00      A   
ATOM   4673  CZ  PHE A 493      13.112  23.172  11.220  1.00 10.00      A   
ATOM   4674  C   PHE A 493      15.091  20.477  16.845  1.00 10.00      A   
ATOM   4675  O   PHE A 493      15.777  19.462  16.680  1.00 10.00      A   
ATOM   4676  N   GLY A 494      14.519  20.778  18.004  1.00 10.00      A   
ATOM   4677  HN  GLY A 494      13.971  21.595  18.086  1.00 10.00      A   
ATOM   4678  CA  GLY A 494      14.696  19.911  19.147  1.00 10.00      A   
ATOM   4679  C   GLY A 494      13.465  19.770  20.022  1.00 10.00      A   
ATOM   4680  O   GLY A 494      12.331  19.768  19.536  1.00 10.00      A   
ATOM   4681  N   ASP A 495      13.702  19.679  21.325  1.00 10.00      A   
ATOM   4682  HN  ASP A 495      14.629  19.741  21.641  1.00 10.00      A   
ATOM   4683  CA  ASP A 495      12.644  19.502  22.309  1.00 10.00      A   
ATOM   4684  CB  ASP A 495      13.228  18.944  23.608  1.00 10.00      A   
ATOM   4685  CG  ASP A 495      14.151  19.916  24.322  1.00 10.00      A   
ATOM   4686  OD1 ASP A 495      15.230  20.230  23.777  1.00 10.00      A   
ATOM   4687  OD2 ASP A 495      13.807  20.356  25.438  1.00 10.00      A   
ATOM   4688  C   ASP A 495      11.878  20.789  22.595  1.00 10.00      A   
ATOM   4689  O   ASP A 495      10.817  20.751  23.223  1.00 10.00      A   
ATOM   4690  N   LYS A 496      12.404  21.923  22.141  1.00 10.00      A   
ATOM   4691  HN  LYS A 496      13.246  21.899  21.635  1.00 10.00      A   
ATOM   4692  CA  LYS A 496      11.744  23.203  22.370  1.00 10.00      A   
ATOM   4693  CB  LYS A 496      12.584  24.366  21.846  1.00 10.00      A   
ATOM   4694  CG  LYS A 496      13.904  24.572  22.563  1.00 10.00      A   
ATOM   4695  CD  LYS A 496      14.593  25.831  22.070  1.00 10.00      A   
ATOM   4696  CE  LYS A 496      16.102  25.686  22.126  1.00 10.00      A   
ATOM   4697  NZ  LYS A 496      16.613  24.790  21.058  1.00 10.00      A   
ATOM   4698  HZ1 LYS A 496      17.055  23.946  21.478  1.00 10.00      A   
ATOM   4699  HZ2 LYS A 496      17.318  25.290  20.486  1.00 10.00      A   
ATOM   4700  HZ3 LYS A 496      15.831  24.484  20.432  1.00 10.00      A   
ATOM   4701  C   LYS A 496      10.375  23.224  21.703  1.00 10.00      A   
ATOM   4702  O   LYS A 496       9.369  23.555  22.332  1.00 10.00      A   
ATOM   4703  N   ALA A 497      10.342  22.870  20.424  1.00 10.00      A   
ATOM   4704  HN  ALA A 497      11.184  22.630  19.967  1.00 10.00      A   
ATOM   4705  CA  ALA A 497       9.095  22.844  19.676  1.00 10.00      A   
ATOM   4706  CB  ALA A 497       9.374  22.996  18.190  1.00 10.00      A   
ATOM   4707  C   ALA A 497       8.327  21.556  19.943  1.00 10.00      A   
ATOM   4708  O   ALA A 497       7.094  21.553  19.980  1.00 10.00      A   
ATOM   4709  N   LEU A 498       9.065  20.471  20.137  1.00 10.00      A   
ATOM   4710  HN  LEU A 498      10.043  20.549  20.095  1.00 10.00      A   
ATOM   4711  CA  LEU A 498       8.471  19.164  20.394  1.00 10.00      A   
ATOM   4712  CB  LEU A 498       9.565  18.099  20.500  1.00 10.00      A   
ATOM   4713  CG  LEU A 498       9.095  16.671  20.791  1.00 10.00      A   
ATOM   4714  CD1 LEU A 498       8.482  16.042  19.551  1.00 10.00      A   
ATOM   4715  CD2 LEU A 498      10.240  15.825  21.321  1.00 10.00      A   
ATOM   4716  C   LEU A 498       7.608  19.158  21.656  1.00 10.00      A   
ATOM   4717  O   LEU A 498       6.421  18.831  21.603  1.00 10.00      A   
ATOM   4718  N   LEU A 499       8.192  19.559  22.781  1.00 10.00      A   
ATOM   4719  HN  LEU A 499       9.125  19.868  22.757  1.00 10.00      A   
ATOM   4720  CA  LEU A 499       7.477  19.568  24.052  1.00 10.00      A   
ATOM   4721  CB  LEU A 499       8.463  19.555  25.224  1.00 10.00      A   
ATOM   4722  CG  LEU A 499       9.328  18.299  25.363  1.00 10.00      A   
ATOM   4723  CD1 LEU A 499      10.359  18.480  26.465  1.00 10.00      A   
ATOM   4724  CD2 LEU A 499       8.463  17.080  25.639  1.00 10.00      A   
ATOM   4725  C   LEU A 499       6.518  20.751  24.173  1.00 10.00      A   
ATOM   4726  O   LEU A 499       5.989  21.022  25.250  1.00 10.00      A   
ATOM   4727  N   ALA A 500       6.299  21.452  23.068  1.00 10.00      A   
ATOM   4728  HN  ALA A 500       6.764  21.201  22.242  1.00 10.00      A   
ATOM   4729  CA  ALA A 500       5.393  22.591  23.054  1.00 10.00      A   
ATOM   4730  CB  ALA A 500       6.130  23.842  22.607  1.00 10.00      A   
ATOM   4731  C   ALA A 500       4.209  22.327  22.135  1.00 10.00      A   
ATOM   4732  O   ALA A 500       3.262  23.114  22.081  1.00 10.00      A   
ATOM   4733  N   ASN A 501       4.267  21.214  21.412  1.00 10.00      A   
ATOM   4734  HN  ASN A 501       5.041  20.616  21.510  1.00 10.00      A   
ATOM   4735  CA  ASN A 501       3.201  20.852  20.481  1.00 10.00      A   
ATOM   4736  CB  ASN A 501       3.615  21.156  19.036  1.00 10.00      A   
ATOM   4737  CG  ASN A 501       3.738  22.643  18.748  1.00 10.00      A   
ATOM   4738  OD1 ASN A 501       2.771  23.295  18.350  1.00 10.00      A   
ATOM   4739  ND2 ASN A 501       4.931  23.189  18.943  1.00 10.00      A   
ATOM   4740 HD21 ASN A 501       5.665  22.612  19.260  1.00 10.00      A   
ATOM   4741 HD22 ASN A 501       5.030  24.151  18.779  1.00 10.00      A   
ATOM   4742  C   ASN A 501       2.860  19.377  20.618  1.00 10.00      A   
ATOM   4743  O   ASN A 501       2.491  18.722  19.644  1.00 10.00      A   
ATOM   4744  N   ALA A 502       2.959  18.871  21.840  1.00 10.00      A   
ATOM   4745  HN  ALA A 502       3.209  19.464  22.580  1.00 10.00      A   
ATOM   4746  CA  ALA A 502       2.684  17.467  22.120  1.00 10.00      A   
ATOM   4747  CB  ALA A 502       3.090  17.129  23.547  1.00 10.00      A   
ATOM   4748  C   ALA A 502       1.216  17.123  21.887  1.00 10.00      A   
ATOM   4749  O   ALA A 502       0.883  15.995  21.523  1.00 10.00      A   
ATOM   4750  N   SER A 503       0.341  18.099  22.084  1.00 10.00      A   
ATOM   4751  HN  SER A 503       0.664  18.985  22.362  1.00 10.00      A   
ATOM   4752  CA  SER A 503      -1.090  17.892  21.898  1.00 10.00      A   
ATOM   4753  CB  SER A 503      -1.870  19.047  22.520  1.00 10.00      A   
ATOM   4754  OG  SER A 503      -1.073  19.717  23.484  1.00 10.00      A   
ATOM   4755  HG  SER A 503      -0.767  20.553  23.111  1.00 10.00      A   
ATOM   4756  C   SER A 503      -1.437  17.748  20.418  1.00 10.00      A   
ATOM   4757  O   SER A 503      -2.366  17.022  20.052  1.00 10.00      A   
ATOM   4758  N   LYS A 504      -0.676  18.428  19.568  1.00 10.00      A   
ATOM   4759  HN  LYS A 504       0.058  18.978  19.918  1.00 10.00      A   
ATOM   4760  CA  LYS A 504      -0.903  18.380  18.127  1.00 10.00      A   
ATOM   4761  CB  LYS A 504      -0.188  19.551  17.436  1.00 10.00      A   
ATOM   4762  CG  LYS A 504      -0.537  19.739  15.964  1.00 10.00      A   
ATOM   4763  CD  LYS A 504      -2.024  19.995  15.764  1.00 10.00      A   
ATOM   4764  CE  LYS A 504      -2.317  20.487  14.355  1.00 10.00      A   
ATOM   4765  NZ  LYS A 504      -2.010  21.934  14.199  1.00 10.00      A   
ATOM   4766  HZ1 LYS A 504      -2.725  22.505  14.693  1.00 10.00      A   
ATOM   4767  HZ2 LYS A 504      -2.007  22.197  13.192  1.00 10.00      A   
ATOM   4768  HZ3 LYS A 504      -1.071  22.151  14.606  1.00 10.00      A   
ATOM   4769  C   LYS A 504      -0.433  17.044  17.554  1.00 10.00      A   
ATOM   4770  O   LYS A 504      -0.891  16.613  16.495  1.00 10.00      A   
ATOM   4771  N   LEU A 505       0.462  16.382  18.276  1.00 10.00      A   
ATOM   4772  HN  LEU A 505       0.777  16.773  19.118  1.00 10.00      A   
ATOM   4773  CA  LEU A 505       0.997  15.096  17.848  1.00 10.00      A   
ATOM   4774  CB  LEU A 505       2.199  14.695  18.707  1.00 10.00      A   
ATOM   4775  CG  LEU A 505       3.333  15.718  18.808  1.00 10.00      A   
ATOM   4776  CD1 LEU A 505       4.466  15.175  19.667  1.00 10.00      A   
ATOM   4777  CD2 LEU A 505       3.838  16.119  17.427  1.00 10.00      A   
ATOM   4778  C   LEU A 505      -0.076  14.007  17.882  1.00 10.00      A   
ATOM   4779  O   LEU A 505       0.020  13.008  17.174  1.00 10.00      A   
ATOM   4780  N   GLU A 506      -1.108  14.219  18.694  1.00 10.00      A   
ATOM   4781  HN  GLU A 506      -1.134  15.042  19.227  1.00 10.00      A   
ATOM   4782  CA  GLU A 506      -2.199  13.257  18.816  1.00 10.00      A   
ATOM   4783  CB  GLU A 506      -3.091  13.606  20.007  1.00 10.00      A   
ATOM   4784  CG  GLU A 506      -2.448  13.380  21.365  1.00 10.00      A   
ATOM   4785  CD  GLU A 506      -3.455  13.425  22.491  1.00 10.00      A   
ATOM   4786  OE1 GLU A 506      -4.223  14.407  22.565  1.00 10.00      A   
ATOM   4787  OE2 GLU A 506      -3.492  12.480  23.304  1.00 10.00      A   
ATOM   4788  C   GLU A 506      -3.039  13.223  17.543  1.00 10.00      A   
ATOM   4789  O   GLU A 506      -3.694  12.228  17.240  1.00 10.00      A   
ATOM   4790  N   THR A 507      -3.009  14.318  16.800  1.00 10.00      A   
ATOM   4791  HN  THR A 507      -2.459  15.077  17.090  1.00 10.00      A   
ATOM   4792  CA  THR A 507      -3.764  14.429  15.562  1.00 10.00      A   
ATOM   4793  CB  THR A 507      -4.202  15.889  15.330  1.00 10.00      A   
ATOM   4794  OG1 THR A 507      -4.459  16.512  16.602  1.00 10.00      A   
ATOM   4795  HG1 THR A 507      -4.985  15.918  17.149  1.00 10.00      A   
ATOM   4796  CG2 THR A 507      -5.466  15.942  14.485  1.00 10.00      A   
ATOM   4797  C   THR A 507      -2.934  13.941  14.371  1.00 10.00      A   
ATOM   4798  O   THR A 507      -3.409  13.920  13.233  1.00 10.00      A   
ATOM   4799  N   MET A 508      -1.700  13.540  14.644  1.00 10.00      A   
ATOM   4800  HN  MET A 508      -1.384  13.560  15.570  1.00 10.00      A   
ATOM   4801  CA  MET A 508      -0.805  13.055  13.608  1.00 10.00      A   
ATOM   4802  CB  MET A 508       0.595  13.640  13.797  1.00 10.00      A   
ATOM   4803  CG  MET A 508       0.731  15.093  13.374  1.00 10.00      A   
ATOM   4804  SD  MET A 508       2.433  15.676  13.467  1.00 10.00      A   
ATOM   4805  CE  MET A 508       3.275  14.384  12.558  1.00 10.00      A   
ATOM   4806  C   MET A 508      -0.737  11.536  13.627  1.00 10.00      A   
ATOM   4807  O   MET A 508      -0.850  10.922  14.685  1.00 10.00      A   
ATOM   4808  N   ARG A 509      -0.550  10.937  12.455  1.00 10.00      A   
ATOM   4809  HN  ARG A 509      -0.448  11.486  11.651  1.00 10.00      A   
ATOM   4810  CA  ARG A 509      -0.464   9.487  12.338  1.00 10.00      A   
ATOM   4811  CB  ARG A 509      -0.704   9.031  10.891  1.00 10.00      A   
ATOM   4812  CG  ARG A 509      -0.558   7.524  10.681  1.00 10.00      A   
ATOM   4813  CD  ARG A 509      -0.341   7.168   9.214  1.00 10.00      A   
ATOM   4814  NE  ARG A 509      -1.553   7.338   8.411  1.00 10.00      A   
ATOM   4815  HE  ARG A 509      -2.361   7.662   8.879  1.00 10.00      A   
ATOM   4816  CZ  ARG A 509      -1.624   7.084   7.094  1.00 10.00      A   
ATOM   4817  NH1 ARG A 509      -0.564   6.650   6.424  1.00 10.00      A   
ATOM   4818 HH11 ARG A 509       0.341   6.496   6.903  1.00 10.00      A   
ATOM   4819 HH12 ARG A 509      -0.643   6.461   5.385  1.00 10.00      A   
ATOM   4820  NH2 ARG A 509      -2.759   7.260   6.444  1.00 10.00      A   
ATOM   4821 HH21 ARG A 509      -2.800   7.055   5.406  1.00 10.00      A   
ATOM   4822 HH22 ARG A 509      -3.613   7.595   6.941  1.00 10.00      A   
ATOM   4823  C   ARG A 509       0.902   9.001  12.806  1.00 10.00      A   
ATOM   4824  O   ARG A 509       0.999   8.091  13.633  1.00 10.00      A   
ATOM   4825  N   SER A 510       1.953   9.613  12.275  1.00 10.00      A   
ATOM   4826  HN  SER A 510       1.814  10.329  11.625  1.00 10.00      A   
ATOM   4827  CA  SER A 510       3.308   9.236  12.629  1.00 10.00      A   
ATOM   4828  CB  SER A 510       3.751   8.036  11.789  1.00 10.00      A   
ATOM   4829  OG  SER A 510       3.046   7.991  10.556  1.00 10.00      A   
ATOM   4830  HG  SER A 510       3.664   7.825   9.840  1.00 10.00      A   
ATOM   4831  C   SER A 510       4.278  10.403  12.450  1.00 10.00      A   
ATOM   4832  O   SER A 510       4.221  11.132  11.455  1.00 10.00      A   
ATOM   4833  N   LEU A 511       5.155  10.577  13.425  1.00 10.00      A   
ATOM   4834  HN  LEU A 511       5.136   9.969  14.200  1.00 10.00      A   
ATOM   4835  CA  LEU A 511       6.148  11.637  13.393  1.00 10.00      A   
ATOM   4836  CB  LEU A 511       5.932  12.598  14.568  1.00 10.00      A   
ATOM   4837  CG  LEU A 511       6.949  13.737  14.713  1.00 10.00      A   
ATOM   4838  CD1 LEU A 511       6.873  14.691  13.531  1.00 10.00      A   
ATOM   4839  CD2 LEU A 511       6.746  14.483  16.023  1.00 10.00      A   
ATOM   4840  C   LEU A 511       7.546  11.041  13.461  1.00 10.00      A   
ATOM   4841  O   LEU A 511       7.873  10.316  14.402  1.00 10.00      A   
ATOM   4842  N   TRP A 512       8.360  11.342  12.458  1.00 10.00      A   
ATOM   4843  HN  TRP A 512       8.037  11.926  11.737  1.00 10.00      A   
ATOM   4844  CA  TRP A 512       9.725  10.837  12.402  1.00 10.00      A   
ATOM   4845  CB  TRP A 512       9.977  10.119  11.072  1.00 10.00      A   
ATOM   4846  CG  TRP A 512      11.409   9.715  10.870  1.00 10.00      A   
ATOM   4847  CD1 TRP A 512      12.374  10.419  10.209  1.00 10.00      A   
ATOM   4848  CD2 TRP A 512      12.036   8.514  11.334  1.00 10.00      A   
ATOM   4849  NE1 TRP A 512      13.563   9.733  10.237  1.00 10.00      A   
ATOM   4850  HE1 TRP A 512      14.410  10.038   9.834  1.00 10.00      A   
ATOM   4851  CE2 TRP A 512      13.382   8.560  10.918  1.00 10.00      A   
ATOM   4852  CE3 TRP A 512      11.592   7.405  12.059  1.00 10.00      A   
ATOM   4853  CZ2 TRP A 512      14.284   7.541  11.204  1.00 10.00      A   
ATOM   4854  CZ3 TRP A 512      12.492   6.394  12.342  1.00 10.00      A   
ATOM   4855  CH2 TRP A 512      13.821   6.469  11.915  1.00 10.00      A   
ATOM   4856  C   TRP A 512      10.725  11.971  12.577  1.00 10.00      A   
ATOM   4857  O   TRP A 512      10.565  13.043  11.991  1.00 10.00      A   
ATOM   4858  N   MET A 513      11.762  11.724  13.364  1.00 10.00      A   
ATOM   4859  HN  MET A 513      11.841  10.842  13.794  1.00 10.00      A   
ATOM   4860  CA  MET A 513      12.788  12.724  13.608  1.00 10.00      A   
ATOM   4861  CB  MET A 513      12.428  13.545  14.848  1.00 10.00      A   
ATOM   4862  CG  MET A 513      12.901  14.985  14.797  1.00 10.00      A   
ATOM   4863  SD  MET A 513      12.203  15.986  16.125  1.00 10.00      A   
ATOM   4864  CE  MET A 513      12.879  17.599  15.731  1.00 10.00      A   
ATOM   4865  C   MET A 513      14.152  12.057  13.783  1.00 10.00      A   
ATOM   4866  O   MET A 513      14.404  11.402  14.793  1.00 10.00      A   
ATOM   4867  N   SER A 514      15.021  12.202  12.791  1.00 10.00      A   
ATOM   4868  HN  SER A 514      14.763  12.721  11.996  1.00 10.00      A   
ATOM   4869  CA  SER A 514      16.352  11.612  12.852  1.00 10.00      A   
ATOM   4870  CB  SER A 514      16.537  10.559  11.755  1.00 10.00      A   
ATOM   4871  OG  SER A 514      16.173  11.066  10.481  1.00 10.00      A   
ATOM   4872  HG  SER A 514      16.935  11.505  10.080  1.00 10.00      A   
ATOM   4873  C   SER A 514      17.441  12.673  12.761  1.00 10.00      A   
ATOM   4874  O   SER A 514      17.300  13.665  12.036  1.00 10.00      A   
ATOM   4875  N   SER A 515      18.522  12.456  13.506  1.00 10.00      A   
ATOM   4876  HN  SER A 515      18.556  11.649  14.069  1.00 10.00      A   
ATOM   4877  CA  SER A 515      19.657  13.367  13.522  1.00 10.00      A   
ATOM   4878  CB  SER A 515      20.401  13.315  12.185  1.00 10.00      A   
ATOM   4879  OG  SER A 515      20.603  11.971  11.775  1.00 10.00      A   
ATOM   4880  HG  SER A 515      20.817  11.434  12.548  1.00 10.00      A   
ATOM   4881  C   SER A 515      19.234  14.794  13.872  1.00 10.00      A   
ATOM   4882  O   SER A 515      19.627  15.756  13.209  1.00 10.00      A   
ATOM   4883  N   CYS A 516      18.424  14.919  14.915  1.00 10.00      A   
ATOM   4884  HN  CYS A 516      18.143  14.114  15.399  1.00 10.00      A   
ATOM   4885  CA  CYS A 516      17.949  16.214  15.367  1.00 10.00      A   
ATOM   4886  CB  CYS A 516      16.446  16.342  15.140  1.00 10.00      A   
ATOM   4887  SG  CYS A 516      15.946  16.161  13.413  1.00 10.00      A   
ATOM   4888  HG  CYS A 516      16.556  15.091  12.923  1.00 10.00      A   
ATOM   4889  C   CYS A 516      18.302  16.421  16.836  1.00 10.00      A   
ATOM   4890  O   CYS A 516      18.792  15.505  17.494  1.00 10.00      A   
ATOM   4891  N   SER A 517      18.024  17.605  17.362  1.00 10.00      A   
ATOM   4892  HN  SER A 517      17.563  18.280  16.815  1.00 10.00      A   
ATOM   4893  CA  SER A 517      18.356  17.921  18.747  1.00 10.00      A   
ATOM   4894  CB  SER A 517      18.567  19.425  18.899  1.00 10.00      A   
ATOM   4895  OG  SER A 517      19.335  19.935  17.819  1.00 10.00      A   
ATOM   4896  HG  SER A 517      19.571  19.211  17.229  1.00 10.00      A   
ATOM   4897  C   SER A 517      17.299  17.420  19.732  1.00 10.00      A   
ATOM   4898  O   SER A 517      16.850  18.158  20.609  1.00 10.00      A   
ATOM   4899  N   VAL A 518      16.917  16.161  19.601  1.00 10.00      A   
ATOM   4900  HN  VAL A 518      17.321  15.608  18.899  1.00 10.00      A   
ATOM   4901  CA  VAL A 518      15.920  15.577  20.486  1.00 10.00      A   
ATOM   4902  CB  VAL A 518      15.000  14.586  19.745  1.00 10.00      A   
ATOM   4903  CG1 VAL A 518      13.704  14.381  20.517  1.00 10.00      A   
ATOM   4904  CG2 VAL A 518      14.720  15.059  18.329  1.00 10.00      A   
ATOM   4905  C   VAL A 518      16.614  14.851  21.625  1.00 10.00      A   
ATOM   4906  O   VAL A 518      16.990  13.691  21.489  1.00 10.00      A   
ATOM   4907  N   SER A 519      16.809  15.554  22.731  1.00 10.00      A   
ATOM   4908  HN  SER A 519      16.500  16.483  22.765  1.00 10.00      A   
ATOM   4909  CA  SER A 519      17.467  15.000  23.902  1.00 10.00      A   
ATOM   4910  CB  SER A 519      17.594  16.095  24.960  1.00 10.00      A   
ATOM   4911  OG  SER A 519      17.035  17.315  24.489  1.00 10.00      A   
ATOM   4912  HG  SER A 519      16.740  17.847  25.241  1.00 10.00      A   
ATOM   4913  C   SER A 519      16.700  13.804  24.469  1.00 10.00      A   
ATOM   4914  O   SER A 519      15.464  13.759  24.413  1.00 10.00      A   
ATOM   4915  N   PHE A 520      17.441  12.840  25.012  1.00 10.00      A   
ATOM   4916  HN  PHE A 520      18.420  12.934  25.014  1.00 10.00      A   
ATOM   4917  CA  PHE A 520      16.843  11.640  25.593  1.00 10.00      A   
ATOM   4918  CB  PHE A 520      17.929  10.670  26.067  1.00 10.00      A   
ATOM   4919  CG  PHE A 520      17.399   9.448  26.765  1.00 10.00      A   
ATOM   4920  CD1 PHE A 520      16.554   8.565  26.108  1.00 10.00      A   
ATOM   4921  CD2 PHE A 520      17.743   9.186  28.079  1.00 10.00      A   
ATOM   4922  CE1 PHE A 520      16.063   7.445  26.753  1.00 10.00      A   
ATOM   4923  CE2 PHE A 520      17.258   8.069  28.730  1.00 10.00      A   
ATOM   4924  CZ  PHE A 520      16.416   7.197  28.066  1.00 10.00      A   
ATOM   4925  C   PHE A 520      15.898  11.992  26.740  1.00 10.00      A   
ATOM   4926  O   PHE A 520      14.826  11.398  26.879  1.00 10.00      A   
ATOM   4927  N   GLY A 521      16.292  12.977  27.541  1.00 10.00      A   
ATOM   4928  HN  GLY A 521      17.147  13.429  27.363  1.00 10.00      A   
ATOM   4929  CA  GLY A 521      15.476  13.401  28.665  1.00 10.00      A   
ATOM   4930  C   GLY A 521      14.130  13.926  28.212  1.00 10.00      A   
ATOM   4931  O   GLY A 521      13.111  13.715  28.873  1.00 10.00      A   
ATOM   4932  N   ALA A 522      14.128  14.592  27.065  1.00 10.00      A   
ATOM   4933  HN  ALA A 522      14.973  14.711  26.585  1.00 10.00      A   
ATOM   4934  CA  ALA A 522      12.906  15.147  26.502  1.00 10.00      A   
ATOM   4935  CB  ALA A 522      13.237  16.097  25.367  1.00 10.00      A   
ATOM   4936  C   ALA A 522      11.987  14.037  26.010  1.00 10.00      A   
ATOM   4937  O   ALA A 522      10.767  14.124  26.139  1.00 10.00      A   
ATOM   4938  N   CYS A 523      12.588  12.991  25.456  1.00 10.00      A   
ATOM   4939  HN  CYS A 523      13.564  12.984  25.392  1.00 10.00      A   
ATOM   4940  CA  CYS A 523      11.840  11.855  24.944  1.00 10.00      A   
ATOM   4941  CB  CYS A 523      12.787  10.881  24.241  1.00 10.00      A   
ATOM   4942  SG  CYS A 523      13.796  11.630  22.936  1.00 10.00      A   
ATOM   4943  HG  CYS A 523      14.564  12.560  23.491  1.00 10.00      A   
ATOM   4944  C   CYS A 523      11.098  11.156  26.076  1.00 10.00      A   
ATOM   4945  O   CYS A 523       9.953  10.729  25.914  1.00 10.00      A   
ATOM   4946  N   LYS A 524      11.753  11.055  27.230  1.00 10.00      A   
ATOM   4947  HN  LYS A 524      12.666  11.411  27.296  1.00 10.00      A   
ATOM   4948  CA  LYS A 524      11.150  10.425  28.396  1.00 10.00      A   
ATOM   4949  CB  LYS A 524      12.170  10.293  29.526  1.00 10.00      A   
ATOM   4950  CG  LYS A 524      13.338   9.375  29.214  1.00 10.00      A   
ATOM   4951  CD  LYS A 524      14.172   9.107  30.455  1.00 10.00      A   
ATOM   4952  CE  LYS A 524      14.809  10.384  30.970  1.00 10.00      A   
ATOM   4953  NZ  LYS A 524      15.404  10.200  32.318  1.00 10.00      A   
ATOM   4954  HZ1 LYS A 524      16.028   9.370  32.324  1.00 10.00      A   
ATOM   4955  HZ2 LYS A 524      14.653  10.065  33.027  1.00 10.00      A   
ATOM   4956  HZ3 LYS A 524      15.962  11.043  32.582  1.00 10.00      A   
ATOM   4957  C   LYS A 524       9.961  11.244  28.876  1.00 10.00      A   
ATOM   4958  O   LYS A 524       8.895  10.698  29.165  1.00 10.00      A   
ATOM   4959  N   LEU A 525      10.150  12.562  28.943  1.00 10.00      A   
ATOM   4960  HN  LEU A 525      11.026  12.932  28.699  1.00 10.00      A   
ATOM   4961  CA  LEU A 525       9.095  13.467  29.378  1.00 10.00      A   
ATOM   4962  CB  LEU A 525       9.614  14.906  29.456  1.00 10.00      A   
ATOM   4963  CG  LEU A 525       8.656  15.938  30.057  1.00 10.00      A   
ATOM   4964  CD1 LEU A 525       8.369  15.630  31.522  1.00 10.00      A   
ATOM   4965  CD2 LEU A 525       9.218  17.341  29.902  1.00 10.00      A   
ATOM   4966  C   LEU A 525       7.901  13.387  28.438  1.00 10.00      A   
ATOM   4967  O   LEU A 525       6.757  13.436  28.875  1.00 10.00      A   
ATOM   4968  N   LEU A 526       8.180  13.247  27.145  1.00 10.00      A   
ATOM   4969  HN  LEU A 526       9.119  13.213  26.859  1.00 10.00      A   
ATOM   4970  CA  LEU A 526       7.129  13.148  26.140  1.00 10.00      A   
ATOM   4971  CB  LEU A 526       7.731  13.167  24.733  1.00 10.00      A   
ATOM   4972  CG  LEU A 526       6.735  13.248  23.577  1.00 10.00      A   
ATOM   4973  CD1 LEU A 526       6.008  14.584  23.588  1.00 10.00      A   
ATOM   4974  CD2 LEU A 526       7.439  13.031  22.248  1.00 10.00      A   
ATOM   4975  C   LEU A 526       6.313  11.878  26.350  1.00 10.00      A   
ATOM   4976  O   LEU A 526       5.085  11.891  26.254  1.00 10.00      A   
ATOM   4977  N   GLY A 527       7.009  10.790  26.670  1.00 10.00      A   
ATOM   4978  HN  GLY A 527       7.988  10.853  26.748  1.00 10.00      A   
ATOM   4979  CA  GLY A 527       6.346   9.518  26.902  1.00 10.00      A   
ATOM   4980  C   GLY A 527       5.509   9.530  28.165  1.00 10.00      A   
ATOM   4981  O   GLY A 527       4.542   8.778  28.283  1.00 10.00      A   
ATOM   4982  N   GLN A 528       5.887  10.375  29.116  1.00 10.00      A   
ATOM   4983  HN  GLN A 528       6.680  10.936  28.973  1.00 10.00      A   
ATOM   4984  CA  GLN A 528       5.159  10.486  30.373  1.00 10.00      A   
ATOM   4985  CB  GLN A 528       6.104  10.829  31.531  1.00 10.00      A   
ATOM   4986  CG  GLN A 528       7.134   9.754  31.850  1.00 10.00      A   
ATOM   4987  CD  GLN A 528       7.953  10.087  33.079  1.00 10.00      A   
ATOM   4988  OE1 GLN A 528       8.143  11.253  33.414  1.00 10.00      A   
ATOM   4989  NE2 GLN A 528       8.438   9.065  33.764  1.00 10.00      A   
ATOM   4990 HE21 GLN A 528       8.245   8.157  33.443  1.00 10.00      A   
ATOM   4991 HE22 GLN A 528       8.979   9.255  34.560  1.00 10.00      A   
ATOM   4992  C   GLN A 528       4.063  11.540  30.269  1.00 10.00      A   
ATOM   4993  O   GLN A 528       3.141  11.581  31.087  1.00 10.00      A   
ATOM   4994  N   LYS A 529       4.178  12.400  29.266  1.00 10.00      A   
ATOM   4995  HN  LYS A 529       4.946  12.327  28.659  1.00 10.00      A   
ATOM   4996  CA  LYS A 529       3.201  13.454  29.047  1.00 10.00      A   
ATOM   4997  CB  LYS A 529       3.850  14.666  28.369  1.00 10.00      A   
ATOM   4998  CG  LYS A 529       2.911  15.848  28.189  1.00 10.00      A   
ATOM   4999  CD  LYS A 529       3.643  17.063  27.643  1.00 10.00      A   
ATOM   5000  CE  LYS A 529       2.688  18.221  27.390  1.00 10.00      A   
ATOM   5001  NZ  LYS A 529       2.000  18.659  28.632  1.00 10.00      A   
ATOM   5002  HZ1 LYS A 529       2.699  18.827  29.383  1.00 10.00      A   
ATOM   5003  HZ2 LYS A 529       1.332  17.930  28.951  1.00 10.00      A   
ATOM   5004  HZ3 LYS A 529       1.475  19.542  28.460  1.00 10.00      A   
ATOM   5005  C   LYS A 529       2.027  12.941  28.222  1.00 10.00      A   
ATOM   5006  O   LYS A 529       0.868  13.199  28.549  1.00 10.00      A   
ATOM   5007  N   MET A 530       2.333  12.206  27.159  1.00 10.00      A   
ATOM   5008  HN  MET A 530       3.277  12.019  26.961  1.00 10.00      A   
ATOM   5009  CA  MET A 530       1.299  11.658  26.286  1.00 10.00      A   
ATOM   5010  CB  MET A 530       1.534  12.060  24.823  1.00 10.00      A   
ATOM   5011  CG  MET A 530       1.972  13.504  24.609  1.00 10.00      A   
ATOM   5012  SD  MET A 530       0.859  14.711  25.354  1.00 10.00      A   
ATOM   5013  CE  MET A 530      -0.637  14.431  24.414  1.00 10.00      A   
ATOM   5014  C   MET A 530       1.250  10.137  26.402  1.00 10.00      A   
ATOM   5015  O   MET A 530       2.022   9.430  25.752  1.00 10.00      A   
ATOM   5016  N   PRO A 531       0.335   9.609  27.232  1.00 10.00      A   
ATOM   5017  CA  PRO A 531       0.182   8.164  27.445  1.00 10.00      A   
ATOM   5018  CB  PRO A 531      -0.752   8.069  28.664  1.00 10.00      A   
ATOM   5019  CG  PRO A 531      -0.846   9.456  29.207  1.00 10.00      A   
ATOM   5020  CD  PRO A 531      -0.616  10.373  28.046  1.00 10.00      A   
ATOM   5021  C   PRO A 531      -0.449   7.453  26.245  1.00 10.00      A   
ATOM   5022  O   PRO A 531      -0.451   6.225  26.167  1.00 10.00      A   
ATOM   5023  N   LYS A 532      -0.993   8.227  25.316  1.00 10.00      A   
ATOM   5024  HN  LYS A 532      -0.978   9.202  25.435  1.00 10.00      A   
ATOM   5025  CA  LYS A 532      -1.625   7.663  24.130  1.00 10.00      A   
ATOM   5026  CB  LYS A 532      -2.886   8.452  23.769  1.00 10.00      A   
ATOM   5027  CG  LYS A 532      -3.981   8.391  24.820  1.00 10.00      A   
ATOM   5028  CD  LYS A 532      -5.261   9.047  24.332  1.00 10.00      A   
ATOM   5029  CE  LYS A 532      -6.383   8.867  25.338  1.00 10.00      A   
ATOM   5030  NZ  LYS A 532      -6.328   9.875  26.428  1.00 10.00      A   
ATOM   5031  HZ1 LYS A 532      -7.070   9.680  27.132  1.00 10.00      A   
ATOM   5032  HZ2 LYS A 532      -6.479  10.828  26.041  1.00 10.00      A   
ATOM   5033  HZ3 LYS A 532      -5.403   9.850  26.900  1.00 10.00      A   
ATOM   5034  C   LYS A 532      -0.659   7.644  22.948  1.00 10.00      A   
ATOM   5035  O   LYS A 532      -1.019   7.250  21.836  1.00 10.00      A   
ATOM   5036  N   LEU A 533       0.571   8.066  23.194  1.00 10.00      A   
ATOM   5037  HN  LEU A 533       0.810   8.347  24.103  1.00 10.00      A   
ATOM   5038  CA  LEU A 533       1.579   8.105  22.148  1.00 10.00      A   
ATOM   5039  CB  LEU A 533       2.049   9.537  21.896  1.00 10.00      A   
ATOM   5040  CG  LEU A 533       1.370  10.278  20.744  1.00 10.00      A   
ATOM   5041  CD1 LEU A 533      -0.076  10.598  21.080  1.00 10.00      A   
ATOM   5042  CD2 LEU A 533       2.136  11.543  20.402  1.00 10.00      A   
ATOM   5043  C   LEU A 533       2.764   7.222  22.493  1.00 10.00      A   
ATOM   5044  O   LEU A 533       3.201   7.169  23.645  1.00 10.00      A   
ATOM   5045  N   ASN A 534       3.271   6.521  21.491  1.00 10.00      A   
ATOM   5046  HN  ASN A 534       2.867   6.600  20.596  1.00 10.00      A   
ATOM   5047  CA  ASN A 534       4.417   5.645  21.677  1.00 10.00      A   
ATOM   5048  CB  ASN A 534       4.242   4.324  20.927  1.00 10.00      A   
ATOM   5049  CG  ASN A 534       3.748   3.192  21.810  1.00 10.00      A   
ATOM   5050  OD1 ASN A 534       3.771   3.284  23.039  1.00 10.00      A   
ATOM   5051  ND2 ASN A 534       3.335   2.100  21.188  1.00 10.00      A   
ATOM   5052 HD21 ASN A 534       3.378   2.081  20.206  1.00 10.00      A   
ATOM   5053 HD22 ASN A 534       2.989   1.355  21.730  1.00 10.00      A   
ATOM   5054  C   ASN A 534       5.683   6.333  21.202  1.00 10.00      A   
ATOM   5055  O   ASN A 534       5.896   6.508  20.001  1.00 10.00      A   
ATOM   5056  N   VAL A 535       6.505   6.744  22.145  1.00 10.00      A   
ATOM   5057  HN  VAL A 535       6.272   6.581  23.083  1.00 10.00      A   
ATOM   5058  CA  VAL A 535       7.756   7.406  21.826  1.00 10.00      A   
ATOM   5059  CB  VAL A 535       8.107   8.497  22.863  1.00 10.00      A   
ATOM   5060  CG1 VAL A 535       9.277   9.341  22.380  1.00 10.00      A   
ATOM   5061  CG2 VAL A 535       6.897   9.368  23.164  1.00 10.00      A   
ATOM   5062  C   VAL A 535       8.868   6.367  21.786  1.00 10.00      A   
ATOM   5063  O   VAL A 535       9.450   6.029  22.817  1.00 10.00      A   
ATOM   5064  N   GLU A 536       9.130   5.833  20.603  1.00 10.00      A   
ATOM   5065  HN  GLU A 536       8.618   6.127  19.814  1.00 10.00      A   
ATOM   5066  CA  GLU A 536      10.164   4.821  20.441  1.00 10.00      A   
ATOM   5067  CB  GLU A 536       9.740   3.767  19.420  1.00 10.00      A   
ATOM   5068  CG  GLU A 536       8.612   2.867  19.897  1.00 10.00      A   
ATOM   5069  CD  GLU A 536       8.400   1.661  19.005  1.00 10.00      A   
ATOM   5070  OE1 GLU A 536       9.313   1.327  18.223  1.00 10.00      A   
ATOM   5071  OE2 GLU A 536       7.322   1.034  19.093  1.00 10.00      A   
ATOM   5072  C   GLU A 536      11.495   5.443  20.040  1.00 10.00      A   
ATOM   5073  O   GLU A 536      11.619   6.044  18.973  1.00 10.00      A   
ATOM   5074  N   VAL A 537      12.478   5.306  20.917  1.00 10.00      A   
ATOM   5075  HN  VAL A 537      12.305   4.819  21.755  1.00 10.00      A   
ATOM   5076  CA  VAL A 537      13.811   5.834  20.668  1.00 10.00      A   
ATOM   5077  CB  VAL A 537      14.447   6.407  21.953  1.00 10.00      A   
ATOM   5078  CG1 VAL A 537      15.885   6.833  21.702  1.00 10.00      A   
ATOM   5079  CG2 VAL A 537      13.632   7.574  22.487  1.00 10.00      A   
ATOM   5080  C   VAL A 537      14.704   4.728  20.130  1.00 10.00      A   
ATOM   5081  O   VAL A 537      14.857   3.681  20.763  1.00 10.00      A   
ATOM   5082  N   ILE A 538      15.277   4.952  18.960  1.00 10.00      A   
ATOM   5083  HN  ILE A 538      15.109   5.801  18.496  1.00 10.00      A   
ATOM   5084  CA  ILE A 538      16.149   3.975  18.342  1.00 10.00      A   
ATOM   5085  CB  ILE A 538      15.815   3.792  16.849  1.00 10.00      A   
ATOM   5086  CG1 ILE A 538      14.301   3.668  16.653  1.00 10.00      A   
ATOM   5087  CG2 ILE A 538      16.526   2.567  16.303  1.00 10.00      A   
ATOM   5088  CD1 ILE A 538      13.862   3.756  15.205  1.00 10.00      A   
ATOM   5089  C   ILE A 538      17.604   4.405  18.480  1.00 10.00      A   
ATOM   5090  O   ILE A 538      17.964   5.534  18.133  1.00 10.00      A   
ATOM   5091  N   ASP A 539      18.426   3.504  18.994  1.00 10.00      A   
ATOM   5092  HN  ASP A 539      18.067   2.624  19.251  1.00 10.00      A   
ATOM   5093  CA  ASP A 539      19.849   3.774  19.189  1.00 10.00      A   
ATOM   5094  CB  ASP A 539      20.115   4.233  20.620  1.00 10.00      A   
ATOM   5095  CG  ASP A 539      21.498   4.823  20.798  1.00 10.00      A   
ATOM   5096  OD1 ASP A 539      21.647   6.053  20.639  1.00 10.00      A   
ATOM   5097  OD2 ASP A 539      22.439   4.070  21.115  1.00 10.00      A   
ATOM   5098  C   ASP A 539      20.673   2.528  18.893  1.00 10.00      A   
ATOM   5099  O   ASP A 539      20.444   1.470  19.481  1.00 10.00      A   
ATOM   5100  N   GLU A 540      21.636   2.655  17.994  1.00 10.00      A   
ATOM   5101  HN  GLU A 540      21.784   3.537  17.565  1.00 10.00      A   
ATOM   5102  CA  GLU A 540      22.486   1.528  17.627  1.00 10.00      A   
ATOM   5103  CB  GLU A 540      22.738   1.508  16.117  1.00 10.00      A   
ATOM   5104  CG  GLU A 540      21.523   1.144  15.284  1.00 10.00      A   
ATOM   5105  CD  GLU A 540      21.876   0.892  13.835  1.00 10.00      A   
ATOM   5106  OE1 GLU A 540      22.004   1.873  13.070  1.00 10.00      A   
ATOM   5107  OE2 GLU A 540      22.028  -0.288  13.453  1.00 10.00      A   
ATOM   5108  C   GLU A 540      23.814   1.544  18.378  1.00 10.00      A   
ATOM   5109  O   GLU A 540      24.760   0.848  17.999  1.00 10.00      A   
ATOM   5110  N   ARG A 541      23.887   2.329  19.445  1.00 10.00      A   
ATOM   5111  HN  ARG A 541      23.099   2.851  19.718  1.00 10.00      A   
ATOM   5112  CA  ARG A 541      25.111   2.424  20.230  1.00 10.00      A   
ATOM   5113  CB  ARG A 541      25.513   3.881  20.455  1.00 10.00      A   
ATOM   5114  CG  ARG A 541      25.580   4.705  19.181  1.00 10.00      A   
ATOM   5115  CD  ARG A 541      24.619   5.881  19.235  1.00 10.00      A   
ATOM   5116  NE  ARG A 541      25.315   7.139  19.493  1.00 10.00      A   
ATOM   5117  HE  ARG A 541      26.262   7.190  19.221  1.00 10.00      A   
ATOM   5118  CZ  ARG A 541      24.753   8.207  20.051  1.00 10.00      A   
ATOM   5119  NH1 ARG A 541      23.472   8.187  20.411  1.00 10.00      A   
ATOM   5120 HH11 ARG A 541      22.888   7.327  20.257  1.00 10.00      A   
ATOM   5121 HH12 ARG A 541      23.042   9.026  20.852  1.00 10.00      A   
ATOM   5122  NH2 ARG A 541      25.475   9.302  20.253  1.00 10.00      A   
ATOM   5123 HH21 ARG A 541      25.044  10.140  20.692  1.00 10.00      A   
ATOM   5124 HH22 ARG A 541      26.480   9.325  19.973  1.00 10.00      A   
ATOM   5125  C   ARG A 541      24.956   1.702  21.563  1.00 10.00      A   
ATOM   5126  O   ARG A 541      25.746   0.817  21.892  1.00 10.00      A   
ATOM   5127  N   GLY A 542      23.935   2.071  22.321  1.00 10.00      A   
ATOM   5128  HN  GLY A 542      23.326   2.786  22.009  1.00 10.00      A   
ATOM   5129  CA  GLY A 542      23.709   1.442  23.603  1.00 10.00      A   
ATOM   5130  C   GLY A 542      22.574   2.093  24.352  1.00 10.00      A   
ATOM   5131  O   GLY A 542      21.831   2.888  23.780  1.00 10.00      A   
ATOM   5132  N   ALA A 543      22.439   1.756  25.627  1.00 10.00      A   
ATOM   5133  HN  ALA A 543      23.070   1.116  26.019  1.00 10.00      A   
ATOM   5134  CA  ALA A 543      21.387   2.313  26.462  1.00 10.00      A   
ATOM   5135  CB  ALA A 543      21.361   1.608  27.812  1.00 10.00      A   
ATOM   5136  C   ALA A 543      21.599   3.810  26.652  1.00 10.00      A   
ATOM   5137  O   ALA A 543      22.616   4.232  27.205  1.00 10.00      A   
ATOM   5138  N   PRO A 544      20.644   4.638  26.196  1.00 10.00      A   
ATOM   5139  CA  PRO A 544      20.733   6.098  26.324  1.00 10.00      A   
ATOM   5140  CB  PRO A 544      19.455   6.605  25.645  1.00 10.00      A   
ATOM   5141  CG  PRO A 544      19.001   5.473  24.790  1.00 10.00      A   
ATOM   5142  CD  PRO A 544      19.413   4.223  25.508  1.00 10.00      A   
ATOM   5143  C   PRO A 544      20.763   6.537  27.785  1.00 10.00      A   
ATOM   5144  O   PRO A 544      21.151   7.659  28.097  1.00 10.00      A   
ATOM   5145  N   ASP A 545      20.355   5.640  28.676  1.00 10.00      A   
ATOM   5146  HN  ASP A 545      20.038   4.769  28.360  1.00 10.00      A   
ATOM   5147  CA  ASP A 545      20.340   5.920  30.112  1.00 10.00      A   
ATOM   5148  CB  ASP A 545      19.537   4.858  30.869  1.00 10.00      A   
ATOM   5149  CG  ASP A 545      18.041   5.079  30.799  1.00 10.00      A   
ATOM   5150  OD1 ASP A 545      17.543   6.029  31.437  1.00 10.00      A   
ATOM   5151  OD2 ASP A 545      17.356   4.296  30.106  1.00 10.00      A   
ATOM   5152  C   ASP A 545      21.755   5.993  30.681  1.00 10.00      A   
ATOM   5153  O   ASP A 545      21.960   6.460  31.799  1.00 10.00      A   
ATOM   5154  N   SER A 546      22.731   5.525  29.914  1.00 10.00      A   
ATOM   5155  HN  SER A 546      22.514   5.153  29.034  1.00 10.00      A   
ATOM   5156  CA  SER A 546      24.119   5.557  30.355  1.00 10.00      A   
ATOM   5157  CB  SER A 546      24.864   4.302  29.897  1.00 10.00      A   
ATOM   5158  OG  SER A 546      24.937   4.225  28.479  1.00 10.00      A   
ATOM   5159  HG  SER A 546      24.044   4.239  28.106  1.00 10.00      A   
ATOM   5160  C   SER A 546      24.812   6.811  29.834  1.00 10.00      A   
ATOM   5161  O   SER A 546      26.004   7.018  30.055  1.00 10.00      A   
ATOM   5162  N   ARG A 547      24.050   7.644  29.138  1.00 10.00      A   
ATOM   5163  HN  ARG A 547      23.099   7.431  29.007  1.00 10.00      A   
ATOM   5164  CA  ARG A 547      24.575   8.876  28.577  1.00 10.00      A   
ATOM   5165  CB  ARG A 547      24.497   8.821  27.047  1.00 10.00      A   
ATOM   5166  CG  ARG A 547      25.021   7.526  26.437  1.00 10.00      A   
ATOM   5167  CD  ARG A 547      24.979   7.565  24.917  1.00 10.00      A
[truncated: 216,683 more chars]
