# Supplementary material for: Flexibility of intrinsically disordered degrons in AUX/IAA proteins reinforces auxin co-receptor assemblies
Source: Nat Commun. 2020 May 8;11:2277. doi: 10.1038/s41467-020-16147-2 (PMC7210949; doi:10.1038/s41467-020-16147-2)
Supplement: Supplementary file 11 — Supplementary Data 8 [file 41467_2020_16147_MOESM11_ESM.gz › disvis_haddock_files/IAA12/cluster4_4.pdb]

REMARK FILENAME="complex_1w.pdb0"
REMARK ===============================================================
REMARK HADDOCK run for complex
REMARK initial structure: complex_1.pdb
REMARK final NOE weights: unambig 50 amb: 50
REMARK ===============================================================
REMARK            total,bonds,angles,improper,dihe,vdw,elec,air,cdih,coup,rdcs,vean,dani,xpcs,rg
REMARK energies: -260.925, 0, 0, 0, 0, -81.0941, -395.657, 215.826, 0, 0, 0, 0, 0, 0, 0
REMARK ===============================================================
REMARK            bonds,angles,impropers,dihe,air,cdih,coup,rdcs,vean,dani,xpcs
REMARK rms-dev.: 0,0,0,0,0.824955,0,0, 0, 0, 0, 0
REMARK ===============================================================
REMARK               air,cdih,coup,rdcs,vean,dani,xpcs
REMARK               >0.3,>5,>1,>0,>5,>0.2,>0.2
REMARK violations.: 6, 0, 0, 0, 0, 0, 0
REMARK ===============================================================
REMARK                        CVpartition#,violations,rms
REMARK AIRs cross-validation: 2, 20, 1.12583
REMARK ===============================================================
REMARK NCS energy: 0
REMARK ===============================================================
REMARK Symmetry energy: 0
REMARK ===============================================================
REMARK Desolvation energy: 32.7041
REMARK Internal energy free molecules: -22296.4
REMARK Internal energy complex: -33167.3
REMARK Binding energy: -11315
REMARK ===============================================================
REMARK buried surface area: 2610.53
REMARK ===============================================================
REMARK water - chain1: 0 0 0
REMARK water - chain2: 0 0 0
REMARK water - chain3: 0 0 0
REMARK water - chain4: 0 0 0
REMARK water - chain5: 0 0 0
REMARK water - chain6: 0 0 0
REMARK ===============================================================
REMARK water - water: 0 0 0
REMARK ===============================================================
REMARK DATE:09-Dec-2019  18:17:39       created by user: enmr049
REMARK VERSION:1.3U
ATOM      1  N   PHE A   9     -35.657  -1.794 -10.734  1.00 10.00      A   
ATOM      2  HN  PHE A   9     -35.256  -1.655 -11.619  1.00 10.00      A   
ATOM      3  CA  PHE A   9     -35.460  -0.778  -9.712  1.00 10.00      A   
ATOM      4  CB  PHE A   9     -34.486  -1.276  -8.643  1.00 10.00      A   
ATOM      5  CG  PHE A   9     -35.131  -2.055  -7.536  1.00 10.00      A   
ATOM      6  CD1 PHE A   9     -34.481  -3.142  -6.971  1.00 10.00      A   
ATOM      7  CD2 PHE A   9     -36.383  -1.702  -7.055  1.00 10.00      A   
ATOM      8  CE1 PHE A   9     -35.064  -3.863  -5.949  1.00 10.00      A   
ATOM      9  CE2 PHE A   9     -36.973  -2.420  -6.033  1.00 10.00      A   
ATOM     10  CZ  PHE A   9     -36.311  -3.500  -5.479  1.00 10.00      A   
ATOM     11  C   PHE A   9     -34.939   0.521 -10.317  1.00 10.00      A   
ATOM     12  O   PHE A   9     -34.156   0.502 -11.267  1.00 10.00      A   
ATOM     13  N   PRO A  10     -35.393   1.666  -9.784  1.00 10.00      A   
ATOM     14  CA  PRO A  10     -34.964   2.988 -10.254  1.00 10.00      A   
ATOM     15  CB  PRO A  10     -35.865   3.961  -9.480  1.00 10.00      A   
ATOM     16  CG  PRO A  10     -36.963   3.125  -8.913  1.00 10.00      A   
ATOM     17  CD  PRO A  10     -36.381   1.763  -8.702  1.00 10.00      A   
ATOM     18  C   PRO A  10     -33.496   3.251  -9.918  1.00 10.00      A   
ATOM     19  O   PRO A  10     -32.939   2.619  -9.015  1.00 10.00      A   
ATOM     20  N   GLU A  11     -32.887   4.198 -10.631  1.00 10.00      A   
ATOM     21  HN  GLU A  11     -33.397   4.680 -11.317  1.00 10.00      A   
ATOM     22  CA  GLU A  11     -31.481   4.541 -10.424  1.00 10.00      A   
ATOM     23  CB  GLU A  11     -31.047   5.677 -11.357  1.00 10.00      A   
ATOM     24  CG  GLU A  11     -31.631   5.606 -12.757  1.00 10.00      A   
ATOM     25  CD  GLU A  11     -31.119   4.432 -13.562  1.00 10.00      A   
ATOM     26  OE1 GLU A  11     -30.006   4.529 -14.125  1.00 10.00      A   
ATOM     27  OE2 GLU A  11     -31.845   3.423 -13.671  1.00 10.00      A   
ATOM     28  C   GLU A  11     -31.206   4.936  -8.973  1.00 10.00      A   
ATOM     29  O   GLU A  11     -30.231   4.484  -8.379  1.00 10.00      A   
ATOM     30  N   GLU A  12     -32.076   5.769  -8.408  1.00 10.00      A   
ATOM     31  HN  GLU A  12     -32.849   6.083  -8.936  1.00 10.00      A   
ATOM     32  CA  GLU A  12     -31.930   6.237  -7.029  1.00 10.00      A   
ATOM     33  CB  GLU A  12     -33.056   7.216  -6.661  1.00 10.00      A   
ATOM     34  CG  GLU A  12     -34.461   6.714  -6.968  1.00 10.00      A   
ATOM     35  CD  GLU A  12     -34.984   7.189  -8.308  1.00 10.00      A   
ATOM     36  OE1 GLU A  12     -34.301   6.967  -9.331  1.00 10.00      A   
ATOM     37  OE2 GLU A  12     -36.087   7.768  -8.347  1.00 10.00      A   
ATOM     38  C   GLU A  12     -31.885   5.074  -6.038  1.00 10.00      A   
ATOM     39  O   GLU A  12     -31.101   5.084  -5.087  1.00 10.00      A   
ATOM     40  N   VAL A  13     -32.716   4.067  -6.284  1.00 10.00      A   
ATOM     41  HN  VAL A  13     -33.290   4.107  -7.076  1.00 10.00      A   
ATOM     42  CA  VAL A  13     -32.780   2.897  -5.424  1.00 10.00      A   
ATOM     43  CB  VAL A  13     -34.043   2.056  -5.723  1.00 10.00      A   
ATOM     44  CG1 VAL A  13     -34.003   0.722  -4.996  1.00 10.00      A   
ATOM     45  CG2 VAL A  13     -35.292   2.830  -5.341  1.00 10.00      A   
ATOM     46  C   VAL A  13     -31.534   2.044  -5.610  1.00 10.00      A   
ATOM     47  O   VAL A  13     -30.883   1.652  -4.640  1.00 10.00      A   
ATOM     48  N   LEU A  14     -31.188   1.789  -6.868  1.00 10.00      A   
ATOM     49  HN  LEU A  14     -31.736   2.155  -7.602  1.00 10.00      A   
ATOM     50  CA  LEU A  14     -30.019   0.980  -7.192  1.00 10.00      A   
ATOM     51  CB  LEU A  14     -29.908   0.772  -8.703  1.00 10.00      A   
ATOM     52  CG  LEU A  14     -30.960  -0.146  -9.333  1.00 10.00      A   
ATOM     53  CD1 LEU A  14     -30.837  -0.135 -10.849  1.00 10.00      A   
ATOM     54  CD2 LEU A  14     -30.824  -1.563  -8.794  1.00 10.00      A   
ATOM     55  C   LEU A  14     -28.741   1.598  -6.633  1.00 10.00      A   
ATOM     56  O   LEU A  14     -27.899   0.898  -6.072  1.00 10.00      A   
ATOM     57  N   GLU A  15     -28.618   2.911  -6.768  1.00 10.00      A   
ATOM     58  HN  GLU A  15     -29.336   3.415  -7.222  1.00 10.00      A   
ATOM     59  CA  GLU A  15     -27.451   3.630  -6.273  1.00 10.00      A   
ATOM     60  CB  GLU A  15     -27.533   5.107  -6.659  1.00 10.00      A   
ATOM     61  CG  GLU A  15     -26.190   5.810  -6.720  1.00 10.00      A   
ATOM     62  CD  GLU A  15     -26.327   7.272  -7.071  1.00 10.00      A   
ATOM     63  OE1 GLU A  15     -26.244   8.119  -6.155  1.00 10.00      A   
ATOM     64  OE2 GLU A  15     -26.513   7.585  -8.262  1.00 10.00      A   
ATOM     65  C   GLU A  15     -27.330   3.481  -4.757  1.00 10.00      A   
ATOM     66  O   GLU A  15     -26.226   3.377  -4.221  1.00 10.00      A   
ATOM     67  N   HIS A  16     -28.475   3.456  -4.077  1.00 10.00      A   
ATOM     68  HN  HIS A  16     -29.318   3.532  -4.569  1.00 10.00      A   
ATOM     69  CA  HIS A  16     -28.513   3.309  -2.627  1.00 10.00      A   
ATOM     70  CB  HIS A  16     -29.933   3.554  -2.091  1.00 10.00      A   
ATOM     71  CG  HIS A  16     -29.983   3.962  -0.648  1.00 10.00      A   
ATOM     72  ND1 HIS A  16     -30.361   5.230  -0.275  1.00 10.00      A   
ATOM     73  CD2 HIS A  16     -29.696   3.241   0.466  1.00 10.00      A   
ATOM     74  CE1 HIS A  16     -30.295   5.256   1.043  1.00 10.00      A   
ATOM     75  NE2 HIS A  16     -29.897   4.077   1.533  1.00 10.00      A   
ATOM     76  HE2 HIS A  16     -29.765   3.853   2.487  1.00 10.00      A   
ATOM     77  C   HIS A  16     -28.027   1.920  -2.236  1.00 10.00      A   
ATOM     78  O   HIS A  16     -27.248   1.767  -1.302  1.00 10.00      A   
ATOM     79  N   VAL A  17     -28.480   0.912  -2.973  1.00 10.00      A   
ATOM     80  HN  VAL A  17     -29.110   1.097  -3.704  1.00 10.00      A   
ATOM     81  CA  VAL A  17     -28.080  -0.464  -2.714  1.00 10.00      A   
ATOM     82  CB  VAL A  17     -28.853  -1.453  -3.620  1.00 10.00      A   
ATOM     83  CG1 VAL A  17     -28.420  -2.881  -3.340  1.00 10.00      A   
ATOM     84  CG2 VAL A  17     -30.356  -1.311  -3.425  1.00 10.00      A   
ATOM     85  C   VAL A  17     -26.581  -0.629  -2.960  1.00 10.00      A   
ATOM     86  O   VAL A  17     -25.871  -1.254  -2.171  1.00 10.00      A   
ATOM     87  N   PHE A  18     -26.107  -0.032  -4.047  1.00 10.00      A   
ATOM     88  HN  PHE A  18     -26.728   0.470  -4.624  1.00 10.00      A   
ATOM     89  CA  PHE A  18     -24.697  -0.110  -4.421  1.00 10.00      A   
ATOM     90  CB  PHE A  18     -24.470   0.460  -5.827  1.00 10.00      A   
ATOM     91  CG  PHE A  18     -25.159  -0.295  -6.934  1.00 10.00      A   
ATOM     92  CD1 PHE A  18     -25.280   0.264  -8.198  1.00 10.00      A   
ATOM     93  CD2 PHE A  18     -25.695  -1.553  -6.708  1.00 10.00      A   
ATOM     94  CE1 PHE A  18     -25.923  -0.419  -9.214  1.00 10.00      A   
ATOM     95  CE2 PHE A  18     -26.337  -2.240  -7.718  1.00 10.00      A   
ATOM     96  CZ  PHE A  18     -26.451  -1.671  -8.973  1.00 10.00      A   
ATOM     97  C   PHE A  18     -23.793   0.601  -3.414  1.00 10.00      A   
ATOM     98  O   PHE A  18     -22.593   0.332  -3.348  1.00 10.00      A   
ATOM     99  N   SER A  19     -24.363   1.505  -2.625  1.00 10.00      A   
ATOM    100  HN  SER A  19     -25.324   1.683  -2.712  1.00 10.00      A   
ATOM    101  CA  SER A  19     -23.581   2.240  -1.634  1.00 10.00      A   
ATOM    102  CB  SER A  19     -24.346   3.465  -1.114  1.00 10.00      A   
ATOM    103  OG  SER A  19     -25.322   3.110  -0.152  1.00 10.00      A   
ATOM    104  HG  SER A  19     -26.015   2.583  -0.575  1.00 10.00      A   
ATOM    105  C   SER A  19     -23.143   1.325  -0.486  1.00 10.00      A   
ATOM    106  O   SER A  19     -22.197   1.624   0.244  1.00 10.00      A   
ATOM    107  N   PHE A  20     -23.835   0.200  -0.345  1.00 10.00      A   
ATOM    108  HN  PHE A  20     -24.577   0.017  -0.961  1.00 10.00      A   
ATOM    109  CA  PHE A  20     -23.516  -0.771   0.694  1.00 10.00      A   
ATOM    110  CB  PHE A  20     -24.782  -1.469   1.196  1.00 10.00      A   
ATOM    111  CG  PHE A  20     -25.689  -0.577   1.991  1.00 10.00      A   
ATOM    112  CD1 PHE A  20     -26.933  -0.223   1.503  1.00 10.00      A   
ATOM    113  CD2 PHE A  20     -25.296  -0.094   3.231  1.00 10.00      A   
ATOM    114  CE1 PHE A  20     -27.771   0.596   2.238  1.00 10.00      A   
ATOM    115  CE2 PHE A  20     -26.127   0.725   3.972  1.00 10.00      A   
ATOM    116  CZ  PHE A  20     -27.367   1.070   3.474  1.00 10.00      A   
ATOM    117  C   PHE A  20     -22.518  -1.794   0.160  1.00 10.00      A   
ATOM    118  O   PHE A  20     -22.151  -2.759   0.836  1.00 10.00      A   
ATOM    119  N   ILE A  21     -22.087  -1.571  -1.073  1.00 10.00      A   
ATOM    120  HN  ILE A  21     -22.431  -0.793  -1.565  1.00 10.00      A   
ATOM    121  CA  ILE A  21     -21.126  -2.437  -1.723  1.00 10.00      A   
ATOM    122  CB  ILE A  21     -21.666  -2.942  -3.081  1.00 10.00      A   
ATOM    123  CG1 ILE A  21     -23.054  -3.571  -2.904  1.00 10.00      A   
ATOM    124  CG2 ILE A  21     -20.710  -3.951  -3.692  1.00 10.00      A   
ATOM    125  CD1 ILE A  21     -23.776  -3.852  -4.204  1.00 10.00      A   
ATOM    126  C   ILE A  21     -19.817  -1.673  -1.926  1.00 10.00      A   
ATOM    127  O   ILE A  21     -19.621  -1.020  -2.947  1.00 10.00      A   
ATOM    128  N   GLN A  22     -18.943  -1.723  -0.923  1.00 10.00      A   
ATOM    129  HN  GLN A  22     -19.173  -2.220  -0.107  1.00 10.00      A   
ATOM    130  CA  GLN A  22     -17.659  -1.029  -0.992  1.00 10.00      A   
ATOM    131  CB  GLN A  22     -17.306  -0.414   0.364  1.00 10.00      A   
ATOM    132  CG  GLN A  22     -17.877   0.977   0.588  1.00 10.00      A   
ATOM    133  CD  GLN A  22     -17.072   2.066  -0.099  1.00 10.00      A   
ATOM    134  OE1 GLN A  22     -17.625   3.060  -0.560  1.00 10.00      A   
ATOM    135  NE2 GLN A  22     -15.759   1.893  -0.165  1.00 10.00      A   
ATOM    136 HE21 GLN A  22     -15.377   1.080   0.227  1.00 10.00      A   
ATOM    137 HE22 GLN A  22     -15.221   2.589  -0.601  1.00 10.00      A   
ATOM    138  C   GLN A  22     -16.536  -1.949  -1.452  1.00 10.00      A   
ATOM    139  O   GLN A  22     -15.452  -1.481  -1.802  1.00 10.00      A   
ATOM    140  N   LEU A  23     -16.798  -3.250  -1.446  1.00 10.00      A   
ATOM    141  HN  LEU A  23     -17.685  -3.558  -1.173  1.00 10.00      A   
ATOM    142  CA  LEU A  23     -15.799  -4.229  -1.857  1.00 10.00      A   
ATOM    143  CB  LEU A  23     -16.223  -5.637  -1.442  1.00 10.00      A   
ATOM    144  CG  LEU A  23     -15.484  -6.251  -0.250  1.00 10.00      A   
ATOM    145  CD1 LEU A  23     -15.519  -5.317   0.952  1.00 10.00      A   
ATOM    146  CD2 LEU A  23     -16.091  -7.597   0.105  1.00 10.00      A   
ATOM    147  C   LEU A  23     -15.554  -4.156  -3.360  1.00 10.00      A   
ATOM    148  O   LEU A  23     -16.499  -4.160  -4.151  1.00 10.00      A   
ATOM    149  N   ASP A  24     -14.285  -4.074  -3.741  1.00 10.00      A   
ATOM    150  HN  ASP A  24     -13.584  -4.072  -3.054  1.00 10.00      A   
ATOM    151  CA  ASP A  24     -13.894  -3.980  -5.145  1.00 10.00      A   
ATOM    152  CB  ASP A  24     -12.380  -3.771  -5.282  1.00 10.00      A   
ATOM    153  CG  ASP A  24     -11.916  -2.391  -4.829  1.00 10.00      A   
ATOM    154  OD1 ASP A  24     -12.358  -1.383  -5.420  1.00 10.00      A   
ATOM    155  OD2 ASP A  24     -11.098  -2.310  -3.883  1.00 10.00      A   
ATOM    156  C   ASP A  24     -14.349  -5.201  -5.940  1.00 10.00      A   
ATOM    157  O   ASP A  24     -14.886  -5.063  -7.039  1.00 10.00      A   
ATOM    158  N   LYS A  25     -14.152  -6.391  -5.374  1.00 10.00      A   
ATOM    159  HN  LYS A  25     -13.725  -6.435  -4.489  1.00 10.00      A   
ATOM    160  CA  LYS A  25     -14.559  -7.633  -6.035  1.00 10.00      A   
ATOM    161  CB  LYS A  25     -14.053  -8.860  -5.265  1.00 10.00      A   
ATOM    162  CG  LYS A  25     -12.581  -9.193  -5.464  1.00 10.00      A   
ATOM    163  CD  LYS A  25     -12.307 -10.652  -5.123  1.00 10.00      A   
ATOM    164  CE  LYS A  25     -10.820 -10.935  -4.970  1.00 10.00      A   
ATOM    165  NZ  LYS A  25     -10.070 -10.799  -6.250  1.00 10.00      A   
ATOM    166  HZ1 LYS A  25      -9.441  -9.975  -6.206  1.00 10.00      A   
ATOM    167  HZ2 LYS A  25     -10.729 -10.673  -7.052  1.00 10.00      A   
ATOM    168  HZ3 LYS A  25      -9.495 -11.652  -6.420  1.00 10.00      A   
ATOM    169  C   LYS A  25     -16.078  -7.697  -6.128  1.00 10.00      A   
ATOM    170  O   LYS A  25     -16.639  -8.165  -7.117  1.00 10.00      A   
ATOM    171  N   ASP A  26     -16.731  -7.214  -5.081  1.00 10.00      A   
ATOM    172  HN  ASP A  26     -16.212  -6.859  -4.332  1.00 10.00      A   
ATOM    173  CA  ASP A  26     -18.189  -7.197  -5.010  1.00 10.00      A   
ATOM    174  CB  ASP A  26     -18.635  -6.601  -3.674  1.00 10.00      A   
ATOM    175  CG  ASP A  26     -19.484  -7.532  -2.831  1.00 10.00      A   
ATOM    176  OD1 ASP A  26     -19.736  -8.679  -3.257  1.00 10.00      A   
ATOM    177  OD2 ASP A  26     -19.887  -7.119  -1.718  1.00 10.00      A   
ATOM    178  C   ASP A  26     -18.766  -6.363  -6.148  1.00 10.00      A   
ATOM    179  O   ASP A  26     -19.682  -6.794  -6.849  1.00 10.00      A   
ATOM    180  N   ARG A  27     -18.208  -5.170  -6.330  1.00 10.00      A   
ATOM    181  HN  ARG A  27     -17.476  -4.894  -5.735  1.00 10.00      A   
ATOM    182  CA  ARG A  27     -18.653  -4.253  -7.374  1.00 10.00      A   
ATOM    183  CB  ARG A  27     -17.984  -2.892  -7.214  1.00 10.00      A   
ATOM    184  CG  ARG A  27     -18.369  -2.177  -5.935  1.00 10.00      A   
ATOM    185  CD  ARG A  27     -18.253  -0.673  -6.085  1.00 10.00      A   
ATOM    186  NE  ARG A  27     -19.383   0.018  -5.473  1.00 10.00      A   
ATOM    187  HE  ARG A  27     -19.544  -0.145  -4.513  1.00 10.00      A   
ATOM    188  CZ  ARG A  27     -20.199   0.836  -6.131  1.00 10.00      A   
ATOM    189  NH1 ARG A  27     -20.016   1.066  -7.424  1.00 10.00      A   
ATOM    190 HH11 ARG A  27     -20.655   1.711  -7.936  1.00 10.00      A   
ATOM    191 HH12 ARG A  27     -19.228   0.597  -7.945  1.00 10.00      A   
ATOM    192  NH2 ARG A  27     -21.219   1.400  -5.503  1.00 10.00      A   
ATOM    193 HH21 ARG A  27     -21.387   1.201  -4.489  1.00 10.00      A   
ATOM    194 HH22 ARG A  27     -21.862   2.040  -6.017  1.00 10.00      A   
ATOM    195  C   ARG A  27     -18.381  -4.806  -8.765  1.00 10.00      A   
ATOM    196  O   ARG A  27     -19.148  -4.568  -9.698  1.00 10.00      A   
ATOM    197  N   ASN A  28     -17.293  -5.549  -8.892  1.00 10.00      A   
ATOM    198  HN  ASN A  28     -16.730  -5.702  -8.105  1.00 10.00      A   
ATOM    199  CA  ASN A  28     -16.911  -6.143 -10.170  1.00 10.00      A   
ATOM    200  CB  ASN A  28     -15.571  -6.884 -10.052  1.00 10.00      A   
ATOM    201  CG  ASN A  28     -14.373  -5.961 -10.243  1.00 10.00      A   
ATOM    202  OD1 ASN A  28     -14.517  -4.735 -10.273  1.00 10.00      A   
ATOM    203  ND2 ASN A  28     -13.183  -6.535 -10.355  1.00 10.00      A   
ATOM    204 HD21 ASN A  28     -13.124  -7.522 -10.308  1.00 10.00      A   
ATOM    205 HD22 ASN A  28     -12.400  -5.957 -10.480  1.00 10.00      A   
ATOM    206  C   ASN A  28     -18.006  -7.061 -10.701  1.00 10.00      A   
ATOM    207  O   ASN A  28     -18.323  -7.035 -11.893  1.00 10.00      A   
ATOM    208  N   SER A  29     -18.602  -7.845  -9.807  1.00 10.00      A   
ATOM    209  HN  SER A  29     -18.307  -7.814  -8.872  1.00 10.00      A   
ATOM    210  CA  SER A  29     -19.674  -8.759 -10.180  1.00 10.00      A   
ATOM    211  CB  SER A  29     -20.022  -9.665  -8.997  1.00 10.00      A   
ATOM    212  OG  SER A  29     -18.884  -9.918  -8.188  1.00 10.00      A   
ATOM    213  HG  SER A  29     -19.076  -9.649  -7.278  1.00 10.00      A   
ATOM    214  C   SER A  29     -20.915  -7.978 -10.605  1.00 10.00      A   
ATOM    215  O   SER A  29     -21.640  -8.380 -11.516  1.00 10.00      A   
ATOM    216  N   VAL A  30     -21.146  -6.855  -9.936  1.00 10.00      A   
ATOM    217  HN  VAL A  30     -20.524  -6.591  -9.221  1.00 10.00      A   
ATOM    218  CA  VAL A  30     -22.290  -6.002 -10.225  1.00 10.00      A   
ATOM    219  CB  VAL A  30     -22.410  -4.862  -9.191  1.00 10.00      A   
ATOM    220  CG1 VAL A  30     -23.601  -3.972  -9.500  1.00 10.00      A   
ATOM    221  CG2 VAL A  30     -22.507  -5.418  -7.776  1.00 10.00      A   
ATOM    222  C   VAL A  30     -22.185  -5.398 -11.625  1.00 10.00      A   
ATOM    223  O   VAL A  30     -23.155  -5.381 -12.380  1.00 10.00      A   
ATOM    224  N   SER A  31     -20.997  -4.919 -11.971  1.00 10.00      A   
ATOM    225  HN  SER A  31     -20.254  -4.961 -11.324  1.00 10.00      A   
ATOM    226  CA  SER A  31     -20.768  -4.305 -13.273  1.00 10.00      A   
ATOM    227  CB  SER A  31     -19.435  -3.555 -13.265  1.00 10.00      A   
ATOM    228  OG  SER A  31     -18.401  -4.352 -12.707  1.00 10.00      A   
ATOM    229  HG  SER A  31     -18.697  -5.266 -12.648  1.00 10.00      A   
ATOM    230  C   SER A  31     -20.788  -5.315 -14.424  1.00 10.00      A   
ATOM    231  O   SER A  31     -20.565  -4.947 -15.575  1.00 10.00      A   
ATOM    232  N   LEU A  32     -21.060  -6.579 -14.123  1.00 10.00      A   
ATOM    233  HN  LEU A  32     -21.256  -6.825 -13.194  1.00 10.00      A   
ATOM    234  CA  LEU A  32     -21.077  -7.609 -15.155  1.00 10.00      A   
ATOM    235  CB  LEU A  32     -20.040  -8.689 -14.845  1.00 10.00      A   
ATOM    236  CG  LEU A  32     -18.587  -8.338 -15.156  1.00 10.00      A   
ATOM    237  CD1 LEU A  32     -17.650  -9.327 -14.483  1.00 10.00      A   
ATOM    238  CD2 LEU A  32     -18.359  -8.327 -16.659  1.00 10.00      A   
ATOM    239  C   LEU A  32     -22.452  -8.243 -15.336  1.00 10.00      A   
ATOM    240  O   LEU A  32     -22.608  -9.178 -16.125  1.00 10.00      A   
ATOM    241  N   VAL A  33     -23.454  -7.743 -14.622  1.00 10.00      A   
ATOM    242  HN  VAL A  33     -23.293  -6.988 -14.014  1.00 10.00      A   
ATOM    243  CA  VAL A  33     -24.797  -8.306 -14.737  1.00 10.00      A   
ATOM    244  CB  VAL A  33     -25.656  -8.129 -13.463  1.00 10.00      A   
ATOM    245  CG1 VAL A  33     -25.001  -8.809 -12.271  1.00 10.00      A   
ATOM    246  CG2 VAL A  33     -25.913  -6.664 -13.166  1.00 10.00      A   
ATOM    247  C   VAL A  33     -25.539  -7.780 -15.969  1.00 10.00      A   
ATOM    248  O   VAL A  33     -26.178  -8.550 -16.685  1.00 10.00      A   
ATOM    249  N   CYS A  34     -25.432  -6.476 -16.215  1.00 10.00      A   
ATOM    250  HN  CYS A  34     -24.890  -5.923 -15.615  1.00 10.00      A   
ATOM    251  CA  CYS A  34     -26.084  -5.840 -17.353  1.00 10.00      A   
ATOM    252  CB  CYS A  34     -27.592  -5.712 -17.111  1.00 10.00      A   
ATOM    253  SG  CYS A  34     -28.034  -4.677 -15.695  1.00 10.00      A   
ATOM    254  HG  CYS A  34     -29.332  -4.839 -15.459  1.00 10.00      A   
ATOM    255  C   CYS A  34     -25.472  -4.464 -17.594  1.00 10.00      A   
ATOM    256  O   CYS A  34     -24.770  -3.935 -16.725  1.00 10.00      A   
ATOM    257  N   LYS A  35     -25.739  -3.884 -18.760  1.00 10.00      A   
ATOM    258  HN  LYS A  35     -26.307  -4.358 -19.418  1.00 10.00      A   
ATOM    259  CA  LYS A  35     -25.204  -2.570 -19.102  1.00 10.00      A   
ATOM    260  CB  LYS A  35     -25.478  -2.227 -20.567  1.00 10.00      A   
ATOM    261  CG  LYS A  35     -24.379  -1.404 -21.222  1.00 10.00      A   
ATOM    262  CD  LYS A  35     -24.590  -1.297 -22.723  1.00 10.00      A   
ATOM    263  CE  LYS A  35     -23.490  -0.486 -23.393  1.00 10.00      A   
ATOM    264  NZ  LYS A  35     -22.177  -1.185 -23.372  1.00 10.00      A   
ATOM    265  HZ1 LYS A  35     -21.457  -0.609 -23.858  1.00 10.00      A   
ATOM    266  HZ2 LYS A  35     -22.249  -2.107 -23.858  1.00 10.00      A   
ATOM    267  HZ3 LYS A  35     -21.869  -1.346 -22.394  1.00 10.00      A   
ATOM    268  C   LYS A  35     -25.745  -1.481 -18.180  1.00 10.00      A   
ATOM    269  O   LYS A  35     -25.013  -0.575 -17.790  1.00 10.00      A   
ATOM    270  N   SER A  36     -27.025  -1.580 -17.830  1.00 10.00      A   
ATOM    271  HN  SER A  36     -27.563  -2.322 -18.185  1.00 10.00      A   
ATOM    272  CA  SER A  36     -27.652  -0.605 -16.946  1.00 10.00      A   
ATOM    273  CB  SER A  36     -29.121  -0.960 -16.710  1.00 10.00      A   
ATOM    274  OG  SER A  36     -29.855  -0.915 -17.918  1.00 10.00      A   
ATOM    275  HG  SER A  36     -29.393  -0.350 -18.549  1.00 10.00      A   
ATOM    276  C   SER A  36     -26.918  -0.505 -15.611  1.00 10.00      A   
ATOM    277  O   SER A  36     -26.482   0.578 -15.211  1.00 10.00      A   
ATOM    278  N   TRP A  37     -26.756  -1.642 -14.940  1.00 10.00      A   
ATOM    279  HN  TRP A  37     -27.099  -2.479 -15.323  1.00 10.00      A   
ATOM    280  CA  TRP A  37     -26.077  -1.677 -13.649  1.00 10.00      A   
ATOM    281  CB  TRP A  37     -26.173  -3.068 -13.008  1.00 10.00      A   
ATOM    282  CG  TRP A  37     -27.504  -3.358 -12.374  1.00 10.00      A   
ATOM    283  CD1 TRP A  37     -28.721  -2.887 -12.771  1.00 10.00      A   
ATOM    284  CD2 TRP A  37     -27.752  -4.189 -11.233  1.00 10.00      A   
ATOM    285  NE1 TRP A  37     -29.707  -3.371 -11.952  1.00 10.00      A   
ATOM    286  HE1 TRP A  37     -30.664  -3.172 -12.037  1.00 10.00      A   
ATOM    287  CE2 TRP A  37     -29.139  -4.172 -10.998  1.00 10.00      A   
ATOM    288  CE3 TRP A  37     -26.936  -4.946 -10.386  1.00 10.00      A   
ATOM    289  CZ2 TRP A  37     -29.730  -4.878  -9.954  1.00 10.00      A   
ATOM    290  CZ3 TRP A  37     -27.523  -5.647  -9.350  1.00 10.00      A   
ATOM    291  CH2 TRP A  37     -28.908  -5.610  -9.144  1.00 10.00      A   
ATOM    292  C   TRP A  37     -24.621  -1.242 -13.786  1.00 10.00      A   
ATOM    293  O   TRP A  37     -24.077  -0.585 -12.901  1.00 10.00      A   
ATOM    294  N   TYR A  38     -24.005  -1.607 -14.907  1.00 10.00      A   
ATOM    295  HN  TYR A  38     -24.495  -2.148 -15.564  1.00 10.00      A   
ATOM    296  CA  TYR A  38     -22.622  -1.239 -15.182  1.00 10.00      A   
ATOM    297  CB  TYR A  38     -22.157  -1.869 -16.503  1.00 10.00      A   
ATOM    298  CG  TYR A  38     -20.822  -1.360 -17.013  1.00 10.00      A   
ATOM    299  CD1 TYR A  38     -20.761  -0.332 -17.947  1.00 10.00      A   
ATOM    300  CD2 TYR A  38     -19.624  -1.905 -16.565  1.00 10.00      A   
ATOM    301  CE1 TYR A  38     -19.549   0.138 -18.419  1.00 10.00      A   
ATOM    302  CE2 TYR A  38     -18.408  -1.441 -17.033  1.00 10.00      A   
ATOM    303  CZ  TYR A  38     -18.376  -0.419 -17.960  1.00 10.00      A   
ATOM    304  OH  TYR A  38     -17.168   0.055 -18.421  1.00 10.00      A   
ATOM    305  HH  TYR A  38     -16.597  -0.688 -18.662  1.00 10.00      A   
ATOM    306  C   TYR A  38     -22.475   0.281 -15.238  1.00 10.00      A   
ATOM    307  O   TYR A  38     -21.534   0.847 -14.675  1.00 10.00      A   
ATOM    308  N   GLU A  39     -23.422   0.932 -15.906  1.00 10.00      A   
ATOM    309  HN  GLU A  39     -24.147   0.418 -16.328  1.00 10.00      A   
ATOM    310  CA  GLU A  39     -23.417   2.382 -16.045  1.00 10.00      A   
ATOM    311  CB  GLU A  39     -24.462   2.827 -17.064  1.00 10.00      A   
ATOM    312  CG  GLU A  39     -24.042   2.595 -18.503  1.00 10.00      A   
ATOM    313  CD  GLU A  39     -22.828   3.414 -18.883  1.00 10.00      A   
ATOM    314  OE1 GLU A  39     -21.735   2.831 -19.054  1.00 10.00      A   
ATOM    315  OE2 GLU A  39     -22.962   4.651 -19.010  1.00 10.00      A   
ATOM    316  C   GLU A  39     -23.641   3.085 -14.710  1.00 10.00      A   
ATOM    317  O   GLU A  39     -23.145   4.189 -14.487  1.00 10.00      A   
ATOM    318  N   ILE A  40     -24.398   2.453 -13.827  1.00 10.00      A   
ATOM    319  HN  ILE A  40     -24.790   1.584 -14.065  1.00 10.00      A   
ATOM    320  CA  ILE A  40     -24.662   3.027 -12.513  1.00 10.00      A   
ATOM    321  CB  ILE A  40     -25.950   2.458 -11.884  1.00 10.00      A   
ATOM    322  CG1 ILE A  40     -27.135   2.649 -12.837  1.00 10.00      A   
ATOM    323  CG2 ILE A  40     -26.228   3.122 -10.540  1.00 10.00      A   
ATOM    324  CD1 ILE A  40     -28.389   1.914 -12.417  1.00 10.00      A   
ATOM    325  C   ILE A  40     -23.478   2.762 -11.584  1.00 10.00      A   
ATOM    326  O   ILE A  40     -23.048   3.637 -10.835  1.00 10.00      A   
ATOM    327  N   GLU A  41     -22.942   1.547 -11.666  1.00 10.00      A   
ATOM    328  HN  GLU A  41     -23.331   0.897 -12.295  1.00 10.00      A   
ATOM    329  CA  GLU A  41     -21.806   1.136 -10.847  1.00 10.00      A   
ATOM    330  CB  GLU A  41     -21.436  -0.318 -11.165  1.00 10.00      A   
ATOM    331  CG  GLU A  41     -20.626  -1.024 -10.089  1.00 10.00      A   
ATOM    332  CD  GLU A  41     -19.141  -0.748 -10.192  1.00 10.00      A   
ATOM    333  OE1 GLU A  41     -18.523  -1.146 -11.200  1.00 10.00      A   
ATOM    334  OE2 GLU A  41     -18.583  -0.140  -9.260  1.00 10.00      A   
ATOM    335  C   GLU A  41     -20.607   2.051 -11.073  1.00 10.00      A   
ATOM    336  O   GLU A  41     -19.961   2.488 -10.120  1.00 10.00      A   
ATOM    337  N   ARG A  42     -20.344   2.366 -12.336  1.00 10.00      A   
ATOM    338  HN  ARG A  42     -20.918   2.002 -13.047  1.00 10.00      A   
ATOM    339  CA  ARG A  42     -19.217   3.221 -12.699  1.00 10.00      A   
ATOM    340  CB  ARG A  42     -18.989   3.215 -14.214  1.00 10.00      A   
ATOM    341  CG  ARG A  42     -20.059   3.932 -15.017  1.00 10.00      A   
ATOM    342  CD  ARG A  42     -19.886   3.700 -16.508  1.00 10.00      A   
ATOM    343  NE  ARG A  42     -18.742   4.427 -17.057  1.00 10.00      A   
ATOM    344  HE  ARG A  42     -18.094   4.806 -16.416  1.00 10.00      A   
ATOM    345  CZ  ARG A  42     -18.532   4.592 -18.364  1.00 10.00      A   
ATOM    346  NH1 ARG A  42     -19.387   4.084 -19.249  1.00 10.00      A   
ATOM    347 HH11 ARG A  42     -20.241   3.549 -18.931  1.00 10.00      A   
ATOM    348 HH12 ARG A  42     -19.219   4.215 -20.267  1.00 10.00      A   
ATOM    349  NH2 ARG A  42     -17.481   5.280 -18.791  1.00 10.00      A   
ATOM    350 HH21 ARG A  42     -17.322   5.406 -19.817  1.00 10.00      A   
ATOM    351 HH22 ARG A  42     -16.811   5.699 -18.109  1.00 10.00      A   
ATOM    352  C   ARG A  42     -19.380   4.648 -12.184  1.00 10.00      A   
ATOM    353  O   ARG A  42     -18.417   5.408 -12.124  1.00 10.00      A   
ATOM    354  N   TRP A  43     -20.596   5.003 -11.799  1.00 10.00      A   
ATOM    355  HN  TRP A  43     -21.327   4.349 -11.852  1.00 10.00      A   
ATOM    356  CA  TRP A  43     -20.869   6.340 -11.298  1.00 10.00      A   
ATOM    357  CB  TRP A  43     -22.091   6.940 -11.994  1.00 10.00      A   
ATOM    358  CG  TRP A  43     -21.776   7.633 -13.283  1.00 10.00      A   
ATOM    359  CD1 TRP A  43     -21.883   7.116 -14.539  1.00 10.00      A   
ATOM    360  CD2 TRP A  43     -21.305   8.978 -13.444  1.00 10.00      A   
ATOM    361  NE1 TRP A  43     -21.506   8.050 -15.470  1.00 10.00      A   
ATOM    362  HE1 TRP A  43     -21.497   7.915 -16.442  1.00 10.00      A   
ATOM    363  CE2 TRP A  43     -21.148   9.203 -14.824  1.00 10.00      A   
ATOM    364  CE3 TRP A  43     -21.003  10.014 -12.556  1.00 10.00      A   
ATOM    365  CZ2 TRP A  43     -20.701  10.419 -15.337  1.00 10.00      A   
ATOM    366  CZ3 TRP A  43     -20.560  11.220 -13.067  1.00 10.00      A   
ATOM    367  CH2 TRP A  43     -20.414  11.413 -14.444  1.00 10.00      A   
ATOM    368  C   TRP A  43     -21.055   6.358  -9.785  1.00 10.00      A   
ATOM    369  O   TRP A  43     -21.452   7.375  -9.217  1.00 10.00      A   
ATOM    370  N   CYS A  44     -20.768   5.240  -9.131  1.00 10.00      A   
ATOM    371  HN  CYS A  44     -20.466   4.454  -9.633  1.00 10.00      A   
ATOM    372  CA  CYS A  44     -20.910   5.162  -7.679  1.00 10.00      A   
ATOM    373  CB  CYS A  44     -22.223   4.488  -7.265  1.00 10.00      A   
ATOM    374  SG  CYS A  44     -22.525   2.883  -8.029  1.00 10.00      A   
ATOM    375  HG  CYS A  44     -22.996   3.105  -9.252  1.00 10.00      A   
ATOM    376  C   CYS A  44     -19.713   4.502  -6.995  1.00 10.00      A   
ATOM    377  O   CYS A  44     -19.675   4.406  -5.770  1.00 10.00      A   
ATOM    378  N   ARG A  45     -18.742   4.035  -7.777  1.00 10.00      A   
ATOM    379  HN  ARG A  45     -18.818   4.116  -8.750  1.00 10.00      A   
ATOM    380  CA  ARG A  45     -17.559   3.409  -7.195  1.00 10.00      A   
ATOM    381  CB  ARG A  45     -16.776   2.582  -8.222  1.00 10.00      A   
ATOM    382  CG  ARG A  45     -15.859   1.545  -7.583  1.00 10.00      A   
ATOM    383  CD  ARG A  45     -15.053   0.765  -8.609  1.00 10.00      A   
ATOM    384  NE  ARG A  45     -15.856  -0.230  -9.316  1.00 10.00      A   
ATOM    385  HE  ARG A  45     -16.774   0.033  -9.575  1.00 10.00      A   
ATOM    386  CZ  ARG A  45     -15.443  -1.466  -9.603  1.00 10.00      A   
ATOM    387  NH1 ARG A  45     -14.234  -1.874  -9.232  1.00 10.00      A   
ATOM    388 HH11 ARG A  45     -13.598  -1.229  -8.715  1.00 10.00      A   
ATOM    389 HH12 ARG A  45     -13.920  -2.841  -9.454  1.00 10.00      A   
ATOM    390  NH2 ARG A  45     -16.228  -2.281 -10.294  1.00 10.00      A   
ATOM    391 HH21 ARG A  45     -17.177  -1.951 -10.619  1.00 10.00      A   
ATOM    392 HH22 ARG A  45     -15.910  -3.250 -10.519  1.00 10.00      A   
ATOM    393  C   ARG A  45     -16.678   4.484  -6.573  1.00 10.00      A   
ATOM    394  O   ARG A  45     -16.033   5.261  -7.279  1.00 10.00      A   
ATOM    395  N   ARG A  46     -16.660   4.522  -5.252  1.00 10.00      A   
ATOM    396  HN  ARG A  46     -17.173   3.852  -4.752  1.00 10.00      A   
ATOM    397  CA  ARG A  46     -15.905   5.526  -4.522  1.00 10.00      A   
ATOM    398  CB  ARG A  46     -16.482   5.693  -3.118  1.00 10.00      A   
ATOM    399  CG  ARG A  46     -17.963   6.047  -3.080  1.00 10.00      A   
ATOM    400  CD  ARG A  46     -18.508   5.937  -1.666  1.00 10.00      A   
ATOM    401  NE  ARG A  46     -19.940   6.238  -1.587  1.00 10.00      A   
ATOM    402  HE  ARG A  46     -20.301   6.883  -2.235  1.00 10.00      A   
ATOM    403  CZ  ARG A  46     -20.765   5.684  -0.702  1.00 10.00      A   
ATOM    404  NH1 ARG A  46     -20.308   4.804   0.178  1.00 10.00      A   
ATOM    405 HH11 ARG A  46     -20.953   4.369   0.870  1.00 10.00      A   
ATOM    406 HH12 ARG A  46     -19.294   4.543   0.180  1.00 10.00      A   
ATOM    407  NH2 ARG A  46     -22.049   6.035  -0.666  1.00 10.00      A   
ATOM    408 HH21 ARG A  46     -22.417   6.750  -1.332  1.00 10.00      A   
ATOM    409 HH22 ARG A  46     -22.695   5.593   0.026  1.00 10.00      A   
ATOM    410  C   ARG A  46     -14.418   5.207  -4.435  1.00 10.00      A   
ATOM    411  O   ARG A  46     -13.590   6.117  -4.323  1.00 10.00      A   
ATOM    412  N   LYS A  47     -14.075   3.928  -4.487  1.00 10.00      A   
ATOM    413  HN  LYS A  47     -14.771   3.246  -4.615  1.00 10.00      A   
ATOM    414  CA  LYS A  47     -12.685   3.519  -4.386  1.00 10.00      A   
ATOM    415  CB  LYS A  47     -12.423   2.828  -3.038  1.00 10.00      A   
ATOM    416  CG  LYS A  47     -12.941   1.398  -2.948  1.00 10.00      A   
ATOM    417  CD  LYS A  47     -12.445   0.685  -1.695  1.00 10.00      A   
ATOM    418  CE  LYS A  47     -10.923   0.635  -1.629  1.00 10.00      A   
ATOM    419  NZ  LYS A  47     -10.313   0.041  -2.850  1.00 10.00      A   
ATOM    420  HZ1 LYS A  47      -9.270   0.024  -2.755  1.00 10.00      A   
ATOM    421  HZ2 LYS A  47     -10.561   0.607  -3.684  1.00 10.00      A   
ATOM    422  HZ3 LYS A  47     -10.656  -0.936  -2.994  1.00 10.00      A   
ATOM    423  C   LYS A  47     -12.283   2.595  -5.527  1.00 10.00      A   
ATOM    424  O   LYS A  47     -13.119   1.909  -6.110  1.00 10.00      A   
ATOM    425  N   VAL A  48     -10.998   2.597  -5.841  1.00 10.00      A   
ATOM    426  HN  VAL A  48     -10.390   3.196  -5.355  1.00 10.00      A   
ATOM    427  CA  VAL A  48     -10.449   1.745  -6.886  1.00 10.00      A   
ATOM    428  CB  VAL A  48     -10.321   2.471  -8.245  1.00 10.00      A   
ATOM    429  CG1 VAL A  48     -11.658   2.507  -8.969  1.00 10.00      A   
ATOM    430  CG2 VAL A  48      -9.764   3.875  -8.067  1.00 10.00      A   
ATOM    431  C   VAL A  48      -9.083   1.221  -6.462  1.00 10.00      A   
ATOM    432  O   VAL A  48      -8.179   1.998  -6.153  1.00 10.00      A   
ATOM    433  N   PHE A  49      -8.947  -0.094  -6.411  1.00 10.00      A   
ATOM    434  HN  PHE A  49      -9.710  -0.669  -6.641  1.00 10.00      A   
ATOM    435  CA  PHE A  49      -7.686  -0.708  -6.029  1.00 10.00      A   
ATOM    436  CB  PHE A  49      -7.910  -1.807  -4.989  1.00 10.00      A   
ATOM    437  CG  PHE A  49      -6.645  -2.465  -4.508  1.00 10.00      A   
ATOM    438  CD1 PHE A  49      -5.826  -1.832  -3.585  1.00 10.00      A   
ATOM    439  CD2 PHE A  49      -6.273  -3.716  -4.978  1.00 10.00      A   
ATOM    440  CE1 PHE A  49      -4.662  -2.432  -3.143  1.00 10.00      A   
ATOM    441  CE2 PHE A  49      -5.109  -4.320  -4.539  1.00 10.00      A   
ATOM    442  CZ  PHE A  49      -4.303  -3.677  -3.621  1.00 10.00      A   
ATOM    443  C   PHE A  49      -6.975  -1.267  -7.252  1.00 10.00      A   
ATOM    444  O   PHE A  49      -7.428  -2.244  -7.843  1.00 10.00      A   
ATOM    445  N   ILE A  50      -5.871  -0.642  -7.632  1.00 10.00      A   
ATOM    446  HN  ILE A  50      -5.555   0.136  -7.118  1.00 10.00      A   
ATOM    447  CA  ILE A  50      -5.104  -1.084  -8.789  1.00 10.00      A   
ATOM    448  CB  ILE A  50      -4.724   0.097  -9.708  1.00 10.00      A   
ATOM    449  CG1 ILE A  50      -5.958   0.947 -10.040  1.00 10.00      A   
ATOM    450  CG2 ILE A  50      -4.061  -0.401 -10.983  1.00 10.00      A   
ATOM    451  CD1 ILE A  50      -7.025   0.218 -10.831  1.00 10.00      A   
ATOM    452  C   ILE A  50      -3.840  -1.817  -8.342  1.00 10.00      A   
ATOM    453  O   ILE A  50      -2.934  -1.219  -7.760  1.00 10.00      A   
ATOM    454  N   GLY A  51      -3.788  -3.111  -8.617  1.00 10.00      A   
ATOM    455  HN  GLY A  51      -4.544  -3.531  -9.087  1.00 10.00      A   
ATOM    456  CA  GLY A  51      -2.637  -3.912  -8.230  1.00 10.00      A   
ATOM    457  C   GLY A  51      -1.399  -3.613  -9.062  1.00 10.00      A   
ATOM    458  O   GLY A  51      -0.272  -3.734  -8.585  1.00 10.00      A   
ATOM    459  N   ASN A  52      -1.613  -3.234 -10.309  1.00 10.00      A   
ATOM    460  HN  ASN A  52      -2.535  -3.168 -10.637  1.00 10.00      A   
ATOM    461  CA  ASN A  52      -0.515  -2.914 -11.214  1.00 10.00      A   
ATOM    462  CB  ASN A  52      -0.287  -4.070 -12.200  1.00 10.00      A   
ATOM    463  CG  ASN A  52       1.028  -3.982 -12.957  1.00 10.00      A   
ATOM    464  OD1 ASN A  52       1.514  -2.896 -13.273  1.00 10.00      A   
ATOM    465  ND2 ASN A  52       1.616  -5.134 -13.256  1.00 10.00      A   
ATOM    466 HD21 ASN A  52       1.178  -5.970 -12.977  1.00 10.00      A   
ATOM    467 HD22 ASN A  52       2.465  -5.108 -13.741  1.00 10.00      A   
ATOM    468  C   ASN A  52      -0.843  -1.631 -11.966  1.00 10.00      A   
ATOM    469  O   ASN A  52      -1.733  -1.619 -12.816  1.00 10.00      A   
ATOM    470  N   CYS A  53      -0.128  -0.553 -11.652  1.00 10.00      A   
ATOM    471  HN  CYS A  53       0.578  -0.627 -10.971  1.00 10.00      A   
ATOM    472  CA  CYS A  53      -0.372   0.743 -12.286  1.00 10.00      A   
ATOM    473  CB  CYS A  53       0.435   1.860 -11.609  1.00 10.00      A   
ATOM    474  SG  CYS A  53       2.228   1.776 -11.849  1.00 10.00      A   
ATOM    475  HG  CYS A  53       2.629   0.554 -11.526  1.00 10.00      A   
ATOM    476  C   CYS A  53      -0.119   0.731 -13.792  1.00 10.00      A   
ATOM    477  O   CYS A  53      -0.663   1.554 -14.520  1.00 10.00      A   
ATOM    478  N   TYR A  54       0.695  -0.206 -14.259  1.00 10.00      A   
ATOM    479  HN  TYR A  54       1.093  -0.852 -13.637  1.00 10.00      A   
ATOM    480  CA  TYR A  54       1.009  -0.294 -15.678  1.00 10.00      A   
ATOM    481  CB  TYR A  54       2.481  -0.657 -15.888  1.00 10.00      A   
ATOM    482  CG  TYR A  54       3.422   0.472 -15.541  1.00 10.00      A   
ATOM    483  CD1 TYR A  54       4.571   0.254 -14.791  1.00 10.00      A   
ATOM    484  CD2 TYR A  54       3.151   1.767 -15.962  1.00 10.00      A   
ATOM    485  CE1 TYR A  54       5.420   1.297 -14.471  1.00 10.00      A   
ATOM    486  CE2 TYR A  54       3.993   2.812 -15.650  1.00 10.00      A   
ATOM    487  CZ  TYR A  54       5.126   2.574 -14.906  1.00 10.00      A   
ATOM    488  OH  TYR A  54       5.966   3.620 -14.589  1.00 10.00      A   
ATOM    489  HH  TYR A  54       6.497   3.854 -15.378  1.00 10.00      A   
ATOM    490  C   TYR A  54       0.090  -1.273 -16.401  1.00 10.00      A   
ATOM    491  O   TYR A  54       0.244  -1.525 -17.598  1.00 10.00      A   
ATOM    492  N   ALA A  55      -0.873  -1.821 -15.676  1.00 10.00      A   
ATOM    493  HN  ALA A  55      -0.951  -1.586 -14.727  1.00 10.00      A   
ATOM    494  CA  ALA A  55      -1.816  -2.766 -16.258  1.00 10.00      A   
ATOM    495  CB  ALA A  55      -2.267  -3.782 -15.218  1.00 10.00      A   
ATOM    496  C   ALA A  55      -3.016  -2.034 -16.844  1.00 10.00      A   
ATOM    497  O   ALA A  55      -3.851  -2.628 -17.533  1.00 10.00      A   
ATOM    498  N   VAL A  56      -3.091  -0.739 -16.564  1.00 10.00      A   
ATOM    499  HN  VAL A  56      -2.387  -0.329 -16.015  1.00 10.00      A   
ATOM    500  CA  VAL A  56      -4.183   0.092 -17.047  1.00 10.00      A   
ATOM    501  CB  VAL A  56      -5.392   0.031 -16.084  1.00 10.00      A   
ATOM    502  CG1 VAL A  56      -5.061   0.646 -14.730  1.00 10.00      A   
ATOM    503  CG2 VAL A  56      -6.625   0.674 -16.695  1.00 10.00      A   
ATOM    504  C   VAL A  56      -3.720   1.539 -17.217  1.00 10.00      A   
ATOM    505  O   VAL A  56      -2.805   1.989 -16.530  1.00 10.00      A   
ATOM    506  N   SER A  57      -4.333   2.249 -18.157  1.00 10.00      A   
ATOM    507  HN  SER A  57      -5.030   1.822 -18.699  1.00 10.00      A   
ATOM    508  CA  SER A  57      -3.999   3.640 -18.412  1.00 10.00      A   
ATOM    509  CB  SER A  57      -4.200   3.950 -19.899  1.00 10.00      A   
ATOM    510  OG  SER A  57      -4.845   2.864 -20.554  1.00 10.00      A   
ATOM    511  HG  SER A  57      -5.768   3.096 -20.734  1.00 10.00      A   
ATOM    512  C   SER A  57      -4.872   4.555 -17.553  1.00 10.00      A   
ATOM    513  O   SER A  57      -6.066   4.294 -17.380  1.00 10.00      A   
ATOM    514  N   PRO A  58      -4.284   5.632 -17.000  1.00 10.00      A   
ATOM    515  CA  PRO A  58      -5.003   6.589 -16.149  1.00 10.00      A   
ATOM    516  CB  PRO A  58      -4.009   7.744 -16.004  1.00 10.00      A   
ATOM    517  CG  PRO A  58      -2.672   7.110 -16.167  1.00 10.00      A   
ATOM    518  CD  PRO A  58      -2.861   5.993 -17.153  1.00 10.00      A   
ATOM    519  C   PRO A  58      -6.290   7.089 -16.798  1.00 10.00      A   
ATOM    520  O   PRO A  58      -7.351   7.081 -16.175  1.00 10.00      A   
ATOM    521  N   ALA A  59      -6.190   7.496 -18.061  1.00 10.00      A   
ATOM    522  HN  ALA A  59      -5.318   7.449 -18.510  1.00 10.00      A   
ATOM    523  CA  ALA A  59      -7.340   8.012 -18.796  1.00 10.00      A   
ATOM    524  CB  ALA A  59      -6.944   8.399 -20.214  1.00 10.00      A   
ATOM    525  C   ALA A  59      -8.501   7.021 -18.808  1.00 10.00      A   
ATOM    526  O   ALA A  59      -9.661   7.416 -18.694  1.00 10.00      A   
ATOM    527  N   THR A  60      -8.182   5.738 -18.929  1.00 10.00      A   
ATOM    528  HN  THR A  60      -7.237   5.484 -19.004  1.00 10.00      A   
ATOM    529  CA  THR A  60      -9.196   4.694 -18.956  1.00 10.00      A   
ATOM    530  CB  THR A  60      -8.566   3.316 -19.232  1.00 10.00      A   
ATOM    531  OG1 THR A  60      -7.615   3.430 -20.303  1.00 10.00      A   
ATOM    532  HG1 THR A  60      -7.714   2.671 -20.896  1.00 10.00      A   
ATOM    533  CG2 THR A  60      -9.637   2.308 -19.620  1.00 10.00      A   
ATOM    534  C   THR A  60      -9.985   4.645 -17.641  1.00 10.00      A   
ATOM    535  O   THR A  60     -11.216   4.668 -17.645  1.00 10.00      A   
ATOM    536  N   VAL A  61      -9.269   4.618 -16.521  1.00 10.00      A   
ATOM    537  HN  VAL A  61      -8.289   4.657 -16.582  1.00 10.00      A   
ATOM    538  CA  VAL A  61      -9.902   4.551 -15.202  1.00 10.00      A   
ATOM    539  CB  VAL A  61      -8.862   4.393 -14.068  1.00 10.00      A   
ATOM    540  CG1 VAL A  61      -9.549   4.080 -12.745  1.00 10.00      A   
ATOM    541  CG2 VAL A  61      -7.846   3.314 -14.413  1.00 10.00      A   
ATOM    542  C   VAL A  61     -10.767   5.784 -14.933  1.00 10.00      A   
ATOM    543  O   VAL A  61     -11.909   5.668 -14.492  1.00 10.00      A   
ATOM    544  N   ILE A  62     -10.222   6.959 -15.216  1.00 10.00      A   
ATOM    545  HN  ILE A  62      -9.307   6.989 -15.570  1.00 10.00      A   
ATOM    546  CA  ILE A  62     -10.941   8.210 -15.002  1.00 10.00      A   
ATOM    547  CB  ILE A  62     -10.056   9.427 -15.337  1.00 10.00      A   
ATOM    548  CG1 ILE A  62      -8.766   9.376 -14.517  1.00 10.00      A   
ATOM    549  CG2 ILE A  62     -10.808  10.728 -15.078  1.00 10.00      A   
ATOM    550  CD1 ILE A  62      -7.755  10.436 -14.889  1.00 10.00      A   
ATOM    551  C   ILE A  62     -12.219   8.266 -15.839  1.00 10.00      A   
ATOM    552  O   ILE A  62     -13.262   8.734 -15.373  1.00 10.00      A   
ATOM    553  N   ARG A  63     -12.132   7.787 -17.077  1.00 10.00      A   
ATOM    554  HN  ARG A  63     -11.275   7.424 -17.391  1.00 10.00      A   
ATOM    555  CA  ARG A  63     -13.280   7.782 -17.977  1.00 10.00      A   
ATOM    556  CB  ARG A  63     -12.838   7.474 -19.412  1.00 10.00      A   
ATOM    557  CG  ARG A  63     -13.976   7.381 -20.422  1.00 10.00      A   
ATOM    558  CD  ARG A  63     -13.448   7.240 -21.841  1.00 10.00      A   
ATOM    559  NE  ARG A  63     -12.491   6.144 -21.968  1.00 10.00      A   
ATOM    560  HE  ARG A  63     -12.783   5.252 -21.662  1.00 10.00      A   
ATOM    561  CZ  ARG A  63     -11.261   6.278 -22.469  1.00 10.00      A   
ATOM    562  NH1 ARG A  63     -10.828   7.464 -22.886  1.00 10.00      A   
ATOM    563 HH11 ARG A  63      -9.866   7.561 -23.277  1.00 10.00      A   
ATOM    564 HH12 ARG A  63     -11.444   8.302 -22.819  1.00 10.00      A   
ATOM    565  NH2 ARG A  63     -10.458   5.227 -22.527  1.00 10.00      A   
ATOM    566 HH21 ARG A  63     -10.785   4.299 -22.179  1.00 10.00      A   
ATOM    567 HH22 ARG A  63      -9.497   5.320 -22.925  1.00 10.00      A   
ATOM    568  C   ARG A  63     -14.319   6.771 -17.507  1.00 10.00      A   
ATOM    569  O   ARG A  63     -15.528   7.004 -17.610  1.00 10.00      A   
ATOM    570  N   ARG A  64     -13.845   5.652 -16.981  1.00 10.00      A   
ATOM    571  HN  ARG A  64     -12.872   5.527 -16.912  1.00 10.00      A   
ATOM    572  CA  ARG A  64     -14.730   4.609 -16.494  1.00 10.00      A   
ATOM    573  CB  ARG A  64     -13.979   3.294 -16.285  1.00 10.00      A   
ATOM    574  CG  ARG A  64     -13.673   2.533 -17.565  1.00 10.00      A   
ATOM    575  CD  ARG A  64     -13.201   1.120 -17.264  1.00 10.00      A   
ATOM    576  NE  ARG A  64     -14.154   0.394 -16.428  1.00 10.00      A   
ATOM    577  HE  ARG A  64     -14.892   0.916 -16.040  1.00 10.00      A   
ATOM    578  CZ  ARG A  64     -14.088  -0.914 -16.167  1.00 10.00      A   
ATOM    579  NH1 ARG A  64     -13.117  -1.659 -16.681  1.00 10.00      A   
ATOM    580 HH11 ARG A  64     -12.391  -1.224 -17.305  1.00 10.00      A   
ATOM    581 HH12 ARG A  64     -13.067  -2.678 -16.469  1.00 10.00      A   
ATOM    582  NH2 ARG A  64     -15.000  -1.480 -15.391  1.00 10.00      A   
ATOM    583 HH21 ARG A  64     -14.949  -2.506 -15.181  1.00 10.00      A   
ATOM    584 HH22 ARG A  64     -15.768  -0.906 -14.982  1.00 10.00      A   
ATOM    585  C   ARG A  64     -15.414   5.034 -15.200  1.00 10.00      A   
ATOM    586  O   ARG A  64     -16.642   5.062 -15.125  1.00 10.00      A   
ATOM    587  N   PHE A  65     -14.613   5.382 -14.197  1.00 10.00      A   
ATOM    588  HN  PHE A  65     -13.637   5.373 -14.336  1.00 10.00      A   
ATOM    589  CA  PHE A  65     -15.138   5.794 -12.898  1.00 10.00      A   
ATOM    590  CB  PHE A  65     -14.660   4.850 -11.794  1.00 10.00      A   
ATOM    591  CG  PHE A  65     -14.849   3.393 -12.094  1.00 10.00      A   
ATOM    592  CD1 PHE A  65     -13.812   2.645 -12.620  1.00 10.00      A   
ATOM    593  CD2 PHE A  65     -16.057   2.770 -11.844  1.00 10.00      A   
ATOM    594  CE1 PHE A  65     -13.975   1.303 -12.892  1.00 10.00      A   
ATOM    595  CE2 PHE A  65     -16.228   1.428 -12.115  1.00 10.00      A   
ATOM    596  CZ  PHE A  65     -15.185   0.692 -12.640  1.00 10.00      A   
ATOM    597  C   PHE A  65     -14.727   7.226 -12.552  1.00 10.00      A   
ATOM    598  O   PHE A  65     -13.646   7.461 -12.000  1.00 10.00      A   
ATOM    599  N   PRO A  66     -15.585   8.211 -12.865  1.00 10.00      A   
ATOM    600  CA  PRO A  66     -15.307   9.615 -12.581  1.00 10.00      A   
ATOM    601  CB  PRO A  66     -16.100  10.331 -13.674  1.00 10.00      A   
ATOM    602  CG  PRO A  66     -17.281   9.447 -13.928  1.00 10.00      A   
ATOM    603  CD  PRO A  66     -16.887   8.042 -13.538  1.00 10.00      A   
ATOM    604  C   PRO A  66     -15.819  10.034 -11.200  1.00 10.00      A   
ATOM    605  O   PRO A  66     -15.845  11.216 -10.869  1.00 10.00      A   
ATOM    606  N   LYS A  67     -16.213   9.056 -10.391  1.00 10.00      A   
ATOM    607  HN  LYS A  67     -16.145   8.127 -10.698  1.00 10.00      A   
ATOM    608  CA  LYS A  67     -16.733   9.329  -9.051  1.00 10.00      A   
ATOM    609  CB  LYS A  67     -18.130   8.728  -8.895  1.00 10.00      A   
ATOM    610  CG  LYS A  67     -19.240   9.538  -9.546  1.00 10.00      A   
ATOM    611  CD  LYS A  67     -19.680  10.704  -8.673  1.00 10.00      A   
ATOM    612  CE  LYS A  67     -21.132  11.077  -8.945  1.00 10.00      A   
ATOM    613  NZ  LYS A  67     -22.071   9.995  -8.540  1.00 10.00      A   
ATOM    614  HZ1 LYS A  67     -21.736   9.072  -8.893  1.00 10.00      A   
ATOM    615  HZ2 LYS A  67     -23.018  10.175  -8.933  1.00 10.00      A   
ATOM    616  HZ3 LYS A  67     -22.144   9.952  -7.505  1.00 10.00      A   
ATOM    617  C   LYS A  67     -15.809   8.769  -7.974  1.00 10.00      A   
ATOM    618  O   LYS A  67     -16.220   8.565  -6.833  1.00 10.00      A   
ATOM    619  N   VAL A  68     -14.566   8.527  -8.342  1.00 10.00      A   
ATOM    620  HN  VAL A  68     -14.296   8.716  -9.263  1.00 10.00      A   
ATOM    621  CA  VAL A  68     -13.587   7.982  -7.411  1.00 10.00      A   
ATOM    622  CB  VAL A  68     -12.428   7.292  -8.167  1.00 10.00      A   
ATOM    623  CG1 VAL A  68     -11.299   6.909  -7.222  1.00 10.00      A   
ATOM    624  CG2 VAL A  68     -12.938   6.068  -8.910  1.00 10.00      A   
ATOM    625  C   VAL A  68     -13.034   9.059  -6.474  1.00 10.00      A   
ATOM    626  O   VAL A  68     -12.716  10.170  -6.905  1.00 10.00      A   
ATOM    627  N   ARG A  69     -12.959   8.726  -5.186  1.00 10.00      A   
ATOM    628  HN  ARG A  69     -13.288   7.842  -4.903  1.00 10.00      A   
ATOM    629  CA  ARG A  69     -12.418   9.636  -4.180  1.00 10.00      A   
ATOM    630  CB  ARG A  69     -13.497  10.075  -3.180  1.00 10.00      A   
ATOM    631  CG  ARG A  69     -14.624  10.890  -3.801  1.00 10.00      A   
ATOM    632  CD  ARG A  69     -15.547  11.468  -2.741  1.00 10.00      A   
ATOM    633  NE  ARG A  69     -16.610  12.282  -3.325  1.00 10.00      A   
ATOM    634  HE  ARG A  69     -16.921  12.034  -4.227  1.00 10.00      A   
ATOM    635  CZ  ARG A  69     -17.174  13.323  -2.711  1.00 10.00      A   
ATOM    636  NH1 ARG A  69     -16.781  13.671  -1.492  1.00 10.00      A   
ATOM    637 HH11 ARG A  69     -16.029  13.135  -1.005  1.00 10.00      A   
ATOM    638 HH12 ARG A  69     -17.225  14.487  -1.015  1.00 10.00      A   
ATOM    639  NH2 ARG A  69     -18.125  14.034  -3.319  1.00 10.00      A   
ATOM    640 HH21 ARG A  69     -18.560  14.848  -2.831  1.00 10.00      A   
ATOM    641 HH22 ARG A  69     -18.441  13.782  -4.284  1.00 10.00      A   
ATOM    642  C   ARG A  69     -11.237   8.984  -3.457  1.00 10.00      A   
ATOM    643  O   ARG A  69     -10.495   9.647  -2.728  1.00 10.00      A   
ATOM    644  N   SER A  70     -11.064   7.683  -3.673  1.00 10.00      A   
ATOM    645  HN  SER A  70     -11.687   7.209  -4.259  1.00 10.00      A   
ATOM    646  CA  SER A  70      -9.981   6.933  -3.054  1.00 10.00      A   
ATOM    647  CB  SER A  70     -10.561   5.894  -2.095  1.00 10.00      A   
ATOM    648  OG  SER A  70     -11.648   6.432  -1.354  1.00 10.00      A   
ATOM    649  HG  SER A  70     -11.446   6.384  -0.411  1.00 10.00      A   
ATOM    650  C   SER A  70      -9.138   6.241  -4.125  1.00 10.00      A   
ATOM    651  O   SER A  70      -9.638   5.397  -4.872  1.00 10.00      A   
ATOM    652  N   VAL A  71      -7.867   6.606  -4.200  1.00 10.00      A   
ATOM    653  HN  VAL A  71      -7.523   7.278  -3.570  1.00 10.00      A   
ATOM    654  CA  VAL A  71      -6.960   6.033  -5.186  1.00 10.00      A   
ATOM    655  CB  VAL A  71      -6.279   7.143  -6.014  1.00 10.00      A   
ATOM    656  CG1 VAL A  71      -5.208   6.573  -6.933  1.00 10.00      A   
ATOM    657  CG2 VAL A  71      -7.316   7.910  -6.817  1.00 10.00      A   
ATOM    658  C   VAL A  71      -5.891   5.164  -4.528  1.00 10.00      A   
ATOM    659  O   VAL A  71      -5.235   5.583  -3.571  1.00 10.00      A   
ATOM    660  N   GLU A  72      -5.737   3.948  -5.036  1.00 10.00      A   
ATOM    661  HN  GLU A  72      -6.306   3.673  -5.791  1.00 10.00      A   
ATOM    662  CA  GLU A  72      -4.743   3.007  -4.525  1.00 10.00      A   
ATOM    663  CB  GLU A  72      -5.412   1.898  -3.702  1.00 10.00      A   
ATOM    664  CG  GLU A  72      -5.999   2.370  -2.378  1.00 10.00      A   
ATOM    665  CD  GLU A  72      -6.899   1.337  -1.729  1.00 10.00      A   
ATOM    666  OE1 GLU A  72      -7.803   0.815  -2.418  1.00 10.00      A   
ATOM    667  OE2 GLU A  72      -6.720   1.055  -0.523  1.00 10.00      A   
ATOM    668  C   GLU A  72      -3.966   2.413  -5.698  1.00 10.00      A   
ATOM    669  O   GLU A  72      -4.542   1.740  -6.558  1.00 10.00      A   
ATOM    670  N   LEU A  73      -2.663   2.673  -5.743  1.00 10.00      A   
ATOM    671  HN  LEU A  73      -2.255   3.196  -5.018  1.00 10.00      A   
ATOM    672  CA  LEU A  73      -1.827   2.187  -6.839  1.00 10.00      A   
ATOM    673  CB  LEU A  73      -1.467   3.337  -7.785  1.00 10.00      A   
ATOM    674  CG  LEU A  73      -2.616   3.961  -8.578  1.00 10.00      A   
ATOM    675  CD1 LEU A  73      -2.276   5.394  -8.961  1.00 10.00      A   
ATOM    676  CD2 LEU A  73      -2.912   3.139  -9.820  1.00 10.00      A   
ATOM    677  C   LEU A  73      -0.543   1.529  -6.349  1.00 10.00      A   
ATOM    678  O   LEU A  73       0.005   1.895  -5.307  1.00 10.00      A   
ATOM    679  N   LYS A  74      -0.076   0.547  -7.116  1.00 10.00      A   
ATOM    680  HN  LYS A  74      -0.584   0.285  -7.912  1.00 10.00      A   
ATOM    681  CA  LYS A  74       1.157  -0.168  -6.816  1.00 10.00      A   
ATOM    682  CB  LYS A  74       0.848  -1.611  -6.390  1.00 10.00      A   
ATOM    683  CG  LYS A  74       0.032  -1.723  -5.111  1.00 10.00      A   
ATOM    684  CD  LYS A  74      -0.263  -3.174  -4.761  1.00 10.00      A   
ATOM    685  CE  LYS A  74      -0.833  -3.289  -3.357  1.00 10.00      A   
ATOM    686  NZ  LYS A  74      -0.845  -4.691  -2.869  1.00 10.00      A   
ATOM    687  HZ1 LYS A  74       0.081  -5.132  -3.027  1.00 10.00      A   
ATOM    688  HZ2 LYS A  74      -1.572  -5.246  -3.365  1.00 10.00      A   
ATOM    689  HZ3 LYS A  74      -1.057  -4.717  -1.852  1.00 10.00      A   
ATOM    690  C   LYS A  74       2.044  -0.159  -8.059  1.00 10.00      A   
ATOM    691  O   LYS A  74       1.548  -0.329  -9.175  1.00 10.00      A   
ATOM    692  N   GLY A  75       3.346   0.042  -7.878  1.00 10.00      A   
ATOM    693  HN  GLY A  75       3.697   0.151  -6.968  1.00 10.00      A   
ATOM    694  CA  GLY A  75       4.245   0.096  -9.024  1.00 10.00      A   
ATOM    695  C   GLY A  75       5.368  -0.924  -8.984  1.00 10.00      A   
ATOM    696  O   GLY A  75       5.329  -1.930  -9.701  1.00 10.00      A   
ATOM    697  N   LYS A  76       6.374  -0.660  -8.159  1.00 10.00      A   
ATOM    698  HN  LYS A  76       6.332   0.152  -7.607  1.00 10.00      A   
ATOM    699  CA  LYS A  76       7.527  -1.544  -8.031  1.00 10.00      A   
ATOM    700  CB  LYS A  76       8.595  -0.917  -7.123  1.00 10.00      A   
ATOM    701  CG  LYS A  76       9.331   0.287  -7.694  1.00 10.00      A   
ATOM    702  CD  LYS A  76      10.418   0.749  -6.729  1.00 10.00      A   
ATOM    703  CE  LYS A  76      11.193   1.946  -7.264  1.00 10.00      A   
ATOM    704  NZ  LYS A  76      12.267   2.369  -6.322  1.00 10.00      A   
ATOM    705  HZ1 LYS A  76      12.744   3.233  -6.668  1.00 10.00      A   
ATOM    706  HZ2 LYS A  76      12.975   1.615  -6.221  1.00 10.00      A   
ATOM    707  HZ3 LYS A  76      11.860   2.571  -5.387  1.00 10.00      A   
ATOM    708  C   LYS A  76       7.117  -2.896  -7.452  1.00 10.00      A   
ATOM    709  O   LYS A  76       6.189  -2.979  -6.646  1.00 10.00      A   
ATOM    710  N   PRO A  77       7.800  -3.976  -7.867  1.00 10.00      A   
ATOM    711  CA  PRO A  77       7.519  -5.323  -7.368  1.00 10.00      A   
ATOM    712  CB  PRO A  77       8.137  -6.217  -8.441  1.00 10.00      A   
ATOM    713  CG  PRO A  77       9.280  -5.424  -8.975  1.00 10.00      A   
ATOM    714  CD  PRO A  77       8.882  -3.974  -8.872  1.00 10.00      A   
ATOM    715  C   PRO A  77       8.196  -5.572  -6.022  1.00 10.00      A   
ATOM    716  O   PRO A  77       9.026  -4.773  -5.577  1.00 10.00      A   
ATOM    717  N   HIS A  78       7.857  -6.689  -5.389  1.00 10.00      A   
ATOM    718  HN  HIS A  78       7.211  -7.297  -5.808  1.00 10.00      A   
ATOM    719  CA  HIS A  78       8.418  -7.047  -4.091  1.00 10.00      A   
ATOM    720  CB  HIS A  78       7.750  -8.324  -3.571  1.00 10.00      A   
ATOM    721  CG  HIS A  78       8.355  -8.914  -2.333  1.00 10.00      A   
ATOM    722  ND1 HIS A  78       8.775 -10.222  -2.242  1.00 10.00      A   
ATOM    723  HD1 HIS A  78       8.710 -10.908  -2.961  1.00 10.00      A   
ATOM    724  CD2 HIS A  78       8.615  -8.356  -1.127  1.00 10.00      A   
ATOM    725  CE1 HIS A  78       9.265 -10.415  -1.012  1.00 10.00      A   
ATOM    726  NE2 HIS A  78       9.191  -9.310  -0.292  1.00 10.00      A   
ATOM    727  C   HIS A  78       9.934  -7.214  -4.162  1.00 10.00      A   
ATOM    728  O   HIS A  78      10.651  -6.864  -3.226  1.00 10.00      A   
ATOM    729  N   PHE A  79      10.421  -7.727  -5.285  1.00 10.00      A   
ATOM    730  HN  PHE A  79       9.801  -7.983  -6.005  1.00 10.00      A   
ATOM    731  CA  PHE A  79      11.854  -7.936  -5.463  1.00 10.00      A   
ATOM    732  CB  PHE A  79      12.146  -8.823  -6.677  1.00 10.00      A   
ATOM    733  CG  PHE A  79      12.191 -10.294  -6.357  1.00 10.00      A   
ATOM    734  CD1 PHE A  79      11.839 -10.757  -5.098  1.00 10.00      A   
ATOM    735  CD2 PHE A  79      12.591 -11.211  -7.313  1.00 10.00      A   
ATOM    736  CE1 PHE A  79      11.884 -12.106  -4.804  1.00 10.00      A   
ATOM    737  CE2 PHE A  79      12.638 -12.561  -7.027  1.00 10.00      A   
ATOM    738  CZ  PHE A  79      12.285 -13.009  -5.769  1.00 10.00      A   
ATOM    739  C   PHE A  79      12.634  -6.620  -5.527  1.00 10.00      A   
ATOM    740  O   PHE A  79      13.865  -6.612  -5.473  1.00 10.00      A   
ATOM    741  N   ALA A  80      11.917  -5.503  -5.616  1.00 10.00      A   
ATOM    742  HN  ALA A  80      10.935  -5.560  -5.637  1.00 10.00      A   
ATOM    743  CA  ALA A  80      12.554  -4.194  -5.664  1.00 10.00      A   
ATOM    744  CB  ALA A  80      11.598  -3.155  -6.225  1.00 10.00      A   
ATOM    745  C   ALA A  80      13.026  -3.793  -4.270  1.00 10.00      A   
ATOM    746  O   ALA A  80      13.911  -2.946  -4.113  1.00 10.00      A   
ATOM    747  N   ASP A  81      12.443  -4.429  -3.258  1.00 10.00      A   
ATOM    748  HN  ASP A  81      11.748  -5.098  -3.452  1.00 10.00      A   
ATOM    749  CA  ASP A  81      12.797  -4.158  -1.869  1.00 10.00      A   
ATOM    750  CB  ASP A  81      11.713  -4.684  -0.920  1.00 10.00      A   
ATOM    751  CG  ASP A  81      10.617  -3.670  -0.663  1.00 10.00      A   
ATOM    752  OD1 ASP A  81       9.559  -3.751  -1.321  1.00 10.00      A   
ATOM    753  OD2 ASP A  81      10.810  -2.782   0.192  1.00 10.00      A   
ATOM    754  C   ASP A  81      14.147  -4.779  -1.526  1.00 10.00      A   
ATOM    755  O   ASP A  81      14.727  -4.494  -0.479  1.00 10.00      A   
ATOM    756  N   PHE A  82      14.642  -5.631  -2.424  1.00 10.00      A   
ATOM    757  HN  PHE A  82      14.125  -5.817  -3.238  1.00 10.00      A   
ATOM    758  CA  PHE A  82      15.926  -6.294  -2.235  1.00 10.00      A   
ATOM    759  CB  PHE A  82      15.790  -7.805  -2.432  1.00 10.00      A   
ATOM    760  CG  PHE A  82      14.660  -8.419  -1.652  1.00 10.00      A   
ATOM    761  CD1 PHE A  82      14.464  -8.101  -0.319  1.00 10.00      A   
ATOM    762  CD2 PHE A  82      13.788  -9.306  -2.257  1.00 10.00      A   
ATOM    763  CE1 PHE A  82      13.419  -8.657   0.393  1.00 10.00      A   
ATOM    764  CE2 PHE A  82      12.742  -9.867  -1.549  1.00 10.00      A   
ATOM    765  CZ  PHE A  82      12.557  -9.541  -0.222  1.00 10.00      A   
ATOM    766  C   PHE A  82      16.967  -5.728  -3.196  1.00 10.00      A   
ATOM    767  O   PHE A  82      18.063  -6.274  -3.331  1.00 10.00      A   
ATOM    768  N   ASN A  83      16.601  -4.630  -3.854  1.00 10.00      A   
ATOM    769  HN  ASN A  83      15.707  -4.261  -3.691  1.00 10.00      A   
ATOM    770  CA  ASN A  83      17.478  -3.946  -4.808  1.00 10.00      A   
ATOM    771  CB  ASN A  83      18.746  -3.411  -4.136  1.00 10.00      A   
ATOM    772  CG  ASN A  83      18.628  -1.947  -3.757  1.00 10.00      A   
ATOM    773  OD1 ASN A  83      18.372  -1.090  -4.603  1.00 10.00      A   
ATOM    774  ND2 ASN A  83      18.808  -1.651  -2.478  1.00 10.00      A   
ATOM    775 HD21 ASN A  83      19.004  -2.385  -1.854  1.00 10.00      A   
ATOM    776 HD22 ASN A  83      18.746  -0.714  -2.207  1.00 10.00      A   
ATOM    777  C   ASN A  83      17.823  -4.811  -6.015  1.00 10.00      A   
ATOM    778  O   ASN A  83      18.988  -4.931  -6.394  1.00 10.00      A   
ATOM    779  N   LEU A  84      16.804  -5.412  -6.616  1.00 10.00      A   
ATOM    780  HN  LEU A  84      15.900  -5.301  -6.255  1.00 10.00      A   
ATOM    781  CA  LEU A  84      17.000  -6.248  -7.793  1.00 10.00      A   
ATOM    782  CB  LEU A  84      16.249  -7.571  -7.643  1.00 10.00      A   
ATOM    783  CG  LEU A  84      16.718  -8.481  -6.507  1.00 10.00      A   
ATOM    784  CD1 LEU A  84      15.913  -9.771  -6.484  1.00 10.00      A   
ATOM    785  CD2 LEU A  84      18.204  -8.775  -6.633  1.00 10.00      A   
ATOM    786  C   LEU A  84      16.536  -5.517  -9.043  1.00 10.00      A   
ATOM    787  O   LEU A  84      16.840  -5.918 -10.168  1.00 10.00      A   
ATOM    788  N   VAL A  85      15.808  -4.434  -8.828  1.00 10.00      A   
ATOM    789  HN  VAL A  85      15.621  -4.162  -7.905  1.00 10.00      A   
ATOM    790  CA  VAL A  85      15.292  -3.619  -9.915  1.00 10.00      A   
ATOM    791  CB  VAL A  85      13.859  -3.141  -9.603  1.00 10.00      A   
ATOM    792  CG1 VAL A  85      13.304  -2.300 -10.742  1.00 10.00      A   
ATOM    793  CG2 VAL A  85      12.948  -4.323  -9.317  1.00 10.00      A   
ATOM    794  C   VAL A  85      16.184  -2.399 -10.104  1.00 10.00      A   
ATOM    795  O   VAL A  85      16.364  -1.614  -9.170  1.00 10.00      A   
ATOM    796  N   PRO A  86      16.768  -2.238 -11.305  1.00 10.00      A   
ATOM    797  CA  PRO A  86      17.651  -1.106 -11.617  1.00 10.00      A   
ATOM    798  CB  PRO A  86      18.015  -1.320 -13.088  1.00 10.00      A   
ATOM    799  CG  PRO A  86      17.783  -2.772 -13.327  1.00 10.00      A   
ATOM    800  CD  PRO A  86      16.624  -3.149 -12.451  1.00 10.00      A   
ATOM    801  C   PRO A  86      16.966   0.245 -11.425  1.00 10.00      A   
ATOM    802  O   PRO A  86      15.757   0.386 -11.640  1.00 10.00      A   
ATOM    803  N   ASP A  87      17.752   1.235 -11.021  1.00 10.00      A   
ATOM    804  HN  ASP A  87      18.708   1.057 -10.893  1.00 10.00      A   
ATOM    805  CA  ASP A  87      17.241   2.579 -10.777  1.00 10.00      A   
ATOM    806  CB  ASP A  87      18.283   3.434 -10.051  1.00 10.00      A   
ATOM    807  CG  ASP A  87      17.770   3.999  -8.742  1.00 10.00      A   
ATOM    808  OD1 ASP A  87      18.077   3.419  -7.679  1.00 10.00      A   
ATOM    809  OD2 ASP A  87      17.061   5.026  -8.764  1.00 10.00      A   
ATOM    810  C   ASP A  87      16.823   3.256 -12.072  1.00 10.00      A   
ATOM    811  O   ASP A  87      17.573   3.263 -13.050  1.00 10.00      A   
ATOM    812  N   GLY A  88      15.628   3.826 -12.071  1.00 10.00      A   
ATOM    813  HN  GLY A  88      15.085   3.796 -11.259  1.00 10.00      A   
ATOM    814  CA  GLY A  88      15.123   4.497 -13.249  1.00 10.00      A   
ATOM    815  C   GLY A  88      14.293   3.579 -14.123  1.00 10.00      A   
ATOM    816  O   GLY A  88      14.136   3.833 -15.313  1.00 10.00      A   
ATOM    817  N   TRP A  89      13.770   2.506 -13.534  1.00 10.00      A   
ATOM    818  HN  TRP A  89      13.958   2.346 -12.586  1.00 10.00      A   
ATOM    819  CA  TRP A  89      12.945   1.550 -14.269  1.00 10.00      A   
ATOM    820  CB  TRP A  89      12.861   0.207 -13.526  1.00 10.00      A   
ATOM    821  CG  TRP A  89      11.807  -0.724 -14.064  1.00 10.00      A   
ATOM    822  CD1 TRP A  89      11.834  -1.401 -15.251  1.00 10.00      A   
ATOM    823  CD2 TRP A  89      10.566  -1.070 -13.436  1.00 10.00      A   
ATOM    824  NE1 TRP A  89      10.686  -2.143 -15.401  1.00 10.00      A   
ATOM    825  HE1 TRP A  89      10.467  -2.712 -16.177  1.00 10.00      A   
ATOM    826  CE2 TRP A  89       9.892  -1.958 -14.300  1.00 10.00      A   
ATOM    827  CE3 TRP A  89       9.959  -0.715 -12.226  1.00 10.00      A   
ATOM    828  CZ2 TRP A  89       8.643  -2.494 -13.993  1.00 10.00      A   
ATOM    829  CZ3 TRP A  89       8.719  -1.249 -11.924  1.00 10.00      A   
ATOM    830  CH2 TRP A  89       8.075  -2.128 -12.802  1.00 10.00      A   
ATOM    831  C   TRP A  89      11.545   2.098 -14.544  1.00 10.00      A   
ATOM    832  O   TRP A  89      11.072   2.063 -15.677  1.00 10.00      A   
ATOM    833  N   GLY A  90      10.889   2.593 -13.505  1.00 10.00      A   
ATOM    834  HN  GLY A  90      11.316   2.599 -12.624  1.00 10.00      A   
ATOM    835  CA  GLY A  90       9.549   3.126 -13.658  1.00 10.00      A   
ATOM    836  C   GLY A  90       8.826   3.231 -12.331  1.00 10.00      A   
ATOM    837  O   GLY A  90       9.459   3.196 -11.272  1.00 10.00      A   
ATOM    838  N   GLY A  91       7.505   3.354 -12.386  1.00 10.00      A   
ATOM    839  HN  GLY A  91       7.060   3.366 -13.264  1.00 10.00      A   
ATOM    840  CA  GLY A  91       6.712   3.472 -11.177  1.00 10.00      A   
ATOM    841  C   GLY A  91       6.438   4.920 -10.830  1.00 10.00      A   
ATOM    842  O   GLY A  91       6.279   5.271  -9.666  1.00 10.00      A   
ATOM    843  N   TYR A  92       6.379   5.759 -11.851  1.00 10.00      A   
ATOM    844  HN  TYR A  92       6.486   5.411 -12.757  1.00 10.00      A   
ATOM    845  CA  TYR A  92       6.137   7.183 -11.659  1.00 10.00      A   
ATOM    846  CB  TYR A  92       6.713   7.987 -12.827  1.00 10.00      A   
ATOM    847  CG  TYR A  92       8.148   7.643 -13.151  1.00 10.00      A   
ATOM    848  CD1 TYR A  92       8.472   6.927 -14.298  1.00 10.00      A   
ATOM    849  CD2 TYR A  92       9.177   8.026 -12.305  1.00 10.00      A   
ATOM    850  CE1 TYR A  92       9.782   6.597 -14.590  1.00 10.00      A   
ATOM    851  CE2 TYR A  92      10.489   7.705 -12.589  1.00 10.00      A   
ATOM    852  CZ  TYR A  92      10.787   6.991 -13.732  1.00 10.00      A   
ATOM    853  OH  TYR A  92      12.093   6.658 -14.006  1.00 10.00      A   
ATOM    854  HH  TYR A  92      12.493   6.268 -13.219  1.00 10.00      A   
ATOM    855  C   TYR A  92       4.647   7.464 -11.504  1.00 10.00      A   
ATOM    856  O   TYR A  92       3.821   6.911 -12.231  1.00 10.00      A   
ATOM    857  N   VAL A  93       4.312   8.314 -10.547  1.00 10.00      A   
ATOM    858  HN  VAL A  93       5.019   8.703  -9.988  1.00 10.00      A   
ATOM    859  CA  VAL A  93       2.920   8.671 -10.289  1.00 10.00      A   
ATOM    860  CB  VAL A  93       2.615   8.692  -8.769  1.00 10.00      A   
ATOM    861  CG1 VAL A  93       3.205   9.926  -8.096  1.00 10.00      A   
ATOM    862  CG2 VAL A  93       1.119   8.576  -8.504  1.00 10.00      A   
ATOM    863  C   VAL A  93       2.568  10.022 -10.924  1.00 10.00      A   
ATOM    864  O   VAL A  93       1.424  10.470 -10.870  1.00 10.00      A   
ATOM    865  N   TYR A  94       3.561  10.648 -11.550  1.00 10.00      A   
ATOM    866  HN  TYR A  94       4.443  10.222 -11.583  1.00 10.00      A   
ATOM    867  CA  TYR A  94       3.385  11.955 -12.191  1.00 10.00      A   
ATOM    868  CB  TYR A  94       4.682  12.444 -12.838  1.00 10.00      A   
ATOM    869  CG  TYR A  94       4.730  13.938 -13.075  1.00 10.00      A   
ATOM    870  CD1 TYR A  94       4.336  14.829 -12.083  1.00 10.00      A   
ATOM    871  CD2 TYR A  94       5.176  14.458 -14.280  1.00 10.00      A   
ATOM    872  CE1 TYR A  94       4.388  16.193 -12.284  1.00 10.00      A   
ATOM    873  CE2 TYR A  94       5.227  15.823 -14.492  1.00 10.00      A   
ATOM    874  CZ  TYR A  94       4.833  16.686 -13.491  1.00 10.00      A   
ATOM    875  OH  TYR A  94       4.894  18.046 -13.693  1.00 10.00      A   
ATOM    876  HH  TYR A  94       5.221  18.471 -12.878  1.00 10.00      A   
ATOM    877  C   TYR A  94       2.218  12.006 -13.190  1.00 10.00      A   
ATOM    878  O   TYR A  94       1.383  12.906 -13.096  1.00 10.00      A   
ATOM    879  N   PRO A  95       2.131  11.061 -14.163  1.00 10.00      A   
ATOM    880  CA  PRO A  95       1.039  11.056 -15.148  1.00 10.00      A   
ATOM    881  CB  PRO A  95       1.301   9.799 -15.986  1.00 10.00      A   
ATOM    882  CG  PRO A  95       2.747   9.509 -15.792  1.00 10.00      A   
ATOM    883  CD  PRO A  95       3.074   9.951 -14.396  1.00 10.00      A   
ATOM    884  C   PRO A  95      -0.319  10.952 -14.468  1.00 10.00      A   
ATOM    885  O   PRO A  95      -1.315  11.502 -14.947  1.00 10.00      A   
ATOM    886  N   TRP A  96      -0.345  10.253 -13.339  1.00 10.00      A   
ATOM    887  HN  TRP A  96       0.488   9.855 -13.006  1.00 10.00      A   
ATOM    888  CA  TRP A  96      -1.568  10.071 -12.579  1.00 10.00      A   
ATOM    889  CB  TRP A  96      -1.392   8.965 -11.537  1.00 10.00      A   
ATOM    890  CG  TRP A  96      -1.093   7.623 -12.133  1.00 10.00      A   
ATOM    891  CD1 TRP A  96       0.137   7.110 -12.432  1.00 10.00      A   
ATOM    892  CD2 TRP A  96      -2.046   6.621 -12.505  1.00 10.00      A   
ATOM    893  NE1 TRP A  96       0.008   5.853 -12.965  1.00 10.00      A   
ATOM    894  HE1 TRP A  96       0.749   5.279 -13.260  1.00 10.00      A   
ATOM    895  CE2 TRP A  96      -1.323   5.530 -13.022  1.00 10.00      A   
ATOM    896  CE3 TRP A  96      -3.440   6.541 -12.452  1.00 10.00      A   
ATOM    897  CZ2 TRP A  96      -1.948   4.373 -13.480  1.00 10.00      A   
ATOM    898  CZ3 TRP A  96      -4.058   5.392 -12.909  1.00 10.00      A   
ATOM    899  CH2 TRP A  96      -3.313   4.323 -13.417  1.00 10.00      A   
ATOM    900  C   TRP A  96      -1.958  11.372 -11.897  1.00 10.00      A   
ATOM    901  O   TRP A  96      -3.104  11.799 -11.982  1.00 10.00      A   
ATOM    902  N   ILE A  97      -0.988  12.004 -11.246  1.00 10.00      A   
ATOM    903  HN  ILE A  97      -0.088  11.607 -11.233  1.00 10.00      A   
ATOM    904  CA  ILE A  97      -1.217  13.265 -10.542  1.00 10.00      A   
ATOM    905  CB  ILE A  97       0.088  13.819  -9.923  1.00 10.00      A   
ATOM    906  CG1 ILE A  97       0.643  12.845  -8.879  1.00 10.00      A   
ATOM    907  CG2 ILE A  97      -0.132  15.197  -9.308  1.00 10.00      A   
ATOM    908  CD1 ILE A  97      -0.345  12.481  -7.791  1.00 10.00      A   
ATOM    909  C   ILE A  97      -1.822  14.313 -11.468  1.00 10.00      A   
ATOM    910  O   ILE A  97      -2.802  14.971 -11.120  1.00 10.00      A   
ATOM    911  N   GLU A  98      -1.244  14.440 -12.654  1.00 10.00      A   
ATOM    912  HN  GLU A  98      -0.474  13.870 -12.871  1.00 10.00      A   
ATOM    913  CA  GLU A  98      -1.715  15.405 -13.639  1.00 10.00      A   
ATOM    914  CB  GLU A  98      -0.811  15.388 -14.870  1.00 10.00      A   
ATOM    915  CG  GLU A  98      -1.059  16.523 -15.844  1.00 10.00      A   
ATOM    916  CD  GLU A  98      -0.152  16.444 -17.050  1.00 10.00      A   
ATOM    917  OE1 GLU A  98       1.008  16.898 -16.957  1.00 10.00      A   
ATOM    918  OE2 GLU A  98      -0.595  15.929 -18.097  1.00 10.00      A   
ATOM    919  C   GLU A  98      -3.171  15.145 -14.038  1.00 10.00      A   
ATOM    920  O   GLU A  98      -4.024  16.024 -13.910  1.00 10.00      A   
ATOM    921  N   ALA A  99      -3.454  13.926 -14.487  1.00 10.00      A   
ATOM    922  HN  ALA A  99      -2.736  13.258 -14.539  1.00 10.00      A   
ATOM    923  CA  ALA A  99      -4.801  13.554 -14.914  1.00 10.00      A   
ATOM    924  CB  ALA A  99      -4.788  12.168 -15.541  1.00 10.00      A   
ATOM    925  C   ALA A  99      -5.805  13.613 -13.765  1.00 10.00      A   
ATOM    926  O   ALA A  99      -6.979  13.928 -13.967  1.00 10.00      A   
ATOM    927  N   MET A 100      -5.342  13.315 -12.560  1.00 10.00      A   
ATOM    928  HN  MET A 100      -4.394  13.070 -12.456  1.00 10.00      A   
ATOM    929  CA  MET A 100      -6.210  13.332 -11.389  1.00 10.00      A   
ATOM    930  CB  MET A 100      -5.620  12.503 -10.242  1.00 10.00      A   
ATOM    931  CG  MET A 100      -5.687  10.998 -10.456  1.00 10.00      A   
ATOM    932  SD  MET A 100      -5.322  10.054  -8.960  1.00 10.00      A   
ATOM    933  CE  MET A 100      -3.633  10.552  -8.630  1.00 10.00      A   
ATOM    934  C   MET A 100      -6.511  14.750 -10.918  1.00 10.00      A   
ATOM    935  O   MET A 100      -7.620  15.035 -10.480  1.00 10.00      A   
ATOM    936  N   SER A 101      -5.536  15.641 -11.033  1.00 10.00      A   
ATOM    937  HN  SER A 101      -4.676  15.365 -11.416  1.00 10.00      A   
ATOM    938  CA  SER A 101      -5.709  17.019 -10.589  1.00 10.00      A   
ATOM    939  CB  SER A 101      -4.379  17.778 -10.627  1.00 10.00      A   
ATOM    940  OG  SER A 101      -3.840  17.817 -11.939  1.00 10.00      A   
ATOM    941  HG  SER A 101      -4.040  16.991 -12.397  1.00 10.00      A   
ATOM    942  C   SER A 101      -6.790  17.768 -11.373  1.00 10.00      A   
ATOM    943  O   SER A 101      -7.389  18.715 -10.860  1.00 10.00      A   
ATOM    944  N   SER A 102      -7.046  17.345 -12.601  1.00 10.00      A   
ATOM    945  HN  SER A 102      -6.547  16.584 -12.967  1.00 10.00      A   
ATOM    946  CA  SER A 102      -8.044  18.002 -13.430  1.00 10.00      A   
ATOM    947  CB  SER A 102      -7.624  17.940 -14.900  1.00 10.00      A   
ATOM    948  OG  SER A 102      -6.753  16.841 -15.134  1.00 10.00      A   
ATOM    949  HG  SER A 102      -6.130  17.071 -15.835  1.00 10.00      A   
ATOM    950  C   SER A 102      -9.447  17.417 -13.246  1.00 10.00      A   
ATOM    951  O   SER A 102     -10.406  18.150 -12.990  1.00 10.00      A   
ATOM    952  N   SER A 103      -9.567  16.106 -13.377  1.00 10.00      A   
ATOM    953  HN  SER A 103      -8.768  15.569 -13.576  1.00 10.00      A   
ATOM    954  CA  SER A 103     -10.863  15.447 -13.257  1.00 10.00      A   
ATOM    955  CB  SER A 103     -10.899  14.176 -14.102  1.00 10.00      A   
ATOM    956  OG  SER A 103     -10.629  14.467 -15.464  1.00 10.00      A   
ATOM    957  HG  SER A 103     -10.521  15.420 -15.569  1.00 10.00      A   
ATOM    958  C   SER A 103     -11.267  15.147 -11.813  1.00 10.00      A   
ATOM    959  O   SER A 103     -12.418  15.367 -11.426  1.00 10.00      A   
ATOM    960  N   TYR A 104     -10.328  14.663 -11.012  1.00 10.00      A   
ATOM    961  HN  TYR A 104      -9.411  14.562 -11.347  1.00 10.00      A   
ATOM    962  CA  TYR A 104     -10.620  14.315  -9.625  1.00 10.00      A   
ATOM    963  CB  TYR A 104      -9.765  13.141  -9.149  1.00 10.00      A   
ATOM    964  CG  TYR A 104     -10.110  11.822  -9.797  1.00 10.00      A   
ATOM    965  CD1 TYR A 104      -9.184  11.151 -10.578  1.00 10.00      A   
ATOM    966  CD2 TYR A 104     -11.361  11.246  -9.622  1.00 10.00      A   
ATOM    967  CE1 TYR A 104      -9.490   9.940 -11.163  1.00 10.00      A   
ATOM    968  CE2 TYR A 104     -11.679  10.035 -10.206  1.00 10.00      A   
ATOM    969  CZ  TYR A 104     -10.739   9.386 -10.976  1.00 10.00      A   
ATOM    970  OH  TYR A 104     -11.039   8.170 -11.549  1.00 10.00      A   
ATOM    971  HH  TYR A 104     -11.982   8.134 -11.767  1.00 10.00      A   
ATOM    972  C   TYR A 104     -10.464  15.507  -8.686  1.00 10.00      A   
ATOM    973  O   TYR A 104      -9.525  15.575  -7.895  1.00 10.00      A   
ATOM    974  N   THR A 105     -11.396  16.444  -8.774  1.00 10.00      A   
ATOM    975  HN  THR A 105     -12.116  16.343  -9.433  1.00 10.00      A   
ATOM    976  CA  THR A 105     -11.373  17.631  -7.933  1.00 10.00      A   
ATOM    977  CB  THR A 105     -12.175  18.773  -8.590  1.00 10.00      A   
ATOM    978  OG1 THR A 105     -12.595  18.363  -9.904  1.00 10.00      A   
ATOM    979  HG1 THR A 105     -12.020  18.772 -10.565  1.00 10.00      A   
ATOM    980  CG2 THR A 105     -11.318  20.022  -8.709  1.00 10.00      A   
ATOM    981  C   THR A 105     -11.956  17.332  -6.550  1.00 10.00      A   
ATOM    982  O   THR A 105     -12.019  18.207  -5.680  1.00 10.00      A   
ATOM    983  N   TRP A 106     -12.375  16.088  -6.357  1.00 10.00      A   
ATOM    984  HN  TRP A 106     -12.287  15.440  -7.091  1.00 10.00      A   
ATOM    985  CA  TRP A 106     -12.957  15.650  -5.091  1.00 10.00      A   
ATOM    986  CB  TRP A 106     -14.438  15.301  -5.267  1.00 10.00      A   
ATOM    987  CG  TRP A 106     -15.356  16.466  -5.057  1.00 10.00      A   
ATOM    988  CD1 TRP A 106     -15.955  17.220  -6.022  1.00 10.00      A   
ATOM    989  CD2 TRP A 106     -15.783  17.010  -3.800  1.00 10.00      A   
ATOM    990  NE1 TRP A 106     -16.730  18.196  -5.446  1.00 10.00      A   
ATOM    991  HE1 TRP A 106     -17.261  18.865  -5.930  1.00 10.00      A   
ATOM    992  CE2 TRP A 106     -16.639  18.091  -4.086  1.00 10.00      A   
ATOM    993  CE3 TRP A 106     -15.527  16.690  -2.463  1.00 10.00      A   
ATOM    994  CZ2 TRP A 106     -17.240  18.853  -3.087  1.00 10.00      A   
ATOM    995  CZ3 TRP A 106     -16.124  17.448  -1.473  1.00 10.00      A   
ATOM    996  CH2 TRP A 106     -16.971  18.517  -1.790  1.00 10.00      A   
ATOM    997  C   TRP A 106     -12.206  14.455  -4.511  1.00 10.00      A   
ATOM    998  O   TRP A 106     -12.787  13.625  -3.814  1.00 10.00      A   
ATOM    999  N   LEU A 107     -10.917  14.373  -4.802  1.00 10.00      A   
ATOM   1000  HN  LEU A 107     -10.510  15.064  -5.359  1.00 10.00      A   
ATOM   1001  CA  LEU A 107     -10.090  13.284  -4.304  1.00 10.00      A   
ATOM   1002  CB  LEU A 107      -8.785  13.209  -5.098  1.00 10.00      A   
ATOM   1003  CG  LEU A 107      -8.191  11.815  -5.287  1.00 10.00      A   
ATOM   1004  CD1 LEU A 107      -9.224  10.868  -5.880  1.00 10.00      A   
ATOM   1005  CD2 LEU A 107      -6.961  11.880  -6.175  1.00 10.00      A   
ATOM   1006  C   LEU A 107      -9.811  13.473  -2.814  1.00 10.00      A   
ATOM   1007  O   LEU A 107      -9.534  14.587  -2.363  1.00 10.00      A   
ATOM   1008  N   GLU A 108      -9.892  12.387  -2.051  1.00 10.00      A   
ATOM   1009  HN  GLU A 108     -10.102  11.521  -2.465  1.00 10.00      A   
ATOM   1010  CA  GLU A 108      -9.679  12.458  -0.611  1.00 10.00      A   
ATOM   1011  CB  GLU A 108     -10.964  12.080   0.129  1.00 10.00      A   
ATOM   1012  CG  GLU A 108     -12.213  12.770  -0.384  1.00 10.00      A   
ATOM   1013  CD  GLU A 108     -13.461  12.277   0.310  1.00 10.00      A   
ATOM   1014  OE1 GLU A 108     -14.033  13.028   1.127  1.00 10.00      A   
ATOM   1015  OE2 GLU A 108     -13.872  11.128   0.053  1.00 10.00      A   
ATOM   1016  C   GLU A 108      -8.551  11.545  -0.134  1.00 10.00      A   
ATOM   1017  O   GLU A 108      -7.723  11.949   0.687  1.00 10.00      A   
ATOM   1018  N   GLU A 109      -8.520  10.310  -0.625  1.00 10.00      A   
ATOM   1019  HN  GLU A 109      -9.184  10.035  -1.297  1.00 10.00      A   
ATOM   1020  CA  GLU A 109      -7.504   9.359  -0.189  1.00 10.00      A   
ATOM   1021  CB  GLU A 109      -8.151   8.153   0.501  1.00 10.00      A   
ATOM   1022  CG  GLU A 109      -9.018   8.507   1.698  1.00 10.00      A   
ATOM   1023  CD  GLU A 109      -9.476   7.296   2.488  1.00 10.00      A   
ATOM   1024  OE1 GLU A 109      -8.814   6.235   2.414  1.00 10.00      A   
ATOM   1025  OE2 GLU A 109     -10.500   7.404   3.200  1.00 10.00      A   
ATOM   1026  C   GLU A 109      -6.608   8.883  -1.324  1.00 10.00      A   
ATOM   1027  O   GLU A 109      -7.089   8.480  -2.379  1.00 10.00      A   
ATOM   1028  N   ILE A 110      -5.304   8.936  -1.087  1.00 10.00      A   
ATOM   1029  HN  ILE A 110      -4.991   9.293  -0.225  1.00 10.00      A   
ATOM   1030  CA  ILE A 110      -4.312   8.481  -2.050  1.00 10.00      A   
ATOM   1031  CB  ILE A 110      -3.556   9.651  -2.719  1.00 10.00      A   
ATOM   1032  CG1 ILE A 110      -4.510  10.497  -3.571  1.00 10.00      A   
ATOM   1033  CG2 ILE A 110      -2.403   9.123  -3.568  1.00 10.00      A   
ATOM   1034  CD1 ILE A 110      -3.854  11.704  -4.213  1.00 10.00      A   
ATOM   1035  C   ILE A 110      -3.312   7.566  -1.341  1.00 10.00      A   
ATOM   1036  O   ILE A 110      -2.577   7.999  -0.450  1.00 10.00      A   
ATOM   1037  N   ARG A 111      -3.303   6.296  -1.722  1.00 10.00      A   
ATOM   1038  HN  ARG A 111      -3.911   6.006  -2.444  1.00 10.00      A   
ATOM   1039  CA  ARG A 111      -2.409   5.319  -1.114  1.00 10.00      A   
ATOM   1040  CB  ARG A 111      -3.224   4.279  -0.339  1.00 10.00      A   
ATOM   1041  CG  ARG A 111      -4.276   4.897   0.574  1.00 10.00      A   
ATOM   1042  CD  ARG A 111      -5.038   3.845   1.362  1.00 10.00      A   
ATOM   1043  NE  ARG A 111      -6.098   4.445   2.172  1.00 10.00      A   
ATOM   1044  HE  ARG A 111      -6.845   4.873   1.692  1.00 10.00      A   
ATOM   1045  CZ  ARG A 111      -6.118   4.437   3.508  1.00 10.00      A   
ATOM   1046  NH1 ARG A 111      -5.137   3.864   4.190  1.00 10.00      A   
ATOM   1047 HH11 ARG A 111      -5.152   3.864   5.236  1.00 10.00      A   
ATOM   1048 HH12 ARG A 111      -4.350   3.404   3.689  1.00 10.00      A   
ATOM   1049  NH2 ARG A 111      -7.116   5.028   4.154  1.00 10.00      A   
ATOM   1050 HH21 ARG A 111      -7.142   5.033   5.197  1.00 10.00      A   
ATOM   1051 HH22 ARG A 111      -7.882   5.498   3.613  1.00 10.00      A   
ATOM   1052  C   ARG A 111      -1.538   4.649  -2.174  1.00 10.00      A   
ATOM   1053  O   ARG A 111      -2.049   4.041  -3.117  1.00 10.00      A   
ATOM   1054  N   LEU A 112      -0.222   4.774  -2.024  1.00 10.00      A   
ATOM   1055  HN  LEU A 112       0.132   5.271  -1.251  1.00 10.00      A   
ATOM   1056  CA  LEU A 112       0.715   4.192  -2.975  1.00 10.00      A   
ATOM   1057  CB  LEU A 112       1.423   5.297  -3.771  1.00 10.00      A   
ATOM   1058  CG  LEU A 112       0.543   6.373  -4.409  1.00 10.00      A   
ATOM   1059  CD1 LEU A 112       1.400   7.504  -4.960  1.00 10.00      A   
ATOM   1060  CD2 LEU A 112      -0.326   5.781  -5.505  1.00 10.00      A   
ATOM   1061  C   LEU A 112       1.774   3.360  -2.266  1.00 10.00      A   
ATOM   1062  O   LEU A 112       2.262   3.738  -1.200  1.00 10.00      A   
ATOM   1063  N   LYS A 113       2.120   2.227  -2.862  1.00 10.00      A   
ATOM   1064  HN  LYS A 113       1.668   1.972  -3.694  1.00 10.00      A   
ATOM   1065  CA  LYS A 113       3.154   1.352  -2.322  1.00 10.00      A   
ATOM   1066  CB  LYS A 113       2.574   0.034  -1.780  1.00 10.00      A   
ATOM   1067  CG  LYS A 113       3.571  -0.788  -0.957  1.00 10.00      A   
ATOM   1068  CD  LYS A 113       3.018  -2.151  -0.553  1.00 10.00      A   
ATOM   1069  CE  LYS A 113       4.051  -2.942   0.258  1.00 10.00      A   
ATOM   1070  NZ  LYS A 113       3.652  -4.361   0.473  1.00 10.00      A   
ATOM   1071  HZ1 LYS A 113       2.855  -4.419   1.145  1.00 10.00      A   
ATOM   1072  HZ2 LYS A 113       4.454  -4.907   0.857  1.00 10.00      A   
ATOM   1073  HZ3 LYS A 113       3.363  -4.787  -0.429  1.00 10.00      A   
ATOM   1074  C   LYS A 113       4.189   1.066  -3.405  1.00 10.00      A   
ATOM   1075  O   LYS A 113       3.842   0.637  -4.505  1.00 10.00      A   
ATOM   1076  N   ARG A 114       5.452   1.324  -3.086  1.00 10.00      A   
ATOM   1077  HN  ARG A 114       5.647   1.688  -2.194  1.00 10.00      A   
ATOM   1078  CA  ARG A 114       6.560   1.103  -4.013  1.00 10.00      A   
ATOM   1079  CB  ARG A 114       6.692  -0.383  -4.385  1.00 10.00      A   
ATOM   1080  CG  ARG A 114       6.865  -1.340  -3.209  1.00 10.00      A   
ATOM   1081  CD  ARG A 114       7.036  -2.773  -3.696  1.00 10.00      A   
ATOM   1082  NE  ARG A 114       6.994  -3.749  -2.604  1.00 10.00      A   
ATOM   1083  HE  ARG A 114       7.658  -3.645  -1.878  1.00 10.00      A   
ATOM   1084  CZ  ARG A 114       6.136  -4.774  -2.550  1.00 10.00      A   
ATOM   1085  NH1 ARG A 114       5.259  -4.962  -3.526  1.00 10.00      A   
ATOM   1086 HH11 ARG A 114       4.586  -5.767  -3.484  1.00 10.00      A   
ATOM   1087 HH12 ARG A 114       5.231  -4.311  -4.337  1.00 10.00      A   
ATOM   1088  NH2 ARG A 114       6.153  -5.606  -1.516  1.00 10.00      A   
ATOM   1089 HH21 ARG A 114       6.832  -5.465  -0.736  1.00 10.00      A   
ATOM   1090 HH22 ARG A 114       5.480  -6.410  -1.474  1.00 10.00      A   
ATOM   1091  C   ARG A 114       6.394   1.956  -5.272  1.00 10.00      A   
ATOM   1092  O   ARG A 114       6.346   1.436  -6.388  1.00 10.00      A   
ATOM   1093  N   MET A 115       6.309   3.271  -5.090  1.00 10.00      A   
ATOM   1094  HN  MET A 115       6.369   3.639  -4.183  1.00 10.00      A   
ATOM   1095  CA  MET A 115       6.138   4.181  -6.214  1.00 10.00      A   
ATOM   1096  CB  MET A 115       4.724   4.774  -6.212  1.00 10.00      A   
ATOM   1097  CG  MET A 115       3.623   3.781  -6.556  1.00 10.00      A   
ATOM   1098  SD  MET A 115       3.512   3.434  -8.322  1.00 10.00      A   
ATOM   1099  CE  MET A 115       2.827   4.971  -8.930  1.00 10.00      A   
ATOM   1100  C   MET A 115       7.164   5.305  -6.164  1.00 10.00      A   
ATOM   1101  O   MET A 115       7.729   5.595  -5.108  1.00 10.00      A   
ATOM   1102  N   VAL A 116       7.404   5.925  -7.309  1.00 10.00      A   
ATOM   1103  HN  VAL A 116       6.928   5.632  -8.124  1.00 10.00      A   
ATOM   1104  CA  VAL A 116       8.352   7.026  -7.404  1.00 10.00      A   
ATOM   1105  CB  VAL A 116       9.257   6.908  -8.650  1.00 10.00      A   
ATOM   1106  CG1 VAL A 116      10.329   7.990  -8.633  1.00 10.00      A   
ATOM   1107  CG2 VAL A 116       9.897   5.529  -8.720  1.00 10.00      A   
ATOM   1108  C   VAL A 116       7.606   8.356  -7.443  1.00 10.00      A   
ATOM   1109  O   VAL A 116       6.919   8.675  -8.419  1.00 10.00      A   
ATOM   1110  N   VAL A 117       7.739   9.125  -6.376  1.00 10.00      A   
ATOM   1111  HN  VAL A 117       8.320   8.828  -5.640  1.00 10.00      A   
ATOM   1112  CA  VAL A 117       7.072  10.411  -6.273  1.00 10.00      A   
ATOM   1113  CB  VAL A 117       6.100  10.449  -5.075  1.00 10.00      A   
ATOM   1114  CG1 VAL A 117       5.127  11.608  -5.212  1.00 10.00      A   
ATOM   1115  CG2 VAL A 117       5.352   9.131  -4.941  1.00 10.00      A   
ATOM   1116  C   VAL A 117       8.098  11.519  -6.106  1.00 10.00      A   
ATOM   1117  O   VAL A 117       9.038  11.385  -5.330  1.00 10.00      A   
ATOM   1118  N   THR A 118       7.923  12.597  -6.849  1.00 10.00      A   
ATOM   1119  HN  THR A 118       7.163  12.635  -7.461  1.00 10.00      A   
ATOM   1120  CA  THR A 118       8.833  13.727  -6.778  1.00 10.00      A   
ATOM   1121  CB  THR A 118       9.280  14.172  -8.181  1.00 10.00      A   
ATOM   1122  OG1 THR A 118       8.154  14.155  -9.074  1.00 10.00      A   
ATOM   1123  HG1 THR A 118       8.459  13.939  -9.963  1.00 10.00      A   
ATOM   1124  CG2 THR A 118      10.362  13.242  -8.710  1.00 10.00      A   
ATOM   1125  C   THR A 118       8.182  14.902  -6.063  1.00 10.00      A   
ATOM   1126  O   THR A 118       6.966  14.913  -5.854  1.00 10.00      A   
ATOM   1127  N   ASP A 119       8.997  15.887  -5.703  1.00 10.00      A   
ATOM   1128  HN  ASP A 119       9.957  15.803  -5.898  1.00 10.00      A   
ATOM   1129  CA  ASP A 119       8.524  17.084  -5.008  1.00 10.00      A   
ATOM   1130  CB  ASP A 119       9.687  18.039  -4.714  1.00 10.00      A   
ATOM   1131  CG  ASP A 119      10.656  17.501  -3.677  1.00 10.00      A   
ATOM   1132  OD1 ASP A 119      10.674  18.019  -2.542  1.00 10.00      A   
ATOM   1133  OD2 ASP A 119      11.408  16.559  -3.999  1.00 10.00      A   
ATOM   1134  C   ASP A 119       7.462  17.811  -5.821  1.00 10.00      A   
ATOM   1135  O   ASP A 119       6.491  18.324  -5.265  1.00 10.00      A   
ATOM   1136  N   ASP A 120       7.652  17.845  -7.140  1.00 10.00      A   
ATOM   1137  HN  ASP A 120       8.451  17.422  -7.517  1.00 10.00      A   
ATOM   1138  CA  ASP A 120       6.709  18.507  -8.037  1.00 10.00      A   
ATOM   1139  CB  ASP A 120       7.183  18.422  -9.494  1.00 10.00      A   
ATOM   1140  CG  ASP A 120       6.447  19.388 -10.407  1.00 10.00      A   
ATOM   1141  OD1 ASP A 120       5.701  18.925 -11.293  1.00 10.00      A   
ATOM   1142  OD2 ASP A 120       6.611  20.618 -10.239  1.00 10.00      A   
ATOM   1143  C   ASP A 120       5.316  17.904  -7.893  1.00 10.00      A   
ATOM   1144  O   ASP A 120       4.322  18.625  -7.848  1.00 10.00      A   
ATOM   1145  N   CYS A 121       5.259  16.579  -7.782  1.00 10.00      A   
ATOM   1146  HN  CYS A 121       6.090  16.064  -7.797  1.00 10.00      A   
ATOM   1147  CA  CYS A 121       3.992  15.876  -7.632  1.00 10.00      A   
ATOM   1148  CB  CYS A 121       4.219  14.359  -7.650  1.00 10.00      A   
ATOM   1149  SG  CYS A 121       5.183  13.748  -9.056  1.00 10.00      A   
ATOM   1150  HG  CYS A 121       6.429  14.195  -8.933  1.00 10.00      A   
ATOM   1151  C   CYS A 121       3.315  16.277  -6.328  1.00 10.00      A   
ATOM   1152  O   CYS A 121       2.109  16.519  -6.289  1.00 10.00      A   
ATOM   1153  N   LEU A 122       4.112  16.369  -5.267  1.00 10.00      A   
ATOM   1154  HN  LEU A 122       5.069  16.193  -5.378  1.00 10.00      A   
ATOM   1155  CA  LEU A 122       3.608  16.733  -3.946  1.00 10.00      A   
ATOM   1156  CB  LEU A 122       4.746  16.748  -2.918  1.00 10.00      A   
ATOM   1157  CG  LEU A 122       5.722  15.570  -2.959  1.00 10.00      A   
ATOM   1158  CD1 LEU A 122       6.813  15.747  -1.918  1.00 10.00      A   
ATOM   1159  CD2 LEU A 122       4.996  14.253  -2.752  1.00 10.00      A   
ATOM   1160  C   LEU A 122       2.929  18.102  -3.971  1.00 10.00      A   
ATOM   1161  O   LEU A 122       1.791  18.259  -3.523  1.00 10.00      A   
ATOM   1162  N   GLU A 123       3.630  19.088  -4.512  1.00 10.00      A   
ATOM   1163  HN  GLU A 123       4.525  18.897  -4.866  1.00 10.00      A   
ATOM   1164  CA  GLU A 123       3.103  20.446  -4.591  1.00 10.00      A   
ATOM   1165  CB  GLU A 123       4.163  21.422  -5.112  1.00 10.00      A   
ATOM   1166  CG  GLU A 123       5.386  21.546  -4.218  1.00 10.00      A   
ATOM   1167  CD  GLU A 123       5.981  22.938  -4.242  1.00 10.00      A   
ATOM   1168  OE1 GLU A 123       6.528  23.339  -5.291  1.00 10.00      A   
ATOM   1169  OE2 GLU A 123       5.887  23.646  -3.216  1.00 10.00      A   
ATOM   1170  C   GLU A 123       1.835  20.505  -5.442  1.00 10.00      A   
ATOM   1171  O   GLU A 123       0.917  21.275  -5.148  1.00 10.00      A   
ATOM   1172  N   LEU A 124       1.783  19.684  -6.488  1.00 10.00      A   
ATOM   1173  HN  LEU A 124       2.550  19.095  -6.678  1.00 10.00      A   
ATOM   1174  CA  LEU A 124       0.622  19.644  -7.366  1.00 10.00      A   
ATOM   1175  CB  LEU A 124       0.914  18.816  -8.622  1.00 10.00      A   
ATOM   1176  CG  LEU A 124       1.918  19.413  -9.612  1.00 10.00      A   
ATOM   1177  CD1 LEU A 124       2.014  18.553 -10.865  1.00 10.00      A   
ATOM   1178  CD2 LEU A 124       1.535  20.841  -9.967  1.00 10.00      A   
ATOM   1179  C   LEU A 124      -0.593  19.083  -6.633  1.00 10.00      A   
ATOM   1180  O   LEU A 124      -1.719  19.541  -6.834  1.00 10.00      A   
ATOM   1181  N   ILE A 125      -0.354  18.095  -5.780  1.00 10.00      A   
ATOM   1182  HN  ILE A 125       0.568  17.774  -5.668  1.00 10.00      A   
ATOM   1183  CA  ILE A 125      -1.419  17.469  -5.008  1.00 10.00      A   
ATOM   1184  CB  ILE A 125      -0.883  16.271  -4.187  1.00 10.00      A   
ATOM   1185  CG1 ILE A 125      -0.433  15.137  -5.114  1.00 10.00      A   
ATOM   1186  CG2 ILE A 125      -1.931  15.772  -3.200  1.00 10.00      A   
ATOM   1187  CD1 ILE A 125       0.344  14.040  -4.415  1.00 10.00      A   
ATOM   1188  C   ILE A 125      -2.060  18.479  -4.059  1.00 10.00      A   
ATOM   1189  O   ILE A 125      -3.279  18.657  -4.050  1.00 10.00      A   
ATOM   1190  N   ALA A 126      -1.216  19.167  -3.302  1.00 10.00      A   
ATOM   1191  HN  ALA A 126      -0.253  19.008  -3.408  1.00 10.00      A   
ATOM   1192  CA  ALA A 126      -1.660  20.146  -2.320  1.00 10.00      A   
ATOM   1193  CB  ALA A 126      -0.463  20.731  -1.597  1.00 10.00      A   
ATOM   1194  C   ALA A 126      -2.504  21.266  -2.916  1.00 10.00      A   
ATOM   1195  O   ALA A 126      -3.502  21.674  -2.325  1.00 10.00      A   
ATOM   1196  N   LYS A 127      -2.111  21.762  -4.082  1.00 10.00      A   
ATOM   1197  HN  LYS A 127      -1.315  21.390  -4.521  1.00 10.00      A   
ATOM   1198  CA  LYS A 127      -2.836  22.860  -4.717  1.00 10.00      A   
ATOM   1199  CB  LYS A 127      -1.919  23.656  -5.654  1.00 10.00      A   
ATOM   1200  CG  LYS A 127      -1.429  22.879  -6.866  1.00 10.00      A   
ATOM   1201  CD  LYS A 127      -0.389  23.659  -7.660  1.00 10.00      A   
ATOM   1202  CE  LYS A 127      -0.943  24.986  -8.155  1.00 10.00      A   
ATOM   1203  NZ  LYS A 127      -0.295  25.417  -9.418  1.00 10.00      A   
ATOM   1204  HZ1 LYS A 127      -0.566  24.780 -10.194  1.00 10.00      A   
ATOM   1205  HZ2 LYS A 127       0.738  25.398  -9.317  1.00 10.00      A   
ATOM   1206  HZ3 LYS A 127      -0.588  26.383  -9.657  1.00 10.00      A   
ATOM   1207  C   LYS A 127      -4.090  22.400  -5.459  1.00 10.00      A   
ATOM   1208  O   LYS A 127      -4.950  23.216  -5.789  1.00 10.00      A   
ATOM   1209  N   SER A 128      -4.216  21.104  -5.698  1.00 10.00      A   
ATOM   1210  HN  SER A 128      -3.534  20.479  -5.366  1.00 10.00      A   
ATOM   1211  CA  SER A 128      -5.366  20.594  -6.432  1.00 10.00      A   
ATOM   1212  CB  SER A 128      -4.922  19.602  -7.505  1.00 10.00      A   
ATOM   1213  OG  SER A 128      -3.873  20.149  -8.287  1.00 10.00      A   
ATOM   1214  HG  SER A 128      -3.028  19.996  -7.839  1.00 10.00      A   
ATOM   1215  C   SER A 128      -6.423  19.967  -5.526  1.00 10.00      A   
ATOM   1216  O   SER A 128      -7.613  20.258  -5.659  1.00 10.00      A   
ATOM   1217  N   PHE A 129      -5.996  19.129  -4.597  1.00 10.00      A   
ATOM   1218  HN  PHE A 129      -5.031  18.968  -4.492  1.00 10.00      A   
ATOM   1219  CA  PHE A 129      -6.930  18.452  -3.713  1.00 10.00      A   
ATOM   1220  CB  PHE A 129      -6.532  16.986  -3.518  1.00 10.00      A   
ATOM   1221  CG  PHE A 129      -6.101  16.296  -4.785  1.00 10.00      A   
ATOM   1222  CD1 PHE A 129      -4.872  15.664  -4.857  1.00 10.00      A   
ATOM   1223  CD2 PHE A 129      -6.918  16.291  -5.906  1.00 10.00      A   
ATOM   1224  CE1 PHE A 129      -4.463  15.037  -6.018  1.00 10.00      A   
ATOM   1225  CE2 PHE A 129      -6.516  15.665  -7.071  1.00 10.00      A   
ATOM   1226  CZ  PHE A 129      -5.286  15.038  -7.127  1.00 10.00      A   
ATOM   1227  C   PHE A 129      -7.071  19.161  -2.373  1.00 10.00      A   
ATOM   1228  O   PHE A 129      -6.230  19.015  -1.483  1.00 10.00      A   
ATOM   1229  N   LYS A 130      -8.141  19.930  -2.237  1.00 10.00      A   
ATOM   1230  HN  LYS A 130      -8.771  20.011  -2.987  1.00 10.00      A   
ATOM   1231  CA  LYS A 130      -8.410  20.657  -1.002  1.00 10.00      A   
ATOM   1232  CB  LYS A 130      -9.277  21.889  -1.267  1.00 10.00      A   
ATOM   1233  CG  LYS A 130      -8.499  23.151  -1.612  1.00 10.00      A   
ATOM   1234  CD  LYS A 130      -8.125  23.213  -3.087  1.00 10.00      A   
ATOM   1235  CE  LYS A 130      -7.587  24.589  -3.458  1.00 10.00      A   
ATOM   1236  NZ  LYS A 130      -7.151  24.660  -4.880  1.00 10.00      A   
ATOM   1237  HZ1 LYS A 130      -6.779  25.607  -5.095  1.00 10.00      A   
ATOM   1238  HZ2 LYS A 130      -7.956  24.467  -5.508  1.00 10.00      A   
ATOM   1239  HZ3 LYS A 130      -6.402  23.955  -5.069  1.00 10.00      A   
ATOM   1240  C   LYS A 130      -9.102  19.741  -0.005  1.00 10.00      A   
ATOM   1241  O   LYS A 130      -9.194  20.046   1.181  1.00 10.00      A   
ATOM   1242  N   ASN A 131      -9.580  18.616  -0.501  1.00 10.00      A   
ATOM   1243  HN  ASN A 131      -9.466  18.433  -1.458  1.00 10.00      A   
ATOM   1244  CA  ASN A 131     -10.269  17.640   0.330  1.00 10.00      A   
ATOM   1245  CB  ASN A 131     -11.553  17.168  -0.353  1.00 10.00      A   
ATOM   1246  CG  ASN A 131     -12.670  18.190  -0.270  1.00 10.00      A   
ATOM   1247  OD1 ASN A 131     -13.465  18.180   0.668  1.00 10.00      A   
ATOM   1248  ND2 ASN A 131     -12.732  19.082  -1.247  1.00 10.00      A   
ATOM   1249 HD21 ASN A 131     -12.063  19.033  -1.962  1.00 10.00      A   
ATOM   1250 HD22 ASN A 131     -13.445  19.755  -1.221  1.00 10.00      A   
ATOM   1251  C   ASN A 131      -9.360  16.458   0.627  1.00 10.00      A   
ATOM   1252  O   ASN A 131      -9.815  15.393   1.042  1.00 10.00      A   
ATOM   1253  N   PHE A 132      -8.066  16.668   0.414  1.00 10.00      A   
ATOM   1254  HN  PHE A 132      -7.778  17.545   0.091  1.00 10.00      A   
ATOM   1255  CA  PHE A 132      -7.063  15.642   0.654  1.00 10.00      A   
ATOM   1256  CB  PHE A 132      -5.698  16.151   0.196  1.00 10.00      A   
ATOM   1257  CG  PHE A 132      -4.699  15.068  -0.047  1.00 10.00      A   
ATOM   1258  CD1 PHE A 132      -5.074  13.893  -0.670  1.00 10.00      A   
ATOM   1259  CD2 PHE A 132      -3.382  15.228   0.343  1.00 10.00      A   
ATOM   1260  CE1 PHE A 132      -4.155  12.893  -0.899  1.00 10.00      A   
ATOM   1261  CE2 PHE A 132      -2.456  14.233   0.118  1.00 10.00      A   
ATOM   1262  CZ  PHE A 132      -2.844  13.062  -0.505  1.00 10.00      A   
ATOM   1263  C   PHE A 132      -7.019  15.294   2.138  1.00 10.00      A   
ATOM   1264  O   PHE A 132      -6.783  16.163   2.975  1.00 10.00      A   
ATOM   1265  N   LYS A 133      -7.254  14.028   2.462  1.00 10.00      A   
ATOM   1266  HN  LYS A 133      -7.428  13.374   1.750  1.00 10.00      A   
ATOM   1267  CA  LYS A 133      -7.269  13.593   3.851  1.00 10.00      A   
ATOM   1268  CB  LYS A 133      -8.681  13.142   4.243  1.00 10.00      A   
ATOM   1269  CG  LYS A 133      -9.737  14.233   4.122  1.00 10.00      A   
ATOM   1270  CD  LYS A 133     -11.138  13.652   4.021  1.00 10.00      A   
ATOM   1271  CE  LYS A 133     -12.161  14.723   3.661  1.00 10.00      A   
ATOM   1272  NZ  LYS A 133     -13.516  14.155   3.436  1.00 10.00      A   
ATOM   1273  HZ1 LYS A 133     -13.574  13.720   2.486  1.00 10.00      A   
ATOM   1274  HZ2 LYS A 133     -14.235  14.904   3.503  1.00 10.00      A   
ATOM   1275  HZ3 LYS A 133     -13.722  13.428   4.150  1.00 10.00      A   
ATOM   1276  C   LYS A 133      -6.273  12.468   4.138  1.00 10.00      A   
ATOM   1277  O   LYS A 133      -5.568  12.497   5.144  1.00 10.00      A   
ATOM   1278  N   VAL A 134      -6.209  11.476   3.269  1.00 10.00      A   
ATOM   1279  HN  VAL A 134      -6.761  11.504   2.458  1.00 10.00      A   
ATOM   1280  CA  VAL A 134      -5.309  10.351   3.498  1.00 10.00      A   
ATOM   1281  CB  VAL A 134      -6.058   9.002   3.561  1.00 10.00      A   
ATOM   1282  CG1 VAL A 134      -5.074   7.852   3.692  1.00 10.00      A   
ATOM   1283  CG2 VAL A 134      -7.041   8.988   4.725  1.00 10.00      A   
ATOM   1284  C   VAL A 134      -4.182  10.276   2.470  1.00 10.00      A   
ATOM   1285  O   VAL A 134      -4.427  10.192   1.264  1.00 10.00      A   
ATOM   1286  N   LEU A 135      -2.950  10.313   2.962  1.00 10.00      A   
ATOM   1287  HN  LEU A 135      -2.825  10.419   3.935  1.00 10.00      A   
ATOM   1288  CA  LEU A 135      -1.774  10.226   2.113  1.00 10.00      A   
ATOM   1289  CB  LEU A 135      -1.037  11.567   2.081  1.00 10.00      A   
ATOM   1290  CG  LEU A 135       0.244  11.617   1.245  1.00 10.00      A   
ATOM   1291  CD1 LEU A 135      -0.011  11.127  -0.174  1.00 10.00      A   
ATOM   1292  CD2 LEU A 135       0.815  13.026   1.236  1.00 10.00      A   
ATOM   1293  C   LEU A 135      -0.842   9.127   2.609  1.00 10.00      A   
ATOM   1294  O   LEU A 135      -0.150   9.284   3.620  1.00 10.00      A   
ATOM   1295  N   VAL A 136      -0.829   8.016   1.895  1.00 10.00      A   
ATOM   1296  HN  VAL A 136      -1.393   7.955   1.092  1.00 10.00      A   
ATOM   1297  CA  VAL A 136       0.012   6.886   2.261  1.00 10.00      A   
ATOM   1298  CB  VAL A 136      -0.813   5.593   2.448  1.00 10.00      A   
ATOM   1299  CG1 VAL A 136       0.090   4.419   2.806  1.00 10.00      A   
ATOM   1300  CG2 VAL A 136      -1.882   5.788   3.511  1.00 10.00      A   
ATOM   1301  C   VAL A 136       1.088   6.650   1.209  1.00 10.00      A   
ATOM   1302  O   VAL A 136       0.784   6.331   0.059  1.00 10.00      A   
ATOM   1303  N   LEU A 137       2.340   6.827   1.612  1.00 10.00      A   
ATOM   1304  HN  LEU A 137       2.507   7.106   2.542  1.00 10.00      A   
ATOM   1305  CA  LEU A 137       3.479   6.622   0.729  1.00 10.00      A   
ATOM   1306  CB  LEU A 137       4.249   7.928   0.507  1.00 10.00      A   
ATOM   1307  CG  LEU A 137       3.583   8.952  -0.411  1.00 10.00      A   
ATOM   1308  CD1 LEU A 137       4.461  10.183  -0.556  1.00 10.00      A   
ATOM   1309  CD2 LEU A 137       3.299   8.335  -1.771  1.00 10.00      A   
ATOM   1310  C   LEU A 137       4.398   5.562   1.316  1.00 10.00      A   
ATOM   1311  O   LEU A 137       5.239   5.855   2.165  1.00 10.00      A   
ATOM   1312  N   SER A 138       4.214   4.328   0.884  1.00 10.00      A   
ATOM   1313  HN  SER A 138       3.513   4.149   0.216  1.00 10.00      A   
ATOM   1314  CA  SER A 138       5.026   3.232   1.373  1.00 10.00      A   
ATOM   1315  CB  SER A 138       4.148   2.030   1.731  1.00 10.00      A   
ATOM   1316  OG  SER A 138       4.911   0.991   2.324  1.00 10.00      A   
ATOM   1317  HG  SER A 138       5.698   0.813   1.787  1.00 10.00      A   
ATOM   1318  C   SER A 138       6.061   2.836   0.334  1.00 10.00      A   
ATOM   1319  O   SER A 138       5.749   2.751  -0.853  1.00 10.00      A   
ATOM   1320  N   SER A 139       7.290   2.628   0.791  1.00 10.00      A   
ATOM   1321  HN  SER A 139       7.460   2.753   1.750  1.00 10.00      A   
ATOM   1322  CA  SER A 139       8.399   2.219  -0.070  1.00 10.00      A   
ATOM   1323  CB  SER A 139       8.221   0.759  -0.500  1.00 10.00      A   
ATOM   1324  OG  SER A 139       7.481   0.029   0.474  1.00 10.00      A   
ATOM   1325  HG  SER A 139       7.782  -0.892   0.487  1.00 10.00      A   
ATOM   1326  C   SER A 139       8.558   3.134  -1.288  1.00 10.00      A   
ATOM   1327  O   SER A 139       8.785   2.666  -2.405  1.00 10.00      A   
ATOM   1328  N   CYS A 140       8.435   4.436  -1.068  1.00 10.00      A   
ATOM   1329  HN  CYS A 140       8.255   4.755  -0.153  1.00 10.00      A   
ATOM   1330  CA  CYS A 140       8.561   5.410  -2.145  1.00 10.00      A   
ATOM   1331  CB  CYS A 140       7.399   6.404  -2.093  1.00 10.00      A   
ATOM   1332  SG  CYS A 140       5.764   5.628  -2.168  1.00 10.00      A   
ATOM   1333  HG  CYS A 140       5.834   4.460  -1.536  1.00 10.00      A   
ATOM   1334  C   CYS A 140       9.908   6.134  -2.074  1.00 10.00      A   
ATOM   1335  O   CYS A 140      10.613   6.045  -1.070  1.00 10.00      A   
ATOM   1336  N   GLU A 141      10.265   6.844  -3.143  1.00 10.00      A   
ATOM   1337  HN  GLU A 141       9.664   6.880  -3.918  1.00 10.00      A   
ATOM   1338  CA  GLU A 141      11.537   7.567  -3.201  1.00 10.00      A   
ATOM   1339  CB  GLU A 141      12.674   6.583  -3.502  1.00 10.00      A   
ATOM   1340  CG  GLU A 141      12.416   5.711  -4.724  1.00 10.00      A   
ATOM   1341  CD  GLU A 141      13.684   5.169  -5.352  1.00 10.00      A   
ATOM   1342  OE1 GLU A 141      13.616   4.665  -6.494  1.00 10.00      A   
ATOM   1343  OE2 GLU A 141      14.751   5.235  -4.710  1.00 10.00      A   
ATOM   1344  C   GLU A 141      11.501   8.629  -4.296  1.00 10.00      A   
ATOM   1345  O   GLU A 141      10.565   8.662  -5.099  1.00 10.00      A   
ATOM   1346  N   GLY A 142      12.514   9.494  -4.320  1.00 10.00      A   
ATOM   1347  HN  GLY A 142      13.218   9.427  -3.643  1.00 10.00      A   
ATOM   1348  CA  GLY A 142      12.591  10.522  -5.343  1.00 10.00      A   
ATOM   1349  C   GLY A 142      12.207  11.917  -4.881  1.00 10.00      A   
ATOM   1350  O   GLY A 142      12.499  12.893  -5.573  1.00 10.00      A   
ATOM   1351  N   PHE A 143      11.570  12.025  -3.720  1.00 10.00      A   
ATOM   1352  HN  PHE A 143      11.390  11.220  -3.195  1.00 10.00      A   
ATOM   1353  CA  PHE A 143      11.144  13.324  -3.207  1.00 10.00      A   
ATOM   1354  CB  PHE A 143       9.638  13.345  -2.907  1.00 10.00      A   
ATOM   1355  CG  PHE A 143       9.183  12.358  -1.863  1.00 10.00      A   
ATOM   1356  CD1 PHE A 143       8.843  12.784  -0.591  1.00 10.00      A   
ATOM   1357  CD2 PHE A 143       9.077  11.006  -2.159  1.00 10.00      A   
ATOM   1358  CE1 PHE A 143       8.408  11.882   0.362  1.00 10.00      A   
ATOM   1359  CE2 PHE A 143       8.646  10.100  -1.210  1.00 10.00      A   
ATOM   1360  CZ  PHE A 143       8.310  10.539   0.052  1.00 10.00      A   
ATOM   1361  C   PHE A 143      11.947  13.750  -1.983  1.00 10.00      A   
ATOM   1362  O   PHE A 143      12.403  12.910  -1.200  1.00 10.00      A   
ATOM   1363  N   SER A 144      12.123  15.056  -1.835  1.00 10.00      A   
ATOM   1364  HN  SER A 144      11.750  15.670  -2.512  1.00 10.00      A   
ATOM   1365  CA  SER A 144      12.858  15.613  -0.714  1.00 10.00      A   
ATOM   1366  CB  SER A 144      13.758  16.762  -1.193  1.00 10.00      A   
ATOM   1367  OG  SER A 144      13.028  17.969  -1.364  1.00 10.00      A   
ATOM   1368  HG  SER A 144      12.299  17.829  -1.994  1.00 10.00      A   
ATOM   1369  C   SER A 144      11.893  16.101   0.369  1.00 10.00      A   
ATOM   1370  O   SER A 144      10.690  15.847   0.299  1.00 10.00      A   
ATOM   1371  N   THR A 145      12.419  16.802   1.365  1.00 10.00      A   
ATOM   1372  HN  THR A 145      13.386  16.961   1.378  1.00 10.00      A   
ATOM   1373  CA  THR A 145      11.600  17.325   2.449  1.00 10.00      A   
ATOM   1374  CB  THR A 145      12.431  17.457   3.740  1.00 10.00      A   
ATOM   1375  OG1 THR A 145      13.756  17.906   3.415  1.00 10.00      A   
ATOM   1376  HG1 THR A 145      13.699  18.656   2.812  1.00 10.00      A   
ATOM   1377  CG2 THR A 145      12.516  16.125   4.469  1.00 10.00      A   
ATOM   1378  C   THR A 145      11.010  18.695   2.102  1.00 10.00      A   
ATOM   1379  O   THR A 145      10.184  19.227   2.844  1.00 10.00      A   
ATOM   1380  N   ASP A 146      11.430  19.256   0.973  1.00 10.00      A   
ATOM   1381  HN  ASP A 146      12.072  18.774   0.404  1.00 10.00      A   
ATOM   1382  CA  ASP A 146      10.958  20.569   0.549  1.00 10.00      A   
ATOM   1383  CB  ASP A 146      11.860  21.141  -0.545  1.00 10.00      A   
ATOM   1384  CG  ASP A 146      12.974  22.015  -0.009  1.00 10.00      A   
ATOM   1385  OD1 ASP A 146      13.298  23.032  -0.664  1.00 10.00      A   
ATOM   1386  OD2 ASP A 146      13.549  21.683   1.042  1.00 10.00      A   
ATOM   1387  C   ASP A 146       9.515  20.528   0.068  1.00 10.00      A   
ATOM   1388  O   ASP A 146       8.689  21.340   0.489  1.00 10.00      A   
ATOM   1389  N   GLY A 147       9.210  19.577  -0.810  1.00 10.00      A   
ATOM   1390  HN  GLY A 147       9.918  18.960  -1.122  1.00 10.00      A   
ATOM   1391  CA  GLY A 147       7.861  19.448  -1.342  1.00 10.00      A   
ATOM   1392  C   GLY A 147       6.823  19.164  -0.270  1.00 10.00      A   
ATOM   1393  O   GLY A 147       5.624  19.375  -0.474  1.00 10.00      A   
ATOM   1394  N   LEU A 148       7.285  18.713   0.887  1.00 10.00      A   
ATOM   1395  HN  LEU A 148       8.251  18.598   0.999  1.00 10.00      A   
ATOM   1396  CA  LEU A 148       6.400  18.399   1.996  1.00 10.00      A   
ATOM   1397  CB  LEU A 148       7.145  17.603   3.071  1.00 10.00      A   
ATOM   1398  CG  LEU A 148       7.719  16.249   2.644  1.00 10.00      A   
ATOM   1399  CD1 LEU A 148       8.482  15.613   3.795  1.00 10.00      A   
ATOM   1400  CD2 LEU A 148       6.611  15.322   2.162  1.00 10.00      A   
ATOM   1401  C   LEU A 148       5.800  19.668   2.596  1.00 10.00      A   
ATOM   1402  O   LEU A 148       4.790  19.611   3.295  1.00 10.00      A   
ATOM   1403  N   ALA A 149       6.417  20.813   2.304  1.00 10.00      A   
ATOM   1404  HN  ALA A 149       7.216  20.792   1.728  1.00 10.00      A   
ATOM   1405  CA  ALA A 149       5.948  22.099   2.815  1.00 10.00      A   
ATOM   1406  CB  ALA A 149       6.977  23.188   2.549  1.00 10.00      A   
ATOM   1407  C   ALA A 149       4.598  22.480   2.215  1.00 10.00      A   
ATOM   1408  O   ALA A 149       3.863  23.291   2.777  1.00 10.00      A   
ATOM   1409  N   ALA A 150       4.283  21.900   1.064  1.00 10.00      A   
ATOM   1410  HN  ALA A 150       4.922  21.283   0.648  1.00 10.00      A   
ATOM   1411  CA  ALA A 150       3.018  22.169   0.400  1.00 10.00      A   
ATOM   1412  CB  ALA A 150       3.099  21.793  -1.072  1.00 10.00      A   
ATOM   1413  C   ALA A 150       1.897  21.403   1.088  1.00 10.00      A   
ATOM   1414  O   ALA A 150       0.907  21.982   1.526  1.00 10.00      A   
ATOM   1415  N   ILE A 151       2.076  20.095   1.201  1.00 10.00      A   
ATOM   1416  HN  ILE A 151       2.897  19.696   0.849  1.00 10.00      A   
ATOM   1417  CA  ILE A 151       1.083  19.230   1.829  1.00 10.00      A   
ATOM   1418  CB  ILE A 151       1.512  17.748   1.752  1.00 10.00      A   
ATOM   1419  CG1 ILE A 151       1.834  17.341   0.308  1.00 10.00      A   
ATOM   1420  CG2 ILE A 151       0.444  16.836   2.343  1.00 10.00      A   
ATOM   1421  CD1 ILE A 151       0.633  17.315  -0.614  1.00 10.00      A   
ATOM   1422  C   ILE A 151       0.877  19.609   3.290  1.00 10.00      A   
ATOM   1423  O   ILE A 151      -0.251  19.673   3.776  1.00 10.00      A   
ATOM   1424  N   ALA A 152       1.971  19.902   3.969  1.00 10.00      A   
ATOM   1425  HN  ALA A 152       2.840  19.886   3.507  1.00 10.00      A   
ATOM   1426  CA  ALA A 152       1.926  20.256   5.380  1.00 10.00      A   
ATOM   1427  CB  ALA A 152       3.337  20.343   5.944  1.00 10.00      A   
ATOM   1428  C   ALA A 152       1.182  21.564   5.628  1.00 10.00      A   
ATOM   1429  O   ALA A 152       0.639  21.780   6.709  1.00 10.00      A   
ATOM   1430  N   ALA A 153       1.142  22.426   4.627  1.00 10.00      A   
ATOM   1431  HN  ALA A 153       1.554  22.188   3.770  1.00 10.00      A   
ATOM   1432  CA  ALA A 153       0.491  23.717   4.780  1.00 10.00      A   
ATOM   1433  CB  ALA A 153       1.411  24.830   4.318  1.00 10.00      A   
ATOM   1434  C   ALA A 153      -0.864  23.810   4.085  1.00 10.00      A   
ATOM   1435  O   ALA A 153      -1.890  23.977   4.743  1.00 10.00      A   
ATOM   1436  N   THR A 154      -0.863  23.704   2.762  1.00 10.00      A   
ATOM   1437  HN  THR A 154      -0.015  23.540   2.289  1.00 10.00      A   
ATOM   1438  CA  THR A 154      -2.087  23.816   1.980  1.00 10.00      A   
ATOM   1439  CB  THR A 154      -1.781  23.808   0.475  1.00 10.00      A   
ATOM   1440  OG1 THR A 154      -0.409  24.171   0.265  1.00 10.00      A   
ATOM   1441  HG1 THR A 154      -0.235  24.213  -0.683  1.00 10.00      A   
ATOM   1442  CG2 THR A 154      -2.675  24.803  -0.243  1.00 10.00      A   
ATOM   1443  C   THR A 154      -3.096  22.717   2.311  1.00 10.00      A   
ATOM   1444  O   THR A 154      -4.300  22.967   2.376  1.00 10.00      A   
ATOM   1445  N   CYS A 155      -2.611  21.504   2.530  1.00 10.00      A   
ATOM   1446  HN  CYS A 155      -1.643  21.355   2.473  1.00 10.00      A   
ATOM   1447  CA  CYS A 155      -3.494  20.393   2.861  1.00 10.00      A   
ATOM   1448  CB  CYS A 155      -2.913  19.052   2.406  1.00 10.00      A   
ATOM   1449  SG  CYS A 155      -2.700  18.898   0.619  1.00 10.00      A   
ATOM   1450  HG  CYS A 155      -3.888  19.045   0.050  1.00 10.00      A   
ATOM   1451  C   CYS A 155      -3.805  20.359   4.352  1.00 10.00      A   
ATOM   1452  O   CYS A 155      -3.423  19.424   5.057  1.00 10.00      A   
ATOM   1453  N   ARG A 156      -4.512  21.380   4.826  1.00 10.00      A   
ATOM   1454  HN  ARG A 156      -4.780  22.099   4.211  1.00 10.00      A   
ATOM   1455  CA  ARG A 156      -4.889  21.472   6.234  1.00 10.00      A   
ATOM   1456  CB  ARG A 156      -5.202  22.920   6.637  1.00 10.00      A   
ATOM   1457  CG  ARG A 156      -6.090  23.680   5.663  1.00 10.00      A   
ATOM   1458  CD  ARG A 156      -6.598  24.979   6.276  1.00 10.00      A   
ATOM   1459  NE  ARG A 156      -7.576  24.742   7.338  1.00 10.00      A   
ATOM   1460  HE  ARG A 156      -7.611  23.836   7.722  1.00 10.00      A   
ATOM   1461  CZ  ARG A 156      -8.424  25.662   7.802  1.00 10.00      A   
ATOM   1462  NH1 ARG A 156      -8.424  26.893   7.302  1.00 10.00      A   
ATOM   1463 HH11 ARG A 156      -9.090  27.609   7.668  1.00 10.00      A   
ATOM   1464 HH12 ARG A 156      -7.764  27.149   6.536  1.00 10.00      A   
ATOM   1465  NH2 ARG A 156      -9.276  25.341   8.773  1.00 10.00      A   
ATOM   1466 HH21 ARG A 156      -9.279  24.374   9.170  1.00 10.00      A   
ATOM   1467 HH22 ARG A 156      -9.948  26.051   9.140  1.00 10.00      A   
ATOM   1468  C   ARG A 156      -6.065  20.548   6.553  1.00 10.00      A   
ATOM   1469  O   ARG A 156      -6.624  20.583   7.648  1.00 10.00      A   
ATOM   1470  N   ASN A 157      -6.438  19.731   5.581  1.00 10.00      A   
ATOM   1471  HN  ASN A 157      -5.968  19.768   4.726  1.00 10.00      A   
ATOM   1472  CA  ASN A 157      -7.526  18.778   5.746  1.00 10.00      A   
ATOM   1473  CB  ASN A 157      -8.470  18.828   4.539  1.00 10.00      A   
ATOM   1474  CG  ASN A 157      -9.718  19.646   4.797  1.00 10.00      A   
ATOM   1475  OD1 ASN A 157     -10.180  19.751   5.932  1.00 10.00      A   
ATOM   1476  ND2 ASN A 157     -10.277  20.228   3.744  1.00 10.00      A   
ATOM   1477 HD21 ASN A 157      -9.857  20.095   2.861  1.00 10.00      A   
ATOM   1478 HD22 ASN A 157     -11.072  20.779   3.890  1.00 10.00      A   
ATOM   1479  C   ASN A 157      -6.961  17.373   5.899  1.00 10.00      A   
ATOM   1480  O   ASN A 157      -7.706  16.404   6.051  1.00 10.00      A   
ATOM   1481  N   LEU A 158      -5.633  17.279   5.865  1.00 10.00      A   
ATOM   1482  HN  LEU A 158      -5.102  18.095   5.760  1.00 10.00      A   
ATOM   1483  CA  LEU A 158      -4.943  15.998   5.981  1.00 10.00      A   
ATOM   1484  CB  LEU A 158      -3.436  16.176   5.789  1.00 10.00      A   
ATOM   1485  CG  LEU A 158      -2.646  14.908   5.452  1.00 10.00      A   
ATOM   1486  CD1 LEU A 158      -3.013  14.401   4.065  1.00 10.00      A   
ATOM   1487  CD2 LEU A 158      -1.151  15.167   5.546  1.00 10.00      A   
ATOM   1488  C   LEU A 158      -5.230  15.324   7.316  1.00 10.00      A   
ATOM   1489  O   LEU A 158      -5.224  15.965   8.365  1.00 10.00      A   
ATOM   1490  N   LYS A 159      -5.468  14.029   7.262  1.00 10.00      A   
ATOM   1491  HN  LYS A 159      -5.440  13.579   6.388  1.00 10.00      A   
ATOM   1492  CA  LYS A 159      -5.771  13.245   8.444  1.00 10.00      A   
ATOM   1493  CB  LYS A 159      -7.147  12.583   8.268  1.00 10.00      A   
ATOM   1494  CG  LYS A 159      -7.450  11.458   9.246  1.00 10.00      A   
ATOM   1495  CD  LYS A 159      -8.846  10.886   9.041  1.00 10.00      A   
ATOM   1496  CE  LYS A 159      -9.007  10.251   7.668  1.00 10.00      A   
ATOM   1497  NZ  LYS A 159     -10.304   9.531   7.543  1.00 10.00      A   
ATOM   1498  HZ1 LYS A 159     -10.401   9.125   6.588  1.00 10.00      A   
ATOM   1499  HZ2 LYS A 159     -11.095  10.185   7.711  1.00 10.00      A   
ATOM   1500  HZ3 LYS A 159     -10.353   8.759   8.241  1.00 10.00      A   
ATOM   1501  C   LYS A 159      -4.696  12.191   8.696  1.00 10.00      A   
ATOM   1502  O   LYS A 159      -4.267  11.986   9.835  1.00 10.00      A   
ATOM   1503  N   GLU A 160      -4.259  11.530   7.633  1.00 10.00      A   
ATOM   1504  HN  GLU A 160      -4.618  11.754   6.747  1.00 10.00      A   
ATOM   1505  CA  GLU A 160      -3.249  10.486   7.748  1.00 10.00      A   
ATOM   1506  CB  GLU A 160      -3.845   9.113   7.419  1.00 10.00      A   
ATOM   1507  CG  GLU A 160      -4.980   8.686   8.338  1.00 10.00      A   
ATOM   1508  CD  GLU A 160      -5.490   7.290   8.033  1.00 10.00      A   
ATOM   1509  OE1 GLU A 160      -5.037   6.685   7.043  1.00 10.00      A   
ATOM   1510  OE2 GLU A 160      -6.354   6.793   8.783  1.00 10.00      A   
ATOM   1511  C   GLU A 160      -2.055  10.755   6.844  1.00 10.00      A   
ATOM   1512  O   GLU A 160      -2.214  11.041   5.654  1.00 10.00      A   
ATOM   1513  N   LEU A 161      -0.867  10.668   7.421  1.00 10.00      A   
ATOM   1514  HN  LEU A 161      -0.821  10.456   8.380  1.00 10.00      A   
ATOM   1515  CA  LEU A 161       0.373  10.879   6.686  1.00 10.00      A   
ATOM   1516  CB  LEU A 161       1.004  12.220   7.068  1.00 10.00      A   
ATOM   1517  CG  LEU A 161       2.255  12.620   6.279  1.00 10.00      A   
ATOM   1518  CD1 LEU A 161       1.904  12.941   4.834  1.00 10.00      A   
ATOM   1519  CD2 LEU A 161       2.967  13.793   6.936  1.00 10.00      A   
ATOM   1520  C   LEU A 161       1.342   9.736   6.979  1.00 10.00      A   
ATOM   1521  O   LEU A 161       2.012   9.726   8.013  1.00 10.00      A   
ATOM   1522  N   ASP A 162       1.398   8.768   6.076  1.00 10.00      A   
ATOM   1523  HN  ASP A 162       0.842   8.834   5.269  1.00 10.00      A   
ATOM   1524  CA  ASP A 162       2.272   7.609   6.249  1.00 10.00      A   
ATOM   1525  CB  ASP A 162       1.464   6.314   6.127  1.00 10.00      A   
ATOM   1526  CG  ASP A 162       2.128   5.133   6.806  1.00 10.00      A   
ATOM   1527  OD1 ASP A 162       3.327   4.892   6.559  1.00 10.00      A   
ATOM   1528  OD2 ASP A 162       1.452   4.437   7.592  1.00 10.00      A   
ATOM   1529  C   ASP A 162       3.393   7.621   5.218  1.00 10.00      A   
ATOM   1530  O   ASP A 162       3.150   7.862   4.035  1.00 10.00      A   
ATOM   1531  N   LEU A 163       4.619   7.373   5.669  1.00 10.00      A   
ATOM   1532  HN  LEU A 163       4.747   7.188   6.625  1.00 10.00      A   
ATOM   1533  CA  LEU A 163       5.776   7.359   4.783  1.00 10.00      A   
ATOM   1534  CB  LEU A 163       6.562   8.674   4.903  1.00 10.00      A   
ATOM   1535  CG  LEU A 163       5.850   9.954   4.461  1.00 10.00      A   
ATOM   1536  CD1 LEU A 163       5.218  10.658   5.651  1.00 10.00      A   
ATOM   1537  CD2 LEU A 163       6.823  10.879   3.750  1.00 10.00      A   
ATOM   1538  C   LEU A 163       6.693   6.177   5.103  1.00 10.00      A   
ATOM   1539  O   LEU A 163       7.908   6.263   4.923  1.00 10.00      A   
ATOM   1540  N   ARG A 164       6.116   5.072   5.565  1.00 10.00      A   
ATOM   1541  HN  ARG A 164       5.137   5.048   5.675  1.00 10.00      A   
ATOM   1542  CA  ARG A 164       6.903   3.891   5.917  1.00 10.00      A   
ATOM   1543  CB  ARG A 164       6.038   2.820   6.583  1.00 10.00      A   
ATOM   1544  CG  ARG A 164       4.984   2.203   5.681  1.00 10.00      A   
ATOM   1545  CD  ARG A 164       3.922   1.492   6.500  1.00 10.00      A   
ATOM   1546  NE  ARG A 164       3.039   0.669   5.675  1.00 10.00      A   
ATOM   1547  HE  ARG A 164       3.437  -0.130   5.253  1.00 10.00      A   
ATOM   1548  CZ  ARG A 164       1.751   0.928   5.461  1.00 10.00      A   
ATOM   1549  NH1 ARG A 164       1.180   1.996   6.011  1.00 10.00      A   
ATOM   1550 HH11 ARG A 164       1.735   2.644   6.615  1.00 10.00      A   
ATOM   1551 HH12 ARG A 164       0.170   2.195   5.841  1.00 10.00      A   
ATOM   1552  NH2 ARG A 164       1.029   0.118   4.700  1.00 10.00      A   
ATOM   1553 HH21 ARG A 164       0.023   0.316   4.527  1.00 10.00      A   
ATOM   1554 HH22 ARG A 164       1.469  -0.728   4.269  1.00 10.00      A   
ATOM   1555  C   ARG A 164       7.669   3.305   4.731  1.00 10.00      A   
ATOM   1556  O   ARG A 164       7.166   3.261   3.605  1.00 10.00      A   
ATOM   1557  N   GLU A 165       8.904   2.883   5.008  1.00 10.00      A   
ATOM   1558  HN  GLU A 165       9.234   2.977   5.926  1.00 10.00      A   
ATOM   1559  CA  GLU A 165       9.787   2.274   4.013  1.00 10.00      A   
ATOM   1560  CB  GLU A 165       9.217   0.945   3.491  1.00 10.00      A   
ATOM   1561  CG  GLU A 165       9.404  -0.247   4.428  1.00 10.00      A   
ATOM   1562  CD  GLU A 165       8.598  -0.148   5.715  1.00 10.00      A   
ATOM   1563  OE1 GLU A 165       7.481  -0.708   5.775  1.00 10.00      A   
ATOM   1564  OE2 GLU A 165       9.088   0.481   6.682  1.00 10.00      A   
ATOM   1565  C   GLU A 165      10.154   3.218   2.860  1.00 10.00      A   
ATOM   1566  O   GLU A 165      10.747   2.796   1.866  1.00 10.00      A   
ATOM   1567  N   SER A 166       9.827   4.496   2.997  1.00 10.00      A   
ATOM   1568  HN  SER A 166       9.375   4.793   3.813  1.00 10.00      A   
ATOM   1569  CA  SER A 166      10.121   5.469   1.957  1.00 10.00      A   
ATOM   1570  CB  SER A 166       8.970   6.469   1.824  1.00 10.00      A   
ATOM   1571  OG  SER A 166       7.807   5.824   1.327  1.00 10.00      A   
ATOM   1572  HG  SER A 166       7.061   5.994   1.921  1.00 10.00      A   
ATOM   1573  C   SER A 166      11.455   6.176   2.187  1.00 10.00      A   
ATOM   1574  O   SER A 166      11.790   6.544   3.314  1.00 10.00      A   
ATOM   1575  N   ASP A 167      12.207   6.349   1.109  1.00 10.00      A   
ATOM   1576  HN  ASP A 167      11.863   6.046   0.240  1.00 10.00      A   
ATOM   1577  CA  ASP A 167      13.508   7.005   1.157  1.00 10.00      A   
ATOM   1578  CB  ASP A 167      14.482   6.314   0.195  1.00 10.00      A   
ATOM   1579  CG  ASP A 167      15.904   6.843   0.288  1.00 10.00      A   
ATOM   1580  OD1 ASP A 167      16.371   7.118   1.417  1.00 10.00      A   
ATOM   1581  OD2 ASP A 167      16.571   6.954  -0.762  1.00 10.00      A   
ATOM   1582  C   ASP A 167      13.352   8.475   0.787  1.00 10.00      A   
ATOM   1583  O   ASP A 167      13.374   8.843  -0.388  1.00 10.00      A   
ATOM   1584  N   VAL A 168      13.153   9.304   1.796  1.00 10.00      A   
ATOM   1585  HN  VAL A 168      13.134   8.950   2.710  1.00 10.00      A   
ATOM   1586  CA  VAL A 168      12.976  10.732   1.586  1.00 10.00      A   
ATOM   1587  CB  VAL A 168      12.006  11.332   2.629  1.00 10.00      A   
ATOM   1588  CG1 VAL A 168      11.596  12.749   2.249  1.00 10.00      A   
ATOM   1589  CG2 VAL A 168      10.783  10.445   2.810  1.00 10.00      A   
ATOM   1590  C   VAL A 168      14.318  11.440   1.693  1.00 10.00      A   
ATOM   1591  O   VAL A 168      15.099  11.157   2.605  1.00 10.00      A   
ATOM   1592  N   ASP A 169      14.592  12.340   0.758  1.00 10.00      A   
ATOM   1593  HN  ASP A 169      13.937  12.515   0.050  1.00 10.00      A   
ATOM   1594  CA  ASP A 169      15.844  13.081   0.772  1.00 10.00      A   
ATOM   1595  CB  ASP A 169      16.116  13.745  -0.579  1.00 10.00      A   
ATOM   1596  CG  ASP A 169      17.583  13.678  -0.952  1.00 10.00      A   
ATOM   1597  OD1 ASP A 169      18.359  14.540  -0.497  1.00 10.00      A   
ATOM   1598  OD2 ASP A 169      17.975  12.730  -1.668  1.00 10.00      A   
ATOM   1599  C   ASP A 169      15.823  14.115   1.889  1.00 10.00      A   
ATOM   1600  O   ASP A 169      15.007  15.043   1.878  1.00 10.00      A   
ATOM   1601  N   ASP A 170      16.706  13.936   2.859  1.00 10.00      A   
ATOM   1602  HN  ASP A 170      17.333  13.184   2.798  1.00 10.00      A   
ATOM   1603  CA  ASP A 170      16.781  14.834   4.005  1.00 10.00      A   
ATOM   1604  CB  ASP A 170      17.553  14.202   5.170  1.00 10.00      A   
ATOM   1605  CG  ASP A 170      16.840  13.031   5.819  1.00 10.00      A   
ATOM   1606  OD1 ASP A 170      15.800  13.243   6.479  1.00 10.00      A   
ATOM   1607  OD2 ASP A 170      17.336  11.892   5.689  1.00 10.00      A   
ATOM   1608  C   ASP A 170      17.416  16.165   3.641  1.00 10.00      A   
ATOM   1609  O   ASP A 170      18.638  16.269   3.497  1.00 10.00      A   
ATOM   1610  N   VAL A 171      16.583  17.178   3.489  1.00 10.00      A   
ATOM   1611  HN  VAL A 171      15.617  17.023   3.582  1.00 10.00      A   
ATOM   1612  CA  VAL A 171      17.059  18.510   3.166  1.00 10.00      A   
ATOM   1613  CB  VAL A 171      16.200  19.171   2.068  1.00 10.00      A   
ATOM   1614  CG1 VAL A 171      16.611  20.620   1.842  1.00 10.00      A   
ATOM   1615  CG2 VAL A 171      16.283  18.380   0.774  1.00 10.00      A   
ATOM   1616  C   VAL A 171      17.037  19.384   4.417  1.00 10.00      A   
ATOM   1617  O   VAL A 171      18.075  19.871   4.865  1.00 10.00      A   
ATOM   1618  N   SER A 172      15.852  19.559   4.983  1.00 10.00      A   
ATOM   1619  HN  SER A 172      15.064  19.120   4.587  1.00 10.00      A   
ATOM   1620  CA  SER A 172      15.678  20.373   6.175  1.00 10.00      A   
ATOM   1621  CB  SER A 172      15.943  21.851   5.854  1.00 10.00      A   
ATOM   1622  OG  SER A 172      16.430  22.559   6.982  1.00 10.00      A   
ATOM   1623  HG  SER A 172      16.422  23.505   6.790  1.00 10.00      A   
ATOM   1624  C   SER A 172      14.262  20.199   6.711  1.00 10.00      A   
ATOM   1625  O   SER A 172      13.340  19.871   5.959  1.00 10.00      A   
ATOM   1626  N   GLY A 173      14.089  20.423   8.005  1.00 10.00      A   
ATOM   1627  HN  GLY A 173      14.861  20.680   8.556  1.00 10.00      A   
ATOM   1628  CA  GLY A 173      12.778  20.286   8.610  1.00 10.00      A   
ATOM   1629  C   GLY A 173      11.988  21.584   8.589  1.00 10.00      A   
ATOM   1630  O   GLY A 173      11.193  21.848   9.489  1.00 10.00      A   
ATOM   1631  N   HIS A 174      12.197  22.392   7.555  1.00 10.00      A   
ATOM   1632  HN  HIS A 174      12.834  22.119   6.859  1.00 10.00      A   
ATOM   1633  CA  HIS A 174      11.501  23.671   7.424  1.00 10.00      A   
ATOM   1634  CB  HIS A 174      12.092  24.496   6.276  1.00 10.00      A   
ATOM   1635  CG  HIS A 174      12.982  25.625   6.709  1.00 10.00      A   
ATOM   1636  ND1 HIS A 174      13.394  25.764   8.016  1.00 10.00      A   
ATOM   1637  CD2 HIS A 174      13.505  26.637   5.968  1.00 10.00      A   
ATOM   1638  CE1 HIS A 174      14.154  26.848   8.041  1.00 10.00      A   
ATOM   1639  NE2 HIS A 174      14.248  27.407   6.826  1.00 10.00      A   
ATOM   1640  HE2 HIS A 174      14.765  28.216   6.588  1.00 10.00      A   
ATOM   1641  C   HIS A 174      10.008  23.459   7.200  1.00 10.00      A   
ATOM   1642  O   HIS A 174       9.190  24.306   7.561  1.00 10.00      A   
ATOM   1643  N   TRP A 175       9.664  22.311   6.625  1.00 10.00      A   
ATOM   1644  HN  TRP A 175      10.367  21.675   6.379  1.00 10.00      A   
ATOM   1645  CA  TRP A 175       8.273  21.974   6.338  1.00 10.00      A   
ATOM   1646  CB  TRP A 175       8.175  20.693   5.499  1.00 10.00      A   
ATOM   1647  CG  TRP A 175       8.674  19.457   6.187  1.00 10.00      A   
ATOM   1648  CD1 TRP A 175       9.974  19.074   6.344  1.00 10.00      A   
ATOM   1649  CD2 TRP A 175       7.878  18.435   6.804  1.00 10.00      A   
ATOM   1650  NE1 TRP A 175      10.037  17.884   7.027  1.00 10.00      A   
ATOM   1651  HE1 TRP A 175      10.865  17.405   7.267  1.00 10.00      A   
ATOM   1652  CE2 TRP A 175       8.764  17.471   7.319  1.00 10.00      A   
ATOM   1653  CE3 TRP A 175       6.503  18.244   6.972  1.00 10.00      A   
ATOM   1654  CZ2 TRP A 175       8.321  16.335   7.995  1.00 10.00      A   
ATOM   1655  CZ3 TRP A 175       6.067  17.116   7.642  1.00 10.00      A   
ATOM   1656  CH2 TRP A 175       6.971  16.175   8.143  1.00 10.00      A   
ATOM   1657  C   TRP A 175       7.425  21.870   7.610  1.00 10.00      A   
ATOM   1658  O   TRP A 175       6.229  22.167   7.594  1.00 10.00      A   
ATOM   1659  N   LEU A 176       8.054  21.482   8.716  1.00 10.00      A   
ATOM   1660  HN  LEU A 176       9.014  21.278   8.677  1.00 10.00      A   
ATOM   1661  CA  LEU A 176       7.346  21.343   9.985  1.00 10.00      A   
ATOM   1662  CB  LEU A 176       8.180  20.546  10.986  1.00 10.00      A   
ATOM   1663  CG  LEU A 176       8.481  19.101  10.600  1.00 10.00      A   
ATOM   1664  CD1 LEU A 176       9.980  18.867  10.551  1.00 10.00      A   
ATOM   1665  CD2 LEU A 176       7.810  18.139  11.568  1.00 10.00      A   
ATOM   1666  C   LEU A 176       6.977  22.700  10.572  1.00 10.00      A   
ATOM   1667  O   LEU A 176       6.100  22.800  11.428  1.00 10.00      A   
ATOM   1668  N   SER A 177       7.640  23.740  10.096  1.00 10.00      A   
ATOM   1669  HN  SER A 177       8.322  23.599   9.403  1.00 10.00      A   
ATOM   1670  CA  SER A 177       7.383  25.086  10.574  1.00 10.00      A   
ATOM   1671  CB  SER A 177       8.694  25.864  10.652  1.00 10.00      A   
ATOM   1672  OG  SER A 177       9.647  25.148  11.422  1.00 10.00      A   
ATOM   1673  HG  SER A 177      10.387  24.894  10.862  1.00 10.00      A   
ATOM   1674  C   SER A 177       6.375  25.800   9.674  1.00 10.00      A   
ATOM   1675  O   SER A 177       5.979  26.936   9.941  1.00 10.00      A   
ATOM   1676  N   HIS A 178       5.946  25.117   8.618  1.00 10.00      A   
ATOM   1677  HN  HIS A 178       6.281  24.206   8.468  1.00 10.00      A   
ATOM   1678  CA  HIS A 178       4.991  25.686   7.674  1.00 10.00      A   
ATOM   1679  CB  HIS A 178       5.404  25.373   6.229  1.00 10.00      A   
ATOM   1680  CG  HIS A 178       6.341  26.382   5.635  1.00 10.00      A   
ATOM   1681  ND1 HIS A 178       6.212  26.804   4.331  1.00 10.00      A   
ATOM   1682  CD2 HIS A 178       7.394  27.018   6.205  1.00 10.00      A   
ATOM   1683  CE1 HIS A 178       7.181  27.682   4.138  1.00 10.00      A   
ATOM   1684  NE2 HIS A 178       7.918  27.841   5.242  1.00 10.00      A   
ATOM   1685  HE2 HIS A 178       8.692  28.441   5.349  1.00 10.00      A   
ATOM   1686  C   HIS A 178       3.574  25.188   7.941  1.00 10.00      A   
ATOM   1687  O   HIS A 178       2.658  25.462   7.169  1.00 10.00      A   
ATOM   1688  N   PHE A 179       3.400  24.468   9.043  1.00 10.00      A   
ATOM   1689  HN  PHE A 179       4.166  24.304   9.625  1.00 10.00      A   
ATOM   1690  CA  PHE A 179       2.094  23.925   9.414  1.00 10.00      A   
ATOM   1691  CB  PHE A 179       2.239  22.886  10.532  1.00 10.00      A   
ATOM   1692  CG  PHE A 179       2.494  21.495  10.035  1.00 10.00      A   
ATOM   1693  CD1 PHE A 179       3.785  21.021   9.891  1.00 10.00      A   
ATOM   1694  CD2 PHE A 179       1.439  20.660   9.714  1.00 10.00      A   
ATOM   1695  CE1 PHE A 179       4.024  19.740   9.436  1.00 10.00      A   
ATOM   1696  CE2 PHE A 179       1.669  19.378   9.257  1.00 10.00      A   
ATOM   1697  CZ  PHE A 179       2.964  18.917   9.117  1.00 10.00      A   
ATOM   1698  C   PHE A 179       1.132  25.026   9.851  1.00 10.00      A   
ATOM   1699  O   PHE A 179       1.538  25.991  10.502  1.00 10.00      A   
ATOM   1700  N   PRO A 180      -0.152  24.901   9.487  1.00 10.00      A   
ATOM   1701  CA  PRO A 180      -1.181  25.871   9.852  1.00 10.00      A   
ATOM   1702  CB  PRO A 180      -2.351  25.539   8.906  1.00 10.00      A   
ATOM   1703  CG  PRO A 180      -1.847  24.485   7.979  1.00 10.00      A   
ATOM   1704  CD  PRO A 180      -0.707  23.810   8.681  1.00 10.00      A   
ATOM   1705  C   PRO A 180      -1.624  25.678  11.296  1.00 10.00      A   
ATOM   1706  O   PRO A 180      -1.873  24.552  11.731  1.00 10.00      A   
ATOM   1707  N   ASP A 181      -1.733  26.775  12.034  1.00 10.00      A   
ATOM   1708  HN  ASP A 181      -1.516  27.643  11.635  1.00 10.00      A   
ATOM   1709  CA  ASP A 181      -2.154  26.719  13.436  1.00 10.00      A   
ATOM   1710  CB  ASP A 181      -1.985  28.082  14.113  1.00 10.00      A   
ATOM   1711  CG  ASP A 181      -0.729  28.171  14.959  1.00 10.00      A   
ATOM   1712  OD1 ASP A 181      -0.703  27.571  16.051  1.00 10.00      A   
ATOM   1713  OD2 ASP A 181       0.234  28.851  14.540  1.00 10.00      A   
ATOM   1714  C   ASP A 181      -3.603  26.252  13.555  1.00 10.00      A   
ATOM   1715  O   ASP A 181      -4.018  25.717  14.582  1.00 10.00      A   
ATOM   1716  N   THR A 182      -4.364  26.455  12.493  1.00 10.00      A   
ATOM   1717  HN  THR A 182      -3.978  26.902  11.713  1.00 10.00      A   
ATOM   1718  CA  THR A 182      -5.767  26.057  12.459  1.00 10.00      A   
ATOM   1719  CB  THR A 182      -6.549  26.963  11.490  1.00 10.00      A   
ATOM   1720  OG1 THR A 182      -5.894  28.239  11.419  1.00 10.00      A   
ATOM   1721  HG1 THR A 182      -5.574  28.391  10.517  1.00 10.00      A   
ATOM   1722  CG2 THR A 182      -7.979  27.162  11.972  1.00 10.00      A   
ATOM   1723  C   THR A 182      -5.916  24.595  12.025  1.00 10.00      A   
ATOM   1724  O   THR A 182      -7.025  24.104  11.824  1.00 10.00      A   
ATOM   1725  N   TYR A 183      -4.792  23.900  11.882  1.00 10.00      A   
ATOM   1726  HN  TYR A 183      -3.930  24.335  12.070  1.00 10.00      A   
ATOM   1727  CA  TYR A 183      -4.806  22.503  11.471  1.00 10.00      A   
ATOM   1728  CB  TYR A 183      -3.607  22.201  10.561  1.00 10.00      A   
ATOM   1729  CG  TYR A 183      -3.396  20.732  10.268  1.00 10.00      A   
ATOM   1730  CD1 TYR A 183      -4.409  19.961   9.722  1.00 10.00      A   
ATOM   1731  CD2 TYR A 183      -2.177  20.121  10.531  1.00 10.00      A   
ATOM   1732  CE1 TYR A 183      -4.218  18.624   9.449  1.00 10.00      A   
ATOM   1733  CE2 TYR A 183      -1.977  18.782  10.263  1.00 10.00      A   
ATOM   1734  CZ  TYR A 183      -3.004  18.039   9.721  1.00 10.00      A   
ATOM   1735  OH  TYR A 183      -2.810  16.705   9.447  1.00 10.00      A   
ATOM   1736  HH  TYR A 183      -3.614  16.345   9.041  1.00 10.00      A   
ATOM   1737  C   TYR A 183      -4.810  21.583  12.689  1.00 10.00      A   
ATOM   1738  O   TYR A 183      -3.832  21.530  13.441  1.00 10.00      A   
ATOM   1739  N   THR A 184      -5.917  20.874  12.885  1.00 10.00      A   
ATOM   1740  HN  THR A 184      -6.673  20.983  12.266  1.00 10.00      A   
ATOM   1741  CA  THR A 184      -6.057  19.961  14.010  1.00 10.00      A   
ATOM   1742  CB  THR A 184      -6.974  20.578  15.086  1.00 10.00      A   
ATOM   1743  OG1 THR A 184      -8.068  21.258  14.448  1.00 10.00      A   
ATOM   1744  HG1 THR A 184      -8.778  20.627  14.265  1.00 10.00      A   
ATOM   1745  CG2 THR A 184      -6.202  21.570  15.939  1.00 10.00      A   
ATOM   1746  C   THR A 184      -6.650  18.623  13.568  1.00 10.00      A   
ATOM   1747  O   THR A 184      -7.105  17.832  14.398  1.00 10.00      A   
ATOM   1748  N   SER A 185      -6.637  18.364  12.265  1.00 10.00      A   
ATOM   1749  HN  SER A 185      -6.249  19.019  11.648  1.00 10.00      A   
ATOM   1750  CA  SER A 185      -7.200  17.128  11.722  1.00 10.00      A   
ATOM   1751  CB  SER A 185      -7.764  17.378  10.324  1.00 10.00      A   
ATOM   1752  OG  SER A 185      -8.671  18.471  10.335  1.00 10.00      A   
ATOM   1753  HG  SER A 185      -9.374  18.300   9.695  1.00 10.00      A   
ATOM   1754  C   SER A 185      -6.189  15.983  11.687  1.00 10.00      A   
ATOM   1755  O   SER A 185      -6.449  14.938  11.088  1.00 10.00      A   
ATOM   1756  N   LEU A 186      -5.053  16.172  12.339  1.00 10.00      A   
ATOM   1757  HN  LEU A 186      -4.914  17.013  12.817  1.00 10.00      A   
ATOM   1758  CA  LEU A 186      -4.011  15.149  12.371  1.00 10.00      A   
ATOM   1759  CB  LEU A 186      -2.698  15.729  12.905  1.00 10.00      A   
ATOM   1760  CG  LEU A 186      -1.483  14.794  12.893  1.00 10.00      A   
ATOM   1761  CD1 LEU A 186      -1.159  14.339  11.477  1.00 10.00      A   
ATOM   1762  CD2 LEU A 186      -0.280  15.474  13.527  1.00 10.00      A   
ATOM   1763  C   LEU A 186      -4.446  13.946  13.205  1.00 10.00      A   
ATOM   1764  O   LEU A 186      -4.687  14.067  14.407  1.00 10.00      A   
ATOM   1765  N   VAL A 187      -4.562  12.792  12.553  1.00 10.00      A   
ATOM   1766  HN  VAL A 187      -4.380  12.768  11.588  1.00 10.00      A   
ATOM   1767  CA  VAL A 187      -4.967  11.564  13.222  1.00 10.00      A   
ATOM   1768  CB  VAL A 187      -6.252  10.978  12.591  1.00 10.00      A   
ATOM   1769  CG1 VAL A 187      -6.600   9.628  13.204  1.00 10.00      A   
ATOM   1770  CG2 VAL A 187      -7.413  11.950  12.759  1.00 10.00      A   
ATOM   1771  C   VAL A 187      -3.847  10.526  13.183  1.00 10.00      A   
ATOM   1772  O   VAL A 187      -3.607   9.821  14.166  1.00 10.00      A   
ATOM   1773  N   SER A 188      -3.156  10.433  12.057  1.00 10.00      A   
ATOM   1774  HN  SER A 188      -3.372  11.026  11.303  1.00 10.00      A   
ATOM   1775  CA  SER A 188      -2.072   9.474  11.921  1.00 10.00      A   
ATOM   1776  CB  SER A 188      -2.520   8.266  11.093  1.00 10.00      A   
ATOM   1777  OG  SER A 188      -1.543   7.238  11.119  1.00 10.00      A   
ATOM   1778  HG  SER A 188      -1.460   6.848  10.236  1.00 10.00      A   
ATOM   1779  C   SER A 188      -0.848  10.123  11.291  1.00 10.00      A   
ATOM   1780  O   SER A 188      -0.933  10.731  10.221  1.00 10.00      A   
ATOM   1781  N   LEU A 189       0.284   9.998  11.967  1.00 10.00      A   
ATOM   1782  HN  LEU A 189       0.276   9.520  12.828  1.00 10.00      A   
ATOM   1783  CA  LEU A 189       1.535  10.554  11.484  1.00 10.00      A   
ATOM   1784  CB  LEU A 189       1.887  11.812  12.280  1.00 10.00      A   
ATOM   1785  CG  LEU A 189       3.222  12.473  11.933  1.00 10.00      A   
ATOM   1786  CD1 LEU A 189       3.173  13.087  10.545  1.00 10.00      A   
ATOM   1787  CD2 LEU A 189       3.592  13.515  12.974  1.00 10.00      A   
ATOM   1788  C   LEU A 189       2.658   9.526  11.607  1.00 10.00      A   
ATOM   1789  O   LEU A 189       3.029   9.133  12.713  1.00 10.00      A   
ATOM   1790  N   ASN A 190       3.180   9.080  10.475  1.00 10.00      A   
ATOM   1791  HN  ASN A 190       2.827   9.416   9.616  1.00 10.00      A   
ATOM   1792  CA  ASN A 190       4.265   8.109  10.465  1.00 10.00      A   
ATOM   1793  CB  ASN A 190       3.812   6.780   9.856  1.00 10.00      A   
ATOM   1794  CG  ASN A 190       4.949   5.776   9.755  1.00 10.00      A   
ATOM   1795  OD1 ASN A 190       5.877   5.782  10.561  1.00 10.00      A   
ATOM   1796  ND2 ASN A 190       4.898   4.915   8.760  1.00 10.00      A   
ATOM   1797 HD21 ASN A 190       4.133   4.963   8.131  1.00 10.00      A   
ATOM   1798 HD22 ASN A 190       5.616   4.259   8.688  1.00 10.00      A   
ATOM   1799  C   ASN A 190       5.459   8.659   9.701  1.00 10.00      A   
ATOM   1800  O   ASN A 190       5.477   8.653   8.471  1.00 10.00      A   
ATOM   1801  N   ILE A 191       6.458   9.128  10.436  1.00 10.00      A   
ATOM   1802  HN  ILE A 191       6.390   9.085  11.419  1.00 10.00      A   
ATOM   1803  CA  ILE A 191       7.658   9.698   9.831  1.00 10.00      A   
ATOM   1804  CB  ILE A 191       7.746  11.218  10.088  1.00 10.00      A   
ATOM   1805  CG1 ILE A 191       7.526  11.531  11.573  1.00 10.00      A   
ATOM   1806  CG2 ILE A 191       6.742  11.973   9.225  1.00 10.00      A   
ATOM   1807  CD1 ILE A 191       7.840  12.965  11.951  1.00 10.00      A   
ATOM   1808  C   ILE A 191       8.922   9.025  10.369  1.00 10.00      A   
ATOM   1809  O   ILE A 191       9.962   9.670  10.528  1.00 10.00      A   
ATOM   1810  N   SER A 192       8.835   7.722  10.609  1.00 10.00      A   
ATOM   1811  HN  SER A 192       7.988   7.258  10.425  1.00 10.00      A   
ATOM   1812  CA  SER A 192       9.955   6.953  11.140  1.00 10.00      A   
ATOM   1813  CB  SER A 192       9.453   5.575  11.569  1.00 10.00      A   
ATOM   1814  OG  SER A 192       8.524   5.060  10.627  1.00 10.00      A   
ATOM   1815  HG  SER A 192       7.680   4.894  11.067  1.00 10.00      A   
ATOM   1816  C   SER A 192      11.091   6.806  10.124  1.00 10.00      A   
ATOM   1817  O   SER A 192      12.197   6.392  10.470  1.00 10.00      A   
ATOM   1818  N   CYS A 193      10.812   7.165   8.880  1.00 10.00      A   
ATOM   1819  HN  CYS A 193       9.920   7.513   8.673  1.00 10.00      A   
ATOM   1820  CA  CYS A 193      11.790   7.055   7.811  1.00 10.00      A   
ATOM   1821  CB  CYS A 193      11.061   6.936   6.477  1.00 10.00      A   
ATOM   1822  SG  CYS A 193       9.720   8.132   6.276  1.00 10.00      A   
ATOM   1823  HG  CYS A 193       8.775   7.559   5.538  1.00 10.00      A   
ATOM   1824  C   CYS A 193      12.737   8.248   7.765  1.00 10.00      A   
ATOM   1825  O   CYS A 193      13.882   8.119   7.339  1.00 10.00      A   
ATOM   1826  N   LEU A 194      12.259   9.401   8.210  1.00 10.00      A   
ATOM   1827  HN  LEU A 194      11.350   9.429   8.575  1.00 10.00      A   
ATOM   1828  CA  LEU A 194      13.057  10.625   8.188  1.00 10.00      A   
ATOM   1829  CB  LEU A 194      12.203  11.829   8.576  1.00 10.00      A   
ATOM   1830  CG  LEU A 194      11.118  12.239   7.581  1.00 10.00      A   
ATOM   1831  CD1 LEU A 194      10.234  13.313   8.189  1.00 10.00      A   
ATOM   1832  CD2 LEU A 194      11.743  12.734   6.287  1.00 10.00      A   
ATOM   1833  C   LEU A 194      14.278  10.541   9.097  1.00 10.00      A   
ATOM   1834  O   LEU A 194      14.209   9.993  10.199  1.00 10.00      A   
ATOM   1835  N   ALA A 195      15.394  11.087   8.630  1.00 10.00      A   
ATOM   1836  HN  ALA A 195      15.392  11.498   7.732  1.00 10.00      A   
ATOM   1837  CA  ALA A 195      16.626  11.093   9.409  1.00 10.00      A   
ATOM   1838  CB  ALA A 195      17.783  10.540   8.594  1.00 10.00      A   
ATOM   1839  C   ALA A 195      16.931  12.505   9.898  1.00 10.00      A   
ATOM   1840  O   ALA A 195      17.819  12.720  10.724  1.00 10.00      A   
ATOM   1841  N   SER A 196      16.180  13.464   9.385  1.00 10.00      A   
ATOM   1842  HN  SER A 196      15.490  13.229   8.728  1.00 10.00      A   
ATOM   1843  CA  SER A 196      16.347  14.855   9.770  1.00 10.00      A   
ATOM   1844  CB  SER A 196      15.702  15.773   8.729  1.00 10.00      A   
ATOM   1845  OG  SER A 196      14.692  15.087   8.006  1.00 10.00      A   
ATOM   1846  HG  SER A 196      15.111  14.469   7.378  1.00 10.00      A   
ATOM   1847  C   SER A 196      15.739  15.095  11.149  1.00 10.00      A   
ATOM   1848  O   SER A 196      14.779  14.424  11.541  1.00 10.00      A   
ATOM   1849  N   GLU A 197      16.308  16.034  11.893  1.00 10.00      A   
ATOM   1850  HN  GLU A 197      17.074  16.534  11.538  1.00 10.00      A   
ATOM   1851  CA  GLU A 197      15.811  16.340  13.223  1.00 10.00      A   
ATOM   1852  CB  GLU A 197      16.930  16.853  14.124  1.00 10.00      A   
ATOM   1853  CG  GLU A 197      16.688  16.597  15.601  1.00 10.00      A   
ATOM   1854  CD  GLU A 197      16.996  17.806  16.451  1.00 10.00      A   
ATOM   1855  OE1 GLU A 197      18.173  18.001  16.806  1.00 10.00      A   
ATOM   1856  OE2 GLU A 197      16.059  18.563  16.775  1.00 10.00      A   
ATOM   1857  C   GLU A 197      14.672  17.350  13.164  1.00 10.00      A   
ATOM   1858  O   GLU A 197      14.867  18.512  12.794  1.00 10.00      A   
ATOM   1859  N   VAL A 198      13.484  16.893  13.525  1.00 10.00      A   
ATOM   1860  HN  VAL A 198      13.402  15.960  13.807  1.00 10.00      A   
ATOM   1861  CA  VAL A 198      12.302  17.736  13.527  1.00 10.00      A   
ATOM   1862  CB  VAL A 198      11.006  16.894  13.422  1.00 10.00      A   
ATOM   1863  CG1 VAL A 198      11.074  15.962  12.220  1.00 10.00      A   
ATOM   1864  CG2 VAL A 198      10.751  16.098  14.697  1.00 10.00      A   
ATOM   1865  C   VAL A 198      12.265  18.592  14.789  1.00 10.00      A   
ATOM   1866  O   VAL A 198      12.732  18.164  15.848  1.00 10.00      A   
ATOM   1867  N   SER A 199      11.733  19.801  14.669  1.00 10.00      A   
ATOM   1868  HN  SER A 199      11.402  20.096  13.794  1.00 10.00      A   
ATOM   1869  CA  SER A 199      11.636  20.706  15.805  1.00 10.00      A   
ATOM   1870  CB  SER A 199      11.140  22.087  15.359  1.00 10.00      A   
ATOM   1871  OG  SER A 199      10.859  22.926  16.470  1.00 10.00      A   
ATOM   1872  HG  SER A 199      11.144  23.826  16.268  1.00 10.00      A   
ATOM   1873  C   SER A 199      10.708  20.126  16.859  1.00 10.00      A   
ATOM   1874  O   SER A 199       9.532  19.868  16.591  1.00 10.00      A   
ATOM   1875  N   PHE A 200      11.246  19.905  18.048  1.00 10.00      A   
ATOM   1876  HN  PHE A 200      12.195  20.114  18.190  1.00 10.00      A   
ATOM   1877  CA  PHE A 200      10.464  19.356  19.144  1.00 10.00      A   
ATOM   1878  CB  PHE A 200      11.346  19.104  20.369  1.00 10.00      A   
ATOM   1879  CG  PHE A 200      10.612  18.490  21.527  1.00 10.00      A   
ATOM   1880  CD1 PHE A 200      10.210  17.168  21.480  1.00 10.00      A   
ATOM   1881  CD2 PHE A 200      10.322  19.236  22.661  1.00 10.00      A   
ATOM   1882  CE1 PHE A 200       9.530  16.602  22.537  1.00 10.00      A   
ATOM   1883  CE2 PHE A 200       9.642  18.676  23.724  1.00 10.00      A   
ATOM   1884  CZ  PHE A 200       9.244  17.355  23.661  1.00 10.00      A   
ATOM   1885  C   PHE A 200       9.319  20.293  19.506  1.00 10.00      A   
ATOM   1886  O   PHE A 200       8.200  19.849  19.747  1.00 10.00      A   
ATOM   1887  N   SER A 201       9.605  21.590  19.524  1.00 10.00      A   
ATOM   1888  HN  SER A 201      10.515  21.883  19.307  1.00 10.00      A   
ATOM   1889  CA  SER A 201       8.603  22.591  19.856  1.00 10.00      A   
ATOM   1890  CB  SER A 201       9.270  23.961  19.960  1.00 10.00      A   
ATOM   1891  OG  SER A 201      10.592  23.828  20.467  1.00 10.00      A   
ATOM   1892  HG  SER A 201      10.559  23.750  21.428  1.00 10.00      A   
ATOM   1893  C   SER A 201       7.483  22.611  18.812  1.00 10.00      A   
ATOM   1894  O   SER A 201       6.303  22.741  19.151  1.00 10.00      A   
ATOM   1895  N   ALA A 202       7.855  22.463  17.544  1.00 10.00      A   
ATOM   1896  HN  ALA A 202       8.808  22.364  17.330  1.00 10.00      A   
ATOM   1897  CA  ALA A 202       6.878  22.455  16.463  1.00 10.00      A   
ATOM   1898  CB  ALA A 202       7.567  22.568  15.112  1.00 10.00      A   
ATOM   1899  C   ALA A 202       6.022  21.195  16.519  1.00 10.00      A   
ATOM   1900  O   ALA A 202       4.810  21.245  16.296  1.00 10.00      A   
ATOM   1901  N   LEU A 203       6.663  20.072  16.821  1.00 10.00      A   
ATOM   1902  HN  LEU A 203       7.632  20.104  16.975  1.00 10.00      A   
ATOM   1903  CA  LEU A 203       5.980  18.790  16.918  1.00 10.00      A   
ATOM   1904  CB  LEU A 203       7.008  17.660  17.036  1.00 10.00      A   
ATOM   1905  CG  LEU A 203       6.454  16.249  17.250  1.00 10.00      A   
ATOM   1906  CD1 LEU A 203       5.837  15.708  15.969  1.00 10.00      A   
ATOM   1907  CD2 LEU A 203       7.538  15.317  17.768  1.00 10.00      A   
ATOM   1908  C   LEU A 203       5.034  18.767  18.116  1.00 10.00      A   
ATOM   1909  O   LEU A 203       3.880  18.346  18.001  1.00 10.00      A   
ATOM   1910  N   GLU A 204       5.530  19.231  19.257  1.00 10.00      A   
ATOM   1911  HN  GLU A 204       6.456  19.558  19.272  1.00 10.00      A   
ATOM   1912  CA  GLU A 204       4.751  19.266  20.487  1.00 10.00      A   
ATOM   1913  CB  GLU A 204       5.579  19.891  21.615  1.00 10.00      A   
ATOM   1914  CG  GLU A 204       5.058  19.604  23.013  1.00 10.00      A   
ATOM   1915  CD  GLU A 204       5.243  20.778  23.955  1.00 10.00      A   
ATOM   1916  OE1 GLU A 204       6.370  20.994  24.443  1.00 10.00      A   
ATOM   1917  OE2 GLU A 204       4.254  21.491  24.220  1.00 10.00      A   
ATOM   1918  C   GLU A 204       3.458  20.052  20.302  1.00 10.00      A   
ATOM   1919  O   GLU A 204       2.372  19.554  20.592  1.00 10.00      A   
ATOM   1920  N   ARG A 205       3.582  21.278  19.803  1.00 10.00      A   
ATOM   1921  HN  ARG A 205       4.478  21.611  19.575  1.00 10.00      A   
ATOM   1922  CA  ARG A 205       2.422  22.143  19.586  1.00 10.00      A   
ATOM   1923  CB  ARG A 205       2.853  23.501  19.036  1.00 10.00      A   
ATOM   1924  CG  ARG A 205       3.441  24.433  20.078  1.00 10.00      A   
ATOM   1925  CD  ARG A 205       3.809  25.776  19.469  1.00 10.00      A   
ATOM   1926  NE  ARG A 205       5.022  25.706  18.658  1.00 10.00      A   
ATOM   1927  HE  ARG A 205       5.858  25.473  19.124  1.00 10.00      A   
ATOM   1928  CZ  ARG A 205       5.054  25.933  17.343  1.00 10.00      A   
ATOM   1929  NH1 ARG A 205       3.935  26.236  16.689  1.00 10.00      A   
ATOM   1930 HH11 ARG A 205       3.023  26.297  17.200  1.00 10.00      A   
ATOM   1931 HH12 ARG A 205       3.960  26.417  15.661  1.00 10.00      A   
ATOM   1932  NH2 ARG A 205       6.211  25.870  16.681  1.00 10.00      A   
ATOM   1933 HH21 ARG A 205       6.235  26.047  15.650  1.00 10.00      A   
ATOM   1934 HH22 ARG A 205       7.102  25.650  17.185  1.00 10.00      A   
ATOM   1935  C   ARG A 205       1.397  21.502  18.657  1.00 10.00      A   
ATOM   1936  O   ARG A 205       0.189  21.614  18.876  1.00 10.00      A   
ATOM   1937  N   LEU A 206       1.889  20.815  17.636  1.00 10.00      A   
ATOM   1938  HN  LEU A 206       2.864  20.741  17.533  1.00 10.00      A   
ATOM   1939  CA  LEU A 206       1.029  20.157  16.666  1.00 10.00      A   
ATOM   1940  CB  LEU A 206       1.873  19.589  15.529  1.00 10.00      A   
ATOM   1941  CG  LEU A 206       1.727  20.271  14.170  1.00 10.00      A   
ATOM   1942  CD1 LEU A 206       2.920  19.942  13.283  1.00 10.00      A   
ATOM   1943  CD2 LEU A 206       0.432  19.842  13.501  1.00 10.00      A   
ATOM   1944  C   LEU A 206       0.208  19.042  17.307  1.00 10.00      A   
ATOM   1945  O   LEU A 206      -1.014  18.999  17.166  1.00 10.00      A   
ATOM   1946  N   VAL A 207       0.882  18.151  18.021  1.00 10.00      A   
ATOM   1947  HN  VAL A 207       1.857  18.249  18.110  1.00 10.00      A   
ATOM   1948  CA  VAL A 207       0.219  17.028  18.676  1.00 10.00      A   
ATOM   1949  CB  VAL A 207       1.247  16.020  19.237  1.00 10.00      A   
ATOM   1950  CG1 VAL A 207       0.548  14.894  19.980  1.00 10.00      A   
ATOM   1951  CG2 VAL A 207       2.123  15.462  18.126  1.00 10.00      A   
ATOM   1952  C   VAL A 207      -0.708  17.494  19.802  1.00 10.00      A   
ATOM   1953  O   VAL A 207      -1.825  16.995  19.947  1.00 10.00      A   
ATOM   1954  N   THR A 208      -0.249  18.463  20.582  1.00 10.00      A   
ATOM   1955  HN  THR A 208       0.642  18.836  20.403  1.00 10.00      A   
ATOM   1956  CA  THR A 208      -1.023  18.984  21.703  1.00 10.00      A   
ATOM   1957  CB  THR A 208      -0.251  20.085  22.453  1.00 10.00      A   
ATOM   1958  OG1 THR A 208       1.037  19.578  22.819  1.00 10.00      A   
ATOM   1959  HG1 THR A 208       1.588  19.501  22.027  1.00 10.00      A   
ATOM   1960  CG2 THR A 208      -0.997  20.511  23.711  1.00 10.00      A   
ATOM   1961  C   THR A 208      -2.396  19.507  21.284  1.00 10.00      A   
ATOM   1962  O   THR A 208      -3.380  19.321  22.006  1.00 10.00      A   
ATOM   1963  N   ARG A 209      -2.474  20.131  20.114  1.00 10.00      A   
ATOM   1964  HN  ARG A 209      -1.671  20.226  19.560  1.00 10.00      A   
ATOM   1965  CA  ARG A 209      -3.736  20.679  19.642  1.00 10.00      A   
ATOM   1966  CB  ARG A 209      -3.524  21.948  18.813  1.00 10.00      A   
ATOM   1967  CG  ARG A 209      -2.852  21.726  17.469  1.00 10.00      A   
ATOM   1968  CD  ARG A 209      -2.826  23.017  16.666  1.00 10.00      A   
ATOM   1969  NE  ARG A 209      -2.200  22.845  15.359  1.00 10.00      A   
ATOM   1970  HE  ARG A 209      -2.712  22.348  14.678  1.00 10.00      A   
ATOM   1971  CZ  ARG A 209      -1.000  23.326  15.041  1.00 10.00      A   
ATOM   1972  NH1 ARG A 209      -0.298  24.005  15.935  1.00 10.00      A   
ATOM   1973 HH11 ARG A 209      -0.689  24.168  16.889  1.00 10.00      A   
ATOM   1974 HH12 ARG A 209       0.646  24.378  15.692  1.00 10.00      A   
ATOM   1975  NH2 ARG A 209      -0.503  23.133  13.826  1.00 10.00      A   
ATOM   1976 HH21 ARG A 209      -1.049  22.605  13.112  1.00 10.00      A   
ATOM   1977 HH22 ARG A 209       0.436  23.514  13.581  1.00 10.00      A   
ATOM   1978  C   ARG A 209      -4.583  19.659  18.882  1.00 10.00      A   
ATOM   1979  O   ARG A 209      -5.749  19.920  18.591  1.00 10.00      A   
ATOM   1980  N   CYS A 210      -4.018  18.494  18.584  1.00 10.00      A   
ATOM   1981  HN  CYS A 210      -3.093  18.315  18.869  1.00 10.00      A   
ATOM   1982  CA  CYS A 210      -4.746  17.464  17.853  1.00 10.00      A   
ATOM   1983  CB  CYS A 210      -3.943  16.992  16.638  1.00 10.00      A   
ATOM   1984  SG  CYS A 210      -3.394  18.333  15.560  1.00 10.00      A   
ATOM   1985  HG  CYS A 210      -2.224  18.761  16.026  1.00 10.00      A   
ATOM   1986  C   CYS A 210      -5.105  16.280  18.750  1.00 10.00      A   
ATOM   1987  O   CYS A 210      -4.314  15.355  18.912  1.00 10.00      A   
ATOM   1988  N   PRO A 211      -6.315  16.294  19.342  1.00 10.00      A   
ATOM   1989  CA  PRO A 211      -6.785  15.211  20.215  1.00 10.00      A   
ATOM   1990  CB  PRO A 211      -7.949  15.863  20.967  1.00 10.00      A   
ATOM   1991  CG  PRO A 211      -8.495  16.869  20.011  1.00 10.00      A   
ATOM   1992  CD  PRO A 211      -7.319  17.371  19.214  1.00 10.00      A   
ATOM   1993  C   PRO A 211      -7.292  14.023  19.399  1.00 10.00      A   
ATOM   1994  O   PRO A 211      -7.669  12.985  19.943  1.00 10.00      A   
ATOM   1995  N   ASN A 212      -7.292  14.191  18.084  1.00 10.00      A   
ATOM   1996  HN  ASN A 212      -6.974  15.041  17.719  1.00 10.00      A   
ATOM   1997  CA  ASN A 212      -7.750  13.156  17.170  1.00 10.00      A   
ATOM   1998  CB  ASN A 212      -8.377  13.792  15.923  1.00 10.00      A   
ATOM   1999  CG  ASN A 212      -9.892  13.713  15.925  1.00 10.00      A   
ATOM   2000  OD1 ASN A 212     -10.519  13.545  16.971  1.00 10.00      A   
ATOM   2001  ND2 ASN A 212     -10.498  13.848  14.756  1.00 10.00      A   
ATOM   2002 HD21 ASN A 212      -9.946  13.991  13.957  1.00 10.00      A   
ATOM   2003 HD22 ASN A 212     -11.478  13.799  14.735  1.00 10.00      A   
ATOM   2004  C   ASN A 212      -6.606  12.234  16.771  1.00 10.00      A   
ATOM   2005  O   ASN A 212      -6.810  11.248  16.065  1.00 10.00      A   
ATOM   2006  N   LEU A 213      -5.404  12.563  17.233  1.00 10.00      A   
ATOM   2007  HN  LEU A 213      -5.310  13.356  17.796  1.00 10.00      A   
ATOM   2008  CA  LEU A 213      -4.225  11.772  16.926  1.00 10.00      A   
ATOM   2009  CB  LEU A 213      -2.956  12.502  17.372  1.00 10.00      A   
ATOM   2010  CG  LEU A 213      -1.632  11.906  16.890  1.00 10.00      A   
ATOM   2011  CD1 LEU A 213      -1.473  12.085  15.390  1.00 10.00      A   
ATOM   2012  CD2 LEU A 213      -0.461  12.529  17.630  1.00 10.00      A   
ATOM   2013  C   LEU A 213      -4.310  10.401  17.590  1.00 10.00      A   
ATOM   2014  O   LEU A 213      -4.398  10.295  18.818  1.00 10.00      A   
ATOM   2015  N   LYS A 214      -4.301   9.362  16.770  1.00 10.00      A   
ATOM   2016  HN  LYS A 214      -4.245   9.521  15.801  1.00 10.00      A   
ATOM   2017  CA  LYS A 214      -4.371   7.993  17.259  1.00 10.00      A   
ATOM   2018  CB  LYS A 214      -5.554   7.252  16.626  1.00 10.00      A   
ATOM   2019  CG  LYS A 214      -6.918   7.835  16.956  1.00 10.00      A   
ATOM   2020  CD  LYS A 214      -7.973   6.748  17.077  1.00 10.00      A   
ATOM   2021  CE  LYS A 214      -9.335   7.333  17.418  1.00 10.00      A   
ATOM   2022  NZ  LYS A 214      -9.326   8.063  18.715  1.00 10.00      A   
ATOM   2023  HZ1 LYS A 214      -9.094   7.412  19.493  1.00 10.00      A   
ATOM   2024  HZ2 LYS A 214     -10.257   8.483  18.894  1.00 10.00      A   
ATOM   2025  HZ3 LYS A 214      -8.615   8.823  18.691  1.00 10.00      A   
ATOM   2026  C   LYS A 214      -3.080   7.244  16.941  1.00 10.00      A   
ATOM   2027  O   LYS A 214      -2.684   6.335  17.668  1.00 10.00      A   
ATOM   2028  N   SER A 215      -2.420   7.635  15.862  1.00 10.00      A   
ATOM   2029  HN  SER A 215      -2.759   8.389  15.334  1.00 10.00      A   
ATOM   2030  CA  SER A 215      -1.189   6.985  15.447  1.00 10.00      A   
ATOM   2031  CB  SER A 215      -1.429   6.246  14.125  1.00 10.00      A   
ATOM   2032  OG  SER A 215      -0.221   5.927  13.459  1.00 10.00      A   
ATOM   2033  HG  SER A 215      -0.202   6.394  12.612  1.00 10.00      A   
ATOM   2034  C   SER A 215      -0.062   8.003  15.310  1.00 10.00      A   
ATOM   2035  O   SER A 215      -0.166   8.961  14.542  1.00 10.00      A   
ATOM   2036  N   LEU A 216       1.004   7.801  16.077  1.00 10.00      A   
ATOM   2037  HN  LEU A 216       1.020   7.023  16.681  1.00 10.00      A   
ATOM   2038  CA  LEU A 216       2.154   8.692  16.043  1.00 10.00      A   
ATOM   2039  CB  LEU A 216       2.128   9.665  17.226  1.00 10.00      A   
ATOM   2040  CG  LEU A 216       3.283  10.668  17.297  1.00 10.00      A   
ATOM   2041  CD1 LEU A 216       3.111  11.759  16.251  1.00 10.00      A   
ATOM   2042  CD2 LEU A 216       3.391  11.263  18.694  1.00 10.00      A   
ATOM   2043  C   LEU A 216       3.452   7.898  16.053  1.00 10.00      A   
ATOM   2044  O   LEU A 216       3.899   7.420  17.099  1.00 10.00      A   
ATOM   2045  N   LYS A 217       4.045   7.748  14.884  1.00 10.00      A   
ATOM   2046  HN  LYS A 217       3.635   8.148  14.084  1.00 10.00      A   
ATOM   2047  CA  LYS A 217       5.295   7.025  14.748  1.00 10.00      A   
ATOM   2048  CB  LYS A 217       5.203   5.976  13.640  1.00 10.00      A   
ATOM   2049  CG  LYS A 217       4.209   4.861  13.923  1.00 10.00      A   
ATOM   2050  CD  LYS A 217       4.161   3.855  12.783  1.00 10.00      A   
ATOM   2051  CE  LYS A 217       3.235   2.695  13.110  1.00 10.00      A   
ATOM   2052  NZ  LYS A 217       3.179   1.687  12.016  1.00 10.00      A   
ATOM   2053  HZ1 LYS A 217       4.136   1.369  11.771  1.00 10.00      A   
ATOM   2054  HZ2 LYS A 217       2.732   2.093  11.170  1.00 10.00      A   
ATOM   2055  HZ3 LYS A 217       2.623   0.864  12.324  1.00 10.00      A   
ATOM   2056  C   LYS A 217       6.421   8.007  14.469  1.00 10.00      A   
ATOM   2057  O   LYS A 217       6.521   8.564  13.372  1.00 10.00      A   
ATOM   2058  N   LEU A 218       7.253   8.224  15.474  1.00 10.00      A   
ATOM   2059  HN  LEU A 218       7.126   7.727  16.313  1.00 10.00      A   
ATOM   2060  CA  LEU A 218       8.366   9.156  15.372  1.00 10.00      A   
ATOM   2061  CB  LEU A 218       8.711   9.716  16.753  1.00 10.00      A   
ATOM   2062  CG  LEU A 218       7.561  10.406  17.495  1.00 10.00      A   
ATOM   2063  CD1 LEU A 218       7.944  10.683  18.938  1.00 10.00      A   
ATOM   2064  CD2 LEU A 218       7.148  11.688  16.786  1.00 10.00      A   
ATOM   2065  C   LEU A 218       9.591   8.504  14.740  1.00 10.00      A   
ATOM   2066  O   LEU A 218       9.596   7.304  14.456  1.00 10.00      A   
ATOM   2067  N   ASN A 219      10.631   9.300  14.537  1.00 10.00      A   
ATOM   2068  HN  ASN A 219      10.578  10.239  14.817  1.00 10.00      A   
ATOM   2069  CA  ASN A 219      11.859   8.814  13.926  1.00 10.00      A   
ATOM   2070  CB  ASN A 219      12.259   9.685  12.729  1.00 10.00      A   
ATOM   2071  CG  ASN A 219      12.731  11.075  13.118  1.00 10.00      A   
ATOM   2072  OD1 ASN A 219      12.308  11.635  14.132  1.00 10.00      A   
ATOM   2073  ND2 ASN A 219      13.622  11.638  12.316  1.00 10.00      A   
ATOM   2074 HD21 ASN A 219      13.926  11.126  11.529  1.00 10.00      A   
ATOM   2075 HD22 ASN A 219      13.933  12.543  12.526  1.00 10.00      A   
ATOM   2076  C   ASN A 219      12.994   8.732  14.940  1.00 10.00      A   
ATOM   2077  O   ASN A 219      12.831   9.105  16.104  1.00 10.00      A   
ATOM   2078  N   ARG A 220      14.147   8.263  14.479  1.00 10.00      A   
ATOM   2079  HN  ARG A 220      14.207   8.010  13.532  1.00 10.00      A   
ATOM   2080  CA  ARG A 220      15.329   8.098  15.322  1.00 10.00      A   
ATOM   2081  CB  ARG A 220      16.433   7.406  14.523  1.00 10.00      A   
ATOM   2082  CG  ARG A 220      17.378   6.550  15.350  1.00 10.00      A   
ATOM   2083  CD  ARG A 220      18.346   5.796  14.452  1.00 10.00      A   
ATOM   2084  NE  ARG A 220      19.080   4.749  15.162  1.00 10.00      A   
ATOM   2085  HE  ARG A 220      19.407   4.960  16.066  1.00 10.00      A   
ATOM   2086  CZ  ARG A 220      19.316   3.541  14.658  1.00 10.00      A   
ATOM   2087  NH1 ARG A 220      18.883   3.238  13.444  1.00 10.00      A   
ATOM   2088 HH11 ARG A 220      19.068   2.294  13.044  1.00 10.00      A   
ATOM   2089 HH12 ARG A 220      18.352   3.940  12.886  1.00 10.00      A   
ATOM   2090  NH2 ARG A 220      19.986   2.636  15.366  1.00 10.00      A   
ATOM   2091 HH21 ARG A 220      20.173   1.685  14.968  1.00 10.00      A   
ATOM   2092 HH22 ARG A 220      20.329   2.873  16.332  1.00 10.00      A   
ATOM   2093  C   ARG A 220      15.841   9.429  15.880  1.00 10.00      A   
ATOM   2094  O   ARG A 220      16.544   9.454  16.890  1.00 10.00      A   
ATOM   2095  N   ALA A 221      15.471  10.528  15.239  1.00 10.00      A   
ATOM   2096  HN  ALA A 221      14.884  10.449  14.462  1.00 10.00      A   
ATOM   2097  CA  ALA A 221      15.912  11.851  15.669  1.00 10.00      A   
ATOM   2098  CB  ALA A 221      15.574  12.907  14.628  1.00 10.00      A   
ATOM   2099  C   ALA A 221      15.350  12.238  17.034  1.00 10.00      A   
ATOM   2100  O   ALA A 221      16.011  12.935  17.804  1.00 10.00      A   
ATOM   2101  N   VAL A 222      14.133  11.791  17.325  1.00 10.00      A   
ATOM   2102  HN  VAL A 222      13.658  11.233  16.676  1.00 10.00      A   
ATOM   2103  CA  VAL A 222      13.496  12.100  18.598  1.00 10.00      A   
ATOM   2104  CB  VAL A 222      11.969  11.896  18.538  1.00 10.00      A   
ATOM   2105  CG1 VAL A 222      11.318  12.393  19.822  1.00 10.00      A   
ATOM   2106  CG2 VAL A 222      11.385  12.610  17.327  1.00 10.00      A   
ATOM   2107  C   VAL A 222      14.087  11.233  19.705  1.00 10.00      A   
ATOM   2108  O   VAL A 222      14.014  10.008  19.644  1.00 10.00      A   
ATOM   2109  N   PRO A 223      14.703  11.862  20.714  1.00 10.00      A   
ATOM   2110  CA  PRO A 223      15.331  11.162  21.842  1.00 10.00      A   
ATOM   2111  CB  PRO A 223      16.106  12.269  22.575  1.00 10.00      A   
ATOM   2112  CG  PRO A 223      16.115  13.429  21.641  1.00 10.00      A   
ATOM   2113  CD  PRO A 223      14.857  13.313  20.837  1.00 10.00      A   
ATOM   2114  C   PRO A 223      14.318  10.514  22.786  1.00 10.00      A   
ATOM   2115  O   PRO A 223      13.110  10.743  22.688  1.00 10.00      A   
ATOM   2116  N   LEU A 224      14.832   9.726  23.719  1.00 10.00      A   
ATOM   2117  HN  LEU A 224      15.804   9.613  23.760  1.00 10.00      A   
ATOM   2118  CA  LEU A 224      14.003   9.026  24.687  1.00 10.00      A   
ATOM   2119  CB  LEU A 224      14.800   7.871  25.299  1.00 10.00      A   
ATOM   2120  CG  LEU A 224      14.061   6.972  26.290  1.00 10.00      A   
ATOM   2121  CD1 LEU A 224      12.924   6.235  25.602  1.00 10.00      A   
ATOM   2122  CD2 LEU A 224      15.026   5.987  26.933  1.00 10.00      A   
ATOM   2123  C   LEU A 224      13.520   9.972  25.780  1.00 10.00      A   
ATOM   2124  O   LEU A 224      12.367   9.911  26.208  1.00 10.00      A   
ATOM   2125  N   GLU A 225      14.402  10.861  26.211  1.00 10.00      A   
ATOM   2126  HN  GLU A 225      15.308  10.866  25.820  1.00 10.00      A   
ATOM   2127  CA  GLU A 225      14.079  11.822  27.259  1.00 10.00      A   
ATOM   2128  CB  GLU A 225      15.335  12.577  27.692  1.00 10.00      A   
ATOM   2129  CG  GLU A 225      16.552  11.692  27.908  1.00 10.00      A   
ATOM   2130  CD  GLU A 225      17.503  11.704  26.728  1.00 10.00      A   
ATOM   2131  OE1 GLU A 225      17.109  11.246  25.632  1.00 10.00      A   
ATOM   2132  OE2 GLU A 225      18.651  12.166  26.894  1.00 10.00      A   
ATOM   2133  C   GLU A 225      13.004  12.812  26.809  1.00 10.00      A   
ATOM   2134  O   GLU A 225      12.336  13.440  27.631  1.00 10.00      A   
ATOM   2135  N   LYS A 226      12.830  12.941  25.500  1.00 10.00      A   
ATOM   2136  HN  LYS A 226      13.383  12.410  24.891  1.00 10.00      A   
ATOM   2137  CA  LYS A 226      11.841  13.857  24.946  1.00 10.00      A   
ATOM   2138  CB  LYS A 226      12.318  14.411  23.602  1.00 10.00      A   
ATOM   2139  CG  LYS A 226      13.426  15.446  23.716  1.00 10.00      A   
ATOM   2140  CD  LYS A 226      12.916  16.729  24.350  1.00 10.00      A   
ATOM   2141  CE  LYS A 226      14.038  17.731  24.574  1.00 10.00      A   
ATOM   2142  NZ  LYS A 226      14.650  18.190  23.296  1.00 10.00      A   
ATOM   2143  HZ1 LYS A 226      14.980  17.374  22.736  1.00 10.00      A   
ATOM   2144  HZ2 LYS A 226      15.462  18.809  23.493  1.00 10.00      A   
ATOM   2145  HZ3 LYS A 226      13.954  18.722  22.737  1.00 10.00      A   
ATOM   2146  C   LYS A 226      10.472  13.195  24.796  1.00 10.00      A   
ATOM   2147  O   LYS A 226       9.481  13.869  24.520  1.00 10.00      A   
ATOM   2148  N   LEU A 227      10.417  11.883  24.997  1.00 10.00      A   
ATOM   2149  HN  LEU A 227      11.238  11.400  25.234  1.00 10.00      A   
ATOM   2150  CA  LEU A 227       9.166  11.142  24.866  1.00 10.00      A   
ATOM   2151  CB  LEU A 227       9.434   9.643  24.702  1.00 10.00      A   
ATOM   2152  CG  LEU A 227       9.923   9.193  23.325  1.00 10.00      A   
ATOM   2153  CD1 LEU A 227      10.540   7.806  23.403  1.00 10.00      A   
ATOM   2154  CD2 LEU A 227       8.782   9.215  22.322  1.00 10.00      A   
ATOM   2155  C   LEU A 227       8.221  11.378  26.038  1.00 10.00      A   
ATOM   2156  O   LEU A 227       7.004  11.292  25.881  1.00 10.00      A   
ATOM   2157  N   ALA A 228       8.785  11.695  27.201  1.00 10.00      A   
ATOM   2158  HN  ALA A 228       9.759  11.773  27.249  1.00 10.00      A   
ATOM   2159  CA  ALA A 228       7.994  11.928  28.411  1.00 10.00      A   
ATOM   2160  CB  ALA A 228       8.897  12.319  29.570  1.00 10.00      A   
ATOM   2161  C   ALA A 228       6.906  12.978  28.196  1.00 10.00      A   
ATOM   2162  O   ALA A 228       5.729  12.729  28.458  1.00 10.00      A   
ATOM   2163  N   THR A 229       7.300  14.146  27.709  1.00 10.00      A   
ATOM   2164  HN  THR A 229       8.252  14.290  27.517  1.00 10.00      A   
ATOM   2165  CA  THR A 229       6.353  15.223  27.462  1.00 10.00      A   
ATOM   2166  CB  THR A 229       7.080  16.540  27.121  1.00 10.00      A   
ATOM   2167  OG1 THR A 229       7.978  16.879  28.191  1.00 10.00      A   
ATOM   2168  HG1 THR A 229       8.881  16.646  27.941  1.00 10.00      A   
ATOM   2169  CG2 THR A 229       6.088  17.676  26.926  1.00 10.00      A   
ATOM   2170  C   THR A 229       5.375  14.853  26.347  1.00 10.00      A   
ATOM   2171  O   THR A 229       4.193  15.190  26.411  1.00 10.00      A   
ATOM   2172  N   LEU A 230       5.864  14.139  25.343  1.00 10.00      A   
ATOM   2173  HN  LEU A 230       6.809  13.878  25.357  1.00 10.00      A   
ATOM   2174  CA  LEU A 230       5.028  13.730  24.220  1.00 10.00      A   
ATOM   2175  CB  LEU A 230       5.865  13.024  23.151  1.00 10.00      A   
ATOM   2176  CG  LEU A 230       6.985  13.852  22.518  1.00 10.00      A   
ATOM   2177  CD1 LEU A 230       7.894  12.968  21.683  1.00 10.00      A   
ATOM   2178  CD2 LEU A 230       6.414  14.984  21.675  1.00 10.00      A   
ATOM   2179  C   LEU A 230       3.881  12.839  24.682  1.00 10.00      A   
ATOM   2180  O   LEU A 230       2.723  13.063  24.320  1.00 10.00      A   
ATOM   2181  N   LEU A 231       4.208  11.860  25.517  1.00 10.00      A   
ATOM   2182  HN  LEU A 231       5.149  11.758  25.789  1.00 10.00      A   
ATOM   2183  CA  LEU A 231       3.218  10.925  26.040  1.00 10.00      A   
ATOM   2184  CB  LEU A 231       3.906   9.820  26.841  1.00 10.00      A   
ATOM   2185  CG  LEU A 231       4.902   8.945  26.082  1.00 10.00      A   
ATOM   2186  CD1 LEU A 231       5.888   8.319  27.053  1.00 10.00      A   
ATOM   2187  CD2 LEU A 231       4.167   7.867  25.301  1.00 10.00      A   
ATOM   2188  C   LEU A 231       2.190  11.641  26.909  1.00 10.00      A   
ATOM   2189  O   LEU A 231       1.044  11.203  27.026  1.00 10.00      A   
ATOM   2190  N   GLN A 232       2.606  12.747  27.508  1.00 10.00      A   
ATOM   2191  HN  GLN A 232       3.533  13.041  27.372  1.00 10.00      A   
ATOM   2192  CA  GLN A 232       1.728  13.537  28.360  1.00 10.00      A   
ATOM   2193  CB  GLN A 232       2.550  14.412  29.310  1.00 10.00      A   
ATOM   2194  CG  GLN A 232       3.275  13.650  30.405  1.00 10.00      A   
ATOM   2195  CD  GLN A 232       2.342  13.136  31.486  1.00 10.00      A   
ATOM   2196  OE1 GLN A 232       1.186  12.798  31.222  1.00 10.00      A   
ATOM   2197  NE2 GLN A 232       2.837  13.079  32.710  1.00 10.00      A   
ATOM   2198 HE21 GLN A 232       3.765  13.370  32.849  1.00 10.00      A   
ATOM   2199 HE22 GLN A 232       2.262  12.748  33.431  1.00 10.00      A   
ATOM   2200  C   GLN A 232       0.803  14.420  27.527  1.00 10.00      A   
ATOM   2201  O   GLN A 232      -0.284  14.790  27.971  1.00 10.00      A   
ATOM   2202  N   ARG A 233       1.246  14.758  26.320  1.00 10.00      A   
ATOM   2203  HN  ARG A 233       2.121  14.425  26.023  1.00 10.00      A   
ATOM   2204  CA  ARG A 233       0.468  15.611  25.427  1.00 10.00      A   
ATOM   2205  CB  ARG A 233       1.362  16.253  24.363  1.00 10.00      A   
ATOM   2206  CG  ARG A 233       2.338  17.292  24.896  1.00 10.00      A   
ATOM   2207  CD  ARG A 233       1.636  18.318  25.773  1.00 10.00      A   
ATOM   2208  NE  ARG A 233       2.244  19.645  25.651  1.00 10.00      A   
ATOM   2209  HE  ARG A 233       2.879  19.782  24.910  1.00 10.00      A   
ATOM   2210  CZ  ARG A 233       1.980  20.669  26.460  1.00 10.00      A   
ATOM   2211  NH1 ARG A 233       1.121  20.530  27.460  1.00 10.00      A   
ATOM   2212 HH11 ARG A 233       0.912  21.335  28.089  1.00 10.00      A   
ATOM   2213 HH12 ARG A 233       0.652  19.614  27.624  1.00 10.00      A   
ATOM   2214  NH2 ARG A 233       2.584  21.833  26.266  1.00 10.00      A   
ATOM   2215 HH21 ARG A 233       3.268  21.942  25.473  1.00 10.00      A   
ATOM   2216 HH22 ARG A 233       2.383  22.642  26.894  1.00 10.00      A   
ATOM   2217  C   ARG A 233      -0.670  14.852  24.759  1.00 10.00      A   
ATOM   2218  O   ARG A 233      -1.758  15.394  24.574  1.00 10.00      A   
ATOM   2219  N   ALA A 234      -0.419  13.604  24.388  1.00 10.00      A   
ATOM   2220  HN  ALA A 234       0.471  13.222  24.549  1.00 10.00      A   
ATOM   2221  CA  ALA A 234      -1.440  12.793  23.736  1.00 10.00      A   
ATOM   2222  CB  ALA A 234      -1.160  12.666  22.247  1.00 10.00      A   
ATOM   2223  C   ALA A 234      -1.565  11.413  24.378  1.00 10.00      A   
ATOM   2224  O   ALA A 234      -1.042  10.428  23.859  1.00 10.00      A   
ATOM   2225  N   PRO A 235      -2.270  11.320  25.516  1.00 10.00      A   
ATOM   2226  CA  PRO A 235      -2.465  10.052  26.220  1.00 10.00      A   
ATOM   2227  CB  PRO A 235      -2.947  10.494  27.600  1.00 10.00      A   
ATOM   2228  CG  PRO A 235      -3.644  11.787  27.356  1.00 10.00      A   
ATOM   2229  CD  PRO A 235      -2.919  12.449  26.215  1.00 10.00      A   
ATOM   2230  C   PRO A 235      -3.525   9.174  25.552  1.00 10.00      A   
ATOM   2231  O   PRO A 235      -3.719   8.019  25.930  1.00 10.00      A   
ATOM   2232  N   GLN A 236      -4.200   9.721  24.546  1.00 10.00      A   
ATOM   2233  HN  GLN A 236      -3.997  10.646  24.282  1.00 10.00      A   
ATOM   2234  CA  GLN A 236      -5.242   8.991  23.830  1.00 10.00      A   
ATOM   2235  CB  GLN A 236      -6.419   9.916  23.475  1.00 10.00      A   
ATOM   2236  CG  GLN A 236      -6.199  10.838  22.278  1.00 10.00      A   
ATOM   2237  CD  GLN A 236      -5.153  11.913  22.512  1.00 10.00      A   
ATOM   2238  OE1 GLN A 236      -4.925  12.346  23.642  1.00 10.00      A   
ATOM   2239  NE2 GLN A 236      -4.511  12.351  21.445  1.00 10.00      A   
ATOM   2240 HE21 GLN A 236      -4.738  11.962  20.573  1.00 10.00      A   
ATOM   2241 HE22 GLN A 236      -3.835  13.057  21.565  1.00 10.00      A   
ATOM   2242  C   GLN A 236      -4.689   8.293  22.586  1.00 10.00      A   
ATOM   2243  O   GLN A 236      -5.445   7.820  21.734  1.00 10.00      A   
ATOM   2244  N   LEU A 237      -3.368   8.231  22.492  1.00 10.00      A   
ATOM   2245  HN  LEU A 237      -2.823   8.628  23.205  1.00 10.00      A   
ATOM   2246  CA  LEU A 237      -2.699   7.596  21.364  1.00 10.00      A   
ATOM   2247  CB  LEU A 237      -1.212   7.943  21.397  1.00 10.00      A   
ATOM   2248  CG  LEU A 237      -0.472   7.902  20.063  1.00 10.00      A   
ATOM   2249  CD1 LEU A 237      -0.934   9.041  19.170  1.00 10.00      A   
ATOM   2250  CD2 LEU A 237       1.030   7.965  20.284  1.00 10.00      A   
ATOM   2251  C   LEU A 237      -2.874   6.079  21.415  1.00 10.00      A   
ATOM   2252  O   LEU A 237      -2.998   5.504  22.494  1.00 10.00      A   
ATOM   2253  N   GLU A 238      -2.882   5.439  20.250  1.00 10.00      A   
ATOM   2254  HN  GLU A 238      -2.770   5.952  19.419  1.00 10.00      A   
ATOM   2255  CA  GLU A 238      -3.036   3.990  20.172  1.00 10.00      A   
ATOM   2256  CB  GLU A 238      -4.244   3.613  19.310  1.00 10.00      A   
ATOM   2257  CG  GLU A 238      -5.541   4.292  19.721  1.00 10.00      A   
ATOM   2258  CD  GLU A 238      -6.769   3.603  19.158  1.00 10.00      A   
ATOM   2259  OE1 GLU A 238      -6.624   2.778  18.226  1.00 10.00      A   
ATOM   2260  OE2 GLU A 238      -7.888   3.885  19.644  1.00 10.00      A   
ATOM   2261  C   GLU A 238      -1.770   3.346  19.622  1.00 10.00      A   
ATOM   2262  O   GLU A 238      -1.310   2.317  20.122  1.00 10.00      A   
ATOM   2263  N   GLU A 239      -1.216   3.953  18.582  1.00 10.00      A   
ATOM   2264  HN  GLU A 239      -1.642   4.757  18.214  1.00 10.00      A   
ATOM   2265  CA  GLU A 239       0.007   3.461  17.970  1.00 10.00      A   
ATOM   2266  CB  GLU A 239      -0.140   3.373  16.452  1.00 10.00      A   
ATOM   2267  CG  GLU A 239      -0.918   2.162  15.969  1.00 10.00      A   
ATOM   2268  CD  GLU A 239      -0.386   1.622  14.657  1.00 10.00      A   
ATOM   2269  OE1 GLU A 239       0.672   0.952  14.666  1.00 10.00      A   
ATOM   2270  OE2 GLU A 239      -1.019   1.863  13.611  1.00 10.00      A   
ATOM   2271  C   GLU A 239       1.165   4.380  18.327  1.00 10.00      A   
ATOM   2272  O   GLU A 239       1.212   5.529  17.886  1.00 10.00      A   
ATOM   2273  N   LEU A 240       2.085   3.882  19.137  1.00 10.00      A   
ATOM   2274  HN  LEU A 240       1.995   2.954  19.451  1.00 10.00      A   
ATOM   2275  CA  LEU A 240       3.231   4.669  19.561  1.00 10.00      A   
ATOM   2276  CB  LEU A 240       3.387   4.610  21.083  1.00 10.00      A   
ATOM   2277  CG  LEU A 240       4.576   5.369  21.679  1.00 10.00      A   
ATOM   2278  CD1 LEU A 240       4.419   6.870  21.486  1.00 10.00      A   
ATOM   2279  CD2 LEU A 240       4.737   5.030  23.150  1.00 10.00      A   
ATOM   2280  C   LEU A 240       4.513   4.209  18.880  1.00 10.00      A   
ATOM   2281  O   LEU A 240       4.974   3.083  19.086  1.00 10.00      A   
ATOM   2282  N   GLY A 241       5.070   5.077  18.053  1.00 10.00      A   
ATOM   2283  HN  GLY A 241       4.630   5.947  17.900  1.00 10.00      A   
ATOM   2284  CA  GLY A 241       6.301   4.766  17.365  1.00 10.00      A   
ATOM   2285  C   GLY A 241       7.476   5.442  18.037  1.00 10.00      A   
ATOM   2286  O   GLY A 241       7.829   6.569  17.694  1.00 10.00      A   
ATOM   2287  N   THR A 242       8.057   4.764  19.011  1.00 10.00      A   
ATOM   2288  HN  THR A 242       7.716   3.873  19.238  1.00 10.00      A   
ATOM   2289  CA  THR A 242       9.195   5.293  19.748  1.00 10.00      A   
ATOM   2290  CB  THR A 242       9.505   4.402  20.965  1.00 10.00      A   
ATOM   2291  OG1 THR A 242       9.118   3.054  20.666  1.00 10.00      A   
ATOM   2292  HG1 THR A 242       9.126   2.916  19.707  1.00 10.00      A   
ATOM   2293  CG2 THR A 242       8.726   4.878  22.179  1.00 10.00      A   
ATOM   2294  C   THR A 242      10.431   5.381  18.855  1.00 10.00      A   
ATOM   2295  O   THR A 242      10.792   4.412  18.183  1.00 10.00      A   
ATOM   2296  N   GLY A 243      11.068   6.547  18.848  1.00 10.00      A   
ATOM   2297  HN  GLY A 243      10.733   7.283  19.407  1.00 10.00      A   
ATOM   2298  CA  GLY A 243      12.251   6.747  18.036  1.00 10.00      A   
ATOM   2299  C   GLY A 243      13.510   6.271  18.732  1.00 10.00      A   
ATOM   2300  O   GLY A 243      13.701   5.068  18.929  1.00 10.00      A   
ATOM   2301  N   GLY A 244      14.366   7.214  19.103  1.00 10.00      A   
ATOM   2302  HN  GLY A 244      14.153   8.158  18.929  1.00 10.00      A   
ATOM   2303  CA  GLY A 244      15.595   6.871  19.778  1.00 10.00      A   
ATOM   2304  C   GLY A 244      15.331   6.402  21.189  1.00 10.00      A   
ATOM   2305  O   GLY A 244      15.025   7.200  22.071  1.00 10.00      A   
ATOM   2306  N   TYR A 245      15.454   5.104  21.402  1.00 10.00      A   
ATOM   2307  HN  TYR A 245      15.723   4.519  20.658  1.00 10.00      A   
ATOM   2308  CA  TYR A 245      15.207   4.522  22.708  1.00 10.00      A   
ATOM   2309  CB  TYR A 245      14.573   3.138  22.555  1.00 10.00      A   
ATOM   2310  CG  TYR A 245      13.591   2.786  23.650  1.00 10.00      A   
ATOM   2311  CD1 TYR A 245      12.291   3.270  23.623  1.00 10.00      A   
ATOM   2312  CD2 TYR A 245      13.965   1.971  24.709  1.00 10.00      A   
ATOM   2313  CE1 TYR A 245      11.395   2.956  24.623  1.00 10.00      A   
ATOM   2314  CE2 TYR A 245      13.074   1.648  25.712  1.00 10.00      A   
ATOM   2315  CZ  TYR A 245      11.790   2.144  25.665  1.00 10.00      A   
ATOM   2316  OH  TYR A 245      10.895   1.827  26.663  1.00 10.00      A   
ATOM   2317  HH  TYR A 245      11.367   1.750  27.506  1.00 10.00      A   
ATOM   2318  C   TYR A 245      16.495   4.444  23.525  1.00 10.00      A   
ATOM   2319  O   TYR A 245      16.612   3.646  24.458  1.00 10.00      A   
ATOM   2320  N   THR A 246      17.456   5.283  23.168  1.00 10.00      A   
ATOM   2321  HN  THR A 246      17.298   5.896  22.423  1.00 10.00      A   
ATOM   2322  CA  THR A 246      18.732   5.325  23.860  1.00 10.00      A   
ATOM   2323  CB  THR A 246      19.921   5.169  22.880  1.00 10.00      A   
ATOM   2324  OG1 THR A 246      21.153   5.444  23.555  1.00 10.00      A   
ATOM   2325  HG1 THR A 246      21.258   6.397  23.653  1.00 10.00      A   
ATOM   2326  CG2 THR A 246      19.781   6.093  21.679  1.00 10.00      A   
ATOM   2327  C   THR A 246      18.867   6.617  24.671  1.00 10.00      A   
ATOM   2328  O   THR A 246      18.608   7.713  24.157  1.00 10.00      A   
ATOM   2329  N   ALA A 247      19.259   6.482  25.936  1.00 10.00      A   
ATOM   2330  HN  ALA A 247      19.456   5.586  26.286  1.00 10.00      A   
ATOM   2331  CA  ALA A 247      19.425   7.630  26.817  1.00 10.00      A   
ATOM   2332  CB  ALA A 247      18.071   8.181  27.243  1.00 10.00      A   
ATOM   2333  C   ALA A 247      20.237   7.245  28.044  1.00 10.00      A   
ATOM   2334  O   ALA A 247      20.431   6.058  28.320  1.00 10.00      A   
ATOM   2335  N   GLU A 248      20.722   8.251  28.756  1.00 10.00      A   
ATOM   2336  HN  GLU A 248      20.553   9.168  28.452  1.00 10.00      A   
ATOM   2337  CA  GLU A 248      21.505   8.043  29.966  1.00 10.00      A   
ATOM   2338  CB  GLU A 248      22.009   9.397  30.481  1.00 10.00      A   
ATOM   2339  CG  GLU A 248      22.894   9.326  31.718  1.00 10.00      A   
ATOM   2340  CD  GLU A 248      23.221  10.699  32.274  1.00 10.00      A   
ATOM   2341  OE1 GLU A 248      23.787  11.532  31.529  1.00 10.00      A   
ATOM   2342  OE2 GLU A 248      22.911  10.953  33.457  1.00 10.00      A   
ATOM   2343  C   GLU A 248      20.647   7.377  31.037  1.00 10.00      A   
ATOM   2344  O   GLU A 248      19.520   7.804  31.279  1.00 10.00      A   
ATOM   2345  N   VAL A 249      21.178   6.330  31.662  1.00 10.00      A   
ATOM   2346  HN  VAL A 249      22.078   6.031  31.413  1.00 10.00      A   
ATOM   2347  CA  VAL A 249      20.459   5.612  32.709  1.00 10.00      A   
ATOM   2348  CB  VAL A 249      21.208   4.338  33.156  1.00 10.00      A   
ATOM   2349  CG1 VAL A 249      20.403   3.574  34.202  1.00 10.00      A   
ATOM   2350  CG2 VAL A 249      21.499   3.449  31.956  1.00 10.00      A   
ATOM   2351  C   VAL A 249      20.228   6.520  33.909  1.00 10.00      A   
ATOM   2352  O   VAL A 249      21.141   6.786  34.696  1.00 10.00      A   
ATOM   2353  N   ARG A 250      19.009   7.021  34.021  1.00 10.00      A   
ATOM   2354  HN  ARG A 250      18.336   6.799  33.337  1.00 10.00      A   
ATOM   2355  CA  ARG A 250      18.642   7.913  35.105  1.00 10.00      A   
ATOM   2356  CB  ARG A 250      18.582   9.347  34.585  1.00 10.00      A   
ATOM   2357  CG  ARG A 250      19.908   9.899  34.099  1.00 10.00      A   
ATOM   2358  CD  ARG A 250      19.721  11.212  33.367  1.00 10.00      A   
ATOM   2359  NE  ARG A 250      18.973  12.174  34.167  1.00 10.00      A   
ATOM   2360  HE  ARG A 250      18.063  11.907  34.465  1.00 10.00      A   
ATOM   2361  CZ  ARG A 250      19.449  13.359  34.534  1.00 10.00      A   
ATOM   2362  NH1 ARG A 250      20.680  13.724  34.175  1.00 10.00      A   
ATOM   2363 HH11 ARG A 250      21.060  14.656  34.460  1.00 10.00      A   
ATOM   2364 HH12 ARG A 250      21.275  13.078  33.611  1.00 10.00      A   
ATOM   2365  NH2 ARG A 250      18.688  14.180  35.238  1.00 10.00      A   
ATOM   2366 HH21 ARG A 250      17.709  13.894  35.504  1.00 10.00      A   
ATOM   2367 HH22 ARG A 250      19.052  15.107  35.537  1.00 10.00      A   
ATOM   2368  C   ARG A 250      17.286   7.540  35.699  1.00 10.00      A   
ATOM   2369  O   ARG A 250      16.335   7.252  34.964  1.00 10.00      A   
ATOM   2370  N   PRO A 251      17.181   7.556  37.038  1.00 10.00      A   
ATOM   2371  CA  PRO A 251      15.937   7.232  37.748  1.00 10.00      A   
ATOM   2372  CB  PRO A 251      16.336   7.306  39.229  1.00 10.00      A   
ATOM   2373  CG  PRO A 251      17.822   7.209  39.233  1.00 10.00      A   
ATOM   2374  CD  PRO A 251      18.273   7.874  37.969  1.00 10.00      A   
ATOM   2375  C   PRO A 251      14.834   8.249  37.455  1.00 10.00      A   
ATOM   2376  O   PRO A 251      13.652   7.906  37.441  1.00 10.00      A   
ATOM   2377  N   ASP A 252      15.224   9.498  37.210  1.00 10.00      A   
ATOM   2378  HN  ASP A 252      16.183   9.710  37.207  1.00 10.00      A   
ATOM   2379  CA  ASP A 252      14.262  10.561  36.923  1.00 10.00      A   
ATOM   2380  CB  ASP A 252      14.883  11.958  37.092  1.00 10.00      A   
ATOM   2381  CG  ASP A 252      15.979  12.288  36.093  1.00 10.00      A   
ATOM   2382  OD1 ASP A 252      16.155  13.483  35.774  1.00 10.00      A   
ATOM   2383  OD2 ASP A 252      16.677  11.363  35.635  1.00 10.00      A   
ATOM   2384  C   ASP A 252      13.635  10.384  35.544  1.00 10.00      A   
ATOM   2385  O   ASP A 252      12.423  10.544  35.375  1.00 10.00      A   
ATOM   2386  N   VAL A 253      14.461  10.045  34.561  1.00 10.00      A   
ATOM   2387  HN  VAL A 253      15.424   9.968  34.751  1.00 10.00      A   
ATOM   2388  CA  VAL A 253      13.981   9.821  33.204  1.00 10.00      A   
ATOM   2389  CB  VAL A 253      15.151   9.688  32.203  1.00 10.00      A   
ATOM   2390  CG1 VAL A 253      14.632   9.582  30.778  1.00 10.00      A   
ATOM   2391  CG2 VAL A 253      16.094  10.875  32.330  1.00 10.00      A   
ATOM   2392  C   VAL A 253      13.132   8.556  33.164  1.00 10.00      A   
ATOM   2393  O   VAL A 253      12.089   8.510  32.507  1.00 10.00      A   
ATOM   2394  N   TYR A 254      13.575   7.545  33.907  1.00 10.00      A   
ATOM   2395  HN  TYR A 254      14.398   7.663  34.431  1.00 10.00      A   
ATOM   2396  CA  TYR A 254      12.873   6.270  33.977  1.00 10.00      A   
ATOM   2397  CB  TYR A 254      13.633   5.305  34.896  1.00 10.00      A   
ATOM   2398  CG  TYR A 254      13.124   3.877  34.879  1.00 10.00      A   
ATOM   2399  CD1 TYR A 254      13.408   3.034  33.812  1.00 10.00      A   
ATOM   2400  CD2 TYR A 254      12.371   3.370  35.932  1.00 10.00      A   
ATOM   2401  CE1 TYR A 254      12.956   1.728  33.792  1.00 10.00      A   
ATOM   2402  CE2 TYR A 254      11.913   2.064  35.919  1.00 10.00      A   
ATOM   2403  CZ  TYR A 254      12.209   1.248  34.848  1.00 10.00      A   
ATOM   2404  OH  TYR A 254      11.760  -0.054  34.836  1.00 10.00      A   
ATOM   2405  HH  TYR A 254      12.509  -0.646  34.724  1.00 10.00      A   
ATOM   2406  C   TYR A 254      11.455   6.475  34.495  1.00 10.00      A   
ATOM   2407  O   TYR A 254      10.485   6.066  33.857  1.00 10.00      A   
ATOM   2408  N   SER A 255      11.344   7.124  35.648  1.00 10.00      A   
ATOM   2409  HN  SER A 255      12.158   7.437  36.102  1.00 10.00      A   
ATOM   2410  CA  SER A 255      10.049   7.382  36.260  1.00 10.00      A   
ATOM   2411  CB  SER A 255      10.222   8.021  37.639  1.00 10.00      A   
ATOM   2412  OG  SER A 255       9.669   7.198  38.650  1.00 10.00      A   
ATOM   2413  HG  SER A 255       8.834   7.584  38.948  1.00 10.00      A   
ATOM   2414  C   SER A 255       9.174   8.261  35.370  1.00 10.00      A   
ATOM   2415  O   SER A 255       8.006   7.947  35.146  1.00 10.00      A   
ATOM   2416  N   GLY A 256       9.752   9.347  34.859  1.00 10.00      A   
ATOM   2417  HN  GLY A 256      10.692   9.533  35.070  1.00 10.00      A   
ATOM   2418  CA  GLY A 256       9.015  10.258  33.997  1.00 10.00      A   
ATOM   2419  C   GLY A 256       8.381   9.550  32.815  1.00 10.00      A   
ATOM   2420  O   GLY A 256       7.211   9.772  32.501  1.00 10.00      A   
ATOM   2421  N   LEU A 257       9.153   8.688  32.164  1.00 10.00      A   
ATOM   2422  HN  LEU A 257      10.081   8.559  32.455  1.00 10.00      A   
ATOM   2423  CA  LEU A 257       8.658   7.936  31.022  1.00 10.00      A   
ATOM   2424  CB  LEU A 257       9.806   7.196  30.337  1.00 10.00      A   
ATOM   2425  CG  LEU A 257      10.816   8.063  29.587  1.00 10.00      A   
ATOM   2426  CD1 LEU A 257      12.048   7.251  29.219  1.00 10.00      A   
ATOM   2427  CD2 LEU A 257      10.176   8.661  28.345  1.00 10.00      A   
ATOM   2428  C   LEU A 257       7.599   6.937  31.456  1.00 10.00      A   
ATOM   2429  O   LEU A 257       6.516   6.881  30.879  1.00 10.00      A   
ATOM   2430  N   SER A 258       7.911   6.172  32.496  1.00 10.00      A   
ATOM   2431  HN  SER A 258       8.784   6.294  32.933  1.00 10.00      A   
ATOM   2432  CA  SER A 258       7.000   5.155  33.009  1.00 10.00      A   
ATOM   2433  CB  SER A 258       7.625   4.436  34.205  1.00 10.00      A   
ATOM   2434  OG  SER A 258       8.907   3.923  33.872  1.00 10.00      A   
ATOM   2435  HG  SER A 258       9.555   4.638  33.899  1.00 10.00      A   
ATOM   2436  C   SER A 258       5.630   5.726  33.377  1.00 10.00      A   
ATOM   2437  O   SER A 258       4.600   5.168  32.995  1.00 10.00      A   
ATOM   2438  N   VAL A 259       5.621   6.841  34.104  1.00 10.00      A   
ATOM   2439  HN  VAL A 259       6.477   7.249  34.360  1.00 10.00      A   
ATOM   2440  CA  VAL A 259       4.373   7.477  34.526  1.00 10.00      A   
ATOM   2441  CB  VAL A 259       4.626   8.688  35.454  1.00 10.00      A   
ATOM   2442  CG1 VAL A 259       3.321   9.392  35.799  1.00 10.00      A   
ATOM   2443  CG2 VAL A 259       5.336   8.246  36.725  1.00 10.00      A   
ATOM   2444  C   VAL A 259       3.544   7.920  33.322  1.00 10.00      A   
ATOM   2445  O   VAL A 259       2.326   7.721  33.280  1.00 10.00      A   
ATOM   2446  N   ALA A 260       4.211   8.509  32.341  1.00 10.00      A   
ATOM   2447  HN  ALA A 260       5.180   8.635  32.431  1.00 10.00      A   
ATOM   2448  CA  ALA A 260       3.543   8.975  31.134  1.00 10.00      A   
ATOM   2449  CB  ALA A 260       4.500   9.805  30.295  1.00 10.00      A   
ATOM   2450  C   ALA A 260       3.004   7.795  30.329  1.00 10.00      A   
ATOM   2451  O   ALA A 260       1.915   7.864  29.756  1.00 10.00      A   
ATOM   2452  N   LEU A 261       3.769   6.711  30.307  1.00 10.00      A   
ATOM   2453  HN  LEU A 261       4.632   6.729  30.777  1.00 10.00      A   
ATOM   2454  CA  LEU A 261       3.380   5.503  29.591  1.00 10.00      A   
ATOM   2455  CB  LEU A 261       4.538   4.504  29.557  1.00 10.00      A   
ATOM   2456  CG  LEU A 261       5.706   4.864  28.638  1.00 10.00      A   
ATOM   2457  CD1 LEU A 261       6.917   4.001  28.945  1.00 10.00      A   
ATOM   2458  CD2 LEU A 261       5.305   4.720  27.180  1.00 10.00      A   
ATOM   2459  C   LEU A 261       2.146   4.860  30.217  1.00 10.00      A   
ATOM   2460  O   LEU A 261       1.229   4.443  29.508  1.00 10.00      A   
ATOM   2461  N   SER A 262       2.113   4.796  31.546  1.00 10.00      A   
ATOM   2462  HN  SER A 262       2.874   5.142  32.066  1.00 10.00      A   
ATOM   2463  CA  SER A 262       0.978   4.205  32.251  1.00 10.00      A   
ATOM   2464  CB  SER A 262       1.294   4.013  33.738  1.00 10.00      A   
ATOM   2465  OG  SER A 262       2.149   5.036  34.219  1.00 10.00      A   
ATOM   2466  HG  SER A 262       1.758   5.898  34.030  1.00 10.00      A   
ATOM   2467  C   SER A 262      -0.294   5.031  32.065  1.00 10.00      A   
ATOM   2468  O   SER A 262      -1.403   4.531  32.257  1.00 10.00      A   
ATOM   2469  N   GLY A 263      -0.120   6.293  31.683  1.00 10.00      A   
ATOM   2470  HN  GLY A 263       0.790   6.630  31.547  1.00 10.00      A   
ATOM   2471  CA  GLY A 263      -1.253   7.168  31.463  1.00 10.00      A   
ATOM   2472  C   GLY A 263      -1.910   6.896  30.127  1.00 10.00      A   
ATOM   2473  O   GLY A 263      -3.053   7.283  29.891  1.00 10.00      A   
ATOM   2474  N   CYS A 264      -1.185   6.217  29.256  1.00 10.00      A   
ATOM   2475  HN  CYS A 264      -0.289   5.917  29.512  1.00 10.00      A   
ATOM   2476  CA  CYS A 264      -1.686   5.876  27.941  1.00 10.00      A   
ATOM   2477  CB  CYS A 264      -0.577   6.053  26.905  1.00 10.00      A   
ATOM   2478  SG  CYS A 264       0.255   7.656  26.985  1.00 10.00      A   
ATOM   2479  HG  CYS A 264       0.750   7.795  28.210  1.00 10.00      A   
ATOM   2480  C   CYS A 264      -2.209   4.442  27.949  1.00 10.00      A   
ATOM   2481  O   CYS A 264      -1.464   3.490  27.712  1.00 10.00      A   
ATOM   2482  N   LYS A 265      -3.498   4.294  28.236  1.00 10.00      A   
ATOM   2483  HN  LYS A 265      -4.046   5.093  28.398  1.00 10.00      A   
ATOM   2484  CA  LYS A 265      -4.124   2.978  28.312  1.00 10.00      A   
ATOM   2485  CB  LYS A 265      -5.151   2.939  29.450  1.00 10.00      A   
ATOM   2486  CG  LYS A 265      -4.532   2.999  30.838  1.00 10.00      A   
ATOM   2487  CD  LYS A 265      -5.359   3.860  31.785  1.00 10.00      A   
ATOM   2488  CE  LYS A 265      -4.705   3.954  33.154  1.00 10.00      A   
ATOM   2489  NZ  LYS A 265      -5.255   5.072  33.969  1.00 10.00      A   
ATOM   2490  HZ1 LYS A 265      -4.705   5.177  34.849  1.00 10.00      A   
ATOM   2491  HZ2 LYS A 265      -6.250   4.889  34.215  1.00 10.00      A   
ATOM   2492  HZ3 LYS A 265      -5.203   5.962  33.436  1.00 10.00      A   
ATOM   2493  C   LYS A 265      -4.766   2.553  26.994  1.00 10.00      A   
ATOM   2494  O   LYS A 265      -5.248   1.428  26.870  1.00 10.00      A   
ATOM   2495  N   GLU A 266      -4.749   3.442  26.008  1.00 10.00      A   
ATOM   2496  HN  GLU A 266      -4.325   4.316  26.157  1.00 10.00      A   
ATOM   2497  CA  GLU A 266      -5.333   3.148  24.700  1.00 10.00      A   
ATOM   2498  CB  GLU A 266      -6.068   4.363  24.132  1.00 10.00      A   
ATOM   2499  CG  GLU A 266      -7.449   4.576  24.730  1.00 10.00      A   
ATOM   2500  CD  GLU A 266      -8.297   3.321  24.681  1.00 10.00      A   
ATOM   2501  OE1 GLU A 266      -8.362   2.605  25.702  1.00 10.00      A   
ATOM   2502  OE2 GLU A 266      -8.906   3.044  23.624  1.00 10.00      A   
ATOM   2503  C   GLU A 266      -4.282   2.642  23.720  1.00 10.00      A   
ATOM   2504  O   GLU A 266      -4.579   2.372  22.559  1.00 10.00      A   
ATOM   2505  N   LEU A 267      -3.057   2.504  24.200  1.00 10.00      A   
ATOM   2506  HN  LEU A 267      -2.886   2.728  25.135  1.00 10.00      A   
ATOM   2507  CA  LEU A 267      -1.965   2.018  23.373  1.00 10.00      A   
ATOM   2508  CB  LEU A 267      -0.630   2.205  24.099  1.00 10.00      A   
ATOM   2509  CG  LEU A 267      -0.103   3.640  24.204  1.00 10.00      A   
ATOM   2510  CD1 LEU A 267       1.192   3.676  24.999  1.00 10.00      A   
ATOM   2511  CD2 LEU A 267       0.099   4.245  22.823  1.00 10.00      A   
ATOM   2512  C   LEU A 267      -2.175   0.544  23.039  1.00 10.00      A   
ATOM   2513  O   LEU A 267      -2.442  -0.269  23.929  1.00 10.00      A   
ATOM   2514  N   ARG A 268      -2.082   0.211  21.758  1.00 10.00      A   
ATOM   2515  HN  ARG A 268      -1.887   0.911  21.096  1.00 10.00      A   
ATOM   2516  CA  ARG A 268      -2.269  -1.162  21.308  1.00 10.00      A   
ATOM   2517  CB  ARG A 268      -3.561  -1.285  20.489  1.00 10.00      A   
ATOM   2518  CG  ARG A 268      -4.814  -0.794  21.189  1.00 10.00      A   
ATOM   2519  CD  ARG A 268      -5.174  -1.663  22.382  1.00 10.00      A   
ATOM   2520  NE  ARG A 268      -6.361  -1.154  23.069  1.00 10.00      A   
ATOM   2521  HE  ARG A 268      -7.230  -1.329  22.649  1.00 10.00      A   
ATOM   2522  CZ  ARG A 268      -6.326  -0.476  24.208  1.00 10.00      A   
ATOM   2523  NH1 ARG A 268      -5.166  -0.233  24.800  1.00 10.00      A   
ATOM   2524 HH11 ARG A 268      -4.272  -0.574  24.375  1.00 10.00      A   
ATOM   2525 HH12 ARG A 268      -5.139   0.307  25.697  1.00 10.00      A   
ATOM   2526  NH2 ARG A 268      -7.452  -0.016  24.745  1.00 10.00      A   
ATOM   2527 HH21 ARG A 268      -7.427   0.526  25.639  1.00 10.00      A   
ATOM   2528 HH22 ARG A 268      -8.370  -0.184  24.276  1.00 10.00      A   
ATOM   2529  C   ARG A 268      -1.103  -1.631  20.446  1.00 10.00      A   
ATOM   2530  O   ARG A 268      -0.932  -2.828  20.217  1.00 10.00      A   
ATOM   2531  N   CYS A 269      -0.301  -0.694  19.969  1.00 10.00      A   
ATOM   2532  HN  CYS A 269      -0.463   0.246  20.197  1.00 10.00      A   
ATOM   2533  CA  CYS A 269       0.820  -1.038  19.113  1.00 10.00      A   
ATOM   2534  CB  CYS A 269       0.426  -0.840  17.649  1.00 10.00      A   
ATOM   2535  SG  CYS A 269       1.731  -1.187  16.447  1.00 10.00      A   
ATOM   2536  HG  CYS A 269       1.490  -0.436  15.375  1.00 10.00      A   
ATOM   2537  C   CYS A 269       2.061  -0.221  19.451  1.00 10.00      A   
ATOM   2538  O   CYS A 269       1.973   0.973  19.755  1.00 10.00      A   
ATOM   2539  N   LEU A 270       3.211  -0.876  19.405  1.00 10.00      A   
ATOM   2540  HN  LEU A 270       3.206  -1.826  19.157  1.00 10.00      A   
ATOM   2541  CA  LEU A 270       4.485  -0.232  19.696  1.00 10.00      A   
ATOM   2542  CB  LEU A 270       5.027  -0.701  21.049  1.00 10.00      A   
ATOM   2543  CG  LEU A 270       4.616   0.131  22.262  1.00 10.00      A   
ATOM   2544  CD1 LEU A 270       4.911  -0.616  23.552  1.00 10.00      A   
ATOM   2545  CD2 LEU A 270       5.323   1.477  22.249  1.00 10.00      A   
ATOM   2546  C   LEU A 270       5.494  -0.535  18.596  1.00 10.00      A   
ATOM   2547  O   LEU A 270       5.666  -1.693  18.204  1.00 10.00      A   
ATOM   2548  N   SER A 271       6.150   0.500  18.091  1.00 10.00      A   
ATOM   2549  HN  SER A 271       5.963   1.403  18.431  1.00 10.00      A   
ATOM   2550  CA  SER A 271       7.132   0.331  17.031  1.00 10.00      A   
ATOM   2551  CB  SER A 271       6.502   0.684  15.681  1.00 10.00      A   
ATOM   2552  OG  SER A 271       5.797   1.913  15.755  1.00 10.00      A   
ATOM   2553  HG  SER A 271       4.858   1.739  15.889  1.00 10.00      A   
ATOM   2554  C   SER A 271       8.372   1.188  17.278  1.00 10.00      A   
ATOM   2555  O   SER A 271       8.398   2.011  18.196  1.00 10.00      A   
ATOM   2556  N   GLY A 272       9.396   0.982  16.457  1.00 10.00      A   
ATOM   2557  HN  GLY A 272       9.318   0.299  15.761  1.00 10.00      A   
ATOM   2558  CA  GLY A 272      10.626   1.738  16.585  1.00 10.00      A   
ATOM   2559  C   GLY A 272      11.609   1.080  17.528  1.00 10.00      A   
ATOM   2560  O   GLY A 272      12.083  -0.026  17.264  1.00 10.00      A   
ATOM   2561  N   PHE A 273      11.906   1.770  18.626  1.00 10.00      A   
ATOM   2562  HN  PHE A 273      11.490   2.651  18.751  1.00 10.00      A   
ATOM   2563  CA  PHE A 273      12.832   1.277  19.647  1.00 10.00      A   
ATOM   2564  CB  PHE A 273      12.399  -0.086  20.201  1.00 10.00      A   
ATOM   2565  CG  PHE A 273      11.038  -0.087  20.828  1.00 10.00      A   
ATOM   2566  CD1 PHE A 273       9.939  -0.557  20.126  1.00 10.00      A   
ATOM   2567  CD2 PHE A 273      10.854   0.376  22.119  1.00 10.00      A   
ATOM   2568  CE1 PHE A 273       8.686  -0.563  20.700  1.00 10.00      A   
ATOM   2569  CE2 PHE A 273       9.603   0.376  22.700  1.00 10.00      A   
ATOM   2570  CZ  PHE A 273       8.519  -0.096  21.988  1.00 10.00      A   
ATOM   2571  C   PHE A 273      14.255   1.205  19.116  1.00 10.00      A   
ATOM   2572  O   PHE A 273      14.979   0.238  19.366  1.00 10.00      A   
ATOM   2573  N   TRP A 274      14.654   2.237  18.392  1.00 10.00      A   
ATOM   2574  HN  TRP A 274      14.037   2.987  18.243  1.00 10.00      A   
ATOM   2575  CA  TRP A 274      15.991   2.295  17.829  1.00 10.00      A   
ATOM   2576  CB  TRP A 274      16.113   3.446  16.832  1.00 10.00      A   
ATOM   2577  CG  TRP A 274      15.435   3.182  15.521  1.00 10.00      A   
ATOM   2578  CD1 TRP A 274      15.892   2.389  14.509  1.00 10.00      A   
ATOM   2579  CD2 TRP A 274      14.180   3.711  15.078  1.00 10.00      A   
ATOM   2580  NE1 TRP A 274      15.003   2.395  13.463  1.00 10.00      A   
ATOM   2581  HE1 TRP A 274      15.111   1.899  12.618  1.00 10.00      A   
ATOM   2582  CE2 TRP A 274      13.940   3.196  13.789  1.00 10.00      A   
ATOM   2583  CE3 TRP A 274      13.234   4.568  15.647  1.00 10.00      A   
ATOM   2584  CZ2 TRP A 274      12.796   3.511  13.060  1.00 10.00      A   
ATOM   2585  CZ3 TRP A 274      12.099   4.879  14.924  1.00 10.00      A   
ATOM   2586  CH2 TRP A 274      11.891   4.352  13.644  1.00 10.00      A   
ATOM   2587  C   TRP A 274      17.022   2.437  18.937  1.00 10.00      A   
ATOM   2588  O   TRP A 274      16.995   3.408  19.700  1.00 10.00      A   
ATOM   2589  N   ASP A 275      17.910   1.449  19.026  1.00 10.00      A   
ATOM   2590  HN  ASP A 275      17.853   0.707  18.388  1.00 10.00      A   
ATOM   2591  CA  ASP A 275      18.958   1.423  20.043  1.00 10.00      A   
ATOM   2592  CB  ASP A 275      19.928   2.601  19.904  1.00 10.00      A   
ATOM   2593  CG  ASP A 275      20.786   2.514  18.660  1.00 10.00      A   
ATOM   2594  OD1 ASP A 275      21.522   1.512  18.503  1.00 10.00      A   
ATOM   2595  OD2 ASP A 275      20.733   3.445  17.830  1.00 10.00      A   
ATOM   2596  C   ASP A 275      18.335   1.379  21.430  1.00 10.00      A   
ATOM   2597  O   ASP A 275      18.774   2.065  22.353  1.00 10.00      A   
ATOM   2598  N   ALA A 276      17.295   0.558  21.548  1.00 10.00      A   
ATOM   2599  HN  ALA A 276      17.006   0.052  20.760  1.00 10.00      A   
ATOM   2600  CA  ALA A 276      16.563   0.389  22.794  1.00 10.00      A   
ATOM   2601  CB  ALA A 276      15.406  -0.578  22.598  1.00 10.00      A   
ATOM   2602  C   ALA A 276      17.463  -0.082  23.929  1.00 10.00      A   
ATOM   2603  O   ALA A 276      17.986  -1.198  23.900  1.00 10.00      A   
ATOM   2604  N   VAL A 277      17.643   0.781  24.919  1.00 10.00      A   
ATOM   2605  HN  VAL A 277      17.215   1.664  24.866  1.00 10.00      A   
ATOM   2606  CA  VAL A 277      18.461   0.459  26.076  1.00 10.00      A   
ATOM   2607  CB  VAL A 277      18.804   1.729  26.889  1.00 10.00      A   
ATOM   2608  CG1 VAL A 277      19.616   1.387  28.129  1.00 10.00      A   
ATOM   2609  CG2 VAL A 277      19.557   2.724  26.024  1.00 10.00      A   
ATOM   2610  C   VAL A 277      17.708  -0.525  26.969  1.00 10.00      A   
ATOM   2611  O   VAL A 277      16.590  -0.241  27.405  1.00 10.00      A   
ATOM   2612  N   PRO A 278      18.306  -1.704  27.233  1.00 10.00      A   
ATOM   2613  CA  PRO A 278      17.696  -2.749  28.072  1.00 10.00      A   
ATOM   2614  CB  PRO A 278      18.838  -3.749  28.274  1.00 10.00      A   
ATOM   2615  CG  PRO A 278      19.683  -3.582  27.059  1.00 10.00      A   
ATOM   2616  CD  PRO A 278      19.621  -2.120  26.714  1.00 10.00      A   
ATOM   2617  C   PRO A 278      17.214  -2.223  29.423  1.00 10.00      A   
ATOM   2618  O   PRO A 278      16.196  -2.678  29.949  1.00 10.00      A   
ATOM   2619  N   ALA A 279      17.942  -1.261  29.974  1.00 10.00      A   
ATOM   2620  HN  ALA A 279      18.748  -0.946  29.509  1.00 10.00      A   
ATOM   2621  CA  ALA A 279      17.591  -0.674  31.264  1.00 10.00      A   
ATOM   2622  CB  ALA A 279      18.721   0.210  31.768  1.00 10.00      A   
ATOM   2623  C   ALA A 279      16.282   0.117  31.200  1.00 10.00      A   
ATOM   2624  O   ALA A 279      15.648   0.357  32.225  1.00 10.00      A   
ATOM   2625  N   TYR A 280      15.871   0.508  29.999  1.00 10.00      A   
ATOM   2626  HN  TYR A 280      16.401   0.274  29.206  1.00 10.00      A   
ATOM   2627  CA  TYR A 280      14.643   1.275  29.833  1.00 10.00      A   
ATOM   2628  CB  TYR A 280      14.907   2.554  29.039  1.00 10.00      A   
ATOM   2629  CG  TYR A 280      15.423   3.685  29.895  1.00 10.00      A   
ATOM   2630  CD1 TYR A 280      16.786   3.921  30.024  1.00 10.00      A   
ATOM   2631  CD2 TYR A 280      14.547   4.509  30.589  1.00 10.00      A   
ATOM   2632  CE1 TYR A 280      17.261   4.945  30.818  1.00 10.00      A   
ATOM   2633  CE2 TYR A 280      15.014   5.538  31.384  1.00 10.00      A   
ATOM   2634  CZ  TYR A 280      16.371   5.750  31.497  1.00 10.00      A   
ATOM   2635  OH  TYR A 280      16.838   6.767  32.296  1.00 10.00      A   
ATOM   2636  HH  TYR A 280      16.345   6.778  33.125  1.00 10.00      A   
ATOM   2637  C   TYR A 280      13.536   0.455  29.183  1.00 10.00      A   
ATOM   2638  O   TYR A 280      12.491   0.989  28.810  1.00 10.00      A   
ATOM   2639  N   LEU A 281      13.762  -0.842  29.061  1.00 10.00      A   
ATOM   2640  HN  LEU A 281      14.611  -1.211  29.384  1.00 10.00      A   
ATOM   2641  CA  LEU A 281      12.781  -1.739  28.456  1.00 10.00      A   
ATOM   2642  CB  LEU A 281      13.401  -3.086  28.074  1.00 10.00      A   
ATOM   2643  CG  LEU A 281      14.356  -3.096  26.878  1.00 10.00      A   
ATOM   2644  CD1 LEU A 281      14.788  -4.522  26.572  1.00 10.00      A   
ATOM   2645  CD2 LEU A 281      13.703  -2.457  25.660  1.00 10.00      A   
ATOM   2646  C   LEU A 281      11.530  -1.941  29.324  1.00 10.00      A   
ATOM   2647  O   LEU A 281      10.414  -1.790  28.827  1.00 10.00      A   
ATOM   2648  N   PRO A 282      11.684  -2.271  30.631  1.00 10.00      A   
ATOM   2649  CA  PRO A 282      10.538  -2.506  31.535  1.00 10.00      A   
ATOM   2650  CB  PRO A 282      11.189  -2.993  32.841  1.00 10.00      A   
ATOM   2651  CG  PRO A 282      12.575  -3.387  32.460  1.00 10.00      A   
ATOM   2652  CD  PRO A 282      12.966  -2.478  31.335  1.00 10.00      A   
ATOM   2653  C   PRO A 282       9.677  -1.262  31.801  1.00 10.00      A   
ATOM   2654  O   PRO A 282       8.720  -1.320  32.571  1.00 10.00      A   
ATOM   2655  N   ALA A 283      10.007  -0.146  31.157  1.00 10.00      A   
ATOM   2656  HN  ALA A 283      10.768  -0.156  30.541  1.00 10.00      A   
ATOM   2657  CA  ALA A 283       9.253   1.089  31.339  1.00 10.00      A   
ATOM   2658  CB  ALA A 283       9.996   2.261  30.726  1.00 10.00      A   
ATOM   2659  C   ALA A 283       7.854   0.957  30.738  1.00 10.00      A   
ATOM   2660  O   ALA A 283       6.906   1.585  31.199  1.00 10.00      A   
ATOM   2661  N   VAL A 284       7.729   0.115  29.716  1.00 10.00      A   
ATOM   2662  HN  VAL A 284       8.519  -0.371  29.395  1.00 10.00      A   
ATOM   2663  CA  VAL A 284       6.443  -0.102  29.056  1.00 10.00      A   
ATOM   2664  CB  VAL A 284       6.605  -0.339  27.538  1.00 10.00      A   
ATOM   2665  CG1 VAL A 284       7.188   0.893  26.860  1.00 10.00      A   
ATOM   2666  CG2 VAL A 284       7.472  -1.560  27.273  1.00 10.00      A   
ATOM   2667  C   VAL A 284       5.681  -1.276  29.673  1.00 10.00      A   
ATOM   2668  O   VAL A 284       4.763  -1.824  29.060  1.00 10.00      A   
ATOM   2669  N   TYR A 285       6.043  -1.631  30.901  1.00 10.00      A   
ATOM   2670  HN  TYR A 285       6.755  -1.128  31.351  1.00 10.00      A   
ATOM   2671  CA  TYR A 285       5.410  -2.742  31.602  1.00 10.00      A   
ATOM   2672  CB  TYR A 285       6.073  -2.959  32.962  1.00 10.00      A   
ATOM   2673  CG  TYR A 285       6.980  -4.166  33.025  1.00 10.00      A   
ATOM   2674  CD1 TYR A 285       7.109  -5.030  31.945  1.00 10.00      A   
ATOM   2675  CD2 TYR A 285       7.701  -4.445  34.177  1.00 10.00      A   
ATOM   2676  CE1 TYR A 285       7.930  -6.138  32.013  1.00 10.00      A   
ATOM   2677  CE2 TYR A 285       8.526  -5.547  34.252  1.00 10.00      A   
ATOM   2678  CZ  TYR A 285       8.636  -6.393  33.170  1.00 10.00      A   
ATOM   2679  OH  TYR A 285       9.455  -7.498  33.243  1.00 10.00      A   
ATOM   2680  HH  TYR A 285       9.491  -7.925  32.371  1.00 10.00      A   
ATOM   2681  C   TYR A 285       3.904  -2.540  31.778  1.00 10.00      A   
ATOM   2682  O   TYR A 285       3.130  -3.496  31.706  1.00 10.00      A   
ATOM   2683  N   SER A 286       3.491  -1.296  31.989  1.00 10.00      A   
ATOM   2684  HN  SER A 286       4.150  -0.572  32.029  1.00 10.00      A   
ATOM   2685  CA  SER A 286       2.080  -0.978  32.179  1.00 10.00      A   
ATOM   2686  CB  SER A 286       1.951   0.265  33.062  1.00 10.00      A   
ATOM   2687  OG  SER A 286       3.111   0.438  33.861  1.00 10.00      A   
ATOM   2688  HG  SER A 286       3.273  -0.370  34.364  1.00 10.00      A   
ATOM   2689  C   SER A 286       1.371  -0.743  30.843  1.00 10.00      A   
ATOM   2690  O   SER A 286       0.249  -0.236  30.803  1.00 10.00      A   
ATOM   2691  N   VAL A 287       2.032  -1.116  29.753  1.00 10.00      A   
ATOM   2692  HN  VAL A 287       2.921  -1.518  29.849  1.00 10.00      A   
ATOM   2693  CA  VAL A 287       1.477  -0.937  28.418  1.00 10.00      A   
ATOM   2694  CB  VAL A 287       2.402  -0.066  27.541  1.00 10.00      A   
ATOM   2695  CG1 VAL A 287       1.774   0.188  26.180  1.00 10.00      A   
ATOM   2696  CG2 VAL A 287       2.717   1.250  28.236  1.00 10.00      A   
ATOM   2697  C   VAL A 287       1.237  -2.280  27.725  1.00 10.00      A   
ATOM   2698  O   VAL A 287       0.204  -2.479  27.083  1.00 10.00      A   
ATOM   2699  N   CYS A 288       2.187  -3.206  27.880  1.00 10.00      A   
ATOM   2700  HN  CYS A 288       2.980  -2.991  28.418  1.00 10.00      A   
ATOM   2701  CA  CYS A 288       2.101  -4.531  27.258  1.00 10.00      A   
ATOM   2702  CB  CYS A 288       3.368  -5.339  27.545  1.00 10.00      A   
ATOM   2703  SG  CYS A 288       4.097  -5.027  29.170  1.00 10.00      A   
ATOM   2704  HG  CYS A 288       3.117  -4.735  30.017  1.00 10.00      A   
ATOM   2705  C   CYS A 288       0.859  -5.314  27.685  1.00 10.00      A   
ATOM   2706  O   CYS A 288       0.459  -6.268  27.016  1.00 10.00      A   
ATOM   2707  N   SER A 289       0.245  -4.890  28.784  1.00 10.00      A   
ATOM   2708  HN  SER A 289       0.609  -4.115  29.261  1.00 10.00      A   
ATOM   2709  CA  SER A 289      -0.947  -5.533  29.320  1.00 10.00      A   
ATOM   2710  CB  SER A 289      -1.344  -4.816  30.608  1.00 10.00      A   
ATOM   2711  OG  SER A 289      -0.344  -3.875  30.971  1.00 10.00      A   
ATOM   2712  HG  SER A 289      -0.308  -3.800  31.933  1.00 10.00      A   
ATOM   2713  C   SER A 289      -2.114  -5.516  28.327  1.00 10.00      A   
ATOM   2714  O   SER A 289      -3.011  -6.360  28.393  1.00 10.00      A   
ATOM   2715  N   ARG A 290      -2.098  -4.560  27.403  1.00 10.00      A   
ATOM   2716  HN  ARG A 290      -1.349  -3.922  27.386  1.00 10.00      A   
ATOM   2717  CA  ARG A 290      -3.155  -4.443  26.405  1.00 10.00      A   
ATOM   2718  CB  ARG A 290      -4.116  -3.312  26.776  1.00 10.00      A   
ATOM   2719  CG  ARG A 290      -3.429  -2.015  27.168  1.00 10.00      A   
ATOM   2720  CD  ARG A 290      -4.147  -1.340  28.325  1.00 10.00      A   
ATOM   2721  NE  ARG A 290      -3.209  -0.786  29.294  1.00 10.00      A   
ATOM   2722  HE  ARG A 290      -2.338  -0.479  28.948  1.00 10.00      A   
ATOM   2723  CZ  ARG A 290      -3.461  -0.657  30.595  1.00 10.00      A   
ATOM   2724  NH1 ARG A 290      -4.628  -1.041  31.095  1.00 10.00      A   
ATOM   2725 HH11 ARG A 290      -4.822  -0.940  32.115  1.00 10.00      A   
ATOM   2726 HH12 ARG A 290      -5.357  -1.444  30.469  1.00 10.00      A   
ATOM   2727  NH2 ARG A 290      -2.530  -0.163  31.401  1.00 10.00      A   
ATOM   2728 HH21 ARG A 290      -2.717  -0.063  32.422  1.00 10.00      A   
ATOM   2729 HH22 ARG A 290      -1.598   0.124  31.016  1.00 10.00      A   
ATOM   2730  C   ARG A 290      -2.572  -4.223  25.013  1.00 10.00      A   
ATOM   2731  O   ARG A 290      -3.190  -3.594  24.153  1.00 10.00      A   
ATOM   2732  N   LEU A 291      -1.383  -4.762  24.799  1.00 10.00      A   
ATOM   2733  HN  LEU A 291      -0.957  -5.269  25.519  1.00 10.00      A   
ATOM   2734  CA  LEU A 291      -0.695  -4.632  23.523  1.00 10.00      A   
ATOM   2735  CB  LEU A 291       0.818  -4.584  23.755  1.00 10.00      A   
ATOM   2736  CG  LEU A 291       1.516  -3.246  23.490  1.00 10.00      A   
ATOM   2737  CD1 LEU A 291       2.021  -3.182  22.059  1.00 10.00      A   
ATOM   2738  CD2 LEU A 291       0.583  -2.081  23.784  1.00 10.00      A   
ATOM   2739  C   LEU A 291      -1.047  -5.787  22.592  1.00 10.00      A   
ATOM   2740  O   LEU A 291      -1.104  -6.942  23.020  1.00 10.00      A   
ATOM   2741  N   THR A 292      -1.298  -5.471  21.327  1.00 10.00      A   
ATOM   2742  HN  THR A 292      -1.261  -4.528  21.050  1.00 10.00      A   
ATOM   2743  CA  THR A 292      -1.639  -6.489  20.340  1.00 10.00      A   
ATOM   2744  CB  THR A 292      -2.955  -6.145  19.620  1.00 10.00      A   
ATOM   2745  OG1 THR A 292      -3.500  -4.939  20.176  1.00 10.00      A   
ATOM   2746  HG1 THR A 292      -3.625  -5.063  21.128  1.00 10.00      A   
ATOM   2747  CG2 THR A 292      -3.962  -7.271  19.789  1.00 10.00      A   
ATOM   2748  C   THR A 292      -0.528  -6.650  19.300  1.00 10.00      A   
ATOM   2749  O   THR A 292      -0.196  -7.769  18.895  1.00 10.00      A   
ATOM   2750  N   THR A 293       0.043  -5.532  18.874  1.00 10.00      A   
ATOM   2751  HN  THR A 293      -0.260  -4.672  19.232  1.00 10.00      A   
ATOM   2752  CA  THR A 293       1.111  -5.546  17.879  1.00 10.00      A   
ATOM   2753  CB  THR A 293       0.687  -4.769  16.614  1.00 10.00      A   
ATOM   2754  OG1 THR A 293      -0.596  -5.242  16.169  1.00 10.00      A   
ATOM   2755  HG1 THR A 293      -0.952  -4.635  15.508  1.00 10.00      A   
ATOM   2756  CG2 THR A 293       1.706  -4.949  15.496  1.00 10.00      A   
ATOM   2757  C   THR A 293       2.393  -4.933  18.442  1.00 10.00      A   
ATOM   2758  O   THR A 293       2.405  -3.773  18.864  1.00 10.00      A   
ATOM   2759  N   LEU A 294       3.469  -5.710  18.442  1.00 10.00      A   
ATOM   2760  HN  LEU A 294       3.403  -6.628  18.090  1.00 10.00      A   
ATOM   2761  CA  LEU A 294       4.744  -5.238  18.951  1.00 10.00      A   
ATOM   2762  CB  LEU A 294       5.095  -5.959  20.252  1.00 10.00      A   
ATOM   2763  CG  LEU A 294       6.421  -5.573  20.909  1.00 10.00      A   
ATOM   2764  CD1 LEU A 294       6.452  -4.084  21.219  1.00 10.00      A   
ATOM   2765  CD2 LEU A 294       6.640  -6.389  22.174  1.00 10.00      A   
ATOM   2766  C   LEU A 294       5.854  -5.417  17.920  1.00 10.00      A   
ATOM   2767  O   LEU A 294       6.114  -6.529  17.455  1.00 10.00      A   
ATOM   2768  N   ASN A 295       6.491  -4.311  17.557  1.00 10.00      A   
ATOM   2769  HN  ASN A 295       6.221  -3.453  17.957  1.00 10.00      A   
ATOM   2770  CA  ASN A 295       7.580  -4.320  16.588  1.00 10.00      A   
ATOM   2771  CB  ASN A 295       7.293  -3.313  15.465  1.00 10.00      A   
ATOM   2772  CG  ASN A 295       8.264  -3.398  14.298  1.00 10.00      A   
ATOM   2773  OD1 ASN A 295       9.425  -3.785  14.451  1.00 10.00      A   
ATOM   2774  ND2 ASN A 295       7.789  -3.039  13.113  1.00 10.00      A   
ATOM   2775 HD21 ASN A 295       6.850  -2.749  13.056  1.00 10.00      A   
ATOM   2776 HD22 ASN A 295       8.396  -3.062  12.340  1.00 10.00      A   
ATOM   2777  C   ASN A 295       8.889  -3.967  17.289  1.00 10.00      A   
ATOM   2778  O   ASN A 295       9.126  -2.811  17.639  1.00 10.00      A   
ATOM   2779  N   LEU A 296       9.726  -4.970  17.497  1.00 10.00      A   
ATOM   2780  HN  LEU A 296       9.481  -5.871  17.180  1.00 10.00      A   
ATOM   2781  CA  LEU A 296      11.007  -4.783  18.163  1.00 10.00      A   
ATOM   2782  CB  LEU A 296      11.068  -5.629  19.439  1.00 10.00      A   
ATOM   2783  CG  LEU A 296      10.246  -5.130  20.629  1.00 10.00      A   
ATOM   2784  CD1 LEU A 296      10.221  -6.175  21.732  1.00 10.00      A   
ATOM   2785  CD2 LEU A 296      10.813  -3.821  21.152  1.00 10.00      A   
ATOM   2786  C   LEU A 296      12.151  -5.175  17.238  1.00 10.00      A   
ATOM   2787  O   LEU A 296      13.227  -5.567  17.692  1.00 10.00      A   
ATOM   2788  N   SER A 297      11.923  -5.035  15.938  1.00 10.00      A   
ATOM   2789  HN  SER A 297      11.051  -4.691  15.643  1.00 10.00      A   
ATOM   2790  CA  SER A 297      12.925  -5.386  14.932  1.00 10.00      A   
ATOM   2791  CB  SER A 297      12.293  -5.381  13.538  1.00 10.00      A   
ATOM   2792  OG  SER A 297      11.012  -5.986  13.568  1.00 10.00      A   
ATOM   2793  HG  SER A 297      10.338  -5.308  13.696  1.00 10.00      A   
ATOM   2794  C   SER A 297      14.139  -4.451  14.967  1.00 10.00      A   
ATOM   2795  O   SER A 297      15.133  -4.685  14.285  1.00 10.00      A   
ATOM   2796  N   TYR A 298      14.056  -3.392  15.760  1.00 10.00      A   
ATOM   2797  HN  TYR A 298      13.241  -3.249  16.278  1.00 10.00      A   
ATOM   2798  CA  TYR A 298      15.154  -2.438  15.872  1.00 10.00      A   
ATOM   2799  CB  TYR A 298      14.672  -1.020  15.562  1.00 10.00      A   
ATOM   2800  CG  TYR A 298      13.929  -0.899  14.247  1.00 10.00      A   
ATOM   2801  CD1 TYR A 298      12.547  -0.764  14.221  1.00 10.00      A   
ATOM   2802  CD2 TYR A 298      14.606  -0.922  13.033  1.00 10.00      A   
ATOM   2803  CE1 TYR A 298      11.860  -0.655  13.027  1.00 10.00      A   
ATOM   2804  CE2 TYR A 298      13.926  -0.812  11.833  1.00 10.00      A   
ATOM   2805  CZ  TYR A 298      12.553  -0.678  11.837  1.00 10.00      A   
ATOM   2806  OH  TYR A 298      11.868  -0.568  10.646  1.00 10.00      A   
ATOM   2807  HH  TYR A 298      12.337   0.040  10.058  1.00 10.00      A   
ATOM   2808  C   TYR A 298      15.794  -2.498  17.256  1.00 10.00      A   
ATOM   2809  O   TYR A 298      16.732  -1.759  17.549  1.00 10.00      A   
ATOM   2810  N   ALA A 299      15.293  -3.394  18.097  1.00 10.00      A   
ATOM   2811  HN  ALA A 299      14.559  -3.974  17.798  1.00 10.00      A   
ATOM   2812  CA  ALA A 299      15.816  -3.553  19.446  1.00 10.00      A   
ATOM   2813  CB  ALA A 299      14.705  -3.957  20.403  1.00 10.00      A   
ATOM   2814  C   ALA A 299      16.945  -4.578  19.469  1.00 10.00      A   
ATOM   2815  O   ALA A 299      16.700  -5.787  19.450  1.00 10.00      A   
ATOM   2816  N   THR A 300      18.176  -4.085  19.509  1.00 10.00      A   
ATOM   2817  HN  THR A 300      18.300  -3.112  19.515  1.00 10.00      A   
ATOM   2818  CA  THR A 300      19.357  -4.935  19.531  1.00 10.00      A   
ATOM   2819  CB  THR A 300      20.571  -4.145  19.002  1.00 10.00      A   
ATOM   2820  OG1 THR A 300      20.283  -2.735  19.074  1.00 10.00      A   
ATOM   2821  HG1 THR A 300      20.354  -2.442  19.992  1.00 10.00      A   
ATOM   2822  CG2 THR A 300      20.876  -4.530  17.559  1.00 10.00      A   
ATOM   2823  C   THR A 300      19.661  -5.441  20.946  1.00 10.00      A   
ATOM   2824  O   THR A 300      20.799  -5.377  21.415  1.00 10.00      A   
ATOM   2825  N   VAL A 301      18.639  -5.960  21.614  1.00 10.00      A   
ATOM   2826  HN  VAL A 301      17.761  -6.008  21.178  1.00 10.00      A   
ATOM   2827  CA  VAL A 301      18.789  -6.472  22.971  1.00 10.00      A   
ATOM   2828  CB  VAL A 301      17.530  -6.209  23.822  1.00 10.00      A   
ATOM   2829  CG1 VAL A 301      17.403  -4.724  24.128  1.00 10.00      A   
ATOM   2830  CG2 VAL A 301      16.284  -6.713  23.112  1.00 10.00      A   
ATOM   2831  C   VAL A 301      19.117  -7.963  22.966  1.00 10.00      A   
ATOM   2832  O   VAL A 301      19.552  -8.505  21.953  1.00 10.00      A   
ATOM   2833  N   GLN A 302      18.903  -8.624  24.097  1.00 10.00      A   
ATOM   2834  HN  GLN A 302      18.533  -8.145  24.866  1.00 10.00      A   
ATOM   2835  CA  GLN A 302      19.191 -10.048  24.216  1.00 10.00      A   
ATOM   2836  CB  GLN A 302      20.129 -10.314  25.393  1.00 10.00      A   
ATOM   2837  CG  GLN A 302      21.576  -9.938  25.125  1.00 10.00      A   
ATOM   2838  CD  GLN A 302      22.199 -10.795  24.043  1.00 10.00      A   
ATOM   2839  OE1 GLN A 302      22.733 -11.868  24.317  1.00 10.00      A   
ATOM   2840  NE2 GLN A 302      22.137 -10.326  22.806  1.00 10.00      A   
ATOM   2841 HE21 GLN A 302      21.698  -9.460  22.659  1.00 10.00      A   
ATOM   2842 HE22 GLN A 302      22.529 -10.863  22.089  1.00 10.00      A   
ATOM   2843  C   GLN A 302      17.917 -10.877  24.351  1.00 10.00      A   
ATOM   2844  O   GLN A 302      16.816 -10.333  24.484  1.00 10.00      A   
ATOM   2845  N   SER A 303      18.089 -12.194  24.330  1.00 10.00      A   
ATOM   2846  HN  SER A 303      18.998 -12.551  24.235  1.00 10.00      A   
ATOM   2847  CA  SER A 303      16.979 -13.136  24.436  1.00 10.00      A   
ATOM   2848  CB  SER A 303      17.505 -14.572  24.325  1.00 10.00      A   
ATOM   2849  OG  SER A 303      16.466 -15.530  24.435  1.00 10.00      A   
ATOM   2850  HG  SER A 303      15.956 -15.547  23.613  1.00 10.00      A   
ATOM   2851  C   SER A 303      16.209 -12.952  25.736  1.00 10.00      A   
ATOM   2852  O   SER A 303      15.009 -12.658  25.721  1.00 10.00      A   
ATOM   2853  N   TYR A 304      16.904 -13.099  26.863  1.00 10.00      A   
ATOM   2854  HN  TYR A 304      17.857 -13.309  26.813  1.00 10.00      A   
ATOM   2855  CA  TYR A 304      16.276 -12.957  28.169  1.00 10.00      A   
ATOM   2856  CB  TYR A 304      17.266 -13.246  29.302  1.00 10.00      A   
ATOM   2857  CG  TYR A 304      16.595 -13.561  30.623  1.00 10.00      A   
ATOM   2858  CD1 TYR A 304      16.047 -14.816  30.864  1.00 10.00      A   
ATOM   2859  CD2 TYR A 304      16.506 -12.608  31.629  1.00 10.00      A   
ATOM   2860  CE1 TYR A 304      15.430 -15.110  32.066  1.00 10.00      A   
ATOM   2861  CE2 TYR A 304      15.892 -12.893  32.835  1.00 10.00      A   
ATOM   2862  CZ  TYR A 304      15.354 -14.144  33.049  1.00 10.00      A   
ATOM   2863  OH  TYR A 304      14.735 -14.429  34.249  1.00 10.00      A   
ATOM   2864  HH  TYR A 304      14.255 -13.646  34.559  1.00 10.00      A   
ATOM   2865  C   TYR A 304      15.650 -11.577  28.336  1.00 10.00      A   
ATOM   2866  O   TYR A 304      14.640 -11.426  29.023  1.00 10.00      A   
ATOM   2867  N   ASP A 305      16.248 -10.577  27.700  1.00 10.00      A   
ATOM   2868  HN  ASP A 305      17.056 -10.761  27.177  1.00 10.00      A   
ATOM   2869  CA  ASP A 305      15.734  -9.215  27.766  1.00 10.00      A   
ATOM   2870  CB  ASP A 305      16.687  -8.221  27.105  1.00 10.00      A   
ATOM   2871  CG  ASP A 305      17.797  -7.788  28.039  1.00 10.00      A   
ATOM   2872  OD1 ASP A 305      17.504  -7.115  29.053  1.00 10.00      A   
ATOM   2873  OD2 ASP A 305      18.963  -8.136  27.773  1.00 10.00      A   
ATOM   2874  C   ASP A 305      14.354  -9.132  27.136  1.00 10.00      A   
ATOM   2875  O   ASP A 305      13.449  -8.501  27.679  1.00 10.00      A   
ATOM   2876  N   LEU A 306      14.199  -9.787  25.992  1.00 10.00      A   
ATOM   2877  HN  LEU A 306      14.968 -10.258  25.601  1.00 10.00      A   
ATOM   2878  CA  LEU A 306      12.924  -9.812  25.295  1.00 10.00      A   
ATOM   2879  CB  LEU A 306      13.094 -10.370  23.877  1.00 10.00      A   
ATOM   2880  CG  LEU A 306      13.836  -9.475  22.880  1.00 10.00      A   
ATOM   2881  CD1 LEU A 306      14.119 -10.233  21.592  1.00 10.00      A   
ATOM   2882  CD2 LEU A 306      13.030  -8.221  22.594  1.00 10.00      A   
ATOM   2883  C   LEU A 306      11.914 -10.644  26.082  1.00 10.00      A   
ATOM   2884  O   LEU A 306      10.734 -10.294  26.173  1.00 10.00      A   
ATOM   2885  N   VAL A 307      12.398 -11.735  26.668  1.00 10.00      A   
ATOM   2886  HN  VAL A 307      13.349 -11.955  26.551  1.00 10.00      A   
ATOM   2887  CA  VAL A 307      11.560 -12.624  27.471  1.00 10.00      A   
ATOM   2888  CB  VAL A 307      12.361 -13.853  27.964  1.00 10.00      A   
ATOM   2889  CG1 VAL A 307      11.536 -14.702  28.921  1.00 10.00      A   
ATOM   2890  CG2 VAL A 307      12.822 -14.695  26.783  1.00 10.00      A   
ATOM   2891  C   VAL A 307      10.971 -11.871  28.667  1.00 10.00      A   
ATOM   2892  O   VAL A 307       9.832 -12.112  29.066  1.00 10.00      A   
ATOM   2893  N   LYS A 308      11.747 -10.939  29.213  1.00 10.00      A   
ATOM   2894  HN  LYS A 308      12.643 -10.789  28.842  1.00 10.00      A   
ATOM   2895  CA  LYS A 308      11.315 -10.143  30.357  1.00 10.00      A   
ATOM   2896  CB  LYS A 308      12.472  -9.301  30.899  1.00 10.00      A   
ATOM   2897  CG  LYS A 308      13.442 -10.068  31.785  1.00 10.00      A   
ATOM   2898  CD  LYS A 308      14.606  -9.192  32.226  1.00 10.00      A   
ATOM   2899  CE  LYS A 308      15.492  -8.822  31.044  1.00 10.00      A   
ATOM   2900  NZ  LYS A 308      16.741  -8.120  31.451  1.00 10.00      A   
ATOM   2901  HZ1 LYS A 308      17.369  -8.772  31.961  1.00 10.00      A   
ATOM   2902  HZ2 LYS A 308      16.517  -7.316  32.069  1.00 10.00      A   
ATOM   2903  HZ3 LYS A 308      17.244  -7.762  30.603  1.00 10.00      A   
ATOM   2904  C   LYS A 308      10.134  -9.243  30.015  1.00 10.00      A   
ATOM   2905  O   LYS A 308       9.445  -8.755  30.907  1.00 10.00      A   
ATOM   2906  N   LEU A 309       9.904  -9.023  28.729  1.00 10.00      A   
ATOM   2907  HN  LEU A 309      10.490  -9.441  28.057  1.00 10.00      A   
ATOM   2908  CA  LEU A 309       8.802  -8.182  28.292  1.00 10.00      A   
ATOM   2909  CB  LEU A 309       9.289  -7.166  27.262  1.00 10.00      A   
ATOM   2910  CG  LEU A 309       8.283  -6.089  26.858  1.00 10.00      A   
ATOM   2911  CD1 LEU A 309       7.866  -5.262  28.065  1.00 10.00      A   
ATOM   2912  CD2 LEU A 309       8.870  -5.201  25.779  1.00 10.00      A   
ATOM   2913  C   LEU A 309       7.672  -9.032  27.713  1.00 10.00      A   
ATOM   2914  O   LEU A 309       6.493  -8.791  27.984  1.00 10.00      A   
ATOM   2915  N   LEU A 310       8.040 -10.048  26.940  1.00 10.00      A   
ATOM   2916  HN  LEU A 310       8.997 -10.203  26.780  1.00 10.00      A   
ATOM   2917  CA  LEU A 310       7.062 -10.937  26.311  1.00 10.00      A   
ATOM   2918  CB  LEU A 310       7.748 -11.932  25.375  1.00 10.00      A   
ATOM   2919  CG  LEU A 310       8.481 -11.340  24.169  1.00 10.00      A   
ATOM   2920  CD1 LEU A 310       9.084 -12.448  23.319  1.00 10.00      A   
ATOM   2921  CD2 LEU A 310       7.542 -10.475  23.342  1.00 10.00      A   
ATOM   2922  C   LEU A 310       6.213 -11.683  27.343  1.00 10.00      A   
ATOM   2923  O   LEU A 310       5.075 -12.063  27.061  1.00 10.00      A   
ATOM   2924  N   CYS A 311       6.761 -11.880  28.537  1.00 10.00      A   
ATOM   2925  HN  CYS A 311       7.667 -11.550  28.709  1.00 10.00      A   
ATOM   2926  CA  CYS A 311       6.049 -12.580  29.601  1.00 10.00      A   
ATOM   2927  CB  CYS A 311       6.985 -12.883  30.773  1.00 10.00      A   
ATOM   2928  SG  CYS A 311       7.753 -11.426  31.521  1.00 10.00      A   
ATOM   2929  HG  CYS A 311       8.460 -11.833  32.568  1.00 10.00      A   
ATOM   2930  C   CYS A 311       4.836 -11.787  30.081  1.00 10.00      A   
ATOM   2931  O   CYS A 311       3.903 -12.347  30.663  1.00 10.00      A   
ATOM   2932  N   GLN A 312       4.845 -10.483  29.824  1.00 10.00      A   
ATOM   2933  HN  GLN A 312       5.608 -10.093  29.338  1.00 10.00      A   
ATOM   2934  CA  GLN A 312       3.746  -9.620  30.233  1.00 10.00      A   
ATOM   2935  CB  GLN A 312       4.259  -8.329  30.881  1.00 10.00      A   
ATOM   2936  CG  GLN A 312       4.696  -8.490  32.329  1.00 10.00      A   
ATOM   2937  CD  GLN A 312       4.551  -7.210  33.133  1.00 10.00      A   
ATOM   2938  OE1 GLN A 312       5.310  -6.964  34.070  1.00 10.00      A   
ATOM   2939  NE2 GLN A 312       3.569  -6.395  32.784  1.00 10.00      A   
ATOM   2940 HE21 GLN A 312       2.989  -6.655  32.034  1.00 10.00      A   
ATOM   2941 HE22 GLN A 312       3.453  -5.558  33.287  1.00 10.00      A   
ATOM   2942  C   GLN A 312       2.833  -9.302  29.054  1.00 10.00      A   
ATOM   2943  O   GLN A 312       2.012  -8.387  29.122  1.00 10.00      A   
ATOM   2944  N   CYS A 313       2.977 -10.067  27.979  1.00 10.00      A   
ATOM   2945  HN  CYS A 313       3.646 -10.784  27.990  1.00 10.00      A   
ATOM   2946  CA  CYS A 313       2.166  -9.873  26.783  1.00 10.00      A   
ATOM   2947  CB  CYS A 313       3.061  -9.603  25.570  1.00 10.00      A   
ATOM   2948  SG  CYS A 313       4.291  -8.306  25.831  1.00 10.00      A   
ATOM   2949  HG  CYS A 313       4.970  -8.605  26.934  1.00 10.00      A   
ATOM   2950  C   CYS A 313       1.276 -11.092  26.521  1.00 10.00      A   
ATOM   2951  O   CYS A 313       1.633 -11.981  25.751  1.00 10.00      A   
ATOM   2952  N   PRO A 314       0.107 -11.163  27.177  1.00 10.00      A   
ATOM   2953  CA  PRO A 314      -0.822 -12.279  27.015  1.00 10.00      A   
ATOM   2954  CB  PRO A 314      -1.488 -12.339  28.386  1.00 10.00      A   
ATOM   2955  CG  PRO A 314      -1.506 -10.922  28.867  1.00 10.00      A   
ATOM   2956  CD  PRO A 314      -0.396 -10.182  28.152  1.00 10.00      A   
ATOM   2957  C   PRO A 314      -1.872 -12.023  25.935  1.00 10.00      A   
ATOM   2958  O   PRO A 314      -2.698 -12.888  25.641  1.00 10.00      A   
ATOM   2959  N   LYS A 315      -1.836 -10.836  25.347  1.00 10.00      A   
ATOM   2960  HN  LYS A 315      -1.148 -10.188  25.620  1.00 10.00      A   
ATOM   2961  CA  LYS A 315      -2.792 -10.465  24.307  1.00 10.00      A   
ATOM   2962  CB  LYS A 315      -3.592  -9.228  24.725  1.00 10.00      A   
ATOM   2963  CG  LYS A 315      -4.698  -9.506  25.729  1.00 10.00      A   
ATOM   2964  CD  LYS A 315      -5.475  -8.240  26.046  1.00 10.00      A   
ATOM   2965  CE  LYS A 315      -6.804  -8.553  26.714  1.00 10.00      A   
ATOM   2966  NZ  LYS A 315      -6.630  -9.174  28.053  1.00 10.00      A   
ATOM   2967  HZ1 LYS A 315      -5.934  -8.637  28.609  1.00 10.00      A   
ATOM   2968  HZ2 LYS A 315      -6.294 -10.152  27.956  1.00 10.00      A   
ATOM   2969  HZ3 LYS A 315      -7.535  -9.178  28.566  1.00 10.00      A   
ATOM   2970  C   LYS A 315      -2.092 -10.200  22.982  1.00 10.00      A   
ATOM   2971  O   LYS A 315      -2.728  -9.813  22.003  1.00 10.00      A   
ATOM   2972  N   LEU A 316      -0.784 -10.409  22.966  1.00 10.00      A   
ATOM   2973  HN  LEU A 316      -0.345 -10.715  23.785  1.00 10.00      A   
ATOM   2974  CA  LEU A 316       0.022 -10.191  21.771  1.00 10.00      A   
ATOM   2975  CB  LEU A 316       1.496 -10.448  22.085  1.00 10.00      A   
ATOM   2976  CG  LEU A 316       2.513  -9.865  21.103  1.00 10.00      A   
ATOM   2977  CD1 LEU A 316       2.460  -8.345  21.121  1.00 10.00      A   
ATOM   2978  CD2 LEU A 316       3.912 -10.355  21.437  1.00 10.00      A   
ATOM   2979  C   LEU A 316      -0.439 -11.085  20.621  1.00 10.00      A   
ATOM   2980  O   LEU A 316      -0.478 -12.309  20.749  1.00 10.00      A   
ATOM   2981  N   GLN A 317      -0.800 -10.460  19.507  1.00 10.00      A   
ATOM   2982  HN  GLN A 317      -0.754  -9.479  19.474  1.00 10.00      A   
ATOM   2983  CA  GLN A 317      -1.264 -11.188  18.332  1.00 10.00      A   
ATOM   2984  CB  GLN A 317      -2.650 -10.701  17.893  1.00 10.00      A   
ATOM   2985  CG  GLN A 317      -3.770 -11.032  18.868  1.00 10.00      A   
ATOM   2986  CD  GLN A 317      -5.135 -10.607  18.361  1.00 10.00      A   
ATOM   2987  OE1 GLN A 317      -5.259  -9.639  17.614  1.00 10.00      A   
ATOM   2988  NE2 GLN A 317      -6.171 -11.322  18.771  1.00 10.00      A   
ATOM   2989 HE21 GLN A 317      -6.001 -12.085  19.378  1.00 10.00      A   
ATOM   2990 HE22 GLN A 317      -7.063 -11.073  18.452  1.00 10.00      A   
ATOM   2991  C   GLN A 317      -0.275 -11.068  17.176  1.00 10.00      A   
ATOM   2992  O   GLN A 317      -0.199 -11.944  16.316  1.00 10.00      A   
ATOM   2993  N   ARG A 318       0.480  -9.982  17.151  1.00 10.00      A   
ATOM   2994  HN  ARG A 318       0.372  -9.299  17.855  1.00 10.00      A   
ATOM   2995  CA  ARG A 318       1.466  -9.771  16.099  1.00 10.00      A   
ATOM   2996  CB  ARG A 318       0.982  -8.706  15.111  1.00 10.00      A   
ATOM   2997  CG  ARG A 318       1.845  -8.583  13.864  1.00 10.00      A   
ATOM   2998  CD  ARG A 318       1.303  -7.523  12.919  1.00 10.00      A   
ATOM   2999  NE  ARG A 318       1.340  -7.970  11.529  1.00 10.00      A   
ATOM   3000  HE  ARG A 318       1.658  -8.891  11.361  1.00 10.00      A   
ATOM   3001  CZ  ARG A 318       1.008  -7.212  10.483  1.00 10.00      A   
ATOM   3002  NH1 ARG A 318       0.623  -5.948  10.658  1.00 10.00      A   
ATOM   3003 HH11 ARG A 318       0.368  -5.358   9.835  1.00 10.00      A   
ATOM   3004 HH12 ARG A 318       0.577  -5.537  11.619  1.00 10.00      A   
ATOM   3005  NH2 ARG A 318       1.021  -7.740   9.269  1.00 10.00      A   
ATOM   3006 HH21 ARG A 318       1.282  -8.745   9.143  1.00 10.00      A   
ATOM   3007 HH22 ARG A 318       0.772  -7.161   8.434  1.00 10.00      A   
ATOM   3008  C   ARG A 318       2.799  -9.355  16.703  1.00 10.00      A   
ATOM   3009  O   ARG A 318       2.880  -8.348  17.408  1.00 10.00      A   
ATOM   3010  N   LEU A 319       3.840 -10.125  16.428  1.00 10.00      A   
ATOM   3011  HN  LEU A 319       3.722 -10.916  15.852  1.00 10.00      A   
ATOM   3012  CA  LEU A 319       5.157  -9.823  16.963  1.00 10.00      A   
ATOM   3013  CB  LEU A 319       5.529 -10.796  18.084  1.00 10.00      A   
ATOM   3014  CG  LEU A 319       6.884 -10.554  18.752  1.00 10.00      A   
ATOM   3015  CD1 LEU A 319       6.902  -9.213  19.469  1.00 10.00      A   
ATOM   3016  CD2 LEU A 319       7.227 -11.681  19.707  1.00 10.00      A   
ATOM   3017  C   LEU A 319       6.238  -9.833  15.890  1.00 10.00      A   
ATOM   3018  O   LEU A 319       6.411 -10.817  15.163  1.00 10.00      A   
ATOM   3019  N   TRP A 320       6.944  -8.715  15.789  1.00 10.00      A   
ATOM   3020  HN  TRP A 320       6.722  -7.960  16.381  1.00 10.00      A   
ATOM   3021  CA  TRP A 320       8.041  -8.560  14.843  1.00 10.00      A   
ATOM   3022  CB  TRP A 320       7.808  -7.335  13.947  1.00 10.00      A   
ATOM   3023  CG  TRP A 320       6.730  -7.499  12.916  1.00 10.00      A   
ATOM   3024  CD1 TRP A 320       5.717  -8.414  12.915  1.00 10.00      A   
ATOM   3025  CD2 TRP A 320       6.560  -6.716  11.726  1.00 10.00      A   
ATOM   3026  NE1 TRP A 320       4.933  -8.253  11.800  1.00 10.00      A   
ATOM   3027  HE1 TRP A 320       4.139  -8.798  11.570  1.00 10.00      A   
ATOM   3028  CE2 TRP A 320       5.429  -7.216  11.056  1.00 10.00      A   
ATOM   3029  CE3 TRP A 320       7.258  -5.642  11.164  1.00 10.00      A   
ATOM   3030  CZ2 TRP A 320       4.978  -6.677   9.852  1.00 10.00      A   
ATOM   3031  CZ3 TRP A 320       6.809  -5.110   9.970  1.00 10.00      A   
ATOM   3032  CH2 TRP A 320       5.679  -5.628   9.329  1.00 10.00      A   
ATOM   3033  C   TRP A 320       9.317  -8.363  15.648  1.00 10.00      A   
ATOM   3034  O   TRP A 320       9.507  -7.316  16.263  1.00 10.00      A   
ATOM   3035  N   VAL A 321      10.175  -9.369  15.678  1.00 10.00      A   
ATOM   3036  HN  VAL A 321       9.993 -10.179  15.147  1.00 10.00      A   
ATOM   3037  CA  VAL A 321      11.408  -9.284  16.456  1.00 10.00      A   
ATOM   3038  CB  VAL A 321      11.323 -10.098  17.764  1.00 10.00      A   
ATOM   3039  CG1 VAL A 321      10.509  -9.363  18.815  1.00 10.00      A   
ATOM   3040  CG2 VAL A 321      10.752 -11.482  17.502  1.00 10.00      A   
ATOM   3041  C   VAL A 321      12.611  -9.763  15.665  1.00 10.00      A   
ATOM   3042  O   VAL A 321      12.496 -10.136  14.498  1.00 10.00      A   
ATOM   3043  N   LEU A 322      13.767  -9.738  16.312  1.00 10.00      A   
ATOM   3044  HN  LEU A 322      13.788  -9.414  17.238  1.00 10.00      A   
ATOM   3045  CA  LEU A 322      15.004 -10.174  15.692  1.00 10.00      A   
ATOM   3046  CB  LEU A 322      16.147  -9.217  16.053  1.00 10.00      A   
ATOM   3047  CG  LEU A 322      16.068  -7.809  15.455  1.00 10.00      A   
ATOM   3048  CD1 LEU A 322      17.132  -6.907  16.063  1.00 10.00      A   
ATOM   3049  CD2 LEU A 322      16.209  -7.859  13.942  1.00 10.00      A   
ATOM   3050  C   LEU A 322      15.354 -11.593  16.129  1.00 10.00      A   
ATOM   3051  O   LEU A 322      14.683 -12.175  16.984  1.00 10.00      A   
ATOM   3052  N   ASP A 323      16.421 -12.128  15.558  1.00 10.00      A   
ATOM   3053  HN  ASP A 323      16.923 -11.598  14.901  1.00 10.00      A   
ATOM   3054  CA  ASP A 323      16.880 -13.478  15.871  1.00 10.00      A   
ATOM   3055  CB  ASP A 323      17.875 -13.987  14.822  1.00 10.00      A   
ATOM   3056  CG  ASP A 323      18.999 -13.014  14.511  1.00 10.00      A   
ATOM   3057  OD1 ASP A 323      19.166 -12.018  15.243  1.00 10.00      A   
ATOM   3058  OD2 ASP A 323      19.719 -13.239  13.515  1.00 10.00      A   
ATOM   3059  C   ASP A 323      17.472 -13.562  17.275  1.00 10.00      A   
ATOM   3060  O   ASP A 323      17.749 -14.652  17.779  1.00 10.00      A   
ATOM   3061  N   TYR A 324      17.637 -12.405  17.913  1.00 10.00      A   
ATOM   3062  HN  TYR A 324      17.395 -11.576  17.452  1.00 10.00      A   
ATOM   3063  CA  TYR A 324      18.178 -12.333  19.265  1.00 10.00      A   
ATOM   3064  CB  TYR A 324      18.408 -10.879  19.678  1.00 10.00      A   
ATOM   3065  CG  TYR A 324      19.627 -10.237  19.062  1.00 10.00      A   
ATOM   3066  CD1 TYR A 324      19.510  -9.096  18.281  1.00 10.00      A   
ATOM   3067  CD2 TYR A 324      20.893 -10.765  19.267  1.00 10.00      A   
ATOM   3068  CE1 TYR A 324      20.620  -8.498  17.721  1.00 10.00      A   
ATOM   3069  CE2 TYR A 324      22.010 -10.176  18.707  1.00 10.00      A   
ATOM   3070  CZ  TYR A 324      21.867  -9.041  17.937  1.00 10.00      A   
ATOM   3071  OH  TYR A 324      22.976  -8.441  17.383  1.00 10.00      A   
ATOM   3072  HH  TYR A 324      23.462  -9.084  16.851  1.00 10.00      A   
ATOM   3073  C   TYR A 324      17.247 -13.006  20.271  1.00 10.00      A   
ATOM   3074  O   TYR A 324      17.644 -13.286  21.398  1.00 10.00      A   
ATOM   3075  N   ILE A 325      16.010 -13.262  19.854  1.00 10.00      A   
ATOM   3076  HN  ILE A 325      15.754 -13.010  18.941  1.00 10.00      A   
ATOM   3077  CA  ILE A 325      15.019 -13.898  20.715  1.00 10.00      A   
ATOM   3078  CB  ILE A 325      13.616 -13.896  20.069  1.00 10.00      A   
ATOM   3079  CG1 ILE A 325      12.560 -14.452  21.034  1.00 10.00      A   
ATOM   3080  CG2 ILE A 325      13.616 -14.673  18.757  1.00 10.00      A   
ATOM   3081  CD1 ILE A 325      12.380 -13.631  22.291  1.00 10.00      A   
ATOM   3082  C   ILE A 325      15.423 -15.327  21.088  1.00 10.00      A   
ATOM   3083  O   ILE A 325      15.068 -15.807  22.171  1.00 10.00      A   
ATOM   3084  N   GLU A 326      16.171 -15.991  20.194  1.00 10.00      A   
ATOM   3085  HN  GLU A 326      16.412 -15.544  19.355  1.00 10.00      A   
ATOM   3086  CA  GLU A 326      16.637 -17.362  20.416  1.00 10.00      A   
ATOM   3087  CB  GLU A 326      17.466 -17.469  21.701  1.00 10.00      A   
ATOM   3088  CG  GLU A 326      18.856 -16.861  21.627  1.00 10.00      A   
ATOM   3089  CD  GLU A 326      19.698 -17.210  22.839  1.00 10.00      A   
ATOM   3090  OE1 GLU A 326      19.431 -18.258  23.471  1.00 10.00      A   
ATOM   3091  OE2 GLU A 326      20.635 -16.449  23.162  1.00 10.00      A   
ATOM   3092  C   GLU A 326      15.480 -18.358  20.464  1.00 10.00      A   
ATOM   3093  O   GLU A 326      14.309 -17.974  20.520  1.00 10.00      A   
ATOM   3094  N   ASP A 327      15.812 -19.643  20.435  1.00 10.00      A   
ATOM   3095  HN  ASP A 327      16.762 -19.893  20.363  1.00 10.00      A   
ATOM   3096  CA  ASP A 327      14.797 -20.695  20.492  1.00 10.00      A   
ATOM   3097  CB  ASP A 327      15.410 -22.075  20.230  1.00 10.00      A   
ATOM   3098  CG  ASP A 327      15.976 -22.238  18.837  1.00 10.00      A   
ATOM   3099  OD1 ASP A 327      15.222 -22.604  17.912  1.00 10.00      A   
ATOM   3100  OD2 ASP A 327      17.192 -22.033  18.665  1.00 10.00      A   
ATOM   3101  C   ASP A 327      14.135 -20.703  21.863  1.00 10.00      A   
ATOM   3102  O   ASP A 327      12.933 -20.945  21.987  1.00 10.00      A   
ATOM   3103  N   ALA A 328      14.935 -20.441  22.892  1.00 10.00      A   
ATOM   3104  HN  ALA A 328      15.889 -20.273  22.724  1.00 10.00      A   
ATOM   3105  CA  ALA A 328      14.446 -20.408  24.263  1.00 10.00      A   
ATOM   3106  CB  ALA A 328      15.597 -20.160  25.225  1.00 10.00      A   
ATOM   3107  C   ALA A 328      13.365 -19.345  24.429  1.00 10.00      A   
ATOM   3108  O   ALA A 328      12.302 -19.615  24.987  1.00 10.00      A   
ATOM   3109  N   GLY A 329      13.637 -18.145  23.920  1.00 10.00      A   
ATOM   3110  HN  GLY A 329      14.504 -17.994  23.486  1.00 10.00      A   
ATOM   3111  CA  GLY A 329      12.678 -17.056  24.011  1.00 10.00      A   
ATOM   3112  C   GLY A 329      11.395 -17.370  23.265  1.00 10.00      A   
ATOM   3113  O   GLY A 329      10.296 -17.065  23.738  1.00 10.00      A   
ATOM   3114  N   LEU A 330      11.535 -17.992  22.100  1.00 10.00      A   
ATOM   3115  HN  LEU A 330      12.439 -18.200  21.776  1.00 10.00      A   
ATOM   3116  CA  LEU A 330      10.387 -18.371  21.290  1.00 10.00      A   
ATOM   3117  CB  LEU A 330      10.841 -18.931  19.941  1.00 10.00      A   
ATOM   3118  CG  LEU A 330      11.364 -17.907  18.934  1.00 10.00      A   
ATOM   3119  CD1 LEU A 330      11.989 -18.605  17.741  1.00 10.00      A   
ATOM   3120  CD2 LEU A 330      10.248 -16.980  18.484  1.00 10.00      A   
ATOM   3121  C   LEU A 330       9.541 -19.400  22.028  1.00 10.00      A   
ATOM   3122  O   LEU A 330       8.314 -19.376  21.959  1.00 10.00      A   
ATOM   3123  N   GLU A 331      10.209 -20.292  22.749  1.00 10.00      A   
ATOM   3124  HN  GLU A 331      11.191 -20.261  22.755  1.00 10.00      A   
ATOM   3125  CA  GLU A 331       9.529 -21.324  23.516  1.00 10.00      A   
ATOM   3126  CB  GLU A 331      10.551 -22.310  24.085  1.00 10.00      A   
ATOM   3127  CG  GLU A 331       9.950 -23.587  24.644  1.00 10.00      A   
ATOM   3128  CD  GLU A 331      10.996 -24.650  24.897  1.00 10.00      A   
ATOM   3129  OE1 GLU A 331      11.519 -24.721  26.029  1.00 10.00      A   
ATOM   3130  OE2 GLU A 331      11.300 -25.419  23.963  1.00 10.00      A   
ATOM   3131  C   GLU A 331       8.704 -20.698  24.638  1.00 10.00      A   
ATOM   3132  O   GLU A 331       7.620 -21.179  24.972  1.00 10.00      A   
ATOM   3133  N   VAL A 332       9.222 -19.617  25.210  1.00 10.00      A   
ATOM   3134  HN  VAL A 332      10.096 -19.286  24.904  1.00 10.00      A   
ATOM   3135  CA  VAL A 332       8.531 -18.908  26.284  1.00 10.00      A   
ATOM   3136  CB  VAL A 332       9.498 -17.982  27.059  1.00 10.00      A   
ATOM   3137  CG1 VAL A 332       8.782 -17.287  28.208  1.00 10.00      A   
ATOM   3138  CG2 VAL A 332      10.688 -18.774  27.582  1.00 10.00      A   
ATOM   3139  C   VAL A 332       7.383 -18.083  25.705  1.00 10.00      A   
ATOM   3140  O   VAL A 332       6.330 -17.929  26.325  1.00 10.00      A   
ATOM   3141  N   LEU A 333       7.597 -17.581  24.494  1.00 10.00      A   
ATOM   3142  HN  LEU A 333       8.461 -17.748  24.061  1.00 10.00      A   
ATOM   3143  CA  LEU A 333       6.598 -16.783  23.788  1.00 10.00      A   
ATOM   3144  CB  LEU A 333       7.151 -16.335  22.431  1.00 10.00      A   
ATOM   3145  CG  LEU A 333       6.171 -15.647  21.479  1.00 10.00      A   
ATOM   3146  CD1 LEU A 333       5.905 -14.220  21.922  1.00 10.00      A   
ATOM   3147  CD2 LEU A 333       6.708 -15.672  20.058  1.00 10.00      A   
ATOM   3148  C   LEU A 333       5.320 -17.587  23.586  1.00 10.00      A   
ATOM   3149  O   LEU A 333       4.219 -17.103  23.849  1.00 10.00      A   
ATOM   3150  N   ALA A 334       5.485 -18.835  23.161  1.00 10.00      A   
ATOM   3151  HN  ALA A 334       6.396 -19.162  22.998  1.00 10.00      A   
ATOM   3152  CA  ALA A 334       4.357 -19.727  22.919  1.00 10.00      A   
ATOM   3153  CB  ALA A 334       4.793 -20.903  22.059  1.00 10.00      A   
ATOM   3154  C   ALA A 334       3.730 -20.223  24.228  1.00 10.00      A   
ATOM   3155  O   ALA A 334       2.778 -21.004  24.220  1.00 10.00      A   
ATOM   3156  N   SER A 335       4.271 -19.773  25.350  1.00 10.00      A   
ATOM   3157  HN  SER A 335       5.035 -19.160  25.300  1.00 10.00      A   
ATOM   3158  CA  SER A 335       3.766 -20.164  26.653  1.00 10.00      A   
ATOM   3159  CB  SER A 335       4.925 -20.295  27.646  1.00 10.00      A   
ATOM   3160  OG  SER A 335       4.462 -20.624  28.943  1.00 10.00      A   
ATOM   3161  HG  SER A 335       4.029 -21.489  28.925  1.00 10.00      A   
ATOM   3162  C   SER A 335       2.739 -19.149  27.156  1.00 10.00      A   
ATOM   3163  O   SER A 335       1.774 -19.510  27.830  1.00 10.00      A   
ATOM   3164  N   THR A 336       2.945 -17.881  26.822  1.00 10.00      A   
ATOM   3165  HN  THR A 336       3.733 -17.647  26.282  1.00 10.00      A   
ATOM   3166  CA  THR A 336       2.034 -16.828  27.247  1.00 10.00      A   
ATOM   3167  CB  THR A 336       2.793 -15.660  27.909  1.00 10.00      A   
ATOM   3168  OG1 THR A 336       3.543 -16.167  29.022  1.00 10.00      A   
ATOM   3169  HG1 THR A 336       3.229 -17.053  29.244  1.00 10.00      A   
ATOM   3170  CG2 THR A 336       1.828 -14.588  28.398  1.00 10.00      A   
ATOM   3171  C   THR A 336       1.169 -16.316  26.095  1.00 10.00      A   
ATOM   3172  O   THR A 336      -0.043 -16.163  26.243  1.00 10.00      A   
ATOM   3173  N   CYS A 337       1.780 -16.067  24.945  1.00 10.00      A   
ATOM   3174  HN  CYS A 337       2.745 -16.233  24.860  1.00 10.00      A   
ATOM   3175  CA  CYS A 337       1.043 -15.571  23.794  1.00 10.00      A   
ATOM   3176  CB  CYS A 337       1.987 -14.856  22.827  1.00 10.00      A   
ATOM   3177  SG  CYS A 337       2.969 -13.546  23.595  1.00 10.00      A   
ATOM   3178  HG  CYS A 337       2.207 -12.943  24.504  1.00 10.00      A   
ATOM   3179  C   CYS A 337       0.304 -16.710  23.094  1.00 10.00      A   
ATOM   3180  O   CYS A 337       0.731 -17.198  22.046  1.00 10.00      A   
ATOM   3181  N   LYS A 338      -0.812 -17.129  23.683  1.00 10.00      A   
ATOM   3182  HN  LYS A 338      -1.103 -16.698  24.520  1.00 10.00      A   
ATOM   3183  CA  LYS A 338      -1.612 -18.216  23.132  1.00 10.00      A   
ATOM   3184  CB  LYS A 338      -2.425 -18.897  24.240  1.00 10.00      A   
ATOM   3185  CG  LYS A 338      -1.588 -19.564  25.324  1.00 10.00      A   
ATOM   3186  CD  LYS A 338      -0.752 -20.700  24.759  1.00 10.00      A   
ATOM   3187  CE  LYS A 338      -0.111 -21.526  25.860  1.00 10.00      A   
ATOM   3188  NZ  LYS A 338       0.763 -22.592  25.303  1.00 10.00      A   
ATOM   3189  HZ1 LYS A 338       0.223 -23.192  24.645  1.00 10.00      A   
ATOM   3190  HZ2 LYS A 338       1.132 -23.190  26.070  1.00 10.00      A   
ATOM   3191  HZ3 LYS A 338       1.565 -22.166  24.792  1.00 10.00      A   
ATOM   3192  C   LYS A 338      -2.546 -17.724  22.028  1.00 10.00      A   
ATOM   3193  O   LYS A 338      -3.252 -18.516  21.404  1.00 10.00      A   
ATOM   3194  N   ASP A 339      -2.542 -16.419  21.789  1.00 10.00      A   
ATOM   3195  HN  ASP A 339      -1.951 -15.838  22.311  1.00 10.00      A   
ATOM   3196  CA  ASP A 339      -3.401 -15.830  20.765  1.00 10.00      A   
ATOM   3197  CB  ASP A 339      -4.351 -14.800  21.393  1.00 10.00      A   
ATOM   3198  CG  ASP A 339      -5.545 -14.470  20.515  1.00 10.00      A   
ATOM   3199  OD1 ASP A 339      -6.052 -15.371  19.816  1.00 10.00      A   
ATOM   3200  OD2 ASP A 339      -5.993 -13.304  20.527  1.00 10.00      A   
ATOM   3201  C   ASP A 339      -2.581 -15.198  19.638  1.00 10.00      A   
ATOM   3202  O   ASP A 339      -3.098 -14.414  18.840  1.00 10.00      A   
ATOM   3203  N   LEU A 340      -1.300 -15.560  19.571  1.00 10.00      A   
ATOM   3204  HN  LEU A 340      -0.953 -16.205  20.221  1.00 10.00      A   
ATOM   3205  CA  LEU A 340      -0.404 -15.032  18.543  1.00 10.00      A   
ATOM   3206  CB  LEU A 340       1.036 -15.492  18.795  1.00 10.00      A   
ATOM   3207  CG  LEU A 340       2.123 -14.832  17.943  1.00 10.00      A   
ATOM   3208  CD1 LEU A 340       2.326 -13.380  18.351  1.00 10.00      A   
ATOM   3209  CD2 LEU A 340       3.427 -15.605  18.050  1.00 10.00      A   
ATOM   3210  C   LEU A 340      -0.867 -15.474  17.157  1.00 10.00      A   
ATOM   3211  O   LEU A 340      -1.116 -16.656  16.927  1.00 10.00      A   
ATOM   3212  N   ARG A 341      -0.982 -14.518  16.245  1.00 10.00      A   
ATOM   3213  HN  ARG A 341      -0.748 -13.595  16.489  1.00 10.00      A   
ATOM   3214  CA  ARG A 341      -1.442 -14.795  14.890  1.00 10.00      A   
ATOM   3215  CB  ARG A 341      -2.531 -13.792  14.479  1.00 10.00      A   
ATOM   3216  CG  ARG A 341      -3.600 -13.537  15.529  1.00 10.00      A   
ATOM   3217  CD  ARG A 341      -4.530 -14.725  15.682  1.00 10.00      A   
ATOM   3218  NE  ARG A 341      -5.429 -14.571  16.824  1.00 10.00      A   
ATOM   3219  HE  ARG A 341      -5.022 -14.611  17.726  1.00 10.00      A   
ATOM   3220  CZ  ARG A 341      -6.743 -14.367  16.715  1.00 10.00      A   
ATOM   3221  NH1 ARG A 341      -7.311 -14.282  15.514  1.00 10.00      A   
ATOM   3222 HH11 ARG A 341      -8.341 -14.119  15.428  1.00 10.00      A   
ATOM   3223 HH12 ARG A 341      -6.732 -14.372  14.651  1.00 10.00      A   
ATOM   3224  NH2 ARG A 341      -7.490 -14.267  17.810  1.00 10.00      A   
ATOM   3225 HH21 ARG A 341      -7.045 -14.346  18.759  1.00 10.00      A   
ATOM   3226 HH22 ARG A 341      -8.520 -14.113  17.735  1.00 10.00      A   
ATOM   3227  C   ARG A 341      -0.304 -14.722  13.881  1.00 10.00      A   
ATOM   3228  O   ARG A 341      -0.165 -15.603  13.029  1.00 10.00      A   
ATOM   3229  N   GLU A 342       0.497 -13.664  13.969  1.00 10.00      A   
ATOM   3230  HN  GLU A 342       0.348 -13.002  14.679  1.00 10.00      A   
ATOM   3231  CA  GLU A 342       1.598 -13.469  13.044  1.00 10.00      A   
ATOM   3232  CB  GLU A 342       1.313 -12.275  12.129  1.00 10.00      A   
ATOM   3233  CG  GLU A 342       2.190 -12.207  10.890  1.00 10.00      A   
ATOM   3234  CD  GLU A 342       2.303 -10.804  10.332  1.00 10.00      A   
ATOM   3235  OE1 GLU A 342       1.584 -10.472   9.365  1.00 10.00      A   
ATOM   3236  OE2 GLU A 342       3.117 -10.020  10.854  1.00 10.00      A   
ATOM   3237  C   GLU A 342       2.913 -13.257  13.785  1.00 10.00      A   
ATOM   3238  O   GLU A 342       2.986 -12.474  14.737  1.00 10.00      A   
ATOM   3239  N   LEU A 343       3.945 -13.963  13.339  1.00 10.00      A   
ATOM   3240  HN  LEU A 343       3.811 -14.571  12.576  1.00 10.00      A   
ATOM   3241  CA  LEU A 343       5.270 -13.859  13.938  1.00 10.00      A   
ATOM   3242  CB  LEU A 343       5.574 -15.096  14.789  1.00 10.00      A   
ATOM   3243  CG  LEU A 343       6.970 -15.157  15.416  1.00 10.00      A   
ATOM   3244  CD1 LEU A 343       7.126 -14.090  16.490  1.00 10.00      A   
ATOM   3245  CD2 LEU A 343       7.236 -16.541  15.986  1.00 10.00      A   
ATOM   3246  C   LEU A 343       6.332 -13.703  12.853  1.00 10.00      A   
ATOM   3247  O   LEU A 343       6.439 -14.537  11.956  1.00 10.00      A   
ATOM   3248  N   ARG A 344       7.100 -12.626  12.931  1.00 10.00      A   
ATOM   3249  HN  ARG A 344       6.958 -11.988  13.667  1.00 10.00      A   
ATOM   3250  CA  ARG A 344       8.156 -12.367  11.963  1.00 10.00      A   
ATOM   3251  CB  ARG A 344       7.832 -11.133  11.111  1.00 10.00      A   
ATOM   3252  CG  ARG A 344       6.552 -11.260  10.301  1.00 10.00      A   
ATOM   3253  CD  ARG A 344       6.454 -10.189   9.228  1.00 10.00      A   
ATOM   3254  NE  ARG A 344       5.066  -9.912   8.871  1.00 10.00      A   
ATOM   3255  HE  ARG A 344       4.380 -10.090   9.566  1.00 10.00      A   
ATOM   3256  CZ  ARG A 344       4.670  -9.431   7.691  1.00 10.00      A   
ATOM   3257  NH1 ARG A 344       5.556  -9.161   6.733  1.00 10.00      A   
ATOM   3258 HH11 ARG A 344       6.571  -9.326   6.891  1.00 10.00      A   
ATOM   3259 HH12 ARG A 344       5.233  -8.790   5.812  1.00 10.00      A   
ATOM   3260  NH2 ARG A 344       3.374  -9.242   7.468  1.00 10.00      A   
ATOM   3261 HH21 ARG A 344       2.680  -9.480   8.208  1.00 10.00      A   
ATOM   3262 HH22 ARG A 344       3.035  -8.856   6.551  1.00 10.00      A   
ATOM   3263  C   ARG A 344       9.502 -12.202  12.664  1.00 10.00      A   
ATOM   3264  O   ARG A 344       9.708 -11.248  13.415  1.00 10.00      A   
ATOM   3265  N   VAL A 345      10.399 -13.150  12.437  1.00 10.00      A   
ATOM   3266  HN  VAL A 345      10.165 -13.899  11.844  1.00 10.00      A   
ATOM   3267  CA  VAL A 345      11.726 -13.111  13.039  1.00 10.00      A   
ATOM   3268  CB  VAL A 345      12.120 -14.476  13.636  1.00 10.00      A   
ATOM   3269  CG1 VAL A 345      13.482 -14.394  14.309  1.00 10.00      A   
ATOM   3270  CG2 VAL A 345      11.066 -14.945  14.627  1.00 10.00      A   
ATOM   3271  C   VAL A 345      12.762 -12.687  12.006  1.00 10.00      A   
ATOM   3272  O   VAL A 345      13.051 -13.425  11.062  1.00 10.00      A   
ATOM   3273  N   PHE A 346      13.305 -11.490  12.186  1.00 10.00      A   
ATOM   3274  HN  PHE A 346      13.030 -10.954  12.967  1.00 10.00      A   
ATOM   3275  CA  PHE A 346      14.305 -10.948  11.274  1.00 10.00      A   
ATOM   3276  CB  PHE A 346      14.087  -9.444  11.072  1.00 10.00      A   
ATOM   3277  CG  PHE A 346      12.698  -9.083  10.626  1.00 10.00      A   
ATOM   3278  CD1 PHE A 346      11.745  -8.686  11.548  1.00 10.00      A   
ATOM   3279  CD2 PHE A 346      12.348  -9.139   9.287  1.00 10.00      A   
ATOM   3280  CE1 PHE A 346      10.466  -8.351  11.150  1.00 10.00      A   
ATOM   3281  CE2 PHE A 346      11.069  -8.806   8.880  1.00 10.00      A   
ATOM   3282  CZ  PHE A 346      10.127  -8.411   9.812  1.00 10.00      A   
ATOM   3283  C   PHE A 346      15.709 -11.198  11.809  1.00 10.00      A   
ATOM   3284  O   PHE A 346      15.940 -11.128  13.012  1.00 10.00      A   
ATOM   3285  N   PRO A 347      16.665 -11.503  10.923  1.00 10.00      A   
ATOM   3286  CA  PRO A 347      18.048 -11.758  11.322  1.00 10.00      A   
ATOM   3287  CB  PRO A 347      18.623 -12.495  10.112  1.00 10.00      A   
ATOM   3288  CG  PRO A 347      17.845 -11.978   8.948  1.00 10.00      A   
ATOM   3289  CD  PRO A 347      16.474 -11.628   9.467  1.00 10.00      A   
ATOM   3290  C   PRO A 347      18.820 -10.463  11.573  1.00 10.00      A   
ATOM   3291  O   PRO A 347      18.774  -9.534  10.764  1.00 10.00      A   
ATOM   3292  N   SER A 348      19.526 -10.408  12.694  1.00 10.00      A   
ATOM   3293  HN  SER A 348      19.521 -11.183  13.305  1.00 10.00      A   
ATOM   3294  CA  SER A 348      20.312  -9.234  13.043  1.00 10.00      A   
ATOM   3295  CB  SER A 348      20.901  -9.400  14.443  1.00 10.00      A   
ATOM   3296  OG  SER A 348      21.325 -10.739  14.660  1.00 10.00      A   
ATOM   3297  HG  SER A 348      20.565 -11.271  14.964  1.00 10.00      A   
ATOM   3298  C   SER A 348      21.424  -9.044  12.023  1.00 10.00      A   
ATOM   3299  O   SER A 348      21.559  -7.984  11.412  1.00 10.00      A   
ATOM   3300  N   GLU A 349      22.213 -10.090  11.849  1.00 10.00      A   
ATOM   3301  HN  GLU A 349      22.066 -10.887  12.398  1.00 10.00      A   
ATOM   3302  CA  GLU A 349      23.301 -10.089  10.888  1.00 10.00      A   
ATOM   3303  CB  GLU A 349      24.645 -10.263  11.591  1.00 10.00      A   
ATOM   3304  CG  GLU A 349      25.210  -8.979  12.172  1.00 10.00      A   
ATOM   3305  CD  GLU A 349      25.450  -7.919  11.117  1.00 10.00      A   
ATOM   3306  OE1 GLU A 349      26.269  -8.151  10.203  1.00 10.00      A   
ATOM   3307  OE2 GLU A 349      24.829  -6.843  11.203  1.00 10.00      A   
ATOM   3308  C   GLU A 349      23.074 -11.202   9.868  1.00 10.00      A   
ATOM   3309  O   GLU A 349      23.531 -12.334  10.048  1.00 10.00      A   
ATOM   3310  N   PRO A 350      22.332 -10.901   8.796  1.00 10.00      A   
ATOM   3311  CA  PRO A 350      22.020 -11.877   7.754  1.00 10.00      A   
ATOM   3312  CB  PRO A 350      20.823 -11.244   7.044  1.00 10.00      A   
ATOM   3313  CG  PRO A 350      21.022  -9.777   7.206  1.00 10.00      A   
ATOM   3314  CD  PRO A 350      21.727  -9.580   8.520  1.00 10.00      A   
ATOM   3315  C   PRO A 350      23.171 -12.067   6.772  1.00 10.00      A   
ATOM   3316  O   PRO A 350      23.091 -12.882   5.862  1.00 10.00      A   
ATOM   3317  N   PHE A 351      24.241 -11.314   6.966  1.00 10.00      A   
ATOM   3318  HN  PHE A 351      24.250 -10.683   7.714  1.00 10.00      A   
ATOM   3319  CA  PHE A 351      25.399 -11.394   6.084  1.00 10.00      A   
ATOM   3320  CB  PHE A 351      25.873  -9.993   5.695  1.00 10.00      A   
ATOM   3321  CG  PHE A 351      24.754  -9.102   5.241  1.00 10.00      A   
ATOM   3322  CD1 PHE A 351      24.375  -8.008   5.995  1.00 10.00      A   
ATOM   3323  CD2 PHE A 351      24.072  -9.366   4.064  1.00 10.00      A   
ATOM   3324  CE1 PHE A 351      23.336  -7.192   5.587  1.00 10.00      A   
ATOM   3325  CE2 PHE A 351      23.032  -8.556   3.648  1.00 10.00      A   
ATOM   3326  CZ  PHE A 351      22.662  -7.467   4.412  1.00 10.00      A   
ATOM   3327  C   PHE A 351      26.525 -12.205   6.714  1.00 10.00      A   
ATOM   3328  O   PHE A 351      27.610 -12.343   6.140  1.00 10.00      A   
ATOM   3329  N   VAL A 352      26.258 -12.750   7.893  1.00 10.00      A   
ATOM   3330  HN  VAL A 352      25.378 -12.609   8.298  1.00 10.00      A   
ATOM   3331  CA  VAL A 352      27.235 -13.564   8.598  1.00 10.00      A   
ATOM   3332  CB  VAL A 352      27.262 -13.254  10.111  1.00 10.00      A   
ATOM   3333  CG1 VAL A 352      28.350 -14.062  10.799  1.00 10.00      A   
ATOM   3334  CG2 VAL A 352      27.500 -11.770  10.334  1.00 10.00      A   
ATOM   3335  C   VAL A 352      26.946 -15.045   8.367  1.00 10.00      A   
ATOM   3336  O   VAL A 352      25.830 -15.517   8.598  1.00 10.00      A   
ATOM   3337  N   MET A 353      27.959 -15.759   7.890  1.00 10.00      A   
ATOM   3338  HN  MET A 353      28.815 -15.311   7.725  1.00 10.00      A   
ATOM   3339  CA  MET A 353      27.845 -17.183   7.598  1.00 10.00      A   
ATOM   3340  CB  MET A 353      29.131 -17.677   6.932  1.00 10.00      A   
ATOM   3341  CG  MET A 353      29.010 -19.026   6.242  1.00 10.00      A   
ATOM   3342  SD  MET A 353      30.454 -19.409   5.226  1.00 10.00      A   
ATOM   3343  CE  MET A 353      29.941 -20.955   4.474  1.00 10.00      A   
ATOM   3344  C   MET A 353      27.569 -18.000   8.855  1.00 10.00      A   
ATOM   3345  O   MET A 353      26.691 -18.863   8.863  1.00 10.00      A   
ATOM   3346  N   GLU A 354      28.334 -17.736   9.907  1.00 10.00      A   
ATOM   3347  HN  GLU A 354      29.024 -17.043   9.834  1.00 10.00      A   
ATOM   3348  CA  GLU A 354      28.172 -18.450  11.168  1.00 10.00      A   
ATOM   3349  CB  GLU A 354      29.469 -18.415  11.981  1.00 10.00      A   
ATOM   3350  CG  GLU A 354      30.650 -19.097  11.314  1.00 10.00      A   
ATOM   3351  CD  GLU A 354      30.426 -20.574  11.082  1.00 10.00      A   
ATOM   3352  OE1 GLU A 354      30.433 -21.346  12.064  1.00 10.00      A   
ATOM   3353  OE2 GLU A 354      30.254 -20.973   9.912  1.00 10.00      A   
ATOM   3354  C   GLU A 354      27.040 -17.852  11.990  1.00 10.00      A   
ATOM   3355  O   GLU A 354      26.898 -16.631  12.066  1.00 10.00      A   
ATOM   3356  N   PRO A 355      26.221 -18.705  12.620  1.00 10.00      A   
ATOM   3357  CA  PRO A 355      25.101 -18.254  13.450  1.00 10.00      A   
ATOM   3358  CB  PRO A 355      24.449 -19.558  13.932  1.00 10.00      A   
ATOM   3359  CG  PRO A 355      24.947 -20.609  13.000  1.00 10.00      A   
ATOM   3360  CD  PRO A 355      26.321 -20.172  12.578  1.00 10.00      A   
ATOM   3361  C   PRO A 355      25.595 -17.439  14.640  1.00 10.00      A   
ATOM   3362  O   PRO A 355      26.272 -17.963  15.528  1.00 10.00      A   
ATOM   3363  N   ASN A 356      25.264 -16.155  14.644  1.00 10.00      A   
ATOM   3364  HN  ASN A 356      24.728 -15.797  13.903  1.00 10.00      A   
ATOM   3365  CA  ASN A 356      25.679 -15.254  15.713  1.00 10.00      A   
ATOM   3366  CB  ASN A 356      25.672 -13.795  15.231  1.00 10.00      A   
ATOM   3367  CG  ASN A 356      24.314 -13.336  14.732  1.00 10.00      A   
ATOM   3368  OD1 ASN A 356      23.802 -13.844  13.733  1.00 10.00      A   
ATOM   3369  ND2 ASN A 356      23.721 -12.373  15.421  1.00 10.00      A   
ATOM   3370 HD21 ASN A 356      24.182 -12.013  16.212  1.00 10.00      A   
ATOM   3371 HD22 ASN A 356      22.848 -12.050  15.110  1.00 10.00      A   
ATOM   3372  C   ASN A 356      24.803 -15.411  16.950  1.00 10.00      A   
ATOM   3373  O   ASN A 356      25.173 -14.983  18.043  1.00 10.00      A   
ATOM   3374  N   VAL A 357      23.648 -16.040  16.778  1.00 10.00      A   
ATOM   3375  HN  VAL A 357      23.420 -16.383  15.891  1.00 10.00      A   
ATOM   3376  CA  VAL A 357      22.717 -16.250  17.879  1.00 10.00      A   
ATOM   3377  CB  VAL A 357      21.495 -15.316  17.778  1.00 10.00      A   
ATOM   3378  CG1 VAL A 357      21.889 -13.888  18.114  1.00 10.00      A   
ATOM   3379  CG2 VAL A 357      20.876 -15.391  16.388  1.00 10.00      A   
ATOM   3380  C   VAL A 357      22.232 -17.689  17.907  1.00 10.00      A   
ATOM   3381  O   VAL A 357      22.387 -18.427  16.929  1.00 10.00      A   
ATOM   3382  N   ALA A 358      21.641 -18.084  19.024  1.00 10.00      A   
ATOM   3383  HN  ALA A 358      21.554 -17.454  19.768  1.00 10.00      A   
ATOM   3384  CA  ALA A 358      21.122 -19.433  19.178  1.00 10.00      A   
ATOM   3385  CB  ALA A 358      21.206 -19.876  20.633  1.00 10.00      A   
ATOM   3386  C   ALA A 358      19.689 -19.509  18.663  1.00 10.00      A   
ATOM   3387  O   ALA A 358      18.736 -19.582  19.441  1.00 10.00      A   
ATOM   3388  N   LEU A 359      19.545 -19.451  17.347  1.00 10.00      A   
ATOM   3389  HN  LEU A 359      20.343 -19.369  16.785  1.00 10.00      A   
ATOM   3390  CA  LEU A 359      18.236 -19.517  16.715  1.00 10.00      A   
ATOM   3391  CB  LEU A 359      17.875 -18.185  16.052  1.00 10.00      A   
ATOM   3392  CG  LEU A 359      16.472 -18.109  15.443  1.00 10.00      A   
ATOM   3393  CD1 LEU A 359      15.459 -17.648  16.478  1.00 10.00      A   
ATOM   3394  CD2 LEU A 359      16.458 -17.202  14.224  1.00 10.00      A   
ATOM   3395  C   LEU A 359      18.205 -20.627  15.679  1.00 10.00      A   
ATOM   3396  O   LEU A 359      18.750 -20.484  14.583  1.00 10.00      A   
ATOM   3397  N   THR A 360      17.599 -21.739  16.044  1.00 10.00      A   
ATOM   3398  HN  THR A 360      17.214 -21.800  16.953  1.00 10.00      A   
ATOM   3399  CA  THR A 360      17.482 -22.877  15.153  1.00 10.00      A   
ATOM   3400  CB  THR A 360      17.847 -24.193  15.881  1.00 10.00      A   
ATOM   3401  OG1 THR A 360      16.912 -24.453  16.941  1.00 10.00      A   
ATOM   3402  HG1 THR A 360      16.489 -23.617  17.212  1.00 10.00      A   
ATOM   3403  CG2 THR A 360      19.250 -24.111  16.465  1.00 10.00      A   
ATOM   3404  C   THR A 360      16.055 -22.962  14.624  1.00 10.00      A   
ATOM   3405  O   THR A 360      15.333 -21.962  14.601  1.00 10.00      A   
ATOM   3406  N   GLU A 361      15.650 -24.143  14.193  1.00 10.00      A   
ATOM   3407  HN  GLU A 361      16.275 -24.908  14.219  1.00 10.00      A   
ATOM   3408  CA  GLU A 361      14.306 -24.345  13.681  1.00 10.00      A   
ATOM   3409  CB  GLU A 361      14.302 -25.388  12.559  1.00 10.00      A   
ATOM   3410  CG  GLU A 361      14.699 -26.787  13.002  1.00 10.00      A   
ATOM   3411  CD  GLU A 361      16.197 -26.995  13.016  1.00 10.00      A   
ATOM   3412  OE1 GLU A 361      16.711 -27.656  12.095  1.00 10.00      A   
ATOM   3413  OE2 GLU A 361      16.864 -26.510  13.952  1.00 10.00      A   
ATOM   3414  C   GLU A 361      13.383 -24.787  14.808  1.00 10.00      A   
ATOM   3415  O   GLU A 361      12.160 -24.806  14.657  1.00 10.00      A   
ATOM   3416  N   GLN A 362      13.985 -25.136  15.942  1.00 10.00      A   
ATOM   3417  HN  GLN A 362      14.963 -25.085  15.993  1.00 10.00      A   
ATOM   3418  CA  GLN A 362      13.240 -25.587  17.110  1.00 10.00      A   
ATOM   3419  CB  GLN A 362      14.196 -25.913  18.260  1.00 10.00      A   
ATOM   3420  CG  GLN A 362      13.526 -26.465  19.514  1.00 10.00      A   
ATOM   3421  CD  GLN A 362      12.682 -27.694  19.240  1.00 10.00      A   
ATOM   3422  OE1 GLN A 362      13.181 -28.820  19.232  1.00 10.00      A   
ATOM   3423  NE2 GLN A 362      11.396 -27.490  19.025  1.00 10.00      A   
ATOM   3424 HE21 GLN A 362      11.059 -26.566  19.058  1.00 10.00      A   
ATOM   3425 HE22 GLN A 362      10.825 -28.269  18.843  1.00 10.00      A   
ATOM   3426  C   GLN A 362      12.216 -24.543  17.545  1.00 10.00      A   
ATOM   3427  O   GLN A 362      11.070 -24.882  17.839  1.00 10.00      A   
ATOM   3428  N   GLY A 363      12.633 -23.281  17.577  1.00 10.00      A   
ATOM   3429  HN  GLY A 363      13.575 -23.077  17.359  1.00 10.00      A   
ATOM   3430  CA  GLY A 363      11.740 -22.204  17.963  1.00 10.00      A   
ATOM   3431  C   GLY A 363      10.444 -22.209  17.176  1.00 10.00      A   
ATOM   3432  O   GLY A 363       9.362 -22.145  17.761  1.00 10.00      A   
ATOM   3433  N   LEU A 364      10.552 -22.318  15.852  1.00 10.00      A   
ATOM   3434  HN  LEU A 364      11.445 -22.394  15.453  1.00 10.00      A   
ATOM   3435  CA  LEU A 364       9.381 -22.339  14.981  1.00 10.00      A   
ATOM   3436  CB  LEU A 364       9.807 -22.466  13.512  1.00 10.00      A   
ATOM   3437  CG  LEU A 364       9.082 -21.566  12.498  1.00 10.00      A   
ATOM   3438  CD1 LEU A 364       9.525 -21.891  11.079  1.00 10.00      A   
ATOM   3439  CD2 LEU A 364       7.571 -21.689  12.627  1.00 10.00      A   
ATOM   3440  C   LEU A 364       8.457 -23.493  15.365  1.00 10.00      A   
ATOM   3441  O   LEU A 364       7.238 -23.330  15.446  1.00 10.00      A   
ATOM   3442  N   VAL A 365       9.047 -24.652  15.611  1.00 10.00      A   
ATOM   3443  HN  VAL A 365      10.025 -24.716  15.531  1.00 10.00      A   
ATOM   3444  CA  VAL A 365       8.290 -25.839  15.994  1.00 10.00      A   
ATOM   3445  CB  VAL A 365       9.213 -27.074  16.104  1.00 10.00      A   
ATOM   3446  CG1 VAL A 365       8.418 -28.311  16.482  1.00 10.00      A   
ATOM   3447  CG2 VAL A 365       9.968 -27.305  14.802  1.00 10.00      A   
ATOM   3448  C   VAL A 365       7.575 -25.621  17.330  1.00 10.00      A   
ATOM   3449  O   VAL A 365       6.399 -25.953  17.489  1.00 10.00      A   
ATOM   3450  N   SER A 366       8.290 -25.040  18.276  1.00 10.00      A   
ATOM   3451  HN  SER A 366       9.217 -24.779  18.077  1.00 10.00      A   
ATOM   3452  CA  SER A 366       7.749 -24.778  19.602  1.00 10.00      A   
ATOM   3453  CB  SER A 366       8.864 -24.292  20.532  1.00 10.00      A   
ATOM   3454  OG  SER A 366       9.972 -25.179  20.503  1.00 10.00      A   
ATOM   3455  HG  SER A 366       9.827 -25.889  21.139  1.00 10.00      A   
ATOM   3456  C   SER A 366       6.601 -23.767  19.562  1.00 10.00      A   
ATOM   3457  O   SER A 366       5.568 -23.969  20.202  1.00 10.00      A   
ATOM   3458  N   VAL A 367       6.773 -22.696  18.793  1.00 10.00      A   
ATOM   3459  HN  VAL A 367       7.613 -22.596  18.286  1.00 10.00      A   
ATOM   3460  CA  VAL A 367       5.745 -21.659  18.690  1.00 10.00      A   
ATOM   3461  CB  VAL A 367       6.269 -20.370  18.017  1.00 10.00      A   
ATOM   3462  CG1 VAL A 367       5.224 -19.269  18.088  1.00 10.00      A   
ATOM   3463  CG2 VAL A 367       7.550 -19.910  18.692  1.00 10.00      A   
ATOM   3464  C   VAL A 367       4.489 -22.164  17.976  1.00 10.00      A   
ATOM   3465  O   VAL A 367       3.368 -21.842  18.374  1.00 10.00      A   
ATOM   3466  N   SER A 368       4.671 -22.985  16.944  1.00 10.00      A   
ATOM   3467  HN  SER A 368       5.584 -23.240  16.684  1.00 10.00      A   
ATOM   3468  CA  SER A 368       3.537 -23.521  16.193  1.00 10.00      A   
ATOM   3469  CB  SER A 368       3.998 -24.193  14.897  1.00 10.00      A   
ATOM   3470  OG  SER A 368       5.110 -25.030  15.130  1.00 10.00      A   
ATOM   3471  HG  SER A 368       5.919 -24.509  15.060  1.00 10.00      A   
ATOM   3472  C   SER A 368       2.705 -24.476  17.052  1.00 10.00      A   
ATOM   3473  O   SER A 368       1.495 -24.631  16.839  1.00 10.00      A   
ATOM   3474  N   MET A 369       3.361 -25.101  18.031  1.00 10.00      A   
ATOM   3475  HN  MET A 369       4.321 -24.940  18.136  1.00 10.00      A   
ATOM   3476  CA  MET A 369       2.700 -26.026  18.940  1.00 10.00      A   
ATOM   3477  CB  MET A 369       3.712 -27.013  19.532  1.00 10.00      A   
ATOM   3478  CG  MET A 369       4.153 -28.129  18.600  1.00 10.00      A   
ATOM   3479  SD  MET A 369       5.281 -29.288  19.403  1.00 10.00      A   
ATOM   3480  CE  MET A 369       5.667 -30.393  18.046  1.00 10.00      A   
ATOM   3481  C   MET A 369       2.039 -25.268  20.085  1.00 10.00      A   
ATOM   3482  O   MET A 369       1.004 -25.685  20.604  1.00 10.00      A   
ATOM   3483  N   GLY A 370       2.651 -24.160  20.481  1.00 10.00      A   
ATOM   3484  HN  GLY A 370       3.475 -23.878  20.027  1.00 10.00      A   
ATOM   3485  CA  GLY A 370       2.123 -23.369  21.575  1.00 10.00      A   
ATOM   3486  C   GLY A 370       0.988 -22.454  21.165  1.00 10.00      A   
ATOM   3487  O   GLY A 370      -0.003 -22.329  21.886  1.00 10.00      A   
ATOM   3488  N   CYS A 371       1.132 -21.809  20.017  1.00 10.00      A   
ATOM   3489  HN  CYS A 371       1.951 -21.945  19.486  1.00 10.00      A   
ATOM   3490  CA  CYS A 371       0.113 -20.896  19.523  1.00 10.00      A   
ATOM   3491  CB  CYS A 371       0.763 -19.613  19.006  1.00 10.00      A   
ATOM   3492  SG  CYS A 371       2.086 -18.980  20.066  1.00 10.00      A   
ATOM   3493  HG  CYS A 371       1.544 -18.131  20.931  1.00 10.00      A   
ATOM   3494  C   CYS A 371      -0.726 -21.545  18.425  1.00 10.00      A   
ATOM   3495  O   CYS A 371      -0.257 -21.751  17.305  1.00 10.00      A   
ATOM   3496  N   PRO A 372      -1.989 -21.877  18.733  1.00 10.00      A   
ATOM   3497  CA  PRO A 372      -2.898 -22.507  17.773  1.00 10.00      A   
ATOM   3498  CB  PRO A 372      -3.911 -23.186  18.692  1.00 10.00      A   
ATOM   3499  CG  PRO A 372      -4.008 -22.267  19.863  1.00 10.00      A   
ATOM   3500  CD  PRO A 372      -2.632 -21.679  20.050  1.00 10.00      A   
ATOM   3501  C   PRO A 372      -3.595 -21.471  16.893  1.00 10.00      A   
ATOM   3502  O   PRO A 372      -4.460 -21.803  16.082  1.00 10.00      A   
ATOM   3503  N   LYS A 373      -3.204 -20.218  17.066  1.00 10.00      A   
ATOM   3504  HN  LYS A 373      -2.504 -20.030  17.721  1.00 10.00      A   
ATOM   3505  CA  LYS A 373      -3.777 -19.117  16.312  1.00 10.00      A   
ATOM   3506  CB  LYS A 373      -4.157 -17.979  17.267  1.00 10.00      A   
ATOM   3507  CG  LYS A 373      -5.355 -18.269  18.161  1.00 10.00      A   
ATOM   3508  CD  LYS A 373      -6.664 -17.970  17.445  1.00 10.00      A   
ATOM   3509  CE  LYS A 373      -7.860 -18.178  18.360  1.00 10.00      A   
ATOM   3510  NZ  LYS A 373      -7.732 -17.425  19.639  1.00 10.00      A   
ATOM   3511  HZ1 LYS A 373      -8.658 -17.058  19.932  1.00 10.00      A   
ATOM   3512  HZ2 LYS A 373      -7.072 -16.621  19.528  1.00 10.00      A   
ATOM   3513  HZ3 LYS A 373      -7.371 -18.050  20.388  1.00 10.00      A   
ATOM   3514  C   LYS A 373      -2.790 -18.608  15.265  1.00 10.00      A   
ATOM   3515  O   LYS A 373      -3.064 -17.639  14.559  1.00 10.00      A   
ATOM   3516  N   LEU A 374      -1.636 -19.264  15.176  1.00 10.00      A   
ATOM   3517  HN  LEU A 374      -1.472 -20.025  15.770  1.00 10.00      A   
ATOM   3518  CA  LEU A 374      -0.610 -18.878  14.212  1.00 10.00      A   
ATOM   3519  CB  LEU A 374       0.704 -19.610  14.485  1.00 10.00      A   
ATOM   3520  CG  LEU A 374       1.680 -18.931  15.443  1.00 10.00      A   
ATOM   3521  CD1 LEU A 374       2.969 -19.729  15.528  1.00 10.00      A   
ATOM   3522  CD2 LEU A 374       1.964 -17.502  15.005  1.00 10.00      A   
ATOM   3523  C   LEU A 374      -1.063 -19.167  12.790  1.00 10.00      A   
ATOM   3524  O   LEU A 374      -1.251 -20.325  12.413  1.00 10.00      A   
ATOM   3525  N   GLU A 375      -1.239 -18.111  12.011  1.00 10.00      A   
ATOM   3526  HN  GLU A 375      -1.077 -17.213  12.378  1.00 10.00      A   
ATOM   3527  CA  GLU A 375      -1.672 -18.246  10.628  1.00 10.00      A   
ATOM   3528  CB  GLU A 375      -2.996 -17.511  10.398  1.00 10.00      A   
ATOM   3529  CG  GLU A 375      -2.918 -16.008  10.613  1.00 10.00      A   
ATOM   3530  CD  GLU A 375      -3.873 -15.233   9.726  1.00 10.00      A   
ATOM   3531  OE1 GLU A 375      -3.623 -15.144   8.504  1.00 10.00      A   
ATOM   3532  OE2 GLU A 375      -4.870 -14.698  10.248  1.00 10.00      A   
ATOM   3533  C   GLU A 375      -0.608 -17.725   9.666  1.00 10.00      A   
ATOM   3534  O   GLU A 375      -0.611 -18.055   8.485  1.00 10.00      A   
ATOM   3535  N   SER A 376       0.295 -16.898  10.166  1.00 10.00      A   
ATOM   3536  HN  SER A 376       0.262 -16.665  11.119  1.00 10.00      A   
ATOM   3537  CA  SER A 376       1.347 -16.332   9.334  1.00 10.00      A   
ATOM   3538  CB  SER A 376       0.932 -14.949   8.835  1.00 10.00      A   
ATOM   3539  OG  SER A 376      -0.397 -14.983   8.347  1.00 10.00      A   
ATOM   3540  HG  SER A 376      -0.771 -15.857   8.510  1.00 10.00      A   
ATOM   3541  C   SER A 376       2.664 -16.258  10.094  1.00 10.00      A   
ATOM   3542  O   SER A 376       2.734 -15.693  11.190  1.00 10.00      A   
ATOM   3543  N   VAL A 377       3.705 -16.839   9.515  1.00 10.00      A   
ATOM   3544  HN  VAL A 377       3.587 -17.271   8.639  1.00 10.00      A   
ATOM   3545  CA  VAL A 377       5.018 -16.849  10.141  1.00 10.00      A   
ATOM   3546  CB  VAL A 377       5.318 -18.213  10.816  1.00 10.00      A   
ATOM   3547  CG1 VAL A 377       6.715 -18.229  11.422  1.00 10.00      A   
ATOM   3548  CG2 VAL A 377       4.278 -18.548  11.872  1.00 10.00      A   
ATOM   3549  C   VAL A 377       6.129 -16.549   9.135  1.00 10.00      A   
ATOM   3550  O   VAL A 377       6.135 -17.077   8.021  1.00 10.00      A   
ATOM   3551  N   LEU A 378       7.039 -15.676   9.535  1.00 10.00      A   
ATOM   3552  HN  LEU A 378       6.929 -15.248  10.412  1.00 10.00      A   
ATOM   3553  CA  LEU A 378       8.195 -15.323   8.732  1.00 10.00      A   
ATOM   3554  CB  LEU A 378       8.218 -13.820   8.439  1.00 10.00      A   
ATOM   3555  CG  LEU A 378       9.393 -13.303   7.603  1.00 10.00      A   
ATOM   3556  CD1 LEU A 378       8.900 -12.360   6.515  1.00 10.00      A   
ATOM   3557  CD2 LEU A 378      10.411 -12.596   8.490  1.00 10.00      A   
ATOM   3558  C   LEU A 378       9.428 -15.730   9.521  1.00 10.00      A   
ATOM   3559  O   LEU A 378       9.656 -15.230  10.624  1.00 10.00      A   
ATOM   3560  N   TYR A 379      10.217 -16.636   8.973  1.00 10.00      A   
ATOM   3561  HN  TYR A 379      10.016 -16.971   8.069  1.00 10.00      A   
ATOM   3562  CA  TYR A 379      11.390 -17.127   9.675  1.00 10.00      A   
ATOM   3563  CB  TYR A 379      11.149 -18.583  10.083  1.00 10.00      A   
ATOM   3564  CG  TYR A 379      11.737 -18.986  11.418  1.00 10.00      A   
ATOM   3565  CD1 TYR A 379      11.300 -18.401  12.598  1.00 10.00      A   
ATOM   3566  CD2 TYR A 379      12.713 -19.973  11.500  1.00 10.00      A   
ATOM   3567  CE1 TYR A 379      11.818 -18.786  13.820  1.00 10.00      A   
ATOM   3568  CE2 TYR A 379      13.239 -20.361  12.717  1.00 10.00      A   
ATOM   3569  CZ  TYR A 379      12.787 -19.767  13.874  1.00 10.00      A   
ATOM   3570  OH  TYR A 379      13.290 -20.163  15.092  1.00 10.00      A   
ATOM   3571  HH  TYR A 379      14.123 -20.639  14.961  1.00 10.00      A   
ATOM   3572  C   TYR A 379      12.656 -17.041   8.830  1.00 10.00      A   
ATOM   3573  O   TYR A 379      12.701 -17.541   7.704  1.00 10.00      A   
ATOM   3574  N   PHE A 380      13.681 -16.412   9.389  1.00 10.00      A   
ATOM   3575  HN  PHE A 380      13.570 -16.020  10.279  1.00 10.00      A   
ATOM   3576  CA  PHE A 380      14.969 -16.277   8.725  1.00 10.00      A   
ATOM   3577  CB  PHE A 380      15.309 -14.801   8.510  1.00 10.00      A   
ATOM   3578  CG  PHE A 380      14.835 -14.233   7.201  1.00 10.00      A   
ATOM   3579  CD1 PHE A 380      13.483 -14.091   6.934  1.00 10.00      A   
ATOM   3580  CD2 PHE A 380      15.748 -13.823   6.244  1.00 10.00      A   
ATOM   3581  CE1 PHE A 380      13.050 -13.553   5.736  1.00 10.00      A   
ATOM   3582  CE2 PHE A 380      15.322 -13.287   5.044  1.00 10.00      A   
ATOM   3583  CZ  PHE A 380      13.972 -13.152   4.791  1.00 10.00      A   
ATOM   3584  C   PHE A 380      16.046 -16.938   9.577  1.00 10.00      A   
ATOM   3585  O   PHE A 380      16.609 -16.317  10.480  1.00 10.00      A   
ATOM   3586  N   CYS A 381      16.319 -18.201   9.294  1.00 10.00      A   
ATOM   3587  HN  CYS A 381      15.855 -18.636   8.543  1.00 10.00      A   
ATOM   3588  CA  CYS A 381      17.310 -18.955  10.052  1.00 10.00      A   
ATOM   3589  CB  CYS A 381      16.685 -20.233  10.610  1.00 10.00      A   
ATOM   3590  SG  CYS A 381      15.579 -21.072   9.456  1.00 10.00      A   
ATOM   3591  HG  CYS A 381      15.967 -22.341   9.378  1.00 10.00      A   
ATOM   3592  C   CYS A 381      18.539 -19.279   9.208  1.00 10.00      A   
ATOM   3593  O   CYS A 381      18.603 -18.934   8.028  1.00 10.00      A   
ATOM   3594  N   ARG A 382      19.523 -19.927   9.824  1.00 10.00      A   
ATOM   3595  HN  ARG A 382      19.421 -20.168  10.772  1.00 10.00      A   
ATOM   3596  CA  ARG A 382      20.750 -20.298   9.132  1.00 10.00      A   
ATOM   3597  CB  ARG A 382      21.985 -19.942   9.976  1.00 10.00      A   
ATOM   3598  CG  ARG A 382      22.390 -18.470   9.946  1.00 10.00      A   
ATOM   3599  CD  ARG A 382      21.491 -17.614  10.826  1.00 10.00      A   
ATOM   3600  NE  ARG A 382      21.951 -16.223  10.908  1.00 10.00      A   
ATOM   3601  HE  ARG A 382      22.761 -15.988  10.403  1.00 10.00      A   
ATOM   3602  CZ  ARG A 382      21.333 -15.274  11.617  1.00 10.00      A   
ATOM   3603  NH1 ARG A 382      20.233 -15.552  12.298  1.00 10.00      A   
ATOM   3604 HH11 ARG A 382      19.833 -16.508  12.286  1.00 10.00      A   
ATOM   3605 HH12 ARG A 382      19.761 -14.794  12.854  1.00 10.00      A   
ATOM   3606  NH2 ARG A 382      21.800 -14.035  11.643  1.00 10.00      A   
ATOM   3607 HH21 ARG A 382      21.305 -13.309  12.210  1.00 10.00      A   
ATOM   3608 HH22 ARG A 382      22.658 -13.778  11.105  1.00 10.00      A   
ATOM   3609  C   ARG A 382      20.742 -21.791   8.833  1.00 10.00      A   
ATOM   3610  O   ARG A 382      21.664 -22.316   8.208  1.00 10.00      A   
ATOM   3611  N   GLN A 383      19.687 -22.468   9.278  1.00 10.00      A   
ATOM   3612  HN  GLN A 383      18.974 -21.989   9.752  1.00 10.00      A   
ATOM   3613  CA  GLN A 383      19.554 -23.903   9.074  1.00 10.00      A   
ATOM   3614  CB  GLN A 383      20.339 -24.652  10.157  1.00 10.00      A   
ATOM   3615  CG  GLN A 383      19.614 -24.770  11.490  1.00 10.00      A   
ATOM   3616  CD  GLN A 383      20.553 -24.735  12.676  1.00 10.00      A   
ATOM   3617  OE1 GLN A 383      21.517 -23.967  12.702  1.00 10.00      A   
ATOM   3618  NE2 GLN A 383      20.288 -25.576  13.660  1.00 10.00      A   
ATOM   3619 HE21 GLN A 383      19.510 -26.173  13.565  1.00 10.00      A   
ATOM   3620 HE22 GLN A 383      20.874 -25.573  14.447  1.00 10.00      A   
ATOM   3621  C   GLN A 383      18.087 -24.314   9.113  1.00 10.00      A   
ATOM   3622  O   GLN A 383      17.236 -23.541   9.551  1.00 10.00      A   
ATOM   3623  N   MET A 384      17.796 -25.520   8.643  1.00 10.00      A   
ATOM   3624  HN  MET A 384      18.516 -26.081   8.289  1.00 10.00      A   
ATOM   3625  CA  MET A 384      16.436 -26.040   8.634  1.00 10.00      A   
ATOM   3626  CB  MET A 384      15.597 -25.344   7.554  1.00 10.00      A   
ATOM   3627  CG  MET A 384      14.156 -25.825   7.470  1.00 10.00      A   
ATOM   3628  SD  MET A 384      13.318 -25.806   9.069  1.00 10.00      A   
ATOM   3629  CE  MET A 384      13.150 -24.042   9.351  1.00 10.00      A   
ATOM   3630  C   MET A 384      16.458 -27.545   8.399  1.00 10.00      A   
ATOM   3631  O   MET A 384      17.325 -28.049   7.687  1.00 10.00      A   
ATOM   3632  N   THR A 385      15.526 -28.254   9.019  1.00 10.00      A   
ATOM   3633  HN  THR A 385      14.881 -27.793   9.599  1.00 10.00      A   
ATOM   3634  CA  THR A 385      15.429 -29.699   8.871  1.00 10.00      A   
ATOM   3635  CB  THR A 385      15.671 -30.421  10.211  1.00 10.00      A   
ATOM   3636  OG1 THR A 385      15.192 -29.606  11.287  1.00 10.00      A   
ATOM   3637  HG1 THR A 385      15.830 -28.887  11.456  1.00 10.00      A   
ATOM   3638  CG2 THR A 385      17.151 -30.711  10.412  1.00 10.00      A   
ATOM   3639  C   THR A 385      14.058 -30.095   8.330  1.00 10.00      A   
ATOM   3640  O   THR A 385      13.060 -29.418   8.582  1.00 10.00      A   
ATOM   3641  N   ASN A 386      14.018 -31.192   7.590  1.00 10.00      A   
ATOM   3642  HN  ASN A 386      14.860 -31.689   7.433  1.00 10.00      A   
ATOM   3643  CA  ASN A 386      12.777 -31.689   7.003  1.00 10.00      A   
ATOM   3644  CB  ASN A 386      13.059 -32.903   6.114  1.00 10.00      A   
ATOM   3645  CG  ASN A 386      13.357 -32.531   4.674  1.00 10.00      A   
ATOM   3646  OD1 ASN A 386      12.745 -31.621   4.116  1.00 10.00      A   
ATOM   3647  ND2 ASN A 386      14.298 -33.232   4.064  1.00 10.00      A   
ATOM   3648 HD21 ASN A 386      14.746 -33.943   4.570  1.00 10.00      A   
ATOM   3649 HD22 ASN A 386      14.509 -33.010   3.130  1.00 10.00      A   
ATOM   3650  C   ASN A 386      11.771 -32.063   8.084  1.00 10.00      A   
ATOM   3651  O   ASN A 386      10.574 -31.796   7.953  1.00 10.00      A   
ATOM   3652  N   ALA A 387      12.268 -32.676   9.156  1.00 10.00      A   
ATOM   3653  HN  ALA A 387      13.233 -32.860   9.196  1.00 10.00      A   
ATOM   3654  CA  ALA A 387      11.423 -33.092  10.267  1.00 10.00      A   
ATOM   3655  CB  ALA A 387      12.257 -33.762  11.347  1.00 10.00      A   
ATOM   3656  C   ALA A 387      10.662 -31.910  10.847  1.00 10.00      A   
ATOM   3657  O   ALA A 387       9.474 -32.016  11.148  1.00 10.00      A   
ATOM   3658  N   ALA A 388      11.349 -30.785  10.991  1.00 10.00      A   
ATOM   3659  HN  ALA A 388      12.294 -30.763  10.724  1.00 10.00      A   
ATOM   3660  CA  ALA A 388      10.734 -29.583  11.535  1.00 10.00      A   
ATOM   3661  CB  ALA A 388      11.771 -28.484  11.701  1.00 10.00      A   
ATOM   3662  C   ALA A 388       9.596 -29.111  10.642  1.00 10.00      A   
ATOM   3663  O   ALA A 388       8.476 -28.908  11.111  1.00 10.00      A   
ATOM   3664  N   LEU A 389       9.891 -28.968   9.353  1.00 10.00      A   
ATOM   3665  HN  LEU A 389      10.804 -29.171   9.052  1.00 10.00      A   
ATOM   3666  CA  LEU A 389       8.908 -28.517   8.373  1.00 10.00      A   
ATOM   3667  CB  LEU A 389       9.512 -28.534   6.968  1.00 10.00      A   
ATOM   3668  CG  LEU A 389      10.658 -27.557   6.720  1.00 10.00      A   
ATOM   3669  CD1 LEU A 389      11.277 -27.798   5.353  1.00 10.00      A   
ATOM   3670  CD2 LEU A 389      10.168 -26.125   6.839  1.00 10.00      A   
ATOM   3671  C   LEU A 389       7.650 -29.376   8.403  1.00 10.00      A   
ATOM   3672  O   LEU A 389       6.535 -28.858   8.510  1.00 10.00      A   
ATOM   3673  N   ILE A 390       7.839 -30.690   8.335  1.00 10.00      A   
ATOM   3674  HN  ILE A 390       8.758 -31.038   8.278  1.00 10.00      A   
ATOM   3675  CA  ILE A 390       6.724 -31.632   8.342  1.00 10.00      A   
ATOM   3676  CB  ILE A 390       7.219 -33.092   8.203  1.00 10.00      A   
ATOM   3677  CG1 ILE A 390       7.915 -33.290   6.850  1.00 10.00      A   
ATOM   3678  CG2 ILE A 390       6.065 -34.078   8.362  1.00 10.00      A   
ATOM   3679  CD1 ILE A 390       8.633 -34.617   6.714  1.00 10.00      A   
ATOM   3680  C   ILE A 390       5.877 -31.488   9.606  1.00 10.00      A   
ATOM   3681  O   ILE A 390       4.646 -31.480   9.538  1.00 10.00      A   
ATOM   3682  N   THR A 391       6.535 -31.345  10.748  1.00 10.00      A   
ATOM   3683  HN  THR A 391       7.517 -31.321  10.739  1.00 10.00      A   
ATOM   3684  CA  THR A 391       5.832 -31.207  12.017  1.00 10.00      A   
ATOM   3685  CB  THR A 391       6.796 -31.262  13.213  1.00 10.00      A   
ATOM   3686  OG1 THR A 391       7.679 -32.382  13.053  1.00 10.00      A   
ATOM   3687  HG1 THR A 391       8.379 -32.150  12.427  1.00 10.00      A   
ATOM   3688  CG2 THR A 391       6.023 -31.420  14.512  1.00 10.00      A   
ATOM   3689  C   THR A 391       5.003 -29.922  12.074  1.00 10.00      A   
ATOM   3690  O   THR A 391       3.828 -29.952  12.443  1.00 10.00      A   
ATOM   3691  N   ILE A 392       5.610 -28.807  11.678  1.00 10.00      A   
ATOM   3692  HN  ILE A 392       6.543 -28.853  11.374  1.00 10.00      A   
ATOM   3693  CA  ILE A 392       4.926 -27.513  11.693  1.00 10.00      A   
ATOM   3694  CB  ILE A 392       5.862 -26.362  11.257  1.00 10.00      A   
ATOM   3695  CG1 ILE A 392       7.097 -26.313  12.163  1.00 10.00      A   
ATOM   3696  CG2 ILE A 392       5.128 -25.026  11.279  1.00 10.00      A   
ATOM   3697  CD1 ILE A 392       8.202 -25.412  11.656  1.00 10.00      A   
ATOM   3698  C   ILE A 392       3.684 -27.534  10.804  1.00 10.00      A   
ATOM   3699  O   ILE A 392       2.636 -27.002  11.174  1.00 10.00      A   
ATOM   3700  N   ALA A 393       3.802 -28.173   9.647  1.00 10.00      A   
ATOM   3701  HN  ALA A 393       4.659 -28.596   9.422  1.00 10.00      A   
ATOM   3702  CA  ALA A 393       2.698 -28.265   8.706  1.00 10.00      A   
ATOM   3703  CB  ALA A 393       3.161 -28.914   7.415  1.00 10.00      A   
ATOM   3704  C   ALA A 393       1.537 -29.049   9.303  1.00 10.00      A   
ATOM   3705  O   ALA A 393       0.375 -28.662   9.160  1.00 10.00      A   
ATOM   3706  N   ARG A 394       1.861 -30.147   9.979  1.00 10.00      A   
ATOM   3707  HN  ARG A 394       2.806 -30.391  10.063  1.00 10.00      A   
ATOM   3708  CA  ARG A 394       0.853 -30.992  10.600  1.00 10.00      A   
ATOM   3709  CB  ARG A 394       1.454 -32.333  11.029  1.00 10.00      A   
ATOM   3710  CG  ARG A 394       1.975 -33.189   9.885  1.00 10.00      A   
ATOM   3711  CD  ARG A 394       2.100 -34.649  10.297  1.00 10.00      A   
ATOM   3712  NE  ARG A 394       0.800 -35.220  10.650  1.00 10.00      A   
ATOM   3713  HE  ARG A 394       0.384 -34.902  11.486  1.00 10.00      A   
ATOM   3714  CZ  ARG A 394       0.156 -36.130   9.920  1.00 10.00      A   
ATOM   3715  NH1 ARG A 394       0.694 -36.594   8.795  1.00 10.00      A   
ATOM   3716 HH11 ARG A 394       1.628 -36.252   8.479  1.00 10.00      A   
ATOM   3717 HH12 ARG A 394       0.184 -37.303   8.225  1.00 10.00      A   
ATOM   3718  NH2 ARG A 394      -1.039 -36.561  10.306  1.00 10.00      A   
ATOM   3719 HH21 ARG A 394      -1.557 -37.268   9.739  1.00 10.00      A   
ATOM   3720 HH22 ARG A 394      -1.473 -36.188  11.180  1.00 10.00      A   
ATOM   3721  C   ARG A 394       0.230 -30.306  11.806  1.00 10.00      A   
ATOM   3722  O   ARG A 394      -0.963 -30.453  12.066  1.00 10.00      A   
ATOM   3723  N   ASN A 395       1.044 -29.564  12.537  1.00 10.00      A   
ATOM   3724  HN  ASN A 395       1.991 -29.499  12.279  1.00 10.00      A   
ATOM   3725  CA  ASN A 395       0.580 -28.855  13.723  1.00 10.00      A   
ATOM   3726  CB  ASN A 395       1.754 -28.402  14.591  1.00 10.00      A   
ATOM   3727  CG  ASN A 395       2.339 -29.513  15.441  1.00 10.00      A   
ATOM   3728  OD1 ASN A 395       3.535 -29.520  15.726  1.00 10.00      A   
ATOM   3729  ND2 ASN A 395       1.495 -30.452  15.863  1.00 10.00      A   
ATOM   3730 HD21 ASN A 395       0.554 -30.372  15.607  1.00 10.00      A   
ATOM   3731 HD22 ASN A 395       1.850 -31.185  16.406  1.00 10.00      A   
ATOM   3732  C   ASN A 395      -0.278 -27.654  13.365  1.00 10.00      A   
ATOM   3733  O   ASN A 395      -1.339 -27.448  13.950  1.00 10.00      A   
ATOM   3734  N   ARG A 396       0.190 -26.863  12.409  1.00 10.00      A   
ATOM   3735  HN  ARG A 396       1.044 -27.091  11.969  1.00 10.00      A   
ATOM   3736  CA  ARG A 396      -0.529 -25.669  11.982  1.00 10.00      A   
ATOM   3737  CB  ARG A 396       0.351 -24.423  12.144  1.00 10.00      A   
ATOM   3738  CG  ARG A 396       0.735 -24.102  13.580  1.00 10.00      A   
ATOM   3739  CD  ARG A 396      -0.281 -23.185  14.248  1.00 10.00      A   
ATOM   3740  NE  ARG A 396      -1.635 -23.728  14.189  1.00 10.00      A   
ATOM   3741  HE  ARG A 396      -2.205 -23.437  13.435  1.00 10.00      A   
ATOM   3742  CZ  ARG A 396      -2.137 -24.585  15.080  1.00 10.00      A   
ATOM   3743  NH1 ARG A 396      -1.392 -25.005  16.100  1.00 10.00      A   
ATOM   3744 HH11 ARG A 396      -0.408 -24.669  16.213  1.00 10.00      A   
ATOM   3745 HH12 ARG A 396      -1.787 -25.679  16.796  1.00 10.00      A   
ATOM   3746  NH2 ARG A 396      -3.381 -25.033  14.942  1.00 10.00      A   
ATOM   3747 HH21 ARG A 396      -3.968 -24.721  14.138  1.00 10.00      A   
ATOM   3748 HH22 ARG A 396      -3.776 -25.705  15.639  1.00 10.00      A   
ATOM   3749  C   ARG A 396      -1.003 -25.777  10.537  1.00 10.00      A   
ATOM   3750  O   ARG A 396      -0.311 -25.339   9.619  1.00 10.00      A   
ATOM   3751  N   PRO A 397      -2.190 -26.359  10.307  1.00 10.00      A   
ATOM   3752  CA  PRO A 397      -2.748 -26.491   8.964  1.00 10.00      A   
ATOM   3753  CB  PRO A 397      -3.714 -27.663   9.119  1.00 10.00      A   
ATOM   3754  CG  PRO A 397      -4.182 -27.588  10.536  1.00 10.00      A   
ATOM   3755  CD  PRO A 397      -3.070 -26.954  11.333  1.00 10.00      A   
ATOM   3756  C   PRO A 397      -3.515 -25.231   8.564  1.00 10.00      A   
ATOM   3757  O   PRO A 397      -4.027 -25.120   7.451  1.00 10.00      A   
ATOM   3758  N   ASN A 398      -3.571 -24.278   9.484  1.00 10.00      A   
ATOM   3759  HN  ASN A 398      -3.116 -24.420  10.344  1.00 10.00      A   
ATOM   3760  CA  ASN A 398      -4.278 -23.023   9.265  1.00 10.00      A   
ATOM   3761  CB  ASN A 398      -4.947 -22.557  10.564  1.00 10.00      A   
ATOM   3762  CG  ASN A 398      -3.958 -22.362  11.702  1.00 10.00      A   
ATOM   3763  OD1 ASN A 398      -3.111 -23.217  11.960  1.00 10.00      A   
ATOM   3764  ND2 ASN A 398      -4.056 -21.238  12.391  1.00 10.00      A   
ATOM   3765 HD21 ASN A 398      -4.757 -20.599  12.140  1.00 10.00      A   
ATOM   3766 HD22 ASN A 398      -3.413 -21.078  13.111  1.00 10.00      A   
ATOM   3767  C   ASN A 398      -3.335 -21.938   8.755  1.00 10.00      A   
ATOM   3768  O   ASN A 398      -3.715 -20.768   8.658  1.00 10.00      A   
ATOM   3769  N   MET A 399      -2.111 -22.335   8.434  1.00 10.00      A   
ATOM   3770  HN  MET A 399      -1.878 -23.280   8.531  1.00 10.00      A   
ATOM   3771  CA  MET A 399      -1.107 -21.406   7.935  1.00 10.00      A   
ATOM   3772  CB  MET A 399       0.254 -22.096   7.817  1.00 10.00      A   
ATOM   3773  CG  MET A 399       1.412 -21.154   7.537  1.00 10.00      A   
ATOM   3774  SD  MET A 399       1.889 -20.180   8.978  1.00 10.00      A   
ATOM   3775  CE  MET A 399       2.425 -21.472  10.098  1.00 10.00      A   
ATOM   3776  C   MET A 399      -1.526 -20.831   6.585  1.00 10.00      A   
ATOM   3777  O   MET A 399      -1.693 -21.565   5.608  1.00 10.00      A   
ATOM   3778  N   THR A 400      -1.708 -19.521   6.545  1.00 10.00      A   
ATOM   3779  HN  THR A 400      -1.562 -18.991   7.365  1.00 10.00      A   
ATOM   3780  CA  THR A 400      -2.112 -18.839   5.331  1.00 10.00      A   
ATOM   3781  CB  THR A 400      -3.131 -17.726   5.640  1.00 10.00      A   
ATOM   3782  OG1 THR A 400      -2.595 -16.874   6.660  1.00 10.00      A   
ATOM   3783  HG1 THR A 400      -3.313 -16.419   7.121  1.00 10.00      A   
ATOM   3784  CG2 THR A 400      -4.456 -18.312   6.103  1.00 10.00      A   
ATOM   3785  C   THR A 400      -0.909 -18.207   4.646  1.00 10.00      A   
ATOM   3786  O   THR A 400      -0.863 -18.100   3.419  1.00 10.00      A   
ATOM   3787  N   ARG A 401       0.067 -17.786   5.445  1.00 10.00      A   
ATOM   3788  HN  ARG A 401      -0.022 -17.913   6.416  1.00 10.00      A   
ATOM   3789  CA  ARG A 401       1.265 -17.145   4.923  1.00 10.00      A   
ATOM   3790  CB  ARG A 401       1.167 -15.626   5.087  1.00 10.00      A   
ATOM   3791  CG  ARG A 401       0.081 -14.979   4.245  1.00 10.00      A   
ATOM   3792  CD  ARG A 401      -0.291 -13.613   4.782  1.00 10.00      A   
ATOM   3793  NE  ARG A 401      -1.161 -13.700   5.953  1.00 10.00      A   
ATOM   3794  HE  ARG A 401      -1.257 -14.579   6.386  1.00 10.00      A   
ATOM   3795  CZ  ARG A 401      -1.793 -12.654   6.473  1.00 10.00      A   
ATOM   3796  NH1 ARG A 401      -1.647 -11.458   5.928  1.00 10.00      A   
ATOM   3797 HH11 ARG A 401      -2.138 -10.633   6.327  1.00 10.00      A   
ATOM   3798 HH12 ARG A 401      -1.033 -11.327   5.087  1.00 10.00      A   
ATOM   3799  NH2 ARG A 401      -2.599 -12.806   7.520  1.00 10.00      A   
ATOM   3800 HH21 ARG A 401      -3.090 -11.981   7.925  1.00 10.00      A   
ATOM   3801 HH22 ARG A 401      -2.743 -13.757   7.943  1.00 10.00      A   
ATOM   3802  C   ARG A 401       2.513 -17.660   5.627  1.00 10.00      A   
ATOM   3803  O   ARG A 401       2.765 -17.331   6.787  1.00 10.00      A   
ATOM   3804  N   PHE A 402       3.290 -18.465   4.923  1.00 10.00      A   
ATOM   3805  HN  PHE A 402       3.042 -18.689   3.998  1.00 10.00      A   
ATOM   3806  CA  PHE A 402       4.512 -19.014   5.480  1.00 10.00      A   
ATOM   3807  CB  PHE A 402       4.461 -20.541   5.523  1.00 10.00      A   
ATOM   3808  CG  PHE A 402       5.569 -21.149   6.330  1.00 10.00      A   
ATOM   3809  CD1 PHE A 402       5.685 -20.876   7.683  1.00 10.00      A   
ATOM   3810  CD2 PHE A 402       6.494 -21.988   5.737  1.00 10.00      A   
ATOM   3811  CE1 PHE A 402       6.705 -21.429   8.430  1.00 10.00      A   
ATOM   3812  CE2 PHE A 402       7.516 -22.546   6.477  1.00 10.00      A   
ATOM   3813  CZ  PHE A 402       7.621 -22.264   7.825  1.00 10.00      A   
ATOM   3814  C   PHE A 402       5.723 -18.538   4.685  1.00 10.00      A   
ATOM   3815  O   PHE A 402       5.973 -19.002   3.573  1.00 10.00      A   
ATOM   3816  N   ARG A 403       6.465 -17.613   5.265  1.00 10.00      A   
ATOM   3817  HN  ARG A 403       6.223 -17.301   6.165  1.00 10.00      A   
ATOM   3818  CA  ARG A 403       7.644 -17.060   4.620  1.00 10.00      A   
ATOM   3819  CB  ARG A 403       7.588 -15.530   4.623  1.00 10.00      A   
ATOM   3820  CG  ARG A 403       6.314 -14.965   4.015  1.00 10.00      A   
ATOM   3821  CD  ARG A 403       6.252 -13.452   4.147  1.00 10.00      A   
ATOM   3822  NE  ARG A 403       7.039 -12.772   3.124  1.00 10.00      A   
ATOM   3823  HE  ARG A 403       7.891 -13.200   2.846  1.00 10.00      A   
ATOM   3824  CZ  ARG A 403       6.690 -11.618   2.557  1.00 10.00      A   
ATOM   3825  NH1 ARG A 403       5.572 -11.002   2.917  1.00 10.00      A   
ATOM   3826 HH11 ARG A 403       4.958 -11.408   3.652  1.00 10.00      A   
ATOM   3827 HH12 ARG A 403       5.302 -10.091   2.469  1.00 10.00      A   
ATOM   3828  NH2 ARG A 403       7.469 -11.072   1.638  1.00 10.00      A   
ATOM   3829 HH21 ARG A 403       7.203 -10.167   1.189  1.00 10.00      A   
ATOM   3830 HH22 ARG A 403       8.364 -11.544   1.366  1.00 10.00      A   
ATOM   3831  C   ARG A 403       8.905 -17.560   5.312  1.00 10.00      A   
ATOM   3832  O   ARG A 403       9.320 -17.028   6.345  1.00 10.00      A   
ATOM   3833  N   LEU A 404       9.506 -18.593   4.748  1.00 10.00      A   
ATOM   3834  HN  LEU A 404       9.140 -18.964   3.914  1.00 10.00      A   
ATOM   3835  CA  LEU A 404      10.711 -19.173   5.321  1.00 10.00      A   
ATOM   3836  CB  LEU A 404      10.541 -20.680   5.518  1.00 10.00      A   
ATOM   3837  CG  LEU A 404      11.737 -21.427   6.112  1.00 10.00      A   
ATOM   3838  CD1 LEU A 404      11.983 -21.001   7.550  1.00 10.00      A   
ATOM   3839  CD2 LEU A 404      11.516 -22.926   6.033  1.00 10.00      A   
ATOM   3840  C   LEU A 404      11.915 -18.892   4.435  1.00 10.00      A   
ATOM   3841  O   LEU A 404      11.841 -19.031   3.210  1.00 10.00      A   
ATOM   3842  N   CYS A 405      13.019 -18.498   5.048  1.00 10.00      A   
ATOM   3843  HN  CYS A 405      13.018 -18.393   6.030  1.00 10.00      A   
ATOM   3844  CA  CYS A 405      14.234 -18.206   4.310  1.00 10.00      A   
ATOM   3845  CB  CYS A 405      14.311 -16.719   3.967  1.00 10.00      A   
ATOM   3846  SG  CYS A 405      15.619 -16.295   2.793  1.00 10.00      A   
ATOM   3847  HG  CYS A 405      15.391 -16.968   1.674  1.00 10.00      A   
ATOM   3848  C   CYS A 405      15.464 -18.627   5.100  1.00 10.00      A   
ATOM   3849  O   CYS A 405      15.492 -18.524   6.327  1.00 10.00      A   
ATOM   3850  N   ILE A 406      16.466 -19.117   4.392  1.00 10.00      A   
ATOM   3851  HN  ILE A 406      16.380 -19.172   3.421  1.00 10.00      A   
ATOM   3852  CA  ILE A 406      17.703 -19.549   5.009  1.00 10.00      A   
ATOM   3853  CB  ILE A 406      18.009 -21.035   4.701  1.00 10.00      A   
ATOM   3854  CG1 ILE A 406      16.832 -21.934   5.103  1.00 10.00      A   
ATOM   3855  CG2 ILE A 406      19.281 -21.477   5.414  1.00 10.00      A   
ATOM   3856  CD1 ILE A 406      17.027 -23.392   4.739  1.00 10.00      A   
ATOM   3857  C   ILE A 406      18.841 -18.685   4.481  1.00 10.00      A   
ATOM   3858  O   ILE A 406      18.921 -18.435   3.279  1.00 10.00      A   
ATOM   3859  N   ILE A 407      19.688 -18.211   5.386  1.00 10.00      A   
ATOM   3860  HN  ILE A 407      19.536 -18.421   6.335  1.00 10.00      A   
ATOM   3861  CA  ILE A 407      20.826 -17.369   5.019  1.00 10.00      A   
ATOM   3862  CB  ILE A 407      21.672 -17.002   6.261  1.00 10.00      A   
ATOM   3863  CG1 ILE A 407      20.800 -16.335   7.337  1.00 10.00      A   
ATOM   3864  CG2 ILE A 407      22.843 -16.105   5.883  1.00 10.00      A   
ATOM   3865  CD1 ILE A 407      20.067 -15.097   6.865  1.00 10.00      A   
ATOM   3866  C   ILE A 407      21.709 -18.060   3.976  1.00 10.00      A   
ATOM   3867  O   ILE A 407      22.188 -17.434   3.026  1.00 10.00      A   
ATOM   3868  N   GLU A 408      21.904 -19.354   4.157  1.00 10.00      A   
ATOM   3869  HN  GLU A 408      21.490 -19.794   4.925  1.00 10.00      A   
ATOM   3870  CA  GLU A 408      22.709 -20.142   3.245  1.00 10.00      A   
ATOM   3871  CB  GLU A 408      23.324 -21.323   3.996  1.00 10.00      A   
ATOM   3872  CG  GLU A 408      24.459 -22.009   3.259  1.00 10.00      A   
ATOM   3873  CD  GLU A 408      25.590 -21.062   2.914  1.00 10.00      A   
ATOM   3874  OE1 GLU A 408      26.193 -20.484   3.842  1.00 10.00      A   
ATOM   3875  OE2 GLU A 408      25.887 -20.901   1.714  1.00 10.00      A   
ATOM   3876  C   GLU A 408      21.849 -20.646   2.086  1.00 10.00      A   
ATOM   3877  O   GLU A 408      20.891 -21.396   2.292  1.00 10.00      A   
ATOM   3878  N   PRO A 409      22.172 -20.228   0.850  1.00 10.00      A   
ATOM   3879  CA  PRO A 409      21.429 -20.642  -0.340  1.00 10.00      A   
ATOM   3880  CB  PRO A 409      21.933 -19.688  -1.425  1.00 10.00      A   
ATOM   3881  CG  PRO A 409      23.300 -19.295  -0.987  1.00 10.00      A   
ATOM   3882  CD  PRO A 409      23.293 -19.329   0.519  1.00 10.00      A   
ATOM   3883  C   PRO A 409      21.739 -22.088  -0.718  1.00 10.00      A   
ATOM   3884  O   PRO A 409      22.879 -22.541  -0.579  1.00 10.00      A   
ATOM   3885  N   LYS A 410      20.712 -22.810  -1.179  1.00 10.00      A   
ATOM   3886  HN  LYS A 410      19.831 -22.384  -1.258  1.00 10.00      A   
ATOM   3887  CA  LYS A 410      20.852 -24.210  -1.579  1.00 10.00      A   
ATOM   3888  CB  LYS A 410      21.785 -24.368  -2.783  1.00 10.00      A   
ATOM   3889  CG  LYS A 410      21.225 -23.803  -4.078  1.00 10.00      A   
ATOM   3890  CD  LYS A 410      21.967 -24.354  -5.286  1.00 10.00      A   
ATOM   3891  CE  LYS A 410      21.397 -23.806  -6.583  1.00 10.00      A   
ATOM   3892  NZ  LYS A 410      22.017 -24.438  -7.775  1.00 10.00      A   
ATOM   3893  HZ1 LYS A 410      23.052 -24.470  -7.666  1.00 10.00      A   
ATOM   3894  HZ2 LYS A 410      21.790 -23.891  -8.627  1.00 10.00      A   
ATOM   3895  HZ3 LYS A 410      21.661 -25.406  -7.892  1.00 10.00      A   
ATOM   3896  C   LYS A 410      21.296 -25.098  -0.417  1.00 10.00      A   
ATOM   3897  O   LYS A 410      21.937 -26.128  -0.616  1.00 10.00      A   
ATOM   3898  N   ALA A 411      20.940 -24.696   0.795  1.00 10.00      A   
ATOM   3899  HN  ALA A 411      20.437 -23.861   0.891  1.00 10.00      A   
ATOM   3900  CA  ALA A 411      21.288 -25.461   1.984  1.00 10.00      A   
ATOM   3901  CB  ALA A 411      21.455 -24.535   3.176  1.00 10.00      A   
ATOM   3902  C   ALA A 411      20.219 -26.508   2.272  1.00 10.00      A   
ATOM   3903  O   ALA A 411      19.057 -26.173   2.503  1.00 10.00      A   
ATOM   3904  N   PRO A 412      20.590 -27.794   2.237  1.00 10.00      A   
ATOM   3905  CA  PRO A 412      19.661 -28.889   2.495  1.00 10.00      A   
ATOM   3906  CB  PRO A 412      20.328 -30.052   1.764  1.00 10.00      A   
ATOM   3907  CG  PRO A 412      21.787 -29.787   1.918  1.00 10.00      A   
ATOM   3908  CD  PRO A 412      21.947 -28.287   1.932  1.00 10.00      A   
ATOM   3909  C   PRO A 412      19.561 -29.204   3.983  1.00 10.00      A   
ATOM   3910  O   PRO A 412      20.047 -28.441   4.826  1.00 10.00      A   
ATOM   3911  N   ASP A 413      18.921 -30.323   4.295  1.00 10.00      A   
ATOM   3912  HN  ASP A 413      18.551 -30.878   3.573  1.00 10.00      A   
ATOM   3913  CA  ASP A 413      18.768 -30.768   5.673  1.00 10.00      A   
ATOM   3914  CB  ASP A 413      17.861 -32.002   5.709  1.00 10.00      A   
ATOM   3915  CG  ASP A 413      17.589 -32.519   7.105  1.00 10.00      A   
ATOM   3916  OD1 ASP A 413      18.487 -33.158   7.687  1.00 10.00      A   
ATOM   3917  OD2 ASP A 413      16.466 -32.321   7.608  1.00 10.00      A   
ATOM   3918  C   ASP A 413      20.151 -31.098   6.224  1.00 10.00      A   
ATOM   3919  O   ASP A 413      20.860 -31.927   5.667  1.00 10.00      A   
ATOM   3920  N   TYR A 414      20.540 -30.450   7.309  1.00 10.00      A   
ATOM   3921  HN  TYR A 414      19.926 -29.822   7.738  1.00 10.00      A   
ATOM   3922  CA  TYR A 414      21.869 -30.655   7.880  1.00 10.00      A   
ATOM   3923  CB  TYR A 414      22.308 -29.454   8.722  1.00 10.00      A   
ATOM   3924  CG  TYR A 414      21.423 -29.179   9.921  1.00 10.00      A   
ATOM   3925  CD1 TYR A 414      21.709 -29.728  11.166  1.00 10.00      A   
ATOM   3926  CD2 TYR A 414      20.306 -28.361   9.811  1.00 10.00      A   
ATOM   3927  CE1 TYR A 414      20.905 -29.473  12.262  1.00 10.00      A   
ATOM   3928  CE2 TYR A 414      19.498 -28.103  10.901  1.00 10.00      A   
ATOM   3929  CZ  TYR A 414      19.803 -28.658  12.122  1.00 10.00      A   
ATOM   3930  OH  TYR A 414      19.004 -28.395  13.207  1.00 10.00      A   
ATOM   3931  HH  TYR A 414      18.108 -28.165  12.899  1.00 10.00      A   
ATOM   3932  C   TYR A 414      22.025 -31.959   8.666  1.00 10.00      A   
ATOM   3933  O   TYR A 414      23.120 -32.266   9.140  1.00 10.00      A   
ATOM   3934  N   LEU A 415      20.955 -32.728   8.802  1.00 10.00      A   
ATOM   3935  HN  LEU A 415      20.103 -32.455   8.386  1.00 10.00      A   
ATOM   3936  CA  LEU A 415      21.024 -33.988   9.538  1.00 10.00      A   
ATOM   3937  CB  LEU A 415      19.849 -34.121  10.513  1.00 10.00      A   
ATOM   3938  CG  LEU A 415      19.813 -33.124  11.677  1.00 10.00      A   
ATOM   3939  CD1 LEU A 415      18.630 -33.408  12.589  1.00 10.00      A   
ATOM   3940  CD2 LEU A 415      21.114 -33.153  12.462  1.00 10.00      A   
ATOM   3941  C   LEU A 415      21.061 -35.185   8.585  1.00 10.00      A   
ATOM   3942  O   LEU A 415      21.899 -36.084   8.716  1.00 10.00      A   
ATOM   3943  N   THR A 416      20.155 -35.182   7.621  1.00 10.00      A   
ATOM   3944  HN  THR A 416      19.522 -34.426   7.565  1.00 10.00      A   
ATOM   3945  CA  THR A 416      20.069 -36.258   6.645  1.00 10.00      A   
ATOM   3946  CB  THR A 416      18.600 -36.638   6.356  1.00 10.00      A   
ATOM   3947  OG1 THR A 416      17.796 -35.448   6.270  1.00 10.00      A   
ATOM   3948  HG1 THR A 416      17.968 -34.885   7.041  1.00 10.00      A   
ATOM   3949  CG2 THR A 416      18.059 -37.527   7.465  1.00 10.00      A   
ATOM   3950  C   THR A 416      20.784 -35.892   5.345  1.00 10.00      A   
ATOM   3951  O   THR A 416      21.037 -36.754   4.504  1.00 10.00      A   
ATOM   3952  N   LEU A 417      21.110 -34.605   5.199  1.00 10.00      A   
ATOM   3953  HN  LEU A 417      20.883 -33.974   5.916  1.00 10.00      A   
ATOM   3954  CA  LEU A 417      21.794 -34.090   4.008  1.00 10.00      A   
ATOM   3955  CB  LEU A 417      23.190 -34.701   3.840  1.00 10.00      A   
ATOM   3956  CG  LEU A 417      24.239 -34.282   4.879  1.00 10.00      A   
ATOM   3957  CD1 LEU A 417      25.623 -34.765   4.475  1.00 10.00      A   
ATOM   3958  CD2 LEU A 417      24.234 -32.774   5.079  1.00 10.00      A   
ATOM   3959  C   LEU A 417      20.949 -34.256   2.746  1.00 10.00      A   
ATOM   3960  O   LEU A 417      21.473 -34.410   1.644  1.00 10.00      A   
ATOM   3961  N   GLU A 418      19.636 -34.200   2.919  1.00 10.00      A   
ATOM   3962  HN  GLU A 418      19.282 -34.049   3.817  1.00 10.00      A   
ATOM   3963  CA  GLU A 418      18.704 -34.345   1.813  1.00 10.00      A   
ATOM   3964  CB  GLU A 418      17.674 -35.422   2.152  1.00 10.00      A   
ATOM   3965  CG  GLU A 418      18.242 -36.826   2.232  1.00 10.00      A   
ATOM   3966  CD  GLU A 418      17.179 -37.852   2.545  1.00 10.00      A   
ATOM   3967  OE1 GLU A 418      17.180 -38.392   3.670  1.00 10.00      A   
ATOM   3968  OE2 GLU A 418      16.325 -38.114   1.671  1.00 10.00      A   
ATOM   3969  C   GLU A 418      17.986 -33.028   1.544  1.00 10.00      A   
ATOM   3970  O   GLU A 418      17.930 -32.159   2.417  1.00 10.00      A   
ATOM   3971  N   PRO A 419      17.453 -32.849   0.324  1.00 10.00      A   
ATOM   3972  CA  PRO A 419      16.716 -31.637  -0.047  1.00 10.00      A   
ATOM   3973  CB  PRO A 419      16.290 -31.902  -1.497  1.00 10.00      A   
ATOM   3974  CG  PRO A 419      17.225 -32.950  -1.989  1.00 10.00      A   
ATOM   3975  CD  PRO A 419      17.547 -33.800  -0.796  1.00 10.00      A   
ATOM   3976  C   PRO A 419      15.483 -31.456   0.836  1.00 10.00      A   
ATOM   3977  O   PRO A 419      14.993 -32.417   1.439  1.00 10.00      A   
ATOM   3978  N   LEU A 420      14.968 -30.236   0.889  1.00 10.00      A   
ATOM   3979  HN  LEU A 420      15.365 -29.520   0.343  1.00 10.00      A   
ATOM   3980  CA  LEU A 420      13.809 -29.933   1.721  1.00 10.00      A   
ATOM   3981  CB  LEU A 420      13.950 -28.543   2.344  1.00 10.00      A   
ATOM   3982  CG  LEU A 420      15.240 -28.286   3.130  1.00 10.00      A   
ATOM   3983  CD1 LEU A 420      15.351 -26.817   3.500  1.00 10.00      A   
ATOM   3984  CD2 LEU A 420      15.301 -29.154   4.378  1.00 10.00      A   
ATOM   3985  C   LEU A 420      12.506 -30.043   0.934  1.00 10.00      A   
ATOM   3986  O   LEU A 420      11.462 -29.547   1.368  1.00 10.00      A   
ATOM   3987  N   ASP A 421      12.579 -30.702  -0.219  1.00 10.00      A   
ATOM   3988  HN  ASP A 421      13.446 -31.063  -0.503  1.00 10.00      A   
ATOM   3989  CA  ASP A 421      11.419 -30.892  -1.090  1.00 10.00      A   
ATOM   3990  CB  ASP A 421      11.796 -31.725  -2.323  1.00 10.00      A   
ATOM   3991  CG  ASP A 421      12.715 -30.999  -3.281  1.00 10.00      A   
ATOM   3992  OD1 ASP A 421      12.353 -30.857  -4.469  1.00 10.00      A   
ATOM   3993  OD2 ASP A 421      13.807 -30.574  -2.865  1.00 10.00      A   
ATOM   3994  C   ASP A 421      10.265 -31.564  -0.352  1.00 10.00      A   
ATOM   3995  O   ASP A 421       9.126 -31.105  -0.416  1.00 10.00      A   
ATOM   3996  N   ILE A 422      10.565 -32.652   0.353  1.00 10.00      A   
ATOM   3997  HN  ILE A 422      11.492 -32.978   0.360  1.00 10.00      A   
ATOM   3998  CA  ILE A 422       9.547 -33.382   1.101  1.00 10.00      A   
ATOM   3999  CB  ILE A 422      10.049 -34.752   1.609  1.00 10.00      A   
ATOM   4000  CG1 ILE A 422      11.399 -34.618   2.322  1.00 10.00      A   
ATOM   4001  CG2 ILE A 422      10.139 -35.746   0.461  1.00 10.00      A   
ATOM   4002  CD1 ILE A 422      11.888 -35.900   2.962  1.00 10.00      A   
ATOM   4003  C   ILE A 422       9.006 -32.555   2.263  1.00 10.00      A   
ATOM   4004  O   ILE A 422       7.828 -32.656   2.608  1.00 10.00      A   
ATOM   4005  N   GLY A 423       9.868 -31.735   2.855  1.00 10.00      A   
ATOM   4006  HN  GLY A 423      10.794 -31.700   2.535  1.00 10.00      A   
ATOM   4007  CA  GLY A 423       9.456 -30.894   3.962  1.00 10.00      A   
ATOM   4008  C   GLY A 423       8.456 -29.849   3.518  1.00 10.00      A   
ATOM   4009  O   GLY A 423       7.392 -29.702   4.118  1.00 10.00      A   
ATOM   4010  N   PHE A 424       8.797 -29.132   2.452  1.00 10.00      A   
ATOM   4011  HN  PHE A 424       9.667 -29.297   2.022  1.00 10.00      A   
ATOM   4012  CA  PHE A 424       7.922 -28.101   1.906  1.00 10.00      A   
ATOM   4013  CB  PHE A 424       8.664 -27.262   0.864  1.00 10.00      A   
ATOM   4014  CG  PHE A 424       9.374 -26.066   1.433  1.00 10.00      A   
ATOM   4015  CD1 PHE A 424      10.753 -26.062   1.578  1.00 10.00      A   
ATOM   4016  CD2 PHE A 424       8.662 -24.943   1.818  1.00 10.00      A   
ATOM   4017  CE1 PHE A 424      11.407 -24.961   2.098  1.00 10.00      A   
ATOM   4018  CE2 PHE A 424       9.308 -23.839   2.340  1.00 10.00      A   
ATOM   4019  CZ  PHE A 424      10.684 -23.849   2.479  1.00 10.00      A   
ATOM   4020  C   PHE A 424       6.674 -28.724   1.292  1.00 10.00      A   
ATOM   4021  O   PHE A 424       5.615 -28.096   1.230  1.00 10.00      A   
ATOM   4022  N   GLY A 425       6.809 -29.967   0.839  1.00 10.00      A   
ATOM   4023  HN  GLY A 425       7.689 -30.404   0.892  1.00 10.00      A   
ATOM   4024  CA  GLY A 425       5.693 -30.677   0.245  1.00 10.00      A   
ATOM   4025  C   GLY A 425       4.592 -30.943   1.247  1.00 10.00      A   
ATOM   4026  O   GLY A 425       3.414 -30.972   0.895  1.00 10.00      A   
ATOM   4027  N   ALA A 426       4.979 -31.136   2.502  1.00 10.00      A   
ATOM   4028  HN  ALA A 426       5.937 -31.115   2.718  1.00 10.00      A   
ATOM   4029  CA  ALA A 426       4.018 -31.386   3.564  1.00 10.00      A   
ATOM   4030  CB  ALA A 426       4.710 -31.979   4.779  1.00 10.00      A   
ATOM   4031  C   ALA A 426       3.306 -30.095   3.937  1.00 10.00      A   
ATOM   4032  O   ALA A 426       2.153 -30.112   4.365  1.00 10.00      A   
ATOM   4033  N   ILE A 427       3.997 -28.974   3.753  1.00 10.00      A   
ATOM   4034  HN  ILE A 427       4.909 -29.031   3.396  1.00 10.00      A   
ATOM   4035  CA  ILE A 427       3.437 -27.662   4.066  1.00 10.00      A   
ATOM   4036  CB  ILE A 427       4.446 -26.519   3.789  1.00 10.00      A   
ATOM   4037  CG1 ILE A 427       5.816 -26.811   4.406  1.00 10.00      A   
ATOM   4038  CG2 ILE A 427       3.905 -25.183   4.284  1.00 10.00      A   
ATOM   4039  CD1 ILE A 427       5.794 -26.974   5.908  1.00 10.00      A   
ATOM   4040  C   ILE A 427       2.184 -27.399   3.236  1.00 10.00      A   
ATOM   4041  O   ILE A 427       1.108 -27.155   3.778  1.00 10.00      A   
ATOM   4042  N   VAL A 428       2.328 -27.482   1.918  1.00 10.00      A   
ATOM   4043  HN  VAL A 428       3.204 -27.723   1.547  1.00 10.00      A   
ATOM   4044  CA  VAL A 428       1.215 -27.234   1.005  1.00 10.00      A   
ATOM   4045  CB  VAL A 428       1.683 -27.087  -0.458  1.00 10.00      A   
ATOM   4046  CG1 VAL A 428       2.522 -25.829  -0.628  1.00 10.00      A   
ATOM   4047  CG2 VAL A 428       2.470 -28.313  -0.896  1.00 10.00      A   
ATOM   4048  C   VAL A 428       0.137 -28.310   1.106  1.00 10.00      A   
ATOM   4049  O   VAL A 428      -1.009 -28.092   0.714  1.00 10.00      A   
ATOM   4050  N   GLU A 429       0.505 -29.469   1.636  1.00 10.00      A   
ATOM   4051  HN  GLU A 429       1.435 -29.590   1.930  1.00 10.00      A   
ATOM   4052  CA  GLU A 429      -0.442 -30.568   1.783  1.00 10.00      A   
ATOM   4053  CB  GLU A 429       0.287 -31.898   1.994  1.00 10.00      A   
ATOM   4054  CG  GLU A 429      -0.644 -33.088   2.180  1.00 10.00      A   
ATOM   4055  CD  GLU A 429       0.095 -34.389   2.396  1.00 10.00      A   
ATOM   4056  OE1 GLU A 429       0.336 -35.110   1.405  1.00 10.00      A   
ATOM   4057  OE2 GLU A 429       0.432 -34.705   3.555  1.00 10.00      A   
ATOM   4058  C   GLU A 429      -1.406 -30.320   2.934  1.00 10.00      A   
ATOM   4059  O   GLU A 429      -2.608 -30.552   2.815  1.00 10.00      A   
ATOM   4060  N   HIS A 430      -0.875 -29.846   4.051  1.00 10.00      A   
ATOM   4061  HN  HIS A 430       0.092 -29.669   4.088  1.00 10.00      A   
ATOM   4062  CA  HIS A 430      -1.692 -29.593   5.227  1.00 10.00      A   
ATOM   4063  CB  HIS A 430      -0.908 -29.873   6.509  1.00 10.00      A   
ATOM   4064  CG  HIS A 430      -0.661 -31.333   6.749  1.00 10.00      A   
ATOM   4065  ND1 HIS A 430      -1.276 -32.005   7.780  1.00 10.00      A   
ATOM   4066  CD2 HIS A 430       0.120 -32.199   6.056  1.00 10.00      A   
ATOM   4067  CE1 HIS A 430      -0.863 -33.257   7.691  1.00 10.00      A   
ATOM   4068  NE2 HIS A 430      -0.018 -33.418   6.665  1.00 10.00      A   
ATOM   4069  HE2 HIS A 430       0.412 -34.255   6.388  1.00 10.00      A   
ATOM   4070  C   HIS A 430      -2.272 -28.188   5.228  1.00 10.00      A   
ATOM   4071  O   HIS A 430      -3.413 -27.975   5.650  1.00 10.00      A   
ATOM   4072  N   CYS A 431      -1.508 -27.233   4.737  1.00 10.00      A   
ATOM   4073  HN  CYS A 431      -0.618 -27.457   4.380  1.00 10.00      A   
ATOM   4074  CA  CYS A 431      -1.968 -25.855   4.695  1.00 10.00      A   
ATOM   4075  CB  CYS A 431      -0.806 -24.888   4.904  1.00 10.00      A   
ATOM   4076  SG  CYS A 431       0.243 -25.288   6.321  1.00 10.00      A   
ATOM   4077  HG  CYS A 431      -0.116 -26.481   6.772  1.00 10.00      A   
ATOM   4078  C   CYS A 431      -2.691 -25.560   3.385  1.00 10.00      A   
ATOM   4079  O   CYS A 431      -2.088 -25.103   2.413  1.00 10.00      A   
ATOM   4080  N   LYS A 432      -3.990 -25.831   3.366  1.00 10.00      A   
ATOM   4081  HN  LYS A 432      -4.414 -26.194   4.176  1.00 10.00      A   
ATOM   4082  CA  LYS A 432      -4.812 -25.604   2.180  1.00 10.00      A   
ATOM   4083  CB  LYS A 432      -6.048 -26.506   2.210  1.00 10.00      A   
ATOM   4084  CG  LYS A 432      -5.740 -27.996   2.242  1.00 10.00      A   
ATOM   4085  CD  LYS A 432      -5.102 -28.464   0.945  1.00 10.00      A   
ATOM   4086  CE  LYS A 432      -4.980 -29.979   0.910  1.00 10.00      A   
ATOM   4087  NZ  LYS A 432      -6.304 -30.652   0.832  1.00 10.00      A   
ATOM   4088  HZ1 LYS A 432      -6.190 -31.678   0.968  1.00 10.00      A   
ATOM   4089  HZ2 LYS A 432      -6.742 -30.485  -0.098  1.00 10.00      A   
ATOM   4090  HZ3 LYS A 432      -6.936 -30.288   1.572  1.00 10.00      A   
ATOM   4091  C   LYS A 432      -5.239 -24.140   2.095  1.00 10.00      A   
ATOM   4092  O   LYS A 432      -5.771 -23.685   1.081  1.00 10.00      A   
ATOM   4093  N   ASP A 433      -5.008 -23.418   3.180  1.00 10.00      A   
ATOM   4094  HN  ASP A 433      -4.607 -23.853   3.959  1.00 10.00      A   
ATOM   4095  CA  ASP A 433      -5.347 -22.002   3.262  1.00 10.00      A   
ATOM   4096  CB  ASP A 433      -5.842 -21.665   4.668  1.00 10.00      A   
ATOM   4097  CG  ASP A 433      -7.147 -20.903   4.661  1.00 10.00      A   
ATOM   4098  OD1 ASP A 433      -7.874 -20.960   5.676  1.00 10.00      A   
ATOM   4099  OD2 ASP A 433      -7.465 -20.259   3.640  1.00 10.00      A   
ATOM   4100  C   ASP A 433      -4.127 -21.152   2.942  1.00 10.00      A   
ATOM   4101  O   ASP A 433      -4.183 -19.919   2.964  1.00 10.00      A   
ATOM   4102  N   LEU A 434      -3.024 -21.828   2.646  1.00 10.00      A   
ATOM   4103  HN  LEU A 434      -3.061 -22.806   2.628  1.00 10.00      A   
ATOM   4104  CA  LEU A 434      -1.768 -21.165   2.332  1.00 10.00      A   
ATOM   4105  CB  LEU A 434      -0.639 -22.193   2.261  1.00 10.00      A   
ATOM   4106  CG  LEU A 434       0.786 -21.644   2.203  1.00 10.00      A   
ATOM   4107  CD1 LEU A 434       1.181 -21.040   3.541  1.00 10.00      A   
ATOM   4108  CD2 LEU A 434       1.753 -22.748   1.810  1.00 10.00      A   
ATOM   4109  C   LEU A 434      -1.867 -20.404   1.013  1.00 10.00      A   
ATOM   4110  O   LEU A 434      -1.967 -21.006  -0.057  1.00 10.00      A   
ATOM   4111  N   ARG A 435      -1.850 -19.081   1.095  1.00 10.00      A   
ATOM   4112  HN  ARG A 435      -1.786 -18.659   1.979  1.00 10.00      A   
ATOM   4113  CA  ARG A 435      -1.934 -18.244  -0.091  1.00 10.00      A   
ATOM   4114  CB  ARG A 435      -3.056 -17.206   0.026  1.00 10.00      A   
ATOM   4115  CG  ARG A 435      -2.822 -16.106   1.053  1.00 10.00      A   
ATOM   4116  CD  ARG A 435      -4.013 -15.159   1.110  1.00 10.00      A   
ATOM   4117  NE  ARG A 435      -3.750 -13.982   1.938  1.00 10.00      A   
ATOM   4118  HE  ARG A 435      -3.097 -13.327   1.600  1.00 10.00      A   
ATOM   4119  CZ  ARG A 435      -4.345 -13.740   3.104  1.00 10.00      A   
ATOM   4120  NH1 ARG A 435      -5.240 -14.594   3.590  1.00 10.00      A   
ATOM   4121 HH11 ARG A 435      -5.487 -15.461   3.060  1.00 10.00      A   
ATOM   4122 HH12 ARG A 435      -5.704 -14.399   4.509  1.00 10.00      A   
ATOM   4123  NH2 ARG A 435      -4.041 -12.638   3.777  1.00 10.00      A   
ATOM   4124 HH21 ARG A 435      -4.498 -12.434   4.690  1.00 10.00      A   
ATOM   4125 HH22 ARG A 435      -3.343 -11.960   3.391  1.00 10.00      A   
ATOM   4126  C   ARG A 435      -0.598 -17.580  -0.411  1.00 10.00      A   
ATOM   4127  O   ARG A 435      -0.376 -17.129  -1.533  1.00 10.00      A   
ATOM   4128  N   ARG A 436       0.288 -17.512   0.571  1.00 10.00      A   
ATOM   4129  HN  ARG A 436       0.062 -17.885   1.452  1.00 10.00      A   
ATOM   4130  CA  ARG A 436       1.605 -16.915   0.366  1.00 10.00      A   
ATOM   4131  CB  ARG A 436       1.722 -15.548   1.057  1.00 10.00      A   
ATOM   4132  CG  ARG A 436       0.927 -14.437   0.383  1.00 10.00      A   
ATOM   4133  CD  ARG A 436       1.179 -13.083   1.039  1.00 10.00      A   
ATOM   4134  NE  ARG A 436       2.205 -12.306   0.341  1.00 10.00      A   
ATOM   4135  HE  ARG A 436       2.468 -12.610  -0.560  1.00 10.00      A   
ATOM   4136  CZ  ARG A 436       2.790 -11.214   0.839  1.00 10.00      A   
ATOM   4137  NH1 ARG A 436       2.456 -10.754   2.042  1.00 10.00      A   
ATOM   4138 HH11 ARG A 436       2.927  -9.898   2.424  1.00 10.00      A   
ATOM   4139 HH12 ARG A 436       1.723 -11.232   2.611  1.00 10.00      A   
ATOM   4140  NH2 ARG A 436       3.701 -10.569   0.119  1.00 10.00      A   
ATOM   4141 HH21 ARG A 436       3.956 -10.908  -0.834  1.00 10.00      A   
ATOM   4142 HH22 ARG A 436       4.170  -9.715   0.504  1.00 10.00      A   
ATOM   4143  C   ARG A 436       2.683 -17.858   0.875  1.00 10.00      A   
ATOM   4144  O   ARG A 436       2.697 -18.204   2.056  1.00 10.00      A   
ATOM   4145  N   LEU A 437       3.573 -18.279  -0.013  1.00 10.00      A   
ATOM   4146  HN  LEU A 437       3.515 -17.962  -0.945  1.00 10.00      A   
ATOM   4147  CA  LEU A 437       4.644 -19.197   0.361  1.00 10.00      A   
ATOM   4148  CB  LEU A 437       4.327 -20.619  -0.129  1.00 10.00      A   
ATOM   4149  CG  LEU A 437       5.375 -21.704   0.173  1.00 10.00      A   
ATOM   4150  CD1 LEU A 437       5.469 -21.976   1.669  1.00 10.00      A   
ATOM   4151  CD2 LEU A 437       5.073 -22.986  -0.591  1.00 10.00      A   
ATOM   4152  C   LEU A 437       5.986 -18.739  -0.194  1.00 10.00      A   
ATOM   4153  O   LEU A 437       6.078 -18.268  -1.331  1.00 10.00      A   
ATOM   4154  N   SER A 438       7.018 -18.867   0.619  1.00 10.00      A   
ATOM   4155  HN  SER A 438       6.871 -19.215   1.526  1.00 10.00      A   
ATOM   4156  CA  SER A 438       8.361 -18.490   0.220  1.00 10.00      A   
ATOM   4157  CB  SER A 438       8.861 -17.351   1.109  1.00 10.00      A   
ATOM   4158  OG  SER A 438       7.860 -16.364   1.287  1.00 10.00      A   
ATOM   4159  HG  SER A 438       8.273 -15.546   1.603  1.00 10.00      A   
ATOM   4160  C   SER A 438       9.289 -19.700   0.333  1.00 10.00      A   
ATOM   4161  O   SER A 438       9.373 -20.329   1.389  1.00 10.00      A   
ATOM   4162  N   LEU A 439       9.973 -20.034  -0.758  1.00 10.00      A   
ATOM   4163  HN  LEU A 439       9.876 -19.491  -1.573  1.00 10.00      A   
ATOM   4164  CA  LEU A 439      10.870 -21.184  -0.770  1.00 10.00      A   
ATOM   4165  CB  LEU A 439      10.871 -21.846  -2.149  1.00 10.00      A   
ATOM   4166  CG  LEU A 439       9.533 -22.404  -2.641  1.00 10.00      A   
ATOM   4167  CD1 LEU A 439       9.695 -23.056  -4.004  1.00 10.00      A   
ATOM   4168  CD2 LEU A 439       8.960 -23.394  -1.640  1.00 10.00      A   
ATOM   4169  C   LEU A 439      12.294 -20.807  -0.370  1.00 10.00      A   
ATOM   4170  O   LEU A 439      12.718 -19.663  -0.542  1.00 10.00      A   
ATOM   4171  N   SER A 440      13.026 -21.778   0.161  1.00 10.00      A   
ATOM   4172  HN  SER A 440      12.630 -22.665   0.275  1.00 10.00      A   
ATOM   4173  CA  SER A 440      14.403 -21.567   0.587  1.00 10.00      A   
ATOM   4174  CB  SER A 440      14.433 -20.779   1.897  1.00 10.00      A   
ATOM   4175  OG  SER A 440      13.389 -21.196   2.764  1.00 10.00      A   
ATOM   4176  HG  SER A 440      12.695 -20.517   2.778  1.00 10.00      A   
ATOM   4177  C   SER A 440      15.122 -22.901   0.773  1.00 10.00      A   
ATOM   4178  O   SER A 440      14.479 -23.945   0.894  1.00 10.00      A   
ATOM   4179  N   GLY A 441      16.449 -22.860   0.802  1.00 10.00      A   
ATOM   4180  HN  GLY A 441      16.905 -22.002   0.692  1.00 10.00      A   
ATOM   4181  CA  GLY A 441      17.223 -24.071   0.982  1.00 10.00      A   
ATOM   4182  C   GLY A 441      17.438 -24.809  -0.319  1.00 10.00      A   
ATOM   4183  O   GLY A 441      17.220 -24.253  -1.395  1.00 10.00      A   
ATOM   4184  N   LEU A 442      17.885 -26.056  -0.224  1.00 10.00      A   
ATOM   4185  HN  LEU A 442      18.054 -26.439   0.665  1.00 10.00      A   
ATOM   4186  CA  LEU A 442      18.118 -26.870  -1.408  1.00 10.00      A   
ATOM   4187  CB  LEU A 442      19.231 -27.896  -1.168  1.00 10.00      A   
ATOM   4188  CG  LEU A 442      19.640 -28.749  -2.375  1.00 10.00      A   
ATOM   4189  CD1 LEU A 442      20.068 -27.866  -3.538  1.00 10.00      A   
ATOM   4190  CD2 LEU A 442      20.758 -29.703  -1.996  1.00 10.00      A   
ATOM   4191  C   LEU A 442      16.835 -27.574  -1.819  1.00 10.00      A   
ATOM   4192  O   LEU A 442      16.370 -28.487  -1.131  1.00 10.00      A   
ATOM   4193  N   LEU A 443      16.257 -27.124  -2.922  1.00 10.00      A   
ATOM   4194  HN  LEU A 443      16.668 -26.375  -3.402  1.00 10.00      A   
ATOM   4195  CA  LEU A 443      15.025 -27.701  -3.440  1.00 10.00      A   
ATOM   4196  CB  LEU A 443      13.886 -26.684  -3.338  1.00 10.00      A   
ATOM   4197  CG  LEU A 443      13.560 -26.173  -1.936  1.00 10.00      A   
ATOM   4198  CD1 LEU A 443      12.635 -24.972  -2.001  1.00 10.00      A   
ATOM   4199  CD2 LEU A 443      12.942 -27.279  -1.101  1.00 10.00      A   
ATOM   4200  C   LEU A 443      15.203 -28.117  -4.893  1.00 10.00      A   
ATOM   4201  O   LEU A 443      15.847 -27.412  -5.671  1.00 10.00      A   
ATOM   4202  N   THR A 444      14.642 -29.259  -5.256  1.00 10.00      A   
ATOM   4203  HN  THR A 444      14.148 -29.788  -4.581  1.00 10.00      A   
ATOM   4204  CA  THR A 444      14.733 -29.757  -6.622  1.00 10.00      A   
ATOM   4205  CB  THR A 444      15.118 -31.250  -6.655  1.00 10.00      A   
ATOM   4206  OG1 THR A 444      14.404 -31.969  -5.639  1.00 10.00      A   
ATOM   4207  HG1 THR A 444      13.727 -31.393  -5.238  1.00 10.00      A   
ATOM   4208  CG2 THR A 444      16.613 -31.416  -6.434  1.00 10.00      A   
ATOM   4209  C   THR A 444      13.418 -29.540  -7.375  1.00 10.00      A   
ATOM   4210  O   THR A 444      12.649 -28.636  -7.050  1.00 10.00      A   
ATOM   4211  N   ASP A 445      13.161 -30.374  -8.372  1.00 10.00      A   
ATOM   4212  HN  ASP A 445      13.805 -31.084  -8.579  1.00 10.00      A   
ATOM   4213  CA  ASP A 445      11.941 -30.268  -9.170  1.00 10.00      A   
ATOM   4214  CB  ASP A 445      12.166 -30.858 -10.567  1.00 10.00      A   
ATOM   4215  CG  ASP A 445      12.499 -29.818 -11.621  1.00 10.00      A   
ATOM   4216  OD1 ASP A 445      12.163 -30.042 -12.805  1.00 10.00      A   
ATOM   4217  OD2 ASP A 445      13.110 -28.785 -11.281  1.00 10.00      A   
ATOM   4218  C   ASP A 445      10.793 -31.003  -8.486  1.00 10.00      A   
ATOM   4219  O   ASP A 445       9.631 -30.872  -8.876  1.00 10.00      A   
ATOM   4220  N   LYS A 446      11.130 -31.767  -7.455  1.00 10.00      A   
ATOM   4221  HN  LYS A 446      12.072 -31.807  -7.183  1.00 10.00      A   
ATOM   4222  CA  LYS A 446      10.146 -32.544  -6.713  1.00 10.00      A   
ATOM   4223  CB  LYS A 446      10.844 -33.558  -5.802  1.00 10.00      A   
ATOM   4224  CG  LYS A 446       9.910 -34.556  -5.136  1.00 10.00      A   
ATOM   4225  CD  LYS A 446       9.129 -35.365  -6.162  1.00 10.00      A   
ATOM   4226  CE  LYS A 446       8.345 -36.484  -5.497  1.00 10.00      A   
ATOM   4227  NZ  LYS A 446       7.380 -37.116  -6.432  1.00 10.00      A   
ATOM   4228  HZ1 LYS A 446       7.868 -37.425  -7.296  1.00 10.00      A   
ATOM   4229  HZ2 LYS A 446       6.633 -36.432  -6.692  1.00 10.00      A   
ATOM   4230  HZ3 LYS A 446       6.935 -37.944  -5.986  1.00 10.00      A   
ATOM   4231  C   LYS A 446       9.214 -31.649  -5.900  1.00 10.00      A   
ATOM   4232  O   LYS A 446       7.997 -31.835  -5.916  1.00 10.00      A   
ATOM   4233  N   VAL A 447       9.786 -30.679  -5.199  1.00 10.00      A   
ATOM   4234  HN  VAL A 447      10.769 -30.595  -5.215  1.00 10.00      A   
ATOM   4235  CA  VAL A 447       9.013 -29.751  -4.378  1.00 10.00      A   
ATOM   4236  CB  VAL A 447       9.932 -28.751  -3.631  1.00 10.00      A   
ATOM   4237  CG1 VAL A 447      10.646 -27.816  -4.594  1.00 10.00      A   
ATOM   4238  CG2 VAL A 447       9.157 -27.962  -2.593  1.00 10.00      A   
ATOM   4239  C   VAL A 447       7.970 -28.996  -5.205  1.00 10.00      A   
ATOM   4240  O   VAL A 447       6.888 -28.673  -4.712  1.00 10.00      A   
ATOM   4241  N   PHE A 448       8.284 -28.755  -6.472  1.00 10.00      A   
ATOM   4242  HN  PHE A 448       9.140 -29.078  -6.821  1.00 10.00      A   
ATOM   4243  CA  PHE A 448       7.379 -28.042  -7.359  1.00 10.00      A   
ATOM   4244  CB  PHE A 448       8.115 -27.560  -8.606  1.00 10.00      A   
ATOM   4245  CG  PHE A 448       9.134 -26.497  -8.318  1.00 10.00      A   
ATOM   4246  CD1 PHE A 448      10.485 -26.763  -8.443  1.00 10.00      A   
ATOM   4247  CD2 PHE A 448       8.740 -25.234  -7.914  1.00 10.00      A   
ATOM   4248  CE1 PHE A 448      11.425 -25.791  -8.169  1.00 10.00      A   
ATOM   4249  CE2 PHE A 448       9.674 -24.256  -7.639  1.00 10.00      A   
ATOM   4250  CZ  PHE A 448      11.020 -24.536  -7.766  1.00 10.00      A   
ATOM   4251  C   PHE A 448       6.189 -28.913  -7.735  1.00 10.00      A   
ATOM   4252  O   PHE A 448       5.090 -28.407  -7.968  1.00 10.00      A   
ATOM   4253  N   GLU A 449       6.408 -30.223  -7.774  1.00 10.00      A   
ATOM   4254  HN  GLU A 449       7.306 -30.568  -7.566  1.00 10.00      A   
ATOM   4255  CA  GLU A 449       5.341 -31.162  -8.101  1.00 10.00      A   
ATOM   4256  CB  GLU A 449       5.892 -32.585  -8.219  1.00 10.00      A   
ATOM   4257  CG  GLU A 449       4.849 -33.631  -8.566  1.00 10.00      A   
ATOM   4258  CD  GLU A 449       5.266 -35.024  -8.152  1.00 10.00      A   
ATOM   4259  OE1 GLU A 449       5.274 -35.927  -9.012  1.00 10.00      A   
ATOM   4260  OE2 GLU A 449       5.584 -35.228  -6.961  1.00 10.00      A   
ATOM   4261  C   GLU A 449       4.266 -31.101  -7.020  1.00 10.00      A   
ATOM   4262  O   GLU A 449       3.072 -31.046  -7.315  1.00 10.00      A   
ATOM   4263  N   TYR A 450       4.705 -31.094  -5.762  1.00 10.00      A   
ATOM   4264  HN  TYR A 450       5.672 -31.140  -5.595  1.00 10.00      A   
ATOM   4265  CA  TYR A 450       3.785 -31.022  -4.630  1.00 10.00      A   
ATOM   4266  CB  TYR A 450       4.535 -31.197  -3.305  1.00 10.00      A   
ATOM   4267  CG  TYR A 450       5.109 -32.581  -3.091  1.00 10.00      A   
ATOM   4268  CD1 TYR A 450       6.455 -32.836  -3.315  1.00 10.00      A   
ATOM   4269  CD2 TYR A 450       4.307 -33.634  -2.665  1.00 10.00      A   
ATOM   4270  CE1 TYR A 450       6.988 -34.097  -3.124  1.00 10.00      A   
ATOM   4271  CE2 TYR A 450       4.832 -34.900  -2.470  1.00 10.00      A   
ATOM   4272  CZ  TYR A 450       6.172 -35.126  -2.703  1.00 10.00      A   
ATOM   4273  OH  TYR A 450       6.699 -36.386  -2.514  1.00 10.00      A   
ATOM   4274  HH  TYR A 450       6.007 -37.046  -2.641  1.00 10.00      A   
ATOM   4275  C   TYR A 450       3.051 -29.687  -4.642  1.00 10.00      A   
ATOM   4276  O   TYR A 450       1.849 -29.618  -4.379  1.00 10.00      A   
ATOM   4277  N   ILE A 451       3.782 -28.631  -4.971  1.00 10.00      A   
ATOM   4278  HN  ILE A 451       4.734 -28.754  -5.171  1.00 10.00      A   
ATOM   4279  CA  ILE A 451       3.211 -27.293  -5.036  1.00 10.00      A   
ATOM   4280  CB  ILE A 451       4.293 -26.230  -5.329  1.00 10.00      A   
ATOM   4281  CG1 ILE A 451       5.184 -26.010  -4.105  1.00 10.00      A   
ATOM   4282  CG2 ILE A 451       3.666 -24.916  -5.765  1.00 10.00      A   
ATOM   4283  CD1 ILE A 451       6.361 -25.089  -4.360  1.00 10.00      A   
ATOM   4284  C   ILE A 451       2.120 -27.229  -6.107  1.00 10.00      A   
ATOM   4285  O   ILE A 451       1.025 -26.722  -5.866  1.00 10.00      A   
ATOM   4286  N   GLY A 452       2.410 -27.784  -7.277  1.00 10.00      A   
ATOM   4287  HN  GLY A 452       3.289 -28.202  -7.405  1.00 10.00      A   
ATOM   4288  CA  GLY A 452       1.454 -27.772  -8.369  1.00 10.00      A   
ATOM   4289  C   GLY A 452       0.347 -28.805  -8.215  1.00 10.00      A   
ATOM   4290  O   GLY A 452      -0.379 -29.092  -9.166  1.00 10.00      A   
ATOM   4291  N   THR A 453       0.233 -29.384  -7.033  1.00 10.00      A   
ATOM   4292  HN  THR A 453       0.866 -29.149  -6.325  1.00 10.00      A   
ATOM   4293  CA  THR A 453      -0.802 -30.371  -6.771  1.00 10.00      A   
ATOM   4294  CB  THR A 453      -0.218 -31.792  -6.667  1.00 10.00      A   
ATOM   4295  OG1 THR A 453       0.663 -32.028  -7.777  1.00 10.00      A   
ATOM   4296  HG1 THR A 453       1.529 -31.628  -7.590  1.00 10.00      A   
ATOM   4297  CG2 THR A 453      -1.332 -32.827  -6.684  1.00 10.00      A   
ATOM   4298  C   THR A 453      -1.585 -30.035  -5.501  1.00 10.00      A   
ATOM   4299  O   THR A 453      -2.811 -30.126  -5.476  1.00 10.00      A   
ATOM   4300  N   TYR A 454      -0.875 -29.627  -4.457  1.00 10.00      A   
ATOM   4301  HN  TYR A 454       0.101 -29.557  -4.539  1.00 10.00      A   
ATOM   4302  CA  TYR A 454      -1.505 -29.290  -3.188  1.00 10.00      A   
ATOM   4303  CB  TYR A 454      -0.630 -29.755  -2.026  1.00 10.00      A   
ATOM   4304  CG  TYR A 454      -0.572 -31.254  -1.850  1.00 10.00      A   
ATOM   4305  CD1 TYR A 454       0.644 -31.928  -1.838  1.00 10.00      A   
ATOM   4306  CD2 TYR A 454      -1.734 -31.994  -1.683  1.00 10.00      A   
ATOM   4307  CE1 TYR A 454       0.697 -33.296  -1.659  1.00 10.00      A   
ATOM   4308  CE2 TYR A 454      -1.689 -33.363  -1.509  1.00 10.00      A   
ATOM   4309  CZ  TYR A 454      -0.471 -34.007  -1.496  1.00 10.00      A   
ATOM   4310  OH  TYR A 454      -0.420 -35.365  -1.304  1.00 10.00      A   
ATOM   4311  HH  TYR A 454      -0.120 -35.541  -0.399  1.00 10.00      A   
ATOM   4312  C   TYR A 454      -1.790 -27.796  -3.057  1.00 10.00      A   
ATOM   4313  O   TYR A 454      -2.833 -27.403  -2.528  1.00 10.00      A   
ATOM   4314  N   ALA A 455      -0.873 -26.969  -3.540  1.00 10.00      A   
ATOM   4315  HN  ALA A 455      -0.079 -27.337  -3.978  1.00 10.00      A   
ATOM   4316  CA  ALA A 455      -1.030 -25.521  -3.453  1.00 10.00      A   
ATOM   4317  CB  ALA A 455       0.319 -24.823  -3.434  1.00 10.00      A   
ATOM   4318  C   ALA A 455      -1.908 -24.985  -4.579  1.00 10.00      A   
ATOM   4319  O   ALA A 455      -1.423 -24.625  -5.652  1.00 10.00      A   
ATOM   4320  N   LYS A 456      -3.203 -24.947  -4.325  1.00 10.00      A   
ATOM   4321  HN  LYS A 456      -3.525 -25.271  -3.459  1.00 10.00      A   
ATOM   4322  CA  LYS A 456      -4.163 -24.451  -5.295  1.00 10.00      A   
ATOM   4323  CB  LYS A 456      -5.389 -25.365  -5.344  1.00 10.00      A   
ATOM   4324  CG  LYS A 456      -5.210 -26.620  -6.181  1.00 10.00      A   
ATOM   4325  CD  LYS A 456      -5.066 -26.273  -7.649  1.00 10.00      A   
ATOM   4326  CE  LYS A 456      -5.238 -27.495  -8.530  1.00 10.00      A   
ATOM   4327  NZ  LYS A 456      -5.320 -27.118  -9.962  1.00 10.00      A   
ATOM   4328  HZ1 LYS A 456      -5.649 -27.924 -10.526  1.00 10.00      A   
ATOM   4329  HZ2 LYS A 456      -4.383 -26.824 -10.310  1.00 10.00      A   
ATOM   4330  HZ3 LYS A 456      -5.990 -26.321 -10.089  1.00 10.00      A   
ATOM   4331  C   LYS A 456      -4.587 -23.032  -4.947  1.00 10.00      A   
ATOM   4332  O   LYS A 456      -4.784 -22.200  -5.833  1.00 10.00      A   
ATOM   4333  N   LYS A 457      -4.705 -22.760  -3.649  1.00 10.00      A   
ATOM   4334  HN  LYS A 457      -4.519 -23.466  -2.994  1.00 10.00      A   
ATOM   4335  CA  LYS A 457      -5.116 -21.443  -3.172  1.00 10.00      A   
ATOM   4336  CB  LYS A 457      -5.929 -21.562  -1.880  1.00 10.00      A   
ATOM   4337  CG  LYS A 457      -7.370 -22.004  -2.086  1.00 10.00      A   
ATOM   4338  CD  LYS A 457      -8.158 -20.962  -2.867  1.00 10.00      A   
ATOM   4339  CE  LYS A 457      -9.611 -21.373  -3.036  1.00 10.00      A   
ATOM   4340  NZ  LYS A 457      -9.742 -22.613  -3.843  1.00 10.00      A   
ATOM   4341  HZ1 LYS A 457      -9.250 -23.402  -3.375  1.00 10.00      A   
ATOM   4342  HZ2 LYS A 457      -9.329 -22.472  -4.785  1.00 10.00      A   
ATOM   4343  HZ3 LYS A 457     -10.746 -22.864  -3.951  1.00 10.00      A   
ATOM   4344  C   LYS A 457      -3.930 -20.508  -2.974  1.00 10.00      A   
ATOM   4345  O   LYS A 457      -4.087 -19.387  -2.486  1.00 10.00      A   
ATOM   4346  N   MET A 458      -2.749 -20.970  -3.360  1.00 10.00      A   
ATOM   4347  HN  MET A 458      -2.690 -21.866  -3.750  1.00 10.00      A   
ATOM   4348  CA  MET A 458      -1.545 -20.166  -3.236  1.00 10.00      A   
ATOM   4349  CB  MET A 458      -0.297 -21.035  -3.359  1.00 10.00      A   
ATOM   4350  CG  MET A 458       0.988 -20.328  -2.962  1.00 10.00      A   
ATOM   4351  SD  MET A 458       2.439 -21.379  -3.153  1.00 10.00      A   
ATOM   4352  CE  MET A 458       2.365 -21.714  -4.911  1.00 10.00      A   
ATOM   4353  C   MET A 458      -1.549 -19.083  -4.307  1.00 10.00      A   
ATOM   4354  O   MET A 458      -1.485 -19.373  -5.505  1.00 10.00      A   
ATOM   4355  N   GLU A 459      -1.628 -17.841  -3.869  1.00 10.00      A   
ATOM   4356  HN  GLU A 459      -1.652 -17.678  -2.902  1.00 10.00      A   
ATOM   4357  CA  GLU A 459      -1.678 -16.710  -4.779  1.00 10.00      A   
ATOM   4358  CB  GLU A 459      -2.693 -15.675  -4.286  1.00 10.00      A   
ATOM   4359  CG  GLU A 459      -4.109 -16.233  -4.208  1.00 10.00      A   
ATOM   4360  CD  GLU A 459      -5.093 -15.305  -3.524  1.00 10.00      A   
ATOM   4361  OE1 GLU A 459      -5.817 -14.570  -4.234  1.00 10.00      A   
ATOM   4362  OE2 GLU A 459      -5.166 -15.321  -2.281  1.00 10.00      A   
ATOM   4363  C   GLU A 459      -0.307 -16.092  -5.036  1.00 10.00      A   
ATOM   4364  O   GLU A 459      -0.060 -15.545  -6.114  1.00 10.00      A   
ATOM   4365  N   MET A 460       0.590 -16.191  -4.064  1.00 10.00      A   
ATOM   4366  HN  MET A 460       0.351 -16.650  -3.230  1.00 10.00      A   
ATOM   4367  CA  MET A 460       1.931 -15.638  -4.218  1.00 10.00      A   
ATOM   4368  CB  MET A 460       2.105 -14.353  -3.405  1.00 10.00      A   
ATOM   4369  CG  MET A 460       3.502 -13.761  -3.496  1.00 10.00      A   
ATOM   4370  SD  MET A 460       3.752 -12.396  -2.351  1.00 10.00      A   
ATOM   4371  CE  MET A 460       5.516 -12.131  -2.521  1.00 10.00      A   
ATOM   4372  C   MET A 460       2.997 -16.650  -3.822  1.00 10.00      A   
ATOM   4373  O   MET A 460       2.921 -17.263  -2.754  1.00 10.00      A   
ATOM   4374  N   LEU A 461       3.990 -16.809  -4.686  1.00 10.00      A   
ATOM   4375  HN  LEU A 461       3.994 -16.281  -5.516  1.00 10.00      A   
ATOM   4376  CA  LEU A 461       5.085 -17.738  -4.436  1.00 10.00      A   
ATOM   4377  CB  LEU A 461       4.854 -19.058  -5.182  1.00 10.00      A   
ATOM   4378  CG  LEU A 461       5.990 -20.088  -5.121  1.00 10.00      A   
ATOM   4379  CD1 LEU A 461       6.122 -20.675  -3.722  1.00 10.00      A   
ATOM   4380  CD2 LEU A 461       5.782 -21.184  -6.154  1.00 10.00      A   
ATOM   4381  C   LEU A 461       6.421 -17.131  -4.857  1.00 10.00      A   
ATOM   4382  O   LEU A 461       6.571 -16.650  -5.984  1.00 10.00      A   
ATOM   4383  N   SER A 462       7.381 -17.143  -3.941  1.00 10.00      A   
ATOM   4384  HN  SER A 462       7.185 -17.499  -3.048  1.00 10.00      A   
ATOM   4385  CA  SER A 462       8.711 -16.616  -4.213  1.00 10.00      A   
ATOM   4386  CB  SER A 462       9.078 -15.569  -3.157  1.00 10.00      A   
ATOM   4387  OG  SER A 462       8.027 -14.626  -2.994  1.00 10.00      A   
ATOM   4388  HG  SER A 462       8.321 -13.754  -3.299  1.00 10.00      A   
ATOM   4389  C   SER A 462       9.734 -17.756  -4.238  1.00 10.00      A   
ATOM   4390  O   SER A 462       9.911 -18.470  -3.249  1.00 10.00      A   
ATOM   4391  N   VAL A 463      10.396 -17.935  -5.375  1.00 10.00      A   
ATOM   4392  HN  VAL A 463      10.227 -17.324  -6.130  1.00 10.00      A   
ATOM   4393  CA  VAL A 463      11.384 -18.999  -5.532  1.00 10.00      A   
ATOM   4394  CB  VAL A 463      11.013 -19.928  -6.711  1.00 10.00      A   
ATOM   4395  CG1 VAL A 463      11.935 -21.137  -6.765  1.00 10.00      A   
ATOM   4396  CG2 VAL A 463       9.557 -20.362  -6.627  1.00 10.00      A   
ATOM   4397  C   VAL A 463      12.776 -18.429  -5.780  1.00 10.00      A   
ATOM   4398  O   VAL A 463      12.946 -17.500  -6.571  1.00 10.00      A   
ATOM   4399  N   ALA A 464      13.770 -18.994  -5.103  1.00 10.00      A   
ATOM   4400  HN  ALA A 464      13.572 -19.725  -4.485  1.00 10.00      A   
ATOM   4401  CA  ALA A 464      15.149 -18.555  -5.250  1.00 10.00      A   
ATOM   4402  CB  ALA A 464      15.432 -17.390  -4.315  1.00 10.00      A   
ATOM   4403  C   ALA A 464      16.121 -19.697  -4.967  1.00 10.00      A   
ATOM   4404  O   ALA A 464      16.027 -20.351  -3.927  1.00 10.00      A   
ATOM   4405  N   PHE A 465      17.041 -19.926  -5.907  1.00 10.00      A   
ATOM   4406  HN  PHE A 465      17.033 -19.372  -6.716  1.00 10.00      A   
ATOM   4407  CA  PHE A 465      18.060 -20.977  -5.786  1.00 10.00      A   
ATOM   4408  CB  PHE A 465      18.999 -20.701  -4.606  1.00 10.00      A   
ATOM   4409  CG  PHE A 465      19.928 -19.537  -4.805  1.00 10.00      A   
ATOM   4410  CD1 PHE A 465      19.566 -18.268  -4.389  1.00 10.00      A   
ATOM   4411  CD2 PHE A 465      21.169 -19.713  -5.393  1.00 10.00      A   
ATOM   4412  CE1 PHE A 465      20.420 -17.196  -4.555  1.00 10.00      A   
ATOM   4413  CE2 PHE A 465      22.027 -18.644  -5.563  1.00 10.00      A   
ATOM   4414  CZ  PHE A 465      21.653 -17.384  -5.142  1.00 10.00      A   
ATOM   4415  C   PHE A 465      17.448 -22.369  -5.649  1.00 10.00      A   
ATOM   4416  O   PHE A 465      17.958 -23.213  -4.910  1.00 10.00      A   
ATOM   4417  N   ALA A 466      16.374 -22.617  -6.381  1.00 10.00      A   
ATOM   4418  HN  ALA A 466      16.032 -21.928  -6.986  1.00 10.00      A   
ATOM   4419  CA  ALA A 466      15.698 -23.903  -6.315  1.00 10.00      A   
ATOM   4420  CB  ALA A 466      14.450 -23.795  -5.452  1.00 10.00      A   
ATOM   4421  C   ALA A 466      15.343 -24.408  -7.706  1.00 10.00      A   
ATOM   4422  O   ALA A 466      15.348 -23.646  -8.673  1.00 10.00      A   
ATOM   4423  N   GLY A 467      15.051 -25.695  -7.800  1.00 10.00      A   
ATOM   4424  HN  GLY A 467      15.097 -26.257  -6.998  1.00 10.00      A   
ATOM   4425  CA  GLY A 467      14.684 -26.284  -9.071  1.00 10.00      A   
ATOM   4426  C   GLY A 467      15.843 -26.966  -9.761  1.00 10.00      A   
ATOM   4427  O   GLY A 467      17.010 -26.700  -9.454  1.00 10.00      A   
ATOM   4428  N   ASP A 468      15.522 -27.855 -10.685  1.00 10.00      A   
ATOM   4429  HN  ASP A 468      14.562 -28.030 -10.870  1.00 10.00      A   
ATOM   4430  CA  ASP A 468      16.529 -28.589 -11.437  1.00 10.00      A   
ATOM   4431  CB  ASP A 468      16.532 -30.069 -11.042  1.00 10.00      A   
ATOM   4432  CG  ASP A 468      17.520 -30.895 -11.844  1.00 10.00      A   
ATOM   4433  OD1 ASP A 468      18.730 -30.570 -11.843  1.00 10.00      A   
ATOM   4434  OD2 ASP A 468      17.100 -31.893 -12.461  1.00 10.00      A   
ATOM   4435  C   ASP A 468      16.304 -28.436 -12.940  1.00 10.00      A   
ATOM   4436  O   ASP A 468      17.260 -28.304 -13.709  1.00 10.00      A   
ATOM   4437  N   SER A 469      15.042 -28.428 -13.354  1.00 10.00      A   
ATOM   4438  HN  SER A 469      14.312 -28.512 -12.692  1.00 10.00      A   
ATOM   4439  CA  SER A 469      14.711 -28.286 -14.767  1.00 10.00      A   
ATOM   4440  CB  SER A 469      14.498 -29.656 -15.416  1.00 10.00      A   
ATOM   4441  OG  SER A 469      14.092 -30.614 -14.452  1.00 10.00      A   
ATOM   4442  HG  SER A 469      13.404 -30.227 -13.882  1.00 10.00      A   
ATOM   4443  C   SER A 469      13.491 -27.394 -14.971  1.00 10.00      A   
ATOM   4444  O   SER A 469      12.784 -27.070 -14.018  1.00 10.00      A   
ATOM   4445  N   ASP A 470      13.245 -27.015 -16.224  1.00 10.00      A   
ATOM   4446  HN  ASP A 470      13.845 -27.327 -16.937  1.00 10.00      A   
ATOM   4447  CA  ASP A 470      12.116 -26.147 -16.583  1.00 10.00      A   
ATOM   4448  CB  ASP A 470      12.054 -25.967 -18.104  1.00 10.00      A   
ATOM   4449  CG  ASP A 470      12.307 -24.541 -18.558  1.00 10.00      A   
ATOM   4450  OD1 ASP A 470      11.540 -23.639 -18.167  1.00 10.00      A   
ATOM   4451  OD2 ASP A 470      13.259 -24.323 -19.338  1.00 10.00      A   
ATOM   4452  C   ASP A 470      10.792 -26.726 -16.093  1.00 10.00      A   
ATOM   4453  O   ASP A 470       9.857 -25.986 -15.781  1.00 10.00      A   
ATOM   4454  N   LEU A 471      10.738 -28.057 -16.006  1.00 10.00      A   
ATOM   4455  HN  LEU A 471      11.531 -28.576 -16.248  1.00 10.00      A   
ATOM   4456  CA  LEU A 471       9.543 -28.767 -15.561  1.00 10.00      A   
ATOM   4457  CB  LEU A 471       9.794 -30.278 -15.527  1.00 10.00      A   
ATOM   4458  CG  LEU A 471      10.142 -30.928 -16.866  1.00 10.00      A   
ATOM   4459  CD1 LEU A 471      10.511 -32.389 -16.673  1.00 10.00      A   
ATOM   4460  CD2 LEU A 471       8.989 -30.791 -17.846  1.00 10.00      A   
ATOM   4461  C   LEU A 471       9.076 -28.284 -14.194  1.00 10.00      A   
ATOM   4462  O   LEU A 471       7.876 -28.269 -13.917  1.00 10.00      A   
ATOM   4463  N   GLY A 472      10.023 -27.882 -13.352  1.00 10.00      A   
ATOM   4464  HN  GLY A 472      10.967 -27.924 -13.631  1.00 10.00      A   
ATOM   4465  CA  GLY A 472       9.688 -27.391 -12.029  1.00 10.00      A   
ATOM   4466  C   GLY A 472       8.752 -26.199 -12.079  1.00 10.00      A   
ATOM   4467  O   GLY A 472       7.767 -26.139 -11.344  1.00 10.00      A   
ATOM   4468  N   MET A 473       9.040 -25.257 -12.967  1.00 10.00      A   
ATOM   4469  HN  MET A 473       9.822 -25.366 -13.548  1.00 10.00      A   
ATOM   4470  CA  MET A 473       8.204 -24.075 -13.104  1.00 10.00      A   
ATOM   4471  CB  MET A 473       8.908 -22.987 -13.916  1.00 10.00      A   
ATOM   4472  CG  MET A 473       8.232 -21.628 -13.834  1.00 10.00      A   
ATOM   4473  SD  MET A 473       9.241 -20.297 -14.519  1.00 10.00      A   
ATOM   4474  CE  MET A 473       9.202 -20.693 -16.265  1.00 10.00      A   
ATOM   4475  C   MET A 473       6.869 -24.442 -13.741  1.00 10.00      A   
ATOM   4476  O   MET A 473       5.828 -23.882 -13.393  1.00 10.00      A   
ATOM   4477  N   HIS A 474       6.907 -25.401 -14.665  1.00 10.00      A   
ATOM   4478  HN  HIS A 474       7.772 -25.808 -14.896  1.00 10.00      A   
ATOM   4479  CA  HIS A 474       5.701 -25.860 -15.349  1.00 10.00      A   
ATOM   4480  CB  HIS A 474       6.051 -26.911 -16.411  1.00 10.00      A   
ATOM   4481  CG  HIS A 474       4.876 -27.389 -17.217  1.00 10.00      A   
ATOM   4482  ND1 HIS A 474       4.541 -26.800 -18.412  1.00 10.00      A   
ATOM   4483  CD2 HIS A 474       3.991 -28.384 -16.948  1.00 10.00      A   
ATOM   4484  CE1 HIS A 474       3.464 -27.438 -18.841  1.00 10.00      A   
ATOM   4485  NE2 HIS A 474       3.098 -28.400 -17.988  1.00 10.00      A   
ATOM   4486  HE2 HIS A 474       2.325 -29.001 -18.084  1.00 10.00      A   
ATOM   4487  C   HIS A 474       4.705 -26.437 -14.345  1.00 10.00      A   
ATOM   4488  O   HIS A 474       3.502 -26.185 -14.434  1.00 10.00      A   
ATOM   4489  N   HIS A 475       5.220 -27.201 -13.385  1.00 10.00      A   
ATOM   4490  HN  HIS A 475       6.192 -27.356 -13.370  1.00 10.00      A   
ATOM   4491  CA  HIS A 475       4.385 -27.819 -12.359  1.00 10.00      A   
ATOM   4492  CB  HIS A 475       5.221 -28.661 -11.394  1.00 10.00      A   
ATOM   4493  CG  HIS A 475       5.403 -30.082 -11.823  1.00 10.00      A   
ATOM   4494  ND1 HIS A 475       4.411 -31.032 -11.779  1.00 10.00      A   
ATOM   4495  HD1 HIS A 475       3.487 -30.892 -11.468  1.00 10.00      A   
ATOM   4496  CD2 HIS A 475       6.497 -30.710 -12.323  1.00 10.00      A   
ATOM   4497  CE1 HIS A 475       4.919 -32.186 -12.235  1.00 10.00      A   
ATOM   4498  NE2 HIS A 475       6.186 -32.040 -12.581  1.00 10.00      A   
ATOM   4499  C   HIS A 475       3.587 -26.775 -11.590  1.00 10.00      A   
ATOM   4500  O   HIS A 475       2.438 -27.009 -11.227  1.00 10.00      A   
ATOM   4501  N   VAL A 476       4.190 -25.622 -11.364  1.00 10.00      A   
ATOM   4502  HN  VAL A 476       5.103 -25.483 -11.700  1.00 10.00      A   
ATOM   4503  CA  VAL A 476       3.527 -24.549 -10.638  1.00 10.00      A   
ATOM   4504  CB  VAL A 476       4.544 -23.551 -10.043  1.00 10.00      A   
ATOM   4505  CG1 VAL A 476       3.833 -22.458  -9.258  1.00 10.00      A   
ATOM   4506  CG2 VAL A 476       5.554 -24.274  -9.164  1.00 10.00      A   
ATOM   4507  C   VAL A 476       2.555 -23.797 -11.546  1.00 10.00      A   
ATOM   4508  O   VAL A 476       1.382 -23.636 -11.213  1.00 10.00      A   
ATOM   4509  N   LEU A 477       3.050 -23.363 -12.703  1.00 10.00      A   
ATOM   4510  HN  LEU A 477       3.993 -23.554 -12.919  1.00 10.00      A   
ATOM   4511  CA  LEU A 477       2.247 -22.605 -13.661  1.00 10.00      A   
ATOM   4512  CB  LEU A 477       3.110 -22.144 -14.839  1.00 10.00      A   
ATOM   4513  CG  LEU A 477       4.122 -21.033 -14.544  1.00 10.00      A   
ATOM   4514  CD1 LEU A 477       4.992 -20.772 -15.764  1.00 10.00      A   
ATOM   4515  CD2 LEU A 477       3.404 -19.760 -14.119  1.00 10.00      A   
ATOM   4516  C   LEU A 477       1.026 -23.380 -14.160  1.00 10.00      A   
ATOM   4517  O   LEU A 477      -0.026 -22.797 -14.433  1.00 10.00      A   
ATOM   4518  N   SER A 478       1.164 -24.689 -14.290  1.00 10.00      A   
ATOM   4519  HN  SER A 478       2.031 -25.108 -14.081  1.00 10.00      A   
ATOM   4520  CA  SER A 478       0.067 -25.518 -14.759  1.00 10.00      A   
ATOM   4521  CB  SER A 478       0.572 -26.530 -15.790  1.00 10.00      A   
ATOM   4522  OG  SER A 478      -0.490 -27.052 -16.571  1.00 10.00      A   
ATOM   4523  HG  SER A 478      -1.229 -27.286 -15.993  1.00 10.00      A   
ATOM   4524  C   SER A 478      -0.611 -26.241 -13.599  1.00 10.00      A   
ATOM   4525  O   SER A 478      -1.541 -27.025 -13.802  1.00 10.00      A   
ATOM   4526  N   GLY A 479      -0.151 -25.972 -12.386  1.00 10.00      A   
ATOM   4527  HN  GLY A 479       0.581 -25.329 -12.280  1.00 10.00      A   
ATOM   4528  CA  GLY A 479      -0.722 -26.615 -11.218  1.00 10.00      A   
ATOM   4529  C   GLY A 479      -1.596 -25.679 -10.414  1.00 10.00      A   
ATOM   4530  O   GLY A 479      -2.783 -25.941 -10.212  1.00 10.00      A   
ATOM   4531  N   CYS A 480      -1.012 -24.584  -9.954  1.00 10.00      A   
ATOM   4532  HN  CYS A 480      -0.061 -24.429 -10.147  1.00 10.00      A   
ATOM   4533  CA  CYS A 480      -1.745 -23.600  -9.176  1.00 10.00      A   
ATOM   4534  CB  CYS A 480      -0.784 -22.597  -8.542  1.00 10.00      A   
ATOM   4535  SG  CYS A 480       0.523 -23.366  -7.560  1.00 10.00      A   
ATOM   4536  HG  CYS A 480      -0.053 -24.193  -6.690  1.00 10.00      A   
ATOM   4537  C   CYS A 480      -2.768 -22.886 -10.053  1.00 10.00      A   
ATOM   4538  O   CYS A 480      -2.527 -22.641 -11.239  1.00 10.00      A   
ATOM   4539  N   ASP A 481      -3.914 -22.565  -9.477  1.00 10.00      A   
ATOM   4540  HN  ASP A 481      -4.060 -22.788  -8.535  1.00 10.00      A   
ATOM   4541  CA  ASP A 481      -4.966 -21.894 -10.225  1.00 10.00      A   
ATOM   4542  CB  ASP A 481      -6.314 -22.595 -10.040  1.00 10.00      A   
ATOM   4543  CG  ASP A 481      -6.399 -23.890 -10.823  1.00 10.00      A   
ATOM   4544  OD1 ASP A 481      -6.042 -23.890 -12.019  1.00 10.00      A   
ATOM   4545  OD2 ASP A 481      -6.810 -24.916 -10.247  1.00 10.00      A   
ATOM   4546  C   ASP A 481      -5.064 -20.418  -9.874  1.00 10.00      A   
ATOM   4547  O   ASP A 481      -5.182 -19.574 -10.762  1.00 10.00      A   
ATOM   4548  N   SER A 482      -4.986 -20.105  -8.587  1.00 10.00      A   
ATOM   4549  HN  SER A 482      -4.873 -20.818  -7.925  1.00 10.00      A   
ATOM   4550  CA  SER A 482      -5.075 -18.724  -8.123  1.00 10.00      A   
ATOM   4551  CB  SER A 482      -5.636 -18.700  -6.698  1.00 10.00      A   
ATOM   4552  OG  SER A 482      -6.765 -19.559  -6.585  1.00 10.00      A   
ATOM   4553  HG  SER A 482      -7.571 -19.054  -6.762  1.00 10.00      A   
ATOM   4554  C   SER A 482      -3.715 -18.019  -8.177  1.00 10.00      A   
ATOM   4555  O   SER A 482      -3.340 -17.297  -7.258  1.00 10.00      A   
ATOM   4556  N   LEU A 483      -2.987 -18.228  -9.266  1.00 10.00      A   
ATOM   4557  HN  LEU A 483      -3.346 -18.806  -9.972  1.00 10.00      A   
ATOM   4558  CA  LEU A 483      -1.677 -17.617  -9.445  1.00 10.00      A   
ATOM   4559  CB  LEU A 483      -0.963 -18.241 -10.646  1.00 10.00      A   
ATOM   4560  CG  LEU A 483      -0.293 -19.598 -10.412  1.00 10.00      A   
ATOM   4561  CD1 LEU A 483       0.016 -20.277 -11.736  1.00 10.00      A   
ATOM   4562  CD2 LEU A 483       0.978 -19.428  -9.592  1.00 10.00      A   
ATOM   4563  C   LEU A 483      -1.802 -16.113  -9.646  1.00 10.00      A   
ATOM   4564  O   LEU A 483      -2.403 -15.660 -10.617  1.00 10.00      A   
ATOM   4565  N   ARG A 484      -1.244 -15.344  -8.724  1.00 10.00      A   
ATOM   4566  HN  ARG A 484      -0.791 -15.764  -7.957  1.00 10.00      A   
ATOM   4567  CA  ARG A 484      -1.298 -13.893  -8.813  1.00 10.00      A   
ATOM   4568  CB  ARG A 484      -1.972 -13.298  -7.576  1.00 10.00      A   
ATOM   4569  CG  ARG A 484      -3.490 -13.243  -7.668  1.00 10.00      A   
ATOM   4570  CD  ARG A 484      -4.131 -12.987  -6.313  1.00 10.00      A   
ATOM   4571  NE  ARG A 484      -3.502 -11.874  -5.610  1.00 10.00      A   
ATOM   4572  HE  ARG A 484      -2.828 -11.351  -6.103  1.00 10.00      A   
ATOM   4573  CZ  ARG A 484      -3.775 -11.534  -4.352  1.00 10.00      A   
ATOM   4574  NH1 ARG A 484      -4.660 -12.218  -3.641  1.00 10.00      A   
ATOM   4575 HH11 ARG A 484      -4.866 -11.938  -2.654  1.00 10.00      A   
ATOM   4576 HH12 ARG A 484      -5.155 -13.047  -4.057  1.00 10.00      A   
ATOM   4577  NH2 ARG A 484      -3.142 -10.514  -3.796  1.00 10.00      A   
ATOM   4578 HH21 ARG A 484      -3.346 -10.234  -2.807  1.00 10.00      A   
ATOM   4579 HH22 ARG A 484      -2.424  -9.975  -4.331  1.00 10.00      A   
ATOM   4580  C   ARG A 484       0.086 -13.287  -9.015  1.00 10.00      A   
ATOM   4581  O   ARG A 484       0.344 -12.641 -10.028  1.00 10.00      A   
ATOM   4582  N   LYS A 485       0.979 -13.505  -8.059  1.00 10.00      A   
ATOM   4583  HN  LYS A 485       0.732 -14.062  -7.288  1.00 10.00      A   
ATOM   4584  CA  LYS A 485       2.331 -12.965  -8.145  1.00 10.00      A   
ATOM   4585  CB  LYS A 485       2.577 -11.894  -7.077  1.00 10.00      A   
ATOM   4586  CG  LYS A 485       1.801 -10.602  -7.301  1.00 10.00      A   
ATOM   4587  CD  LYS A 485       2.243  -9.499  -6.346  1.00 10.00      A   
ATOM   4588  CE  LYS A 485       2.145  -9.929  -4.889  1.00 10.00      A   
ATOM   4589  NZ  LYS A 485       1.761  -8.806  -3.994  1.00 10.00      A   
ATOM   4590  HZ1 LYS A 485       1.993  -9.040  -3.013  1.00 10.00      A   
ATOM   4591  HZ2 LYS A 485       0.736  -8.626  -4.056  1.00 10.00      A   
ATOM   4592  HZ3 LYS A 485       2.275  -7.937  -4.258  1.00 10.00      A   
ATOM   4593  C   LYS A 485       3.368 -14.066  -8.033  1.00 10.00      A   
ATOM   4594  O   LYS A 485       3.412 -14.797  -7.041  1.00 10.00      A   
ATOM   4595  N   LEU A 486       4.188 -14.190  -9.059  1.00 10.00      A   
ATOM   4596  HN  LEU A 486       4.088 -13.584  -9.829  1.00 10.00      A   
ATOM   4597  CA  LEU A 486       5.242 -15.187  -9.077  1.00 10.00      A   
ATOM   4598  CB  LEU A 486       5.001 -16.226 -10.178  1.00 10.00      A   
ATOM   4599  CG  LEU A 486       6.010 -17.377 -10.263  1.00 10.00      A   
ATOM   4600  CD1 LEU A 486       5.995 -18.204  -8.988  1.00 10.00      A   
ATOM   4601  CD2 LEU A 486       5.725 -18.252 -11.473  1.00 10.00      A   
ATOM   4602  C   LEU A 486       6.594 -14.511  -9.261  1.00 10.00      A   
ATOM   4603  O   LEU A 486       6.806 -13.776 -10.231  1.00 10.00      A   
ATOM   4604  N   GLU A 487       7.489 -14.740  -8.316  1.00 10.00      A   
ATOM   4605  HN  GLU A 487       7.246 -15.321  -7.560  1.00 10.00      A   
ATOM   4606  CA  GLU A 487       8.823 -14.155  -8.353  1.00 10.00      A   
ATOM   4607  CB  GLU A 487       8.987 -13.143  -7.213  1.00 10.00      A   
ATOM   4608  CG  GLU A 487       7.896 -13.222  -6.154  1.00 10.00      A   
ATOM   4609  CD  GLU A 487       7.848 -11.996  -5.269  1.00 10.00      A   
ATOM   4610  OE1 GLU A 487       8.499 -12.007  -4.207  1.00 10.00      A   
ATOM   4611  OE2 GLU A 487       7.152 -11.018  -5.633  1.00 10.00      A   
ATOM   4612  C   GLU A 487       9.883 -15.244  -8.269  1.00 10.00      A   
ATOM   4613  O   GLU A 487       9.983 -15.955  -7.267  1.00 10.00      A   
ATOM   4614  N   ILE A 488      10.668 -15.380  -9.325  1.00 10.00      A   
ATOM   4615  HN  ILE A 488      10.557 -14.770 -10.091  1.00 10.00      A   
ATOM   4616  CA  ILE A 488      11.701 -16.403  -9.378  1.00 10.00      A   
ATOM   4617  CB  ILE A 488      11.341 -17.500 -10.406  1.00 10.00      A   
ATOM   4618  CG1 ILE A 488      10.052 -18.224  -9.997  1.00 10.00      A   
ATOM   4619  CG2 ILE A 488      12.483 -18.493 -10.566  1.00 10.00      A   
ATOM   4620  CD1 ILE A 488       9.580 -19.258 -10.997  1.00 10.00      A   
ATOM   4621  C   ILE A 488      13.058 -15.800  -9.732  1.00 10.00      A   
ATOM   4622  O   ILE A 488      13.176 -15.008 -10.671  1.00 10.00      A   
ATOM   4623  N   ARG A 489      14.076 -16.166  -8.966  1.00 10.00      A   
ATOM   4624  HN  ARG A 489      13.911 -16.779  -8.215  1.00 10.00      A   
ATOM   4625  CA  ARG A 489      15.428 -15.683  -9.202  1.00 10.00      A   
ATOM   4626  CB  ARG A 489      15.763 -14.480  -8.306  1.00 10.00      A   
ATOM   4627  CG  ARG A 489      15.873 -14.799  -6.821  1.00 10.00      A   
ATOM   4628  CD  ARG A 489      16.891 -13.898  -6.133  1.00 10.00      A   
ATOM   4629  NE  ARG A 489      18.252 -14.105  -6.633  1.00 10.00      A   
ATOM   4630  HE  ARG A 489      18.414 -14.901  -7.189  1.00 10.00      A   
ATOM   4631  CZ  ARG A 489      19.274 -13.286  -6.380  1.00 10.00      A   
ATOM   4632  NH1 ARG A 489      19.097 -12.202  -5.632  1.00 10.00      A   
ATOM   4633 HH11 ARG A 489      18.158 -11.985  -5.231  1.00 10.00      A   
ATOM   4634 HH12 ARG A 489      19.903 -11.559  -5.441  1.00 10.00      A   
ATOM   4635  NH2 ARG A 489      20.472 -13.557  -6.870  1.00 10.00      A   
ATOM   4636 HH21 ARG A 489      21.276 -12.918  -6.680  1.00 10.00      A   
ATOM   4637 HH22 ARG A 489      20.624 -14.419  -7.459  1.00 10.00      A   
ATOM   4638  C   ARG A 489      16.447 -16.799  -8.996  1.00 10.00      A   
ATOM   4639  O   ARG A 489      16.290 -17.634  -8.101  1.00 10.00      A   
ATOM   4640  N   ASP A 490      17.478 -16.808  -9.835  1.00 10.00      A   
ATOM   4641  HN  ASP A 490      17.523 -16.119 -10.535  1.00 10.00      A   
ATOM   4642  CA  ASP A 490      18.544 -17.812  -9.762  1.00 10.00      A   
ATOM   4643  CB  ASP A 490      19.361 -17.678  -8.472  1.00 10.00      A   
ATOM   4644  CG  ASP A 490      20.661 -16.928  -8.679  1.00 10.00      A   
ATOM   4645  OD1 ASP A 490      21.635 -17.546  -9.157  1.00 10.00      A   
ATOM   4646  OD2 ASP A 490      20.717 -15.719  -8.359  1.00 10.00      A   
ATOM   4647  C   ASP A 490      17.994 -19.225  -9.905  1.00 10.00      A   
ATOM   4648  O   ASP A 490      18.189 -20.075  -9.033  1.00 10.00      A   
ATOM   4649  N   CYS A 491      17.302 -19.468 -11.008  1.00 10.00      A   
ATOM   4650  HN  CYS A 491      17.189 -18.754 -11.670  1.00 10.00      A   
ATOM   4651  CA  CYS A 491      16.714 -20.771 -11.265  1.00 10.00      A   
ATOM   4652  CB  CYS A 491      15.238 -20.768 -10.860  1.00 10.00      A   
ATOM   4653  SG  CYS A 491      14.953 -20.392  -9.111  1.00 10.00      A   
ATOM   4654  HG  CYS A 491      15.896 -19.542  -8.719  1.00 10.00      A   
ATOM   4655  C   CYS A 491      16.882 -21.162 -12.733  1.00 10.00      A   
ATOM   4656  O   CYS A 491      16.959 -20.299 -13.609  1.00 10.00      A   
ATOM   4657  N   PRO A 492      16.951 -22.473 -13.018  1.00 10.00      A   
ATOM   4658  CA  PRO A 492      17.130 -22.983 -14.378  1.00 10.00      A   
ATOM   4659  CB  PRO A 492      17.767 -24.349 -14.130  1.00 10.00      A   
ATOM   4660  CG  PRO A 492      17.166 -24.810 -12.843  1.00 10.00      A   
ATOM   4661  CD  PRO A 492      16.871 -23.570 -12.032  1.00 10.00      A   
ATOM   4662  C   PRO A 492      15.813 -23.146 -15.139  1.00 10.00      A   
ATOM   4663  O   PRO A 492      15.620 -24.131 -15.857  1.00 10.00      A   
ATOM   4664  N   PHE A 493      14.909 -22.188 -14.987  1.00 10.00      A   
ATOM   4665  HN  PHE A 493      15.115 -21.419 -14.413  1.00 10.00      A   
ATOM   4666  CA  PHE A 493      13.622 -22.247 -15.681  1.00 10.00      A   
ATOM   4667  CB  PHE A 493      12.436 -22.232 -14.710  1.00 10.00      A   
ATOM   4668  CG  PHE A 493      12.641 -22.894 -13.378  1.00 10.00      A   
ATOM   4669  CD1 PHE A 493      12.304 -22.225 -12.216  1.00 10.00      A   
ATOM   4670  CD2 PHE A 493      13.145 -24.178 -13.282  1.00 10.00      A   
ATOM   4671  CE1 PHE A 493      12.463 -22.817 -10.982  1.00 10.00      A   
ATOM   4672  CE2 PHE A 493      13.312 -24.776 -12.047  1.00 10.00      A   
ATOM   4673  CZ  PHE A 493      12.970 -24.095 -10.898  1.00 10.00      A   
ATOM   4674  C   PHE A 493      13.464 -21.068 -16.631  1.00 10.00      A   
ATOM   4675  O   PHE A 493      14.203 -20.084 -16.540  1.00 10.00      A   
ATOM   4676  N   GLY A 494      12.510 -21.170 -17.551  1.00 10.00      A   
ATOM   4677  HN  GLY A 494      11.995 -22.013 -17.630  1.00 10.00      A   
ATOM   4678  CA  GLY A 494      12.254 -20.077 -18.464  1.00 10.00      A   
ATOM   4679  C   GLY A 494      12.124 -20.502 -19.910  1.00 10.00      A   
ATOM   4680  O   GLY A 494      11.043 -20.429 -20.487  1.00 10.00      A   
ATOM   4681  N   ASP A 495      13.224 -20.961 -20.479  1.00 10.00      A   
ATOM   4682  HN  ASP A 495      14.044 -21.015 -19.936  1.00 10.00      A   
ATOM   4683  CA  ASP A 495      13.292 -21.375 -21.881  1.00 10.00      A   
ATOM   4684  CB  ASP A 495      14.629 -22.050 -22.177  1.00 10.00      A   
ATOM   4685  CG  ASP A 495      15.339 -21.424 -23.360  1.00 10.00      A   
ATOM   4686  OD1 ASP A 495      16.142 -20.490 -23.150  1.00 10.00      A   
ATOM   4687  OD2 ASP A 495      15.108 -21.863 -24.506  1.00 10.00      A   
ATOM   4688  C   ASP A 495      12.143 -22.265 -22.360  1.00 10.00      A   
ATOM   4689  O   ASP A 495      11.642 -22.081 -23.471  1.00 10.00      A   
ATOM   4690  N   LYS A 496      11.720 -23.222 -21.544  1.00 10.00      A   
ATOM   4691  HN  LYS A 496      12.139 -23.326 -20.656  1.00 10.00      A   
ATOM   4692  CA  LYS A 496      10.657 -24.134 -21.959  1.00 10.00      A   
ATOM   4693  CB  LYS A 496      11.111 -25.589 -21.821  1.00 10.00      A   
ATOM   4694  CG  LYS A 496      12.069 -26.047 -22.910  1.00 10.00      A   
ATOM   4695  CD  LYS A 496      13.305 -26.710 -22.318  1.00 10.00      A   
ATOM   4696  CE  LYS A 496      14.464 -25.733 -22.199  1.00 10.00      A   
ATOM   4697  NZ  LYS A 496      14.975 -25.633 -20.804  1.00 10.00      A   
ATOM   4698  HZ1 LYS A 496      15.854 -25.079 -20.784  1.00 10.00      A   
ATOM   4699  HZ2 LYS A 496      15.170 -26.578 -20.421  1.00 10.00      A   
ATOM   4700  HZ3 LYS A 496      14.265 -25.161 -20.192  1.00 10.00      A   
ATOM   4701  C   LYS A 496       9.316 -23.922 -21.253  1.00 10.00      A   
ATOM   4702  O   LYS A 496       8.279 -23.809 -21.913  1.00 10.00      A   
ATOM   4703  N   ALA A 497       9.338 -23.851 -19.929  1.00 10.00      A   
ATOM   4704  HN  ALA A 497      10.205 -23.889 -19.460  1.00 10.00      A   
ATOM   4705  CA  ALA A 497       8.113 -23.716 -19.142  1.00 10.00      A   
ATOM   4706  CB  ALA A 497       8.387 -23.947 -17.666  1.00 10.00      A   
ATOM   4707  C   ALA A 497       7.364 -22.402 -19.352  1.00 10.00      A   
ATOM   4708  O   ALA A 497       6.142 -22.362 -19.211  1.00 10.00      A   
ATOM   4709  N   LEU A 498       8.082 -21.336 -19.687  1.00 10.00      A   
ATOM   4710  HN  LEU A 498       9.052 -21.427 -19.809  1.00 10.00      A   
ATOM   4711  CA  LEU A 498       7.448 -20.033 -19.884  1.00 10.00      A   
ATOM   4712  CB  LEU A 498       8.491 -18.927 -20.037  1.00 10.00      A   
ATOM   4713  CG  LEU A 498       8.078 -17.532 -19.569  1.00 10.00      A   
ATOM   4714  CD1 LEU A 498       7.517 -17.592 -18.158  1.00 10.00      A   
ATOM   4715  CD2 LEU A 498       9.268 -16.587 -19.621  1.00 10.00      A   
ATOM   4716  C   LEU A 498       6.480 -20.038 -21.066  1.00 10.00      A   
ATOM   4717  O   LEU A 498       5.298 -19.732 -20.912  1.00 10.00      A   
ATOM   4718  N   LEU A 499       6.981 -20.402 -22.242  1.00 10.00      A   
ATOM   4719  HN  LEU A 499       7.931 -20.636 -22.305  1.00 10.00      A   
ATOM   4720  CA  LEU A 499       6.158 -20.448 -23.448  1.00 10.00      A   
ATOM   4721  CB  LEU A 499       7.023 -20.772 -24.670  1.00 10.00      A   
ATOM   4722  CG  LEU A 499       7.799 -19.605 -25.283  1.00 10.00      A   
ATOM   4723  CD1 LEU A 499       8.882 -20.124 -26.213  1.00 10.00      A   
ATOM   4724  CD2 LEU A 499       6.859 -18.670 -26.026  1.00 10.00      A   
ATOM   4725  C   LEU A 499       5.032 -21.471 -23.322  1.00 10.00      A   
ATOM   4726  O   LEU A 499       3.924 -21.253 -23.813  1.00 10.00      A   
ATOM   4727  N   ALA A 500       5.313 -22.570 -22.636  1.00 10.00      A   
ATOM   4728  HN  ALA A 500       6.204 -22.670 -22.236  1.00 10.00      A   
ATOM   4729  CA  ALA A 500       4.336 -23.638 -22.458  1.00 10.00      A   
ATOM   4730  CB  ALA A 500       5.017 -24.890 -21.934  1.00 10.00      A   
ATOM   4731  C   ALA A 500       3.182 -23.238 -21.539  1.00 10.00      A   
ATOM   4732  O   ALA A 500       2.157 -23.918 -21.493  1.00 10.00      A   
ATOM   4733  N   ASN A 501       3.344 -22.147 -20.803  1.00 10.00      A   
ATOM   4734  HN  ASN A 501       4.177 -21.628 -20.880  1.00 10.00      A   
ATOM   4735  CA  ASN A 501       2.302 -21.694 -19.888  1.00 10.00      A   
ATOM   4736  CB  ASN A 501       2.707 -21.951 -18.434  1.00 10.00      A   
ATOM   4737  CG  ASN A 501       2.825 -23.428 -18.109  1.00 10.00      A   
ATOM   4738  OD1 ASN A 501       1.854 -24.068 -17.709  1.00 10.00      A   
ATOM   4739  ND2 ASN A 501       4.018 -23.972 -18.263  1.00 10.00      A   
ATOM   4740 HD21 ASN A 501       4.754 -23.396 -18.572  1.00 10.00      A   
ATOM   4741 HD22 ASN A 501       4.119 -24.935 -18.080  1.00 10.00      A   
ATOM   4742  C   ASN A 501       1.991 -20.221 -20.096  1.00 10.00      A   
ATOM   4743  O   ASN A 501       1.697 -19.490 -19.149  1.00 10.00      A   
ATOM   4744  N   ALA A 502       2.032 -19.797 -21.350  1.00 10.00      A   
ATOM   4745  HN  ALA A 502       2.246 -20.439 -22.065  1.00 10.00      A   
ATOM   4746  CA  ALA A 502       1.767 -18.411 -21.703  1.00 10.00      A   
ATOM   4747  CB  ALA A 502       2.111 -18.180 -23.164  1.00 10.00      A   
ATOM   4748  C   ALA A 502       0.312 -18.032 -21.443  1.00 10.00      A   
ATOM   4749  O   ALA A 502       0.005 -16.885 -21.114  1.00 10.00      A   
ATOM   4750  N   SER A 503      -0.573 -19.005 -21.575  1.00 10.00      A   
ATOM   4751  HN  SER A 503      -0.259 -19.904 -21.813  1.00 10.00      A   
ATOM   4752  CA  SER A 503      -1.998 -18.786 -21.378  1.00 10.00      A   
ATOM   4753  CB  SER A 503      -2.779 -20.010 -21.862  1.00 10.00      A   
ATOM   4754  OG  SER A 503      -2.137 -20.598 -22.984  1.00 10.00      A   
ATOM   4755  HG  SER A 503      -1.933 -21.521 -22.791  1.00 10.00      A   
ATOM   4756  C   SER A 503      -2.334 -18.472 -19.918  1.00 10.00      A   
ATOM   4757  O   SER A 503      -3.229 -17.669 -19.636  1.00 10.00      A   
ATOM   4758  N   LYS A 504      -1.608 -19.096 -18.995  1.00 10.00      A   
ATOM   4759  HN  LYS A 504      -0.901 -19.718 -19.281  1.00 10.00      A   
ATOM   4760  CA  LYS A 504      -1.840 -18.892 -17.570  1.00 10.00      A   
ATOM   4761  CB  LYS A 504      -1.169 -19.994 -16.748  1.00 10.00      A   
ATOM   4762  CG  LYS A 504      -1.585 -20.029 -15.284  1.00 10.00      A   
ATOM   4763  CD  LYS A 504      -3.092 -20.156 -15.137  1.00 10.00      A   
ATOM   4764  CE  LYS A 504      -3.522 -19.978 -13.690  1.00 10.00      A   
ATOM   4765  NZ  LYS A 504      -4.947 -19.568 -13.581  1.00 10.00      A   
ATOM   4766  HZ1 LYS A 504      -5.091 -18.655 -14.060  1.00 10.00      A   
ATOM   4767  HZ2 LYS A 504      -5.222 -19.471 -12.578  1.00 10.00      A   
ATOM   4768  HZ3 LYS A 504      -5.561 -20.281 -14.028  1.00 10.00      A   
ATOM   4769  C   LYS A 504      -1.363 -17.515 -17.115  1.00 10.00      A   
ATOM   4770  O   LYS A 504      -1.912 -16.935 -16.178  1.00 10.00      A   
ATOM   4771  N   LEU A 505      -0.364 -16.984 -17.806  1.00 10.00      A   
ATOM   4772  HN  LEU A 505       0.008 -17.485 -18.562  1.00 10.00      A   
ATOM   4773  CA  LEU A 505       0.199 -15.677 -17.472  1.00 10.00      A   
ATOM   4774  CB  LEU A 505       1.405 -15.369 -18.364  1.00 10.00      A   
ATOM   4775  CG  LEU A 505       2.496 -16.442 -18.415  1.00 10.00      A   
ATOM   4776  CD1 LEU A 505       3.615 -16.038 -19.364  1.00 10.00      A   
ATOM   4777  CD2 LEU A 505       3.041 -16.727 -17.026  1.00 10.00      A   
ATOM   4778  C   LEU A 505      -0.847 -14.567 -17.590  1.00 10.00      A   
ATOM   4779  O   LEU A 505      -0.731 -13.522 -16.950  1.00 10.00      A   
ATOM   4780  N   GLU A 506      -1.881 -14.813 -18.395  1.00 10.00      A   
ATOM   4781  HN  GLU A 506      -1.921 -15.673 -18.866  1.00 10.00      A   
ATOM   4782  CA  GLU A 506      -2.951 -13.839 -18.602  1.00 10.00      A   
ATOM   4783  CB  GLU A 506      -3.836 -14.256 -19.787  1.00 10.00      A   
ATOM   4784  CG  GLU A 506      -4.782 -13.169 -20.281  1.00 10.00      A   
ATOM   4785  CD  GLU A 506      -5.648 -13.617 -21.444  1.00 10.00      A   
ATOM   4786  OE1 GLU A 506      -6.654 -14.323 -21.205  1.00 10.00      A   
ATOM   4787  OE2 GLU A 506      -5.339 -13.255 -22.600  1.00 10.00      A   
ATOM   4788  C   GLU A 506      -3.797 -13.662 -17.334  1.00 10.00      A   
ATOM   4789  O   GLU A 506      -4.469 -12.643 -17.156  1.00 10.00      A   
ATOM   4790  N   THR A 507      -3.754 -14.646 -16.446  1.00 10.00      A   
ATOM   4791  HN  THR A 507      -3.194 -15.431 -16.627  1.00 10.00      A   
ATOM   4792  CA  THR A 507      -4.523 -14.579 -15.203  1.00 10.00      A   
ATOM   4793  CB  THR A 507      -5.232 -15.913 -14.880  1.00 10.00      A   
ATOM   4794  OG1 THR A 507      -4.339 -17.021 -15.088  1.00 10.00      A   
ATOM   4795  HG1 THR A 507      -3.437 -16.694 -15.209  1.00 10.00      A   
ATOM   4796  CG2 THR A 507      -6.465 -16.085 -15.753  1.00 10.00      A   
ATOM   4797  C   THR A 507      -3.666 -14.138 -14.013  1.00 10.00      A   
ATOM   4798  O   THR A 507      -4.155 -14.032 -12.888  1.00 10.00      A   
ATOM   4799  N   MET A 508      -2.395 -13.862 -14.273  1.00 10.00      A   
ATOM   4800  HN  MET A 508      -2.073 -13.924 -15.197  1.00 10.00      A   
ATOM   4801  CA  MET A 508      -1.470 -13.440 -13.229  1.00 10.00      A   
ATOM   4802  CB  MET A 508      -0.133 -14.170 -13.379  1.00 10.00      A   
ATOM   4803  CG  MET A 508      -0.242 -15.677 -13.227  1.00 10.00      A   
ATOM   4804  SD  MET A 508       1.247 -16.548 -13.749  1.00 10.00      A   
ATOM   4805  CE  MET A 508       2.470 -15.800 -12.678  1.00 10.00      A   
ATOM   4806  C   MET A 508      -1.265 -11.930 -13.277  1.00 10.00      A   
ATOM   4807  O   MET A 508      -1.470 -11.312 -14.317  1.00 10.00      A   
ATOM   4808  N   ARG A 509      -0.863 -11.347 -12.153  1.00 10.00      A   
ATOM   4809  HN  ARG A 509      -0.699 -11.902 -11.362  1.00 10.00      A   
ATOM   4810  CA  ARG A 509      -0.640  -9.908 -12.073  1.00 10.00      A   
ATOM   4811  CB  ARG A 509      -0.919  -9.383 -10.657  1.00 10.00      A   
ATOM   4812  CG  ARG A 509      -0.680  -7.884 -10.512  1.00 10.00      A   
ATOM   4813  CD  ARG A 509      -0.170  -7.519  -9.127  1.00 10.00      A   
ATOM   4814  NE  ARG A 509      -1.202  -7.667  -8.107  1.00 10.00      A   
ATOM   4815  HE  ARG A 509      -2.083  -7.988  -8.410  1.00 10.00      A   
ATOM   4816  CZ  ARG A 509      -1.022  -7.397  -6.807  1.00 10.00      A   
ATOM   4817  NH1 ARG A 509       0.152  -6.960  -6.359  1.00 10.00      A   
ATOM   4818 HH11 ARG A 509       0.948  -6.822  -7.018  1.00 10.00      A   
ATOM   4819 HH12 ARG A 509       0.284  -6.748  -5.339  1.00 10.00      A   
ATOM   4820  NH2 ARG A 509      -2.023  -7.559  -5.967  1.00 10.00      A   
ATOM   4821 HH21 ARG A 509      -1.895  -7.357  -4.947  1.00 10.00      A   
ATOM   4822 HH22 ARG A 509      -2.947  -7.890  -6.308  1.00 10.00      A   
ATOM   4823  C   ARG A 509       0.785  -9.544 -12.466  1.00 10.00      A   
ATOM   4824  O   ARG A 509       0.999  -8.691 -13.326  1.00 10.00      A   
ATOM   4825  N   SER A 510       1.758 -10.185 -11.824  1.00 10.00      A   
ATOM   4826  HN  SER A 510       1.533 -10.868 -11.160  1.00 10.00      A   
ATOM   4827  CA  SER A 510       3.154  -9.899 -12.094  1.00 10.00      A   
ATOM   4828  CB  SER A 510       3.708  -8.950 -11.027  1.00 10.00      A   
ATOM   4829  OG  SER A 510       2.730  -8.010 -10.614  1.00 10.00      A   
ATOM   4830  HG  SER A 510       3.109  -7.440  -9.936  1.00 10.00      A   
ATOM   4831  C   SER A 510       4.003 -11.165 -12.130  1.00 10.00      A   
ATOM   4832  O   SER A 510       3.907 -12.025 -11.249  1.00 10.00      A   
ATOM   4833  N   LEU A 511       4.828 -11.269 -13.157  1.00 10.00      A   
ATOM   4834  HN  LEU A 511       4.832 -10.562 -13.838  1.00 10.00      A   
ATOM   4835  CA  LEU A 511       5.734 -12.392 -13.314  1.00 10.00      A   
ATOM   4836  CB  LEU A 511       5.410 -13.169 -14.589  1.00 10.00      A   
ATOM   4837  CG  LEU A 511       6.353 -14.323 -14.939  1.00 10.00      A   
ATOM   4838  CD1 LEU A 511       6.196 -15.470 -13.952  1.00 10.00      A   
ATOM   4839  CD2 LEU A 511       6.100 -14.795 -16.361  1.00 10.00      A   
ATOM   4840  C   LEU A 511       7.154 -11.852 -13.369  1.00 10.00      A   
ATOM   4841  O   LEU A 511       7.559 -11.255 -14.364  1.00 10.00      A   
ATOM   4842  N   TRP A 512       7.893 -12.024 -12.285  1.00 10.00      A   
ATOM   4843  HN  TRP A 512       7.517 -12.512 -11.520  1.00 10.00      A   
ATOM   4844  CA  TRP A 512       9.258 -11.523 -12.211  1.00 10.00      A   
ATOM   4845  CB  TRP A 512       9.448 -10.658 -10.959  1.00 10.00      A   
ATOM   4846  CG  TRP A 512      10.724  -9.868 -10.971  1.00 10.00      A   
ATOM   4847  CD1 TRP A 512      11.933 -10.261 -10.480  1.00 10.00      A   
ATOM   4848  CD2 TRP A 512      10.919  -8.546 -11.497  1.00 10.00      A   
ATOM   4849  NE1 TRP A 512      12.870  -9.277 -10.677  1.00 10.00      A   
ATOM   4850  HE1 TRP A 512      13.818  -9.330 -10.417  1.00 10.00      A   
ATOM   4851  CE2 TRP A 512      12.274  -8.214 -11.299  1.00 10.00      A   
ATOM   4852  CE3 TRP A 512      10.085  -7.614 -12.121  1.00 10.00      A   
ATOM   4853  CZ2 TRP A 512      12.814  -6.995 -11.700  1.00 10.00      A   
ATOM   4854  CZ3 TRP A 512      10.623  -6.402 -12.517  1.00 10.00      A   
ATOM   4855  CH2 TRP A 512      11.972  -6.104 -12.306  1.00 10.00      A   
ATOM   4856  C   TRP A 512      10.278 -12.653 -12.230  1.00 10.00      A   
ATOM   4857  O   TRP A 512      10.238 -13.554 -11.390  1.00 10.00      A   
ATOM   4858  N   MET A 513      11.183 -12.604 -13.199  1.00 10.00      A   
ATOM   4859  HN  MET A 513      11.146 -11.869 -13.851  1.00 10.00      A   
ATOM   4860  CA  MET A 513      12.228 -13.611 -13.324  1.00 10.00      A   
ATOM   4861  CB  MET A 513      11.943 -14.553 -14.497  1.00 10.00      A   
ATOM   4862  CG  MET A 513      10.665 -15.364 -14.358  1.00 10.00      A   
ATOM   4863  SD  MET A 513      10.479 -16.577 -15.674  1.00 10.00      A   
ATOM   4864  CE  MET A 513      11.768 -17.739 -15.230  1.00 10.00      A   
ATOM   4865  C   MET A 513      13.579 -12.932 -13.518  1.00 10.00      A   
ATOM   4866  O   MET A 513      13.761 -12.158 -14.459  1.00 10.00      A   
ATOM   4867  N   SER A 514      14.511 -13.191 -12.615  1.00 10.00      A   
ATOM   4868  HN  SER A 514      14.300 -13.796 -11.868  1.00 10.00      A   
ATOM   4869  CA  SER A 514      15.841 -12.603 -12.701  1.00 10.00      A   
ATOM   4870  CB  SER A 514      16.026 -11.538 -11.619  1.00 10.00      A   
ATOM   4871  OG  SER A 514      15.071 -10.510 -11.777  1.00 10.00      A   
ATOM   4872  HG  SER A 514      14.452 -10.761 -12.471  1.00 10.00      A   
ATOM   4873  C   SER A 514      16.914 -13.674 -12.586  1.00 10.00      A   
ATOM   4874  O   SER A 514      16.786 -14.601 -11.780  1.00 10.00      A   
ATOM   4875  N   SER A 515      17.950 -13.553 -13.410  1.00 10.00      A   
ATOM   4876  HN  SER A 515      17.970 -12.797 -14.043  1.00 10.00      A   
ATOM   4877  CA  SER A 515      19.056 -14.504 -13.414  1.00 10.00      A   
ATOM   4878  CB  SER A 515      19.877 -14.376 -12.126  1.00 10.00      A   
ATOM   4879  OG  SER A 515      20.151 -13.011 -11.834  1.00 10.00      A   
ATOM   4880  HG  SER A 515      20.598 -12.608 -12.589  1.00 10.00      A   
ATOM   4881  C   SER A 515      18.544 -15.933 -13.615  1.00 10.00      A   
ATOM   4882  O   SER A 515      18.757 -16.816 -12.781  1.00 10.00      A   
ATOM   4883  N   CYS A 516      17.845 -16.146 -14.721  1.00 10.00      A   
ATOM   4884  HN  CYS A 516      17.696 -15.403 -15.348  1.00 10.00      A   
ATOM   4885  CA  CYS A 516      17.297 -17.454 -15.034  1.00 10.00      A   
ATOM   4886  CB  CYS A 516      15.781 -17.460 -14.806  1.00 10.00      A   
ATOM   4887  SG  CYS A 516      15.284 -17.076 -13.107  1.00 10.00      A   
ATOM   4888  HG  CYS A 516      16.042 -16.073 -12.676  1.00 10.00      A   
ATOM   4889  C   CYS A 516      17.629 -17.852 -16.468  1.00 10.00      A   
ATOM   4890  O   CYS A 516      18.309 -17.117 -17.187  1.00 10.00      A   
ATOM   4891  N   SER A 517      17.147 -19.013 -16.884  1.00 10.00      A   
ATOM   4892  HN  SER A 517      16.609 -19.558 -16.271  1.00 10.00      A   
ATOM   4893  CA  SER A 517      17.393 -19.505 -18.227  1.00 10.00      A   
ATOM   4894  CB  SER A 517      17.423 -21.036 -18.223  1.00 10.00      A   
ATOM   4895  OG  SER A 517      18.134 -21.522 -17.093  1.00 10.00      A   
ATOM   4896  HG  SER A 517      18.454 -22.416 -17.277  1.00 10.00      A   
ATOM   4897  C   SER A 517      16.330 -18.985 -19.195  1.00 10.00      A   
ATOM   4898  O   SER A 517      15.609 -19.761 -19.819  1.00 10.00      A   
ATOM   4899  N   VAL A 518      16.229 -17.663 -19.299  1.00 10.00      A   
ATOM   4900  HN  VAL A 518      16.822 -17.096 -18.760  1.00 10.00      A   
ATOM   4901  CA  VAL A 518      15.263 -17.033 -20.192  1.00 10.00      A   
ATOM   4902  CB  VAL A 518      14.413 -15.971 -19.463  1.00 10.00      A   
ATOM   4903  CG1 VAL A 518      13.227 -15.556 -20.319  1.00 10.00      A   
ATOM   4904  CG2 VAL A 518      13.939 -16.498 -18.117  1.00 10.00      A   
ATOM   4905  C   VAL A 518      15.994 -16.376 -21.357  1.00 10.00      A   
ATOM   4906  O   VAL A 518      16.519 -15.269 -21.226  1.00 10.00      A   
ATOM   4907  N   SER A 519      16.042 -17.069 -22.484  1.00 10.00      A   
ATOM   4908  HN  SER A 519      15.599 -17.943 -22.532  1.00 10.00      A   
ATOM   4909  CA  SER A 519      16.724 -16.566 -23.660  1.00 10.00      A   
ATOM   4910  CB  SER A 519      16.892 -17.692 -24.683  1.00 10.00      A   
ATOM   4911  OG  SER A 519      15.720 -18.490 -24.763  1.00 10.00      A   
ATOM   4912  HG  SER A 519      15.830 -19.286 -24.208  1.00 10.00      A   
ATOM   4913  C   SER A 519      15.979 -15.389 -24.283  1.00 10.00      A   
ATOM   4914  O   SER A 519      14.757 -15.285 -24.171  1.00 10.00      A   
ATOM   4915  N   PHE A 520      16.728 -14.507 -24.940  1.00 10.00      A   
ATOM   4916  HN  PHE A 520      17.702 -14.642 -24.971  1.00 10.00      A   
ATOM   4917  CA  PHE A 520      16.153 -13.339 -25.605  1.00 10.00      A   
ATOM   4918  CB  PHE A 520      17.267 -12.497 -26.238  1.00 10.00      A   
ATOM   4919  CG  PHE A 520      16.788 -11.279 -26.975  1.00 10.00      A   
ATOM   4920  CD1 PHE A 520      16.029 -10.312 -26.332  1.00 10.00      A   
ATOM   4921  CD2 PHE A 520      17.108 -11.095 -28.308  1.00 10.00      A   
ATOM   4922  CE1 PHE A 520      15.600  -9.185 -27.007  1.00 10.00      A   
ATOM   4923  CE2 PHE A 520      16.681  -9.972 -28.990  1.00 10.00      A   
ATOM   4924  CZ  PHE A 520      15.926  -9.014 -28.338  1.00 10.00      A   
ATOM   4925  C   PHE A 520      15.142 -13.766 -26.673  1.00 10.00      A   
ATOM   4926  O   PHE A 520      14.138 -13.088 -26.906  1.00 10.00      A   
ATOM   4927  N   GLY A 521      15.411 -14.901 -27.313  1.00 10.00      A   
ATOM   4928  HN  GLY A 521      16.228 -15.399 -27.087  1.00 10.00      A   
ATOM   4929  CA  GLY A 521      14.515 -15.407 -28.337  1.00 10.00      A   
ATOM   4930  C   GLY A 521      13.155 -15.769 -27.773  1.00 10.00      A   
ATOM   4931  O   GLY A 521      12.127 -15.531 -28.406  1.00 10.00      A   
ATOM   4932  N   ALA A 522      13.154 -16.317 -26.564  1.00 10.00      A   
ATOM   4933  HN  ALA A 522      14.006 -16.446 -26.097  1.00 10.00      A   
ATOM   4934  CA  ALA A 522      11.922 -16.714 -25.902  1.00 10.00      A   
ATOM   4935  CB  ALA A 522      12.237 -17.485 -24.626  1.00 10.00      A   
ATOM   4936  C   ALA A 522      11.059 -15.492 -25.598  1.00 10.00      A   
ATOM   4937  O   ALA A 522       9.837 -15.524 -25.761  1.00 10.00      A   
ATOM   4938  N   CYS A 523      11.706 -14.413 -25.164  1.00 10.00      A   
ATOM   4939  HN  CYS A 523      12.680 -14.457 -25.043  1.00 10.00      A   
ATOM   4940  CA  CYS A 523      11.010 -13.171 -24.843  1.00 10.00      A   
ATOM   4941  CB  CYS A 523      11.991 -12.154 -24.252  1.00 10.00      A   
ATOM   4942  SG  CYS A 523      12.888 -12.757 -22.803  1.00 10.00      A   
ATOM   4943  HG  CYS A 523      12.099 -13.621 -22.172  1.00 10.00      A   
ATOM   4944  C   CYS A 523      10.342 -12.593 -26.086  1.00 10.00      A   
ATOM   4945  O   CYS A 523       9.208 -12.110 -26.033  1.00 10.00      A   
ATOM   4946  N   LYS A 524      11.055 -12.651 -27.208  1.00 10.00      A   
ATOM   4947  HN  LYS A 524      11.953 -13.048 -27.181  1.00 10.00      A   
ATOM   4948  CA  LYS A 524      10.542 -12.139 -28.473  1.00 10.00      A   
ATOM   4949  CB  LYS A 524      11.633 -12.154 -29.543  1.00 10.00      A   
ATOM   4950  CG  LYS A 524      12.671 -11.055 -29.388  1.00 10.00      A   
ATOM   4951  CD  LYS A 524      13.340 -10.731 -30.715  1.00 10.00      A   
ATOM   4952  CE  LYS A 524      14.035 -11.949 -31.296  1.00 10.00      A   
ATOM   4953  NZ  LYS A 524      14.385 -11.768 -32.728  1.00 10.00      A   
ATOM   4954  HZ1 LYS A 524      14.946 -10.904 -32.854  1.00 10.00      A   
ATOM   4955  HZ2 LYS A 524      13.521 -11.690 -33.308  1.00 10.00      A   
ATOM   4956  HZ3 LYS A 524      14.946 -12.584 -33.065  1.00 10.00      A   
ATOM   4957  C   LYS A 524       9.346 -12.949 -28.948  1.00 10.00      A   
ATOM   4958  O   LYS A 524       8.317 -12.389 -29.331  1.00 10.00      A   
ATOM   4959  N   LEU A 525       9.485 -14.269 -28.908  1.00 10.00      A   
ATOM   4960  HN  LEU A 525      10.327 -14.653 -28.574  1.00 10.00      A   
ATOM   4961  CA  LEU A 525       8.423 -15.164 -29.343  1.00 10.00      A   
ATOM   4962  CB  LEU A 525       8.908 -16.618 -29.354  1.00 10.00      A   
ATOM   4963  CG  LEU A 525       7.985 -17.629 -30.041  1.00 10.00      A   
ATOM   4964  CD1 LEU A 525       7.854 -17.321 -31.525  1.00 10.00      A   
ATOM   4965  CD2 LEU A 525       8.486 -19.047 -29.825  1.00 10.00      A   
ATOM   4966  C   LEU A 525       7.187 -15.026 -28.464  1.00 10.00      A   
ATOM   4967  O   LEU A 525       6.062 -15.016 -28.958  1.00 10.00      A   
ATOM   4968  N   LEU A 526       7.401 -14.903 -27.162  1.00 10.00      A   
ATOM   4969  HN  LEU A 526       8.324 -14.905 -26.823  1.00 10.00      A   
ATOM   4970  CA  LEU A 526       6.300 -14.772 -26.219  1.00 10.00      A   
ATOM   4971  CB  LEU A 526       6.800 -14.875 -24.778  1.00 10.00      A   
ATOM   4972  CG  LEU A 526       5.722 -15.035 -23.702  1.00 10.00      A   
ATOM   4973  CD1 LEU A 526       4.708 -16.090 -24.116  1.00 10.00      A   
ATOM   4974  CD2 LEU A 526       6.347 -15.410 -22.369  1.00 10.00      A   
ATOM   4975  C   LEU A 526       5.534 -13.470 -26.433  1.00 10.00      A   
ATOM   4976  O   LEU A 526       4.308 -13.436 -26.320  1.00 10.00      A   
ATOM   4977  N   GLY A 527       6.261 -12.406 -26.747  1.00 10.00      A   
ATOM   4978  HN  GLY A 527       7.236 -12.493 -26.799  1.00 10.00      A   
ATOM   4979  CA  GLY A 527       5.636 -11.116 -26.986  1.00 10.00      A   
ATOM   4980  C   GLY A 527       4.696 -11.152 -28.174  1.00 10.00      A   
ATOM   4981  O   GLY A 527       3.677 -10.460 -28.198  1.00 10.00      A   
ATOM   4982  N   GLN A 528       5.036 -11.972 -29.159  1.00 10.00      A   
ATOM   4983  HN  GLN A 528       5.862 -12.498 -29.082  1.00 10.00      A   
ATOM   4984  CA  GLN A 528       4.221 -12.111 -30.352  1.00 10.00      A   
ATOM   4985  CB  GLN A 528       5.083 -12.594 -31.519  1.00 10.00      A   
ATOM   4986  CG  GLN A 528       6.126 -11.583 -31.972  1.00 10.00      A   
ATOM   4987  CD  GLN A 528       5.507 -10.349 -32.602  1.00 10.00      A   
ATOM   4988  OE1 GLN A 528       4.482 -10.431 -33.276  1.00 10.00      A   
ATOM   4989  NE2 GLN A 528       6.112  -9.197 -32.375  1.00 10.00      A   
ATOM   4990 HE21 GLN A 528       6.917  -9.197 -31.816  1.00 10.00      A   
ATOM   4991 HE22 GLN A 528       5.731  -8.386 -32.775  1.00 10.00      A   
ATOM   4992  C   GLN A 528       3.067 -13.075 -30.104  1.00 10.00      A   
ATOM   4993  O   GLN A 528       2.065 -13.063 -30.819  1.00 10.00      A   
ATOM   4994  N   LYS A 529       3.215 -13.911 -29.089  1.00 10.00      A   
ATOM   4995  HN  LYS A 529       4.040 -13.878 -28.561  1.00 10.00      A   
ATOM   4996  CA  LYS A 529       2.184 -14.875 -28.740  1.00 10.00      A   
ATOM   4997  CB  LYS A 529       2.777 -16.050 -27.961  1.00 10.00      A   
ATOM   4998  CG  LYS A 529       1.840 -17.239 -27.818  1.00 10.00      A   
ATOM   4999  CD  LYS A 529       2.520 -18.392 -27.094  1.00 10.00      A   
ATOM   5000  CE  LYS A 529       1.707 -19.670 -27.208  1.00 10.00      A   
ATOM   5001  NZ  LYS A 529       1.628 -20.158 -28.610  1.00 10.00      A   
ATOM   5002  HZ1 LYS A 529       2.583 -20.343 -28.980  1.00 10.00      A   
ATOM   5003  HZ2 LYS A 529       1.168 -19.446 -29.212  1.00 10.00      A   
ATOM   5004  HZ3 LYS A 529       1.078 -21.039 -28.650  1.00 10.00      A   
ATOM   5005  C   LYS A 529       1.082 -14.210 -27.924  1.00 10.00      A   
ATOM   5006  O   LYS A 529      -0.104 -14.420 -28.175  1.00 10.00      A   
ATOM   5007  N   MET A 530       1.486 -13.404 -26.952  1.00 10.00      A   
ATOM   5008  HN  MET A 530       2.448 -13.267 -26.815  1.00 10.00      A   
ATOM   5009  CA  MET A 530       0.542 -12.703 -26.089  1.00 10.00      A   
ATOM   5010  CB  MET A 530       0.771 -13.067 -24.621  1.00 10.00      A   
ATOM   5011  CG  MET A 530       0.106 -14.362 -24.187  1.00 10.00      A   
ATOM   5012  SD  MET A 530      -1.673 -14.359 -24.483  1.00 10.00      A   
ATOM   5013  CE  MET A 530      -2.211 -15.622 -23.332  1.00 10.00      A   
ATOM   5014  C   MET A 530       0.644 -11.194 -26.284  1.00 10.00      A   
ATOM   5015  O   MET A 530       1.501 -10.540 -25.691  1.00 10.00      A   
ATOM   5016  N   PRO A 531      -0.231 -10.620 -27.123  1.00 10.00      A   
ATOM   5017  CA  PRO A 531      -0.232  -9.180 -27.405  1.00 10.00      A   
ATOM   5018  CB  PRO A 531      -1.151  -9.063 -28.620  1.00 10.00      A   
ATOM   5019  CG  PRO A 531      -2.080 -10.219 -28.499  1.00 10.00      A   
ATOM   5020  CD  PRO A 531      -1.283 -11.332 -27.876  1.00 10.00      A   
ATOM   5021  C   PRO A 531      -0.784  -8.358 -26.241  1.00 10.00      A   
ATOM   5022  O   PRO A 531      -0.524  -7.161 -26.137  1.00 10.00      A   
ATOM   5023  N   LYS A 532      -1.546  -9.004 -25.367  1.00 10.00      A   
ATOM   5024  HN  LYS A 532      -1.720  -9.957 -25.498  1.00 10.00      A   
ATOM   5025  CA  LYS A 532      -2.130  -8.326 -24.218  1.00 10.00      A   
ATOM   5026  CB  LYS A 532      -3.465  -8.961 -23.834  1.00 10.00      A   
ATOM   5027  CG  LYS A 532      -4.586  -8.702 -24.827  1.00 10.00      A   
ATOM   5028  CD  LYS A 532      -5.936  -9.084 -24.244  1.00 10.00      A   
ATOM   5029  CE  LYS A 532      -7.073  -8.738 -25.192  1.00 10.00      A   
ATOM   5030  NZ  LYS A 532      -7.160  -9.677 -26.342  1.00 10.00      A   
ATOM   5031  HZ1 LYS A 532      -6.255  -9.708 -26.853  1.00 10.00      A   
ATOM   5032  HZ2 LYS A 532      -7.907  -9.367 -26.999  1.00 10.00      A   
ATOM   5033  HZ3 LYS A 532      -7.389 -10.637 -26.007  1.00 10.00      A   
ATOM   5034  C   LYS A 532      -1.174  -8.344 -23.030  1.00 10.00      A   
ATOM   5035  O   LYS A 532      -1.472  -7.791 -21.968  1.00 10.00      A   
ATOM   5036  N   LEU A 533      -0.025  -8.979 -23.216  1.00 10.00      A   
ATOM   5037  HN  LEU A 533       0.167  -9.380 -24.090  1.00 10.00      A   
ATOM   5038  CA  LEU A 533       0.972  -9.070 -22.166  1.00 10.00      A   
ATOM   5039  CB  LEU A 533       1.280 -10.531 -21.819  1.00 10.00      A   
ATOM   5040  CG  LEU A 533       0.332 -11.214 -20.827  1.00 10.00      A   
ATOM   5041  CD1 LEU A 533      -0.992 -11.577 -21.485  1.00 10.00      A   
ATOM   5042  CD2 LEU A 533       0.987 -12.445 -20.230  1.00 10.00      A   
ATOM   5043  C   LEU A 533       2.243  -8.345 -22.581  1.00 10.00      A   
ATOM   5044  O   LEU A 533       2.694  -8.461 -23.720  1.00 10.00      A   
ATOM   5045  N   ASN A 534       2.806  -7.588 -21.657  1.00 10.00      A   
ATOM   5046  HN  ASN A 534       2.392  -7.541 -20.763  1.00 10.00      A   
ATOM   5047  CA  ASN A 534       4.019  -6.829 -21.918  1.00 10.00      A   
ATOM   5048  CB  ASN A 534       3.965  -5.470 -21.208  1.00 10.00      A   
ATOM   5049  CG  ASN A 534       3.330  -4.375 -22.038  1.00 10.00      A   
ATOM   5050  OD1 ASN A 534       3.254  -4.466 -23.264  1.00 10.00      A   
ATOM   5051  ND2 ASN A 534       2.887  -3.318 -21.371  1.00 10.00      A   
ATOM   5052 HD21 ASN A 534       2.993  -3.306 -20.394  1.00 10.00      A   
ATOM   5053 HD22 ASN A 534       2.460  -2.592 -21.881  1.00 10.00      A   
ATOM   5054  C   ASN A 534       5.242  -7.577 -21.426  1.00 10.00      A   
ATOM   5055  O   ASN A 534       5.373  -7.833 -20.231  1.00 10.00      A   
ATOM   5056  N   VAL A 535       6.124  -7.935 -22.342  1.00 10.00      A   
ATOM   5057  HN  VAL A 535       5.949  -7.736 -23.286  1.00 10.00      A   
ATOM   5058  CA  VAL A 535       7.349  -8.623 -21.979  1.00 10.00      A   
ATOM   5059  CB  VAL A 535       7.717  -9.722 -22.998  1.00 10.00      A   
ATOM   5060  CG1 VAL A 535       8.937 -10.509 -22.534  1.00 10.00      A   
ATOM   5061  CG2 VAL A 535       6.538 -10.653 -23.237  1.00 10.00      A   
ATOM   5062  C   VAL A 535       8.477  -7.601 -21.898  1.00 10.00      A   
ATOM   5063  O   VAL A 535       9.130  -7.295 -22.901  1.00 10.00      A   
ATOM   5064  N   GLU A 536       8.674  -7.047 -20.713  1.00 10.00      A   
ATOM   5065  HN  GLU A 536       8.112  -7.326 -19.953  1.00 10.00      A   
ATOM   5066  CA  GLU A 536       9.705  -6.048 -20.501  1.00 10.00      A   
ATOM   5067  CB  GLU A 536       9.316  -5.074 -19.387  1.00 10.00      A   
ATOM   5068  CG  GLU A 536       8.170  -4.146 -19.762  1.00 10.00      A   
ATOM   5069  CD  GLU A 536       8.149  -2.862 -18.952  1.00 10.00      A   
ATOM   5070  OE1 GLU A 536       9.084  -2.630 -18.157  1.00 10.00      A   
ATOM   5071  OE2 GLU A 536       7.197  -2.066 -19.121  1.00 10.00      A   
ATOM   5072  C   GLU A 536      11.052  -6.689 -20.207  1.00 10.00      A   
ATOM   5073  O   GLU A 536      11.237  -7.342 -19.176  1.00 10.00      A   
ATOM   5074  N   VAL A 537      11.979  -6.514 -21.134  1.00 10.00      A   
ATOM   5075  HN  VAL A 537      11.752  -6.009 -21.949  1.00 10.00      A   
ATOM   5076  CA  VAL A 537      13.317  -7.052 -20.983  1.00 10.00      A   
ATOM   5077  CB  VAL A 537      13.931  -7.427 -22.346  1.00 10.00      A   
ATOM   5078  CG1 VAL A 537      15.333  -7.989 -22.169  1.00 10.00      A   
ATOM   5079  CG2 VAL A 537      13.044  -8.426 -23.076  1.00 10.00      A   
ATOM   5080  C   VAL A 537      14.209  -6.029 -20.299  1.00 10.00      A   
ATOM   5081  O   VAL A 537      14.513  -4.985 -20.871  1.00 10.00      A   
ATOM   5082  N   ILE A 538      14.593  -6.324 -19.068  1.00 10.00      A   
ATOM   5083  HN  ILE A 538      14.299  -7.170 -18.666  1.00 10.00      A   
ATOM   5084  CA  ILE A 538      15.456  -5.439 -18.297  1.00 10.00      A   
ATOM   5085  CB  ILE A 538      15.000  -5.322 -16.824  1.00 10.00      A   
ATOM   5086  CG1 ILE A 538      13.496  -5.034 -16.742  1.00 10.00      A   
ATOM   5087  CG2 ILE A 538      15.785  -4.232 -16.110  1.00 10.00      A   
ATOM   5088  CD1 ILE A 538      12.681  -6.173 -16.166  1.00 10.00      A   
ATOM   5089  C   ILE A 538      16.889  -5.955 -18.353  1.00 10.00      A   
ATOM   5090  O   ILE A 538      17.258  -6.875 -17.617  1.00 10.00      A   
ATOM   5091  N   ASP A 539      17.682  -5.368 -19.232  1.00 10.00      A   
ATOM   5092  HN  ASP A 539      17.334  -4.623 -19.771  1.00 10.00      A   
ATOM   5093  CA  ASP A 539      19.065  -5.784 -19.415  1.00 10.00      A   
ATOM   5094  CB  ASP A 539      19.189  -6.542 -20.740  1.00 10.00      A   
ATOM   5095  CG  ASP A 539      20.408  -7.436 -20.811  1.00 10.00      A   
ATOM   5096  OD1 ASP A 539      20.293  -8.628 -20.442  1.00 10.00      A   
ATOM   5097  OD2 ASP A 539      21.474  -6.970 -21.261  1.00 10.00      A   
ATOM   5098  C   ASP A 539      19.992  -4.574 -19.411  1.00 10.00      A   
ATOM   5099  O   ASP A 539      19.827  -3.651 -20.207  1.00 10.00      A   
ATOM   5100  N   GLU A 540      20.957  -4.578 -18.507  1.00 10.00      A   
ATOM   5101  HN  GLU A 540      21.039  -5.347 -17.893  1.00 10.00      A   
ATOM   5102  CA  GLU A 540      21.902  -3.474 -18.390  1.00 10.00      A   
ATOM   5103  CB  GLU A 540      22.290  -3.249 -16.922  1.00 10.00      A   
ATOM   5104  CG  GLU A 540      21.134  -2.903 -15.990  1.00 10.00      A   
ATOM   5105  CD  GLU A 540      21.573  -2.832 -14.539  1.00 10.00      A   
ATOM   5106  OE1 GLU A 540      21.928  -3.886 -13.970  1.00 10.00      A   
ATOM   5107  OE2 GLU A 540      21.570  -1.722 -13.961  1.00 10.00      A   
ATOM   5108  C   GLU A 540      23.157  -3.720 -19.233  1.00 10.00      A   
ATOM   5109  O   GLU A 540      24.097  -2.928 -19.207  1.00 10.00      A   
ATOM   5110  N   ARG A 541      23.165  -4.808 -19.995  1.00 10.00      A   
ATOM   5111  HN  ARG A 541      22.378  -5.394 -20.007  1.00 10.00      A   
ATOM   5112  CA  ARG A 541      24.313  -5.140 -20.835  1.00 10.00      A   
ATOM   5113  CB  ARG A 541      24.488  -6.658 -20.952  1.00 10.00      A   
ATOM   5114  CG  ARG A 541      24.507  -7.395 -19.627  1.00 10.00      A   
ATOM   5115  CD  ARG A 541      23.599  -8.613 -19.660  1.00 10.00      A   
ATOM   5116  NE  ARG A 541      24.156  -9.720 -20.443  1.00 10.00      A   
ATOM   5117  HE  ARG A 541      25.138  -9.769 -20.524  1.00 10.00      A   
ATOM   5118  CZ  ARG A 541      23.415 -10.653 -21.036  1.00 10.00      A   
ATOM   5119  NH1 ARG A 541      22.086 -10.616 -20.942  1.00 10.00      A   
ATOM   5120 HH11 ARG A 541      21.615  -9.846 -20.407  1.00 10.00      A   
ATOM   5121 HH12 ARG A 541      21.505 -11.354 -21.400  1.00 10.00      A   
ATOM   5122  NH2 ARG A 541      23.994 -11.615 -21.739  1.00 10.00      A   
ATOM   5123 HH21 ARG A 541      23.414 -12.344 -22.204  1.00 10.00      A   
ATOM   5124 HH22 ARG A 541      25.033 -11.644 -21.833  1.00 10.00      A   
ATOM   5125  C   ARG A 541      24.157  -4.533 -22.224  1.00 10.00      A   
ATOM   5126  O   ARG A 541      24.894  -4.877 -23.148  1.00 10.00      A   
ATOM   5127  N   GLY A 542      23.180  -3.646 -22.372  1.00 10.00      A   
ATOM   5128  HN  GLY A 542      22.605  -3.433 -21.607  1.00 10.00      A   
ATOM   5129  CA  GLY A 542      22.946  -3.009 -23.650  1.00 10.00      A   
ATOM   5130  C   GLY A 542      21.883  -3.723 -24.459  1.00 10.00      A   
ATOM   5131  O   GLY A 542      21.222  -4.631 -23.957  1.00 10.00      A   
ATOM   5132  N   ALA A 543      21.726  -3.316 -25.713  1.00 10.00      A   
ATOM   5133  HN  ALA A 543      22.306  -2.605 -26.057  1.00 10.00      A   
ATOM   5134  CA  ALA A 543      20.733  -3.908 -26.599  1.00 10.00      A   
ATOM   5135  CB  ALA A 543      20.705  -3.163 -27.925  1.00 10.00      A   
ATOM   5136  C   ALA A 543      21.014  -5.391 -26.829  1.00 10.00      A   
ATOM   5137  O   ALA A 543      22.046  -5.754 -27.398  1.00 10.00      A   
ATOM   5138  N   PRO A 544      20.086  -6.265 -26.405  1.00 10.00      A   
ATOM   5139  CA  PRO A 544      20.227  -7.718 -26.556  1.00 10.00      A   
ATOM   5140  CB  PRO A 544      19.015  -8.284 -25.798  1.00 10.00      A   
ATOM   5141  CG  PRO A 544      18.509  -7.154 -24.964  1.00 10.00      A   
ATOM   5142  CD  PRO A 544      18.825  -5.910 -25.737  1.00 10.00      A   
ATOM   5143  C   PRO A 544      20.171  -8.139 -28.021  1.00 10.00      A   
ATOM   5144  O   PRO A 544      20.467  -9.279 -28.364  1.00 10.00      A   
ATOM   5145  N   ASP A 545      19.812  -7.192 -28.880  1.00 10.00      A   
ATOM   5146  HN  ASP A 545      19.614  -6.298 -28.539  1.00 10.00      A   
ATOM   5147  CA  ASP A 545      19.707  -7.436 -30.311  1.00 10.00      A   
ATOM   5148  CB  ASP A 545      19.008  -6.242 -30.968  1.00 10.00      A   
ATOM   5149  CG  ASP A 545      18.320  -6.579 -32.274  1.00 10.00      A   
ATOM   5150  OD1 ASP A 545      18.382  -7.744 -32.706  1.00 10.00      A   
ATOM   5151  OD2 ASP A 545      17.707  -5.666 -32.876  1.00 10.00      A   
ATOM   5152  C   ASP A 545      21.094  -7.645 -30.922  1.00 10.00      A   
ATOM   5153  O   ASP A 545      21.236  -8.200 -32.013  1.00 10.00      A   
ATOM   5154  N   SER A 546      22.122  -7.221 -30.195  1.00 10.00      A   
ATOM   5155  HN  SER A 546      21.952  -6.807 -29.322  1.00 10.00      A   
ATOM   5156  CA  SER A 546      23.498  -7.357 -30.657  1.00 10.00      A   
ATOM   5157  CB  SER A 546      24.335  -6.195 -30.120  1.00 10.00      A   
ATOM   5158  OG  SER A 546      23.561  -5.005 -30.072  1.00 10.00      A   
ATOM   5159  HG  SER A 546      22.804  -5.095 -30.662  1.00 10.00      A   
ATOM   5160  C   SER A 546      24.097  -8.692 -30.212  1.00 10.00      A   
ATOM   5161  O   SER A 546      25.284  -8.959 -30.423  1.00 10.00      A   
ATOM   5162  N   ARG A 547      23.269  -9.524 -29.596  1.00 10.00      A   
ATOM   5163  HN  ARG A 547      22.329  -9.262 -29.469  1.00 10.00      A   
ATOM   5164  CA  ARG A 547      23.703 -10.830 -29.124  1.00 10.00      A   
ATOM   5165  CB  ARG A 547      23.734 -10.862 -27.591  1.00 10.00      A   
ATOM   5166  CG  ARG A 547      24.705  -9.873 -26.964  1.00 10.00      A   
ATOM   5167  CD  ARG A 547      24.789 -10.044 -25.454  1.00 10.00      A
[truncated: 216,683 more chars]
