# Supplementary material for: Flexibility of intrinsically disordered degrons in AUX/IAA proteins reinforces auxin co-receptor assemblies
Source: Nat Commun. 2020 May 8;11:2277. doi: 10.1038/s41467-020-16147-2 (PMC7210949; doi:10.1038/s41467-020-16147-2)
Supplement: Supplementary file 11 — Supplementary Data 8 [file 41467_2020_16147_MOESM11_ESM.gz › disvis_haddock_files/IAA12/cluster5_1.pdb]

REMARK FILENAME="complex_36w.pdb0"
REMARK ===============================================================
REMARK HADDOCK run for complex
REMARK initial structure: complex_36.pdb
REMARK final NOE weights: unambig 50 amb: 50
REMARK ===============================================================
REMARK            total,bonds,angles,improper,dihe,vdw,elec,air,cdih,coup,rdcs,vean,dani,xpcs,rg
REMARK energies: -121.364, 0, 0, 0, 0, -64.2249, -392.406, 335.267, 0, 0, 0, 0, 0, 0, 0
REMARK ===============================================================
REMARK            bonds,angles,impropers,dihe,air,cdih,coup,rdcs,vean,dani,xpcs
REMARK rms-dev.: 0,0,0,0,1.88704,0,0, 0, 0, 0, 0
REMARK ===============================================================
REMARK               air,cdih,coup,rdcs,vean,dani,xpcs
REMARK               >0.3,>5,>1,>0,>5,>0.2,>0.2
REMARK violations.: 11, 0, 0, 0, 0, 0, 0
REMARK ===============================================================
REMARK                        CVpartition#,violations,rms
REMARK AIRs cross-validation: 1, 23, 1.45914
REMARK ===============================================================
REMARK NCS energy: 0
REMARK ===============================================================
REMARK Symmetry energy: 0
REMARK ===============================================================
REMARK Desolvation energy: 42.3322
REMARK Internal energy free molecules: -21967.2
REMARK Internal energy complex: -33083.8
REMARK Binding energy: -11530.8
REMARK ===============================================================
REMARK buried surface area: 2074.2
REMARK ===============================================================
REMARK water - chain1: 0 0 0
REMARK water - chain2: 0 0 0
REMARK water - chain3: 0 0 0
REMARK water - chain4: 0 0 0
REMARK water - chain5: 0 0 0
REMARK water - chain6: 0 0 0
REMARK ===============================================================
REMARK water - water: 0 0 0
REMARK ===============================================================
REMARK DATE:09-Dec-2019  18:26:36       created by user: enmr049
REMARK VERSION:1.3U
ATOM      1  N   PHE A   9     -37.730   0.406  -9.294  1.00 10.00      A   
ATOM      2  HN  PHE A   9     -38.372   0.679  -9.988  1.00 10.00      A   
ATOM      3  CA  PHE A   9     -37.229   1.408  -8.362  1.00 10.00      A   
ATOM      4  CB  PHE A   9     -36.191   0.802  -7.413  1.00 10.00      A   
ATOM      5  CG  PHE A   9     -36.777  -0.110  -6.376  1.00 10.00      A   
ATOM      6  CD1 PHE A   9     -36.378  -1.434  -6.297  1.00 10.00      A   
ATOM      7  CD2 PHE A   9     -37.729   0.356  -5.483  1.00 10.00      A   
ATOM      8  CE1 PHE A   9     -36.915  -2.279  -5.346  1.00 10.00      A   
ATOM      9  CE2 PHE A   9     -38.270  -0.485  -4.528  1.00 10.00      A   
ATOM     10  CZ  PHE A   9     -37.861  -1.803  -4.461  1.00 10.00      A   
ATOM     11  C   PHE A   9     -36.626   2.602  -9.100  1.00 10.00      A   
ATOM     12  O   PHE A   9     -35.939   2.435 -10.110  1.00 10.00      A   
ATOM     13  N   PRO A  10     -36.893   3.820  -8.604  1.00 10.00      A   
ATOM     14  CA  PRO A  10     -36.372   5.057  -9.200  1.00 10.00      A   
ATOM     15  CB  PRO A  10     -36.981   6.163  -8.329  1.00 10.00      A   
ATOM     16  CG  PRO A  10     -38.136   5.521  -7.638  1.00 10.00      A   
ATOM     17  CD  PRO A  10     -37.743   4.089  -7.437  1.00 10.00      A   
ATOM     18  C   PRO A  10     -34.847   5.120  -9.139  1.00 10.00      A   
ATOM     19  O   PRO A  10     -34.225   4.563  -8.226  1.00 10.00      A   
ATOM     20  N   GLU A  11     -34.262   5.811 -10.110  1.00 10.00      A   
ATOM     21  HN  GLU A  11     -34.826   6.235 -10.791  1.00 10.00      A   
ATOM     22  CA  GLU A  11     -32.813   5.965 -10.205  1.00 10.00      A   
ATOM     23  CB  GLU A  11     -32.453   6.870 -11.387  1.00 10.00      A   
ATOM     24  CG  GLU A  11     -33.132   6.507 -12.694  1.00 10.00      A   
ATOM     25  CD  GLU A  11     -32.548   5.266 -13.330  1.00 10.00      A   
ATOM     26  OE1 GLU A  11     -31.389   5.324 -13.789  1.00 10.00      A   
ATOM     27  OE2 GLU A  11     -33.250   4.233 -13.386  1.00 10.00      A   
ATOM     28  C   GLU A  11     -32.234   6.560  -8.926  1.00 10.00      A   
ATOM     29  O   GLU A  11     -31.177   6.137  -8.456  1.00 10.00      A   
ATOM     30  N   GLU A  12     -32.934   7.542  -8.370  1.00 10.00      A   
ATOM     31  HN  GLU A  12     -33.772   7.834  -8.796  1.00 10.00      A   
ATOM     32  CA  GLU A  12     -32.486   8.210  -7.149  1.00 10.00      A   
ATOM     33  CB  GLU A  12     -33.327   9.456  -6.873  1.00 10.00      A   
ATOM     34  CG  GLU A  12     -34.827   9.229  -6.954  1.00 10.00      A   
ATOM     35  CD  GLU A  12     -35.573  10.502  -7.277  1.00 10.00      A   
ATOM     36  OE1 GLU A  12     -35.733  10.812  -8.475  1.00 10.00      A   
ATOM     37  OE2 GLU A  12     -36.002  11.203  -6.339  1.00 10.00      A   
ATOM     38  C   GLU A  12     -32.486   7.268  -5.945  1.00 10.00      A   
ATOM     39  O   GLU A  12     -31.591   7.325  -5.102  1.00 10.00      A   
ATOM     40  N   VAL A  13     -33.496   6.411  -5.865  1.00 10.00      A   
ATOM     41  HN  VAL A  13     -34.187   6.424  -6.558  1.00 10.00      A   
ATOM     42  CA  VAL A  13     -33.598   5.453  -4.771  1.00 10.00      A   
ATOM     43  CB  VAL A  13     -34.945   4.698  -4.823  1.00 10.00      A   
ATOM     44  CG1 VAL A  13     -34.936   3.502  -3.882  1.00 10.00      A   
ATOM     45  CG2 VAL A  13     -36.087   5.638  -4.473  1.00 10.00      A   
ATOM     46  C   VAL A  13     -32.446   4.455  -4.856  1.00 10.00      A   
ATOM     47  O   VAL A  13     -31.734   4.223  -3.877  1.00 10.00      A   
ATOM     48  N   LEU A  14     -32.249   3.899  -6.047  1.00 10.00      A   
ATOM     49  HN  LEU A  14     -32.842   4.147  -6.795  1.00 10.00      A   
ATOM     50  CA  LEU A  14     -31.186   2.928  -6.277  1.00 10.00      A   
ATOM     51  CB  LEU A  14     -31.264   2.373  -7.696  1.00 10.00      A   
ATOM     52  CG  LEU A  14     -32.511   1.553  -8.028  1.00 10.00      A   
ATOM     53  CD1 LEU A  14     -32.542   1.214  -9.509  1.00 10.00      A   
ATOM     54  CD2 LEU A  14     -32.554   0.284  -7.191  1.00 10.00      A   
ATOM     55  C   LEU A  14     -29.807   3.527  -6.010  1.00 10.00      A   
ATOM     56  O   LEU A  14     -28.962   2.885  -5.389  1.00 10.00      A   
ATOM     57  N   GLU A  15     -29.588   4.759  -6.467  1.00 10.00      A   
ATOM     58  HN  GLU A  15     -30.301   5.227  -6.958  1.00 10.00      A   
ATOM     59  CA  GLU A  15     -28.310   5.435  -6.262  1.00 10.00      A   
ATOM     60  CB  GLU A  15     -28.315   6.807  -6.939  1.00 10.00      A   
ATOM     61  CG  GLU A  15     -26.934   7.340  -7.287  1.00 10.00      A   
ATOM     62  CD  GLU A  15     -26.984   8.749  -7.841  1.00 10.00      A   
ATOM     63  OE1 GLU A  15     -27.785   8.999  -8.767  1.00 10.00      A   
ATOM     64  OE2 GLU A  15     -26.228   9.615  -7.352  1.00 10.00      A   
ATOM     65  C   GLU A  15     -28.016   5.581  -4.771  1.00 10.00      A   
ATOM     66  O   GLU A  15     -26.887   5.365  -4.323  1.00 10.00      A   
ATOM     67  N   HIS A  16     -29.046   5.918  -4.005  1.00 10.00      A   
ATOM     68  HN  HIS A  16     -29.924   6.061  -4.419  1.00 10.00      A   
ATOM     69  CA  HIS A  16     -28.902   6.084  -2.565  1.00 10.00      A   
ATOM     70  CB  HIS A  16     -30.184   6.663  -1.958  1.00 10.00      A   
ATOM     71  CG  HIS A  16     -30.021   7.213  -0.570  1.00 10.00      A   
ATOM     72  ND1 HIS A  16     -29.603   8.508  -0.348  1.00 10.00      A   
ATOM     73  CD2 HIS A  16     -30.248   6.609   0.623  1.00 10.00      A   
ATOM     74  CE1 HIS A  16     -29.589   8.662   0.966  1.00 10.00      A   
ATOM     75  NE2 HIS A  16     -29.969   7.539   1.590  1.00 10.00      A   
ATOM     76  HE2 HIS A  16     -30.028   7.402   2.560  1.00 10.00      A   
ATOM     77  C   HIS A  16     -28.545   4.751  -1.912  1.00 10.00      A   
ATOM     78  O   HIS A  16     -27.663   4.688  -1.057  1.00 10.00      A   
ATOM     79  N   VAL A  17     -29.212   3.684  -2.337  1.00 10.00      A   
ATOM     80  HN  VAL A  17     -29.907   3.794  -3.024  1.00 10.00      A   
ATOM     81  CA  VAL A  17     -28.946   2.355  -1.797  1.00 10.00      A   
ATOM     82  CB  VAL A  17     -29.921   1.296  -2.364  1.00 10.00      A   
ATOM     83  CG1 VAL A  17     -29.602  -0.083  -1.804  1.00 10.00      A   
ATOM     84  CG2 VAL A  17     -31.364   1.666  -2.063  1.00 10.00      A   
ATOM     85  C   VAL A  17     -27.509   1.920  -2.102  1.00 10.00      A   
ATOM     86  O   VAL A  17     -26.809   1.388  -1.237  1.00 10.00      A   
ATOM     87  N   PHE A  18     -27.066   2.175  -3.330  1.00 10.00      A   
ATOM     88  HN  PHE A  18     -27.666   2.620  -3.970  1.00 10.00      A   
ATOM     89  CA  PHE A  18     -25.720   1.806  -3.758  1.00 10.00      A   
ATOM     90  CB  PHE A  18     -25.522   2.071  -5.252  1.00 10.00      A   
ATOM     91  CG  PHE A  18     -26.355   1.204  -6.155  1.00 10.00      A   
ATOM     92  CD1 PHE A  18     -26.681   1.631  -7.431  1.00 10.00      A   
ATOM     93  CD2 PHE A  18     -26.815  -0.029  -5.730  1.00 10.00      A   
ATOM     94  CE1 PHE A  18     -27.451   0.843  -8.267  1.00 10.00      A   
ATOM     95  CE2 PHE A  18     -27.585  -0.822  -6.561  1.00 10.00      A   
ATOM     96  CZ  PHE A  18     -27.904  -0.385  -7.831  1.00 10.00      A   
ATOM     97  C   PHE A  18     -24.639   2.525  -2.958  1.00 10.00      A   
ATOM     98  O   PHE A  18     -23.519   2.026  -2.838  1.00 10.00      A   
ATOM     99  N   SER A  19     -24.963   3.689  -2.403  1.00 10.00      A   
ATOM    100  HN  SER A  19     -25.869   4.045  -2.523  1.00 10.00      A   
ATOM    101  CA  SER A  19     -23.989   4.447  -1.629  1.00 10.00      A   
ATOM    102  CB  SER A  19     -24.420   5.906  -1.450  1.00 10.00      A   
ATOM    103  OG  SER A  19     -25.497   6.030  -0.538  1.00 10.00      A   
ATOM    104  HG  SER A  19     -26.179   5.372  -0.745  1.00 10.00      A   
ATOM    105  C   SER A  19     -23.672   3.776  -0.292  1.00 10.00      A   
ATOM    106  O   SER A  19     -22.696   4.123   0.369  1.00 10.00      A   
ATOM    107  N   PHE A  20     -24.495   2.806   0.093  1.00 10.00      A   
ATOM    108  HN  PHE A  20     -25.264   2.572  -0.476  1.00 10.00      A   
ATOM    109  CA  PHE A  20     -24.284   2.077   1.340  1.00 10.00      A   
ATOM    110  CB  PHE A  20     -25.616   1.675   1.970  1.00 10.00      A   
ATOM    111  CG  PHE A  20     -26.406   2.834   2.503  1.00 10.00      A   
ATOM    112  CD1 PHE A  20     -27.586   3.221   1.894  1.00 10.00      A   
ATOM    113  CD2 PHE A  20     -25.969   3.537   3.613  1.00 10.00      A   
ATOM    114  CE1 PHE A  20     -28.317   4.286   2.379  1.00 10.00      A   
ATOM    115  CE2 PHE A  20     -26.696   4.605   4.105  1.00 10.00      A   
ATOM    116  CZ  PHE A  20     -27.872   4.979   3.486  1.00 10.00      A   
ATOM    117  C   PHE A  20     -23.426   0.845   1.078  1.00 10.00      A   
ATOM    118  O   PHE A  20     -23.165   0.039   1.971  1.00 10.00      A   
ATOM    119  N   ILE A  21     -22.992   0.710  -0.165  1.00 10.00      A   
ATOM    120  HN  ILE A  21     -23.243   1.385  -0.830  1.00 10.00      A   
ATOM    121  CA  ILE A  21     -22.154  -0.403  -0.575  1.00 10.00      A   
ATOM    122  CB  ILE A  21     -22.783  -1.169  -1.763  1.00 10.00      A   
ATOM    123  CG1 ILE A  21     -24.232  -1.557  -1.446  1.00 10.00      A   
ATOM    124  CG2 ILE A  21     -21.960  -2.405  -2.091  1.00 10.00      A   
ATOM    125  CD1 ILE A  21     -25.001  -2.110  -2.628  1.00 10.00      A   
ATOM    126  C   ILE A  21     -20.775   0.112  -0.974  1.00 10.00      A   
ATOM    127  O   ILE A  21     -20.566   0.554  -2.106  1.00 10.00      A   
ATOM    128  N   GLN A  22     -19.842   0.084  -0.035  1.00 10.00      A   
ATOM    129  HN  GLN A  22     -20.066  -0.256   0.859  1.00 10.00      A   
ATOM    130  CA  GLN A  22     -18.493   0.554  -0.295  1.00 10.00      A   
ATOM    131  CB  GLN A  22     -17.946   1.317   0.912  1.00 10.00      A   
ATOM    132  CG  GLN A  22     -18.455   2.746   1.015  1.00 10.00      A   
ATOM    133  CD  GLN A  22     -17.888   3.647  -0.063  1.00 10.00      A   
ATOM    134  OE1 GLN A  22     -18.575   4.531  -0.574  1.00 10.00      A   
ATOM    135  NE2 GLN A  22     -16.624   3.444  -0.401  1.00 10.00      A   
ATOM    136 HE21 GLN A  22     -16.128   2.730   0.058  1.00 10.00      A   
ATOM    137 HE22 GLN A  22     -16.232   4.019  -1.089  1.00 10.00      A   
ATOM    138  C   GLN A  22     -17.564  -0.593  -0.670  1.00 10.00      A   
ATOM    139  O   GLN A  22     -16.503  -0.374  -1.253  1.00 10.00      A   
ATOM    140  N   LEU A  23     -17.970  -1.813  -0.337  1.00 10.00      A   
ATOM    141  HN  LEU A  23     -18.829  -1.924   0.120  1.00 10.00      A   
ATOM    142  CA  LEU A  23     -17.168  -2.989  -0.642  1.00 10.00      A   
ATOM    143  CB  LEU A  23     -17.736  -4.238   0.043  1.00 10.00      A   
ATOM    144  CG  LEU A  23     -17.260  -4.516   1.475  1.00 10.00      A   
ATOM    145  CD1 LEU A  23     -17.968  -3.616   2.477  1.00 10.00      A   
ATOM    146  CD2 LEU A  23     -17.453  -5.983   1.830  1.00 10.00      A   
ATOM    147  C   LEU A  23     -17.085  -3.204  -2.146  1.00 10.00      A   
ATOM    148  O   LEU A  23     -18.109  -3.301  -2.826  1.00 10.00      A   
ATOM    149  N   ASP A  24     -15.861  -3.274  -2.653  1.00 10.00      A   
ATOM    150  HN  ASP A  24     -15.092  -3.189  -2.049  1.00 10.00      A   
ATOM    151  CA  ASP A  24     -15.621  -3.474  -4.079  1.00 10.00      A   
ATOM    152  CB  ASP A  24     -14.120  -3.468  -4.391  1.00 10.00      A   
ATOM    153  CG  ASP A  24     -13.376  -2.309  -3.757  1.00 10.00      A   
ATOM    154  OD1 ASP A  24     -13.472  -1.169  -4.266  1.00 10.00      A   
ATOM    155  OD2 ASP A  24     -12.691  -2.531  -2.737  1.00 10.00      A   
ATOM    156  C   ASP A  24     -16.234  -4.790  -4.541  1.00 10.00      A   
ATOM    157  O   ASP A  24     -16.935  -4.835  -5.551  1.00 10.00      A   
ATOM    158  N   LYS A  25     -15.984  -5.854  -3.778  1.00 10.00      A   
ATOM    159  HN  LYS A  25     -15.436  -5.743  -2.974  1.00 10.00      A   
ATOM    160  CA  LYS A  25     -16.506  -7.178  -4.104  1.00 10.00      A   
ATOM    161  CB  LYS A  25     -16.015  -8.224  -3.098  1.00 10.00      A   
ATOM    162  CG  LYS A  25     -14.518  -8.479  -3.146  1.00 10.00      A   
ATOM    163  CD  LYS A  25     -14.131  -9.708  -2.336  1.00 10.00      A   
ATOM    164  CE  LYS A  25     -12.647 -10.020  -2.475  1.00 10.00      A   
ATOM    165  NZ  LYS A  25     -12.344 -10.815  -3.699  1.00 10.00      A   
ATOM    166  HZ1 LYS A  25     -12.428 -11.828  -3.497  1.00 10.00      A   
ATOM    167  HZ2 LYS A  25     -11.374 -10.619  -4.022  1.00 10.00      A   
ATOM    168  HZ3 LYS A  25     -13.008 -10.572  -4.470  1.00 10.00      A   
ATOM    169  C   LYS A  25     -18.028  -7.172  -4.150  1.00 10.00      A   
ATOM    170  O   LYS A  25     -18.635  -7.816  -5.008  1.00 10.00      A   
ATOM    171  N   ASP A  26     -18.637  -6.426  -3.234  1.00 10.00      A   
ATOM    172  HN  ASP A  26     -18.095  -5.912  -2.596  1.00 10.00      A   
ATOM    173  CA  ASP A  26     -20.091  -6.339  -3.173  1.00 10.00      A   
ATOM    174  CB  ASP A  26     -20.556  -5.629  -1.900  1.00 10.00      A   
ATOM    175  CG  ASP A  26     -20.832  -6.571  -0.745  1.00 10.00      A   
ATOM    176  OD1 ASP A  26     -21.173  -7.747  -0.991  1.00 10.00      A   
ATOM    177  OD2 ASP A  26     -20.708  -6.134   0.417  1.00 10.00      A   
ATOM    178  C   ASP A  26     -20.628  -5.602  -4.386  1.00 10.00      A   
ATOM    179  O   ASP A  26     -21.588  -6.043  -5.015  1.00 10.00      A   
ATOM    180  N   ARG A  27     -19.996  -4.479  -4.719  1.00 10.00      A   
ATOM    181  HN  ARG A  27     -19.229  -4.177  -4.177  1.00 10.00      A   
ATOM    182  CA  ARG A  27     -20.417  -3.680  -5.867  1.00 10.00      A   
ATOM    183  CB  ARG A  27     -19.641  -2.370  -5.946  1.00 10.00      A   
ATOM    184  CG  ARG A  27     -20.238  -1.257  -5.107  1.00 10.00      A   
ATOM    185  CD  ARG A  27     -19.720   0.102  -5.541  1.00 10.00      A   
ATOM    186  NE  ARG A  27     -20.502   1.196  -4.963  1.00 10.00      A   
ATOM    187  HE  ARG A  27     -20.510   1.274  -3.980  1.00 10.00      A   
ATOM    188  CZ  ARG A  27     -21.205   2.071  -5.684  1.00 10.00      A   
ATOM    189  NH1 ARG A  27     -21.225   1.980  -7.008  1.00 10.00      A   
ATOM    190 HH11 ARG A  27     -21.772   2.661  -7.574  1.00 10.00      A   
ATOM    191 HH12 ARG A  27     -20.688   1.216  -7.499  1.00 10.00      A   
ATOM    192  NH2 ARG A  27     -21.890   3.035  -5.080  1.00 10.00      A   
ATOM    193 HH21 ARG A  27     -21.882   3.109  -4.040  1.00 10.00      A   
ATOM    194 HH22 ARG A  27     -22.438   3.721  -5.641  1.00 10.00      A   
ATOM    195  C   ARG A  27     -20.277  -4.461  -7.165  1.00 10.00      A   
ATOM    196  O   ARG A  27     -21.084  -4.311  -8.082  1.00 10.00      A   
ATOM    197  N   ASN A  28     -19.254  -5.301  -7.233  1.00 10.00      A   
ATOM    198  HN  ASN A  28     -18.628  -5.359  -6.475  1.00 10.00      A   
ATOM    199  CA  ASN A  28     -19.022  -6.124  -8.413  1.00 10.00      A   
ATOM    200  CB  ASN A  28     -17.719  -6.911  -8.290  1.00 10.00      A   
ATOM    201  CG  ASN A  28     -16.500  -6.027  -8.451  1.00 10.00      A   
ATOM    202  OD1 ASN A  28     -16.570  -4.950  -9.055  1.00 10.00      A   
ATOM    203  ND2 ASN A  28     -15.376  -6.475  -7.919  1.00 10.00      A   
ATOM    204 HD21 ASN A  28     -15.392  -7.346  -7.455  1.00 10.00      A   
ATOM    205 HD22 ASN A  28     -14.564  -5.921  -8.004  1.00 10.00      A   
ATOM    206  C   ASN A  28     -20.198  -7.062  -8.648  1.00 10.00      A   
ATOM    207  O   ASN A  28     -20.625  -7.263  -9.783  1.00 10.00      A   
ATOM    208  N   SER A  29     -20.725  -7.624  -7.567  1.00 10.00      A   
ATOM    209  HN  SER A  29     -20.330  -7.439  -6.687  1.00 10.00      A   
ATOM    210  CA  SER A  29     -21.868  -8.519  -7.657  1.00 10.00      A   
ATOM    211  CB  SER A  29     -22.111  -9.203  -6.311  1.00 10.00      A   
ATOM    212  OG  SER A  29     -20.915  -9.795  -5.822  1.00 10.00      A   
ATOM    213  HG  SER A  29     -20.859  -9.657  -4.868  1.00 10.00      A   
ATOM    214  C   SER A  29     -23.107  -7.742  -8.104  1.00 10.00      A   
ATOM    215  O   SER A  29     -23.958  -8.266  -8.822  1.00 10.00      A   
ATOM    216  N   VAL A  30     -23.183  -6.477  -7.691  1.00 10.00      A   
ATOM    217  HN  VAL A  30     -22.467  -6.118  -7.122  1.00 10.00      A   
ATOM    218  CA  VAL A  30     -24.303  -5.614  -8.054  1.00 10.00      A   
ATOM    219  CB  VAL A  30     -24.213  -4.245  -7.342  1.00 10.00      A   
ATOM    220  CG1 VAL A  30     -25.334  -3.320  -7.784  1.00 10.00      A   
ATOM    221  CG2 VAL A  30     -24.231  -4.417  -5.832  1.00 10.00      A   
ATOM    222  C   VAL A  30     -24.340  -5.391  -9.566  1.00 10.00      A   
ATOM    223  O   VAL A  30     -25.398  -5.468 -10.191  1.00 10.00      A   
ATOM    224  N   SER A  31     -23.176  -5.143 -10.150  1.00 10.00      A   
ATOM    225  HN  SER A  31     -22.365  -5.103  -9.599  1.00 10.00      A   
ATOM    226  CA  SER A  31     -23.069  -4.902 -11.585  1.00 10.00      A   
ATOM    227  CB  SER A  31     -21.711  -4.277 -11.913  1.00 10.00      A   
ATOM    228  OG  SER A  31     -20.642  -5.053 -11.391  1.00 10.00      A   
ATOM    229  HG  SER A  31     -20.999  -5.783 -10.871  1.00 10.00      A   
ATOM    230  C   SER A  31     -23.293  -6.169 -12.419  1.00 10.00      A   
ATOM    231  O   SER A  31     -23.249  -6.126 -13.647  1.00 10.00      A   
ATOM    232  N   LEU A  32     -23.538  -7.295 -11.753  1.00 10.00      A   
ATOM    233  HN  LEU A  32     -23.571  -7.277 -10.772  1.00 10.00      A   
ATOM    234  CA  LEU A  32     -23.755  -8.555 -12.450  1.00 10.00      A   
ATOM    235  CB  LEU A  32     -22.760  -9.610 -11.965  1.00 10.00      A   
ATOM    236  CG  LEU A  32     -21.371  -9.565 -12.597  1.00 10.00      A   
ATOM    237  CD1 LEU A  32     -20.402 -10.434 -11.811  1.00 10.00      A   
ATOM    238  CD2 LEU A  32     -21.438 -10.017 -14.049  1.00 10.00      A   
ATOM    239  C   LEU A  32     -25.181  -9.072 -12.293  1.00 10.00      A   
ATOM    240  O   LEU A  32     -25.477 -10.211 -12.658  1.00 10.00      A   
ATOM    241  N   VAL A  33     -26.072  -8.246 -11.749  1.00 10.00      A   
ATOM    242  HN  VAL A  33     -25.792  -7.350 -11.464  1.00 10.00      A   
ATOM    243  CA  VAL A  33     -27.459  -8.663 -11.566  1.00 10.00      A   
ATOM    244  CB  VAL A  33     -28.123  -8.081 -10.294  1.00 10.00      A   
ATOM    245  CG1 VAL A  33     -27.340  -8.481  -9.051  1.00 10.00      A   
ATOM    246  CG2 VAL A  33     -28.280  -6.570 -10.371  1.00 10.00      A   
ATOM    247  C   VAL A  33     -28.308  -8.389 -12.805  1.00 10.00      A   
ATOM    248  O   VAL A  33     -29.119  -9.229 -13.197  1.00 10.00      A   
ATOM    249  N   CYS A  34     -28.101  -7.227 -13.423  1.00 10.00      A   
ATOM    250  HN  CYS A  34     -27.425  -6.613 -13.070  1.00 10.00      A   
ATOM    251  CA  CYS A  34     -28.843  -6.835 -14.616  1.00 10.00      A   
ATOM    252  CB  CYS A  34     -30.310  -6.551 -14.276  1.00 10.00      A   
ATOM    253  SG  CYS A  34     -30.564  -5.190 -13.113  1.00 10.00      A   
ATOM    254  HG  CYS A  34     -31.838  -5.201 -12.746  1.00 10.00      A   
ATOM    255  C   CYS A  34     -28.205  -5.602 -15.245  1.00 10.00      A   
ATOM    256  O   CYS A  34     -27.394  -4.924 -14.605  1.00 10.00      A   
ATOM    257  N   LYS A  35     -28.571  -5.315 -16.488  1.00 10.00      A   
ATOM    258  HN  LYS A  35     -29.232  -5.898 -16.944  1.00 10.00      A   
ATOM    259  CA  LYS A  35     -28.027  -4.165 -17.207  1.00 10.00      A   
ATOM    260  CB  LYS A  35     -28.523  -4.157 -18.658  1.00 10.00      A   
ATOM    261  CG  LYS A  35     -28.033  -2.980 -19.490  1.00 10.00      A   
ATOM    262  CD  LYS A  35     -26.568  -3.123 -19.877  1.00 10.00      A   
ATOM    263  CE  LYS A  35     -26.376  -4.223 -20.905  1.00 10.00      A   
ATOM    264  NZ  LYS A  35     -25.055  -4.135 -21.578  1.00 10.00      A   
ATOM    265  HZ1 LYS A  35     -24.913  -4.967 -22.198  1.00 10.00      A   
ATOM    266  HZ2 LYS A  35     -24.294  -4.106 -20.875  1.00 10.00      A   
ATOM    267  HZ3 LYS A  35     -25.004  -3.274 -22.162  1.00 10.00      A   
ATOM    268  C   LYS A  35     -28.385  -2.850 -16.519  1.00 10.00      A   
ATOM    269  O   LYS A  35     -27.540  -1.963 -16.392  1.00 10.00      A   
ATOM    270  N   SER A  36     -29.630  -2.734 -16.066  1.00 10.00      A   
ATOM    271  HN  SER A  36     -30.257  -3.483 -16.182  1.00 10.00      A   
ATOM    272  CA  SER A  36     -30.091  -1.521 -15.405  1.00 10.00      A   
ATOM    273  CB  SER A  36     -31.539  -1.677 -14.936  1.00 10.00      A   
ATOM    274  OG  SER A  36     -32.405  -1.924 -16.030  1.00 10.00      A   
ATOM    275  HG  SER A  36     -32.745  -1.080 -16.360  1.00 10.00      A   
ATOM    276  C   SER A  36     -29.197  -1.136 -14.228  1.00 10.00      A   
ATOM    277  O   SER A  36     -28.703  -0.009 -14.159  1.00 10.00      A   
ATOM    278  N   TRP A  37     -28.972  -2.080 -13.321  1.00 10.00      A   
ATOM    279  HN  TRP A  37     -29.363  -2.972 -13.446  1.00 10.00      A   
ATOM    280  CA  TRP A  37     -28.159  -1.824 -12.139  1.00 10.00      A   
ATOM    281  CB  TRP A  37     -28.376  -2.904 -11.075  1.00 10.00      A   
ATOM    282  CG  TRP A  37     -29.744  -2.861 -10.441  1.00 10.00      A   
ATOM    283  CD1 TRP A  37     -30.884  -2.325 -10.973  1.00 10.00      A   
ATOM    284  CD2 TRP A  37     -30.117  -3.378  -9.156  1.00 10.00      A   
ATOM    285  NE1 TRP A  37     -31.934  -2.470 -10.104  1.00 10.00      A   
ATOM    286  HE1 TRP A  37     -32.857  -2.166 -10.262  1.00 10.00      A   
ATOM    287  CE2 TRP A  37     -31.492  -3.114  -8.982  1.00 10.00      A   
ATOM    288  CE3 TRP A  37     -29.427  -4.036  -8.135  1.00 10.00      A   
ATOM    289  CZ2 TRP A  37     -32.185  -3.483  -7.835  1.00 10.00      A   
ATOM    290  CZ3 TRP A  37     -30.119  -4.403  -6.998  1.00 10.00      A   
ATOM    291  CH2 TRP A  37     -31.483  -4.127  -6.856  1.00 10.00      A   
ATOM    292  C   TRP A  37     -26.683  -1.662 -12.484  1.00 10.00      A   
ATOM    293  O   TRP A  37     -25.967  -0.919 -11.820  1.00 10.00      A   
ATOM    294  N   TYR A  38     -26.244  -2.343 -13.534  1.00 10.00      A   
ATOM    295  HN  TYR A  38     -26.871  -2.917 -14.024  1.00 10.00      A   
ATOM    296  CA  TYR A  38     -24.853  -2.266 -13.975  1.00 10.00      A   
ATOM    297  CB  TYR A  38     -24.608  -3.225 -15.150  1.00 10.00      A   
ATOM    298  CG  TYR A  38     -23.316  -2.983 -15.910  1.00 10.00      A   
ATOM    299  CD1 TYR A  38     -23.324  -2.359 -17.153  1.00 10.00      A   
ATOM    300  CD2 TYR A  38     -22.089  -3.377 -15.388  1.00 10.00      A   
ATOM    301  CE1 TYR A  38     -22.150  -2.132 -17.851  1.00 10.00      A   
ATOM    302  CE2 TYR A  38     -20.909  -3.154 -16.080  1.00 10.00      A   
ATOM    303  CZ  TYR A  38     -20.944  -2.534 -17.313  1.00 10.00      A   
ATOM    304  OH  TYR A  38     -19.768  -2.306 -18.005  1.00 10.00      A   
ATOM    305  HH  TYR A  38     -19.214  -3.099 -17.977  1.00 10.00      A   
ATOM    306  C   TYR A  38     -24.486  -0.840 -14.374  1.00 10.00      A   
ATOM    307  O   TYR A  38     -23.422  -0.329 -14.003  1.00 10.00      A   
ATOM    308  N   GLU A  39     -25.384  -0.199 -15.109  1.00 10.00      A   
ATOM    309  HN  GLU A  39     -26.222  -0.655 -15.347  1.00 10.00      A   
ATOM    310  CA  GLU A  39     -25.159   1.159 -15.577  1.00 10.00      A   
ATOM    311  CB  GLU A  39     -26.139   1.513 -16.694  1.00 10.00      A   
ATOM    312  CG  GLU A  39     -26.092   0.562 -17.879  1.00 10.00      A   
ATOM    313  CD  GLU A  39     -24.860   0.745 -18.740  1.00 10.00      A   
ATOM    314  OE1 GLU A  39     -24.934   0.467 -19.955  1.00 10.00      A   
ATOM    315  OE2 GLU A  39     -23.817   1.176 -18.218  1.00 10.00      A   
ATOM    316  C   GLU A  39     -25.237   2.176 -14.445  1.00 10.00      A   
ATOM    317  O   GLU A  39     -24.526   3.180 -14.454  1.00 10.00      A   
ATOM    318  N   ILE A  40     -26.096   1.919 -13.466  1.00 10.00      A   
ATOM    319  HN  ILE A  40     -26.649   1.111 -13.509  1.00 10.00      A   
ATOM    320  CA  ILE A  40     -26.243   2.831 -12.336  1.00 10.00      A   
ATOM    321  CB  ILE A  40     -27.582   2.632 -11.586  1.00 10.00      A   
ATOM    322  CG1 ILE A  40     -28.756   2.721 -12.568  1.00 10.00      A   
ATOM    323  CG2 ILE A  40     -27.742   3.680 -10.487  1.00 10.00      A   
ATOM    324  CD1 ILE A  40     -30.094   2.341 -11.966  1.00 10.00      A   
ATOM    325  C   ILE A  40     -25.069   2.698 -11.364  1.00 10.00      A   
ATOM    326  O   ILE A  40     -24.588   3.692 -10.818  1.00 10.00      A   
ATOM    327  N   GLU A  41     -24.605   1.471 -11.166  1.00 10.00      A   
ATOM    328  HN  GLU A  41     -25.033   0.720 -11.627  1.00 10.00      A   
ATOM    329  CA  GLU A  41     -23.484   1.203 -10.269  1.00 10.00      A   
ATOM    330  CB  GLU A  41     -23.260  -0.311 -10.145  1.00 10.00      A   
ATOM    331  CG  GLU A  41     -22.376  -0.744  -8.978  1.00 10.00      A   
ATOM    332  CD  GLU A  41     -20.893  -0.647  -9.279  1.00 10.00      A   
ATOM    333  OE1 GLU A  41     -20.410  -1.374 -10.171  1.00 10.00      A   
ATOM    334  OE2 GLU A  41     -20.201   0.154  -8.619  1.00 10.00      A   
ATOM    335  C   GLU A  41     -22.212   1.887 -10.771  1.00 10.00      A   
ATOM    336  O   GLU A  41     -21.514   2.562 -10.009  1.00 10.00      A   
ATOM    337  N   ARG A  42     -21.937   1.733 -12.062  1.00 10.00      A   
ATOM    338  HN  ARG A  42     -22.552   1.210 -12.622  1.00 10.00      A   
ATOM    339  CA  ARG A  42     -20.742   2.316 -12.670  1.00 10.00      A   
ATOM    340  CB  ARG A  42     -20.577   1.845 -14.120  1.00 10.00      A   
ATOM    341  CG  ARG A  42     -21.677   2.303 -15.061  1.00 10.00      A   
ATOM    342  CD  ARG A  42     -21.451   1.803 -16.476  1.00 10.00      A   
ATOM    343  NE  ARG A  42     -20.559   2.674 -17.237  1.00 10.00      A   
ATOM    344  HE  ARG A  42     -19.796   3.077 -16.754  1.00 10.00      A   
ATOM    345  CZ  ARG A  42     -20.723   2.952 -18.531  1.00 10.00      A   
ATOM    346  NH1 ARG A  42     -21.745   2.438 -19.205  1.00 10.00      A   
ATOM    347 HH11 ARG A  42     -22.441   1.809 -18.721  1.00 10.00      A   
ATOM    348 HH12 ARG A  42     -21.864   2.652 -20.216  1.00 10.00      A   
ATOM    349  NH2 ARG A  42     -19.860   3.744 -19.158  1.00 10.00      A   
ATOM    350 HH21 ARG A  42     -19.993   3.964 -20.167  1.00 10.00      A   
ATOM    351 HH22 ARG A  42     -19.042   4.155 -18.645  1.00 10.00      A   
ATOM    352  C   ARG A  42     -20.729   3.843 -12.595  1.00 10.00      A   
ATOM    353  O   ARG A  42     -19.672   4.473 -12.644  1.00 10.00      A   
ATOM    354  N   TRP A  43     -21.900   4.436 -12.451  1.00 10.00      A   
ATOM    355  HN  TRP A  43     -22.710   3.888 -12.386  1.00 10.00      A   
ATOM    356  CA  TRP A  43     -22.012   5.882 -12.383  1.00 10.00      A   
ATOM    357  CB  TRP A  43     -23.277   6.356 -13.098  1.00 10.00      A   
ATOM    358  CG  TRP A  43     -23.061   6.666 -14.545  1.00 10.00      A   
ATOM    359  CD1 TRP A  43     -23.070   5.781 -15.583  1.00 10.00      A   
ATOM    360  CD2 TRP A  43     -22.799   7.953 -15.116  1.00 10.00      A   
ATOM    361  NE1 TRP A  43     -22.830   6.437 -16.766  1.00 10.00      A   
ATOM    362  HE1 TRP A  43     -22.789   6.017 -17.653  1.00 10.00      A   
ATOM    363  CE2 TRP A  43     -22.660   7.772 -16.506  1.00 10.00      A   
ATOM    364  CE3 TRP A  43     -22.668   9.241 -14.589  1.00 10.00      A   
ATOM    365  CZ2 TRP A  43     -22.395   8.829 -17.374  1.00 10.00      A   
ATOM    366  CZ3 TRP A  43     -22.407  10.290 -15.451  1.00 10.00      A   
ATOM    367  CH2 TRP A  43     -22.274  10.076 -16.828  1.00 10.00      A   
ATOM    368  C   TRP A  43     -21.991   6.398 -10.951  1.00 10.00      A   
ATOM    369  O   TRP A  43     -22.231   7.583 -10.718  1.00 10.00      A   
ATOM    370  N   CYS A  44     -21.707   5.527  -9.989  1.00 10.00      A   
ATOM    371  HN  CYS A  44     -21.531   4.588 -10.215  1.00 10.00      A   
ATOM    372  CA  CYS A  44     -21.676   5.956  -8.597  1.00 10.00      A   
ATOM    373  CB  CYS A  44     -23.041   5.757  -7.930  1.00 10.00      A   
ATOM    374  SG  CYS A  44     -23.666   4.063  -7.993  1.00 10.00      A   
ATOM    375  HG  CYS A  44     -24.195   3.876  -9.199  1.00 10.00      A   
ATOM    376  C   CYS A  44     -20.575   5.277  -7.783  1.00 10.00      A   
ATOM    377  O   CYS A  44     -20.585   5.338  -6.553  1.00 10.00      A   
ATOM    378  N   ARG A  45     -19.627   4.628  -8.452  1.00 10.00      A   
ATOM    379  HN  ARG A  45     -19.652   4.602  -9.428  1.00 10.00      A   
ATOM    380  CA  ARG A  45     -18.543   3.966  -7.734  1.00 10.00      A   
ATOM    381  CB  ARG A  45     -17.908   2.830  -8.536  1.00 10.00      A   
ATOM    382  CG  ARG A  45     -17.102   1.876  -7.664  1.00 10.00      A   
ATOM    383  CD  ARG A  45     -16.488   0.737  -8.459  1.00 10.00      A   
ATOM    384  NE  ARG A  45     -17.461  -0.301  -8.802  1.00 10.00      A   
ATOM    385  HE  ARG A  45     -18.386  -0.006  -9.004  1.00 10.00      A   
ATOM    386  CZ  ARG A  45     -17.181  -1.605  -8.839  1.00 10.00      A   
ATOM    387  NH1 ARG A  45     -15.967  -2.049  -8.531  1.00 10.00      A   
ATOM    388 HH11 ARG A  45     -15.213  -1.380  -8.255  1.00 10.00      A   
ATOM    389 HH12 ARG A  45     -15.762  -3.071  -8.565  1.00 10.00      A   
ATOM    390  NH2 ARG A  45     -18.117  -2.465  -9.224  1.00 10.00      A   
ATOM    391 HH21 ARG A  45     -19.075  -2.116  -9.502  1.00 10.00      A   
ATOM    392 HH22 ARG A  45     -17.909  -3.485  -9.256  1.00 10.00      A   
ATOM    393  C   ARG A  45     -17.500   4.989  -7.290  1.00 10.00      A   
ATOM    394  O   ARG A  45     -16.747   5.526  -8.104  1.00 10.00      A   
ATOM    395  N   ARG A  46     -17.478   5.253  -5.989  1.00 10.00      A   
ATOM    396  HN  ARG A  46     -18.106   4.779  -5.402  1.00 10.00      A   
ATOM    397  CA  ARG A  46     -16.568   6.234  -5.400  1.00 10.00      A   
ATOM    398  CB  ARG A  46     -16.930   6.497  -3.938  1.00 10.00      A   
ATOM    399  CG  ARG A  46     -18.301   7.129  -3.738  1.00 10.00      A   
ATOM    400  CD  ARG A  46     -18.561   7.429  -2.271  1.00 10.00      A   
ATOM    401  NE  ARG A  46     -19.880   8.020  -2.050  1.00 10.00      A   
ATOM    402  HE  ARG A  46     -20.160   8.737  -2.661  1.00 10.00      A   
ATOM    403  CZ  ARG A  46     -20.709   7.646  -1.074  1.00 10.00      A   
ATOM    404  NH1 ARG A  46     -20.361   6.680  -0.230  1.00 10.00      A   
ATOM    405 HH11 ARG A  46     -21.014   6.392   0.533  1.00 10.00      A   
ATOM    406 HH12 ARG A  46     -19.435   6.204  -0.323  1.00 10.00      A   
ATOM    407  NH2 ARG A  46     -21.886   8.242  -0.940  1.00 10.00      A   
ATOM    408 HH21 ARG A  46     -22.171   9.002  -1.595  1.00 10.00      A   
ATOM    409 HH22 ARG A  46     -22.536   7.955  -0.171  1.00 10.00      A   
ATOM    410  C   ARG A  46     -15.093   5.856  -5.519  1.00 10.00      A   
ATOM    411  O   ARG A  46     -14.245   6.727  -5.717  1.00 10.00      A   
ATOM    412  N   LYS A  47     -14.775   4.573  -5.409  1.00 10.00      A   
ATOM    413  HN  LYS A  47     -15.479   3.904  -5.280  1.00 10.00      A   
ATOM    414  CA  LYS A  47     -13.383   4.153  -5.489  1.00 10.00      A   
ATOM    415  CB  LYS A  47     -12.782   3.973  -4.085  1.00 10.00      A   
ATOM    416  CG  LYS A  47     -12.522   2.529  -3.683  1.00 10.00      A   
ATOM    417  CD  LYS A  47     -11.510   2.440  -2.557  1.00 10.00      A   
ATOM    418  CE  LYS A  47     -10.968   1.025  -2.415  1.00 10.00      A   
ATOM    419  NZ  LYS A  47     -12.046   0.043  -2.147  1.00 10.00      A   
ATOM    420  HZ1 LYS A  47     -12.671   0.396  -1.397  1.00 10.00      A   
ATOM    421  HZ2 LYS A  47     -11.637  -0.861  -1.840  1.00 10.00      A   
ATOM    422  HZ3 LYS A  47     -12.612  -0.123  -3.009  1.00 10.00      A   
ATOM    423  C   LYS A  47     -13.185   2.897  -6.330  1.00 10.00      A   
ATOM    424  O   LYS A  47     -14.085   2.067  -6.456  1.00 10.00      A   
ATOM    425  N   VAL A  48     -11.996   2.780  -6.904  1.00 10.00      A   
ATOM    426  HN  VAL A  48     -11.334   3.497  -6.776  1.00 10.00      A   
ATOM    427  CA  VAL A  48     -11.634   1.626  -7.716  1.00 10.00      A   
ATOM    428  CB  VAL A  48     -11.509   1.954  -9.221  1.00 10.00      A   
ATOM    429  CG1 VAL A  48     -12.882   2.097  -9.861  1.00 10.00      A   
ATOM    430  CG2 VAL A  48     -10.675   3.204  -9.451  1.00 10.00      A   
ATOM    431  C   VAL A  48     -10.339   1.009  -7.206  1.00 10.00      A   
ATOM    432  O   VAL A  48      -9.299   1.671  -7.147  1.00 10.00      A   
ATOM    433  N   PHE A  49     -10.415  -0.247  -6.802  1.00 10.00      A   
ATOM    434  HN  PHE A  49     -11.274  -0.718  -6.860  1.00 10.00      A   
ATOM    435  CA  PHE A  49      -9.255  -0.953  -6.289  1.00 10.00      A   
ATOM    436  CB  PHE A  49      -9.612  -1.692  -4.994  1.00 10.00      A   
ATOM    437  CG  PHE A  49      -8.453  -2.403  -4.350  1.00 10.00      A   
ATOM    438  CD1 PHE A  49      -7.272  -1.731  -4.084  1.00 10.00      A   
ATOM    439  CD2 PHE A  49      -8.547  -3.743  -4.009  1.00 10.00      A   
ATOM    440  CE1 PHE A  49      -6.208  -2.379  -3.490  1.00 10.00      A   
ATOM    441  CE2 PHE A  49      -7.485  -4.398  -3.415  1.00 10.00      A   
ATOM    442  CZ  PHE A  49      -6.315  -3.714  -3.155  1.00 10.00      A   
ATOM    443  C   PHE A  49      -8.730  -1.928  -7.334  1.00 10.00      A   
ATOM    444  O   PHE A  49      -9.384  -2.921  -7.649  1.00 10.00      A   
ATOM    445  N   ILE A  50      -7.554  -1.637  -7.872  1.00 10.00      A   
ATOM    446  HN  ILE A  50      -7.073  -0.835  -7.570  1.00 10.00      A   
ATOM    447  CA  ILE A  50      -6.945  -2.485  -8.890  1.00 10.00      A   
ATOM    448  CB  ILE A  50      -6.541  -1.668 -10.140  1.00 10.00      A   
ATOM    449  CG1 ILE A  50      -7.625  -0.647 -10.519  1.00 10.00      A   
ATOM    450  CG2 ILE A  50      -6.233  -2.592 -11.312  1.00 10.00      A   
ATOM    451  CD1 ILE A  50      -8.925  -1.262 -10.991  1.00 10.00      A   
ATOM    452  C   ILE A  50      -5.705  -3.180  -8.331  1.00 10.00      A   
ATOM    453  O   ILE A  50      -4.779  -2.521  -7.850  1.00 10.00      A   
ATOM    454  N   GLY A  51      -5.692  -4.509  -8.400  1.00 10.00      A   
ATOM    455  HN  GLY A  51      -6.451  -4.978  -8.805  1.00 10.00      A   
ATOM    456  CA  GLY A  51      -4.564  -5.272  -7.894  1.00 10.00      A   
ATOM    457  C   GLY A  51      -3.337  -5.150  -8.777  1.00 10.00      A   
ATOM    458  O   GLY A  51      -2.213  -5.058  -8.288  1.00 10.00      A   
ATOM    459  N   ASN A  52      -3.553  -5.156 -10.082  1.00 10.00      A   
ATOM    460  HN  ASN A  52      -4.473  -5.240 -10.413  1.00 10.00      A   
ATOM    461  CA  ASN A  52      -2.463  -5.040 -11.037  1.00 10.00      A   
ATOM    462  CB  ASN A  52      -2.212  -6.378 -11.738  1.00 10.00      A   
ATOM    463  CG  ASN A  52      -0.869  -6.431 -12.451  1.00 10.00      A   
ATOM    464  OD1 ASN A  52      -0.370  -5.425 -12.956  1.00 10.00      A   
ATOM    465  ND2 ASN A  52      -0.267  -7.610 -12.488  1.00 10.00      A   
ATOM    466 HD21 ASN A  52      -0.712  -8.373 -12.059  1.00 10.00      A   
ATOM    467 HD22 ASN A  52       0.602  -7.668 -12.936  1.00 10.00      A   
ATOM    468  C   ASN A  52      -2.779  -3.958 -12.061  1.00 10.00      A   
ATOM    469  O   ASN A  52      -3.758  -4.060 -12.803  1.00 10.00      A   
ATOM    470  N   CYS A  53      -1.948  -2.927 -12.103  1.00 10.00      A   
ATOM    471  HN  CYS A  53      -1.178  -2.906 -11.486  1.00 10.00      A   
ATOM    472  CA  CYS A  53      -2.146  -1.816 -13.031  1.00 10.00      A   
ATOM    473  CB  CYS A  53      -1.107  -0.722 -12.784  1.00 10.00      A   
ATOM    474  SG  CYS A  53       0.602  -1.312 -12.799  1.00 10.00      A   
ATOM    475  HG  CYS A  53       1.154  -0.997 -11.633  1.00 10.00      A   
ATOM    476  C   CYS A  53      -2.095  -2.261 -14.491  1.00 10.00      A   
ATOM    477  O   CYS A  53      -2.642  -1.594 -15.366  1.00 10.00      A   
ATOM    478  N   TYR A  54      -1.446  -3.389 -14.750  1.00 10.00      A   
ATOM    479  HN  TYR A  54      -1.038  -3.892 -14.009  1.00 10.00      A   
ATOM    480  CA  TYR A  54      -1.321  -3.896 -16.110  1.00 10.00      A   
ATOM    481  CB  TYR A  54       0.094  -4.412 -16.365  1.00 10.00      A   
ATOM    482  CG  TYR A  54       1.126  -3.307 -16.419  1.00 10.00      A   
ATOM    483  CD1 TYR A  54       2.367  -3.449 -15.810  1.00 10.00      A   
ATOM    484  CD2 TYR A  54       0.858  -2.116 -17.086  1.00 10.00      A   
ATOM    485  CE1 TYR A  54       3.308  -2.437 -15.861  1.00 10.00      A   
ATOM    486  CE2 TYR A  54       1.792  -1.099 -17.141  1.00 10.00      A   
ATOM    487  CZ  TYR A  54       3.016  -1.265 -16.529  1.00 10.00      A   
ATOM    488  OH  TYR A  54       3.954  -0.258 -16.592  1.00 10.00      A   
ATOM    489  HH  TYR A  54       4.272  -0.181 -17.510  1.00 10.00      A   
ATOM    490  C   TYR A  54      -2.367  -4.960 -16.426  1.00 10.00      A   
ATOM    491  O   TYR A  54      -2.311  -5.618 -17.468  1.00 10.00      A   
ATOM    492  N   ALA A  55      -3.327  -5.121 -15.530  1.00 10.00      A   
ATOM    493  HN  ALA A  55      -3.320  -4.574 -14.714  1.00 10.00      A   
ATOM    494  CA  ALA A  55      -4.390  -6.097 -15.729  1.00 10.00      A   
ATOM    495  CB  ALA A  55      -4.783  -6.749 -14.413  1.00 10.00      A   
ATOM    496  C   ALA A  55      -5.599  -5.445 -16.384  1.00 10.00      A   
ATOM    497  O   ALA A  55      -6.503  -6.128 -16.864  1.00 10.00      A   
ATOM    498  N   VAL A  56      -5.598  -4.117 -16.413  1.00 10.00      A   
ATOM    499  HN  VAL A  56      -4.831  -3.627 -16.040  1.00 10.00      A   
ATOM    500  CA  VAL A  56      -6.696  -3.364 -17.000  1.00 10.00      A   
ATOM    501  CB  VAL A  56      -7.748  -2.986 -15.930  1.00 10.00      A   
ATOM    502  CG1 VAL A  56      -7.212  -1.928 -14.977  1.00 10.00      A   
ATOM    503  CG2 VAL A  56      -9.059  -2.545 -16.567  1.00 10.00      A   
ATOM    504  C   VAL A  56      -6.170  -2.104 -17.698  1.00 10.00      A   
ATOM    505  O   VAL A  56      -5.094  -1.601 -17.369  1.00 10.00      A   
ATOM    506  N   SER A  57      -6.922  -1.619 -18.673  1.00 10.00      A   
ATOM    507  HN  SER A  57      -7.758  -2.071 -18.900  1.00 10.00      A   
ATOM    508  CA  SER A  57      -6.548  -0.434 -19.422  1.00 10.00      A   
ATOM    509  CB  SER A  57      -7.033  -0.590 -20.862  1.00 10.00      A   
ATOM    510  OG  SER A  57      -7.988  -1.640 -20.955  1.00 10.00      A   
ATOM    511  HG  SER A  57      -7.861  -2.115 -21.788  1.00 10.00      A   
ATOM    512  C   SER A  57      -7.164   0.812 -18.787  1.00 10.00      A   
ATOM    513  O   SER A  57      -8.319   0.784 -18.359  1.00 10.00      A   
ATOM    514  N   PRO A  58      -6.402   1.919 -18.729  1.00 10.00      A   
ATOM    515  CA  PRO A  58      -6.862   3.185 -18.131  1.00 10.00      A   
ATOM    516  CB  PRO A  58      -5.736   4.169 -18.466  1.00 10.00      A   
ATOM    517  CG  PRO A  58      -4.531   3.312 -18.641  1.00 10.00      A   
ATOM    518  CD  PRO A  58      -5.023   2.025 -19.239  1.00 10.00      A   
ATOM    519  C   PRO A  58      -8.179   3.674 -18.731  1.00 10.00      A   
ATOM    520  O   PRO A  58      -9.128   3.972 -18.001  1.00 10.00      A   
ATOM    521  N   ALA A  59      -8.230   3.742 -20.061  1.00 10.00      A   
ATOM    522  HN  ALA A  59      -7.432   3.500 -20.578  1.00 10.00      A   
ATOM    523  CA  ALA A  59      -9.423   4.196 -20.773  1.00 10.00      A   
ATOM    524  CB  ALA A  59      -9.212   4.116 -22.277  1.00 10.00      A   
ATOM    525  C   ALA A  59     -10.663   3.400 -20.376  1.00 10.00      A   
ATOM    526  O   ALA A  59     -11.732   3.968 -20.177  1.00 10.00      A   
ATOM    527  N   THR A  60     -10.508   2.090 -20.252  1.00 10.00      A   
ATOM    528  HN  THR A  60      -9.630   1.697 -20.415  1.00 10.00      A   
ATOM    529  CA  THR A  60     -11.615   1.217 -19.885  1.00 10.00      A   
ATOM    530  CB  THR A  60     -11.188  -0.260 -19.939  1.00 10.00      A   
ATOM    531  OG1 THR A  60     -10.373  -0.467 -21.103  1.00 10.00      A   
ATOM    532  HG1 THR A  60      -9.643  -1.066 -20.884  1.00 10.00      A   
ATOM    533  CG2 THR A  60     -12.407  -1.165 -20.017  1.00 10.00      A   
ATOM    534  C   THR A  60     -12.156   1.543 -18.492  1.00 10.00      A   
ATOM    535  O   THR A  60     -13.370   1.562 -18.277  1.00 10.00      A   
ATOM    536  N   VAL A  61     -11.251   1.815 -17.558  1.00 10.00      A   
ATOM    537  HN  VAL A  61     -10.300   1.808 -17.802  1.00 10.00      A   
ATOM    538  CA  VAL A  61     -11.632   2.136 -16.184  1.00 10.00      A   
ATOM    539  CB  VAL A  61     -10.398   2.220 -15.254  1.00 10.00      A   
ATOM    540  CG1 VAL A  61     -10.808   2.537 -13.822  1.00 10.00      A   
ATOM    541  CG2 VAL A  61      -9.604   0.927 -15.302  1.00 10.00      A   
ATOM    542  C   VAL A  61     -12.396   3.454 -16.132  1.00 10.00      A   
ATOM    543  O   VAL A  61     -13.470   3.538 -15.538  1.00 10.00      A   
ATOM    544  N   ILE A  62     -11.845   4.467 -16.791  1.00 10.00      A   
ATOM    545  HN  ILE A  62     -11.005   4.314 -17.277  1.00 10.00      A   
ATOM    546  CA  ILE A  62     -12.451   5.795 -16.821  1.00 10.00      A   
ATOM    547  CB  ILE A  62     -11.527   6.819 -17.517  1.00 10.00      A   
ATOM    548  CG1 ILE A  62     -10.148   6.842 -16.857  1.00 10.00      A   
ATOM    549  CG2 ILE A  62     -12.150   8.209 -17.492  1.00 10.00      A   
ATOM    550  CD1 ILE A  62      -9.119   7.650 -17.620  1.00 10.00      A   
ATOM    551  C   ILE A  62     -13.794   5.784 -17.544  1.00 10.00      A   
ATOM    552  O   ILE A  62     -14.747   6.436 -17.115  1.00 10.00      A   
ATOM    553  N   ARG A  63     -13.861   5.057 -18.651  1.00 10.00      A   
ATOM    554  HN  ARG A  63     -13.062   4.571 -18.954  1.00 10.00      A   
ATOM    555  CA  ARG A  63     -15.086   4.976 -19.436  1.00 10.00      A   
ATOM    556  CB  ARG A  63     -14.842   4.286 -20.777  1.00 10.00      A   
ATOM    557  CG  ARG A  63     -15.639   4.883 -21.925  1.00 10.00      A   
ATOM    558  CD  ARG A  63     -14.734   5.247 -23.091  1.00 10.00      A   
ATOM    559  NE  ARG A  63     -14.261   4.063 -23.801  1.00 10.00      A   
ATOM    560  HE  ARG A  63     -14.485   3.188 -23.409  1.00 10.00      A   
ATOM    561  CZ  ARG A  63     -13.554   4.097 -24.929  1.00 10.00      A   
ATOM    562  NH1 ARG A  63     -13.227   5.258 -25.486  1.00 10.00      A   
ATOM    563 HH11 ARG A  63     -12.670   5.276 -26.368  1.00 10.00      A   
ATOM    564 HH12 ARG A  63     -13.525   6.159 -25.044  1.00 10.00      A   
ATOM    565  NH2 ARG A  63     -13.179   2.964 -25.504  1.00 10.00      A   
ATOM    566 HH21 ARG A  63     -13.437   2.047 -25.076  1.00 10.00      A   
ATOM    567 HH22 ARG A  63     -12.626   2.983 -26.387  1.00 10.00      A   
ATOM    568  C   ARG A  63     -16.208   4.286 -18.666  1.00 10.00      A   
ATOM    569  O   ARG A  63     -17.353   4.736 -18.689  1.00 10.00      A   
ATOM    570  N   ARG A  64     -15.886   3.196 -17.984  1.00 10.00      A   
ATOM    571  HN  ARG A  64     -14.960   2.867 -18.000  1.00 10.00      A   
ATOM    572  CA  ARG A  64     -16.890   2.480 -17.215  1.00 10.00      A   
ATOM    573  CB  ARG A  64     -16.448   1.049 -16.892  1.00 10.00      A   
ATOM    574  CG  ARG A  64     -17.505   0.239 -16.159  1.00 10.00      A   
ATOM    575  CD  ARG A  64     -17.101  -1.215 -15.990  1.00 10.00      A   
ATOM    576  NE  ARG A  64     -17.871  -1.870 -14.929  1.00 10.00      A   
ATOM    577  HE  ARG A  64     -18.607  -1.357 -14.521  1.00 10.00      A   
ATOM    578  CZ  ARG A  64     -17.642  -3.105 -14.486  1.00 10.00      A   
ATOM    579  NH1 ARG A  64     -16.666  -3.840 -15.009  1.00 10.00      A   
ATOM    580 HH11 ARG A  64     -16.063  -3.461 -15.785  1.00 10.00      A   
ATOM    581 HH12 ARG A  64     -16.494  -4.802 -14.646  1.00 10.00      A   
ATOM    582  NH2 ARG A  64     -18.390  -3.604 -13.510  1.00 10.00      A   
ATOM    583 HH21 ARG A  64     -18.213  -4.572 -13.160  1.00 10.00      A   
ATOM    584 HH22 ARG A  64     -19.157  -3.031 -13.084  1.00 10.00      A   
ATOM    585  C   ARG A  64     -17.255   3.241 -15.943  1.00 10.00      A   
ATOM    586  O   ARG A  64     -18.432   3.446 -15.656  1.00 10.00      A   
ATOM    587  N   PHE A  65     -16.245   3.669 -15.196  1.00 10.00      A   
ATOM    588  HN  PHE A  65     -15.320   3.503 -15.494  1.00 10.00      A   
ATOM    589  CA  PHE A  65     -16.464   4.400 -13.956  1.00 10.00      A   
ATOM    590  CB  PHE A  65     -15.760   3.696 -12.798  1.00 10.00      A   
ATOM    591  CG  PHE A  65     -16.188   2.274 -12.582  1.00 10.00      A   
ATOM    592  CD1 PHE A  65     -15.319   1.226 -12.843  1.00 10.00      A   
ATOM    593  CD2 PHE A  65     -17.453   1.986 -12.110  1.00 10.00      A   
ATOM    594  CE1 PHE A  65     -15.708  -0.085 -12.634  1.00 10.00      A   
ATOM    595  CE2 PHE A  65     -17.849   0.679 -11.900  1.00 10.00      A   
ATOM    596  CZ  PHE A  65     -16.975  -0.358 -12.162  1.00 10.00      A   
ATOM    597  C   PHE A  65     -15.947   5.827 -14.085  1.00 10.00      A   
ATOM    598  O   PHE A  65     -14.774   6.097 -13.835  1.00 10.00      A   
ATOM    599  N   PRO A  66     -16.820   6.764 -14.480  1.00 10.00      A   
ATOM    600  CA  PRO A  66     -16.454   8.164 -14.665  1.00 10.00      A   
ATOM    601  CB  PRO A  66     -17.398   8.574 -15.795  1.00 10.00      A   
ATOM    602  CG  PRO A  66     -18.642   7.778 -15.558  1.00 10.00      A   
ATOM    603  CD  PRO A  66     -18.235   6.530 -14.812  1.00 10.00      A   
ATOM    604  C   PRO A  66     -16.726   9.027 -13.432  1.00 10.00      A   
ATOM    605  O   PRO A  66     -16.531  10.241 -13.469  1.00 10.00      A   
ATOM    606  N   LYS A  67     -17.163   8.410 -12.343  1.00 10.00      A   
ATOM    607  HN  LYS A  67     -17.271   7.436 -12.356  1.00 10.00      A   
ATOM    608  CA  LYS A  67     -17.472   9.152 -11.123  1.00 10.00      A   
ATOM    609  CB  LYS A  67     -18.952   8.988 -10.754  1.00 10.00      A   
ATOM    610  CG  LYS A  67     -19.914   9.731 -11.669  1.00 10.00      A   
ATOM    611  CD  LYS A  67     -20.475  10.971 -10.991  1.00 10.00      A   
ATOM    612  CE  LYS A  67     -21.275  11.827 -11.962  1.00 10.00      A   
ATOM    613  NZ  LYS A  67     -21.824  13.040 -11.301  1.00 10.00      A   
ATOM    614  HZ1 LYS A  67     -22.600  12.776 -10.660  1.00 10.00      A   
ATOM    615  HZ2 LYS A  67     -22.190  13.707 -12.012  1.00 10.00      A   
ATOM    616  HZ3 LYS A  67     -21.082  13.515 -10.749  1.00 10.00      A   
ATOM    617  C   LYS A  67     -16.590   8.718  -9.954  1.00 10.00      A   
ATOM    618  O   LYS A  67     -16.983   8.847  -8.795  1.00 10.00      A   
ATOM    619  N   VAL A  68     -15.398   8.219 -10.259  1.00 10.00      A   
ATOM    620  HN  VAL A  68     -15.135   8.152 -11.198  1.00 10.00      A   
ATOM    621  CA  VAL A  68     -14.465   7.766  -9.229  1.00 10.00      A   
ATOM    622  CB  VAL A  68     -13.438   6.768  -9.806  1.00 10.00      A   
ATOM    623  CG1 VAL A  68     -12.575   6.168  -8.706  1.00 10.00      A   
ATOM    624  CG2 VAL A  68     -14.144   5.671 -10.580  1.00 10.00      A   
ATOM    625  C   VAL A  68     -13.718   8.942  -8.595  1.00 10.00      A   
ATOM    626  O   VAL A  68     -13.400   9.928  -9.267  1.00 10.00      A   
ATOM    627  N   ARG A  69     -13.453   8.828  -7.299  1.00 10.00      A   
ATOM    628  HN  ARG A  69     -13.755   8.023  -6.826  1.00 10.00      A   
ATOM    629  CA  ARG A  69     -12.734   9.852  -6.551  1.00 10.00      A   
ATOM    630  CB  ARG A  69     -13.623  10.469  -5.471  1.00 10.00      A   
ATOM    631  CG  ARG A  69     -14.672  11.428  -5.996  1.00 10.00      A   
ATOM    632  CD  ARG A  69     -15.168  12.342  -4.895  1.00 10.00      A   
ATOM    633  NE  ARG A  69     -16.174  13.280  -5.377  1.00 10.00      A   
ATOM    634  HE  ARG A  69     -16.810  12.947  -6.047  1.00 10.00      A   
ATOM    635  CZ  ARG A  69     -16.270  14.543  -4.976  1.00 10.00      A   
ATOM    636  NH1 ARG A  69     -15.415  15.035  -4.081  1.00 10.00      A   
ATOM    637 HH11 ARG A  69     -14.651  14.428  -3.685  1.00 10.00      A   
ATOM    638 HH12 ARG A  69     -15.496  16.032  -3.770  1.00 10.00      A   
ATOM    639  NH2 ARG A  69     -17.234  15.313  -5.464  1.00 10.00      A   
ATOM    640 HH21 ARG A  69     -17.320  16.307  -5.157  1.00 10.00      A   
ATOM    641 HH22 ARG A  69     -17.914  14.928  -6.160  1.00 10.00      A   
ATOM    642  C   ARG A  69     -11.472   9.276  -5.910  1.00 10.00      A   
ATOM    643  O   ARG A  69     -10.483   9.985  -5.723  1.00 10.00      A   
ATOM    644  N   SER A  70     -11.506   7.989  -5.582  1.00 10.00      A   
ATOM    645  HN  SER A  70     -12.317   7.468  -5.769  1.00 10.00      A   
ATOM    646  CA  SER A  70     -10.365   7.324  -4.953  1.00 10.00      A   
ATOM    647  CB  SER A  70     -10.751   6.811  -3.557  1.00 10.00      A   
ATOM    648  OG  SER A  70      -9.622   6.311  -2.853  1.00 10.00      A   
ATOM    649  HG  SER A  70      -9.549   6.766  -1.998  1.00 10.00      A   
ATOM    650  C   SER A  70      -9.860   6.174  -5.822  1.00 10.00      A   
ATOM    651  O   SER A  70     -10.619   5.269  -6.173  1.00 10.00      A   
ATOM    652  N   VAL A  71      -8.580   6.215  -6.175  1.00 10.00      A   
ATOM    653  HN  VAL A  71      -8.016   6.957  -5.861  1.00 10.00      A   
ATOM    654  CA  VAL A  71      -7.988   5.178  -7.008  1.00 10.00      A   
ATOM    655  CB  VAL A  71      -7.562   5.728  -8.388  1.00 10.00      A   
ATOM    656  CG1 VAL A  71      -7.080   4.606  -9.299  1.00 10.00      A   
ATOM    657  CG2 VAL A  71      -8.703   6.492  -9.041  1.00 10.00      A   
ATOM    658  C   VAL A  71      -6.769   4.566  -6.325  1.00 10.00      A   
ATOM    659  O   VAL A  71      -5.877   5.281  -5.862  1.00 10.00      A   
ATOM    660  N   GLU A  72      -6.740   3.242  -6.254  1.00 10.00      A   
ATOM    661  HN  GLU A  72      -7.494   2.727  -6.619  1.00 10.00      A   
ATOM    662  CA  GLU A  72      -5.620   2.525  -5.656  1.00 10.00      A   
ATOM    663  CB  GLU A  72      -6.043   1.797  -4.377  1.00 10.00      A   
ATOM    664  CG  GLU A  72      -4.922   1.002  -3.727  1.00 10.00      A   
ATOM    665  CD  GLU A  72      -5.029   0.952  -2.216  1.00 10.00      A   
ATOM    666  OE1 GLU A  72      -6.106   0.592  -1.698  1.00 10.00      A   
ATOM    667  OE2 GLU A  72      -4.029   1.267  -1.538  1.00 10.00      A   
ATOM    668  C   GLU A  72      -5.048   1.545  -6.675  1.00 10.00      A   
ATOM    669  O   GLU A  72      -5.770   0.686  -7.190  1.00 10.00      A   
ATOM    670  N   LEU A  73      -3.758   1.682  -6.972  1.00 10.00      A   
ATOM    671  HN  LEU A  73      -3.227   2.364  -6.506  1.00 10.00      A   
ATOM    672  CA  LEU A  73      -3.103   0.832  -7.955  1.00 10.00      A   
ATOM    673  CB  LEU A  73      -2.810   1.637  -9.228  1.00 10.00      A   
ATOM    674  CG  LEU A  73      -4.008   2.017 -10.094  1.00 10.00      A   
ATOM    675  CD1 LEU A  73      -3.729   3.312 -10.839  1.00 10.00      A   
ATOM    676  CD2 LEU A  73      -4.319   0.903 -11.076  1.00 10.00      A   
ATOM    677  C   LEU A  73      -1.800   0.237  -7.432  1.00 10.00      A   
ATOM    678  O   LEU A  73      -1.101   0.833  -6.609  1.00 10.00      A   
ATOM    679  N   LYS A  74      -1.489  -0.951  -7.919  1.00 10.00      A   
ATOM    680  HN  LYS A  74      -2.106  -1.383  -8.544  1.00 10.00      A   
ATOM    681  CA  LYS A  74      -0.269  -1.654  -7.554  1.00 10.00      A   
ATOM    682  CB  LYS A  74      -0.604  -2.877  -6.695  1.00 10.00      A   
ATOM    683  CG  LYS A  74      -1.360  -2.548  -5.415  1.00 10.00      A   
ATOM    684  CD  LYS A  74      -1.771  -3.808  -4.678  1.00 10.00      A   
ATOM    685  CE  LYS A  74      -2.474  -3.474  -3.373  1.00 10.00      A   
ATOM    686  NZ  LYS A  74      -2.804  -4.694  -2.594  1.00 10.00      A   
ATOM    687  HZ1 LYS A  74      -2.943  -4.456  -1.594  1.00 10.00      A   
ATOM    688  HZ2 LYS A  74      -2.034  -5.388  -2.666  1.00 10.00      A   
ATOM    689  HZ3 LYS A  74      -3.673  -5.130  -2.956  1.00 10.00      A   
ATOM    690  C   LYS A  74       0.437  -2.080  -8.839  1.00 10.00      A   
ATOM    691  O   LYS A  74      -0.209  -2.205  -9.884  1.00 10.00      A   
ATOM    692  N   GLY A  75       1.749  -2.273  -8.787  1.00 10.00      A   
ATOM    693  HN  GLY A  75       2.226  -2.155  -7.938  1.00 10.00      A   
ATOM    694  CA  GLY A  75       2.467  -2.658  -9.989  1.00 10.00      A   
ATOM    695  C   GLY A  75       3.556  -3.686  -9.768  1.00 10.00      A   
ATOM    696  O   GLY A  75       3.384  -4.859 -10.105  1.00 10.00      A   
ATOM    697  N   LYS A  76       4.685  -3.239  -9.231  1.00 10.00      A   
ATOM    698  HN  LYS A  76       4.759  -2.287  -8.999  1.00 10.00      A   
ATOM    699  CA  LYS A  76       5.817  -4.124  -8.975  1.00 10.00      A   
ATOM    700  CB  LYS A  76       6.988  -3.347  -8.366  1.00 10.00      A   
ATOM    701  CG  LYS A  76       7.966  -2.756  -9.374  1.00 10.00      A   
ATOM    702  CD  LYS A  76       9.057  -1.959  -8.671  1.00 10.00      A   
ATOM    703  CE  LYS A  76      10.107  -1.437  -9.643  1.00 10.00      A   
ATOM    704  NZ  LYS A  76      11.116  -0.569  -8.966  1.00 10.00      A   
ATOM    705  HZ1 LYS A  76      12.029  -0.609  -9.474  1.00 10.00      A   
ATOM    706  HZ2 LYS A  76      11.268  -0.881  -7.991  1.00 10.00      A   
ATOM    707  HZ3 LYS A  76      10.789   0.424  -8.950  1.00 10.00      A   
ATOM    708  C   LYS A  76       5.413  -5.264  -8.042  1.00 10.00      A   
ATOM    709  O   LYS A  76       4.763  -5.040  -7.021  1.00 10.00      A   
ATOM    710  N   PRO A  77       5.777  -6.505  -8.390  1.00 10.00      A   
ATOM    711  CA  PRO A  77       5.455  -7.671  -7.565  1.00 10.00      A   
ATOM    712  CB  PRO A  77       5.893  -8.854  -8.432  1.00 10.00      A   
ATOM    713  CG  PRO A  77       6.918  -8.291  -9.352  1.00 10.00      A   
ATOM    714  CD  PRO A  77       6.514  -6.867  -9.611  1.00 10.00      A   
ATOM    715  C   PRO A  77       6.231  -7.657  -6.250  1.00 10.00      A   
ATOM    716  O   PRO A  77       7.202  -6.914  -6.104  1.00 10.00      A   
ATOM    717  N   HIS A  78       5.812  -8.494  -5.307  1.00 10.00      A   
ATOM    718  HN  HIS A  78       5.043  -9.076  -5.495  1.00 10.00      A   
ATOM    719  CA  HIS A  78       6.453  -8.580  -3.994  1.00 10.00      A   
ATOM    720  CB  HIS A  78       5.775  -9.684  -3.167  1.00 10.00      A   
ATOM    721  CG  HIS A  78       6.333  -9.897  -1.790  1.00 10.00      A   
ATOM    722  ND1 HIS A  78       6.622 -11.141  -1.272  1.00 10.00      A   
ATOM    723  HD1 HIS A  78       6.498 -12.009  -1.735  1.00 10.00      A   
ATOM    724  CD2 HIS A  78       6.640  -9.004  -0.812  1.00 10.00      A   
ATOM    725  CE1 HIS A  78       7.078 -10.976  -0.029  1.00 10.00      A   
ATOM    726  NE2 HIS A  78       7.113  -9.695   0.302  1.00 10.00      A   
ATOM    727  C   HIS A  78       7.965  -8.824  -4.110  1.00 10.00      A   
ATOM    728  O   HIS A  78       8.753  -8.301  -3.321  1.00 10.00      A   
ATOM    729  N   PHE A  79       8.369  -9.585  -5.123  1.00 10.00      A   
ATOM    730  HN  PHE A  79       7.698  -9.954  -5.739  1.00 10.00      A   
ATOM    731  CA  PHE A  79       9.781  -9.896  -5.334  1.00 10.00      A   
ATOM    732  CB  PHE A  79       9.950 -10.978  -6.400  1.00 10.00      A   
ATOM    733  CG  PHE A  79       9.917 -12.376  -5.857  1.00 10.00      A   
ATOM    734  CD1 PHE A  79       9.293 -12.656  -4.650  1.00 10.00      A   
ATOM    735  CD2 PHE A  79      10.507 -13.412  -6.554  1.00 10.00      A   
ATOM    736  CE1 PHE A  79       9.260 -13.942  -4.155  1.00 10.00      A   
ATOM    737  CE2 PHE A  79      10.478 -14.700  -6.065  1.00 10.00      A   
ATOM    738  CZ  PHE A  79       9.852 -14.966  -4.864  1.00 10.00      A   
ATOM    739  C   PHE A  79      10.610  -8.662  -5.696  1.00 10.00      A   
ATOM    740  O   PHE A  79      11.840  -8.692  -5.640  1.00 10.00      A   
ATOM    741  N   ALA A  80       9.942  -7.576  -6.062  1.00 10.00      A   
ATOM    742  HN  ALA A  80       8.959  -7.601  -6.082  1.00 10.00      A   
ATOM    743  CA  ALA A  80      10.636  -6.346  -6.426  1.00 10.00      A   
ATOM    744  CB  ALA A  80       9.702  -5.378  -7.129  1.00 10.00      A   
ATOM    745  C   ALA A  80      11.269  -5.696  -5.202  1.00 10.00      A   
ATOM    746  O   ALA A  80      12.295  -5.029  -5.307  1.00 10.00      A   
ATOM    747  N   ASP A  81      10.669  -5.927  -4.037  1.00 10.00      A   
ATOM    748  HN  ASP A  81       9.867  -6.491  -4.014  1.00 10.00      A   
ATOM    749  CA  ASP A  81      11.176  -5.367  -2.790  1.00 10.00      A   
ATOM    750  CB  ASP A  81      10.137  -5.487  -1.674  1.00 10.00      A   
ATOM    751  CG  ASP A  81       9.409  -4.182  -1.431  1.00 10.00      A   
ATOM    752  OD1 ASP A  81      10.063  -3.210  -0.999  1.00 10.00      A   
ATOM    753  OD2 ASP A  81       8.182  -4.122  -1.670  1.00 10.00      A   
ATOM    754  C   ASP A  81      12.484  -6.035  -2.383  1.00 10.00      A   
ATOM    755  O   ASP A  81      13.236  -5.513  -1.562  1.00 10.00      A   
ATOM    756  N   PHE A  82      12.749  -7.195  -2.975  1.00 10.00      A   
ATOM    757  HN  PHE A  82      12.101  -7.558  -3.614  1.00 10.00      A   
ATOM    758  CA  PHE A  82      13.969  -7.946  -2.697  1.00 10.00      A   
ATOM    759  CB  PHE A  82      13.658  -9.434  -2.510  1.00 10.00      A   
ATOM    760  CG  PHE A  82      12.557  -9.720  -1.528  1.00 10.00      A   
ATOM    761  CD1 PHE A  82      12.512  -9.073  -0.302  1.00 10.00      A   
ATOM    762  CD2 PHE A  82      11.571 -10.641  -1.834  1.00 10.00      A   
ATOM    763  CE1 PHE A  82      11.502  -9.340   0.601  1.00 10.00      A   
ATOM    764  CE2 PHE A  82      10.560 -10.912  -0.935  1.00 10.00      A   
ATOM    765  CZ  PHE A  82      10.525 -10.261   0.284  1.00 10.00      A   
ATOM    766  C   PHE A  82      14.969  -7.772  -3.835  1.00 10.00      A   
ATOM    767  O   PHE A  82      15.989  -8.463  -3.892  1.00 10.00      A   
ATOM    768  N   ASN A  83      14.654  -6.841  -4.737  1.00 10.00      A   
ATOM    769  HN  ASN A  83      13.826  -6.333  -4.615  1.00 10.00      A   
ATOM    770  CA  ASN A  83      15.498  -6.537  -5.893  1.00 10.00      A   
ATOM    771  CB  ASN A  83      16.854  -5.963  -5.454  1.00 10.00      A   
ATOM    772  CG  ASN A  83      17.594  -5.255  -6.575  1.00 10.00      A   
ATOM    773  OD1 ASN A  83      18.503  -5.817  -7.186  1.00 10.00      A   
ATOM    774  ND2 ASN A  83      17.215  -4.015  -6.853  1.00 10.00      A   
ATOM    775 HD21 ASN A  83      16.481  -3.623  -6.329  1.00 10.00      A   
ATOM    776 HD22 ASN A  83      17.678  -3.540  -7.574  1.00 10.00      A   
ATOM    777  C   ASN A  83      15.654  -7.744  -6.825  1.00 10.00      A   
ATOM    778  O   ASN A  83      16.722  -7.999  -7.379  1.00 10.00      A   
ATOM    779  N   LEU A  84      14.567  -8.483  -7.006  1.00 10.00      A   
ATOM    780  HN  LEU A  84      13.742  -8.247  -6.533  1.00 10.00      A   
ATOM    781  CA  LEU A  84      14.581  -9.650  -7.881  1.00 10.00      A   
ATOM    782  CB  LEU A  84      13.881 -10.839  -7.219  1.00 10.00      A   
ATOM    783  CG  LEU A  84      14.683 -11.575  -6.144  1.00 10.00      A   
ATOM    784  CD1 LEU A  84      13.854 -12.692  -5.533  1.00 10.00      A   
ATOM    785  CD2 LEU A  84      15.983 -12.119  -6.722  1.00 10.00      A   
ATOM    786  C   LEU A  84      13.941  -9.334  -9.225  1.00 10.00      A   
ATOM    787  O   LEU A  84      13.770 -10.213 -10.071  1.00 10.00      A   
ATOM    788  N   VAL A  85      13.590  -8.068  -9.407  1.00 10.00      A   
ATOM    789  HN  VAL A  85      13.768  -7.419  -8.696  1.00 10.00      A   
ATOM    790  CA  VAL A  85      12.971  -7.608 -10.641  1.00 10.00      A   
ATOM    791  CB  VAL A  85      11.497  -7.192 -10.427  1.00 10.00      A   
ATOM    792  CG1 VAL A  85      10.787  -7.020 -11.764  1.00 10.00      A   
ATOM    793  CG2 VAL A  85      10.761  -8.200  -9.556  1.00 10.00      A   
ATOM    794  C   VAL A  85      13.751  -6.415 -11.183  1.00 10.00      A   
ATOM    795  O   VAL A  85      13.726  -5.338 -10.586  1.00 10.00      A   
ATOM    796  N   PRO A  86      14.463  -6.605 -12.308  1.00 10.00      A   
ATOM    797  CA  PRO A  86      15.264  -5.545 -12.936  1.00 10.00      A   
ATOM    798  CB  PRO A  86      15.592  -6.123 -14.311  1.00 10.00      A   
ATOM    799  CG  PRO A  86      15.584  -7.595 -14.106  1.00 10.00      A   
ATOM    800  CD  PRO A  86      14.544  -7.873 -13.057  1.00 10.00      A   
ATOM    801  C   PRO A  86      14.481  -4.248 -13.093  1.00 10.00      A   
ATOM    802  O   PRO A  86      13.371  -4.240 -13.635  1.00 10.00      A   
ATOM    803  N   ASP A  87      15.053  -3.161 -12.594  1.00 10.00      A   
ATOM    804  HN  ASP A  87      15.931  -3.234 -12.166  1.00 10.00      A   
ATOM    805  CA  ASP A  87      14.408  -1.859 -12.678  1.00 10.00      A   
ATOM    806  CB  ASP A  87      15.125  -0.821 -11.811  1.00 10.00      A   
ATOM    807  CG  ASP A  87      14.712  -0.910 -10.354  1.00 10.00      A   
ATOM    808  OD1 ASP A  87      15.507  -1.426  -9.534  1.00 10.00      A   
ATOM    809  OD2 ASP A  87      13.585  -0.478 -10.027  1.00 10.00      A   
ATOM    810  C   ASP A  87      14.309  -1.397 -14.124  1.00 10.00      A   
ATOM    811  O   ASP A  87      15.276  -1.475 -14.883  1.00 10.00      A   
ATOM    812  N   GLY A  88      13.133  -0.924 -14.500  1.00 10.00      A   
ATOM    813  HN  GLY A  88      12.408  -0.871 -13.845  1.00 10.00      A   
ATOM    814  CA  GLY A  88      12.905  -0.478 -15.857  1.00 10.00      A   
ATOM    815  C   GLY A  88      11.997  -1.440 -16.594  1.00 10.00      A   
ATOM    816  O   GLY A  88      11.798  -1.323 -17.801  1.00 10.00      A   
ATOM    817  N   TRP A  89      11.453  -2.400 -15.852  1.00 10.00      A   
ATOM    818  HN  TRP A  89      11.659  -2.434 -14.893  1.00 10.00      A   
ATOM    819  CA  TRP A  89      10.556  -3.394 -16.416  1.00 10.00      A   
ATOM    820  CB  TRP A  89      10.439  -4.605 -15.475  1.00 10.00      A   
ATOM    821  CG  TRP A  89       9.213  -5.439 -15.699  1.00 10.00      A   
ATOM    822  CD1 TRP A  89       8.924  -6.207 -16.789  1.00 10.00      A   
ATOM    823  CD2 TRP A  89       8.104  -5.585 -14.806  1.00 10.00      A   
ATOM    824  NE1 TRP A  89       7.700  -6.810 -16.633  1.00 10.00      A   
ATOM    825  HE1 TRP A  89       7.263  -7.408 -17.286  1.00 10.00      A   
ATOM    826  CE2 TRP A  89       7.178  -6.445 -15.424  1.00 10.00      A   
ATOM    827  CE3 TRP A  89       7.803  -5.063 -13.545  1.00 10.00      A   
ATOM    828  CZ2 TRP A  89       5.973  -6.800 -14.826  1.00 10.00      A   
ATOM    829  CZ3 TRP A  89       6.607  -5.419 -12.952  1.00 10.00      A   
ATOM    830  CH2 TRP A  89       5.705  -6.279 -13.590  1.00 10.00      A   
ATOM    831  C   TRP A  89       9.184  -2.781 -16.689  1.00 10.00      A   
ATOM    832  O   TRP A  89       8.628  -2.929 -17.781  1.00 10.00      A   
ATOM    833  N   GLY A  90       8.650  -2.088 -15.696  1.00 10.00      A   
ATOM    834  HN  GLY A  90       9.143  -1.996 -14.851  1.00 10.00      A   
ATOM    835  CA  GLY A  90       7.354  -1.466 -15.839  1.00 10.00      A   
ATOM    836  C   GLY A  90       6.959  -0.707 -14.594  1.00 10.00      A   
ATOM    837  O   GLY A  90       7.791  -0.472 -13.714  1.00 10.00      A   
ATOM    838  N   GLY A  91       5.696  -0.325 -14.520  1.00 10.00      A   
ATOM    839  HN  GLY A  91       5.079  -0.546 -15.258  1.00 10.00      A   
ATOM    840  CA  GLY A  91       5.208   0.410 -13.375  1.00 10.00      A   
ATOM    841  C   GLY A  91       5.034   1.877 -13.685  1.00 10.00      A   
ATOM    842  O   GLY A  91       4.924   2.701 -12.780  1.00 10.00      A   
ATOM    843  N   TYR A  92       5.004   2.198 -14.969  1.00 10.00      A   
ATOM    844  HN  TYR A  92       5.078   1.484 -15.638  1.00 10.00      A   
ATOM    845  CA  TYR A  92       4.847   3.576 -15.418  1.00 10.00      A   
ATOM    846  CB  TYR A  92       5.117   3.694 -16.923  1.00 10.00      A   
ATOM    847  CG  TYR A  92       6.510   3.276 -17.350  1.00 10.00      A   
ATOM    848  CD1 TYR A  92       6.793   1.953 -17.660  1.00 10.00      A   
ATOM    849  CD2 TYR A  92       7.539   4.206 -17.453  1.00 10.00      A   
ATOM    850  CE1 TYR A  92       8.057   1.567 -18.058  1.00 10.00      A   
ATOM    851  CE2 TYR A  92       8.809   3.828 -17.849  1.00 10.00      A   
ATOM    852  CZ  TYR A  92       9.061   2.504 -18.151  1.00 10.00      A   
ATOM    853  OH  TYR A  92      10.319   2.114 -18.553  1.00 10.00      A   
ATOM    854  HH  TYR A  92      10.979   2.483 -17.953  1.00 10.00      A   
ATOM    855  C   TYR A  92       3.442   4.079 -15.103  1.00 10.00      A   
ATOM    856  O   TYR A  92       2.477   3.718 -15.778  1.00 10.00      A   
ATOM    857  N   VAL A  93       3.330   4.913 -14.076  1.00 10.00      A   
ATOM    858  HN  VAL A  93       4.135   5.169 -13.574  1.00 10.00      A   
ATOM    859  CA  VAL A  93       2.038   5.453 -13.678  1.00 10.00      A   
ATOM    860  CB  VAL A  93       1.975   5.756 -12.163  1.00 10.00      A   
ATOM    861  CG1 VAL A  93       2.734   7.028 -11.821  1.00 10.00      A   
ATOM    862  CG2 VAL A  93       0.535   5.826 -11.679  1.00 10.00      A   
ATOM    863  C   VAL A  93       1.687   6.700 -14.490  1.00 10.00      A   
ATOM    864  O   VAL A  93       0.551   7.177 -14.450  1.00 10.00      A   
ATOM    865  N   TYR A  94       2.664   7.210 -15.243  1.00 10.00      A   
ATOM    866  HN  TYR A  94       3.546   6.772 -15.238  1.00 10.00      A   
ATOM    867  CA  TYR A  94       2.463   8.401 -16.071  1.00 10.00      A   
ATOM    868  CB  TYR A  94       3.697   8.722 -16.919  1.00 10.00      A   
ATOM    869  CG  TYR A  94       3.637  10.063 -17.618  1.00 10.00      A   
ATOM    870  CD1 TYR A  94       4.033  11.225 -16.969  1.00 10.00      A   
ATOM    871  CD2 TYR A  94       3.180  10.166 -18.925  1.00 10.00      A   
ATOM    872  CE1 TYR A  94       3.973  12.450 -17.604  1.00 10.00      A   
ATOM    873  CE2 TYR A  94       3.119  11.384 -19.568  1.00 10.00      A   
ATOM    874  CZ  TYR A  94       3.515  12.523 -18.904  1.00 10.00      A   
ATOM    875  OH  TYR A  94       3.451  13.740 -19.540  1.00 10.00      A   
ATOM    876  HH  TYR A  94       2.676  13.760 -20.113  1.00 10.00      A   
ATOM    877  C   TYR A  94       1.203   8.306 -16.941  1.00 10.00      A   
ATOM    878  O   TYR A  94       0.375   9.216 -16.905  1.00 10.00      A   
ATOM    879  N   PRO A  95       1.033   7.221 -17.741  1.00 10.00      A   
ATOM    880  CA  PRO A  95      -0.158   7.046 -18.584  1.00 10.00      A   
ATOM    881  CB  PRO A  95      -0.024   5.604 -19.085  1.00 10.00      A   
ATOM    882  CG  PRO A  95       1.439   5.353 -19.093  1.00 10.00      A   
ATOM    883  CD  PRO A  95       1.986   6.101 -17.912  1.00 10.00      A   
ATOM    884  C   PRO A  95      -1.447   7.195 -17.778  1.00 10.00      A   
ATOM    885  O   PRO A  95      -2.410   7.818 -18.232  1.00 10.00      A   
ATOM    886  N   TRP A  96      -1.449   6.630 -16.575  1.00 10.00      A   
ATOM    887  HN  TRP A  96      -0.642   6.168 -16.266  1.00 10.00      A   
ATOM    888  CA  TRP A  96      -2.609   6.698 -15.697  1.00 10.00      A   
ATOM    889  CB  TRP A  96      -2.421   5.798 -14.473  1.00 10.00      A   
ATOM    890  CG  TRP A  96      -2.526   4.331 -14.774  1.00 10.00      A   
ATOM    891  CD1 TRP A  96      -1.516   3.490 -15.153  1.00 10.00      A   
ATOM    892  CD2 TRP A  96      -3.713   3.530 -14.724  1.00 10.00      A   
ATOM    893  NE1 TRP A  96      -2.002   2.216 -15.335  1.00 10.00      A   
ATOM    894  HE1 TRP A  96      -1.473   1.433 -15.607  1.00 10.00      A   
ATOM    895  CE2 TRP A  96      -3.350   2.216 -15.082  1.00 10.00      A   
ATOM    896  CE3 TRP A  96      -5.050   3.796 -14.411  1.00 10.00      A   
ATOM    897  CZ2 TRP A  96      -4.272   1.175 -15.137  1.00 10.00      A   
ATOM    898  CZ3 TRP A  96      -5.962   2.761 -14.466  1.00 10.00      A   
ATOM    899  CH2 TRP A  96      -5.570   1.466 -14.826  1.00 10.00      A   
ATOM    900  C   TRP A  96      -2.855   8.134 -15.260  1.00 10.00      A   
ATOM    901  O   TRP A  96      -3.965   8.640 -15.382  1.00 10.00      A   
ATOM    902  N   ILE A  97      -1.799   8.786 -14.778  1.00 10.00      A   
ATOM    903  HN  ILE A  97      -0.937   8.315 -14.725  1.00 10.00      A   
ATOM    904  CA  ILE A  97      -1.876  10.173 -14.321  1.00 10.00      A   
ATOM    905  CB  ILE A  97      -0.490  10.672 -13.846  1.00 10.00      A   
ATOM    906  CG1 ILE A  97       0.039   9.800 -12.699  1.00 10.00      A   
ATOM    907  CG2 ILE A  97      -0.535  12.139 -13.439  1.00 10.00      A   
ATOM    908  CD1 ILE A  97      -0.875   9.723 -11.493  1.00 10.00      A   
ATOM    909  C   ILE A  97      -2.386  11.079 -15.439  1.00 10.00      A   
ATOM    910  O   ILE A  97      -3.214  11.964 -15.217  1.00 10.00      A   
ATOM    911  N   GLU A  98      -1.888  10.828 -16.641  1.00 10.00      A   
ATOM    912  HN  GLU A  98      -1.232  10.101 -16.734  1.00 10.00      A   
ATOM    913  CA  GLU A  98      -2.269  11.595 -17.820  1.00 10.00      A   
ATOM    914  CB  GLU A  98      -1.383  11.199 -19.004  1.00 10.00      A   
ATOM    915  CG  GLU A  98      -1.729  11.901 -20.305  1.00 10.00      A   
ATOM    916  CD  GLU A  98      -1.842  10.930 -21.459  1.00 10.00      A   
ATOM    917  OE1 GLU A  98      -0.824  10.689 -22.143  1.00 10.00      A   
ATOM    918  OE2 GLU A  98      -2.948  10.389 -21.676  1.00 10.00      A   
ATOM    919  C   GLU A  98      -3.746  11.388 -18.166  1.00 10.00      A   
ATOM    920  O   GLU A  98      -4.480  12.351 -18.401  1.00 10.00      A   
ATOM    921  N   ALA A  99      -4.173  10.128 -18.186  1.00 10.00      A   
ATOM    922  HN  ALA A  99      -3.539   9.407 -17.988  1.00 10.00      A   
ATOM    923  CA  ALA A  99      -5.552   9.784 -18.500  1.00 10.00      A   
ATOM    924  CB  ALA A  99      -5.688   8.278 -18.661  1.00 10.00      A   
ATOM    925  C   ALA A  99      -6.503  10.295 -17.422  1.00 10.00      A   
ATOM    926  O   ALA A  99      -7.605  10.762 -17.724  1.00 10.00      A   
ATOM    927  N   MET A 100      -6.065  10.210 -16.168  1.00 10.00      A   
ATOM    928  HN  MET A 100      -5.178   9.814 -16.000  1.00 10.00      A   
ATOM    929  CA  MET A 100      -6.862  10.664 -15.035  1.00 10.00      A   
ATOM    930  CB  MET A 100      -6.097  10.474 -13.720  1.00 10.00      A   
ATOM    931  CG  MET A 100      -6.076   9.051 -13.191  1.00 10.00      A   
ATOM    932  SD  MET A 100      -5.072   8.899 -11.701  1.00 10.00      A   
ATOM    933  CE  MET A 100      -5.057   7.121 -11.478  1.00 10.00      A   
ATOM    934  C   MET A 100      -7.253  12.130 -15.178  1.00 10.00      A   
ATOM    935  O   MET A 100      -8.430  12.472 -15.127  1.00 10.00      A   
ATOM    936  N   SER A 101      -6.261  12.982 -15.393  1.00 10.00      A   
ATOM    937  HN  SER A 101      -5.348  12.638 -15.476  1.00 10.00      A   
ATOM    938  CA  SER A 101      -6.484  14.418 -15.517  1.00 10.00      A   
ATOM    939  CB  SER A 101      -5.148  15.164 -15.527  1.00 10.00      A   
ATOM    940  OG  SER A 101      -4.118  14.389 -16.127  1.00 10.00      A   
ATOM    941  HG  SER A 101      -3.767  13.760 -15.482  1.00 10.00      A   
ATOM    942  C   SER A 101      -7.312  14.789 -16.746  1.00 10.00      A   
ATOM    943  O   SER A 101      -7.833  15.902 -16.841  1.00 10.00      A   
ATOM    944  N   SER A 102      -7.437  13.859 -17.679  1.00 10.00      A   
ATOM    945  HN  SER A 102      -7.010  12.985 -17.546  1.00 10.00      A   
ATOM    946  CA  SER A 102      -8.195  14.108 -18.896  1.00 10.00      A   
ATOM    947  CB  SER A 102      -7.781  13.130 -19.999  1.00 10.00      A   
ATOM    948  OG  SER A 102      -6.374  13.137 -20.195  1.00 10.00      A   
ATOM    949  HG  SER A 102      -5.931  13.203 -19.340  1.00 10.00      A   
ATOM    950  C   SER A 102      -9.703  14.032 -18.658  1.00 10.00      A   
ATOM    951  O   SER A 102     -10.485  14.634 -19.402  1.00 10.00      A   
ATOM    952  N   SER A 103     -10.111  13.310 -17.621  1.00 10.00      A   
ATOM    953  HN  SER A 103      -9.446  12.873 -17.047  1.00 10.00      A   
ATOM    954  CA  SER A 103     -11.528  13.158 -17.318  1.00 10.00      A   
ATOM    955  CB  SER A 103     -11.994  11.758 -17.709  1.00 10.00      A   
ATOM    956  OG  SER A 103     -11.197  11.232 -18.758  1.00 10.00      A   
ATOM    957  HG  SER A 103     -11.329  11.758 -19.554  1.00 10.00      A   
ATOM    958  C   SER A 103     -11.839  13.424 -15.846  1.00 10.00      A   
ATOM    959  O   SER A 103     -12.680  14.268 -15.522  1.00 10.00      A   
ATOM    960  N   TYR A 104     -11.149  12.708 -14.965  1.00 10.00      A   
ATOM    961  HN  TYR A 104     -10.461  12.085 -15.290  1.00 10.00      A   
ATOM    962  CA  TYR A 104     -11.358  12.845 -13.527  1.00 10.00      A   
ATOM    963  CB  TYR A 104     -10.498  11.842 -12.754  1.00 10.00      A   
ATOM    964  CG  TYR A 104     -10.897  10.397 -12.950  1.00 10.00      A   
ATOM    965  CD1 TYR A 104      -9.984   9.465 -13.419  1.00 10.00      A   
ATOM    966  CD2 TYR A 104     -12.187   9.964 -12.664  1.00 10.00      A   
ATOM    967  CE1 TYR A 104     -10.339   8.143 -13.595  1.00 10.00      A   
ATOM    968  CE2 TYR A 104     -12.553   8.642 -12.838  1.00 10.00      A   
ATOM    969  CZ  TYR A 104     -11.623   7.735 -13.305  1.00 10.00      A   
ATOM    970  OH  TYR A 104     -11.973   6.414 -13.473  1.00 10.00      A   
ATOM    971  HH  TYR A 104     -12.907   6.352 -13.714  1.00 10.00      A   
ATOM    972  C   TYR A 104     -11.050  14.264 -13.069  1.00 10.00      A   
ATOM    973  O   TYR A 104      -9.914  14.723 -13.158  1.00 10.00      A   
ATOM    974  N   THR A 105     -12.072  14.963 -12.605  1.00 10.00      A   
ATOM    975  HN  THR A 105     -12.962  14.548 -12.574  1.00 10.00      A   
ATOM    976  CA  THR A 105     -11.908  16.329 -12.143  1.00 10.00      A   
ATOM    977  CB  THR A 105     -12.740  17.303 -12.996  1.00 10.00      A   
ATOM    978  OG1 THR A 105     -13.373  16.579 -14.063  1.00 10.00      A   
ATOM    979  HG1 THR A 105     -12.893  15.753 -14.216  1.00 10.00      A   
ATOM    980  CG2 THR A 105     -11.852  18.387 -13.584  1.00 10.00      A   
ATOM    981  C   THR A 105     -12.319  16.457 -10.678  1.00 10.00      A   
ATOM    982  O   THR A 105     -12.287  17.546 -10.099  1.00 10.00      A   
ATOM    983  N   TRP A 106     -12.691  15.333 -10.080  1.00 10.00      A   
ATOM    984  HN  TRP A 106     -12.681  14.497 -10.592  1.00 10.00      A   
ATOM    985  CA  TRP A 106     -13.116  15.305  -8.684  1.00 10.00      A   
ATOM    986  CB  TRP A 106     -14.607  14.964  -8.576  1.00 10.00      A   
ATOM    987  CG  TRP A 106     -15.499  15.884  -9.356  1.00 10.00      A   
ATOM    988  CD1 TRP A 106     -16.024  15.660 -10.595  1.00 10.00      A   
ATOM    989  CD2 TRP A 106     -15.969  17.176  -8.952  1.00 10.00      A   
ATOM    990  NE1 TRP A 106     -16.792  16.730 -10.984  1.00 10.00      A   
ATOM    991  HE1 TRP A 106     -17.279  16.807 -11.834  1.00 10.00      A   
ATOM    992  CE2 TRP A 106     -16.773  17.673  -9.994  1.00 10.00      A   
ATOM    993  CE3 TRP A 106     -15.788  17.957  -7.807  1.00 10.00      A   
ATOM    994  CZ2 TRP A 106     -17.397  18.915  -9.928  1.00 10.00      A   
ATOM    995  CZ3 TRP A 106     -16.406  19.190  -7.744  1.00 10.00      A   
ATOM    996  CH2 TRP A 106     -17.199  19.657  -8.797  1.00 10.00      A   
ATOM    997  C   TRP A 106     -12.297  14.295  -7.888  1.00 10.00      A   
ATOM    998  O   TRP A 106     -12.618  13.991  -6.739  1.00 10.00      A   
ATOM    999  N   LEU A 107     -11.248  13.773  -8.510  1.00 10.00      A   
ATOM   1000  HN  LEU A 107     -11.055  14.051  -9.427  1.00 10.00      A   
ATOM   1001  CA  LEU A 107     -10.378  12.799  -7.865  1.00 10.00      A   
ATOM   1002  CB  LEU A 107      -9.338  12.273  -8.857  1.00 10.00      A   
ATOM   1003  CG  LEU A 107      -8.951  10.799  -8.716  1.00 10.00      A   
ATOM   1004  CD1 LEU A 107     -10.079   9.899  -9.197  1.00 10.00      A   
ATOM   1005  CD2 LEU A 107      -7.669  10.503  -9.477  1.00 10.00      A   
ATOM   1006  C   LEU A 107      -9.694  13.424  -6.654  1.00 10.00      A   
ATOM   1007  O   LEU A 107      -9.078  14.487  -6.753  1.00 10.00      A   
ATOM   1008  N   GLU A 108      -9.804  12.762  -5.513  1.00 10.00      A   
ATOM   1009  HN  GLU A 108     -10.290  11.909  -5.498  1.00 10.00      A   
ATOM   1010  CA  GLU A 108      -9.220  13.278  -4.286  1.00 10.00      A   
ATOM   1011  CB  GLU A 108     -10.319  13.681  -3.295  1.00 10.00      A   
ATOM   1012  CG  GLU A 108     -11.413  12.639  -3.101  1.00 10.00      A   
ATOM   1013  CD  GLU A 108     -12.509  13.107  -2.163  1.00 10.00      A   
ATOM   1014  OE1 GLU A 108     -12.549  12.641  -1.006  1.00 10.00      A   
ATOM   1015  OE2 GLU A 108     -13.336  13.950  -2.570  1.00 10.00      A   
ATOM   1016  C   GLU A 108      -8.239  12.307  -3.635  1.00 10.00      A   
ATOM   1017  O   GLU A 108      -7.455  12.708  -2.774  1.00 10.00      A   
ATOM   1018  N   GLU A 109      -8.263  11.043  -4.043  1.00 10.00      A   
ATOM   1019  HN  GLU A 109      -8.882  10.773  -4.754  1.00 10.00      A   
ATOM   1020  CA  GLU A 109      -7.375  10.050  -3.455  1.00 10.00      A   
ATOM   1021  CB  GLU A 109      -8.157   9.097  -2.551  1.00 10.00      A   
ATOM   1022  CG  GLU A 109      -8.662   9.712  -1.258  1.00 10.00      A   
ATOM   1023  CD  GLU A 109      -9.423   8.721  -0.403  1.00 10.00      A   
ATOM   1024  OE1 GLU A 109      -9.155   7.504  -0.505  1.00 10.00      A   
ATOM   1025  OE2 GLU A 109     -10.293   9.146   0.380  1.00 10.00      A   
ATOM   1026  C   GLU A 109      -6.615   9.245  -4.504  1.00 10.00      A   
ATOM   1027  O   GLU A 109      -7.213   8.651  -5.403  1.00 10.00      A   
ATOM   1028  N   ILE A 110      -5.293   9.246  -4.380  1.00 10.00      A   
ATOM   1029  HN  ILE A 110      -4.886   9.785  -3.667  1.00 10.00      A   
ATOM   1030  CA  ILE A 110      -4.424   8.485  -5.270  1.00 10.00      A   
ATOM   1031  CB  ILE A 110      -3.645   9.383  -6.262  1.00 10.00      A   
ATOM   1032  CG1 ILE A 110      -4.590   9.967  -7.322  1.00 10.00      A   
ATOM   1033  CG2 ILE A 110      -2.515   8.603  -6.930  1.00 10.00      A   
ATOM   1034  CD1 ILE A 110      -3.899  10.839  -8.356  1.00 10.00      A   
ATOM   1035  C   ILE A 110      -3.443   7.658  -4.438  1.00 10.00      A   
ATOM   1036  O   ILE A 110      -2.571   8.203  -3.760  1.00 10.00      A   
ATOM   1037  N   ARG A 111      -3.619   6.349  -4.461  1.00 10.00      A   
ATOM   1038  HN  ARG A 111      -4.350   5.973  -4.998  1.00 10.00      A   
ATOM   1039  CA  ARG A 111      -2.755   5.446  -3.719  1.00 10.00      A   
ATOM   1040  CB  ARG A 111      -3.575   4.640  -2.709  1.00 10.00      A   
ATOM   1041  CG  ARG A 111      -4.412   5.502  -1.775  1.00 10.00      A   
ATOM   1042  CD  ARG A 111      -5.379   4.668  -0.946  1.00 10.00      A   
ATOM   1043  NE  ARG A 111      -6.430   5.495  -0.347  1.00 10.00      A   
ATOM   1044  HE  ARG A 111      -7.232   5.670  -0.892  1.00 10.00      A   
ATOM   1045  CZ  ARG A 111      -6.374   6.004   0.884  1.00 10.00      A   
ATOM   1046  NH1 ARG A 111      -5.327   5.767   1.660  1.00 10.00      A   
ATOM   1047 HH11 ARG A 111      -5.286   6.166   2.625  1.00 10.00      A   
ATOM   1048 HH12 ARG A 111      -4.540   5.177   1.313  1.00 10.00      A   
ATOM   1049  NH2 ARG A 111      -7.358   6.770   1.326  1.00 10.00      A   
ATOM   1050 HH21 ARG A 111      -7.326   7.173   2.289  1.00 10.00      A   
ATOM   1051 HH22 ARG A 111      -8.180   6.981   0.705  1.00 10.00      A   
ATOM   1052  C   ARG A 111      -2.029   4.519  -4.683  1.00 10.00      A   
ATOM   1053  O   ARG A 111      -2.650   3.907  -5.554  1.00 10.00      A   
ATOM   1054  N   LEU A 112      -0.716   4.440  -4.541  1.00 10.00      A   
ATOM   1055  HN  LEU A 112      -0.278   4.962  -3.829  1.00 10.00      A   
ATOM   1056  CA  LEU A 112       0.098   3.601  -5.404  1.00 10.00      A   
ATOM   1057  CB  LEU A 112       0.888   4.470  -6.383  1.00 10.00      A   
ATOM   1058  CG  LEU A 112       0.063   5.262  -7.395  1.00 10.00      A   
ATOM   1059  CD1 LEU A 112       0.929   6.303  -8.087  1.00 10.00      A   
ATOM   1060  CD2 LEU A 112      -0.562   4.325  -8.415  1.00 10.00      A   
ATOM   1061  C   LEU A 112       1.059   2.743  -4.599  1.00 10.00      A   
ATOM   1062  O   LEU A 112       1.801   3.244  -3.755  1.00 10.00      A   
ATOM   1063  N   LYS A 113       1.041   1.448  -4.861  1.00 10.00      A   
ATOM   1064  HN  LYS A 113       0.414   1.103  -5.538  1.00 10.00      A   
ATOM   1065  CA  LYS A 113       1.925   0.524  -4.173  1.00 10.00      A   
ATOM   1066  CB  LYS A 113       1.130  -0.561  -3.440  1.00 10.00      A   
ATOM   1067  CG  LYS A 113       1.971  -1.413  -2.500  1.00 10.00      A   
ATOM   1068  CD  LYS A 113       1.205  -2.629  -1.993  1.00 10.00      A   
ATOM   1069  CE  LYS A 113       2.041  -3.429  -1.004  1.00 10.00      A   
ATOM   1070  NZ  LYS A 113       1.383  -4.701  -0.601  1.00 10.00      A   
ATOM   1071  HZ1 LYS A 113       0.375  -4.540  -0.410  1.00 10.00      A   
ATOM   1072  HZ2 LYS A 113       1.833  -5.083   0.255  1.00 10.00      A   
ATOM   1073  HZ3 LYS A 113       1.470  -5.413  -1.361  1.00 10.00      A   
ATOM   1074  C   LYS A 113       2.894  -0.105  -5.160  1.00 10.00      A   
ATOM   1075  O   LYS A 113       2.485  -0.825  -6.073  1.00 10.00      A   
ATOM   1076  N   ARG A 114       4.173   0.198  -4.974  1.00 10.00      A   
ATOM   1077  HN  ARG A 114       4.408   0.800  -4.231  1.00 10.00      A   
ATOM   1078  CA  ARG A 114       5.243  -0.315  -5.820  1.00 10.00      A   
ATOM   1079  CB  ARG A 114       5.331  -1.844  -5.725  1.00 10.00      A   
ATOM   1080  CG  ARG A 114       5.652  -2.373  -4.333  1.00 10.00      A   
ATOM   1081  CD  ARG A 114       5.475  -3.882  -4.255  1.00 10.00      A   
ATOM   1082  NE  ARG A 114       5.872  -4.418  -2.955  1.00 10.00      A   
ATOM   1083  HE  ARG A 114       6.763  -4.143  -2.601  1.00 10.00      A   
ATOM   1084  CZ  ARG A 114       5.132  -5.262  -2.233  1.00 10.00      A   
ATOM   1085  NH1 ARG A 114       3.958  -5.691  -2.678  1.00 10.00      A   
ATOM   1086 HH11 ARG A 114       3.388  -6.357  -2.098  1.00 10.00      A   
ATOM   1087 HH12 ARG A 114       3.593  -5.385  -3.602  1.00 10.00      A   
ATOM   1088  NH2 ARG A 114       5.581  -5.680  -1.061  1.00 10.00      A   
ATOM   1089 HH21 ARG A 114       6.506  -5.359  -0.711  1.00 10.00      A   
ATOM   1090 HH22 ARG A 114       5.000  -6.336  -0.479  1.00 10.00      A   
ATOM   1091  C   ARG A 114       5.070   0.141  -7.266  1.00 10.00      A   
ATOM   1092  O   ARG A 114       4.928  -0.677  -8.174  1.00 10.00      A   
ATOM   1093  N   MET A 115       5.076   1.457  -7.467  1.00 10.00      A   
ATOM   1094  HN  MET A 115       5.197   2.059  -6.698  1.00 10.00      A   
ATOM   1095  CA  MET A 115       4.913   2.036  -8.797  1.00 10.00      A   
ATOM   1096  CB  MET A 115       3.538   2.704  -8.928  1.00 10.00      A   
ATOM   1097  CG  MET A 115       2.371   1.727  -8.989  1.00 10.00      A   
ATOM   1098  SD  MET A 115       2.288   0.824 -10.546  1.00 10.00      A   
ATOM   1099  CE  MET A 115       1.750   2.113 -11.664  1.00 10.00      A   
ATOM   1100  C   MET A 115       6.020   3.043  -9.106  1.00 10.00      A   
ATOM   1101  O   MET A 115       6.678   3.563  -8.202  1.00 10.00      A   
ATOM   1102  N   VAL A 116       6.218   3.315 -10.387  1.00 10.00      A   
ATOM   1103  HN  VAL A 116       5.655   2.876 -11.063  1.00 10.00      A   
ATOM   1104  CA  VAL A 116       7.233   4.260 -10.826  1.00 10.00      A   
ATOM   1105  CB  VAL A 116       7.887   3.812 -12.150  1.00 10.00      A   
ATOM   1106  CG1 VAL A 116       8.969   4.794 -12.574  1.00 10.00      A   
ATOM   1107  CG2 VAL A 116       8.466   2.414 -12.005  1.00 10.00      A   
ATOM   1108  C   VAL A 116       6.607   5.636 -11.010  1.00 10.00      A   
ATOM   1109  O   VAL A 116       5.869   5.873 -11.973  1.00 10.00      A   
ATOM   1110  N   VAL A 117       6.889   6.525 -10.073  1.00 10.00      A   
ATOM   1111  HN  VAL A 117       7.486   6.269  -9.339  1.00 10.00      A   
ATOM   1112  CA  VAL A 117       6.354   7.876 -10.106  1.00 10.00      A   
ATOM   1113  CB  VAL A 117       5.605   8.213  -8.798  1.00 10.00      A   
ATOM   1114  CG1 VAL A 117       4.917   9.566  -8.908  1.00 10.00      A   
ATOM   1115  CG2 VAL A 117       4.599   7.124  -8.455  1.00 10.00      A   
ATOM   1116  C   VAL A 117       7.484   8.874 -10.293  1.00 10.00      A   
ATOM   1117  O   VAL A 117       8.437   8.885  -9.516  1.00 10.00      A   
ATOM   1118  N   THR A 118       7.387   9.696 -11.324  1.00 10.00      A   
ATOM   1119  HN  THR A 118       6.611   9.636 -11.918  1.00 10.00      A   
ATOM   1120  CA  THR A 118       8.407  10.692 -11.593  1.00 10.00      A   
ATOM   1121  CB  THR A 118       8.831  10.671 -13.073  1.00 10.00      A   
ATOM   1122  OG1 THR A 118       7.680  10.863 -13.910  1.00 10.00      A   
ATOM   1123  HG1 THR A 118       7.895  11.523 -14.591  1.00 10.00      A   
ATOM   1124  CG2 THR A 118       9.492   9.344 -13.421  1.00 10.00      A   
ATOM   1125  C   THR A 118       7.902  12.083 -11.227  1.00 10.00      A   
ATOM   1126  O   THR A 118       6.718  12.261 -10.945  1.00 10.00      A   
ATOM   1127  N   ASP A 119       8.800  13.065 -11.231  1.00 10.00      A   
ATOM   1128  HN  ASP A 119       9.734  12.855 -11.444  1.00 10.00      A   
ATOM   1129  CA  ASP A 119       8.448  14.449 -10.899  1.00 10.00      A   
ATOM   1130  CB  ASP A 119       9.686  15.355 -10.963  1.00 10.00      A   
ATOM   1131  CG  ASP A 119      10.746  14.986  -9.942  1.00 10.00      A   
ATOM   1132  OD1 ASP A 119      11.494  14.014 -10.179  1.00 10.00      A   
ATOM   1133  OD2 ASP A 119      10.841  15.667  -8.900  1.00 10.00      A   
ATOM   1134  C   ASP A 119       7.361  14.988 -11.829  1.00 10.00      A   
ATOM   1135  O   ASP A 119       6.534  15.807 -11.423  1.00 10.00      A   
ATOM   1136  N   ASP A 120       7.364  14.504 -13.071  1.00 10.00      A   
ATOM   1137  HN  ASP A 120       8.053  13.849 -13.321  1.00 10.00      A   
ATOM   1138  CA  ASP A 120       6.390  14.923 -14.082  1.00 10.00      A   
ATOM   1139  CB  ASP A 120       6.610  14.179 -15.409  1.00 10.00      A   
ATOM   1140  CG  ASP A 120       8.065  13.928 -15.738  1.00 10.00      A   
ATOM   1141  OD1 ASP A 120       8.588  14.571 -16.671  1.00 10.00      A   
ATOM   1142  OD2 ASP A 120       8.686  13.066 -15.083  1.00 10.00      A   
ATOM   1143  C   ASP A 120       4.966  14.657 -13.614  1.00 10.00      A   
ATOM   1144  O   ASP A 120       4.060  15.455 -13.861  1.00 10.00      A   
ATOM   1145  N   CYS A 121       4.778  13.533 -12.935  1.00 10.00      A   
ATOM   1146  HN  CYS A 121       5.544  12.953 -12.752  1.00 10.00      A   
ATOM   1147  CA  CYS A 121       3.470  13.144 -12.436  1.00 10.00      A   
ATOM   1148  CB  CYS A 121       3.537  11.739 -11.830  1.00 10.00      A   
ATOM   1149  SG  CYS A 121       4.340  10.506 -12.891  1.00 10.00      A   
ATOM   1150  HG  CYS A 121       5.413  11.065 -13.435  1.00 10.00      A   
ATOM   1151  C   CYS A 121       2.968  14.148 -11.404  1.00 10.00      A   
ATOM   1152  O   CYS A 121       1.798  14.529 -11.416  1.00 10.00      A   
ATOM   1153  N   LEU A 122       3.875  14.592 -10.534  1.00 10.00      A   
ATOM   1154  HN  LEU A 122       4.797  14.268 -10.600  1.00 10.00      A   
ATOM   1155  CA  LEU A 122       3.540  15.557  -9.496  1.00 10.00      A   
ATOM   1156  CB  LEU A 122       4.746  15.787  -8.584  1.00 10.00      A   
ATOM   1157  CG  LEU A 122       5.187  14.590  -7.738  1.00 10.00      A   
ATOM   1158  CD1 LEU A 122       6.702  14.460  -7.736  1.00 10.00      A   
ATOM   1159  CD2 LEU A 122       4.660  14.723  -6.318  1.00 10.00      A   
ATOM   1160  C   LEU A 122       3.093  16.874 -10.114  1.00 10.00      A   
ATOM   1161  O   LEU A 122       2.134  17.492  -9.653  1.00 10.00      A   
ATOM   1162  N   GLU A 123       3.792  17.288 -11.169  1.00 10.00      A   
ATOM   1163  HN  GLU A 123       4.553  16.746 -11.480  1.00 10.00      A   
ATOM   1164  CA  GLU A 123       3.470  18.524 -11.874  1.00 10.00      A   
ATOM   1165  CB  GLU A 123       4.474  18.759 -13.010  1.00 10.00      A   
ATOM   1166  CG  GLU A 123       5.937  18.717 -12.586  1.00 10.00      A   
ATOM   1167  CD  GLU A 123       6.373  19.972 -11.861  1.00 10.00      A   
ATOM   1168  OE1 GLU A 123       7.391  19.926 -11.140  1.00 10.00      A   
ATOM   1169  OE2 GLU A 123       5.706  21.019 -12.012  1.00 10.00      A   
ATOM   1170  C   GLU A 123       2.060  18.442 -12.453  1.00 10.00      A   
ATOM   1171  O   GLU A 123       1.261  19.366 -12.303  1.00 10.00      A   
ATOM   1172  N   LEU A 124       1.761  17.311 -13.090  1.00 10.00      A   
ATOM   1173  HN  LEU A 124       2.439  16.600 -13.143  1.00 10.00      A   
ATOM   1174  CA  LEU A 124       0.459  17.091 -13.708  1.00 10.00      A   
ATOM   1175  CB  LEU A 124       0.455  15.803 -14.531  1.00 10.00      A   
ATOM   1176  CG  LEU A 124       1.303  15.813 -15.805  1.00 10.00      A   
ATOM   1177  CD1 LEU A 124       1.151  14.501 -16.556  1.00 10.00      A   
ATOM   1178  CD2 LEU A 124       0.933  16.989 -16.700  1.00 10.00      A   
ATOM   1179  C   LEU A 124      -0.665  17.068 -12.681  1.00 10.00      A   
ATOM   1180  O   LEU A 124      -1.665  17.765 -12.844  1.00 10.00      A   
ATOM   1181  N   ILE A 125      -0.495  16.272 -11.626  1.00 10.00      A   
ATOM   1182  HN  ILE A 125       0.332  15.740 -11.558  1.00 10.00      A   
ATOM   1183  CA  ILE A 125      -1.505  16.157 -10.567  1.00 10.00      A   
ATOM   1184  CB  ILE A 125      -1.034  15.211  -9.433  1.00 10.00      A   
ATOM   1185  CG1 ILE A 125      -0.869  13.789  -9.973  1.00 10.00      A   
ATOM   1186  CG2 ILE A 125      -2.017  15.220  -8.266  1.00 10.00      A   
ATOM   1187  CD1 ILE A 125      -0.253  12.823  -8.987  1.00 10.00      A   
ATOM   1188  C   ILE A 125      -1.849  17.525  -9.981  1.00 10.00      A   
ATOM   1189  O   ILE A 125      -3.020  17.841  -9.731  1.00 10.00      A   
ATOM   1190  N   ALA A 126      -0.824  18.343  -9.802  1.00 10.00      A   
ATOM   1191  HN  ALA A 126       0.073  18.043 -10.066  1.00 10.00      A   
ATOM   1192  CA  ALA A 126      -0.982  19.673  -9.235  1.00 10.00      A   
ATOM   1193  CB  ALA A 126       0.378  20.269  -8.899  1.00 10.00      A   
ATOM   1194  C   ALA A 126      -1.776  20.609 -10.144  1.00 10.00      A   
ATOM   1195  O   ALA A 126      -2.738  21.237  -9.706  1.00 10.00      A   
ATOM   1196  N   LYS A 127      -1.400  20.681 -11.415  1.00 10.00      A   
ATOM   1197  HN  LYS A 127      -0.657  20.122 -11.733  1.00 10.00      A   
ATOM   1198  CA  LYS A 127      -2.077  21.575 -12.348  1.00 10.00      A   
ATOM   1199  CB  LYS A 127      -1.158  21.989 -13.502  1.00 10.00      A   
ATOM   1200  CG  LYS A 127      -0.645  20.840 -14.359  1.00 10.00      A   
ATOM   1201  CD  LYS A 127       0.199  21.351 -15.521  1.00 10.00      A   
ATOM   1202  CE  LYS A 127       1.276  22.311 -15.045  1.00 10.00      A   
ATOM   1203  NZ  LYS A 127       2.040  22.906 -16.176  1.00 10.00      A   
ATOM   1204  HZ1 LYS A 127       2.597  23.732 -15.842  1.00 10.00      A   
ATOM   1205  HZ2 LYS A 127       1.393  23.221 -16.924  1.00 10.00      A   
ATOM   1206  HZ3 LYS A 127       2.695  22.203 -16.575  1.00 10.00      A   
ATOM   1207  C   LYS A 127      -3.395  21.018 -12.879  1.00 10.00      A   
ATOM   1208  O   LYS A 127      -4.037  21.639 -13.731  1.00 10.00      A   
ATOM   1209  N   SER A 128      -3.814  19.867 -12.378  1.00 10.00      A   
ATOM   1210  HN  SER A 128      -3.277  19.410 -11.695  1.00 10.00      A   
ATOM   1211  CA  SER A 128      -5.058  19.265 -12.832  1.00 10.00      A   
ATOM   1212  CB  SER A 128      -4.787  17.920 -13.495  1.00 10.00      A   
ATOM   1213  OG  SER A 128      -3.742  18.028 -14.449  1.00 10.00      A   
ATOM   1214  HG  SER A 128      -2.891  18.013 -13.986  1.00 10.00      A   
ATOM   1215  C   SER A 128      -6.074  19.117 -11.703  1.00 10.00      A   
ATOM   1216  O   SER A 128      -7.218  19.555 -11.828  1.00 10.00      A   
ATOM   1217  N   PHE A 129      -5.651  18.527 -10.591  1.00 10.00      A   
ATOM   1218  HN  PHE A 129      -4.715  18.238 -10.522  1.00 10.00      A   
ATOM   1219  CA  PHE A 129      -6.541  18.314  -9.459  1.00 10.00      A   
ATOM   1220  CB  PHE A 129      -6.195  17.015  -8.725  1.00 10.00      A   
ATOM   1221  CG  PHE A 129      -6.338  15.783  -9.569  1.00 10.00      A   
ATOM   1222  CD1 PHE A 129      -5.308  14.864  -9.652  1.00 10.00      A   
ATOM   1223  CD2 PHE A 129      -7.502  15.546 -10.281  1.00 10.00      A   
ATOM   1224  CE1 PHE A 129      -5.438  13.732 -10.431  1.00 10.00      A   
ATOM   1225  CE2 PHE A 129      -7.637  14.416 -11.061  1.00 10.00      A   
ATOM   1226  CZ  PHE A 129      -6.604  13.507 -11.138  1.00 10.00      A   
ATOM   1227  C   PHE A 129      -6.510  19.484  -8.487  1.00 10.00      A   
ATOM   1228  O   PHE A 129      -5.449  19.881  -8.008  1.00 10.00      A   
ATOM   1229  N   LYS A 130      -7.679  20.041  -8.213  1.00 10.00      A   
ATOM   1230  HN  LYS A 130      -8.484  19.705  -8.663  1.00 10.00      A   
ATOM   1231  CA  LYS A 130      -7.801  21.152  -7.283  1.00 10.00      A   
ATOM   1232  CB  LYS A 130      -8.539  22.331  -7.931  1.00 10.00      A   
ATOM   1233  CG  LYS A 130      -7.646  23.238  -8.770  1.00 10.00      A   
ATOM   1234  CD  LYS A 130      -7.454  22.694 -10.178  1.00 10.00      A   
ATOM   1235  CE  LYS A 130      -6.260  23.335 -10.872  1.00 10.00      A   
ATOM   1236  NZ  LYS A 130      -6.184  22.960 -12.314  1.00 10.00      A   
ATOM   1237  HZ1 LYS A 130      -6.771  23.601 -12.883  1.00 10.00      A   
ATOM   1238  HZ2 LYS A 130      -6.531  21.987 -12.452  1.00 10.00      A   
ATOM   1239  HZ3 LYS A 130      -5.200  23.017 -12.653  1.00 10.00      A   
ATOM   1240  C   LYS A 130      -8.511  20.702  -6.010  1.00 10.00      A   
ATOM   1241  O   LYS A 130      -8.596  21.444  -5.031  1.00 10.00      A   
ATOM   1242  N   ASN A 131      -9.001  19.469  -6.025  1.00 10.00      A   
ATOM   1243  HN  ASN A 131      -8.887  18.921  -6.829  1.00 10.00      A   
ATOM   1244  CA  ASN A 131      -9.704  18.906  -4.875  1.00 10.00      A   
ATOM   1245  CB  ASN A 131     -11.140  18.514  -5.242  1.00 10.00      A   
ATOM   1246  CG  ASN A 131     -12.140  19.626  -4.988  1.00 10.00      A   
ATOM   1247  OD1 ASN A 131     -11.924  20.491  -4.143  1.00 10.00      A   
ATOM   1248  ND2 ASN A 131     -13.249  19.602  -5.701  1.00 10.00      A   
ATOM   1249 HD21 ASN A 131     -13.371  18.876  -6.348  1.00 10.00      A   
ATOM   1250 HD22 ASN A 131     -13.900  20.321  -5.565  1.00 10.00      A   
ATOM   1251  C   ASN A 131      -8.962  17.698  -4.320  1.00 10.00      A   
ATOM   1252  O   ASN A 131      -9.551  16.858  -3.645  1.00 10.00      A   
ATOM   1253  N   PHE A 132      -7.669  17.619  -4.607  1.00 10.00      A   
ATOM   1254  HN  PHE A 132      -7.255  18.326  -5.138  1.00 10.00      A   
ATOM   1255  CA  PHE A 132      -6.847  16.512  -4.139  1.00 10.00      A   
ATOM   1256  CB  PHE A 132      -5.468  16.591  -4.788  1.00 10.00      A   
ATOM   1257  CG  PHE A 132      -4.772  15.269  -4.896  1.00 10.00      A   
ATOM   1258  CD1 PHE A 132      -5.424  14.177  -5.437  1.00 10.00      A   
ATOM   1259  CD2 PHE A 132      -3.468  15.122  -4.458  1.00 10.00      A   
ATOM   1260  CE1 PHE A 132      -4.787  12.959  -5.539  1.00 10.00      A   
ATOM   1261  CE2 PHE A 132      -2.824  13.907  -4.557  1.00 10.00      A   
ATOM   1262  CZ  PHE A 132      -3.485  12.823  -5.099  1.00 10.00      A   
ATOM   1263  C   PHE A 132      -6.724  16.542  -2.615  1.00 10.00      A   
ATOM   1264  O   PHE A 132      -6.498  17.605  -2.027  1.00 10.00      A   
ATOM   1265  N   LYS A 133      -6.861  15.380  -1.982  1.00 10.00      A   
ATOM   1266  HN  LYS A 133      -7.004  14.560  -2.504  1.00 10.00      A   
ATOM   1267  CA  LYS A 133      -6.805  15.301  -0.524  1.00 10.00      A   
ATOM   1268  CB  LYS A 133      -8.202  15.032   0.048  1.00 10.00      A   
ATOM   1269  CG  LYS A 133      -9.254  16.057  -0.343  1.00 10.00      A   
ATOM   1270  CD  LYS A 133     -10.654  15.557  -0.030  1.00 10.00      A   
ATOM   1271  CE  LYS A 133     -11.707  16.439  -0.679  1.00 10.00      A   
ATOM   1272  NZ  LYS A 133     -13.064  15.833  -0.611  1.00 10.00      A   
ATOM   1273  HZ1 LYS A 133     -13.769  16.496  -0.986  1.00 10.00      A   
ATOM   1274  HZ2 LYS A 133     -13.308  15.605   0.374  1.00 10.00      A   
ATOM   1275  HZ3 LYS A 133     -13.096  14.953  -1.179  1.00 10.00      A   
ATOM   1276  C   LYS A 133      -5.829  14.243  -0.003  1.00 10.00      A   
ATOM   1277  O   LYS A 133      -5.109  14.486   0.964  1.00 10.00      A   
ATOM   1278  N   VAL A 134      -5.804  13.068  -0.622  1.00 10.00      A   
ATOM   1279  HN  VAL A 134      -6.382  12.914  -1.401  1.00 10.00      A   
ATOM   1280  CA  VAL A 134      -4.931  11.996  -0.153  1.00 10.00      A   
ATOM   1281  CB  VAL A 134      -5.742  10.827   0.454  1.00 10.00      A   
ATOM   1282  CG1 VAL A 134      -4.824   9.726   0.973  1.00 10.00      A   
ATOM   1283  CG2 VAL A 134      -6.652  11.327   1.566  1.00 10.00      A   
ATOM   1284  C   VAL A 134      -3.996  11.460  -1.234  1.00 10.00      A   
ATOM   1285  O   VAL A 134      -4.428  11.088  -2.327  1.00 10.00      A   
ATOM   1286  N   LEU A 135      -2.716  11.416  -0.903  1.00 10.00      A   
ATOM   1287  HN  LEU A 135      -2.444  11.739  -0.012  1.00 10.00      A   
ATOM   1288  CA  LEU A 135      -1.693  10.906  -1.802  1.00 10.00      A   
ATOM   1289  CB  LEU A 135      -0.863  12.052  -2.380  1.00 10.00      A   
ATOM   1290  CG  LEU A 135       0.260  11.662  -3.345  1.00 10.00      A   
ATOM   1291  CD1 LEU A 135      -0.299  10.953  -4.570  1.00 10.00      A   
ATOM   1292  CD2 LEU A 135       1.053  12.892  -3.751  1.00 10.00      A   
ATOM   1293  C   LEU A 135      -0.794   9.935  -1.044  1.00 10.00      A   
ATOM   1294  O   LEU A 135      -0.066  10.333  -0.131  1.00 10.00      A   
ATOM   1295  N   VAL A 136      -0.859   8.661  -1.411  1.00 10.00      A   
ATOM   1296  HN  VAL A 136      -1.451   8.405  -2.156  1.00 10.00      A   
ATOM   1297  CA  VAL A 136      -0.059   7.635  -0.749  1.00 10.00      A   
ATOM   1298  CB  VAL A 136      -0.940   6.641   0.042  1.00 10.00      A   
ATOM   1299  CG1 VAL A 136      -0.088   5.572   0.713  1.00 10.00      A   
ATOM   1300  CG2 VAL A 136      -1.778   7.380   1.077  1.00 10.00      A   
ATOM   1301  C   VAL A 136       0.804   6.873  -1.748  1.00 10.00      A   
ATOM   1302  O   VAL A 136       0.295   6.211  -2.652  1.00 10.00      A   
ATOM   1303  N   LEU A 137       2.109   6.980  -1.581  1.00 10.00      A   
ATOM   1304  HN  LEU A 137       2.452   7.529  -0.837  1.00 10.00      A   
ATOM   1305  CA  LEU A 137       3.049   6.298  -2.452  1.00 10.00      A   
ATOM   1306  CB  LEU A 137       3.959   7.294  -3.176  1.00 10.00      A   
ATOM   1307  CG  LEU A 137       3.275   8.338  -4.065  1.00 10.00      A   
ATOM   1308  CD1 LEU A 137       4.316   9.151  -4.813  1.00 10.00      A   
ATOM   1309  CD2 LEU A 137       2.308   7.681  -5.038  1.00 10.00      A   
ATOM   1310  C   LEU A 137       3.894   5.324  -1.650  1.00 10.00      A   
ATOM   1311  O   LEU A 137       4.794   5.726  -0.915  1.00 10.00      A   
ATOM   1312  N   SER A 138       3.593   4.050  -1.786  1.00 10.00      A   
ATOM   1313  HN  SER A 138       2.859   3.791  -2.391  1.00 10.00      A   
ATOM   1314  CA  SER A 138       4.322   3.016  -1.078  1.00 10.00      A   
ATOM   1315  CB  SER A 138       3.337   2.024  -0.465  1.00 10.00      A   
ATOM   1316  OG  SER A 138       2.212   2.705   0.064  1.00 10.00      A   
ATOM   1317  HG  SER A 138       2.061   3.506  -0.446  1.00 10.00      A   
ATOM   1318  C   SER A 138       5.286   2.303  -2.022  1.00 10.00      A   
ATOM   1319  O   SER A 138       4.892   1.871  -3.106  1.00 10.00      A   
ATOM   1320  N   SER A 139       6.550   2.217  -1.610  1.00 10.00      A   
ATOM   1321  HN  SER A 139       6.789   2.613  -0.742  1.00 10.00      A   
ATOM   1322  CA  SER A 139       7.596   1.552  -2.394  1.00 10.00      A   
ATOM   1323  CB  SER A 139       7.348   0.039  -2.440  1.00 10.00      A   
ATOM   1324  OG  SER A 139       7.156  -0.499  -1.139  1.00 10.00      A   
ATOM   1325  HG  SER A 139       7.776  -1.229  -1.005  1.00 10.00      A   
ATOM   1326  C   SER A 139       7.710   2.123  -3.813  1.00 10.00      A   
ATOM   1327  O   SER A 139       7.810   1.377  -4.791  1.00 10.00      A   
ATOM   1328  N   CYS A 140       7.696   3.443  -3.929  1.00 10.00      A   
ATOM   1329  HN  CYS A 140       7.622   3.997  -3.120  1.00 10.00      A   
ATOM   1330  CA  CYS A 140       7.790   4.094  -5.232  1.00 10.00      A   
ATOM   1331  CB  CYS A 140       6.579   5.009  -5.441  1.00 10.00      A   
ATOM   1332  SG  CYS A 140       4.984   4.181  -5.239  1.00 10.00      A   
ATOM   1333  HG  CYS A 140       5.078   3.371  -4.189  1.00 10.00      A   
ATOM   1334  C   CYS A 140       9.087   4.893  -5.355  1.00 10.00      A   
ATOM   1335  O   CYS A 140       9.542   5.493  -4.383  1.00 10.00      A   
ATOM   1336  N   GLU A 141       9.686   4.887  -6.543  1.00 10.00      A   
ATOM   1337  HN  GLU A 141       9.285   4.378  -7.283  1.00 10.00      A   
ATOM   1338  CA  GLU A 141      10.928   5.627  -6.776  1.00 10.00      A   
ATOM   1339  CB  GLU A 141      12.172   4.741  -6.566  1.00 10.00      A   
ATOM   1340  CG  GLU A 141      12.452   3.734  -7.675  1.00 10.00      A   
ATOM   1341  CD  GLU A 141      11.588   2.492  -7.587  1.00 10.00      A   
ATOM   1342  OE1 GLU A 141      10.847   2.203  -8.553  1.00 10.00      A   
ATOM   1343  OE2 GLU A 141      11.642   1.799  -6.554  1.00 10.00      A   
ATOM   1344  C   GLU A 141      10.937   6.273  -8.161  1.00 10.00      A   
ATOM   1345  O   GLU A 141      10.137   5.912  -9.028  1.00 10.00      A   
ATOM   1346  N   GLY A 142      11.837   7.230  -8.356  1.00 10.00      A   
ATOM   1347  HN  GLY A 142      12.445   7.474  -7.627  1.00 10.00      A   
ATOM   1348  CA  GLY A 142      11.938   7.906  -9.633  1.00 10.00      A   
ATOM   1349  C   GLY A 142      11.542   9.369  -9.564  1.00 10.00      A   
ATOM   1350  O   GLY A 142      11.408  10.025 -10.599  1.00 10.00      A   
ATOM   1351  N   PHE A 143      11.366   9.889  -8.354  1.00 10.00      A   
ATOM   1352  HN  PHE A 143      11.516   9.330  -7.566  1.00 10.00      A   
ATOM   1353  CA  PHE A 143      10.978  11.284  -8.173  1.00 10.00      A   
ATOM   1354  CB  PHE A 143       9.514  11.404  -7.722  1.00 10.00      A   
ATOM   1355  CG  PHE A 143       9.187  10.693  -6.434  1.00 10.00      A   
ATOM   1356  CD1 PHE A 143       9.079  11.397  -5.247  1.00 10.00      A   
ATOM   1357  CD2 PHE A 143       8.977   9.321  -6.413  1.00 10.00      A   
ATOM   1358  CE1 PHE A 143       8.769  10.746  -4.066  1.00 10.00      A   
ATOM   1359  CE2 PHE A 143       8.671   8.664  -5.236  1.00 10.00      A   
ATOM   1360  CZ  PHE A 143       8.567   9.378  -4.062  1.00 10.00      A   
ATOM   1361  C   PHE A 143      11.907  11.993  -7.191  1.00 10.00      A   
ATOM   1362  O   PHE A 143      12.289  11.426  -6.161  1.00 10.00      A   
ATOM   1363  N   SER A 144      12.271  13.229  -7.516  1.00 10.00      A   
ATOM   1364  HN  SER A 144      11.929  13.630  -8.349  1.00 10.00      A   
ATOM   1365  CA  SER A 144      13.152  14.009  -6.663  1.00 10.00      A   
ATOM   1366  CB  SER A 144      14.030  14.945  -7.501  1.00 10.00      A   
ATOM   1367  OG  SER A 144      13.289  16.052  -7.986  1.00 10.00      A   
ATOM   1368  HG  SER A 144      12.485  15.732  -8.433  1.00 10.00      A   
ATOM   1369  C   SER A 144      12.342  14.813  -5.649  1.00 10.00      A   
ATOM   1370  O   SER A 144      11.108  14.784  -5.657  1.00 10.00      A   
ATOM   1371  N   THR A 145      13.036  15.546  -4.785  1.00 10.00      A   
ATOM   1372  HN  THR A 145      14.015  15.534  -4.825  1.00 10.00      A   
ATOM   1373  CA  THR A 145      12.382  16.357  -3.771  1.00 10.00      A   
ATOM   1374  CB  THR A 145      13.312  16.603  -2.564  1.00 10.00      A   
ATOM   1375  OG1 THR A 145      14.606  17.022  -3.025  1.00 10.00      A   
ATOM   1376  HG1 THR A 145      14.533  17.893  -3.436  1.00 10.00      A   
ATOM   1377  CG2 THR A 145      13.464  15.339  -1.730  1.00 10.00      A   
ATOM   1378  C   THR A 145      11.934  17.704  -4.340  1.00 10.00      A   
ATOM   1379  O   THR A 145      11.369  18.532  -3.628  1.00 10.00      A   
ATOM   1380  N   ASP A 146      12.181  17.915  -5.624  1.00 10.00      A   
ATOM   1381  HN  ASP A 146      12.615  17.207  -6.154  1.00 10.00      A   
ATOM   1382  CA  ASP A 146      11.807  19.166  -6.269  1.00 10.00      A   
ATOM   1383  CB  ASP A 146      12.735  19.481  -7.442  1.00 10.00      A   
ATOM   1384  CG  ASP A 146      13.010  20.966  -7.564  1.00 10.00      A   
ATOM   1385  OD1 ASP A 146      12.048  21.761  -7.491  1.00 10.00      A   
ATOM   1386  OD2 ASP A 146      14.188  21.350  -7.734  1.00 10.00      A   
ATOM   1387  C   ASP A 146      10.358  19.125  -6.727  1.00 10.00      A   
ATOM   1388  O   ASP A 146       9.594  20.059  -6.493  1.00 10.00      A   
ATOM   1389  N   GLY A 147       9.974  18.029  -7.369  1.00 10.00      A   
ATOM   1390  HN  GLY A 147      10.628  17.315  -7.551  1.00 10.00      A   
ATOM   1391  CA  GLY A 147       8.608  17.884  -7.832  1.00 10.00      A   
ATOM   1392  C   GLY A 147       7.627  17.765  -6.682  1.00 10.00      A   
ATOM   1393  O   GLY A 147       6.456  18.116  -6.814  1.00 10.00      A   
ATOM   1394  N   LEU A 148       8.120  17.284  -5.540  1.00 10.00      A   
ATOM   1395  HN  LEU A 148       9.067  17.033  -5.505  1.00 10.00      A   
ATOM   1396  CA  LEU A 148       7.298  17.111  -4.343  1.00 10.00      A   
ATOM   1397  CB  LEU A 148       8.132  16.513  -3.207  1.00 10.00      A   
ATOM   1398  CG  LEU A 148       8.521  15.040  -3.347  1.00 10.00      A   
ATOM   1399  CD1 LEU A 148       9.477  14.642  -2.236  1.00 10.00      A   
ATOM   1400  CD2 LEU A 148       7.284  14.156  -3.319  1.00 10.00      A   
ATOM   1401  C   LEU A 148       6.696  18.436  -3.887  1.00 10.00      A   
ATOM   1402  O   LEU A 148       5.616  18.468  -3.293  1.00 10.00      A   
ATOM   1403  N   ALA A 149       7.392  19.527  -4.191  1.00 10.00      A   
ATOM   1404  HN  ALA A 149       8.236  19.432  -4.686  1.00 10.00      A   
ATOM   1405  CA  ALA A 149       6.941  20.859  -3.817  1.00 10.00      A   
ATOM   1406  CB  ALA A 149       8.012  21.886  -4.130  1.00 10.00      A   
ATOM   1407  C   ALA A 149       5.623  21.220  -4.500  1.00 10.00      A   
ATOM   1408  O   ALA A 149       4.893  22.094  -4.033  1.00 10.00      A   
ATOM   1409  N   ALA A 150       5.317  20.536  -5.602  1.00 10.00      A   
ATOM   1410  HN  ALA A 150       5.936  19.845  -5.924  1.00 10.00      A   
ATOM   1411  CA  ALA A 150       4.081  20.781  -6.332  1.00 10.00      A   
ATOM   1412  CB  ALA A 150       4.021  19.919  -7.583  1.00 10.00      A   
ATOM   1413  C   ALA A 150       2.884  20.491  -5.442  1.00 10.00      A   
ATOM   1414  O   ALA A 150       2.015  21.336  -5.251  1.00 10.00      A   
ATOM   1415  N   ILE A 151       2.872  19.301  -4.872  1.00 10.00      A   
ATOM   1416  HN  ILE A 151       3.615  18.688  -5.042  1.00 10.00      A   
ATOM   1417  CA  ILE A 151       1.791  18.882  -3.991  1.00 10.00      A   
ATOM   1418  CB  ILE A 151       1.931  17.389  -3.617  1.00 10.00      A   
ATOM   1419  CG1 ILE A 151       1.881  16.508  -4.868  1.00 10.00      A   
ATOM   1420  CG2 ILE A 151       0.869  16.962  -2.613  1.00 10.00      A   
ATOM   1421  CD1 ILE A 151       0.639  16.700  -5.713  1.00 10.00      A   
ATOM   1422  C   ILE A 151       1.781  19.725  -2.716  1.00 10.00      A   
ATOM   1423  O   ILE A 151       0.724  20.123  -2.226  1.00 10.00      A   
ATOM   1424  N   ALA A 152       2.973  20.028  -2.218  1.00 10.00      A   
ATOM   1425  HN  ALA A 152       3.778  19.714  -2.683  1.00 10.00      A   
ATOM   1426  CA  ALA A 152       3.132  20.805  -0.997  1.00 10.00      A   
ATOM   1427  CB  ALA A 152       4.600  20.857  -0.612  1.00 10.00      A   
ATOM   1428  C   ALA A 152       2.565  22.218  -1.115  1.00 10.00      A   
ATOM   1429  O   ALA A 152       2.131  22.799  -0.123  1.00 10.00      A   
ATOM   1430  N   ALA A 153       2.560  22.768  -2.323  1.00 10.00      A   
ATOM   1431  HN  ALA A 153       2.905  22.257  -3.087  1.00 10.00      A   
ATOM   1432  CA  ALA A 153       2.068  24.128  -2.524  1.00 10.00      A   
ATOM   1433  CB  ALA A 153       3.085  24.956  -3.288  1.00 10.00      A   
ATOM   1434  C   ALA A 153       0.701  24.196  -3.204  1.00 10.00      A   
ATOM   1435  O   ALA A 153      -0.045  25.150  -2.993  1.00 10.00      A   
ATOM   1436  N   THR A 154       0.365  23.200  -4.011  1.00 10.00      A   
ATOM   1437  HN  THR A 154       0.986  22.451  -4.146  1.00 10.00      A   
ATOM   1438  CA  THR A 154      -0.913  23.207  -4.715  1.00 10.00      A   
ATOM   1439  CB  THR A 154      -0.815  22.534  -6.099  1.00 10.00      A   
ATOM   1440  OG1 THR A 154       0.245  23.142  -6.853  1.00 10.00      A   
ATOM   1441  HG1 THR A 154      -0.005  23.170  -7.789  1.00 10.00      A   
ATOM   1442  CG2 THR A 154      -2.126  22.687  -6.858  1.00 10.00      A   
ATOM   1443  C   THR A 154      -2.049  22.567  -3.912  1.00 10.00      A   
ATOM   1444  O   THR A 154      -3.175  23.074  -3.913  1.00 10.00      A   
ATOM   1445  N   CYS A 155      -1.760  21.478  -3.214  1.00 10.00      A   
ATOM   1446  HN  CYS A 155      -0.835  21.142  -3.196  1.00 10.00      A   
ATOM   1447  CA  CYS A 155      -2.787  20.782  -2.450  1.00 10.00      A   
ATOM   1448  CB  CYS A 155      -2.420  19.309  -2.253  1.00 10.00      A   
ATOM   1449  SG  CYS A 155      -2.165  18.398  -3.793  1.00 10.00      A   
ATOM   1450  HG  CYS A 155      -2.213  19.264  -4.794  1.00 10.00      A   
ATOM   1451  C   CYS A 155      -3.088  21.461  -1.115  1.00 10.00      A   
ATOM   1452  O   CYS A 155      -2.360  21.296  -0.140  1.00 10.00      A   
ATOM   1453  N   ARG A 156      -4.172  22.231  -1.091  1.00 10.00      A   
ATOM   1454  HN  ARG A 156      -4.699  22.329  -1.913  1.00 10.00      A   
ATOM   1455  CA  ARG A 156      -4.598  22.935   0.114  1.00 10.00      A   
ATOM   1456  CB  ARG A 156      -5.238  24.282  -0.246  1.00 10.00      A   
ATOM   1457  CG  ARG A 156      -6.463  24.173  -1.142  1.00 10.00      A   
ATOM   1458  CD  ARG A 156      -6.834  25.520  -1.745  1.00 10.00      A   
ATOM   1459  NE  ARG A 156      -7.528  26.390  -0.795  1.00 10.00      A   
ATOM   1460  HE  ARG A 156      -7.377  26.226   0.166  1.00 10.00      A   
ATOM   1461  CZ  ARG A 156      -8.331  27.389  -1.164  1.00 10.00      A   
ATOM   1462  NH1 ARG A 156      -8.542  27.635  -2.452  1.00 10.00      A   
ATOM   1463 HH11 ARG A 156      -9.170  28.417  -2.746  1.00 10.00      A   
ATOM   1464 HH12 ARG A 156      -8.078  27.050  -3.178  1.00 10.00      A   
ATOM   1465  NH2 ARG A 156      -8.938  28.131  -0.248  1.00 10.00      A   
ATOM   1466 HH21 ARG A 156      -8.784  27.940   0.768  1.00 10.00      A   
ATOM   1467 HH22 ARG A 156      -9.566  28.912  -0.535  1.00 10.00      A   
ATOM   1468  C   ARG A 156      -5.587  22.084   0.900  1.00 10.00      A   
ATOM   1469  O   ARG A 156      -5.874  22.353   2.069  1.00 10.00      A   
ATOM   1470  N   ASN A 157      -6.099  21.053   0.248  1.00 10.00      A   
ATOM   1471  HN  ASN A 157      -5.822  20.888  -0.682  1.00 10.00      A   
ATOM   1472  CA  ASN A 157      -7.059  20.155   0.869  1.00 10.00      A   
ATOM   1473  CB  ASN A 157      -8.230  19.904  -0.088  1.00 10.00      A   
ATOM   1474  CG  ASN A 157      -9.560  19.700   0.616  1.00 10.00      A   
ATOM   1475  OD1 ASN A 157      -9.631  19.143   1.708  1.00 10.00      A   
ATOM   1476  ND2 ASN A 157     -10.633  20.150  -0.015  1.00 10.00      A   
ATOM   1477 HD21 ASN A 157     -10.511  20.587  -0.886  1.00 10.00      A   
ATOM   1478 HD22 ASN A 157     -11.503  20.040   0.420  1.00 10.00      A   
ATOM   1479  C   ASN A 157      -6.375  18.841   1.226  1.00 10.00      A   
ATOM   1480  O   ASN A 157      -7.023  17.888   1.648  1.00 10.00      A   
ATOM   1481  N   LEU A 158      -5.052  18.812   1.061  1.00 10.00      A   
ATOM   1482  HN  LEU A 158      -4.597  19.615   0.740  1.00 10.00      A   
ATOM   1483  CA  LEU A 158      -4.259  17.625   1.358  1.00 10.00      A   
ATOM   1484  CB  LEU A 158      -2.790  17.856   0.997  1.00 10.00      A   
ATOM   1485  CG  LEU A 158      -1.873  16.632   1.057  1.00 10.00      A   
ATOM   1486  CD1 LEU A 158      -2.175  15.680  -0.090  1.00 10.00      A   
ATOM   1487  CD2 LEU A 158      -0.413  17.055   1.036  1.00 10.00      A   
ATOM   1488  C   LEU A 158      -4.376  17.259   2.833  1.00 10.00      A   
ATOM   1489  O   LEU A 158      -4.081  18.075   3.707  1.00 10.00      A   
ATOM   1490  N   LYS A 159      -4.800  16.038   3.096  1.00 10.00      A   
ATOM   1491  HN  LYS A 159      -4.999  15.431   2.345  1.00 10.00      A   
ATOM   1492  CA  LYS A 159      -4.974  15.564   4.459  1.00 10.00      A   
ATOM   1493  CB  LYS A 159      -6.387  15.012   4.655  1.00 10.00      A   
ATOM   1494  CG  LYS A 159      -7.500  16.042   4.538  1.00 10.00      A   
ATOM   1495  CD  LYS A 159      -8.865  15.369   4.445  1.00 10.00      A   
ATOM   1496  CE  LYS A 159      -9.141  14.483   5.651  1.00 10.00      A   
ATOM   1497  NZ  LYS A 159     -10.373  13.669   5.478  1.00 10.00      A   
ATOM   1498  HZ1 LYS A 159     -10.535  13.081   6.320  1.00 10.00      A   
ATOM   1499  HZ2 LYS A 159     -10.277  13.046   4.651  1.00 10.00      A   
ATOM   1500  HZ3 LYS A 159     -11.195  14.287   5.335  1.00 10.00      A   
ATOM   1501  C   LYS A 159      -3.967  14.476   4.799  1.00 10.00      A   
ATOM   1502  O   LYS A 159      -3.346  14.506   5.862  1.00 10.00      A   
ATOM   1503  N   GLU A 160      -3.804  13.517   3.895  1.00 10.00      A   
ATOM   1504  HN  GLU A 160      -4.304  13.559   3.048  1.00 10.00      A   
ATOM   1505  CA  GLU A 160      -2.888  12.408   4.129  1.00 10.00      A   
ATOM   1506  CB  GLU A 160      -3.663  11.094   4.221  1.00 10.00      A   
ATOM   1507  CG  GLU A 160      -4.618  11.006   5.399  1.00 10.00      A   
ATOM   1508  CD  GLU A 160      -5.674   9.936   5.199  1.00 10.00      A   
ATOM   1509  OE1 GLU A 160      -6.858  10.292   5.025  1.00 10.00      A   
ATOM   1510  OE2 GLU A 160      -5.325   8.733   5.209  1.00 10.00      A   
ATOM   1511  C   GLU A 160      -1.825  12.302   3.045  1.00 10.00      A   
ATOM   1512  O   GLU A 160      -2.134  12.297   1.849  1.00 10.00      A   
ATOM   1513  N   LEU A 161      -0.574  12.235   3.475  1.00 10.00      A   
ATOM   1514  HN  LEU A 161      -0.397  12.284   4.445  1.00 10.00      A   
ATOM   1515  CA  LEU A 161       0.551  12.107   2.566  1.00 10.00      A   
ATOM   1516  CB  LEU A 161       1.238  13.462   2.357  1.00 10.00      A   
ATOM   1517  CG  LEU A 161       2.415  13.483   1.374  1.00 10.00      A   
ATOM   1518  CD1 LEU A 161       1.967  13.070  -0.021  1.00 10.00      A   
ATOM   1519  CD2 LEU A 161       3.067  14.856   1.344  1.00 10.00      A   
ATOM   1520  C   LEU A 161       1.537  11.085   3.125  1.00 10.00      A   
ATOM   1521  O   LEU A 161       2.223  11.351   4.115  1.00 10.00      A   
ATOM   1522  N   ASP A 162       1.581   9.911   2.504  1.00 10.00      A   
ATOM   1523  HN  ASP A 162       1.012   9.763   1.715  1.00 10.00      A   
ATOM   1524  CA  ASP A 162       2.471   8.841   2.946  1.00 10.00      A   
ATOM   1525  CB  ASP A 162       1.659   7.629   3.436  1.00 10.00      A   
ATOM   1526  CG  ASP A 162       2.487   6.600   4.196  1.00 10.00      A   
ATOM   1527  OD1 ASP A 162       3.728   6.691   4.181  1.00 10.00      A   
ATOM   1528  OD2 ASP A 162       1.893   5.686   4.814  1.00 10.00      A   
ATOM   1529  C   ASP A 162       3.392   8.427   1.806  1.00 10.00      A   
ATOM   1530  O   ASP A 162       2.947   8.269   0.670  1.00 10.00      A   
ATOM   1531  N   LEU A 163       4.672   8.272   2.116  1.00 10.00      A   
ATOM   1532  HN  LEU A 163       4.954   8.424   3.043  1.00 10.00      A   
ATOM   1533  CA  LEU A 163       5.673   7.877   1.135  1.00 10.00      A   
ATOM   1534  CB  LEU A 163       6.630   9.045   0.864  1.00 10.00      A   
ATOM   1535  CG  LEU A 163       6.014  10.299   0.242  1.00 10.00      A   
ATOM   1536  CD1 LEU A 163       6.982  11.467   0.329  1.00 10.00      A   
ATOM   1537  CD2 LEU A 163       5.616  10.040  -1.200  1.00 10.00      A   
ATOM   1538  C   LEU A 163       6.466   6.678   1.654  1.00 10.00      A   
ATOM   1539  O   LEU A 163       7.630   6.495   1.306  1.00 10.00      A   
ATOM   1540  N   ARG A 164       5.825   5.883   2.500  1.00 10.00      A   
ATOM   1541  HN  ARG A 164       4.898   6.106   2.745  1.00 10.00      A   
ATOM   1542  CA  ARG A 164       6.446   4.702   3.102  1.00 10.00      A   
ATOM   1543  CB  ARG A 164       5.427   3.935   3.951  1.00 10.00      A   
ATOM   1544  CG  ARG A 164       4.249   3.372   3.169  1.00 10.00      A   
ATOM   1545  CD  ARG A 164       3.188   2.810   4.100  1.00 10.00      A   
ATOM   1546  NE  ARG A 164       2.157   2.057   3.378  1.00 10.00      A   
ATOM   1547  HE  ARG A 164       2.420   1.188   3.000  1.00 10.00      A   
ATOM   1548  CZ  ARG A 164       0.906   2.480   3.207  1.00 10.00      A   
ATOM   1549  NH1 ARG A 164       0.522   3.656   3.694  1.00 10.00      A   
ATOM   1550 HH11 ARG A 164       1.203   4.270   4.215  1.00 10.00      A   
ATOM   1551 HH12 ARG A 164      -0.461   3.977   3.567  1.00 10.00      A   
ATOM   1552  NH2 ARG A 164       0.030   1.727   2.550  1.00 10.00      A   
ATOM   1553 HH21 ARG A 164      -0.947   2.060   2.414  1.00 10.00      A   
ATOM   1554 HH22 ARG A 164       0.313   0.798   2.169  1.00 10.00      A   
ATOM   1555  C   ARG A 164       7.102   3.766   2.084  1.00 10.00      A   
ATOM   1556  O   ARG A 164       6.546   3.494   1.017  1.00 10.00      A   
ATOM   1557  N   GLU A 165       8.307   3.300   2.428  1.00 10.00      A   
ATOM   1558  HN  GLU A 165       8.697   3.593   3.282  1.00 10.00      A   
ATOM   1559  CA  GLU A 165       9.077   2.369   1.594  1.00 10.00      A   
ATOM   1560  CB  GLU A 165       8.333   1.042   1.402  1.00 10.00      A   
ATOM   1561  CG  GLU A 165       8.438   0.079   2.575  1.00 10.00      A   
ATOM   1562  CD  GLU A 165       7.425   0.343   3.668  1.00 10.00      A   
ATOM   1563  OE1 GLU A 165       6.275  -0.120   3.541  1.00 10.00      A   
ATOM   1564  OE2 GLU A 165       7.785   0.986   4.677  1.00 10.00      A   
ATOM   1565  C   GLU A 165       9.488   2.955   0.241  1.00 10.00      A   
ATOM   1566  O   GLU A 165      10.032   2.249  -0.608  1.00 10.00      A   
ATOM   1567  N   SER A 166       9.244   4.238   0.041  1.00 10.00      A   
ATOM   1568  HN  SER A 166       8.825   4.763   0.753  1.00 10.00      A   
ATOM   1569  CA  SER A 166       9.587   4.885  -1.213  1.00 10.00      A   
ATOM   1570  CB  SER A 166       8.546   5.947  -1.560  1.00 10.00      A   
ATOM   1571  OG  SER A 166       7.296   5.343  -1.847  1.00 10.00      A   
ATOM   1572  HG  SER A 166       6.637   5.639  -1.202  1.00 10.00      A   
ATOM   1573  C   SER A 166      10.984   5.492  -1.166  1.00 10.00      A   
ATOM   1574  O   SER A 166      11.288   6.312  -0.298  1.00 10.00      A   
ATOM   1575  N   ASP A 167      11.837   5.071  -2.090  1.00 10.00      A   
ATOM   1576  HN  ASP A 167      11.539   4.403  -2.747  1.00 10.00      A   
ATOM   1577  CA  ASP A 167      13.199   5.587  -2.165  1.00 10.00      A   
ATOM   1578  CB  ASP A 167      14.112   4.609  -2.910  1.00 10.00      A   
ATOM   1579  CG  ASP A 167      15.587   4.874  -2.668  1.00 10.00      A   
ATOM   1580  OD1 ASP A 167      16.207   5.604  -3.468  1.00 10.00      A   
ATOM   1581  OD2 ASP A 167      16.133   4.341  -1.677  1.00 10.00      A   
ATOM   1582  C   ASP A 167      13.188   6.944  -2.861  1.00 10.00      A   
ATOM   1583  O   ASP A 167      13.373   7.037  -4.073  1.00 10.00      A   
ATOM   1584  N   VAL A 168      12.928   7.989  -2.087  1.00 10.00      A   
ATOM   1585  HN  VAL A 168      12.784   7.842  -1.130  1.00 10.00      A   
ATOM   1586  CA  VAL A 168      12.859   9.348  -2.615  1.00 10.00      A   
ATOM   1587  CB  VAL A 168      12.176  10.306  -1.614  1.00 10.00      A   
ATOM   1588  CG1 VAL A 168      11.883  11.651  -2.267  1.00 10.00      A   
ATOM   1589  CG2 VAL A 168      10.903   9.690  -1.052  1.00 10.00      A   
ATOM   1590  C   VAL A 168      14.246   9.878  -2.940  1.00 10.00      A   
ATOM   1591  O   VAL A 168      15.202   9.632  -2.202  1.00 10.00      A   
ATOM   1592  N   ASP A 169      14.352  10.598  -4.048  1.00 10.00      A   
ATOM   1593  HN  ASP A 169      13.557  10.747  -4.604  1.00 10.00      A   
ATOM   1594  CA  ASP A 169      15.624  11.171  -4.461  1.00 10.00      A   
ATOM   1595  CB  ASP A 169      15.727  11.298  -5.977  1.00 10.00      A   
ATOM   1596  CG  ASP A 169      16.741  10.331  -6.547  1.00 10.00      A   
ATOM   1597  OD1 ASP A 169      17.946  10.655  -6.532  1.00 10.00      A   
ATOM   1598  OD2 ASP A 169      16.332   9.237  -6.991  1.00 10.00      A   
ATOM   1599  C   ASP A 169      15.867  12.507  -3.774  1.00 10.00      A   
ATOM   1600  O   ASP A 169      15.518  13.572  -4.290  1.00 10.00      A   
ATOM   1601  N   ASP A 170      16.415  12.418  -2.573  1.00 10.00      A   
ATOM   1602  HN  ASP A 170      16.593  11.528  -2.209  1.00 10.00      A   
ATOM   1603  CA  ASP A 170      16.725  13.578  -1.749  1.00 10.00      A   
ATOM   1604  CB  ASP A 170      17.342  13.129  -0.421  1.00 10.00      A   
ATOM   1605  CG  ASP A 170      16.529  12.086   0.299  1.00 10.00      A   
ATOM   1606  OD1 ASP A 170      15.765  12.455   1.215  1.00 10.00      A   
ATOM   1607  OD2 ASP A 170      16.665  10.891  -0.038  1.00 10.00      A   
ATOM   1608  C   ASP A 170      17.708  14.514  -2.428  1.00 10.00      A   
ATOM   1609  O   ASP A 170      18.832  14.128  -2.734  1.00 10.00      A   
ATOM   1610  N   VAL A 171      17.280  15.743  -2.661  1.00 10.00      A   
ATOM   1611  HN  VAL A 171      16.356  15.976  -2.441  1.00 10.00      A   
ATOM   1612  CA  VAL A 171      18.143  16.750  -3.261  1.00 10.00      A   
ATOM   1613  CB  VAL A 171      18.034  16.850  -4.797  1.00 10.00      A   
ATOM   1614  CG1 VAL A 171      19.013  15.894  -5.451  1.00 10.00      A   
ATOM   1615  CG2 VAL A 171      16.619  16.590  -5.287  1.00 10.00      A   
ATOM   1616  C   VAL A 171      17.935  18.109  -2.604  1.00 10.00      A   
ATOM   1617  O   VAL A 171      18.741  19.023  -2.771  1.00 10.00      A   
ATOM   1618  N   SER A 172      16.861  18.221  -1.834  1.00 10.00      A   
ATOM   1619  HN  SER A 172      16.250  17.456  -1.749  1.00 10.00      A   
ATOM   1620  CA  SER A 172      16.545  19.445  -1.129  1.00 10.00      A   
ATOM   1621  CB  SER A 172      15.959  20.480  -2.094  1.00 10.00      A   
ATOM   1622  OG  SER A 172      15.493  21.623  -1.399  1.00 10.00      A   
ATOM   1623  HG  SER A 172      16.146  22.335  -1.473  1.00 10.00      A   
ATOM   1624  C   SER A 172      15.567  19.169   0.004  1.00 10.00      A   
ATOM   1625  O   SER A 172      14.603  18.424  -0.162  1.00 10.00      A   
ATOM   1626  N   GLY A 173      15.834  19.763   1.156  1.00 10.00      A   
ATOM   1627  HN  GLY A 173      16.633  20.330   1.233  1.00 10.00      A   
ATOM   1628  CA  GLY A 173      14.959  19.599   2.296  1.00 10.00      A   
ATOM   1629  C   GLY A 173      14.192  20.878   2.528  1.00 10.00      A   
ATOM   1630  O   GLY A 173      13.498  21.035   3.531  1.00 10.00      A   
ATOM   1631  N   HIS A 174      14.317  21.788   1.573  1.00 10.00      A   
ATOM   1632  HN  HIS A 174      14.863  21.576   0.784  1.00 10.00      A   
ATOM   1633  CA  HIS A 174      13.665  23.080   1.649  1.00 10.00      A   
ATOM   1634  CB  HIS A 174      14.623  24.181   1.182  1.00 10.00      A   
ATOM   1635  CG  HIS A 174      14.957  25.191   2.236  1.00 10.00      A   
ATOM   1636  ND1 HIS A 174      16.016  25.011   3.094  1.00 10.00      A   
ATOM   1637  CD2 HIS A 174      14.341  26.366   2.527  1.00 10.00      A   
ATOM   1638  CE1 HIS A 174      16.024  26.070   3.883  1.00 10.00      A   
ATOM   1639  NE2 HIS A 174      15.031  26.914   3.576  1.00 10.00      A   
ATOM   1640  HE2 HIS A 174      14.836  27.770   4.015  1.00 10.00      A   
ATOM   1641  C   HIS A 174      12.387  23.104   0.819  1.00 10.00      A   
ATOM   1642  O   HIS A 174      12.048  24.118   0.210  1.00 10.00      A   
ATOM   1643  N   TRP A 175      11.682  21.982   0.777  1.00 10.00      A   
ATOM   1644  HN  TRP A 175      12.011  21.187   1.249  1.00 10.00      A   
ATOM   1645  CA  TRP A 175      10.432  21.906   0.030  1.00 10.00      A   
ATOM   1646  CB  TRP A 175      10.323  20.599  -0.772  1.00 10.00      A   
ATOM   1647  CG  TRP A 175      10.431  19.344   0.041  1.00 10.00      A   
ATOM   1648  CD1 TRP A 175      11.568  18.783   0.546  1.00 10.00      A   
ATOM   1649  CD2 TRP A 175       9.355  18.482   0.429  1.00 10.00      A   
ATOM   1650  NE1 TRP A 175      11.266  17.634   1.234  1.00 10.00      A   
ATOM   1651  HE1 TRP A 175      11.915  17.054   1.690  1.00 10.00      A   
ATOM   1652  CE2 TRP A 175       9.912  17.426   1.177  1.00 10.00      A   
ATOM   1653  CE3 TRP A 175       7.974  18.507   0.224  1.00 10.00      A   
ATOM   1654  CZ2 TRP A 175       9.135  16.404   1.717  1.00 10.00      A   
ATOM   1655  CZ3 TRP A 175       7.205  17.493   0.757  1.00 10.00      A   
ATOM   1656  CH2 TRP A 175       7.786  16.456   1.498  1.00 10.00      A   
ATOM   1657  C   TRP A 175       9.239  22.106   0.961  1.00 10.00      A   
ATOM   1658  O   TRP A 175       8.113  22.332   0.522  1.00 10.00      A   
ATOM   1659  N   LEU A 176       9.517  22.062   2.260  1.00 10.00      A   
ATOM   1660  HN  LEU A 176      10.441  21.900   2.541  1.00 10.00      A   
ATOM   1661  CA  LEU A 176       8.489  22.248   3.279  1.00 10.00      A   
ATOM   1662  CB  LEU A 176       8.999  21.810   4.657  1.00 10.00      A   
ATOM   1663  CG  LEU A 176       8.985  20.305   4.950  1.00 10.00      A   
ATOM   1664  CD1 LEU A 176      10.099  19.589   4.200  1.00 10.00      A   
ATOM   1665  CD2 LEU A 176       9.095  20.049   6.444  1.00 10.00      A   
ATOM   1666  C   LEU A 176       8.044  23.706   3.327  1.00 10.00      A   
ATOM   1667  O   LEU A 176       6.970  24.029   3.831  1.00 10.00      A   
ATOM   1668  N   SER A 177       8.868  24.581   2.769  1.00 10.00      A   
ATOM   1669  HN  SER A 177       9.701  24.262   2.361  1.00 10.00      A   
ATOM   1670  CA  SER A 177       8.576  26.001   2.742  1.00 10.00      A   
ATOM   1671  CB  SER A 177       9.861  26.784   2.486  1.00 10.00      A   
ATOM   1672  OG  SER A 177      10.835  25.949   1.879  1.00 10.00      A   
ATOM   1673  HG  SER A 177      11.504  26.496   1.456  1.00 10.00      A   
ATOM   1674  C   SER A 177       7.525  26.328   1.682  1.00 10.00      A   
ATOM   1675  O   SER A 177       7.090  27.476   1.557  1.00 10.00      A   
ATOM   1676  N   HIS A 178       7.122  25.313   0.918  1.00 10.00      A   
ATOM   1677  HN  HIS A 178       7.509  24.421   1.061  1.00 10.00      A   
ATOM   1678  CA  HIS A 178       6.113  25.492  -0.120  1.00 10.00      A   
ATOM   1679  CB  HIS A 178       6.246  24.435  -1.220  1.00 10.00      A   
ATOM   1680  CG  HIS A 178       7.125  24.859  -2.354  1.00 10.00      A   
ATOM   1681  ND1 HIS A 178       6.623  25.046  -3.622  1.00 10.00      A   
ATOM   1682  CD2 HIS A 178       8.453  25.119  -2.358  1.00 10.00      A   
ATOM   1683  CE1 HIS A 178       7.650  25.416  -4.366  1.00 10.00      A   
ATOM   1684  NE2 HIS A 178       8.774  25.470  -3.644  1.00 10.00      A   
ATOM   1685  HE2 HIS A 178       9.664  25.716  -3.973  1.00 10.00      A   
ATOM   1686  C   HIS A 178       4.718  25.459   0.484  1.00 10.00      A   
ATOM   1687  O   HIS A 178       3.760  25.933  -0.124  1.00 10.00      A   
ATOM   1688  N   PHE A 179       4.613  24.892   1.678  1.00 10.00      A   
ATOM   1689  HN  PHE A 179       5.413  24.521   2.101  1.00 10.00      A   
ATOM   1690  CA  PHE A 179       3.340  24.817   2.379  1.00 10.00      A   
ATOM   1691  CB  PHE A 179       3.443  23.868   3.579  1.00 10.00      A   
ATOM   1692  CG  PHE A 179       3.596  22.410   3.228  1.00 10.00      A   
ATOM   1693  CD1 PHE A 179       4.837  21.795   3.279  1.00 10.00      A   
ATOM   1694  CD2 PHE A 179       2.494  21.651   2.869  1.00 10.00      A   
ATOM   1695  CE1 PHE A 179       4.978  20.453   2.978  1.00 10.00      A   
ATOM   1696  CE2 PHE A 179       2.627  20.310   2.563  1.00 10.00      A   
ATOM   1697  CZ  PHE A 179       3.870  19.711   2.620  1.00 10.00      A   
ATOM   1698  C   PHE A 179       2.951  26.209   2.867  1.00 10.00      A   
ATOM   1699  O   PHE A 179       3.656  26.803   3.686  1.00 10.00      A   
ATOM   1700  N   PRO A 180       1.838  26.757   2.361  1.00 10.00      A   
ATOM   1701  CA  PRO A 180       1.380  28.088   2.752  1.00 10.00      A   
ATOM   1702  CB  PRO A 180       0.277  28.394   1.734  1.00 10.00      A   
ATOM   1703  CG  PRO A 180      -0.244  27.056   1.348  1.00 10.00      A   
ATOM   1704  CD  PRO A 180       0.937  26.124   1.383  1.00 10.00      A   
ATOM   1705  C   PRO A 180       0.814  28.100   4.171  1.00 10.00      A   
ATOM   1706  O   PRO A 180       0.404  27.064   4.700  1.00 10.00      A   
ATOM   1707  N   ASP A 181       0.780  29.285   4.772  1.00 10.00      A   
ATOM   1708  HN  ASP A 181       1.105  30.073   4.288  1.00 10.00      A   
ATOM   1709  CA  ASP A 181       0.270  29.451   6.133  1.00 10.00      A   
ATOM   1710  CB  ASP A 181       0.480  30.892   6.627  1.00 10.00      A   
ATOM   1711  CG  ASP A 181       1.918  31.228   6.981  1.00 10.00      A   
ATOM   1712  OD1 ASP A 181       2.599  30.395   7.613  1.00 10.00      A   
ATOM   1713  OD2 ASP A 181       2.366  32.347   6.651  1.00 10.00      A   
ATOM   1714  C   ASP A 181      -1.213  29.110   6.192  1.00 10.00      A   
ATOM   1715  O   ASP A 181      -1.765  28.843   7.258  1.00 10.00      A   
ATOM   1716  N   THR A 182      -1.848  29.116   5.032  1.00 10.00      A   
ATOM   1717  HN  THR A 182      -1.347  29.327   4.217  1.00 10.00      A   
ATOM   1718  CA  THR A 182      -3.261  28.825   4.916  1.00 10.00      A   
ATOM   1719  CB  THR A 182      -3.792  29.449   3.618  1.00 10.00      A   
ATOM   1720  OG1 THR A 182      -2.690  29.599   2.708  1.00 10.00      A   
ATOM   1721  HG1 THR A 182      -3.021  29.654   1.800  1.00 10.00      A   
ATOM   1722  CG2 THR A 182      -4.387  30.820   3.897  1.00 10.00      A   
ATOM   1723  C   THR A 182      -3.523  27.316   4.907  1.00 10.00      A   
ATOM   1724  O   THR A 182      -4.665  26.870   5.038  1.00 10.00      A   
ATOM   1725  N   TYR A 183      -2.466  26.528   4.753  1.00 10.00      A   
ATOM   1726  HN  TYR A 183      -1.573  26.932   4.661  1.00 10.00      A   
ATOM   1727  CA  TYR A 183      -2.598  25.077   4.731  1.00 10.00      A   
ATOM   1728  CB  TYR A 183      -1.428  24.437   3.972  1.00 10.00      A   
ATOM   1729  CG  TYR A 183      -1.438  22.924   3.995  1.00 10.00      A   
ATOM   1730  CD1 TYR A 183      -2.395  22.205   3.290  1.00 10.00      A   
ATOM   1731  CD2 TYR A 183      -0.495  22.216   4.727  1.00 10.00      A   
ATOM   1732  CE1 TYR A 183      -2.412  20.823   3.319  1.00 10.00      A   
ATOM   1733  CE2 TYR A 183      -0.502  20.834   4.759  1.00 10.00      A   
ATOM   1734  CZ  TYR A 183      -1.461  20.141   4.053  1.00 10.00      A   
ATOM   1735  OH  TYR A 183      -1.476  18.763   4.089  1.00 10.00      A   
ATOM   1736  HH  TYR A 183      -2.368  18.445   3.883  1.00 10.00      A   
ATOM   1737  C   TYR A 183      -2.684  24.529   6.152  1.00 10.00      A   
ATOM   1738  O   TYR A 183      -1.708  24.564   6.898  1.00 10.00      A   
ATOM   1739  N   THR A 184      -3.851  24.036   6.531  1.00 10.00      A   
ATOM   1740  HN  THR A 184      -4.606  24.050   5.904  1.00 10.00      A   
ATOM   1741  CA  THR A 184      -4.046  23.499   7.869  1.00 10.00      A   
ATOM   1742  CB  THR A 184      -4.736  24.552   8.761  1.00 10.00      A   
ATOM   1743  OG1 THR A 184      -5.628  25.339   7.959  1.00 10.00      A   
ATOM   1744  HG1 THR A 184      -5.263  26.227   7.858  1.00 10.00      A   
ATOM   1745  CG2 THR A 184      -3.710  25.476   9.401  1.00 10.00      A   
ATOM   1746  C   THR A 184      -4.893  22.228   7.841  1.00 10.00      A   
ATOM   1747  O   THR A 184      -5.437  21.812   8.862  1.00 10.00      A   
ATOM   1748  N   SER A 185      -4.985  21.603   6.672  1.00 10.00      A   
ATOM   1749  HN  SER A 185      -4.521  21.975   5.894  1.00 10.00      A   
ATOM   1750  CA  SER A 185      -5.788  20.389   6.511  1.00 10.00      A   
ATOM   1751  CB  SER A 185      -6.418  20.364   5.116  1.00 10.00      A   
ATOM   1752  OG  SER A 185      -6.935  21.641   4.774  1.00 10.00      A   
ATOM   1753  HG  SER A 185      -6.701  21.846   3.861  1.00 10.00      A   
ATOM   1754  C   SER A 185      -4.983  19.107   6.734  1.00 10.00      A   
ATOM   1755  O   SER A 185      -5.504  18.007   6.547  1.00 10.00      A   
ATOM   1756  N   LEU A 186      -3.734  19.248   7.150  1.00 10.00      A   
ATOM   1757  HN  LEU A 186      -3.391  20.145   7.327  1.00 10.00      A   
ATOM   1758  CA  LEU A 186      -2.867  18.094   7.375  1.00 10.00      A   
ATOM   1759  CB  LEU A 186      -1.414  18.531   7.593  1.00 10.00      A   
ATOM   1760  CG  LEU A 186      -0.373  17.410   7.705  1.00 10.00      A   
ATOM   1761  CD1 LEU A 186      -0.481  16.449   6.535  1.00 10.00      A   
ATOM   1762  CD2 LEU A 186       1.027  17.995   7.781  1.00 10.00      A   
ATOM   1763  C   LEU A 186      -3.359  17.231   8.534  1.00 10.00      A   
ATOM   1764  O   LEU A 186      -3.638  17.734   9.629  1.00 10.00      A   
ATOM   1765  N   VAL A 187      -3.488  15.932   8.270  1.00 10.00      A   
ATOM   1766  HN  VAL A 187      -3.284  15.606   7.364  1.00 10.00      A   
ATOM   1767  CA  VAL A 187      -3.940  14.975   9.270  1.00 10.00      A   
ATOM   1768  CB  VAL A 187      -5.286  14.332   8.857  1.00 10.00      A   
ATOM   1769  CG1 VAL A 187      -5.759  13.342   9.906  1.00 10.00      A   
ATOM   1770  CG2 VAL A 187      -6.345  15.399   8.620  1.00 10.00      A   
ATOM   1771  C   VAL A 187      -2.900  13.869   9.475  1.00 10.00      A   
ATOM   1772  O   VAL A 187      -2.589  13.499  10.608  1.00 10.00      A   
ATOM   1773  N   SER A 188      -2.375  13.337   8.376  1.00 10.00      A   
ATOM   1774  HN  SER A 188      -2.665  13.666   7.497  1.00 10.00      A   
ATOM   1775  CA  SER A 188      -1.380  12.275   8.441  1.00 10.00      A   
ATOM   1776  CB  SER A 188      -2.033  10.925   8.141  1.00 10.00      A   
ATOM   1777  OG  SER A 188      -3.062  10.642   9.078  1.00 10.00      A   
ATOM   1778  HG  SER A 188      -3.922  10.788   8.664  1.00 10.00      A   
ATOM   1779  C   SER A 188      -0.225  12.539   7.478  1.00 10.00      A   
ATOM   1780  O   SER A 188      -0.437  12.796   6.292  1.00 10.00      A   
ATOM   1781  N   LEU A 189       0.993  12.488   7.999  1.00 10.00      A   
ATOM   1782  HN  LEU A 189       1.097  12.296   8.959  1.00 10.00      A   
ATOM   1783  CA  LEU A 189       2.184  12.721   7.193  1.00 10.00      A   
ATOM   1784  CB  LEU A 189       2.620  14.184   7.313  1.00 10.00      A   
ATOM   1785  CG  LEU A 189       3.840  14.608   6.489  1.00 10.00      A   
ATOM   1786  CD1 LEU A 189       3.611  14.345   5.011  1.00 10.00      A   
ATOM   1787  CD2 LEU A 189       4.149  16.076   6.720  1.00 10.00      A   
ATOM   1788  C   LEU A 189       3.321  11.794   7.617  1.00 10.00      A   
ATOM   1789  O   LEU A 189       3.684  11.733   8.793  1.00 10.00      A   
ATOM   1790  N   ASN A 190       3.866  11.067   6.655  1.00 10.00      A   
ATOM   1791  HN  ASN A 190       3.511  11.145   5.742  1.00 10.00      A   
ATOM   1792  CA  ASN A 190       4.971  10.146   6.908  1.00 10.00      A   
ATOM   1793  CB  ASN A 190       4.515   8.700   6.706  1.00 10.00      A   
ATOM   1794  CG  ASN A 190       5.658   7.708   6.833  1.00 10.00      A   
ATOM   1795  OD1 ASN A 190       6.573   7.896   7.633  1.00 10.00      A   
ATOM   1796  ND2 ASN A 190       5.620   6.654   6.037  1.00 10.00      A   
ATOM   1797 HD21 ASN A 190       4.858   6.571   5.404  1.00 10.00      A   
ATOM   1798 HD22 ASN A 190       6.342   5.996   6.104  1.00 10.00      A   
ATOM   1799  C   ASN A 190       6.136  10.442   5.971  1.00 10.00      A   
ATOM   1800  O   ASN A 190       6.003  10.325   4.753  1.00 10.00      A   
ATOM   1801  N   ILE A 191       7.275  10.824   6.545  1.00 10.00      A   
ATOM   1802  HN  ILE A 191       7.315  10.891   7.525  1.00 10.00      A   
ATOM   1803  CA  ILE A 191       8.465  11.144   5.762  1.00 10.00      A   
ATOM   1804  CB  ILE A 191       8.793  12.653   5.810  1.00 10.00      A   
ATOM   1805  CG1 ILE A 191       9.015  13.123   7.252  1.00 10.00      A   
ATOM   1806  CG2 ILE A 191       7.704  13.472   5.135  1.00 10.00      A   
ATOM   1807  CD1 ILE A 191       9.788  14.418   7.355  1.00 10.00      A   
ATOM   1808  C   ILE A 191       9.685  10.359   6.246  1.00 10.00      A   
ATOM   1809  O   ILE A 191      10.821  10.788   6.064  1.00 10.00      A   
ATOM   1810  N   SER A 192       9.443   9.191   6.830  1.00 10.00      A   
ATOM   1811  HN  SER A 192       8.516   8.879   6.907  1.00 10.00      A   
ATOM   1812  CA  SER A 192      10.513   8.349   7.358  1.00 10.00      A   
ATOM   1813  CB  SER A 192       9.901   7.148   8.080  1.00 10.00      A   
ATOM   1814  OG  SER A 192       8.828   6.604   7.332  1.00 10.00      A   
ATOM   1815  HG  SER A 192       7.989   6.926   7.689  1.00 10.00      A   
ATOM   1816  C   SER A 192      11.474   7.869   6.268  1.00 10.00      A   
ATOM   1817  O   SER A 192      12.618   7.513   6.549  1.00 10.00      A   
ATOM   1818  N   CYS A 193      11.006   7.890   5.028  1.00 10.00      A   
ATOM   1819  HN  CYS A 193      10.097   8.214   4.870  1.00 10.00      A   
ATOM   1820  CA  CYS A 193      11.792   7.444   3.890  1.00 10.00      A   
ATOM   1821  CB  CYS A 193      10.843   7.139   2.738  1.00 10.00      A   
ATOM   1822  SG  CYS A 193       9.496   8.333   2.595  1.00 10.00      A   
ATOM   1823  HG  CYS A 193       8.536   7.769   1.873  1.00 10.00      A   
ATOM   1824  C   CYS A 193      12.811   8.488   3.445  1.00 10.00      A   
ATOM   1825  O   CYS A 193      13.744   8.171   2.710  1.00 10.00      A   
ATOM   1826  N   LEU A 194      12.631   9.727   3.885  1.00 10.00      A   
ATOM   1827  HN  LEU A 194      11.878   9.921   4.482  1.00 10.00      A   
ATOM   1828  CA  LEU A 194      13.539  10.803   3.508  1.00 10.00      A   
ATOM   1829  CB  LEU A 194      12.950  12.172   3.857  1.00 10.00      A   
ATOM   1830  CG  LEU A 194      11.798  12.661   2.981  1.00 10.00      A   
ATOM   1831  CD1 LEU A 194      11.259  13.979   3.512  1.00 10.00      A   
ATOM   1832  CD2 LEU A 194      12.248  12.811   1.536  1.00 10.00      A   
ATOM   1833  C   LEU A 194      14.906  10.642   4.164  1.00 10.00      A   
ATOM   1834  O   LEU A 194      15.012  10.281   5.337  1.00 10.00      A   
ATOM   1835  N   ALA A 195      15.950  10.920   3.401  1.00 10.00      A   
ATOM   1836  HN  ALA A 195      15.799  11.211   2.467  1.00 10.00      A   
ATOM   1837  CA  ALA A 195      17.314  10.821   3.899  1.00 10.00      A   
ATOM   1838  CB  ALA A 195      18.192  10.067   2.909  1.00 10.00      A   
ATOM   1839  C   ALA A 195      17.872  12.214   4.160  1.00 10.00      A   
ATOM   1840  O   ALA A 195      18.860  12.383   4.879  1.00 10.00      A   
ATOM   1841  N   SER A 196      17.233  13.207   3.562  1.00 10.00      A   
ATOM   1842  HN  SER A 196      16.463  13.005   2.988  1.00 10.00      A   
ATOM   1843  CA  SER A 196      17.640  14.585   3.724  1.00 10.00      A   
ATOM   1844  CB  SER A 196      17.299  15.378   2.460  1.00 10.00      A   
ATOM   1845  OG  SER A 196      15.988  15.080   2.002  1.00 10.00      A   
ATOM   1846  HG  SER A 196      15.949  14.160   1.694  1.00 10.00      A   
ATOM   1847  C   SER A 196      16.972  15.212   4.946  1.00 10.00      A   
ATOM   1848  O   SER A 196      15.852  14.846   5.324  1.00 10.00      A   
ATOM   1849  N   GLU A 197      17.664  16.142   5.580  1.00 10.00      A   
ATOM   1850  HN  GLU A 197      18.565  16.373   5.265  1.00 10.00      A   
ATOM   1851  CA  GLU A 197      17.117  16.815   6.746  1.00 10.00      A   
ATOM   1852  CB  GLU A 197      18.219  17.387   7.632  1.00 10.00      A   
ATOM   1853  CG  GLU A 197      17.771  17.642   9.061  1.00 10.00      A   
ATOM   1854  CD  GLU A 197      18.906  18.057   9.965  1.00 10.00      A   
ATOM   1855  OE1 GLU A 197      19.899  17.304  10.064  1.00 10.00      A   
ATOM   1856  OE2 GLU A 197      18.803  19.133  10.594  1.00 10.00      A   
ATOM   1857  C   GLU A 197      16.152  17.914   6.331  1.00 10.00      A   
ATOM   1858  O   GLU A 197      16.513  18.821   5.578  1.00 10.00      A   
ATOM   1859  N   VAL A 198      14.926  17.817   6.820  1.00 10.00      A   
ATOM   1860  HN  VAL A 198      14.706  17.066   7.407  1.00 10.00      A   
ATOM   1861  CA  VAL A 198      13.898  18.798   6.514  1.00 10.00      A   
ATOM   1862  CB  VAL A 198      12.483  18.234   6.763  1.00 10.00      A   
ATOM   1863  CG1 VAL A 198      12.213  17.049   5.849  1.00 10.00      A   
ATOM   1864  CG2 VAL A 198      12.306  17.837   8.222  1.00 10.00      A   
ATOM   1865  C   VAL A 198      14.092  20.062   7.343  1.00 10.00      A   
ATOM   1866  O   VAL A 198      14.783  20.049   8.365  1.00 10.00      A   
ATOM   1867  N   SER A 199      13.500  21.153   6.892  1.00 10.00      A   
ATOM   1868  HN  SER A 199      12.987  21.109   6.058  1.00 10.00      A   
ATOM   1869  CA  SER A 199      13.600  22.420   7.599  1.00 10.00      A   
ATOM   1870  CB  SER A 199      13.091  23.549   6.703  1.00 10.00      A   
ATOM   1871  OG  SER A 199      12.938  23.100   5.365  1.00 10.00      A   
ATOM   1872  HG  SER A 199      13.794  22.821   5.020  1.00 10.00      A   
ATOM   1873  C   SER A 199      12.791  22.371   8.895  1.00 10.00      A   
ATOM   1874  O   SER A 199      11.568  22.513   8.878  1.00 10.00      A   
ATOM   1875  N   PHE A 200      13.483  22.167  10.013  1.00 10.00      A   
ATOM   1876  HN  PHE A 200      14.461  22.066   9.952  1.00 10.00      A   
ATOM   1877  CA  PHE A 200      12.839  22.085  11.324  1.00 10.00      A   
ATOM   1878  CB  PHE A 200      13.869  21.788  12.418  1.00 10.00      A   
ATOM   1879  CG  PHE A 200      13.267  21.598  13.783  1.00 10.00      A   
ATOM   1880  CD1 PHE A 200      12.554  20.449  14.090  1.00 10.00      A   
ATOM   1881  CD2 PHE A 200      13.413  22.568  14.758  1.00 10.00      A   
ATOM   1882  CE1 PHE A 200      12.000  20.274  15.346  1.00 10.00      A   
ATOM   1883  CE2 PHE A 200      12.862  22.398  16.015  1.00 10.00      A   
ATOM   1884  CZ  PHE A 200      12.156  21.251  16.310  1.00 10.00      A   
ATOM   1885  C   PHE A 200      12.067  23.358  11.656  1.00 10.00      A   
ATOM   1886  O   PHE A 200      11.000  23.308  12.266  1.00 10.00      A   
ATOM   1887  N   SER A 201      12.605  24.490  11.236  1.00 10.00      A   
ATOM   1888  HN  SER A 201      13.452  24.465  10.749  1.00 10.00      A   
ATOM   1889  CA  SER A 201      11.981  25.779  11.483  1.00 10.00      A   
ATOM   1890  CB  SER A 201      12.902  26.887  10.973  1.00 10.00      A   
ATOM   1891  OG  SER A 201      13.811  26.381  10.005  1.00 10.00      A   
ATOM   1892  HG  SER A 201      13.909  27.029   9.293  1.00 10.00      A   
ATOM   1893  C   SER A 201      10.604  25.868  10.820  1.00 10.00      A   
ATOM   1894  O   SER A 201       9.718  26.581  11.291  1.00 10.00      A   
ATOM   1895  N   ALA A 202      10.436  25.143   9.721  1.00 10.00      A   
ATOM   1896  HN  ALA A 202      11.180  24.604   9.387  1.00 10.00      A   
ATOM   1897  CA  ALA A 202       9.169  25.124   9.006  1.00 10.00      A   
ATOM   1898  CB  ALA A 202       9.405  24.968   7.510  1.00 10.00      A   
ATOM   1899  C   ALA A 202       8.311  23.986   9.536  1.00 10.00      A   
ATOM   1900  O   ALA A 202       7.096  24.118   9.676  1.00 10.00      A   
ATOM   1901  N   LEU A 203       8.973  22.877   9.849  1.00 10.00      A   
ATOM   1902  HN  LEU A 203       9.944  22.853   9.706  1.00 10.00      A   
ATOM   1903  CA  LEU A 203       8.320  21.689  10.379  1.00 10.00      A   
ATOM   1904  CB  LEU A 203       9.367  20.604  10.656  1.00 10.00      A   
ATOM   1905  CG  LEU A 203       8.871  19.322  11.325  1.00 10.00      A   
ATOM   1906  CD1 LEU A 203       7.939  18.559  10.401  1.00 10.00      A   
ATOM   1907  CD2 LEU A 203      10.047  18.451  11.741  1.00 10.00      A   
ATOM   1908  C   LEU A 203       7.541  22.008  11.650  1.00 10.00      A   
ATOM   1909  O   LEU A 203       6.363  21.673  11.763  1.00 10.00      A   
ATOM   1910  N   GLU A 204       8.199  22.667  12.598  1.00 10.00      A   
ATOM   1911  HN  GLU A 204       9.143  22.910  12.448  1.00 10.00      A   
ATOM   1912  CA  GLU A 204       7.556  23.031  13.857  1.00 10.00      A   
ATOM   1913  CB  GLU A 204       8.506  23.827  14.758  1.00 10.00      A   
ATOM   1914  CG  GLU A 204       7.902  24.204  16.105  1.00 10.00      A   
ATOM   1915  CD  GLU A 204       8.669  25.298  16.819  1.00 10.00      A   
ATOM   1916  OE1 GLU A 204       8.910  26.358  16.205  1.00 10.00      A   
ATOM   1917  OE2 GLU A 204       9.016  25.113  18.005  1.00 10.00      A   
ATOM   1918  C   GLU A 204       6.282  23.832  13.605  1.00 10.00      A   
ATOM   1919  O   GLU A 204       5.221  23.521  14.152  1.00 10.00      A   
ATOM   1920  N   ARG A 205       6.390  24.850  12.757  1.00 10.00      A   
ATOM   1921  HN  ARG A 205       7.255  25.028  12.335  1.00 10.00      A   
ATOM   1922  CA  ARG A 205       5.254  25.702  12.431  1.00 10.00      A   
ATOM   1923  CB  ARG A 205       5.685  26.840  11.503  1.00 10.00      A   
ATOM   1924  CG  ARG A 205       6.550  27.885  12.186  1.00 10.00      A   
ATOM   1925  CD  ARG A 205       6.796  29.084  11.286  1.00 10.00      A   
ATOM   1926  NE  ARG A 205       7.916  28.875  10.371  1.00 10.00      A   
ATOM   1927  HE  ARG A 205       8.799  28.712  10.774  1.00 10.00      A   
ATOM   1928  CZ  ARG A 205       7.806  28.885   9.040  1.00 10.00      A   
ATOM   1929  NH1 ARG A 205       6.622  29.086   8.471  1.00 10.00      A   
ATOM   1930 HH11 ARG A 205       5.775  29.237   9.060  1.00 10.00      A   
ATOM   1931 HH12 ARG A 205       6.532  29.090   7.434  1.00 10.00      A   
ATOM   1932  NH2 ARG A 205       8.887  28.726   8.286  1.00 10.00      A   
ATOM   1933 HH21 ARG A 205       8.810  28.735   7.241  1.00 10.00      A   
ATOM   1934 HH22 ARG A 205       9.822  28.597   8.733  1.00 10.00      A   
ATOM   1935  C   ARG A 205       4.119  24.899  11.807  1.00 10.00      A   
ATOM   1936  O   ARG A 205       2.955  25.059  12.183  1.00 10.00      A   
ATOM   1937  N   LEU A 206       4.468  24.023  10.871  1.00 10.00      A   
ATOM   1938  HN  LEU A 206       5.419  23.933  10.633  1.00 10.00      A   
ATOM   1939  CA  LEU A 206       3.483  23.190  10.186  1.00 10.00      A   
ATOM   1940  CB  LEU A 206       4.136  22.387   9.061  1.00 10.00      A   
ATOM   1941  CG  LEU A 206       3.801  22.831   7.636  1.00 10.00      A   
ATOM   1942  CD1 LEU A 206       4.903  23.712   7.068  1.00 10.00      A   
ATOM   1943  CD2 LEU A 206       3.558  21.624   6.747  1.00 10.00      A   
ATOM   1944  C   LEU A 206       2.766  22.253  11.155  1.00 10.00      A   
ATOM   1945  O   LEU A 206       1.557  22.054  11.054  1.00 10.00      A   
ATOM   1946  N   VAL A 207       3.512  21.689  12.095  1.00 10.00      A   
ATOM   1947  HN  VAL A 207       4.477  21.883  12.123  1.00 10.00      A   
ATOM   1948  CA  VAL A 207       2.943  20.774  13.079  1.00 10.00      A   
ATOM   1949  CB  VAL A 207       4.044  20.023  13.862  1.00 10.00      A   
ATOM   1950  CG1 VAL A 207       3.443  19.140  14.944  1.00 10.00      A   
ATOM   1951  CG2 VAL A 207       4.896  19.189  12.918  1.00 10.00      A   
ATOM   1952  C   VAL A 207       2.026  21.504  14.059  1.00 10.00      A   
ATOM   1953  O   VAL A 207       0.927  21.034  14.361  1.00 10.00      A   
ATOM   1954  N   THR A 208       2.475  22.665  14.525  1.00 10.00      A   
ATOM   1955  HN  THR A 208       3.340  23.004  14.204  1.00 10.00      A   
ATOM   1956  CA  THR A 208       1.716  23.454  15.496  1.00 10.00      A   
ATOM   1957  CB  THR A 208       2.515  24.691  15.960  1.00 10.00      A   
ATOM   1958  OG1 THR A 208       3.873  24.317  16.229  1.00 10.00      A   
ATOM   1959  HG1 THR A 208       4.305  24.046  15.407  1.00 10.00      A   
ATOM   1960  CG2 THR A 208       1.906  25.283  17.220  1.00 10.00      A   
ATOM   1961  C   THR A 208       0.348  23.898  14.959  1.00 10.00      A   
ATOM   1962  O   THR A 208      -0.649  23.881  15.685  1.00 10.00      A   
ATOM   1963  N   ARG A 209       0.292  24.270  13.683  1.00 10.00      A   
ATOM   1964  HN  ARG A 209       1.104  24.228  13.135  1.00 10.00      A   
ATOM   1965  CA  ARG A 209      -0.957  24.740  13.083  1.00 10.00      A   
ATOM   1966  CB  ARG A 209      -0.706  25.747  11.954  1.00 10.00      A   
ATOM   1967  CG  ARG A 209       0.067  25.203  10.761  1.00 10.00      A   
ATOM   1968  CD  ARG A 209       0.022  26.181   9.598  1.00 10.00      A   
ATOM   1969  NE  ARG A 209       1.042  25.903   8.583  1.00 10.00      A   
ATOM   1970  HE  ARG A 209       1.115  24.976   8.257  1.00 10.00      A   
ATOM   1971  CZ  ARG A 209       1.854  26.832   8.080  1.00 10.00      A   
ATOM   1972  NH1 ARG A 209       1.762  28.083   8.503  1.00 10.00      A   
ATOM   1973 HH11 ARG A 209       1.061  28.341   9.229  1.00 10.00      A   
ATOM   1974 HH12 ARG A 209       2.391  28.828   8.104  1.00 10.00      A   
ATOM   1975  NH2 ARG A 209       2.740  26.517   7.147  1.00 10.00      A   
ATOM   1976 HH21 ARG A 209       2.805  25.543   6.795  1.00 10.00      A   
ATOM   1977 HH22 ARG A 209       3.378  27.249   6.759  1.00 10.00      A   
ATOM   1978  C   ARG A 209      -1.872  23.606  12.616  1.00 10.00      A   
ATOM   1979  O   ARG A 209      -2.902  23.851  11.985  1.00 10.00      A   
ATOM   1980  N   CYS A 210      -1.517  22.372  12.939  1.00 10.00      A   
ATOM   1981  HN  CYS A 210      -0.698  22.226  13.461  1.00 10.00      A   
ATOM   1982  CA  CYS A 210      -2.330  21.229  12.549  1.00 10.00      A   
ATOM   1983  CB  CYS A 210      -1.566  20.318  11.585  1.00 10.00      A   
ATOM   1984  SG  CYS A 210      -1.025  21.129  10.061  1.00 10.00      A   
ATOM   1985  HG  CYS A 210       0.179  21.651  10.286  1.00 10.00      A   
ATOM   1986  C   CYS A 210      -2.818  20.444  13.766  1.00 10.00      A   
ATOM   1987  O   CYS A 210      -2.166  19.497  14.210  1.00 10.00      A   
ATOM   1988  N   PRO A 211      -3.981  20.828  14.324  1.00 10.00      A   
ATOM   1989  CA  PRO A 211      -4.563  20.160  15.494  1.00 10.00      A   
ATOM   1990  CB  PRO A 211      -5.604  21.168  15.983  1.00 10.00      A   
ATOM   1991  CG  PRO A 211      -6.034  21.879  14.747  1.00 10.00      A   
ATOM   1992  CD  PRO A 211      -4.819  21.954  13.864  1.00 10.00      A   
ATOM   1993  C   PRO A 211      -5.242  18.847  15.114  1.00 10.00      A   
ATOM   1994  O   PRO A 211      -5.550  18.020  15.972  1.00 10.00      A   
ATOM   1995  N   ASN A 212      -5.473  18.662  13.821  1.00 10.00      A   
ATOM   1996  HN  ASN A 212      -5.204  19.358  13.184  1.00 10.00      A   
ATOM   1997  CA  ASN A 212      -6.116  17.451  13.327  1.00 10.00      A   
ATOM   1998  CB  ASN A 212      -7.010  17.742  12.117  1.00 10.00      A   
ATOM   1999  CG  ASN A 212      -8.131  18.718  12.432  1.00 10.00      A   
ATOM   2000  OD1 ASN A 212      -9.178  18.338  12.956  1.00 10.00      A   
ATOM   2001  ND2 ASN A 212      -7.923  19.981  12.104  1.00 10.00      A   
ATOM   2002 HD21 ASN A 212      -7.068  20.216  11.682  1.00 10.00      A   
ATOM   2003 HD22 ASN A 212      -8.629  20.635  12.292  1.00 10.00      A   
ATOM   2004  C   ASN A 212      -5.070  16.407  12.974  1.00 10.00      A   
ATOM   2005  O   ASN A 212      -5.399  15.287  12.580  1.00 10.00      A   
ATOM   2006  N   LEU A 213      -3.806  16.789  13.119  1.00 10.00      A   
ATOM   2007  HN  LEU A 213      -3.617  17.695  13.436  1.00 10.00      A   
ATOM   2008  CA  LEU A 213      -2.698  15.899  12.833  1.00 10.00      A   
ATOM   2009  CB  LEU A 213      -1.374  16.664  12.885  1.00 10.00      A   
ATOM   2010  CG  LEU A 213      -0.110  15.872  12.545  1.00 10.00      A   
ATOM   2011  CD1 LEU A 213      -0.019  15.612  11.049  1.00 10.00      A   
ATOM   2012  CD2 LEU A 213       1.127  16.601  13.044  1.00 10.00      A   
ATOM   2013  C   LEU A 213      -2.688  14.757  13.839  1.00 10.00      A   
ATOM   2014  O   LEU A 213      -2.487  14.972  15.037  1.00 10.00      A   
ATOM   2015  N   LYS A 214      -2.934  13.553  13.355  1.00 10.00      A   
ATOM   2016  HN  LYS A 214      -3.098  13.449  12.391  1.00 10.00      A   
ATOM   2017  CA  LYS A 214      -2.969  12.385  14.218  1.00 10.00      A   
ATOM   2018  CB  LYS A 214      -4.298  11.638  14.076  1.00 10.00      A   
ATOM   2019  CG  LYS A 214      -5.524  12.445  14.477  1.00 10.00      A   
ATOM   2020  CD  LYS A 214      -5.358  13.070  15.853  1.00 10.00      A   
ATOM   2021  CE  LYS A 214      -6.546  13.949  16.209  1.00 10.00      A   
ATOM   2022  NZ  LYS A 214      -7.743  13.150  16.570  1.00 10.00      A   
ATOM   2023  HZ1 LYS A 214      -7.845  12.346  15.928  1.00 10.00      A   
ATOM   2024  HZ2 LYS A 214      -8.598  13.740  16.507  1.00 10.00      A   
ATOM   2025  HZ3 LYS A 214      -7.652  12.793  17.543  1.00 10.00      A   
ATOM   2026  C   LYS A 214      -1.805  11.447  13.938  1.00 10.00      A   
ATOM   2027  O   LYS A 214      -1.343  10.739  14.834  1.00 10.00      A   
ATOM   2028  N   SER A 215      -1.322  11.453  12.707  1.00 10.00      A   
ATOM   2029  HN  SER A 215      -1.713  12.051  12.036  1.00 10.00      A   
ATOM   2030  CA  SER A 215      -0.218  10.589  12.329  1.00 10.00      A   
ATOM   2031  CB  SER A 215      -0.676   9.586  11.270  1.00 10.00      A   
ATOM   2032  OG  SER A 215      -2.083   9.406  11.324  1.00 10.00      A   
ATOM   2033  HG  SER A 215      -2.492   9.834  10.553  1.00 10.00      A   
ATOM   2034  C   SER A 215       0.964  11.404  11.818  1.00 10.00      A   
ATOM   2035  O   SER A 215       0.886  12.041  10.767  1.00 10.00      A   
ATOM   2036  N   LEU A 216       2.047  11.399  12.578  1.00 10.00      A   
ATOM   2037  HN  LEU A 216       2.040  10.890  13.421  1.00 10.00      A   
ATOM   2038  CA  LEU A 216       3.245  12.132  12.201  1.00 10.00      A   
ATOM   2039  CB  LEU A 216       3.396  13.404  13.038  1.00 10.00      A   
ATOM   2040  CG  LEU A 216       4.519  14.353  12.621  1.00 10.00      A   
ATOM   2041  CD1 LEU A 216       4.181  15.045  11.310  1.00 10.00      A   
ATOM   2042  CD2 LEU A 216       4.798  15.368  13.715  1.00 10.00      A   
ATOM   2043  C   LEU A 216       4.483  11.262  12.353  1.00 10.00      A   
ATOM   2044  O   LEU A 216       4.982  11.050  13.460  1.00 10.00      A   
ATOM   2045  N   LYS A 217       4.973  10.757  11.237  1.00 10.00      A   
ATOM   2046  HN  LYS A 217       4.532  10.966  10.383  1.00 10.00      A   
ATOM   2047  CA  LYS A 217       6.157   9.916  11.241  1.00 10.00      A   
ATOM   2048  CB  LYS A 217       5.865   8.569  10.586  1.00 10.00      A   
ATOM   2049  CG  LYS A 217       4.810   7.766  11.326  1.00 10.00      A   
ATOM   2050  CD  LYS A 217       4.263   6.633  10.477  1.00 10.00      A   
ATOM   2051  CE  LYS A 217       3.143   5.903  11.203  1.00 10.00      A   
ATOM   2052  NZ  LYS A 217       2.514   4.848  10.365  1.00 10.00      A   
ATOM   2053  HZ1 LYS A 217       3.165   4.049  10.248  1.00 10.00      A   
ATOM   2054  HZ2 LYS A 217       2.273   5.229   9.426  1.00 10.00      A   
ATOM   2055  HZ3 LYS A 217       1.641   4.508  10.819  1.00 10.00      A   
ATOM   2056  C   LYS A 217       7.312  10.634  10.556  1.00 10.00      A   
ATOM   2057  O   LYS A 217       7.219  11.010   9.387  1.00 10.00      A   
ATOM   2058  N   LEU A 218       8.393  10.834  11.296  1.00 10.00      A   
ATOM   2059  HN  LEU A 218       8.420  10.481  12.213  1.00 10.00      A   
ATOM   2060  CA  LEU A 218       9.556  11.539  10.780  1.00 10.00      A   
ATOM   2061  CB  LEU A 218      10.072  12.538  11.815  1.00 10.00      A   
ATOM   2062  CG  LEU A 218       9.093  13.643  12.211  1.00 10.00      A   
ATOM   2063  CD1 LEU A 218       9.496  14.248  13.541  1.00 10.00      A   
ATOM   2064  CD2 LEU A 218       9.031  14.714  11.136  1.00 10.00      A   
ATOM   2065  C   LEU A 218      10.660  10.578  10.370  1.00 10.00      A   
ATOM   2066  O   LEU A 218      10.519   9.362  10.503  1.00 10.00      A   
ATOM   2067  N   ASN A 219      11.754  11.138   9.879  1.00 10.00      A   
ATOM   2068  HN  ASN A 219      11.803  12.118   9.823  1.00 10.00      A   
ATOM   2069  CA  ASN A 219      12.896  10.355   9.424  1.00 10.00      A   
ATOM   2070  CB  ASN A 219      13.319  10.794   8.017  1.00 10.00      A   
ATOM   2071  CG  ASN A 219      13.765  12.246   7.930  1.00 10.00      A   
ATOM   2072  OD1 ASN A 219      13.351  13.092   8.723  1.00 10.00      A   
ATOM   2073  ND2 ASN A 219      14.612  12.544   6.956  1.00 10.00      A   
ATOM   2074 HD21 ASN A 219      14.898  11.821   6.351  1.00 10.00      A   
ATOM   2075 HD22 ASN A 219      14.915  13.474   6.868  1.00 10.00      A   
ATOM   2076  C   ASN A 219      14.072  10.459  10.392  1.00 10.00      A   
ATOM   2077  O   ASN A 219      14.009  11.183  11.386  1.00 10.00      A   
ATOM   2078  N   ARG A 220      15.146   9.744  10.073  1.00 10.00      A   
ATOM   2079  HN  ARG A 220      15.130   9.212   9.250  1.00 10.00      A   
ATOM   2080  CA  ARG A 220      16.357   9.713  10.893  1.00 10.00      A   
ATOM   2081  CB  ARG A 220      17.348   8.717  10.282  1.00 10.00      A   
ATOM   2082  CG  ARG A 220      18.472   8.270  11.202  1.00 10.00      A   
ATOM   2083  CD  ARG A 220      19.491   7.427  10.449  1.00 10.00      A   
ATOM   2084  NE  ARG A 220      20.037   6.348  11.276  1.00 10.00      A   
ATOM   2085  HE  ARG A 220      20.291   6.571  12.210  1.00 10.00      A   
ATOM   2086  CZ  ARG A 220      20.207   5.099  10.841  1.00 10.00      A   
ATOM   2087  NH1 ARG A 220      19.879   4.769   9.597  1.00 10.00      A   
ATOM   2088 HH11 ARG A 220      20.009   3.790   9.262  1.00 10.00      A   
ATOM   2089 HH12 ARG A 220      19.496   5.488   8.946  1.00 10.00      A   
ATOM   2090  NH2 ARG A 220      20.729   4.180  11.644  1.00 10.00      A   
ATOM   2091 HH21 ARG A 220      20.859   3.202  11.306  1.00 10.00      A   
ATOM   2092 HH22 ARG A 220      21.019   4.432  12.624  1.00 10.00      A   
ATOM   2093  C   ARG A 220      17.015  11.088  10.995  1.00 10.00      A   
ATOM   2094  O   ARG A 220      17.764  11.356  11.933  1.00 10.00      A   
ATOM   2095  N   ALA A 221      16.737  11.950  10.024  1.00 10.00      A   
ATOM   2096  HN  ALA A 221      16.147  11.669   9.297  1.00 10.00      A   
ATOM   2097  CA  ALA A 221      17.308  13.294   9.995  1.00 10.00      A   
ATOM   2098  CB  ALA A 221      16.887  14.022   8.733  1.00 10.00      A   
ATOM   2099  C   ALA A 221      16.936  14.108  11.229  1.00 10.00      A   
ATOM   2100  O   ALA A 221      17.728  14.920  11.705  1.00 10.00      A   
ATOM   2101  N   VAL A 222      15.743  13.879  11.757  1.00 10.00      A   
ATOM   2102  HN  VAL A 222      15.165  13.192  11.360  1.00 10.00      A   
ATOM   2103  CA  VAL A 222      15.287  14.608  12.933  1.00 10.00      A   
ATOM   2104  CB  VAL A 222      13.745  14.679  12.999  1.00 10.00      A   
ATOM   2105  CG1 VAL A 222      13.293  15.560  14.158  1.00 10.00      A   
ATOM   2106  CG2 VAL A 222      13.171  15.187  11.684  1.00 10.00      A   
ATOM   2107  C   VAL A 222      15.819  13.952  14.202  1.00 10.00      A   
ATOM   2108  O   VAL A 222      15.450  12.823  14.523  1.00 10.00      A   
ATOM   2109  N   PRO A 223      16.710  14.642  14.929  1.00 10.00      A   
ATOM   2110  CA  PRO A 223      17.290  14.118  16.164  1.00 10.00      A   
ATOM   2111  CB  PRO A 223      18.522  14.999  16.374  1.00 10.00      A   
ATOM   2112  CG  PRO A 223      18.175  16.296  15.729  1.00 10.00      A   
ATOM   2113  CD  PRO A 223      17.231  15.980  14.596  1.00 10.00      A   
ATOM   2114  C   PRO A 223      16.333  14.220  17.355  1.00 10.00      A   
ATOM   2115  O   PRO A 223      15.364  14.986  17.331  1.00 10.00      A   
ATOM   2116  N   LEU A 224      16.636  13.463  18.404  1.00 10.00      A   
ATOM   2117  HN  LEU A 224      17.445  12.912  18.365  1.00 10.00      A   
ATOM   2118  CA  LEU A 224      15.821  13.414  19.610  1.00 10.00      A   
ATOM   2119  CB  LEU A 224      16.430  12.404  20.593  1.00 10.00      A   
ATOM   2120  CG  LEU A 224      15.492  11.821  21.651  1.00 10.00      A   
ATOM   2121  CD1 LEU A 224      14.307  11.129  20.995  1.00 10.00      A   
ATOM   2122  CD2 LEU A 224      16.241  10.850  22.550  1.00 10.00      A   
ATOM   2123  C   LEU A 224      15.682  14.787  20.269  1.00 10.00      A   
ATOM   2124  O   LEU A 224      14.619  15.128  20.791  1.00 10.00      A   
ATOM   2125  N   GLU A 225      16.746  15.582  20.214  1.00 10.00      A   
ATOM   2126  HN  GLU A 225      17.564  15.257  19.760  1.00 10.00      A   
ATOM   2127  CA  GLU A 225      16.748  16.916  20.815  1.00 10.00      A   
ATOM   2128  CB  GLU A 225      18.143  17.547  20.754  1.00 10.00      A   
ATOM   2129  CG  GLU A 225      19.289  16.586  21.043  1.00 10.00      A   
ATOM   2130  CD  GLU A 225      19.789  15.894  19.794  1.00 10.00      A   
ATOM   2131  OE1 GLU A 225      19.228  14.843  19.430  1.00 10.00      A   
ATOM   2132  OE2 GLU A 225      20.736  16.406  19.164  1.00 10.00      A   
ATOM   2133  C   GLU A 225      15.720  17.846  20.165  1.00 10.00      A   
ATOM   2134  O   GLU A 225      15.291  18.833  20.764  1.00 10.00      A   
ATOM   2135  N   LYS A 226      15.318  17.529  18.943  1.00 10.00      A   
ATOM   2136  HN  LYS A 226      15.676  16.721  18.515  1.00 10.00      A   
ATOM   2137  CA  LYS A 226      14.346  18.347  18.228  1.00 10.00      A   
ATOM   2138  CB  LYS A 226      14.730  18.462  16.748  1.00 10.00      A   
ATOM   2139  CG  LYS A 226      16.138  18.986  16.492  1.00 10.00      A   
ATOM   2140  CD  LYS A 226      16.224  20.496  16.647  1.00 10.00      A   
ATOM   2141  CE  LYS A 226      17.666  20.978  16.559  1.00 10.00      A   
ATOM   2142  NZ  LYS A 226      18.271  20.714  15.224  1.00 10.00      A   
ATOM   2143  HZ1 LYS A 226      17.636  21.040  14.471  1.00 10.00      A   
ATOM   2144  HZ2 LYS A 226      18.447  19.695  15.099  1.00 10.00      A   
ATOM   2145  HZ3 LYS A 226      19.176  21.221  15.137  1.00 10.00      A   
ATOM   2146  C   LYS A 226      12.943  17.759  18.368  1.00 10.00      A   
ATOM   2147  O   LYS A 226      11.943  18.449  18.168  1.00 10.00      A   
ATOM   2148  N   LEU A 227      12.878  16.488  18.749  1.00 10.00      A   
ATOM   2149  HN  LEU A 227      13.711  16.004  18.938  1.00 10.00      A   
ATOM   2150  CA  LEU A 227      11.604  15.792  18.901  1.00 10.00      A   
ATOM   2151  CB  LEU A 227      11.819  14.276  18.964  1.00 10.00      A   
ATOM   2152  CG  LEU A 227      12.171  13.590  17.640  1.00 10.00      A   
ATOM   2153  CD1 LEU A 227      12.708  12.188  17.883  1.00 10.00      A   
ATOM   2154  CD2 LEU A 227      10.955  13.549  16.727  1.00 10.00      A   
ATOM   2155  C   LEU A 227      10.815  16.273  20.115  1.00 10.00      A   
ATOM   2156  O   LEU A 227       9.584  16.346  20.070  1.00 10.00      A   
ATOM   2157  N   ALA A 228      11.527  16.615  21.186  1.00 10.00      A   
ATOM   2158  HN  ALA A 228      12.507  16.551  21.147  1.00 10.00      A   
ATOM   2159  CA  ALA A 228      10.896  17.078  22.421  1.00 10.00      A   
ATOM   2160  CB  ALA A 228      11.946  17.403  23.468  1.00 10.00      A   
ATOM   2161  C   ALA A 228       9.986  18.280  22.188  1.00 10.00      A   
ATOM   2162  O   ALA A 228       8.980  18.454  22.879  1.00 10.00      A   
ATOM   2163  N   THR A 229      10.338  19.104  21.213  1.00 10.00      A   
ATOM   2164  HN  THR A 229      11.149  18.916  20.696  1.00 10.00      A   
ATOM   2165  CA  THR A 229       9.551  20.279  20.890  1.00 10.00      A   
ATOM   2166  CB  THR A 229      10.398  21.285  20.095  1.00 10.00      A   
ATOM   2167  OG1 THR A 229      11.757  21.207  20.547  1.00 10.00      A   
ATOM   2168  HG1 THR A 229      11.775  21.199  21.511  1.00 10.00      A   
ATOM   2169  CG2 THR A 229       9.878  22.699  20.297  1.00 10.00      A   
ATOM   2170  C   THR A 229       8.323  19.895  20.067  1.00 10.00      A   
ATOM   2171  O   THR A 229       7.219  20.388  20.307  1.00 10.00      A   
ATOM   2172  N   LEU A 230       8.522  18.985  19.123  1.00 10.00      A   
ATOM   2173  HN  LEU A 230       9.419  18.601  19.015  1.00 10.00      A   
ATOM   2174  CA  LEU A 230       7.448  18.529  18.247  1.00 10.00      A   
ATOM   2175  CB  LEU A 230       8.008  17.634  17.142  1.00 10.00      A   
ATOM   2176  CG  LEU A 230       9.021  18.295  16.206  1.00 10.00      A   
ATOM   2177  CD1 LEU A 230       9.748  17.248  15.382  1.00 10.00      A   
ATOM   2178  CD2 LEU A 230       8.337  19.311  15.303  1.00 10.00      A   
ATOM   2179  C   LEU A 230       6.350  17.806  19.020  1.00 10.00      A   
ATOM   2180  O   LEU A 230       5.170  17.927  18.694  1.00 10.00      A   
ATOM   2181  N   LEU A 231       6.739  17.063  20.049  1.00 10.00      A   
ATOM   2182  HN  LEU A 231       7.696  16.989  20.255  1.00 10.00      A   
ATOM   2183  CA  LEU A 231       5.776  16.329  20.865  1.00 10.00      A   
ATOM   2184  CB  LEU A 231       6.500  15.455  21.889  1.00 10.00      A   
ATOM   2185  CG  LEU A 231       7.507  14.451  21.331  1.00 10.00      A   
ATOM   2186  CD1 LEU A 231       8.222  13.727  22.463  1.00 10.00      A   
ATOM   2187  CD2 LEU A 231       6.822  13.460  20.405  1.00 10.00      A   
ATOM   2188  C   LEU A 231       4.826  17.282  21.578  1.00 10.00      A   
ATOM   2189  O   LEU A 231       3.662  16.959  21.814  1.00 10.00      A   
ATOM   2190  N   GLN A 232       5.330  18.467  21.904  1.00 10.00      A   
ATOM   2191  HN  GLN A 232       6.260  18.670  21.668  1.00 10.00      A   
ATOM   2192  CA  GLN A 232       4.538  19.476  22.590  1.00 10.00      A   
ATOM   2193  CB  GLN A 232       5.451  20.445  23.348  1.00 10.00      A   
ATOM   2194  CG  GLN A 232       6.073  19.865  24.612  1.00 10.00      A   
ATOM   2195  CD  GLN A 232       5.115  19.864  25.790  1.00 10.00      A   
ATOM   2196  OE1 GLN A 232       3.900  19.768  25.622  1.00 10.00      A   
ATOM   2197  NE2 GLN A 232       5.654  19.971  26.994  1.00 10.00      A   
ATOM   2198 HE21 GLN A 232       6.630  20.050  27.063  1.00 10.00      A   
ATOM   2199 HE22 GLN A 232       5.055  19.968  27.773  1.00 10.00      A   
ATOM   2200  C   GLN A 232       3.665  20.242  21.602  1.00 10.00      A   
ATOM   2201  O   GLN A 232       2.663  20.847  21.981  1.00 10.00      A   
ATOM   2202  N   ARG A 233       4.048  20.202  20.329  1.00 10.00      A   
ATOM   2203  HN  ARG A 233       4.845  19.688  20.088  1.00 10.00      A   
ATOM   2204  CA  ARG A 233       3.305  20.895  19.286  1.00 10.00      A   
ATOM   2205  CB  ARG A 233       4.183  21.147  18.053  1.00 10.00      A   
ATOM   2206  CG  ARG A 233       5.405  22.014  18.314  1.00 10.00      A   
ATOM   2207  CD  ARG A 233       5.029  23.345  18.947  1.00 10.00      A   
ATOM   2208  NE  ARG A 233       6.178  24.243  19.065  1.00 10.00      A   
ATOM   2209  HE  ARG A 233       7.003  23.986  18.594  1.00 10.00      A   
ATOM   2210  CZ  ARG A 233       6.176  25.368  19.779  1.00 10.00      A   
ATOM   2211  NH1 ARG A 233       5.085  25.735  20.441  1.00 10.00      A   
ATOM   2212 HH11 ARG A 233       5.081  26.616  21.000  1.00 10.00      A   
ATOM   2213 HH12 ARG A 233       4.231  25.140  20.413  1.00 10.00      A   
ATOM   2214  NH2 ARG A 233       7.259  26.128  19.812  1.00 10.00      A   
ATOM   2215 HH21 ARG A 233       8.113  25.840  19.275  1.00 10.00      A   
ATOM   2216 HH22 ARG A 233       7.270  27.009  20.372  1.00 10.00      A   
ATOM   2217  C   ARG A 233       2.049  20.118  18.901  1.00 10.00      A   
ATOM   2218  O   ARG A 233       1.055  20.702  18.471  1.00 10.00      A   
ATOM   2219  N   ALA A 234       2.095  18.803  19.067  1.00 10.00      A   
ATOM   2220  HN  ALA A 234       2.918  18.393  19.418  1.00 10.00      A   
ATOM   2221  CA  ALA A 234       0.958  17.952  18.740  1.00 10.00      A   
ATOM   2222  CB  ALA A 234       1.112  17.365  17.344  1.00 10.00      A   
ATOM   2223  C   ALA A 234       0.780  16.845  19.773  1.00 10.00      A   
ATOM   2224  O   ALA A 234       1.220  15.716  19.563  1.00 10.00      A   
ATOM   2225  N   PRO A 235       0.143  17.157  20.914  1.00 10.00      A   
ATOM   2226  CA  PRO A 235      -0.095  16.176  21.975  1.00 10.00      A   
ATOM   2227  CB  PRO A 235      -0.453  17.049  23.179  1.00 10.00      A   
ATOM   2228  CG  PRO A 235      -1.061  18.276  22.589  1.00 10.00      A   
ATOM   2229  CD  PRO A 235      -0.375  18.495  21.268  1.00 10.00      A   
ATOM   2230  C   PRO A 235      -1.261  15.249  21.641  1.00 10.00      A   
ATOM   2231  O   PRO A 235      -1.442  14.203  22.262  1.00 10.00      A   
ATOM   2232  N   GLN A 236      -2.043  15.640  20.642  1.00 10.00      A   
ATOM   2233  HN  GLN A 236      -1.837  16.481  20.181  1.00 10.00      A   
ATOM   2234  CA  GLN A 236      -3.200  14.861  20.217  1.00 10.00      A   
ATOM   2235  CB  GLN A 236      -4.298  15.779  19.658  1.00 10.00      A   
ATOM   2236  CG  GLN A 236      -4.096  16.222  18.210  1.00 10.00      A   
ATOM   2237  CD  GLN A 236      -2.950  17.201  18.021  1.00 10.00      A   
ATOM   2238  OE1 GLN A 236      -2.616  17.976  18.917  1.00 10.00      A   
ATOM   2239  NE2 GLN A 236      -2.338  17.168  16.849  1.00 10.00      A   
ATOM   2240 HE21 GLN A 236      -2.652  16.516  16.180  1.00 10.00      A   
ATOM   2241 HE22 GLN A 236      -1.604  17.796  16.690  1.00 10.00      A   
ATOM   2242  C   GLN A 236      -2.804  13.802  19.189  1.00 10.00      A   
ATOM   2243  O   GLN A 236      -3.661  13.135  18.605  1.00 10.00      A   
ATOM   2244  N   LEU A 237      -1.503  13.651  18.983  1.00 10.00      A   
ATOM   2245  HN  LEU A 237      -0.874  14.200  19.495  1.00 10.00      A   
ATOM   2246  CA  LEU A 237      -0.978  12.686  18.029  1.00 10.00      A   
ATOM   2247  CB  LEU A 237       0.533  12.872  17.883  1.00 10.00      A   
ATOM   2248  CG  LEU A 237       1.134  12.583  16.506  1.00 10.00      A   
ATOM   2249  CD1 LEU A 237       0.676  13.620  15.492  1.00 10.00      A   
ATOM   2250  CD2 LEU A 237       2.651  12.556  16.587  1.00 10.00      A   
ATOM   2251  C   LEU A 237      -1.289  11.255  18.465  1.00 10.00      A   
ATOM   2252  O   LEU A 237      -1.135  10.904  19.635  1.00 10.00      A   
ATOM   2253  N   GLU A 238      -1.733  10.441  17.516  1.00 10.00      A   
ATOM   2254  HN  GLU A 238      -1.834  10.786  16.604  1.00 10.00      A   
ATOM   2255  CA  GLU A 238      -2.065   9.046  17.785  1.00 10.00      A   
ATOM   2256  CB  GLU A 238      -3.392   8.672  17.116  1.00 10.00      A   
ATOM   2257  CG  GLU A 238      -4.597   9.428  17.664  1.00 10.00      A   
ATOM   2258  CD  GLU A 238      -5.894   9.077  16.961  1.00 10.00      A   
ATOM   2259  OE1 GLU A 238      -6.181   7.873  16.791  1.00 10.00      A   
ATOM   2260  OE2 GLU A 238      -6.641  10.006  16.582  1.00 10.00      A   
ATOM   2261  C   GLU A 238      -0.937   8.130  17.309  1.00 10.00      A   
ATOM   2262  O   GLU A 238      -0.584   7.155  17.975  1.00 10.00      A   
ATOM   2263  N   GLU A 239      -0.363   8.456  16.158  1.00 10.00      A   
ATOM   2264  HN  GLU A 239      -0.680   9.251  15.674  1.00 10.00      A   
ATOM   2265  CA  GLU A 239       0.733   7.678  15.599  1.00 10.00      A   
ATOM   2266  CB  GLU A 239       0.354   7.110  14.229  1.00 10.00      A   
ATOM   2267  CG  GLU A 239      -0.479   5.841  14.293  1.00 10.00      A   
ATOM   2268  CD  GLU A 239      -0.484   5.085  12.981  1.00 10.00      A   
ATOM   2269  OE1 GLU A 239       0.601   4.664  12.528  1.00 10.00      A   
ATOM   2270  OE2 GLU A 239      -1.569   4.912  12.394  1.00 10.00      A   
ATOM   2271  C   GLU A 239       1.982   8.539  15.485  1.00 10.00      A   
ATOM   2272  O   GLU A 239       1.999   9.526  14.751  1.00 10.00      A   
ATOM   2273  N   LEU A 240       3.022   8.167  16.212  1.00 10.00      A   
ATOM   2274  HN  LEU A 240       2.956   7.360  16.772  1.00 10.00      A   
ATOM   2275  CA  LEU A 240       4.265   8.923  16.202  1.00 10.00      A   
ATOM   2276  CB  LEU A 240       4.615   9.384  17.618  1.00 10.00      A   
ATOM   2277  CG  LEU A 240       5.995  10.024  17.810  1.00 10.00      A   
ATOM   2278  CD1 LEU A 240       6.080  11.372  17.110  1.00 10.00      A   
ATOM   2279  CD2 LEU A 240       6.331  10.155  19.287  1.00 10.00      A   
ATOM   2280  C   LEU A 240       5.415   8.119  15.617  1.00 10.00      A   
ATOM   2281  O   LEU A 240       5.625   6.957  15.974  1.00 10.00      A   
ATOM   2282  N   GLY A 241       6.147   8.746  14.711  1.00 10.00      A   
ATOM   2283  HN  GLY A 241       5.902   9.662  14.448  1.00 10.00      A   
ATOM   2284  CA  GLY A 241       7.287   8.111  14.097  1.00 10.00      A   
ATOM   2285  C   GLY A 241       8.575   8.773  14.537  1.00 10.00      A   
ATOM   2286  O   GLY A 241       9.074   9.681  13.871  1.00 10.00      A   
ATOM   2287  N   THR A 242       9.086   8.339  15.676  1.00 10.00      A   
ATOM   2288  HN  THR A 242       8.618   7.628  16.162  1.00 10.00      A   
ATOM   2289  CA  THR A 242      10.319   8.874  16.239  1.00 10.00      A   
ATOM   2290  CB  THR A 242      10.619   8.198  17.587  1.00 10.00      A   
ATOM   2291  OG1 THR A 242       9.623   7.193  17.848  1.00 10.00      A   
ATOM   2292  HG1 THR A 242       9.694   6.488  17.185  1.00 10.00      A   
ATOM   2293  CG2 THR A 242      10.599   9.220  18.711  1.00 10.00      A   
ATOM   2294  C   THR A 242      11.498   8.651  15.295  1.00 10.00      A   
ATOM   2295  O   THR A 242      11.787   7.517  14.913  1.00 10.00      A   
ATOM   2296  N   GLY A 243      12.167   9.738  14.923  1.00 10.00      A   
ATOM   2297  HN  GLY A 243      11.886  10.613  15.260  1.00 10.00      A   
ATOM   2298  CA  GLY A 243      13.298   9.647  14.024  1.00 10.00      A   
ATOM   2299  C   GLY A 243      14.563   9.184  14.717  1.00 10.00      A   
ATOM   2300  O   GLY A 243      14.667   8.025  15.126  1.00 10.00      A   
ATOM   2301  N   GLY A 244      15.520  10.091  14.850  1.00 10.00      A   
ATOM   2302  HN  GLY A 244      15.365  11.007  14.526  1.00 10.00      A   
ATOM   2303  CA  GLY A 244      16.775   9.760  15.488  1.00 10.00      A   
ATOM   2304  C   GLY A 244      16.636   9.651  16.990  1.00 10.00      A   
ATOM   2305  O   GLY A 244      16.219  10.598  17.653  1.00 10.00      A   
ATOM   2306  N   TYR A 245      16.981   8.495  17.529  1.00 10.00      A   
ATOM   2307  HN  TYR A 245      17.305   7.769  16.945  1.00 10.00      A   
ATOM   2308  CA  TYR A 245      16.883   8.269  18.960  1.00 10.00      A   
ATOM   2309  CB  TYR A 245      16.180   6.939  19.235  1.00 10.00      A   
ATOM   2310  CG  TYR A 245      15.218   6.970  20.401  1.00 10.00      A   
ATOM   2311  CD1 TYR A 245      13.930   7.464  20.247  1.00 10.00      A   
ATOM   2312  CD2 TYR A 245      15.598   6.508  21.654  1.00 10.00      A   
ATOM   2313  CE1 TYR A 245      13.048   7.498  21.306  1.00 10.00      A   
ATOM   2314  CE2 TYR A 245      14.719   6.534  22.720  1.00 10.00      A   
ATOM   2315  CZ  TYR A 245      13.446   7.034  22.541  1.00 10.00      A   
ATOM   2316  OH  TYR A 245      12.568   7.069  23.598  1.00 10.00      A   
ATOM   2317  HH  TYR A 245      11.737   6.662  23.337  1.00 10.00      A   
ATOM   2318  C   TYR A 245      18.262   8.296  19.618  1.00 10.00      A   
ATOM   2319  O   TYR A 245      18.405   7.963  20.797  1.00 10.00      A   
ATOM   2320  N   THR A 246      19.270   8.705  18.858  1.00 10.00      A   
ATOM   2321  HN  THR A 246      19.093   8.967  17.932  1.00 10.00      A   
ATOM   2322  CA  THR A 246      20.631   8.785  19.372  1.00 10.00      A   
ATOM   2323  CB  THR A 246      21.663   8.105  18.435  1.00 10.00      A   
ATOM   2324  OG1 THR A 246      22.959   8.075  19.050  1.00 10.00      A   
ATOM   2325  HG1 THR A 246      23.502   8.799  18.700  1.00 10.00      A   
ATOM   2326  CG2 THR A 246      21.750   8.800  17.083  1.00 10.00      A   
ATOM   2327  C   THR A 246      21.011  10.234  19.663  1.00 10.00      A   
ATOM   2328  O   THR A 246      20.919  11.106  18.791  1.00 10.00      A   
ATOM   2329  N   ALA A 247      21.393  10.493  20.905  1.00 10.00      A   
ATOM   2330  HN  ALA A 247      21.414   9.763  21.562  1.00 10.00      A   
ATOM   2331  CA  ALA A 247      21.774  11.831  21.323  1.00 10.00      A   
ATOM   2332  CB  ALA A 247      20.537  12.692  21.523  1.00 10.00      A   
ATOM   2333  C   ALA A 247      22.591  11.789  22.605  1.00 10.00      A   
ATOM   2334  O   ALA A 247      22.889  10.712  23.125  1.00 10.00      A   
ATOM   2335  N   GLU A 248      22.962  12.969  23.094  1.00 10.00      A   
ATOM   2336  HN  GLU A 248      22.698  13.780  22.615  1.00 10.00      A   
ATOM   2337  CA  GLU A 248      23.737  13.102  24.318  1.00 10.00      A   
ATOM   2338  CB  GLU A 248      24.142  14.571  24.499  1.00 10.00      A   
ATOM   2339  CG  GLU A 248      24.658  14.939  25.881  1.00 10.00      A   
ATOM   2340  CD  GLU A 248      25.087  16.390  25.966  1.00 10.00      A   
ATOM   2341  OE1 GLU A 248      24.401  17.258  25.380  1.00 10.00      A   
ATOM   2342  OE2 GLU A 248      26.113  16.667  26.621  1.00 10.00      A   
ATOM   2343  C   GLU A 248      22.911  12.619  25.506  1.00 10.00      A   
ATOM   2344  O   GLU A 248      21.771  13.042  25.684  1.00 10.00      A   
ATOM   2345  N   VAL A 249      23.477  11.720  26.305  1.00 10.00      A   
ATOM   2346  HN  VAL A 249      24.390  11.417  26.117  1.00 10.00      A   
ATOM   2347  CA  VAL A 249      22.769  11.182  27.460  1.00 10.00      A   
ATOM   2348  CB  VAL A 249      23.356   9.832  27.931  1.00 10.00      A   
ATOM   2349  CG1 VAL A 249      22.565   9.285  29.109  1.00 10.00      A   
ATOM   2350  CG2 VAL A 249      23.363   8.828  26.789  1.00 10.00      A   
ATOM   2351  C   VAL A 249      22.753  12.178  28.616  1.00 10.00      A   
ATOM   2352  O   VAL A 249      23.690  12.248  29.412  1.00 10.00      A   
ATOM   2353  N   ARG A 250      21.695  12.965  28.681  1.00 10.00      A   
ATOM   2354  HN  ARG A 250      20.996  12.882  27.991  1.00 10.00      A   
ATOM   2355  CA  ARG A 250      21.537  13.957  29.735  1.00 10.00      A   
ATOM   2356  CB  ARG A 250      21.748  15.369  29.186  1.00 10.00      A   
ATOM   2357  CG  ARG A 250      23.041  16.019  29.653  1.00 10.00      A   
ATOM   2358  CD  ARG A 250      23.305  17.326  28.926  1.00 10.00      A   
ATOM   2359  NE  ARG A 250      22.266  18.318  29.182  1.00 10.00      A   
ATOM   2360  HE  ARG A 250      21.462  18.020  29.684  1.00 10.00      A   
ATOM   2361  CZ  ARG A 250      22.332  19.586  28.787  1.00 10.00      A   
ATOM   2362  NH1 ARG A 250      23.393  20.022  28.112  1.00 10.00      A   
ATOM   2363 HH11 ARG A 250      23.446  21.018  27.802  1.00 10.00      A   
ATOM   2364 HH12 ARG A 250      24.176  19.373  27.886  1.00 10.00      A   
ATOM   2365  NH2 ARG A 250      21.335  20.414  29.056  1.00 10.00      A   
ATOM   2366 HH21 ARG A 250      20.486  20.073  29.580  1.00 10.00      A   
ATOM   2367 HH22 ARG A 250      21.386  21.407  28.750  1.00 10.00      A   
ATOM   2368  C   ARG A 250      20.165  13.824  30.388  1.00 10.00      A   
ATOM   2369  O   ARG A 250      19.143  13.876  29.705  1.00 10.00      A   
ATOM   2370  N   PRO A 251      20.135  13.631  31.719  1.00 10.00      A   
ATOM   2371  CA  PRO A 251      18.887  13.468  32.488  1.00 10.00      A   
ATOM   2372  CB  PRO A 251      19.370  13.398  33.939  1.00 10.00      A   
ATOM   2373  CG  PRO A 251      20.778  12.923  33.837  1.00 10.00      A   
ATOM   2374  CD  PRO A 251      21.322  13.545  32.586  1.00 10.00      A   
ATOM   2375  C   PRO A 251      17.911  14.629  32.308  1.00 10.00      A   
ATOM   2376  O   PRO A 251      16.703  14.417  32.200  1.00 10.00      A   
ATOM   2377  N   ASP A 252      18.433  15.851  32.274  1.00 10.00      A   
ATOM   2378  HN  ASP A 252      19.403  15.967  32.368  1.00 10.00      A   
ATOM   2379  CA  ASP A 252      17.590  17.029  32.100  1.00 10.00      A   
ATOM   2380  CB  ASP A 252      18.399  18.322  32.249  1.00 10.00      A   
ATOM   2381  CG  ASP A 252      19.299  18.616  31.064  1.00 10.00      A   
ATOM   2382  OD1 ASP A 252      19.173  19.709  30.476  1.00 10.00      A   
ATOM   2383  OD2 ASP A 252      20.139  17.755  30.721  1.00 10.00      A   
ATOM   2384  C   ASP A 252      16.861  16.980  30.758  1.00 10.00      A   
ATOM   2385  O   ASP A 252      15.683  17.325  30.666  1.00 10.00      A   
ATOM   2386  N   VAL A 253      17.563  16.526  29.727  1.00 10.00      A   
ATOM   2387  HN  VAL A 253      18.502  16.277  29.861  1.00 10.00      A   
ATOM   2388  CA  VAL A 253      16.977  16.407  28.397  1.00 10.00      A   
ATOM   2389  CB  VAL A 253      18.058  16.188  27.315  1.00 10.00      A   
ATOM   2390  CG1 VAL A 253      17.445  16.219  25.928  1.00 10.00      A   
ATOM   2391  CG2 VAL A 253      19.153  17.234  27.431  1.00 10.00      A   
ATOM   2392  C   VAL A 253      15.996  15.236  28.389  1.00 10.00      A   
ATOM   2393  O   VAL A 253      14.942  15.286  27.753  1.00 10.00      A   
ATOM   2394  N   TYR A 254      16.357  14.188  29.123  1.00 10.00      A   
ATOM   2395  HN  TYR A 254      17.217  14.218  29.600  1.00 10.00      A   
ATOM   2396  CA  TYR A 254      15.524  12.998  29.242  1.00 10.00      A   
ATOM   2397  CB  TYR A 254      16.246  11.950  30.102  1.00 10.00      A   
ATOM   2398  CG  TYR A 254      15.392  10.794  30.573  1.00 10.00      A   
ATOM   2399  CD1 TYR A 254      15.198   9.674  29.775  1.00 10.00      A   
ATOM   2400  CD2 TYR A 254      14.790  10.819  31.825  1.00 10.00      A   
ATOM   2401  CE1 TYR A 254      14.429   8.614  30.211  1.00 10.00      A   
ATOM   2402  CE2 TYR A 254      14.017   9.766  32.267  1.00 10.00      A   
ATOM   2403  CZ  TYR A 254      13.842   8.666  31.459  1.00 10.00      A   
ATOM   2404  OH  TYR A 254      13.079   7.611  31.901  1.00 10.00      A   
ATOM   2405  HH  TYR A 254      13.666   6.875  32.129  1.00 10.00      A   
ATOM   2406  C   TYR A 254      14.182  13.369  29.863  1.00 10.00      A   
ATOM   2407  O   TYR A 254      13.131  12.864  29.459  1.00 10.00      A   
ATOM   2408  N   SER A 255      14.231  14.262  30.842  1.00 10.00      A   
ATOM   2409  HN  SER A 255      15.105  14.615  31.123  1.00 10.00      A   
ATOM   2410  CA  SER A 255      13.035  14.723  31.521  1.00 10.00      A   
ATOM   2411  CB  SER A 255      13.412  15.652  32.677  1.00 10.00      A   
ATOM   2412  OG  SER A 255      12.274  15.991  33.452  1.00 10.00      A   
ATOM   2413  HG  SER A 255      11.870  16.789  33.082  1.00 10.00      A   
ATOM   2414  C   SER A 255      12.105  15.435  30.543  1.00 10.00      A   
ATOM   2415  O   SER A 255      10.894  15.213  30.552  1.00 10.00      A   
ATOM   2416  N   GLY A 256      12.683  16.273  29.682  1.00 10.00      A   
ATOM   2417  HN  GLY A 256      13.655  16.402  29.717  1.00 10.00      A   
ATOM   2418  CA  GLY A 256      11.895  17.001  28.703  1.00 10.00      A   
ATOM   2419  C   GLY A 256      11.128  16.074  27.783  1.00 10.00      A   
ATOM   2420  O   GLY A 256       9.948  16.294  27.516  1.00 10.00      A   
ATOM   2421  N   LEU A 257      11.791  15.023  27.317  1.00 10.00      A   
ATOM   2422  HN  LEU A 257      12.729  14.894  27.573  1.00 10.00      A   
ATOM   2423  CA  LEU A 257      11.159  14.062  26.428  1.00 10.00      A   
ATOM   2424  CB  LEU A 257      12.206  13.143  25.803  1.00 10.00      A   
ATOM   2425  CG  LEU A 257      13.135  13.790  24.777  1.00 10.00      A   
ATOM   2426  CD1 LEU A 257      14.532  13.211  24.883  1.00 10.00      A   
ATOM   2427  CD2 LEU A 257      12.584  13.608  23.372  1.00 10.00      A   
ATOM   2428  C   LEU A 257      10.097  13.251  27.161  1.00 10.00      A   
ATOM   2429  O   LEU A 257       9.010  13.012  26.629  1.00 10.00      A   
ATOM   2430  N   SER A 258      10.406  12.847  28.390  1.00 10.00      A   
ATOM   2431  HN  SER A 258      11.286  13.071  28.761  1.00 10.00      A   
ATOM   2432  CA  SER A 258       9.474  12.070  29.194  1.00 10.00      A   
ATOM   2433  CB  SER A 258      10.121  11.634  30.517  1.00 10.00      A   
ATOM   2434  OG  SER A 258       9.275  10.754  31.249  1.00 10.00      A   
ATOM   2435  HG  SER A 258       9.645   9.862  31.225  1.00 10.00      A   
ATOM   2436  C   SER A 258       8.195  12.865  29.460  1.00 10.00      A   
ATOM   2437  O   SER A 258       7.088  12.332  29.344  1.00 10.00      A   
ATOM   2438  N   VAL A 259       8.350  14.142  29.800  1.00 10.00      A   
ATOM   2439  HN  VAL A 259       9.258  14.515  29.863  1.00 10.00      A   
ATOM   2440  CA  VAL A 259       7.208  15.004  30.082  1.00 10.00      A   
ATOM   2441  CB  VAL A 259       7.642  16.371  30.665  1.00 10.00      A   
ATOM   2442  CG1 VAL A 259       6.452  17.311  30.797  1.00 10.00      A   
ATOM   2443  CG2 VAL A 259       8.313  16.187  32.019  1.00 10.00      A   
ATOM   2444  C   VAL A 259       6.348  15.213  28.835  1.00 10.00      A   
ATOM   2445  O   VAL A 259       5.117  15.198  28.906  1.00 10.00      A   
ATOM   2446  N   ALA A 260       6.997  15.389  27.694  1.00 10.00      A   
ATOM   2447  HN  ALA A 260       7.980  15.382  27.691  1.00 10.00      A   
ATOM   2448  CA  ALA A 260       6.282  15.596  26.443  1.00 10.00      A   
ATOM   2449  CB  ALA A 260       7.244  16.039  25.355  1.00 10.00      A   
ATOM   2450  C   ALA A 260       5.532  14.333  26.024  1.00 10.00      A   
ATOM   2451  O   ALA A 260       4.381  14.396  25.590  1.00 10.00      A   
ATOM   2452  N   LEU A 261       6.187  13.187  26.175  1.00 10.00      A   
ATOM   2453  HN  LEU A 261       7.104  13.207  26.529  1.00 10.00      A   
ATOM   2454  CA  LEU A 261       5.599  11.901  25.814  1.00 10.00      A   
ATOM   2455  CB  LEU A 261       6.643  10.787  25.903  1.00 10.00      A   
ATOM   2456  CG  LEU A 261       7.626  10.702  24.736  1.00 10.00      A   
ATOM   2457  CD1 LEU A 261       8.787   9.784  25.075  1.00 10.00      A   
ATOM   2458  CD2 LEU A 261       6.917  10.233  23.474  1.00 10.00      A   
ATOM   2459  C   LEU A 261       4.384  11.562  26.671  1.00 10.00      A   
ATOM   2460  O   LEU A 261       3.400  11.009  26.179  1.00 10.00      A   
ATOM   2461  N   SER A 262       4.447  11.895  27.954  1.00 10.00      A   
ATOM   2462  HN  SER A 262       5.255  12.332  28.302  1.00 10.00      A   
ATOM   2463  CA  SER A 262       3.339  11.620  28.855  1.00 10.00      A   
ATOM   2464  CB  SER A 262       3.782  11.725  30.317  1.00 10.00      A   
ATOM   2465  OG  SER A 262       4.745  12.752  30.493  1.00 10.00      A   
ATOM   2466  HG  SER A 262       5.621  12.421  30.242  1.00 10.00      A   
ATOM   2467  C   SER A 262       2.159  12.543  28.562  1.00 10.00      A   
ATOM   2468  O   SER A 262       1.014  12.227  28.881  1.00 10.00      A   
ATOM   2469  N   GLY A 263       2.449  13.679  27.937  1.00 10.00      A   
ATOM   2470  HN  GLY A 263       3.384  13.876  27.712  1.00 10.00      A   
ATOM   2471  CA  GLY A 263       1.408  14.626  27.592  1.00 10.00      A   
ATOM   2472  C   GLY A 263       0.528  14.103  26.474  1.00 10.00      A   
ATOM   2473  O   GLY A 263      -0.664  14.402  26.418  1.00 10.00      A   
ATOM   2474  N   CYS A 264       1.116  13.304  25.595  1.00 10.00      A   
ATOM   2475  HN  CYS A 264       2.069  13.093  25.704  1.00 10.00      A   
ATOM   2476  CA  CYS A 264       0.390  12.730  24.475  1.00 10.00      A   
ATOM   2477  CB  CYS A 264       1.338  12.475  23.303  1.00 10.00      A   
ATOM   2478  SG  CYS A 264       2.513  13.814  22.999  1.00 10.00      A   
ATOM   2479  HG  CYS A 264       3.168  13.539  21.879  1.00 10.00      A   
ATOM   2480  C   CYS A 264      -0.296  11.433  24.891  1.00 10.00      A   
ATOM   2481  O   CYS A 264       0.265  10.341  24.745  1.00 10.00      A   
ATOM   2482  N   LYS A 265      -1.509  11.558  25.423  1.00 10.00      A   
ATOM   2483  HN  LYS A 265      -1.896  12.456  25.528  1.00 10.00      A   
ATOM   2484  CA  LYS A 265      -2.275  10.395  25.864  1.00 10.00      A   
ATOM   2485  CB  LYS A 265      -3.266  10.769  26.970  1.00 10.00      A   
ATOM   2486  CG  LYS A 265      -2.621  11.259  28.258  1.00 10.00      A   
ATOM   2487  CD  LYS A 265      -2.646  12.775  28.341  1.00 10.00      A   
ATOM   2488  CE  LYS A 265      -1.915  13.280  29.573  1.00 10.00      A   
ATOM   2489  NZ  LYS A 265      -1.931  14.764  29.652  1.00 10.00      A   
ATOM   2490  HZ1 LYS A 265      -1.322  15.092  30.431  1.00 10.00      A   
ATOM   2491  HZ2 LYS A 265      -2.899  15.102  29.819  1.00 10.00      A   
ATOM   2492  HZ3 LYS A 265      -1.586  15.175  28.761  1.00 10.00      A   
ATOM   2493  C   LYS A 265      -3.016   9.753  24.699  1.00 10.00      A   
ATOM   2494  O   LYS A 265      -3.684   8.731  24.860  1.00 10.00      A   
ATOM   2495  N   GLU A 266      -2.871  10.346  23.524  1.00 10.00      A   
ATOM   2496  HN  GLU A 266      -2.310  11.144  23.462  1.00 10.00      A   
ATOM   2497  CA  GLU A 266      -3.530   9.854  22.324  1.00 10.00      A   
ATOM   2498  CB  GLU A 266      -3.876  11.031  21.414  1.00 10.00      A   
ATOM   2499  CG  GLU A 266      -4.531  12.200  22.130  1.00 10.00      A   
ATOM   2500  CD  GLU A 266      -5.899  11.855  22.673  1.00 10.00      A   
ATOM   2501  OE1 GLU A 266      -6.081  11.875  23.909  1.00 10.00      A   
ATOM   2502  OE2 GLU A 266      -6.803  11.559  21.863  1.00 10.00      A   
ATOM   2503  C   GLU A 266      -2.646   8.869  21.563  1.00 10.00      A   
ATOM   2504  O   GLU A 266      -3.102   8.224  20.620  1.00 10.00      A   
ATOM   2505  N   LEU A 267      -1.390   8.754  21.980  1.00 10.00      A   
ATOM   2506  HN  LEU A 267      -1.096   9.282  22.749  1.00 10.00      A   
ATOM   2507  CA  LEU A 267      -0.442   7.860  21.320  1.00 10.00      A   
ATOM   2508  CB  LEU A 267       0.964   8.024  21.900  1.00 10.00      A   
ATOM   2509  CG  LEU A 267       1.697   9.314  21.530  1.00 10.00      A   
ATOM   2510  CD1 LEU A 267       3.051   9.373  22.216  1.00 10.00      A   
ATOM   2511  CD2 LEU A 267       1.860   9.426  20.025  1.00 10.00      A   
ATOM   2512  C   LEU A 267      -0.883   6.400  21.390  1.00 10.00      A   
ATOM   2513  O   LEU A 267      -1.146   5.868  22.470  1.00 10.00      A   
ATOM   2514  N   ARG A 268      -0.993   5.775  20.220  1.00 10.00      A   
ATOM   2515  HN  ARG A 268      -0.810   6.280  19.393  1.00 10.00      A   
ATOM   2516  CA  ARG A 268      -1.399   4.376  20.116  1.00 10.00      A   
ATOM   2517  CB  ARG A 268      -2.724   4.253  19.353  1.00 10.00      A   
ATOM   2518  CG  ARG A 268      -3.874   5.046  19.947  1.00 10.00      A   
ATOM   2519  CD  ARG A 268      -4.221   4.553  21.341  1.00 10.00      A   
ATOM   2520  NE  ARG A 268      -5.274   5.356  21.953  1.00 10.00      A   
ATOM   2521  HE  ARG A 268      -6.192   5.228  21.616  1.00 10.00      A   
ATOM   2522  CZ  ARG A 268      -5.068   6.239  22.928  1.00 10.00      A   
ATOM   2523  NH1 ARG A 268      -3.847   6.427  23.412  1.00 10.00      A   
ATOM   2524 HH11 ARG A 268      -3.036   5.882  23.032  1.00 10.00      A   
ATOM   2525 HH12 ARG A 268      -3.692   7.130  24.172  1.00 10.00      A   
ATOM   2526  NH2 ARG A 268      -6.083   6.946  23.416  1.00 10.00      A   
ATOM   2527 HH21 ARG A 268      -5.922   7.638  24.182  1.00 10.00      A   
ATOM   2528 HH22 ARG A 268      -7.052   6.813  23.036  1.00 10.00      A   
ATOM   2529  C   ARG A 268      -0.334   3.548  19.404  1.00 10.00      A   
ATOM   2530  O   ARG A 268      -0.266   2.329  19.576  1.00 10.00      A   
ATOM   2531  N   CYS A 269       0.501   4.210  18.611  1.00 10.00      A   
ATOM   2532  HN  CYS A 269       0.412   5.182  18.521  1.00 10.00      A   
ATOM   2533  CA  CYS A 269       1.552   3.520  17.871  1.00 10.00      A   
ATOM   2534  CB  CYS A 269       1.112   3.274  16.426  1.00 10.00      A   
ATOM   2535  SG  CYS A 269       2.311   2.377  15.407  1.00 10.00      A   
ATOM   2536  HG  CYS A 269       3.335   3.186  15.169  1.00 10.00      A   
ATOM   2537  C   CYS A 269       2.862   4.302  17.895  1.00 10.00      A   
ATOM   2538  O   CYS A 269       2.870   5.532  17.786  1.00 10.00      A   
ATOM   2539  N   LEU A 270       3.965   3.579  18.037  1.00 10.00      A   
ATOM   2540  HN  LEU A 270       3.887   2.603  18.119  1.00 10.00      A   
ATOM   2541  CA  LEU A 270       5.289   4.184  18.065  1.00 10.00      A   
ATOM   2542  CB  LEU A 270       5.885   4.145  19.477  1.00 10.00      A   
ATOM   2543  CG  LEU A 270       5.674   5.395  20.337  1.00 10.00      A   
ATOM   2544  CD1 LEU A 270       6.275   5.205  21.720  1.00 10.00      A   
ATOM   2545  CD2 LEU A 270       6.270   6.618  19.660  1.00 10.00      A   
ATOM   2546  C   LEU A 270       6.210   3.476  17.082  1.00 10.00      A   
ATOM   2547  O   LEU A 270       6.431   2.266  17.183  1.00 10.00      A   
ATOM   2548  N   SER A 271       6.725   4.230  16.123  1.00 10.00      A   
ATOM   2549  HN  SER A 271       6.497   5.184  16.089  1.00 10.00      A   
ATOM   2550  CA  SER A 271       7.612   3.682  15.110  1.00 10.00      A   
ATOM   2551  CB  SER A 271       6.908   3.707  13.748  1.00 10.00      A   
ATOM   2552  OG  SER A 271       5.561   3.277  13.865  1.00 10.00      A   
ATOM   2553  HG  SER A 271       5.298   2.821  13.057  1.00 10.00      A   
ATOM   2554  C   SER A 271       8.919   4.472  15.040  1.00 10.00      A   
ATOM   2555  O   SER A 271       9.088   5.475  15.738  1.00 10.00      A   
ATOM   2556  N   GLY A 272       9.846   4.009  14.207  1.00 10.00      A   
ATOM   2557  HN  GLY A 272       9.669   3.193  13.698  1.00 10.00      A   
ATOM   2558  CA  GLY A 272      11.120   4.689  14.057  1.00 10.00      A   
ATOM   2559  C   GLY A 272      12.179   4.137  14.987  1.00 10.00      A   
ATOM   2560  O   GLY A 272      12.581   2.981  14.854  1.00 10.00      A   
ATOM   2561  N   PHE A 273      12.629   4.972  15.918  1.00 10.00      A   
ATOM   2562  HN  PHE A 273      12.280   5.889  15.932  1.00 10.00      A   
ATOM   2563  CA  PHE A 273      13.635   4.589  16.904  1.00 10.00      A   
ATOM   2564  CB  PHE A 273      13.175   3.383  17.736  1.00 10.00      A   
ATOM   2565  CG  PHE A 273      12.030   3.676  18.665  1.00 10.00      A   
ATOM   2566  CD1 PHE A 273      10.722   3.632  18.214  1.00 10.00      A   
ATOM   2567  CD2 PHE A 273      12.265   3.989  19.996  1.00 10.00      A   
ATOM   2568  CE1 PHE A 273       9.671   3.896  19.068  1.00 10.00      A   
ATOM   2569  CE2 PHE A 273      11.218   4.255  20.854  1.00 10.00      A   
ATOM   2570  CZ  PHE A 273       9.919   4.209  20.391  1.00 10.00      A   
ATOM   2571  C   PHE A 273      14.993   4.325  16.260  1.00 10.00      A   
ATOM   2572  O   PHE A 273      15.707   3.402  16.653  1.00 10.00      A   
ATOM   2573  N   TRP A 274      15.350   5.152  15.283  1.00 10.00      A   
ATOM   2574  HN  TRP A 274      14.747   5.886  15.031  1.00 10.00      A   
ATOM   2575  CA  TRP A 274      16.626   5.012  14.595  1.00 10.00      A   
ATOM   2576  CB  TRP A 274      16.714   5.979  13.414  1.00 10.00      A   
ATOM   2577  CG  TRP A 274      16.105   5.460  12.147  1.00 10.00      A   
ATOM   2578  CD1 TRP A 274      16.667   4.578  11.270  1.00 10.00      A   
ATOM   2579  CD2 TRP A 274      14.824   5.805  11.604  1.00 10.00      A   
ATOM   2580  NE1 TRP A 274      15.816   4.346  10.215  1.00 10.00      A   
ATOM   2581  HE1 TRP A 274      15.995   3.746   9.454  1.00 10.00      A   
ATOM   2582  CE2 TRP A 274      14.675   5.088  10.399  1.00 10.00      A   
ATOM   2583  CE3 TRP A 274      13.788   6.645  12.023  1.00 10.00      A   
ATOM   2584  CZ2 TRP A 274      13.532   5.192   9.607  1.00 10.00      A   
ATOM   2585  CZ3 TRP A 274      12.655   6.746  11.238  1.00 10.00      A   
ATOM   2586  CH2 TRP A 274      12.536   6.023  10.045  1.00 10.00      A   
ATOM   2587  C   TRP A 274      17.779   5.277  15.554  1.00 10.00      A   
ATOM   2588  O   TRP A 274      17.861   6.353  16.150  1.00 10.00      A   
ATOM   2589  N   ASP A 275      18.660   4.288  15.697  1.00 10.00      A   
ATOM   2590  HN  ASP A 275      18.522   3.457  15.198  1.00 10.00      A   
ATOM   2591  CA  ASP A 275      19.822   4.394  16.579  1.00 10.00      A   
ATOM   2592  CB  ASP A 275      20.777   5.511  16.117  1.00 10.00      A   
ATOM   2593  CG  ASP A 275      21.104   5.460  14.633  1.00 10.00      A   
ATOM   2594  OD1 ASP A 275      21.600   4.416  14.159  1.00 10.00      A   
ATOM   2595  OD2 ASP A 275      20.872   6.473  13.929  1.00 10.00      A   
ATOM   2596  C   ASP A 275      19.368   4.632  18.019  1.00 10.00      A   
ATOM   2597  O   ASP A 275      19.965   5.418  18.753  1.00 10.00      A   
ATOM   2598  N   ALA A 276      18.298   3.937  18.406  1.00 10.00      A   
ATOM   2599  HN  ALA A 276      17.877   3.327  17.768  1.00 10.00      A   
ATOM   2600  CA  ALA A 276      17.722   4.060  19.741  1.00 10.00      A   
ATOM   2601  CB  ALA A 276      16.524   3.137  19.897  1.00 10.00      A   
ATOM   2602  C   ALA A 276      18.729   3.806  20.855  1.00 10.00      A   
ATOM   2603  O   ALA A 276      19.286   2.713  20.972  1.00 10.00      A   
ATOM   2604  N   VAL A 277      18.968   4.830  21.659  1.00 10.00      A   
ATOM   2605  HN  VAL A 277      18.527   5.687  21.483  1.00 10.00      A   
ATOM   2606  CA  VAL A 277      19.875   4.721  22.788  1.00 10.00      A   
ATOM   2607  CB  VAL A 277      20.539   6.079  23.110  1.00 10.00      A   
ATOM   2608  CG1 VAL A 277      21.369   5.996  24.382  1.00 10.00      A   
ATOM   2609  CG2 VAL A 277      21.405   6.532  21.943  1.00 10.00      A   
ATOM   2610  C   VAL A 277      19.096   4.223  24.003  1.00 10.00      A   
ATOM   2611  O   VAL A 277      18.128   4.859  24.426  1.00 10.00      A   
ATOM   2612  N   PRO A 278      19.498   3.073  24.569  1.00 10.00      A   
ATOM   2613  CA  PRO A 278      18.828   2.465  25.729  1.00 10.00      A   
ATOM   2614  CB  PRO A 278      19.771   1.330  26.130  1.00 10.00      A   
ATOM   2615  CG  PRO A 278      20.481   0.975  24.872  1.00 10.00      A   
ATOM   2616  CD  PRO A 278      20.638   2.259  24.107  1.00 10.00      A   
ATOM   2617  C   PRO A 278      18.622   3.428  26.902  1.00 10.00      A   
ATOM   2618  O   PRO A 278      17.639   3.321  27.636  1.00 10.00      A   
ATOM   2619  N   ALA A 279      19.541   4.374  27.061  1.00 10.00      A   
ATOM   2620  HN  ALA A 279      20.296   4.406  26.438  1.00 10.00      A   
ATOM   2621  CA  ALA A 279      19.477   5.354  28.144  1.00 10.00      A   
ATOM   2622  CB  ALA A 279      20.764   6.161  28.199  1.00 10.00      A   
ATOM   2623  C   ALA A 279      18.265   6.286  28.034  1.00 10.00      A   
ATOM   2624  O   ALA A 279      17.930   6.985  28.991  1.00 10.00      A   
ATOM   2625  N   TYR A 280      17.613   6.301  26.875  1.00 10.00      A   
ATOM   2626  HN  TYR A 280      17.925   5.729  26.138  1.00 10.00      A   
ATOM   2627  CA  TYR A 280      16.447   7.154  26.675  1.00 10.00      A   
ATOM   2628  CB  TYR A 280      16.671   8.132  25.522  1.00 10.00      A   
ATOM   2629  CG  TYR A 280      17.365   9.407  25.943  1.00 10.00      A   
ATOM   2630  CD1 TYR A 280      18.750   9.479  26.016  1.00 10.00      A   
ATOM   2631  CD2 TYR A 280      16.633  10.534  26.281  1.00 10.00      A   
ATOM   2632  CE1 TYR A 280      19.382  10.643  26.411  1.00 10.00      A   
ATOM   2633  CE2 TYR A 280      17.256  11.701  26.671  1.00 10.00      A   
ATOM   2634  CZ  TYR A 280      18.628  11.750  26.739  1.00 10.00      A   
ATOM   2635  OH  TYR A 280      19.249  12.912  27.136  1.00 10.00      A   
ATOM   2636  HH  TYR A 280      18.882  13.200  27.983  1.00 10.00      A   
ATOM   2637  C   TYR A 280      15.175   6.344  26.451  1.00 10.00      A   
ATOM   2638  O   TYR A 280      14.093   6.908  26.312  1.00 10.00      A   
ATOM   2639  N   LEU A 281      15.311   5.024  26.439  1.00 10.00      A   
ATOM   2640  HN  LEU A 281      16.202   4.636  26.577  1.00 10.00      A   
ATOM   2641  CA  LEU A 281      14.173   4.127  26.234  1.00 10.00      A   
ATOM   2642  CB  LEU A 281      14.629   2.673  26.093  1.00 10.00      A   
ATOM   2643  CG  LEU A 281      15.362   2.312  24.800  1.00 10.00      A   
ATOM   2644  CD1 LEU A 281      15.695   0.827  24.777  1.00 10.00      A   
ATOM   2645  CD2 LEU A 281      14.522   2.692  23.589  1.00 10.00      A   
ATOM   2646  C   LEU A 281      13.082   4.255  27.314  1.00 10.00      A   
ATOM   2647  O   LEU A 281      11.899   4.308  26.981  1.00 10.00      A   
ATOM   2648  N   PRO A 282      13.445   4.303  28.623  1.00 10.00      A   
ATOM   2649  CA  PRO A 282      12.461   4.421  29.718  1.00 10.00      A   
ATOM   2650  CB  PRO A 282      13.329   4.532  30.974  1.00 10.00      A   
ATOM   2651  CG  PRO A 282      14.606   3.870  30.601  1.00 10.00      A   
ATOM   2652  CD  PRO A 282      14.821   4.208  29.156  1.00 10.00      A   
ATOM   2653  C   PRO A 282      11.524   5.635  29.608  1.00 10.00      A   
ATOM   2654  O   PRO A 282      10.537   5.729  30.339  1.00 10.00      A   
ATOM   2655  N   ALA A 283      11.821   6.550  28.697  1.00 10.00      A   
ATOM   2656  HN  ALA A 283      12.613   6.426  28.129  1.00 10.00      A   
ATOM   2657  CA  ALA A 283      10.992   7.736  28.514  1.00 10.00      A   
ATOM   2658  CB  ALA A 283      11.698   8.753  27.630  1.00 10.00      A   
ATOM   2659  C   ALA A 283       9.629   7.369  27.933  1.00 10.00      A   
ATOM   2660  O   ALA A 283       8.629   8.024  28.216  1.00 10.00      A   
ATOM   2661  N   VAL A 284       9.589   6.299  27.143  1.00 10.00      A   
ATOM   2662  HN  VAL A 284      10.416   5.794  26.974  1.00 10.00      A   
ATOM   2663  CA  VAL A 284       8.338   5.862  26.523  1.00 10.00      A   
ATOM   2664  CB  VAL A 284       8.547   5.226  25.128  1.00 10.00      A   
ATOM   2665  CG1 VAL A 284       9.268   6.188  24.196  1.00 10.00      A   
ATOM   2666  CG2 VAL A 284       9.295   3.903  25.223  1.00 10.00      A   
ATOM   2667  C   VAL A 284       7.565   4.898  27.422  1.00 10.00      A   
ATOM   2668  O   VAL A 284       6.532   4.361  27.020  1.00 10.00      A   
ATOM   2669  N   TYR A 285       8.046   4.713  28.649  1.00 10.00      A   
ATOM   2670  HN  TYR A 285       8.856   5.196  28.925  1.00 10.00      A   
ATOM   2671  CA  TYR A 285       7.390   3.818  29.601  1.00 10.00      A   
ATOM   2672  CB  TYR A 285       8.240   3.636  30.860  1.00 10.00      A   
ATOM   2673  CG  TYR A 285       9.404   2.678  30.713  1.00 10.00      A   
ATOM   2674  CD1 TYR A 285       9.642   1.994  29.525  1.00 10.00      A   
ATOM   2675  CD2 TYR A 285      10.272   2.463  31.773  1.00 10.00      A   
ATOM   2676  CE1 TYR A 285      10.713   1.126  29.403  1.00 10.00      A   
ATOM   2677  CE2 TYR A 285      11.342   1.599  31.661  1.00 10.00      A   
ATOM   2678  CZ  TYR A 285      11.559   0.933  30.475  1.00 10.00      A   
ATOM   2679  OH  TYR A 285      12.629   0.073  30.362  1.00 10.00      A   
ATOM   2680  HH  TYR A 285      13.072   0.222  29.521  1.00 10.00      A   
ATOM   2681  C   TYR A 285       6.013   4.348  29.986  1.00 10.00      A   
ATOM   2682  O   TYR A 285       5.151   3.603  30.445  1.00 10.00      A   
ATOM   2683  N   SER A 286       5.816   5.643  29.807  1.00 10.00      A   
ATOM   2684  HN  SER A 286       6.555   6.195  29.475  1.00 10.00      A   
ATOM   2685  CA  SER A 286       4.546   6.277  30.123  1.00 10.00      A   
ATOM   2686  CB  SER A 286       4.808   7.709  30.577  1.00 10.00      A   
ATOM   2687  OG  SER A 286       5.973   7.762  31.383  1.00 10.00      A   
ATOM   2688  HG  SER A 286       5.729   8.055  32.268  1.00 10.00      A   
ATOM   2689  C   SER A 286       3.615   6.274  28.909  1.00 10.00      A   
ATOM   2690  O   SER A 286       2.516   6.825  28.958  1.00 10.00      A   
ATOM   2691  N   VAL A 287       4.063   5.656  27.824  1.00 10.00      A   
ATOM   2692  HN  VAL A 287       4.949   5.234  27.845  1.00 10.00      A   
ATOM   2693  CA  VAL A 287       3.276   5.599  26.599  1.00 10.00      A   
ATOM   2694  CB  VAL A 287       4.066   6.182  25.405  1.00 10.00      A   
ATOM   2695  CG1 VAL A 287       3.197   6.249  24.160  1.00 10.00      A   
ATOM   2696  CG2 VAL A 287       4.625   7.556  25.748  1.00 10.00      A   
ATOM   2697  C   VAL A 287       2.841   4.171  26.268  1.00 10.00      A   
ATOM   2698  O   VAL A 287       1.742   3.956  25.759  1.00 10.00      A   
ATOM   2699  N   CYS A 288       3.694   3.196  26.581  1.00 10.00      A   
ATOM   2700  HN  CYS A 288       4.547   3.429  27.014  1.00 10.00      A   
ATOM   2701  CA  CYS A 288       3.407   1.786  26.287  1.00 10.00      A   
ATOM   2702  CB  CYS A 288       4.571   0.890  26.708  1.00 10.00      A   
ATOM   2703  SG  CYS A 288       5.479   1.483  28.152  1.00 10.00      A   
ATOM   2704  HG  CYS A 288       4.615   1.633  29.148  1.00 10.00      A   
ATOM   2705  C   CYS A 288       2.088   1.286  26.882  1.00 10.00      A   
ATOM   2706  O   CYS A 288       1.514   0.313  26.393  1.00 10.00      A   
ATOM   2707  N   SER A 289       1.596   1.967  27.913  1.00 10.00      A   
ATOM   2708  HN  SER A 289       2.086   2.748  28.250  1.00 10.00      A   
ATOM   2709  CA  SER A 289       0.347   1.588  28.568  1.00 10.00      A   
ATOM   2710  CB  SER A 289       0.154   2.455  29.811  1.00 10.00      A   
ATOM   2711  OG  SER A 289       1.362   3.138  30.130  1.00 10.00      A   
ATOM   2712  HG  SER A 289       1.991   2.512  30.520  1.00 10.00      A   
ATOM   2713  C   SER A 289      -0.853   1.734  27.628  1.00 10.00      A   
ATOM   2714  O   SER A 289      -1.936   1.203  27.898  1.00 10.00      A   
ATOM   2715  N   ARG A 290      -0.658   2.452  26.529  1.00 10.00      A   
ATOM   2716  HN  ARG A 290       0.229   2.850  26.370  1.00 10.00      A   
ATOM   2717  CA  ARG A 290      -1.719   2.669  25.551  1.00 10.00      A   
ATOM   2718  CB  ARG A 290      -2.253   4.100  25.651  1.00 10.00      A   
ATOM   2719  CG  ARG A 290      -1.167   5.163  25.628  1.00 10.00      A   
ATOM   2720  CD  ARG A 290      -1.691   6.513  26.087  1.00 10.00      A   
ATOM   2721  NE  ARG A 290      -0.621   7.508  26.187  1.00 10.00      A   
ATOM   2722  HE  ARG A 290      -0.183   7.787  25.352  1.00 10.00      A   
ATOM   2723  CZ  ARG A 290      -0.213   8.044  27.335  1.00 10.00      A   
ATOM   2724  NH1 ARG A 290      -0.777   7.676  28.480  1.00 10.00      A   
ATOM   2725 HH11 ARG A 290      -0.457   8.092  29.381  1.00 10.00      A   
ATOM   2726 HH12 ARG A 290      -1.545   6.969  28.481  1.00 10.00      A   
ATOM   2727  NH2 ARG A 290       0.751   8.961  27.343  1.00 10.00      A   
ATOM   2728 HH21 ARG A 290       1.069   9.376  28.245  1.00 10.00      A   
ATOM   2729 HH22 ARG A 290       1.192   9.273  26.446  1.00 10.00      A   
ATOM   2730  C   ARG A 290      -1.220   2.384  24.136  1.00 10.00      A   
ATOM   2731  O   ARG A 290      -1.849   2.778  23.153  1.00 10.00      A   
ATOM   2732  N   LEU A 291      -0.089   1.692  24.044  1.00 10.00      A   
ATOM   2733  HN  LEU A 291       0.357   1.390  24.863  1.00 10.00      A   
ATOM   2734  CA  LEU A 291       0.495   1.354  22.753  1.00 10.00      A   
ATOM   2735  CB  LEU A 291       2.024   1.304  22.836  1.00 10.00      A   
ATOM   2736  CG  LEU A 291       2.755   2.647  22.870  1.00 10.00      A   
ATOM   2737  CD1 LEU A 291       4.259   2.430  22.929  1.00 10.00      A   
ATOM   2738  CD2 LEU A 291       2.384   3.492  21.662  1.00 10.00      A   
ATOM   2739  C   LEU A 291      -0.020   0.014  22.255  1.00 10.00      A   
ATOM   2740  O   LEU A 291       0.212  -1.020  22.881  1.00 10.00      A   
ATOM   2741  N   THR A 292      -0.723   0.035  21.137  1.00 10.00      A   
ATOM   2742  HN  THR A 292      -0.896   0.896  20.692  1.00 10.00      A   
ATOM   2743  CA  THR A 292      -1.250  -1.187  20.552  1.00 10.00      A   
ATOM   2744  CB  THR A 292      -2.643  -0.958  19.938  1.00 10.00      A   
ATOM   2745  OG1 THR A 292      -2.629   0.236  19.145  1.00 10.00      A   
ATOM   2746  HG1 THR A 292      -3.452   0.715  19.280  1.00 10.00      A   
ATOM   2747  CG2 THR A 292      -3.689  -0.815  21.030  1.00 10.00      A   
ATOM   2748  C   THR A 292      -0.299  -1.706  19.479  1.00 10.00      A   
ATOM   2749  O   THR A 292      -0.218  -2.909  19.224  1.00 10.00      A   
ATOM   2750  N   THR A 293       0.431  -0.788  18.864  1.00 10.00      A   
ATOM   2751  HN  THR A 293       0.335   0.154  19.123  1.00 10.00      A   
ATOM   2752  CA  THR A 293       1.383  -1.136  17.823  1.00 10.00      A   
ATOM   2753  CB  THR A 293       0.933  -0.598  16.451  1.00 10.00      A   
ATOM   2754  OG1 THR A 293      -0.444  -0.939  16.241  1.00 10.00      A   
ATOM   2755  HG1 THR A 293      -0.994  -0.399  16.814  1.00 10.00      A   
ATOM   2756  CG2 THR A 293       1.779  -1.194  15.332  1.00 10.00      A   
ATOM   2757  C   THR A 293       2.757  -0.576  18.162  1.00 10.00      A   
ATOM   2758  O   THR A 293       2.902   0.617  18.432  1.00 10.00      A   
ATOM   2759  N   LEU A 294       3.753  -1.446  18.182  1.00 10.00      A   
ATOM   2760  HN  LEU A 294       3.569  -2.393  17.981  1.00 10.00      A   
ATOM   2761  CA  LEU A 294       5.115  -1.041  18.491  1.00 10.00      A   
ATOM   2762  CB  LEU A 294       5.551  -1.643  19.829  1.00 10.00      A   
ATOM   2763  CG  LEU A 294       6.820  -1.067  20.463  1.00 10.00      A   
ATOM   2764  CD1 LEU A 294       6.696   0.439  20.644  1.00 10.00      A   
ATOM   2765  CD2 LEU A 294       7.092  -1.741  21.800  1.00 10.00      A   
ATOM   2766  C   LEU A 294       6.057  -1.482  17.376  1.00 10.00      A   
ATOM   2767  O   LEU A 294       6.196  -2.675  17.104  1.00 10.00      A   
ATOM   2768  N   ASN A 295       6.688  -0.517  16.723  1.00 10.00      A   
ATOM   2769  HN  ASN A 295       6.531   0.422  16.982  1.00 10.00      A   
ATOM   2770  CA  ASN A 295       7.611  -0.806  15.631  1.00 10.00      A   
ATOM   2771  CB  ASN A 295       7.214  -0.014  14.384  1.00 10.00      A   
ATOM   2772  CG  ASN A 295       7.873  -0.509  13.108  1.00 10.00      A   
ATOM   2773  OD1 ASN A 295       8.950  -1.108  13.131  1.00 10.00      A   
ATOM   2774  ND2 ASN A 295       7.230  -0.249  11.980  1.00 10.00      A   
ATOM   2775 HD21 ASN A 295       6.378   0.239  12.033  1.00 10.00      A   
ATOM   2776 HD22 ASN A 295       7.631  -0.546  11.137  1.00 10.00      A   
ATOM   2777  C   ASN A 295       9.040  -0.467  16.044  1.00 10.00      A   
ATOM   2778  O   ASN A 295       9.466   0.686  15.966  1.00 10.00      A   
ATOM   2779  N   LEU A 296       9.772  -1.482  16.468  1.00 10.00      A   
ATOM   2780  HN  LEU A 296       9.380  -2.388  16.467  1.00 10.00      A   
ATOM   2781  CA  LEU A 296      11.150  -1.319  16.915  1.00 10.00      A   
ATOM   2782  CB  LEU A 296      11.301  -1.871  18.335  1.00 10.00      A   
ATOM   2783  CG  LEU A 296      10.429  -1.219  19.407  1.00 10.00      A   
ATOM   2784  CD1 LEU A 296      10.630  -1.909  20.748  1.00 10.00      A   
ATOM   2785  CD2 LEU A 296      10.737   0.265  19.515  1.00 10.00      A   
ATOM   2786  C   LEU A 296      12.103  -2.046  15.979  1.00 10.00      A   
ATOM   2787  O   LEU A 296      13.161  -2.525  16.394  1.00 10.00      A   
ATOM   2788  N   SER A 297      11.730  -2.109  14.711  1.00 10.00      A   
ATOM   2789  HN  SER A 297      10.885  -1.692  14.440  1.00 10.00      A   
ATOM   2790  CA  SER A 297      12.539  -2.781  13.707  1.00 10.00      A   
ATOM   2791  CB  SER A 297      11.768  -2.882  12.395  1.00 10.00      A   
ATOM   2792  OG  SER A 297      10.452  -3.348  12.627  1.00 10.00      A   
ATOM   2793  HG  SER A 297       9.859  -2.593  12.737  1.00 10.00      A   
ATOM   2794  C   SER A 297      13.881  -2.083  13.481  1.00 10.00      A   
ATOM   2795  O   SER A 297      14.806  -2.673  12.928  1.00 10.00      A   
ATOM   2796  N   TYR A 298      13.991  -0.829  13.907  1.00 10.00      A   
ATOM   2797  HN  TYR A 298      13.222  -0.398  14.339  1.00 10.00      A   
ATOM   2798  CA  TYR A 298      15.232  -0.077  13.734  1.00 10.00      A   
ATOM   2799  CB  TYR A 298      14.977   1.239  12.994  1.00 10.00      A   
ATOM   2800  CG  TYR A 298      14.812   1.079  11.500  1.00 10.00      A   
ATOM   2801  CD1 TYR A 298      13.585   1.295  10.889  1.00 10.00      A   
ATOM   2802  CD2 TYR A 298      15.887   0.713  10.699  1.00 10.00      A   
ATOM   2803  CE1 TYR A 298      13.432   1.150   9.523  1.00 10.00      A   
ATOM   2804  CE2 TYR A 298      15.745   0.566   9.332  1.00 10.00      A   
ATOM   2805  CZ  TYR A 298      14.514   0.785   8.749  1.00 10.00      A   
ATOM   2806  OH  TYR A 298      14.366   0.634   7.389  1.00 10.00      A   
ATOM   2807  HH  TYR A 298      14.177   1.492   6.987  1.00 10.00      A   
ATOM   2808  C   TYR A 298      15.930   0.192  15.065  1.00 10.00      A   
ATOM   2809  O   TYR A 298      16.929   0.910  15.110  1.00 10.00      A   
ATOM   2810  N   ALA A 299      15.417  -0.398  16.138  1.00 10.00      A   
ATOM   2811  HN  ALA A 299      14.642  -0.988  16.037  1.00 10.00      A   
ATOM   2812  CA  ALA A 299      15.998  -0.205  17.463  1.00 10.00      A   
ATOM   2813  CB  ALA A 299      14.914  -0.213  18.529  1.00 10.00      A   
ATOM   2814  C   ALA A 299      17.057  -1.263  17.760  1.00 10.00      A   
ATOM   2815  O   ALA A 299      16.739  -2.389  18.143  1.00 10.00      A   
ATOM   2816  N   THR A 300      18.317  -0.904  17.560  1.00 10.00      A   
ATOM   2817  HN  THR A 300      18.509  -0.005  17.218  1.00 10.00      A   
ATOM   2818  CA  THR A 300      19.426  -1.818  17.810  1.00 10.00      A   
ATOM   2819  CB  THR A 300      20.674  -1.390  17.017  1.00 10.00      A   
ATOM   2820  OG1 THR A 300      20.267  -0.868  15.743  1.00 10.00      A   
ATOM   2821  HG1 THR A 300      20.781  -0.075  15.547  1.00 10.00      A   
ATOM   2822  CG2 THR A 300      21.601  -2.576  16.798  1.00 10.00      A   
ATOM   2823  C   THR A 300      19.759  -1.886  19.304  1.00 10.00      A   
ATOM   2824  O   THR A 300      20.728  -1.283  19.771  1.00 10.00      A   
ATOM   2825  N   VAL A 301      18.933  -2.602  20.049  1.00 10.00      A   
ATOM   2826  HN  VAL A 301      18.165  -3.040  19.624  1.00 10.00      A   
ATOM   2827  CA  VAL A 301      19.133  -2.754  21.484  1.00 10.00      A   
ATOM   2828  CB  VAL A 301      17.960  -2.175  22.300  1.00 10.00      A   
ATOM   2829  CG1 VAL A 301      18.029  -0.657  22.314  1.00 10.00      A   
ATOM   2830  CG2 VAL A 301      16.625  -2.646  21.743  1.00 10.00      A   
ATOM   2831  C   VAL A 301      19.364  -4.214  21.862  1.00 10.00      A   
ATOM   2832  O   VAL A 301      19.518  -5.075  20.990  1.00 10.00      A   
ATOM   2833  N   GLN A 302      19.381  -4.488  23.162  1.00 10.00      A   
ATOM   2834  HN  GLN A 302      19.221  -3.767  23.806  1.00 10.00      A   
ATOM   2835  CA  GLN A 302      19.610  -5.838  23.654  1.00 10.00      A   
ATOM   2836  CB  GLN A 302      20.643  -5.825  24.780  1.00 10.00      A   
ATOM   2837  CG  GLN A 302      22.030  -5.356  24.361  1.00 10.00      A   
ATOM   2838  CD  GLN A 302      22.762  -6.371  23.506  1.00 10.00      A   
ATOM   2839  OE1 GLN A 302      23.425  -7.267  24.024  1.00 10.00      A   
ATOM   2840  NE2 GLN A 302      22.657  -6.235  22.192  1.00 10.00      A   
ATOM   2841 HE21 GLN A 302      22.115  -5.495  21.843  1.00 10.00      A   
ATOM   2842 HE22 GLN A 302      23.137  -6.878  21.618  1.00 10.00      A   
ATOM   2843  C   GLN A 302      18.308  -6.485  24.125  1.00 10.00      A   
ATOM   2844  O   GLN A 302      17.276  -5.817  24.230  1.00 10.00      A   
ATOM   2845  N   SER A 303      18.373  -7.779  24.423  1.00 10.00      A   
ATOM   2846  HN  SER A 303      19.234  -8.244  24.334  1.00 10.00      A   
ATOM   2847  CA  SER A 303      17.209  -8.540  24.867  1.00 10.00      A   
ATOM   2848  CB  SER A 303      17.586 -10.013  25.090  1.00 10.00      A   
ATOM   2849  OG  SER A 303      16.452 -10.801  25.424  1.00 10.00      A   
ATOM   2850  HG  SER A 303      15.979 -11.044  24.614  1.00 10.00      A   
ATOM   2851  C   SER A 303      16.574  -7.960  26.132  1.00 10.00      A   
ATOM   2852  O   SER A 303      15.383  -7.647  26.141  1.00 10.00      A   
ATOM   2853  N   TYR A 304      17.371  -7.796  27.184  1.00 10.00      A   
ATOM   2854  HN  TYR A 304      18.323  -8.026  27.106  1.00 10.00      A   
ATOM   2855  CA  TYR A 304      16.866  -7.279  28.455  1.00 10.00      A   
ATOM   2856  CB  TYR A 304      17.956  -7.291  29.525  1.00 10.00      A   
ATOM   2857  CG  TYR A 304      17.473  -6.963  30.923  1.00 10.00      A   
ATOM   2858  CD1 TYR A 304      16.534  -7.763  31.565  1.00 10.00      A   
ATOM   2859  CD2 TYR A 304      17.964  -5.858  31.608  1.00 10.00      A   
ATOM   2860  CE1 TYR A 304      16.098  -7.473  32.846  1.00 10.00      A   
ATOM   2861  CE2 TYR A 304      17.533  -5.560  32.887  1.00 10.00      A   
ATOM   2862  CZ  TYR A 304      16.603  -6.369  33.503  1.00 10.00      A   
ATOM   2863  OH  TYR A 304      16.179  -6.070  34.779  1.00 10.00      A   
ATOM   2864  HH  TYR A 304      15.915  -5.142  34.818  1.00 10.00      A   
ATOM   2865  C   TYR A 304      16.265  -5.884  28.308  1.00 10.00      A   
ATOM   2866  O   TYR A 304      15.256  -5.572  28.937  1.00 10.00      A   
ATOM   2867  N   ASP A 305      16.876  -5.052  27.466  1.00 10.00      A   
ATOM   2868  HN  ASP A 305      17.671  -5.359  26.981  1.00 10.00      A   
ATOM   2869  CA  ASP A 305      16.376  -3.695  27.249  1.00 10.00      A   
ATOM   2870  CB  ASP A 305      17.365  -2.836  26.458  1.00 10.00      A   
ATOM   2871  CG  ASP A 305      18.192  -1.931  27.356  1.00 10.00      A   
ATOM   2872  OD1 ASP A 305      17.602  -1.115  28.104  1.00 10.00      A   
ATOM   2873  OD2 ASP A 305      19.435  -2.036  27.326  1.00 10.00      A   
ATOM   2874  C   ASP A 305      15.016  -3.719  26.570  1.00 10.00      A   
ATOM   2875  O   ASP A 305      14.179  -2.843  26.789  1.00 10.00      A   
ATOM   2876  N   LEU A 306      14.802  -4.726  25.736  1.00 10.00      A   
ATOM   2877  HN  LEU A 306      15.521  -5.377  25.576  1.00 10.00      A   
ATOM   2878  CA  LEU A 306      13.529  -4.884  25.043  1.00 10.00      A   
ATOM   2879  CB  LEU A 306      13.686  -5.807  23.830  1.00 10.00      A   
ATOM   2880  CG  LEU A 306      14.283  -5.180  22.570  1.00 10.00      A   
ATOM   2881  CD1 LEU A 306      14.668  -6.256  21.565  1.00 10.00      A   
ATOM   2882  CD2 LEU A 306      13.302  -4.200  21.947  1.00 10.00      A   
ATOM   2883  C   LEU A 306      12.476  -5.452  25.990  1.00 10.00      A   
ATOM   2884  O   LEU A 306      11.325  -5.007  25.999  1.00 10.00      A   
ATOM   2885  N   VAL A 307      12.893  -6.423  26.797  1.00 10.00      A   
ATOM   2886  HN  VAL A 307      13.828  -6.716  26.738  1.00 10.00      A   
ATOM   2887  CA  VAL A 307      12.013  -7.078  27.760  1.00 10.00      A   
ATOM   2888  CB  VAL A 307      12.761  -8.180  28.550  1.00 10.00      A   
ATOM   2889  CG1 VAL A 307      11.910  -8.711  29.694  1.00 10.00      A   
ATOM   2890  CG2 VAL A 307      13.162  -9.317  27.625  1.00 10.00      A   
ATOM   2891  C   VAL A 307      11.396  -6.075  28.729  1.00 10.00      A   
ATOM   2892  O   VAL A 307      10.181  -6.067  28.923  1.00 10.00      A   
ATOM   2893  N   LYS A 308      12.237  -5.219  29.307  1.00 10.00      A   
ATOM   2894  HN  LYS A 308      13.192  -5.265  29.078  1.00 10.00      A   
ATOM   2895  CA  LYS A 308      11.788  -4.215  30.273  1.00 10.00      A   
ATOM   2896  CB  LYS A 308      12.951  -3.308  30.681  1.00 10.00      A   
ATOM   2897  CG  LYS A 308      14.068  -4.011  31.434  1.00 10.00      A   
ATOM   2898  CD  LYS A 308      15.207  -3.052  31.746  1.00 10.00      A   
ATOM   2899  CE  LYS A 308      15.848  -2.514  30.474  1.00 10.00      A   
ATOM   2900  NZ  LYS A 308      16.842  -1.442  30.746  1.00 10.00      A   
ATOM   2901  HZ1 LYS A 308      17.563  -1.783  31.411  1.00 10.00      A   
ATOM   2902  HZ2 LYS A 308      16.369  -0.610  31.160  1.00 10.00      A   
ATOM   2903  HZ3 LYS A 308      17.310  -1.156  29.854  1.00 10.00      A   
ATOM   2904  C   LYS A 308      10.642  -3.364  29.736  1.00 10.00      A   
ATOM   2905  O   LYS A 308       9.693  -3.056  30.459  1.00 10.00      A   
ATOM   2906  N   LEU A 309      10.724  -3.012  28.463  1.00 10.00      A   
ATOM   2907  HN  LEU A 309      11.483  -3.326  27.932  1.00 10.00      A   
ATOM   2908  CA  LEU A 309       9.709  -2.182  27.829  1.00 10.00      A   
ATOM   2909  CB  LEU A 309      10.297  -1.498  26.595  1.00 10.00      A   
ATOM   2910  CG  LEU A 309       9.779  -0.091  26.285  1.00 10.00      A   
ATOM   2911  CD1 LEU A 309      10.877   0.744  25.644  1.00 10.00      A   
ATOM   2912  CD2 LEU A 309       8.552  -0.149  25.387  1.00 10.00      A   
ATOM   2913  C   LEU A 309       8.476  -2.998  27.449  1.00 10.00      A   
ATOM   2914  O   LEU A 309       7.343  -2.540  27.608  1.00 10.00      A   
ATOM   2915  N   LEU A 310       8.696  -4.218  26.973  1.00 10.00      A   
ATOM   2916  HN  LEU A 310       9.619  -4.544  26.896  1.00 10.00      A   
ATOM   2917  CA  LEU A 310       7.600  -5.088  26.563  1.00 10.00      A   
ATOM   2918  CB  LEU A 310       8.123  -6.331  25.844  1.00 10.00      A   
ATOM   2919  CG  LEU A 310       8.681  -6.108  24.437  1.00 10.00      A   
ATOM   2920  CD1 LEU A 310       9.196  -7.413  23.845  1.00 10.00      A   
ATOM   2921  CD2 LEU A 310       7.623  -5.490  23.539  1.00 10.00      A   
ATOM   2922  C   LEU A 310       6.711  -5.483  27.738  1.00 10.00      A   
ATOM   2923  O   LEU A 310       5.519  -5.737  27.561  1.00 10.00      A   
ATOM   2924  N   CYS A 311       7.285  -5.526  28.937  1.00 10.00      A   
ATOM   2925  HN  CYS A 311       8.243  -5.322  29.016  1.00 10.00      A   
ATOM   2926  CA  CYS A 311       6.528  -5.885  30.134  1.00 10.00      A   
ATOM   2927  CB  CYS A 311       7.465  -6.086  31.327  1.00 10.00      A   
ATOM   2928  SG  CYS A 311       8.704  -7.373  31.088  1.00 10.00      A   
ATOM   2929  HG  CYS A 311       9.322  -7.134  29.939  1.00 10.00      A   
ATOM   2930  C   CYS A 311       5.496  -4.818  30.468  1.00 10.00      A   
ATOM   2931  O   CYS A 311       4.573  -5.047  31.251  1.00 10.00      A   
ATOM   2932  N   GLN A 312       5.655  -3.649  29.868  1.00 10.00      A   
ATOM   2933  HN  GLN A 312       6.407  -3.526  29.246  1.00 10.00      A   
ATOM   2934  CA  GLN A 312       4.743  -2.546  30.104  1.00 10.00      A   
ATOM   2935  CB  GLN A 312       5.519  -1.253  30.338  1.00 10.00      A   
ATOM   2936  CG  GLN A 312       6.452  -1.307  31.532  1.00 10.00      A   
ATOM   2937  CD  GLN A 312       6.903   0.066  31.978  1.00 10.00      A   
ATOM   2938  OE1 GLN A 312       7.994   0.228  32.520  1.00 10.00      A   
ATOM   2939  NE2 GLN A 312       6.064   1.067  31.760  1.00 10.00      A   
ATOM   2940 HE21 GLN A 312       5.206   0.870  31.324  1.00 10.00      A   
ATOM   2941 HE22 GLN A 312       6.330   1.964  32.050  1.00 10.00      A   
ATOM   2942  C   GLN A 312       3.758  -2.385  28.952  1.00 10.00      A   
ATOM   2943  O   GLN A 312       3.069  -1.369  28.852  1.00 10.00      A   
ATOM   2944  N   CYS A 313       3.683  -3.392  28.094  1.00 10.00      A   
ATOM   2945  HN  CYS A 313       4.256  -4.178  28.221  1.00 10.00      A   
ATOM   2946  CA  CYS A 313       2.769  -3.359  26.960  1.00 10.00      A   
ATOM   2947  CB  CYS A 313       3.545  -3.474  25.644  1.00 10.00      A   
ATOM   2948  SG  CYS A 313       4.908  -2.295  25.466  1.00 10.00      A   
ATOM   2949  HG  CYS A 313       5.730  -2.442  26.499  1.00 10.00      A   
ATOM   2950  C   CYS A 313       1.719  -4.472  27.064  1.00 10.00      A   
ATOM   2951  O   CYS A 313       1.868  -5.538  26.464  1.00 10.00      A   
ATOM   2952  N   PRO A 314       0.646  -4.246  27.842  1.00 10.00      A   
ATOM   2953  CA  PRO A 314      -0.422  -5.228  28.018  1.00 10.00      A   
ATOM   2954  CB  PRO A 314      -0.994  -4.844  29.381  1.00 10.00      A   
ATOM   2955  CG  PRO A 314      -0.799  -3.366  29.470  1.00 10.00      A   
ATOM   2956  CD  PRO A 314       0.397  -3.021  28.621  1.00 10.00      A   
ATOM   2957  C   PRO A 314      -1.503  -5.109  26.940  1.00 10.00      A   
ATOM   2958  O   PRO A 314      -2.338  -6.001  26.782  1.00 10.00      A   
ATOM   2959  N   LYS A 315      -1.476  -4.004  26.200  1.00 10.00      A   
ATOM   2960  HN  LYS A 315      -0.767  -3.343  26.362  1.00 10.00      A   
ATOM   2961  CA  LYS A 315      -2.453  -3.746  25.140  1.00 10.00      A   
ATOM   2962  CB  LYS A 315      -2.991  -2.314  25.241  1.00 10.00      A   
ATOM   2963  CG  LYS A 315      -3.747  -1.997  26.521  1.00 10.00      A   
ATOM   2964  CD  LYS A 315      -4.471  -0.664  26.401  1.00 10.00      A   
ATOM   2965  CE  LYS A 315      -5.281  -0.345  27.646  1.00 10.00      A   
ATOM   2966  NZ  LYS A 315      -4.419   0.104  28.770  1.00 10.00      A   
ATOM   2967  HZ1 LYS A 315      -3.734   0.816  28.440  1.00 10.00      A   
ATOM   2968  HZ2 LYS A 315      -3.899  -0.702  29.166  1.00 10.00      A   
ATOM   2969  HZ3 LYS A 315      -5.001   0.526  29.521  1.00 10.00      A   
ATOM   2970  C   LYS A 315      -1.819  -3.943  23.768  1.00 10.00      A   
ATOM   2971  O   LYS A 315      -2.411  -3.605  22.741  1.00 10.00      A   
ATOM   2972  N   LEU A 316      -0.616  -4.495  23.767  1.00 10.00      A   
ATOM   2973  HN  LEU A 316      -0.219  -4.754  24.623  1.00 10.00      A   
ATOM   2974  CA  LEU A 316       0.130  -4.734  22.537  1.00 10.00      A   
ATOM   2975  CB  LEU A 316       1.551  -5.201  22.860  1.00 10.00      A   
ATOM   2976  CG  LEU A 316       2.546  -5.222  21.695  1.00 10.00      A   
ATOM   2977  CD1 LEU A 316       2.738  -3.823  21.127  1.00 10.00      A   
ATOM   2978  CD2 LEU A 316       3.878  -5.803  22.143  1.00 10.00      A   
ATOM   2979  C   LEU A 316      -0.563  -5.754  21.639  1.00 10.00      A   
ATOM   2980  O   LEU A 316      -0.791  -6.899  22.037  1.00 10.00      A   
ATOM   2981  N   GLN A 317      -0.896  -5.321  20.431  1.00 10.00      A   
ATOM   2982  HN  GLN A 317      -0.695  -4.391  20.188  1.00 10.00      A   
ATOM   2983  CA  GLN A 317      -1.558  -6.177  19.459  1.00 10.00      A   
ATOM   2984  CB  GLN A 317      -2.841  -5.517  18.957  1.00 10.00      A   
ATOM   2985  CG  GLN A 317      -4.010  -5.593  19.924  1.00 10.00      A   
ATOM   2986  CD  GLN A 317      -5.288  -5.060  19.311  1.00 10.00      A   
ATOM   2987  OE1 GLN A 317      -5.260  -4.160  18.476  1.00 10.00      A   
ATOM   2988  NE2 GLN A 317      -6.415  -5.618  19.710  1.00 10.00      A   
ATOM   2989 HE21 GLN A 317      -6.365  -6.343  20.380  1.00 10.00      A   
ATOM   2990 HE22 GLN A 317      -7.255  -5.299  19.317  1.00 10.00      A   
ATOM   2991  C   GLN A 317      -0.641  -6.468  18.275  1.00 10.00      A   
ATOM   2992  O   GLN A 317      -0.656  -7.567  17.721  1.00 10.00      A   
ATOM   2993  N   ARG A 318       0.154  -5.482  17.885  1.00 10.00      A   
ATOM   2994  HN  ARG A 318       0.135  -4.626  18.368  1.00 10.00      A   
ATOM   2995  CA  ARG A 318       1.067  -5.641  16.761  1.00 10.00      A   
ATOM   2996  CB  ARG A 318       0.617  -4.767  15.592  1.00 10.00      A   
ATOM   2997  CG  ARG A 318       1.142  -5.213  14.240  1.00 10.00      A   
ATOM   2998  CD  ARG A 318       0.650  -4.295  13.135  1.00 10.00      A   
ATOM   2999  NE  ARG A 318       0.749  -4.912  11.815  1.00 10.00      A   
ATOM   3000  HE  ARG A 318       1.235  -5.775  11.751  1.00 10.00      A   
ATOM   3001  CZ  ARG A 318       0.230  -4.388  10.707  1.00 10.00      A   
ATOM   3002  NH1 ARG A 318      -0.423  -3.231  10.766  1.00 10.00      A   
ATOM   3003 HH11 ARG A 318      -0.832  -2.815   9.901  1.00 10.00      A   
ATOM   3004 HH12 ARG A 318      -0.531  -2.736  11.678  1.00 10.00      A   
ATOM   3005  NH2 ARG A 318       0.351  -5.025   9.546  1.00 10.00      A   
ATOM   3006 HH21 ARG A 318       0.849  -5.940   9.502  1.00 10.00      A   
ATOM   3007 HH22 ARG A 318      -0.053  -4.612   8.673  1.00 10.00      A   
ATOM   3008  C   ARG A 318       2.477  -5.256  17.177  1.00 10.00      A   
ATOM   3009  O   ARG A 318       2.725  -4.113  17.568  1.00 10.00      A   
ATOM   3010  N   LEU A 319       3.400  -6.204  17.092  1.00 10.00      A   
ATOM   3011  HN  LEU A 319       3.149  -7.097  16.758  1.00 10.00      A   
ATOM   3012  CA  LEU A 319       4.778  -5.946  17.482  1.00 10.00      A   
ATOM   3013  CB  LEU A 319       5.140  -6.709  18.757  1.00 10.00      A   
ATOM   3014  CG  LEU A 319       6.574  -6.524  19.261  1.00 10.00      A   
ATOM   3015  CD1 LEU A 319       6.806  -5.093  19.720  1.00 10.00      A   
ATOM   3016  CD2 LEU A 319       6.887  -7.506  20.376  1.00 10.00      A   
ATOM   3017  C   LEU A 319       5.776  -6.274  16.376  1.00 10.00      A   
ATOM   3018  O   LEU A 319       5.796  -7.386  15.841  1.00 10.00      A   
ATOM   3019  N   TRP A 320       6.586  -5.284  16.034  1.00 10.00      A   
ATOM   3020  HN  TRP A 320       6.484  -4.411  16.478  1.00 10.00      A   
ATOM   3021  CA  TRP A 320       7.624  -5.432  15.028  1.00 10.00      A   
ATOM   3022  CB  TRP A 320       7.430  -4.399  13.914  1.00 10.00      A   
ATOM   3023  CG  TRP A 320       6.334  -4.720  12.940  1.00 10.00      A   
ATOM   3024  CD1 TRP A 320       5.212  -5.470  13.163  1.00 10.00      A   
ATOM   3025  CD2 TRP A 320       6.258  -4.286  11.579  1.00 10.00      A   
ATOM   3026  NE1 TRP A 320       4.452  -5.535  12.023  1.00 10.00      A   
ATOM   3027  HE1 TRP A 320       3.596  -6.023  11.928  1.00 10.00      A   
ATOM   3028  CE2 TRP A 320       5.072  -4.814  11.036  1.00 10.00      A   
ATOM   3029  CE3 TRP A 320       7.082  -3.502  10.766  1.00 10.00      A   
ATOM   3030  CZ2 TRP A 320       4.691  -4.581   9.716  1.00 10.00      A   
ATOM   3031  CZ3 TRP A 320       6.704  -3.272   9.458  1.00 10.00      A   
ATOM   3032  CH2 TRP A 320       5.518  -3.810   8.946  1.00 10.00      A   
ATOM   3033  C   TRP A 320       8.963  -5.191  15.711  1.00 10.00      A   
ATOM   3034  O   TRP A 320       9.260  -4.066  16.110  1.00 10.00      A   
ATOM   3035  N   VAL A 321       9.755  -6.241  15.880  1.00 10.00      A   
ATOM   3036  HN  VAL A 321       9.476  -7.120  15.532  1.00 10.00      A   
ATOM   3037  CA  VAL A 321      11.043  -6.115  16.549  1.00 10.00      A   
ATOM   3038  CB  VAL A 321      10.985  -6.604  18.014  1.00 10.00      A   
ATOM   3039  CG1 VAL A 321      10.375  -5.545  18.918  1.00 10.00      A   
ATOM   3040  CG2 VAL A 321      10.225  -7.922  18.127  1.00 10.00      A   
ATOM   3041  C   VAL A 321      12.137  -6.885  15.829  1.00 10.00      A   
ATOM   3042  O   VAL A 321      11.883  -7.589  14.850  1.00 10.00      A   
ATOM   3043  N   LEU A 322      13.356  -6.741  16.328  1.00 10.00      A   
ATOM   3044  HN  LEU A 322      13.486  -6.156  17.106  1.00 10.00      A   
ATOM   3045  CA  LEU A 322      14.504  -7.429  15.762  1.00 10.00      A   
ATOM   3046  CB  LEU A 322      15.765  -6.569  15.892  1.00 10.00      A   
ATOM   3047  CG  LEU A 322      15.859  -5.359  14.963  1.00 10.00      A   
ATOM   3048  CD1 LEU A 322      17.000  -4.453  15.394  1.00 10.00      A   
ATOM   3049  CD2 LEU A 322      16.050  -5.808  13.524  1.00 10.00      A   
ATOM   3050  C   LEU A 322      14.712  -8.770  16.463  1.00 10.00      A   
ATOM   3051  O   LEU A 322      14.113  -9.035  17.507  1.00 10.00      A   
ATOM   3052  N   ASP A 323      15.576  -9.600  15.898  1.00 10.00      A   
ATOM   3053  HN  ASP A 323      16.035  -9.323  15.074  1.00 10.00      A   
ATOM   3054  CA  ASP A 323      15.863 -10.918  16.452  1.00 10.00      A   
ATOM   3055  CB  ASP A 323      16.555 -11.809  15.416  1.00 10.00      A   
ATOM   3056  CG  ASP A 323      17.949 -11.342  15.042  1.00 10.00      A   
ATOM   3057  OD1 ASP A 323      18.144 -10.125  14.846  1.00 10.00      A   
ATOM   3058  OD2 ASP A 323      18.849 -12.194  14.916  1.00 10.00      A   
ATOM   3059  C   ASP A 323      16.690 -10.829  17.730  1.00 10.00      A   
ATOM   3060  O   ASP A 323      16.975 -11.843  18.370  1.00 10.00      A   
ATOM   3061  N   TYR A 324      17.056  -9.608  18.107  1.00 10.00      A   
ATOM   3062  HN  TYR A 324      16.807  -8.845  17.544  1.00 10.00      A   
ATOM   3063  CA  TYR A 324      17.833  -9.368  19.319  1.00 10.00      A   
ATOM   3064  CB  TYR A 324      18.308  -7.909  19.367  1.00 10.00      A   
ATOM   3065  CG  TYR A 324      19.572  -7.627  18.584  1.00 10.00      A   
ATOM   3066  CD1 TYR A 324      19.693  -6.482  17.804  1.00 10.00      A   
ATOM   3067  CD2 TYR A 324      20.649  -8.501  18.630  1.00 10.00      A   
ATOM   3068  CE1 TYR A 324      20.850  -6.220  17.093  1.00 10.00      A   
ATOM   3069  CE2 TYR A 324      21.808  -8.250  17.922  1.00 10.00      A   
ATOM   3070  CZ  TYR A 324      21.905  -7.108  17.156  1.00 10.00      A   
ATOM   3071  OH  TYR A 324      23.062  -6.855  16.450  1.00 10.00      A   
ATOM   3072  HH  TYR A 324      23.316  -5.934  16.570  1.00 10.00      A   
ATOM   3073  C   TYR A 324      17.011  -9.676  20.573  1.00 10.00      A   
ATOM   3074  O   TYR A 324      17.543  -9.721  21.682  1.00 10.00      A   
ATOM   3075  N   ILE A 325      15.713  -9.876  20.387  1.00 10.00      A   
ATOM   3076  HN  ILE A 325      15.354  -9.821  19.476  1.00 10.00      A   
ATOM   3077  CA  ILE A 325      14.808 -10.173  21.490  1.00 10.00      A   
ATOM   3078  CB  ILE A 325      13.328 -10.104  21.038  1.00 10.00      A   
ATOM   3079  CG1 ILE A 325      12.376 -10.257  22.225  1.00 10.00      A   
ATOM   3080  CG2 ILE A 325      13.021 -11.136  19.958  1.00 10.00      A   
ATOM   3081  CD1 ILE A 325      12.416  -9.097  23.195  1.00 10.00      A   
ATOM   3082  C   ILE A 325      15.118 -11.537  22.123  1.00 10.00      A   
ATOM   3083  O   ILE A 325      14.998 -11.708  23.342  1.00 10.00      A   
ATOM   3084  N   GLU A 326      15.540 -12.487  21.289  1.00 10.00      A   
ATOM   3085  HN  GLU A 326      15.631 -12.267  20.339  1.00 10.00      A   
ATOM   3086  CA  GLU A 326      15.877 -13.845  21.731  1.00 10.00      A   
ATOM   3087  CB  GLU A 326      17.015 -13.844  22.749  1.00 10.00      A   
ATOM   3088  CG  GLU A 326      18.380 -13.513  22.179  1.00 10.00      A   
ATOM   3089  CD  GLU A 326      19.497 -13.963  23.094  1.00 10.00      A   
ATOM   3090  OE1 GLU A 326      19.192 -14.450  24.205  1.00 10.00      A   
ATOM   3091  OE2 GLU A 326      20.680 -13.851  22.708  1.00 10.00      A   
ATOM   3092  C   GLU A 326      14.672 -14.603  22.290  1.00 10.00      A   
ATOM   3093  O   GLU A 326      13.585 -14.043  22.462  1.00 10.00      A   
ATOM   3094  N   ASP A 327      14.882 -15.883  22.578  1.00 10.00      A   
ATOM   3095  HN  ASP A 327      15.770 -16.266  22.412  1.00 10.00      A   
ATOM   3096  CA  ASP A 327      13.834 -16.747  23.122  1.00 10.00      A   
ATOM   3097  CB  ASP A 327      14.359 -18.176  23.311  1.00 10.00      A   
ATOM   3098  CG  ASP A 327      14.507 -18.966  22.023  1.00 10.00      A   
ATOM   3099  OD1 ASP A 327      14.180 -20.171  22.020  1.00 10.00      A   
ATOM   3100  OD2 ASP A 327      14.980 -18.404  21.018  1.00 10.00      A   
ATOM   3101  C   ASP A 327      13.345 -16.210  24.462  1.00 10.00      A   
ATOM   3102  O   ASP A 327      12.150 -16.240  24.762  1.00 10.00      A   
ATOM   3103  N   ALA A 328      14.284 -15.709  25.259  1.00 10.00      A   
ATOM   3104  HN  ALA A 328      15.220 -15.721  24.956  1.00 10.00      A   
ATOM   3105  CA  ALA A 328      13.971 -15.153  26.571  1.00 10.00      A   
ATOM   3106  CB  ALA A 328      15.235 -14.664  27.258  1.00 10.00      A   
ATOM   3107  C   ALA A 328      12.951 -14.022  26.467  1.00 10.00      A   
ATOM   3108  O   ALA A 328      11.936 -14.021  27.164  1.00 10.00      A   
ATOM   3109  N   GLY A 329      13.213 -13.073  25.575  1.00 10.00      A   
ATOM   3110  HN  GLY A 329      14.018 -13.141  25.018  1.00 10.00      A   
ATOM   3111  CA  GLY A 329      12.314 -11.951  25.402  1.00 10.00      A   
ATOM   3112  C   GLY A 329      10.963 -12.379  24.870  1.00 10.00      A   
ATOM   3113  O   GLY A 329       9.935 -11.798  25.218  1.00 10.00      A   
ATOM   3114  N   LEU A 330      10.965 -13.405  24.031  1.00 10.00      A   
ATOM   3115  HN  LEU A 330      11.817 -13.828  23.794  1.00 10.00      A   
ATOM   3116  CA  LEU A 330       9.735 -13.920  23.450  1.00 10.00      A   
ATOM   3117  CB  LEU A 330      10.043 -14.922  22.334  1.00 10.00      A   
ATOM   3118  CG  LEU A 330      10.717 -14.349  21.081  1.00 10.00      A   
ATOM   3119  CD1 LEU A 330      11.191 -15.470  20.168  1.00 10.00      A   
ATOM   3120  CD2 LEU A 330       9.768 -13.423  20.336  1.00 10.00      A   
ATOM   3121  C   LEU A 330       8.858 -14.560  24.525  1.00 10.00      A   
ATOM   3122  O   LEU A 330       7.634 -14.413  24.509  1.00 10.00      A   
ATOM   3123  N   GLU A 331       9.496 -15.254  25.464  1.00 10.00      A   
ATOM   3124  HN  GLU A 331      10.474 -15.337  25.416  1.00 10.00      A   
ATOM   3125  CA  GLU A 331       8.781 -15.904  26.556  1.00 10.00      A   
ATOM   3126  CB  GLU A 331       9.735 -16.736  27.419  1.00 10.00      A   
ATOM   3127  CG  GLU A 331       9.104 -17.253  28.706  1.00 10.00      A   
ATOM   3128  CD  GLU A 331      10.088 -17.987  29.591  1.00 10.00      A   
ATOM   3129  OE1 GLU A 331      10.984 -17.335  30.168  1.00 10.00      A   
ATOM   3130  OE2 GLU A 331       9.979 -19.225  29.710  1.00 10.00      A   
ATOM   3131  C   GLU A 331       8.062 -14.871  27.419  1.00 10.00      A   
ATOM   3132  O   GLU A 331       6.864 -14.992  27.678  1.00 10.00      A   
ATOM   3133  N   VAL A 332       8.798 -13.849  27.846  1.00 10.00      A   
ATOM   3134  HN  VAL A 332       9.747 -13.806  27.601  1.00 10.00      A   
ATOM   3135  CA  VAL A 332       8.228 -12.796  28.676  1.00 10.00      A   
ATOM   3136  CB  VAL A 332       9.297 -11.776  29.129  1.00 10.00      A   
ATOM   3137  CG1 VAL A 332       8.731 -10.836  30.182  1.00 10.00      A   
ATOM   3138  CG2 VAL A 332      10.529 -12.490  29.665  1.00 10.00      A   
ATOM   3139  C   VAL A 332       7.112 -12.075  27.923  1.00 10.00      A   
ATOM   3140  O   VAL A 332       6.099 -11.687  28.508  1.00 10.00      A   
ATOM   3141  N   LEU A 333       7.300 -11.916  26.619  1.00 10.00      A   
ATOM   3142  HN  LEU A 333       8.131 -12.247  26.214  1.00 10.00      A   
ATOM   3143  CA  LEU A 333       6.314 -11.264  25.775  1.00 10.00      A   
ATOM   3144  CB  LEU A 333       6.857 -11.118  24.353  1.00 10.00      A   
ATOM   3145  CG  LEU A 333       5.863 -10.633  23.298  1.00 10.00      A   
ATOM   3146  CD1 LEU A 333       5.710  -9.121  23.356  1.00 10.00      A   
ATOM   3147  CD2 LEU A 333       6.287 -11.087  21.911  1.00 10.00      A   
ATOM   3148  C   LEU A 333       5.020 -12.071  25.748  1.00 10.00      A   
ATOM   3149  O   LEU A 333       3.927 -11.529  25.929  1.00 10.00      A   
ATOM   3150  N   ALA A 334       5.161 -13.378  25.554  1.00 10.00      A   
ATOM   3151  HN  ALA A 334       6.067 -13.745  25.438  1.00 10.00      A   
ATOM   3152  CA  ALA A 334       4.022 -14.287  25.493  1.00 10.00      A   
ATOM   3153  CB  ALA A 334       4.463 -15.635  24.952  1.00 10.00      A   
ATOM   3154  C   ALA A 334       3.360 -14.459  26.856  1.00 10.00      A   
ATOM   3155  O   ALA A 334       2.314 -15.094  26.973  1.00 10.00      A   
ATOM   3156  N   SER A 335       3.980 -13.905  27.880  1.00 10.00      A   
ATOM   3157  HN  SER A 335       4.826 -13.436  27.728  1.00 10.00      A   
ATOM   3158  CA  SER A 335       3.449 -13.988  29.228  1.00 10.00      A   
ATOM   3159  CB  SER A 335       4.533 -14.479  30.189  1.00 10.00      A   
ATOM   3160  OG  SER A 335       5.192 -15.617  29.656  1.00 10.00      A   
ATOM   3161  HG  SER A 335       5.904 -15.324  29.066  1.00 10.00      A   
ATOM   3162  C   SER A 335       2.907 -12.631  29.676  1.00 10.00      A   
ATOM   3163  O   SER A 335       2.483 -12.463  30.821  1.00 10.00      A   
ATOM   3164  N   THR A 336       2.916 -11.665  28.764  1.00 10.00      A   
ATOM   3165  HN  THR A 336       3.269 -11.852  27.867  1.00 10.00      A   
ATOM   3166  CA  THR A 336       2.429 -10.329  29.074  1.00 10.00      A   
ATOM   3167  CB  THR A 336       3.592  -9.317  29.142  1.00 10.00      A   
ATOM   3168  OG1 THR A 336       4.633  -9.838  29.983  1.00 10.00      A   
ATOM   3169  HG1 THR A 336       5.193 -10.435  29.466  1.00 10.00      A   
ATOM   3170  CG2 THR A 336       3.113  -7.984  29.700  1.00 10.00      A   
ATOM   3171  C   THR A 336       1.378  -9.850  28.068  1.00 10.00      A   
ATOM   3172  O   THR A 336       0.322  -9.344  28.453  1.00 10.00      A   
ATOM   3173  N   CYS A 337       1.658 -10.020  26.787  1.00 10.00      A   
ATOM   3174  HN  CYS A 337       2.504 -10.450  26.531  1.00 10.00      A   
ATOM   3175  CA  CYS A 337       0.739  -9.588  25.743  1.00 10.00      A   
ATOM   3176  CB  CYS A 337       1.528  -9.040  24.555  1.00 10.00      A   
ATOM   3177  SG  CYS A 337       2.879  -7.932  25.024  1.00 10.00      A   
ATOM   3178  HG  CYS A 337       2.352  -6.863  25.617  1.00 10.00      A   
ATOM   3179  C   CYS A 337      -0.180 -10.728  25.304  1.00 10.00      A   
ATOM   3180  O   CYS A 337       0.196 -11.563  24.480  1.00 10.00      A   
ATOM   3181  N   LYS A 338      -1.379 -10.765  25.878  1.00 10.00      A   
ATOM   3182  HN  LYS A 338      -1.608 -10.088  26.552  1.00 10.00      A   
ATOM   3183  CA  LYS A 338      -2.355 -11.802  25.557  1.00 10.00      A   
ATOM   3184  CB  LYS A 338      -3.355 -11.961  26.706  1.00 10.00      A   
ATOM   3185  CG  LYS A 338      -2.779 -12.604  27.955  1.00 10.00      A   
ATOM   3186  CD  LYS A 338      -2.633 -14.104  27.784  1.00 10.00      A   
ATOM   3187  CE  LYS A 338      -1.727 -14.688  28.852  1.00 10.00      A   
ATOM   3188  NZ  LYS A 338      -1.461 -16.132  28.628  1.00 10.00      A   
ATOM   3189  HZ1 LYS A 338      -2.330 -16.684  28.767  1.00 10.00      A   
ATOM   3190  HZ2 LYS A 338      -0.740 -16.470  29.298  1.00 10.00      A   
ATOM   3191  HZ3 LYS A 338      -1.115 -16.288  27.659  1.00 10.00      A   
ATOM   3192  C   LYS A 338      -3.113 -11.489  24.276  1.00 10.00      A   
ATOM   3193  O   LYS A 338      -3.583 -12.393  23.583  1.00 10.00      A   
ATOM   3194  N   ASP A 339      -3.229 -10.210  23.958  1.00 10.00      A   
ATOM   3195  HN  ASP A 339      -2.817  -9.532  24.533  1.00 10.00      A   
ATOM   3196  CA  ASP A 339      -3.963  -9.795  22.772  1.00 10.00      A   
ATOM   3197  CB  ASP A 339      -4.801  -8.550  23.055  1.00 10.00      A   
ATOM   3198  CG  ASP A 339      -6.109  -8.561  22.295  1.00 10.00      A   
ATOM   3199  OD1 ASP A 339      -6.906  -9.497  22.492  1.00 10.00      A   
ATOM   3200  OD2 ASP A 339      -6.359  -7.626  21.509  1.00 10.00      A   
ATOM   3201  C   ASP A 339      -3.056  -9.579  21.568  1.00 10.00      A   
ATOM   3202  O   ASP A 339      -3.426  -8.890  20.619  1.00 10.00      A   
ATOM   3203  N   LEU A 340      -1.878 -10.182  21.601  1.00 10.00      A   
ATOM   3204  HN  LEU A 340      -1.642 -10.727  22.378  1.00 10.00      A   
ATOM   3205  CA  LEU A 340      -0.932 -10.060  20.501  1.00 10.00      A   
ATOM   3206  CB  LEU A 340       0.422 -10.656  20.890  1.00 10.00      A   
ATOM   3207  CG  LEU A 340       1.583 -10.369  19.938  1.00 10.00      A   
ATOM   3208  CD1 LEU A 340       1.915  -8.885  19.927  1.00 10.00      A   
ATOM   3209  CD2 LEU A 340       2.802 -11.187  20.327  1.00 10.00      A   
ATOM   3210  C   LEU A 340      -1.484 -10.756  19.261  1.00 10.00      A   
ATOM   3211  O   LEU A 340      -1.714 -11.965  19.270  1.00 10.00      A   
ATOM   3212  N   ARG A 341      -1.695  -9.985  18.201  1.00 10.00      A   
ATOM   3213  HN  ARG A 341      -1.465  -9.030  18.255  1.00 10.00      A   
ATOM   3214  CA  ARG A 341      -2.245 -10.512  16.956  1.00 10.00      A   
ATOM   3215  CB  ARG A 341      -3.243  -9.516  16.352  1.00 10.00      A   
ATOM   3216  CG  ARG A 341      -4.160  -8.842  17.355  1.00 10.00      A   
ATOM   3217  CD  ARG A 341      -5.245  -9.785  17.840  1.00 10.00      A   
ATOM   3218  NE  ARG A 341      -6.107  -9.152  18.837  1.00 10.00      A   
ATOM   3219  HE  ARG A 341      -5.685  -8.879  19.685  1.00 10.00      A   
ATOM   3220  CZ  ARG A 341      -7.405  -8.909  18.658  1.00 10.00      A   
ATOM   3221  NH1 ARG A 341      -7.993  -9.241  17.511  1.00 10.00      A   
ATOM   3222 HH11 ARG A 341      -9.012  -9.057  17.367  1.00 10.00      A   
ATOM   3223 HH12 ARG A 341      -7.438  -9.685  16.746  1.00 10.00      A   
ATOM   3224  NH2 ARG A 341      -8.110  -8.324  19.621  1.00 10.00      A   
ATOM   3225 HH21 ARG A 341      -7.639  -8.048  20.523  1.00 10.00      A   
ATOM   3226 HH22 ARG A 341      -9.126  -8.130  19.492  1.00 10.00      A   
ATOM   3227  C   ARG A 341      -1.149 -10.782  15.932  1.00 10.00      A   
ATOM   3228  O   ARG A 341      -1.104 -11.852  15.320  1.00 10.00      A   
ATOM   3229  N   GLU A 342      -0.272  -9.803  15.742  1.00 10.00      A   
ATOM   3230  HN  GLU A 342      -0.343  -8.983  16.277  1.00 10.00      A   
ATOM   3231  CA  GLU A 342       0.804  -9.929  14.770  1.00 10.00      A   
ATOM   3232  CB  GLU A 342       0.598  -8.960  13.600  1.00 10.00      A   
ATOM   3233  CG  GLU A 342       1.592  -9.157  12.465  1.00 10.00      A   
ATOM   3234  CD  GLU A 342       1.515  -8.075  11.411  1.00 10.00      A   
ATOM   3235  OE1 GLU A 342       0.729  -8.214  10.451  1.00 10.00      A   
ATOM   3236  OE2 GLU A 342       2.263  -7.084  11.522  1.00 10.00      A   
ATOM   3237  C   GLU A 342       2.174  -9.709  15.400  1.00 10.00      A   
ATOM   3238  O   GLU A 342       2.375  -8.776  16.185  1.00 10.00      A   
ATOM   3239  N   LEU A 343       3.107 -10.583  15.051  1.00 10.00      A   
ATOM   3240  HN  LEU A 343       2.866 -11.310  14.433  1.00 10.00      A   
ATOM   3241  CA  LEU A 343       4.472 -10.505  15.545  1.00 10.00      A   
ATOM   3242  CB  LEU A 343       4.716 -11.557  16.633  1.00 10.00      A   
ATOM   3243  CG  LEU A 343       6.148 -11.662  17.165  1.00 10.00      A   
ATOM   3244  CD1 LEU A 343       6.512 -10.436  17.990  1.00 10.00      A   
ATOM   3245  CD2 LEU A 343       6.331 -12.935  17.978  1.00 10.00      A   
ATOM   3246  C   LEU A 343       5.454 -10.704  14.395  1.00 10.00      A   
ATOM   3247  O   LEU A 343       5.512 -11.781  13.793  1.00 10.00      A   
ATOM   3248  N   ARG A 344       6.204  -9.663  14.076  1.00 10.00      A   
ATOM   3249  HN  ARG A 344       6.112  -8.827  14.588  1.00 10.00      A   
ATOM   3250  CA  ARG A 344       7.181  -9.731  13.001  1.00 10.00      A   
ATOM   3251  CB  ARG A 344       6.861  -8.724  11.890  1.00 10.00      A   
ATOM   3252  CG  ARG A 344       5.520  -8.965  11.213  1.00 10.00      A   
ATOM   3253  CD  ARG A 344       5.395  -8.202   9.901  1.00 10.00      A   
ATOM   3254  NE  ARG A 344       3.992  -8.040   9.528  1.00 10.00      A   
ATOM   3255  HE  ARG A 344       3.343  -7.949  10.271  1.00 10.00      A   
ATOM   3256  CZ  ARG A 344       3.535  -7.984   8.275  1.00 10.00      A   
ATOM   3257  NH1 ARG A 344       4.363  -8.062   7.237  1.00 10.00      A   
ATOM   3258 HH11 ARG A 344       5.388  -8.170   7.388  1.00 10.00      A   
ATOM   3259 HH12 ARG A 344       3.983  -8.012   6.258  1.00 10.00      A   
ATOM   3260  NH2 ARG A 344       2.235  -7.897   8.069  1.00 10.00      A   
ATOM   3261 HH21 ARG A 344       1.574  -7.880   8.881  1.00 10.00      A   
ATOM   3262 HH22 ARG A 344       1.860  -7.851   7.090  1.00 10.00      A   
ATOM   3263  C   ARG A 344       8.585  -9.512  13.549  1.00 10.00      A   
ATOM   3264  O   ARG A 344       8.923  -8.416  13.990  1.00 10.00      A   
ATOM   3265  N   VAL A 345       9.382 -10.570  13.548  1.00 10.00      A   
ATOM   3266  HN  VAL A 345       9.045 -11.425  13.193  1.00 10.00      A   
ATOM   3267  CA  VAL A 345      10.747 -10.498  14.050  1.00 10.00      A   
ATOM   3268  CB  VAL A 345      11.069 -11.684  14.984  1.00 10.00      A   
ATOM   3269  CG1 VAL A 345      12.330 -11.411  15.784  1.00 10.00      A   
ATOM   3270  CG2 VAL A 345       9.902 -11.974  15.913  1.00 10.00      A   
ATOM   3271  C   VAL A 345      11.743 -10.461  12.892  1.00 10.00      A   
ATOM   3272  O   VAL A 345      11.953 -11.460  12.204  1.00 10.00      A   
ATOM   3273  N   PHE A 346      12.355  -9.306  12.687  1.00 10.00      A   
ATOM   3274  HN  PHE A 346      12.162  -8.549  13.289  1.00 10.00      A   
ATOM   3275  CA  PHE A 346      13.321  -9.129  11.607  1.00 10.00      A   
ATOM   3276  CB  PHE A 346      13.252  -7.700  11.058  1.00 10.00      A   
ATOM   3277  CG  PHE A 346      11.906  -7.315  10.514  1.00 10.00      A   
ATOM   3278  CD1 PHE A 346      10.977  -6.678  11.319  1.00 10.00      A   
ATOM   3279  CD2 PHE A 346      11.574  -7.582   9.196  1.00 10.00      A   
ATOM   3280  CE1 PHE A 346       9.741  -6.314  10.823  1.00 10.00      A   
ATOM   3281  CE2 PHE A 346      10.339  -7.223   8.692  1.00 10.00      A   
ATOM   3282  CZ  PHE A 346       9.421  -6.587   9.508  1.00 10.00      A   
ATOM   3283  C   PHE A 346      14.739  -9.439  12.080  1.00 10.00      A   
ATOM   3284  O   PHE A 346      15.101  -9.129  13.211  1.00 10.00      A   
ATOM   3285  N   PRO A 347      15.559 -10.057  11.221  1.00 10.00      A   
ATOM   3286  CA  PRO A 347      16.939 -10.399  11.563  1.00 10.00      A   
ATOM   3287  CB  PRO A 347      17.296 -11.464  10.526  1.00 10.00      A   
ATOM   3288  CG  PRO A 347      16.463 -11.127   9.337  1.00 10.00      A   
ATOM   3289  CD  PRO A 347      15.207 -10.471   9.852  1.00 10.00      A   
ATOM   3290  C   PRO A 347      17.872  -9.194  11.437  1.00 10.00      A   
ATOM   3291  O   PRO A 347      17.862  -8.490  10.425  1.00 10.00      A   
ATOM   3292  N   SER A 348      18.654  -8.948  12.482  1.00 10.00      A   
ATOM   3293  HN  SER A 348      18.575  -9.515  13.282  1.00 10.00      A   
ATOM   3294  CA  SER A 348      19.599  -7.838  12.493  1.00 10.00      A   
ATOM   3295  CB  SER A 348      20.131  -7.612  13.907  1.00 10.00      A   
ATOM   3296  OG  SER A 348      20.374  -8.846  14.563  1.00 10.00      A   
ATOM   3297  HG  SER A 348      19.524  -9.273  14.781  1.00 10.00      A   
ATOM   3298  C   SER A 348      20.750  -8.080  11.520  1.00 10.00      A   
ATOM   3299  O   SER A 348      21.091  -7.212  10.719  1.00 10.00      A   
ATOM   3300  N   GLU A 349      21.349  -9.256  11.604  1.00 10.00      A   
ATOM   3301  HN  GLU A 349      21.049  -9.895  12.284  1.00 10.00      A   
ATOM   3302  CA  GLU A 349      22.447  -9.624  10.724  1.00 10.00      A   
ATOM   3303  CB  GLU A 349      23.744  -9.796  11.524  1.00 10.00      A   
ATOM   3304  CG  GLU A 349      24.274  -8.511  12.150  1.00 10.00      A   
ATOM   3305  CD  GLU A 349      24.743  -7.503  11.118  1.00 10.00      A   
ATOM   3306  OE1 GLU A 349      25.412  -7.909  10.148  1.00 10.00      A   
ATOM   3307  OE2 GLU A 349      24.455  -6.295  11.278  1.00 10.00      A   
ATOM   3308  C   GLU A 349      22.105 -10.910   9.983  1.00 10.00      A   
ATOM   3309  O   GLU A 349      22.542 -11.993  10.368  1.00 10.00      A   
ATOM   3310  N   PRO A 350      21.313 -10.811   8.905  1.00 10.00      A   
ATOM   3311  CA  PRO A 350      20.886 -11.974   8.127  1.00 10.00      A   
ATOM   3312  CB  PRO A 350      19.623 -11.457   7.439  1.00 10.00      A   
ATOM   3313  CG  PRO A 350      19.885 -10.004   7.221  1.00 10.00      A   
ATOM   3314  CD  PRO A 350      20.765  -9.551   8.357  1.00 10.00      A   
ATOM   3315  C   PRO A 350      21.908 -12.412   7.081  1.00 10.00      A   
ATOM   3316  O   PRO A 350      21.715 -13.416   6.398  1.00 10.00      A   
ATOM   3317  N   PHE A 351      22.991 -11.663   6.951  1.00 10.00      A   
ATOM   3318  HN  PHE A 351      23.104 -10.875   7.524  1.00 10.00      A   
ATOM   3319  CA  PHE A 351      24.021 -11.992   5.976  1.00 10.00      A   
ATOM   3320  CB  PHE A 351      24.608 -10.723   5.352  1.00 10.00      A   
ATOM   3321  CG  PHE A 351      23.558  -9.739   4.913  1.00 10.00      A   
ATOM   3322  CD1 PHE A 351      23.414  -8.524   5.562  1.00 10.00      A   
ATOM   3323  CD2 PHE A 351      22.707 -10.033   3.857  1.00 10.00      A   
ATOM   3324  CE1 PHE A 351      22.445  -7.622   5.171  1.00 10.00      A   
ATOM   3325  CE2 PHE A 351      21.735  -9.135   3.460  1.00 10.00      A   
ATOM   3326  CZ  PHE A 351      21.603  -7.928   4.119  1.00 10.00      A   
ATOM   3327  C   PHE A 351      25.102 -12.861   6.607  1.00 10.00      A   
ATOM   3328  O   PHE A 351      25.952 -13.420   5.913  1.00 10.00      A   
ATOM   3329  N   VAL A 352      25.058 -12.972   7.929  1.00 10.00      A   
ATOM   3330  HN  VAL A 352      24.362 -12.490   8.422  1.00 10.00      A   
ATOM   3331  CA  VAL A 352      26.014 -13.790   8.665  1.00 10.00      A   
ATOM   3332  CB  VAL A 352      26.294 -13.200  10.066  1.00 10.00      A   
ATOM   3333  CG1 VAL A 352      27.229 -14.100  10.858  1.00 10.00      A   
ATOM   3334  CG2 VAL A 352      26.875 -11.800   9.954  1.00 10.00      A   
ATOM   3335  C   VAL A 352      25.456 -15.205   8.816  1.00 10.00      A   
ATOM   3336  O   VAL A 352      24.298 -15.378   9.197  1.00 10.00      A   
ATOM   3337  N   MET A 353      26.269 -16.211   8.515  1.00 10.00      A   
ATOM   3338  HN  MET A 353      27.186 -16.021   8.219  1.00 10.00      A   
ATOM   3339  CA  MET A 353      25.824 -17.598   8.620  1.00 10.00      A   
ATOM   3340  CB  MET A 353      26.734 -18.522   7.810  1.00 10.00      A   
ATOM   3341  CG  MET A 353      26.234 -19.955   7.693  1.00 10.00      A   
ATOM   3342  SD  MET A 353      26.760 -20.999   9.065  1.00 10.00      A   
ATOM   3343  CE  MET A 353      25.862 -22.503   8.698  1.00 10.00      A   
ATOM   3344  C   MET A 353      25.760 -18.048  10.078  1.00 10.00      A   
ATOM   3345  O   MET A 353      24.800 -18.699  10.497  1.00 10.00      A   
ATOM   3346  N   GLU A 354      26.785 -17.693  10.842  1.00 10.00      A   
ATOM   3347  HN  GLU A 354      27.515 -17.174  10.447  1.00 10.00      A   
ATOM   3348  CA  GLU A 354      26.858 -18.052  12.251  1.00 10.00      A   
ATOM   3349  CB  GLU A 354      28.262 -17.766  12.783  1.00 10.00      A   
ATOM   3350  CG  GLU A 354      29.335 -18.680  12.215  1.00 10.00      A   
ATOM   3351  CD  GLU A 354      29.361 -20.033  12.896  1.00 10.00      A   
ATOM   3352  OE1 GLU A 354      29.878 -20.121  14.030  1.00 10.00      A   
ATOM   3353  OE2 GLU A 354      28.880 -21.019  12.300  1.00 10.00      A   
ATOM   3354  C   GLU A 354      25.814 -17.285  13.063  1.00 10.00      A   
ATOM   3355  O   GLU A 354      25.523 -16.124  12.766  1.00 10.00      A   
ATOM   3356  N   PRO A 355      25.229 -17.929  14.089  1.00 10.00      A   
ATOM   3357  CA  PRO A 355      24.206 -17.311  14.944  1.00 10.00      A   
ATOM   3358  CB  PRO A 355      23.929 -18.378  16.006  1.00 10.00      A   
ATOM   3359  CG  PRO A 355      24.344 -19.656  15.367  1.00 10.00      A   
ATOM   3360  CD  PRO A 355      25.518 -19.313  14.498  1.00 10.00      A   
ATOM   3361  C   PRO A 355      24.704 -16.033  15.612  1.00 10.00      A   
ATOM   3362  O   PRO A 355      25.763 -16.019  16.237  1.00 10.00      A   
ATOM   3363  N   ASN A 356      23.938 -14.961  15.466  1.00 10.00      A   
ATOM   3364  HN  ASN A 356      23.110 -15.036  14.944  1.00 10.00      A   
ATOM   3365  CA  ASN A 356      24.286 -13.673  16.057  1.00 10.00      A   
ATOM   3366  CB  ASN A 356      23.640 -12.521  15.274  1.00 10.00      A   
ATOM   3367  CG  ASN A 356      22.131 -12.645  15.177  1.00 10.00      A   
ATOM   3368  OD1 ASN A 356      21.587 -13.750  15.085  1.00 10.00      A   
ATOM   3369  ND2 ASN A 356      21.439 -11.520  15.203  1.00 10.00      A   
ATOM   3370 HD21 ASN A 356      21.925 -10.671  15.281  1.00 10.00      A   
ATOM   3371 HD22 ASN A 356      20.452 -11.579  15.147  1.00 10.00      A   
ATOM   3372  C   ASN A 356      23.858 -13.622  17.521  1.00 10.00      A   
ATOM   3373  O   ASN A 356      24.584 -13.117  18.374  1.00 10.00      A   
ATOM   3374  N   VAL A 357      22.671 -14.145  17.800  1.00 10.00      A   
ATOM   3375  HN  VAL A 357      22.135 -14.515  17.069  1.00 10.00      A   
ATOM   3376  CA  VAL A 357      22.133 -14.183  19.157  1.00 10.00      A   
ATOM   3377  CB  VAL A 357      21.086 -13.074  19.405  1.00 10.00      A   
ATOM   3378  CG1 VAL A 357      21.757 -11.721  19.573  1.00 10.00      A   
ATOM   3379  CG2 VAL A 357      20.060 -13.033  18.282  1.00 10.00      A   
ATOM   3380  C   VAL A 357      21.495 -15.537  19.424  1.00 10.00      A   
ATOM   3381  O   VAL A 357      21.457 -16.395  18.540  1.00 10.00      A   
ATOM   3382  N   ALA A 358      20.968 -15.720  20.626  1.00 10.00      A   
ATOM   3383  HN  ALA A 358      20.990 -14.981  21.282  1.00 10.00      A   
ATOM   3384  CA  ALA A 358      20.344 -16.982  20.995  1.00 10.00      A   
ATOM   3385  CB  ALA A 358      20.526 -17.280  22.476  1.00 10.00      A   
ATOM   3386  C   ALA A 358      18.872 -17.021  20.594  1.00 10.00      A   
ATOM   3387  O   ALA A 358      17.992 -17.260  21.425  1.00 10.00      A   
ATOM   3388  N   LEU A 359      18.615 -16.775  19.316  1.00 10.00      A   
ATOM   3389  HN  LEU A 359      19.361 -16.572  18.709  1.00 10.00      A   
ATOM   3390  CA  LEU A 359      17.259 -16.806  18.792  1.00 10.00      A   
ATOM   3391  CB  LEU A 359      17.001 -15.651  17.820  1.00 10.00      A   
ATOM   3392  CG  LEU A 359      15.580 -15.578  17.246  1.00 10.00      A   
ATOM   3393  CD1 LEU A 359      14.712 -14.627  18.054  1.00 10.00      A   
ATOM   3394  CD2 LEU A 359      15.603 -15.180  15.781  1.00 10.00      A   
ATOM   3395  C   LEU A 359      17.031 -18.135  18.098  1.00 10.00      A   
ATOM   3396  O   LEU A 359      17.594 -18.393  17.030  1.00 10.00      A   
ATOM   3397  N   THR A 360      16.220 -18.978  18.706  1.00 10.00      A   
ATOM   3398  HN  THR A 360      15.776 -18.701  19.549  1.00 10.00      A   
ATOM   3399  CA  THR A 360      15.943 -20.292  18.163  1.00 10.00      A   
ATOM   3400  CB  THR A 360      16.274 -21.382  19.198  1.00 10.00      A   
ATOM   3401  OG1 THR A 360      16.637 -20.757  20.438  1.00 10.00      A   
ATOM   3402  HG1 THR A 360      15.858 -20.305  20.808  1.00 10.00      A   
ATOM   3403  CG2 THR A 360      17.441 -22.231  18.713  1.00 10.00      A   
ATOM   3404  C   THR A 360      14.489 -20.411  17.717  1.00 10.00      A   
ATOM   3405  O   THR A 360      13.766 -19.412  17.644  1.00 10.00      A   
ATOM   3406  N   GLU A 361      14.061 -21.629  17.416  1.00 10.00      A   
ATOM   3407  HN  GLU A 361      14.677 -22.399  17.509  1.00 10.00      A   
ATOM   3408  CA  GLU A 361      12.701 -21.877  16.968  1.00 10.00      A   
ATOM   3409  CB  GLU A 361      12.668 -23.102  16.045  1.00 10.00      A   
ATOM   3410  CG  GLU A 361      13.051 -24.415  16.722  1.00 10.00      A   
ATOM   3411  CD  GLU A 361      14.545 -24.563  16.947  1.00 10.00      A   
ATOM   3412  OE1 GLU A 361      15.228 -25.147  16.081  1.00 10.00      A   
ATOM   3413  OE2 GLU A 361      15.041 -24.089  17.990  1.00 10.00      A   
ATOM   3414  C   GLU A 361      11.776 -22.088  18.163  1.00 10.00      A   
ATOM   3415  O   GLU A 361      10.554 -21.964  18.049  1.00 10.00      A   
ATOM   3416  N   GLN A 362      12.378 -22.402  19.309  1.00 10.00      A   
ATOM   3417  HN  GLN A 362      13.353 -22.487  19.320  1.00 10.00      A   
ATOM   3418  CA  GLN A 362      11.639 -22.640  20.545  1.00 10.00      A   
ATOM   3419  CB  GLN A 362      12.600 -23.078  21.655  1.00 10.00      A   
ATOM   3420  CG  GLN A 362      11.922 -23.484  22.953  1.00 10.00      A   
ATOM   3421  CD  GLN A 362      10.893 -24.584  22.770  1.00 10.00      A   
ATOM   3422  OE1 GLN A 362      11.008 -25.423  21.871  1.00 10.00      A   
ATOM   3423  NE2 GLN A 362       9.878 -24.584  23.621  1.00 10.00      A   
ATOM   3424 HE21 GLN A 362       9.853 -23.884  24.312  1.00 10.00      A   
ATOM   3425 HE22 GLN A 362       9.198 -25.284  23.535  1.00 10.00      A   
ATOM   3426  C   GLN A 362      10.854 -21.398  20.970  1.00 10.00      A   
ATOM   3427  O   GLN A 362       9.762 -21.503  21.533  1.00 10.00      A   
ATOM   3428  N   GLY A 363      11.409 -20.226  20.675  1.00 10.00      A   
ATOM   3429  HN  GLY A 363      12.279 -20.208  20.225  1.00 10.00      A   
ATOM   3430  CA  GLY A 363      10.754 -18.979  21.020  1.00 10.00      A   
ATOM   3431  C   GLY A 363       9.383 -18.847  20.382  1.00 10.00      A   
ATOM   3432  O   GLY A 363       8.443 -18.365  21.013  1.00 10.00      A   
ATOM   3433  N   LEU A 364       9.263 -19.290  19.135  1.00 10.00      A   
ATOM   3434  HN  LEU A 364      10.047 -19.667  18.683  1.00 10.00      A   
ATOM   3435  CA  LEU A 364       7.996 -19.222  18.417  1.00 10.00      A   
ATOM   3436  CB  LEU A 364       8.183 -19.693  16.975  1.00 10.00      A   
ATOM   3437  CG  LEU A 364       7.553 -18.824  15.884  1.00 10.00      A   
ATOM   3438  CD1 LEU A 364       7.792 -19.439  14.514  1.00 10.00      A   
ATOM   3439  CD2 LEU A 364       6.065 -18.625  16.128  1.00 10.00      A   
ATOM   3440  C   LEU A 364       6.941 -20.078  19.102  1.00 10.00      A   
ATOM   3441  O   LEU A 364       5.769 -19.709  19.159  1.00 10.00      A   
ATOM   3442  N   VAL A 365       7.370 -21.219  19.625  1.00 10.00      A   
ATOM   3443  HN  VAL A 365       8.324 -21.443  19.560  1.00 10.00      A   
ATOM   3444  CA  VAL A 365       6.466 -22.141  20.304  1.00 10.00      A   
ATOM   3445  CB  VAL A 365       7.187 -23.445  20.708  1.00 10.00      A   
ATOM   3446  CG1 VAL A 365       6.189 -24.469  21.225  1.00 10.00      A   
ATOM   3447  CG2 VAL A 365       7.982 -24.012  19.539  1.00 10.00      A   
ATOM   3448  C   VAL A 365       5.877 -21.488  21.551  1.00 10.00      A   
ATOM   3449  O   VAL A 365       4.691 -21.637  21.847  1.00 10.00      A   
ATOM   3450  N   SER A 366       6.714 -20.750  22.262  1.00 10.00      A   
ATOM   3451  HN  SER A 366       7.645 -20.669  21.967  1.00 10.00      A   
ATOM   3452  CA  SER A 366       6.297 -20.066  23.473  1.00 10.00      A   
ATOM   3453  CB  SER A 366       7.517 -19.502  24.213  1.00 10.00      A   
ATOM   3454  OG  SER A 366       8.456 -20.528  24.498  1.00 10.00      A   
ATOM   3455  HG  SER A 366       9.305 -20.315  24.084  1.00 10.00      A   
ATOM   3456  C   SER A 366       5.288 -18.957  23.172  1.00 10.00      A   
ATOM   3457  O   SER A 366       4.262 -18.848  23.843  1.00 10.00      A   
ATOM   3458  N   VAL A 367       5.566 -18.160  22.143  1.00 10.00      A   
ATOM   3459  HN  VAL A 367       6.386 -18.312  21.624  1.00 10.00      A   
ATOM   3460  CA  VAL A 367       4.679 -17.059  21.774  1.00 10.00      A   
ATOM   3461  CB  VAL A 367       5.316 -16.107  20.738  1.00 10.00      A   
ATOM   3462  CG1 VAL A 367       4.469 -14.854  20.576  1.00 10.00      A   
ATOM   3463  CG2 VAL A 367       6.725 -15.728  21.163  1.00 10.00      A   
ATOM   3464  C   VAL A 367       3.327 -17.558  21.269  1.00 10.00      A   
ATOM   3465  O   VAL A 367       2.283 -17.045  21.665  1.00 10.00      A   
ATOM   3466  N   SER A 368       3.346 -18.577  20.422  1.00 10.00      A   
ATOM   3467  HN  SER A 368       4.206 -18.975  20.165  1.00 10.00      A   
ATOM   3468  CA  SER A 368       2.113 -19.125  19.872  1.00 10.00      A   
ATOM   3469  CB  SER A 368       2.422 -20.116  18.749  1.00 10.00      A   
ATOM   3470  OG  SER A 368       3.467 -20.996  19.123  1.00 10.00      A   
ATOM   3471  HG  SER A 368       4.322 -20.594  18.911  1.00 10.00      A   
ATOM   3472  C   SER A 368       1.264 -19.780  20.960  1.00 10.00      A   
ATOM   3473  O   SER A 368       0.033 -19.811  20.873  1.00 10.00      A   
ATOM   3474  N   MET A 369       1.930 -20.292  21.987  1.00 10.00      A   
ATOM   3475  HN  MET A 369       2.911 -20.245  21.990  1.00 10.00      A   
ATOM   3476  CA  MET A 369       1.251 -20.938  23.099  1.00 10.00      A   
ATOM   3477  CB  MET A 369       2.209 -21.879  23.835  1.00 10.00      A   
ATOM   3478  CG  MET A 369       1.591 -22.600  25.022  1.00 10.00      A   
ATOM   3479  SD  MET A 369       2.806 -23.522  25.982  1.00 10.00      A   
ATOM   3480  CE  MET A 369       3.878 -22.195  26.532  1.00 10.00      A   
ATOM   3481  C   MET A 369       0.694 -19.904  24.072  1.00 10.00      A   
ATOM   3482  O   MET A 369      -0.463 -19.986  24.482  1.00 10.00      A   
ATOM   3483  N   GLY A 370       1.528 -18.934  24.430  1.00 10.00      A   
ATOM   3484  HN  GLY A 370       2.437 -18.926  24.062  1.00 10.00      A   
ATOM   3485  CA  GLY A 370       1.124 -17.895  25.358  1.00 10.00      A   
ATOM   3486  C   GLY A 370       0.071 -16.961  24.796  1.00 10.00      A   
ATOM   3487  O   GLY A 370      -0.904 -16.639  25.481  1.00 10.00      A   
ATOM   3488  N   CYS A 371       0.262 -16.527  23.557  1.00 10.00      A   
ATOM   3489  HN  CYS A 371       1.059 -16.826  23.060  1.00 10.00      A   
ATOM   3490  CA  CYS A 371      -0.673 -15.620  22.907  1.00 10.00      A   
ATOM   3491  CB  CYS A 371       0.084 -14.604  22.057  1.00 10.00      A   
ATOM   3492  SG  CYS A 371       1.552 -13.922  22.864  1.00 10.00      A   
ATOM   3493  HG  CYS A 371       1.502 -12.601  22.762  1.00 10.00      A   
ATOM   3494  C   CYS A 371      -1.674 -16.389  22.050  1.00 10.00      A   
ATOM   3495  O   CYS A 371      -1.324 -16.954  21.015  1.00 10.00      A   
ATOM   3496  N   PRO A 372      -2.944 -16.416  22.465  1.00 10.00      A   
ATOM   3497  CA  PRO A 372      -3.991 -17.120  21.739  1.00 10.00      A   
ATOM   3498  CB  PRO A 372      -5.018 -17.437  22.829  1.00 10.00      A   
ATOM   3499  CG  PRO A 372      -4.803 -16.418  23.908  1.00 10.00      A   
ATOM   3500  CD  PRO A 372      -3.458 -15.771  23.684  1.00 10.00      A   
ATOM   3501  C   PRO A 372      -4.617 -16.270  20.631  1.00 10.00      A   
ATOM   3502  O   PRO A 372      -5.477 -16.741  19.884  1.00 10.00      A   
ATOM   3503  N   LYS A 373      -4.165 -15.028  20.512  1.00 10.00      A   
ATOM   3504  HN  LYS A 373      -3.455 -14.721  21.116  1.00 10.00      A   
ATOM   3505  CA  LYS A 373      -4.690 -14.112  19.507  1.00 10.00      A   
ATOM   3506  CB  LYS A 373      -4.900 -12.721  20.111  1.00 10.00      A   
ATOM   3507  CG  LYS A 373      -6.103 -12.606  21.036  1.00 10.00      A   
ATOM   3508  CD  LYS A 373      -7.406 -12.771  20.271  1.00 10.00      A   
ATOM   3509  CE  LYS A 373      -8.609 -12.515  21.164  1.00 10.00      A   
ATOM   3510  NZ  LYS A 373      -8.780 -11.074  21.487  1.00 10.00      A   
ATOM   3511  HZ1 LYS A 373      -9.020 -10.540  20.629  1.00 10.00      A   
ATOM   3512  HZ2 LYS A 373      -7.898 -10.680  21.890  1.00 10.00      A   
ATOM   3513  HZ3 LYS A 373      -9.547 -10.955  22.181  1.00 10.00      A   
ATOM   3514  C   LYS A 373      -3.767 -14.021  18.296  1.00 10.00      A   
ATOM   3515  O   LYS A 373      -4.049 -13.287  17.348  1.00 10.00      A   
ATOM   3516  N   LEU A 374      -2.668 -14.769  18.330  1.00 10.00      A   
ATOM   3517  HN  LEU A 374      -2.497 -15.332  19.112  1.00 10.00      A   
ATOM   3518  CA  LEU A 374      -1.709 -14.761  17.231  1.00 10.00      A   
ATOM   3519  CB  LEU A 374      -0.469 -15.586  17.569  1.00 10.00      A   
ATOM   3520  CG  LEU A 374       0.668 -14.853  18.281  1.00 10.00      A   
ATOM   3521  CD1 LEU A 374       1.896 -15.744  18.361  1.00 10.00      A   
ATOM   3522  CD2 LEU A 374       0.999 -13.543  17.578  1.00 10.00      A   
ATOM   3523  C   LEU A 374      -2.324 -15.283  15.946  1.00 10.00      A   
ATOM   3524  O   LEU A 374      -2.820 -16.409  15.895  1.00 10.00      A   
ATOM   3525  N   GLU A 375      -2.295 -14.452  14.917  1.00 10.00      A   
ATOM   3526  HN  GLU A 375      -1.904 -13.557  15.038  1.00 10.00      A   
ATOM   3527  CA  GLU A 375      -2.833 -14.824  13.620  1.00 10.00      A   
ATOM   3528  CB  GLU A 375      -4.177 -14.140  13.361  1.00 10.00      A   
ATOM   3529  CG  GLU A 375      -4.104 -12.624  13.284  1.00 10.00      A   
ATOM   3530  CD  GLU A 375      -5.238 -12.042  12.470  1.00 10.00      A   
ATOM   3531  OE1 GLU A 375      -5.307 -12.327  11.257  1.00 10.00      A   
ATOM   3532  OE2 GLU A 375      -6.067 -11.297  13.034  1.00 10.00      A   
ATOM   3533  C   GLU A 375      -1.847 -14.497  12.503  1.00 10.00      A   
ATOM   3534  O   GLU A 375      -1.888 -15.100  11.432  1.00 10.00      A   
ATOM   3535  N   SER A 376      -0.958 -13.547  12.756  1.00 10.00      A   
ATOM   3536  HN  SER A 376      -0.955 -13.111  13.633  1.00 10.00      A   
ATOM   3537  CA  SER A 376       0.029 -13.140  11.771  1.00 10.00      A   
ATOM   3538  CB  SER A 376      -0.297 -11.731  11.265  1.00 10.00      A   
ATOM   3539  OG  SER A 376       0.273 -11.482   9.991  1.00 10.00      A   
ATOM   3540  HG  SER A 376       0.198 -10.541   9.789  1.00 10.00      A   
ATOM   3541  C   SER A 376       1.424 -13.181  12.388  1.00 10.00      A   
ATOM   3542  O   SER A 376       1.736 -12.409  13.298  1.00 10.00      A   
ATOM   3543  N   VAL A 377       2.256 -14.094  11.903  1.00 10.00      A   
ATOM   3544  HN  VAL A 377       1.954 -14.681  11.174  1.00 10.00      A   
ATOM   3545  CA  VAL A 377       3.607 -14.247  12.425  1.00 10.00      A   
ATOM   3546  CB  VAL A 377       3.733 -15.523  13.295  1.00 10.00      A   
ATOM   3547  CG1 VAL A 377       5.153 -15.698  13.817  1.00 10.00      A   
ATOM   3548  CG2 VAL A 377       2.747 -15.485  14.453  1.00 10.00      A   
ATOM   3549  C   VAL A 377       4.661 -14.274  11.314  1.00 10.00      A   
ATOM   3550  O   VAL A 377       4.509 -14.959  10.300  1.00 10.00      A   
ATOM   3551  N   LEU A 378       5.727 -13.512  11.522  1.00 10.00      A   
ATOM   3552  HN  LEU A 378       5.768 -12.976  12.346  1.00 10.00      A   
ATOM   3553  CA  LEU A 378       6.846 -13.443  10.592  1.00 10.00      A   
ATOM   3554  CB  LEU A 378       6.961 -12.040   9.994  1.00 10.00      A   
ATOM   3555  CG  LEU A 378       8.151 -11.793   9.065  1.00 10.00      A   
ATOM   3556  CD1 LEU A 378       7.854 -12.303   7.667  1.00 10.00      A   
ATOM   3557  CD2 LEU A 378       8.509 -10.318   9.037  1.00 10.00      A   
ATOM   3558  C   LEU A 378       8.115 -13.782  11.362  1.00 10.00      A   
ATOM   3559  O   LEU A 378       8.500 -13.053  12.281  1.00 10.00      A   
ATOM   3560  N   TYR A 379       8.763 -14.876  10.991  1.00 10.00      A   
ATOM   3561  HN  TYR A 379       8.440 -15.394  10.216  1.00 10.00      A   
ATOM   3562  CA  TYR A 379       9.956 -15.315  11.696  1.00 10.00      A   
ATOM   3563  CB  TYR A 379       9.646 -16.605  12.458  1.00 10.00      A   
ATOM   3564  CG  TYR A 379      10.345 -16.736  13.792  1.00 10.00      A   
ATOM   3565  CD1 TYR A 379      10.218 -15.756  14.771  1.00 10.00      A   
ATOM   3566  CD2 TYR A 379      11.121 -17.850  14.077  1.00 10.00      A   
ATOM   3567  CE1 TYR A 379      10.842 -15.891  15.999  1.00 10.00      A   
ATOM   3568  CE2 TYR A 379      11.749 -17.991  15.299  1.00 10.00      A   
ATOM   3569  CZ  TYR A 379      11.608 -17.010  16.256  1.00 10.00      A   
ATOM   3570  OH  TYR A 379      12.224 -17.153  17.480  1.00 10.00      A   
ATOM   3571  HH  TYR A 379      12.886 -17.858  17.430  1.00 10.00      A   
ATOM   3572  C   TYR A 379      11.131 -15.546  10.759  1.00 10.00      A   
ATOM   3573  O   TYR A 379      10.973 -16.064   9.653  1.00 10.00      A   
ATOM   3574  N   PHE A 380      12.306 -15.146  11.219  1.00 10.00      A   
ATOM   3575  HN  PHE A 380      12.347 -14.719  12.102  1.00 10.00      A   
ATOM   3576  CA  PHE A 380      13.544 -15.312  10.470  1.00 10.00      A   
ATOM   3577  CB  PHE A 380      14.066 -13.957   9.985  1.00 10.00      A   
ATOM   3578  CG  PHE A 380      13.395 -13.425   8.749  1.00 10.00      A   
ATOM   3579  CD1 PHE A 380      12.274 -12.615   8.842  1.00 10.00      A   
ATOM   3580  CD2 PHE A 380      13.894 -13.725   7.493  1.00 10.00      A   
ATOM   3581  CE1 PHE A 380      11.663 -12.114   7.707  1.00 10.00      A   
ATOM   3582  CE2 PHE A 380      13.286 -13.229   6.355  1.00 10.00      A   
ATOM   3583  CZ  PHE A 380      12.170 -12.422   6.461  1.00 10.00      A   
ATOM   3584  C   PHE A 380      14.585 -15.956  11.380  1.00 10.00      A   
ATOM   3585  O   PHE A 380      15.288 -15.265  12.119  1.00 10.00      A   
ATOM   3586  N   CYS A 381      14.676 -17.274  11.340  1.00 10.00      A   
ATOM   3587  HN  CYS A 381      14.107 -17.778  10.722  1.00 10.00      A   
ATOM   3588  CA  CYS A 381      15.613 -17.992  12.186  1.00 10.00      A   
ATOM   3589  CB  CYS A 381      14.853 -18.997  13.051  1.00 10.00      A   
ATOM   3590  SG  CYS A 381      13.868 -20.189  12.114  1.00 10.00      A   
ATOM   3591  HG  CYS A 381      14.138 -21.398  12.598  1.00 10.00      A   
ATOM   3592  C   CYS A 381      16.684 -18.699  11.362  1.00 10.00      A   
ATOM   3593  O   CYS A 381      16.718 -18.579  10.139  1.00 10.00      A   
ATOM   3594  N   ARG A 382      17.561 -19.425  12.042  1.00 10.00      A   
ATOM   3595  HN  ARG A 382      17.487 -19.469  13.020  1.00 10.00      A   
ATOM   3596  CA  ARG A 382      18.636 -20.154  11.380  1.00 10.00      A   
ATOM   3597  CB  ARG A 382      19.987 -19.785  11.992  1.00 10.00      A   
ATOM   3598  CG  ARG A 382      20.473 -18.412  11.576  1.00 10.00      A   
ATOM   3599  CD  ARG A 382      21.819 -18.071  12.187  1.00 10.00      A   
ATOM   3600  NE  ARG A 382      22.410 -16.906  11.536  1.00 10.00      A   
ATOM   3601  HE  ARG A 382      23.089 -17.073  10.843  1.00 10.00      A   
ATOM   3602  CZ  ARG A 382      22.074 -15.648  11.818  1.00 10.00      A   
ATOM   3603  NH1 ARG A 382      21.157 -15.399  12.747  1.00 10.00      A   
ATOM   3604 HH11 ARG A 382      20.701 -16.190  13.255  1.00 10.00      A   
ATOM   3605 HH12 ARG A 382      20.887 -14.416  12.977  1.00 10.00      A   
ATOM   3606  NH2 ARG A 382      22.630 -14.646  11.151  1.00 10.00      A   
ATOM   3607 HH21 ARG A 382      22.366 -13.658  11.362  1.00 10.00      A   
ATOM   3608 HH22 ARG A 382      23.337 -14.841  10.400  1.00 10.00      A   
ATOM   3609  C   ARG A 382      18.414 -21.658  11.456  1.00 10.00      A   
ATOM   3610  O   ARG A 382      19.046 -22.427  10.736  1.00 10.00      A   
ATOM   3611  N   GLN A 383      17.514 -22.068  12.332  1.00 10.00      A   
ATOM   3612  HN  GLN A 383      17.037 -21.406  12.875  1.00 10.00      A   
ATOM   3613  CA  GLN A 383      17.199 -23.476  12.501  1.00 10.00      A   
ATOM   3614  CB  GLN A 383      18.046 -24.107  13.611  1.00 10.00      A   
ATOM   3615  CG  GLN A 383      17.965 -23.397  14.951  1.00 10.00      A   
ATOM   3616  CD  GLN A 383      18.659 -24.172  16.049  1.00 10.00      A   
ATOM   3617  OE1 GLN A 383      19.858 -24.012  16.273  1.00 10.00      A   
ATOM   3618  NE2 GLN A 383      17.909 -25.013  16.743  1.00 10.00      A   
ATOM   3619 HE21 GLN A 383      16.944 -25.088  16.509  1.00 10.00      A   
ATOM   3620 HE22 GLN A 383      18.332 -25.522  17.465  1.00 10.00      A   
ATOM   3621  C   GLN A 383      15.716 -23.653  12.788  1.00 10.00      A   
ATOM   3622  O   GLN A 383      15.048 -22.708  13.212  1.00 10.00      A   
ATOM   3623  N   MET A 384      15.205 -24.848  12.534  1.00 10.00      A   
ATOM   3624  HN  MET A 384      15.791 -25.556  12.184  1.00 10.00      A   
ATOM   3625  CA  MET A 384      13.800 -25.145  12.760  1.00 10.00      A   
ATOM   3626  CB  MET A 384      12.976 -24.796  11.514  1.00 10.00      A   
ATOM   3627  CG  MET A 384      11.478 -25.016  11.665  1.00 10.00      A   
ATOM   3628  SD  MET A 384      10.783 -24.157  13.093  1.00 10.00      A   
ATOM   3629  CE  MET A 384      11.096 -22.450  12.647  1.00 10.00      A   
ATOM   3630  C   MET A 384      13.621 -26.614  13.113  1.00 10.00      A   
ATOM   3631  O   MET A 384      14.346 -27.474  12.610  1.00 10.00      A   
ATOM   3632  N   THR A 385      12.672 -26.889  13.994  1.00 10.00      A   
ATOM   3633  HN  THR A 385      12.149 -26.154  14.375  1.00 10.00      A   
ATOM   3634  CA  THR A 385      12.376 -28.249  14.407  1.00 10.00      A   
ATOM   3635  CB  THR A 385      12.291 -28.355  15.941  1.00 10.00      A   
ATOM   3636  OG1 THR A 385      13.267 -27.497  16.544  1.00 10.00      A   
ATOM   3637  HG1 THR A 385      13.707 -26.971  15.861  1.00 10.00      A   
ATOM   3638  CG2 THR A 385      12.520 -29.787  16.399  1.00 10.00      A   
ATOM   3639  C   THR A 385      11.035 -28.678  13.823  1.00 10.00      A   
ATOM   3640  O   THR A 385      10.072 -27.907  13.839  1.00 10.00      A   
ATOM   3641  N   ASN A 386      10.981 -29.897  13.304  1.00 10.00      A   
ATOM   3642  HN  ASN A 386      11.801 -30.452  13.300  1.00 10.00      A   
ATOM   3643  CA  ASN A 386       9.757 -30.437  12.727  1.00 10.00      A   
ATOM   3644  CB  ASN A 386      10.009 -31.826  12.133  1.00 10.00      A   
ATOM   3645  CG  ASN A 386      10.004 -31.825  10.614  1.00 10.00      A   
ATOM   3646  OD1 ASN A 386       9.245 -31.088   9.983  1.00 10.00      A   
ATOM   3647  ND2 ASN A 386      10.846 -32.654  10.017  1.00 10.00      A   
ATOM   3648 HD21 ASN A 386      11.418 -33.218  10.577  1.00 10.00      A   
ATOM   3649 HD22 ASN A 386      10.869 -32.666   9.032  1.00 10.00      A   
ATOM   3650  C   ASN A 386       8.668 -30.511  13.789  1.00 10.00      A   
ATOM   3651  O   ASN A 386       7.521 -30.130  13.551  1.00 10.00      A   
ATOM   3652  N   ALA A 387       9.051 -30.977  14.974  1.00 10.00      A   
ATOM   3653  HN  ALA A 387       9.982 -31.260  15.094  1.00 10.00      A   
ATOM   3654  CA  ALA A 387       8.123 -31.095  16.093  1.00 10.00      A   
ATOM   3655  CB  ALA A 387       8.798 -31.777  17.271  1.00 10.00      A   
ATOM   3656  C   ALA A 387       7.602 -29.726  16.513  1.00 10.00      A   
ATOM   3657  O   ALA A 387       6.429 -29.576  16.858  1.00 10.00      A   
ATOM   3658  N   ALA A 388       8.477 -28.726  16.463  1.00 10.00      A   
ATOM   3659  HN  ALA A 388       9.391 -28.905  16.155  1.00 10.00      A   
ATOM   3660  CA  ALA A 388       8.109 -27.367  16.841  1.00 10.00      A   
ATOM   3661  CB  ALA A 388       9.315 -26.444  16.775  1.00 10.00      A   
ATOM   3662  C   ALA A 388       6.985 -26.848  15.956  1.00 10.00      A   
ATOM   3663  O   ALA A 388       5.992 -26.319  16.451  1.00 10.00      A   
ATOM   3664  N   LEU A 389       7.140 -27.029  14.646  1.00 10.00      A   
ATOM   3665  HN  LEU A 389       7.954 -27.471  14.320  1.00 10.00      A   
ATOM   3666  CA  LEU A 389       6.136 -26.587  13.683  1.00 10.00      A   
ATOM   3667  CB  LEU A 389       6.583 -26.918  12.257  1.00 10.00      A   
ATOM   3668  CG  LEU A 389       7.753 -26.100  11.707  1.00 10.00      A   
ATOM   3669  CD1 LEU A 389       8.278 -26.714  10.418  1.00 10.00      A   
ATOM   3670  CD2 LEU A 389       7.333 -24.658  11.476  1.00 10.00      A   
ATOM   3671  C   LEU A 389       4.783 -27.230  13.970  1.00 10.00      A   
ATOM   3672  O   LEU A 389       3.751 -26.560  13.963  1.00 10.00      A   
ATOM   3673  N   ILE A 390       4.801 -28.533  14.242  1.00 10.00      A   
ATOM   3674  HN  ILE A 390       5.661 -29.012  14.235  1.00 10.00      A   
ATOM   3675  CA  ILE A 390       3.577 -29.263  14.546  1.00 10.00      A   
ATOM   3676  CB  ILE A 390       3.850 -30.775  14.716  1.00 10.00      A   
ATOM   3677  CG1 ILE A 390       4.539 -31.333  13.469  1.00 10.00      A   
ATOM   3678  CG2 ILE A 390       2.558 -31.531  15.004  1.00 10.00      A   
ATOM   3679  CD1 ILE A 390       5.057 -32.742  13.633  1.00 10.00      A   
ATOM   3680  C   ILE A 390       2.938 -28.711  15.820  1.00 10.00      A   
ATOM   3681  O   ILE A 390       1.739 -28.438  15.853  1.00 10.00      A   
ATOM   3682  N   THR A 391       3.760 -28.515  16.848  1.00 10.00      A   
ATOM   3683  HN  THR A 391       4.716 -28.710  16.737  1.00 10.00      A   
ATOM   3684  CA  THR A 391       3.291 -27.999  18.131  1.00 10.00      A   
ATOM   3685  CB  THR A 391       4.446 -27.897  19.151  1.00 10.00      A   
ATOM   3686  OG1 THR A 391       5.157 -29.145  19.205  1.00 10.00      A   
ATOM   3687  HG1 THR A 391       5.325 -29.460  18.308  1.00 10.00      A   
ATOM   3688  CG2 THR A 391       3.913 -27.565  20.537  1.00 10.00      A   
ATOM   3689  C   THR A 391       2.636 -26.626  17.969  1.00 10.00      A   
ATOM   3690  O   THR A 391       1.580 -26.364  18.545  1.00 10.00      A   
ATOM   3691  N   ILE A 392       3.262 -25.762  17.173  1.00 10.00      A   
ATOM   3692  HN  ILE A 392       4.100 -26.035  16.739  1.00 10.00      A   
ATOM   3693  CA  ILE A 392       2.742 -24.417  16.932  1.00 10.00      A   
ATOM   3694  CB  ILE A 392       3.735 -23.561  16.112  1.00 10.00      A   
ATOM   3695  CG1 ILE A 392       5.033 -23.349  16.897  1.00 10.00      A   
ATOM   3696  CG2 ILE A 392       3.117 -22.223  15.730  1.00 10.00      A   
ATOM   3697  CD1 ILE A 392       6.159 -22.759  16.077  1.00 10.00      A   
ATOM   3698  C   ILE A 392       1.394 -24.467  16.214  1.00 10.00      A   
ATOM   3699  O   ILE A 392       0.426 -23.844  16.649  1.00 10.00      A   
ATOM   3700  N   ALA A 393       1.339 -25.231  15.129  1.00 10.00      A   
ATOM   3701  HN  ALA A 393       2.147 -25.717  14.846  1.00 10.00      A   
ATOM   3702  CA  ALA A 393       0.121 -25.362  14.335  1.00 10.00      A   
ATOM   3703  CB  ALA A 393       0.385 -26.228  13.118  1.00 10.00      A   
ATOM   3704  C   ALA A 393      -1.038 -25.935  15.144  1.00 10.00      A   
ATOM   3705  O   ALA A 393      -2.174 -25.478  15.027  1.00 10.00      A   
ATOM   3706  N   ARG A 394      -0.746 -26.935  15.965  1.00 10.00      A   
ATOM   3707  HN  ARG A 394       0.184 -27.249  16.023  1.00 10.00      A   
ATOM   3708  CA  ARG A 394      -1.772 -27.574  16.787  1.00 10.00      A   
ATOM   3709  CB  ARG A 394      -1.263 -28.893  17.374  1.00 10.00      A   
ATOM   3710  CG  ARG A 394      -0.900 -29.943  16.336  1.00 10.00      A   
ATOM   3711  CD  ARG A 394      -0.936 -31.342  16.927  1.00 10.00      A   
ATOM   3712  NE  ARG A 394      -2.294 -31.737  17.287  1.00 10.00      A   
ATOM   3713  HE  ARG A 394      -2.811 -31.108  17.842  1.00 10.00      A   
ATOM   3714  CZ  ARG A 394      -2.870 -32.876  16.916  1.00 10.00      A   
ATOM   3715  NH1 ARG A 394      -2.210 -33.756  16.173  1.00 10.00      A   
ATOM   3716 HH11 ARG A 394      -1.228 -33.563  15.875  1.00 10.00      A   
ATOM   3717 HH12 ARG A 394      -2.666 -34.646  15.883  1.00 10.00      A   
ATOM   3718  NH2 ARG A 394      -4.113 -33.124  17.290  1.00 10.00      A   
ATOM   3719 HH21 ARG A 394      -4.581 -34.014  17.007  1.00 10.00      A   
ATOM   3720 HH22 ARG A 394      -4.633 -32.428  17.871  1.00 10.00      A   
ATOM   3721  C   ARG A 394      -2.246 -26.648  17.907  1.00 10.00      A   
ATOM   3722  O   ARG A 394      -3.356 -26.802  18.430  1.00 10.00      A   
ATOM   3723  N   ASN A 395      -1.400 -25.688  18.273  1.00 10.00      A   
ATOM   3724  HN  ASN A 395      -0.533 -25.617  17.822  1.00 10.00      A   
ATOM   3725  CA  ASN A 395      -1.733 -24.743  19.332  1.00 10.00      A   
ATOM   3726  CB  ASN A 395      -0.484 -24.288  20.092  1.00 10.00      A   
ATOM   3727  CG  ASN A 395      -0.806 -23.822  21.501  1.00 10.00      A   
ATOM   3728  OD1 ASN A 395      -0.791 -24.611  22.444  1.00 10.00      A   
ATOM   3729  ND2 ASN A 395      -1.094 -22.541  21.659  1.00 10.00      A   
ATOM   3730 HD21 ASN A 395      -1.089 -21.963  20.869  1.00 10.00      A   
ATOM   3731 HD22 ASN A 395      -1.310 -22.222  22.562  1.00 10.00      A   
ATOM   3732  C   ASN A 395      -2.477 -23.535  18.779  1.00 10.00      A   
ATOM   3733  O   ASN A 395      -3.442 -23.062  19.382  1.00 10.00      A   
ATOM   3734  N   ARG A 396      -2.031 -23.036  17.631  1.00 10.00      A   
ATOM   3735  HN  ARG A 396      -1.253 -23.455  17.192  1.00 10.00      A   
ATOM   3736  CA  ARG A 396      -2.662 -21.885  17.000  1.00 10.00      A   
ATOM   3737  CB  ARG A 396      -1.640 -20.765  16.772  1.00 10.00      A   
ATOM   3738  CG  ARG A 396      -1.190 -20.043  18.029  1.00 10.00      A   
ATOM   3739  CD  ARG A 396      -2.174 -18.955  18.440  1.00 10.00      A   
ATOM   3740  NE  ARG A 396      -3.469 -19.499  18.839  1.00 10.00      A   
ATOM   3741  HE  ARG A 396      -4.192 -19.477  18.167  1.00 10.00      A   
ATOM   3742  CZ  ARG A 396      -3.720 -20.009  20.043  1.00 10.00      A   
ATOM   3743  NH1 ARG A 396      -2.768 -20.039  20.967  1.00 10.00      A   
ATOM   3744 HH11 ARG A 396      -1.813 -19.659  20.760  1.00 10.00      A   
ATOM   3745 HH12 ARG A 396      -2.966 -20.445  21.909  1.00 10.00      A   
ATOM   3746  NH2 ARG A 396      -4.930 -20.481  20.328  1.00 10.00      A   
ATOM   3747 HH21 ARG A 396      -5.692 -20.451  19.615  1.00 10.00      A   
ATOM   3748 HH22 ARG A 396      -5.124 -20.889  21.270  1.00 10.00      A   
ATOM   3749  C   ARG A 396      -3.302 -22.268  15.670  1.00 10.00      A   
ATOM   3750  O   ARG A 396      -2.675 -22.146  14.617  1.00 10.00      A   
ATOM   3751  N   PRO A 397      -4.559 -22.738  15.691  1.00 10.00      A   
ATOM   3752  CA  PRO A 397      -5.274 -23.124  14.474  1.00 10.00      A   
ATOM   3753  CB  PRO A 397      -6.332 -24.084  15.008  1.00 10.00      A   
ATOM   3754  CG  PRO A 397      -6.654 -23.554  16.364  1.00 10.00      A   
ATOM   3755  CD  PRO A 397      -5.383 -22.945  16.899  1.00 10.00      A   
ATOM   3756  C   PRO A 397      -5.946 -21.916  13.831  1.00 10.00      A   
ATOM   3757  O   PRO A 397      -6.573 -22.019  12.774  1.00 10.00      A   
ATOM   3758  N   ASN A 398      -5.798 -20.767  14.481  1.00 10.00      A   
ATOM   3759  HN  ASN A 398      -5.270 -20.755  15.310  1.00 10.00      A   
ATOM   3760  CA  ASN A 398      -6.387 -19.523  14.009  1.00 10.00      A   
ATOM   3761  CB  ASN A 398      -6.986 -18.731  15.182  1.00 10.00      A   
ATOM   3762  CG  ASN A 398      -5.984 -18.410  16.284  1.00 10.00      A   
ATOM   3763  OD1 ASN A 398      -5.151 -19.240  16.658  1.00 10.00      A   
ATOM   3764  ND2 ASN A 398      -6.054 -17.202  16.811  1.00 10.00      A   
ATOM   3765 HD21 ASN A 398      -6.738 -16.586  16.469  1.00 10.00      A   
ATOM   3766 HD22 ASN A 398      -5.421 -16.970  17.519  1.00 10.00      A   
ATOM   3767  C   ASN A 398      -5.367 -18.666  13.265  1.00 10.00      A   
ATOM   3768  O   ASN A 398      -5.602 -17.486  13.006  1.00 10.00      A   
ATOM   3769  N   MET A 399      -4.239 -19.266  12.918  1.00 10.00      A   
ATOM   3770  HN  MET A 399      -4.109 -20.208  13.145  1.00 10.00      A   
ATOM   3771  CA  MET A 399      -3.191 -18.557  12.200  1.00 10.00      A   
ATOM   3772  CB  MET A 399      -1.903 -19.382  12.191  1.00 10.00      A   
ATOM   3773  CG  MET A 399      -0.668 -18.603  11.777  1.00 10.00      A   
ATOM   3774  SD  MET A 399      -0.147 -17.421  13.034  1.00 10.00      A   
ATOM   3775  CE  MET A 399       0.248 -18.520  14.390  1.00 10.00      A   
ATOM   3776  C   MET A 399      -3.641 -18.261  10.771  1.00 10.00      A   
ATOM   3777  O   MET A 399      -4.029 -19.165  10.031  1.00 10.00      A   
ATOM   3778  N   THR A 400      -3.595 -16.993  10.396  1.00 10.00      A   
ATOM   3779  HN  THR A 400      -3.271 -16.316  11.033  1.00 10.00      A   
ATOM   3780  CA  THR A 400      -4.009 -16.575   9.065  1.00 10.00      A   
ATOM   3781  CB  THR A 400      -4.909 -15.321   9.124  1.00 10.00      A   
ATOM   3782  OG1 THR A 400      -4.219 -14.260   9.798  1.00 10.00      A   
ATOM   3783  HG1 THR A 400      -4.843 -13.765  10.353  1.00 10.00      A   
ATOM   3784  CG2 THR A 400      -6.205 -15.622   9.856  1.00 10.00      A   
ATOM   3785  C   THR A 400      -2.806 -16.283   8.175  1.00 10.00      A   
ATOM   3786  O   THR A 400      -2.886 -16.374   6.950  1.00 10.00      A   
ATOM   3787  N   ARG A 401      -1.691 -15.923   8.793  1.00 10.00      A   
ATOM   3788  HN  ARG A 401      -1.683 -15.869   9.776  1.00 10.00      A   
ATOM   3789  CA  ARG A 401      -0.481 -15.605   8.058  1.00 10.00      A   
ATOM   3790  CB  ARG A 401      -0.352 -14.093   7.888  1.00 10.00      A   
ATOM   3791  CG  ARG A 401      -1.371 -13.495   6.935  1.00 10.00      A   
ATOM   3792  CD  ARG A 401      -1.661 -12.046   7.268  1.00 10.00      A   
ATOM   3793  NE  ARG A 401      -2.710 -11.900   8.280  1.00 10.00      A   
ATOM   3794  HE  ARG A 401      -2.801 -12.618   8.953  1.00 10.00      A   
ATOM   3795  CZ  ARG A 401      -3.541 -10.856   8.320  1.00 10.00      A   
ATOM   3796  NH1 ARG A 401      -3.431  -9.898   7.408  1.00 10.00      A   
ATOM   3797 HH11 ARG A 401      -4.073  -9.070   7.418  1.00 10.00      A   
ATOM   3798 HH12 ARG A 401      -2.702  -9.961   6.660  1.00 10.00      A   
ATOM   3799  NH2 ARG A 401      -4.473 -10.767   9.262  1.00 10.00      A   
ATOM   3800 HH21 ARG A 401      -5.113  -9.943   9.287  1.00 10.00      A   
ATOM   3801 HH22 ARG A 401      -4.573 -11.521   9.989  1.00 10.00      A   
ATOM   3802  C   ARG A 401       0.748 -16.168   8.759  1.00 10.00      A   
ATOM   3803  O   ARG A 401       1.134 -15.699   9.829  1.00 10.00      A   
ATOM   3804  N   PHE A 402       1.349 -17.180   8.150  1.00 10.00      A   
ATOM   3805  HN  PHE A 402       0.989 -17.502   7.293  1.00 10.00      A   
ATOM   3806  CA  PHE A 402       2.536 -17.819   8.700  1.00 10.00      A   
ATOM   3807  CB  PHE A 402       2.270 -19.308   8.951  1.00 10.00      A   
ATOM   3808  CG  PHE A 402       3.024 -19.872  10.121  1.00 10.00      A   
ATOM   3809  CD1 PHE A 402       2.889 -19.312  11.381  1.00 10.00      A   
ATOM   3810  CD2 PHE A 402       3.862 -20.963   9.967  1.00 10.00      A   
ATOM   3811  CE1 PHE A 402       3.573 -19.822  12.466  1.00 10.00      A   
ATOM   3812  CE2 PHE A 402       4.552 -21.481  11.047  1.00 10.00      A   
ATOM   3813  CZ  PHE A 402       4.407 -20.909  12.298  1.00 10.00      A   
ATOM   3814  C   PHE A 402       3.711 -17.636   7.743  1.00 10.00      A   
ATOM   3815  O   PHE A 402       3.901 -18.420   6.812  1.00 10.00      A   
ATOM   3816  N   ARG A 403       4.483 -16.587   7.971  1.00 10.00      A   
ATOM   3817  HN  ARG A 403       4.285 -16.006   8.743  1.00 10.00      A   
ATOM   3818  CA  ARG A 403       5.628 -16.274   7.126  1.00 10.00      A   
ATOM   3819  CB  ARG A 403       5.613 -14.792   6.753  1.00 10.00      A   
ATOM   3820  CG  ARG A 403       4.306 -14.333   6.132  1.00 10.00      A   
ATOM   3821  CD  ARG A 403       4.220 -12.819   6.073  1.00 10.00      A   
ATOM   3822  NE  ARG A 403       5.033 -12.260   4.996  1.00 10.00      A   
ATOM   3823  HE  ARG A 403       5.830 -12.773   4.716  1.00 10.00      A   
ATOM   3824  CZ  ARG A 403       4.758 -11.122   4.366  1.00 10.00      A   
ATOM   3825  NH1 ARG A 403       3.689 -10.414   4.697  1.00 10.00      A   
ATOM   3826 HH11 ARG A 403       3.057 -10.744   5.453  1.00 10.00      A   
ATOM   3827 HH12 ARG A 403       3.471  -9.525   4.197  1.00 10.00      A   
ATOM   3828  NH2 ARG A 403       5.567 -10.687   3.415  1.00 10.00      A   
ATOM   3829 HH21 ARG A 403       5.359  -9.797   2.910  1.00 10.00      A   
ATOM   3830 HH22 ARG A 403       6.421 -11.241   3.165  1.00 10.00      A   
ATOM   3831  C   ARG A 403       6.935 -16.630   7.824  1.00 10.00      A   
ATOM   3832  O   ARG A 403       7.484 -15.836   8.591  1.00 10.00      A   
ATOM   3833  N   LEU A 404       7.425 -17.829   7.561  1.00 10.00      A   
ATOM   3834  HN  LEU A 404       6.950 -18.413   6.934  1.00 10.00      A   
ATOM   3835  CA  LEU A 404       8.662 -18.296   8.168  1.00 10.00      A   
ATOM   3836  CB  LEU A 404       8.450 -19.643   8.860  1.00 10.00      A   
ATOM   3837  CG  LEU A 404       8.243 -19.601  10.377  1.00 10.00      A   
ATOM   3838  CD1 LEU A 404       7.012 -18.783  10.741  1.00 10.00      A   
ATOM   3839  CD2 LEU A 404       8.136 -21.011  10.932  1.00 10.00      A   
ATOM   3840  C   LEU A 404       9.773 -18.401   7.133  1.00 10.00      A   
ATOM   3841  O   LEU A 404       9.558 -18.896   6.024  1.00 10.00      A   
ATOM   3842  N   CYS A 405      10.956 -17.934   7.499  1.00 10.00      A   
ATOM   3843  HN  CYS A 405      11.066 -17.557   8.402  1.00 10.00      A   
ATOM   3844  CA  CYS A 405      12.103 -17.970   6.609  1.00 10.00      A   
ATOM   3845  CB  CYS A 405      12.256 -16.637   5.872  1.00 10.00      A   
ATOM   3846  SG  CYS A 405      13.158 -16.754   4.309  1.00 10.00      A   
ATOM   3847  HG  CYS A 405      12.746 -15.771   3.521  1.00 10.00      A   
ATOM   3848  C   CYS A 405      13.376 -18.295   7.384  1.00 10.00      A   
ATOM   3849  O   CYS A 405      13.603 -17.774   8.477  1.00 10.00      A   
ATOM   3850  N   ILE A 406      14.184 -19.182   6.828  1.00 10.00      A   
ATOM   3851  HN  ILE A 406      13.936 -19.582   5.972  1.00 10.00      A   
ATOM   3852  CA  ILE A 406      15.436 -19.576   7.452  1.00 10.00      A   
ATOM   3853  CB  ILE A 406      15.597 -21.113   7.461  1.00 10.00      A   
ATOM   3854  CG1 ILE A 406      14.395 -21.767   8.152  1.00 10.00      A   
ATOM   3855  CG2 ILE A 406      16.890 -21.510   8.159  1.00 10.00      A   
ATOM   3856  CD1 ILE A 406      14.387 -23.279   8.082  1.00 10.00      A   
ATOM   3857  C   ILE A 406      16.609 -18.940   6.711  1.00 10.00      A   
ATOM   3858  O   ILE A 406      16.644 -18.938   5.482  1.00 10.00      A   
ATOM   3859  N   ILE A 407      17.551 -18.388   7.468  1.00 10.00      A   
ATOM   3860  HN  ILE A 407      17.447 -18.410   8.446  1.00 10.00      A   
ATOM   3861  CA  ILE A 407      18.730 -17.744   6.894  1.00 10.00      A   
ATOM   3862  CB  ILE A 407      19.670 -17.218   8.002  1.00 10.00      A   
ATOM   3863  CG1 ILE A 407      18.901 -16.330   8.993  1.00 10.00      A   
ATOM   3864  CG2 ILE A 407      20.845 -16.460   7.404  1.00 10.00      A   
ATOM   3865  CD1 ILE A 407      18.259 -15.108   8.370  1.00 10.00      A   
ATOM   3866  C   ILE A 407      19.492 -18.717   5.993  1.00 10.00      A   
ATOM   3867  O   ILE A 407      19.961 -18.348   4.911  1.00 10.00      A   
ATOM   3868  N   GLU A 408      19.599 -19.961   6.444  1.00 10.00      A   
ATOM   3869  HN  GLU A 408      19.203 -20.191   7.309  1.00 10.00      A   
ATOM   3870  CA  GLU A 408      20.286 -20.992   5.690  1.00 10.00      A   
ATOM   3871  CB  GLU A 408      20.922 -22.006   6.637  1.00 10.00      A   
ATOM   3872  CG  GLU A 408      22.255 -22.548   6.151  1.00 10.00      A   
ATOM   3873  CD  GLU A 408      23.315 -21.470   5.989  1.00 10.00      A   
ATOM   3874  OE1 GLU A 408      23.159 -20.375   6.571  1.00 10.00      A   
ATOM   3875  OE2 GLU A 408      24.315 -21.717   5.281  1.00 10.00      A   
ATOM   3876  C   GLU A 408      19.314 -21.686   4.736  1.00 10.00      A   
ATOM   3877  O   GLU A 408      18.339 -22.306   5.167  1.00 10.00      A   
ATOM   3878  N   PRO A 409      19.564 -21.575   3.423  1.00 10.00      A   
ATOM   3879  CA  PRO A 409      18.708 -22.179   2.400  1.00 10.00      A   
ATOM   3880  CB  PRO A 409      19.272 -21.625   1.087  1.00 10.00      A   
ATOM   3881  CG  PRO A 409      20.689 -21.296   1.397  1.00 10.00      A   
ATOM   3882  CD  PRO A 409      20.704 -20.852   2.833  1.00 10.00      A   
ATOM   3883  C   PRO A 409      18.780 -23.705   2.396  1.00 10.00      A   
ATOM   3884  O   PRO A 409      19.857 -24.288   2.524  1.00 10.00      A   
ATOM   3885  N   LYS A 410      17.619 -24.336   2.238  1.00 10.00      A   
ATOM   3886  HN  LYS A 410      16.803 -23.801   2.136  1.00 10.00      A   
ATOM   3887  CA  LYS A 410      17.511 -25.795   2.204  1.00 10.00      A   
ATOM   3888  CB  LYS A 410      18.217 -26.390   0.984  1.00 10.00      A   
ATOM   3889  CG  LYS A 410      17.516 -26.092  -0.331  1.00 10.00      A   
ATOM   3890  CD  LYS A 410      18.083 -26.927  -1.467  1.00 10.00      A   
ATOM   3891  CE  LYS A 410      17.365 -26.636  -2.777  1.00 10.00      A   
ATOM   3892  NZ  LYS A 410      17.887 -27.462  -3.899  1.00 10.00      A   
ATOM   3893  HZ1 LYS A 410      17.402 -27.211  -4.784  1.00 10.00      A   
ATOM   3894  HZ2 LYS A 410      17.726 -28.473  -3.710  1.00 10.00      A   
ATOM   3895  HZ3 LYS A 410      18.909 -27.298  -4.019  1.00 10.00      A   
ATOM   3896  C   LYS A 410      17.983 -26.459   3.497  1.00 10.00      A   
ATOM   3897  O   LYS A 410      18.522 -27.568   3.483  1.00 10.00      A   
ATOM   3898  N   ALA A 411      17.769 -25.778   4.611  1.00 10.00      A   
ATOM   3899  HN  ALA A 411      17.353 -24.893   4.560  1.00 10.00      A   
ATOM   3900  CA  ALA A 411      18.150 -26.307   5.910  1.00 10.00      A   
ATOM   3901  CB  ALA A 411      18.498 -25.173   6.862  1.00 10.00      A   
ATOM   3902  C   ALA A 411      17.023 -27.168   6.484  1.00 10.00      A   
ATOM   3903  O   ALA A 411      15.889 -26.706   6.626  1.00 10.00      A   
ATOM   3904  N   PRO A 412      17.315 -28.439   6.786  1.00 10.00      A   
ATOM   3905  CA  PRO A 412      16.332 -29.364   7.346  1.00 10.00      A   
ATOM   3906  CB  PRO A 412      16.892 -30.719   6.918  1.00 10.00      A   
ATOM   3907  CG  PRO A 412      18.371 -30.531   6.940  1.00 10.00      A   
ATOM   3908  CD  PRO A 412      18.630 -29.083   6.608  1.00 10.00      A   
ATOM   3909  C   PRO A 412      16.296 -29.284   8.868  1.00 10.00      A   
ATOM   3910  O   PRO A 412      16.919 -28.401   9.466  1.00 10.00      A   
ATOM   3911  N   ASP A 413      15.570 -30.213   9.481  1.00 10.00      A   
ATOM   3912  HN  ASP A 413      15.092 -30.878   8.938  1.00 10.00      A   
ATOM   3913  CA  ASP A 413      15.458 -30.277  10.936  1.00 10.00      A   
ATOM   3914  CB  ASP A 413      14.588 -31.478  11.328  1.00 10.00      A   
ATOM   3915  CG  ASP A 413      14.361 -31.593  12.820  1.00 10.00      A   
ATOM   3916  OD1 ASP A 413      15.232 -32.149  13.508  1.00 10.00      A   
ATOM   3917  OD2 ASP A 413      13.302 -31.145  13.304  1.00 10.00      A   
ATOM   3918  C   ASP A 413      16.858 -30.404  11.541  1.00 10.00      A   
ATOM   3919  O   ASP A 413      17.701 -31.111  10.998  1.00 10.00      A   
ATOM   3920  N   TYR A 414      17.116 -29.714  12.645  1.00 10.00      A   
ATOM   3921  HN  TYR A 414      16.406 -29.173  13.055  1.00 10.00      A   
ATOM   3922  CA  TYR A 414      18.446 -29.746  13.262  1.00 10.00      A   
ATOM   3923  CB  TYR A 414      18.735 -28.449  14.027  1.00 10.00      A   
ATOM   3924  CG  TYR A 414      18.095 -28.367  15.396  1.00 10.00      A   
ATOM   3925  CD1 TYR A 414      18.869 -28.424  16.547  1.00 10.00      A   
ATOM   3926  CD2 TYR A 414      16.722 -28.225  15.539  1.00 10.00      A   
ATOM   3927  CE1 TYR A 414      18.298 -28.344  17.801  1.00 10.00      A   
ATOM   3928  CE2 TYR A 414      16.142 -28.143  16.789  1.00 10.00      A   
ATOM   3929  CZ  TYR A 414      16.931 -28.202  17.918  1.00 10.00      A   
ATOM   3930  OH  TYR A 414      16.353 -28.114  19.169  1.00 10.00      A   
ATOM   3931  HH  TYR A 414      15.458 -28.479  19.135  1.00 10.00      A   
ATOM   3932  C   TYR A 414      18.695 -30.973  14.146  1.00 10.00      A   
ATOM   3933  O   TYR A 414      19.821 -31.197  14.600  1.00 10.00      A   
ATOM   3934  N   LEU A 415      17.664 -31.769  14.381  1.00 10.00      A   
ATOM   3935  HN  LEU A 415      16.788 -31.566  13.971  1.00 10.00      A   
ATOM   3936  CA  LEU A 415      17.793 -32.952  15.218  1.00 10.00      A   
ATOM   3937  CB  LEU A 415      16.650 -33.015  16.236  1.00 10.00      A   
ATOM   3938  CG  LEU A 415      16.563 -31.850  17.223  1.00 10.00      A   
ATOM   3939  CD1 LEU A 415      15.224 -31.857  17.943  1.00 10.00      A   
ATOM   3940  CD2 LEU A 415      17.708 -31.910  18.220  1.00 10.00      A   
ATOM   3941  C   LEU A 415      17.814 -34.219  14.372  1.00 10.00      A   
ATOM   3942  O   LEU A 415      18.799 -34.959  14.369  1.00 10.00      A   
ATOM   3943  N   THR A 416      16.737 -34.453  13.641  1.00 10.00      A   
ATOM   3944  HN  THR A 416      15.988 -33.804  13.657  1.00 10.00      A   
ATOM   3945  CA  THR A 416      16.629 -35.635  12.801  1.00 10.00      A   
ATOM   3946  CB  THR A 416      15.162 -36.083  12.666  1.00 10.00      A   
ATOM   3947  OG1 THR A 416      14.301 -34.967  12.934  1.00 10.00      A   
ATOM   3948  HG1 THR A 416      13.406 -35.175  12.636  1.00 10.00      A   
ATOM   3949  CG2 THR A 416      14.847 -37.213  13.636  1.00 10.00      A   
ATOM   3950  C   THR A 416      17.222 -35.382  11.415  1.00 10.00      A   
ATOM   3951  O   THR A 416      17.488 -36.321  10.664  1.00 10.00      A   
ATOM   3952  N   LEU A 417      17.426 -34.105  11.090  1.00 10.00      A   
ATOM   3953  HN  LEU A 417      17.196 -33.410  11.743  1.00 10.00      A   
ATOM   3954  CA  LEU A 417      17.991 -33.699   9.797  1.00 10.00      A   
ATOM   3955  CB  LEU A 417      19.406 -34.246   9.615  1.00 10.00      A   
ATOM   3956  CG  LEU A 417      20.450 -33.731  10.604  1.00 10.00      A   
ATOM   3957  CD1 LEU A 417      21.524 -34.776  10.824  1.00 10.00      A   
ATOM   3958  CD2 LEU A 417      21.065 -32.435  10.100  1.00 10.00      A   
ATOM   3959  C   LEU A 417      17.086 -34.089   8.630  1.00 10.00      A   
ATOM   3960  O   LEU A 417      17.548 -34.322   7.511  1.00 10.00      A   
ATOM   3961  N   GLU A 418      15.794 -34.132   8.903  1.00 10.00      A   
ATOM   3962  HN  GLU A 418      15.494 -33.909   9.809  1.00 10.00      A   
ATOM   3963  CA  GLU A 418      14.803 -34.490   7.899  1.00 10.00      A   
ATOM   3964  CB  GLU A 418      13.753 -35.407   8.522  1.00 10.00      A   
ATOM   3965  CG  GLU A 418      14.263 -36.796   8.848  1.00 10.00      A   
ATOM   3966  CD  GLU A 418      13.183 -37.666   9.442  1.00 10.00      A   
ATOM   3967  OE1 GLU A 418      13.293 -38.029  10.628  1.00 10.00      A   
ATOM   3968  OE2 GLU A 418      12.212 -37.985   8.728  1.00 10.00      A   
ATOM   3969  C   GLU A 418      14.124 -33.241   7.349  1.00 10.00      A   
ATOM   3970  O   GLU A 418      14.167 -32.181   7.975  1.00 10.00      A   
ATOM   3971  N   PRO A 419      13.514 -33.340   6.157  1.00 10.00      A   
ATOM   3972  CA  PRO A 419      12.807 -32.212   5.541  1.00 10.00      A   
ATOM   3973  CB  PRO A 419      12.273 -32.792   4.226  1.00 10.00      A   
ATOM   3974  CG  PRO A 419      13.120 -33.987   3.961  1.00 10.00      A   
ATOM   3975  CD  PRO A 419      13.483 -34.542   5.307  1.00 10.00      A   
ATOM   3976  C   PRO A 419      11.653 -31.735   6.423  1.00 10.00      A   
ATOM   3977  O   PRO A 419      11.097 -32.504   7.213  1.00 10.00      A   
ATOM   3978  N   LEU A 420      11.275 -30.477   6.269  1.00 10.00      A   
ATOM   3979  HN  LEU A 420      11.715 -29.922   5.586  1.00 10.00      A   
ATOM   3980  CA  LEU A 420      10.206 -29.899   7.073  1.00 10.00      A   
ATOM   3981  CB  LEU A 420      10.463 -28.406   7.307  1.00 10.00      A   
ATOM   3982  CG  LEU A 420      11.812 -28.043   7.932  1.00 10.00      A   
ATOM   3983  CD1 LEU A 420      12.023 -26.537   7.920  1.00 10.00      A   
ATOM   3984  CD2 LEU A 420      11.921 -28.594   9.345  1.00 10.00      A   
ATOM   3985  C   LEU A 420       8.836 -30.114   6.434  1.00 10.00      A   
ATOM   3986  O   LEU A 420       7.871 -29.426   6.774  1.00 10.00      A   
ATOM   3987  N   ASP A 421       8.761 -31.072   5.514  1.00 10.00      A   
ATOM   3988  HN  ASP A 421       9.573 -31.570   5.283  1.00 10.00      A   
ATOM   3989  CA  ASP A 421       7.515 -31.388   4.813  1.00 10.00      A   
ATOM   3990  CB  ASP A 421       7.699 -32.578   3.864  1.00 10.00      A   
ATOM   3991  CG  ASP A 421       8.513 -32.251   2.627  1.00 10.00      A   
ATOM   3992  OD1 ASP A 421       7.986 -32.385   1.502  1.00 10.00      A   
ATOM   3993  OD2 ASP A 421       9.691 -31.884   2.767  1.00 10.00      A   
ATOM   3994  C   ASP A 421       6.385 -31.695   5.789  1.00 10.00      A   
ATOM   3995  O   ASP A 421       5.290 -31.147   5.680  1.00 10.00      A   
ATOM   3996  N   ILE A 422       6.656 -32.573   6.745  1.00 10.00      A   
ATOM   3997  HN  ILE A 422       7.546 -32.978   6.778  1.00 10.00      A   
ATOM   3998  CA  ILE A 422       5.661 -32.959   7.738  1.00 10.00      A   
ATOM   3999  CB  ILE A 422       6.085 -34.211   8.539  1.00 10.00      A   
ATOM   4000  CG1 ILE A 422       7.569 -34.143   8.924  1.00 10.00      A   
ATOM   4001  CG2 ILE A 422       5.774 -35.480   7.756  1.00 10.00      A   
ATOM   4002  CD1 ILE A 422       7.991 -35.178   9.949  1.00 10.00      A   
ATOM   4003  C   ILE A 422       5.329 -31.815   8.697  1.00 10.00      A   
ATOM   4004  O   ILE A 422       4.172 -31.641   9.086  1.00 10.00      A   
ATOM   4005  N   GLY A 423       6.344 -31.040   9.072  1.00 10.00      A   
ATOM   4006  HN  GLY A 423       7.245 -31.227   8.729  1.00 10.00      A   
ATOM   4007  CA  GLY A 423       6.136 -29.927   9.978  1.00 10.00      A   
ATOM   4008  C   GLY A 423       5.253 -28.859   9.367  1.00 10.00      A   
ATOM   4009  O   GLY A 423       4.258 -28.444   9.965  1.00 10.00      A   
ATOM   4010  N   PHE A 424       5.602 -28.428   8.162  1.00 10.00      A   
ATOM   4011  HN  PHE A 424       6.405 -28.806   7.726  1.00 10.00      A   
ATOM   4012  CA  PHE A 424       4.825 -27.407   7.467  1.00 10.00      A   
ATOM   4013  CB  PHE A 424       5.589 -26.846   6.266  1.00 10.00      A   
ATOM   4014  CG  PHE A 424       6.479 -25.685   6.604  1.00 10.00      A   
ATOM   4015  CD1 PHE A 424       7.854 -25.827   6.613  1.00 10.00      A   
ATOM   4016  CD2 PHE A 424       5.939 -24.450   6.915  1.00 10.00      A   
ATOM   4017  CE1 PHE A 424       8.674 -24.759   6.926  1.00 10.00      A   
ATOM   4018  CE2 PHE A 424       6.752 -23.378   7.229  1.00 10.00      A   
ATOM   4019  CZ  PHE A 424       8.123 -23.531   7.235  1.00 10.00      A   
ATOM   4020  C   PHE A 424       3.468 -27.960   7.036  1.00 10.00      A   
ATOM   4021  O   PHE A 424       2.518 -27.205   6.816  1.00 10.00      A   
ATOM   4022  N   GLY A 425       3.385 -29.281   6.912  1.00 10.00      A   
ATOM   4023  HN  GLY A 425       4.183 -29.831   7.072  1.00 10.00      A   
ATOM   4024  CA  GLY A 425       2.140 -29.917   6.525  1.00 10.00      A   
ATOM   4025  C   GLY A 425       1.086 -29.765   7.601  1.00 10.00      A   
ATOM   4026  O   GLY A 425      -0.100 -29.629   7.306  1.00 10.00      A   
ATOM   4027  N   ALA A 426       1.529 -29.761   8.854  1.00 10.00      A   
ATOM   4028  HN  ALA A 426       2.491 -29.864   9.025  1.00 10.00      A   
ATOM   4029  CA  ALA A 426       0.625 -29.611   9.982  1.00 10.00      A   
ATOM   4030  CB  ALA A 426       1.348 -29.938  11.278  1.00 10.00      A   
ATOM   4031  C   ALA A 426       0.064 -28.192  10.029  1.00 10.00      A   
ATOM   4032  O   ALA A 426      -1.054 -27.972  10.497  1.00 10.00      A   
ATOM   4033  N   ILE A 427       0.847 -27.238   9.521  1.00 10.00      A   
ATOM   4034  HN  ILE A 427       1.718 -27.490   9.147  1.00 10.00      A   
ATOM   4035  CA  ILE A 427       0.445 -25.833   9.494  1.00 10.00      A   
ATOM   4036  CB  ILE A 427       1.554 -24.927   8.902  1.00 10.00      A   
ATOM   4037  CG1 ILE A 427       2.887 -25.144   9.628  1.00 10.00      A   
ATOM   4038  CG2 ILE A 427       1.144 -23.457   8.949  1.00 10.00      A   
ATOM   4039  CD1 ILE A 427       2.875 -24.715  11.079  1.00 10.00      A   
ATOM   4040  C   ILE A 427      -0.822 -25.664   8.664  1.00 10.00      A   
ATOM   4041  O   ILE A 427      -1.825 -25.145   9.144  1.00 10.00      A   
ATOM   4042  N   VAL A 428      -0.783 -26.149   7.429  1.00 10.00      A   
ATOM   4043  HN  VAL A 428       0.037 -26.593   7.112  1.00 10.00      A   
ATOM   4044  CA  VAL A 428      -1.927 -26.038   6.530  1.00 10.00      A   
ATOM   4045  CB  VAL A 428      -1.523 -26.264   5.058  1.00 10.00      A   
ATOM   4046  CG1 VAL A 428      -0.519 -25.210   4.613  1.00 10.00      A   
ATOM   4047  CG2 VAL A 428      -0.958 -27.661   4.853  1.00 10.00      A   
ATOM   4048  C   VAL A 428      -3.058 -26.989   6.918  1.00 10.00      A   
ATOM   4049  O   VAL A 428      -4.187 -26.843   6.454  1.00 10.00      A   
ATOM   4050  N   GLU A 429      -2.753 -27.960   7.768  1.00 10.00      A   
ATOM   4051  HN  GLU A 429      -1.833 -28.034   8.100  1.00 10.00      A   
ATOM   4052  CA  GLU A 429      -3.749 -28.926   8.206  1.00 10.00      A   
ATOM   4053  CB  GLU A 429      -3.072 -30.219   8.666  1.00 10.00      A   
ATOM   4054  CG  GLU A 429      -4.001 -31.419   8.726  1.00 10.00      A   
ATOM   4055  CD  GLU A 429      -3.492 -32.503   9.655  1.00 10.00      A   
ATOM   4056  OE1 GLU A 429      -2.374 -33.010   9.439  1.00 10.00      A   
ATOM   4057  OE2 GLU A 429      -4.219 -32.862  10.607  1.00 10.00      A   
ATOM   4058  C   GLU A 429      -4.608 -28.361   9.333  1.00 10.00      A   
ATOM   4059  O   GLU A 429      -5.830 -28.515   9.337  1.00 10.00      A   
ATOM   4060  N   HIS A 430      -3.966 -27.701  10.286  1.00 10.00      A   
ATOM   4061  HN  HIS A 430      -2.990 -27.601  10.227  1.00 10.00      A   
ATOM   4062  CA  HIS A 430      -4.679 -27.130  11.421  1.00 10.00      A   
ATOM   4063  CB  HIS A 430      -3.832 -27.185  12.694  1.00 10.00      A   
ATOM   4064  CG  HIS A 430      -3.741 -28.557  13.290  1.00 10.00      A   
ATOM   4065  ND1 HIS A 430      -4.586 -28.959  14.299  1.00 10.00      A   
ATOM   4066  CD2 HIS A 430      -2.911 -29.582  12.970  1.00 10.00      A   
ATOM   4067  CE1 HIS A 430      -4.259 -30.211  14.569  1.00 10.00      A   
ATOM   4068  NE2 HIS A 430      -3.255 -30.628  13.790  1.00 10.00      A   
ATOM   4069  HE2 HIS A 430      -2.843 -31.521  13.794  1.00 10.00      A   
ATOM   4070  C   HIS A 430      -5.161 -25.711  11.147  1.00 10.00      A   
ATOM   4071  O   HIS A 430      -6.253 -25.325  11.565  1.00 10.00      A   
ATOM   4072  N   CYS A 431      -4.354 -24.933  10.444  1.00 10.00      A   
ATOM   4073  HN  CYS A 431      -3.498 -25.286  10.121  1.00 10.00      A   
ATOM   4074  CA  CYS A 431      -4.717 -23.562  10.125  1.00 10.00      A   
ATOM   4075  CB  CYS A 431      -3.471 -22.687   9.989  1.00 10.00      A   
ATOM   4076  SG  CYS A 431      -2.336 -22.796  11.395  1.00 10.00      A   
ATOM   4077  HG  CYS A 431      -2.960 -23.432  12.379  1.00 10.00      A   
ATOM   4078  C   CYS A 431      -5.553 -23.524   8.851  1.00 10.00      A   
ATOM   4079  O   CYS A 431      -5.032 -23.313   7.753  1.00 10.00      A   
ATOM   4080  N   LYS A 432      -6.852 -23.756   9.008  1.00 10.00      A   
ATOM   4081  HN  LYS A 432      -7.194 -23.933   9.912  1.00 10.00      A   
ATOM   4082  CA  LYS A 432      -7.783 -23.767   7.881  1.00 10.00      A   
ATOM   4083  CB  LYS A 432      -9.112 -24.405   8.296  1.00 10.00      A   
ATOM   4084  CG  LYS A 432      -9.018 -25.887   8.630  1.00 10.00      A   
ATOM   4085  CD  LYS A 432      -8.760 -26.724   7.385  1.00 10.00      A   
ATOM   4086  CE  LYS A 432      -8.572 -28.196   7.728  1.00 10.00      A   
ATOM   4087  NZ  LYS A 432      -9.782 -28.791   8.357  1.00 10.00      A   
ATOM   4088  HZ1 LYS A 432      -9.549 -29.711   8.786  1.00 10.00      A   
ATOM   4089  HZ2 LYS A 432     -10.527 -28.936   7.645  1.00 10.00      A   
ATOM   4090  HZ3 LYS A 432     -10.150 -28.161   9.095  1.00 10.00      A   
ATOM   4091  C   LYS A 432      -8.022 -22.367   7.325  1.00 10.00      A   
ATOM   4092  O   LYS A 432      -8.303 -22.199   6.138  1.00 10.00      A   
ATOM   4093  N   ASP A 433      -7.902 -21.366   8.184  1.00 10.00      A   
ATOM   4094  HN  ASP A 433      -7.670 -21.561   9.116  1.00 10.00      A   
ATOM   4095  CA  ASP A 433      -8.111 -19.979   7.774  1.00 10.00      A   
ATOM   4096  CB  ASP A 433      -8.851 -19.182   8.853  1.00 10.00      A   
ATOM   4097  CG  ASP A 433     -10.337 -19.058   8.573  1.00 10.00      A   
ATOM   4098  OD1 ASP A 433     -11.147 -19.551   9.390  1.00 10.00      A   
ATOM   4099  OD2 ASP A 433     -10.707 -18.465   7.537  1.00 10.00      A   
ATOM   4100  C   ASP A 433      -6.797 -19.297   7.402  1.00 10.00      A   
ATOM   4101  O   ASP A 433      -6.695 -18.069   7.408  1.00 10.00      A   
ATOM   4102  N   LEU A 434      -5.800 -20.100   7.069  1.00 10.00      A   
ATOM   4103  HN  LEU A 434      -5.946 -21.065   7.075  1.00 10.00      A   
ATOM   4104  CA  LEU A 434      -4.499 -19.581   6.679  1.00 10.00      A   
ATOM   4105  CB  LEU A 434      -3.455 -20.700   6.711  1.00 10.00      A   
ATOM   4106  CG  LEU A 434      -2.007 -20.300   6.429  1.00 10.00      A   
ATOM   4107  CD1 LEU A 434      -1.411 -19.569   7.621  1.00 10.00      A   
ATOM   4108  CD2 LEU A 434      -1.184 -21.531   6.084  1.00 10.00      A   
ATOM   4109  C   LEU A 434      -4.585 -18.981   5.281  1.00 10.00      A   
ATOM   4110  O   LEU A 434      -4.828 -19.690   4.306  1.00 10.00      A   
ATOM   4111  N   ARG A 435      -4.396 -17.672   5.190  1.00 10.00      A   
ATOM   4112  HN  ARG A 435      -4.191 -17.161   6.003  1.00 10.00      A   
ATOM   4113  CA  ARG A 435      -4.472 -16.974   3.915  1.00 10.00      A   
ATOM   4114  CB  ARG A 435      -5.153 -15.607   4.081  1.00 10.00      A   
ATOM   4115  CG  ARG A 435      -6.456 -15.647   4.869  1.00 10.00      A   
ATOM   4116  CD  ARG A 435      -7.276 -14.376   4.686  1.00 10.00      A   
ATOM   4117  NE  ARG A 435      -6.586 -13.179   5.172  1.00 10.00      A   
ATOM   4118  HE  ARG A 435      -5.664 -13.030   4.856  1.00 10.00      A   
ATOM   4119  CZ  ARG A 435      -7.131 -12.282   5.998  1.00 10.00      A   
ATOM   4120  NH1 ARG A 435      -8.373 -12.444   6.439  1.00 10.00      A   
ATOM   4121 HH11 ARG A 435      -8.939 -13.269   6.146  1.00 10.00      A   
ATOM   4122 HH12 ARG A 435      -8.790 -11.738   7.088  1.00 10.00      A   
ATOM   4123  NH2 ARG A 435      -6.440 -11.220   6.379  1.00 10.00      A   
ATOM   4124 HH21 ARG A 435      -6.870 -10.519   7.023  1.00 10.00      A   
ATOM   4125 HH22 ARG A 435      -5.462 -11.076   6.037  1.00 10.00      A   
ATOM   4126  C   ARG A 435      -3.094 -16.800   3.280  1.00 10.00      A   
ATOM   4127  O   ARG A 435      -2.942 -16.938   2.065  1.00 10.00      A   
ATOM   4128  N   ARG A 436      -2.090 -16.515   4.098  1.00 10.00      A   
ATOM   4129  HN  ARG A 436      -2.253 -16.458   5.064  1.00 10.00      A   
ATOM   4130  CA  ARG A 436      -0.740 -16.309   3.589  1.00 10.00      A   
ATOM   4131  CB  ARG A 436      -0.303 -14.856   3.814  1.00 10.00      A   
ATOM   4132  CG  ARG A 436       1.055 -14.506   3.223  1.00 10.00      A   
ATOM   4133  CD  ARG A 436       1.288 -13.005   3.239  1.00 10.00      A   
ATOM   4134  NE  ARG A 436       2.427 -12.619   2.411  1.00 10.00      A   
ATOM   4135  HE  ARG A 436       3.219 -13.211   2.425  1.00 10.00      A   
ATOM   4136  CZ  ARG A 436       2.465 -11.518   1.652  1.00 10.00      A   
ATOM   4137  NH1 ARG A 436       1.431 -10.684   1.619  1.00 10.00      A   
ATOM   4138 HH11 ARG A 436       1.478  -9.827   1.017  1.00 10.00      A   
ATOM   4139 HH12 ARG A 436       0.578 -10.869   2.188  1.00 10.00      A   
ATOM   4140  NH2 ARG A 436       3.541 -11.254   0.926  1.00 10.00      A   
ATOM   4141 HH21 ARG A 436       4.361 -11.902   0.945  1.00 10.00      A   
ATOM   4142 HH22 ARG A 436       3.572 -10.389   0.326  1.00 10.00      A   
ATOM   4143  C   ARG A 436       0.253 -17.263   4.239  1.00 10.00      A   
ATOM   4144  O   ARG A 436       0.283 -17.395   5.463  1.00 10.00      A   
ATOM   4145  N   LEU A 437       1.059 -17.926   3.414  1.00 10.00      A   
ATOM   4146  HN  LEU A 437       0.973 -17.789   2.441  1.00 10.00      A   
ATOM   4147  CA  LEU A 437       2.063 -18.861   3.905  1.00 10.00      A   
ATOM   4148  CB  LEU A 437       1.558 -20.304   3.775  1.00 10.00      A   
ATOM   4149  CG  LEU A 437       2.538 -21.412   4.185  1.00 10.00      A   
ATOM   4150  CD1 LEU A 437       2.697 -21.463   5.697  1.00 10.00      A   
ATOM   4151  CD2 LEU A 437       2.096 -22.763   3.641  1.00 10.00      A   
ATOM   4152  C   LEU A 437       3.373 -18.701   3.137  1.00 10.00      A   
ATOM   4153  O   LEU A 437       3.371 -18.447   1.929  1.00 10.00      A   
ATOM   4154  N   SER A 438       4.486 -18.842   3.845  1.00 10.00      A   
ATOM   4155  HN  SER A 438       4.422 -19.022   4.803  1.00 10.00      A   
ATOM   4156  CA  SER A 438       5.803 -18.732   3.242  1.00 10.00      A   
ATOM   4157  CB  SER A 438       6.495 -17.465   3.742  1.00 10.00      A   
ATOM   4158  OG  SER A 438       5.591 -16.371   3.748  1.00 10.00      A   
ATOM   4159  HG  SER A 438       6.080 -15.547   3.621  1.00 10.00      A   
ATOM   4160  C   SER A 438       6.631 -19.970   3.588  1.00 10.00      A   
ATOM   4161  O   SER A 438       6.636 -20.416   4.737  1.00 10.00      A   
ATOM   4162  N   LEU A 439       7.331 -20.519   2.600  1.00 10.00      A   
ATOM   4163  HN  LEU A 439       7.316 -20.106   1.704  1.00 10.00      A   
ATOM   4164  CA  LEU A 439       8.134 -21.717   2.815  1.00 10.00      A   
ATOM   4165  CB  LEU A 439       7.802 -22.780   1.765  1.00 10.00      A   
ATOM   4166  CG  LEU A 439       6.368 -23.306   1.754  1.00 10.00      A   
ATOM   4167  CD1 LEU A 439       6.191 -24.324   0.643  1.00 10.00      A   
ATOM   4168  CD2 LEU A 439       5.999 -23.909   3.099  1.00 10.00      A   
ATOM   4169  C   LEU A 439       9.624 -21.421   2.777  1.00 10.00      A   
ATOM   4170  O   LEU A 439      10.070 -20.504   2.085  1.00 10.00      A   
ATOM   4171  N   SER A 440      10.381 -22.212   3.526  1.00 10.00      A   
ATOM   4172  HN  SER A 440       9.951 -22.907   4.064  1.00 10.00      A   
ATOM   4173  CA  SER A 440      11.829 -22.084   3.599  1.00 10.00      A   
ATOM   4174  CB  SER A 440      12.214 -20.870   4.451  1.00 10.00      A   
ATOM   4175  OG  SER A 440      11.508 -20.862   5.680  1.00 10.00      A   
ATOM   4176  HG  SER A 440      10.692 -20.355   5.582  1.00 10.00      A   
ATOM   4177  C   SER A 440      12.420 -23.357   4.202  1.00 10.00      A   
ATOM   4178  O   SER A 440      11.720 -24.105   4.882  1.00 10.00      A   
ATOM   4179  N   GLY A 441      13.693 -23.610   3.935  1.00 10.00      A   
ATOM   4180  HN  GLY A 441      14.191 -23.004   3.352  1.00 10.00      A   
ATOM   4181  CA  GLY A 441      14.338 -24.792   4.467  1.00 10.00      A   
ATOM   4182  C   GLY A 441      14.287 -25.946   3.490  1.00 10.00      A   
ATOM   4183  O   GLY A 441      13.999 -25.752   2.308  1.00 10.00      A   
ATOM   4184  N   LEU A 442      14.589 -27.143   3.970  1.00 10.00      A   
ATOM   4185  HN  LEU A 442      14.836 -27.233   4.917  1.00 10.00      A   
ATOM   4186  CA  LEU A 442      14.563 -28.327   3.122  1.00 10.00      A   
ATOM   4187  CB  LEU A 442      15.483 -29.417   3.680  1.00 10.00      A   
ATOM   4188  CG  LEU A 442      15.736 -30.621   2.765  1.00 10.00      A   
ATOM   4189  CD1 LEU A 442      16.605 -30.227   1.578  1.00 10.00      A   
ATOM   4190  CD2 LEU A 442      16.369 -31.766   3.541  1.00 10.00      A   
ATOM   4191  C   LEU A 442      13.142 -28.853   2.989  1.00 10.00      A   
ATOM   4192  O   LEU A 442      12.563 -29.346   3.960  1.00 10.00      A   
ATOM   4193  N   LEU A 443      12.589 -28.744   1.789  1.00 10.00      A   
ATOM   4194  HN  LEU A 443      13.112 -28.356   1.061  1.00 10.00      A   
ATOM   4195  CA  LEU A 443      11.234 -29.191   1.516  1.00 10.00      A   
ATOM   4196  CB  LEU A 443      10.292 -27.986   1.478  1.00 10.00      A   
ATOM   4197  CG  LEU A 443      10.254 -27.113   2.732  1.00 10.00      A   
ATOM   4198  CD1 LEU A 443       9.765 -25.715   2.392  1.00 10.00      A   
ATOM   4199  CD2 LEU A 443       9.367 -27.745   3.790  1.00 10.00      A   
ATOM   4200  C   LEU A 443      11.163 -29.924   0.185  1.00 10.00      A   
ATOM   4201  O   LEU A 443      11.726 -29.466  -0.816  1.00 10.00      A   
ATOM   4202  N   THR A 444      10.484 -31.062   0.176  1.00 10.00      A   
ATOM   4203  HN  THR A 444      10.079 -31.389   1.017  1.00 10.00      A   
ATOM   4204  CA  THR A 444      10.324 -31.843  -1.041  1.00 10.00      A   
ATOM   4205  CB  THR A 444      10.585 -33.346  -0.812  1.00 10.00      A   
ATOM   4206  OG1 THR A 444      10.031 -33.764   0.445  1.00 10.00      A   
ATOM   4207  HG1 THR A 444       9.382 -33.107   0.757  1.00 10.00      A   
ATOM   4208  CG2 THR A 444      12.080 -33.630  -0.820  1.00 10.00      A   
ATOM   4209  C   THR A 444       8.939 -31.618  -1.648  1.00 10.00      A   
ATOM   4210  O   THR A 444       8.297 -30.605  -1.378  1.00 10.00      A   
ATOM   4211  N   ASP A 445       8.479 -32.563  -2.456  1.00 10.00      A   
ATOM   4212  HN  ASP A 445       9.025 -33.360  -2.622  1.00 10.00      A   
ATOM   4213  CA  ASP A 445       7.177 -32.439  -3.110  1.00 10.00      A   
ATOM   4214  CB  ASP A 445       7.111 -33.303  -4.371  1.00 10.00      A   
ATOM   4215  CG  ASP A 445       7.815 -32.693  -5.566  1.00 10.00      A   
ATOM   4216  OD1 ASP A 445       7.797 -33.322  -6.644  1.00 10.00      A   
ATOM   4217  OD2 ASP A 445       8.401 -31.598  -5.439  1.00 10.00      A   
ATOM   4218  C   ASP A 445       6.023 -32.804  -2.181  1.00 10.00      A   
ATOM   4219  O   ASP A 445       4.874 -32.428  -2.430  1.00 10.00      A   
ATOM   4220  N   LYS A 446       6.329 -33.513  -1.102  1.00 10.00      A   
ATOM   4221  HN  LYS A 446       7.265 -33.748  -0.931  1.00 10.00      A   
ATOM   4222  CA  LYS A 446       5.301 -33.937  -0.156  1.00 10.00      A   
ATOM   4223  CB  LYS A 446       5.852 -34.951   0.855  1.00 10.00      A   
ATOM   4224  CG  LYS A 446       4.793 -35.616   1.728  1.00 10.00      A   
ATOM   4225  CD  LYS A 446       3.673 -36.229   0.895  1.00 10.00      A   
ATOM   4226  CE  LYS A 446       2.640 -36.917   1.775  1.00 10.00      A   
ATOM   4227  NZ  LYS A 446       1.423 -37.303   1.015  1.00 10.00      A   
ATOM   4228  HZ1 LYS A 446       1.681 -37.882   0.198  1.00 10.00      A   
ATOM   4229  HZ2 LYS A 446       0.922 -36.448   0.674  1.00 10.00      A   
ATOM   4230  HZ3 LYS A 446       0.777 -37.850   1.622  1.00 10.00      A   
ATOM   4231  C   LYS A 446       4.645 -32.745   0.541  1.00 10.00      A   
ATOM   4232  O   LYS A 446       3.426 -32.719   0.717  1.00 10.00      A   
ATOM   4233  N   VAL A 447       5.449 -31.761   0.930  1.00 10.00      A   
ATOM   4234  HN  VAL A 447       6.424 -31.852   0.791  1.00 10.00      A   
ATOM   4235  CA  VAL A 447       4.927 -30.567   1.586  1.00 10.00      A   
ATOM   4236  CB  VAL A 447       6.046 -29.623   2.088  1.00 10.00      A   
ATOM   4237  CG1 VAL A 447       6.812 -28.988   0.937  1.00 10.00      A   
ATOM   4238  CG2 VAL A 447       5.483 -28.558   3.016  1.00 10.00      A   
ATOM   4239  C   VAL A 447       3.975 -29.820   0.653  1.00 10.00      A   
ATOM   4240  O   VAL A 447       2.982 -29.245   1.093  1.00 10.00      A   
ATOM   4241  N   PHE A 448       4.272 -29.867  -0.643  1.00 10.00      A   
ATOM   4242  HN  PHE A 448       5.071 -30.355  -0.931  1.00 10.00      A   
ATOM   4243  CA  PHE A 448       3.442 -29.215  -1.644  1.00 10.00      A   
ATOM   4244  CB  PHE A 448       4.156 -29.182  -3.000  1.00 10.00      A   
ATOM   4245  CG  PHE A 448       5.357 -28.275  -3.037  1.00 10.00      A   
ATOM   4246  CD1 PHE A 448       6.623 -28.784  -3.280  1.00 10.00      A   
ATOM   4247  CD2 PHE A 448       5.223 -26.917  -2.821  1.00 10.00      A   
ATOM   4248  CE1 PHE A 448       7.728 -27.954  -3.305  1.00 10.00      A   
ATOM   4249  CE2 PHE A 448       6.323 -26.081  -2.845  1.00 10.00      A   
ATOM   4250  CZ  PHE A 448       7.579 -26.601  -3.087  1.00 10.00      A   
ATOM   4251  C   PHE A 448       2.107 -29.943  -1.756  1.00 10.00      A   
ATOM   4252  O   PHE A 448       1.058 -29.323  -1.934  1.00 10.00      A   
ATOM   4253  N   GLU A 449       2.161 -31.266  -1.627  1.00 10.00      A   
ATOM   4254  HN  GLU A 449       3.033 -31.696  -1.494  1.00 10.00      A   
ATOM   4255  CA  GLU A 449       0.967 -32.094  -1.679  1.00 10.00      A   
ATOM   4256  CB  GLU A 449       1.361 -33.577  -1.614  1.00 10.00      A   
ATOM   4257  CG  GLU A 449       0.255 -34.555  -1.982  1.00 10.00      A   
ATOM   4258  CD  GLU A 449      -0.627 -34.911  -0.802  1.00 10.00      A   
ATOM   4259  OE1 GLU A 449      -0.086 -35.285   0.257  1.00 10.00      A   
ATOM   4260  OE2 GLU A 449      -1.867 -34.827  -0.928  1.00 10.00      A   
ATOM   4261  C   GLU A 449       0.060 -31.717  -0.512  1.00 10.00      A   
ATOM   4262  O   GLU A 449      -1.147 -31.555  -0.680  1.00 10.00      A   
ATOM   4263  N   TYR A 450       0.666 -31.549   0.665  1.00 10.00      A   
ATOM   4264  HN  TYR A 450       1.635 -31.694   0.725  1.00 10.00      A   
ATOM   4265  CA  TYR A 450      -0.071 -31.166   1.867  1.00 10.00      A   
ATOM   4266  CB  TYR A 450       0.869 -31.057   3.071  1.00 10.00      A   
ATOM   4267  CG  TYR A 450       1.394 -32.374   3.595  1.00 10.00      A   
ATOM   4268  CD1 TYR A 450       2.729 -32.515   3.945  1.00 10.00      A   
ATOM   4269  CD2 TYR A 450       0.556 -33.469   3.752  1.00 10.00      A   
ATOM   4270  CE1 TYR A 450       3.217 -33.714   4.435  1.00 10.00      A   
ATOM   4271  CE2 TYR A 450       1.034 -34.670   4.241  1.00 10.00      A   
ATOM   4272  CZ  TYR A 450       2.364 -34.788   4.582  1.00 10.00      A   
ATOM   4273  OH  TYR A 450       2.841 -35.986   5.067  1.00 10.00      A   
ATOM   4274  HH  TYR A 450       3.500 -35.816   5.743  1.00 10.00      A   
ATOM   4275  C   TYR A 450      -0.761 -29.826   1.655  1.00 10.00      A   
ATOM   4276  O   TYR A 450      -1.925 -29.653   2.009  1.00 10.00      A   
ATOM   4277  N   ILE A 451      -0.033 -28.886   1.061  1.00 10.00      A   
ATOM   4278  HN  ILE A 451       0.891 -29.094   0.797  1.00 10.00      A   
ATOM   4279  CA  ILE A 451      -0.563 -27.554   0.796  1.00 10.00      A   
ATOM   4280  CB  ILE A 451       0.507 -26.629   0.174  1.00 10.00      A   
ATOM   4281  CG1 ILE A 451       1.657 -26.412   1.156  1.00 10.00      A   
ATOM   4282  CG2 ILE A 451      -0.102 -25.295  -0.234  1.00 10.00      A   
ATOM   4283  CD1 ILE A 451       2.825 -25.645   0.572  1.00 10.00      A   
ATOM   4284  C   ILE A 451      -1.789 -27.602  -0.117  1.00 10.00      A   
ATOM   4285  O   ILE A 451      -2.837 -27.052   0.210  1.00 10.00      A   
ATOM   4286  N   GLY A 452      -1.665 -28.284  -1.243  1.00 10.00      A   
ATOM   4287  HN  GLY A 452      -0.816 -28.733  -1.445  1.00 10.00      A   
ATOM   4288  CA  GLY A 452      -2.768 -28.369  -2.179  1.00 10.00      A   
ATOM   4289  C   GLY A 452      -3.964 -29.142  -1.649  1.00 10.00      A   
ATOM   4290  O   GLY A 452      -5.107 -28.869  -2.026  1.00 10.00      A   
ATOM   4291  N   THR A 453      -3.719 -30.100  -0.774  1.00 10.00      A   
ATOM   4292  HN  THR A 453      -2.795 -30.280  -0.500  1.00 10.00      A   
ATOM   4293  CA  THR A 453      -4.792 -30.910  -0.228  1.00 10.00      A   
ATOM   4294  CB  THR A 453      -4.316 -32.350   0.058  1.00 10.00      A   
ATOM   4295  OG1 THR A 453      -3.677 -32.875  -1.117  1.00 10.00      A   
ATOM   4296  HG1 THR A 453      -2.978 -33.499  -0.857  1.00 10.00      A   
ATOM   4297  CG2 THR A 453      -5.492 -33.245   0.428  1.00 10.00      A   
ATOM   4298  C   THR A 453      -5.449 -30.289   1.017  1.00 10.00      A   
ATOM   4299  O   THR A 453      -6.671 -30.375   1.185  1.00 10.00      A   
ATOM   4300  N   TYR A 454      -4.661 -29.641   1.870  1.00 10.00      A   
ATOM   4301  HN  TYR A 454      -3.699 -29.561   1.677  1.00 10.00      A   
ATOM   4302  CA  TYR A 454      -5.195 -29.053   3.095  1.00 10.00      A   
ATOM   4303  CB  TYR A 454      -4.304 -29.389   4.295  1.00 10.00      A   
ATOM   4304  CG  TYR A 454      -4.085 -30.872   4.502  1.00 10.00      A   
ATOM   4305  CD1 TYR A 454      -2.828 -31.375   4.813  1.00 10.00      A   
ATOM   4306  CD2 TYR A 454      -5.137 -31.768   4.384  1.00 10.00      A   
ATOM   4307  CE1 TYR A 454      -2.629 -32.730   5.003  1.00 10.00      A   
ATOM   4308  CE2 TYR A 454      -4.948 -33.120   4.570  1.00 10.00      A   
ATOM   4309  CZ  TYR A 454      -3.693 -33.597   4.877  1.00 10.00      A   
ATOM   4310  OH  TYR A 454      -3.502 -34.947   5.058  1.00 10.00      A   
ATOM   4311  HH  TYR A 454      -3.894 -35.423   4.313  1.00 10.00      A   
ATOM   4312  C   TYR A 454      -5.433 -27.544   3.007  1.00 10.00      A   
ATOM   4313  O   TYR A 454      -6.483 -27.056   3.428  1.00 10.00      A   
ATOM   4314  N   ALA A 455      -4.474 -26.809   2.454  1.00 10.00      A   
ATOM   4315  HN  ALA A 455      -3.676 -27.250   2.093  1.00 10.00      A   
ATOM   4316  CA  ALA A 455      -4.593 -25.358   2.341  1.00 10.00      A   
ATOM   4317  CB  ALA A 455      -3.226 -24.698   2.278  1.00 10.00      A   
ATOM   4318  C   ALA A 455      -5.449 -24.953   1.147  1.00 10.00      A   
ATOM   4319  O   ALA A 455      -4.937 -24.636   0.071  1.00 10.00      A   
ATOM   4320  N   LYS A 456      -6.756 -24.981   1.345  1.00 10.00      A   
ATOM   4321  HN  LYS A 456      -7.097 -25.274   2.216  1.00 10.00      A   
ATOM   4322  CA  LYS A 456      -7.698 -24.609   0.303  1.00 10.00      A   
ATOM   4323  CB  LYS A 456      -8.999 -25.406   0.438  1.00 10.00      A   
ATOM   4324  CG  LYS A 456      -8.830 -26.916   0.367  1.00 10.00      A   
ATOM   4325  CD  LYS A 456      -8.316 -27.371  -0.991  1.00 10.00      A   
ATOM   4326  CE  LYS A 456      -8.458 -28.878  -1.145  1.00 10.00      A   
ATOM   4327  NZ  LYS A 456      -7.866 -29.374  -2.416  1.00 10.00      A   
ATOM   4328  HZ1 LYS A 456      -8.079 -30.388  -2.540  1.00 10.00      A   
ATOM   4329  HZ2 LYS A 456      -6.832 -29.244  -2.405  1.00 10.00      A   
ATOM   4330  HZ3 LYS A 456      -8.257 -28.849  -3.222  1.00 10.00      A   
ATOM   4331  C   LYS A 456      -8.003 -23.120   0.363  1.00 10.00      A   
ATOM   4332  O   LYS A 456      -8.345 -22.510  -0.649  1.00 10.00      A   
ATOM   4333  N   LYS A 457      -7.868 -22.541   1.552  1.00 10.00      A   
ATOM   4334  HN  LYS A 457      -7.580 -23.087   2.318  1.00 10.00      A   
ATOM   4335  CA  LYS A 457      -8.140 -21.119   1.751  1.00 10.00      A   
ATOM   4336  CB  LYS A 457      -8.853 -20.881   3.086  1.00 10.00      A   
ATOM   4337  CG  LYS A 457     -10.341 -21.196   3.070  1.00 10.00      A   
ATOM   4338  CD  LYS A 457     -11.089 -20.286   2.109  1.00 10.00      A   
ATOM   4339  CE  LYS A 457     -12.593 -20.378   2.311  1.00 10.00      A   
ATOM   4340  NZ  LYS A 457     -13.133 -21.715   1.956  1.00 10.00      A   
ATOM   4341  HZ1 LYS A 457     -12.617 -22.460   2.463  1.00 10.00      A   
ATOM   4342  HZ2 LYS A 457     -13.040 -21.882   0.933  1.00 10.00      A   
ATOM   4343  HZ3 LYS A 457     -14.140 -21.772   2.209  1.00 10.00      A   
ATOM   4344  C   LYS A 457      -6.873 -20.265   1.662  1.00 10.00      A   
ATOM   4345  O   LYS A 457      -6.917 -19.053   1.879  1.00 10.00      A   
ATOM   4346  N   MET A 458      -5.746 -20.895   1.353  1.00 10.00      A   
ATOM   4347  HN  MET A 458      -5.762 -21.862   1.198  1.00 10.00      A   
ATOM   4348  CA  MET A 458      -4.485 -20.165   1.229  1.00 10.00      A   
ATOM   4349  CB  MET A 458      -3.296 -21.112   1.339  1.00 10.00      A   
ATOM   4350  CG  MET A 458      -1.956 -20.409   1.476  1.00 10.00      A   
ATOM   4351  SD  MET A 458      -0.574 -21.501   1.111  1.00 10.00      A   
ATOM   4352  CE  MET A 458      -0.896 -21.854  -0.615  1.00 10.00      A   
ATOM   4353  C   MET A 458      -4.448 -19.430  -0.105  1.00 10.00      A   
ATOM   4354  O   MET A 458      -4.447 -20.056  -1.168  1.00 10.00      A   
ATOM   4355  N   GLU A 459      -4.414 -18.107  -0.045  1.00 10.00      A   
ATOM   4356  HN  GLU A 459      -4.381 -17.669   0.834  1.00 10.00      A   
ATOM   4357  CA  GLU A 459      -4.427 -17.286  -1.251  1.00 10.00      A   
ATOM   4358  CB  GLU A 459      -5.462 -16.161  -1.119  1.00 10.00      A   
ATOM   4359  CG  GLU A 459      -6.790 -16.616  -0.519  1.00 10.00      A   
ATOM   4360  CD  GLU A 459      -7.990 -15.859  -1.060  1.00 10.00      A   
ATOM   4361  OE1 GLU A 459      -8.277 -14.751  -0.567  1.00 10.00      A   
ATOM   4362  OE2 GLU A 459      -8.666 -16.369  -1.977  1.00 10.00      A   
ATOM   4363  C   GLU A 459      -3.047 -16.734  -1.622  1.00 10.00      A   
ATOM   4364  O   GLU A 459      -2.805 -16.367  -2.777  1.00 10.00      A   
ATOM   4365  N   MET A 460      -2.139 -16.678  -0.655  1.00 10.00      A   
ATOM   4366  HN  MET A 460      -2.374 -16.986   0.251  1.00 10.00      A   
ATOM   4367  CA  MET A 460      -0.793 -16.166  -0.906  1.00 10.00      A   
ATOM   4368  CB  MET A 460      -0.597 -14.829  -0.186  1.00 10.00      A   
ATOM   4369  CG  MET A 460       0.776 -14.206  -0.385  1.00 10.00      A   
ATOM   4370  SD  MET A 460       1.188 -13.961  -2.121  1.00 10.00      A   
ATOM   4371  CE  MET A 460       2.722 -13.052  -1.966  1.00 10.00      A   
ATOM   4372  C   MET A 460       0.273 -17.171  -0.469  1.00 10.00      A   
ATOM   4373  O   MET A 460       0.249 -17.657   0.664  1.00 10.00      A   
ATOM   4374  N   LEU A 461       1.215 -17.463  -1.362  1.00 10.00      A   
ATOM   4375  HN  LEU A 461       1.201 -17.019  -2.238  1.00 10.00      A   
ATOM   4376  CA  LEU A 461       2.275 -18.422  -1.070  1.00 10.00      A   
ATOM   4377  CB  LEU A 461       1.885 -19.813  -1.577  1.00 10.00      A   
ATOM   4378  CG  LEU A 461       2.922 -20.923  -1.401  1.00 10.00      A   
ATOM   4379  CD1 LEU A 461       3.122 -21.249   0.070  1.00 10.00      A   
ATOM   4380  CD2 LEU A 461       2.519 -22.165  -2.181  1.00 10.00      A   
ATOM   4381  C   LEU A 461       3.615 -18.000  -1.674  1.00 10.00      A   
ATOM   4382  O   LEU A 461       3.715 -17.717  -2.869  1.00 10.00      A   
ATOM   4383  N   SER A 462       4.633 -17.959  -0.829  1.00 10.00      A   
ATOM   4384  HN  SER A 462       4.467 -18.162   0.119  1.00 10.00      A   
ATOM   4385  CA  SER A 462       5.980 -17.601  -1.249  1.00 10.00      A   
ATOM   4386  CB  SER A 462       6.461 -16.375  -0.467  1.00 10.00      A   
ATOM   4387  OG  SER A 462       5.504 -15.329  -0.510  1.00 10.00      A   
ATOM   4388  HG  SER A 462       5.760 -14.689  -1.199  1.00 10.00      A   
ATOM   4389  C   SER A 462       6.928 -18.784  -1.022  1.00 10.00      A   
ATOM   4390  O   SER A 462       7.135 -19.214   0.115  1.00 10.00      A   
ATOM   4391  N   VAL A 463       7.496 -19.316  -2.100  1.00 10.00      A   
ATOM   4392  HN  VAL A 463       7.307 -18.926  -2.986  1.00 10.00      A   
ATOM   4393  CA  VAL A 463       8.407 -20.457  -1.999  1.00 10.00      A   
ATOM   4394  CB  VAL A 463       7.845 -21.705  -2.723  1.00 10.00      A   
ATOM   4395  CG1 VAL A 463       8.690 -22.934  -2.417  1.00 10.00      A   
ATOM   4396  CG2 VAL A 463       6.393 -21.950  -2.340  1.00 10.00      A   
ATOM   4397  C   VAL A 463       9.787 -20.122  -2.564  1.00 10.00      A   
ATOM   4398  O   VAL A 463       9.902 -19.419  -3.573  1.00 10.00      A   
ATOM   4399  N   ALA A 464      10.834 -20.616  -1.907  1.00 10.00      A   
ATOM   4400  HN  ALA A 464      10.685 -21.161  -1.107  1.00 10.00      A   
ATOM   4401  CA  ALA A 464      12.204 -20.366  -2.344  1.00 10.00      A   
ATOM   4402  CB  ALA A 464      12.719 -19.065  -1.752  1.00 10.00      A   
ATOM   4403  C   ALA A 464      13.124 -21.519  -1.955  1.00 10.00      A   
ATOM   4404  O   ALA A 464      13.122 -21.959  -0.802  1.00 10.00      A   
ATOM   4405  N   PHE A 465      13.906 -21.996  -2.925  1.00 10.00      A   
ATOM   4406  HN  PHE A 465      13.845 -21.592  -3.820  1.00 10.00      A   
ATOM   4407  CA  PHE A 465      14.855 -23.097  -2.713  1.00 10.00      A   
ATOM   4408  CB  PHE A 465      16.009 -22.669  -1.801  1.00 10.00      A   
ATOM   4409  CG  PHE A 465      16.927 -21.639  -2.395  1.00 10.00      A   
ATOM   4410  CD1 PHE A 465      16.578 -20.300  -2.402  1.00 10.00      A   
ATOM   4411  CD2 PHE A 465      18.143 -22.012  -2.941  1.00 10.00      A   
ATOM   4412  CE1 PHE A 465      17.429 -19.355  -2.944  1.00 10.00      A   
ATOM   4413  CE2 PHE A 465      18.998 -21.073  -3.484  1.00 10.00      A   
ATOM   4414  CZ  PHE A 465      18.640 -19.743  -3.485  1.00 10.00      A   
ATOM   4415  C   PHE A 465      14.169 -24.340  -2.149  1.00 10.00      A   
ATOM   4416  O   PHE A 465      14.543 -24.839  -1.085  1.00 10.00      A   
ATOM   4417  N   ALA A 466      13.169 -24.834  -2.863  1.00 10.00      A   
ATOM   4418  HN  ALA A 466      12.923 -24.401  -3.708  1.00 10.00      A   
ATOM   4419  CA  ALA A 466      12.431 -26.009  -2.425  1.00 10.00      A   
ATOM   4420  CB  ALA A 466      11.336 -25.601  -1.452  1.00 10.00      A   
ATOM   4421  C   ALA A 466      11.834 -26.745  -3.612  1.00 10.00      A   
ATOM   4422  O   ALA A 466      11.794 -26.214  -4.721  1.00 10.00      A   
ATOM   4423  N   GLY A 467      11.375 -27.962  -3.372  1.00 10.00      A   
ATOM   4424  HN  GLY A 467      11.444 -28.331  -2.464  1.00 10.00      A   
ATOM   4425  CA  GLY A 467      10.789 -28.755  -4.427  1.00 10.00      A   
ATOM   4426  C   GLY A 467      11.660 -29.931  -4.795  1.00 10.00      A   
ATOM   4427  O   GLY A 467      12.891 -29.852  -4.715  1.00 10.00      A   
ATOM   4428  N   ASP A 468      11.031 -31.024  -5.187  1.00 10.00      A   
ATOM   4429  HN  ASP A 468      10.039 -31.027  -5.220  1.00 10.00      A   
ATOM   4430  CA  ASP A 468      11.758 -32.222  -5.576  1.00 10.00      A   
ATOM   4431  CB  ASP A 468      11.249 -33.443  -4.808  1.00 10.00      A   
ATOM   4432  CG  ASP A 468      12.291 -34.536  -4.707  1.00 10.00      A   
ATOM   4433  OD1 ASP A 468      13.406 -34.252  -4.217  1.00 10.00      A   
ATOM   4434  OD2 ASP A 468      12.001 -35.683  -5.103  1.00 10.00      A   
ATOM   4435  C   ASP A 468      11.630 -32.447  -7.077  1.00 10.00      A   
ATOM   4436  O   ASP A 468      12.615 -32.726  -7.762  1.00 10.00      A   
ATOM   4437  N   SER A 469      10.414 -32.304  -7.585  1.00 10.00      A   
ATOM   4438  HN  SER A 469       9.667 -32.078  -6.983  1.00 10.00      A   
ATOM   4439  CA  SER A 469      10.141 -32.470  -9.006  1.00 10.00      A   
ATOM   4440  CB  SER A 469       9.870 -33.941  -9.349  1.00 10.00      A   
ATOM   4441  OG  SER A 469       9.342 -34.651  -8.238  1.00 10.00      A   
ATOM   4442  HG  SER A 469       8.838 -34.037  -7.672  1.00 10.00      A   
ATOM   4443  C   SER A 469       8.970 -31.578  -9.430  1.00 10.00      A   
ATOM   4444  O   SER A 469       8.497 -30.759  -8.645  1.00 10.00      A   
ATOM   4445  N   ASP A 470       8.507 -31.734 -10.670  1.00 10.00      A   
ATOM   4446  HN  ASP A 470       8.931 -32.395 -11.257  1.00 10.00      A   
ATOM   4447  CA  ASP A 470       7.396 -30.936 -11.192  1.00 10.00      A   
ATOM   4448  CB  ASP A 470       7.237 -31.145 -12.701  1.00 10.00      A   
ATOM   4449  CG  ASP A 470       8.012 -30.140 -13.522  1.00 10.00      A   
ATOM   4450  OD1 ASP A 470       7.473 -29.051 -13.788  1.00 10.00      A   
ATOM   4451  OD2 ASP A 470       9.160 -30.440 -13.920  1.00 10.00      A   
ATOM   4452  C   ASP A 470       6.089 -31.275 -10.494  1.00 10.00      A   
ATOM   4453  O   ASP A 470       5.129 -30.507 -10.543  1.00 10.00      A   
ATOM   4454  N   LEU A 471       6.054 -32.438  -9.859  1.00 10.00      A   
ATOM   4455  HN  LEU A 471       6.848 -33.011  -9.879  1.00 10.00      A   
ATOM   4456  CA  LEU A 471       4.868 -32.896  -9.144  1.00 10.00      A   
ATOM   4457  CB  LEU A 471       5.092 -34.290  -8.555  1.00 10.00      A   
ATOM   4458  CG  LEU A 471       5.127 -35.440  -9.558  1.00 10.00      A   
ATOM   4459  CD1 LEU A 471       5.521 -36.730  -8.863  1.00 10.00      A   
ATOM   4460  CD2 LEU A 471       3.779 -35.590 -10.249  1.00 10.00      A   
ATOM   4461  C   LEU A 471       4.460 -31.926  -8.046  1.00 10.00      A   
ATOM   4462  O   LEU A 471       3.272 -31.689  -7.832  1.00 10.00      A   
ATOM   4463  N   GLY A 472       5.455 -31.357  -7.373  1.00 10.00      A   
ATOM   4464  HN  GLY A 472       6.381 -31.582  -7.609  1.00 10.00      A   
ATOM   4465  CA  GLY A 472       5.200 -30.423  -6.293  1.00 10.00      A   
ATOM   4466  C   GLY A 472       4.302 -29.268  -6.694  1.00 10.00      A   
ATOM   4467  O   GLY A 472       3.258 -29.048  -6.084  1.00 10.00      A   
ATOM   4468  N   MET A 473       4.691 -28.549  -7.737  1.00 10.00      A   
ATOM   4469  HN  MET A 473       5.513 -28.797  -8.205  1.00 10.00      A   
ATOM   4470  CA  MET A 473       3.915 -27.404  -8.207  1.00 10.00      A   
ATOM   4471  CB  MET A 473       4.658 -26.678  -9.327  1.00 10.00      A   
ATOM   4472  CG  MET A 473       4.226 -25.234  -9.520  1.00 10.00      A   
ATOM   4473  SD  MET A 473       5.134 -24.410 -10.842  1.00 10.00      A   
ATOM   4474  CE  MET A 473       4.398 -25.178 -12.283  1.00 10.00      A   
ATOM   4475  C   MET A 473       2.532 -27.832  -8.686  1.00 10.00      A   
ATOM   4476  O   MET A 473       1.547 -27.117  -8.501  1.00 10.00      A   
ATOM   4477  N   HIS A 474       2.464 -29.016  -9.282  1.00 10.00      A   
ATOM   4478  HN  HIS A 474       3.283 -29.546  -9.380  1.00 10.00      A   
ATOM   4479  CA  HIS A 474       1.210 -29.549  -9.791  1.00 10.00      A   
ATOM   4480  CB  HIS A 474       1.467 -30.846 -10.566  1.00 10.00      A   
ATOM   4481  CG  HIS A 474       0.324 -31.273 -11.434  1.00 10.00      A   
ATOM   4482  ND1 HIS A 474       0.173 -30.782 -12.710  1.00 10.00      A   
ATOM   4483  CD2 HIS A 474      -0.688 -32.134 -11.164  1.00 10.00      A   
ATOM   4484  CE1 HIS A 474      -0.921 -31.349 -13.187  1.00 10.00      A   
ATOM   4485  NE2 HIS A 474      -1.472 -32.170 -12.288  1.00 10.00      A   
ATOM   4486  HE2 HIS A 474      -2.295 -32.692 -12.406  1.00 10.00      A   
ATOM   4487  C   HIS A 474       0.220 -29.798  -8.657  1.00 10.00      A   
ATOM   4488  O   HIS A 474      -0.943 -29.405  -8.745  1.00 10.00      A   
ATOM   4489  N   HIS A 475       0.695 -30.428  -7.587  1.00 10.00      A   
ATOM   4490  HN  HIS A 475       1.642 -30.692  -7.570  1.00 10.00      A   
ATOM   4491  CA  HIS A 475      -0.147 -30.741  -6.435  1.00 10.00      A   
ATOM   4492  CB  HIS A 475       0.586 -31.641  -5.438  1.00 10.00      A   
ATOM   4493  CG  HIS A 475       0.559 -33.098  -5.798  1.00 10.00      A   
ATOM   4494  ND1 HIS A 475      -0.483 -33.949  -5.495  1.00 10.00      A   
ATOM   4495  HD1 HIS A 475      -1.303 -33.712  -5.003  1.00 10.00      A   
ATOM   4496  CD2 HIS A 475       1.474 -33.852  -6.459  1.00 10.00      A   
ATOM   4497  CE1 HIS A 475      -0.174 -35.165  -5.964  1.00 10.00      A   
ATOM   4498  NE2 HIS A 475       1.004 -35.160  -6.559  1.00 10.00      A   
ATOM   4499  C   HIS A 475      -0.686 -29.491  -5.745  1.00 10.00      A   
ATOM   4500  O   HIS A 475      -1.714 -29.545  -5.068  1.00 10.00      A   
ATOM   4501  N   VAL A 476       0.004 -28.369  -5.910  1.00 10.00      A   
ATOM   4502  HN  VAL A 476       0.827 -28.382  -6.449  1.00 10.00      A   
ATOM   4503  CA  VAL A 476      -0.435 -27.120  -5.298  1.00 10.00      A   
ATOM   4504  CB  VAL A 476       0.738 -26.161  -5.013  1.00 10.00      A   
ATOM   4505  CG1 VAL A 476       0.250 -24.937  -4.258  1.00 10.00      A   
ATOM   4506  CG2 VAL A 476       1.831 -26.858  -4.224  1.00 10.00      A   
ATOM   4507  C   VAL A 476      -1.457 -26.413  -6.184  1.00 10.00      A   
ATOM   4508  O   VAL A 476      -2.570 -26.116  -5.746  1.00 10.00      A   
ATOM   4509  N   LEU A 477      -1.083 -26.177  -7.437  1.00 10.00      A   
ATOM   4510  HN  LEU A 477      -0.189 -26.468  -7.731  1.00 10.00      A   
ATOM   4511  CA  LEU A 477      -1.954 -25.491  -8.390  1.00 10.00      A   
ATOM   4512  CB  LEU A 477      -1.225 -25.235  -9.710  1.00 10.00      A   
ATOM   4513  CG  LEU A 477      -0.029 -24.283  -9.638  1.00 10.00      A   
ATOM   4514  CD1 LEU A 477       0.620 -24.131 -11.004  1.00 10.00      A   
ATOM   4515  CD2 LEU A 477      -0.450 -22.927  -9.091  1.00 10.00      A   
ATOM   4516  C   LEU A 477      -3.263 -26.243  -8.619  1.00 10.00      A   
ATOM   4517  O   LEU A 477      -4.329 -25.633  -8.747  1.00 10.00      A   
ATOM   4518  N   SER A 478      -3.192 -27.565  -8.654  1.00 10.00      A   
ATOM   4519  HN  SER A 478      -2.318 -28.004  -8.544  1.00 10.00      A   
ATOM   4520  CA  SER A 478      -4.384 -28.380  -8.848  1.00 10.00      A   
ATOM   4521  CB  SER A 478      -4.050 -29.663  -9.622  1.00 10.00      A   
ATOM   4522  OG  SER A 478      -3.611 -29.370 -10.941  1.00 10.00      A   
ATOM   4523  HG  SER A 478      -3.302 -28.455 -10.982  1.00 10.00      A   
ATOM   4524  C   SER A 478      -5.032 -28.722  -7.507  1.00 10.00      A   
ATOM   4525  O   SER A 478      -5.948 -29.540  -7.441  1.00 10.00      A   
ATOM   4526  N   GLY A 479      -4.557 -28.081  -6.439  1.00 10.00      A   
ATOM   4527  HN  GLY A 479      -3.831 -27.431  -6.550  1.00 10.00      A   
ATOM   4528  CA  GLY A 479      -5.096 -28.340  -5.120  1.00 10.00      A   
ATOM   4529  C   GLY A 479      -5.717 -27.114  -4.474  1.00 10.00      A   
ATOM   4530  O   GLY A 479      -6.886 -27.141  -4.086  1.00 10.00      A   
ATOM   4531  N   CYS A 480      -4.949 -26.040  -4.360  1.00 10.00      A   
ATOM   4532  HN  CYS A 480      -4.027 -26.067  -4.706  1.00 10.00      A   
ATOM   4533  CA  CYS A 480      -5.440 -24.814  -3.739  1.00 10.00      A   
ATOM   4534  CB  CYS A 480      -4.293 -23.826  -3.521  1.00 10.00      A   
ATOM   4535  SG  CYS A 480      -3.007 -24.442  -2.413  1.00 10.00      A   
ATOM   4536  HG  CYS A 480      -3.583 -24.736  -1.251  1.00 10.00      A   
ATOM   4537  C   CYS A 480      -6.550 -24.172  -4.563  1.00 10.00      A   
ATOM   4538  O   CYS A 480      -6.369 -23.872  -5.742  1.00 10.00      A   
ATOM   4539  N   ASP A 481      -7.700 -23.965  -3.932  1.00 10.00      A   
ATOM   4540  HN  ASP A 481      -7.778 -24.221  -2.991  1.00 10.00      A   
ATOM   4541  CA  ASP A 481      -8.849 -23.369  -4.605  1.00 10.00      A   
ATOM   4542  CB  ASP A 481     -10.161 -23.810  -3.949  1.00 10.00      A   
ATOM   4543  CG  ASP A 481     -10.540 -25.239  -4.277  1.00 10.00      A   
ATOM   4544  OD1 ASP A 481     -10.557 -25.596  -5.473  1.00 10.00      A   
ATOM   4545  OD2 ASP A 481     -10.821 -26.013  -3.337  1.00 10.00      A   
ATOM   4546  C   ASP A 481      -8.763 -21.854  -4.596  1.00 10.00      A   
ATOM   4547  O   ASP A 481      -8.969 -21.201  -5.618  1.00 10.00      A   
ATOM   4548  N   SER A 482      -8.434 -21.296  -3.443  1.00 10.00      A   
ATOM   4549  HN  SER A 482      -8.245 -21.867  -2.666  1.00 10.00      A   
ATOM   4550  CA  SER A 482      -8.337 -19.852  -3.302  1.00 10.00      A   
ATOM   4551  CB  SER A 482      -8.582 -19.466  -1.843  1.00 10.00      A   
ATOM   4552  OG  SER A 482      -9.628 -20.253  -1.285  1.00 10.00      A   
ATOM   4553  HG  SER A 482      -9.249 -21.063  -0.914  1.00 10.00      A   
ATOM   4554  C   SER A 482      -6.971 -19.347  -3.772  1.00 10.00      A   
ATOM   4555  O   SER A 482      -6.237 -18.724  -3.017  1.00 10.00      A   
ATOM   4556  N   LEU A 483      -6.636 -19.629  -5.022  1.00 10.00      A   
ATOM   4557  HN  LEU A 483      -7.267 -20.133  -5.585  1.00 10.00      A   
ATOM   4558  CA  LEU A 483      -5.358 -19.204  -5.582  1.00 10.00      A   
ATOM   4559  CB  LEU A 483      -4.956 -20.103  -6.751  1.00 10.00      A   
ATOM   4560  CG  LEU A 483      -3.944 -21.205  -6.432  1.00 10.00      A   
ATOM   4561  CD1 LEU A 483      -3.904 -22.234  -7.550  1.00 10.00      A   
ATOM   4562  CD2 LEU A 483      -2.564 -20.607  -6.217  1.00 10.00      A   
ATOM   4563  C   LEU A 483      -5.395 -17.742  -6.019  1.00 10.00      A   
ATOM   4564  O   LEU A 483      -6.218 -17.349  -6.847  1.00 10.00      A   
ATOM   4565  N   ARG A 484      -4.511 -16.936  -5.449  1.00 10.00      A   
ATOM   4566  HN  ARG A 484      -3.894 -17.298  -4.776  1.00 10.00      A   
ATOM   4567  CA  ARG A 484      -4.444 -15.521  -5.791  1.00 10.00      A   
ATOM   4568  CB  ARG A 484      -4.850 -14.638  -4.608  1.00 10.00      A   
ATOM   4569  CG  ARG A 484      -6.331 -14.287  -4.583  1.00 10.00      A   
ATOM   4570  CD  ARG A 484      -6.769 -13.764  -3.223  1.00 10.00      A   
ATOM   4571  NE  ARG A 484      -6.041 -12.565  -2.810  1.00 10.00      A   
ATOM   4572  HE  ARG A 484      -5.405 -12.180  -3.456  1.00 10.00      A   
ATOM   4573  CZ  ARG A 484      -6.169 -11.981  -1.612  1.00 10.00      A   
ATOM   4574  NH1 ARG A 484      -6.985 -12.481  -0.690  1.00 10.00      A   
ATOM   4575 HH11 ARG A 484      -7.079 -12.012   0.241  1.00 10.00      A   
ATOM   4576 HH12 ARG A 484      -7.534 -13.358  -0.884  1.00 10.00      A   
ATOM   4577  NH2 ARG A 484      -5.475 -10.890  -1.340  1.00 10.00      A   
ATOM   4578 HH21 ARG A 484      -5.565 -10.419  -0.412  1.00 10.00      A   
ATOM   4579 HH22 ARG A 484      -4.826 -10.485  -2.051  1.00 10.00      A   
ATOM   4580  C   ARG A 484      -3.073 -15.131  -6.333  1.00 10.00      A   
ATOM   4581  O   ARG A 484      -2.939 -14.817  -7.513  1.00 10.00      A   
ATOM   4582  N   LYS A 485      -2.057 -15.168  -5.480  1.00 10.00      A   
ATOM   4583  HN  LYS A 485      -2.215 -15.465  -4.555  1.00 10.00      A   
ATOM   4584  CA  LYS A 485      -0.703 -14.807  -5.891  1.00 10.00      A   
ATOM   4585  CB  LYS A 485      -0.257 -13.500  -5.229  1.00 10.00      A   
ATOM   4586  CG  LYS A 485      -1.029 -12.272  -5.682  1.00 10.00      A   
ATOM   4587  CD  LYS A 485      -0.406 -10.989  -5.152  1.00 10.00      A   
ATOM   4588  CE  LYS A 485      -0.352 -10.975  -3.629  1.00 10.00      A   
ATOM   4589  NZ  LYS A 485      -0.529  -9.605  -3.076  1.00 10.00      A   
ATOM   4590  HZ1 LYS A 485      -1.541  -9.377  -2.983  1.00 10.00      A   
ATOM   4591  HZ2 LYS A 485      -0.089  -8.902  -3.708  1.00 10.00      A   
ATOM   4592  HZ3 LYS A 485      -0.085  -9.531  -2.138  1.00 10.00      A   
ATOM   4593  C   LYS A 485       0.286 -15.917  -5.563  1.00 10.00      A   
ATOM   4594  O   LYS A 485       0.250 -16.488  -4.472  1.00 10.00      A   
ATOM   4595  N   LEU A 486       1.154 -16.232  -6.516  1.00 10.00      A   
ATOM   4596  HN  LEU A 486       1.125 -15.752  -7.372  1.00 10.00      A   
ATOM   4597  CA  LEU A 486       2.157 -17.269  -6.325  1.00 10.00      A   
ATOM   4598  CB  LEU A 486       1.754 -18.568  -7.035  1.00 10.00      A   
ATOM   4599  CG  LEU A 486       2.806 -19.686  -7.046  1.00 10.00      A   
ATOM   4600  CD1 LEU A 486       3.146 -20.131  -5.629  1.00 10.00      A   
ATOM   4601  CD2 LEU A 486       2.337 -20.867  -7.886  1.00 10.00      A   
ATOM   4602  C   LEU A 486       3.516 -16.800  -6.817  1.00 10.00      A   
ATOM   4603  O   LEU A 486       3.661 -16.385  -7.969  1.00 10.00      A   
ATOM   4604  N   GLU A 487       4.501 -16.859  -5.934  1.00 10.00      A   
ATOM   4605  HN  GLU A 487       4.311 -17.184  -5.026  1.00 10.00      A   
ATOM   4606  CA  GLU A 487       5.853 -16.453  -6.260  1.00 10.00      A   
ATOM   4607  CB  GLU A 487       6.194 -15.139  -5.556  1.00 10.00      A   
ATOM   4608  CG  GLU A 487       5.626 -15.030  -4.150  1.00 10.00      A   
ATOM   4609  CD  GLU A 487       5.818 -13.661  -3.546  1.00 10.00      A   
ATOM   4610  OE1 GLU A 487       6.235 -13.579  -2.373  1.00 10.00      A   
ATOM   4611  OE2 GLU A 487       5.553 -12.663  -4.244  1.00 10.00      A   
ATOM   4612  C   GLU A 487       6.842 -17.543  -5.867  1.00 10.00      A   
ATOM   4613  O   GLU A 487       6.981 -17.878  -4.689  1.00 10.00      A   
ATOM   4614  N   ILE A 488       7.511 -18.112  -6.856  1.00 10.00      A   
ATOM   4615  HN  ILE A 488       7.350 -17.819  -7.784  1.00 10.00      A   
ATOM   4616  CA  ILE A 488       8.482 -19.161  -6.602  1.00 10.00      A   
ATOM   4617  CB  ILE A 488       8.002 -20.538  -7.103  1.00 10.00      A   
ATOM   4618  CG1 ILE A 488       7.497 -20.450  -8.547  1.00 10.00      A   
ATOM   4619  CG2 ILE A 488       6.920 -21.093  -6.191  1.00 10.00      A   
ATOM   4620  CD1 ILE A 488       7.130 -21.790  -9.148  1.00 10.00      A   
ATOM   4621  C   ILE A 488       9.827 -18.830  -7.234  1.00 10.00      A   
ATOM   4622  O   ILE A 488       9.900 -18.368  -8.375  1.00 10.00      A   
ATOM   4623  N   ARG A 489      10.886 -19.044  -6.477  1.00 10.00      A   
ATOM   4624  HN  ARG A 489      10.758 -19.394  -5.567  1.00 10.00      A   
ATOM   4625  CA  ARG A 489      12.234 -18.784  -6.957  1.00 10.00      A   
ATOM   4626  CB  ARG A 489      12.793 -17.462  -6.410  1.00 10.00      A   
ATOM   4627  CG  ARG A 489      13.116 -17.479  -4.925  1.00 10.00      A   
ATOM   4628  CD  ARG A 489      14.225 -16.498  -4.587  1.00 10.00      A   
ATOM   4629  NE  ARG A 489      15.479 -16.836  -5.263  1.00 10.00      A   
ATOM   4630  HE  ARG A 489      15.540 -17.726  -5.679  1.00 10.00      A   
ATOM   4631  CZ  ARG A 489      16.536 -16.032  -5.331  1.00 10.00      A   
ATOM   4632  NH1 ARG A 489      16.516 -14.837  -4.760  1.00 10.00      A   
ATOM   4633 HH11 ARG A 489      15.667 -14.517  -4.244  1.00 10.00      A   
ATOM   4634 HH12 ARG A 489      17.352 -14.209  -4.821  1.00 10.00      A   
ATOM   4635  NH2 ARG A 489      17.618 -16.435  -5.974  1.00 10.00      A   
ATOM   4636 HH21 ARG A 489      18.454 -15.817  -6.042  1.00 10.00      A   
ATOM   4637 HH22 ARG A 489      17.634 -17.385  -6.418  1.00 10.00      A   
ATOM   4638  C   ARG A 489      13.148 -19.945  -6.592  1.00 10.00      A   
ATOM   4639  O   ARG A 489      13.055 -20.496  -5.490  1.00 10.00      A   
ATOM   4640  N   ASP A 490      14.006 -20.326  -7.532  1.00 10.00      A   
ATOM   4641  HN  ASP A 490      14.002 -19.855  -8.397  1.00 10.00      A   
ATOM   4642  CA  ASP A 490      14.949 -21.422  -7.327  1.00 10.00      A   
ATOM   4643  CB  ASP A 490      15.989 -21.074  -6.257  1.00 10.00      A   
ATOM   4644  CG  ASP A 490      17.110 -20.216  -6.803  1.00 10.00      A   
ATOM   4645  OD1 ASP A 490      18.073 -20.781  -7.361  1.00 10.00      A   
ATOM   4646  OD2 ASP A 490      17.032 -18.973  -6.684  1.00 10.00      A   
ATOM   4647  C   ASP A 490      14.230 -22.723  -7.000  1.00 10.00      A   
ATOM   4648  O   ASP A 490      14.291 -23.225  -5.879  1.00 10.00      A   
ATOM   4649  N   CYS A 491      13.517 -23.239  -7.984  1.00 10.00      A   
ATOM   4650  HN  CYS A 491      13.503 -22.783  -8.850  1.00 10.00      A   
ATOM   4651  CA  CYS A 491      12.766 -24.470  -7.828  1.00 10.00      A   
ATOM   4652  CB  CYS A 491      11.283 -24.147  -7.617  1.00 10.00      A   
ATOM   4653  SG  CYS A 491      10.956 -23.042  -6.222  1.00 10.00      A   
ATOM   4654  HG  CYS A 491      12.113 -22.503  -5.856  1.00 10.00      A   
ATOM   4655  C   CYS A 491      12.953 -25.350  -9.060  1.00 10.00      A   
ATOM   4656  O   CYS A 491      13.094 -24.839 -10.171  1.00 10.00      A   
ATOM   4657  N   PRO A 492      12.953 -26.683  -8.887  1.00 10.00      A   
ATOM   4658  CA  PRO A 492      13.139 -27.630  -9.996  1.00 10.00      A   
ATOM   4659  CB  PRO A 492      13.430 -28.949  -9.276  1.00 10.00      A   
ATOM   4660  CG  PRO A 492      12.700 -28.828  -7.987  1.00 10.00      A   
ATOM   4661  CD  PRO A 492      12.786 -27.378  -7.596  1.00 10.00      A   
ATOM   4662  C   PRO A 492      11.898 -27.771 -10.881  1.00 10.00      A   
ATOM   4663  O   PRO A 492      11.818 -28.678 -11.713  1.00 10.00      A   
ATOM   4664  N   PHE A 493      10.937 -26.872 -10.704  1.00 10.00      A   
ATOM   4665  HN  PHE A 493      11.061 -26.168 -10.035  1.00 10.00      A   
ATOM   4666  CA  PHE A 493       9.713 -26.896 -11.494  1.00 10.00      A   
ATOM   4667  CB  PHE A 493       8.644 -25.992 -10.873  1.00 10.00      A   
ATOM   4668  CG  PHE A 493       8.357 -26.273  -9.423  1.00 10.00      A   
ATOM   4669  CD1 PHE A 493       8.127 -25.232  -8.538  1.00 10.00      A   
ATOM   4670  CD2 PHE A 493       8.319 -27.571  -8.945  1.00 10.00      A   
ATOM   4671  CE1 PHE A 493       7.865 -25.476  -7.204  1.00 10.00      A   
ATOM   4672  CE2 PHE A 493       8.058 -27.825  -7.611  1.00 10.00      A   
ATOM   4673  CZ  PHE A 493       7.830 -26.776  -6.740  1.00 10.00      A   
ATOM   4674  C   PHE A 493      10.011 -26.450 -12.920  1.00 10.00      A   
ATOM   4675  O   PHE A 493      10.750 -25.484 -13.132  1.00 10.00      A   
ATOM   4676  N   GLY A 494       9.449 -27.157 -13.886  1.00 10.00      A   
ATOM   4677  HN  GLY A 494       8.861 -27.917 -13.658  1.00 10.00      A   
ATOM   4678  CA  GLY A 494       9.681 -26.823 -15.273  1.00 10.00      A   
ATOM   4679  C   GLY A 494       8.426 -26.382 -15.989  1.00 10.00      A   
ATOM   4680  O   GLY A 494       7.794 -25.398 -15.602  1.00 10.00      A   
ATOM   4681  N   ASP A 495       8.058 -27.111 -17.034  1.00 10.00      A   
ATOM   4682  HN  ASP A 495       8.610 -27.881 -17.297  1.00 10.00      A   
ATOM   4683  CA  ASP A 495       6.869 -26.775 -17.816  1.00 10.00      A   
ATOM   4684  CB  ASP A 495       7.217 -26.475 -19.279  1.00 10.00      A   
ATOM   4685  CG  ASP A 495       8.663 -26.743 -19.630  1.00 10.00      A   
ATOM   4686  OD1 ASP A 495       9.494 -25.819 -19.494  1.00 10.00      A   
ATOM   4687  OD2 ASP A 495       8.978 -27.876 -20.050  1.00 10.00      A   
ATOM   4688  C   ASP A 495       5.806 -27.863 -17.762  1.00 10.00      A   
ATOM   4689  O   ASP A 495       4.735 -27.713 -18.350  1.00 10.00      A   
ATOM   4690  N   LYS A 496       6.090 -28.945 -17.045  1.00 10.00      A   
ATOM   4691  HN  LYS A 496       6.948 -28.994 -16.571  1.00 10.00      A   
ATOM   4692  CA  LYS A 496       5.149 -30.059 -16.939  1.00 10.00      A   
ATOM   4693  CB  LYS A 496       5.791 -31.240 -16.209  1.00 10.00      A   
ATOM   4694  CG  LYS A 496       6.995 -31.825 -16.926  1.00 10.00      A   
ATOM   4695  CD  LYS A 496       7.778 -32.765 -16.024  1.00 10.00      A   
ATOM   4696  CE  LYS A 496       9.247 -32.798 -16.410  1.00 10.00      A   
ATOM   4697  NZ  LYS A 496       9.874 -31.449 -16.338  1.00 10.00      A   
ATOM   4698  HZ1 LYS A 496       9.520 -30.845 -17.109  1.00 10.00      A   
ATOM   4699  HZ2 LYS A 496      10.906 -31.531 -16.430  1.00 10.00      A   
ATOM   4700  HZ3 LYS A 496       9.649 -30.994 -15.426  1.00 10.00      A   
ATOM   4701  C   LYS A 496       3.861 -29.643 -16.232  1.00 10.00      A   
ATOM   4702  O   LYS A 496       2.770 -29.745 -16.794  1.00 10.00      A   
ATOM   4703  N   ALA A 497       3.998 -29.156 -15.009  1.00 10.00      A   
ATOM   4704  HN  ALA A 497       4.897 -29.065 -14.630  1.00 10.00      A   
ATOM   4705  CA  ALA A 497       2.853 -28.733 -14.221  1.00 10.00      A   
ATOM   4706  CB  ALA A 497       3.242 -28.618 -12.756  1.00 10.00      A   
ATOM   4707  C   ALA A 497       2.302 -27.406 -14.732  1.00 10.00      A   
ATOM   4708  O   ALA A 497       1.108 -27.132 -14.614  1.00 10.00      A   
ATOM   4709  N   LEU A 498       3.184 -26.594 -15.301  1.00 10.00      A   
ATOM   4710  HN  LEU A 498       4.122 -26.882 -15.359  1.00 10.00      A   
ATOM   4711  CA  LEU A 498       2.812 -25.288 -15.833  1.00 10.00      A   
ATOM   4712  CB  LEU A 498       4.042 -24.587 -16.418  1.00 10.00      A   
ATOM   4713  CG  LEU A 498       3.806 -23.205 -17.028  1.00 10.00      A   
ATOM   4714  CD1 LEU A 498       3.630 -22.158 -15.938  1.00 10.00      A   
ATOM   4715  CD2 LEU A 498       4.939 -22.830 -17.968  1.00 10.00      A   
ATOM   4716  C   LEU A 498       1.729 -25.403 -16.903  1.00 10.00      A   
ATOM   4717  O   LEU A 498       0.638 -24.846 -16.767  1.00 10.00      A   
ATOM   4718  N   LEU A 499       2.026 -26.150 -17.955  1.00 10.00      A   
ATOM   4719  HN  LEU A 499       2.898 -26.602 -17.994  1.00 10.00      A   
ATOM   4720  CA  LEU A 499       1.096 -26.324 -19.058  1.00 10.00      A   
ATOM   4721  CB  LEU A 499       1.793 -27.031 -20.221  1.00 10.00      A   
ATOM   4722  CG  LEU A 499       2.955 -26.278 -20.873  1.00 10.00      A   
ATOM   4723  CD1 LEU A 499       3.767 -27.210 -21.762  1.00 10.00      A   
ATOM   4724  CD2 LEU A 499       2.440 -25.092 -21.674  1.00 10.00      A   
ATOM   4725  C   LEU A 499      -0.148 -27.096 -18.637  1.00 10.00      A   
ATOM   4726  O   LEU A 499      -1.212 -26.940 -19.234  1.00 10.00      A   
ATOM   4727  N   ALA A 500      -0.012 -27.912 -17.596  1.00 10.00      A   
ATOM   4728  HN  ALA A 500       0.861 -27.976 -17.153  1.00 10.00      A   
ATOM   4729  CA  ALA A 500      -1.123 -28.720 -17.099  1.00 10.00      A   
ATOM   4730  CB  ALA A 500      -0.594 -29.945 -16.372  1.00 10.00      A   
ATOM   4731  C   ALA A 500      -2.053 -27.918 -16.185  1.00 10.00      A   
ATOM   4732  O   ALA A 500      -3.129 -28.391 -15.807  1.00 10.00      A   
ATOM   4733  N   ASN A 501      -1.640 -26.706 -15.835  1.00 10.00      A   
ATOM   4734  HN  ASN A 501      -0.779 -26.378 -16.178  1.00 10.00      A   
ATOM   4735  CA  ASN A 501      -2.437 -25.842 -14.961  1.00 10.00      A   
ATOM   4736  CB  ASN A 501      -1.750 -25.658 -13.602  1.00 10.00      A   
ATOM   4737  CG  ASN A 501      -1.878 -26.873 -12.708  1.00 10.00      A   
ATOM   4738  OD1 ASN A 501      -2.829 -26.989 -11.934  1.00 10.00      A   
ATOM   4739  ND2 ASN A 501      -0.918 -27.787 -12.798  1.00 10.00      A   
ATOM   4740 HD21 ASN A 501      -0.185 -27.627 -13.436  1.00 10.00      A   
ATOM   4741 HD22 ASN A 501      -0.977 -28.581 -12.227  1.00 10.00      A   
ATOM   4742  C   ASN A 501      -2.680 -24.486 -15.610  1.00 10.00      A   
ATOM   4743  O   ASN A 501      -2.930 -23.489 -14.929  1.00 10.00      A   
ATOM   4744  N   ALA A 502      -2.648 -24.467 -16.934  1.00 10.00      A   
ATOM   4745  HN  ALA A 502      -2.504 -25.310 -17.418  1.00 10.00      A   
ATOM   4746  CA  ALA A 502      -2.838 -23.237 -17.694  1.00 10.00      A   
ATOM   4747  CB  ALA A 502      -2.668 -23.509 -19.178  1.00 10.00      A   
ATOM   4748  C   ALA A 502      -4.196 -22.596 -17.421  1.00 10.00      A   
ATOM   4749  O   ALA A 502      -4.312 -21.372 -17.361  1.00 10.00      A   
ATOM   4750  N   SER A 503      -5.222 -23.423 -17.254  1.00 10.00      A   
ATOM   4751  HN  SER A 503      -5.074 -24.393 -17.318  1.00 10.00      A   
ATOM   4752  CA  SER A 503      -6.570 -22.927 -16.993  1.00 10.00      A   
ATOM   4753  CB  SER A 503      -7.593 -24.031 -17.243  1.00 10.00      A   
ATOM   4754  OG  SER A 503      -6.947 -25.271 -17.497  1.00 10.00      A   
ATOM   4755  HG  SER A 503      -7.503 -25.991 -17.168  1.00 10.00      A   
ATOM   4756  C   SER A 503      -6.711 -22.385 -15.572  1.00 10.00      A   
ATOM   4757  O   SER A 503      -7.544 -21.518 -15.309  1.00 10.00      A   
ATOM   4758  N   LYS A 504      -5.882 -22.883 -14.664  1.00 10.00      A   
ATOM   4759  HN  LYS A 504      -5.213 -23.545 -14.937  1.00 10.00      A   
ATOM   4760  CA  LYS A 504      -5.930 -22.451 -13.274  1.00 10.00      A   
ATOM   4761  CB  LYS A 504      -5.233 -23.476 -12.374  1.00 10.00      A   
ATOM   4762  CG  LYS A 504      -5.483 -23.287 -10.885  1.00 10.00      A   
ATOM   4763  CD  LYS A 504      -6.968 -23.287 -10.561  1.00 10.00      A   
ATOM   4764  CE  LYS A 504      -7.213 -23.228  -9.061  1.00 10.00      A   
ATOM   4765  NZ  LYS A 504      -6.943 -24.529  -8.391  1.00 10.00      A   
ATOM   4766  HZ1 LYS A 504      -5.973 -24.843  -8.591  1.00 10.00      A   
ATOM   4767  HZ2 LYS A 504      -7.607 -25.254  -8.730  1.00 10.00      A   
ATOM   4768  HZ3 LYS A 504      -7.056 -24.429  -7.358  1.00 10.00      A   
ATOM   4769  C   LYS A 504      -5.285 -21.079 -13.112  1.00 10.00      A   
ATOM   4770  O   LYS A 504      -5.640 -20.313 -12.217  1.00 10.00      A   
ATOM   4771  N   LEU A 505      -4.344 -20.769 -13.996  1.00 10.00      A   
ATOM   4772  HN  LEU A 505      -4.104 -21.423 -14.689  1.00 10.00      A   
ATOM   4773  CA  LEU A 505      -3.644 -19.492 -13.955  1.00 10.00      A   
ATOM   4774  CB  LEU A 505      -2.453 -19.502 -14.914  1.00 10.00      A   
ATOM   4775  CG  LEU A 505      -1.463 -20.656 -14.746  1.00 10.00      A   
ATOM   4776  CD1 LEU A 505      -0.369 -20.583 -15.799  1.00 10.00      A   
ATOM   4777  CD2 LEU A 505      -0.871 -20.674 -13.345  1.00 10.00      A   
ATOM   4778  C   LEU A 505      -4.584 -18.331 -14.280  1.00 10.00      A   
ATOM   4779  O   LEU A 505      -4.297 -17.178 -13.957  1.00 10.00      A   
ATOM   4780  N   GLU A 506      -5.719 -18.645 -14.903  1.00 10.00      A   
ATOM   4781  HN  GLU A 506      -5.900 -19.584 -15.114  1.00 10.00      A   
ATOM   4782  CA  GLU A 506      -6.705 -17.629 -15.267  1.00 10.00      A   
ATOM   4783  CB  GLU A 506      -7.723 -18.188 -16.266  1.00 10.00      A   
ATOM   4784  CG  GLU A 506      -7.916 -17.311 -17.494  1.00 10.00      A   
ATOM   4785  CD  GLU A 506      -9.161 -17.656 -18.290  1.00 10.00      A   
ATOM   4786  OE1 GLU A 506     -10.250 -17.161 -17.939  1.00 10.00      A   
ATOM   4787  OE2 GLU A 506      -9.051 -18.410 -19.279  1.00 10.00      A   
ATOM   4788  C   GLU A 506      -7.429 -17.109 -14.027  1.00 10.00      A   
ATOM   4789  O   GLU A 506      -8.018 -16.027 -14.039  1.00 10.00      A   
ATOM   4790  N   THR A 507      -7.374 -17.888 -12.957  1.00 10.00      A   
ATOM   4791  HN  THR A 507      -6.894 -18.742 -13.015  1.00 10.00      A   
ATOM   4792  CA  THR A 507      -8.015 -17.529 -11.700  1.00 10.00      A   
ATOM   4793  CB  THR A 507      -8.618 -18.784 -11.033  1.00 10.00      A   
ATOM   4794  OG1 THR A 507      -8.857 -19.788 -12.034  1.00 10.00      A   
ATOM   4795  HG1 THR A 507      -9.466 -19.441 -12.697  1.00 10.00      A   
ATOM   4796  CG2 THR A 507      -9.932 -18.445 -10.348  1.00 10.00      A   
ATOM   4797  C   THR A 507      -7.014 -16.883 -10.738  1.00 10.00      A   
ATOM   4798  O   THR A 507      -7.373 -16.466  -9.637  1.00 10.00      A   
ATOM   4799  N   MET A 508      -5.761 -16.781 -11.170  1.00 10.00      A   
ATOM   4800  HN  MET A 508      -5.541 -17.091 -12.073  1.00 10.00      A   
ATOM   4801  CA  MET A 508      -4.709 -16.200 -10.345  1.00 10.00      A   
ATOM   4802  CB  MET A 508      -3.458 -17.083 -10.380  1.00 10.00      A   
ATOM   4803  CG  MET A 508      -3.645 -18.441  -9.724  1.00 10.00      A   
ATOM   4804  SD  MET A 508      -2.289 -19.584 -10.052  1.00 10.00      A   
ATOM   4805  CE  MET A 508      -0.876 -18.614  -9.532  1.00 10.00      A   
ATOM   4806  C   MET A 508      -4.366 -14.796 -10.822  1.00 10.00      A   
ATOM   4807  O   MET A 508      -4.432 -14.513 -12.014  1.00 10.00      A   
ATOM   4808  N   ARG A 509      -4.007 -13.922  -9.892  1.00 10.00      A   
ATOM   4809  HN  ARG A 509      -3.981 -14.208  -8.953  1.00 10.00      A   
ATOM   4810  CA  ARG A 509      -3.647 -12.547 -10.225  1.00 10.00      A   
ATOM   4811  CB  ARG A 509      -3.561 -11.680  -8.960  1.00 10.00      A   
ATOM   4812  CG  ARG A 509      -3.297 -10.204  -9.237  1.00 10.00      A   
ATOM   4813  CD  ARG A 509      -2.777  -9.476  -8.003  1.00 10.00      A   
ATOM   4814  NE  ARG A 509      -3.709  -9.557  -6.880  1.00 10.00      A   
ATOM   4815  HE  ARG A 509      -4.537 -10.072  -7.024  1.00 10.00      A   
ATOM   4816  CZ  ARG A 509      -3.510  -8.986  -5.686  1.00 10.00      A   
ATOM   4817  NH1 ARG A 509      -2.412  -8.275  -5.439  1.00 10.00      A   
ATOM   4818 HH11 ARG A 509      -1.684  -8.148  -6.178  1.00 10.00      A   
ATOM   4819 HH12 ARG A 509      -2.269  -7.829  -4.493  1.00 10.00      A   
ATOM   4820  NH2 ARG A 509      -4.433  -9.121  -4.742  1.00 10.00      A   
ATOM   4821 HH21 ARG A 509      -4.285  -8.691  -3.796  1.00 10.00      A   
ATOM   4822 HH22 ARG A 509      -5.305  -9.658  -4.929  1.00 10.00      A   
ATOM   4823  C   ARG A 509      -2.318 -12.497 -10.972  1.00 10.00      A   
ATOM   4824  O   ARG A 509      -2.267 -12.126 -12.146  1.00 10.00      A   
ATOM   4825  N   SER A 510      -1.249 -12.885 -10.290  1.00 10.00      A   
ATOM   4826  HN  SER A 510      -1.354 -13.203  -9.373  1.00 10.00      A   
ATOM   4827  CA  SER A 510       0.074 -12.859 -10.879  1.00 10.00      A   
ATOM   4828  CB  SER A 510       0.810 -11.588 -10.440  1.00 10.00      A   
ATOM   4829  OG  SER A 510      -0.032 -10.447 -10.527  1.00 10.00      A   
ATOM   4830  HG  SER A 510       0.353  -9.725 -10.014  1.00 10.00      A   
ATOM   4831  C   SER A 510       0.880 -14.091 -10.480  1.00 10.00      A   
ATOM   4832  O   SER A 510       0.847 -14.526  -9.326  1.00 10.00      A   
ATOM   4833  N   LEU A 511       1.581 -14.654 -11.447  1.00 10.00      A   
ATOM   4834  HN  LEU A 511       1.527 -14.277 -12.354  1.00 10.00      A   
ATOM   4835  CA  LEU A 511       2.418 -15.820 -11.227  1.00 10.00      A   
ATOM   4836  CB  LEU A 511       1.958 -16.975 -12.124  1.00 10.00      A   
ATOM   4837  CG  LEU A 511       2.896 -18.185 -12.212  1.00 10.00      A   
ATOM   4838  CD1 LEU A 511       2.967 -18.920 -10.883  1.00 10.00      A   
ATOM   4839  CD2 LEU A 511       2.466 -19.121 -13.330  1.00 10.00      A   
ATOM   4840  C   LEU A 511       3.864 -15.466 -11.546  1.00 10.00      A   
ATOM   4841  O   LEU A 511       4.184 -15.110 -12.683  1.00 10.00      A   
ATOM   4842  N   TRP A 512       4.732 -15.563 -10.549  1.00 10.00      A   
ATOM   4843  HN  TRP A 512       4.424 -15.875  -9.668  1.00 10.00      A   
ATOM   4844  CA  TRP A 512       6.138 -15.235 -10.738  1.00 10.00      A   
ATOM   4845  CB  TRP A 512       6.580 -14.127  -9.770  1.00 10.00      A   
ATOM   4846  CG  TRP A 512       8.036 -13.781  -9.892  1.00 10.00      A   
ATOM   4847  CD1 TRP A 512       9.086 -14.448  -9.332  1.00 10.00      A   
ATOM   4848  CD2 TRP A 512       8.602 -12.694 -10.630  1.00 10.00      A   
ATOM   4849  NE1 TRP A 512      10.269 -13.848  -9.684  1.00 10.00      A   
ATOM   4850  HE1 TRP A 512      11.165 -14.150  -9.410  1.00 10.00      A   
ATOM   4851  CE2 TRP A 512      10.000 -12.766 -10.475  1.00 10.00      A   
ATOM   4852  CE3 TRP A 512       8.063 -11.667 -11.407  1.00 10.00      A   
ATOM   4853  CZ2 TRP A 512      10.864 -11.853 -11.068  1.00 10.00      A   
ATOM   4854  CZ3 TRP A 512       8.918 -10.761 -11.996  1.00 10.00      A   
ATOM   4855  CH2 TRP A 512      10.304 -10.859 -11.823  1.00 10.00      A   
ATOM   4856  C   TRP A 512       7.022 -16.464 -10.569  1.00 10.00      A   
ATOM   4857  O   TRP A 512       6.915 -17.188  -9.574  1.00 10.00      A   
ATOM   4858  N   MET A 513       7.897 -16.689 -11.542  1.00 10.00      A   
ATOM   4859  HN  MET A 513       7.925 -16.076 -12.311  1.00 10.00      A   
ATOM   4860  CA  MET A 513       8.820 -17.820 -11.508  1.00 10.00      A   
ATOM   4861  CB  MET A 513       8.343 -18.942 -12.442  1.00 10.00      A   
ATOM   4862  CG  MET A 513       6.963 -19.501 -12.130  1.00 10.00      A   
ATOM   4863  SD  MET A 513       6.443 -20.769 -13.305  1.00 10.00      A   
ATOM   4864  CE  MET A 513       7.616 -22.078 -12.942  1.00 10.00      A   
ATOM   4865  C   MET A 513      10.218 -17.375 -11.935  1.00 10.00      A   
ATOM   4866  O   MET A 513      10.450 -17.073 -13.108  1.00 10.00      A   
ATOM   4867  N   SER A 514      11.145 -17.313 -10.990  1.00 10.00      A   
ATOM   4868  HN  SER A 514      10.908 -17.533 -10.062  1.00 10.00      A   
ATOM   4869  CA  SER A 514      12.510 -16.912 -11.301  1.00 10.00      A   
ATOM   4870  CB  SER A 514      12.885 -15.625 -10.563  1.00 10.00      A   
ATOM   4871  OG  SER A 514      12.414 -15.641  -9.225  1.00 10.00      A   
ATOM   4872  HG  SER A 514      13.161 -15.743  -8.630  1.00 10.00      A   
ATOM   4873  C   SER A 514      13.495 -18.032 -10.977  1.00 10.00      A   
ATOM   4874  O   SER A 514      13.341 -18.734  -9.971  1.00 10.00      A   
ATOM   4875  N   SER A 515      14.493 -18.203 -11.841  1.00 10.00      A   
ATOM   4876  HN  SER A 515      14.549 -17.614 -12.629  1.00 10.00      A   
ATOM   4877  CA  SER A 515      15.507 -19.237 -11.665  1.00 10.00      A   
ATOM   4878  CB  SER A 515      16.409 -18.934 -10.464  1.00 10.00      A   
ATOM   4879  OG  SER A 515      17.104 -17.713 -10.651  1.00 10.00      A   
ATOM   4880  HG  SER A 515      17.571 -17.486  -9.836  1.00 10.00      A   
ATOM   4881  C   SER A 515      14.879 -20.622 -11.558  1.00 10.00      A   
ATOM   4882  O   SER A 515      15.070 -21.339 -10.573  1.00 10.00      A   
ATOM   4883  N   CYS A 516      14.110 -20.976 -12.575  1.00 10.00      A   
ATOM   4884  HN  CYS A 516      13.997 -20.351 -13.323  1.00 10.00      A   
ATOM   4885  CA  CYS A 516      13.448 -22.267 -12.632  1.00 10.00      A   
ATOM   4886  CB  CYS A 516      11.951 -22.118 -12.328  1.00 10.00      A   
ATOM   4887  SG  CYS A 516      11.581 -21.362 -10.724  1.00 10.00      A   
ATOM   4888  HG  CYS A 516      12.377 -20.310 -10.572  1.00 10.00      A   
ATOM   4889  C   CYS A 516      13.663 -22.887 -14.010  1.00 10.00      A   
ATOM   4890  O   CYS A 516      14.240 -22.255 -14.898  1.00 10.00      A   
ATOM   4891  N   SER A 517      13.188 -24.109 -14.198  1.00 10.00      A   
ATOM   4892  HN  SER A 517      12.718 -24.560 -13.462  1.00 10.00      A   
ATOM   4893  CA  SER A 517      13.345 -24.806 -15.470  1.00 10.00      A   
ATOM   4894  CB  SER A 517      13.281 -26.316 -15.237  1.00 10.00      A   
ATOM   4895  OG  SER A 517      13.590 -26.629 -13.884  1.00 10.00      A   
ATOM   4896  HG  SER A 517      12.799 -26.968 -13.450  1.00 10.00      A   
ATOM   4897  C   SER A 517      12.276 -24.377 -16.481  1.00 10.00      A   
ATOM   4898  O   SER A 517      11.672 -25.208 -17.158  1.00 10.00      A   
ATOM   4899  N   VAL A 518      12.059 -23.076 -16.587  1.00 10.00      A   
ATOM   4900  HN  VAL A 518      12.591 -22.460 -16.042  1.00 10.00      A   
ATOM   4901  CA  VAL A 518      11.067 -22.535 -17.509  1.00 10.00      A   
ATOM   4902  CB  VAL A 518      10.551 -21.159 -17.028  1.00 10.00      A   
ATOM   4903  CG1 VAL A 518       9.414 -20.655 -17.911  1.00 10.00      A   
ATOM   4904  CG2 VAL A 518      10.121 -21.216 -15.567  1.00 10.00      A   
ATOM   4905  C   VAL A 518      11.674 -22.384 -18.901  1.00 10.00      A   
ATOM   4906  O   VAL A 518      12.392 -21.416 -19.175  1.00 10.00      A   
ATOM   4907  N   SER A 519      11.401 -23.349 -19.771  1.00 10.00      A   
ATOM   4908  HN  SER A 519      10.815 -24.089 -19.500  1.00 10.00      A   
ATOM   4909  CA  SER A 519      11.936 -23.328 -21.124  1.00 10.00      A   
ATOM   4910  CB  SER A 519      11.841 -24.719 -21.759  1.00 10.00      A   
ATOM   4911  OG  SER A 519      10.491 -25.152 -21.854  1.00 10.00      A   
ATOM   4912  HG  SER A 519      10.169 -25.406 -20.969  1.00 10.00      A   
ATOM   4913  C   SER A 519      11.214 -22.297 -21.983  1.00 10.00      A   
ATOM   4914  O   SER A 519      10.042 -21.983 -21.752  1.00 10.00      A   
ATOM   4915  N   PHE A 520      11.918 -21.776 -22.980  1.00 10.00      A   
ATOM   4916  HN  PHE A 520      12.843 -22.072 -23.115  1.00 10.00      A   
ATOM   4917  CA  PHE A 520      11.355 -20.780 -23.880  1.00 10.00      A   
ATOM   4918  CB  PHE A 520      12.449 -20.172 -24.763  1.00 10.00      A   
ATOM   4919  CG  PHE A 520      11.965 -19.043 -25.627  1.00 10.00      A   
ATOM   4920  CD1 PHE A 520      11.211 -18.018 -25.086  1.00 10.00      A   
ATOM   4921  CD2 PHE A 520      12.253 -19.015 -26.981  1.00 10.00      A   
ATOM   4922  CE1 PHE A 520      10.751 -16.986 -25.877  1.00 10.00      A   
ATOM   4923  CE2 PHE A 520      11.798 -17.983 -27.780  1.00 10.00      A   
ATOM   4924  CZ  PHE A 520      11.044 -16.968 -27.227  1.00 10.00      A   
ATOM   4925  C   PHE A 520      10.243 -21.384 -24.737  1.00 10.00      A   
ATOM   4926  O   PHE A 520       9.263 -20.710 -25.070  1.00 10.00      A   
ATOM   4927  N   GLY A 521      10.399 -22.659 -25.089  1.00 10.00      A   
ATOM   4928  HN  GLY A 521      11.206 -23.144 -24.802  1.00 10.00      A   
ATOM   4929  CA  GLY A 521       9.398 -23.338 -25.889  1.00 10.00      A   
ATOM   4930  C   GLY A 521       8.053 -23.364 -25.190  1.00 10.00      A   
ATOM   4931  O   GLY A 521       7.008 -23.184 -25.819  1.00 10.00      A   
ATOM   4932  N   ALA A 522       8.088 -23.561 -23.879  1.00 10.00      A   
ATOM   4933  HN  ALA A 522       8.955 -23.688 -23.441  1.00 10.00      A   
ATOM   4934  CA  ALA A 522       6.878 -23.598 -23.071  1.00 10.00      A   
ATOM   4935  CB  ALA A 522       7.188 -24.130 -21.689  1.00 10.00      A   
ATOM   4936  C   ALA A 522       6.260 -22.212 -22.969  1.00 10.00      A   
ATOM   4937  O   ALA A 522       5.038 -22.067 -22.978  1.00 10.00      A   
ATOM   4938  N   CYS A 523       7.115 -21.197 -22.873  1.00 10.00      A   
ATOM   4939  HN  CYS A 523       8.078 -21.387 -22.854  1.00 10.00      A   
ATOM   4940  CA  CYS A 523       6.665 -19.813 -22.778  1.00 10.00      A   
ATOM   4941  CB  CYS A 523       7.867 -18.872 -22.675  1.00 10.00      A   
ATOM   4942  SG  CYS A 523       8.940 -19.182 -21.253  1.00 10.00      A   
ATOM   4943  HG  CYS A 523       9.216 -20.481 -21.218  1.00 10.00      A   
ATOM   4944  C   CYS A 523       5.808 -19.443 -23.985  1.00 10.00      A   
ATOM   4945  O   CYS A 523       4.713 -18.897 -23.843  1.00 10.00      A   
ATOM   4946  N   LYS A 524       6.307 -19.766 -25.175  1.00 10.00      A   
ATOM   4947  HN  LYS A 524       7.183 -20.205 -25.222  1.00 10.00      A   
ATOM   4948  CA  LYS A 524       5.585 -19.475 -26.406  1.00 10.00      A   
ATOM   4949  CB  LYS A 524       6.477 -19.703 -27.628  1.00 10.00      A   
ATOM   4950  CG  LYS A 524       7.683 -18.782 -27.707  1.00 10.00      A   
ATOM   4951  CD  LYS A 524       8.382 -18.898 -29.054  1.00 10.00      A   
ATOM   4952  CE  LYS A 524       8.988 -20.276 -29.247  1.00 10.00      A   
ATOM   4953  NZ  LYS A 524       9.545 -20.453 -30.612  1.00 10.00      A   
ATOM   4954  HZ1 LYS A 524      10.316 -19.775 -30.774  1.00 10.00      A   
ATOM   4955  HZ2 LYS A 524       8.809 -20.297 -31.330  1.00 10.00      A   
ATOM   4956  HZ3 LYS A 524       9.923 -21.422 -30.721  1.00 10.00      A   
ATOM   4957  C   LYS A 524       4.327 -20.333 -26.513  1.00 10.00      A   
ATOM   4958  O   LYS A 524       3.284 -19.870 -26.977  1.00 10.00      A   
ATOM   4959  N   LEU A 525       4.428 -21.578 -26.066  1.00 10.00      A   
ATOM   4960  HN  LEU A 525       5.283 -21.884 -25.696  1.00 10.00      A   
ATOM   4961  CA  LEU A 525       3.306 -22.505 -26.114  1.00 10.00      A   
ATOM   4962  CB  LEU A 525       3.764 -23.912 -25.719  1.00 10.00      A   
ATOM   4963  CG  LEU A 525       2.796 -25.054 -26.040  1.00 10.00      A   
ATOM   4964  CD1 LEU A 525       2.581 -25.167 -27.539  1.00 10.00      A   
ATOM   4965  CD2 LEU A 525       3.307 -26.367 -25.468  1.00 10.00      A   
ATOM   4966  C   LEU A 525       2.171 -22.041 -25.203  1.00 10.00      A   
ATOM   4967  O   LEU A 525       0.994 -22.132 -25.565  1.00 10.00      A   
ATOM   4968  N   LEU A 526       2.531 -21.539 -24.028  1.00 10.00      A   
ATOM   4969  HN  LEU A 526       3.487 -21.502 -23.795  1.00 10.00      A   
ATOM   4970  CA  LEU A 526       1.549 -21.058 -23.067  1.00 10.00      A   
ATOM   4971  CB  LEU A 526       2.197 -20.809 -21.703  1.00 10.00      A   
ATOM   4972  CG  LEU A 526       1.245 -20.464 -20.559  1.00 10.00      A   
ATOM   4973  CD1 LEU A 526       0.226 -21.575 -20.356  1.00 10.00      A   
ATOM   4974  CD2 LEU A 526       2.022 -20.203 -19.278  1.00 10.00      A   
ATOM   4975  C   LEU A 526       0.864 -19.794 -23.573  1.00 10.00      A   
ATOM   4976  O   LEU A 526      -0.360 -19.672 -23.496  1.00 10.00      A   
ATOM   4977  N   GLY A 527       1.659 -18.866 -24.103  1.00 10.00      A   
ATOM   4978  HN  GLY A 527       2.628 -19.024 -24.130  1.00 10.00      A   
ATOM   4979  CA  GLY A 527       1.115 -17.625 -24.628  1.00 10.00      A   
ATOM   4980  C   GLY A 527       0.181 -17.871 -25.798  1.00 10.00      A   
ATOM   4981  O   GLY A 527      -0.793 -17.145 -26.000  1.00 10.00      A   
ATOM   4982  N   GLN A 528       0.488 -18.901 -26.573  1.00 10.00      A   
ATOM   4983  HN  GLN A 528       1.296 -19.420 -26.375  1.00 10.00      A   
ATOM   4984  CA  GLN A 528      -0.323 -19.271 -27.720  1.00 10.00      A   
ATOM   4985  CB  GLN A 528       0.476 -20.162 -28.669  1.00 10.00      A   
ATOM   4986  CG  GLN A 528       1.231 -19.399 -29.743  1.00 10.00      A   
ATOM   4987  CD  GLN A 528       0.296 -18.754 -30.744  1.00 10.00      A   
ATOM   4988  OE1 GLN A 528      -0.779 -19.281 -31.033  1.00 10.00      A   
ATOM   4989  NE2 GLN A 528       0.693 -17.609 -31.276  1.00 10.00      A   
ATOM   4990 HE21 GLN A 528       1.558 -17.242 -30.998  1.00 10.00      A   
ATOM   4991 HE22 GLN A 528       0.107 -17.174 -31.932  1.00 10.00      A   
ATOM   4992  C   GLN A 528      -1.592 -19.991 -27.279  1.00 10.00      A   
ATOM   4993  O   GLN A 528      -2.605 -19.972 -27.977  1.00 10.00      A   
ATOM   4994  N   LYS A 529      -1.534 -20.616 -26.110  1.00 10.00      A   
ATOM   4995  HN  LYS A 529      -0.706 -20.576 -25.586  1.00 10.00      A   
ATOM   4996  CA  LYS A 529      -2.674 -21.346 -25.582  1.00 10.00      A   
ATOM   4997  CB  LYS A 529      -2.210 -22.439 -24.610  1.00 10.00      A   
ATOM   4998  CG  LYS A 529      -3.327 -23.336 -24.095  1.00 10.00      A   
ATOM   4999  CD  LYS A 529      -2.777 -24.471 -23.247  1.00 10.00      A   
ATOM   5000  CE  LYS A 529      -3.888 -25.232 -22.537  1.00 10.00      A   
ATOM   5001  NZ  LYS A 529      -4.787 -25.944 -23.486  1.00 10.00      A   
ATOM   5002  HZ1 LYS A 529      -4.257 -26.664 -24.011  1.00 10.00      A   
ATOM   5003  HZ2 LYS A 529      -5.200 -25.270 -24.166  1.00 10.00      A   
ATOM   5004  HZ3 LYS A 529      -5.557 -26.410 -22.967  1.00 10.00      A   
ATOM   5005  C   LYS A 529      -3.656 -20.404 -24.892  1.00 10.00      A   
ATOM   5006  O   LYS A 529      -4.862 -20.477 -25.126  1.00 10.00      A   
ATOM   5007  N   MET A 530      -3.134 -19.512 -24.056  1.00 10.00      A   
ATOM   5008  HN  MET A 530      -2.155 -19.472 -23.937  1.00 10.00      A   
ATOM   5009  CA  MET A 530      -3.980 -18.572 -23.327  1.00 10.00      A   
ATOM   5010  CB  MET A 530      -3.898 -18.820 -21.816  1.00 10.00      A   
ATOM   5011  CG  MET A 530      -4.331 -20.214 -21.384  1.00 10.00      A   
ATOM   5012  SD  MET A 530      -6.010 -20.615 -21.912  1.00 10.00      A   
ATOM   5013  CE  MET A 530      -6.174 -22.289 -21.299  1.00 10.00      A   
ATOM   5014  C   MET A 530      -3.614 -17.126 -23.646  1.00 10.00      A   
ATOM   5015  O   MET A 530      -2.729 -16.546 -23.018  1.00 10.00      A   
ATOM   5016  N   PRO A 531      -4.301 -16.517 -24.622  1.00 10.00      A   
ATOM   5017  CA  PRO A 531      -4.045 -15.130 -25.022  1.00 10.00      A   
ATOM   5018  CB  PRO A 531      -4.875 -14.967 -26.296  1.00 10.00      A   
ATOM   5019  CG  PRO A 531      -5.971 -15.962 -26.154  1.00 10.00      A   
ATOM   5020  CD  PRO A 531      -5.376 -17.131 -25.424  1.00 10.00      A   
ATOM   5021  C   PRO A 531      -4.498 -14.126 -23.960  1.00 10.00      A   
ATOM   5022  O   PRO A 531      -4.130 -12.954 -24.008  1.00 10.00      A   
ATOM   5023  N   LYS A 532      -5.298 -14.594 -23.004  1.00 10.00      A   
ATOM   5024  HN  LYS A 532      -5.560 -15.538 -23.026  1.00 10.00      A   
ATOM   5025  CA  LYS A 532      -5.796 -13.737 -21.930  1.00 10.00      A   
ATOM   5026  CB  LYS A 532      -7.069 -14.328 -21.315  1.00 10.00      A   
ATOM   5027  CG  LYS A 532      -8.262 -14.403 -22.255  1.00 10.00      A   
ATOM   5028  CD  LYS A 532      -9.534 -14.734 -21.490  1.00 10.00      A   
ATOM   5029  CE  LYS A 532     -10.728 -14.886 -22.419  1.00 10.00      A   
ATOM   5030  NZ  LYS A 532     -10.752 -16.217 -23.076  1.00 10.00      A   
ATOM   5031  HZ1 LYS A 532     -11.613 -16.318 -23.653  1.00 10.00      A   
ATOM   5032  HZ2 LYS A 532     -10.739 -16.973 -22.362  1.00 10.00      A   
ATOM   5033  HZ3 LYS A 532      -9.924 -16.323 -23.692  1.00 10.00      A   
ATOM   5034  C   LYS A 532      -4.736 -13.568 -20.841  1.00 10.00      A   
ATOM   5035  O   LYS A 532      -4.886 -12.760 -19.921  1.00 10.00      A   
ATOM   5036  N   LEU A 533      -3.665 -14.341 -20.954  1.00 10.00      A   
ATOM   5037  HN  LEU A 533      -3.592 -14.946 -21.723  1.00 10.00      A   
ATOM   5038  CA  LEU A 533      -2.580 -14.296 -19.993  1.00 10.00      A   
ATOM   5039  CB  LEU A 533      -2.195 -15.710 -19.544  1.00 10.00      A   
ATOM   5040  CG  LEU A 533      -3.008 -16.314 -18.389  1.00 10.00      A   
ATOM   5041  CD1 LEU A 533      -4.450 -16.580 -18.801  1.00 10.00      A   
ATOM   5042  CD2 LEU A 533      -2.356 -17.589 -17.879  1.00 10.00      A   
ATOM   5043  C   LEU A 533      -1.372 -13.591 -20.597  1.00 10.00      A   
ATOM   5044  O   LEU A 533      -0.882 -13.974 -21.661  1.00 10.00      A   
ATOM   5045  N   ASN A 534      -0.903 -12.557 -19.922  1.00 10.00      A   
ATOM   5046  HN  ASN A 534      -1.338 -12.293 -19.078  1.00 10.00      A   
ATOM   5047  CA  ASN A 534       0.250 -11.801 -20.388  1.00 10.00      A   
ATOM   5048  CB  ASN A 534       0.175 -10.349 -19.899  1.00 10.00      A   
ATOM   5049  CG  ASN A 534       0.050  -9.340 -21.024  1.00 10.00      A   
ATOM   5050  OD1 ASN A 534      -0.279  -9.691 -22.155  1.00 10.00      A   
ATOM   5051  ND2 ASN A 534       0.314  -8.074 -20.726  1.00 10.00      A   
ATOM   5052 HD21 ASN A 534       0.583  -7.852 -19.804  1.00 10.00      A   
ATOM   5053 HD22 ASN A 534       0.198  -7.403 -21.429  1.00 10.00      A   
ATOM   5054  C   ASN A 534       1.530 -12.448 -19.884  1.00 10.00      A   
ATOM   5055  O   ASN A 534       1.990 -12.159 -18.777  1.00 10.00      A   
ATOM   5056  N   VAL A 535       2.084 -13.348 -20.683  1.00 10.00      A   
ATOM   5057  HN  VAL A 535       1.656 -13.551 -21.541  1.00 10.00      A   
ATOM   5058  CA  VAL A 535       3.311 -14.037 -20.325  1.00 10.00      A   
ATOM   5059  CB  VAL A 535       3.412 -15.417 -21.011  1.00 10.00      A   
ATOM   5060  CG1 VAL A 535       4.624 -16.184 -20.502  1.00 10.00      A   
ATOM   5061  CG2 VAL A 535       2.140 -16.216 -20.785  1.00 10.00      A   
ATOM   5062  C   VAL A 535       4.511 -13.188 -20.718  1.00 10.00      A   
ATOM   5063  O   VAL A 535       4.931 -13.190 -21.877  1.00 10.00      A   
ATOM   5064  N   GLU A 536       5.036 -12.441 -19.759  1.00 10.00      A   
ATOM   5065  HN  GLU A 536       4.649 -12.475 -18.852  1.00 10.00      A   
ATOM   5066  CA  GLU A 536       6.183 -11.582 -20.005  1.00 10.00      A   
ATOM   5067  CB  GLU A 536       6.026 -10.237 -19.289  1.00 10.00      A   
ATOM   5068  CG  GLU A 536       5.034  -9.296 -19.958  1.00 10.00      A   
ATOM   5069  CD  GLU A 536       5.086  -7.888 -19.395  1.00 10.00      A   
ATOM   5070  OE1 GLU A 536       6.130  -7.504 -18.830  1.00 10.00      A   
ATOM   5071  OE2 GLU A 536       4.082  -7.154 -19.523  1.00 10.00      A   
ATOM   5072  C   GLU A 536       7.476 -12.267 -19.584  1.00 10.00      A   
ATOM   5073  O   GLU A 536       7.666 -12.605 -18.413  1.00 10.00      A   
ATOM   5074  N   VAL A 537       8.352 -12.486 -20.549  1.00 10.00      A   
ATOM   5075  HN  VAL A 537       8.138 -12.191 -21.463  1.00 10.00      A   
ATOM   5076  CA  VAL A 537       9.628 -13.133 -20.293  1.00 10.00      A   
ATOM   5077  CB  VAL A 537      10.069 -14.000 -21.492  1.00 10.00      A   
ATOM   5078  CG1 VAL A 537      11.428 -14.629 -21.232  1.00 10.00      A   
ATOM   5079  CG2 VAL A 537       9.033 -15.073 -21.793  1.00 10.00      A   
ATOM   5080  C   VAL A 537      10.699 -12.086 -20.012  1.00 10.00      A   
ATOM   5081  O   VAL A 537      10.970 -11.229 -20.854  1.00 10.00      A   
ATOM   5082  N   ILE A 538      11.290 -12.150 -18.828  1.00 10.00      A   
ATOM   5083  HN  ILE A 538      11.028 -12.858 -18.195  1.00 10.00      A   
ATOM   5084  CA  ILE A 538      12.327 -11.204 -18.444  1.00 10.00      A   
ATOM   5085  CB  ILE A 538      12.111 -10.679 -17.008  1.00 10.00      A   
ATOM   5086  CG1 ILE A 538      10.663 -10.206 -16.819  1.00 10.00      A   
ATOM   5087  CG2 ILE A 538      13.086  -9.549 -16.704  1.00 10.00      A   
ATOM   5088  CD1 ILE A 538      10.311  -9.834 -15.392  1.00 10.00      A   
ATOM   5089  C   ILE A 538      13.708 -11.856 -18.545  1.00 10.00      A   
ATOM   5090  O   ILE A 538      14.086 -12.674 -17.700  1.00 10.00      A   
ATOM   5091  N   ASP A 539      14.453 -11.492 -19.577  1.00 10.00      A   
ATOM   5092  HN  ASP A 539      14.104 -10.823 -20.211  1.00 10.00      A   
ATOM   5093  CA  ASP A 539      15.783 -12.046 -19.796  1.00 10.00      A   
ATOM   5094  CB  ASP A 539      15.754 -13.007 -20.989  1.00 10.00      A   
ATOM   5095  CG  ASP A 539      16.966 -13.914 -21.067  1.00 10.00      A   
ATOM   5096  OD1 ASP A 539      16.875 -15.072 -20.604  1.00 10.00      A   
ATOM   5097  OD2 ASP A 539      18.004 -13.491 -21.620  1.00 10.00      A   
ATOM   5098  C   ASP A 539      16.787 -10.931 -20.048  1.00 10.00      A   
ATOM   5099  O   ASP A 539      16.610 -10.120 -20.955  1.00 10.00      A   
ATOM   5100  N   GLU A 540      17.831 -10.886 -19.239  1.00 10.00      A   
ATOM   5101  HN  GLU A 540      17.920 -11.569 -18.529  1.00 10.00      A   
ATOM   5102  CA  GLU A 540      18.858  -9.861 -19.368  1.00 10.00      A   
ATOM   5103  CB  GLU A 540      19.304  -9.377 -17.990  1.00 10.00      A   
ATOM   5104  CG  GLU A 540      18.391  -8.343 -17.355  1.00 10.00      A   
ATOM   5105  CD  GLU A 540      18.954  -7.823 -16.048  1.00 10.00      A   
ATOM   5106  OE1 GLU A 540      19.126  -8.630 -15.110  1.00 10.00      A   
ATOM   5107  OE2 GLU A 540      19.235  -6.612 -15.954  1.00 10.00      A   
ATOM   5108  C   GLU A 540      20.063 -10.366 -20.152  1.00 10.00      A   
ATOM   5109  O   GLU A 540      21.046  -9.644 -20.319  1.00 10.00      A   
ATOM   5110  N   ARG A 541      19.998 -11.600 -20.632  1.00 10.00      A   
ATOM   5111  HN  ARG A 541      19.189 -12.139 -20.481  1.00 10.00      A   
ATOM   5112  CA  ARG A 541      21.102 -12.164 -21.395  1.00 10.00      A   
ATOM   5113  CB  ARG A 541      21.104 -13.691 -21.307  1.00 10.00      A   
ATOM   5114  CG  ARG A 541      21.170 -14.232 -19.891  1.00 10.00      A   
ATOM   5115  CD  ARG A 541      20.003 -15.160 -19.609  1.00 10.00      A   
ATOM   5116  NE  ARG A 541      20.404 -16.564 -19.570  1.00 10.00      A   
ATOM   5117  HE  ARG A 541      21.356 -16.755 -19.407  1.00 10.00      A   
ATOM   5118  CZ  ARG A 541      19.564 -17.584 -19.752  1.00 10.00      A   
ATOM   5119  NH1 ARG A 541      18.276 -17.366 -20.003  1.00 10.00      A   
ATOM   5120 HH11 ARG A 541      17.904 -16.380 -20.070  1.00 10.00      A   
ATOM   5121 HH12 ARG A 541      17.626 -18.170 -20.136  1.00 10.00      A   
ATOM   5122  NH2 ARG A 541      20.017 -18.831 -19.688  1.00 10.00      A   
ATOM   5123 HH21 ARG A 541      19.370 -19.642 -19.828  1.00 10.00      A   
ATOM   5124 HH22 ARG A 541      21.029 -19.008 -19.504  1.00 10.00      A   
ATOM   5125  C   ARG A 541      21.017 -11.726 -22.847  1.00 10.00      A   
ATOM   5126  O   ARG A 541      21.987 -11.222 -23.414  1.00 10.00      A   
ATOM   5127  N   GLY A 542      19.853 -11.921 -23.439  1.00 10.00      A   
ATOM   5128  HN  GLY A 542      19.116 -12.336 -22.931  1.00 10.00      A   
ATOM   5129  CA  GLY A 542      19.649 -11.545 -24.820  1.00 10.00      A   
ATOM   5130  C   GLY A 542      18.345 -12.091 -25.343  1.00 10.00      A   
ATOM   5131  O   GLY A 542      17.517 -12.565 -24.564  1.00 10.00      A   
ATOM   5132  N   ALA A 543      18.160 -12.027 -26.651  1.00 10.00      A   
ATOM   5133  HN  ALA A 543      18.867 -11.644 -27.216  1.00 10.00      A   
ATOM   5134  CA  ALA A 543      16.949 -12.527 -27.277  1.00 10.00      A   
ATOM   5135  CB  ALA A 543      16.886 -12.080 -28.730  1.00 10.00      A   
ATOM   5136  C   ALA A 543      16.906 -14.049 -27.175  1.00 10.00      A   
ATOM   5137  O   ALA A 543      17.817 -14.737 -27.641  1.00 10.00      A   
ATOM   5138  N   PRO A 544      15.848 -14.594 -26.561  1.00 10.00      A   
ATOM   5139  CA  PRO A 544      15.690 -16.040 -26.377  1.00 10.00      A   
ATOM   5140  CB  PRO A 544      14.372 -16.172 -25.606  1.00 10.00      A   
ATOM   5141  CG  PRO A 544      13.656 -14.885 -25.839  1.00 10.00      A   
ATOM   5142  CD  PRO A 544      14.720 -13.840 -25.989  1.00 10.00      A   
ATOM   5143  C   PRO A 544      15.626 -16.814 -27.694  1.00 10.00      A   
ATOM   5144  O   PRO A 544      15.785 -18.032 -27.706  1.00 10.00      A   
ATOM   5145  N   ASP A 545      15.403 -16.105 -28.799  1.00 10.00      A   
ATOM   5146  HN  ASP A 545      15.282 -15.135 -28.726  1.00 10.00      A   
ATOM   5147  CA  ASP A 545      15.324 -16.737 -30.116  1.00 10.00      A   
ATOM   5148  CB  ASP A 545      14.779 -15.761 -31.166  1.00 10.00      A   
ATOM   5149  CG  ASP A 545      13.270 -15.606 -31.128  1.00 10.00      A   
ATOM   5150  OD1 ASP A 545      12.557 -16.628 -31.161  1.00 10.00      A   
ATOM   5151  OD2 ASP A 545      12.787 -14.453 -31.079  1.00 10.00      A   
ATOM   5152  C   ASP A 545      16.686 -17.266 -30.564  1.00 10.00      A   
ATOM   5153  O   ASP A 545      16.769 -18.178 -31.390  1.00 10.00      A   
ATOM   5154  N   SER A 546      17.754 -16.688 -30.021  1.00 10.00      A   
ATOM   5155  HN  SER A 546      17.627 -15.955 -29.382  1.00 10.00      A   
ATOM   5156  CA  SER A 546      19.111 -17.103 -30.366  1.00 10.00      A   
ATOM   5157  CB  SER A 546      20.110 -16.008 -29.979  1.00 10.00      A   
ATOM   5158  OG  SER A 546      20.109 -15.793 -28.577  1.00 10.00      A   
ATOM   5159  HG  SER A 546      19.460 -15.109 -28.357  1.00 10.00      A   
ATOM   5160  C   SER A 546      19.480 -18.410 -29.664  1.00 10.00      A   
ATOM   5161  O   SER A 546      20.317 -19.183 -30.141  1.00 10.00      A   
ATOM   5162  N   ARG A 547      18.841 -18.658 -28.534  1.00 10.00      A   
ATOM   5163  HN  ARG A 547      18.156 -18.030 -28.224  1.00 10.00      A   
ATOM   5164  CA  ARG A 547      19.107 -19.855 -27.759  1.00 10.00      A   
ATOM   5165  CB  ARG A 547      19.148 -19.512 -26.269  1.00 10.00      A   
ATOM   5166  CG  ARG A 547      19.948 -18.260 -25.949  1.00 10.00      A   
ATOM   5167  CD  ARG A 547      19.882 -17.916 -24.472  1.00 10.00      A
[truncated: 216,683 more chars]
