# Supplementary material for: Flexibility of intrinsically disordered degrons in AUX/IAA proteins reinforces auxin co-receptor assemblies
Source: Nat Commun. 2020 May 8;11:2277. doi: 10.1038/s41467-020-16147-2 (PMC7210949; doi:10.1038/s41467-020-16147-2)
Supplement: Supplementary file 11 — Supplementary Data 8 [file 41467_2020_16147_MOESM11_ESM.gz › disvis_haddock_files/IAA12/cluster5_2.pdb]

REMARK FILENAME="complex_149w.pdb0"
REMARK ===============================================================
REMARK HADDOCK run for complex
REMARK initial structure: complex_149.pdb
REMARK final NOE weights: unambig 50 amb: 50
REMARK ===============================================================
REMARK            total,bonds,angles,improper,dihe,vdw,elec,air,cdih,coup,rdcs,vean,dani,xpcs,rg
REMARK energies: -23.197, 0, 0, 0, 0, -71.8703, -291.717, 340.39, 0, 0, 0, 0, 0, 0, 0
REMARK ===============================================================
REMARK            bonds,angles,impropers,dihe,air,cdih,coup,rdcs,vean,dani,xpcs
REMARK rms-dev.: 0,0,0,0,2.23978,0,0, 0, 0, 0, 0
REMARK ===============================================================
REMARK               air,cdih,coup,rdcs,vean,dani,xpcs
REMARK               >0.3,>5,>1,>0,>5,>0.2,>0.2
REMARK violations.: 8, 0, 0, 0, 0, 0, 0
REMARK ===============================================================
REMARK                        CVpartition#,violations,rms
REMARK AIRs cross-validation: 2, 25, 1.35277
REMARK ===============================================================
REMARK NCS energy: 0
REMARK ===============================================================
REMARK Symmetry energy: 0
REMARK ===============================================================
REMARK Desolvation energy: 46.0387
REMARK Internal energy free molecules: -21978.1
REMARK Internal energy complex: -33085.6
REMARK Binding energy: -11425
REMARK ===============================================================
REMARK buried surface area: 2219.92
REMARK ===============================================================
REMARK water - chain1: 0 0 0
REMARK water - chain2: 0 0 0
REMARK water - chain3: 0 0 0
REMARK water - chain4: 0 0 0
REMARK water - chain5: 0 0 0
REMARK water - chain6: 0 0 0
REMARK ===============================================================
REMARK water - water: 0 0 0
REMARK ===============================================================
REMARK DATE:09-Dec-2019  18:19:20       created by user: enmr049
REMARK VERSION:1.3U
ATOM      1  N   PHE A   9     -38.147   1.681 -10.475  1.00 10.00      A   
ATOM      2  HN  PHE A   9     -37.645   1.860 -11.305  1.00 10.00      A   
ATOM      3  CA  PHE A   9     -38.049   2.633  -9.380  1.00 10.00      A   
ATOM      4  CB  PHE A   9     -37.468   1.960  -8.131  1.00 10.00      A   
ATOM      5  CG  PHE A   9     -38.362   0.901  -7.557  1.00 10.00      A   
ATOM      6  CD1 PHE A   9     -38.041  -0.438  -7.681  1.00 10.00      A   
ATOM      7  CD2 PHE A   9     -39.528   1.246  -6.894  1.00 10.00      A   
ATOM      8  CE1 PHE A   9     -38.867  -1.413  -7.153  1.00 10.00      A   
ATOM      9  CE2 PHE A   9     -40.359   0.280  -6.363  1.00 10.00      A   
ATOM     10  CZ  PHE A   9     -40.028  -1.053  -6.493  1.00 10.00      A   
ATOM     11  C   PHE A   9     -37.203   3.830  -9.808  1.00 10.00      A   
ATOM     12  O   PHE A   9     -36.348   3.698 -10.689  1.00 10.00      A   
ATOM     13  N   PRO A  10     -37.452   5.008  -9.202  1.00 10.00      A   
ATOM     14  CA  PRO A  10     -36.732   6.249  -9.520  1.00 10.00      A   
ATOM     15  CB  PRO A  10     -37.112   7.174  -8.366  1.00 10.00      A   
ATOM     16  CG  PRO A  10     -38.464   6.708  -7.963  1.00 10.00      A   
ATOM     17  CD  PRO A  10     -38.461   5.217  -8.149  1.00 10.00      A   
ATOM     18  C   PRO A  10     -35.221   6.056  -9.571  1.00 10.00      A   
ATOM     19  O   PRO A  10     -34.624   5.475  -8.660  1.00 10.00      A   
ATOM     20  N   GLU A  11     -34.617   6.560 -10.637  1.00 10.00      A   
ATOM     21  HN  GLU A  11     -35.160   7.025 -11.309  1.00 10.00      A   
ATOM     22  CA  GLU A  11     -33.179   6.454 -10.849  1.00 10.00      A   
ATOM     23  CB  GLU A  11     -32.790   7.107 -12.182  1.00 10.00      A   
ATOM     24  CG  GLU A  11     -33.871   7.052 -13.255  1.00 10.00      A   
ATOM     25  CD  GLU A  11     -34.229   5.641 -13.678  1.00 10.00      A   
ATOM     26  OE1 GLU A  11     -33.397   4.983 -14.336  1.00 10.00      A   
ATOM     27  OE2 GLU A  11     -35.349   5.188 -13.372  1.00 10.00      A   
ATOM     28  C   GLU A  11     -32.411   7.106  -9.705  1.00 10.00      A   
ATOM     29  O   GLU A  11     -31.370   6.603  -9.276  1.00 10.00      A   
ATOM     30  N   GLU A  12     -32.939   8.221  -9.201  1.00 10.00      A   
ATOM     31  HN  GLU A  12     -33.773   8.574  -9.585  1.00 10.00      A   
ATOM     32  CA  GLU A  12     -32.301   8.934  -8.102  1.00 10.00      A   
ATOM     33  CB  GLU A  12     -32.906  10.325  -7.914  1.00 10.00      A   
ATOM     34  CG  GLU A  12     -34.415  10.339  -7.741  1.00 10.00      A   
ATOM     35  CD  GLU A  12     -34.985  11.743  -7.692  1.00 10.00      A   
ATOM     36  OE1 GLU A  12     -34.233  12.709  -7.946  1.00 10.00      A   
ATOM     37  OE2 GLU A  12     -36.192  11.884  -7.404  1.00 10.00      A   
ATOM     38  C   GLU A  12     -32.356   8.127  -6.805  1.00 10.00      A   
ATOM     39  O   GLU A  12     -31.447   8.201  -5.977  1.00 10.00      A   
ATOM     40  N   VAL A  13     -33.418   7.344  -6.643  1.00 10.00      A   
ATOM     41  HN  VAL A  13     -34.102   7.320  -7.342  1.00 10.00      A   
ATOM     42  CA  VAL A  13     -33.580   6.508  -5.456  1.00 10.00      A   
ATOM     43  CB  VAL A  13     -34.973   5.838  -5.414  1.00 10.00      A   
ATOM     44  CG1 VAL A  13     -35.000   4.673  -4.433  1.00 10.00      A   
ATOM     45  CG2 VAL A  13     -36.034   6.861  -5.038  1.00 10.00      A   
ATOM     46  C   VAL A  13     -32.477   5.452  -5.432  1.00 10.00      A   
ATOM     47  O   VAL A  13     -31.777   5.287  -4.432  1.00 10.00      A   
ATOM     48  N   LEU A  14     -32.302   4.773  -6.562  1.00 10.00      A   
ATOM     49  HN  LEU A  14     -32.881   4.970  -7.330  1.00 10.00      A   
ATOM     50  CA  LEU A  14     -31.278   3.742  -6.695  1.00 10.00      A   
ATOM     51  CB  LEU A  14     -31.402   3.053  -8.055  1.00 10.00      A   
ATOM     52  CG  LEU A  14     -32.733   2.347  -8.316  1.00 10.00      A   
ATOM     53  CD1 LEU A  14     -32.989   2.245  -9.807  1.00 10.00      A   
ATOM     54  CD2 LEU A  14     -32.733   0.967  -7.677  1.00 10.00      A   
ATOM     55  C   LEU A  14     -29.890   4.347  -6.524  1.00 10.00      A   
ATOM     56  O   LEU A  14     -29.037   3.791  -5.829  1.00 10.00      A   
ATOM     57  N   GLU A  15     -29.690   5.505  -7.145  1.00 10.00      A   
ATOM     58  HN  GLU A  15     -30.420   5.888  -7.680  1.00 10.00      A   
ATOM     59  CA  GLU A  15     -28.421   6.224  -7.064  1.00 10.00      A   
ATOM     60  CB  GLU A  15     -28.505   7.509  -7.895  1.00 10.00      A   
ATOM     61  CG  GLU A  15     -27.252   8.369  -7.877  1.00 10.00      A   
ATOM     62  CD  GLU A  15     -27.439   9.670  -8.624  1.00 10.00      A   
ATOM     63  OE1 GLU A  15     -27.907  10.654  -8.013  1.00 10.00      A   
ATOM     64  OE2 GLU A  15     -27.111   9.715  -9.828  1.00 10.00      A   
ATOM     65  C   GLU A  15     -28.100   6.560  -5.609  1.00 10.00      A   
ATOM     66  O   GLU A  15     -26.949   6.493  -5.176  1.00 10.00      A   
ATOM     67  N   HIS A  16     -29.131   6.920  -4.858  1.00 10.00      A   
ATOM     68  HN  HIS A  16     -30.021   6.978  -5.266  1.00 10.00      A   
ATOM     69  CA  HIS A  16     -28.974   7.256  -3.451  1.00 10.00      A   
ATOM     70  CB  HIS A  16     -30.235   7.931  -2.908  1.00 10.00      A   
ATOM     71  CG  HIS A  16     -30.051   8.558  -1.560  1.00 10.00      A   
ATOM     72  ND1 HIS A  16     -29.525   9.823  -1.427  1.00 10.00      A   
ATOM     73  CD2 HIS A  16     -30.323   8.055  -0.328  1.00 10.00      A   
ATOM     74  CE1 HIS A  16     -29.484  10.062  -0.130  1.00 10.00      A   
ATOM     75  NE2 HIS A  16     -29.956   9.023   0.571  1.00 10.00      A   
ATOM     76  HE2 HIS A  16     -30.015   8.958   1.558  1.00 10.00      A   
ATOM     77  C   HIS A  16     -28.629   6.019  -2.630  1.00 10.00      A   
ATOM     78  O   HIS A  16     -27.784   6.079  -1.740  1.00 10.00      A   
ATOM     79  N   VAL A  17     -29.270   4.895  -2.940  1.00 10.00      A   
ATOM     80  HN  VAL A  17     -29.932   4.905  -3.665  1.00 10.00      A   
ATOM     81  CA  VAL A  17     -29.013   3.646  -2.226  1.00 10.00      A   
ATOM     82  CB  VAL A  17     -29.963   2.513  -2.681  1.00 10.00      A   
ATOM     83  CG1 VAL A  17     -29.671   1.224  -1.923  1.00 10.00      A   
ATOM     84  CG2 VAL A  17     -31.416   2.918  -2.489  1.00 10.00      A   
ATOM     85  C   VAL A  17     -27.568   3.207  -2.432  1.00 10.00      A   
ATOM     86  O   VAL A  17     -26.923   2.684  -1.517  1.00 10.00      A   
ATOM     87  N   PHE A  18     -27.055   3.454  -3.635  1.00 10.00      A   
ATOM     88  HN  PHE A  18     -27.617   3.887  -4.315  1.00 10.00      A   
ATOM     89  CA  PHE A  18     -25.689   3.082  -3.980  1.00 10.00      A   
ATOM     90  CB  PHE A  18     -25.443   3.223  -5.483  1.00 10.00      A   
ATOM     91  CG  PHE A  18     -26.237   2.269  -6.335  1.00 10.00      A   
ATOM     92  CD1 PHE A  18     -26.359   2.478  -7.699  1.00 10.00      A   
ATOM     93  CD2 PHE A  18     -26.859   1.163  -5.778  1.00 10.00      A   
ATOM     94  CE1 PHE A  18     -27.085   1.603  -8.490  1.00 10.00      A   
ATOM     95  CE2 PHE A  18     -27.586   0.288  -6.561  1.00 10.00      A   
ATOM     96  CZ  PHE A  18     -27.701   0.507  -7.920  1.00 10.00      A   
ATOM     97  C   PHE A  18     -24.643   3.865  -3.185  1.00 10.00      A   
ATOM     98  O   PHE A  18     -23.471   3.496  -3.171  1.00 10.00      A   
ATOM     99  N   SER A  19     -25.061   4.936  -2.509  1.00 10.00      A   
ATOM    100  HN  SER A  19     -26.005   5.192  -2.543  1.00 10.00      A   
ATOM    101  CA  SER A  19     -24.134   5.732  -1.715  1.00 10.00      A   
ATOM    102  CB  SER A  19     -24.750   7.082  -1.327  1.00 10.00      A   
ATOM    103  OG  SER A  19     -25.770   6.929  -0.353  1.00 10.00      A   
ATOM    104  HG  SER A  19     -26.602   6.693  -0.791  1.00 10.00      A   
ATOM    105  C   SER A  19     -23.701   4.958  -0.474  1.00 10.00      A   
ATOM    106  O   SER A  19     -22.615   5.178   0.063  1.00 10.00      A   
ATOM    107  N   PHE A  20     -24.550   4.027  -0.041  1.00 10.00      A   
ATOM    108  HN  PHE A  20     -25.395   3.886  -0.529  1.00 10.00      A   
ATOM    109  CA  PHE A  20     -24.262   3.204   1.129  1.00 10.00      A   
ATOM    110  CB  PHE A  20     -25.568   2.767   1.804  1.00 10.00      A   
ATOM    111  CG  PHE A  20     -26.389   3.912   2.333  1.00 10.00      A   
ATOM    112  CD1 PHE A  20     -27.423   4.455   1.581  1.00 10.00      A   
ATOM    113  CD2 PHE A  20     -26.118   4.453   3.578  1.00 10.00      A   
ATOM    114  CE1 PHE A  20     -28.167   5.515   2.067  1.00 10.00      A   
ATOM    115  CE2 PHE A  20     -26.861   5.510   4.069  1.00 10.00      A   
ATOM    116  CZ  PHE A  20     -27.887   6.042   3.313  1.00 10.00      A   
ATOM    117  C   PHE A  20     -23.448   1.982   0.720  1.00 10.00      A   
ATOM    118  O   PHE A  20     -23.243   1.058   1.507  1.00 10.00      A   
ATOM    119  N   ILE A  21     -23.007   1.979  -0.528  1.00 10.00      A   
ATOM    120  HN  ILE A  21     -23.222   2.738  -1.111  1.00 10.00      A   
ATOM    121  CA  ILE A  21     -22.213   0.892  -1.061  1.00 10.00      A   
ATOM    122  CB  ILE A  21     -22.954   0.158  -2.205  1.00 10.00      A   
ATOM    123  CG1 ILE A  21     -24.428  -0.067  -1.844  1.00 10.00      A   
ATOM    124  CG2 ILE A  21     -22.274  -1.171  -2.497  1.00 10.00      A   
ATOM    125  CD1 ILE A  21     -25.261  -0.644  -2.970  1.00 10.00      A   
ATOM    126  C   ILE A  21     -20.887   1.443  -1.582  1.00 10.00      A   
ATOM    127  O   ILE A  21     -20.834   2.043  -2.654  1.00 10.00      A   
ATOM    128  N   GLN A  22     -19.825   1.272  -0.808  1.00 10.00      A   
ATOM    129  HN  GLN A  22     -19.927   0.817   0.057  1.00 10.00      A   
ATOM    130  CA  GLN A  22     -18.514   1.765  -1.205  1.00 10.00      A   
ATOM    131  CB  GLN A  22     -18.047   2.870  -0.260  1.00 10.00      A   
ATOM    132  CG  GLN A  22     -18.655   4.229  -0.566  1.00 10.00      A   
ATOM    133  CD  GLN A  22     -17.941   4.951  -1.691  1.00 10.00      A   
ATOM    134  OE1 GLN A  22     -18.572   5.576  -2.545  1.00 10.00      A   
ATOM    135  NE2 GLN A  22     -16.617   4.893  -1.687  1.00 10.00      A   
ATOM    136 HE21 GLN A  22     -16.175   4.394  -0.965  1.00 10.00      A   
ATOM    137 HE22 GLN A  22     -16.130   5.358  -2.397  1.00 10.00      A   
ATOM    138  C   GLN A  22     -17.482   0.648  -1.278  1.00 10.00      A   
ATOM    139  O   GLN A  22     -16.323   0.889  -1.623  1.00 10.00      A   
ATOM    140  N   LEU A  23     -17.896  -0.567  -0.940  1.00 10.00      A   
ATOM    141  HN  LEU A  23     -18.826  -0.696  -0.660  1.00 10.00      A   
ATOM    142  CA  LEU A  23     -16.995  -1.713  -0.984  1.00 10.00      A   
ATOM    143  CB  LEU A  23     -17.473  -2.834  -0.052  1.00 10.00      A   
ATOM    144  CG  LEU A  23     -16.924  -2.823   1.381  1.00 10.00      A   
ATOM    145  CD1 LEU A  23     -17.404  -1.598   2.145  1.00 10.00      A   
ATOM    146  CD2 LEU A  23     -17.317  -4.098   2.110  1.00 10.00      A   
ATOM    147  C   LEU A  23     -16.866  -2.222  -2.415  1.00 10.00      A   
ATOM    148  O   LEU A  23     -17.856  -2.304  -3.144  1.00 10.00      A   
ATOM    149  N   ASP A  24     -15.648  -2.562  -2.809  1.00 10.00      A   
ATOM    150  HN  ASP A  24     -14.903  -2.485  -2.174  1.00 10.00      A   
ATOM    151  CA  ASP A  24     -15.383  -3.045  -4.161  1.00 10.00      A   
ATOM    152  CB  ASP A  24     -13.886  -3.273  -4.375  1.00 10.00      A   
ATOM    153  CG  ASP A  24     -13.061  -2.020  -4.164  1.00 10.00      A   
ATOM    154  OD1 ASP A  24     -13.115  -1.115  -5.020  1.00 10.00      A   
ATOM    155  OD2 ASP A  24     -12.355  -1.936  -3.134  1.00 10.00      A   
ATOM    156  C   ASP A  24     -16.146  -4.328  -4.462  1.00 10.00      A   
ATOM    157  O   ASP A  24     -16.942  -4.383  -5.402  1.00 10.00      A   
ATOM    158  N   LYS A  25     -15.913  -5.355  -3.649  1.00 10.00      A   
ATOM    159  HN  LYS A  25     -15.286  -5.238  -2.904  1.00 10.00      A   
ATOM    160  CA  LYS A  25     -16.571  -6.646  -3.832  1.00 10.00      A   
ATOM    161  CB  LYS A  25     -16.098  -7.650  -2.774  1.00 10.00      A   
ATOM    162  CG  LYS A  25     -14.617  -7.981  -2.820  1.00 10.00      A   
ATOM    163  CD  LYS A  25     -14.254  -8.981  -1.733  1.00 10.00      A   
ATOM    164  CE  LYS A  25     -12.767  -9.307  -1.743  1.00 10.00      A   
ATOM    165  NZ  LYS A  25     -12.354 -10.024  -2.981  1.00 10.00      A   
ATOM    166  HZ1 LYS A  25     -11.457 -10.527  -2.823  1.00 10.00      A   
ATOM    167  HZ2 LYS A  25     -12.221  -9.346  -3.758  1.00 10.00      A   
ATOM    168  HZ3 LYS A  25     -13.081 -10.715  -3.255  1.00 10.00      A   
ATOM    169  C   LYS A  25     -18.089  -6.500  -3.745  1.00 10.00      A   
ATOM    170  O   LYS A  25     -18.836  -7.178  -4.450  1.00 10.00      A   
ATOM    171  N   ASP A  26     -18.528  -5.603  -2.874  1.00 10.00      A   
ATOM    172  HN  ASP A  26     -17.875  -5.097  -2.349  1.00 10.00      A   
ATOM    173  CA  ASP A  26     -19.949  -5.350  -2.667  1.00 10.00      A   
ATOM    174  CB  ASP A  26     -20.129  -4.438  -1.450  1.00 10.00      A   
ATOM    175  CG  ASP A  26     -21.515  -4.505  -0.843  1.00 10.00      A   
ATOM    176  OD1 ASP A  26     -22.207  -5.527  -1.033  1.00 10.00      A   
ATOM    177  OD2 ASP A  26     -21.908  -3.540  -0.153  1.00 10.00      A   
ATOM    178  C   ASP A  26     -20.578  -4.711  -3.903  1.00 10.00      A   
ATOM    179  O   ASP A  26     -21.609  -5.167  -4.403  1.00 10.00      A   
ATOM    180  N   ARG A  27     -19.933  -3.671  -4.411  1.00 10.00      A   
ATOM    181  HN  ARG A  27     -19.098  -3.371  -3.985  1.00 10.00      A   
ATOM    182  CA  ARG A  27     -20.426  -2.964  -5.585  1.00 10.00      A   
ATOM    183  CB  ARG A  27     -19.634  -1.679  -5.826  1.00 10.00      A   
ATOM    184  CG  ARG A  27     -20.194  -0.468  -5.105  1.00 10.00      A   
ATOM    185  CD  ARG A  27     -19.770   0.822  -5.781  1.00 10.00      A   
ATOM    186  NE  ARG A  27     -20.588   1.949  -5.346  1.00 10.00      A   
ATOM    187  HE  ARG A  27     -20.622   2.133  -4.375  1.00 10.00      A   
ATOM    188  CZ  ARG A  27     -21.300   2.724  -6.166  1.00 10.00      A   
ATOM    189  NH1 ARG A  27     -21.306   2.494  -7.475  1.00 10.00      A   
ATOM    190 HH11 ARG A  27     -21.864   3.106  -8.109  1.00 10.00      A   
ATOM    191 HH12 ARG A  27     -20.753   1.697  -7.886  1.00 10.00      A   
ATOM    192  NH2 ARG A  27     -22.010   3.721  -5.670  1.00 10.00      A   
ATOM    193 HH21 ARG A  27     -22.012   3.902  -4.641  1.00 10.00      A   
ATOM    194 HH22 ARG A  27     -22.569   4.333  -6.301  1.00 10.00      A   
ATOM    195  C   ARG A  27     -20.393  -3.841  -6.830  1.00 10.00      A   
ATOM    196  O   ARG A  27     -21.253  -3.726  -7.701  1.00 10.00      A   
ATOM    197  N   ASN A  28     -19.402  -4.720  -6.903  1.00 10.00      A   
ATOM    198  HN  ASN A  28     -18.747  -4.761  -6.171  1.00 10.00      A   
ATOM    199  CA  ASN A  28     -19.249  -5.618  -8.047  1.00 10.00      A   
ATOM    200  CB  ASN A  28     -17.998  -6.484  -7.911  1.00 10.00      A   
ATOM    201  CG  ASN A  28     -16.719  -5.715  -8.171  1.00 10.00      A   
ATOM    202  OD1 ASN A  28     -16.731  -4.667  -8.818  1.00 10.00      A   
ATOM    203  ND2 ASN A  28     -15.606  -6.238  -7.683  1.00 10.00      A   
ATOM    204 HD21 ASN A  28     -15.669  -7.081  -7.188  1.00 10.00      A   
ATOM    205 HD22 ASN A  28     -14.756  -5.760  -7.837  1.00 10.00      A   
ATOM    206  C   ASN A  28     -20.473  -6.504  -8.242  1.00 10.00      A   
ATOM    207  O   ASN A  28     -20.864  -6.799  -9.370  1.00 10.00      A   
ATOM    208  N   SER A  29     -21.080  -6.918  -7.139  1.00 10.00      A   
ATOM    209  HN  SER A  29     -20.733  -6.640  -6.266  1.00 10.00      A   
ATOM    210  CA  SER A  29     -22.258  -7.767  -7.192  1.00 10.00      A   
ATOM    211  CB  SER A  29     -22.534  -8.373  -5.813  1.00 10.00      A   
ATOM    212  OG  SER A  29     -21.359  -8.965  -5.275  1.00 10.00      A   
ATOM    213  HG  SER A  29     -21.160  -8.563  -4.421  1.00 10.00      A   
ATOM    214  C   SER A  29     -23.469  -6.983  -7.695  1.00 10.00      A   
ATOM    215  O   SER A  29     -24.393  -7.550  -8.275  1.00 10.00      A   
ATOM    216  N   VAL A  30     -23.439  -5.669  -7.495  1.00 10.00      A   
ATOM    217  HN  VAL A  30     -22.654  -5.273  -7.058  1.00 10.00      A   
ATOM    218  CA  VAL A  30     -24.533  -4.798  -7.916  1.00 10.00      A   
ATOM    219  CB  VAL A  30     -24.433  -3.400  -7.266  1.00 10.00      A   
ATOM    220  CG1 VAL A  30     -25.508  -2.471  -7.812  1.00 10.00      A   
ATOM    221  CG2 VAL A  30     -24.538  -3.504  -5.753  1.00 10.00      A   
ATOM    222  C   VAL A  30     -24.573  -4.646  -9.434  1.00 10.00      A   
ATOM    223  O   VAL A  30     -25.634  -4.752 -10.046  1.00 10.00      A   
ATOM    224  N   SER A  31     -23.415  -4.421 -10.040  1.00 10.00      A   
ATOM    225  HN  SER A  31     -22.593  -4.364  -9.506  1.00 10.00      A   
ATOM    226  CA  SER A  31     -23.328  -4.247 -11.483  1.00 10.00      A   
ATOM    227  CB  SER A  31     -22.014  -3.558 -11.839  1.00 10.00      A   
ATOM    228  OG  SER A  31     -21.035  -3.782 -10.837  1.00 10.00      A   
ATOM    229  HG  SER A  31     -20.859  -2.944 -10.375  1.00 10.00      A   
ATOM    230  C   SER A  31     -23.441  -5.577 -12.220  1.00 10.00      A   
ATOM    231  O   SER A  31     -23.248  -5.639 -13.434  1.00 10.00      A   
ATOM    232  N   LEU A  32     -23.759  -6.635 -11.484  1.00 10.00      A   
ATOM    233  HN  LEU A  32     -23.896  -6.521 -10.519  1.00 10.00      A   
ATOM    234  CA  LEU A  32     -23.890  -7.956 -12.073  1.00 10.00      A   
ATOM    235  CB  LEU A  32     -22.878  -8.919 -11.450  1.00 10.00      A   
ATOM    236  CG  LEU A  32     -21.425  -8.733 -11.882  1.00 10.00      A   
ATOM    237  CD1 LEU A  32     -20.514  -9.662 -11.094  1.00 10.00      A   
ATOM    238  CD2 LEU A  32     -21.282  -8.981 -13.373  1.00 10.00      A   
ATOM    239  C   LEU A  32     -25.302  -8.515 -11.939  1.00 10.00      A   
ATOM    240  O   LEU A  32     -25.546  -9.683 -12.251  1.00 10.00      A   
ATOM    241  N   VAL A  33     -26.235  -7.695 -11.474  1.00 10.00      A   
ATOM    242  HN  VAL A  33     -25.998  -6.773 -11.239  1.00 10.00      A   
ATOM    243  CA  VAL A  33     -27.610  -8.148 -11.318  1.00 10.00      A   
ATOM    244  CB  VAL A  33     -28.325  -7.515 -10.103  1.00 10.00      A   
ATOM    245  CG1 VAL A  33     -27.568  -7.809  -8.818  1.00 10.00      A   
ATOM    246  CG2 VAL A  33     -28.506  -6.019 -10.287  1.00 10.00      A   
ATOM    247  C   VAL A  33     -28.419  -7.907 -12.589  1.00 10.00      A   
ATOM    248  O   VAL A  33     -29.288  -8.705 -12.937  1.00 10.00      A   
ATOM    249  N   CYS A  34     -28.116  -6.820 -13.284  1.00 10.00      A   
ATOM    250  HN  CYS A  34     -27.399  -6.234 -12.965  1.00 10.00      A   
ATOM    251  CA  CYS A  34     -28.816  -6.471 -14.513  1.00 10.00      A   
ATOM    252  CB  CYS A  34     -30.287  -6.161 -14.226  1.00 10.00      A   
ATOM    253  SG  CYS A  34     -30.553  -4.751 -13.126  1.00 10.00      A   
ATOM    254  HG  CYS A  34     -30.958  -5.222 -11.952  1.00 10.00      A   
ATOM    255  C   CYS A  34     -28.152  -5.270 -15.172  1.00 10.00      A   
ATOM    256  O   CYS A  34     -27.347  -4.573 -14.545  1.00 10.00      A   
ATOM    257  N   LYS A  35     -28.501  -5.033 -16.430  1.00 10.00      A   
ATOM    258  HN  LYS A  35     -29.157  -5.638 -16.863  1.00 10.00      A   
ATOM    259  CA  LYS A  35     -27.960  -3.920 -17.197  1.00 10.00      A   
ATOM    260  CB  LYS A  35     -28.411  -4.031 -18.658  1.00 10.00      A   
ATOM    261  CG  LYS A  35     -27.947  -2.903 -19.566  1.00 10.00      A   
ATOM    262  CD  LYS A  35     -26.437  -2.879 -19.703  1.00 10.00      A   
ATOM    263  CE  LYS A  35     -26.021  -2.146 -20.963  1.00 10.00      A   
ATOM    264  NZ  LYS A  35     -24.556  -1.888 -20.999  1.00 10.00      A   
ATOM    265  HZ1 LYS A  35     -24.275  -1.549 -21.941  1.00 10.00      A   
ATOM    266  HZ2 LYS A  35     -24.028  -2.758 -20.787  1.00 10.00      A   
ATOM    267  HZ3 LYS A  35     -24.306  -1.157 -20.290  1.00 10.00      A   
ATOM    268  C   LYS A  35     -28.416  -2.594 -16.601  1.00 10.00      A   
ATOM    269  O   LYS A  35     -27.664  -1.618 -16.578  1.00 10.00      A   
ATOM    270  N   SER A  36     -29.646  -2.573 -16.103  1.00 10.00      A   
ATOM    271  HN  SER A  36     -30.194  -3.385 -16.148  1.00 10.00      A   
ATOM    272  CA  SER A  36     -30.209  -1.375 -15.506  1.00 10.00      A   
ATOM    273  CB  SER A  36     -31.649  -1.640 -15.055  1.00 10.00      A   
ATOM    274  OG  SER A  36     -32.373  -0.431 -14.920  1.00 10.00      A   
ATOM    275  HG  SER A  36     -32.101   0.183 -15.614  1.00 10.00      A   
ATOM    276  C   SER A  36     -29.355  -0.877 -14.336  1.00 10.00      A   
ATOM    277  O   SER A  36     -28.957   0.290 -14.296  1.00 10.00      A   
ATOM    278  N   TRP A  37     -29.055  -1.767 -13.399  1.00 10.00      A   
ATOM    279  HN  TRP A  37     -29.381  -2.687 -13.489  1.00 10.00      A   
ATOM    280  CA  TRP A  37     -28.251  -1.401 -12.239  1.00 10.00      A   
ATOM    281  CB  TRP A  37     -28.335  -2.477 -11.150  1.00 10.00      A   
ATOM    282  CG  TRP A  37     -29.641  -2.506 -10.406  1.00 10.00      A   
ATOM    283  CD1 TRP A  37     -30.882  -2.231 -10.906  1.00 10.00      A   
ATOM    284  CD2 TRP A  37     -29.834  -2.841  -9.026  1.00 10.00      A   
ATOM    285  NE1 TRP A  37     -31.830  -2.367  -9.922  1.00 10.00      A   
ATOM    286  HE1 TRP A  37     -32.797  -2.221 -10.036  1.00 10.00      A   
ATOM    287  CE2 TRP A  37     -31.213  -2.741  -8.758  1.00 10.00      A   
ATOM    288  CE3 TRP A  37     -28.973  -3.214  -7.989  1.00 10.00      A   
ATOM    289  CZ2 TRP A  37     -31.751  -3.005  -7.500  1.00 10.00      A   
ATOM    290  CZ3 TRP A  37     -29.508  -3.473  -6.740  1.00 10.00      A   
ATOM    291  CH2 TRP A  37     -30.883  -3.367  -6.506  1.00 10.00      A   
ATOM    292  C   TRP A  37     -26.795  -1.157 -12.637  1.00 10.00      A   
ATOM    293  O   TRP A  37     -26.112  -0.318 -12.051  1.00 10.00      A   
ATOM    294  N   TYR A  38     -26.339  -1.886 -13.653  1.00 10.00      A   
ATOM    295  HN  TYR A  38     -26.945  -2.523 -14.083  1.00 10.00      A   
ATOM    296  CA  TYR A  38     -24.971  -1.770 -14.146  1.00 10.00      A   
ATOM    297  CB  TYR A  38     -24.724  -2.786 -15.266  1.00 10.00      A   
ATOM    298  CG  TYR A  38     -23.370  -2.673 -15.934  1.00 10.00      A   
ATOM    299  CD1 TYR A  38     -23.265  -2.314 -17.271  1.00 10.00      A   
ATOM    300  CD2 TYR A  38     -22.202  -2.933 -15.233  1.00 10.00      A   
ATOM    301  CE1 TYR A  38     -22.036  -2.217 -17.891  1.00 10.00      A   
ATOM    302  CE2 TYR A  38     -20.968  -2.837 -15.843  1.00 10.00      A   
ATOM    303  CZ  TYR A  38     -20.891  -2.481 -17.173  1.00 10.00      A   
ATOM    304  OH  TYR A  38     -19.663  -2.389 -17.786  1.00 10.00      A   
ATOM    305  HH  TYR A  38     -19.073  -3.064 -17.431  1.00 10.00      A   
ATOM    306  C   TYR A  38     -24.677  -0.362 -14.645  1.00 10.00      A   
ATOM    307  O   TYR A  38     -23.640   0.217 -14.316  1.00 10.00      A   
ATOM    308  N   GLU A  39     -25.597   0.189 -15.427  1.00 10.00      A   
ATOM    309  HN  GLU A  39     -26.408  -0.324 -15.651  1.00 10.00      A   
ATOM    310  CA  GLU A  39     -25.425   1.528 -15.975  1.00 10.00      A   
ATOM    311  CB  GLU A  39     -26.463   1.819 -17.056  1.00 10.00      A   
ATOM    312  CG  GLU A  39     -26.289   0.988 -18.317  1.00 10.00      A   
ATOM    313  CD  GLU A  39     -24.904   1.123 -18.924  1.00 10.00      A   
ATOM    314  OE1 GLU A  39     -24.302   0.088 -19.271  1.00 10.00      A   
ATOM    315  OE2 GLU A  39     -24.410   2.263 -19.060  1.00 10.00      A   
ATOM    316  C   GLU A  39     -25.457   2.604 -14.896  1.00 10.00      A   
ATOM    317  O   GLU A  39     -24.871   3.667 -15.063  1.00 10.00      A   
ATOM    318  N   ILE A  40     -26.139   2.331 -13.792  1.00 10.00      A   
ATOM    319  HN  ILE A  40     -26.606   1.470 -13.711  1.00 10.00      A   
ATOM    320  CA  ILE A  40     -26.219   3.300 -12.705  1.00 10.00      A   
ATOM    321  CB  ILE A  40     -27.549   3.198 -11.930  1.00 10.00      A   
ATOM    322  CG1 ILE A  40     -28.723   3.366 -12.905  1.00 10.00      A   
ATOM    323  CG2 ILE A  40     -27.611   4.259 -10.835  1.00 10.00      A   
ATOM    324  CD1 ILE A  40     -30.089   3.308 -12.256  1.00 10.00      A   
ATOM    325  C   ILE A  40     -25.018   3.180 -11.762  1.00 10.00      A   
ATOM    326  O   ILE A  40     -24.477   4.188 -11.298  1.00 10.00      A   
ATOM    327  N   GLU A  41     -24.583   1.948 -11.510  1.00 10.00      A   
ATOM    328  HN  GLU A  41     -25.046   1.184 -11.921  1.00 10.00      A   
ATOM    329  CA  GLU A  41     -23.442   1.696 -10.631  1.00 10.00      A   
ATOM    330  CB  GLU A  41     -23.243   0.186 -10.431  1.00 10.00      A   
ATOM    331  CG  GLU A  41     -22.501  -0.202  -9.156  1.00 10.00      A   
ATOM    332  CD  GLU A  41     -21.004  -0.354  -9.352  1.00 10.00      A   
ATOM    333  OE1 GLU A  41     -20.575  -1.379  -9.919  1.00 10.00      A   
ATOM    334  OE2 GLU A  41     -20.247   0.543  -8.927  1.00 10.00      A   
ATOM    335  C   GLU A  41     -22.177   2.313 -11.217  1.00 10.00      A   
ATOM    336  O   GLU A  41     -21.382   2.931 -10.504  1.00 10.00      A   
ATOM    337  N   ARG A  42     -22.030   2.184 -12.532  1.00 10.00      A   
ATOM    338  HN  ARG A  42     -22.734   1.728 -13.046  1.00 10.00      A   
ATOM    339  CA  ARG A  42     -20.858   2.696 -13.236  1.00 10.00      A   
ATOM    340  CB  ARG A  42     -20.816   2.172 -14.673  1.00 10.00      A   
ATOM    341  CG  ARG A  42     -21.917   2.719 -15.561  1.00 10.00      A   
ATOM    342  CD  ARG A  42     -21.815   2.187 -16.977  1.00 10.00      A   
ATOM    343  NE  ARG A  42     -20.691   2.770 -17.700  1.00 10.00      A   
ATOM    344  HE  ARG A  42     -19.860   2.928 -17.194  1.00 10.00      A   
ATOM    345  CZ  ARG A  42     -20.731   3.098 -18.991  1.00 10.00      A   
ATOM    346  NH1 ARG A  42     -21.844   2.906 -19.696  1.00 10.00      A   
ATOM    347 HH11 ARG A  42     -22.702   2.497 -19.243  1.00 10.00      A   
ATOM    348 HH12 ARG A  42     -21.872   3.158 -20.707  1.00 10.00      A   
ATOM    349  NH2 ARG A  42     -19.663   3.618 -19.577  1.00 10.00      A   
ATOM    350 HH21 ARG A  42     -19.693   3.876 -20.588  1.00 10.00      A   
ATOM    351 HH22 ARG A  42     -18.784   3.772 -19.035  1.00 10.00      A   
ATOM    352  C   ARG A  42     -20.776   4.219 -13.225  1.00 10.00      A   
ATOM    353  O   ARG A  42     -19.766   4.789 -13.628  1.00 10.00      A   
ATOM    354  N   TRP A  43     -21.827   4.878 -12.768  1.00 10.00      A   
ATOM    355  HN  TRP A  43     -22.613   4.380 -12.453  1.00 10.00      A   
ATOM    356  CA  TRP A  43     -21.838   6.330 -12.724  1.00 10.00      A   
ATOM    357  CB  TRP A  43     -23.053   6.897 -13.464  1.00 10.00      A   
ATOM    358  CG  TRP A  43     -22.905   6.949 -14.960  1.00 10.00      A   
ATOM    359  CD1 TRP A  43     -23.298   6.001 -15.856  1.00 10.00      A   
ATOM    360  CD2 TRP A  43     -22.328   8.012 -15.733  1.00 10.00      A   
ATOM    361  NE1 TRP A  43     -23.012   6.405 -17.136  1.00 10.00      A   
ATOM    362  HE1 TRP A  43     -23.205   5.892 -17.953  1.00 10.00      A   
ATOM    363  CE2 TRP A  43     -22.413   7.634 -17.089  1.00 10.00      A   
ATOM    364  CE3 TRP A  43     -21.751   9.243 -15.413  1.00 10.00      A   
ATOM    365  CZ2 TRP A  43     -21.943   8.443 -18.121  1.00 10.00      A   
ATOM    366  CZ3 TRP A  43     -21.283  10.042 -16.440  1.00 10.00      A   
ATOM    367  CH2 TRP A  43     -21.383   9.641 -17.776  1.00 10.00      A   
ATOM    368  C   TRP A  43     -21.798   6.861 -11.293  1.00 10.00      A   
ATOM    369  O   TRP A  43     -22.009   8.054 -11.066  1.00 10.00      A   
ATOM    370  N   CYS A  44     -21.525   5.990 -10.325  1.00 10.00      A   
ATOM    371  HN  CYS A  44     -21.364   5.049 -10.549  1.00 10.00      A   
ATOM    372  CA  CYS A  44     -21.480   6.427  -8.932  1.00 10.00      A   
ATOM    373  CB  CYS A  44     -22.828   6.203  -8.239  1.00 10.00      A   
ATOM    374  SG  CYS A  44     -23.513   4.546  -8.456  1.00 10.00      A   
ATOM    375  HG  CYS A  44     -24.111   4.503  -9.642  1.00 10.00      A   
ATOM    376  C   CYS A  44     -20.330   5.819  -8.123  1.00 10.00      A   
ATOM    377  O   CYS A  44     -20.173   6.125  -6.943  1.00 10.00      A   
ATOM    378  N   ARG A  45     -19.525   4.964  -8.740  1.00 10.00      A   
ATOM    379  HN  ARG A  45     -19.677   4.747  -9.684  1.00 10.00      A   
ATOM    380  CA  ARG A  45     -18.400   4.358  -8.027  1.00 10.00      A   
ATOM    381  CB  ARG A  45     -17.975   3.031  -8.659  1.00 10.00      A   
ATOM    382  CG  ARG A  45     -17.103   2.186  -7.742  1.00 10.00      A   
ATOM    383  CD  ARG A  45     -16.517   0.977  -8.456  1.00 10.00      A   
ATOM    384  NE  ARG A  45     -17.517  -0.057  -8.732  1.00 10.00      A   
ATOM    385  HE  ARG A  45     -18.440   0.245  -8.939  1.00 10.00      A   
ATOM    386  CZ  ARG A  45     -17.266  -1.366  -8.705  1.00 10.00      A   
ATOM    387  NH1 ARG A  45     -16.052  -1.823  -8.403  1.00 10.00      A   
ATOM    388 HH11 ARG A  45     -15.273  -1.165  -8.182  1.00 10.00      A   
ATOM    389 HH12 ARG A  45     -15.872  -2.852  -8.385  1.00 10.00      A   
ATOM    390  NH2 ARG A  45     -18.231  -2.224  -9.001  1.00 10.00      A   
ATOM    391 HH21 ARG A  45     -19.193  -1.874  -9.258  1.00 10.00      A   
ATOM    392 HH22 ARG A  45     -18.040  -3.251  -8.985  1.00 10.00      A   
ATOM    393  C   ARG A  45     -17.226   5.337  -7.979  1.00 10.00      A   
ATOM    394  O   ARG A  45     -16.464   5.451  -8.939  1.00 10.00      A   
ATOM    395  N   ARG A  46     -17.095   6.040  -6.857  1.00 10.00      A   
ATOM    396  HN  ARG A  46     -17.733   5.890  -6.127  1.00 10.00      A   
ATOM    397  CA  ARG A  46     -16.047   7.043  -6.684  1.00 10.00      A   
ATOM    398  CB  ARG A  46     -16.337   7.923  -5.470  1.00 10.00      A   
ATOM    399  CG  ARG A  46     -17.767   8.412  -5.377  1.00 10.00      A   
ATOM    400  CD  ARG A  46     -17.944   9.346  -4.195  1.00 10.00      A   
ATOM    401  NE  ARG A  46     -19.319   9.351  -3.714  1.00 10.00      A   
ATOM    402  HE  ARG A  46     -20.032   9.487  -4.381  1.00 10.00      A   
ATOM    403  CZ  ARG A  46     -19.654   9.181  -2.437  1.00 10.00      A   
ATOM    404  NH1 ARG A  46     -18.708   9.002  -1.527  1.00 10.00      A   
ATOM    405 HH11 ARG A  46     -18.963   8.868  -0.524  1.00 10.00      A   
ATOM    406 HH12 ARG A  46     -17.704   8.994  -1.808  1.00 10.00      A   
ATOM    407  NH2 ARG A  46     -20.932   9.197  -2.082  1.00 10.00      A   
ATOM    408 HH21 ARG A  46     -21.672   9.346  -2.804  1.00 10.00      A   
ATOM    409 HH22 ARG A  46     -21.202   9.058  -1.084  1.00 10.00      A   
ATOM    410  C   ARG A  46     -14.650   6.446  -6.553  1.00 10.00      A   
ATOM    411  O   ARG A  46     -13.661   7.108  -6.879  1.00 10.00      A   
ATOM    412  N   LYS A  47     -14.560   5.208  -6.084  1.00 10.00      A   
ATOM    413  HN  LYS A  47     -15.373   4.709  -5.873  1.00 10.00      A   
ATOM    414  CA  LYS A  47     -13.262   4.572  -5.907  1.00 10.00      A   
ATOM    415  CB  LYS A  47     -12.910   4.415  -4.419  1.00 10.00      A   
ATOM    416  CG  LYS A  47     -13.863   3.528  -3.627  1.00 10.00      A   
ATOM    417  CD  LYS A  47     -13.116   2.639  -2.646  1.00 10.00      A   
ATOM    418  CE  LYS A  47     -12.343   1.546  -3.367  1.00 10.00      A   
ATOM    419  NZ  LYS A  47     -11.725   0.581  -2.423  1.00 10.00      A   
ATOM    420  HZ1 LYS A  47     -12.246   0.571  -1.524  1.00 10.00      A   
ATOM    421  HZ2 LYS A  47     -10.735   0.845  -2.231  1.00 10.00      A   
ATOM    422  HZ3 LYS A  47     -11.747  -0.383  -2.832  1.00 10.00      A   
ATOM    423  C   LYS A  47     -13.178   3.227  -6.614  1.00 10.00      A   
ATOM    424  O   LYS A  47     -14.146   2.467  -6.644  1.00 10.00      A   
ATOM    425  N   VAL A  48     -12.013   2.950  -7.182  1.00 10.00      A   
ATOM    426  HN  VAL A  48     -11.289   3.613  -7.133  1.00 10.00      A   
ATOM    427  CA  VAL A  48     -11.766   1.693  -7.876  1.00 10.00      A   
ATOM    428  CB  VAL A  48     -11.795   1.841  -9.418  1.00 10.00      A   
ATOM    429  CG1 VAL A  48     -13.222   2.033  -9.914  1.00 10.00      A   
ATOM    430  CG2 VAL A  48     -10.913   2.996  -9.872  1.00 10.00      A   
ATOM    431  C   VAL A  48     -10.429   1.102  -7.437  1.00 10.00      A   
ATOM    432  O   VAL A  48      -9.432   1.819  -7.296  1.00 10.00      A   
ATOM    433  N   PHE A  49     -10.420  -0.193  -7.189  1.00 10.00      A   
ATOM    434  HN  PHE A  49     -11.252  -0.707  -7.291  1.00 10.00      A   
ATOM    435  CA  PHE A  49      -9.210  -0.878  -6.766  1.00 10.00      A   
ATOM    436  CB  PHE A  49      -9.462  -1.660  -5.471  1.00 10.00      A   
ATOM    437  CG  PHE A  49      -8.453  -2.741  -5.203  1.00 10.00      A   
ATOM    438  CD1 PHE A  49      -7.134  -2.424  -4.929  1.00 10.00      A   
ATOM    439  CD2 PHE A  49      -8.824  -4.074  -5.237  1.00 10.00      A   
ATOM    440  CE1 PHE A  49      -6.204  -3.417  -4.698  1.00 10.00      A   
ATOM    441  CE2 PHE A  49      -7.900  -5.073  -5.005  1.00 10.00      A   
ATOM    442  CZ  PHE A  49      -6.587  -4.744  -4.738  1.00 10.00      A   
ATOM    443  C   PHE A  49      -8.709  -1.808  -7.866  1.00 10.00      A   
ATOM    444  O   PHE A  49      -9.455  -2.648  -8.366  1.00 10.00      A   
ATOM    445  N   ILE A  50      -7.446  -1.659  -8.236  1.00 10.00      A   
ATOM    446  HN  ILE A  50      -6.889  -0.985  -7.788  1.00 10.00      A   
ATOM    447  CA  ILE A  50      -6.852  -2.486  -9.278  1.00 10.00      A   
ATOM    448  CB  ILE A  50      -6.423  -1.637 -10.504  1.00 10.00      A   
ATOM    449  CG1 ILE A  50      -7.600  -0.806 -11.039  1.00 10.00      A   
ATOM    450  CG2 ILE A  50      -5.844  -2.517 -11.605  1.00 10.00      A   
ATOM    451  CD1 ILE A  50      -8.751  -1.630 -11.585  1.00 10.00      A   
ATOM    452  C   ILE A  50      -5.645  -3.241  -8.717  1.00 10.00      A   
ATOM    453  O   ILE A  50      -4.604  -2.643  -8.436  1.00 10.00      A   
ATOM    454  N   GLY A  51      -5.804  -4.550  -8.527  1.00 10.00      A   
ATOM    455  HN  GLY A  51      -6.664  -4.964  -8.748  1.00 10.00      A   
ATOM    456  CA  GLY A  51      -4.724  -5.369  -7.994  1.00 10.00      A   
ATOM    457  C   GLY A  51      -3.534  -5.464  -8.931  1.00 10.00      A   
ATOM    458  O   GLY A  51      -2.383  -5.444  -8.497  1.00 10.00      A   
ATOM    459  N   ASN A  52      -3.811  -5.591 -10.219  1.00 10.00      A   
ATOM    460  HN  ASN A  52      -4.749  -5.628 -10.507  1.00 10.00      A   
ATOM    461  CA  ASN A  52      -2.757  -5.678 -11.221  1.00 10.00      A   
ATOM    462  CB  ASN A  52      -2.734  -7.072 -11.856  1.00 10.00      A   
ATOM    463  CG  ASN A  52      -1.521  -7.296 -12.741  1.00 10.00      A   
ATOM    464  OD1 ASN A  52      -1.523  -6.941 -13.917  1.00 10.00      A   
ATOM    465  ND2 ASN A  52      -0.475  -7.882 -12.180  1.00 10.00      A   
ATOM    466 HD21 ASN A  52      -0.538  -8.136 -11.229  1.00 10.00      A   
ATOM    467 HD22 ASN A  52       0.318  -8.044 -12.731  1.00 10.00      A   
ATOM    468  C   ASN A  52      -2.972  -4.614 -12.286  1.00 10.00      A   
ATOM    469  O   ASN A  52      -3.947  -4.662 -13.034  1.00 10.00      A   
ATOM    470  N   CYS A  53      -2.057  -3.659 -12.355  1.00 10.00      A   
ATOM    471  HN  CYS A  53      -1.286  -3.691 -11.748  1.00 10.00      A   
ATOM    472  CA  CYS A  53      -2.156  -2.557 -13.307  1.00 10.00      A   
ATOM    473  CB  CYS A  53      -1.106  -1.492 -13.002  1.00 10.00      A   
ATOM    474  SG  CYS A  53      -1.244  -0.771 -11.356  1.00 10.00      A   
ATOM    475  HG  CYS A  53      -0.707  -1.628 -10.498  1.00 10.00      A   
ATOM    476  C   CYS A  53      -2.051  -2.995 -14.767  1.00 10.00      A   
ATOM    477  O   CYS A  53      -2.236  -2.185 -15.673  1.00 10.00      A   
ATOM    478  N   TYR A  54      -1.755  -4.263 -15.004  1.00 10.00      A   
ATOM    479  HN  TYR A  54      -1.614  -4.876 -14.249  1.00 10.00      A   
ATOM    480  CA  TYR A  54      -1.640  -4.764 -16.364  1.00 10.00      A   
ATOM    481  CB  TYR A  54      -0.257  -5.368 -16.614  1.00 10.00      A   
ATOM    482  CG  TYR A  54       0.843  -4.327 -16.646  1.00 10.00      A   
ATOM    483  CD1 TYR A  54       1.980  -4.455 -15.859  1.00 10.00      A   
ATOM    484  CD2 TYR A  54       0.741  -3.213 -17.471  1.00 10.00      A   
ATOM    485  CE1 TYR A  54       2.982  -3.501 -15.894  1.00 10.00      A   
ATOM    486  CE2 TYR A  54       1.736  -2.254 -17.512  1.00 10.00      A   
ATOM    487  CZ  TYR A  54       2.856  -2.403 -16.723  1.00 10.00      A   
ATOM    488  OH  TYR A  54       3.855  -1.452 -16.762  1.00 10.00      A   
ATOM    489  HH  TYR A  54       4.338  -1.527 -17.605  1.00 10.00      A   
ATOM    490  C   TYR A  54      -2.755  -5.750 -16.689  1.00 10.00      A   
ATOM    491  O   TYR A  54      -2.799  -6.319 -17.780  1.00 10.00      A   
ATOM    492  N   ALA A  55      -3.662  -5.941 -15.738  1.00 10.00      A   
ATOM    493  HN  ALA A  55      -3.563  -5.469 -14.881  1.00 10.00      A   
ATOM    494  CA  ALA A  55      -4.789  -6.843 -15.926  1.00 10.00      A   
ATOM    495  CB  ALA A  55      -5.290  -7.362 -14.587  1.00 10.00      A   
ATOM    496  C   ALA A  55      -5.911  -6.137 -16.682  1.00 10.00      A   
ATOM    497  O   ALA A  55      -6.823  -6.774 -17.209  1.00 10.00      A   
ATOM    498  N   VAL A  56      -5.826  -4.816 -16.733  1.00 10.00      A   
ATOM    499  HN  VAL A  56      -5.070  -4.370 -16.298  1.00 10.00      A   
ATOM    500  CA  VAL A  56      -6.815  -4.006 -17.419  1.00 10.00      A   
ATOM    501  CB  VAL A  56      -8.017  -3.708 -16.490  1.00 10.00      A   
ATOM    502  CG1 VAL A  56      -7.608  -2.845 -15.304  1.00 10.00      A   
ATOM    503  CG2 VAL A  56      -9.176  -3.091 -17.254  1.00 10.00      A   
ATOM    504  C   VAL A  56      -6.180  -2.703 -17.898  1.00 10.00      A   
ATOM    505  O   VAL A  56      -5.272  -2.172 -17.253  1.00 10.00      A   
ATOM    506  N   SER A  57      -6.631  -2.210 -19.038  1.00 10.00      A   
ATOM    507  HN  SER A  57      -7.338  -2.690 -19.526  1.00 10.00      A   
ATOM    508  CA  SER A  57      -6.107  -0.973 -19.585  1.00 10.00      A   
ATOM    509  CB  SER A  57      -6.201  -1.003 -21.115  1.00 10.00      A   
ATOM    510  OG  SER A  57      -7.321  -1.763 -21.543  1.00 10.00      A   
ATOM    511  HG  SER A  57      -8.118  -1.451 -21.086  1.00 10.00      A   
ATOM    512  C   SER A  57      -6.866   0.223 -19.011  1.00 10.00      A   
ATOM    513  O   SER A  57      -8.059   0.116 -18.714  1.00 10.00      A   
ATOM    514  N   PRO A  58      -6.183   1.371 -18.830  1.00 10.00      A   
ATOM    515  CA  PRO A  58      -6.801   2.591 -18.290  1.00 10.00      A   
ATOM    516  CB  PRO A  58      -5.730   3.658 -18.514  1.00 10.00      A   
ATOM    517  CG  PRO A  58      -4.446   2.903 -18.517  1.00 10.00      A   
ATOM    518  CD  PRO A  58      -4.750   1.565 -19.128  1.00 10.00      A   
ATOM    519  C   PRO A  58      -8.071   2.960 -19.047  1.00 10.00      A   
ATOM    520  O   PRO A  58      -9.077   3.333 -18.446  1.00 10.00      A   
ATOM    521  N   ALA A  59      -8.020   2.821 -20.368  1.00 10.00      A   
ATOM    522  HN  ALA A  59      -7.186   2.506 -20.778  1.00 10.00      A   
ATOM    523  CA  ALA A  59      -9.156   3.133 -21.225  1.00 10.00      A   
ATOM    524  CB  ALA A  59      -8.823   2.833 -22.677  1.00 10.00      A   
ATOM    525  C   ALA A  59     -10.414   2.380 -20.800  1.00 10.00      A   
ATOM    526  O   ALA A  59     -11.501   2.952 -20.764  1.00 10.00      A   
ATOM    527  N   THR A  60     -10.260   1.106 -20.464  1.00 10.00      A   
ATOM    528  HN  THR A  60      -9.365   0.706 -20.493  1.00 10.00      A   
ATOM    529  CA  THR A  60     -11.388   0.286 -20.049  1.00 10.00      A   
ATOM    530  CB  THR A  60     -10.959  -1.179 -19.847  1.00 10.00      A   
ATOM    531  OG1 THR A  60      -9.874  -1.483 -20.736  1.00 10.00      A   
ATOM    532  HG1 THR A  60      -9.833  -2.442 -20.869  1.00 10.00      A   
ATOM    533  CG2 THR A  60     -12.123  -2.113 -20.142  1.00 10.00      A   
ATOM    534  C   THR A  60     -12.019   0.809 -18.756  1.00 10.00      A   
ATOM    535  O   THR A  60     -13.244   0.893 -18.641  1.00 10.00      A   
ATOM    536  N   VAL A  61     -11.177   1.173 -17.794  1.00 10.00      A   
ATOM    537  HN  VAL A  61     -10.213   1.110 -17.955  1.00 10.00      A   
ATOM    538  CA  VAL A  61     -11.653   1.674 -16.508  1.00 10.00      A   
ATOM    539  CB  VAL A  61     -10.527   1.731 -15.449  1.00 10.00      A   
ATOM    540  CG1 VAL A  61     -11.103   1.995 -14.064  1.00 10.00      A   
ATOM    541  CG2 VAL A  61      -9.712   0.446 -15.453  1.00 10.00      A   
ATOM    542  C   VAL A  61     -12.277   3.055 -16.658  1.00 10.00      A   
ATOM    543  O   VAL A  61     -13.359   3.313 -16.133  1.00 10.00      A   
ATOM    544  N   ILE A  62     -11.597   3.925 -17.395  1.00 10.00      A   
ATOM    545  HN  ILE A  62     -10.743   3.643 -17.797  1.00 10.00      A   
ATOM    546  CA  ILE A  62     -12.063   5.284 -17.626  1.00 10.00      A   
ATOM    547  CB  ILE A  62     -11.008   6.099 -18.404  1.00 10.00      A   
ATOM    548  CG1 ILE A  62      -9.764   6.306 -17.538  1.00 10.00      A   
ATOM    549  CG2 ILE A  62     -11.575   7.436 -18.855  1.00 10.00      A   
ATOM    550  CD1 ILE A  62      -8.603   6.934 -18.272  1.00 10.00      A   
ATOM    551  C   ILE A  62     -13.385   5.295 -18.388  1.00 10.00      A   
ATOM    552  O   ILE A  62     -14.262   6.117 -18.118  1.00 10.00      A   
ATOM    553  N   ARG A  63     -13.524   4.384 -19.342  1.00 10.00      A   
ATOM    554  HN  ARG A  63     -12.783   3.765 -19.526  1.00 10.00      A   
ATOM    555  CA  ARG A  63     -14.744   4.295 -20.136  1.00 10.00      A   
ATOM    556  CB  ARG A  63     -14.555   3.359 -21.330  1.00 10.00      A   
ATOM    557  CG  ARG A  63     -15.335   3.771 -22.569  1.00 10.00      A   
ATOM    558  CD  ARG A  63     -14.401   4.072 -23.731  1.00 10.00      A   
ATOM    559  NE  ARG A  63     -13.731   2.867 -24.224  1.00 10.00      A   
ATOM    560  HE  ARG A  63     -14.280   2.057 -24.316  1.00 10.00      A   
ATOM    561  CZ  ARG A  63     -12.436   2.804 -24.549  1.00 10.00      A   
ATOM    562  NH1 ARG A  63     -11.655   3.871 -24.428  1.00 10.00      A   
ATOM    563 HH11 ARG A  63     -10.645   3.814 -24.693  1.00 10.00      A   
ATOM    564 HH12 ARG A  63     -12.047   4.773 -24.063  1.00 10.00      A   
ATOM    565  NH2 ARG A  63     -11.923   1.654 -24.982  1.00 10.00      A   
ATOM    566 HH21 ARG A  63     -12.524   0.807 -25.065  1.00 10.00      A   
ATOM    567 HH22 ARG A  63     -10.912   1.595 -25.242  1.00 10.00      A   
ATOM    568  C   ARG A  63     -15.913   3.826 -19.285  1.00 10.00      A   
ATOM    569  O   ARG A  63     -17.028   4.326 -19.416  1.00 10.00      A   
ATOM    570  N   ARG A  64     -15.650   2.877 -18.401  1.00 10.00      A   
ATOM    571  HN  ARG A  64     -14.735   2.529 -18.331  1.00 10.00      A   
ATOM    572  CA  ARG A  64     -16.687   2.336 -17.535  1.00 10.00      A   
ATOM    573  CB  ARG A  64     -16.274   0.972 -16.977  1.00 10.00      A   
ATOM    574  CG  ARG A  64     -17.325   0.319 -16.099  1.00 10.00      A   
ATOM    575  CD  ARG A  64     -16.980  -1.128 -15.805  1.00 10.00      A   
ATOM    576  NE  ARG A  64     -17.716  -1.629 -14.645  1.00 10.00      A   
ATOM    577  HE  ARG A  64     -18.211  -0.971 -14.113  1.00 10.00      A   
ATOM    578  CZ  ARG A  64     -17.744  -2.903 -14.274  1.00 10.00      A   
ATOM    579  NH1 ARG A  64     -17.083  -3.826 -14.966  1.00 10.00      A   
ATOM    580 HH11 ARG A  64     -16.525  -3.556 -15.824  1.00 10.00      A   
ATOM    581 HH12 ARG A  64     -17.107  -4.826 -14.661  1.00 10.00      A   
ATOM    582  NH2 ARG A  64     -18.434  -3.267 -13.201  1.00 10.00      A   
ATOM    583 HH21 ARG A  64     -18.454  -4.272 -12.912  1.00 10.00      A   
ATOM    584 HH22 ARG A  64     -18.951  -2.557 -12.642  1.00 10.00      A   
ATOM    585  C   ARG A  64     -17.047   3.300 -16.408  1.00 10.00      A   
ATOM    586  O   ARG A  64     -18.224   3.568 -16.172  1.00 10.00      A   
ATOM    587  N   PHE A  65     -16.036   3.826 -15.728  1.00 10.00      A   
ATOM    588  HN  PHE A  65     -15.115   3.590 -15.982  1.00 10.00      A   
ATOM    589  CA  PHE A  65     -16.249   4.758 -14.622  1.00 10.00      A   
ATOM    590  CB  PHE A  65     -15.690   4.188 -13.311  1.00 10.00      A   
ATOM    591  CG  PHE A  65     -16.248   2.858 -12.895  1.00 10.00      A   
ATOM    592  CD1 PHE A  65     -15.494   1.704 -13.027  1.00 10.00      A   
ATOM    593  CD2 PHE A  65     -17.521   2.763 -12.363  1.00 10.00      A   
ATOM    594  CE1 PHE A  65     -16.001   0.481 -12.636  1.00 10.00      A   
ATOM    595  CE2 PHE A  65     -18.034   1.543 -11.971  1.00 10.00      A   
ATOM    596  CZ  PHE A  65     -17.274   0.401 -12.107  1.00 10.00      A   
ATOM    597  C   PHE A  65     -15.569   6.097 -14.897  1.00 10.00      A   
ATOM    598  O   PHE A  65     -14.387   6.265 -14.606  1.00 10.00      A   
ATOM    599  N   PRO A  66     -16.292   7.059 -15.481  1.00 10.00      A   
ATOM    600  CA  PRO A  66     -15.754   8.389 -15.781  1.00 10.00      A   
ATOM    601  CB  PRO A  66     -16.738   8.951 -16.824  1.00 10.00      A   
ATOM    602  CG  PRO A  66     -17.685   7.835 -17.142  1.00 10.00      A   
ATOM    603  CD  PRO A  66     -17.669   6.921 -15.956  1.00 10.00      A   
ATOM    604  C   PRO A  66     -15.712   9.315 -14.554  1.00 10.00      A   
ATOM    605  O   PRO A  66     -15.003  10.326 -14.553  1.00 10.00      A   
ATOM    606  N   LYS A  67     -16.459   8.972 -13.511  1.00 10.00      A   
ATOM    607  HN  LYS A  67     -16.988   8.143 -13.551  1.00 10.00      A   
ATOM    608  CA  LYS A  67     -16.512   9.795 -12.303  1.00 10.00      A   
ATOM    609  CB  LYS A  67     -17.964  10.054 -11.897  1.00 10.00      A   
ATOM    610  CG  LYS A  67     -18.774  10.851 -12.904  1.00 10.00      A   
ATOM    611  CD  LYS A  67     -20.266  10.686 -12.657  1.00 10.00      A   
ATOM    612  CE  LYS A  67     -20.679  11.194 -11.283  1.00 10.00      A   
ATOM    613  NZ  LYS A  67     -22.089  10.845 -10.973  1.00 10.00      A   
ATOM    614  HZ1 LYS A  67     -22.730  11.326 -11.635  1.00 10.00      A   
ATOM    615  HZ2 LYS A  67     -22.327  11.140 -10.006  1.00 10.00      A   
ATOM    616  HZ3 LYS A  67     -22.233   9.816 -11.056  1.00 10.00      A   
ATOM    617  C   LYS A  67     -15.767   9.156 -11.137  1.00 10.00      A   
ATOM    618  O   LYS A  67     -16.342   8.938 -10.069  1.00 10.00      A   
ATOM    619  N   VAL A  68     -14.500   8.847 -11.333  1.00 10.00      A   
ATOM    620  HN  VAL A  68     -14.093   9.019 -12.207  1.00 10.00      A   
ATOM    621  CA  VAL A  68     -13.696   8.251 -10.275  1.00 10.00      A   
ATOM    622  CB  VAL A  68     -12.766   7.145 -10.808  1.00 10.00      A   
ATOM    623  CG1 VAL A  68     -11.874   6.615  -9.698  1.00 10.00      A   
ATOM    624  CG2 VAL A  68     -13.583   6.013 -11.398  1.00 10.00      A   
ATOM    625  C   VAL A  68     -12.871   9.327  -9.581  1.00 10.00      A   
ATOM    626  O   VAL A  68     -12.319  10.216 -10.236  1.00 10.00      A   
ATOM    627  N   ARG A  69     -12.799   9.258  -8.258  1.00 10.00      A   
ATOM    628  HN  ARG A  69     -13.257   8.522  -7.787  1.00 10.00      A   
ATOM    629  CA  ARG A  69     -12.051  10.239  -7.489  1.00 10.00      A   
ATOM    630  CB  ARG A  69     -12.972  11.006  -6.538  1.00 10.00      A   
ATOM    631  CG  ARG A  69     -14.075  11.768  -7.257  1.00 10.00      A   
ATOM    632  CD  ARG A  69     -14.816  12.710  -6.327  1.00 10.00      A   
ATOM    633  NE  ARG A  69     -15.770  13.544  -7.054  1.00 10.00      A   
ATOM    634  HE  ARG A  69     -16.429  13.084  -7.624  1.00 10.00      A   
ATOM    635  CZ  ARG A  69     -15.799  14.872  -6.990  1.00 10.00      A   
ATOM    636  NH1 ARG A  69     -14.929  15.525  -6.228  1.00 10.00      A   
ATOM    637 HH11 ARG A  69     -14.206  14.999  -5.670  1.00 10.00      A   
ATOM    638 HH12 ARG A  69     -14.960  16.563  -6.175  1.00 10.00      A   
ATOM    639  NH2 ARG A  69     -16.703  15.552  -7.697  1.00 10.00      A   
ATOM    640 HH21 ARG A  69     -16.729  16.595  -7.652  1.00 10.00      A   
ATOM    641 HH22 ARG A  69     -17.390  15.045  -8.302  1.00 10.00      A   
ATOM    642  C   ARG A  69     -10.884   9.610  -6.738  1.00 10.00      A   
ATOM    643  O   ARG A  69      -9.910  10.291  -6.426  1.00 10.00      A   
ATOM    644  N   SER A  70     -10.979   8.315  -6.463  1.00 10.00      A   
ATOM    645  HN  SER A  70     -11.778   7.821  -6.742  1.00 10.00      A   
ATOM    646  CA  SER A  70      -9.921   7.608  -5.752  1.00 10.00      A   
ATOM    647  CB  SER A  70     -10.352   7.302  -4.314  1.00 10.00      A   
ATOM    648  OG  SER A  70      -9.247   6.905  -3.520  1.00 10.00      A   
ATOM    649  HG  SER A  70      -9.141   7.524  -2.782  1.00 10.00      A   
ATOM    650  C   SER A  70      -9.551   6.320  -6.480  1.00 10.00      A   
ATOM    651  O   SER A  70     -10.400   5.451  -6.704  1.00 10.00      A   
ATOM    652  N   VAL A  71      -8.286   6.212  -6.868  1.00 10.00      A   
ATOM    653  HN  VAL A  71      -7.663   6.942  -6.671  1.00 10.00      A   
ATOM    654  CA  VAL A  71      -7.799   5.033  -7.574  1.00 10.00      A   
ATOM    655  CB  VAL A  71      -7.382   5.362  -9.024  1.00 10.00      A   
ATOM    656  CG1 VAL A  71      -7.130   4.086  -9.812  1.00 10.00      A   
ATOM    657  CG2 VAL A  71      -8.425   6.222  -9.716  1.00 10.00      A   
ATOM    658  C   VAL A  71      -6.601   4.422  -6.853  1.00 10.00      A   
ATOM    659  O   VAL A  71      -5.598   5.100  -6.606  1.00 10.00      A   
ATOM    660  N   GLU A  72      -6.708   3.146  -6.514  1.00 10.00      A   
ATOM    661  HN  GLU A  72      -7.534   2.662  -6.735  1.00 10.00      A   
ATOM    662  CA  GLU A  72      -5.630   2.436  -5.835  1.00 10.00      A   
ATOM    663  CB  GLU A  72      -6.148   1.771  -4.555  1.00 10.00      A   
ATOM    664  CG  GLU A  72      -5.068   1.485  -3.520  1.00 10.00      A   
ATOM    665  CD  GLU A  72      -5.500   1.849  -2.110  1.00 10.00      A   
ATOM    666  OE1 GLU A  72      -4.938   2.805  -1.535  1.00 10.00      A   
ATOM    667  OE2 GLU A  72      -6.408   1.185  -1.568  1.00 10.00      A   
ATOM    668  C   GLU A  72      -5.027   1.401  -6.786  1.00 10.00      A   
ATOM    669  O   GLU A  72      -5.700   0.447  -7.183  1.00 10.00      A   
ATOM    670  N   LEU A  73      -3.767   1.601  -7.160  1.00 10.00      A   
ATOM    671  HN  LEU A  73      -3.272   2.374  -6.799  1.00 10.00      A   
ATOM    672  CA  LEU A  73      -3.097   0.703  -8.095  1.00 10.00      A   
ATOM    673  CB  LEU A  73      -2.641   1.491  -9.326  1.00 10.00      A   
ATOM    674  CG  LEU A  73      -3.716   2.277 -10.080  1.00 10.00      A   
ATOM    675  CD1 LEU A  73      -3.078   3.222 -11.086  1.00 10.00      A   
ATOM    676  CD2 LEU A  73      -4.672   1.330 -10.783  1.00 10.00      A   
ATOM    677  C   LEU A  73      -1.884   0.007  -7.479  1.00 10.00      A   
ATOM    678  O   LEU A  73      -1.139   0.597  -6.692  1.00 10.00      A   
ATOM    679  N   LYS A  74      -1.696  -1.253  -7.853  1.00 10.00      A   
ATOM    680  HN  LYS A  74      -2.345  -1.670  -8.463  1.00 10.00      A   
ATOM    681  CA  LYS A  74      -0.563  -2.045  -7.391  1.00 10.00      A   
ATOM    682  CB  LYS A  74      -1.047  -3.290  -6.639  1.00 10.00      A   
ATOM    683  CG  LYS A  74      -1.813  -3.000  -5.357  1.00 10.00      A   
ATOM    684  CD  LYS A  74      -2.270  -4.288  -4.687  1.00 10.00      A   
ATOM    685  CE  LYS A  74      -2.881  -4.023  -3.323  1.00 10.00      A   
ATOM    686  NZ  LYS A  74      -3.132  -5.284  -2.577  1.00 10.00      A   
ATOM    687  HZ1 LYS A  74      -3.179  -5.093  -1.553  1.00 10.00      A   
ATOM    688  HZ2 LYS A  74      -2.366  -5.967  -2.757  1.00 10.00      A   
ATOM    689  HZ3 LYS A  74      -4.029  -5.709  -2.876  1.00 10.00      A   
ATOM    690  C   LYS A  74       0.264  -2.461  -8.608  1.00 10.00      A   
ATOM    691  O   LYS A  74      -0.289  -2.926  -9.609  1.00 10.00      A   
ATOM    692  N   GLY A  75       1.574  -2.281  -8.536  1.00 10.00      A   
ATOM    693  HN  GLY A  75       1.968  -1.912  -7.713  1.00 10.00      A   
ATOM    694  CA  GLY A  75       2.425  -2.627  -9.658  1.00 10.00      A   
ATOM    695  C   GLY A  75       3.230  -3.892  -9.448  1.00 10.00      A   
ATOM    696  O   GLY A  75       2.737  -4.997  -9.687  1.00 10.00      A   
ATOM    697  N   LYS A  76       4.469  -3.721  -9.001  1.00 10.00      A   
ATOM    698  HN  LYS A  76       4.779  -2.807  -8.813  1.00 10.00      A   
ATOM    699  CA  LYS A  76       5.381  -4.834  -8.765  1.00 10.00      A   
ATOM    700  CB  LYS A  76       6.733  -4.313  -8.270  1.00 10.00      A   
ATOM    701  CG  LYS A  76       7.449  -3.372  -9.219  1.00 10.00      A   
ATOM    702  CD  LYS A  76       8.744  -2.877  -8.597  1.00 10.00      A   
ATOM    703  CE  LYS A  76       9.363  -1.760  -9.415  1.00 10.00      A   
ATOM    704  NZ  LYS A  76      10.570  -1.203  -8.753  1.00 10.00      A   
ATOM    705  HZ1 LYS A  76      10.869  -0.317  -9.230  1.00 10.00      A   
ATOM    706  HZ2 LYS A  76      11.353  -1.882  -8.800  1.00 10.00      A   
ATOM    707  HZ3 LYS A  76      10.368  -0.991  -7.755  1.00 10.00      A   
ATOM    708  C   LYS A  76       4.817  -5.813  -7.742  1.00 10.00      A   
ATOM    709  O   LYS A  76       4.084  -5.418  -6.837  1.00 10.00      A   
ATOM    710  N   PRO A  77       5.157  -7.106  -7.872  1.00 10.00      A   
ATOM    711  CA  PRO A  77       4.687  -8.142  -6.949  1.00 10.00      A   
ATOM    712  CB  PRO A  77       5.017  -9.437  -7.691  1.00 10.00      A   
ATOM    713  CG  PRO A  77       6.196  -9.097  -8.534  1.00 10.00      A   
ATOM    714  CD  PRO A  77       6.017  -7.661  -8.936  1.00 10.00      A   
ATOM    715  C   PRO A  77       5.429  -8.101  -5.614  1.00 10.00      A   
ATOM    716  O   PRO A  77       6.353  -7.306  -5.427  1.00 10.00      A   
ATOM    717  N   HIS A  78       5.039  -8.986  -4.706  1.00 10.00      A   
ATOM    718  HN  HIS A  78       4.327  -9.618  -4.939  1.00 10.00      A   
ATOM    719  CA  HIS A  78       5.638  -9.064  -3.375  1.00 10.00      A   
ATOM    720  CB  HIS A  78       4.909 -10.123  -2.535  1.00 10.00      A   
ATOM    721  CG  HIS A  78       5.482 -10.354  -1.168  1.00 10.00      A   
ATOM    722  ND1 HIS A  78       5.872 -11.588  -0.699  1.00 10.00      A   
ATOM    723  HD1 HIS A  78       5.784 -12.453  -1.180  1.00 10.00      A   
ATOM    724  CD2 HIS A  78       5.745  -9.478  -0.168  1.00 10.00      A   
ATOM    725  CE1 HIS A  78       6.346 -11.431   0.539  1.00 10.00      A   
ATOM    726  NE2 HIS A  78       6.292 -10.167   0.913  1.00 10.00      A   
ATOM    727  C   HIS A  78       7.139  -9.361  -3.439  1.00 10.00      A   
ATOM    728  O   HIS A  78       7.935  -8.738  -2.736  1.00 10.00      A   
ATOM    729  N   PHE A  79       7.526 -10.286  -4.308  1.00 10.00      A   
ATOM    730  HN  PHE A  79       6.850 -10.735  -4.859  1.00 10.00      A   
ATOM    731  CA  PHE A  79       8.930 -10.669  -4.450  1.00 10.00      A   
ATOM    732  CB  PHE A  79       9.071 -11.913  -5.326  1.00 10.00      A   
ATOM    733  CG  PHE A  79       9.090 -13.199  -4.549  1.00 10.00      A   
ATOM    734  CD1 PHE A  79       9.058 -13.194  -3.164  1.00 10.00      A   
ATOM    735  CD2 PHE A  79       9.146 -14.414  -5.203  1.00 10.00      A   
ATOM    736  CE1 PHE A  79       9.080 -14.375  -2.453  1.00 10.00      A   
ATOM    737  CE2 PHE A  79       9.168 -15.601  -4.499  1.00 10.00      A   
ATOM    738  CZ  PHE A  79       9.135 -15.582  -3.121  1.00 10.00      A   
ATOM    739  C   PHE A  79       9.812  -9.533  -4.968  1.00 10.00      A   
ATOM    740  O   PHE A  79      11.044  -9.619  -4.922  1.00 10.00      A   
ATOM    741  N   ALA A  80       9.189  -8.461  -5.442  1.00 10.00      A   
ATOM    742  HN  ALA A  80       8.206  -8.434  -5.436  1.00 10.00      A   
ATOM    743  CA  ALA A  80       9.937  -7.320  -5.954  1.00 10.00      A   
ATOM    744  CB  ALA A  80       9.050  -6.425  -6.800  1.00 10.00      A   
ATOM    745  C   ALA A  80      10.559  -6.538  -4.805  1.00 10.00      A   
ATOM    746  O   ALA A  80      11.592  -5.895  -4.963  1.00 10.00      A   
ATOM    747  N   ASP A  81       9.941  -6.632  -3.636  1.00 10.00      A   
ATOM    748  HN  ASP A  81       9.138  -7.192  -3.560  1.00 10.00      A   
ATOM    749  CA  ASP A  81      10.437  -5.933  -2.455  1.00 10.00      A   
ATOM    750  CB  ASP A  81       9.416  -5.998  -1.311  1.00 10.00      A   
ATOM    751  CG  ASP A  81       8.469  -4.811  -1.283  1.00 10.00      A   
ATOM    752  OD1 ASP A  81       8.685  -3.853  -2.048  1.00 10.00      A   
ATOM    753  OD2 ASP A  81       7.494  -4.837  -0.495  1.00 10.00      A   
ATOM    754  C   ASP A  81      11.754  -6.544  -1.997  1.00 10.00      A   
ATOM    755  O   ASP A  81      12.550  -5.904  -1.311  1.00 10.00      A   
ATOM    756  N   PHE A  82      11.982  -7.792  -2.400  1.00 10.00      A   
ATOM    757  HN  PHE A  82      11.312  -8.238  -2.961  1.00 10.00      A   
ATOM    758  CA  PHE A  82      13.196  -8.512  -2.025  1.00 10.00      A   
ATOM    759  CB  PHE A  82      12.871  -9.956  -1.644  1.00 10.00      A   
ATOM    760  CG  PHE A  82      11.778 -10.076  -0.619  1.00 10.00      A   
ATOM    761  CD1 PHE A  82      11.869  -9.413   0.595  1.00 10.00      A   
ATOM    762  CD2 PHE A  82      10.655 -10.845  -0.873  1.00 10.00      A   
ATOM    763  CE1 PHE A  82      10.860  -9.516   1.533  1.00 10.00      A   
ATOM    764  CE2 PHE A  82       9.644 -10.954   0.061  1.00 10.00      A   
ATOM    765  CZ  PHE A  82       9.747 -10.287   1.266  1.00 10.00      A   
ATOM    766  C   PHE A  82      14.243  -8.481  -3.133  1.00 10.00      A   
ATOM    767  O   PHE A  82      15.230  -9.216  -3.084  1.00 10.00      A   
ATOM    768  N   ASN A  83      14.003  -7.636  -4.134  1.00 10.00      A   
ATOM    769  HN  ASN A  83      13.180  -7.104  -4.112  1.00 10.00      A   
ATOM    770  CA  ASN A  83      14.921  -7.464  -5.265  1.00 10.00      A   
ATOM    771  CB  ASN A  83      16.303  -6.990  -4.787  1.00 10.00      A   
ATOM    772  CG  ASN A  83      16.279  -5.593  -4.192  1.00 10.00      A   
ATOM    773  OD1 ASN A  83      15.561  -4.712  -4.669  1.00 10.00      A   
ATOM    774  ND2 ASN A  83      17.056  -5.383  -3.132  1.00 10.00      A   
ATOM    775 HD21 ASN A  83      17.594  -6.133  -2.795  1.00 10.00      A   
ATOM    776 HD22 ASN A  83      17.067  -4.485  -2.733  1.00 10.00      A   
ATOM    777  C   ASN A  83      15.058  -8.729  -6.110  1.00 10.00      A   
ATOM    778  O   ASN A  83      16.080  -8.937  -6.765  1.00 10.00      A   
ATOM    779  N   LEU A  84      14.023  -9.562  -6.118  1.00 10.00      A   
ATOM    780  HN  LEU A  84      13.227  -9.343  -5.593  1.00 10.00      A   
ATOM    781  CA  LEU A  84      14.050 -10.800  -6.893  1.00 10.00      A   
ATOM    782  CB  LEU A  84      13.167 -11.870  -6.252  1.00 10.00      A   
ATOM    783  CG  LEU A  84      13.703 -12.508  -4.970  1.00 10.00      A   
ATOM    784  CD1 LEU A  84      12.724 -13.540  -4.432  1.00 10.00      A   
ATOM    785  CD2 LEU A  84      15.068 -13.137  -5.216  1.00 10.00      A   
ATOM    786  C   LEU A  84      13.622 -10.553  -8.332  1.00 10.00      A   
ATOM    787  O   LEU A  84      13.688 -11.451  -9.175  1.00 10.00      A   
ATOM    788  N   VAL A  85      13.180  -9.332  -8.599  1.00 10.00      A   
ATOM    789  HN  VAL A  85      13.149  -8.670  -7.879  1.00 10.00      A   
ATOM    790  CA  VAL A  85      12.748  -8.939  -9.933  1.00 10.00      A   
ATOM    791  CB  VAL A  85      11.292  -8.421  -9.920  1.00 10.00      A   
ATOM    792  CG1 VAL A  85      10.758  -8.261 -11.335  1.00 10.00      A   
ATOM    793  CG2 VAL A  85      10.394  -9.335  -9.102  1.00 10.00      A   
ATOM    794  C   VAL A  85      13.656  -7.826 -10.446  1.00 10.00      A   
ATOM    795  O   VAL A  85      13.734  -6.762  -9.831  1.00 10.00      A   
ATOM    796  N   PRO A  86      14.377  -8.070 -11.554  1.00 10.00      A   
ATOM    797  CA  PRO A  86      15.286  -7.081 -12.146  1.00 10.00      A   
ATOM    798  CB  PRO A  86      15.786  -7.767 -13.422  1.00 10.00      A   
ATOM    799  CG  PRO A  86      15.606  -9.221 -13.159  1.00 10.00      A   
ATOM    800  CD  PRO A  86      14.376  -9.335 -12.308  1.00 10.00      A   
ATOM    801  C   PRO A  86      14.574  -5.775 -12.488  1.00 10.00      A   
ATOM    802  O   PRO A  86      13.410  -5.771 -12.906  1.00 10.00      A   
ATOM    803  N   ASP A  87      15.289  -4.672 -12.315  1.00 10.00      A   
ATOM    804  HN  ASP A  87      16.210  -4.754 -11.989  1.00 10.00      A   
ATOM    805  CA  ASP A  87      14.756  -3.342 -12.585  1.00 10.00      A   
ATOM    806  CB  ASP A  87      15.790  -2.273 -12.229  1.00 10.00      A   
ATOM    807  CG  ASP A  87      15.965  -2.101 -10.740  1.00 10.00      A   
ATOM    808  OD1 ASP A  87      16.846  -2.775 -10.162  1.00 10.00      A   
ATOM    809  OD2 ASP A  87      15.223  -1.295 -10.145  1.00 10.00      A   
ATOM    810  C   ASP A  87      14.358  -3.180 -14.042  1.00 10.00      A   
ATOM    811  O   ASP A  87      14.959  -3.786 -14.928  1.00 10.00      A   
ATOM    812  N   GLY A  88      13.352  -2.351 -14.280  1.00 10.00      A   
ATOM    813  HN  GLY A  88      12.929  -1.879 -13.528  1.00 10.00      A   
ATOM    814  CA  GLY A  88      12.889  -2.111 -15.635  1.00 10.00      A   
ATOM    815  C   GLY A  88      11.882  -3.140 -16.113  1.00 10.00      A   
ATOM    816  O   GLY A  88      11.533  -3.162 -17.291  1.00 10.00      A   
ATOM    817  N   TRP A  89      11.425  -3.997 -15.208  1.00 10.00      A   
ATOM    818  HN  TRP A  89      11.759  -3.946 -14.288  1.00 10.00      A   
ATOM    819  CA  TRP A  89      10.449  -5.023 -15.555  1.00 10.00      A   
ATOM    820  CB  TRP A  89      10.171  -5.931 -14.353  1.00 10.00      A   
ATOM    821  CG  TRP A  89       8.905  -6.722 -14.480  1.00 10.00      A   
ATOM    822  CD1 TRP A  89       8.676  -7.781 -15.309  1.00 10.00      A   
ATOM    823  CD2 TRP A  89       7.685  -6.509 -13.759  1.00 10.00      A   
ATOM    824  NE1 TRP A  89       7.392  -8.239 -15.153  1.00 10.00      A   
ATOM    825  HE1 TRP A  89       6.991  -8.992 -15.641  1.00 10.00      A   
ATOM    826  CE2 TRP A  89       6.764  -7.475 -14.203  1.00 10.00      A   
ATOM    827  CE3 TRP A  89       7.287  -5.594 -12.780  1.00 10.00      A   
ATOM    828  CZ2 TRP A  89       5.467  -7.550 -13.701  1.00 10.00      A   
ATOM    829  CZ3 TRP A  89       6.001  -5.672 -12.284  1.00 10.00      A   
ATOM    830  CH2 TRP A  89       5.105  -6.643 -12.744  1.00 10.00      A   
ATOM    831  C   TRP A  89       9.150  -4.398 -16.055  1.00 10.00      A   
ATOM    832  O   TRP A  89       8.624  -4.780 -17.104  1.00 10.00      A   
ATOM    833  N   GLY A  90       8.641  -3.441 -15.296  1.00 10.00      A   
ATOM    834  HN  GLY A  90       9.108  -3.183 -14.476  1.00 10.00      A   
ATOM    835  CA  GLY A  90       7.410  -2.774 -15.653  1.00 10.00      A   
ATOM    836  C   GLY A  90       6.799  -2.070 -14.464  1.00 10.00      A   
ATOM    837  O   GLY A  90       7.465  -1.871 -13.446  1.00 10.00      A   
ATOM    838  N   GLY A  91       5.536  -1.702 -14.581  1.00 10.00      A   
ATOM    839  HN  GLY A  91       5.049  -1.890 -15.416  1.00 10.00      A   
ATOM    840  CA  GLY A  91       4.866  -1.017 -13.499  1.00 10.00      A   
ATOM    841  C   GLY A  91       4.944   0.483 -13.666  1.00 10.00      A   
ATOM    842  O   GLY A  91       5.049   1.220 -12.689  1.00 10.00      A   
ATOM    843  N   TYR A  92       4.901   0.933 -14.911  1.00 10.00      A   
ATOM    844  HN  TYR A  92       4.803   0.291 -15.648  1.00 10.00      A   
ATOM    845  CA  TYR A  92       4.973   2.356 -15.209  1.00 10.00      A   
ATOM    846  CB  TYR A  92       5.524   2.594 -16.620  1.00 10.00      A   
ATOM    847  CG  TYR A  92       6.991   2.265 -16.779  1.00 10.00      A   
ATOM    848  CD1 TYR A  92       7.413   0.957 -16.970  1.00 10.00      A   
ATOM    849  CD2 TYR A  92       7.955   3.266 -16.745  1.00 10.00      A   
ATOM    850  CE1 TYR A  92       8.749   0.652 -17.121  1.00 10.00      A   
ATOM    851  CE2 TYR A  92       9.295   2.969 -16.895  1.00 10.00      A   
ATOM    852  CZ  TYR A  92       9.686   1.662 -17.085  1.00 10.00      A   
ATOM    853  OH  TYR A  92      11.018   1.367 -17.241  1.00 10.00      A   
ATOM    854  HH  TYR A  92      11.550   2.100 -16.900  1.00 10.00      A   
ATOM    855  C   TYR A  92       3.602   3.001 -15.068  1.00 10.00      A   
ATOM    856  O   TYR A  92       2.629   2.544 -15.669  1.00 10.00      A   
ATOM    857  N   VAL A  93       3.528   4.059 -14.273  1.00 10.00      A   
ATOM    858  HN  VAL A  93       4.339   4.378 -13.821  1.00 10.00      A   
ATOM    859  CA  VAL A  93       2.268   4.759 -14.058  1.00 10.00      A   
ATOM    860  CB  VAL A  93       2.174   5.346 -12.633  1.00 10.00      A   
ATOM    861  CG1 VAL A  93       3.052   6.579 -12.476  1.00 10.00      A   
ATOM    862  CG2 VAL A  93       0.731   5.652 -12.267  1.00 10.00      A   
ATOM    863  C   VAL A  93       2.074   5.862 -15.097  1.00 10.00      A   
ATOM    864  O   VAL A  93       0.998   6.448 -15.206  1.00 10.00      A   
ATOM    865  N   TYR A  94       3.123   6.109 -15.874  1.00 10.00      A   
ATOM    866  HN  TYR A  94       3.936   5.582 -15.743  1.00 10.00      A   
ATOM    867  CA  TYR A  94       3.114   7.136 -16.914  1.00 10.00      A   
ATOM    868  CB  TYR A  94       4.391   7.057 -17.759  1.00 10.00      A   
ATOM    869  CG  TYR A  94       4.639   8.267 -18.628  1.00 10.00      A   
ATOM    870  CD1 TYR A  94       5.152   9.440 -18.090  1.00 10.00      A   
ATOM    871  CD2 TYR A  94       4.366   8.236 -19.989  1.00 10.00      A   
ATOM    872  CE1 TYR A  94       5.389  10.548 -18.883  1.00 10.00      A   
ATOM    873  CE2 TYR A  94       4.597   9.338 -20.788  1.00 10.00      A   
ATOM    874  CZ  TYR A  94       5.108  10.489 -20.231  1.00 10.00      A   
ATOM    875  OH  TYR A  94       5.347  11.586 -21.028  1.00 10.00      A   
ATOM    876  HH  TYR A  94       4.584  11.740 -21.599  1.00 10.00      A   
ATOM    877  C   TYR A  94       1.856   7.087 -17.798  1.00 10.00      A   
ATOM    878  O   TYR A  94       1.154   8.095 -17.919  1.00 10.00      A   
ATOM    879  N   PRO A  95       1.537   5.927 -18.430  1.00 10.00      A   
ATOM    880  CA  PRO A  95       0.345   5.806 -19.286  1.00 10.00      A   
ATOM    881  CB  PRO A  95       0.373   4.344 -19.754  1.00 10.00      A   
ATOM    882  CG  PRO A  95       1.788   3.916 -19.579  1.00 10.00      A   
ATOM    883  CD  PRO A  95       2.300   4.665 -18.384  1.00 10.00      A   
ATOM    884  C   PRO A  95      -0.941   6.073 -18.506  1.00 10.00      A   
ATOM    885  O   PRO A  95      -1.872   6.703 -19.014  1.00 10.00      A   
ATOM    886  N   TRP A  96      -0.979   5.592 -17.269  1.00 10.00      A   
ATOM    887  HN  TRP A  96      -0.198   5.113 -16.921  1.00 10.00      A   
ATOM    888  CA  TRP A  96      -2.140   5.769 -16.411  1.00 10.00      A   
ATOM    889  CB  TRP A  96      -1.970   4.984 -15.108  1.00 10.00      A   
ATOM    890  CG  TRP A  96      -2.138   3.501 -15.269  1.00 10.00      A   
ATOM    891  CD1 TRP A  96      -1.195   2.605 -15.689  1.00 10.00      A   
ATOM    892  CD2 TRP A  96      -3.325   2.742 -15.007  1.00 10.00      A   
ATOM    893  NE1 TRP A  96      -1.722   1.335 -15.704  1.00 10.00      A   
ATOM    894  HE1 TRP A  96      -1.242   0.521 -15.967  1.00 10.00      A   
ATOM    895  CE2 TRP A  96      -3.028   1.393 -15.291  1.00 10.00      A   
ATOM    896  CE3 TRP A  96      -4.611   3.072 -14.565  1.00 10.00      A   
ATOM    897  CZ2 TRP A  96      -3.970   0.377 -15.143  1.00 10.00      A   
ATOM    898  CZ3 TRP A  96      -5.541   2.062 -14.418  1.00 10.00      A   
ATOM    899  CH2 TRP A  96      -5.217   0.731 -14.707  1.00 10.00      A   
ATOM    900  C   TRP A  96      -2.374   7.244 -16.111  1.00 10.00      A   
ATOM    901  O   TRP A  96      -3.495   7.737 -16.236  1.00 10.00      A   
ATOM    902  N   ILE A  97      -1.306   7.942 -15.726  1.00 10.00      A   
ATOM    903  HN  ILE A  97      -0.440   7.481 -15.643  1.00 10.00      A   
ATOM    904  CA  ILE A  97      -1.386   9.366 -15.413  1.00 10.00      A   
ATOM    905  CB  ILE A  97      -0.023   9.922 -14.940  1.00 10.00      A   
ATOM    906  CG1 ILE A  97       0.487   9.157 -13.715  1.00 10.00      A   
ATOM    907  CG2 ILE A  97      -0.116  11.412 -14.638  1.00 10.00      A   
ATOM    908  CD1 ILE A  97      -0.383   9.296 -12.484  1.00 10.00      A   
ATOM    909  C   ILE A  97      -1.857  10.157 -16.629  1.00 10.00      A   
ATOM    910  O   ILE A  97      -2.708  11.038 -16.516  1.00 10.00      A   
ATOM    911  N   GLU A  98      -1.313   9.815 -17.791  1.00 10.00      A   
ATOM    912  HN  GLU A  98      -0.658   9.083 -17.812  1.00 10.00      A   
ATOM    913  CA  GLU A  98      -1.661  10.488 -19.036  1.00 10.00      A   
ATOM    914  CB  GLU A  98      -0.814   9.943 -20.191  1.00 10.00      A   
ATOM    915  CG  GLU A  98      -1.092  10.599 -21.534  1.00 10.00      A   
ATOM    916  CD  GLU A  98      -0.318   9.956 -22.664  1.00 10.00      A   
ATOM    917  OE1 GLU A  98       0.924  10.028 -22.653  1.00 10.00      A   
ATOM    918  OE2 GLU A  98      -0.950   9.384 -23.580  1.00 10.00      A   
ATOM    919  C   GLU A  98      -3.148  10.340 -19.354  1.00 10.00      A   
ATOM    920  O   GLU A  98      -3.826  11.312 -19.696  1.00 10.00      A   
ATOM    921  N   ALA A  99      -3.653   9.122 -19.232  1.00 10.00      A   
ATOM    922  HN  ALA A  99      -3.064   8.381 -18.960  1.00 10.00      A   
ATOM    923  CA  ALA A  99      -5.056   8.846 -19.510  1.00 10.00      A   
ATOM    924  CB  ALA A  99      -5.287   7.346 -19.593  1.00 10.00      A   
ATOM    925  C   ALA A  99      -5.971   9.473 -18.458  1.00 10.00      A   
ATOM    926  O   ALA A  99      -7.013  10.042 -18.783  1.00 10.00      A   
ATOM    927  N   MET A 100      -5.563   9.388 -17.203  1.00 10.00      A   
ATOM    928  HN  MET A 100      -4.705   8.947 -17.006  1.00 10.00      A   
ATOM    929  CA  MET A 100      -6.359   9.919 -16.103  1.00 10.00      A   
ATOM    930  CB  MET A 100      -5.846   9.407 -14.760  1.00 10.00      A   
ATOM    931  CG  MET A 100      -6.306   8.000 -14.413  1.00 10.00      A   
ATOM    932  SD  MET A 100      -5.879   7.531 -12.723  1.00 10.00      A   
ATOM    933  CE  MET A 100      -4.184   7.000 -12.944  1.00 10.00      A   
ATOM    934  C   MET A 100      -6.435  11.442 -16.086  1.00 10.00      A   
ATOM    935  O   MET A 100      -7.486  12.000 -15.791  1.00 10.00      A   
ATOM    936  N   SER A 101      -5.337  12.108 -16.418  1.00 10.00      A   
ATOM    937  HN  SER A 101      -4.536  11.607 -16.685  1.00 10.00      A   
ATOM    938  CA  SER A 101      -5.292  13.569 -16.397  1.00 10.00      A   
ATOM    939  CB  SER A 101      -3.872  14.084 -16.643  1.00 10.00      A   
ATOM    940  OG  SER A 101      -3.227  13.342 -17.661  1.00 10.00      A   
ATOM    941  HG  SER A 101      -2.958  12.481 -17.307  1.00 10.00      A   
ATOM    942  C   SER A 101      -6.288  14.224 -17.355  1.00 10.00      A   
ATOM    943  O   SER A 101      -6.836  15.284 -17.053  1.00 10.00      A   
ATOM    944  N   SER A 102      -6.546  13.588 -18.488  1.00 10.00      A   
ATOM    945  HN  SER A 102      -6.104  12.732 -18.672  1.00 10.00      A   
ATOM    946  CA  SER A 102      -7.466  14.146 -19.472  1.00 10.00      A   
ATOM    947  CB  SER A 102      -7.011  13.779 -20.886  1.00 10.00      A   
ATOM    948  OG  SER A 102      -5.635  14.078 -21.079  1.00 10.00      A   
ATOM    949  HG  SER A 102      -5.464  14.185 -22.024  1.00 10.00      A   
ATOM    950  C   SER A 102      -8.914  13.698 -19.252  1.00 10.00      A   
ATOM    951  O   SER A 102      -9.843  14.281 -19.819  1.00 10.00      A   
ATOM    952  N   SER A 103      -9.111  12.685 -18.421  1.00 10.00      A   
ATOM    953  HN  SER A 103      -8.345  12.279 -17.968  1.00 10.00      A   
ATOM    954  CA  SER A 103     -10.451  12.164 -18.179  1.00 10.00      A   
ATOM    955  CB  SER A 103     -10.497  10.673 -18.512  1.00 10.00      A   
ATOM    956  OG  SER A 103     -10.095  10.447 -19.856  1.00 10.00      A   
ATOM    957  HG  SER A 103     -10.830  10.657 -20.445  1.00 10.00      A   
ATOM    958  C   SER A 103     -10.978  12.432 -16.763  1.00 10.00      A   
ATOM    959  O   SER A 103     -12.128  12.843 -16.587  1.00 10.00      A   
ATOM    960  N   TYR A 104     -10.143  12.210 -15.760  1.00 10.00      A   
ATOM    961  HN  TYR A 104      -9.220  11.938 -15.950  1.00 10.00      A   
ATOM    962  CA  TYR A 104     -10.546  12.412 -14.375  1.00 10.00      A   
ATOM    963  CB  TYR A 104      -9.919  11.356 -13.455  1.00 10.00      A   
ATOM    964  CG  TYR A 104     -10.381   9.943 -13.716  1.00 10.00      A   
ATOM    965  CD1 TYR A 104      -9.502   8.877 -13.596  1.00 10.00      A   
ATOM    966  CD2 TYR A 104     -11.694   9.671 -14.079  1.00 10.00      A   
ATOM    967  CE1 TYR A 104      -9.913   7.581 -13.830  1.00 10.00      A   
ATOM    968  CE2 TYR A 104     -12.114   8.376 -14.316  1.00 10.00      A   
ATOM    969  CZ  TYR A 104     -11.217   7.333 -14.189  1.00 10.00      A   
ATOM    970  OH  TYR A 104     -11.622   6.040 -14.420  1.00 10.00      A   
ATOM    971  HH  TYR A 104     -12.573   6.030 -14.604  1.00 10.00      A   
ATOM    972  C   TYR A 104     -10.159  13.804 -13.900  1.00 10.00      A   
ATOM    973  O   TYR A 104      -9.269  13.963 -13.067  1.00 10.00      A   
ATOM    974  N   THR A 105     -10.827  14.810 -14.435  1.00 10.00      A   
ATOM    975  HN  THR A 105     -11.527  14.625 -15.100  1.00 10.00      A   
ATOM    976  CA  THR A 105     -10.553  16.190 -14.068  1.00 10.00      A   
ATOM    977  CB  THR A 105     -11.432  17.136 -14.903  1.00 10.00      A   
ATOM    978  OG1 THR A 105     -12.109  16.368 -15.914  1.00 10.00      A   
ATOM    979  HG1 THR A 105     -11.737  16.580 -16.780  1.00 10.00      A   
ATOM    980  CG2 THR A 105     -10.588  18.209 -15.568  1.00 10.00      A   
ATOM    981  C   THR A 105     -10.834  16.421 -12.581  1.00 10.00      A   
ATOM    982  O   THR A 105     -10.191  17.245 -11.927  1.00 10.00      A   
ATOM    983  N   TRP A 106     -11.779  15.658 -12.047  1.00 10.00      A   
ATOM    984  HN  TRP A 106     -12.231  14.994 -12.609  1.00 10.00      A   
ATOM    985  CA  TRP A 106     -12.155  15.777 -10.647  1.00 10.00      A   
ATOM    986  CB  TRP A 106     -13.677  15.733 -10.492  1.00 10.00      A   
ATOM    987  CG  TRP A 106     -14.394  16.783 -11.289  1.00 10.00      A   
ATOM    988  CD1 TRP A 106     -15.234  16.576 -12.345  1.00 10.00      A   
ATOM    989  CD2 TRP A 106     -14.333  18.201 -11.095  1.00 10.00      A   
ATOM    990  NE1 TRP A 106     -15.703  17.778 -12.819  1.00 10.00      A   
ATOM    991  HE1 TRP A 106     -16.327  17.893 -13.577  1.00 10.00      A   
ATOM    992  CE2 TRP A 106     -15.163  18.791 -12.069  1.00 10.00      A   
ATOM    993  CE3 TRP A 106     -13.661  19.032 -10.193  1.00 10.00      A   
ATOM    994  CZ2 TRP A 106     -15.337  20.171 -12.164  1.00 10.00      A   
ATOM    995  CZ3 TRP A 106     -13.836  20.400 -10.293  1.00 10.00      A   
ATOM    996  CH2 TRP A 106     -14.666  20.956 -11.270  1.00 10.00      A   
ATOM    997  C   TRP A 106     -11.501  14.691  -9.793  1.00 10.00      A   
ATOM    998  O   TRP A 106     -12.088  14.220  -8.820  1.00 10.00      A   
ATOM    999  N   LEU A 107     -10.294  14.283 -10.171  1.00 10.00      A   
ATOM   1000  HN  LEU A 107      -9.883  14.677 -10.969  1.00 10.00      A   
ATOM   1001  CA  LEU A 107      -9.563  13.266  -9.423  1.00 10.00      A   
ATOM   1002  CB  LEU A 107      -8.426  12.685 -10.269  1.00 10.00      A   
ATOM   1003  CG  LEU A 107      -7.824  11.365  -9.784  1.00 10.00      A   
ATOM   1004  CD1 LEU A 107      -8.892  10.286  -9.713  1.00 10.00      A   
ATOM   1005  CD2 LEU A 107      -6.693  10.930 -10.700  1.00 10.00      A   
ATOM   1006  C   LEU A 107      -9.019  13.888  -8.142  1.00 10.00      A   
ATOM   1007  O   LEU A 107      -8.436  14.972  -8.173  1.00 10.00      A   
ATOM   1008  N   GLU A 108      -9.222  13.215  -7.018  1.00 10.00      A   
ATOM   1009  HN  GLU A 108      -9.678  12.346  -7.052  1.00 10.00      A   
ATOM   1010  CA  GLU A 108      -8.777  13.743  -5.734  1.00 10.00      A   
ATOM   1011  CB  GLU A 108      -9.975  13.976  -4.799  1.00 10.00      A   
ATOM   1012  CG  GLU A 108     -10.972  15.014  -5.304  1.00 10.00      A   
ATOM   1013  CD  GLU A 108     -12.148  15.220  -4.365  1.00 10.00      A   
ATOM   1014  OE1 GLU A 108     -13.147  14.482  -4.485  1.00 10.00      A   
ATOM   1015  OE2 GLU A 108     -12.088  16.127  -3.508  1.00 10.00      A   
ATOM   1016  C   GLU A 108      -7.736  12.856  -5.050  1.00 10.00      A   
ATOM   1017  O   GLU A 108      -6.885  13.352  -4.315  1.00 10.00      A   
ATOM   1018  N   GLU A 109      -7.789  11.551  -5.284  1.00 10.00      A   
ATOM   1019  HN  GLU A 109      -8.471  11.190  -5.894  1.00 10.00      A   
ATOM   1020  CA  GLU A 109      -6.845  10.641  -4.644  1.00 10.00      A   
ATOM   1021  CB  GLU A 109      -7.537   9.803  -3.571  1.00 10.00      A   
ATOM   1022  CG  GLU A 109      -7.994  10.595  -2.358  1.00 10.00      A   
ATOM   1023  CD  GLU A 109      -8.585   9.716  -1.274  1.00 10.00      A   
ATOM   1024  OE1 GLU A 109      -8.576   8.475  -1.427  1.00 10.00      A   
ATOM   1025  OE2 GLU A 109      -9.069  10.263  -0.263  1.00 10.00      A   
ATOM   1026  C   GLU A 109      -6.131   9.719  -5.629  1.00 10.00      A   
ATOM   1027  O   GLU A 109      -6.759   9.092  -6.487  1.00 10.00      A   
ATOM   1028  N   ILE A 110      -4.812   9.649  -5.490  1.00 10.00      A   
ATOM   1029  HN  ILE A 110      -4.379  10.201  -4.800  1.00 10.00      A   
ATOM   1030  CA  ILE A 110      -3.980   8.781  -6.316  1.00 10.00      A   
ATOM   1031  CB  ILE A 110      -3.063   9.577  -7.275  1.00 10.00      A   
ATOM   1032  CG1 ILE A 110      -3.905  10.314  -8.318  1.00 10.00      A   
ATOM   1033  CG2 ILE A 110      -2.076   8.645  -7.963  1.00 10.00      A   
ATOM   1034  CD1 ILE A 110      -3.093  11.101  -9.324  1.00 10.00      A   
ATOM   1035  C   ILE A 110      -3.135   7.897  -5.400  1.00 10.00      A   
ATOM   1036  O   ILE A 110      -2.230   8.378  -4.711  1.00 10.00      A   
ATOM   1037  N   ARG A 111      -3.448   6.610  -5.372  1.00 10.00      A   
ATOM   1038  HN  ARG A 111      -4.173   6.275  -5.950  1.00 10.00      A   
ATOM   1039  CA  ARG A 111      -2.733   5.670  -4.521  1.00 10.00      A   
ATOM   1040  CB  ARG A 111      -3.717   4.960  -3.593  1.00 10.00      A   
ATOM   1041  CG  ARG A 111      -4.593   5.901  -2.780  1.00 10.00      A   
ATOM   1042  CD  ARG A 111      -6.016   5.376  -2.667  1.00 10.00      A   
ATOM   1043  NE  ARG A 111      -6.794   6.125  -1.683  1.00 10.00      A   
ATOM   1044  HE  ARG A 111      -7.236   6.955  -1.987  1.00 10.00      A   
ATOM   1045  CZ  ARG A 111      -6.947   5.750  -0.418  1.00 10.00      A   
ATOM   1046  NH1 ARG A 111      -6.385   4.633   0.025  1.00 10.00      A   
ATOM   1047 HH11 ARG A 111      -6.506   4.342   1.021  1.00 10.00      A   
ATOM   1048 HH12 ARG A 111      -5.814   4.033  -0.623  1.00 10.00      A   
ATOM   1049  NH2 ARG A 111      -7.652   6.508   0.405  1.00 10.00      A   
ATOM   1050 HH21 ARG A 111      -7.779   6.227   1.402  1.00 10.00      A   
ATOM   1051 HH22 ARG A 111      -8.082   7.397   0.055  1.00 10.00      A   
ATOM   1052  C   ARG A 111      -1.975   4.649  -5.363  1.00 10.00      A   
ATOM   1053  O   ARG A 111      -2.568   3.957  -6.190  1.00 10.00      A   
ATOM   1054  N   LEU A 112      -0.669   4.556  -5.149  1.00 10.00      A   
ATOM   1055  HN  LEU A 112      -0.255   5.124  -4.461  1.00 10.00      A   
ATOM   1056  CA  LEU A 112       0.170   3.630  -5.901  1.00 10.00      A   
ATOM   1057  CB  LEU A 112       1.043   4.396  -6.902  1.00 10.00      A   
ATOM   1058  CG  LEU A 112       0.308   5.118  -8.030  1.00 10.00      A   
ATOM   1059  CD1 LEU A 112       1.215   6.143  -8.688  1.00 10.00      A   
ATOM   1060  CD2 LEU A 112      -0.201   4.121  -9.056  1.00 10.00      A   
ATOM   1061  C   LEU A 112       1.068   2.815  -4.977  1.00 10.00      A   
ATOM   1062  O   LEU A 112       1.621   3.345  -4.012  1.00 10.00      A   
ATOM   1063  N   LYS A 113       1.189   1.524  -5.268  1.00 10.00      A   
ATOM   1064  HN  LYS A 113       0.674   1.154  -6.020  1.00 10.00      A   
ATOM   1065  CA  LYS A 113       2.045   0.634  -4.496  1.00 10.00      A   
ATOM   1066  CB  LYS A 113       1.225  -0.347  -3.654  1.00 10.00      A   
ATOM   1067  CG  LYS A 113       2.062  -1.116  -2.638  1.00 10.00      A   
ATOM   1068  CD  LYS A 113       1.370  -2.386  -2.167  1.00 10.00      A   
ATOM   1069  CE  LYS A 113       2.228  -3.132  -1.153  1.00 10.00      A   
ATOM   1070  NZ  LYS A 113       1.736  -4.512  -0.913  1.00 10.00      A   
ATOM   1071  HZ1 LYS A 113       2.302  -4.973  -0.169  1.00 10.00      A   
ATOM   1072  HZ2 LYS A 113       1.810  -5.079  -1.784  1.00 10.00      A   
ATOM   1073  HZ3 LYS A 113       0.740  -4.490  -0.620  1.00 10.00      A   
ATOM   1074  C   LYS A 113       2.967  -0.136  -5.434  1.00 10.00      A   
ATOM   1075  O   LYS A 113       2.502  -0.875  -6.302  1.00 10.00      A   
ATOM   1076  N   ARG A 114       4.267   0.060  -5.259  1.00 10.00      A   
ATOM   1077  HN  ARG A 114       4.560   0.685  -4.558  1.00 10.00      A   
ATOM   1078  CA  ARG A 114       5.283  -0.605  -6.076  1.00 10.00      A   
ATOM   1079  CB  ARG A 114       5.249  -2.126  -5.888  1.00 10.00      A   
ATOM   1080  CG  ARG A 114       5.622  -2.596  -4.492  1.00 10.00      A   
ATOM   1081  CD  ARG A 114       5.617  -4.113  -4.405  1.00 10.00      A   
ATOM   1082  NE  ARG A 114       5.725  -4.584  -3.028  1.00 10.00      A   
ATOM   1083  HE  ARG A 114       6.533  -4.321  -2.520  1.00 10.00      A   
ATOM   1084  CZ  ARG A 114       4.808  -5.340  -2.426  1.00 10.00      A   
ATOM   1085  NH1 ARG A 114       3.713  -5.716  -3.087  1.00 10.00      A   
ATOM   1086 HH11 ARG A 114       2.983  -6.315  -2.620  1.00 10.00      A   
ATOM   1087 HH12 ARG A 114       3.569  -5.417  -4.078  1.00 10.00      A   
ATOM   1088  NH2 ARG A 114       4.987  -5.720  -1.170  1.00 10.00      A   
ATOM   1089 HH21 ARG A 114       5.852  -5.430  -0.654  1.00 10.00      A   
ATOM   1090 HH22 ARG A 114       4.264  -6.303  -0.680  1.00 10.00      A   
ATOM   1091  C   ARG A 114       5.148  -0.238  -7.551  1.00 10.00      A   
ATOM   1092  O   ARG A 114       5.164  -1.105  -8.425  1.00 10.00      A   
ATOM   1093  N   MET A 115       5.016   1.053  -7.819  1.00 10.00      A   
ATOM   1094  HN  MET A 115       5.029   1.699  -7.082  1.00 10.00      A   
ATOM   1095  CA  MET A 115       4.874   1.541  -9.185  1.00 10.00      A   
ATOM   1096  CB  MET A 115       3.504   2.194  -9.388  1.00 10.00      A   
ATOM   1097  CG  MET A 115       2.352   1.204  -9.475  1.00 10.00      A   
ATOM   1098  SD  MET A 115       2.263   0.371 -11.073  1.00 10.00      A   
ATOM   1099  CE  MET A 115       1.490   1.641 -12.073  1.00 10.00      A   
ATOM   1100  C   MET A 115       5.970   2.536  -9.514  1.00 10.00      A   
ATOM   1101  O   MET A 115       6.424   3.279  -8.645  1.00 10.00      A   
ATOM   1102  N   VAL A 116       6.399   2.537 -10.764  1.00 10.00      A   
ATOM   1103  HN  VAL A 116       6.009   1.900 -11.407  1.00 10.00      A   
ATOM   1104  CA  VAL A 116       7.438   3.449 -11.217  1.00 10.00      A   
ATOM   1105  CB  VAL A 116       8.155   2.917 -12.475  1.00 10.00      A   
ATOM   1106  CG1 VAL A 116       9.308   3.834 -12.864  1.00 10.00      A   
ATOM   1107  CG2 VAL A 116       8.644   1.492 -12.257  1.00 10.00      A   
ATOM   1108  C   VAL A 116       6.843   4.817 -11.527  1.00 10.00      A   
ATOM   1109  O   VAL A 116       6.092   4.979 -12.491  1.00 10.00      A   
ATOM   1110  N   VAL A 117       7.182   5.794 -10.709  1.00 10.00      A   
ATOM   1111  HN  VAL A 117       7.803   5.604  -9.973  1.00 10.00      A   
ATOM   1112  CA  VAL A 117       6.685   7.148 -10.881  1.00 10.00      A   
ATOM   1113  CB  VAL A 117       5.960   7.635  -9.612  1.00 10.00      A   
ATOM   1114  CG1 VAL A 117       5.284   8.976  -9.852  1.00 10.00      A   
ATOM   1115  CG2 VAL A 117       4.951   6.596  -9.147  1.00 10.00      A   
ATOM   1116  C   VAL A 117       7.849   8.079 -11.186  1.00 10.00      A   
ATOM   1117  O   VAL A 117       8.865   8.041 -10.503  1.00 10.00      A   
ATOM   1118  N   THR A 118       7.704   8.896 -12.215  1.00 10.00      A   
ATOM   1119  HN  THR A 118       6.869   8.886 -12.722  1.00 10.00      A   
ATOM   1120  CA  THR A 118       8.755   9.822 -12.602  1.00 10.00      A   
ATOM   1121  CB  THR A 118       9.123   9.645 -14.089  1.00 10.00      A   
ATOM   1122  OG1 THR A 118       7.935   9.662 -14.894  1.00 10.00      A   
ATOM   1123  HG1 THR A 118       8.185   9.795 -15.823  1.00 10.00      A   
ATOM   1124  CG2 THR A 118       9.856   8.328 -14.306  1.00 10.00      A   
ATOM   1125  C   THR A 118       8.335  11.269 -12.356  1.00 10.00      A   
ATOM   1126  O   THR A 118       7.166  11.547 -12.062  1.00 10.00      A   
ATOM   1127  N   ASP A 119       9.289  12.185 -12.493  1.00 10.00      A   
ATOM   1128  HN  ASP A 119      10.197  11.894 -12.741  1.00 10.00      A   
ATOM   1129  CA  ASP A 119       9.030  13.612 -12.293  1.00 10.00      A   
ATOM   1130  CB  ASP A 119      10.314  14.431 -12.470  1.00 10.00      A   
ATOM   1131  CG  ASP A 119      11.201  14.433 -11.237  1.00 10.00      A   
ATOM   1132  OD1 ASP A 119      11.382  15.512 -10.628  1.00 10.00      A   
ATOM   1133  OD2 ASP A 119      11.732  13.358 -10.883  1.00 10.00      A   
ATOM   1134  C   ASP A 119       7.968  14.104 -13.265  1.00 10.00      A   
ATOM   1135  O   ASP A 119       7.122  14.930 -12.915  1.00 10.00      A   
ATOM   1136  N   ASP A 120       8.012  13.576 -14.487  1.00 10.00      A   
ATOM   1137  HN  ASP A 120       8.725  12.933 -14.701  1.00 10.00      A   
ATOM   1138  CA  ASP A 120       7.047  13.943 -15.523  1.00 10.00      A   
ATOM   1139  CB  ASP A 120       7.387  13.281 -16.858  1.00 10.00      A   
ATOM   1140  CG  ASP A 120       8.104  14.217 -17.805  1.00 10.00      A   
ATOM   1141  OD1 ASP A 120       7.513  15.244 -18.196  1.00 10.00      A   
ATOM   1142  OD2 ASP A 120       9.265  13.934 -18.160  1.00 10.00      A   
ATOM   1143  C   ASP A 120       5.633  13.572 -15.105  1.00 10.00      A   
ATOM   1144  O   ASP A 120       4.684  14.305 -15.377  1.00 10.00      A   
ATOM   1145  N   CYS A 121       5.499  12.429 -14.437  1.00 10.00      A   
ATOM   1146  HN  CYS A 121       6.293  11.885 -14.255  1.00 10.00      A   
ATOM   1147  CA  CYS A 121       4.200  11.974 -13.966  1.00 10.00      A   
ATOM   1148  CB  CYS A 121       4.306  10.556 -13.396  1.00 10.00      A   
ATOM   1149  SG  CYS A 121       5.012   9.337 -14.533  1.00 10.00      A   
ATOM   1150  HG  CYS A 121       6.276   9.674 -14.769  1.00 10.00      A   
ATOM   1151  C   CYS A 121       3.686  12.928 -12.894  1.00 10.00      A   
ATOM   1152  O   CYS A 121       2.521  13.320 -12.898  1.00 10.00      A   
ATOM   1153  N   LEU A 122       4.585  13.324 -11.999  1.00 10.00      A   
ATOM   1154  HN  LEU A 122       5.507  12.994 -12.074  1.00 10.00      A   
ATOM   1155  CA  LEU A 122       4.246  14.235 -10.911  1.00 10.00      A   
ATOM   1156  CB  LEU A 122       5.466  14.474 -10.018  1.00 10.00      A   
ATOM   1157  CG  LEU A 122       6.046  13.239  -9.327  1.00 10.00      A   
ATOM   1158  CD1 LEU A 122       7.378  13.565  -8.670  1.00 10.00      A   
ATOM   1159  CD2 LEU A 122       5.065  12.691  -8.302  1.00 10.00      A   
ATOM   1160  C   LEU A 122       3.720  15.562 -11.445  1.00 10.00      A   
ATOM   1161  O   LEU A 122       2.770  16.128 -10.903  1.00 10.00      A   
ATOM   1162  N   GLU A 123       4.341  16.053 -12.509  1.00 10.00      A   
ATOM   1163  HN  GLU A 123       5.091  15.555 -12.897  1.00 10.00      A   
ATOM   1164  CA  GLU A 123       3.932  17.314 -13.116  1.00 10.00      A   
ATOM   1165  CB  GLU A 123       4.897  17.721 -14.235  1.00 10.00      A   
ATOM   1166  CG  GLU A 123       6.152  18.425 -13.747  1.00 10.00      A   
ATOM   1167  CD  GLU A 123       6.801  19.266 -14.822  1.00 10.00      A   
ATOM   1168  OE1 GLU A 123       7.974  19.001 -15.161  1.00 10.00      A   
ATOM   1169  OE2 GLU A 123       6.150  20.206 -15.322  1.00 10.00      A   
ATOM   1170  C   GLU A 123       2.512  17.222 -13.665  1.00 10.00      A   
ATOM   1171  O   GLU A 123       1.672  18.082 -13.387  1.00 10.00      A   
ATOM   1172  N   LEU A 124       2.250  16.158 -14.420  1.00 10.00      A   
ATOM   1173  HN  LEU A 124       2.965  15.502 -14.576  1.00 10.00      A   
ATOM   1174  CA  LEU A 124       0.938  15.935 -15.025  1.00 10.00      A   
ATOM   1175  CB  LEU A 124       0.936  14.672 -15.890  1.00 10.00      A   
ATOM   1176  CG  LEU A 124       1.026  14.889 -17.403  1.00 10.00      A   
ATOM   1177  CD1 LEU A 124       2.404  15.393 -17.801  1.00 10.00      A   
ATOM   1178  CD2 LEU A 124       0.683  13.614 -18.155  1.00 10.00      A   
ATOM   1179  C   LEU A 124      -0.170  15.864 -13.981  1.00 10.00      A   
ATOM   1180  O   LEU A 124      -1.301  16.277 -14.239  1.00 10.00      A   
ATOM   1181  N   ILE A 125       0.163  15.358 -12.800  1.00 10.00      A   
ATOM   1182  HN  ILE A 125       1.084  15.052 -12.652  1.00 10.00      A   
ATOM   1183  CA  ILE A 125      -0.804  15.240 -11.720  1.00 10.00      A   
ATOM   1184  CB  ILE A 125      -0.219  14.457 -10.520  1.00 10.00      A   
ATOM   1185  CG1 ILE A 125       0.103  13.018 -10.927  1.00 10.00      A   
ATOM   1186  CG2 ILE A 125      -1.178  14.468  -9.336  1.00 10.00      A   
ATOM   1187  CD1 ILE A 125       0.946  12.266  -9.918  1.00 10.00      A   
ATOM   1188  C   ILE A 125      -1.276  16.613 -11.245  1.00 10.00      A   
ATOM   1189  O   ILE A 125      -2.441  16.974 -11.408  1.00 10.00      A   
ATOM   1190  N   ALA A 126      -0.348  17.392 -10.707  1.00 10.00      A   
ATOM   1191  HN  ALA A 126       0.579  17.070 -10.667  1.00 10.00      A   
ATOM   1192  CA  ALA A 126      -0.663  18.715 -10.173  1.00 10.00      A   
ATOM   1193  CB  ALA A 126       0.547  19.300  -9.465  1.00 10.00      A   
ATOM   1194  C   ALA A 126      -1.204  19.687 -11.220  1.00 10.00      A   
ATOM   1195  O   ALA A 126      -2.067  20.508 -10.916  1.00 10.00      A   
ATOM   1196  N   LYS A 127      -0.708  19.598 -12.444  1.00 10.00      A   
ATOM   1197  HN  LYS A 127      -0.026  18.918 -12.641  1.00 10.00      A   
ATOM   1198  CA  LYS A 127      -1.149  20.507 -13.498  1.00 10.00      A   
ATOM   1199  CB  LYS A 127      -0.208  20.473 -14.709  1.00 10.00      A   
ATOM   1200  CG  LYS A 127      -0.293  19.205 -15.550  1.00 10.00      A   
ATOM   1201  CD  LYS A 127       0.070  19.468 -17.001  1.00 10.00      A   
ATOM   1202  CE  LYS A 127      -1.114  20.030 -17.771  1.00 10.00      A   
ATOM   1203  NZ  LYS A 127      -2.115  18.983 -18.105  1.00 10.00      A   
ATOM   1204  HZ1 LYS A 127      -2.898  19.402 -18.650  1.00 10.00      A   
ATOM   1205  HZ2 LYS A 127      -2.502  18.563 -17.235  1.00 10.00      A   
ATOM   1206  HZ3 LYS A 127      -1.678  18.234 -18.673  1.00 10.00      A   
ATOM   1207  C   LYS A 127      -2.589  20.250 -13.939  1.00 10.00      A   
ATOM   1208  O   LYS A 127      -3.301  21.174 -14.323  1.00 10.00      A   
ATOM   1209  N   SER A 128      -3.026  19.005 -13.878  1.00 10.00      A   
ATOM   1210  HN  SER A 128      -2.439  18.302 -13.526  1.00 10.00      A   
ATOM   1211  CA  SER A 128      -4.373  18.666 -14.316  1.00 10.00      A   
ATOM   1212  CB  SER A 128      -4.344  17.357 -15.100  1.00 10.00      A   
ATOM   1213  OG  SER A 128      -3.165  17.284 -15.896  1.00 10.00      A   
ATOM   1214  HG  SER A 128      -2.482  16.801 -15.404  1.00 10.00      A   
ATOM   1215  C   SER A 128      -5.367  18.595 -13.159  1.00 10.00      A   
ATOM   1216  O   SER A 128      -6.526  19.014 -13.292  1.00 10.00      A   
ATOM   1217  N   PHE A 129      -4.917  18.084 -12.022  1.00 10.00      A   
ATOM   1218  HN  PHE A 129      -3.979  17.803 -11.956  1.00 10.00      A   
ATOM   1219  CA  PHE A 129      -5.779  17.947 -10.856  1.00 10.00      A   
ATOM   1220  CB  PHE A 129      -5.556  16.597 -10.162  1.00 10.00      A   
ATOM   1221  CG  PHE A 129      -5.421  15.443 -11.116  1.00 10.00      A   
ATOM   1222  CD1 PHE A 129      -4.363  14.560 -11.004  1.00 10.00      A   
ATOM   1223  CD2 PHE A 129      -6.343  15.251 -12.134  1.00 10.00      A   
ATOM   1224  CE1 PHE A 129      -4.225  13.506 -11.886  1.00 10.00      A   
ATOM   1225  CE2 PHE A 129      -6.212  14.199 -13.019  1.00 10.00      A   
ATOM   1226  CZ  PHE A 129      -5.151  13.327 -12.894  1.00 10.00      A   
ATOM   1227  C   PHE A 129      -5.568  19.099  -9.883  1.00 10.00      A   
ATOM   1228  O   PHE A 129      -4.740  19.022  -8.976  1.00 10.00      A   
ATOM   1229  N   LYS A 130      -6.327  20.170 -10.081  1.00 10.00      A   
ATOM   1230  HN  LYS A 130      -6.972  20.169 -10.820  1.00 10.00      A   
ATOM   1231  CA  LYS A 130      -6.231  21.344  -9.227  1.00 10.00      A   
ATOM   1232  CB  LYS A 130      -6.836  22.570  -9.925  1.00 10.00      A   
ATOM   1233  CG  LYS A 130      -5.896  23.288 -10.889  1.00 10.00      A   
ATOM   1234  CD  LYS A 130      -5.873  22.629 -12.263  1.00 10.00      A   
ATOM   1235  CE  LYS A 130      -5.295  23.565 -13.316  1.00 10.00      A   
ATOM   1236  NZ  LYS A 130      -5.299  22.958 -14.677  1.00 10.00      A   
ATOM   1237  HZ1 LYS A 130      -4.519  22.271 -14.765  1.00 10.00      A   
ATOM   1238  HZ2 LYS A 130      -5.175  23.697 -15.396  1.00 10.00      A   
ATOM   1239  HZ3 LYS A 130      -6.199  22.469 -14.854  1.00 10.00      A   
ATOM   1240  C   LYS A 130      -6.933  21.096  -7.897  1.00 10.00      A   
ATOM   1241  O   LYS A 130      -6.680  21.785  -6.907  1.00 10.00      A   
ATOM   1242  N   ASN A 131      -7.812  20.104  -7.880  1.00 10.00      A   
ATOM   1243  HN  ASN A 131      -7.961  19.582  -8.700  1.00 10.00      A   
ATOM   1244  CA  ASN A 131      -8.555  19.760  -6.675  1.00 10.00      A   
ATOM   1245  CB  ASN A 131     -10.051  19.622  -6.987  1.00 10.00      A   
ATOM   1246  CG  ASN A 131     -10.862  20.819  -6.524  1.00 10.00      A   
ATOM   1247  OD1 ASN A 131     -10.956  21.829  -7.225  1.00 10.00      A   
ATOM   1248  ND2 ASN A 131     -11.464  20.718  -5.345  1.00 10.00      A   
ATOM   1249 HD21 ASN A 131     -11.355  19.887  -4.835  1.00 10.00      A   
ATOM   1250 HD22 ASN A 131     -11.991  21.483  -5.029  1.00 10.00      A   
ATOM   1251  C   ASN A 131      -8.027  18.470  -6.059  1.00 10.00      A   
ATOM   1252  O   ASN A 131      -8.770  17.725  -5.420  1.00 10.00      A   
ATOM   1253  N   PHE A 132      -6.739  18.214  -6.252  1.00 10.00      A   
ATOM   1254  HN  PHE A 132      -6.199  18.845  -6.770  1.00 10.00      A   
ATOM   1255  CA  PHE A 132      -6.103  17.016  -5.717  1.00 10.00      A   
ATOM   1256  CB  PHE A 132      -4.680  16.902  -6.260  1.00 10.00      A   
ATOM   1257  CG  PHE A 132      -4.088  15.537  -6.108  1.00 10.00      A   
ATOM   1258  CD1 PHE A 132      -4.662  14.449  -6.741  1.00 10.00      A   
ATOM   1259  CD2 PHE A 132      -2.961  15.341  -5.331  1.00 10.00      A   
ATOM   1260  CE1 PHE A 132      -4.126  13.189  -6.605  1.00 10.00      A   
ATOM   1261  CE2 PHE A 132      -2.418  14.082  -5.192  1.00 10.00      A   
ATOM   1262  CZ  PHE A 132      -3.001  13.004  -5.829  1.00 10.00      A   
ATOM   1263  C   PHE A 132      -6.088  17.033  -4.186  1.00 10.00      A   
ATOM   1264  O   PHE A 132      -5.945  18.093  -3.574  1.00 10.00      A   
ATOM   1265  N   LYS A 133      -6.210  15.854  -3.573  1.00 10.00      A   
ATOM   1266  HN  LYS A 133      -6.280  15.035  -4.113  1.00 10.00      A   
ATOM   1267  CA  LYS A 133      -6.240  15.745  -2.120  1.00 10.00      A   
ATOM   1268  CB  LYS A 133      -7.615  15.271  -1.651  1.00 10.00      A   
ATOM   1269  CG  LYS A 133      -8.614  16.382  -1.411  1.00 10.00      A   
ATOM   1270  CD  LYS A 133      -9.939  15.816  -0.941  1.00 10.00      A   
ATOM   1271  CE  LYS A 133     -10.915  16.919  -0.584  1.00 10.00      A   
ATOM   1272  NZ  LYS A 133     -12.321  16.506  -0.833  1.00 10.00      A   
ATOM   1273  HZ1 LYS A 133     -12.450  16.270  -1.843  1.00 10.00      A   
ATOM   1274  HZ2 LYS A 133     -12.971  17.279  -0.589  1.00 10.00      A   
ATOM   1275  HZ3 LYS A 133     -12.561  15.669  -0.264  1.00 10.00      A   
ATOM   1276  C   LYS A 133      -5.170  14.816  -1.549  1.00 10.00      A   
ATOM   1277  O   LYS A 133      -4.194  15.267  -0.955  1.00 10.00      A   
ATOM   1278  N   VAL A 134      -5.348  13.518  -1.729  1.00 10.00      A   
ATOM   1279  HN  VAL A 134      -6.106  13.204  -2.269  1.00 10.00      A   
ATOM   1280  CA  VAL A 134      -4.420  12.544  -1.161  1.00 10.00      A   
ATOM   1281  CB  VAL A 134      -5.179  11.440  -0.390  1.00 10.00      A   
ATOM   1282  CG1 VAL A 134      -4.211  10.448   0.238  1.00 10.00      A   
ATOM   1283  CG2 VAL A 134      -6.080  12.051   0.670  1.00 10.00      A   
ATOM   1284  C   VAL A 134      -3.490  11.909  -2.194  1.00 10.00      A   
ATOM   1285  O   VAL A 134      -3.934  11.373  -3.211  1.00 10.00      A   
ATOM   1286  N   LEU A 135      -2.192  11.962  -1.904  1.00 10.00      A   
ATOM   1287  HN  LEU A 135      -1.906  12.408  -1.074  1.00 10.00      A   
ATOM   1288  CA  LEU A 135      -1.176  11.381  -2.768  1.00 10.00      A   
ATOM   1289  CB  LEU A 135      -0.196  12.459  -3.238  1.00 10.00      A   
ATOM   1290  CG  LEU A 135       0.868  12.018  -4.244  1.00 10.00      A   
ATOM   1291  CD1 LEU A 135       0.225  11.516  -5.526  1.00 10.00      A   
ATOM   1292  CD2 LEU A 135       1.829  13.158  -4.538  1.00 10.00      A   
ATOM   1293  C   LEU A 135      -0.430  10.295  -1.999  1.00 10.00      A   
ATOM   1294  O   LEU A 135       0.331  10.585  -1.074  1.00 10.00      A   
ATOM   1295  N   VAL A 136      -0.676   9.045  -2.356  1.00 10.00      A   
ATOM   1296  HN  VAL A 136      -1.300   8.872  -3.095  1.00 10.00      A   
ATOM   1297  CA  VAL A 136      -0.035   7.921  -1.687  1.00 10.00      A   
ATOM   1298  CB  VAL A 136      -1.071   6.907  -1.151  1.00 10.00      A   
ATOM   1299  CG1 VAL A 136      -0.380   5.710  -0.512  1.00 10.00      A   
ATOM   1300  CG2 VAL A 136      -2.009   7.573  -0.155  1.00 10.00      A   
ATOM   1301  C   VAL A 136       0.949   7.210  -2.608  1.00 10.00      A   
ATOM   1302  O   VAL A 136       0.555   6.523  -3.554  1.00 10.00      A   
ATOM   1303  N   LEU A 137       2.228   7.386  -2.328  1.00 10.00      A   
ATOM   1304  HN  LEU A 137       2.478   7.956  -1.567  1.00 10.00      A   
ATOM   1305  CA  LEU A 137       3.277   6.758  -3.106  1.00 10.00      A   
ATOM   1306  CB  LEU A 137       4.277   7.805  -3.601  1.00 10.00      A   
ATOM   1307  CG  LEU A 137       3.786   8.716  -4.727  1.00 10.00      A   
ATOM   1308  CD1 LEU A 137       4.741   9.879  -4.934  1.00 10.00      A   
ATOM   1309  CD2 LEU A 137       3.624   7.925  -6.014  1.00 10.00      A   
ATOM   1310  C   LEU A 137       3.972   5.704  -2.260  1.00 10.00      A   
ATOM   1311  O   LEU A 137       4.911   6.001  -1.520  1.00 10.00      A   
ATOM   1312  N   SER A 138       3.478   4.483  -2.339  1.00 10.00      A   
ATOM   1313  HN  SER A 138       2.710   4.313  -2.932  1.00 10.00      A   
ATOM   1314  CA  SER A 138       4.046   3.379  -1.585  1.00 10.00      A   
ATOM   1315  CB  SER A 138       2.938   2.465  -1.045  1.00 10.00      A   
ATOM   1316  OG  SER A 138       3.469   1.395  -0.271  1.00 10.00      A   
ATOM   1317  HG  SER A 138       4.259   1.043  -0.702  1.00 10.00      A   
ATOM   1318  C   SER A 138       5.002   2.585  -2.457  1.00 10.00      A   
ATOM   1319  O   SER A 138       4.630   2.140  -3.546  1.00 10.00      A   
ATOM   1320  N   SER A 139       6.234   2.436  -1.979  1.00 10.00      A   
ATOM   1321  HN  SER A 139       6.458   2.854  -1.117  1.00 10.00      A   
ATOM   1322  CA  SER A 139       7.272   1.683  -2.680  1.00 10.00      A   
ATOM   1323  CB  SER A 139       6.978   0.183  -2.573  1.00 10.00      A   
ATOM   1324  OG  SER A 139       5.998  -0.071  -1.574  1.00 10.00      A   
ATOM   1325  HG  SER A 139       6.280  -0.821  -1.035  1.00 10.00      A   
ATOM   1326  C   SER A 139       7.407   2.114  -4.142  1.00 10.00      A   
ATOM   1327  O   SER A 139       7.320   1.293  -5.054  1.00 10.00      A   
ATOM   1328  N   CYS A 140       7.604   3.404  -4.362  1.00 10.00      A   
ATOM   1329  HN  CYS A 140       7.657   4.022  -3.598  1.00 10.00      A   
ATOM   1330  CA  CYS A 140       7.739   3.931  -5.711  1.00 10.00      A   
ATOM   1331  CB  CYS A 140       6.659   4.982  -5.972  1.00 10.00      A   
ATOM   1332  SG  CYS A 140       4.971   4.399  -5.673  1.00 10.00      A   
ATOM   1333  HG  CYS A 140       5.023   3.471  -4.724  1.00 10.00      A   
ATOM   1334  C   CYS A 140       9.128   4.527  -5.929  1.00 10.00      A   
ATOM   1335  O   CYS A 140       9.703   5.136  -5.023  1.00 10.00      A   
ATOM   1336  N   GLU A 141       9.671   4.333  -7.122  1.00 10.00      A   
ATOM   1337  HN  GLU A 141       9.177   3.820  -7.797  1.00 10.00      A   
ATOM   1338  CA  GLU A 141      10.984   4.857  -7.461  1.00 10.00      A   
ATOM   1339  CB  GLU A 141      12.062   3.765  -7.342  1.00 10.00      A   
ATOM   1340  CG  GLU A 141      12.318   2.957  -8.613  1.00 10.00      A   
ATOM   1341  CD  GLU A 141      11.335   1.821  -8.814  1.00 10.00      A   
ATOM   1342  OE1 GLU A 141      11.514   1.034  -9.772  1.00 10.00      A   
ATOM   1343  OE2 GLU A 141      10.389   1.696  -8.013  1.00 10.00      A   
ATOM   1344  C   GLU A 141      10.961   5.444  -8.868  1.00 10.00      A   
ATOM   1345  O   GLU A 141       9.997   5.245  -9.609  1.00 10.00      A   
ATOM   1346  N   GLY A 142      12.006   6.184  -9.226  1.00 10.00      A   
ATOM   1347  HN  GLY A 142      12.736   6.338  -8.586  1.00 10.00      A   
ATOM   1348  CA  GLY A 142      12.076   6.762 -10.555  1.00 10.00      A   
ATOM   1349  C   GLY A 142      11.833   8.257 -10.572  1.00 10.00      A   
ATOM   1350  O   GLY A 142      11.856   8.877 -11.637  1.00 10.00      A   
ATOM   1351  N   PHE A 143      11.616   8.842  -9.399  1.00 10.00      A   
ATOM   1352  HN  PHE A 143      11.639   8.302  -8.584  1.00 10.00      A   
ATOM   1353  CA  PHE A 143      11.358  10.272  -9.295  1.00 10.00      A   
ATOM   1354  CB  PHE A 143       9.884  10.563  -8.959  1.00 10.00      A   
ATOM   1355  CG  PHE A 143       9.411  10.049  -7.622  1.00 10.00      A   
ATOM   1356  CD1 PHE A 143       9.148  10.925  -6.583  1.00 10.00      A   
ATOM   1357  CD2 PHE A 143       9.216   8.692  -7.407  1.00 10.00      A   
ATOM   1358  CE1 PHE A 143       8.699  10.460  -5.362  1.00 10.00      A   
ATOM   1359  CE2 PHE A 143       8.771   8.220  -6.187  1.00 10.00      A   
ATOM   1360  CZ  PHE A 143       8.510   9.105  -5.161  1.00 10.00      A   
ATOM   1361  C   PHE A 143      12.290  10.956  -8.302  1.00 10.00      A   
ATOM   1362  O   PHE A 143      12.669  10.383  -7.275  1.00 10.00      A   
ATOM   1363  N   SER A 144      12.659  12.185  -8.622  1.00 10.00      A   
ATOM   1364  HN  SER A 144      12.324  12.584  -9.465  1.00 10.00      A   
ATOM   1365  CA  SER A 144      13.535  12.973  -7.776  1.00 10.00      A   
ATOM   1366  CB  SER A 144      14.551  13.714  -8.653  1.00 10.00      A   
ATOM   1367  OG  SER A 144      14.960  12.911  -9.751  1.00 10.00      A   
ATOM   1368  HG  SER A 144      15.157  12.013  -9.442  1.00 10.00      A   
ATOM   1369  C   SER A 144      12.706  13.975  -6.972  1.00 10.00      A   
ATOM   1370  O   SER A 144      11.520  14.173  -7.249  1.00 10.00      A   
ATOM   1371  N   THR A 145      13.322  14.623  -5.988  1.00 10.00      A   
ATOM   1372  HN  THR A 145      14.271  14.434  -5.804  1.00 10.00      A   
ATOM   1373  CA  THR A 145      12.617  15.604  -5.171  1.00 10.00      A   
ATOM   1374  CB  THR A 145      13.308  15.824  -3.809  1.00 10.00      A   
ATOM   1375  OG1 THR A 145      14.664  15.369  -3.871  1.00 10.00      A   
ATOM   1376  HG1 THR A 145      14.680  14.402  -3.899  1.00 10.00      A   
ATOM   1377  CG2 THR A 145      12.578  15.074  -2.706  1.00 10.00      A   
ATOM   1378  C   THR A 145      12.474  16.942  -5.904  1.00 10.00      A   
ATOM   1379  O   THR A 145      12.554  18.015  -5.299  1.00 10.00      A   
ATOM   1380  N   ASP A 146      12.270  16.873  -7.211  1.00 10.00      A   
ATOM   1381  HN  ASP A 146      12.218  15.991  -7.644  1.00 10.00      A   
ATOM   1382  CA  ASP A 146      12.107  18.065  -8.018  1.00 10.00      A   
ATOM   1383  CB  ASP A 146      12.975  17.995  -9.273  1.00 10.00      A   
ATOM   1384  CG  ASP A 146      13.083  19.327  -9.981  1.00 10.00      A   
ATOM   1385  OD1 ASP A 146      13.382  20.341  -9.312  1.00 10.00      A   
ATOM   1386  OD2 ASP A 146      12.865  19.368 -11.208  1.00 10.00      A   
ATOM   1387  C   ASP A 146      10.641  18.245  -8.368  1.00 10.00      A   
ATOM   1388  O   ASP A 146      10.040  19.272  -8.056  1.00 10.00      A   
ATOM   1389  N   GLY A 147      10.063  17.225  -8.986  1.00 10.00      A   
ATOM   1390  HN  GLY A 147      10.608  16.440  -9.239  1.00 10.00      A   
ATOM   1391  CA  GLY A 147       8.658  17.266  -9.346  1.00 10.00      A   
ATOM   1392  C   GLY A 147       7.760  17.338  -8.121  1.00 10.00      A   
ATOM   1393  O   GLY A 147       6.626  17.817  -8.200  1.00 10.00      A   
ATOM   1394  N   LEU A 148       8.272  16.852  -6.990  1.00 10.00      A   
ATOM   1395  HN  LEU A 148       9.174  16.473  -7.004  1.00 10.00      A   
ATOM   1396  CA  LEU A 148       7.525  16.871  -5.733  1.00 10.00      A   
ATOM   1397  CB  LEU A 148       8.259  16.073  -4.650  1.00 10.00      A   
ATOM   1398  CG  LEU A 148       8.178  14.550  -4.750  1.00 10.00      A   
ATOM   1399  CD1 LEU A 148       8.914  13.907  -3.588  1.00 10.00      A   
ATOM   1400  CD2 LEU A 148       6.730  14.086  -4.787  1.00 10.00      A   
ATOM   1401  C   LEU A 148       7.316  18.307  -5.268  1.00 10.00      A   
ATOM   1402  O   LEU A 148       6.285  18.639  -4.684  1.00 10.00      A   
ATOM   1403  N   ALA A 149       8.297  19.159  -5.548  1.00 10.00      A   
ATOM   1404  HN  ALA A 149       9.090  18.837  -6.023  1.00 10.00      A   
ATOM   1405  CA  ALA A 149       8.212  20.563  -5.176  1.00 10.00      A   
ATOM   1406  CB  ALA A 149       9.516  21.277  -5.498  1.00 10.00      A   
ATOM   1407  C   ALA A 149       7.057  21.211  -5.921  1.00 10.00      A   
ATOM   1408  O   ALA A 149       6.296  21.990  -5.355  1.00 10.00      A   
ATOM   1409  N   ALA A 150       6.921  20.853  -7.193  1.00 10.00      A   
ATOM   1410  HN  ALA A 150       7.556  20.215  -7.577  1.00 10.00      A   
ATOM   1411  CA  ALA A 150       5.850  21.377  -8.025  1.00 10.00      A   
ATOM   1412  CB  ALA A 150       6.047  20.963  -9.476  1.00 10.00      A   
ATOM   1413  C   ALA A 150       4.503  20.897  -7.494  1.00 10.00      A   
ATOM   1414  O   ALA A 150       3.500  21.601  -7.591  1.00 10.00      A   
ATOM   1415  N   ILE A 151       4.498  19.698  -6.912  1.00 10.00      A   
ATOM   1416  HN  ILE A 151       5.334  19.188  -6.864  1.00 10.00      A   
ATOM   1417  CA  ILE A 151       3.284  19.130  -6.333  1.00 10.00      A   
ATOM   1418  CB  ILE A 151       3.509  17.669  -5.865  1.00 10.00      A   
ATOM   1419  CG1 ILE A 151       3.626  16.721  -7.066  1.00 10.00      A   
ATOM   1420  CG2 ILE A 151       2.403  17.210  -4.919  1.00 10.00      A   
ATOM   1421  CD1 ILE A 151       2.318  16.465  -7.787  1.00 10.00      A   
ATOM   1422  C   ILE A 151       2.848  19.982  -5.143  1.00 10.00      A   
ATOM   1423  O   ILE A 151       1.706  20.442  -5.076  1.00 10.00      A   
ATOM   1424  N   ALA A 152       3.782  20.218  -4.230  1.00 10.00      A   
ATOM   1425  HN  ALA A 152       4.681  19.837  -4.359  1.00 10.00      A   
ATOM   1426  CA  ALA A 152       3.518  21.019  -3.041  1.00 10.00      A   
ATOM   1427  CB  ALA A 152       4.742  21.032  -2.138  1.00 10.00      A   
ATOM   1428  C   ALA A 152       3.134  22.444  -3.425  1.00 10.00      A   
ATOM   1429  O   ALA A 152       2.316  23.080  -2.761  1.00 10.00      A   
ATOM   1430  N   ALA A 153       3.716  22.921  -4.517  1.00 10.00      A   
ATOM   1431  HN  ALA A 153       4.356  22.353  -4.996  1.00 10.00      A   
ATOM   1432  CA  ALA A 153       3.468  24.266  -5.011  1.00 10.00      A   
ATOM   1433  CB  ALA A 153       4.631  24.712  -5.883  1.00 10.00      A   
ATOM   1434  C   ALA A 153       2.150  24.380  -5.785  1.00 10.00      A   
ATOM   1435  O   ALA A 153       1.777  25.470  -6.222  1.00 10.00      A   
ATOM   1436  N   THR A 154       1.450  23.269  -5.971  1.00 10.00      A   
ATOM   1437  HN  THR A 154       1.787  22.419  -5.616  1.00 10.00      A   
ATOM   1438  CA  THR A 154       0.186  23.293  -6.697  1.00 10.00      A   
ATOM   1439  CB  THR A 154       0.272  22.534  -8.037  1.00 10.00      A   
ATOM   1440  OG1 THR A 154       1.490  22.882  -8.712  1.00 10.00      A   
ATOM   1441  HG1 THR A 154       2.226  22.380  -8.323  1.00 10.00      A   
ATOM   1442  CG2 THR A 154      -0.906  22.898  -8.922  1.00 10.00      A   
ATOM   1443  C   THR A 154      -0.978  22.744  -5.868  1.00 10.00      A   
ATOM   1444  O   THR A 154      -2.057  23.337  -5.840  1.00 10.00      A   
ATOM   1445  N   CYS A 155      -0.756  21.625  -5.186  1.00 10.00      A   
ATOM   1446  HN  CYS A 155       0.137  21.208  -5.221  1.00 10.00      A   
ATOM   1447  CA  CYS A 155      -1.798  20.999  -4.376  1.00 10.00      A   
ATOM   1448  CB  CYS A 155      -1.320  19.647  -3.834  1.00 10.00      A   
ATOM   1449  SG  CYS A 155      -0.958  18.421  -5.114  1.00 10.00      A   
ATOM   1450  HG  CYS A 155      -0.280  17.430  -4.552  1.00 10.00      A   
ATOM   1451  C   CYS A 155      -2.267  21.907  -3.236  1.00 10.00      A   
ATOM   1452  O   CYS A 155      -1.639  21.977  -2.181  1.00 10.00      A   
ATOM   1453  N   ARG A 156      -3.376  22.605  -3.466  1.00 10.00      A   
ATOM   1454  HN  ARG A 156      -3.817  22.520  -4.337  1.00 10.00      A   
ATOM   1455  CA  ARG A 156      -3.943  23.512  -2.475  1.00 10.00      A   
ATOM   1456  CB  ARG A 156      -4.528  24.750  -3.167  1.00 10.00      A   
ATOM   1457  CG  ARG A 156      -5.596  24.443  -4.208  1.00 10.00      A   
ATOM   1458  CD  ARG A 156      -5.904  25.657  -5.069  1.00 10.00      A   
ATOM   1459  NE  ARG A 156      -6.502  26.748  -4.300  1.00 10.00      A   
ATOM   1460  HE  ARG A 156      -6.882  26.522  -3.420  1.00 10.00      A   
ATOM   1461  CZ  ARG A 156      -6.568  28.010  -4.725  1.00 10.00      A   
ATOM   1462  NH1 ARG A 156      -6.063  28.349  -5.909  1.00 10.00      A   
ATOM   1463 HH11 ARG A 156      -6.116  29.339  -6.233  1.00 10.00      A   
ATOM   1464 HH12 ARG A 156      -5.613  27.630  -6.516  1.00 10.00      A   
ATOM   1465  NH2 ARG A 156      -7.132  28.941  -3.959  1.00 10.00      A   
ATOM   1466 HH21 ARG A 156      -7.528  28.686  -3.024  1.00 10.00      A   
ATOM   1467 HH22 ARG A 156      -7.188  29.932  -4.287  1.00 10.00      A   
ATOM   1468  C   ARG A 156      -5.014  22.813  -1.644  1.00 10.00      A   
ATOM   1469  O   ARG A 156      -5.551  23.384  -0.699  1.00 10.00      A   
ATOM   1470  N   ASN A 157      -5.320  21.575  -2.001  1.00 10.00      A   
ATOM   1471  HN  ASN A 157      -4.853  21.166  -2.759  1.00 10.00      A   
ATOM   1472  CA  ASN A 157      -6.323  20.799  -1.281  1.00 10.00      A   
ATOM   1473  CB  ASN A 157      -7.546  20.516  -2.164  1.00 10.00      A   
ATOM   1474  CG  ASN A 157      -8.770  21.322  -1.764  1.00 10.00      A   
ATOM   1475  OD1 ASN A 157      -9.466  20.985  -0.805  1.00 10.00      A   
ATOM   1476  ND2 ASN A 157      -9.058  22.383  -2.504  1.00 10.00      A   
ATOM   1477 HD21 ASN A 157      -8.475  22.592  -3.262  1.00 10.00      A   
ATOM   1478 HD22 ASN A 157      -9.852  22.911  -2.269  1.00 10.00      A   
ATOM   1479  C   ASN A 157      -5.717  19.493  -0.788  1.00 10.00      A   
ATOM   1480  O   ASN A 157      -6.428  18.544  -0.461  1.00 10.00      A   
ATOM   1481  N   LEU A 158      -4.388  19.464  -0.734  1.00 10.00      A   
ATOM   1482  HN  LEU A 158      -3.886  20.267  -0.982  1.00 10.00      A   
ATOM   1483  CA  LEU A 158      -3.660  18.277  -0.296  1.00 10.00      A   
ATOM   1484  CB  LEU A 158      -2.149  18.500  -0.425  1.00 10.00      A   
ATOM   1485  CG  LEU A 158      -1.259  17.268  -0.227  1.00 10.00      A   
ATOM   1486  CD1 LEU A 158      -1.168  16.450  -1.507  1.00 10.00      A   
ATOM   1487  CD2 LEU A 158       0.124  17.668   0.261  1.00 10.00      A   
ATOM   1488  C   LEU A 158      -4.018  17.918   1.143  1.00 10.00      A   
ATOM   1489  O   LEU A 158      -4.104  18.791   2.006  1.00 10.00      A   
ATOM   1490  N   LYS A 159      -4.230  16.633   1.389  1.00 10.00      A   
ATOM   1491  HN  LYS A 159      -4.150  15.989   0.649  1.00 10.00      A   
ATOM   1492  CA  LYS A 159      -4.581  16.154   2.720  1.00 10.00      A   
ATOM   1493  CB  LYS A 159      -5.894  15.370   2.680  1.00 10.00      A   
ATOM   1494  CG  LYS A 159      -7.152  16.218   2.719  1.00 10.00      A   
ATOM   1495  CD  LYS A 159      -8.382  15.344   2.921  1.00 10.00      A   
ATOM   1496  CE  LYS A 159      -8.295  14.563   4.227  1.00 10.00      A   
ATOM   1497  NZ  LYS A 159      -9.353  13.528   4.343  1.00 10.00      A   
ATOM   1498  HZ1 LYS A 159      -9.297  13.068   5.273  1.00 10.00      A   
ATOM   1499  HZ2 LYS A 159      -9.232  12.806   3.604  1.00 10.00      A   
ATOM   1500  HZ3 LYS A 159     -10.291  13.961   4.241  1.00 10.00      A   
ATOM   1501  C   LYS A 159      -3.494  15.260   3.297  1.00 10.00      A   
ATOM   1502  O   LYS A 159      -2.950  15.531   4.368  1.00 10.00      A   
ATOM   1503  N   GLU A 160      -3.182  14.189   2.578  1.00 10.00      A   
ATOM   1504  HN  GLU A 160      -3.633  14.038   1.725  1.00 10.00      A   
ATOM   1505  CA  GLU A 160      -2.175  13.240   3.022  1.00 10.00      A   
ATOM   1506  CB  GLU A 160      -2.815  11.887   3.345  1.00 10.00      A   
ATOM   1507  CG  GLU A 160      -4.064  11.970   4.210  1.00 10.00      A   
ATOM   1508  CD  GLU A 160      -4.531  10.615   4.704  1.00 10.00      A   
ATOM   1509  OE1 GLU A 160      -5.250   9.917   3.960  1.00 10.00      A   
ATOM   1510  OE2 GLU A 160      -4.191  10.245   5.846  1.00 10.00      A   
ATOM   1511  C   GLU A 160      -1.088  13.058   1.967  1.00 10.00      A   
ATOM   1512  O   GLU A 160      -1.376  12.866   0.781  1.00 10.00      A   
ATOM   1513  N   LEU A 161       0.156  13.140   2.406  1.00 10.00      A   
ATOM   1514  HN  LEU A 161       0.314  13.328   3.359  1.00 10.00      A   
ATOM   1515  CA  LEU A 161       1.301  12.968   1.529  1.00 10.00      A   
ATOM   1516  CB  LEU A 161       2.124  14.256   1.488  1.00 10.00      A   
ATOM   1517  CG  LEU A 161       3.279  14.301   0.487  1.00 10.00      A   
ATOM   1518  CD1 LEU A 161       2.757  14.334  -0.941  1.00 10.00      A   
ATOM   1519  CD2 LEU A 161       4.171  15.502   0.760  1.00 10.00      A   
ATOM   1520  C   LEU A 161       2.151  11.809   2.038  1.00 10.00      A   
ATOM   1521  O   LEU A 161       3.053  11.999   2.856  1.00 10.00      A   
ATOM   1522  N   ASP A 162       1.842  10.607   1.574  1.00 10.00      A   
ATOM   1523  HN  ASP A 162       1.114  10.517   0.923  1.00 10.00      A   
ATOM   1524  CA  ASP A 162       2.568   9.416   2.002  1.00 10.00      A   
ATOM   1525  CB  ASP A 162       1.600   8.280   2.342  1.00 10.00      A   
ATOM   1526  CG  ASP A 162       2.286   7.116   3.036  1.00 10.00      A   
ATOM   1527  OD1 ASP A 162       3.458   7.262   3.440  1.00 10.00      A   
ATOM   1528  OD2 ASP A 162       1.653   6.055   3.185  1.00 10.00      A   
ATOM   1529  C   ASP A 162       3.568   8.961   0.946  1.00 10.00      A   
ATOM   1530  O   ASP A 162       3.249   8.893  -0.244  1.00 10.00      A   
ATOM   1531  N   LEU A 163       4.775   8.655   1.394  1.00 10.00      A   
ATOM   1532  HN  LEU A 163       4.948   8.715   2.358  1.00 10.00      A   
ATOM   1533  CA  LEU A 163       5.849   8.208   0.518  1.00 10.00      A   
ATOM   1534  CB  LEU A 163       6.896   9.321   0.372  1.00 10.00      A   
ATOM   1535  CG  LEU A 163       6.419  10.652  -0.221  1.00 10.00      A   
ATOM   1536  CD1 LEU A 163       7.348  11.782   0.198  1.00 10.00      A   
ATOM   1537  CD2 LEU A 163       6.348  10.566  -1.737  1.00 10.00      A   
ATOM   1538  C   LEU A 163       6.512   6.971   1.119  1.00 10.00      A   
ATOM   1539  O   LEU A 163       7.703   6.727   0.911  1.00 10.00      A   
ATOM   1540  N   ARG A 164       5.725   6.195   1.857  1.00 10.00      A   
ATOM   1541  HN  ARG A 164       4.777   6.441   1.957  1.00 10.00      A   
ATOM   1542  CA  ARG A 164       6.210   4.993   2.530  1.00 10.00      A   
ATOM   1543  CB  ARG A 164       5.086   4.307   3.317  1.00 10.00      A   
ATOM   1544  CG  ARG A 164       3.983   3.707   2.459  1.00 10.00      A   
ATOM   1545  CD  ARG A 164       2.824   3.212   3.311  1.00 10.00      A   
ATOM   1546  NE  ARG A 164       1.909   2.359   2.553  1.00 10.00      A   
ATOM   1547  HE  ARG A 164       2.206   1.436   2.379  1.00 10.00      A   
ATOM   1548  CZ  ARG A 164       0.717   2.747   2.089  1.00 10.00      A   
ATOM   1549  NH1 ARG A 164       0.285   3.988   2.293  1.00 10.00      A   
ATOM   1550 HH11 ARG A 164       0.887   4.680   2.815  1.00 10.00      A   
ATOM   1551 HH12 ARG A 164      -0.653   4.287   1.944  1.00 10.00      A   
ATOM   1552  NH2 ARG A 164      -0.042   1.886   1.419  1.00 10.00      A   
ATOM   1553 HH21 ARG A 164      -0.973   2.178   1.049  1.00 10.00      A   
ATOM   1554 HH22 ARG A 164       0.293   0.909   1.266  1.00 10.00      A   
ATOM   1555  C   ARG A 164       6.909   3.997   1.605  1.00 10.00      A   
ATOM   1556  O   ARG A 164       6.417   3.670   0.525  1.00 10.00      A   
ATOM   1557  N   GLU A 165       8.078   3.547   2.050  1.00 10.00      A   
ATOM   1558  HN  GLU A 165       8.411   3.891   2.907  1.00 10.00      A   
ATOM   1559  CA  GLU A 165       8.894   2.563   1.333  1.00 10.00      A   
ATOM   1560  CB  GLU A 165       8.198   1.197   1.285  1.00 10.00      A   
ATOM   1561  CG  GLU A 165       8.496   0.296   2.474  1.00 10.00      A   
ATOM   1562  CD  GLU A 165       8.071   0.900   3.796  1.00 10.00      A   
ATOM   1563  OE1 GLU A 165       6.953   0.592   4.259  1.00 10.00      A   
ATOM   1564  OE2 GLU A 165       8.855   1.680   4.382  1.00 10.00      A   
ATOM   1565  C   GLU A 165       9.306   3.005  -0.071  1.00 10.00      A   
ATOM   1566  O   GLU A 165       9.690   2.176  -0.895  1.00 10.00      A   
ATOM   1567  N   SER A 166       9.250   4.301  -0.339  1.00 10.00      A   
ATOM   1568  HN  SER A 166       8.956   4.925   0.356  1.00 10.00      A   
ATOM   1569  CA  SER A 166       9.617   4.820  -1.650  1.00 10.00      A   
ATOM   1570  CB  SER A 166       8.609   5.879  -2.102  1.00 10.00      A   
ATOM   1571  OG  SER A 166       7.342   5.284  -2.345  1.00 10.00      A   
ATOM   1572  HG  SER A 166       6.660   5.737  -1.823  1.00 10.00      A   
ATOM   1573  C   SER A 166      11.034   5.392  -1.659  1.00 10.00      A   
ATOM   1574  O   SER A 166      11.564   5.808  -0.623  1.00 10.00      A   
ATOM   1575  N   ASP A 167      11.648   5.399  -2.831  1.00 10.00      A   
ATOM   1576  HN  ASP A 167      11.182   5.042  -3.619  1.00 10.00      A   
ATOM   1577  CA  ASP A 167      12.989   5.931  -2.983  1.00 10.00      A   
ATOM   1578  CB  ASP A 167      13.957   4.886  -3.541  1.00 10.00      A   
ATOM   1579  CG  ASP A 167      15.398   5.340  -3.434  1.00 10.00      A   
ATOM   1580  OD1 ASP A 167      15.862   5.571  -2.295  1.00 10.00      A   
ATOM   1581  OD2 ASP A 167      16.070   5.474  -4.481  1.00 10.00      A   
ATOM   1582  C   ASP A 167      12.954   7.151  -3.880  1.00 10.00      A   
ATOM   1583  O   ASP A 167      12.734   7.043  -5.085  1.00 10.00      A   
ATOM   1584  N   VAL A 168      13.145   8.306  -3.278  1.00 10.00      A   
ATOM   1585  HN  VAL A 168      13.324   8.314  -2.315  1.00 10.00      A   
ATOM   1586  CA  VAL A 168      13.126   9.561  -4.000  1.00 10.00      A   
ATOM   1587  CB  VAL A 168      12.295  10.624  -3.250  1.00 10.00      A   
ATOM   1588  CG1 VAL A 168      11.931  11.771  -4.180  1.00 10.00      A   
ATOM   1589  CG2 VAL A 168      11.049  10.010  -2.624  1.00 10.00      A   
ATOM   1590  C   VAL A 168      14.542  10.086  -4.151  1.00 10.00      A   
ATOM   1591  O   VAL A 168      15.299  10.124  -3.182  1.00 10.00      A   
ATOM   1592  N   ASP A 169      14.906  10.480  -5.361  1.00 10.00      A   
ATOM   1593  HN  ASP A 169      14.264  10.411  -6.106  1.00 10.00      A   
ATOM   1594  CA  ASP A 169      16.238  11.018  -5.599  1.00 10.00      A   
ATOM   1595  CB  ASP A 169      16.537  11.141  -7.093  1.00 10.00      A   
ATOM   1596  CG  ASP A 169      16.379   9.833  -7.847  1.00 10.00      A   
ATOM   1597  OD1 ASP A 169      16.834   8.780  -7.339  1.00 10.00      A   
ATOM   1598  OD2 ASP A 169      15.790   9.859  -8.952  1.00 10.00      A   
ATOM   1599  C   ASP A 169      16.353  12.373  -4.916  1.00 10.00      A   
ATOM   1600  O   ASP A 169      15.805  13.373  -5.392  1.00 10.00      A   
ATOM   1601  N   ASP A 170      17.027  12.384  -3.778  1.00 10.00      A   
ATOM   1602  HN  ASP A 170      17.411  11.542  -3.451  1.00 10.00      A   
ATOM   1603  CA  ASP A 170      17.208  13.593  -2.986  1.00 10.00      A   
ATOM   1604  CB  ASP A 170      17.900  13.265  -1.653  1.00 10.00      A   
ATOM   1605  CG  ASP A 170      17.069  12.381  -0.733  1.00 10.00      A   
ATOM   1606  OD1 ASP A 170      16.569  12.889   0.296  1.00 10.00      A   
ATOM   1607  OD2 ASP A 170      16.918  11.173  -1.028  1.00 10.00      A   
ATOM   1608  C   ASP A 170      17.991  14.663  -3.744  1.00 10.00      A   
ATOM   1609  O   ASP A 170      19.159  14.480  -4.071  1.00 10.00      A   
ATOM   1610  N   VAL A 171      17.329  15.774  -4.033  1.00 10.00      A   
ATOM   1611  HN  VAL A 171      16.382  15.842  -3.778  1.00 10.00      A   
ATOM   1612  CA  VAL A 171      17.956  16.887  -4.738  1.00 10.00      A   
ATOM   1613  CB  VAL A 171      17.003  17.521  -5.777  1.00 10.00      A   
ATOM   1614  CG1 VAL A 171      17.775  18.400  -6.750  1.00 10.00      A   
ATOM   1615  CG2 VAL A 171      16.209  16.463  -6.523  1.00 10.00      A   
ATOM   1616  C   VAL A 171      18.338  17.972  -3.740  1.00 10.00      A   
ATOM   1617  O   VAL A 171      19.512  18.297  -3.555  1.00 10.00      A   
ATOM   1618  N   SER A 172      17.326  18.511  -3.081  1.00 10.00      A   
ATOM   1619  HN  SER A 172      16.420  18.184  -3.253  1.00 10.00      A   
ATOM   1620  CA  SER A 172      17.507  19.560  -2.099  1.00 10.00      A   
ATOM   1621  CB  SER A 172      17.696  20.913  -2.797  1.00 10.00      A   
ATOM   1622  OG  SER A 172      17.940  21.950  -1.861  1.00 10.00      A   
ATOM   1623  HG  SER A 172      18.872  21.940  -1.601  1.00 10.00      A   
ATOM   1624  C   SER A 172      16.294  19.601  -1.173  1.00 10.00      A   
ATOM   1625  O   SER A 172      15.153  19.485  -1.630  1.00 10.00      A   
ATOM   1626  N   GLY A 173      16.547  19.778   0.121  1.00 10.00      A   
ATOM   1627  HN  GLY A 173      17.479  19.885   0.418  1.00 10.00      A   
ATOM   1628  CA  GLY A 173      15.473  19.821   1.104  1.00 10.00      A   
ATOM   1629  C   GLY A 173      14.648  21.094   1.027  1.00 10.00      A   
ATOM   1630  O   GLY A 173      13.710  21.283   1.798  1.00 10.00      A   
ATOM   1631  N   HIS A 174      15.001  21.960   0.087  1.00 10.00      A   
ATOM   1632  HN  HIS A 174      15.770  21.748  -0.482  1.00 10.00      A   
ATOM   1633  CA  HIS A 174      14.304  23.227  -0.119  1.00 10.00      A   
ATOM   1634  CB  HIS A 174      15.135  24.114  -1.054  1.00 10.00      A   
ATOM   1635  CG  HIS A 174      14.700  25.547  -1.120  1.00 10.00      A   
ATOM   1636  ND1 HIS A 174      14.895  26.400  -0.062  1.00 10.00      A   
ATOM   1637  CD2 HIS A 174      14.099  26.221  -2.131  1.00 10.00      A   
ATOM   1638  CE1 HIS A 174      14.415  27.569  -0.444  1.00 10.00      A   
ATOM   1639  NE2 HIS A 174      13.923  27.507  -1.687  1.00 10.00      A   
ATOM   1640  HE2 HIS A 174      13.506  28.242  -2.185  1.00 10.00      A   
ATOM   1641  C   HIS A 174      12.908  23.006  -0.709  1.00 10.00      A   
ATOM   1642  O   HIS A 174      12.090  23.926  -0.757  1.00 10.00      A   
ATOM   1643  N   TRP A 175      12.640  21.782  -1.154  1.00 10.00      A   
ATOM   1644  HN  TRP A 175      13.329  21.088  -1.087  1.00 10.00      A   
ATOM   1645  CA  TRP A 175      11.344  21.447  -1.741  1.00 10.00      A   
ATOM   1646  CB  TRP A 175      11.376  20.051  -2.380  1.00 10.00      A   
ATOM   1647  CG  TRP A 175      11.290  18.918  -1.395  1.00 10.00      A   
ATOM   1648  CD1 TRP A 175      12.311  18.389  -0.657  1.00 10.00      A   
ATOM   1649  CD2 TRP A 175      10.115  18.173  -1.041  1.00 10.00      A   
ATOM   1650  NE1 TRP A 175      11.846  17.370   0.134  1.00 10.00      A   
ATOM   1651  HE1 TRP A 175      12.390  16.838   0.753  1.00 10.00      A   
ATOM   1652  CE2 TRP A 175      10.500  17.217  -0.082  1.00 10.00      A   
ATOM   1653  CE3 TRP A 175       8.774  18.225  -1.439  1.00 10.00      A   
ATOM   1654  CZ2 TRP A 175       9.594  16.319   0.483  1.00 10.00      A   
ATOM   1655  CZ3 TRP A 175       7.877  17.333  -0.876  1.00 10.00      A   
ATOM   1656  CH2 TRP A 175       8.291  16.394   0.076  1.00 10.00      A   
ATOM   1657  C   TRP A 175      10.228  21.535  -0.703  1.00 10.00      A   
ATOM   1658  O   TRP A 175       9.072  21.781  -1.037  1.00 10.00      A   
ATOM   1659  N   LEU A 176      10.593  21.353   0.563  1.00 10.00      A   
ATOM   1660  HN  LEU A 176      11.535  21.180   0.768  1.00 10.00      A   
ATOM   1661  CA  LEU A 176       9.630  21.403   1.655  1.00 10.00      A   
ATOM   1662  CB  LEU A 176      10.231  20.789   2.922  1.00 10.00      A   
ATOM   1663  CG  LEU A 176       9.238  20.365   4.006  1.00 10.00      A   
ATOM   1664  CD1 LEU A 176       8.615  19.017   3.670  1.00 10.00      A   
ATOM   1665  CD2 LEU A 176       9.909  20.329   5.370  1.00 10.00      A   
ATOM   1666  C   LEU A 176       9.186  22.836   1.932  1.00 10.00      A   
ATOM   1667  O   LEU A 176       8.235  23.077   2.673  1.00 10.00      A   
ATOM   1668  N   SER A 177       9.877  23.788   1.331  1.00 10.00      A   
ATOM   1669  HN  SER A 177      10.630  23.545   0.750  1.00 10.00      A   
ATOM   1670  CA  SER A 177       9.550  25.189   1.515  1.00 10.00      A   
ATOM   1671  CB  SER A 177      10.830  26.026   1.513  1.00 10.00      A   
ATOM   1672  OG  SER A 177      11.931  25.276   2.009  1.00 10.00      A   
ATOM   1673  HG  SER A 177      12.704  25.442   1.457  1.00 10.00      A   
ATOM   1674  C   SER A 177       8.592  25.668   0.427  1.00 10.00      A   
ATOM   1675  O   SER A 177       8.176  26.822   0.418  1.00 10.00      A   
ATOM   1676  N   HIS A 178       8.226  24.760  -0.475  1.00 10.00      A   
ATOM   1677  HN  HIS A 178       8.568  23.844  -0.399  1.00 10.00      A   
ATOM   1678  CA  HIS A 178       7.324  25.090  -1.575  1.00 10.00      A   
ATOM   1679  CB  HIS A 178       7.540  24.150  -2.764  1.00 10.00      A   
ATOM   1680  CG  HIS A 178       8.624  24.591  -3.700  1.00 10.00      A   
ATOM   1681  ND1 HIS A 178       8.370  24.833  -5.031  1.00 10.00      A   
ATOM   1682  CD2 HIS A 178       9.938  24.823  -3.450  1.00 10.00      A   
ATOM   1683  CE1 HIS A 178       9.520  25.206  -5.560  1.00 10.00      A   
ATOM   1684  NE2 HIS A 178      10.495  25.215  -4.643  1.00 10.00      A   
ATOM   1685  HE2 HIS A 178      11.431  25.467  -4.792  1.00 10.00      A   
ATOM   1686  C   HIS A 178       5.863  25.063  -1.142  1.00 10.00      A   
ATOM   1687  O   HIS A 178       4.968  25.329  -1.940  1.00 10.00      A   
ATOM   1688  N   PHE A 179       5.626  24.748   0.124  1.00 10.00      A   
ATOM   1689  HN  PHE A 179       6.382  24.559   0.717  1.00 10.00      A   
ATOM   1690  CA  PHE A 179       4.271  24.694   0.656  1.00 10.00      A   
ATOM   1691  CB  PHE A 179       4.226  23.851   1.932  1.00 10.00      A   
ATOM   1692  CG  PHE A 179       4.366  22.372   1.709  1.00 10.00      A   
ATOM   1693  CD1 PHE A 179       5.615  21.789   1.580  1.00 10.00      A   
ATOM   1694  CD2 PHE A 179       3.243  21.563   1.643  1.00 10.00      A   
ATOM   1695  CE1 PHE A 179       5.744  20.426   1.389  1.00 10.00      A   
ATOM   1696  CE2 PHE A 179       3.362  20.200   1.450  1.00 10.00      A   
ATOM   1697  CZ  PHE A 179       4.614  19.630   1.324  1.00 10.00      A   
ATOM   1698  C   PHE A 179       3.755  26.103   0.946  1.00 10.00      A   
ATOM   1699  O   PHE A 179       4.335  26.826   1.759  1.00 10.00      A   
ATOM   1700  N   PRO A 180       2.662  26.504   0.279  1.00 10.00      A   
ATOM   1701  CA  PRO A 180       2.056  27.829   0.451  1.00 10.00      A   
ATOM   1702  CB  PRO A 180       0.805  27.787  -0.437  1.00 10.00      A   
ATOM   1703  CG  PRO A 180       0.581  26.345  -0.739  1.00 10.00      A   
ATOM   1704  CD  PRO A 180       1.933  25.695  -0.707  1.00 10.00      A   
ATOM   1705  C   PRO A 180       1.661  28.111   1.895  1.00 10.00      A   
ATOM   1706  O   PRO A 180       1.219  27.213   2.617  1.00 10.00      A   
ATOM   1707  N   ASP A 181       1.809  29.365   2.309  1.00 10.00      A   
ATOM   1708  HN  ASP A 181       2.151  30.037   1.682  1.00 10.00      A   
ATOM   1709  CA  ASP A 181       1.472  29.771   3.669  1.00 10.00      A   
ATOM   1710  CB  ASP A 181       1.884  31.223   3.923  1.00 10.00      A   
ATOM   1711  CG  ASP A 181       3.384  31.429   3.938  1.00 10.00      A   
ATOM   1712  OD1 ASP A 181       4.082  30.694   4.663  1.00 10.00      A   
ATOM   1713  OD2 ASP A 181       3.870  32.336   3.231  1.00 10.00      A   
ATOM   1714  C   ASP A 181      -0.021  29.618   3.908  1.00 10.00      A   
ATOM   1715  O   ASP A 181      -0.470  29.458   5.042  1.00 10.00      A   
ATOM   1716  N   THR A 182      -0.779  29.655   2.821  1.00 10.00      A   
ATOM   1717  HN  THR A 182      -0.352  29.793   1.951  1.00 10.00      A   
ATOM   1718  CA  THR A 182      -2.226  29.523   2.867  1.00 10.00      A   
ATOM   1719  CB  THR A 182      -2.830  30.052   1.556  1.00 10.00      A   
ATOM   1720  OG1 THR A 182      -1.759  30.510   0.707  1.00 10.00      A   
ATOM   1721  HG1 THR A 182      -2.022  30.424  -0.218  1.00 10.00      A   
ATOM   1722  CG2 THR A 182      -3.777  31.207   1.838  1.00 10.00      A   
ATOM   1723  C   THR A 182      -2.643  28.063   3.054  1.00 10.00      A   
ATOM   1724  O   THR A 182      -3.809  27.767   3.321  1.00 10.00      A   
ATOM   1725  N   TYR A 183      -1.683  27.156   2.920  1.00 10.00      A   
ATOM   1726  HN  TYR A 183      -0.765  27.452   2.734  1.00 10.00      A   
ATOM   1727  CA  TYR A 183      -1.951  25.737   3.060  1.00 10.00      A   
ATOM   1728  CB  TYR A 183      -0.958  24.916   2.235  1.00 10.00      A   
ATOM   1729  CG  TYR A 183      -1.119  23.424   2.403  1.00 10.00      A   
ATOM   1730  CD1 TYR A 183      -2.299  22.789   2.039  1.00 10.00      A   
ATOM   1731  CD2 TYR A 183      -0.093  22.651   2.929  1.00 10.00      A   
ATOM   1732  CE1 TYR A 183      -2.453  21.427   2.197  1.00 10.00      A   
ATOM   1733  CE2 TYR A 183      -0.237  21.287   3.088  1.00 10.00      A   
ATOM   1734  CZ  TYR A 183      -1.419  20.680   2.723  1.00 10.00      A   
ATOM   1735  OH  TYR A 183      -1.569  19.321   2.891  1.00 10.00      A   
ATOM   1736  HH  TYR A 183      -2.447  19.050   2.584  1.00 10.00      A   
ATOM   1737  C   TYR A 183      -1.912  25.308   4.521  1.00 10.00      A   
ATOM   1738  O   TYR A 183      -0.850  25.283   5.150  1.00 10.00      A   
ATOM   1739  N   THR A 184      -3.080  24.975   5.053  1.00 10.00      A   
ATOM   1740  HN  THR A 184      -3.889  25.041   4.500  1.00 10.00      A   
ATOM   1741  CA  THR A 184      -3.206  24.545   6.439  1.00 10.00      A   
ATOM   1742  CB  THR A 184      -3.866  25.656   7.285  1.00 10.00      A   
ATOM   1743  OG1 THR A 184      -5.062  26.104   6.634  1.00 10.00      A   
ATOM   1744  HG1 THR A 184      -5.803  26.035   7.249  1.00 10.00      A   
ATOM   1745  CG2 THR A 184      -2.924  26.840   7.455  1.00 10.00      A   
ATOM   1746  C   THR A 184      -4.056  23.270   6.532  1.00 10.00      A   
ATOM   1747  O   THR A 184      -4.747  23.035   7.529  1.00 10.00      A   
ATOM   1748  N   SER A 185      -3.990  22.436   5.500  1.00 10.00      A   
ATOM   1749  HN  SER A 185      -3.404  22.651   4.745  1.00 10.00      A   
ATOM   1750  CA  SER A 185      -4.783  21.210   5.468  1.00 10.00      A   
ATOM   1751  CB  SER A 185      -5.718  21.210   4.252  1.00 10.00      A   
ATOM   1752  OG  SER A 185      -6.579  22.343   4.271  1.00 10.00      A   
ATOM   1753  HG  SER A 185      -6.377  22.912   3.513  1.00 10.00      A   
ATOM   1754  C   SER A 185      -3.937  19.932   5.501  1.00 10.00      A   
ATOM   1755  O   SER A 185      -4.395  18.876   5.069  1.00 10.00      A   
ATOM   1756  N   LEU A 186      -2.722  20.014   6.023  1.00 10.00      A   
ATOM   1757  HN  LEU A 186      -2.400  20.871   6.369  1.00 10.00      A   
ATOM   1758  CA  LEU A 186      -1.862  18.835   6.098  1.00 10.00      A   
ATOM   1759  CB  LEU A 186      -0.391  19.234   6.237  1.00 10.00      A   
ATOM   1760  CG  LEU A 186       0.635  18.108   6.080  1.00 10.00      A   
ATOM   1761  CD1 LEU A 186       0.352  17.292   4.828  1.00 10.00      A   
ATOM   1762  CD2 LEU A 186       2.040  18.680   6.026  1.00 10.00      A   
ATOM   1763  C   LEU A 186      -2.299  17.925   7.247  1.00 10.00      A   
ATOM   1764  O   LEU A 186      -2.196  18.296   8.416  1.00 10.00      A   
ATOM   1765  N   VAL A 187      -2.802  16.743   6.901  1.00 10.00      A   
ATOM   1766  HN  VAL A 187      -2.861  16.509   5.945  1.00 10.00      A   
ATOM   1767  CA  VAL A 187      -3.279  15.789   7.897  1.00 10.00      A   
ATOM   1768  CB  VAL A 187      -4.636  15.173   7.486  1.00 10.00      A   
ATOM   1769  CG1 VAL A 187      -5.262  14.424   8.652  1.00 10.00      A   
ATOM   1770  CG2 VAL A 187      -5.584  16.246   6.965  1.00 10.00      A   
ATOM   1771  C   VAL A 187      -2.272  14.667   8.146  1.00 10.00      A   
ATOM   1772  O   VAL A 187      -2.020  14.289   9.294  1.00 10.00      A   
ATOM   1773  N   SER A 188      -1.697  14.136   7.077  1.00 10.00      A   
ATOM   1774  HN  SER A 188      -1.924  14.480   6.186  1.00 10.00      A   
ATOM   1775  CA  SER A 188      -0.735  13.053   7.202  1.00 10.00      A   
ATOM   1776  CB  SER A 188      -1.378  11.723   6.786  1.00 10.00      A   
ATOM   1777  OG  SER A 188      -0.569  10.608   7.134  1.00 10.00      A   
ATOM   1778  HG  SER A 188      -1.059   9.792   6.961  1.00 10.00      A   
ATOM   1779  C   SER A 188       0.511  13.336   6.372  1.00 10.00      A   
ATOM   1780  O   SER A 188       0.423  13.636   5.180  1.00 10.00      A   
ATOM   1781  N   LEU A 189       1.666  13.257   7.015  1.00 10.00      A   
ATOM   1782  HN  LEU A 189       1.665  13.026   7.973  1.00 10.00      A   
ATOM   1783  CA  LEU A 189       2.936  13.497   6.348  1.00 10.00      A   
ATOM   1784  CB  LEU A 189       3.497  14.865   6.751  1.00 10.00      A   
ATOM   1785  CG  LEU A 189       4.767  15.315   6.026  1.00 10.00      A   
ATOM   1786  CD1 LEU A 189       4.442  15.839   4.637  1.00 10.00      A   
ATOM   1787  CD2 LEU A 189       5.507  16.362   6.837  1.00 10.00      A   
ATOM   1788  C   LEU A 189       3.933  12.403   6.708  1.00 10.00      A   
ATOM   1789  O   LEU A 189       4.120  12.085   7.886  1.00 10.00      A   
ATOM   1790  N   ASN A 190       4.554  11.819   5.696  1.00 10.00      A   
ATOM   1791  HN  ASN A 190       4.353  12.109   4.779  1.00 10.00      A   
ATOM   1792  CA  ASN A 190       5.534  10.760   5.906  1.00 10.00      A   
ATOM   1793  CB  ASN A 190       4.918   9.384   5.624  1.00 10.00      A   
ATOM   1794  CG  ASN A 190       5.922   8.245   5.722  1.00 10.00      A   
ATOM   1795  OD1 ASN A 190       6.933   8.346   6.417  1.00 10.00      A   
ATOM   1796  ND2 ASN A 190       5.647   7.153   5.030  1.00 10.00      A   
ATOM   1797 HD21 ASN A 190       4.812   7.137   4.490  1.00 10.00      A   
ATOM   1798 HD22 ASN A 190       6.271   6.402   5.080  1.00 10.00      A   
ATOM   1799  C   ASN A 190       6.758  10.987   5.027  1.00 10.00      A   
ATOM   1800  O   ASN A 190       6.720  10.754   3.818  1.00 10.00      A   
ATOM   1801  N   ILE A 191       7.837  11.456   5.636  1.00 10.00      A   
ATOM   1802  HN  ILE A 191       7.802  11.635   6.602  1.00 10.00      A   
ATOM   1803  CA  ILE A 191       9.071  11.721   4.909  1.00 10.00      A   
ATOM   1804  CB  ILE A 191       9.421  13.224   4.893  1.00 10.00      A   
ATOM   1805  CG1 ILE A 191       9.291  13.837   6.293  1.00 10.00      A   
ATOM   1806  CG2 ILE A 191       8.550  13.962   3.888  1.00 10.00      A   
ATOM   1807  CD1 ILE A 191       9.775  15.267   6.389  1.00 10.00      A   
ATOM   1808  C   ILE A 191      10.239  10.946   5.508  1.00 10.00      A   
ATOM   1809  O   ILE A 191      11.389  11.360   5.389  1.00 10.00      A   
ATOM   1810  N   SER A 192       9.939   9.807   6.122  1.00 10.00      A   
ATOM   1811  HN  SER A 192       9.005   9.514   6.153  1.00 10.00      A   
ATOM   1812  CA  SER A 192      10.957   8.976   6.752  1.00 10.00      A   
ATOM   1813  CB  SER A 192      10.287   7.821   7.505  1.00 10.00      A   
ATOM   1814  OG  SER A 192       9.319   7.178   6.691  1.00 10.00      A   
ATOM   1815  HG  SER A 192       8.444   7.548   6.870  1.00 10.00      A   
ATOM   1816  C   SER A 192      11.973   8.434   5.744  1.00 10.00      A   
ATOM   1817  O   SER A 192      13.138   8.215   6.080  1.00 10.00      A   
ATOM   1818  N   CYS A 193      11.532   8.247   4.507  1.00 10.00      A   
ATOM   1819  HN  CYS A 193      10.599   8.460   4.300  1.00 10.00      A   
ATOM   1820  CA  CYS A 193      12.385   7.713   3.452  1.00 10.00      A   
ATOM   1821  CB  CYS A 193      11.513   7.127   2.341  1.00 10.00      A   
ATOM   1822  SG  CYS A 193       9.873   6.600   2.896  1.00 10.00      A   
ATOM   1823  HG  CYS A 193       9.016   6.813   1.901  1.00 10.00      A   
ATOM   1824  C   CYS A 193      13.338   8.764   2.874  1.00 10.00      A   
ATOM   1825  O   CYS A 193      14.179   8.447   2.033  1.00 10.00      A   
ATOM   1826  N   LEU A 194      13.224  10.008   3.318  1.00 10.00      A   
ATOM   1827  HN  LEU A 194      12.565  10.219   4.017  1.00 10.00      A   
ATOM   1828  CA  LEU A 194      14.089  11.066   2.805  1.00 10.00      A   
ATOM   1829  CB  LEU A 194      13.422  12.436   2.925  1.00 10.00      A   
ATOM   1830  CG  LEU A 194      12.316  12.737   1.912  1.00 10.00      A   
ATOM   1831  CD1 LEU A 194      11.830  14.168   2.069  1.00 10.00      A   
ATOM   1832  CD2 LEU A 194      12.804  12.489   0.493  1.00 10.00      A   
ATOM   1833  C   LEU A 194      15.446  11.065   3.498  1.00 10.00      A   
ATOM   1834  O   LEU A 194      15.547  10.756   4.687  1.00 10.00      A   
ATOM   1835  N   ALA A 195      16.486  11.417   2.757  1.00 10.00      A   
ATOM   1836  HN  ALA A 195      16.344  11.676   1.817  1.00 10.00      A   
ATOM   1837  CA  ALA A 195      17.838  11.449   3.306  1.00 10.00      A   
ATOM   1838  CB  ALA A 195      18.792  10.663   2.418  1.00 10.00      A   
ATOM   1839  C   ALA A 195      18.324  12.883   3.471  1.00 10.00      A   
ATOM   1840  O   ALA A 195      19.085  13.194   4.395  1.00 10.00      A   
ATOM   1841  N   SER A 196      17.868  13.753   2.581  1.00 10.00      A   
ATOM   1842  HN  SER A 196      17.245  13.445   1.887  1.00 10.00      A   
ATOM   1843  CA  SER A 196      18.252  15.154   2.609  1.00 10.00      A   
ATOM   1844  CB  SER A 196      17.882  15.843   1.291  1.00 10.00      A   
ATOM   1845  OG  SER A 196      16.582  15.477   0.850  1.00 10.00      A   
ATOM   1846  HG  SER A 196      16.560  14.523   0.658  1.00 10.00      A   
ATOM   1847  C   SER A 196      17.613  15.875   3.790  1.00 10.00      A   
ATOM   1848  O   SER A 196      16.518  15.519   4.238  1.00 10.00      A   
ATOM   1849  N   GLU A 197      18.317  16.872   4.306  1.00 10.00      A   
ATOM   1850  HN  GLU A 197      19.189  17.088   3.919  1.00 10.00      A   
ATOM   1851  CA  GLU A 197      17.829  17.653   5.428  1.00 10.00      A   
ATOM   1852  CB  GLU A 197      18.981  18.403   6.100  1.00 10.00      A   
ATOM   1853  CG  GLU A 197      20.007  17.519   6.783  1.00 10.00      A   
ATOM   1854  CD  GLU A 197      21.197  18.305   7.289  1.00 10.00      A   
ATOM   1855  OE1 GLU A 197      20.995  19.377   7.904  1.00 10.00      A   
ATOM   1856  OE2 GLU A 197      22.342  17.856   7.077  1.00 10.00      A   
ATOM   1857  C   GLU A 197      16.793  18.658   4.951  1.00 10.00      A   
ATOM   1858  O   GLU A 197      17.118  19.594   4.216  1.00 10.00      A   
ATOM   1859  N   VAL A 198      15.552  18.455   5.357  1.00 10.00      A   
ATOM   1860  HN  VAL A 198      15.353  17.675   5.922  1.00 10.00      A   
ATOM   1861  CA  VAL A 198      14.477  19.358   4.980  1.00 10.00      A   
ATOM   1862  CB  VAL A 198      13.097  18.669   5.001  1.00 10.00      A   
ATOM   1863  CG1 VAL A 198      12.976  17.690   3.846  1.00 10.00      A   
ATOM   1864  CG2 VAL A 198      12.854  17.969   6.329  1.00 10.00      A   
ATOM   1865  C   VAL A 198      14.464  20.572   5.898  1.00 10.00      A   
ATOM   1866  O   VAL A 198      14.855  20.478   7.064  1.00 10.00      A   
ATOM   1867  N   SER A 199      14.033  21.708   5.366  1.00 10.00      A   
ATOM   1868  HN  SER A 199      13.752  21.715   4.426  1.00 10.00      A   
ATOM   1869  CA  SER A 199      13.975  22.948   6.134  1.00 10.00      A   
ATOM   1870  CB  SER A 199      13.459  24.097   5.259  1.00 10.00      A   
ATOM   1871  OG  SER A 199      13.530  25.347   5.932  1.00 10.00      A   
ATOM   1872  HG  SER A 199      14.456  25.602   6.038  1.00 10.00      A   
ATOM   1873  C   SER A 199      13.110  22.798   7.387  1.00 10.00      A   
ATOM   1874  O   SER A 199      11.882  22.711   7.301  1.00 10.00      A   
ATOM   1875  N   PHE A 200      13.756  22.773   8.552  1.00 10.00      A   
ATOM   1876  HN  PHE A 200      14.737  22.845   8.559  1.00 10.00      A   
ATOM   1877  CA  PHE A 200      13.042  22.634   9.816  1.00 10.00      A   
ATOM   1878  CB  PHE A 200      14.006  22.396  10.986  1.00 10.00      A   
ATOM   1879  CG  PHE A 200      13.310  22.056  12.273  1.00 10.00      A   
ATOM   1880  CD1 PHE A 200      12.822  20.779  12.489  1.00 10.00      A   
ATOM   1881  CD2 PHE A 200      13.132  23.014  13.262  1.00 10.00      A   
ATOM   1882  CE1 PHE A 200      12.172  20.458  13.664  1.00 10.00      A   
ATOM   1883  CE2 PHE A 200      12.483  22.700  14.441  1.00 10.00      A   
ATOM   1884  CZ  PHE A 200      12.004  21.421  14.640  1.00 10.00      A   
ATOM   1885  C   PHE A 200      12.175  23.852  10.087  1.00 10.00      A   
ATOM   1886  O   PHE A 200      11.093  23.732  10.656  1.00 10.00      A   
ATOM   1887  N   SER A 201      12.652  25.019   9.668  1.00 10.00      A   
ATOM   1888  HN  SER A 201      13.527  25.050   9.224  1.00 10.00      A   
ATOM   1889  CA  SER A 201      11.913  26.257   9.853  1.00 10.00      A   
ATOM   1890  CB  SER A 201      12.727  27.439   9.321  1.00 10.00      A   
ATOM   1891  OG  SER A 201      13.655  27.009   8.336  1.00 10.00      A   
ATOM   1892  HG  SER A 201      13.286  27.171   7.456  1.00 10.00      A   
ATOM   1893  C   SER A 201      10.557  26.173   9.157  1.00 10.00      A   
ATOM   1894  O   SER A 201       9.538  26.619   9.690  1.00 10.00      A   
ATOM   1895  N   ALA A 202      10.549  25.576   7.969  1.00 10.00      A   
ATOM   1896  HN  ALA A 202      11.390  25.235   7.600  1.00 10.00      A   
ATOM   1897  CA  ALA A 202       9.323  25.415   7.206  1.00 10.00      A   
ATOM   1898  CB  ALA A 202       9.641  25.107   5.753  1.00 10.00      A   
ATOM   1899  C   ALA A 202       8.476  24.303   7.813  1.00 10.00      A   
ATOM   1900  O   ALA A 202       7.262  24.446   7.959  1.00 10.00      A   
ATOM   1901  N   LEU A 203       9.138  23.212   8.180  1.00 10.00      A   
ATOM   1902  HN  LEU A 203      10.111  23.179   8.039  1.00 10.00      A   
ATOM   1903  CA  LEU A 203       8.475  22.060   8.783  1.00 10.00      A   
ATOM   1904  CB  LEU A 203       9.495  20.948   9.054  1.00 10.00      A   
ATOM   1905  CG  LEU A 203       8.967  19.676   9.719  1.00 10.00      A   
ATOM   1906  CD1 LEU A 203       7.991  18.956   8.805  1.00 10.00      A   
ATOM   1907  CD2 LEU A 203      10.120  18.760  10.095  1.00 10.00      A   
ATOM   1908  C   LEU A 203       7.760  22.453  10.076  1.00 10.00      A   
ATOM   1909  O   LEU A 203       6.584  22.144  10.265  1.00 10.00      A   
ATOM   1910  N   GLU A 204       8.476  23.153  10.950  1.00 10.00      A   
ATOM   1911  HN  GLU A 204       9.409  23.372  10.729  1.00 10.00      A   
ATOM   1912  CA  GLU A 204       7.926  23.601  12.224  1.00 10.00      A   
ATOM   1913  CB  GLU A 204       8.974  24.400  13.009  1.00 10.00      A   
ATOM   1914  CG  GLU A 204       8.647  24.571  14.484  1.00 10.00      A   
ATOM   1915  CD  GLU A 204       8.830  26.001  14.958  1.00 10.00      A   
ATOM   1916  OE1 GLU A 204       9.944  26.361  15.395  1.00 10.00      A   
ATOM   1917  OE2 GLU A 204       7.855  26.777  14.893  1.00 10.00      A   
ATOM   1918  C   GLU A 204       6.683  24.454  12.001  1.00 10.00      A   
ATOM   1919  O   GLU A 204       5.642  24.227  12.622  1.00 10.00      A   
ATOM   1920  N   ARG A 205       6.795  25.422  11.100  1.00 10.00      A   
ATOM   1921  HN  ARG A 205       7.653  25.544  10.633  1.00 10.00      A   
ATOM   1922  CA  ARG A 205       5.682  26.310  10.786  1.00 10.00      A   
ATOM   1923  CB  ARG A 205       6.124  27.407   9.819  1.00 10.00      A   
ATOM   1924  CG  ARG A 205       6.741  28.619  10.496  1.00 10.00      A   
ATOM   1925  CD  ARG A 205       7.044  29.722   9.497  1.00 10.00      A   
ATOM   1926  NE  ARG A 205       8.333  29.526   8.838  1.00 10.00      A   
ATOM   1927  HE  ARG A 205       9.108  29.336   9.419  1.00 10.00      A   
ATOM   1928  CZ  ARG A 205       8.515  29.598   7.524  1.00 10.00      A   
ATOM   1929  NH1 ARG A 205       7.490  29.859   6.723  1.00 10.00      A   
ATOM   1930 HH11 ARG A 205       6.538  30.009   7.124  1.00 10.00      A   
ATOM   1931 HH12 ARG A 205       7.627  29.917   5.691  1.00 10.00      A   
ATOM   1932  NH2 ARG A 205       9.726  29.435   7.010  1.00 10.00      A   
ATOM   1933 HH21 ARG A 205       9.873  29.492   5.980  1.00 10.00      A   
ATOM   1934 HH22 ARG A 205      10.541  29.253   7.636  1.00 10.00      A   
ATOM   1935  C   ARG A 205       4.499  25.542  10.206  1.00 10.00      A   
ATOM   1936  O   ARG A 205       3.357  25.750  10.613  1.00 10.00      A   
ATOM   1937  N   LEU A 206       4.787  24.640   9.266  1.00 10.00      A   
ATOM   1938  HN  LEU A 206       5.726  24.518   8.995  1.00 10.00      A   
ATOM   1939  CA  LEU A 206       3.758  23.831   8.616  1.00 10.00      A   
ATOM   1940  CB  LEU A 206       4.385  22.919   7.558  1.00 10.00      A   
ATOM   1941  CG  LEU A 206       4.448  23.483   6.138  1.00 10.00      A   
ATOM   1942  CD1 LEU A 206       5.589  22.847   5.363  1.00 10.00      A   
ATOM   1943  CD2 LEU A 206       3.125  23.262   5.420  1.00 10.00      A   
ATOM   1944  C   LEU A 206       2.971  23.003   9.624  1.00 10.00      A   
ATOM   1945  O   LEU A 206       1.748  22.907   9.535  1.00 10.00      A   
ATOM   1946  N   VAL A 207       3.680  22.407  10.572  1.00 10.00      A   
ATOM   1947  HN  VAL A 207       4.659  22.499  10.566  1.00 10.00      A   
ATOM   1948  CA  VAL A 207       3.054  21.591  11.610  1.00 10.00      A   
ATOM   1949  CB  VAL A 207       4.122  20.850  12.451  1.00 10.00      A   
ATOM   1950  CG1 VAL A 207       3.501  20.184  13.670  1.00 10.00      A   
ATOM   1951  CG2 VAL A 207       4.849  19.819  11.601  1.00 10.00      A   
ATOM   1952  C   VAL A 207       2.180  22.445  12.527  1.00 10.00      A   
ATOM   1953  O   VAL A 207       1.090  22.037  12.929  1.00 10.00      A   
ATOM   1954  N   THR A 208       2.650  23.648  12.823  1.00 10.00      A   
ATOM   1955  HN  THR A 208       3.503  23.936  12.429  1.00 10.00      A   
ATOM   1956  CA  THR A 208       1.929  24.558  13.708  1.00 10.00      A   
ATOM   1957  CB  THR A 208       2.795  25.781  14.061  1.00 10.00      A   
ATOM   1958  OG1 THR A 208       4.106  25.345  14.437  1.00 10.00      A   
ATOM   1959  HG1 THR A 208       4.443  24.721  13.779  1.00 10.00      A   
ATOM   1960  CG2 THR A 208       2.185  26.559  15.217  1.00 10.00      A   
ATOM   1961  C   THR A 208       0.613  25.043  13.098  1.00 10.00      A   
ATOM   1962  O   THR A 208      -0.415  25.105  13.778  1.00 10.00      A   
ATOM   1963  N   ARG A 209       0.643  25.371  11.812  1.00 10.00      A   
ATOM   1964  HN  ARG A 209       1.481  25.269  11.307  1.00 10.00      A   
ATOM   1965  CA  ARG A 209      -0.545  25.882  11.133  1.00 10.00      A   
ATOM   1966  CB  ARG A 209      -0.181  26.849   9.997  1.00 10.00      A   
ATOM   1967  CG  ARG A 209       0.543  26.233   8.810  1.00 10.00      A   
ATOM   1968  CD  ARG A 209       1.083  27.321   7.895  1.00 10.00      A   
ATOM   1969  NE  ARG A 209       1.466  26.819   6.575  1.00 10.00      A   
ATOM   1970  HE  ARG A 209       0.810  26.260   6.098  1.00 10.00      A   
ATOM   1971  CZ  ARG A 209       2.633  27.079   5.995  1.00 10.00      A   
ATOM   1972  NH1 ARG A 209       3.536  27.825   6.615  1.00 10.00      A   
ATOM   1973 HH11 ARG A 209       3.341  28.211   7.566  1.00 10.00      A   
ATOM   1974 HH12 ARG A 209       4.445  28.035   6.152  1.00 10.00      A   
ATOM   1975  NH2 ARG A 209       2.893  26.609   4.782  1.00 10.00      A   
ATOM   1976 HH21 ARG A 209       2.183  26.036   4.276  1.00 10.00      A   
ATOM   1977 HH22 ARG A 209       3.809  26.819   4.328  1.00 10.00      A   
ATOM   1978  C   ARG A 209      -1.502  24.784  10.671  1.00 10.00      A   
ATOM   1979  O   ARG A 209      -2.543  25.063  10.077  1.00 10.00      A   
ATOM   1980  N   CYS A 210      -1.161  23.537  10.950  1.00 10.00      A   
ATOM   1981  HN  CYS A 210      -0.325  23.361  11.429  1.00 10.00      A   
ATOM   1982  CA  CYS A 210      -2.012  22.425  10.560  1.00 10.00      A   
ATOM   1983  CB  CYS A 210      -1.307  21.521   9.553  1.00 10.00      A   
ATOM   1984  SG  CYS A 210      -0.766  22.361   8.048  1.00 10.00      A   
ATOM   1985  HG  CYS A 210       0.410  22.922   8.302  1.00 10.00      A   
ATOM   1986  C   CYS A 210      -2.472  21.617  11.771  1.00 10.00      A   
ATOM   1987  O   CYS A 210      -1.853  20.618  12.135  1.00 10.00      A   
ATOM   1988  N   PRO A 211      -3.576  22.033  12.409  1.00 10.00      A   
ATOM   1989  CA  PRO A 211      -4.122  21.333  13.576  1.00 10.00      A   
ATOM   1990  CB  PRO A 211      -5.122  22.336  14.148  1.00 10.00      A   
ATOM   1991  CG  PRO A 211      -5.564  23.130  12.966  1.00 10.00      A   
ATOM   1992  CD  PRO A 211      -4.376  23.220  12.051  1.00 10.00      A   
ATOM   1993  C   PRO A 211      -4.834  20.046  13.156  1.00 10.00      A   
ATOM   1994  O   PRO A 211      -5.185  19.206  13.986  1.00 10.00      A   
ATOM   1995  N   ASN A 212      -5.028  19.898  11.849  1.00 10.00      A   
ATOM   1996  HN  ASN A 212      -4.725  20.607  11.247  1.00 10.00      A   
ATOM   1997  CA  ASN A 212      -5.682  18.726  11.283  1.00 10.00      A   
ATOM   1998  CB  ASN A 212      -6.126  19.020   9.844  1.00 10.00      A   
ATOM   1999  CG  ASN A 212      -7.403  18.302   9.449  1.00 10.00      A   
ATOM   2000  OD1 ASN A 212      -7.750  17.263  10.011  1.00 10.00      A   
ATOM   2001  ND2 ASN A 212      -8.110  18.853   8.472  1.00 10.00      A   
ATOM   2002 HD21 ASN A 212      -7.772  19.675   8.060  1.00 10.00      A   
ATOM   2003 HD22 ASN A 212      -8.948  18.415   8.204  1.00 10.00      A   
ATOM   2004  C   ASN A 212      -4.722  17.543  11.289  1.00 10.00      A   
ATOM   2005  O   ASN A 212      -5.142  16.390  11.202  1.00 10.00      A   
ATOM   2006  N   LEU A 213      -3.432  17.847  11.418  1.00 10.00      A   
ATOM   2007  HN  LEU A 213      -3.178  18.788  11.514  1.00 10.00      A   
ATOM   2008  CA  LEU A 213      -2.383  16.835  11.430  1.00 10.00      A   
ATOM   2009  CB  LEU A 213      -1.033  17.494  11.725  1.00 10.00      A   
ATOM   2010  CG  LEU A 213       0.212  16.637  11.495  1.00 10.00      A   
ATOM   2011  CD1 LEU A 213       0.449  16.416  10.010  1.00 10.00      A   
ATOM   2012  CD2 LEU A 213       1.429  17.278  12.146  1.00 10.00      A   
ATOM   2013  C   LEU A 213      -2.671  15.741  12.459  1.00 10.00      A   
ATOM   2014  O   LEU A 213      -2.954  16.025  13.627  1.00 10.00      A   
ATOM   2015  N   LYS A 214      -2.634  14.497  12.003  1.00 10.00      A   
ATOM   2016  HN  LYS A 214      -2.451  14.348  11.050  1.00 10.00      A   
ATOM   2017  CA  LYS A 214      -2.871  13.344  12.862  1.00 10.00      A   
ATOM   2018  CB  LYS A 214      -4.205  12.677  12.517  1.00 10.00      A   
ATOM   2019  CG  LYS A 214      -5.426  13.472  12.946  1.00 10.00      A   
ATOM   2020  CD  LYS A 214      -5.395  13.738  14.441  1.00 10.00      A   
ATOM   2021  CE  LYS A 214      -6.311  14.885  14.825  1.00 10.00      A   
ATOM   2022  NZ  LYS A 214      -5.976  16.135  14.090  1.00 10.00      A   
ATOM   2023  HZ1 LYS A 214      -4.960  16.346  14.180  1.00 10.00      A   
ATOM   2024  HZ2 LYS A 214      -6.519  16.933  14.473  1.00 10.00      A   
ATOM   2025  HZ3 LYS A 214      -6.211  16.026  13.081  1.00 10.00      A   
ATOM   2026  C   LYS A 214      -1.736  12.335  12.728  1.00 10.00      A   
ATOM   2027  O   LYS A 214      -1.456  11.568  13.652  1.00 10.00      A   
ATOM   2028  N   SER A 215      -1.066  12.366  11.587  1.00 10.00      A   
ATOM   2029  HN  SER A 215      -1.309  13.025  10.904  1.00 10.00      A   
ATOM   2030  CA  SER A 215       0.031  11.459  11.317  1.00 10.00      A   
ATOM   2031  CB  SER A 215      -0.409  10.421  10.280  1.00 10.00      A   
ATOM   2032  OG  SER A 215       0.698   9.816   9.638  1.00 10.00      A   
ATOM   2033  HG  SER A 215       0.674  10.036   8.697  1.00 10.00      A   
ATOM   2034  C   SER A 215       1.247  12.236  10.827  1.00 10.00      A   
ATOM   2035  O   SER A 215       1.175  12.947   9.824  1.00 10.00      A   
ATOM   2036  N   LEU A 216       2.354  12.112  11.550  1.00 10.00      A   
ATOM   2037  HN  LEU A 216       2.347  11.531  12.345  1.00 10.00      A   
ATOM   2038  CA  LEU A 216       3.583  12.805  11.194  1.00 10.00      A   
ATOM   2039  CB  LEU A 216       3.749  14.068  12.041  1.00 10.00      A   
ATOM   2040  CG  LEU A 216       4.966  14.938  11.725  1.00 10.00      A   
ATOM   2041  CD1 LEU A 216       4.775  15.667  10.407  1.00 10.00      A   
ATOM   2042  CD2 LEU A 216       5.233  15.920  12.855  1.00 10.00      A   
ATOM   2043  C   LEU A 216       4.796  11.899  11.384  1.00 10.00      A   
ATOM   2044  O   LEU A 216       5.154  11.546  12.512  1.00 10.00      A   
ATOM   2045  N   LYS A 217       5.416  11.517  10.278  1.00 10.00      A   
ATOM   2046  HN  LYS A 217       5.068  11.819   9.408  1.00 10.00      A   
ATOM   2047  CA  LYS A 217       6.595  10.663  10.309  1.00 10.00      A   
ATOM   2048  CB  LYS A 217       6.355   9.391   9.494  1.00 10.00      A   
ATOM   2049  CG  LYS A 217       5.234   8.505  10.014  1.00 10.00      A   
ATOM   2050  CD  LYS A 217       5.015   7.306   9.104  1.00 10.00      A   
ATOM   2051  CE  LYS A 217       3.839   6.466   9.571  1.00 10.00      A   
ATOM   2052  NZ  LYS A 217       3.487   5.402   8.593  1.00 10.00      A   
ATOM   2053  HZ1 LYS A 217       2.765   4.771   8.998  1.00 10.00      A   
ATOM   2054  HZ2 LYS A 217       4.325   4.837   8.351  1.00 10.00      A   
ATOM   2055  HZ3 LYS A 217       3.109   5.825   7.722  1.00 10.00      A   
ATOM   2056  C   LYS A 217       7.803  11.415   9.764  1.00 10.00      A   
ATOM   2057  O   LYS A 217       7.811  11.837   8.604  1.00 10.00      A   
ATOM   2058  N   LEU A 218       8.814  11.578  10.604  1.00 10.00      A   
ATOM   2059  HN  LEU A 218       8.752  11.190  11.508  1.00 10.00      A   
ATOM   2060  CA  LEU A 218      10.025  12.296  10.225  1.00 10.00      A   
ATOM   2061  CB  LEU A 218      10.536  13.106  11.418  1.00 10.00      A   
ATOM   2062  CG  LEU A 218       9.505  13.999  12.113  1.00 10.00      A   
ATOM   2063  CD1 LEU A 218      10.044  14.500  13.441  1.00 10.00      A   
ATOM   2064  CD2 LEU A 218       9.111  15.165  11.221  1.00 10.00      A   
ATOM   2065  C   LEU A 218      11.107  11.330   9.754  1.00 10.00      A   
ATOM   2066  O   LEU A 218      10.935  10.114   9.825  1.00 10.00      A   
ATOM   2067  N   ASN A 219      12.220  11.875   9.278  1.00 10.00      A   
ATOM   2068  HN  ASN A 219      12.306  12.853   9.255  1.00 10.00      A   
ATOM   2069  CA  ASN A 219      13.323  11.055   8.796  1.00 10.00      A   
ATOM   2070  CB  ASN A 219      13.776  11.488   7.395  1.00 10.00      A   
ATOM   2071  CG  ASN A 219      14.424  12.859   7.346  1.00 10.00      A   
ATOM   2072  OD1 ASN A 219      14.107  13.744   8.139  1.00 10.00      A   
ATOM   2073  ND2 ASN A 219      15.340  13.045   6.408  1.00 10.00      A   
ATOM   2074 HD21 ASN A 219      15.548  12.292   5.804  1.00 10.00      A   
ATOM   2075 HD22 ASN A 219      15.765  13.927   6.342  1.00 10.00      A   
ATOM   2076  C   ASN A 219      14.492  11.044   9.777  1.00 10.00      A   
ATOM   2077  O   ASN A 219      14.501  11.796  10.753  1.00 10.00      A   
ATOM   2078  N   ARG A 220      15.477  10.198   9.498  1.00 10.00      A   
ATOM   2079  HN  ARG A 220      15.405   9.642   8.689  1.00 10.00      A   
ATOM   2080  CA  ARG A 220      16.661  10.049  10.344  1.00 10.00      A   
ATOM   2081  CB  ARG A 220      17.570   8.974   9.748  1.00 10.00      A   
ATOM   2082  CG  ARG A 220      18.473   8.266  10.744  1.00 10.00      A   
ATOM   2083  CD  ARG A 220      19.426   7.327  10.023  1.00 10.00      A   
ATOM   2084  NE  ARG A 220      19.811   6.181  10.842  1.00 10.00      A   
ATOM   2085  HE  ARG A 220      20.065   6.361  11.784  1.00 10.00      A   
ATOM   2086  CZ  ARG A 220      19.844   4.925  10.402  1.00 10.00      A   
ATOM   2087  NH1 ARG A 220      19.515   4.641   9.146  1.00 10.00      A   
ATOM   2088 HH11 ARG A 220      19.537   3.652   8.809  1.00 10.00      A   
ATOM   2089 HH12 ARG A 220      19.235   5.403   8.491  1.00 10.00      A   
ATOM   2090  NH2 ARG A 220      20.215   3.953  11.220  1.00 10.00      A   
ATOM   2091 HH21 ARG A 220      20.241   2.965  10.884  1.00 10.00      A   
ATOM   2092 HH22 ARG A 220      20.486   4.176  12.209  1.00 10.00      A   
ATOM   2093  C   ARG A 220      17.438  11.358  10.501  1.00 10.00      A   
ATOM   2094  O   ARG A 220      18.087  11.582  11.523  1.00 10.00      A   
ATOM   2095  N   ALA A 221      17.350  12.226   9.500  1.00 10.00      A   
ATOM   2096  HN  ALA A 221      16.795  12.001   8.725  1.00 10.00      A   
ATOM   2097  CA  ALA A 221      18.060  13.504   9.523  1.00 10.00      A   
ATOM   2098  CB  ALA A 221      18.017  14.176   8.161  1.00 10.00      A   
ATOM   2099  C   ALA A 221      17.549  14.449  10.612  1.00 10.00      A   
ATOM   2100  O   ALA A 221      18.233  15.406  10.975  1.00 10.00      A   
ATOM   2101  N   VAL A 222      16.355  14.186  11.130  1.00 10.00      A   
ATOM   2102  HN  VAL A 222      15.856  13.409  10.811  1.00 10.00      A   
ATOM   2103  CA  VAL A 222      15.779  15.018  12.177  1.00 10.00      A   
ATOM   2104  CB  VAL A 222      14.239  14.904  12.222  1.00 10.00      A   
ATOM   2105  CG1 VAL A 222      13.675  15.742  13.359  1.00 10.00      A   
ATOM   2106  CG2 VAL A 222      13.637  15.342  10.897  1.00 10.00      A   
ATOM   2107  C   VAL A 222      16.369  14.651  13.540  1.00 10.00      A   
ATOM   2108  O   VAL A 222      16.202  13.526  14.014  1.00 10.00      A   
ATOM   2109  N   PRO A 223      17.081  15.598  14.176  1.00 10.00      A   
ATOM   2110  CA  PRO A 223      17.712  15.389  15.485  1.00 10.00      A   
ATOM   2111  CB  PRO A 223      18.500  16.687  15.722  1.00 10.00      A   
ATOM   2112  CG  PRO A 223      18.594  17.330  14.382  1.00 10.00      A   
ATOM   2113  CD  PRO A 223      17.335  16.950  13.665  1.00 10.00      A   
ATOM   2114  C   PRO A 223      16.691  15.186  16.600  1.00 10.00      A   
ATOM   2115  O   PRO A 223      15.560  15.678  16.523  1.00 10.00      A   
ATOM   2116  N   LEU A 224      17.107  14.481  17.644  1.00 10.00      A   
ATOM   2117  HN  LEU A 224      18.029  14.139  17.648  1.00 10.00      A   
ATOM   2118  CA  LEU A 224      16.245  14.197  18.788  1.00 10.00      A   
ATOM   2119  CB  LEU A 224      16.992  13.311  19.794  1.00 10.00      A   
ATOM   2120  CG  LEU A 224      16.211  12.878  21.040  1.00 10.00      A   
ATOM   2121  CD1 LEU A 224      15.426  11.609  20.764  1.00 10.00      A   
ATOM   2122  CD2 LEU A 224      17.141  12.693  22.232  1.00 10.00      A   
ATOM   2123  C   LEU A 224      15.805  15.483  19.479  1.00 10.00      A   
ATOM   2124  O   LEU A 224      14.666  15.602  19.940  1.00 10.00      A   
ATOM   2125  N   GLU A 225      16.715  16.443  19.548  1.00 10.00      A   
ATOM   2126  HN  GLU A 225      17.612  16.283  19.164  1.00 10.00      A   
ATOM   2127  CA  GLU A 225      16.447  17.721  20.190  1.00 10.00      A   
ATOM   2128  CB  GLU A 225      17.744  18.517  20.363  1.00 10.00      A   
ATOM   2129  CG  GLU A 225      18.839  17.771  21.115  1.00 10.00      A   
ATOM   2130  CD  GLU A 225      19.813  17.054  20.198  1.00 10.00      A   
ATOM   2131  OE1 GLU A 225      19.378  16.514  19.157  1.00 10.00      A   
ATOM   2132  OE2 GLU A 225      21.020  17.022  20.520  1.00 10.00      A   
ATOM   2133  C   GLU A 225      15.406  18.549  19.431  1.00 10.00      A   
ATOM   2134  O   GLU A 225      14.877  19.526  19.961  1.00 10.00      A   
ATOM   2135  N   LYS A 226      15.093  18.141  18.205  1.00 10.00      A   
ATOM   2136  HN  LYS A 226      15.521  17.333  17.841  1.00 10.00      A   
ATOM   2137  CA  LYS A 226      14.122  18.857  17.386  1.00 10.00      A   
ATOM   2138  CB  LYS A 226      14.575  18.889  15.924  1.00 10.00      A   
ATOM   2139  CG  LYS A 226      15.808  19.744  15.671  1.00 10.00      A   
ATOM   2140  CD  LYS A 226      15.513  21.217  15.893  1.00 10.00      A   
ATOM   2141  CE  LYS A 226      16.675  22.085  15.444  1.00 10.00      A   
ATOM   2142  NZ  LYS A 226      16.768  22.162  13.961  1.00 10.00      A   
ATOM   2143  HZ1 LYS A 226      16.647  21.220  13.543  1.00 10.00      A   
ATOM   2144  HZ2 LYS A 226      17.695  22.534  13.679  1.00 10.00      A   
ATOM   2145  HZ3 LYS A 226      16.029  22.795  13.586  1.00 10.00      A   
ATOM   2146  C   LYS A 226      12.731  18.240  17.496  1.00 10.00      A   
ATOM   2147  O   LYS A 226      11.750  18.813  17.023  1.00 10.00      A   
ATOM   2148  N   LEU A 227      12.650  17.077  18.134  1.00 10.00      A   
ATOM   2149  HN  LEU A 227      13.466  16.679  18.508  1.00 10.00      A   
ATOM   2150  CA  LEU A 227      11.381  16.380  18.295  1.00 10.00      A   
ATOM   2151  CB  LEU A 227      11.598  14.977  18.862  1.00 10.00      A   
ATOM   2152  CG  LEU A 227      11.754  13.847  17.845  1.00 10.00      A   
ATOM   2153  CD1 LEU A 227      12.146  12.559  18.547  1.00 10.00      A   
ATOM   2154  CD2 LEU A 227      10.465  13.653  17.063  1.00 10.00      A   
ATOM   2155  C   LEU A 227      10.420  17.154  19.186  1.00 10.00      A   
ATOM   2156  O   LEU A 227       9.248  17.323  18.849  1.00 10.00      A   
ATOM   2157  N   ALA A 228      10.921  17.624  20.322  1.00 10.00      A   
ATOM   2158  HN  ALA A 228      11.865  17.461  20.531  1.00 10.00      A   
ATOM   2159  CA  ALA A 228      10.102  18.373  21.270  1.00 10.00      A   
ATOM   2160  CB  ALA A 228      10.908  18.733  22.507  1.00 10.00      A   
ATOM   2161  C   ALA A 228       9.503  19.624  20.631  1.00 10.00      A   
ATOM   2162  O   ALA A 228       8.355  19.980  20.904  1.00 10.00      A   
ATOM   2163  N   THR A 229      10.275  20.268  19.762  1.00 10.00      A   
ATOM   2164  HN  THR A 229      11.167  19.917  19.562  1.00 10.00      A   
ATOM   2165  CA  THR A 229       9.833  21.478  19.087  1.00 10.00      A   
ATOM   2166  CB  THR A 229      10.941  22.022  18.165  1.00 10.00      A   
ATOM   2167  OG1 THR A 229      12.213  21.833  18.801  1.00 10.00      A   
ATOM   2168  HG1 THR A 229      12.135  22.063  19.739  1.00 10.00      A   
ATOM   2169  CG2 THR A 229      10.731  23.506  17.893  1.00 10.00      A   
ATOM   2170  C   THR A 229       8.570  21.221  18.265  1.00 10.00      A   
ATOM   2171  O   THR A 229       7.654  22.041  18.245  1.00 10.00      A   
ATOM   2172  N   LEU A 230       8.519  20.070  17.604  1.00 10.00      A   
ATOM   2173  HN  LEU A 230       9.268  19.443  17.675  1.00 10.00      A   
ATOM   2174  CA  LEU A 230       7.373  19.715  16.777  1.00 10.00      A   
ATOM   2175  CB  LEU A 230       7.768  18.683  15.718  1.00 10.00      A   
ATOM   2176  CG  LEU A 230       8.780  19.149  14.667  1.00 10.00      A   
ATOM   2177  CD1 LEU A 230       9.275  17.975  13.839  1.00 10.00      A   
ATOM   2178  CD2 LEU A 230       8.175  20.219  13.770  1.00 10.00      A   
ATOM   2179  C   LEU A 230       6.202  19.209  17.617  1.00 10.00      A   
ATOM   2180  O   LEU A 230       5.053  19.583  17.376  1.00 10.00      A   
ATOM   2181  N   LEU A 231       6.497  18.372  18.608  1.00 10.00      A   
ATOM   2182  HN  LEU A 231       7.433  18.108  18.748  1.00 10.00      A   
ATOM   2183  CA  LEU A 231       5.464  17.818  19.481  1.00 10.00      A   
ATOM   2184  CB  LEU A 231       6.071  16.842  20.489  1.00 10.00      A   
ATOM   2185  CG  LEU A 231       6.555  15.510  19.916  1.00 10.00      A   
ATOM   2186  CD1 LEU A 231       7.222  14.675  20.994  1.00 10.00      A   
ATOM   2187  CD2 LEU A 231       5.396  14.748  19.293  1.00 10.00      A   
ATOM   2188  C   LEU A 231       4.684  18.912  20.199  1.00 10.00      A   
ATOM   2189  O   LEU A 231       3.477  18.799  20.395  1.00 10.00      A   
ATOM   2190  N   GLN A 232       5.374  19.984  20.570  1.00 10.00      A   
ATOM   2191  HN  GLN A 232       6.339  20.024  20.386  1.00 10.00      A   
ATOM   2192  CA  GLN A 232       4.737  21.100  21.259  1.00 10.00      A   
ATOM   2193  CB  GLN A 232       5.784  21.977  21.949  1.00 10.00      A   
ATOM   2194  CG  GLN A 232       6.435  21.320  23.156  1.00 10.00      A   
ATOM   2195  CD  GLN A 232       5.599  21.434  24.417  1.00 10.00      A   
ATOM   2196  OE1 GLN A 232       4.372  21.552  24.363  1.00 10.00      A   
ATOM   2197  NE2 GLN A 232       6.258  21.386  25.562  1.00 10.00      A   
ATOM   2198 HE21 GLN A 232       7.234  21.282  25.530  1.00 10.00      A   
ATOM   2199 HE22 GLN A 232       5.748  21.471  26.397  1.00 10.00      A   
ATOM   2200  C   GLN A 232       3.884  21.930  20.303  1.00 10.00      A   
ATOM   2201  O   GLN A 232       3.106  22.780  20.727  1.00 10.00      A   
ATOM   2202  N   ARG A 233       4.025  21.676  19.011  1.00 10.00      A   
ATOM   2203  HN  ARG A 233       4.652  20.974  18.726  1.00 10.00      A   
ATOM   2204  CA  ARG A 233       3.262  22.402  18.003  1.00 10.00      A   
ATOM   2205  CB  ARG A 233       4.138  22.745  16.796  1.00 10.00      A   
ATOM   2206  CG  ARG A 233       5.321  23.649  17.105  1.00 10.00      A   
ATOM   2207  CD  ARG A 233       4.881  25.048  17.495  1.00 10.00      A   
ATOM   2208  NE  ARG A 233       5.828  26.049  17.012  1.00 10.00      A   
ATOM   2209  HE  ARG A 233       6.372  25.811  16.228  1.00 10.00      A   
ATOM   2210  CZ  ARG A 233       5.994  27.252  17.553  1.00 10.00      A   
ATOM   2211  NH1 ARG A 233       5.279  27.633  18.603  1.00 10.00      A   
ATOM   2212 HH11 ARG A 233       5.423  28.582  19.017  1.00 10.00      A   
ATOM   2213 HH12 ARG A 233       4.570  26.993  19.022  1.00 10.00      A   
ATOM   2214  NH2 ARG A 233       6.888  28.072  17.035  1.00 10.00      A   
ATOM   2215 HH21 ARG A 233       7.459  27.772  16.206  1.00 10.00      A   
ATOM   2216 HH22 ARG A 233       7.031  29.020  17.446  1.00 10.00      A   
ATOM   2217  C   ARG A 233       2.058  21.583  17.547  1.00 10.00      A   
ATOM   2218  O   ARG A 233       1.109  22.120  16.978  1.00 10.00      A   
ATOM   2219  N   ALA A 234       2.107  20.279  17.788  1.00 10.00      A   
ATOM   2220  HN  ALA A 234       2.895  19.902  18.236  1.00 10.00      A   
ATOM   2221  CA  ALA A 234       1.015  19.394  17.410  1.00 10.00      A   
ATOM   2222  CB  ALA A 234       1.253  18.798  16.035  1.00 10.00      A   
ATOM   2223  C   ALA A 234       0.814  18.298  18.451  1.00 10.00      A   
ATOM   2224  O   ALA A 234       1.231  17.157  18.256  1.00 10.00      A   
ATOM   2225  N   PRO A 235       0.173  18.637  19.579  1.00 10.00      A   
ATOM   2226  CA  PRO A 235      -0.089  17.687  20.661  1.00 10.00      A   
ATOM   2227  CB  PRO A 235      -0.360  18.589  21.877  1.00 10.00      A   
ATOM   2228  CG  PRO A 235      -0.150  19.993  21.401  1.00 10.00      A   
ATOM   2229  CD  PRO A 235      -0.329  19.972  19.913  1.00 10.00      A   
ATOM   2230  C   PRO A 235      -1.307  16.814  20.366  1.00 10.00      A   
ATOM   2231  O   PRO A 235      -1.647  15.917  21.140  1.00 10.00      A   
ATOM   2232  N   GLN A 236      -1.970  17.089  19.249  1.00 10.00      A   
ATOM   2233  HN  GLN A 236      -1.661  17.830  18.682  1.00 10.00      A   
ATOM   2234  CA  GLN A 236      -3.148  16.327  18.849  1.00 10.00      A   
ATOM   2235  CB  GLN A 236      -4.236  17.249  18.277  1.00 10.00      A   
ATOM   2236  CG  GLN A 236      -3.954  17.810  16.886  1.00 10.00      A   
ATOM   2237  CD  GLN A 236      -3.032  19.011  16.897  1.00 10.00      A   
ATOM   2238  OE1 GLN A 236      -2.973  19.756  17.873  1.00 10.00      A   
ATOM   2239  NE2 GLN A 236      -2.308  19.208  15.808  1.00 10.00      A   
ATOM   2240 HE21 GLN A 236      -2.405  18.573  15.065  1.00 10.00      A   
ATOM   2241 HE22 GLN A 236      -1.713  19.989  15.782  1.00 10.00      A   
ATOM   2242  C   GLN A 236      -2.781  15.232  17.848  1.00 10.00      A   
ATOM   2243  O   GLN A 236      -3.634  14.719  17.120  1.00 10.00      A   
ATOM   2244  N   LEU A 237      -1.503  14.879  17.827  1.00 10.00      A   
ATOM   2245  HN  LEU A 237      -0.879  15.322  18.439  1.00 10.00      A   
ATOM   2246  CA  LEU A 237      -0.999  13.853  16.927  1.00 10.00      A   
ATOM   2247  CB  LEU A 237       0.520  13.975  16.811  1.00 10.00      A   
ATOM   2248  CG  LEU A 237       1.150  13.395  15.547  1.00 10.00      A   
ATOM   2249  CD1 LEU A 237       0.773  14.229  14.334  1.00 10.00      A   
ATOM   2250  CD2 LEU A 237       2.659  13.319  15.695  1.00 10.00      A   
ATOM   2251  C   LEU A 237      -1.366  12.459  17.431  1.00 10.00      A   
ATOM   2252  O   LEU A 237      -1.315  12.190  18.632  1.00 10.00      A   
ATOM   2253  N   GLU A 238      -1.739  11.580  16.508  1.00 10.00      A   
ATOM   2254  HN  GLU A 238      -1.770  11.857  15.567  1.00 10.00      A   
ATOM   2255  CA  GLU A 238      -2.107  10.215  16.855  1.00 10.00      A   
ATOM   2256  CB  GLU A 238      -3.415   9.819  16.163  1.00 10.00      A   
ATOM   2257  CG  GLU A 238      -4.558  10.792  16.407  1.00 10.00      A   
ATOM   2258  CD  GLU A 238      -5.907  10.251  15.976  1.00 10.00      A   
ATOM   2259  OE1 GLU A 238      -6.001   9.662  14.877  1.00 10.00      A   
ATOM   2260  OE2 GLU A 238      -6.889  10.425  16.732  1.00 10.00      A   
ATOM   2261  C   GLU A 238      -0.987   9.252  16.475  1.00 10.00      A   
ATOM   2262  O   GLU A 238      -0.679   8.312  17.212  1.00 10.00      A   
ATOM   2263  N   GLU A 239      -0.373   9.502  15.325  1.00 10.00      A   
ATOM   2264  HN  GLU A 239      -0.659  10.274  14.792  1.00 10.00      A   
ATOM   2265  CA  GLU A 239       0.722   8.670  14.835  1.00 10.00      A   
ATOM   2266  CB  GLU A 239       0.397   8.080  13.459  1.00 10.00      A   
ATOM   2267  CG  GLU A 239      -0.778   7.118  13.453  1.00 10.00      A   
ATOM   2268  CD  GLU A 239      -0.727   6.139  12.295  1.00 10.00      A   
ATOM   2269  OE1 GLU A 239       0.058   5.168  12.361  1.00 10.00      A   
ATOM   2270  OE2 GLU A 239      -1.477   6.325  11.315  1.00 10.00      A   
ATOM   2271  C   GLU A 239       2.009   9.484  14.763  1.00 10.00      A   
ATOM   2272  O   GLU A 239       2.112  10.426  13.971  1.00 10.00      A   
ATOM   2273  N   LEU A 240       2.982   9.118  15.587  1.00 10.00      A   
ATOM   2274  HN  LEU A 240       2.847   8.337  16.171  1.00 10.00      A   
ATOM   2275  CA  LEU A 240       4.255   9.826  15.631  1.00 10.00      A   
ATOM   2276  CB  LEU A 240       4.576  10.277  17.061  1.00 10.00      A   
ATOM   2277  CG  LEU A 240       5.944  10.929  17.278  1.00 10.00      A   
ATOM   2278  CD1 LEU A 240       6.064  12.220  16.482  1.00 10.00      A   
ATOM   2279  CD2 LEU A 240       6.187  11.184  18.756  1.00 10.00      A   
ATOM   2280  C   LEU A 240       5.398   8.984  15.074  1.00 10.00      A   
ATOM   2281  O   LEU A 240       5.678   7.886  15.557  1.00 10.00      A   
ATOM   2282  N   GLY A 241       6.039   9.500  14.041  1.00 10.00      A   
ATOM   2283  HN  GLY A 241       5.740  10.364  13.672  1.00 10.00      A   
ATOM   2284  CA  GLY A 241       7.160   8.818  13.439  1.00 10.00      A   
ATOM   2285  C   GLY A 241       8.460   9.491  13.823  1.00 10.00      A   
ATOM   2286  O   GLY A 241       8.887  10.445  13.171  1.00 10.00      A   
ATOM   2287  N   THR A 242       9.066   9.017  14.899  1.00 10.00      A   
ATOM   2288  HN  THR A 242       8.658   8.268  15.384  1.00 10.00      A   
ATOM   2289  CA  THR A 242      10.319   9.568  15.386  1.00 10.00      A   
ATOM   2290  CB  THR A 242      10.646   9.006  16.780  1.00 10.00      A   
ATOM   2291  OG1 THR A 242      10.410   7.591  16.791  1.00 10.00      A   
ATOM   2292  HG1 THR A 242      10.013   7.321  15.955  1.00 10.00      A   
ATOM   2293  CG2 THR A 242       9.766   9.665  17.827  1.00 10.00      A   
ATOM   2294  C   THR A 242      11.468   9.246  14.437  1.00 10.00      A   
ATOM   2295  O   THR A 242      11.626   8.100  14.014  1.00 10.00      A   
ATOM   2296  N   GLY A 243      12.264  10.257  14.109  1.00 10.00      A   
ATOM   2297  HN  GLY A 243      12.096  11.144  14.489  1.00 10.00      A   
ATOM   2298  CA  GLY A 243      13.384  10.062  13.212  1.00 10.00      A   
ATOM   2299  C   GLY A 243      14.636   9.643  13.950  1.00 10.00      A   
ATOM   2300  O   GLY A 243      14.707   8.536  14.483  1.00 10.00      A   
ATOM   2301  N   GLY A 244      15.621  10.529  13.991  1.00 10.00      A   
ATOM   2302  HN  GLY A 244      15.498  11.406  13.568  1.00 10.00      A   
ATOM   2303  CA  GLY A 244      16.861  10.227  14.676  1.00 10.00      A   
ATOM   2304  C   GLY A 244      16.681  10.260  16.176  1.00 10.00      A   
ATOM   2305  O   GLY A 244      16.536  11.330  16.768  1.00 10.00      A   
ATOM   2306  N   TYR A 245      16.686   9.092  16.795  1.00 10.00      A   
ATOM   2307  HN  TYR A 245      16.819   8.271  16.269  1.00 10.00      A   
ATOM   2308  CA  TYR A 245      16.507   8.992  18.233  1.00 10.00      A   
ATOM   2309  CB  TYR A 245      15.577   7.832  18.580  1.00 10.00      A   
ATOM   2310  CG  TYR A 245      14.627   8.135  19.715  1.00 10.00      A   
ATOM   2311  CD1 TYR A 245      13.496   8.911  19.508  1.00 10.00      A   
ATOM   2312  CD2 TYR A 245      14.861   7.646  20.996  1.00 10.00      A   
ATOM   2313  CE1 TYR A 245      12.626   9.191  20.543  1.00 10.00      A   
ATOM   2314  CE2 TYR A 245      13.994   7.920  22.038  1.00 10.00      A   
ATOM   2315  CZ  TYR A 245      12.878   8.694  21.804  1.00 10.00      A   
ATOM   2316  OH  TYR A 245      12.010   8.977  22.831  1.00 10.00      A   
ATOM   2317  HH  TYR A 245      12.504   9.052  23.652  1.00 10.00      A   
ATOM   2318  C   TYR A 245      17.849   8.841  18.938  1.00 10.00      A   
ATOM   2319  O   TYR A 245      17.941   8.258  20.021  1.00 10.00      A   
ATOM   2320  N   THR A 246      18.882   9.381  18.316  1.00 10.00      A   
ATOM   2321  HN  THR A 246      18.739   9.835  17.458  1.00 10.00      A   
ATOM   2322  CA  THR A 246      20.223   9.326  18.865  1.00 10.00      A   
ATOM   2323  CB  THR A 246      21.212   8.666  17.876  1.00 10.00      A   
ATOM   2324  OG1 THR A 246      22.554   8.778  18.376  1.00 10.00      A   
ATOM   2325  HG1 THR A 246      22.904   9.654  18.161  1.00 10.00      A   
ATOM   2326  CG2 THR A 246      21.124   9.307  16.495  1.00 10.00      A   
ATOM   2327  C   THR A 246      20.700  10.727  19.236  1.00 10.00      A   
ATOM   2328  O   THR A 246      20.627  11.654  18.425  1.00 10.00      A   
ATOM   2329  N   ALA A 247      21.170  10.875  20.467  1.00 10.00      A   
ATOM   2330  HN  ALA A 247      21.201  10.096  21.063  1.00 10.00      A   
ATOM   2331  CA  ALA A 247      21.654  12.156  20.963  1.00 10.00      A   
ATOM   2332  CB  ALA A 247      20.488  13.091  21.236  1.00 10.00      A   
ATOM   2333  C   ALA A 247      22.464  11.959  22.238  1.00 10.00      A   
ATOM   2334  O   ALA A 247      22.492  10.862  22.801  1.00 10.00      A   
ATOM   2335  N   GLU A 248      23.110  13.025  22.689  1.00 10.00      A   
ATOM   2336  HN  GLU A 248      23.040  13.866  22.195  1.00 10.00      A   
ATOM   2337  CA  GLU A 248      23.911  12.981  23.901  1.00 10.00      A   
ATOM   2338  CB  GLU A 248      24.804  14.215  23.990  1.00 10.00      A   
ATOM   2339  CG  GLU A 248      26.019  14.036  24.880  1.00 10.00      A   
ATOM   2340  CD  GLU A 248      26.723  15.340  25.166  1.00 10.00      A   
ATOM   2341  OE1 GLU A 248      27.006  16.092  24.209  1.00 10.00      A   
ATOM   2342  OE2 GLU A 248      27.000  15.618  26.347  1.00 10.00      A   
ATOM   2343  C   GLU A 248      23.006  12.907  25.125  1.00 10.00      A   
ATOM   2344  O   GLU A 248      22.105  13.729  25.280  1.00 10.00      A   
ATOM   2345  N   VAL A 249      23.258  11.923  25.983  1.00 10.00      A   
ATOM   2346  HN  VAL A 249      24.007  11.323  25.801  1.00 10.00      A   
ATOM   2347  CA  VAL A 249      22.463  11.720  27.187  1.00 10.00      A   
ATOM   2348  CB  VAL A 249      22.849  10.420  27.923  1.00 10.00      A   
ATOM   2349  CG1 VAL A 249      21.859  10.121  29.037  1.00 10.00      A   
ATOM   2350  CG2 VAL A 249      22.929   9.255  26.950  1.00 10.00      A   
ATOM   2351  C   VAL A 249      22.581  12.904  28.143  1.00 10.00      A   
ATOM   2352  O   VAL A 249      23.568  13.035  28.872  1.00 10.00      A   
ATOM   2353  N   ARG A 250      21.577  13.773  28.115  1.00 10.00      A   
ATOM   2354  HN  ARG A 250      20.837  13.626  27.477  1.00 10.00      A   
ATOM   2355  CA  ARG A 250      21.543  14.948  28.970  1.00 10.00      A   
ATOM   2356  CB  ARG A 250      21.838  16.198  28.142  1.00 10.00      A   
ATOM   2357  CG  ARG A 250      23.293  16.349  27.726  1.00 10.00      A   
ATOM   2358  CD  ARG A 250      23.455  17.426  26.668  1.00 10.00      A   
ATOM   2359  NE  ARG A 250      22.762  18.657  27.036  1.00 10.00      A   
ATOM   2360  HE  ARG A 250      21.855  18.568  27.427  1.00 10.00      A   
ATOM   2361  CZ  ARG A 250      23.275  19.873  26.881  1.00 10.00      A   
ATOM   2362  NH1 ARG A 250      24.494  20.029  26.375  1.00 10.00      A   
ATOM   2363 HH11 ARG A 250      24.896  20.985  26.261  1.00 10.00      A   
ATOM   2364 HH12 ARG A 250      25.059  19.199  26.087  1.00 10.00      A   
ATOM   2365  NH2 ARG A 250      22.564  20.935  27.220  1.00 10.00      A   
ATOM   2366 HH21 ARG A 250      21.592  20.820  27.608  1.00 10.00      A   
ATOM   2367 HH22 ARG A 250      22.962  21.892  27.102  1.00 10.00      A   
ATOM   2368  C   ARG A 250      20.171  15.083  29.636  1.00 10.00      A   
ATOM   2369  O   ARG A 250      19.136  14.916  28.983  1.00 10.00      A   
ATOM   2370  N   PRO A 251      20.151  15.384  30.946  1.00 10.00      A   
ATOM   2371  CA  PRO A 251      18.910  15.541  31.713  1.00 10.00      A   
ATOM   2372  CB  PRO A 251      19.392  15.928  33.115  1.00 10.00      A   
ATOM   2373  CG  PRO A 251      20.799  15.452  33.178  1.00 10.00      A   
ATOM   2374  CD  PRO A 251      21.340  15.584  31.786  1.00 10.00      A   
ATOM   2375  C   PRO A 251      18.029  16.649  31.148  1.00 10.00      A   
ATOM   2376  O   PRO A 251      16.809  16.503  31.066  1.00 10.00      A   
ATOM   2377  N   ASP A 252      18.655  17.755  30.744  1.00 10.00      A   
ATOM   2378  HN  ASP A 252      19.633  17.804  30.806  1.00 10.00      A   
ATOM   2379  CA  ASP A 252      17.921  18.885  30.192  1.00 10.00      A   
ATOM   2380  CB  ASP A 252      18.819  20.117  29.994  1.00 10.00      A   
ATOM   2381  CG  ASP A 252      19.840  19.980  28.882  1.00 10.00      A   
ATOM   2382  OD1 ASP A 252      20.064  20.969  28.152  1.00 10.00      A   
ATOM   2383  OD2 ASP A 252      20.444  18.896  28.745  1.00 10.00      A   
ATOM   2384  C   ASP A 252      17.187  18.491  28.909  1.00 10.00      A   
ATOM   2385  O   ASP A 252      16.018  18.831  28.721  1.00 10.00      A   
ATOM   2386  N   VAL A 253      17.866  17.742  28.050  1.00 10.00      A   
ATOM   2387  HN  VAL A 253      18.794  17.504  28.260  1.00 10.00      A   
ATOM   2388  CA  VAL A 253      17.280  17.285  26.794  1.00 10.00      A   
ATOM   2389  CB  VAL A 253      18.348  16.670  25.860  1.00 10.00      A   
ATOM   2390  CG1 VAL A 253      17.728  16.242  24.541  1.00 10.00      A   
ATOM   2391  CG2 VAL A 253      19.478  17.658  25.614  1.00 10.00      A   
ATOM   2392  C   VAL A 253      16.160  16.272  27.055  1.00 10.00      A   
ATOM   2393  O   VAL A 253      15.119  16.295  26.394  1.00 10.00      A   
ATOM   2394  N   TYR A 254      16.373  15.400  28.037  1.00 10.00      A   
ATOM   2395  HN  TYR A 254      17.219  15.439  28.527  1.00 10.00      A   
ATOM   2396  CA  TYR A 254      15.391  14.379  28.398  1.00 10.00      A   
ATOM   2397  CB  TYR A 254      15.939  13.463  29.502  1.00 10.00      A   
ATOM   2398  CG  TYR A 254      14.966  12.392  29.955  1.00 10.00      A   
ATOM   2399  CD1 TYR A 254      14.903  11.166  29.308  1.00 10.00      A   
ATOM   2400  CD2 TYR A 254      14.106  12.611  31.027  1.00 10.00      A   
ATOM   2401  CE1 TYR A 254      14.009  10.193  29.708  1.00 10.00      A   
ATOM   2402  CE2 TYR A 254      13.213  11.641  31.438  1.00 10.00      A   
ATOM   2403  CZ  TYR A 254      13.167  10.435  30.773  1.00 10.00      A   
ATOM   2404  OH  TYR A 254      12.272   9.468  31.174  1.00 10.00      A   
ATOM   2405  HH  TYR A 254      12.728   8.823  31.728  1.00 10.00      A   
ATOM   2406  C   TYR A 254      14.081  15.014  28.851  1.00 10.00      A   
ATOM   2407  O   TYR A 254      13.005  14.653  28.370  1.00 10.00      A   
ATOM   2408  N   SER A 255      14.179  15.960  29.776  1.00 10.00      A   
ATOM   2409  HN  SER A 255      15.064  16.197  30.127  1.00 10.00      A   
ATOM   2410  CA  SER A 255      13.006  16.645  30.301  1.00 10.00      A   
ATOM   2411  CB  SER A 255      13.424  17.642  31.382  1.00 10.00      A   
ATOM   2412  OG  SER A 255      14.378  17.059  32.257  1.00 10.00      A   
ATOM   2413  HG  SER A 255      15.267  17.267  31.946  1.00 10.00      A   
ATOM   2414  C   SER A 255      12.230  17.345  29.183  1.00 10.00      A   
ATOM   2415  O   SER A 255      11.000  17.406  29.216  1.00 10.00      A   
ATOM   2416  N   GLY A 256      12.958  17.846  28.186  1.00 10.00      A   
ATOM   2417  HN  GLY A 256      13.934  17.752  28.210  1.00 10.00      A   
ATOM   2418  CA  GLY A 256      12.332  18.523  27.071  1.00 10.00      A   
ATOM   2419  C   GLY A 256      11.406  17.614  26.286  1.00 10.00      A   
ATOM   2420  O   GLY A 256      10.270  17.987  25.983  1.00 10.00      A   
ATOM   2421  N   LEU A 257      11.872  16.415  25.971  1.00 10.00      A   
ATOM   2422  HN  LEU A 257      12.780  16.161  26.246  1.00 10.00      A   
ATOM   2423  CA  LEU A 257      11.065  15.469  25.213  1.00 10.00      A   
ATOM   2424  CB  LEU A 257      11.931  14.377  24.591  1.00 10.00      A   
ATOM   2425  CG  LEU A 257      11.986  14.347  23.061  1.00 10.00      A   
ATOM   2426  CD1 LEU A 257      12.674  13.082  22.579  1.00 10.00      A   
ATOM   2427  CD2 LEU A 257      10.592  14.462  22.462  1.00 10.00      A   
ATOM   2428  C   LEU A 257       9.964  14.848  26.068  1.00 10.00      A   
ATOM   2429  O   LEU A 257       8.840  14.667  25.601  1.00 10.00      A   
ATOM   2430  N   SER A 258      10.289  14.544  27.321  1.00 10.00      A   
ATOM   2431  HN  SER A 258      11.198  14.732  27.635  1.00 10.00      A   
ATOM   2432  CA  SER A 258       9.338  13.936  28.246  1.00 10.00      A   
ATOM   2433  CB  SER A 258       9.979  13.743  29.626  1.00 10.00      A   
ATOM   2434  OG  SER A 258       9.177  12.917  30.456  1.00 10.00      A   
ATOM   2435  HG  SER A 258       9.649  12.099  30.644  1.00 10.00      A   
ATOM   2436  C   SER A 258       8.056  14.757  28.358  1.00 10.00      A   
ATOM   2437  O   SER A 258       6.956  14.221  28.223  1.00 10.00      A   
ATOM   2438  N   VAL A 259       8.202  16.061  28.577  1.00 10.00      A   
ATOM   2439  HN  VAL A 259       9.108  16.440  28.653  1.00 10.00      A   
ATOM   2440  CA  VAL A 259       7.050  16.946  28.708  1.00 10.00      A   
ATOM   2441  CB  VAL A 259       7.474  18.367  29.139  1.00 10.00      A   
ATOM   2442  CG1 VAL A 259       6.267  19.286  29.249  1.00 10.00      A   
ATOM   2443  CG2 VAL A 259       8.224  18.320  30.461  1.00 10.00      A   
ATOM   2444  C   VAL A 259       6.251  17.014  27.404  1.00 10.00      A   
ATOM   2445  O   VAL A 259       5.020  17.052  27.418  1.00 10.00      A   
ATOM   2446  N   ALA A 260       6.954  17.009  26.279  1.00 10.00      A   
ATOM   2447  HN  ALA A 260       7.933  16.957  26.325  1.00 10.00      A   
ATOM   2448  CA  ALA A 260       6.302  17.077  24.975  1.00 10.00      A   
ATOM   2449  CB  ALA A 260       7.317  17.359  23.883  1.00 10.00      A   
ATOM   2450  C   ALA A 260       5.519  15.801  24.664  1.00 10.00      A   
ATOM   2451  O   ALA A 260       4.396  15.857  24.160  1.00 10.00      A   
ATOM   2452  N   LEU A 261       6.115  14.656  24.970  1.00 10.00      A   
ATOM   2453  HN  LEU A 261       7.012  14.677  25.377  1.00 10.00      A   
ATOM   2454  CA  LEU A 261       5.484  13.367  24.713  1.00 10.00      A   
ATOM   2455  CB  LEU A 261       6.479  12.225  24.922  1.00 10.00      A   
ATOM   2456  CG  LEU A 261       7.453  11.975  23.770  1.00 10.00      A   
ATOM   2457  CD1 LEU A 261       8.720  11.305  24.274  1.00 10.00      A   
ATOM   2458  CD2 LEU A 261       6.792  11.135  22.686  1.00 10.00      A   
ATOM   2459  C   LEU A 261       4.226  13.161  25.555  1.00 10.00      A   
ATOM   2460  O   LEU A 261       3.216  12.658  25.059  1.00 10.00      A   
ATOM   2461  N   SER A 262       4.281  13.562  26.822  1.00 10.00      A   
ATOM   2462  HN  SER A 262       5.109  13.962  27.169  1.00 10.00      A   
ATOM   2463  CA  SER A 262       3.135  13.416  27.713  1.00 10.00      A   
ATOM   2464  CB  SER A 262       3.547  13.647  29.167  1.00 10.00      A   
ATOM   2465  OG  SER A 262       4.491  14.697  29.262  1.00 10.00      A   
ATOM   2466  HG  SER A 262       5.384  14.323  29.287  1.00 10.00      A   
ATOM   2467  C   SER A 262       2.001  14.357  27.309  1.00 10.00      A   
ATOM   2468  O   SER A 262       0.833  14.095  27.595  1.00 10.00      A   
ATOM   2469  N   GLY A 263       2.357  15.442  26.624  1.00 10.00      A   
ATOM   2470  HN  GLY A 263       3.306  15.585  26.422  1.00 10.00      A   
ATOM   2471  CA  GLY A 263       1.367  16.409  26.174  1.00 10.00      A   
ATOM   2472  C   GLY A 263       0.509  15.862  25.050  1.00 10.00      A   
ATOM   2473  O   GLY A 263      -0.641  16.260  24.882  1.00 10.00      A   
ATOM   2474  N   CYS A 264       1.069  14.941  24.281  1.00 10.00      A   
ATOM   2475  HN  CYS A 264       1.990  14.662  24.465  1.00 10.00      A   
ATOM   2476  CA  CYS A 264       0.353  14.333  23.171  1.00 10.00      A   
ATOM   2477  CB  CYS A 264       1.329  13.916  22.074  1.00 10.00      A   
ATOM   2478  SG  CYS A 264       2.496  15.213  21.606  1.00 10.00      A   
ATOM   2479  HG  CYS A 264       3.281  15.453  22.651  1.00 10.00      A   
ATOM   2480  C   CYS A 264      -0.466  13.141  23.654  1.00 10.00      A   
ATOM   2481  O   CYS A 264      -0.089  11.983  23.458  1.00 10.00      A   
ATOM   2482  N   LYS A 265      -1.587  13.438  24.298  1.00 10.00      A   
ATOM   2483  HN  LYS A 265      -1.824  14.386  24.424  1.00 10.00      A   
ATOM   2484  CA  LYS A 265      -2.471  12.405  24.830  1.00 10.00      A   
ATOM   2485  CB  LYS A 265      -3.490  13.006  25.805  1.00 10.00      A   
ATOM   2486  CG  LYS A 265      -3.007  13.104  27.245  1.00 10.00      A   
ATOM   2487  CD  LYS A 265      -2.516  14.503  27.579  1.00 10.00      A   
ATOM   2488  CE  LYS A 265      -2.190  14.630  29.060  1.00 10.00      A   
ATOM   2489  NZ  LYS A 265      -1.753  16.005  29.421  1.00 10.00      A   
ATOM   2490  HZ1 LYS A 265      -0.785  16.176  29.081  1.00 10.00      A   
ATOM   2491  HZ2 LYS A 265      -1.769  16.130  30.452  1.00 10.00      A   
ATOM   2492  HZ3 LYS A 265      -2.386  16.709  28.989  1.00 10.00      A   
ATOM   2493  C   LYS A 265      -3.197  11.640  23.725  1.00 10.00      A   
ATOM   2494  O   LYS A 265      -3.789  10.594  23.974  1.00 10.00      A   
ATOM   2495  N   GLU A 266      -3.134  12.151  22.504  1.00 10.00      A   
ATOM   2496  HN  GLU A 266      -2.627  12.973  22.356  1.00 10.00      A   
ATOM   2497  CA  GLU A 266      -3.804  11.521  21.371  1.00 10.00      A   
ATOM   2498  CB  GLU A 266      -4.210  12.586  20.352  1.00 10.00      A   
ATOM   2499  CG  GLU A 266      -5.252  13.561  20.869  1.00 10.00      A   
ATOM   2500  CD  GLU A 266      -6.560  12.878  21.204  1.00 10.00      A   
ATOM   2501  OE1 GLU A 266      -6.776  12.529  22.387  1.00 10.00      A   
ATOM   2502  OE2 GLU A 266      -7.385  12.693  20.289  1.00 10.00      A   
ATOM   2503  C   GLU A 266      -2.925  10.467  20.705  1.00 10.00      A   
ATOM   2504  O   GLU A 266      -3.370   9.756  19.804  1.00 10.00      A   
ATOM   2505  N   LEU A 267      -1.680  10.370  21.157  1.00 10.00      A   
ATOM   2506  HN  LEU A 267      -1.387  10.962  21.879  1.00 10.00      A   
ATOM   2507  CA  LEU A 267      -0.740   9.408  20.601  1.00 10.00      A   
ATOM   2508  CB  LEU A 267       0.651   9.593  21.213  1.00 10.00      A   
ATOM   2509  CG  LEU A 267       1.505  10.728  20.639  1.00 10.00      A   
ATOM   2510  CD1 LEU A 267       2.881  10.744  21.288  1.00 10.00      A   
ATOM   2511  CD2 LEU A 267       1.625  10.604  19.125  1.00 10.00      A   
ATOM   2512  C   LEU A 267      -1.223   7.976  20.805  1.00 10.00      A   
ATOM   2513  O   LEU A 267      -1.508   7.561  21.930  1.00 10.00      A   
ATOM   2514  N   ARG A 268      -1.340   7.240  19.710  1.00 10.00      A   
ATOM   2515  HN  ARG A 268      -1.126   7.645  18.839  1.00 10.00      A   
ATOM   2516  CA  ARG A 268      -1.783   5.853  19.758  1.00 10.00      A   
ATOM   2517  CB  ARG A 268      -3.171   5.704  19.123  1.00 10.00      A   
ATOM   2518  CG  ARG A 268      -4.288   6.455  19.835  1.00 10.00      A   
ATOM   2519  CD  ARG A 268      -4.522   5.920  21.242  1.00 10.00      A   
ATOM   2520  NE  ARG A 268      -5.566   6.669  21.942  1.00 10.00      A   
ATOM   2521  HE  ARG A 268      -6.492   6.342  21.855  1.00 10.00      A   
ATOM   2522  CZ  ARG A 268      -5.339   7.760  22.673  1.00 10.00      A   
ATOM   2523  NH1 ARG A 268      -4.103   8.231  22.804  1.00 10.00      A   
ATOM   2524 HH11 ARG A 268      -3.298   7.751  22.336  1.00 10.00      A   
ATOM   2525 HH12 ARG A 268      -3.927   9.093  23.376  1.00 10.00      A   
ATOM   2526  NH2 ARG A 268      -6.350   8.384  23.259  1.00 10.00      A   
ATOM   2527 HH21 ARG A 268      -6.180   9.240  23.835  1.00 10.00      A   
ATOM   2528 HH22 ARG A 268      -7.322   8.024  23.147  1.00 10.00      A   
ATOM   2529  C   ARG A 268      -0.798   4.964  19.012  1.00 10.00      A   
ATOM   2530  O   ARG A 268      -0.673   3.774  19.307  1.00 10.00      A   
ATOM   2531  N   CYS A 269      -0.097   5.547  18.046  1.00 10.00      A   
ATOM   2532  HN  CYS A 269      -0.220   6.507  17.871  1.00 10.00      A   
ATOM   2533  CA  CYS A 269       0.860   4.803  17.248  1.00 10.00      A   
ATOM   2534  CB  CYS A 269       0.335   4.656  15.815  1.00 10.00      A   
ATOM   2535  SG  CYS A 269       1.491   3.903  14.644  1.00 10.00      A   
ATOM   2536  HG  CYS A 269       1.229   4.408  13.440  1.00 10.00      A   
ATOM   2537  C   CYS A 269       2.225   5.482  17.254  1.00 10.00      A   
ATOM   2538  O   CYS A 269       2.327   6.706  17.121  1.00 10.00      A   
ATOM   2539  N   LEU A 270       3.271   4.685  17.421  1.00 10.00      A   
ATOM   2540  HN  LEU A 270       3.124   3.716  17.524  1.00 10.00      A   
ATOM   2541  CA  LEU A 270       4.633   5.198  17.449  1.00 10.00      A   
ATOM   2542  CB  LEU A 270       5.156   5.256  18.889  1.00 10.00      A   
ATOM   2543  CG  LEU A 270       5.241   6.647  19.518  1.00 10.00      A   
ATOM   2544  CD1 LEU A 270       5.535   6.547  21.006  1.00 10.00      A   
ATOM   2545  CD2 LEU A 270       6.304   7.478  18.817  1.00 10.00      A   
ATOM   2546  C   LEU A 270       5.547   4.334  16.591  1.00 10.00      A   
ATOM   2547  O   LEU A 270       5.492   3.105  16.652  1.00 10.00      A   
ATOM   2548  N   SER A 271       6.370   4.969  15.775  1.00 10.00      A   
ATOM   2549  HN  SER A 271       6.361   5.952  15.745  1.00 10.00      A   
ATOM   2550  CA  SER A 271       7.288   4.244  14.914  1.00 10.00      A   
ATOM   2551  CB  SER A 271       6.619   3.927  13.570  1.00 10.00      A   
ATOM   2552  OG  SER A 271       5.352   3.311  13.755  1.00 10.00      A   
ATOM   2553  HG  SER A 271       5.222   3.118  14.694  1.00 10.00      A   
ATOM   2554  C   SER A 271       8.562   5.051  14.687  1.00 10.00      A   
ATOM   2555  O   SER A 271       8.606   6.250  14.973  1.00 10.00      A   
ATOM   2556  N   GLY A 272       9.596   4.384  14.187  1.00 10.00      A   
ATOM   2557  HN  GLY A 272       9.509   3.425  14.012  1.00 10.00      A   
ATOM   2558  CA  GLY A 272      10.856   5.045  13.920  1.00 10.00      A   
ATOM   2559  C   GLY A 272      11.925   4.646  14.912  1.00 10.00      A   
ATOM   2560  O   GLY A 272      12.323   3.480  14.965  1.00 10.00      A   
ATOM   2561  N   PHE A 273      12.373   5.620  15.699  1.00 10.00      A   
ATOM   2562  HN  PHE A 273      12.002   6.520  15.589  1.00 10.00      A   
ATOM   2563  CA  PHE A 273      13.392   5.405  16.717  1.00 10.00      A   
ATOM   2564  CB  PHE A 273      12.899   4.434  17.795  1.00 10.00      A   
ATOM   2565  CG  PHE A 273      11.655   4.895  18.507  1.00 10.00      A   
ATOM   2566  CD1 PHE A 273      10.401   4.493  18.072  1.00 10.00      A   
ATOM   2567  CD2 PHE A 273      11.742   5.732  19.609  1.00 10.00      A   
ATOM   2568  CE1 PHE A 273       9.259   4.918  18.722  1.00 10.00      A   
ATOM   2569  CE2 PHE A 273      10.603   6.160  20.264  1.00 10.00      A   
ATOM   2570  CZ  PHE A 273       9.360   5.754  19.820  1.00 10.00      A   
ATOM   2571  C   PHE A 273      14.706   4.932  16.101  1.00 10.00      A   
ATOM   2572  O   PHE A 273      15.349   4.009  16.607  1.00 10.00      A   
ATOM   2573  N   TRP A 274      15.106   5.582  15.013  1.00 10.00      A   
ATOM   2574  HN  TRP A 274      14.560   6.323  14.669  1.00 10.00      A   
ATOM   2575  CA  TRP A 274      16.341   5.234  14.328  1.00 10.00      A   
ATOM   2576  CB  TRP A 274      16.478   6.019  13.022  1.00 10.00      A   
ATOM   2577  CG  TRP A 274      15.804   5.378  11.849  1.00 10.00      A   
ATOM   2578  CD1 TRP A 274      16.292   4.361  11.081  1.00 10.00      A   
ATOM   2579  CD2 TRP A 274      14.525   5.715  11.303  1.00 10.00      A   
ATOM   2580  NE1 TRP A 274      15.399   4.046  10.088  1.00 10.00      A   
ATOM   2581  HE1 TRP A 274      15.525   3.348   9.407  1.00 10.00      A   
ATOM   2582  CE2 TRP A 274      14.303   4.862  10.204  1.00 10.00      A   
ATOM   2583  CE3 TRP A 274      13.547   6.653  11.637  1.00 10.00      A   
ATOM   2584  CZ2 TRP A 274      13.140   4.920   9.438  1.00 10.00      A   
ATOM   2585  CZ3 TRP A 274      12.394   6.711  10.876  1.00 10.00      A   
ATOM   2586  CH2 TRP A 274      12.202   5.850   9.789  1.00 10.00      A   
ATOM   2587  C   TRP A 274      17.546   5.498  15.219  1.00 10.00      A   
ATOM   2588  O   TRP A 274      17.756   6.627  15.677  1.00 10.00      A   
ATOM   2589  N   ASP A 275      18.321   4.444  15.470  1.00 10.00      A   
ATOM   2590  HN  ASP A 275      18.077   3.577  15.075  1.00 10.00      A   
ATOM   2591  CA  ASP A 275      19.521   4.531  16.308  1.00 10.00      A   
ATOM   2592  CB  ASP A 275      20.585   5.442  15.673  1.00 10.00      A   
ATOM   2593  CG  ASP A 275      20.897   5.086  14.229  1.00 10.00      A   
ATOM   2594  OD1 ASP A 275      21.261   3.920  13.953  1.00 10.00      A   
ATOM   2595  OD2 ASP A 275      20.784   5.971  13.358  1.00 10.00      A   
ATOM   2596  C   ASP A 275      19.167   5.013  17.713  1.00 10.00      A   
ATOM   2597  O   ASP A 275      19.963   5.688  18.371  1.00 10.00      A   
ATOM   2598  N   ALA A 276      17.965   4.641  18.159  1.00 10.00      A   
ATOM   2599  HN  ALA A 276      17.395   4.096  17.573  1.00 10.00      A   
ATOM   2600  CA  ALA A 276      17.452   5.023  19.471  1.00 10.00      A   
ATOM   2601  CB  ALA A 276      16.091   4.392  19.719  1.00 10.00      A   
ATOM   2602  C   ALA A 276      18.403   4.664  20.604  1.00 10.00      A   
ATOM   2603  O   ALA A 276      18.954   3.561  20.648  1.00 10.00      A   
ATOM   2604  N   VAL A 277      18.602   5.616  21.503  1.00 10.00      A   
ATOM   2605  HN  VAL A 277      18.165   6.484  21.379  1.00 10.00      A   
ATOM   2606  CA  VAL A 277      19.457   5.422  22.662  1.00 10.00      A   
ATOM   2607  CB  VAL A 277      20.153   6.742  23.070  1.00 10.00      A   
ATOM   2608  CG1 VAL A 277      21.106   6.521  24.236  1.00 10.00      A   
ATOM   2609  CG2 VAL A 277      20.894   7.342  21.887  1.00 10.00      A   
ATOM   2610  C   VAL A 277      18.604   4.915  23.825  1.00 10.00      A   
ATOM   2611  O   VAL A 277      17.579   5.516  24.151  1.00 10.00      A   
ATOM   2612  N   PRO A 278      19.012   3.800  24.457  1.00 10.00      A   
ATOM   2613  CA  PRO A 278      18.275   3.197  25.579  1.00 10.00      A   
ATOM   2614  CB  PRO A 278      19.186   2.056  26.036  1.00 10.00      A   
ATOM   2615  CG  PRO A 278      20.008   1.728  24.841  1.00 10.00      A   
ATOM   2616  CD  PRO A 278      20.222   3.027  24.119  1.00 10.00      A   
ATOM   2617  C   PRO A 278      18.045   4.171  26.732  1.00 10.00      A   
ATOM   2618  O   PRO A 278      17.054   4.065  27.456  1.00 10.00      A   
ATOM   2619  N   ALA A 279      18.954   5.129  26.887  1.00 10.00      A   
ATOM   2620  HN  ALA A 279      19.713   5.172  26.267  1.00 10.00      A   
ATOM   2621  CA  ALA A 279      18.855   6.117  27.956  1.00 10.00      A   
ATOM   2622  CB  ALA A 279      20.171   6.863  28.114  1.00 10.00      A   
ATOM   2623  C   ALA A 279      17.707   7.093  27.718  1.00 10.00      A   
ATOM   2624  O   ALA A 279      17.299   7.815  28.626  1.00 10.00      A   
ATOM   2625  N   TYR A 280      17.184   7.113  26.499  1.00 10.00      A   
ATOM   2626  HN  TYR A 280      17.537   6.508  25.808  1.00 10.00      A   
ATOM   2627  CA  TYR A 280      16.088   8.009  26.163  1.00 10.00      A   
ATOM   2628  CB  TYR A 280      16.447   8.890  24.970  1.00 10.00      A   
ATOM   2629  CG  TYR A 280      17.229  10.119  25.368  1.00 10.00      A   
ATOM   2630  CD1 TYR A 280      18.602  10.204  25.158  1.00 10.00      A   
ATOM   2631  CD2 TYR A 280      16.593  11.194  25.968  1.00 10.00      A   
ATOM   2632  CE1 TYR A 280      19.312  11.326  25.543  1.00 10.00      A   
ATOM   2633  CE2 TYR A 280      17.294  12.318  26.351  1.00 10.00      A   
ATOM   2634  CZ  TYR A 280      18.650  12.381  26.135  1.00 10.00      A   
ATOM   2635  OH  TYR A 280      19.347  13.497  26.525  1.00 10.00      A   
ATOM   2636  HH  TYR A 280      18.912  13.893  27.288  1.00 10.00      A   
ATOM   2637  C   TYR A 280      14.791   7.243  25.922  1.00 10.00      A   
ATOM   2638  O   TYR A 280      13.793   7.812  25.477  1.00 10.00      A   
ATOM   2639  N   LEU A 281      14.814   5.952  26.230  1.00 10.00      A   
ATOM   2640  HN  LEU A 281      15.643   5.559  26.573  1.00 10.00      A   
ATOM   2641  CA  LEU A 281      13.638   5.100  26.070  1.00 10.00      A   
ATOM   2642  CB  LEU A 281      13.993   3.614  26.199  1.00 10.00      A   
ATOM   2643  CG  LEU A 281      14.764   2.996  25.028  1.00 10.00      A   
ATOM   2644  CD1 LEU A 281      15.013   1.513  25.274  1.00 10.00      A   
ATOM   2645  CD2 LEU A 281      14.023   3.209  23.716  1.00 10.00      A   
ATOM   2646  C   LEU A 281      12.494   5.471  27.033  1.00 10.00      A   
ATOM   2647  O   LEU A 281      11.343   5.557  26.606  1.00 10.00      A   
ATOM   2648  N   PRO A 282      12.781   5.695  28.342  1.00 10.00      A   
ATOM   2649  CA  PRO A 282      11.747   6.059  29.334  1.00 10.00      A   
ATOM   2650  CB  PRO A 282      12.539   6.246  30.633  1.00 10.00      A   
ATOM   2651  CG  PRO A 282      13.769   5.433  30.434  1.00 10.00      A   
ATOM   2652  CD  PRO A 282      14.106   5.566  28.981  1.00 10.00      A   
ATOM   2653  C   PRO A 282      10.974   7.341  28.994  1.00 10.00      A   
ATOM   2654  O   PRO A 282       9.981   7.661  29.649  1.00 10.00      A   
ATOM   2655  N   ALA A 283      11.417   8.060  27.969  1.00 10.00      A   
ATOM   2656  HN  ALA A 283      12.194   7.742  27.464  1.00 10.00      A   
ATOM   2657  CA  ALA A 283      10.760   9.297  27.563  1.00 10.00      A   
ATOM   2658  CB  ALA A 283      11.606  10.036  26.537  1.00 10.00      A   
ATOM   2659  C   ALA A 283       9.365   9.014  27.011  1.00 10.00      A   
ATOM   2660  O   ALA A 283       8.442   9.806  27.189  1.00 10.00      A   
ATOM   2661  N   VAL A 284       9.208   7.860  26.370  1.00 10.00      A   
ATOM   2662  HN  VAL A 284       9.972   7.247  26.288  1.00 10.00      A   
ATOM   2663  CA  VAL A 284       7.920   7.483  25.792  1.00 10.00      A   
ATOM   2664  CB  VAL A 284       8.078   6.714  24.462  1.00 10.00      A   
ATOM   2665  CG1 VAL A 284       8.775   7.572  23.420  1.00 10.00      A   
ATOM   2666  CG2 VAL A 284       8.823   5.406  24.673  1.00 10.00      A   
ATOM   2667  C   VAL A 284       7.085   6.652  26.764  1.00 10.00      A   
ATOM   2668  O   VAL A 284       6.034   6.121  26.399  1.00 10.00      A   
ATOM   2669  N   TYR A 285       7.540   6.570  28.010  1.00 10.00      A   
ATOM   2670  HN  TYR A 285       8.364   7.043  28.251  1.00 10.00      A   
ATOM   2671  CA  TYR A 285       6.841   5.792  29.029  1.00 10.00      A   
ATOM   2672  CB  TYR A 285       7.713   5.568  30.268  1.00 10.00      A   
ATOM   2673  CG  TYR A 285       8.702   4.433  30.115  1.00 10.00      A   
ATOM   2674  CD1 TYR A 285       8.723   3.657  28.963  1.00 10.00      A   
ATOM   2675  CD2 TYR A 285       9.614   4.133  31.121  1.00 10.00      A   
ATOM   2676  CE1 TYR A 285       9.619   2.620  28.817  1.00 10.00      A   
ATOM   2677  CE2 TYR A 285      10.516   3.095  30.981  1.00 10.00      A   
ATOM   2678  CZ  TYR A 285      10.513   2.342  29.826  1.00 10.00      A   
ATOM   2679  OH  TYR A 285      11.410   1.310  29.670  1.00 10.00      A   
ATOM   2680  HH  TYR A 285      11.517   1.120  28.731  1.00 10.00      A   
ATOM   2681  C   TYR A 285       5.485   6.386  29.399  1.00 10.00      A   
ATOM   2682  O   TYR A 285       4.661   5.725  30.026  1.00 10.00      A   
ATOM   2683  N   SER A 286       5.256   7.627  29.004  1.00 10.00      A   
ATOM   2684  HN  SER A 286       5.959   8.116  28.526  1.00 10.00      A   
ATOM   2685  CA  SER A 286       3.995   8.297  29.282  1.00 10.00      A   
ATOM   2686  CB  SER A 286       4.249   9.792  29.507  1.00 10.00      A   
ATOM   2687  OG  SER A 286       5.502  10.006  30.144  1.00 10.00      A   
ATOM   2688  HG  SER A 286       5.376  10.047  31.097  1.00 10.00      A   
ATOM   2689  C   SER A 286       3.017   8.093  28.118  1.00 10.00      A   
ATOM   2690  O   SER A 286       1.908   8.626  28.115  1.00 10.00      A   
ATOM   2691  N   VAL A 287       3.434   7.304  27.133  1.00 10.00      A   
ATOM   2692  HN  VAL A 287       4.326   6.894  27.194  1.00 10.00      A   
ATOM   2693  CA  VAL A 287       2.605   7.044  25.956  1.00 10.00      A   
ATOM   2694  CB  VAL A 287       3.301   7.519  24.658  1.00 10.00      A   
ATOM   2695  CG1 VAL A 287       2.353   7.434  23.472  1.00 10.00      A   
ATOM   2696  CG2 VAL A 287       3.829   8.939  24.812  1.00 10.00      A   
ATOM   2697  C   VAL A 287       2.252   5.561  25.822  1.00 10.00      A   
ATOM   2698  O   VAL A 287       1.216   5.209  25.262  1.00 10.00      A   
ATOM   2699  N   CYS A 288       3.100   4.695  26.358  1.00 10.00      A   
ATOM   2700  HN  CYS A 288       3.895   5.030  26.825  1.00 10.00      A   
ATOM   2701  CA  CYS A 288       2.886   3.250  26.264  1.00 10.00      A   
ATOM   2702  CB  CYS A 288       4.088   2.489  26.813  1.00 10.00      A   
ATOM   2703  SG  CYS A 288       4.860   3.259  28.254  1.00 10.00      A   
ATOM   2704  HG  CYS A 288       3.922   3.429  29.178  1.00 10.00      A   
ATOM   2705  C   CYS A 288       1.591   2.777  26.928  1.00 10.00      A   
ATOM   2706  O   CYS A 288       1.090   1.695  26.615  1.00 10.00      A   
ATOM   2707  N   SER A 289       1.038   3.587  27.822  1.00 10.00      A   
ATOM   2708  HN  SER A 289       1.462   4.447  28.021  1.00 10.00      A   
ATOM   2709  CA  SER A 289      -0.195   3.236  28.514  1.00 10.00      A   
ATOM   2710  CB  SER A 289      -0.432   4.201  29.675  1.00 10.00      A   
ATOM   2711  OG  SER A 289       0.798   4.738  30.145  1.00 10.00      A   
ATOM   2712  HG  SER A 289       1.357   4.022  30.483  1.00 10.00      A   
ATOM   2713  C   SER A 289      -1.387   3.258  27.555  1.00 10.00      A   
ATOM   2714  O   SER A 289      -2.435   2.673  27.838  1.00 10.00      A   
ATOM   2715  N   ARG A 290      -1.221   3.940  26.424  1.00 10.00      A   
ATOM   2716  HN  ARG A 290      -0.364   4.393  26.260  1.00 10.00      A   
ATOM   2717  CA  ARG A 290      -2.279   4.045  25.425  1.00 10.00      A   
ATOM   2718  CB  ARG A 290      -2.818   5.477  25.386  1.00 10.00      A   
ATOM   2719  CG  ARG A 290      -1.776   6.517  25.010  1.00 10.00      A   
ATOM   2720  CD  ARG A 290      -2.196   7.905  25.448  1.00 10.00      A   
ATOM   2721  NE  ARG A 290      -1.163   8.903  25.176  1.00 10.00      A   
ATOM   2722  HE  ARG A 290      -0.911   9.040  24.238  1.00 10.00      A   
ATOM   2723  CZ  ARG A 290      -0.551   9.611  26.121  1.00 10.00      A   
ATOM   2724  NH1 ARG A 290      -0.863   9.432  27.396  1.00 10.00      A   
ATOM   2725 HH11 ARG A 290      -0.383   9.987  28.139  1.00 10.00      A   
ATOM   2726 HH12 ARG A 290      -1.586   8.729  27.669  1.00 10.00      A   
ATOM   2727  NH2 ARG A 290       0.370  10.510  25.792  1.00 10.00      A   
ATOM   2728 HH21 ARG A 290       0.845  11.063  26.534  1.00 10.00      A   
ATOM   2729 HH22 ARG A 290       0.617  10.668  24.790  1.00 10.00      A   
ATOM   2730  C   ARG A 290      -1.769   3.638  24.043  1.00 10.00      A   
ATOM   2731  O   ARG A 290      -2.487   3.739  23.047  1.00 10.00      A   
ATOM   2732  N   LEU A 291      -0.529   3.170  23.996  1.00 10.00      A   
ATOM   2733  HN  LEU A 291      -0.022   3.089  24.826  1.00 10.00      A   
ATOM   2734  CA  LEU A 291       0.090   2.757  22.743  1.00 10.00      A   
ATOM   2735  CB  LEU A 291       1.593   2.537  22.921  1.00 10.00      A   
ATOM   2736  CG  LEU A 291       2.495   3.698  22.498  1.00 10.00      A   
ATOM   2737  CD1 LEU A 291       3.953   3.382  22.800  1.00 10.00      A   
ATOM   2738  CD2 LEU A 291       2.308   4.007  21.021  1.00 10.00      A   
ATOM   2739  C   LEU A 291      -0.552   1.494  22.198  1.00 10.00      A   
ATOM   2740  O   LEU A 291      -0.618   0.479  22.884  1.00 10.00      A   
ATOM   2741  N   THR A 292      -1.028   1.572  20.968  1.00 10.00      A   
ATOM   2742  HN  THR A 292      -0.958   2.426  20.482  1.00 10.00      A   
ATOM   2743  CA  THR A 292      -1.664   0.437  20.317  1.00 10.00      A   
ATOM   2744  CB  THR A 292      -2.934   0.885  19.573  1.00 10.00      A   
ATOM   2745  OG1 THR A 292      -3.350   2.164  20.078  1.00 10.00      A   
ATOM   2746  HG1 THR A 292      -3.031   2.267  20.983  1.00 10.00      A   
ATOM   2747  CG2 THR A 292      -4.055  -0.123  19.772  1.00 10.00      A   
ATOM   2748  C   THR A 292      -0.705  -0.211  19.317  1.00 10.00      A   
ATOM   2749  O   THR A 292      -0.644  -1.436  19.195  1.00 10.00      A   
ATOM   2750  N   THR A 293       0.052   0.622  18.615  1.00 10.00      A   
ATOM   2751  HN  THR A 293      -0.033   1.587  18.768  1.00 10.00      A   
ATOM   2752  CA  THR A 293       1.009   0.148  17.625  1.00 10.00      A   
ATOM   2753  CB  THR A 293       0.553   0.502  16.192  1.00 10.00      A   
ATOM   2754  OG1 THR A 293      -0.688  -0.158  15.905  1.00 10.00      A   
ATOM   2755  HG1 THR A 293      -1.368   0.503  15.734  1.00 10.00      A   
ATOM   2756  CG2 THR A 293       1.593   0.079  15.165  1.00 10.00      A   
ATOM   2757  C   THR A 293       2.392   0.736  17.891  1.00 10.00      A   
ATOM   2758  O   THR A 293       2.552   1.954  17.988  1.00 10.00      A   
ATOM   2759  N   LEU A 294       3.384  -0.137  18.024  1.00 10.00      A   
ATOM   2760  HN  LEU A 294       3.192  -1.100  17.930  1.00 10.00      A   
ATOM   2761  CA  LEU A 294       4.753   0.291  18.289  1.00 10.00      A   
ATOM   2762  CB  LEU A 294       5.119   0.022  19.752  1.00 10.00      A   
ATOM   2763  CG  LEU A 294       6.470   0.552  20.240  1.00 10.00      A   
ATOM   2764  CD1 LEU A 294       6.595   2.043  19.976  1.00 10.00      A   
ATOM   2765  CD2 LEU A 294       6.648   0.258  21.721  1.00 10.00      A   
ATOM   2766  C   LEU A 294       5.738  -0.402  17.346  1.00 10.00      A   
ATOM   2767  O   LEU A 294       5.846  -1.630  17.335  1.00 10.00      A   
ATOM   2768  N   ASN A 295       6.430   0.394  16.541  1.00 10.00      A   
ATOM   2769  HN  ASN A 295       6.283   1.363  16.589  1.00 10.00      A   
ATOM   2770  CA  ASN A 295       7.409  -0.124  15.590  1.00 10.00      A   
ATOM   2771  CB  ASN A 295       7.135   0.427  14.185  1.00 10.00      A   
ATOM   2772  CG  ASN A 295       7.954  -0.248  13.090  1.00 10.00      A   
ATOM   2773  OD1 ASN A 295       9.043  -0.781  13.327  1.00 10.00      A   
ATOM   2774  ND2 ASN A 295       7.439  -0.210  11.874  1.00 10.00      A   
ATOM   2775 HD21 ASN A 295       6.576   0.247  11.749  1.00 10.00      A   
ATOM   2776 HD22 ASN A 295       7.926  -0.648  11.148  1.00 10.00      A   
ATOM   2777  C   ASN A 295       8.814   0.261  16.029  1.00 10.00      A   
ATOM   2778  O   ASN A 295       9.191   1.431  15.976  1.00 10.00      A   
ATOM   2779  N   LEU A 296       9.576  -0.731  16.463  1.00 10.00      A   
ATOM   2780  HN  LEU A 296       9.206  -1.647  16.476  1.00 10.00      A   
ATOM   2781  CA  LEU A 296      10.943  -0.520  16.916  1.00 10.00      A   
ATOM   2782  CB  LEU A 296      11.061  -0.888  18.395  1.00 10.00      A   
ATOM   2783  CG  LEU A 296      10.307   0.012  19.375  1.00 10.00      A   
ATOM   2784  CD1 LEU A 296      10.126  -0.689  20.711  1.00 10.00      A   
ATOM   2785  CD2 LEU A 296      11.042   1.329  19.562  1.00 10.00      A   
ATOM   2786  C   LEU A 296      11.914  -1.363  16.092  1.00 10.00      A   
ATOM   2787  O   LEU A 296      12.983  -1.749  16.568  1.00 10.00      A   
ATOM   2788  N   SER A 297      11.540  -1.632  14.845  1.00 10.00      A   
ATOM   2789  HN  SER A 297      10.679  -1.291  14.523  1.00 10.00      A   
ATOM   2790  CA  SER A 297      12.362  -2.438  13.943  1.00 10.00      A   
ATOM   2791  CB  SER A 297      11.510  -2.974  12.787  1.00 10.00      A   
ATOM   2792  OG  SER A 297      10.217  -3.338  13.240  1.00 10.00      A   
ATOM   2793  HG  SER A 297       9.630  -2.574  13.185  1.00 10.00      A   
ATOM   2794  C   SER A 297      13.552  -1.644  13.394  1.00 10.00      A   
ATOM   2795  O   SER A 297      14.280  -2.118  12.522  1.00 10.00      A   
ATOM   2796  N   TYR A 298      13.738  -0.432  13.901  1.00 10.00      A   
ATOM   2797  HN  TYR A 298      13.124  -0.105  14.590  1.00 10.00      A   
ATOM   2798  CA  TYR A 298      14.834   0.424  13.464  1.00 10.00      A   
ATOM   2799  CB  TYR A 298      14.288   1.652  12.725  1.00 10.00      A   
ATOM   2800  CG  TYR A 298      13.167   1.350  11.751  1.00 10.00      A   
ATOM   2801  CD1 TYR A 298      11.862   1.741  12.021  1.00 10.00      A   
ATOM   2802  CD2 TYR A 298      13.415   0.674  10.563  1.00 10.00      A   
ATOM   2803  CE1 TYR A 298      10.836   1.466  11.139  1.00 10.00      A   
ATOM   2804  CE2 TYR A 298      12.395   0.396   9.673  1.00 10.00      A   
ATOM   2805  CZ  TYR A 298      11.108   0.794   9.964  1.00 10.00      A   
ATOM   2806  OH  TYR A 298      10.088   0.521   9.078  1.00 10.00      A   
ATOM   2807  HH  TYR A 298       9.861   1.328   8.592  1.00 10.00      A   
ATOM   2808  C   TYR A 298      15.665   0.866  14.665  1.00 10.00      A   
ATOM   2809  O   TYR A 298      16.525   1.743  14.565  1.00 10.00      A   
ATOM   2810  N   ALA A 299      15.402   0.241  15.803  1.00 10.00      A   
ATOM   2811  HN  ALA A 299      14.725  -0.467  15.813  1.00 10.00      A   
ATOM   2812  CA  ALA A 299      16.103   0.565  17.032  1.00 10.00      A   
ATOM   2813  CB  ALA A 299      15.110   0.990  18.103  1.00 10.00      A   
ATOM   2814  C   ALA A 299      16.932  -0.618  17.516  1.00 10.00      A   
ATOM   2815  O   ALA A 299      16.388  -1.649  17.917  1.00 10.00      A   
ATOM   2816  N   THR A 300      18.248  -0.471  17.461  1.00 10.00      A   
ATOM   2817  HN  THR A 300      18.625   0.358  17.101  1.00 10.00      A   
ATOM   2818  CA  THR A 300      19.156  -1.514  17.908  1.00 10.00      A   
ATOM   2819  CB  THR A 300      20.561  -1.306  17.316  1.00 10.00      A   
ATOM   2820  OG1 THR A 300      20.466  -0.503  16.129  1.00 10.00      A   
ATOM   2821  HG1 THR A 300      21.355  -0.273  15.832  1.00 10.00      A   
ATOM   2822  CG2 THR A 300      21.202  -2.645  16.978  1.00 10.00      A   
ATOM   2823  C   THR A 300      19.259  -1.519  19.433  1.00 10.00      A   
ATOM   2824  O   THR A 300      20.293  -1.162  19.999  1.00 10.00      A   
ATOM   2825  N   VAL A 301      18.179  -1.903  20.091  1.00 10.00      A   
ATOM   2826  HN  VAL A 301      17.377  -2.161  19.584  1.00 10.00      A   
ATOM   2827  CA  VAL A 301      18.146  -1.958  21.544  1.00 10.00      A   
ATOM   2828  CB  VAL A 301      16.795  -1.465  22.097  1.00 10.00      A   
ATOM   2829  CG1 VAL A 301      16.743   0.056  22.103  1.00 10.00      A   
ATOM   2830  CG2 VAL A 301      15.647  -2.029  21.277  1.00 10.00      A   
ATOM   2831  C   VAL A 301      18.413  -3.379  22.031  1.00 10.00      A   
ATOM   2832  O   VAL A 301      18.645  -4.284  21.227  1.00 10.00      A   
ATOM   2833  N   GLN A 302      18.375  -3.569  23.340  1.00 10.00      A   
ATOM   2834  HN  GLN A 302      18.159  -2.817  23.927  1.00 10.00      A   
ATOM   2835  CA  GLN A 302      18.627  -4.876  23.924  1.00 10.00      A   
ATOM   2836  CB  GLN A 302      19.645  -4.778  25.058  1.00 10.00      A   
ATOM   2837  CG  GLN A 302      21.061  -4.486  24.594  1.00 10.00      A   
ATOM   2838  CD  GLN A 302      21.625  -5.592  23.724  1.00 10.00      A   
ATOM   2839  OE1 GLN A 302      21.301  -6.768  23.901  1.00 10.00      A   
ATOM   2840  NE2 GLN A 302      22.464  -5.224  22.771  1.00 10.00      A   
ATOM   2841 HE21 GLN A 302      22.672  -4.268  22.680  1.00 10.00      A   
ATOM   2842 HE22 GLN A 302      22.852  -5.920  22.201  1.00 10.00      A   
ATOM   2843  C   GLN A 302      17.337  -5.522  24.409  1.00 10.00      A   
ATOM   2844  O   GLN A 302      16.288  -4.878  24.449  1.00 10.00      A   
ATOM   2845  N   SER A 303      17.432  -6.790  24.790  1.00 10.00      A   
ATOM   2846  HN  SER A 303      18.309  -7.229  24.766  1.00 10.00      A   
ATOM   2847  CA  SER A 303      16.284  -7.548  25.256  1.00 10.00      A   
ATOM   2848  CB  SER A 303      16.689  -8.997  25.541  1.00 10.00      A   
ATOM   2849  OG  SER A 303      15.579  -9.767  25.968  1.00 10.00      A   
ATOM   2850  HG  SER A 303      15.038 -10.003  25.197  1.00 10.00      A   
ATOM   2851  C   SER A 303      15.640  -6.922  26.491  1.00 10.00      A   
ATOM   2852  O   SER A 303      14.458  -6.580  26.471  1.00 10.00      A   
ATOM   2853  N   TYR A 304      16.420  -6.754  27.556  1.00 10.00      A   
ATOM   2854  HN  TYR A 304      17.365  -7.019  27.503  1.00 10.00      A   
ATOM   2855  CA  TYR A 304      15.909  -6.185  28.801  1.00 10.00      A   
ATOM   2856  CB  TYR A 304      16.991  -6.177  29.883  1.00 10.00      A   
ATOM   2857  CG  TYR A 304      16.465  -5.974  31.286  1.00 10.00      A   
ATOM   2858  CD1 TYR A 304      15.548  -6.859  31.841  1.00 10.00      A   
ATOM   2859  CD2 TYR A 304      16.895  -4.905  32.060  1.00 10.00      A   
ATOM   2860  CE1 TYR A 304      15.074  -6.682  33.127  1.00 10.00      A   
ATOM   2861  CE2 TYR A 304      16.424  -4.721  33.345  1.00 10.00      A   
ATOM   2862  CZ  TYR A 304      15.516  -5.613  33.875  1.00 10.00      A   
ATOM   2863  OH  TYR A 304      15.045  -5.432  35.156  1.00 10.00      A   
ATOM   2864  HH  TYR A 304      14.581  -4.583  35.209  1.00 10.00      A   
ATOM   2865  C   TYR A 304      15.336  -4.785  28.598  1.00 10.00      A   
ATOM   2866  O   TYR A 304      14.327  -4.423  29.209  1.00 10.00      A   
ATOM   2867  N   ASP A 305      15.974  -4.005  27.732  1.00 10.00      A   
ATOM   2868  HN  ASP A 305      16.769  -4.352  27.271  1.00 10.00      A   
ATOM   2869  CA  ASP A 305      15.520  -2.648  27.454  1.00 10.00      A   
ATOM   2870  CB  ASP A 305      16.529  -1.876  26.603  1.00 10.00      A   
ATOM   2871  CG  ASP A 305      17.678  -1.333  27.428  1.00 10.00      A   
ATOM   2872  OD1 ASP A 305      17.457  -0.391  28.218  1.00 10.00      A   
ATOM   2873  OD2 ASP A 305      18.808  -1.851  27.299  1.00 10.00      A   
ATOM   2874  C   ASP A 305      14.145  -2.664  26.808  1.00 10.00      A   
ATOM   2875  O   ASP A 305      13.291  -1.833  27.121  1.00 10.00      A   
ATOM   2876  N   LEU A 306      13.930  -3.631  25.923  1.00 10.00      A   
ATOM   2877  HN  LEU A 306      14.656  -4.263  25.717  1.00 10.00      A   
ATOM   2878  CA  LEU A 306      12.648  -3.777  25.253  1.00 10.00      A   
ATOM   2879  CB  LEU A 306      12.763  -4.731  24.061  1.00 10.00      A   
ATOM   2880  CG  LEU A 306      13.273  -4.125  22.756  1.00 10.00      A   
ATOM   2881  CD1 LEU A 306      13.414  -5.195  21.685  1.00 10.00      A   
ATOM   2882  CD2 LEU A 306      12.345  -3.019  22.287  1.00 10.00      A   
ATOM   2883  C   LEU A 306      11.610  -4.296  26.237  1.00 10.00      A   
ATOM   2884  O   LEU A 306      10.465  -3.854  26.237  1.00 10.00      A   
ATOM   2885  N   VAL A 307      12.034  -5.228  27.088  1.00 10.00      A   
ATOM   2886  HN  VAL A 307      12.965  -5.540  27.025  1.00 10.00      A   
ATOM   2887  CA  VAL A 307      11.160  -5.812  28.099  1.00 10.00      A   
ATOM   2888  CB  VAL A 307      11.912  -6.862  28.950  1.00 10.00      A   
ATOM   2889  CG1 VAL A 307      11.108  -7.263  30.177  1.00 10.00      A   
ATOM   2890  CG2 VAL A 307      12.244  -8.087  28.113  1.00 10.00      A   
ATOM   2891  C   VAL A 307      10.589  -4.723  29.006  1.00 10.00      A   
ATOM   2892  O   VAL A 307       9.402  -4.740  29.340  1.00 10.00      A   
ATOM   2893  N   LYS A 308      11.437  -3.767  29.384  1.00 10.00      A   
ATOM   2894  HN  LYS A 308      12.369  -3.811  29.079  1.00 10.00      A   
ATOM   2895  CA  LYS A 308      11.023  -2.661  30.239  1.00 10.00      A   
ATOM   2896  CB  LYS A 308      12.205  -1.732  30.530  1.00 10.00      A   
ATOM   2897  CG  LYS A 308      13.209  -2.294  31.525  1.00 10.00      A   
ATOM   2898  CD  LYS A 308      14.373  -1.338  31.744  1.00 10.00      A   
ATOM   2899  CE  LYS A 308      15.253  -1.241  30.509  1.00 10.00      A   
ATOM   2900  NZ  LYS A 308      16.251  -0.143  30.613  1.00 10.00      A   
ATOM   2901  HZ1 LYS A 308      16.869  -0.298  31.436  1.00 10.00      A   
ATOM   2902  HZ2 LYS A 308      15.768   0.771  30.724  1.00 10.00      A   
ATOM   2903  HZ3 LYS A 308      16.841  -0.111  29.750  1.00 10.00      A   
ATOM   2904  C   LYS A 308       9.887  -1.879  29.591  1.00 10.00      A   
ATOM   2905  O   LYS A 308       8.933  -1.483  30.261  1.00 10.00      A   
ATOM   2906  N   LEU A 309       9.989  -1.678  28.283  1.00 10.00      A   
ATOM   2907  HN  LEU A 309      10.769  -2.031  27.802  1.00 10.00      A   
ATOM   2908  CA  LEU A 309       8.969  -0.956  27.543  1.00 10.00      A   
ATOM   2909  CB  LEU A 309       9.489  -0.586  26.154  1.00 10.00      A   
ATOM   2910  CG  LEU A 309       9.468   0.899  25.791  1.00 10.00      A   
ATOM   2911  CD1 LEU A 309      10.334   1.158  24.568  1.00 10.00      A   
ATOM   2912  CD2 LEU A 309       8.043   1.382  25.556  1.00 10.00      A   
ATOM   2913  C   LEU A 309       7.707  -1.805  27.417  1.00 10.00      A   
ATOM   2914  O   LEU A 309       6.590  -1.307  27.576  1.00 10.00      A   
ATOM   2915  N   LEU A 310       7.900  -3.094  27.149  1.00 10.00      A   
ATOM   2916  HN  LEU A 310       8.822  -3.422  27.037  1.00 10.00      A   
ATOM   2917  CA  LEU A 310       6.795  -4.038  26.995  1.00 10.00      A   
ATOM   2918  CB  LEU A 310       7.325  -5.437  26.663  1.00 10.00      A   
ATOM   2919  CG  LEU A 310       7.863  -5.659  25.250  1.00 10.00      A   
ATOM   2920  CD1 LEU A 310       8.591  -6.990  25.165  1.00 10.00      A   
ATOM   2921  CD2 LEU A 310       6.733  -5.604  24.235  1.00 10.00      A   
ATOM   2922  C   LEU A 310       5.936  -4.109  28.249  1.00 10.00      A   
ATOM   2923  O   LEU A 310       4.710  -4.154  28.165  1.00 10.00      A   
ATOM   2924  N   CYS A 311       6.586  -4.095  29.408  1.00 10.00      A   
ATOM   2925  HN  CYS A 311       7.567  -4.039  29.403  1.00 10.00      A   
ATOM   2926  CA  CYS A 311       5.886  -4.170  30.689  1.00 10.00      A   
ATOM   2927  CB  CYS A 311       6.888  -4.306  31.838  1.00 10.00      A   
ATOM   2928  SG  CYS A 311       7.980  -5.742  31.724  1.00 10.00      A   
ATOM   2929  HG  CYS A 311       8.747  -5.582  30.649  1.00 10.00      A   
ATOM   2930  C   CYS A 311       4.996  -2.953  30.927  1.00 10.00      A   
ATOM   2931  O   CYS A 311       4.184  -2.937  31.851  1.00 10.00      A   
ATOM   2932  N   GLN A 312       5.144  -1.936  30.094  1.00 10.00      A   
ATOM   2933  HN  GLN A 312       5.798  -2.002  29.363  1.00 10.00      A   
ATOM   2934  CA  GLN A 312       4.353  -0.729  30.234  1.00 10.00      A   
ATOM   2935  CB  GLN A 312       5.256   0.494  30.393  1.00 10.00      A   
ATOM   2936  CG  GLN A 312       6.119   0.454  31.642  1.00 10.00      A   
ATOM   2937  CD  GLN A 312       6.603   1.823  32.074  1.00 10.00      A   
ATOM   2938  OE1 GLN A 312       7.688   1.957  32.640  1.00 10.00      A   
ATOM   2939  NE2 GLN A 312       5.805   2.850  31.815  1.00 10.00      A   
ATOM   2940 HE21 GLN A 312       4.949   2.676  31.367  1.00 10.00      A   
ATOM   2941 HE22 GLN A 312       6.099   3.743  32.089  1.00 10.00      A   
ATOM   2942  C   GLN A 312       3.381  -0.553  29.070  1.00 10.00      A   
ATOM   2943  O   GLN A 312       2.733   0.483  28.949  1.00 10.00      A   
ATOM   2944  N   CYS A 313       3.266  -1.577  28.229  1.00 10.00      A   
ATOM   2945  HN  CYS A 313       3.795  -2.391  28.386  1.00 10.00      A   
ATOM   2946  CA  CYS A 313       2.363  -1.525  27.083  1.00 10.00      A   
ATOM   2947  CB  CYS A 313       3.141  -1.711  25.776  1.00 10.00      A   
ATOM   2948  SG  CYS A 313       4.542  -0.590  25.565  1.00 10.00      A   
ATOM   2949  HG  CYS A 313       5.334  -0.722  26.625  1.00 10.00      A   
ATOM   2950  C   CYS A 313       1.271  -2.593  27.187  1.00 10.00      A   
ATOM   2951  O   CYS A 313       1.391  -3.674  26.613  1.00 10.00      A   
ATOM   2952  N   PRO A 314       0.191  -2.312  27.932  1.00 10.00      A   
ATOM   2953  CA  PRO A 314      -0.907  -3.260  28.101  1.00 10.00      A   
ATOM   2954  CB  PRO A 314      -1.496  -2.835  29.444  1.00 10.00      A   
ATOM   2955  CG  PRO A 314      -1.283  -1.357  29.496  1.00 10.00      A   
ATOM   2956  CD  PRO A 314      -0.037  -1.068  28.693  1.00 10.00      A   
ATOM   2957  C   PRO A 314      -1.961  -3.136  26.999  1.00 10.00      A   
ATOM   2958  O   PRO A 314      -2.862  -3.967  26.893  1.00 10.00      A   
ATOM   2959  N   LYS A 315      -1.841  -2.102  26.177  1.00 10.00      A   
ATOM   2960  HN  LYS A 315      -1.088  -1.486  26.296  1.00 10.00      A   
ATOM   2961  CA  LYS A 315      -2.793  -1.870  25.094  1.00 10.00      A   
ATOM   2962  CB  LYS A 315      -3.305  -0.426  25.129  1.00 10.00      A   
ATOM   2963  CG  LYS A 315      -4.198  -0.090  26.310  1.00 10.00      A   
ATOM   2964  CD  LYS A 315      -4.807   1.294  26.156  1.00 10.00      A   
ATOM   2965  CE  LYS A 315      -5.780   1.602  27.281  1.00 10.00      A   
ATOM   2966  NZ  LYS A 315      -5.083   1.904  28.558  1.00 10.00      A   
ATOM   2967  HZ1 LYS A 315      -5.069   1.065  29.169  1.00 10.00      A   
ATOM   2968  HZ2 LYS A 315      -5.573   2.673  29.061  1.00 10.00      A   
ATOM   2969  HZ3 LYS A 315      -4.101   2.201  28.374  1.00 10.00      A   
ATOM   2970  C   LYS A 315      -2.149  -2.144  23.742  1.00 10.00      A   
ATOM   2971  O   LYS A 315      -2.711  -1.816  22.697  1.00 10.00      A   
ATOM   2972  N   LEU A 316      -0.975  -2.750  23.774  1.00 10.00      A   
ATOM   2973  HN  LEU A 316      -0.598  -3.012  24.637  1.00 10.00      A   
ATOM   2974  CA  LEU A 316      -0.238  -3.054  22.562  1.00 10.00      A   
ATOM   2975  CB  LEU A 316       1.184  -3.497  22.916  1.00 10.00      A   
ATOM   2976  CG  LEU A 316       2.155  -3.652  21.747  1.00 10.00      A   
ATOM   2977  CD1 LEU A 316       2.361  -2.320  21.038  1.00 10.00      A   
ATOM   2978  CD2 LEU A 316       3.482  -4.215  22.229  1.00 10.00      A   
ATOM   2979  C   LEU A 316      -0.943  -4.125  21.737  1.00 10.00      A   
ATOM   2980  O   LEU A 316      -1.104  -5.262  22.183  1.00 10.00      A   
ATOM   2981  N   GLN A 317      -1.380  -3.743  20.543  1.00 10.00      A   
ATOM   2982  HN  GLN A 317      -1.243  -2.809  20.263  1.00 10.00      A   
ATOM   2983  CA  GLN A 317      -2.063  -4.663  19.642  1.00 10.00      A   
ATOM   2984  CB  GLN A 317      -3.346  -4.035  19.097  1.00 10.00      A   
ATOM   2985  CG  GLN A 317      -4.473  -3.927  20.110  1.00 10.00      A   
ATOM   2986  CD  GLN A 317      -5.812  -3.655  19.453  1.00 10.00      A   
ATOM   2987  OE1 GLN A 317      -5.883  -3.027  18.396  1.00 10.00      A   
ATOM   2988  NE2 GLN A 317      -6.884  -4.124  20.069  1.00 10.00      A   
ATOM   2989 HE21 GLN A 317      -6.760  -4.614  20.920  1.00 10.00      A   
ATOM   2990 HE22 GLN A 317      -7.760  -3.973  19.656  1.00 10.00      A   
ATOM   2991  C   GLN A 317      -1.154  -5.064  18.483  1.00 10.00      A   
ATOM   2992  O   GLN A 317      -1.180  -6.206  18.022  1.00 10.00      A   
ATOM   2993  N   ARG A 318      -0.350  -4.121  18.018  1.00 10.00      A   
ATOM   2994  HN  ARG A 318      -0.363  -3.232  18.435  1.00 10.00      A   
ATOM   2995  CA  ARG A 318       0.562  -4.371  16.911  1.00 10.00      A   
ATOM   2996  CB  ARG A 318       0.156  -3.543  15.691  1.00 10.00      A   
ATOM   2997  CG  ARG A 318       0.881  -3.937  14.414  1.00 10.00      A   
ATOM   2998  CD  ARG A 318       0.664  -2.917  13.308  1.00 10.00      A   
ATOM   2999  NE  ARG A 318      -0.748  -2.577  13.149  1.00 10.00      A   
ATOM   3000  HE  ARG A 318      -1.127  -1.932  13.786  1.00 10.00      A   
ATOM   3001  CZ  ARG A 318      -1.539  -3.087  12.204  1.00 10.00      A   
ATOM   3002  NH1 ARG A 318      -1.061  -3.968  11.331  1.00 10.00      A   
ATOM   3003 HH11 ARG A 318      -1.684  -4.365  10.593  1.00 10.00      A   
ATOM   3004 HH12 ARG A 318      -0.064  -4.273  11.377  1.00 10.00      A   
ATOM   3005  NH2 ARG A 318      -2.810  -2.718  12.140  1.00 10.00      A   
ATOM   3006 HH21 ARG A 318      -3.193  -2.032  12.821  1.00 10.00      A   
ATOM   3007 HH22 ARG A 318      -3.435  -3.120  11.407  1.00 10.00      A   
ATOM   3008  C   ARG A 318       1.995  -4.040  17.312  1.00 10.00      A   
ATOM   3009  O   ARG A 318       2.308  -2.894  17.649  1.00 10.00      A   
ATOM   3010  N   LEU A 319       2.863  -5.038  17.273  1.00 10.00      A   
ATOM   3011  HN  LEU A 319       2.560  -5.930  16.989  1.00 10.00      A   
ATOM   3012  CA  LEU A 319       4.254  -4.846  17.644  1.00 10.00      A   
ATOM   3013  CB  LEU A 319       4.585  -5.599  18.936  1.00 10.00      A   
ATOM   3014  CG  LEU A 319       6.018  -5.454  19.452  1.00 10.00      A   
ATOM   3015  CD1 LEU A 319       6.296  -4.022  19.886  1.00 10.00      A   
ATOM   3016  CD2 LEU A 319       6.277  -6.424  20.591  1.00 10.00      A   
ATOM   3017  C   LEU A 319       5.211  -5.261  16.534  1.00 10.00      A   
ATOM   3018  O   LEU A 319       5.133  -6.369  15.996  1.00 10.00      A   
ATOM   3019  N   TRP A 320       6.102  -4.350  16.197  1.00 10.00      A   
ATOM   3020  HN  TRP A 320       6.081  -3.480  16.653  1.00 10.00      A   
ATOM   3021  CA  TRP A 320       7.114  -4.581  15.181  1.00 10.00      A   
ATOM   3022  CB  TRP A 320       6.969  -3.546  14.060  1.00 10.00      A   
ATOM   3023  CG  TRP A 320       5.921  -3.846  13.029  1.00 10.00      A   
ATOM   3024  CD1 TRP A 320       4.651  -4.307  13.240  1.00 10.00      A   
ATOM   3025  CD2 TRP A 320       6.055  -3.688  11.611  1.00 10.00      A   
ATOM   3026  NE1 TRP A 320       3.990  -4.448  12.040  1.00 10.00      A   
ATOM   3027  HE1 TRP A 320       3.060  -4.770  11.930  1.00 10.00      A   
ATOM   3028  CE2 TRP A 320       4.835  -4.072  11.024  1.00 10.00      A   
ATOM   3029  CE3 TRP A 320       7.093  -3.256  10.779  1.00 10.00      A   
ATOM   3030  CZ2 TRP A 320       4.624  -4.035   9.645  1.00 10.00      A   
ATOM   3031  CZ3 TRP A 320       6.882  -3.224   9.412  1.00 10.00      A   
ATOM   3032  CH2 TRP A 320       5.657  -3.612   8.858  1.00 10.00      A   
ATOM   3033  C   TRP A 320       8.477  -4.417  15.833  1.00 10.00      A   
ATOM   3034  O   TRP A 320       8.852  -3.308  16.209  1.00 10.00      A   
ATOM   3035  N   VAL A 321       9.211  -5.509  15.994  1.00 10.00      A   
ATOM   3036  HN  VAL A 321       8.875  -6.375  15.663  1.00 10.00      A   
ATOM   3037  CA  VAL A 321      10.524  -5.443  16.633  1.00 10.00      A   
ATOM   3038  CB  VAL A 321      10.464  -5.786  18.140  1.00 10.00      A   
ATOM   3039  CG1 VAL A 321       9.969  -4.600  18.951  1.00 10.00      A   
ATOM   3040  CG2 VAL A 321       9.605  -7.017  18.387  1.00 10.00      A   
ATOM   3041  C   VAL A 321      11.530  -6.368  15.974  1.00 10.00      A   
ATOM   3042  O   VAL A 321      11.215  -7.076  15.020  1.00 10.00      A   
ATOM   3043  N   LEU A 322      12.745  -6.352  16.495  1.00 10.00      A   
ATOM   3044  HN  LEU A 322      12.934  -5.753  17.252  1.00 10.00      A   
ATOM   3045  CA  LEU A 322      13.807  -7.192  15.978  1.00 10.00      A   
ATOM   3046  CB  LEU A 322      15.127  -6.416  15.944  1.00 10.00      A   
ATOM   3047  CG  LEU A 322      15.160  -5.178  15.047  1.00 10.00      A   
ATOM   3048  CD1 LEU A 322      16.443  -4.392  15.269  1.00 10.00      A   
ATOM   3049  CD2 LEU A 322      15.019  -5.572  13.587  1.00 10.00      A   
ATOM   3050  C   LEU A 322      13.956  -8.436  16.842  1.00 10.00      A   
ATOM   3051  O   LEU A 322      13.312  -8.557  17.884  1.00 10.00      A   
ATOM   3052  N   ASP A 323      14.823  -9.347  16.420  1.00 10.00      A   
ATOM   3053  HN  ASP A 323      15.321  -9.183  15.584  1.00 10.00      A   
ATOM   3054  CA  ASP A 323      15.063 -10.589  17.156  1.00 10.00      A   
ATOM   3055  CB  ASP A 323      15.720 -11.661  16.273  1.00 10.00      A   
ATOM   3056  CG  ASP A 323      17.044 -11.246  15.654  1.00 10.00      A   
ATOM   3057  OD1 ASP A 323      17.402 -10.051  15.722  1.00 10.00      A   
ATOM   3058  OD2 ASP A 323      17.727 -12.121  15.070  1.00 10.00      A   
ATOM   3059  C   ASP A 323      15.879 -10.340  18.422  1.00 10.00      A   
ATOM   3060  O   ASP A 323      16.164 -11.259  19.190  1.00 10.00      A   
ATOM   3061  N   TYR A 324      16.218  -9.078  18.646  1.00 10.00      A   
ATOM   3062  HN  TYR A 324      15.945  -8.399  17.997  1.00 10.00      A   
ATOM   3063  CA  TYR A 324      16.990  -8.674  19.814  1.00 10.00      A   
ATOM   3064  CB  TYR A 324      17.448  -7.223  19.671  1.00 10.00      A   
ATOM   3065  CG  TYR A 324      18.945  -7.063  19.590  1.00 10.00      A   
ATOM   3066  CD1 TYR A 324      19.543  -6.554  18.446  1.00 10.00      A   
ATOM   3067  CD2 TYR A 324      19.761  -7.419  20.654  1.00 10.00      A   
ATOM   3068  CE1 TYR A 324      20.912  -6.407  18.361  1.00 10.00      A   
ATOM   3069  CE2 TYR A 324      21.130  -7.275  20.579  1.00 10.00      A   
ATOM   3070  CZ  TYR A 324      21.700  -6.767  19.430  1.00 10.00      A   
ATOM   3071  OH  TYR A 324      23.066  -6.626  19.351  1.00 10.00      A   
ATOM   3072  HH  TYR A 324      23.486  -7.438  19.666  1.00 10.00      A   
ATOM   3073  C   TYR A 324      16.183  -8.834  21.099  1.00 10.00      A   
ATOM   3074  O   TYR A 324      16.732  -8.772  22.197  1.00 10.00      A   
ATOM   3075  N   ILE A 325      14.879  -9.034  20.956  1.00 10.00      A   
ATOM   3076  HN  ILE A 325      14.499  -9.064  20.053  1.00 10.00      A   
ATOM   3077  CA  ILE A 325      13.999  -9.206  22.110  1.00 10.00      A   
ATOM   3078  CB  ILE A 325      12.509  -9.065  21.719  1.00 10.00      A   
ATOM   3079  CG1 ILE A 325      11.597  -9.194  22.944  1.00 10.00      A   
ATOM   3080  CG2 ILE A 325      12.121 -10.075  20.650  1.00 10.00      A   
ATOM   3081  CD1 ILE A 325      11.822  -8.129  23.994  1.00 10.00      A   
ATOM   3082  C   ILE A 325      14.249 -10.551  22.798  1.00 10.00      A   
ATOM   3083  O   ILE A 325      14.044 -10.692  24.008  1.00 10.00      A   
ATOM   3084  N   GLU A 326      14.703 -11.525  22.012  1.00 10.00      A   
ATOM   3085  HN  GLU A 326      14.838 -11.334  21.058  1.00 10.00      A   
ATOM   3086  CA  GLU A 326      15.012 -12.867  22.511  1.00 10.00      A   
ATOM   3087  CB  GLU A 326      16.121 -12.826  23.565  1.00 10.00      A   
ATOM   3088  CG  GLU A 326      17.364 -12.084  23.105  1.00 10.00      A   
ATOM   3089  CD  GLU A 326      18.550 -12.289  24.022  1.00 10.00      A   
ATOM   3090  OE1 GLU A 326      18.374 -12.237  25.256  1.00 10.00      A   
ATOM   3091  OE2 GLU A 326      19.669 -12.491  23.507  1.00 10.00      A   
ATOM   3092  C   GLU A 326      13.778 -13.628  23.012  1.00 10.00      A   
ATOM   3093  O   GLU A 326      12.689 -13.060  23.146  1.00 10.00      A   
ATOM   3094  N   ASP A 327      13.961 -14.920  23.283  1.00 10.00      A   
ATOM   3095  HN  ASP A 327      14.859 -15.311  23.159  1.00 10.00      A   
ATOM   3096  CA  ASP A 327      12.874 -15.784  23.748  1.00 10.00      A   
ATOM   3097  CB  ASP A 327      13.339 -17.238  23.888  1.00 10.00      A   
ATOM   3098  CG  ASP A 327      13.604 -17.917  22.563  1.00 10.00      A   
ATOM   3099  OD1 ASP A 327      12.671 -18.037  21.746  1.00 10.00      A   
ATOM   3100  OD2 ASP A 327      14.751 -18.352  22.339  1.00 10.00      A   
ATOM   3101  C   ASP A 327      12.289 -15.322  25.074  1.00 10.00      A   
ATOM   3102  O   ASP A 327      11.072 -15.351  25.266  1.00 10.00      A   
ATOM   3103  N   ALA A 328      13.162 -14.900  25.985  1.00 10.00      A   
ATOM   3104  HN  ALA A 328      14.117 -14.891  25.760  1.00 10.00      A   
ATOM   3105  CA  ALA A 328      12.736 -14.448  27.309  1.00 10.00      A   
ATOM   3106  CB  ALA A 328      13.943 -14.159  28.190  1.00 10.00      A   
ATOM   3107  C   ALA A 328      11.827 -13.222  27.225  1.00 10.00      A   
ATOM   3108  O   ALA A 328      10.795 -13.156  27.898  1.00 10.00      A   
ATOM   3109  N   GLY A 329      12.208 -12.268  26.385  1.00 10.00      A   
ATOM   3110  HN  GLY A 329      13.023 -12.392  25.859  1.00 10.00      A   
ATOM   3111  CA  GLY A 329      11.427 -11.053  26.232  1.00 10.00      A   
ATOM   3112  C   GLY A 329      10.051 -11.323  25.654  1.00 10.00      A   
ATOM   3113  O   GLY A 329       9.065 -10.698  26.053  1.00 10.00      A   
ATOM   3114  N   LEU A 330       9.983 -12.268  24.726  1.00 10.00      A   
ATOM   3115  HN  LEU A 330      10.803 -12.737  24.461  1.00 10.00      A   
ATOM   3116  CA  LEU A 330       8.723 -12.628  24.084  1.00 10.00      A   
ATOM   3117  CB  LEU A 330       8.954 -13.650  22.969  1.00 10.00      A   
ATOM   3118  CG  LEU A 330       9.682 -13.135  21.726  1.00 10.00      A   
ATOM   3119  CD1 LEU A 330      10.034 -14.283  20.794  1.00 10.00      A   
ATOM   3120  CD2 LEU A 330       8.843 -12.091  21.006  1.00 10.00      A   
ATOM   3121  C   LEU A 330       7.710 -13.160  25.096  1.00 10.00      A   
ATOM   3122  O   LEU A 330       6.508 -12.924  24.968  1.00 10.00      A   
ATOM   3123  N   GLU A 331       8.196 -13.877  26.100  1.00 10.00      A   
ATOM   3124  HN  GLU A 331       9.161 -14.060  26.141  1.00 10.00      A   
ATOM   3125  CA  GLU A 331       7.321 -14.417  27.134  1.00 10.00      A   
ATOM   3126  CB  GLU A 331       8.087 -15.359  28.064  1.00 10.00      A   
ATOM   3127  CG  GLU A 331       7.205 -16.067  29.082  1.00 10.00      A   
ATOM   3128  CD  GLU A 331       7.998 -16.734  30.182  1.00 10.00      A   
ATOM   3129  OE1 GLU A 331       8.302 -16.062  31.186  1.00 10.00      A   
ATOM   3130  OE2 GLU A 331       8.329 -17.933  30.046  1.00 10.00      A   
ATOM   3131  C   GLU A 331       6.686 -13.281  27.934  1.00 10.00      A   
ATOM   3132  O   GLU A 331       5.491 -13.312  28.248  1.00 10.00      A   
ATOM   3133  N   VAL A 332       7.492 -12.268  28.239  1.00 10.00      A   
ATOM   3134  HN  VAL A 332       8.424 -12.294  27.945  1.00 10.00      A   
ATOM   3135  CA  VAL A 332       7.020 -11.115  28.988  1.00 10.00      A   
ATOM   3136  CB  VAL A 332       8.174 -10.145  29.324  1.00 10.00      A   
ATOM   3137  CG1 VAL A 332       7.679  -8.981  30.171  1.00 10.00      A   
ATOM   3138  CG2 VAL A 332       9.305 -10.879  30.029  1.00 10.00      A   
ATOM   3139  C   VAL A 332       5.966 -10.381  28.172  1.00 10.00      A   
ATOM   3140  O   VAL A 332       4.932  -9.963  28.699  1.00 10.00      A   
ATOM   3141  N   LEU A 333       6.226 -10.257  26.874  1.00 10.00      A   
ATOM   3142  HN  LEU A 333       7.063 -10.626  26.520  1.00 10.00      A   
ATOM   3143  CA  LEU A 333       5.307  -9.589  25.959  1.00 10.00      A   
ATOM   3144  CB  LEU A 333       5.874  -9.610  24.533  1.00 10.00      A   
ATOM   3145  CG  LEU A 333       4.856  -9.565  23.385  1.00 10.00      A   
ATOM   3146  CD1 LEU A 333       4.329  -8.155  23.174  1.00 10.00      A   
ATOM   3147  CD2 LEU A 333       5.465 -10.111  22.103  1.00 10.00      A   
ATOM   3148  C   LEU A 333       3.933 -10.256  25.989  1.00 10.00      A   
ATOM   3149  O   LEU A 333       2.914  -9.592  26.178  1.00 10.00      A   
ATOM   3150  N   ALA A 334       3.928 -11.575  25.843  1.00 10.00      A   
ATOM   3151  HN  ALA A 334       4.786 -12.039  25.733  1.00 10.00      A   
ATOM   3152  CA  ALA A 334       2.698 -12.361  25.833  1.00 10.00      A   
ATOM   3153  CB  ALA A 334       3.018 -13.807  25.497  1.00 10.00      A   
ATOM   3154  C   ALA A 334       1.947 -12.281  27.162  1.00 10.00      A   
ATOM   3155  O   ALA A 334       0.743 -12.532  27.224  1.00 10.00      A   
ATOM   3156  N   SER A 335       2.660 -11.937  28.222  1.00 10.00      A   
ATOM   3157  HN  SER A 335       3.617 -11.751  28.114  1.00 10.00      A   
ATOM   3158  CA  SER A 335       2.062 -11.834  29.543  1.00 10.00      A   
ATOM   3159  CB  SER A 335       3.073 -12.262  30.607  1.00 10.00      A   
ATOM   3160  OG  SER A 335       3.636 -13.525  30.285  1.00 10.00      A   
ATOM   3161  HG  SER A 335       4.249 -13.421  29.544  1.00 10.00      A   
ATOM   3162  C   SER A 335       1.538 -10.421  29.821  1.00 10.00      A   
ATOM   3163  O   SER A 335       0.673 -10.226  30.676  1.00 10.00      A   
ATOM   3164  N   THR A 336       2.039  -9.445  29.075  1.00 10.00      A   
ATOM   3165  HN  THR A 336       2.695  -9.662  28.379  1.00 10.00      A   
ATOM   3166  CA  THR A 336       1.622  -8.063  29.261  1.00 10.00      A   
ATOM   3167  CB  THR A 336       2.821  -7.097  29.206  1.00 10.00      A   
ATOM   3168  OG1 THR A 336       3.949  -7.701  29.860  1.00 10.00      A   
ATOM   3169  HG1 THR A 336       4.208  -8.501  29.379  1.00 10.00      A   
ATOM   3170  CG2 THR A 336       2.479  -5.790  29.904  1.00 10.00      A   
ATOM   3171  C   THR A 336       0.576  -7.642  28.232  1.00 10.00      A   
ATOM   3172  O   THR A 336      -0.474  -7.102  28.583  1.00 10.00      A   
ATOM   3173  N   CYS A 337       0.855  -7.898  26.965  1.00 10.00      A   
ATOM   3174  HN  CYS A 337       1.697  -8.354  26.737  1.00 10.00      A   
ATOM   3175  CA  CYS A 337      -0.059  -7.531  25.898  1.00 10.00      A   
ATOM   3176  CB  CYS A 337       0.728  -7.117  24.658  1.00 10.00      A   
ATOM   3177  SG  CYS A 337       2.181  -6.112  25.032  1.00 10.00      A   
ATOM   3178  HG  CYS A 337       1.789  -5.100  25.800  1.00 10.00      A   
ATOM   3179  C   CYS A 337      -1.008  -8.677  25.577  1.00 10.00      A   
ATOM   3180  O   CYS A 337      -0.754  -9.480  24.678  1.00 10.00      A   
ATOM   3181  N   LYS A 338      -2.105  -8.750  26.322  1.00 10.00      A   
ATOM   3182  HN  LYS A 338      -2.250  -8.078  27.025  1.00 10.00      A   
ATOM   3183  CA  LYS A 338      -3.096  -9.801  26.129  1.00 10.00      A   
ATOM   3184  CB  LYS A 338      -3.939  -9.989  27.395  1.00 10.00      A   
ATOM   3185  CG  LYS A 338      -3.169 -10.549  28.581  1.00 10.00      A   
ATOM   3186  CD  LYS A 338      -2.535 -11.888  28.238  1.00 10.00      A   
ATOM   3187  CE  LYS A 338      -1.751 -12.452  29.409  1.00 10.00      A   
ATOM   3188  NZ  LYS A 338      -0.975 -13.662  29.024  1.00 10.00      A   
ATOM   3189  HZ1 LYS A 338      -1.619 -14.420  28.726  1.00 10.00      A   
ATOM   3190  HZ2 LYS A 338      -0.414 -13.999  29.829  1.00 10.00      A   
ATOM   3191  HZ3 LYS A 338      -0.326 -13.441  28.237  1.00 10.00      A   
ATOM   3192  C   LYS A 338      -3.999  -9.511  24.934  1.00 10.00      A   
ATOM   3193  O   LYS A 338      -4.706 -10.392  24.449  1.00 10.00      A   
ATOM   3194  N   ASP A 339      -3.966  -8.278  24.453  1.00 10.00      A   
ATOM   3195  HN  ASP A 339      -3.376  -7.619  24.870  1.00 10.00      A   
ATOM   3196  CA  ASP A 339      -4.791  -7.887  23.315  1.00 10.00      A   
ATOM   3197  CB  ASP A 339      -5.509  -6.561  23.585  1.00 10.00      A   
ATOM   3198  CG  ASP A 339      -6.766  -6.392  22.748  1.00 10.00      A   
ATOM   3199  OD1 ASP A 339      -7.358  -7.415  22.346  1.00 10.00      A   
ATOM   3200  OD2 ASP A 339      -7.173  -5.240  22.497  1.00 10.00      A   
ATOM   3201  C   ASP A 339      -3.967  -7.804  22.034  1.00 10.00      A   
ATOM   3202  O   ASP A 339      -4.431  -7.275  21.022  1.00 10.00      A   
ATOM   3203  N   LEU A 340      -2.749  -8.345  22.084  1.00 10.00      A   
ATOM   3204  HN  LEU A 340      -2.443  -8.753  22.920  1.00 10.00      A   
ATOM   3205  CA  LEU A 340      -1.852  -8.344  20.930  1.00 10.00      A   
ATOM   3206  CB  LEU A 340      -0.520  -9.008  21.288  1.00 10.00      A   
ATOM   3207  CG  LEU A 340       0.627  -8.808  20.291  1.00 10.00      A   
ATOM   3208  CD1 LEU A 340       1.178  -7.393  20.381  1.00 10.00      A   
ATOM   3209  CD2 LEU A 340       1.727  -9.832  20.519  1.00 10.00      A   
ATOM   3210  C   LEU A 340      -2.500  -9.068  19.754  1.00 10.00      A   
ATOM   3211  O   LEU A 340      -2.957 -10.202  19.890  1.00 10.00      A   
ATOM   3212  N   ARG A 341      -2.542  -8.400  18.608  1.00 10.00      A   
ATOM   3213  HN  ARG A 341      -2.132  -7.506  18.562  1.00 10.00      A   
ATOM   3214  CA  ARG A 341      -3.158  -8.953  17.408  1.00 10.00      A   
ATOM   3215  CB  ARG A 341      -4.133  -7.936  16.801  1.00 10.00      A   
ATOM   3216  CG  ARG A 341      -5.107  -7.321  17.792  1.00 10.00      A   
ATOM   3217  CD  ARG A 341      -6.234  -8.280  18.133  1.00 10.00      A   
ATOM   3218  NE  ARG A 341      -7.041  -7.801  19.255  1.00 10.00      A   
ATOM   3219  HE  ARG A 341      -6.584  -7.686  20.125  1.00 10.00      A   
ATOM   3220  CZ  ARG A 341      -8.339  -7.509  19.172  1.00 10.00      A   
ATOM   3221  NH1 ARG A 341      -8.989  -7.643  18.019  1.00 10.00      A   
ATOM   3222 HH11 ARG A 341     -10.005  -7.411  17.961  1.00 10.00      A   
ATOM   3223 HH12 ARG A 341      -8.491  -7.979  17.169  1.00 10.00      A   
ATOM   3224  NH2 ARG A 341      -8.983  -7.092  20.248  1.00 10.00      A   
ATOM   3225 HH21 ARG A 341      -8.469  -6.992  21.160  1.00 10.00      A   
ATOM   3226 HH22 ARG A 341     -10.001  -6.866  20.199  1.00 10.00      A   
ATOM   3227  C   ARG A 341      -2.106  -9.309  16.364  1.00 10.00      A   
ATOM   3228  O   ARG A 341      -2.196 -10.349  15.704  1.00 10.00      A   
ATOM   3229  N   GLU A 342      -1.108  -8.446  16.219  1.00 10.00      A   
ATOM   3230  HN  GLU A 342      -1.076  -7.645  16.790  1.00 10.00      A   
ATOM   3231  CA  GLU A 342      -0.055  -8.661  15.237  1.00 10.00      A   
ATOM   3232  CB  GLU A 342      -0.214  -7.679  14.072  1.00 10.00      A   
ATOM   3233  CG  GLU A 342       0.748  -7.916  12.917  1.00 10.00      A   
ATOM   3234  CD  GLU A 342       0.689  -6.828  11.865  1.00 10.00      A   
ATOM   3235  OE1 GLU A 342      -0.239  -6.849  11.031  1.00 10.00      A   
ATOM   3236  OE2 GLU A 342       1.587  -5.961  11.851  1.00 10.00      A   
ATOM   3237  C   GLU A 342       1.333  -8.510  15.849  1.00 10.00      A   
ATOM   3238  O   GLU A 342       1.596  -7.573  16.606  1.00 10.00      A   
ATOM   3239  N   LEU A 343       2.212  -9.438  15.508  1.00 10.00      A   
ATOM   3240  HN  LEU A 343       1.930 -10.163  14.904  1.00 10.00      A   
ATOM   3241  CA  LEU A 343       3.583  -9.418  15.992  1.00 10.00      A   
ATOM   3242  CB  LEU A 343       3.766 -10.404  17.150  1.00 10.00      A   
ATOM   3243  CG  LEU A 343       5.195 -10.582  17.672  1.00 10.00      A   
ATOM   3244  CD1 LEU A 343       5.739  -9.283  18.240  1.00 10.00      A   
ATOM   3245  CD2 LEU A 343       5.260 -11.695  18.704  1.00 10.00      A   
ATOM   3246  C   LEU A 343       4.540  -9.756  14.857  1.00 10.00      A   
ATOM   3247  O   LEU A 343       4.404 -10.794  14.210  1.00 10.00      A   
ATOM   3248  N   ARG A 344       5.486  -8.869  14.600  1.00 10.00      A   
ATOM   3249  HN  ARG A 344       5.534  -8.044  15.140  1.00 10.00      A   
ATOM   3250  CA  ARG A 344       6.462  -9.086  13.544  1.00 10.00      A   
ATOM   3251  CB  ARG A 344       6.243  -8.107  12.387  1.00 10.00      A   
ATOM   3252  CG  ARG A 344       4.827  -8.127  11.836  1.00 10.00      A   
ATOM   3253  CD  ARG A 344       4.736  -7.486  10.463  1.00 10.00      A   
ATOM   3254  NE  ARG A 344       3.351  -7.163  10.124  1.00 10.00      A   
ATOM   3255  HE  ARG A 344       2.750  -6.918  10.875  1.00 10.00      A   
ATOM   3256  CZ  ARG A 344       2.855  -7.145   8.887  1.00 10.00      A   
ATOM   3257  NH1 ARG A 344       3.629  -7.413   7.845  1.00 10.00      A   
ATOM   3258 HH11 ARG A 344       4.635  -7.640   7.981  1.00 10.00      A   
ATOM   3259 HH12 ARG A 344       3.236  -7.387   6.878  1.00 10.00      A   
ATOM   3260  NH2 ARG A 344       1.570  -6.881   8.701  1.00 10.00      A   
ATOM   3261 HH21 ARG A 344       0.946  -6.689   9.520  1.00 10.00      A   
ATOM   3262 HH22 ARG A 344       1.168  -6.869   7.731  1.00 10.00      A   
ATOM   3263  C   ARG A 344       7.877  -8.968  14.093  1.00 10.00      A   
ATOM   3264  O   ARG A 344       8.258  -7.926  14.626  1.00 10.00      A   
ATOM   3265  N   VAL A 345       8.640 -10.045  13.968  1.00 10.00      A   
ATOM   3266  HN  VAL A 345       8.274 -10.843  13.521  1.00 10.00      A   
ATOM   3267  CA  VAL A 345      10.010 -10.080  14.455  1.00 10.00      A   
ATOM   3268  CB  VAL A 345      10.237 -11.279  15.407  1.00 10.00      A   
ATOM   3269  CG1 VAL A 345      11.660 -11.280  15.946  1.00 10.00      A   
ATOM   3270  CG2 VAL A 345       9.231 -11.253  16.552  1.00 10.00      A   
ATOM   3271  C   VAL A 345      10.992 -10.165  13.287  1.00 10.00      A   
ATOM   3272  O   VAL A 345      10.988 -11.138  12.533  1.00 10.00      A   
ATOM   3273  N   PHE A 346      11.810  -9.131  13.135  1.00 10.00      A   
ATOM   3274  HN  PHE A 346      11.743  -8.374  13.760  1.00 10.00      A   
ATOM   3275  CA  PHE A 346      12.798  -9.081  12.064  1.00 10.00      A   
ATOM   3276  CB  PHE A 346      12.784  -7.705  11.389  1.00 10.00      A   
ATOM   3277  CG  PHE A 346      11.452  -7.328  10.795  1.00 10.00      A   
ATOM   3278  CD1 PHE A 346      10.525  -6.610  11.532  1.00 10.00      A   
ATOM   3279  CD2 PHE A 346      11.132  -7.690   9.496  1.00 10.00      A   
ATOM   3280  CE1 PHE A 346       9.302  -6.258  10.988  1.00 10.00      A   
ATOM   3281  CE2 PHE A 346       9.911  -7.343   8.945  1.00 10.00      A   
ATOM   3282  CZ  PHE A 346       8.995  -6.627   9.692  1.00 10.00      A   
ATOM   3283  C   PHE A 346      14.193  -9.396  12.612  1.00 10.00      A   
ATOM   3284  O   PHE A 346      14.532  -9.005  13.725  1.00 10.00      A   
ATOM   3285  N   PRO A 347      15.022 -10.104  11.843  1.00 10.00      A   
ATOM   3286  CA  PRO A 347      16.370 -10.467  12.281  1.00 10.00      A   
ATOM   3287  CB  PRO A 347      16.756 -11.588  11.317  1.00 10.00      A   
ATOM   3288  CG  PRO A 347      15.986 -11.298  10.071  1.00 10.00      A   
ATOM   3289  CD  PRO A 347      14.719 -10.600  10.491  1.00 10.00      A   
ATOM   3290  C   PRO A 347      17.358  -9.303  12.177  1.00 10.00      A   
ATOM   3291  O   PRO A 347      17.443  -8.639  11.142  1.00 10.00      A   
ATOM   3292  N   SER A 348      18.092  -9.054  13.259  1.00 10.00      A   
ATOM   3293  HN  SER A 348      17.951  -9.599  14.070  1.00 10.00      A   
ATOM   3294  CA  SER A 348      19.082  -7.982  13.294  1.00 10.00      A   
ATOM   3295  CB  SER A 348      19.656  -7.841  14.709  1.00 10.00      A   
ATOM   3296  OG  SER A 348      19.814  -9.113  15.327  1.00 10.00      A   
ATOM   3297  HG  SER A 348      18.940  -9.444  15.612  1.00 10.00      A   
ATOM   3298  C   SER A 348      20.201  -8.250  12.288  1.00 10.00      A   
ATOM   3299  O   SER A 348      20.613  -7.361  11.542  1.00 10.00      A   
ATOM   3300  N   GLU A 349      20.690  -9.481  12.283  1.00 10.00      A   
ATOM   3301  HN  GLU A 349      20.333 -10.133  12.921  1.00 10.00      A   
ATOM   3302  CA  GLU A 349      21.745  -9.887  11.364  1.00 10.00      A   
ATOM   3303  CB  GLU A 349      23.083 -10.035  12.093  1.00 10.00      A   
ATOM   3304  CG  GLU A 349      24.002  -8.830  11.953  1.00 10.00      A   
ATOM   3305  CD  GLU A 349      24.810  -8.844  10.665  1.00 10.00      A   
ATOM   3306  OE1 GLU A 349      24.411  -9.538   9.705  1.00 10.00      A   
ATOM   3307  OE2 GLU A 349      25.859  -8.163  10.614  1.00 10.00      A   
ATOM   3308  C   GLU A 349      21.370 -11.189  10.664  1.00 10.00      A   
ATOM   3309  O   GLU A 349      21.793 -12.270  11.076  1.00 10.00      A   
ATOM   3310  N   PRO A 350      20.559 -11.096   9.596  1.00 10.00      A   
ATOM   3311  CA  PRO A 350      20.113 -12.267   8.837  1.00 10.00      A   
ATOM   3312  CB  PRO A 350      18.924 -11.722   8.043  1.00 10.00      A   
ATOM   3313  CG  PRO A 350      19.252 -10.288   7.824  1.00 10.00      A   
ATOM   3314  CD  PRO A 350      20.013  -9.841   9.044  1.00 10.00      A   
ATOM   3315  C   PRO A 350      21.187 -12.769   7.883  1.00 10.00      A   
ATOM   3316  O   PRO A 350      20.986 -13.738   7.158  1.00 10.00      A   
ATOM   3317  N   PHE A 351      22.325 -12.096   7.886  1.00 10.00      A   
ATOM   3318  HN  PHE A 351      22.424 -11.324   8.481  1.00 10.00      A   
ATOM   3319  CA  PHE A 351      23.428 -12.472   7.020  1.00 10.00      A   
ATOM   3320  CB  PHE A 351      24.148 -11.221   6.505  1.00 10.00      A   
ATOM   3321  CG  PHE A 351      23.204 -10.136   6.059  1.00 10.00      A   
ATOM   3322  CD1 PHE A 351      23.137  -8.935   6.747  1.00 10.00      A   
ATOM   3323  CD2 PHE A 351      22.375 -10.325   4.965  1.00 10.00      A   
ATOM   3324  CE1 PHE A 351      22.261  -7.943   6.352  1.00 10.00      A   
ATOM   3325  CE2 PHE A 351      21.498  -9.335   4.563  1.00 10.00      A   
ATOM   3326  CZ  PHE A 351      21.442  -8.144   5.258  1.00 10.00      A   
ATOM   3327  C   PHE A 351      24.390 -13.404   7.749  1.00 10.00      A   
ATOM   3328  O   PHE A 351      25.285 -13.990   7.143  1.00 10.00      A   
ATOM   3329  N   VAL A 352      24.176 -13.553   9.050  1.00 10.00      A   
ATOM   3330  HN  VAL A 352      23.429 -13.078   9.468  1.00 10.00      A   
ATOM   3331  CA  VAL A 352      25.011 -14.415   9.874  1.00 10.00      A   
ATOM   3332  CB  VAL A 352      25.513 -13.673  11.137  1.00 10.00      A   
ATOM   3333  CG1 VAL A 352      26.458 -14.550  11.947  1.00 10.00      A   
ATOM   3334  CG2 VAL A 352      26.200 -12.372  10.753  1.00 10.00      A   
ATOM   3335  C   VAL A 352      24.223 -15.658  10.286  1.00 10.00      A   
ATOM   3336  O   VAL A 352      23.095 -15.554  10.777  1.00 10.00      A   
ATOM   3337  N   MET A 353      24.814 -16.823  10.059  1.00 10.00      A   
ATOM   3338  HN  MET A 353      25.705 -16.828   9.655  1.00 10.00      A   
ATOM   3339  CA  MET A 353      24.183 -18.096  10.392  1.00 10.00      A   
ATOM   3340  CB  MET A 353      24.974 -19.250   9.777  1.00 10.00      A   
ATOM   3341  CG  MET A 353      24.355 -20.619   9.989  1.00 10.00      A   
ATOM   3342  SD  MET A 353      25.424 -21.953   9.420  1.00 10.00      A   
ATOM   3343  CE  MET A 353      24.392 -23.372   9.783  1.00 10.00      A   
ATOM   3344  C   MET A 353      24.087 -18.292  11.899  1.00 10.00      A   
ATOM   3345  O   MET A 353      23.025 -18.625  12.424  1.00 10.00      A   
ATOM   3346  N   GLU A 354      25.200 -18.090  12.590  1.00 10.00      A   
ATOM   3347  HN  GLU A 354      26.017 -17.822  12.114  1.00 10.00      A   
ATOM   3348  CA  GLU A 354      25.234 -18.252  14.039  1.00 10.00      A   
ATOM   3349  CB  GLU A 354      26.660 -18.107  14.568  1.00 10.00      A   
ATOM   3350  CG  GLU A 354      27.562 -19.286  14.246  1.00 10.00      A   
ATOM   3351  CD  GLU A 354      26.987 -20.606  14.713  1.00 10.00      A   
ATOM   3352  OE1 GLU A 354      26.940 -20.840  15.938  1.00 10.00      A   
ATOM   3353  OE2 GLU A 354      26.583 -21.418  13.852  1.00 10.00      A   
ATOM   3354  C   GLU A 354      24.315 -17.249  14.718  1.00 10.00      A   
ATOM   3355  O   GLU A 354      24.405 -16.049  14.462  1.00 10.00      A   
ATOM   3356  N   PRO A 355      23.407 -17.737  15.576  1.00 10.00      A   
ATOM   3357  CA  PRO A 355      22.457 -16.885  16.298  1.00 10.00      A   
ATOM   3358  CB  PRO A 355      21.729 -17.865  17.223  1.00 10.00      A   
ATOM   3359  CG  PRO A 355      21.878 -19.185  16.555  1.00 10.00      A   
ATOM   3360  CD  PRO A 355      23.231 -19.161  15.909  1.00 10.00      A   
ATOM   3361  C   PRO A 355      23.162 -15.820  17.127  1.00 10.00      A   
ATOM   3362  O   PRO A 355      23.868 -16.130  18.089  1.00 10.00      A   
ATOM   3363  N   ASN A 356      22.974 -14.565  16.746  1.00 10.00      A   
ATOM   3364  HN  ASN A 356      22.413 -14.376  15.966  1.00 10.00      A   
ATOM   3365  CA  ASN A 356      23.589 -13.454  17.460  1.00 10.00      A   
ATOM   3366  CB  ASN A 356      23.752 -12.229  16.551  1.00 10.00      A   
ATOM   3367  CG  ASN A 356      22.426 -11.645  16.091  1.00 10.00      A   
ATOM   3368  OD1 ASN A 356      21.499 -12.372  15.735  1.00 10.00      A   
ATOM   3369  ND2 ASN A 356      22.322 -10.325  16.101  1.00 10.00      A   
ATOM   3370 HD21 ASN A 356      23.096  -9.800  16.401  1.00 10.00      A   
ATOM   3371 HD22 ASN A 356      21.468  -9.923  15.810  1.00 10.00      A   
ATOM   3372  C   ASN A 356      22.773 -13.084  18.691  1.00 10.00      A   
ATOM   3373  O   ASN A 356      23.245 -12.372  19.573  1.00 10.00      A   
ATOM   3374  N   VAL A 357      21.553 -13.591  18.745  1.00 10.00      A   
ATOM   3375  HN  VAL A 357      21.253 -14.174  18.016  1.00 10.00      A   
ATOM   3376  CA  VAL A 357      20.646 -13.328  19.856  1.00 10.00      A   
ATOM   3377  CB  VAL A 357      19.510 -12.369  19.439  1.00 10.00      A   
ATOM   3378  CG1 VAL A 357      20.045 -10.962  19.218  1.00 10.00      A   
ATOM   3379  CG2 VAL A 357      18.818 -12.882  18.183  1.00 10.00      A   
ATOM   3380  C   VAL A 357      20.024 -14.635  20.332  1.00 10.00      A   
ATOM   3381  O   VAL A 357      19.979 -15.616  19.579  1.00 10.00      A   
ATOM   3382  N   ALA A 358      19.543 -14.650  21.572  1.00 10.00      A   
ATOM   3383  HN  ALA A 358      19.599 -13.832  22.124  1.00 10.00      A   
ATOM   3384  CA  ALA A 358      18.921 -15.841  22.131  1.00 10.00      A   
ATOM   3385  CB  ALA A 358      19.092 -15.882  23.645  1.00 10.00      A   
ATOM   3386  C   ALA A 358      17.444 -15.901  21.745  1.00 10.00      A   
ATOM   3387  O   ALA A 358      16.560 -15.885  22.604  1.00 10.00      A   
ATOM   3388  N   LEU A 359      17.191 -15.949  20.443  1.00 10.00      A   
ATOM   3389  HN  LEU A 359      17.944 -15.954  19.814  1.00 10.00      A   
ATOM   3390  CA  LEU A 359      15.833 -16.007  19.919  1.00 10.00      A   
ATOM   3391  CB  LEU A 359      15.522 -14.755  19.096  1.00 10.00      A   
ATOM   3392  CG  LEU A 359      14.103 -14.653  18.537  1.00 10.00      A   
ATOM   3393  CD1 LEU A 359      13.424 -13.387  19.036  1.00 10.00      A   
ATOM   3394  CD2 LEU A 359      14.128 -14.692  17.017  1.00 10.00      A   
ATOM   3395  C   LEU A 359      15.655 -17.255  19.065  1.00 10.00      A   
ATOM   3396  O   LEU A 359      16.270 -17.384  18.004  1.00 10.00      A   
ATOM   3397  N   THR A 360      14.834 -18.175  19.542  1.00 10.00      A   
ATOM   3398  HN  THR A 360      14.379 -18.013  20.400  1.00 10.00      A   
ATOM   3399  CA  THR A 360      14.574 -19.414  18.835  1.00 10.00      A   
ATOM   3400  CB  THR A 360      15.021 -20.626  19.680  1.00 10.00      A   
ATOM   3401  OG1 THR A 360      14.398 -20.577  20.972  1.00 10.00      A   
ATOM   3402  HG1 THR A 360      14.493 -19.682  21.345  1.00 10.00      A   
ATOM   3403  CG2 THR A 360      16.531 -20.638  19.851  1.00 10.00      A   
ATOM   3404  C   THR A 360      13.085 -19.537  18.512  1.00 10.00      A   
ATOM   3405  O   THR A 360      12.432 -18.552  18.170  1.00 10.00      A   
ATOM   3406  N   GLU A 361      12.548 -20.743  18.612  1.00 10.00      A   
ATOM   3407  HN  GLU A 361      13.108 -21.505  18.886  1.00 10.00      A   
ATOM   3408  CA  GLU A 361      11.136 -20.961  18.342  1.00 10.00      A   
ATOM   3409  CB  GLU A 361      10.912 -22.207  17.474  1.00 10.00      A   
ATOM   3410  CG  GLU A 361      11.223 -23.531  18.154  1.00 10.00      A   
ATOM   3411  CD  GLU A 361      12.702 -23.737  18.405  1.00 10.00      A   
ATOM   3412  OE1 GLU A 361      13.171 -23.400  19.515  1.00 10.00      A   
ATOM   3413  OE2 GLU A 361      13.402 -24.224  17.500  1.00 10.00      A   
ATOM   3414  C   GLU A 361      10.364 -21.066  19.650  1.00 10.00      A   
ATOM   3415  O   GLU A 361       9.140 -21.155  19.657  1.00 10.00      A   
ATOM   3416  N   GLN A 362      11.094 -21.037  20.760  1.00 10.00      A   
ATOM   3417  HN  GLN A 362      12.068 -20.935  20.690  1.00 10.00      A   
ATOM   3418  CA  GLN A 362      10.480 -21.126  22.075  1.00 10.00      A   
ATOM   3419  CB  GLN A 362      11.553 -21.209  23.166  1.00 10.00      A   
ATOM   3420  CG  GLN A 362      11.016 -21.149  24.588  1.00 10.00      A   
ATOM   3421  CD  GLN A 362      10.067 -22.288  24.912  1.00 10.00      A   
ATOM   3422  OE1 GLN A 362      10.199 -23.395  24.395  1.00 10.00      A   
ATOM   3423  NE2 GLN A 362       9.100 -22.024  25.773  1.00 10.00      A   
ATOM   3424 HE21 GLN A 362       9.047 -21.120  26.150  1.00 10.00      A   
ATOM   3425 HE22 GLN A 362       8.473 -22.743  25.997  1.00 10.00      A   
ATOM   3426  C   GLN A 362       9.574 -19.924  22.297  1.00 10.00      A   
ATOM   3427  O   GLN A 362       8.414 -20.072  22.681  1.00 10.00      A   
ATOM   3428  N   GLY A 363      10.107 -18.738  22.021  1.00 10.00      A   
ATOM   3429  HN  GLY A 363      11.048 -18.686  21.720  1.00 10.00      A   
ATOM   3430  CA  GLY A 363       9.346 -17.519  22.177  1.00 10.00      A   
ATOM   3431  C   GLY A 363       8.091 -17.515  21.327  1.00 10.00      A   
ATOM   3432  O   GLY A 363       7.049 -17.029  21.759  1.00 10.00      A   
ATOM   3433  N   LEU A 364       8.191 -18.079  20.127  1.00 10.00      A   
ATOM   3434  HN  LEU A 364       9.048 -18.459  19.852  1.00 10.00      A   
ATOM   3435  CA  LEU A 364       7.060 -18.152  19.214  1.00 10.00      A   
ATOM   3436  CB  LEU A 364       7.470 -18.914  17.949  1.00 10.00      A   
ATOM   3437  CG  LEU A 364       7.098 -18.278  16.605  1.00 10.00      A   
ATOM   3438  CD1 LEU A 364       7.584 -19.147  15.456  1.00 10.00      A   
ATOM   3439  CD2 LEU A 364       5.598 -18.050  16.503  1.00 10.00      A   
ATOM   3440  C   LEU A 364       5.889 -18.865  19.891  1.00 10.00      A   
ATOM   3441  O   LEU A 364       4.754 -18.389  19.848  1.00 10.00      A   
ATOM   3442  N   VAL A 365       6.183 -19.992  20.534  1.00 10.00      A   
ATOM   3443  HN  VAL A 365       7.112 -20.314  20.536  1.00 10.00      A   
ATOM   3444  CA  VAL A 365       5.167 -20.773  21.230  1.00 10.00      A   
ATOM   3445  CB  VAL A 365       5.709 -22.160  21.635  1.00 10.00      A   
ATOM   3446  CG1 VAL A 365       4.589 -23.057  22.138  1.00 10.00      A   
ATOM   3447  CG2 VAL A 365       6.438 -22.811  20.469  1.00 10.00      A   
ATOM   3448  C   VAL A 365       4.690 -20.041  22.483  1.00 10.00      A   
ATOM   3449  O   VAL A 365       3.508 -20.092  22.839  1.00 10.00      A   
ATOM   3450  N   SER A 366       5.610 -19.356  23.147  1.00 10.00      A   
ATOM   3451  HN  SER A 366       6.538 -19.349  22.817  1.00 10.00      A   
ATOM   3452  CA  SER A 366       5.282 -18.619  24.354  1.00 10.00      A   
ATOM   3453  CB  SER A 366       6.547 -18.020  24.976  1.00 10.00      A   
ATOM   3454  OG  SER A 366       7.547 -19.013  25.150  1.00 10.00      A   
ATOM   3455  HG  SER A 366       7.156 -19.888  25.023  1.00 10.00      A   
ATOM   3456  C   SER A 366       4.256 -17.518  24.082  1.00 10.00      A   
ATOM   3457  O   SER A 366       3.326 -17.315  24.868  1.00 10.00      A   
ATOM   3458  N   VAL A 367       4.415 -16.822  22.962  1.00 10.00      A   
ATOM   3459  HN  VAL A 367       5.160 -17.044  22.358  1.00 10.00      A   
ATOM   3460  CA  VAL A 367       3.511 -15.737  22.611  1.00 10.00      A   
ATOM   3461  CB  VAL A 367       4.115 -14.777  21.563  1.00 10.00      A   
ATOM   3462  CG1 VAL A 367       3.255 -13.536  21.417  1.00 10.00      A   
ATOM   3463  CG2 VAL A 367       5.525 -14.377  21.961  1.00 10.00      A   
ATOM   3464  C   VAL A 367       2.146 -16.248  22.145  1.00 10.00      A   
ATOM   3465  O   VAL A 367       1.119 -15.659  22.472  1.00 10.00      A   
ATOM   3466  N   SER A 368       2.130 -17.353  21.406  1.00 10.00      A   
ATOM   3467  HN  SER A 368       2.978 -17.801  21.181  1.00 10.00      A   
ATOM   3468  CA  SER A 368       0.872 -17.913  20.911  1.00 10.00      A   
ATOM   3469  CB  SER A 368       1.139 -19.057  19.929  1.00 10.00      A   
ATOM   3470  OG  SER A 368       2.315 -19.762  20.274  1.00 10.00      A   
ATOM   3471  HG  SER A 368       2.086 -20.524  20.823  1.00 10.00      A   
ATOM   3472  C   SER A 368      -0.022 -18.381  22.056  1.00 10.00      A   
ATOM   3473  O   SER A 368      -1.249 -18.392  21.942  1.00 10.00      A   
ATOM   3474  N   MET A 369       0.605 -18.759  23.156  1.00 10.00      A   
ATOM   3475  HN  MET A 369       1.586 -18.726  23.178  1.00 10.00      A   
ATOM   3476  CA  MET A 369      -0.120 -19.228  24.330  1.00 10.00      A   
ATOM   3477  CB  MET A 369       0.788 -20.100  25.200  1.00 10.00      A   
ATOM   3478  CG  MET A 369       1.033 -21.498  24.663  1.00 10.00      A   
ATOM   3479  SD  MET A 369       1.987 -22.508  25.812  1.00 10.00      A   
ATOM   3480  CE  MET A 369       2.016 -24.073  24.939  1.00 10.00      A   
ATOM   3481  C   MET A 369      -0.634 -18.057  25.164  1.00 10.00      A   
ATOM   3482  O   MET A 369      -1.784 -18.051  25.610  1.00 10.00      A   
ATOM   3483  N   GLY A 370       0.227 -17.066  25.365  1.00 10.00      A   
ATOM   3484  HN  GLY A 370       1.118 -17.116  24.959  1.00 10.00      A   
ATOM   3485  CA  GLY A 370      -0.133 -15.911  26.165  1.00 10.00      A   
ATOM   3486  C   GLY A 370      -1.091 -14.966  25.472  1.00 10.00      A   
ATOM   3487  O   GLY A 370      -1.990 -14.413  26.110  1.00 10.00      A   
ATOM   3488  N   CYS A 371      -0.904 -14.785  24.174  1.00 10.00      A   
ATOM   3489  HN  CYS A 371      -0.179 -15.268  23.721  1.00 10.00      A   
ATOM   3490  CA  CYS A 371      -1.747 -13.893  23.392  1.00 10.00      A   
ATOM   3491  CB  CYS A 371      -0.887 -13.032  22.466  1.00 10.00      A   
ATOM   3492  SG  CYS A 371       0.404 -12.085  23.308  1.00 10.00      A   
ATOM   3493  HG  CYS A 371      -0.166 -11.035  23.889  1.00 10.00      A   
ATOM   3494  C   CYS A 371      -2.782 -14.681  22.593  1.00 10.00      A   
ATOM   3495  O   CYS A 371      -2.452 -15.369  21.624  1.00 10.00      A   
ATOM   3496  N   PRO A 372      -4.055 -14.600  23.002  1.00 10.00      A   
ATOM   3497  CA  PRO A 372      -5.151 -15.305  22.344  1.00 10.00      A   
ATOM   3498  CB  PRO A 372      -6.171 -15.433  23.472  1.00 10.00      A   
ATOM   3499  CG  PRO A 372      -5.980 -14.199  24.286  1.00 10.00      A   
ATOM   3500  CD  PRO A 372      -4.524 -13.827  24.168  1.00 10.00      A   
ATOM   3501  C   PRO A 372      -5.758 -14.525  21.179  1.00 10.00      A   
ATOM   3502  O   PRO A 372      -6.545 -15.068  20.401  1.00 10.00      A   
ATOM   3503  N   LYS A 373      -5.398 -13.256  21.056  1.00 10.00      A   
ATOM   3504  HN  LYS A 373      -4.757 -12.876  21.696  1.00 10.00      A   
ATOM   3505  CA  LYS A 373      -5.924 -12.417  19.991  1.00 10.00      A   
ATOM   3506  CB  LYS A 373      -6.142 -10.988  20.500  1.00 10.00      A   
ATOM   3507  CG  LYS A 373      -6.772 -10.883  21.882  1.00 10.00      A   
ATOM   3508  CD  LYS A 373      -8.290 -10.870  21.812  1.00 10.00      A   
ATOM   3509  CE  LYS A 373      -8.902 -10.634  23.184  1.00 10.00      A   
ATOM   3510  NZ  LYS A 373      -8.814  -9.209  23.607  1.00 10.00      A   
ATOM   3511  HZ1 LYS A 373      -8.101  -8.697  23.038  1.00 10.00      A   
ATOM   3512  HZ2 LYS A 373      -8.545  -9.148  24.609  1.00 10.00      A   
ATOM   3513  HZ3 LYS A 373      -9.735  -8.741  23.481  1.00 10.00      A   
ATOM   3514  C   LYS A 373      -4.969 -12.401  18.802  1.00 10.00      A   
ATOM   3515  O   LYS A 373      -5.203 -11.705  17.809  1.00 10.00      A   
ATOM   3516  N   LEU A 374      -3.893 -13.175  18.910  1.00 10.00      A   
ATOM   3517  HN  LEU A 374      -3.770 -13.708  19.724  1.00 10.00      A   
ATOM   3518  CA  LEU A 374      -2.889 -13.250  17.857  1.00 10.00      A   
ATOM   3519  CB  LEU A 374      -1.631 -13.965  18.361  1.00 10.00      A   
ATOM   3520  CG  LEU A 374      -0.511 -13.080  18.911  1.00 10.00      A   
ATOM   3521  CD1 LEU A 374       0.711 -13.925  19.220  1.00 10.00      A   
ATOM   3522  CD2 LEU A 374      -0.159 -11.978  17.921  1.00 10.00      A   
ATOM   3523  C   LEU A 374      -3.416 -13.955  16.615  1.00 10.00      A   
ATOM   3524  O   LEU A 374      -3.853 -15.104  16.684  1.00 10.00      A   
ATOM   3525  N   GLU A 375      -3.380 -13.260  15.485  1.00 10.00      A   
ATOM   3526  HN  GLU A 375      -3.051 -12.338  15.504  1.00 10.00      A   
ATOM   3527  CA  GLU A 375      -3.832 -13.830  14.223  1.00 10.00      A   
ATOM   3528  CB  GLU A 375      -5.231 -13.326  13.850  1.00 10.00      A   
ATOM   3529  CG  GLU A 375      -5.327 -11.826  13.628  1.00 10.00      A   
ATOM   3530  CD  GLU A 375      -6.600 -11.434  12.909  1.00 10.00      A   
ATOM   3531  OE1 GLU A 375      -6.686 -11.670  11.685  1.00 10.00      A   
ATOM   3532  OE2 GLU A 375      -7.516 -10.890  13.564  1.00 10.00      A   
ATOM   3533  C   GLU A 375      -2.837 -13.543  13.102  1.00 10.00      A   
ATOM   3534  O   GLU A 375      -2.861 -14.192  12.055  1.00 10.00      A   
ATOM   3535  N   SER A 376      -1.967 -12.566  13.321  1.00 10.00      A   
ATOM   3536  HN  SER A 376      -2.000 -12.073  14.166  1.00 10.00      A   
ATOM   3537  CA  SER A 376      -0.962 -12.202  12.329  1.00 10.00      A   
ATOM   3538  CB  SER A 376      -1.272 -10.821  11.744  1.00 10.00      A   
ATOM   3539  OG  SER A 376      -2.644 -10.712  11.402  1.00 10.00      A   
ATOM   3540  HG  SER A 376      -2.723 -10.532  10.461  1.00 10.00      A   
ATOM   3541  C   SER A 376       0.427 -12.206  12.955  1.00 10.00      A   
ATOM   3542  O   SER A 376       0.787 -11.291  13.699  1.00 10.00      A   
ATOM   3543  N   VAL A 377       1.199 -13.242  12.670  1.00 10.00      A   
ATOM   3544  HN  VAL A 377       0.859 -13.955  12.084  1.00 10.00      A   
ATOM   3545  CA  VAL A 377       2.540 -13.347  13.226  1.00 10.00      A   
ATOM   3546  CB  VAL A 377       2.635 -14.473  14.280  1.00 10.00      A   
ATOM   3547  CG1 VAL A 377       4.039 -14.556  14.862  1.00 10.00      A   
ATOM   3548  CG2 VAL A 377       1.614 -14.262  15.388  1.00 10.00      A   
ATOM   3549  C   VAL A 377       3.599 -13.568  12.148  1.00 10.00      A   
ATOM   3550  O   VAL A 377       3.526 -14.523  11.369  1.00 10.00      A   
ATOM   3551  N   LEU A 378       4.573 -12.668  12.114  1.00 10.00      A   
ATOM   3552  HN  LEU A 378       4.552 -11.926  12.761  1.00 10.00      A   
ATOM   3553  CA  LEU A 378       5.686 -12.748  11.178  1.00 10.00      A   
ATOM   3554  CB  LEU A 378       5.829 -11.439  10.397  1.00 10.00      A   
ATOM   3555  CG  LEU A 378       7.074 -11.304   9.513  1.00 10.00      A   
ATOM   3556  CD1 LEU A 378       7.115 -12.396   8.457  1.00 10.00      A   
ATOM   3557  CD2 LEU A 378       7.129  -9.927   8.869  1.00 10.00      A   
ATOM   3558  C   LEU A 378       6.942 -13.031  11.989  1.00 10.00      A   
ATOM   3559  O   LEU A 378       7.357 -12.210  12.809  1.00 10.00      A   
ATOM   3560  N   TYR A 379       7.542 -14.185  11.772  1.00 10.00      A   
ATOM   3561  HN  TYR A 379       7.199 -14.786  11.071  1.00 10.00      A   
ATOM   3562  CA  TYR A 379       8.711 -14.573  12.543  1.00 10.00      A   
ATOM   3563  CB  TYR A 379       8.336 -15.716  13.486  1.00 10.00      A   
ATOM   3564  CG  TYR A 379       9.118 -15.745  14.775  1.00 10.00      A   
ATOM   3565  CD1 TYR A 379       8.632 -15.122  15.917  1.00 10.00      A   
ATOM   3566  CD2 TYR A 379      10.338 -16.402  14.856  1.00 10.00      A   
ATOM   3567  CE1 TYR A 379       9.339 -15.153  17.101  1.00 10.00      A   
ATOM   3568  CE2 TYR A 379      11.051 -16.437  16.036  1.00 10.00      A   
ATOM   3569  CZ  TYR A 379      10.547 -15.812  17.156  1.00 10.00      A   
ATOM   3570  OH  TYR A 379      11.253 -15.846  18.330  1.00 10.00      A   
ATOM   3571  HH  TYR A 379      10.900 -16.535  18.897  1.00 10.00      A   
ATOM   3572  C   TYR A 379       9.886 -14.987  11.667  1.00 10.00      A   
ATOM   3573  O   TYR A 379       9.716 -15.662  10.648  1.00 10.00      A   
ATOM   3574  N   PHE A 380      11.073 -14.571  12.086  1.00 10.00      A   
ATOM   3575  HN  PHE A 380      11.123 -14.028  12.901  1.00 10.00      A   
ATOM   3576  CA  PHE A 380      12.309 -14.890  11.388  1.00 10.00      A   
ATOM   3577  CB  PHE A 380      12.928 -13.619  10.799  1.00 10.00      A   
ATOM   3578  CG  PHE A 380      12.348 -13.181   9.482  1.00 10.00      A   
ATOM   3579  CD1 PHE A 380      11.184 -12.431   9.434  1.00 10.00      A   
ATOM   3580  CD2 PHE A 380      12.976 -13.508   8.291  1.00 10.00      A   
ATOM   3581  CE1 PHE A 380      10.655 -12.019   8.226  1.00 10.00      A   
ATOM   3582  CE2 PHE A 380      12.451 -13.101   7.079  1.00 10.00      A   
ATOM   3583  CZ  PHE A 380      11.289 -12.355   7.046  1.00 10.00      A   
ATOM   3584  C   PHE A 380      13.289 -15.510  12.377  1.00 10.00      A   
ATOM   3585  O   PHE A 380      13.866 -14.806  13.207  1.00 10.00      A   
ATOM   3586  N   CYS A 381      13.470 -16.822  12.298  1.00 10.00      A   
ATOM   3587  HN  CYS A 381      12.996 -17.330  11.608  1.00 10.00      A   
ATOM   3588  CA  CYS A 381      14.373 -17.523  13.203  1.00 10.00      A   
ATOM   3589  CB  CYS A 381      13.581 -18.442  14.141  1.00 10.00      A   
ATOM   3590  SG  CYS A 381      12.443 -19.566  13.298  1.00 10.00      A   
ATOM   3591  HG  CYS A 381      12.774 -20.809  13.631  1.00 10.00      A   
ATOM   3592  C   CYS A 381      15.426 -18.317  12.431  1.00 10.00      A   
ATOM   3593  O   CYS A 381      15.367 -18.422  11.206  1.00 10.00      A   
ATOM   3594  N   ARG A 382      16.398 -18.869  13.153  1.00 10.00      A   
ATOM   3595  HN  ARG A 382      16.407 -18.734  14.125  1.00 10.00      A   
ATOM   3596  CA  ARG A 382      17.468 -19.647  12.535  1.00 10.00      A   
ATOM   3597  CB  ARG A 382      18.831 -19.203  13.073  1.00 10.00      A   
ATOM   3598  CG  ARG A 382      19.244 -17.806  12.636  1.00 10.00      A   
ATOM   3599  CD  ARG A 382      20.355 -17.255  13.513  1.00 10.00      A   
ATOM   3600  NE  ARG A 382      20.758 -15.903  13.121  1.00 10.00      A   
ATOM   3601  HE  ARG A 382      21.403 -15.825  12.379  1.00 10.00      A   
ATOM   3602  CZ  ARG A 382      20.306 -14.785  13.701  1.00 10.00      A   
ATOM   3603  NH1 ARG A 382      19.430 -14.849  14.699  1.00 10.00      A   
ATOM   3604 HH11 ARG A 382      19.085 -15.769  15.039  1.00 10.00      A   
ATOM   3605 HH12 ARG A 382      19.075 -13.967  15.142  1.00 10.00      A   
ATOM   3606  NH2 ARG A 382      20.723 -13.599  13.283  1.00 10.00      A   
ATOM   3607 HH21 ARG A 382      20.369 -12.733  13.745  1.00 10.00      A   
ATOM   3608 HH22 ARG A 382      21.405 -13.523  12.493  1.00 10.00      A   
ATOM   3609  C   ARG A 382      17.278 -21.146  12.755  1.00 10.00      A   
ATOM   3610  O   ARG A 382      18.032 -21.957  12.221  1.00 10.00      A   
ATOM   3611  N   GLN A 383      16.272 -21.506  13.539  1.00 10.00      A   
ATOM   3612  HN  GLN A 383      15.696 -20.816  13.924  1.00 10.00      A   
ATOM   3613  CA  GLN A 383      15.987 -22.908  13.826  1.00 10.00      A   
ATOM   3614  CB  GLN A 383      16.735 -23.375  15.080  1.00 10.00      A   
ATOM   3615  CG  GLN A 383      16.087 -22.960  16.392  1.00 10.00      A   
ATOM   3616  CD  GLN A 383      16.782 -23.545  17.605  1.00 10.00      A   
ATOM   3617  OE1 GLN A 383      18.004 -23.679  17.635  1.00 10.00      A   
ATOM   3618  NE2 GLN A 383      16.002 -23.915  18.611  1.00 10.00      A   
ATOM   3619 HE21 GLN A 383      15.023 -23.794  18.513  1.00 10.00      A   
ATOM   3620 HE22 GLN A 383      16.424 -24.289  19.411  1.00 10.00      A   
ATOM   3621  C   GLN A 383      14.485 -23.110  13.986  1.00 10.00      A   
ATOM   3622  O   GLN A 383      13.735 -22.134  14.067  1.00 10.00      A   
ATOM   3623  N   MET A 384      14.047 -24.363  14.026  1.00 10.00      A   
ATOM   3624  HN  MET A 384      14.689 -25.104  13.963  1.00 10.00      A   
ATOM   3625  CA  MET A 384      12.628 -24.664  14.169  1.00 10.00      A   
ATOM   3626  CB  MET A 384      11.886 -24.363  12.858  1.00 10.00      A   
ATOM   3627  CG  MET A 384      10.382 -24.572  12.917  1.00 10.00      A   
ATOM   3628  SD  MET A 384       9.621 -23.796  14.361  1.00 10.00      A   
ATOM   3629  CE  MET A 384       9.924 -22.064  14.021  1.00 10.00      A   
ATOM   3630  C   MET A 384      12.406 -26.116  14.594  1.00 10.00      A   
ATOM   3631  O   MET A 384      13.249 -26.982  14.346  1.00 10.00      A   
ATOM   3632  N   THR A 385      11.282 -26.366  15.257  1.00 10.00      A   
ATOM   3633  HN  THR A 385      10.669 -25.622  15.448  1.00 10.00      A   
ATOM   3634  CA  THR A 385      10.919 -27.704  15.706  1.00 10.00      A   
ATOM   3635  CB  THR A 385      11.039 -27.840  17.237  1.00 10.00      A   
ATOM   3636  OG1 THR A 385      11.681 -26.681  17.778  1.00 10.00      A   
ATOM   3637  HG1 THR A 385      12.222 -26.263  17.095  1.00 10.00      A   
ATOM   3638  CG2 THR A 385      11.850 -29.071  17.604  1.00 10.00      A   
ATOM   3639  C   THR A 385       9.478 -28.008  15.304  1.00 10.00      A   
ATOM   3640  O   THR A 385       8.596 -27.155  15.438  1.00 10.00      A   
ATOM   3641  N   ASN A 386       9.246 -29.218  14.817  1.00 10.00      A   
ATOM   3642  HN  ASN A 386      10.003 -29.856  14.736  1.00 10.00      A   
ATOM   3643  CA  ASN A 386       7.915 -29.639  14.388  1.00 10.00      A   
ATOM   3644  CB  ASN A 386       7.961 -31.042  13.783  1.00 10.00      A   
ATOM   3645  CG  ASN A 386       8.326 -31.041  12.314  1.00 10.00      A   
ATOM   3646  OD1 ASN A 386       7.707 -30.348  11.507  1.00 10.00      A   
ATOM   3647  ND2 ASN A 386       9.343 -31.810  11.957  1.00 10.00      A   
ATOM   3648 HD21 ASN A 386       9.803 -32.327  12.654  1.00 10.00      A   
ATOM   3649 HD22 ASN A 386       9.596 -31.834  11.007  1.00 10.00      A   
ATOM   3650  C   ASN A 386       6.928 -29.612  15.546  1.00 10.00      A   
ATOM   3651  O   ASN A 386       5.797 -29.144  15.399  1.00 10.00      A   
ATOM   3652  N   ALA A 387       7.365 -30.112  16.697  1.00 10.00      A   
ATOM   3653  HN  ALA A 387       8.276 -30.477  16.741  1.00 10.00      A   
ATOM   3654  CA  ALA A 387       6.531 -30.144  17.893  1.00 10.00      A   
ATOM   3655  CB  ALA A 387       7.293 -30.778  19.048  1.00 10.00      A   
ATOM   3656  C   ALA A 387       6.059 -28.741  18.265  1.00 10.00      A   
ATOM   3657  O   ALA A 387       4.890 -28.532  18.608  1.00 10.00      A   
ATOM   3658  N   ALA A 388       6.970 -27.782  18.175  1.00 10.00      A   
ATOM   3659  HN  ALA A 388       7.876 -28.015  17.890  1.00 10.00      A   
ATOM   3660  CA  ALA A 388       6.661 -26.395  18.490  1.00 10.00      A   
ATOM   3661  CB  ALA A 388       7.915 -25.540  18.427  1.00 10.00      A   
ATOM   3662  C   ALA A 388       5.595 -25.853  17.543  1.00 10.00      A   
ATOM   3663  O   ALA A 388       4.615 -25.254  17.983  1.00 10.00      A   
ATOM   3664  N   LEU A 389       5.785 -26.096  16.246  1.00 10.00      A   
ATOM   3665  HN  LEU A 389       6.585 -26.597  15.967  1.00 10.00      A   
ATOM   3666  CA  LEU A 389       4.846 -25.641  15.224  1.00 10.00      A   
ATOM   3667  CB  LEU A 389       5.326 -26.052  13.833  1.00 10.00      A   
ATOM   3668  CG  LEU A 389       6.499 -25.255  13.262  1.00 10.00      A   
ATOM   3669  CD1 LEU A 389       6.922 -25.822  11.917  1.00 10.00      A   
ATOM   3670  CD2 LEU A 389       6.130 -23.786  13.131  1.00 10.00      A   
ATOM   3671  C   LEU A 389       3.449 -26.190  15.477  1.00 10.00      A   
ATOM   3672  O   LEU A 389       2.464 -25.453  15.425  1.00 10.00      A   
ATOM   3673  N   ILE A 390       3.370 -27.485  15.761  1.00 10.00      A   
ATOM   3674  HN  ILE A 390       4.195 -28.023  15.771  1.00 10.00      A   
ATOM   3675  CA  ILE A 390       2.091 -28.127  16.038  1.00 10.00      A   
ATOM   3676  CB  ILE A 390       2.255 -29.640  16.296  1.00 10.00      A   
ATOM   3677  CG1 ILE A 390       2.845 -30.325  15.060  1.00 10.00      A   
ATOM   3678  CG2 ILE A 390       0.920 -30.268  16.673  1.00 10.00      A   
ATOM   3679  CD1 ILE A 390       3.277 -31.757  15.288  1.00 10.00      A   
ATOM   3680  C   ILE A 390       1.419 -27.472  17.242  1.00 10.00      A   
ATOM   3681  O   ILE A 390       0.217 -27.216  17.229  1.00 10.00      A   
ATOM   3682  N   THR A 391       2.210 -27.178  18.266  1.00 10.00      A   
ATOM   3683  HN  THR A 391       3.167 -27.382  18.203  1.00 10.00      A   
ATOM   3684  CA  THR A 391       1.701 -26.552  19.476  1.00 10.00      A   
ATOM   3685  CB  THR A 391       2.802 -26.460  20.551  1.00 10.00      A   
ATOM   3686  OG1 THR A 391       3.450 -27.736  20.682  1.00 10.00      A   
ATOM   3687  HG1 THR A 391       3.997 -27.908  19.899  1.00 10.00      A   
ATOM   3688  CG2 THR A 391       2.212 -26.067  21.895  1.00 10.00      A   
ATOM   3689  C   THR A 391       1.146 -25.158  19.177  1.00 10.00      A   
ATOM   3690  O   THR A 391       0.089 -24.778  19.684  1.00 10.00      A   
ATOM   3691  N   ILE A 392       1.857 -24.402  18.343  1.00 10.00      A   
ATOM   3692  HN  ILE A 392       2.694 -24.760  17.965  1.00 10.00      A   
ATOM   3693  CA  ILE A 392       1.426 -23.056  17.974  1.00 10.00      A   
ATOM   3694  CB  ILE A 392       2.458 -22.356  17.061  1.00 10.00      A   
ATOM   3695  CG1 ILE A 392       3.793 -22.205  17.789  1.00 10.00      A   
ATOM   3696  CG2 ILE A 392       1.942 -21.000  16.604  1.00 10.00      A   
ATOM   3697  CD1 ILE A 392       4.946 -21.827  16.891  1.00 10.00      A   
ATOM   3698  C   ILE A 392       0.072 -23.104  17.265  1.00 10.00      A   
ATOM   3699  O   ILE A 392      -0.849 -22.364  17.614  1.00 10.00      A   
ATOM   3700  N   ALA A 393      -0.038 -23.993  16.282  1.00 10.00      A   
ATOM   3701  HN  ALA A 393       0.740 -24.553  16.057  1.00 10.00      A   
ATOM   3702  CA  ALA A 393      -1.273 -24.151  15.517  1.00 10.00      A   
ATOM   3703  CB  ALA A 393      -1.084 -25.167  14.402  1.00 10.00      A   
ATOM   3704  C   ALA A 393      -2.435 -24.568  16.414  1.00 10.00      A   
ATOM   3705  O   ALA A 393      -3.559 -24.092  16.254  1.00 10.00      A   
ATOM   3706  N   ARG A 394      -2.156 -25.461  17.352  1.00 10.00      A   
ATOM   3707  HN  ARG A 394      -1.242 -25.812  17.418  1.00 10.00      A   
ATOM   3708  CA  ARG A 394      -3.169 -25.950  18.278  1.00 10.00      A   
ATOM   3709  CB  ARG A 394      -2.618 -27.089  19.134  1.00 10.00      A   
ATOM   3710  CG  ARG A 394      -2.497 -28.417  18.407  1.00 10.00      A   
ATOM   3711  CD  ARG A 394      -2.230 -29.550  19.383  1.00 10.00      A   
ATOM   3712  NE  ARG A 394      -3.269 -29.632  20.410  1.00 10.00      A   
ATOM   3713  HE  ARG A 394      -3.718 -28.794  20.664  1.00 10.00      A   
ATOM   3714  CZ  ARG A 394      -3.646 -30.761  21.005  1.00 10.00      A   
ATOM   3715  NH1 ARG A 394      -3.076 -31.914  20.678  1.00 10.00      A   
ATOM   3716 HH11 ARG A 394      -2.324 -31.945  19.956  1.00 10.00      A   
ATOM   3717 HH12 ARG A 394      -3.376 -32.798  21.149  1.00 10.00      A   
ATOM   3718  NH2 ARG A 394      -4.592 -30.731  21.937  1.00 10.00      A   
ATOM   3719 HH21 ARG A 394      -4.893 -31.614  22.407  1.00 10.00      A   
ATOM   3720 HH22 ARG A 394      -5.036 -29.829  22.207  1.00 10.00      A   
ATOM   3721  C   ARG A 394      -3.693 -24.837  19.180  1.00 10.00      A   
ATOM   3722  O   ARG A 394      -4.905 -24.692  19.362  1.00 10.00      A   
ATOM   3723  N   ASN A 395      -2.776 -24.054  19.737  1.00 10.00      A   
ATOM   3724  HN  ASN A 395      -1.826 -24.217  19.546  1.00 10.00      A   
ATOM   3725  CA  ASN A 395      -3.146 -22.961  20.628  1.00 10.00      A   
ATOM   3726  CB  ASN A 395      -1.953 -22.473  21.452  1.00 10.00      A   
ATOM   3727  CG  ASN A 395      -1.655 -23.354  22.648  1.00 10.00      A   
ATOM   3728  OD1 ASN A 395      -0.812 -24.243  22.579  1.00 10.00      A   
ATOM   3729  ND2 ASN A 395      -2.335 -23.108  23.758  1.00 10.00      A   
ATOM   3730 HD21 ASN A 395      -2.989 -22.378  23.750  1.00 10.00      A   
ATOM   3731 HD22 ASN A 395      -2.155 -23.666  24.542  1.00 10.00      A   
ATOM   3732  C   ASN A 395      -3.753 -21.796  19.862  1.00 10.00      A   
ATOM   3733  O   ASN A 395      -4.659 -21.130  20.356  1.00 10.00      A   
ATOM   3734  N   ARG A 396      -3.263 -21.557  18.652  1.00 10.00      A   
ATOM   3735  HN  ARG A 396      -2.550 -22.136  18.297  1.00 10.00      A   
ATOM   3736  CA  ARG A 396      -3.765 -20.460  17.831  1.00 10.00      A   
ATOM   3737  CB  ARG A 396      -2.636 -19.479  17.483  1.00 10.00      A   
ATOM   3738  CG  ARG A 396      -2.076 -18.706  18.668  1.00 10.00      A   
ATOM   3739  CD  ARG A 396      -2.853 -17.423  18.931  1.00 10.00      A   
ATOM   3740  NE  ARG A 396      -4.281 -17.663  19.127  1.00 10.00      A   
ATOM   3741  HE  ARG A 396      -4.869 -17.529  18.345  1.00 10.00      A   
ATOM   3742  CZ  ARG A 396      -4.829 -18.049  20.279  1.00 10.00      A   
ATOM   3743  NH1 ARG A 396      -4.070 -18.240  21.358  1.00 10.00      A   
ATOM   3744 HH11 ARG A 396      -3.032 -18.090  21.312  1.00 10.00      A   
ATOM   3745 HH12 ARG A 396      -4.502 -18.543  22.256  1.00 10.00      A   
ATOM   3746  NH2 ARG A 396      -6.139 -18.252  20.345  1.00 10.00      A   
ATOM   3747 HH21 ARG A 396      -6.738 -18.115  19.496  1.00 10.00      A   
ATOM   3748 HH22 ARG A 396      -6.581 -18.553  21.243  1.00 10.00      A   
ATOM   3749  C   ARG A 396      -4.422 -20.968  16.549  1.00 10.00      A   
ATOM   3750  O   ARG A 396      -3.822 -20.913  15.476  1.00 10.00      A   
ATOM   3751  N   PRO A 397      -5.667 -21.463  16.633  1.00 10.00      A   
ATOM   3752  CA  PRO A 397      -6.391 -21.965  15.460  1.00 10.00      A   
ATOM   3753  CB  PRO A 397      -7.454 -22.869  16.086  1.00 10.00      A   
ATOM   3754  CG  PRO A 397      -7.747 -22.235  17.405  1.00 10.00      A   
ATOM   3755  CD  PRO A 397      -6.471 -21.577  17.864  1.00 10.00      A   
ATOM   3756  C   PRO A 397      -7.055 -20.818  14.702  1.00 10.00      A   
ATOM   3757  O   PRO A 397      -7.623 -21.006  13.625  1.00 10.00      A   
ATOM   3758  N   ASN A 398      -6.957 -19.627  15.280  1.00 10.00      A   
ATOM   3759  HN  ASN A 398      -6.474 -19.554  16.131  1.00 10.00      A   
ATOM   3760  CA  ASN A 398      -7.540 -18.423  14.698  1.00 10.00      A   
ATOM   3761  CB  ASN A 398      -8.195 -17.555  15.784  1.00 10.00      A   
ATOM   3762  CG  ASN A 398      -7.215 -17.036  16.828  1.00 10.00      A   
ATOM   3763  OD1 ASN A 398      -6.235 -17.701  17.171  1.00 10.00      A   
ATOM   3764  ND2 ASN A 398      -7.477 -15.845  17.348  1.00 10.00      A   
ATOM   3765 HD21 ASN A 398      -8.276 -15.365  17.032  1.00 10.00      A   
ATOM   3766 HD22 ASN A 398      -6.866 -15.492  18.029  1.00 10.00      A   
ATOM   3767  C   ASN A 398      -6.498 -17.613  13.938  1.00 10.00      A   
ATOM   3768  O   ASN A 398      -6.766 -16.495  13.501  1.00 10.00      A   
ATOM   3769  N   MET A 399      -5.307 -18.180  13.794  1.00 10.00      A   
ATOM   3770  HN  MET A 399      -5.151 -19.067  14.176  1.00 10.00      A   
ATOM   3771  CA  MET A 399      -4.230 -17.515  13.075  1.00 10.00      A   
ATOM   3772  CB  MET A 399      -2.936 -18.318  13.202  1.00 10.00      A   
ATOM   3773  CG  MET A 399      -1.694 -17.590  12.711  1.00 10.00      A   
ATOM   3774  SD  MET A 399      -1.108 -16.347  13.881  1.00 10.00      A   
ATOM   3775  CE  MET A 399      -0.491 -17.387  15.202  1.00 10.00      A   
ATOM   3776  C   MET A 399      -4.610 -17.373  11.607  1.00 10.00      A   
ATOM   3777  O   MET A 399      -4.813 -18.370  10.913  1.00 10.00      A   
ATOM   3778  N   THR A 400      -4.720 -16.136  11.146  1.00 10.00      A   
ATOM   3779  HN  THR A 400      -4.548 -15.379  11.749  1.00 10.00      A   
ATOM   3780  CA  THR A 400      -5.092 -15.864   9.770  1.00 10.00      A   
ATOM   3781  CB  THR A 400      -5.940 -14.580   9.675  1.00 10.00      A   
ATOM   3782  OG1 THR A 400      -5.278 -13.514  10.370  1.00 10.00      A   
ATOM   3783  HG1 THR A 400      -5.907 -13.080  10.972  1.00 10.00      A   
ATOM   3784  CG2 THR A 400      -7.310 -14.803  10.295  1.00 10.00      A   
ATOM   3785  C   THR A 400      -3.864 -15.733   8.876  1.00 10.00      A   
ATOM   3786  O   THR A 400      -3.935 -15.974   7.670  1.00 10.00      A   
ATOM   3787  N   ARG A 401      -2.735 -15.363   9.468  1.00 10.00      A   
ATOM   3788  HN  ARG A 401      -2.727 -15.200  10.440  1.00 10.00      A   
ATOM   3789  CA  ARG A 401      -1.508 -15.196   8.711  1.00 10.00      A   
ATOM   3790  CB  ARG A 401      -1.289 -13.721   8.372  1.00 10.00      A   
ATOM   3791  CG  ARG A 401      -2.170 -13.208   7.248  1.00 10.00      A   
ATOM   3792  CD  ARG A 401      -2.580 -11.769   7.490  1.00 10.00      A   
ATOM   3793  NE  ARG A 401      -3.594 -11.644   8.536  1.00 10.00      A   
ATOM   3794  HE  ARG A 401      -3.725 -12.410   9.143  1.00 10.00      A   
ATOM   3795  CZ  ARG A 401      -4.340 -10.555   8.701  1.00 10.00      A   
ATOM   3796  NH1 ARG A 401      -4.175  -9.528   7.890  1.00 10.00      A   
ATOM   3797 HH11 ARG A 401      -4.751  -8.667   8.004  1.00 10.00      A   
ATOM   3798 HH12 ARG A 401      -3.462  -9.567   7.122  1.00 10.00      A   
ATOM   3799  NH2 ARG A 401      -5.246 -10.492   9.667  1.00 10.00      A   
ATOM   3800 HH21 ARG A 401      -5.825  -9.631   9.784  1.00 10.00      A   
ATOM   3801 HH22 ARG A 401      -5.389 -11.299  10.322  1.00 10.00      A   
ATOM   3802  C   ARG A 401      -0.301 -15.745   9.458  1.00 10.00      A   
ATOM   3803  O   ARG A 401       0.192 -15.128  10.406  1.00 10.00      A   
ATOM   3804  N   PHE A 402       0.167 -16.908   9.035  1.00 10.00      A   
ATOM   3805  HN  PHE A 402      -0.274 -17.363   8.287  1.00 10.00      A   
ATOM   3806  CA  PHE A 402       1.332 -17.518   9.643  1.00 10.00      A   
ATOM   3807  CB  PHE A 402       1.102 -19.001   9.934  1.00 10.00      A   
ATOM   3808  CG  PHE A 402       2.129 -19.604  10.854  1.00 10.00      A   
ATOM   3809  CD1 PHE A 402       2.040 -19.421  12.225  1.00 10.00      A   
ATOM   3810  CD2 PHE A 402       3.181 -20.354  10.347  1.00 10.00      A   
ATOM   3811  CE1 PHE A 402       2.979 -19.971  13.073  1.00 10.00      A   
ATOM   3812  CE2 PHE A 402       4.123 -20.907  11.189  1.00 10.00      A   
ATOM   3813  CZ  PHE A 402       4.023 -20.716  12.554  1.00 10.00      A   
ATOM   3814  C   PHE A 402       2.522 -17.329   8.717  1.00 10.00      A   
ATOM   3815  O   PHE A 402       2.728 -18.099   7.779  1.00 10.00      A   
ATOM   3816  N   ARG A 403       3.280 -16.280   8.969  1.00 10.00      A   
ATOM   3817  HN  ARG A 403       3.062 -15.707   9.735  1.00 10.00      A   
ATOM   3818  CA  ARG A 403       4.438 -15.961   8.159  1.00 10.00      A   
ATOM   3819  CB  ARG A 403       4.415 -14.484   7.777  1.00 10.00      A   
ATOM   3820  CG  ARG A 403       3.120 -14.043   7.115  1.00 10.00      A   
ATOM   3821  CD  ARG A 403       2.969 -12.530   7.141  1.00 10.00      A   
ATOM   3822  NE  ARG A 403       4.030 -11.863   6.396  1.00 10.00      A   
ATOM   3823  HE  ARG A 403       4.884 -12.354   6.285  1.00 10.00      A   
ATOM   3824  CZ  ARG A 403       3.917 -10.668   5.828  1.00 10.00      A   
ATOM   3825  NH1 ARG A 403       2.772  -9.988   5.904  1.00 10.00      A   
ATOM   3826 HH11 ARG A 403       1.952 -10.387   6.409  1.00 10.00      A   
ATOM   3827 HH12 ARG A 403       2.689  -9.055   5.447  1.00 10.00      A   
ATOM   3828  NH2 ARG A 403       4.951 -10.158   5.180  1.00 10.00      A   
ATOM   3829 HH21 ARG A 403       4.883  -9.221   4.727  1.00 10.00      A   
ATOM   3830 HH22 ARG A 403       5.842 -10.707   5.115  1.00 10.00      A   
ATOM   3831  C   ARG A 403       5.718 -16.301   8.904  1.00 10.00      A   
ATOM   3832  O   ARG A 403       6.110 -15.607   9.843  1.00 10.00      A   
ATOM   3833  N   LEU A 404       6.355 -17.383   8.501  1.00 10.00      A   
ATOM   3834  HN  LEU A 404       5.995 -17.903   7.749  1.00 10.00      A   
ATOM   3835  CA  LEU A 404       7.583 -17.821   9.139  1.00 10.00      A   
ATOM   3836  CB  LEU A 404       7.347 -19.155   9.860  1.00 10.00      A   
ATOM   3837  CG  LEU A 404       8.559 -19.775  10.564  1.00 10.00      A   
ATOM   3838  CD1 LEU A 404       8.860 -19.046  11.866  1.00 10.00      A   
ATOM   3839  CD2 LEU A 404       8.331 -21.259  10.811  1.00 10.00      A   
ATOM   3840  C   LEU A 404       8.691 -17.978   8.113  1.00 10.00      A   
ATOM   3841  O   LEU A 404       8.465 -18.477   7.009  1.00 10.00      A   
ATOM   3842  N   CYS A 405       9.884 -17.537   8.470  1.00 10.00      A   
ATOM   3843  HN  CYS A 405      10.000 -17.110   9.348  1.00 10.00      A   
ATOM   3844  CA  CYS A 405      11.019 -17.649   7.579  1.00 10.00      A   
ATOM   3845  CB  CYS A 405      11.203 -16.371   6.766  1.00 10.00      A   
ATOM   3846  SG  CYS A 405      12.315 -16.548   5.353  1.00 10.00      A   
ATOM   3847  HG  CYS A 405      13.229 -17.458   5.662  1.00 10.00      A   
ATOM   3848  C   CYS A 405      12.293 -17.988   8.337  1.00 10.00      A   
ATOM   3849  O   CYS A 405      12.738 -17.236   9.202  1.00 10.00      A   
ATOM   3850  N   ILE A 406      12.855 -19.141   8.030  1.00 10.00      A   
ATOM   3851  HN  ILE A 406      12.419 -19.725   7.376  1.00 10.00      A   
ATOM   3852  CA  ILE A 406      14.091 -19.574   8.652  1.00 10.00      A   
ATOM   3853  CB  ILE A 406      14.164 -21.113   8.753  1.00 10.00      A   
ATOM   3854  CG1 ILE A 406      12.930 -21.655   9.482  1.00 10.00      A   
ATOM   3855  CG2 ILE A 406      15.441 -21.548   9.462  1.00 10.00      A   
ATOM   3856  CD1 ILE A 406      12.853 -23.165   9.514  1.00 10.00      A   
ATOM   3857  C   ILE A 406      15.267 -19.055   7.832  1.00 10.00      A   
ATOM   3858  O   ILE A 406      15.260 -19.152   6.606  1.00 10.00      A   
ATOM   3859  N   ILE A 407      16.255 -18.489   8.514  1.00 10.00      A   
ATOM   3860  HN  ILE A 407      16.179 -18.431   9.495  1.00 10.00      A   
ATOM   3861  CA  ILE A 407      17.444 -17.937   7.857  1.00 10.00      A   
ATOM   3862  CB  ILE A 407      18.399 -17.273   8.880  1.00 10.00      A   
ATOM   3863  CG1 ILE A 407      17.644 -16.254   9.743  1.00 10.00      A   
ATOM   3864  CG2 ILE A 407      19.580 -16.607   8.183  1.00 10.00      A   
ATOM   3865  CD1 ILE A 407      16.996 -15.130   8.957  1.00 10.00      A   
ATOM   3866  C   ILE A 407      18.194 -19.007   7.062  1.00 10.00      A   
ATOM   3867  O   ILE A 407      18.719 -18.741   5.980  1.00 10.00      A   
ATOM   3868  N   GLU A 408      18.224 -20.220   7.593  1.00 10.00      A   
ATOM   3869  HN  GLU A 408      17.766 -20.381   8.441  1.00 10.00      A   
ATOM   3870  CA  GLU A 408      18.910 -21.322   6.939  1.00 10.00      A   
ATOM   3871  CB  GLU A 408      19.378 -22.336   7.989  1.00 10.00      A   
ATOM   3872  CG  GLU A 408      20.306 -23.419   7.459  1.00 10.00      A   
ATOM   3873  CD  GLU A 408      21.571 -22.860   6.839  1.00 10.00      A   
ATOM   3874  OE1 GLU A 408      22.047 -21.799   7.297  1.00 10.00      A   
ATOM   3875  OE2 GLU A 408      22.096 -23.483   5.891  1.00 10.00      A   
ATOM   3876  C   GLU A 408      17.999 -21.995   5.913  1.00 10.00      A   
ATOM   3877  O   GLU A 408      16.952 -22.544   6.263  1.00 10.00      A   
ATOM   3878  N   PRO A 409      18.379 -21.945   4.628  1.00 10.00      A   
ATOM   3879  CA  PRO A 409      17.598 -22.557   3.551  1.00 10.00      A   
ATOM   3880  CB  PRO A 409      18.344 -22.149   2.274  1.00 10.00      A   
ATOM   3881  CG  PRO A 409      19.251 -21.038   2.683  1.00 10.00      A   
ATOM   3882  CD  PRO A 409      19.591 -21.286   4.122  1.00 10.00      A   
ATOM   3883  C   PRO A 409      17.565 -24.078   3.679  1.00 10.00      A   
ATOM   3884  O   PRO A 409      18.609 -24.719   3.830  1.00 10.00      A   
ATOM   3885  N   LYS A 410      16.363 -24.643   3.633  1.00 10.00      A   
ATOM   3886  HN  LYS A 410      15.575 -24.072   3.516  1.00 10.00      A   
ATOM   3887  CA  LYS A 410      16.171 -26.087   3.743  1.00 10.00      A   
ATOM   3888  CB  LYS A 410      16.836 -26.849   2.589  1.00 10.00      A   
ATOM   3889  CG  LYS A 410      15.980 -26.920   1.334  1.00 10.00      A   
ATOM   3890  CD  LYS A 410      16.653 -27.731   0.239  1.00 10.00      A   
ATOM   3891  CE  LYS A 410      15.737 -27.891  -0.968  1.00 10.00      A   
ATOM   3892  NZ  LYS A 410      16.450 -28.457  -2.145  1.00 10.00      A   
ATOM   3893  HZ1 LYS A 410      17.176 -27.794  -2.482  1.00 10.00      A   
ATOM   3894  HZ2 LYS A 410      15.779 -28.635  -2.917  1.00 10.00      A   
ATOM   3895  HZ3 LYS A 410      16.907 -29.356  -1.889  1.00 10.00      A   
ATOM   3896  C   LYS A 410      16.601 -26.637   5.106  1.00 10.00      A   
ATOM   3897  O   LYS A 410      17.082 -27.769   5.205  1.00 10.00      A   
ATOM   3898  N   ALA A 411      16.411 -25.837   6.154  1.00 10.00      A   
ATOM   3899  HN  ALA A 411      16.038 -24.942   6.012  1.00 10.00      A   
ATOM   3900  CA  ALA A 411      16.752 -26.257   7.508  1.00 10.00      A   
ATOM   3901  CB  ALA A 411      17.046 -25.048   8.382  1.00 10.00      A   
ATOM   3902  C   ALA A 411      15.601 -27.063   8.103  1.00 10.00      A   
ATOM   3903  O   ALA A 411      14.471 -26.580   8.168  1.00 10.00      A   
ATOM   3904  N   PRO A 412      15.865 -28.311   8.512  1.00 10.00      A   
ATOM   3905  CA  PRO A 412      14.852 -29.186   9.096  1.00 10.00      A   
ATOM   3906  CB  PRO A 412      15.396 -30.574   8.766  1.00 10.00      A   
ATOM   3907  CG  PRO A 412      16.879 -30.413   8.776  1.00 10.00      A   
ATOM   3908  CD  PRO A 412      17.176 -28.978   8.421  1.00 10.00      A   
ATOM   3909  C   PRO A 412      14.748 -29.018  10.609  1.00 10.00      A   
ATOM   3910  O   PRO A 412      15.285 -28.063  11.179  1.00 10.00      A   
ATOM   3911  N   ASP A 413      14.046 -29.952  11.242  1.00 10.00      A   
ATOM   3912  HN  ASP A 413      13.633 -30.675  10.715  1.00 10.00      A   
ATOM   3913  CA  ASP A 413      13.861 -29.951  12.688  1.00 10.00      A   
ATOM   3914  CB  ASP A 413      13.023 -31.167  13.088  1.00 10.00      A   
ATOM   3915  CG  ASP A 413      12.537 -31.113  14.519  1.00 10.00      A   
ATOM   3916  OD1 ASP A 413      13.331 -31.404  15.432  1.00 10.00      A   
ATOM   3917  OD2 ASP A 413      11.351 -30.793  14.732  1.00 10.00      A   
ATOM   3918  C   ASP A 413      15.220 -30.005  13.379  1.00 10.00      A   
ATOM   3919  O   ASP A 413      16.097 -30.766  12.973  1.00 10.00      A   
ATOM   3920  N   TYR A 414      15.403 -29.195  14.410  1.00 10.00      A   
ATOM   3921  HN  TYR A 414      14.669 -28.607  14.699  1.00 10.00      A   
ATOM   3922  CA  TYR A 414      16.681 -29.155  15.116  1.00 10.00      A   
ATOM   3923  CB  TYR A 414      16.942 -27.783  15.762  1.00 10.00      A   
ATOM   3924  CG  TYR A 414      16.448 -27.614  17.186  1.00 10.00      A   
ATOM   3925  CD1 TYR A 414      17.319 -27.744  18.261  1.00 10.00      A   
ATOM   3926  CD2 TYR A 414      15.121 -27.316  17.457  1.00 10.00      A   
ATOM   3927  CE1 TYR A 414      16.885 -27.577  19.564  1.00 10.00      A   
ATOM   3928  CE2 TYR A 414      14.676 -27.149  18.756  1.00 10.00      A   
ATOM   3929  CZ  TYR A 414      15.560 -27.282  19.806  1.00 10.00      A   
ATOM   3930  OH  TYR A 414      15.120 -27.108  21.102  1.00 10.00      A   
ATOM   3931  HH  TYR A 414      15.863 -26.842  21.658  1.00 10.00      A   
ATOM   3932  C   TYR A 414      16.851 -30.303  16.113  1.00 10.00      A   
ATOM   3933  O   TYR A 414      17.938 -30.506  16.652  1.00 10.00      A   
ATOM   3934  N   LEU A 415      15.789 -31.059  16.351  1.00 10.00      A   
ATOM   3935  HN  LEU A 415      14.941 -30.873  15.880  1.00 10.00      A   
ATOM   3936  CA  LEU A 415      15.851 -32.172  17.286  1.00 10.00      A   
ATOM   3937  CB  LEU A 415      14.721 -32.098  18.321  1.00 10.00      A   
ATOM   3938  CG  LEU A 415      14.873 -31.045  19.423  1.00 10.00      A   
ATOM   3939  CD1 LEU A 415      13.643 -31.019  20.320  1.00 10.00      A   
ATOM   3940  CD2 LEU A 415      16.127 -31.307  20.243  1.00 10.00      A   
ATOM   3941  C   LEU A 415      15.837 -33.519  16.568  1.00 10.00      A   
ATOM   3942  O   LEU A 415      16.783 -34.300  16.682  1.00 10.00      A   
ATOM   3943  N   THR A 416      14.779 -33.780  15.812  1.00 10.00      A   
ATOM   3944  HN  THR A 416      14.072 -33.100  15.716  1.00 10.00      A   
ATOM   3945  CA  THR A 416      14.651 -35.048  15.105  1.00 10.00      A   
ATOM   3946  CB  THR A 416      13.179 -35.483  14.956  1.00 10.00      A   
ATOM   3947  OG1 THR A 416      12.433 -34.463  14.287  1.00 10.00      A   
ATOM   3948  HG1 THR A 416      11.654 -34.866  13.872  1.00 10.00      A   
ATOM   3949  CG2 THR A 416      12.554 -35.738  16.319  1.00 10.00      A   
ATOM   3950  C   THR A 416      15.331 -35.004  13.737  1.00 10.00      A   
ATOM   3951  O   THR A 416      15.544 -36.041  13.107  1.00 10.00      A   
ATOM   3952  N   LEU A 417      15.678 -33.793  13.293  1.00 10.00      A   
ATOM   3953  HN  LEU A 417      15.487 -33.012  13.857  1.00 10.00      A   
ATOM   3954  CA  LEU A 417      16.344 -33.579  12.002  1.00 10.00      A   
ATOM   3955  CB  LEU A 417      17.689 -34.319  11.936  1.00 10.00      A   
ATOM   3956  CG  LEU A 417      18.644 -34.121  13.119  1.00 10.00      A   
ATOM   3957  CD1 LEU A 417      19.961 -34.836  12.863  1.00 10.00      A   
ATOM   3958  CD2 LEU A 417      18.879 -32.643  13.405  1.00 10.00      A   
ATOM   3959  C   LEU A 417      15.449 -33.970  10.827  1.00 10.00      A   
ATOM   3960  O   LEU A 417      15.926 -34.190   9.712  1.00 10.00      A   
ATOM   3961  N   GLU A 418      14.151 -34.040  11.089  1.00 10.00      A   
ATOM   3962  HN  GLU A 418      13.841 -33.838  11.996  1.00 10.00      A   
ATOM   3963  CA  GLU A 418      13.168 -34.405  10.077  1.00 10.00      A   
ATOM   3964  CB  GLU A 418      12.010 -35.161  10.738  1.00 10.00      A   
ATOM   3965  CG  GLU A 418      12.429 -36.371  11.550  1.00 10.00      A   
ATOM   3966  CD  GLU A 418      11.272 -36.966  12.319  1.00 10.00      A   
ATOM   3967  OE1 GLU A 418      10.998 -38.170  12.151  1.00 10.00      A   
ATOM   3968  OE2 GLU A 418      10.625 -36.227  13.089  1.00 10.00      A   
ATOM   3969  C   GLU A 418      12.618 -33.157   9.398  1.00 10.00      A   
ATOM   3970  O   GLU A 418      12.780 -32.050   9.915  1.00 10.00      A   
ATOM   3971  N   PRO A 419      11.973 -33.308   8.222  1.00 10.00      A   
ATOM   3972  CA  PRO A 419      11.376 -32.177   7.495  1.00 10.00      A   
ATOM   3973  CB  PRO A 419      10.785 -32.823   6.235  1.00 10.00      A   
ATOM   3974  CG  PRO A 419      11.502 -34.121   6.098  1.00 10.00      A   
ATOM   3975  CD  PRO A 419      11.792 -34.579   7.497  1.00 10.00      A   
ATOM   3976  C   PRO A 419      10.266 -31.518   8.320  1.00 10.00      A   
ATOM   3977  O   PRO A 419       9.713 -32.132   9.233  1.00 10.00      A   
ATOM   3978  N   LEU A 420       9.933 -30.278   7.993  1.00 10.00      A   
ATOM   3979  HN  LEU A 420      10.383 -29.845   7.232  1.00 10.00      A   
ATOM   3980  CA  LEU A 420       8.903 -29.544   8.725  1.00 10.00      A   
ATOM   3981  CB  LEU A 420       9.287 -28.067   8.856  1.00 10.00      A   
ATOM   3982  CG  LEU A 420      10.646 -27.769   9.494  1.00 10.00      A   
ATOM   3983  CD1 LEU A 420      11.024 -26.314   9.272  1.00 10.00      A   
ATOM   3984  CD2 LEU A 420      10.625 -28.096  10.981  1.00 10.00      A   
ATOM   3985  C   LEU A 420       7.539 -29.678   8.052  1.00 10.00      A   
ATOM   3986  O   LEU A 420       6.626 -28.890   8.313  1.00 10.00      A   
ATOM   3987  N   ASP A 421       7.410 -30.685   7.195  1.00 10.00      A   
ATOM   3988  HN  ASP A 421       8.178 -31.274   7.038  1.00 10.00      A   
ATOM   3989  CA  ASP A 421       6.169 -30.938   6.465  1.00 10.00      A   
ATOM   3990  CB  ASP A 421       6.306 -32.183   5.581  1.00 10.00      A   
ATOM   3991  CG  ASP A 421       7.232 -31.970   4.396  1.00 10.00      A   
ATOM   3992  OD1 ASP A 421       6.780 -32.133   3.243  1.00 10.00      A   
ATOM   3993  OD2 ASP A 421       8.416 -31.641   4.601  1.00 10.00      A   
ATOM   3994  C   ASP A 421       4.978 -31.096   7.405  1.00 10.00      A   
ATOM   3995  O   ASP A 421       3.934 -30.465   7.210  1.00 10.00      A   
ATOM   3996  N   ILE A 422       5.138 -31.932   8.427  1.00 10.00      A   
ATOM   3997  HN  ILE A 422       5.997 -32.404   8.527  1.00 10.00      A   
ATOM   3998  CA  ILE A 422       4.070 -32.173   9.397  1.00 10.00      A   
ATOM   3999  CB  ILE A 422       4.360 -33.380  10.311  1.00 10.00      A   
ATOM   4000  CG1 ILE A 422       5.717 -33.224  10.999  1.00 10.00      A   
ATOM   4001  CG2 ILE A 422       4.307 -34.675   9.516  1.00 10.00      A   
ATOM   4002  CD1 ILE A 422       5.902 -34.127  12.197  1.00 10.00      A   
ATOM   4003  C   ILE A 422       3.798 -30.937  10.248  1.00 10.00      A   
ATOM   4004  O   ILE A 422       2.655 -30.677  10.632  1.00 10.00      A   
ATOM   4005  N   GLY A 423       4.849 -30.172  10.523  1.00 10.00      A   
ATOM   4006  HN  GLY A 423       5.736 -30.431  10.180  1.00 10.00      A   
ATOM   4007  CA  GLY A 423       4.704 -28.965  11.318  1.00 10.00      A   
ATOM   4008  C   GLY A 423       3.797 -27.958  10.639  1.00 10.00      A   
ATOM   4009  O   GLY A 423       2.845 -27.454  11.240  1.00 10.00      A   
ATOM   4010  N   PHE A 424       4.079 -27.682   9.373  1.00 10.00      A   
ATOM   4011  HN  PHE A 424       4.849 -28.120   8.947  1.00 10.00      A   
ATOM   4012  CA  PHE A 424       3.274 -26.749   8.602  1.00 10.00      A   
ATOM   4013  CB  PHE A 424       4.005 -26.313   7.333  1.00 10.00      A   
ATOM   4014  CG  PHE A 424       5.094 -25.308   7.577  1.00 10.00      A   
ATOM   4015  CD1 PHE A 424       6.419 -25.701   7.615  1.00 10.00      A   
ATOM   4016  CD2 PHE A 424       4.790 -23.968   7.761  1.00 10.00      A   
ATOM   4017  CE1 PHE A 424       7.422 -24.778   7.831  1.00 10.00      A   
ATOM   4018  CE2 PHE A 424       5.788 -23.038   7.979  1.00 10.00      A   
ATOM   4019  CZ  PHE A 424       7.106 -23.445   8.014  1.00 10.00      A   
ATOM   4020  C   PHE A 424       1.927 -27.378   8.271  1.00 10.00      A   
ATOM   4021  O   PHE A 424       0.927 -26.682   8.083  1.00 10.00      A   
ATOM   4022  N   GLY A 425       1.906 -28.705   8.220  1.00 10.00      A   
ATOM   4023  HN  GLY A 425       2.740 -29.203   8.367  1.00 10.00      A   
ATOM   4024  CA  GLY A 425       0.680 -29.421   7.945  1.00 10.00      A   
ATOM   4025  C   GLY A 425      -0.338 -29.188   9.043  1.00 10.00      A   
ATOM   4026  O   GLY A 425      -1.534 -29.082   8.781  1.00 10.00      A   
ATOM   4027  N   ALA A 426       0.148 -29.091  10.276  1.00 10.00      A   
ATOM   4028  HN  ALA A 426       1.116 -29.195  10.418  1.00 10.00      A   
ATOM   4029  CA  ALA A 426      -0.714 -28.847  11.423  1.00 10.00      A   
ATOM   4030  CB  ALA A 426       0.037 -29.121  12.717  1.00 10.00      A   
ATOM   4031  C   ALA A 426      -1.234 -27.411  11.399  1.00 10.00      A   
ATOM   4032  O   ALA A 426      -2.347 -27.135  11.849  1.00 10.00      A   
ATOM   4033  N   ILE A 427      -0.417 -26.502  10.865  1.00 10.00      A   
ATOM   4034  HN  ILE A 427       0.461 -26.787  10.537  1.00 10.00      A   
ATOM   4035  CA  ILE A 427      -0.784 -25.095  10.766  1.00 10.00      A   
ATOM   4036  CB  ILE A 427       0.359 -24.251  10.159  1.00 10.00      A   
ATOM   4037  CG1 ILE A 427       1.649 -24.414  10.974  1.00 10.00      A   
ATOM   4038  CG2 ILE A 427      -0.039 -22.784  10.070  1.00 10.00      A   
ATOM   4039  CD1 ILE A 427       1.584 -23.825  12.369  1.00 10.00      A   
ATOM   4040  C   ILE A 427      -2.039 -24.936   9.920  1.00 10.00      A   
ATOM   4041  O   ILE A 427      -3.005 -24.302  10.339  1.00 10.00      A   
ATOM   4042  N   VAL A 428      -2.044 -25.559   8.749  1.00 10.00      A   
ATOM   4043  HN  VAL A 428      -1.259 -26.086   8.479  1.00 10.00      A   
ATOM   4044  CA  VAL A 428      -3.193 -25.477   7.856  1.00 10.00      A   
ATOM   4045  CB  VAL A 428      -2.830 -25.843   6.401  1.00 10.00      A   
ATOM   4046  CG1 VAL A 428      -1.803 -24.872   5.843  1.00 10.00      A   
ATOM   4047  CG2 VAL A 428      -2.317 -27.267   6.315  1.00 10.00      A   
ATOM   4048  C   VAL A 428      -4.348 -26.355   8.343  1.00 10.00      A   
ATOM   4049  O   VAL A 428      -5.481 -26.224   7.877  1.00 10.00      A   
ATOM   4050  N   GLU A 429      -4.053 -27.245   9.279  1.00 10.00      A   
ATOM   4051  HN  GLU A 429      -3.135 -27.295   9.616  1.00 10.00      A   
ATOM   4052  CA  GLU A 429      -5.058 -28.146   9.826  1.00 10.00      A   
ATOM   4053  CB  GLU A 429      -4.380 -29.384  10.429  1.00 10.00      A   
ATOM   4054  CG  GLU A 429      -5.338 -30.480  10.875  1.00 10.00      A   
ATOM   4055  CD  GLU A 429      -4.684 -31.475  11.816  1.00 10.00      A   
ATOM   4056  OE1 GLU A 429      -3.439 -31.577  11.819  1.00 10.00      A   
ATOM   4057  OE2 GLU A 429      -5.413 -32.170  12.556  1.00 10.00      A   
ATOM   4058  C   GLU A 429      -5.892 -27.445  10.894  1.00 10.00      A   
ATOM   4059  O   GLU A 429      -7.122 -27.504  10.878  1.00 10.00      A   
ATOM   4060  N   HIS A 430      -5.217 -26.773  11.816  1.00 10.00      A   
ATOM   4061  HN  HIS A 430      -4.233 -26.746  11.766  1.00 10.00      A   
ATOM   4062  CA  HIS A 430      -5.901 -26.080  12.908  1.00 10.00      A   
ATOM   4063  CB  HIS A 430      -5.034 -26.033  14.167  1.00 10.00      A   
ATOM   4064  CG  HIS A 430      -4.731 -27.380  14.747  1.00 10.00      A   
ATOM   4065  ND1 HIS A 430      -5.537 -27.951  15.706  1.00 10.00      A   
ATOM   4066  CD2 HIS A 430      -3.711 -28.227  14.464  1.00 10.00      A   
ATOM   4067  CE1 HIS A 430      -4.995 -29.124  15.983  1.00 10.00      A   
ATOM   4068  NE2 HIS A 430      -3.889 -29.330  15.255  1.00 10.00      A   
ATOM   4069  HE2 HIS A 430      -3.318 -30.130  15.272  1.00 10.00      A   
ATOM   4070  C   HIS A 430      -6.361 -24.679  12.518  1.00 10.00      A   
ATOM   4071  O   HIS A 430      -7.498 -24.294  12.795  1.00 10.00      A   
ATOM   4072  N   CYS A 431      -5.486 -23.921  11.875  1.00 10.00      A   
ATOM   4073  HN  CYS A 431      -4.598 -24.283  11.664  1.00 10.00      A   
ATOM   4074  CA  CYS A 431      -5.817 -22.567  11.455  1.00 10.00      A   
ATOM   4075  CB  CYS A 431      -4.543 -21.748  11.234  1.00 10.00      A   
ATOM   4076  SG  CYS A 431      -3.322 -21.909  12.563  1.00 10.00      A   
ATOM   4077  HG  CYS A 431      -3.973 -22.008  13.718  1.00 10.00      A   
ATOM   4078  C   CYS A 431      -6.666 -22.598  10.187  1.00 10.00      A   
ATOM   4079  O   CYS A 431      -6.150 -22.723   9.078  1.00 10.00      A   
ATOM   4080  N   LYS A 432      -7.976 -22.501  10.362  1.00 10.00      A   
ATOM   4081  HN  LYS A 432      -8.331 -22.425  11.275  1.00 10.00      A   
ATOM   4082  CA  LYS A 432      -8.903 -22.530   9.237  1.00 10.00      A   
ATOM   4083  CB  LYS A 432     -10.315 -22.864   9.722  1.00 10.00      A   
ATOM   4084  CG  LYS A 432     -10.406 -24.106  10.591  1.00 10.00      A   
ATOM   4085  CD  LYS A 432     -10.047 -25.356   9.809  1.00 10.00      A   
ATOM   4086  CE  LYS A 432     -10.339 -26.611  10.611  1.00 10.00      A   
ATOM   4087  NZ  LYS A 432     -11.793 -26.792  10.847  1.00 10.00      A   
ATOM   4088  HZ1 LYS A 432     -11.977 -27.743  11.217  1.00 10.00      A   
ATOM   4089  HZ2 LYS A 432     -12.321 -26.675   9.956  1.00 10.00      A   
ATOM   4090  HZ3 LYS A 432     -12.135 -26.091  11.535  1.00 10.00      A   
ATOM   4091  C   LYS A 432      -8.930 -21.201   8.496  1.00 10.00      A   
ATOM   4092  O   LYS A 432      -9.040 -21.164   7.270  1.00 10.00      A   
ATOM   4093  N   ASP A 433      -8.817 -20.116   9.246  1.00 10.00      A   
ATOM   4094  HN  ASP A 433      -8.711 -20.215  10.216  1.00 10.00      A   
ATOM   4095  CA  ASP A 433      -8.853 -18.775   8.669  1.00 10.00      A   
ATOM   4096  CB  ASP A 433      -9.328 -17.758   9.706  1.00 10.00      A   
ATOM   4097  CG  ASP A 433     -10.827 -17.559   9.685  1.00 10.00      A   
ATOM   4098  OD1 ASP A 433     -11.519 -18.183  10.511  1.00 10.00      A   
ATOM   4099  OD2 ASP A 433     -11.326 -16.782   8.838  1.00 10.00      A   
ATOM   4100  C   ASP A 433      -7.503 -18.349   8.102  1.00 10.00      A   
ATOM   4101  O   ASP A 433      -7.247 -17.159   7.918  1.00 10.00      A   
ATOM   4102  N   LEU A 434      -6.647 -19.319   7.825  1.00 10.00      A   
ATOM   4103  HN  LEU A 434      -6.907 -20.246   7.990  1.00 10.00      A   
ATOM   4104  CA  LEU A 434      -5.333 -19.043   7.279  1.00 10.00      A   
ATOM   4105  CB  LEU A 434      -4.450 -20.284   7.384  1.00 10.00      A   
ATOM   4106  CG  LEU A 434      -2.944 -20.059   7.241  1.00 10.00      A   
ATOM   4107  CD1 LEU A 434      -2.398 -19.292   8.439  1.00 10.00      A   
ATOM   4108  CD2 LEU A 434      -2.221 -21.387   7.076  1.00 10.00      A   
ATOM   4109  C   LEU A 434      -5.435 -18.580   5.828  1.00 10.00      A   
ATOM   4110  O   LEU A 434      -5.847 -19.335   4.946  1.00 10.00      A   
ATOM   4111  N   ARG A 435      -5.076 -17.329   5.591  1.00 10.00      A   
ATOM   4112  HN  ARG A 435      -4.772 -16.770   6.342  1.00 10.00      A   
ATOM   4113  CA  ARG A 435      -5.131 -16.763   4.249  1.00 10.00      A   
ATOM   4114  CB  ARG A 435      -5.806 -15.389   4.257  1.00 10.00      A   
ATOM   4115  CG  ARG A 435      -7.172 -15.353   4.925  1.00 10.00      A   
ATOM   4116  CD  ARG A 435      -7.852 -14.005   4.725  1.00 10.00      A   
ATOM   4117  NE  ARG A 435      -6.896 -12.899   4.726  1.00 10.00      A   
ATOM   4118  HE  ARG A 435      -6.225 -12.885   4.003  1.00 10.00      A   
ATOM   4119  CZ  ARG A 435      -6.881 -11.911   5.627  1.00 10.00      A   
ATOM   4120  NH1 ARG A 435      -7.787 -11.878   6.605  1.00 10.00      A   
ATOM   4121 HH11 ARG A 435      -8.518 -12.618   6.672  1.00 10.00      A   
ATOM   4122 HH12 ARG A 435      -7.767 -11.107   7.313  1.00 10.00      A   
ATOM   4123  NH2 ARG A 435      -5.962 -10.960   5.532  1.00 10.00      A   
ATOM   4124 HH21 ARG A 435      -5.927 -10.173   6.221  1.00 10.00      A   
ATOM   4125 HH22 ARG A 435      -5.260 -10.986   4.762  1.00 10.00      A   
ATOM   4126  C   ARG A 435      -3.740 -16.650   3.642  1.00 10.00      A   
ATOM   4127  O   ARG A 435      -3.517 -17.033   2.495  1.00 10.00      A   
ATOM   4128  N   ARG A 436      -2.811 -16.103   4.408  1.00 10.00      A   
ATOM   4129  HN  ARG A 436      -3.047 -15.803   5.311  1.00 10.00      A   
ATOM   4130  CA  ARG A 436      -1.444 -15.947   3.937  1.00 10.00      A   
ATOM   4131  CB  ARG A 436      -0.975 -14.493   4.051  1.00 10.00      A   
ATOM   4132  CG  ARG A 436       0.460 -14.267   3.594  1.00 10.00      A   
ATOM   4133  CD  ARG A 436       0.843 -12.796   3.656  1.00 10.00      A   
ATOM   4134  NE  ARG A 436       2.247 -12.573   3.307  1.00 10.00      A   
ATOM   4135  HE  ARG A 436       2.872 -13.328   3.427  1.00 10.00      A   
ATOM   4136  CZ  ARG A 436       2.728 -11.421   2.838  1.00 10.00      A   
ATOM   4137  NH1 ARG A 436       1.929 -10.380   2.655  1.00 10.00      A   
ATOM   4138 HH11 ARG A 436       2.320  -9.474   2.289  1.00 10.00      A   
ATOM   4139 HH12 ARG A 436       0.916 -10.453   2.873  1.00 10.00      A   
ATOM   4140  NH2 ARG A 436       4.018 -11.310   2.574  1.00 10.00      A   
ATOM   4141 HH21 ARG A 436       4.658 -12.121   2.737  1.00 10.00      A   
ATOM   4142 HH22 ARG A 436       4.404 -10.413   2.204  1.00 10.00      A   
ATOM   4143  C   ARG A 436      -0.509 -16.878   4.691  1.00 10.00      A   
ATOM   4144  O   ARG A 436      -0.516 -16.923   5.922  1.00 10.00      A   
ATOM   4145  N   LEU A 437       0.286 -17.620   3.945  1.00 10.00      A   
ATOM   4146  HN  LEU A 437       0.240 -17.541   2.966  1.00 10.00      A   
ATOM   4147  CA  LEU A 437       1.226 -18.557   4.532  1.00 10.00      A   
ATOM   4148  CB  LEU A 437       0.687 -19.983   4.412  1.00 10.00      A   
ATOM   4149  CG  LEU A 437       1.614 -21.107   4.876  1.00 10.00      A   
ATOM   4150  CD1 LEU A 437       1.835 -21.040   6.380  1.00 10.00      A   
ATOM   4151  CD2 LEU A 437       1.052 -22.458   4.469  1.00 10.00      A   
ATOM   4152  C   LEU A 437       2.591 -18.455   3.864  1.00 10.00      A   
ATOM   4153  O   LEU A 437       2.710 -18.548   2.640  1.00 10.00      A   
ATOM   4154  N   SER A 438       3.613 -18.256   4.670  1.00 10.00      A   
ATOM   4155  HN  SER A 438       3.453 -18.171   5.636  1.00 10.00      A   
ATOM   4156  CA  SER A 438       4.971 -18.159   4.170  1.00 10.00      A   
ATOM   4157  CB  SER A 438       5.615 -16.867   4.669  1.00 10.00      A   
ATOM   4158  OG  SER A 438       4.669 -15.809   4.662  1.00 10.00      A   
ATOM   4159  HG  SER A 438       5.068 -15.016   4.270  1.00 10.00      A   
ATOM   4160  C   SER A 438       5.761 -19.382   4.624  1.00 10.00      A   
ATOM   4161  O   SER A 438       5.945 -19.602   5.823  1.00 10.00      A   
ATOM   4162  N   LEU A 439       6.207 -20.180   3.664  1.00 10.00      A   
ATOM   4163  HN  LEU A 439       6.046 -19.938   2.727  1.00 10.00      A   
ATOM   4164  CA  LEU A 439       6.941 -21.402   3.960  1.00 10.00      A   
ATOM   4165  CB  LEU A 439       6.591 -22.477   2.931  1.00 10.00      A   
ATOM   4166  CG  LEU A 439       5.121 -22.889   2.865  1.00 10.00      A   
ATOM   4167  CD1 LEU A 439       4.890 -23.831   1.697  1.00 10.00      A   
ATOM   4168  CD2 LEU A 439       4.685 -23.542   4.166  1.00 10.00      A   
ATOM   4169  C   LEU A 439       8.450 -21.188   3.992  1.00 10.00      A   
ATOM   4170  O   LEU A 439       8.978 -20.271   3.357  1.00 10.00      A   
ATOM   4171  N   SER A 440       9.134 -22.046   4.745  1.00 10.00      A   
ATOM   4172  HN  SER A 440       8.649 -22.736   5.241  1.00 10.00      A   
ATOM   4173  CA  SER A 440      10.584 -21.997   4.869  1.00 10.00      A   
ATOM   4174  CB  SER A 440      11.024 -20.756   5.648  1.00 10.00      A   
ATOM   4175  OG  SER A 440      10.280 -20.612   6.844  1.00 10.00      A   
ATOM   4176  HG  SER A 440       9.471 -20.114   6.659  1.00 10.00      A   
ATOM   4177  C   SER A 440      11.101 -23.262   5.551  1.00 10.00      A   
ATOM   4178  O   SER A 440      10.326 -24.025   6.132  1.00 10.00      A   
ATOM   4179  N   GLY A 441      12.405 -23.484   5.471  1.00 10.00      A   
ATOM   4180  HN  GLY A 441      12.967 -22.853   4.977  1.00 10.00      A   
ATOM   4181  CA  GLY A 441      12.999 -24.659   6.086  1.00 10.00      A   
ATOM   4182  C   GLY A 441      13.013 -25.852   5.146  1.00 10.00      A   
ATOM   4183  O   GLY A 441      12.901 -25.685   3.932  1.00 10.00      A   
ATOM   4184  N   LEU A 442      13.174 -27.052   5.691  1.00 10.00      A   
ATOM   4185  HN  LEU A 442      13.274 -27.131   6.667  1.00 10.00      A   
ATOM   4186  CA  LEU A 442      13.195 -28.254   4.868  1.00 10.00      A   
ATOM   4187  CB  LEU A 442      14.106 -29.331   5.463  1.00 10.00      A   
ATOM   4188  CG  LEU A 442      14.243 -30.622   4.644  1.00 10.00      A   
ATOM   4189  CD1 LEU A 442      14.948 -30.355   3.323  1.00 10.00      A   
ATOM   4190  CD2 LEU A 442      14.967 -31.698   5.438  1.00 10.00      A   
ATOM   4191  C   LEU A 442      11.791 -28.799   4.690  1.00 10.00      A   
ATOM   4192  O   LEU A 442      11.209 -29.361   5.619  1.00 10.00      A   
ATOM   4193  N   LEU A 443      11.246 -28.611   3.502  1.00 10.00      A   
ATOM   4194  HN  LEU A 443      11.755 -28.143   2.809  1.00 10.00      A   
ATOM   4195  CA  LEU A 443       9.912 -29.076   3.191  1.00 10.00      A   
ATOM   4196  CB  LEU A 443       8.986 -27.882   2.949  1.00 10.00      A   
ATOM   4197  CG  LEU A 443       8.774 -26.941   4.137  1.00 10.00      A   
ATOM   4198  CD1 LEU A 443       7.976 -25.716   3.722  1.00 10.00      A   
ATOM   4199  CD2 LEU A 443       8.072 -27.671   5.266  1.00 10.00      A   
ATOM   4200  C   LEU A 443       9.951 -29.951   1.950  1.00 10.00      A   
ATOM   4201  O   LEU A 443      10.561 -29.585   0.943  1.00 10.00      A   
ATOM   4202  N   THR A 444       9.326 -31.108   2.028  1.00 10.00      A   
ATOM   4203  HN  THR A 444       8.872 -31.360   2.874  1.00 10.00      A   
ATOM   4204  CA  THR A 444       9.289 -32.015   0.898  1.00 10.00      A   
ATOM   4205  CB  THR A 444       9.528 -33.479   1.316  1.00 10.00      A   
ATOM   4206  OG1 THR A 444       8.577 -33.886   2.314  1.00 10.00      A   
ATOM   4207  HG1 THR A 444       8.173 -33.104   2.728  1.00 10.00      A   
ATOM   4208  CG2 THR A 444      10.938 -33.647   1.860  1.00 10.00      A   
ATOM   4209  C   THR A 444       7.973 -31.877   0.136  1.00 10.00      A   
ATOM   4210  O   THR A 444       7.435 -30.776   0.011  1.00 10.00      A   
ATOM   4211  N   ASP A 445       7.453 -32.989  -0.359  1.00 10.00      A   
ATOM   4212  HN  ASP A 445       7.914 -33.838  -0.209  1.00 10.00      A   
ATOM   4213  CA  ASP A 445       6.206 -32.983  -1.114  1.00 10.00      A   
ATOM   4214  CB  ASP A 445       6.291 -33.983  -2.267  1.00 10.00      A   
ATOM   4215  CG  ASP A 445       6.639 -33.352  -3.600  1.00 10.00      A   
ATOM   4216  OD1 ASP A 445       6.148 -33.853  -4.636  1.00 10.00      A   
ATOM   4217  OD2 ASP A 445       7.422 -32.380  -3.626  1.00 10.00      A   
ATOM   4218  C   ASP A 445       5.025 -33.349  -0.226  1.00 10.00      A   
ATOM   4219  O   ASP A 445       3.894 -33.455  -0.698  1.00 10.00      A   
ATOM   4220  N   LYS A 446       5.281 -33.544   1.059  1.00 10.00      A   
ATOM   4221  HN  LYS A 446       6.196 -33.424   1.392  1.00 10.00      A   
ATOM   4222  CA  LYS A 446       4.226 -33.923   1.990  1.00 10.00      A   
ATOM   4223  CB  LYS A 446       4.789 -34.743   3.152  1.00 10.00      A   
ATOM   4224  CG  LYS A 446       3.751 -35.608   3.846  1.00 10.00      A   
ATOM   4225  CD  LYS A 446       3.086 -36.554   2.861  1.00 10.00      A   
ATOM   4226  CE  LYS A 446       1.855 -37.199   3.465  1.00 10.00      A   
ATOM   4227  NZ  LYS A 446       1.152 -38.072   2.490  1.00 10.00      A   
ATOM   4228  HZ1 LYS A 446       1.746 -38.889   2.249  1.00 10.00      A   
ATOM   4229  HZ2 LYS A 446       0.944 -37.542   1.614  1.00 10.00      A   
ATOM   4230  HZ3 LYS A 446       0.259 -38.414   2.898  1.00 10.00      A   
ATOM   4231  C   LYS A 446       3.457 -32.713   2.505  1.00 10.00      A   
ATOM   4232  O   LYS A 446       2.229 -32.737   2.596  1.00 10.00      A   
ATOM   4233  N   VAL A 447       4.182 -31.658   2.840  1.00 10.00      A   
ATOM   4234  HN  VAL A 447       5.169 -31.706   2.756  1.00 10.00      A   
ATOM   4235  CA  VAL A 447       3.569 -30.438   3.351  1.00 10.00      A   
ATOM   4236  CB  VAL A 447       4.629 -29.362   3.698  1.00 10.00      A   
ATOM   4237  CG1 VAL A 447       5.507 -29.028   2.497  1.00 10.00      A   
ATOM   4238  CG2 VAL A 447       3.972 -28.111   4.259  1.00 10.00      A   
ATOM   4239  C   VAL A 447       2.547 -29.877   2.364  1.00 10.00      A   
ATOM   4240  O   VAL A 447       1.457 -29.460   2.753  1.00 10.00      A   
ATOM   4241  N   PHE A 448       2.896 -29.902   1.086  1.00 10.00      A   
ATOM   4242  HN  PHE A 448       3.773 -30.268   0.840  1.00 10.00      A   
ATOM   4243  CA  PHE A 448       2.021 -29.394   0.040  1.00 10.00      A   
ATOM   4244  CB  PHE A 448       2.746 -29.395  -1.301  1.00 10.00      A   
ATOM   4245  CG  PHE A 448       3.959 -28.513  -1.323  1.00 10.00      A   
ATOM   4246  CD1 PHE A 448       5.212 -29.042  -1.568  1.00 10.00      A   
ATOM   4247  CD2 PHE A 448       3.845 -27.151  -1.094  1.00 10.00      A   
ATOM   4248  CE1 PHE A 448       6.330 -28.230  -1.585  1.00 10.00      A   
ATOM   4249  CE2 PHE A 448       4.959 -26.333  -1.109  1.00 10.00      A   
ATOM   4250  CZ  PHE A 448       6.203 -26.875  -1.356  1.00 10.00      A   
ATOM   4251  C   PHE A 448       0.732 -30.200  -0.044  1.00 10.00      A   
ATOM   4252  O   PHE A 448      -0.330 -29.662  -0.363  1.00 10.00      A   
ATOM   4253  N   GLU A 449       0.835 -31.488   0.254  1.00 10.00      A   
ATOM   4254  HN  GLU A 449       1.713 -31.849   0.491  1.00 10.00      A   
ATOM   4255  CA  GLU A 449      -0.316 -32.379   0.240  1.00 10.00      A   
ATOM   4256  CB  GLU A 449       0.142 -33.821   0.476  1.00 10.00      A   
ATOM   4257  CG  GLU A 449      -0.814 -34.877  -0.046  1.00 10.00      A   
ATOM   4258  CD  GLU A 449      -0.439 -36.268   0.408  1.00 10.00      A   
ATOM   4259  OE1 GLU A 449       0.743 -36.644   0.272  1.00 10.00      A   
ATOM   4260  OE2 GLU A 449      -1.325 -36.986   0.921  1.00 10.00      A   
ATOM   4261  C   GLU A 449      -1.296 -31.955   1.331  1.00 10.00      A   
ATOM   4262  O   GLU A 449      -2.511 -31.918   1.121  1.00 10.00      A   
ATOM   4263  N   TYR A 450      -0.753 -31.623   2.497  1.00 10.00      A   
ATOM   4264  HN  TYR A 450       0.224 -31.677   2.602  1.00 10.00      A   
ATOM   4265  CA  TYR A 450      -1.563 -31.181   3.622  1.00 10.00      A   
ATOM   4266  CB  TYR A 450      -0.702 -31.041   4.878  1.00 10.00      A   
ATOM   4267  CG  TYR A 450      -0.384 -32.349   5.566  1.00 10.00      A   
ATOM   4268  CD1 TYR A 450       0.900 -32.878   5.540  1.00 10.00      A   
ATOM   4269  CD2 TYR A 450      -1.367 -33.048   6.254  1.00 10.00      A   
ATOM   4270  CE1 TYR A 450       1.193 -34.069   6.177  1.00 10.00      A   
ATOM   4271  CE2 TYR A 450      -1.082 -34.237   6.891  1.00 10.00      A   
ATOM   4272  CZ  TYR A 450       0.197 -34.740   6.853  1.00 10.00      A   
ATOM   4273  OH  TYR A 450       0.477 -35.923   7.492  1.00 10.00      A   
ATOM   4274  HH  TYR A 450      -0.147 -36.596   7.195  1.00 10.00      A   
ATOM   4275  C   TYR A 450      -2.212 -29.840   3.306  1.00 10.00      A   
ATOM   4276  O   TYR A 450      -3.390 -29.622   3.603  1.00 10.00      A   
ATOM   4277  N   ILE A 451      -1.432 -28.950   2.696  1.00 10.00      A   
ATOM   4278  HN  ILE A 451      -0.500 -29.192   2.496  1.00 10.00      A   
ATOM   4279  CA  ILE A 451      -1.910 -27.624   2.327  1.00 10.00      A   
ATOM   4280  CB  ILE A 451      -0.798 -26.785   1.660  1.00 10.00      A   
ATOM   4281  CG1 ILE A 451       0.336 -26.519   2.650  1.00 10.00      A   
ATOM   4282  CG2 ILE A 451      -1.354 -25.471   1.129  1.00 10.00      A   
ATOM   4283  CD1 ILE A 451       1.546 -25.852   2.030  1.00 10.00      A   
ATOM   4284  C   ILE A 451      -3.113 -27.709   1.391  1.00 10.00      A   
ATOM   4285  O   ILE A 451      -4.156 -27.123   1.662  1.00 10.00      A   
ATOM   4286  N   GLY A 452      -2.973 -28.464   0.312  1.00 10.00      A   
ATOM   4287  HN  GLY A 452      -2.124 -28.931   0.159  1.00 10.00      A   
ATOM   4288  CA  GLY A 452      -4.054 -28.598  -0.649  1.00 10.00      A   
ATOM   4289  C   GLY A 452      -5.286 -29.295  -0.092  1.00 10.00      A   
ATOM   4290  O   GLY A 452      -6.383 -29.155  -0.636  1.00 10.00      A   
ATOM   4291  N   THR A 453      -5.119 -30.030   0.997  1.00 10.00      A   
ATOM   4292  HN  THR A 453      -4.230 -30.080   1.410  1.00 10.00      A   
ATOM   4293  CA  THR A 453      -6.228 -30.750   1.600  1.00 10.00      A   
ATOM   4294  CB  THR A 453      -5.760 -32.105   2.173  1.00 10.00      A   
ATOM   4295  OG1 THR A 453      -4.982 -32.796   1.182  1.00 10.00      A   
ATOM   4296  HG1 THR A 453      -4.052 -32.523   1.256  1.00 10.00      A   
ATOM   4297  CG2 THR A 453      -6.946 -32.972   2.569  1.00 10.00      A   
ATOM   4298  C   THR A 453      -6.925 -29.936   2.694  1.00 10.00      A   
ATOM   4299  O   THR A 453      -8.151 -29.951   2.795  1.00 10.00      A   
ATOM   4300  N   TYR A 454      -6.154 -29.212   3.497  1.00 10.00      A   
ATOM   4301  HN  TYR A 454      -5.182 -29.195   3.350  1.00 10.00      A   
ATOM   4302  CA  TYR A 454      -6.729 -28.438   4.592  1.00 10.00      A   
ATOM   4303  CB  TYR A 454      -5.906 -28.611   5.871  1.00 10.00      A   
ATOM   4304  CG  TYR A 454      -5.870 -30.030   6.391  1.00 10.00      A   
ATOM   4305  CD1 TYR A 454      -4.667 -30.714   6.516  1.00 10.00      A   
ATOM   4306  CD2 TYR A 454      -7.036 -30.688   6.754  1.00 10.00      A   
ATOM   4307  CE1 TYR A 454      -4.630 -32.014   6.985  1.00 10.00      A   
ATOM   4308  CE2 TYR A 454      -7.008 -31.988   7.225  1.00 10.00      A   
ATOM   4309  CZ  TYR A 454      -5.803 -32.647   7.338  1.00 10.00      A   
ATOM   4310  OH  TYR A 454      -5.772 -33.951   7.795  1.00 10.00      A   
ATOM   4311  HH  TYR A 454      -5.214 -33.998   8.585  1.00 10.00      A   
ATOM   4312  C   TYR A 454      -6.904 -26.957   4.264  1.00 10.00      A   
ATOM   4313  O   TYR A 454      -7.969 -26.387   4.504  1.00 10.00      A   
ATOM   4314  N   ALA A 455      -5.871 -26.341   3.713  1.00 10.00      A   
ATOM   4315  HN  ALA A 455      -5.067 -26.855   3.496  1.00 10.00      A   
ATOM   4316  CA  ALA A 455      -5.916 -24.923   3.388  1.00 10.00      A   
ATOM   4317  CB  ALA A 455      -4.512 -24.346   3.264  1.00 10.00      A   
ATOM   4318  C   ALA A 455      -6.737 -24.650   2.134  1.00 10.00      A   
ATOM   4319  O   ALA A 455      -6.243 -24.769   1.013  1.00 10.00      A   
ATOM   4320  N   LYS A 456      -7.996 -24.286   2.336  1.00 10.00      A   
ATOM   4321  HN  LYS A 456      -8.331 -24.226   3.260  1.00 10.00      A   
ATOM   4322  CA  LYS A 456      -8.894 -23.981   1.232  1.00 10.00      A   
ATOM   4323  CB  LYS A 456     -10.226 -24.721   1.396  1.00 10.00      A   
ATOM   4324  CG  LYS A 456     -10.108 -26.241   1.452  1.00 10.00      A   
ATOM   4325  CD  LYS A 456      -9.591 -26.815   0.143  1.00 10.00      A   
ATOM   4326  CE  LYS A 456      -9.682 -28.335   0.119  1.00 10.00      A   
ATOM   4327  NZ  LYS A 456      -9.114 -28.895  -1.136  1.00 10.00      A   
ATOM   4328  HZ1 LYS A 456      -8.075 -28.946  -1.067  1.00 10.00      A   
ATOM   4329  HZ2 LYS A 456      -9.367 -28.289  -1.941  1.00 10.00      A   
ATOM   4330  HZ3 LYS A 456      -9.485 -29.849  -1.309  1.00 10.00      A   
ATOM   4331  C   LYS A 456      -9.139 -22.480   1.150  1.00 10.00      A   
ATOM   4332  O   LYS A 456      -9.489 -21.950   0.091  1.00 10.00      A   
ATOM   4333  N   LYS A 457      -8.936 -21.803   2.276  1.00 10.00      A   
ATOM   4334  HN  LYS A 457      -8.642 -22.291   3.078  1.00 10.00      A   
ATOM   4335  CA  LYS A 457      -9.135 -20.362   2.365  1.00 10.00      A   
ATOM   4336  CB  LYS A 457      -9.724 -19.993   3.727  1.00 10.00      A   
ATOM   4337  CG  LYS A 457     -11.204 -20.304   3.874  1.00 10.00      A   
ATOM   4338  CD  LYS A 457     -12.043 -19.447   2.942  1.00 10.00      A   
ATOM   4339  CE  LYS A 457     -13.509 -19.472   3.340  1.00 10.00      A   
ATOM   4340  NZ  LYS A 457     -14.115 -20.817   3.159  1.00 10.00      A   
ATOM   4341  HZ1 LYS A 457     -13.472 -21.555   3.510  1.00 10.00      A   
ATOM   4342  HZ2 LYS A 457     -14.308 -20.993   2.152  1.00 10.00      A   
ATOM   4343  HZ3 LYS A 457     -15.008 -20.878   3.682  1.00 10.00      A   
ATOM   4344  C   LYS A 457      -7.835 -19.597   2.143  1.00 10.00      A   
ATOM   4345  O   LYS A 457      -7.821 -18.365   2.185  1.00 10.00      A   
ATOM   4346  N   MET A 458      -6.749 -20.329   1.921  1.00 10.00      A   
ATOM   4347  HN  MET A 458      -6.825 -21.305   1.914  1.00 10.00      A   
ATOM   4348  CA  MET A 458      -5.445 -19.712   1.686  1.00 10.00      A   
ATOM   4349  CB  MET A 458      -4.342 -20.768   1.659  1.00 10.00      A   
ATOM   4350  CG  MET A 458      -2.939 -20.200   1.805  1.00 10.00      A   
ATOM   4351  SD  MET A 458      -1.659 -21.456   1.631  1.00 10.00      A   
ATOM   4352  CE  MET A 458      -1.954 -21.996  -0.051  1.00 10.00      A   
ATOM   4353  C   MET A 458      -5.463 -18.938   0.373  1.00 10.00      A   
ATOM   4354  O   MET A 458      -5.688 -19.513  -0.691  1.00 10.00      A   
ATOM   4355  N   GLU A 459      -5.224 -17.637   0.454  1.00 10.00      A   
ATOM   4356  HN  GLU A 459      -5.027 -17.239   1.330  1.00 10.00      A   
ATOM   4357  CA  GLU A 459      -5.244 -16.783  -0.721  1.00 10.00      A   
ATOM   4358  CB  GLU A 459      -6.100 -15.540  -0.454  1.00 10.00      A   
ATOM   4359  CG  GLU A 459      -7.523 -15.861  -0.018  1.00 10.00      A   
ATOM   4360  CD  GLU A 459      -8.413 -14.639   0.070  1.00 10.00      A   
ATOM   4361  OE1 GLU A 459      -8.815 -14.109  -0.991  1.00 10.00      A   
ATOM   4362  OE2 GLU A 459      -8.723 -14.207   1.196  1.00 10.00      A   
ATOM   4363  C   GLU A 459      -3.842 -16.384  -1.178  1.00 10.00      A   
ATOM   4364  O   GLU A 459      -3.648 -15.998  -2.337  1.00 10.00      A   
ATOM   4365  N   MET A 460      -2.863 -16.480  -0.283  1.00 10.00      A   
ATOM   4366  HN  MET A 460      -3.060 -16.819   0.621  1.00 10.00      A   
ATOM   4367  CA  MET A 460      -1.496 -16.107  -0.617  1.00 10.00      A   
ATOM   4368  CB  MET A 460      -1.198 -14.691  -0.122  1.00 10.00      A   
ATOM   4369  CG  MET A 460       0.175 -14.169  -0.510  1.00 10.00      A   
ATOM   4370  SD  MET A 460       0.434 -12.457  -0.004  1.00 10.00      A   
ATOM   4371  CE  MET A 460       2.096 -12.168  -0.615  1.00 10.00      A   
ATOM   4372  C   MET A 460      -0.500 -17.097  -0.026  1.00 10.00      A   
ATOM   4373  O   MET A 460      -0.519 -17.370   1.176  1.00 10.00      A   
ATOM   4374  N   LEU A 461       0.370 -17.631  -0.873  1.00 10.00      A   
ATOM   4375  HN  LEU A 461       0.343 -17.372  -1.821  1.00 10.00      A   
ATOM   4376  CA  LEU A 461       1.367 -18.599  -0.428  1.00 10.00      A   
ATOM   4377  CB  LEU A 461       0.942 -20.018  -0.823  1.00 10.00      A   
ATOM   4378  CG  LEU A 461       1.934 -21.144  -0.495  1.00 10.00      A   
ATOM   4379  CD1 LEU A 461       2.057 -21.343   1.007  1.00 10.00      A   
ATOM   4380  CD2 LEU A 461       1.531 -22.443  -1.177  1.00 10.00      A   
ATOM   4381  C   LEU A 461       2.741 -18.293  -1.011  1.00 10.00      A   
ATOM   4382  O   LEU A 461       2.873 -18.043  -2.211  1.00 10.00      A   
ATOM   4383  N   SER A 462       3.751 -18.302  -0.151  1.00 10.00      A   
ATOM   4384  HN  SER A 462       3.566 -18.466   0.803  1.00 10.00      A   
ATOM   4385  CA  SER A 462       5.122 -18.055  -0.569  1.00 10.00      A   
ATOM   4386  CB  SER A 462       5.706 -16.881   0.221  1.00 10.00      A   
ATOM   4387  OG  SER A 462       4.832 -15.764   0.187  1.00 10.00      A   
ATOM   4388  HG  SER A 462       5.201 -15.086  -0.404  1.00 10.00      A   
ATOM   4389  C   SER A 462       5.964 -19.314  -0.355  1.00 10.00      A   
ATOM   4390  O   SER A 462       6.115 -19.782   0.775  1.00 10.00      A   
ATOM   4391  N   VAL A 463       6.497 -19.863  -1.439  1.00 10.00      A   
ATOM   4392  HN  VAL A 463       6.352 -19.434  -2.314  1.00 10.00      A   
ATOM   4393  CA  VAL A 463       7.310 -21.074  -1.368  1.00 10.00      A   
ATOM   4394  CB  VAL A 463       6.755 -22.190  -2.279  1.00 10.00      A   
ATOM   4395  CG1 VAL A 463       7.461 -23.508  -2.009  1.00 10.00      A   
ATOM   4396  CG2 VAL A 463       5.253 -22.340  -2.103  1.00 10.00      A   
ATOM   4397  C   VAL A 463       8.752 -20.782  -1.771  1.00 10.00      A   
ATOM   4398  O   VAL A 463       9.005 -20.224  -2.840  1.00 10.00      A   
ATOM   4399  N   ALA A 464       9.693 -21.168  -0.918  1.00 10.00      A   
ATOM   4400  HN  ALA A 464       9.430 -21.605  -0.079  1.00 10.00      A   
ATOM   4401  CA  ALA A 464      11.105 -20.948  -1.186  1.00 10.00      A   
ATOM   4402  CB  ALA A 464      11.575 -19.690  -0.478  1.00 10.00      A   
ATOM   4403  C   ALA A 464      11.945 -22.141  -0.746  1.00 10.00      A   
ATOM   4404  O   ALA A 464      11.935 -22.509   0.429  1.00 10.00      A   
ATOM   4405  N   PHE A 465      12.656 -22.737  -1.706  1.00 10.00      A   
ATOM   4406  HN  PHE A 465      12.586 -22.394  -2.625  1.00 10.00      A   
ATOM   4407  CA  PHE A 465      13.529 -23.885  -1.448  1.00 10.00      A   
ATOM   4408  CB  PHE A 465      14.698 -23.492  -0.533  1.00 10.00      A   
ATOM   4409  CG  PHE A 465      15.634 -22.474  -1.114  1.00 10.00      A   
ATOM   4410  CD1 PHE A 465      15.497 -21.131  -0.804  1.00 10.00      A   
ATOM   4411  CD2 PHE A 465      16.658 -22.860  -1.960  1.00 10.00      A   
ATOM   4412  CE1 PHE A 465      16.364 -20.189  -1.325  1.00 10.00      A   
ATOM   4413  CE2 PHE A 465      17.529 -21.925  -2.488  1.00 10.00      A   
ATOM   4414  CZ  PHE A 465      17.382 -20.587  -2.170  1.00 10.00      A   
ATOM   4415  C   PHE A 465      12.768 -25.058  -0.839  1.00 10.00      A   
ATOM   4416  O   PHE A 465      13.276 -25.751   0.041  1.00 10.00      A   
ATOM   4417  N   ALA A 466      11.561 -25.294  -1.320  1.00 10.00      A   
ATOM   4418  HN  ALA A 466      11.214 -24.737  -2.049  1.00 10.00      A   
ATOM   4419  CA  ALA A 466      10.746 -26.380  -0.799  1.00 10.00      A   
ATOM   4420  CB  ALA A 466       9.593 -25.827   0.022  1.00 10.00      A   
ATOM   4421  C   ALA A 466      10.221 -27.280  -1.912  1.00 10.00      A   
ATOM   4422  O   ALA A 466      10.144 -26.873  -3.073  1.00 10.00      A   
ATOM   4423  N   GLY A 467       9.868 -28.504  -1.547  1.00 10.00      A   
ATOM   4424  HN  GLY A 467       9.985 -28.781  -0.609  1.00 10.00      A   
ATOM   4425  CA  GLY A 467       9.341 -29.447  -2.513  1.00 10.00      A   
ATOM   4426  C   GLY A 467      10.398 -30.407  -3.001  1.00 10.00      A   
ATOM   4427  O   GLY A 467      11.594 -30.132  -2.890  1.00 10.00      A   
ATOM   4428  N   ASP A 468       9.970 -31.536  -3.536  1.00 10.00      A   
ATOM   4429  HN  ASP A 468       8.994 -31.710  -3.591  1.00 10.00      A   
ATOM   4430  CA  ASP A 468      10.902 -32.535  -4.046  1.00 10.00      A   
ATOM   4431  CB  ASP A 468      10.946 -33.758  -3.123  1.00 10.00      A   
ATOM   4432  CG  ASP A 468      12.186 -34.604  -3.329  1.00 10.00      A   
ATOM   4433  OD1 ASP A 468      12.065 -35.719  -3.878  1.00 10.00      A   
ATOM   4434  OD2 ASP A 468      13.285 -34.163  -2.928  1.00 10.00      A   
ATOM   4435  C   ASP A 468      10.511 -32.945  -5.458  1.00 10.00      A   
ATOM   4436  O   ASP A 468      11.356 -33.352  -6.257  1.00 10.00      A   
ATOM   4437  N   SER A 469       9.224 -32.823  -5.767  1.00 10.00      A   
ATOM   4438  HN  SER A 469       8.593 -32.483  -5.089  1.00 10.00      A   
ATOM   4439  CA  SER A 469       8.717 -33.178  -7.084  1.00 10.00      A   
ATOM   4440  CB  SER A 469       8.274 -34.643  -7.100  1.00 10.00      A   
ATOM   4441  OG  SER A 469       8.125 -35.142  -5.779  1.00 10.00      A   
ATOM   4442  HG  SER A 469       7.429 -34.633  -5.326  1.00 10.00      A   
ATOM   4443  C   SER A 469       7.566 -32.255  -7.494  1.00 10.00      A   
ATOM   4444  O   SER A 469       7.163 -31.380  -6.730  1.00 10.00      A   
ATOM   4445  N   ASP A 470       7.036 -32.468  -8.695  1.00 10.00      A   
ATOM   4446  HN  ASP A 470       7.399 -33.186  -9.254  1.00 10.00      A   
ATOM   4447  CA  ASP A 470       5.942 -31.650  -9.223  1.00 10.00      A   
ATOM   4448  CB  ASP A 470       5.710 -31.944 -10.702  1.00 10.00      A   
ATOM   4449  CG  ASP A 470       6.623 -31.161 -11.616  1.00 10.00      A   
ATOM   4450  OD1 ASP A 470       6.290 -30.005 -11.954  1.00 10.00      A   
ATOM   4451  OD2 ASP A 470       7.666 -31.714 -12.019  1.00 10.00      A   
ATOM   4452  C   ASP A 470       4.631 -31.852  -8.471  1.00 10.00      A   
ATOM   4453  O   ASP A 470       3.714 -31.040  -8.591  1.00 10.00      A   
ATOM   4454  N   LEU A 471       4.533 -32.935  -7.705  1.00 10.00      A   
ATOM   4455  HN  LEU A 471       5.295 -33.545  -7.639  1.00 10.00      A   
ATOM   4456  CA  LEU A 471       3.314 -33.224  -6.951  1.00 10.00      A   
ATOM   4457  CB  LEU A 471       3.378 -34.600  -6.288  1.00 10.00      A   
ATOM   4458  CG  LEU A 471       2.809 -35.760  -7.107  1.00 10.00      A   
ATOM   4459  CD1 LEU A 471       2.893 -37.065  -6.333  1.00 10.00      A   
ATOM   4460  CD2 LEU A 471       1.374 -35.468  -7.526  1.00 10.00      A   
ATOM   4461  C   LEU A 471       3.021 -32.143  -5.917  1.00 10.00      A   
ATOM   4462  O   LEU A 471       1.862 -31.881  -5.592  1.00 10.00      A   
ATOM   4463  N   GLY A 472       4.074 -31.518  -5.414  1.00 10.00      A   
ATOM   4464  HN  GLY A 472       4.975 -31.778  -5.709  1.00 10.00      A   
ATOM   4465  CA  GLY A 472       3.916 -30.469  -4.432  1.00 10.00      A   
ATOM   4466  C   GLY A 472       3.103 -29.300  -4.958  1.00 10.00      A   
ATOM   4467  O   GLY A 472       2.090 -28.924  -4.370  1.00 10.00      A   
ATOM   4468  N   MET A 473       3.535 -28.734  -6.076  1.00 10.00      A   
ATOM   4469  HN  MET A 473       4.341 -29.084  -6.512  1.00 10.00      A   
ATOM   4470  CA  MET A 473       2.834 -27.599  -6.672  1.00 10.00      A   
ATOM   4471  CB  MET A 473       3.640 -27.030  -7.838  1.00 10.00      A   
ATOM   4472  CG  MET A 473       3.051 -25.774  -8.460  1.00 10.00      A   
ATOM   4473  SD  MET A 473       3.905 -25.286  -9.972  1.00 10.00      A   
ATOM   4474  CE  MET A 473       2.978 -23.820 -10.425  1.00 10.00      A   
ATOM   4475  C   MET A 473       1.443 -28.013  -7.149  1.00 10.00      A   
ATOM   4476  O   MET A 473       0.470 -27.281  -6.967  1.00 10.00      A   
ATOM   4477  N   HIS A 474       1.365 -29.194  -7.744  1.00 10.00      A   
ATOM   4478  HN  HIS A 474       2.182 -29.733  -7.840  1.00 10.00      A   
ATOM   4479  CA  HIS A 474       0.105 -29.721  -8.261  1.00 10.00      A   
ATOM   4480  CB  HIS A 474       0.338 -31.085  -8.931  1.00 10.00      A   
ATOM   4481  CG  HIS A 474      -0.881 -31.702  -9.554  1.00 10.00      A   
ATOM   4482  ND1 HIS A 474      -1.224 -31.456 -10.864  1.00 10.00      A   
ATOM   4483  CD2 HIS A 474      -1.796 -32.546  -9.006  1.00 10.00      A   
ATOM   4484  CE1 HIS A 474      -2.330 -32.148 -11.085  1.00 10.00      A   
ATOM   4485  NE2 HIS A 474      -2.710 -32.820  -9.991  1.00 10.00      A   
ATOM   4486  HE2 HIS A 474      -3.506 -33.392  -9.905  1.00 10.00      A   
ATOM   4487  C   HIS A 474      -0.955 -29.831  -7.162  1.00 10.00      A   
ATOM   4488  O   HIS A 474      -2.066 -29.325  -7.310  1.00 10.00      A   
ATOM   4489  N   HIS A 475      -0.587 -30.457  -6.049  1.00 10.00      A   
ATOM   4490  HN  HIS A 475       0.335 -30.793  -5.975  1.00 10.00      A   
ATOM   4491  CA  HIS A 475      -1.509 -30.658  -4.932  1.00 10.00      A   
ATOM   4492  CB  HIS A 475      -0.868 -31.498  -3.827  1.00 10.00      A   
ATOM   4493  CG  HIS A 475      -1.405 -32.893  -3.763  1.00 10.00      A   
ATOM   4494  ND1 HIS A 475      -2.438 -33.285  -2.936  1.00 10.00      A   
ATOM   4495  HD1 HIS A 475      -2.936 -32.712  -2.307  1.00 10.00      A   
ATOM   4496  CD2 HIS A 475      -1.040 -33.999  -4.457  1.00 10.00      A   
ATOM   4497  CE1 HIS A 475      -2.663 -34.587  -3.153  1.00 10.00      A   
ATOM   4498  NE2 HIS A 475      -1.842 -35.069  -4.067  1.00 10.00      A   
ATOM   4499  C   HIS A 475      -2.056 -29.355  -4.364  1.00 10.00      A   
ATOM   4500  O   HIS A 475      -3.221 -29.285  -3.972  1.00 10.00      A   
ATOM   4501  N   VAL A 476      -1.220 -28.330  -4.317  1.00 10.00      A   
ATOM   4502  HN  VAL A 476      -0.300 -28.442  -4.640  1.00 10.00      A   
ATOM   4503  CA  VAL A 476      -1.643 -27.038  -3.796  1.00 10.00      A   
ATOM   4504  CB  VAL A 476      -0.434 -26.122  -3.506  1.00 10.00      A   
ATOM   4505  CG1 VAL A 476      -0.893 -24.753  -3.023  1.00 10.00      A   
ATOM   4506  CG2 VAL A 476       0.485 -26.766  -2.480  1.00 10.00      A   
ATOM   4507  C   VAL A 476      -2.583 -26.357  -4.786  1.00 10.00      A   
ATOM   4508  O   VAL A 476      -3.639 -25.846  -4.405  1.00 10.00      A   
ATOM   4509  N   LEU A 477      -2.204 -26.391  -6.064  1.00 10.00      A   
ATOM   4510  HN  LEU A 477      -1.366 -26.848  -6.300  1.00 10.00      A   
ATOM   4511  CA  LEU A 477      -2.993 -25.776  -7.124  1.00 10.00      A   
ATOM   4512  CB  LEU A 477      -2.275 -25.892  -8.471  1.00 10.00      A   
ATOM   4513  CG  LEU A 477      -1.078 -24.961  -8.687  1.00 10.00      A   
ATOM   4514  CD1 LEU A 477      -0.340 -25.328  -9.965  1.00 10.00      A   
ATOM   4515  CD2 LEU A 477      -1.531 -23.509  -8.734  1.00 10.00      A   
ATOM   4516  C   LEU A 477      -4.388 -26.377  -7.216  1.00 10.00      A   
ATOM   4517  O   LEU A 477      -5.374 -25.653  -7.307  1.00 10.00      A   
ATOM   4518  N   SER A 478      -4.472 -27.700  -7.177  1.00 10.00      A   
ATOM   4519  HN  SER A 478      -3.650 -28.236  -7.093  1.00 10.00      A   
ATOM   4520  CA  SER A 478      -5.753 -28.379  -7.271  1.00 10.00      A   
ATOM   4521  CB  SER A 478      -5.566 -29.764  -7.893  1.00 10.00      A   
ATOM   4522  OG  SER A 478      -4.612 -30.527  -7.172  1.00 10.00      A   
ATOM   4523  HG  SER A 478      -5.005 -30.836  -6.349  1.00 10.00      A   
ATOM   4524  C   SER A 478      -6.441 -28.491  -5.910  1.00 10.00      A   
ATOM   4525  O   SER A 478      -7.505 -29.103  -5.795  1.00 10.00      A   
ATOM   4526  N   GLY A 479      -5.849 -27.887  -4.889  1.00 10.00      A   
ATOM   4527  HN  GLY A 479      -5.023 -27.385  -5.040  1.00 10.00      A   
ATOM   4528  CA  GLY A 479      -6.417 -27.959  -3.560  1.00 10.00      A   
ATOM   4529  C   GLY A 479      -6.969 -26.640  -3.055  1.00 10.00      A   
ATOM   4530  O   GLY A 479      -8.125 -26.567  -2.641  1.00 10.00      A   
ATOM   4531  N   CYS A 480      -6.151 -25.599  -3.097  1.00 10.00      A   
ATOM   4532  HN  CYS A 480      -5.245 -25.711  -3.469  1.00 10.00      A   
ATOM   4533  CA  CYS A 480      -6.563 -24.288  -2.616  1.00 10.00      A   
ATOM   4534  CB  CYS A 480      -5.341 -23.456  -2.235  1.00 10.00      A   
ATOM   4535  SG  CYS A 480      -4.188 -24.323  -1.147  1.00 10.00      A   
ATOM   4536  HG  CYS A 480      -4.884 -24.801  -0.122  1.00 10.00      A   
ATOM   4537  C   CYS A 480      -7.425 -23.552  -3.633  1.00 10.00      A   
ATOM   4538  O   CYS A 480      -6.953 -23.144  -4.694  1.00 10.00      A   
ATOM   4539  N   ASP A 481      -8.696 -23.383  -3.294  1.00 10.00      A   
ATOM   4540  HN  ASP A 481      -9.008 -23.733  -2.431  1.00 10.00      A   
ATOM   4541  CA  ASP A 481      -9.642 -22.706  -4.174  1.00 10.00      A   
ATOM   4542  CB  ASP A 481     -11.078 -23.111  -3.839  1.00 10.00      A   
ATOM   4543  CG  ASP A 481     -11.495 -24.406  -4.492  1.00 10.00      A   
ATOM   4544  OD1 ASP A 481     -11.382 -24.517  -5.729  1.00 10.00      A   
ATOM   4545  OD2 ASP A 481     -11.946 -25.320  -3.775  1.00 10.00      A   
ATOM   4546  C   ASP A 481      -9.519 -21.192  -4.087  1.00 10.00      A   
ATOM   4547  O   ASP A 481      -9.594 -20.497  -5.096  1.00 10.00      A   
ATOM   4548  N   SER A 482      -9.312 -20.688  -2.880  1.00 10.00      A   
ATOM   4549  HN  SER A 482      -9.232 -21.295  -2.116  1.00 10.00      A   
ATOM   4550  CA  SER A 482      -9.211 -19.248  -2.659  1.00 10.00      A   
ATOM   4551  CB  SER A 482      -9.591 -18.915  -1.216  1.00 10.00      A   
ATOM   4552  OG  SER A 482     -10.768 -19.611  -0.832  1.00 10.00      A   
ATOM   4553  HG  SER A 482     -10.527 -20.490  -0.504  1.00 10.00      A   
ATOM   4554  C   SER A 482      -7.830 -18.678  -3.000  1.00 10.00      A   
ATOM   4555  O   SER A 482      -7.569 -17.503  -2.752  1.00 10.00      A   
ATOM   4556  N   LEU A 483      -6.964 -19.500  -3.586  1.00 10.00      A   
ATOM   4557  HN  LEU A 483      -7.241 -20.415  -3.790  1.00 10.00      A   
ATOM   4558  CA  LEU A 483      -5.612 -19.068  -3.948  1.00 10.00      A   
ATOM   4559  CB  LEU A 483      -4.788 -20.246  -4.484  1.00 10.00      A   
ATOM   4560  CG  LEU A 483      -3.498 -20.577  -3.729  1.00 10.00      A   
ATOM   4561  CD1 LEU A 483      -2.762 -21.716  -4.413  1.00 10.00      A   
ATOM   4562  CD2 LEU A 483      -2.601 -19.353  -3.623  1.00 10.00      A   
ATOM   4563  C   LEU A 483      -5.637 -17.943  -4.981  1.00 10.00      A   
ATOM   4564  O   LEU A 483      -6.258 -18.071  -6.033  1.00 10.00      A   
ATOM   4565  N   ARG A 484      -4.964 -16.840  -4.670  1.00 10.00      A   
ATOM   4566  HN  ARG A 484      -4.498 -16.791  -3.805  1.00 10.00      A   
ATOM   4567  CA  ARG A 484      -4.903 -15.700  -5.576  1.00 10.00      A   
ATOM   4568  CB  ARG A 484      -5.499 -14.442  -4.937  1.00 10.00      A   
ATOM   4569  CG  ARG A 484      -6.763 -14.660  -4.125  1.00 10.00      A   
ATOM   4570  CD  ARG A 484      -7.389 -13.335  -3.712  1.00 10.00      A   
ATOM   4571  NE  ARG A 484      -6.390 -12.319  -3.366  1.00 10.00      A   
ATOM   4572  HE  ARG A 484      -5.770 -12.040  -4.071  1.00 10.00      A   
ATOM   4573  CZ  ARG A 484      -6.283 -11.746  -2.167  1.00 10.00      A   
ATOM   4574  NH1 ARG A 484      -7.104 -12.091  -1.182  1.00 10.00      A   
ATOM   4575 HH11 ARG A 484      -7.011 -11.632  -0.249  1.00 10.00      A   
ATOM   4576 HH12 ARG A 484      -7.841 -12.826  -1.324  1.00 10.00      A   
ATOM   4577  NH2 ARG A 484      -5.352 -10.831  -1.947  1.00 10.00      A   
ATOM   4578 HH21 ARG A 484      -5.269 -10.377  -1.003  1.00 10.00      A   
ATOM   4579 HH22 ARG A 484      -4.688 -10.543  -2.699  1.00 10.00      A   
ATOM   4580  C   ARG A 484      -3.465 -15.408  -5.979  1.00 10.00      A   
ATOM   4581  O   ARG A 484      -3.155 -15.291  -7.161  1.00 10.00      A   
ATOM   4582  N   LYS A 485      -2.592 -15.283  -4.991  1.00 10.00      A   
ATOM   4583  HN  LYS A 485      -2.893 -15.402  -4.065  1.00 10.00      A   
ATOM   4584  CA  LYS A 485      -1.190 -14.988  -5.244  1.00 10.00      A   
ATOM   4585  CB  LYS A 485      -0.766 -13.721  -4.490  1.00 10.00      A   
ATOM   4586  CG  LYS A 485      -1.434 -12.445  -4.979  1.00 10.00      A   
ATOM   4587  CD  LYS A 485      -0.815 -11.204  -4.343  1.00 10.00      A   
ATOM   4588  CE  LYS A 485      -0.982 -11.202  -2.830  1.00 10.00      A   
ATOM   4589  NZ  LYS A 485      -0.834  -9.842  -2.234  1.00 10.00      A   
ATOM   4590  HZ1 LYS A 485       0.022  -9.377  -2.595  1.00 10.00      A   
ATOM   4591  HZ2 LYS A 485      -0.763  -9.915  -1.199  1.00 10.00      A   
ATOM   4592  HZ3 LYS A 485      -1.662  -9.252  -2.467  1.00 10.00      A   
ATOM   4593  C   LYS A 485      -0.301 -16.163  -4.847  1.00 10.00      A   
ATOM   4594  O   LYS A 485      -0.336 -16.620  -3.703  1.00 10.00      A   
ATOM   4595  N   LEU A 486       0.483 -16.650  -5.794  1.00 10.00      A   
ATOM   4596  HN  LEU A 486       0.471 -16.240  -6.685  1.00 10.00      A   
ATOM   4597  CA  LEU A 486       1.381 -17.765  -5.542  1.00 10.00      A   
ATOM   4598  CB  LEU A 486       0.849 -19.051  -6.189  1.00 10.00      A   
ATOM   4599  CG  LEU A 486       1.663 -20.320  -5.920  1.00 10.00      A   
ATOM   4600  CD1 LEU A 486       1.770 -20.582  -4.428  1.00 10.00      A   
ATOM   4601  CD2 LEU A 486       1.059 -21.520  -6.637  1.00 10.00      A   
ATOM   4602  C   LEU A 486       2.781 -17.447  -6.052  1.00 10.00      A   
ATOM   4603  O   LEU A 486       2.991 -17.277  -7.257  1.00 10.00      A   
ATOM   4604  N   GLU A 487       3.729 -17.348  -5.127  1.00 10.00      A   
ATOM   4605  HN  GLU A 487       3.494 -17.490  -4.186  1.00 10.00      A   
ATOM   4606  CA  GLU A 487       5.111 -17.051  -5.466  1.00 10.00      A   
ATOM   4607  CB  GLU A 487       5.589 -15.787  -4.747  1.00 10.00      A   
ATOM   4608  CG  GLU A 487       5.110 -15.675  -3.309  1.00 10.00      A   
ATOM   4609  CD  GLU A 487       5.119 -14.255  -2.789  1.00 10.00      A   
ATOM   4610  OE1 GLU A 487       5.713 -14.019  -1.723  1.00 10.00      A   
ATOM   4611  OE2 GLU A 487       4.516 -13.374  -3.441  1.00 10.00      A   
ATOM   4612  C   GLU A 487       6.001 -18.240  -5.140  1.00 10.00      A   
ATOM   4613  O   GLU A 487       6.107 -18.662  -3.986  1.00 10.00      A   
ATOM   4614  N   ILE A 488       6.613 -18.794  -6.169  1.00 10.00      A   
ATOM   4615  HN  ILE A 488       6.472 -18.414  -7.068  1.00 10.00      A   
ATOM   4616  CA  ILE A 488       7.483 -19.947  -6.019  1.00 10.00      A   
ATOM   4617  CB  ILE A 488       6.948 -21.141  -6.844  1.00 10.00      A   
ATOM   4618  CG1 ILE A 488       5.525 -21.511  -6.405  1.00 10.00      A   
ATOM   4619  CG2 ILE A 488       7.875 -22.338  -6.713  1.00 10.00      A   
ATOM   4620  CD1 ILE A 488       4.827 -22.474  -7.340  1.00 10.00      A   
ATOM   4621  C   ILE A 488       8.900 -19.618  -6.481  1.00 10.00      A   
ATOM   4622  O   ILE A 488       9.111 -19.189  -7.615  1.00 10.00      A   
ATOM   4623  N   ARG A 489       9.868 -19.815  -5.600  1.00 10.00      A   
ATOM   4624  HN  ARG A 489       9.645 -20.149  -4.699  1.00 10.00      A   
ATOM   4625  CA  ARG A 489      11.258 -19.549  -5.937  1.00 10.00      A   
ATOM   4626  CB  ARG A 489      11.754 -18.249  -5.298  1.00 10.00      A   
ATOM   4627  CG  ARG A 489      11.959 -18.322  -3.795  1.00 10.00      A   
ATOM   4628  CD  ARG A 489      13.044 -17.363  -3.337  1.00 10.00      A   
ATOM   4629  NE  ARG A 489      14.340 -17.669  -3.942  1.00 10.00      A   
ATOM   4630  HE  ARG A 489      14.375 -18.412  -4.586  1.00 10.00      A   
ATOM   4631  CZ  ARG A 489      15.461 -17.004  -3.675  1.00 10.00      A   
ATOM   4632  NH1 ARG A 489      15.450 -15.996  -2.810  1.00 10.00      A   
ATOM   4633 HH11 ARG A 489      14.561 -15.727  -2.331  1.00 10.00      A   
ATOM   4634 HH12 ARG A 489      16.325 -15.471  -2.606  1.00 10.00      A   
ATOM   4635  NH2 ARG A 489      16.589 -17.354  -4.274  1.00 10.00      A   
ATOM   4636 HH21 ARG A 489      17.474 -16.840  -4.075  1.00 10.00      A   
ATOM   4637 HH22 ARG A 489      16.592 -18.154  -4.952  1.00 10.00      A   
ATOM   4638  C   ARG A 489      12.155 -20.717  -5.543  1.00 10.00      A   
ATOM   4639  O   ARG A 489      12.017 -21.283  -4.455  1.00 10.00      A   
ATOM   4640  N   ASP A 490      13.059 -21.078  -6.450  1.00 10.00      A   
ATOM   4641  HN  ASP A 490      13.088 -20.591  -7.307  1.00 10.00      A   
ATOM   4642  CA  ASP A 490      14.014 -22.166  -6.226  1.00 10.00      A   
ATOM   4643  CB  ASP A 490      15.062 -21.765  -5.182  1.00 10.00      A   
ATOM   4644  CG  ASP A 490      16.061 -20.760  -5.707  1.00 10.00      A   
ATOM   4645  OD1 ASP A 490      17.135 -21.181  -6.189  1.00 10.00      A   
ATOM   4646  OD2 ASP A 490      15.782 -19.543  -5.634  1.00 10.00      A   
ATOM   4647  C   ASP A 490      13.330 -23.464  -5.807  1.00 10.00      A   
ATOM   4648  O   ASP A 490      13.669 -24.053  -4.779  1.00 10.00      A   
ATOM   4649  N   CYS A 491      12.375 -23.910  -6.603  1.00 10.00      A   
ATOM   4650  HN  CYS A 491      12.155 -23.409  -7.416  1.00 10.00      A   
ATOM   4651  CA  CYS A 491      11.653 -25.140  -6.306  1.00 10.00      A   
ATOM   4652  CB  CYS A 491      10.241 -24.828  -5.810  1.00 10.00      A   
ATOM   4653  SG  CYS A 491      10.196 -23.765  -4.350  1.00 10.00      A   
ATOM   4654  HG  CYS A 491      11.103 -22.812  -4.517  1.00 10.00      A   
ATOM   4655  C   CYS A 491      11.614 -26.054  -7.529  1.00 10.00      A   
ATOM   4656  O   CYS A 491      11.623 -25.576  -8.667  1.00 10.00      A   
ATOM   4657  N   PRO A 492      11.574 -27.378  -7.308  1.00 10.00      A   
ATOM   4658  CA  PRO A 492      11.553 -28.374  -8.391  1.00 10.00      A   
ATOM   4659  CB  PRO A 492      11.959 -29.658  -7.673  1.00 10.00      A   
ATOM   4660  CG  PRO A 492      11.442 -29.483  -6.290  1.00 10.00      A   
ATOM   4661  CD  PRO A 492      11.558 -28.016  -5.976  1.00 10.00      A   
ATOM   4662  C   PRO A 492      10.180 -28.548  -9.044  1.00 10.00      A   
ATOM   4663  O   PRO A 492       9.706 -29.670  -9.227  1.00 10.00      A   
ATOM   4664  N   PHE A 493       9.557 -27.438  -9.403  1.00 10.00      A   
ATOM   4665  HN  PHE A 493       9.993 -26.576  -9.243  1.00 10.00      A   
ATOM   4666  CA  PHE A 493       8.251 -27.465 -10.049  1.00 10.00      A   
ATOM   4667  CB  PHE A 493       7.265 -26.545  -9.321  1.00 10.00      A   
ATOM   4668  CG  PHE A 493       7.129 -26.807  -7.846  1.00 10.00      A   
ATOM   4669  CD1 PHE A 493       7.006 -25.753  -6.956  1.00 10.00      A   
ATOM   4670  CD2 PHE A 493       7.119 -28.099  -7.348  1.00 10.00      A   
ATOM   4671  CE1 PHE A 493       6.877 -25.975  -5.599  1.00 10.00      A   
ATOM   4672  CE2 PHE A 493       6.991 -28.329  -5.992  1.00 10.00      A   
ATOM   4673  CZ  PHE A 493       6.869 -27.266  -5.115  1.00 10.00      A   
ATOM   4674  C   PHE A 493       8.400 -27.021 -11.495  1.00 10.00      A   
ATOM   4675  O   PHE A 493       9.148 -26.077 -11.779  1.00 10.00      A   
ATOM   4676  N   GLY A 494       7.712 -27.694 -12.410  1.00 10.00      A   
ATOM   4677  HN  GLY A 494       7.136 -28.451 -12.138  1.00 10.00      A   
ATOM   4678  CA  GLY A 494       7.824 -27.328 -13.804  1.00 10.00      A   
ATOM   4679  C   GLY A 494       6.609 -27.647 -14.655  1.00 10.00      A   
ATOM   4680  O   GLY A 494       5.462 -27.472 -14.230  1.00 10.00      A   
ATOM   4681  N   ASP A 495       6.897 -28.113 -15.868  1.00 10.00      A   
ATOM   4682  HN  ASP A 495       7.843 -28.242 -16.094  1.00 10.00      A   
ATOM   4683  CA  ASP A 495       5.898 -28.452 -16.884  1.00 10.00      A   
ATOM   4684  CB  ASP A 495       6.565 -29.231 -18.026  1.00 10.00      A   
ATOM   4685  CG  ASP A 495       7.465 -28.384 -18.898  1.00 10.00      A   
ATOM   4686  OD1 ASP A 495       8.386 -27.734 -18.359  1.00 10.00      A   
ATOM   4687  OD2 ASP A 495       7.272 -28.385 -20.130  1.00 10.00      A   
ATOM   4688  C   ASP A 495       4.743 -29.285 -16.357  1.00 10.00      A   
ATOM   4689  O   ASP A 495       3.582 -29.021 -16.681  1.00 10.00      A   
ATOM   4690  N   LYS A 496       5.064 -30.295 -15.558  1.00 10.00      A   
ATOM   4691  HN  LYS A 496       6.010 -30.430 -15.313  1.00 10.00      A   
ATOM   4692  CA  LYS A 496       4.055 -31.203 -15.020  1.00 10.00      A   
ATOM   4693  CB  LYS A 496       4.696 -32.298 -14.167  1.00 10.00      A   
ATOM   4694  CG  LYS A 496       5.877 -32.995 -14.822  1.00 10.00      A   
ATOM   4695  CD  LYS A 496       6.428 -34.098 -13.936  1.00 10.00      A   
ATOM   4696  CE  LYS A 496       7.886 -34.380 -14.254  1.00 10.00      A   
ATOM   4697  NZ  LYS A 496       8.753 -33.226 -13.914  1.00 10.00      A   
ATOM   4698  HZ1 LYS A 496       8.845 -32.590 -14.731  1.00 10.00      A   
ATOM   4699  HZ2 LYS A 496       9.698 -33.556 -13.637  1.00 10.00      A   
ATOM   4700  HZ3 LYS A 496       8.337 -32.691 -13.118  1.00 10.00      A   
ATOM   4701  C   LYS A 496       2.975 -30.485 -14.221  1.00 10.00      A   
ATOM   4702  O   LYS A 496       1.794 -30.561 -14.556  1.00 10.00      A   
ATOM   4703  N   ALA A 497       3.377 -29.778 -13.176  1.00 10.00      A   
ATOM   4704  HN  ALA A 497       4.341 -29.724 -12.970  1.00 10.00      A   
ATOM   4705  CA  ALA A 497       2.421 -29.075 -12.326  1.00 10.00      A   
ATOM   4706  CB  ALA A 497       3.072 -28.687 -11.007  1.00 10.00      A   
ATOM   4707  C   ALA A 497       1.820 -27.848 -13.010  1.00 10.00      A   
ATOM   4708  O   ALA A 497       0.632 -27.554 -12.845  1.00 10.00      A   
ATOM   4709  N   LEU A 498       2.639 -27.151 -13.778  1.00 10.00      A   
ATOM   4710  HN  LEU A 498       3.570 -27.460 -13.879  1.00 10.00      A   
ATOM   4711  CA  LEU A 498       2.217 -25.939 -14.474  1.00 10.00      A   
ATOM   4712  CB  LEU A 498       3.416 -25.267 -15.146  1.00 10.00      A   
ATOM   4713  CG  LEU A 498       3.129 -23.964 -15.896  1.00 10.00      A   
ATOM   4714  CD1 LEU A 498       2.883 -22.825 -14.915  1.00 10.00      A   
ATOM   4715  CD2 LEU A 498       4.268 -23.627 -16.847  1.00 10.00      A   
ATOM   4716  C   LEU A 498       1.115 -26.178 -15.505  1.00 10.00      A   
ATOM   4717  O   LEU A 498       0.022 -25.619 -15.399  1.00 10.00      A   
ATOM   4718  N   LEU A 499       1.397 -27.021 -16.487  1.00 10.00      A   
ATOM   4719  HN  LEU A 499       2.264 -27.483 -16.485  1.00 10.00      A   
ATOM   4720  CA  LEU A 499       0.445 -27.289 -17.566  1.00 10.00      A   
ATOM   4721  CB  LEU A 499       1.117 -28.031 -18.723  1.00 10.00      A   
ATOM   4722  CG  LEU A 499       2.298 -27.314 -19.384  1.00 10.00      A   
ATOM   4723  CD1 LEU A 499       2.949 -28.194 -20.441  1.00 10.00      A   
ATOM   4724  CD2 LEU A 499       1.859 -25.985 -19.984  1.00 10.00      A   
ATOM   4725  C   LEU A 499      -0.815 -28.020 -17.111  1.00 10.00      A   
ATOM   4726  O   LEU A 499      -1.894 -27.799 -17.659  1.00 10.00      A   
ATOM   4727  N   ALA A 500      -0.683 -28.885 -16.114  1.00 10.00      A   
ATOM   4728  HN  ALA A 500       0.197 -29.013 -15.703  1.00 10.00      A   
ATOM   4729  CA  ALA A 500      -1.825 -29.650 -15.618  1.00 10.00      A   
ATOM   4730  CB  ALA A 500      -1.368 -30.782 -14.712  1.00 10.00      A   
ATOM   4731  C   ALA A 500      -2.846 -28.760 -14.912  1.00 10.00      A   
ATOM   4732  O   ALA A 500      -4.034 -29.079 -14.869  1.00 10.00      A   
ATOM   4733  N   ASN A 501      -2.385 -27.635 -14.382  1.00 10.00      A   
ATOM   4734  HN  ASN A 501      -1.433 -27.416 -14.476  1.00 10.00      A   
ATOM   4735  CA  ASN A 501      -3.262 -26.710 -13.672  1.00 10.00      A   
ATOM   4736  CB  ASN A 501      -2.844 -26.590 -12.204  1.00 10.00      A   
ATOM   4737  CG  ASN A 501      -2.901 -27.915 -11.464  1.00 10.00      A   
ATOM   4738  OD1 ASN A 501      -3.951 -28.316 -10.964  1.00 10.00      A   
ATOM   4739  ND2 ASN A 501      -1.769 -28.597 -11.382  1.00 10.00      A   
ATOM   4740 HD21 ASN A 501      -0.962 -28.214 -11.795  1.00 10.00      A   
ATOM   4741 HD22 ASN A 501      -1.779 -29.462 -10.912  1.00 10.00      A   
ATOM   4742  C   ASN A 501      -3.262 -25.338 -14.337  1.00 10.00      A   
ATOM   4743  O   ASN A 501      -3.238 -24.305 -13.660  1.00 10.00      A   
ATOM   4744  N   ALA A 502      -3.304 -25.337 -15.662  1.00 10.00      A   
ATOM   4745  HN  ALA A 502      -3.339 -26.194 -16.137  1.00 10.00      A   
ATOM   4746  CA  ALA A 502      -3.308 -24.101 -16.433  1.00 10.00      A   
ATOM   4747  CB  ALA A 502      -3.123 -24.403 -17.909  1.00 10.00      A   
ATOM   4748  C   ALA A 502      -4.603 -23.328 -16.213  1.00 10.00      A   
ATOM   4749  O   ALA A 502      -4.582 -22.131 -15.933  1.00 10.00      A   
ATOM   4750  N   SER A 503      -5.731 -24.028 -16.314  1.00 10.00      A   
ATOM   4751  HN  SER A 503      -5.685 -24.987 -16.518  1.00 10.00      A   
ATOM   4752  CA  SER A 503      -7.038 -23.408 -16.131  1.00 10.00      A   
ATOM   4753  CB  SER A 503      -8.143 -24.402 -16.486  1.00 10.00      A   
ATOM   4754  OG  SER A 503      -7.760 -25.193 -17.599  1.00 10.00      A   
ATOM   4755  HG  SER A 503      -8.176 -24.845 -18.396  1.00 10.00      A   
ATOM   4756  C   SER A 503      -7.219 -22.895 -14.702  1.00 10.00      A   
ATOM   4757  O   SER A 503      -8.049 -22.024 -14.443  1.00 10.00      A   
ATOM   4758  N   LYS A 504      -6.431 -23.434 -13.781  1.00 10.00      A   
ATOM   4759  HN  LYS A 504      -5.785 -24.119 -14.050  1.00 10.00      A   
ATOM   4760  CA  LYS A 504      -6.498 -23.031 -12.383  1.00 10.00      A   
ATOM   4761  CB  LYS A 504      -5.667 -23.982 -11.516  1.00 10.00      A   
ATOM   4762  CG  LYS A 504      -5.610 -23.601 -10.044  1.00 10.00      A   
ATOM   4763  CD  LYS A 504      -6.978 -23.715  -9.395  1.00 10.00      A   
ATOM   4764  CE  LYS A 504      -6.987 -23.097  -8.009  1.00 10.00      A   
ATOM   4765  NZ  LYS A 504      -8.187 -23.503  -7.236  1.00 10.00      A   
ATOM   4766  HZ1 LYS A 504      -9.053 -23.170  -7.711  1.00 10.00      A   
ATOM   4767  HZ2 LYS A 504      -8.151 -23.096  -6.281  1.00 10.00      A   
ATOM   4768  HZ3 LYS A 504      -8.228 -24.540  -7.156  1.00 10.00      A   
ATOM   4769  C   LYS A 504      -6.000 -21.596 -12.212  1.00 10.00      A   
ATOM   4770  O   LYS A 504      -6.449 -20.870 -11.323  1.00 10.00      A   
ATOM   4771  N   LEU A 505      -5.083 -21.191 -13.081  1.00 10.00      A   
ATOM   4772  HN  LEU A 505      -4.771 -21.814 -13.775  1.00 10.00      A   
ATOM   4773  CA  LEU A 505      -4.517 -19.845 -13.029  1.00 10.00      A   
ATOM   4774  CB  LEU A 505      -3.309 -19.730 -13.959  1.00 10.00      A   
ATOM   4775  CG  LEU A 505      -1.972 -19.396 -13.287  1.00 10.00      A   
ATOM   4776  CD1 LEU A 505      -0.820 -19.560 -14.268  1.00 10.00      A   
ATOM   4777  CD2 LEU A 505      -1.994 -17.985 -12.711  1.00 10.00      A   
ATOM   4778  C   LEU A 505      -5.553 -18.773 -13.362  1.00 10.00      A   
ATOM   4779  O   LEU A 505      -5.368 -17.601 -13.037  1.00 10.00      A   
ATOM   4780  N   GLU A 506      -6.646 -19.180 -14.000  1.00 10.00      A   
ATOM   4781  HN  GLU A 506      -6.737 -20.129 -14.235  1.00 10.00      A   
ATOM   4782  CA  GLU A 506      -7.714 -18.253 -14.362  1.00 10.00      A   
ATOM   4783  CB  GLU A 506      -8.745 -18.946 -15.254  1.00 10.00      A   
ATOM   4784  CG  GLU A 506      -8.403 -18.938 -16.735  1.00 10.00      A   
ATOM   4785  CD  GLU A 506      -9.420 -19.687 -17.575  1.00 10.00      A   
ATOM   4786  OE1 GLU A 506     -10.575 -19.846 -17.124  1.00 10.00      A   
ATOM   4787  OE2 GLU A 506      -9.070 -20.114 -18.699  1.00 10.00      A   
ATOM   4788  C   GLU A 506      -8.397 -17.700 -13.113  1.00 10.00      A   
ATOM   4789  O   GLU A 506      -8.982 -16.616 -13.131  1.00 10.00      A   
ATOM   4790  N   THR A 507      -8.313 -18.454 -12.029  1.00 10.00      A   
ATOM   4791  HN  THR A 507      -7.838 -19.311 -12.079  1.00 10.00      A   
ATOM   4792  CA  THR A 507      -8.914 -18.053 -10.765  1.00 10.00      A   
ATOM   4793  CB  THR A 507      -9.596 -19.253 -10.080  1.00 10.00      A   
ATOM   4794  OG1 THR A 507      -9.044 -20.473 -10.605  1.00 10.00      A   
ATOM   4795  HG1 THR A 507      -8.093 -20.489 -10.437  1.00 10.00      A   
ATOM   4796  CG2 THR A 507     -11.097 -19.231 -10.335  1.00 10.00      A   
ATOM   4797  C   THR A 507      -7.870 -17.447  -9.823  1.00 10.00      A   
ATOM   4798  O   THR A 507      -8.148 -17.183  -8.657  1.00 10.00      A   
ATOM   4799  N   MET A 508      -6.676 -17.212 -10.346  1.00 10.00      A   
ATOM   4800  HN  MET A 508      -6.522 -17.407 -11.294  1.00 10.00      A   
ATOM   4801  CA  MET A 508      -5.592 -16.641  -9.559  1.00 10.00      A   
ATOM   4802  CB  MET A 508      -4.369 -17.561  -9.599  1.00 10.00      A   
ATOM   4803  CG  MET A 508      -4.536 -18.862  -8.827  1.00 10.00      A   
ATOM   4804  SD  MET A 508      -3.198 -20.032  -9.141  1.00 10.00      A   
ATOM   4805  CE  MET A 508      -1.773 -19.059  -8.658  1.00 10.00      A   
ATOM   4806  C   MET A 508      -5.225 -15.269 -10.105  1.00 10.00      A   
ATOM   4807  O   MET A 508      -5.453 -14.985 -11.277  1.00 10.00      A   
ATOM   4808  N   ARG A 509      -4.651 -14.420  -9.261  1.00 10.00      A   
ATOM   4809  HN  ARG A 509      -4.453 -14.713  -8.346  1.00 10.00      A   
ATOM   4810  CA  ARG A 509      -4.270 -13.078  -9.679  1.00 10.00      A   
ATOM   4811  CB  ARG A 509      -4.103 -12.147  -8.468  1.00 10.00      A   
ATOM   4812  CG  ARG A 509      -3.746 -10.708  -8.830  1.00 10.00      A   
ATOM   4813  CD  ARG A 509      -3.284  -9.912  -7.615  1.00 10.00      A   
ATOM   4814  NE  ARG A 509      -4.374  -9.635  -6.678  1.00 10.00      A   
ATOM   4815  HE  ARG A 509      -5.294  -9.788  -6.999  1.00 10.00      A   
ATOM   4816  CZ  ARG A 509      -4.198  -9.165  -5.438  1.00 10.00      A   
ATOM   4817  NH1 ARG A 509      -2.981  -8.904  -4.977  1.00 10.00      A   
ATOM   4818 HH11 ARG A 509      -2.143  -9.053  -5.574  1.00 10.00      A   
ATOM   4819 HH12 ARG A 509      -2.861  -8.546  -3.994  1.00 10.00      A   
ATOM   4820  NH2 ARG A 509      -5.246  -8.957  -4.657  1.00 10.00      A   
ATOM   4821 HH21 ARG A 509      -5.109  -8.589  -3.685  1.00 10.00      A   
ATOM   4822 HH22 ARG A 509      -6.213  -9.154  -5.001  1.00 10.00      A   
ATOM   4823  C   ARG A 509      -2.983 -13.123 -10.493  1.00 10.00      A   
ATOM   4824  O   ARG A 509      -2.936 -12.644 -11.627  1.00 10.00      A   
ATOM   4825  N   SER A 510      -1.945 -13.709  -9.910  1.00 10.00      A   
ATOM   4826  HN  SER A 510      -2.052 -14.088  -9.014  1.00 10.00      A   
ATOM   4827  CA  SER A 510      -0.651 -13.816 -10.569  1.00 10.00      A   
ATOM   4828  CB  SER A 510       0.136 -12.518 -10.382  1.00 10.00      A   
ATOM   4829  OG  SER A 510      -0.610 -11.396 -10.825  1.00 10.00      A   
ATOM   4830  HG  SER A 510      -1.410 -11.704 -11.269  1.00 10.00      A   
ATOM   4831  C   SER A 510       0.156 -14.981 -10.003  1.00 10.00      A   
ATOM   4832  O   SER A 510      -0.009 -15.356  -8.838  1.00 10.00      A   
ATOM   4833  N   LEU A 511       1.016 -15.548 -10.842  1.00 10.00      A   
ATOM   4834  HN  LEU A 511       1.070 -15.212 -11.768  1.00 10.00      A   
ATOM   4835  CA  LEU A 511       1.874 -16.654 -10.457  1.00 10.00      A   
ATOM   4836  CB  LEU A 511       1.446 -17.936 -11.173  1.00 10.00      A   
ATOM   4837  CG  LEU A 511       2.383 -19.142 -11.033  1.00 10.00      A   
ATOM   4838  CD1 LEU A 511       2.436 -19.629  -9.593  1.00 10.00      A   
ATOM   4839  CD2 LEU A 511       1.954 -20.265 -11.965  1.00 10.00      A   
ATOM   4840  C   LEU A 511       3.316 -16.324 -10.812  1.00 10.00      A   
ATOM   4841  O   LEU A 511       3.629 -16.021 -11.966  1.00 10.00      A   
ATOM   4842  N   TRP A 512       4.183 -16.381  -9.820  1.00 10.00      A   
ATOM   4843  HN  TRP A 512       3.870 -16.638  -8.923  1.00 10.00      A   
ATOM   4844  CA  TRP A 512       5.591 -16.089 -10.020  1.00 10.00      A   
ATOM   4845  CB  TRP A 512       6.047 -14.958  -9.086  1.00 10.00      A   
ATOM   4846  CG  TRP A 512       7.533 -14.724  -9.099  1.00 10.00      A   
ATOM   4847  CD1 TRP A 512       8.465 -15.361  -8.332  1.00 10.00      A   
ATOM   4848  CD2 TRP A 512       8.259 -13.794  -9.920  1.00 10.00      A   
ATOM   4849  NE1 TRP A 512       9.721 -14.892  -8.620  1.00 10.00      A   
ATOM   4850  HE1 TRP A 512      10.556 -15.202  -8.198  1.00 10.00      A   
ATOM   4851  CE2 TRP A 512       9.624 -13.929  -9.588  1.00 10.00      A   
ATOM   4852  CE3 TRP A 512       7.894 -12.859 -10.896  1.00 10.00      A   
ATOM   4853  CZ2 TRP A 512      10.620 -13.170 -10.197  1.00 10.00      A   
ATOM   4854  CZ3 TRP A 512       8.888 -12.110 -11.499  1.00 10.00      A   
ATOM   4855  CH2 TRP A 512      10.233 -12.269 -11.148  1.00 10.00      A   
ATOM   4856  C   TRP A 512       6.435 -17.332  -9.786  1.00 10.00      A   
ATOM   4857  O   TRP A 512       6.269 -18.029  -8.787  1.00 10.00      A   
ATOM   4858  N   MET A 513       7.331 -17.611 -10.715  1.00 10.00      A   
ATOM   4859  HN  MET A 513       7.401 -17.033 -11.506  1.00 10.00      A   
ATOM   4860  CA  MET A 513       8.216 -18.760 -10.594  1.00 10.00      A   
ATOM   4861  CB  MET A 513       7.719 -19.935 -11.444  1.00 10.00      A   
ATOM   4862  CG  MET A 513       6.373 -20.511 -11.025  1.00 10.00      A   
ATOM   4863  SD  MET A 513       5.944 -22.006 -11.942  1.00 10.00      A   
ATOM   4864  CE  MET A 513       7.058 -23.193 -11.187  1.00 10.00      A   
ATOM   4865  C   MET A 513       9.629 -18.380 -11.016  1.00 10.00      A   
ATOM   4866  O   MET A 513       9.868 -18.064 -12.181  1.00 10.00      A   
ATOM   4867  N   SER A 514      10.561 -18.388 -10.072  1.00 10.00      A   
ATOM   4868  HN  SER A 514      10.317 -18.623  -9.148  1.00 10.00      A   
ATOM   4869  CA  SER A 514      11.943 -18.045 -10.376  1.00 10.00      A   
ATOM   4870  CB  SER A 514      12.350 -16.757  -9.658  1.00 10.00      A   
ATOM   4871  OG  SER A 514      11.886 -16.753  -8.319  1.00 10.00      A   
ATOM   4872  HG  SER A 514      12.607 -17.009  -7.730  1.00 10.00      A   
ATOM   4873  C   SER A 514      12.891 -19.185 -10.014  1.00 10.00      A   
ATOM   4874  O   SER A 514      12.692 -19.878  -9.009  1.00 10.00      A   
ATOM   4875  N   SER A 515      13.903 -19.390 -10.855  1.00 10.00      A   
ATOM   4876  HN  SER A 515      13.983 -18.808 -11.645  1.00 10.00      A   
ATOM   4877  CA  SER A 515      14.904 -20.442 -10.653  1.00 10.00      A   
ATOM   4878  CB  SER A 515      15.777 -20.136  -9.431  1.00 10.00      A   
ATOM   4879  OG  SER A 515      16.192 -18.775  -9.433  1.00 10.00      A   
ATOM   4880  HG  SER A 515      17.141 -18.731  -9.606  1.00 10.00      A   
ATOM   4881  C   SER A 515      14.264 -21.829 -10.537  1.00 10.00      A   
ATOM   4882  O   SER A 515      14.775 -22.709  -9.840  1.00 10.00      A   
ATOM   4883  N   CYS A 516      13.157 -22.024 -11.238  1.00 10.00      A   
ATOM   4884  HN  CYS A 516      12.817 -21.301 -11.801  1.00 10.00      A   
ATOM   4885  CA  CYS A 516      12.450 -23.290 -11.210  1.00 10.00      A   
ATOM   4886  CB  CYS A 516      10.963 -23.058 -10.940  1.00 10.00      A   
ATOM   4887  SG  CYS A 516      10.617 -22.167  -9.405  1.00 10.00      A   
ATOM   4888  HG  CYS A 516      11.515 -21.190  -9.285  1.00 10.00      A   
ATOM   4889  C   CYS A 516      12.646 -24.046 -12.522  1.00 10.00      A   
ATOM   4890  O   CYS A 516      13.375 -23.593 -13.407  1.00 10.00      A   
ATOM   4891  N   SER A 517      11.981 -25.185 -12.646  1.00 10.00      A   
ATOM   4892  HN  SER A 517      11.400 -25.483 -11.913  1.00 10.00      A   
ATOM   4893  CA  SER A 517      12.085 -26.020 -13.834  1.00 10.00      A   
ATOM   4894  CB  SER A 517      11.821 -27.475 -13.443  1.00 10.00      A   
ATOM   4895  OG  SER A 517      12.428 -27.770 -12.193  1.00 10.00      A   
ATOM   4896  HG  SER A 517      13.384 -27.695 -12.281  1.00 10.00      A   
ATOM   4897  C   SER A 517      11.107 -25.577 -14.924  1.00 10.00      A   
ATOM   4898  O   SER A 517      10.473 -26.407 -15.577  1.00 10.00      A   
ATOM   4899  N   VAL A 518      11.008 -24.269 -15.126  1.00 10.00      A   
ATOM   4900  HN  VAL A 518      11.573 -23.663 -14.605  1.00 10.00      A   
ATOM   4901  CA  VAL A 518      10.113 -23.715 -16.133  1.00 10.00      A   
ATOM   4902  CB  VAL A 518       9.685 -22.272 -15.786  1.00 10.00      A   
ATOM   4903  CG1 VAL A 518       8.466 -21.865 -16.605  1.00 10.00      A   
ATOM   4904  CG2 VAL A 518       9.402 -22.133 -14.298  1.00 10.00      A   
ATOM   4905  C   VAL A 518      10.817 -23.710 -17.483  1.00 10.00      A   
ATOM   4906  O   VAL A 518      11.732 -22.918 -17.706  1.00 10.00      A   
ATOM   4907  N   SER A 519      10.399 -24.594 -18.373  1.00 10.00      A   
ATOM   4908  HN  SER A 519       9.649 -25.184 -18.147  1.00 10.00      A   
ATOM   4909  CA  SER A 519      11.014 -24.702 -19.685  1.00 10.00      A   
ATOM   4910  CB  SER A 519      10.769 -26.096 -20.261  1.00 10.00      A   
ATOM   4911  OG  SER A 519       9.385 -26.321 -20.452  1.00 10.00      A   
ATOM   4912  HG  SER A 519       9.043 -26.886 -19.736  1.00 10.00      A   
ATOM   4913  C   SER A 519      10.498 -23.634 -20.648  1.00 10.00      A   
ATOM   4914  O   SER A 519       9.418 -23.069 -20.456  1.00 10.00      A   
ATOM   4915  N   PHE A 520      11.282 -23.360 -21.684  1.00 10.00      A   
ATOM   4916  HN  PHE A 520      12.136 -23.837 -21.776  1.00 10.00      A   
ATOM   4917  CA  PHE A 520      10.911 -22.377 -22.692  1.00 10.00      A   
ATOM   4918  CB  PHE A 520      12.100 -22.117 -23.625  1.00 10.00      A   
ATOM   4919  CG  PHE A 520      11.826 -21.174 -24.764  1.00 10.00      A   
ATOM   4920  CD1 PHE A 520      11.174 -19.970 -24.554  1.00 10.00      A   
ATOM   4921  CD2 PHE A 520      12.234 -21.491 -26.051  1.00 10.00      A   
ATOM   4922  CE1 PHE A 520      10.934 -19.105 -25.604  1.00 10.00      A   
ATOM   4923  CE2 PHE A 520      11.997 -20.633 -27.106  1.00 10.00      A   
ATOM   4924  CZ  PHE A 520      11.346 -19.438 -26.882  1.00 10.00      A   
ATOM   4925  C   PHE A 520       9.710 -22.883 -23.486  1.00 10.00      A   
ATOM   4926  O   PHE A 520       8.870 -22.102 -23.941  1.00 10.00      A   
ATOM   4927  N   GLY A 521       9.640 -24.199 -23.645  1.00 10.00      A   
ATOM   4928  HN  GLY A 521      10.349 -24.769 -23.270  1.00 10.00      A   
ATOM   4929  CA  GLY A 521       8.542 -24.803 -24.369  1.00 10.00      A   
ATOM   4930  C   GLY A 521       7.224 -24.642 -23.640  1.00 10.00      A   
ATOM   4931  O   GLY A 521       6.219 -24.265 -24.242  1.00 10.00      A   
ATOM   4932  N   ALA A 522       7.234 -24.914 -22.338  1.00 10.00      A   
ATOM   4933  HN  ALA A 522       8.071 -25.210 -21.918  1.00 10.00      A   
ATOM   4934  CA  ALA A 522       6.034 -24.797 -21.517  1.00 10.00      A   
ATOM   4935  CB  ALA A 522       6.312 -25.242 -20.092  1.00 10.00      A   
ATOM   4936  C   ALA A 522       5.493 -23.376 -21.525  1.00 10.00      A   
ATOM   4937  O   ALA A 522       4.284 -23.170 -21.616  1.00 10.00      A   
ATOM   4938  N   CYS A 523       6.395 -22.401 -21.445  1.00 10.00      A   
ATOM   4939  HN  CYS A 523       7.348 -22.634 -21.372  1.00 10.00      A   
ATOM   4940  CA  CYS A 523       6.006 -20.994 -21.450  1.00 10.00      A   
ATOM   4941  CB  CYS A 523       7.238 -20.095 -21.347  1.00 10.00      A   
ATOM   4942  SG  CYS A 523       8.242 -20.360 -19.865  1.00 10.00      A   
ATOM   4943  HG  CYS A 523       8.739 -21.594 -19.916  1.00 10.00      A   
ATOM   4944  C   CYS A 523       5.205 -20.655 -22.708  1.00 10.00      A   
ATOM   4945  O   CYS A 523       4.157 -20.011 -22.637  1.00 10.00      A   
ATOM   4946  N   LYS A 524       5.686 -21.121 -23.855  1.00 10.00      A   
ATOM   4947  HN  LYS A 524       6.511 -21.654 -23.849  1.00 10.00      A   
ATOM   4948  CA  LYS A 524       5.013 -20.865 -25.117  1.00 10.00      A   
ATOM   4949  CB  LYS A 524       5.943 -21.154 -26.292  1.00 10.00      A   
ATOM   4950  CG  LYS A 524       7.086 -20.162 -26.431  1.00 10.00      A   
ATOM   4951  CD  LYS A 524       7.762 -20.292 -27.784  1.00 10.00      A   
ATOM   4952  CE  LYS A 524       8.518 -21.604 -27.902  1.00 10.00      A   
ATOM   4953  NZ  LYS A 524       8.982 -21.856 -29.292  1.00 10.00      A   
ATOM   4954  HZ1 LYS A 524       9.689 -21.150 -29.571  1.00 10.00      A   
ATOM   4955  HZ2 LYS A 524       8.179 -21.804 -29.949  1.00 10.00      A   
ATOM   4956  HZ3 LYS A 524       9.411 -22.810 -29.361  1.00 10.00      A   
ATOM   4957  C   LYS A 524       3.735 -21.687 -25.238  1.00 10.00      A   
ATOM   4958  O   LYS A 524       2.711 -21.193 -25.713  1.00 10.00      A   
ATOM   4959  N   LEU A 525       3.797 -22.937 -24.796  1.00 10.00      A   
ATOM   4960  HN  LEU A 525       4.645 -23.271 -24.424  1.00 10.00      A   
ATOM   4961  CA  LEU A 525       2.646 -23.828 -24.850  1.00 10.00      A   
ATOM   4962  CB  LEU A 525       3.047 -25.246 -24.430  1.00 10.00      A   
ATOM   4963  CG  LEU A 525       2.024 -26.351 -24.702  1.00 10.00      A   
ATOM   4964  CD1 LEU A 525       1.619 -26.370 -26.168  1.00 10.00      A   
ATOM   4965  CD2 LEU A 525       2.577 -27.704 -24.283  1.00 10.00      A   
ATOM   4966  C   LEU A 525       1.515 -23.303 -23.966  1.00 10.00      A   
ATOM   4967  O   LEU A 525       0.334 -23.462 -24.284  1.00 10.00      A   
ATOM   4968  N   LEU A 526       1.881 -22.674 -22.856  1.00 10.00      A   
ATOM   4969  HN  LEU A 526       2.838 -22.600 -22.639  1.00 10.00      A   
ATOM   4970  CA  LEU A 526       0.905 -22.111 -21.936  1.00 10.00      A   
ATOM   4971  CB  LEU A 526       1.573 -21.725 -20.615  1.00 10.00      A   
ATOM   4972  CG  LEU A 526       0.640 -21.378 -19.453  1.00 10.00      A   
ATOM   4973  CD1 LEU A 526      -0.180 -22.589 -19.040  1.00 10.00      A   
ATOM   4974  CD2 LEU A 526       1.433 -20.841 -18.274  1.00 10.00      A   
ATOM   4975  C   LEU A 526       0.228 -20.894 -22.554  1.00 10.00      A   
ATOM   4976  O   LEU A 526      -0.982 -20.728 -22.439  1.00 10.00      A   
ATOM   4977  N   GLY A 527       1.017 -20.059 -23.225  1.00 10.00      A   
ATOM   4978  HN  GLY A 527       1.976 -20.252 -23.284  1.00 10.00      A   
ATOM   4979  CA  GLY A 527       0.482 -18.864 -23.861  1.00 10.00      A   
ATOM   4980  C   GLY A 527      -0.465 -19.192 -24.999  1.00 10.00      A   
ATOM   4981  O   GLY A 527      -1.356 -18.407 -25.326  1.00 10.00      A   
ATOM   4982  N   GLN A 528      -0.267 -20.354 -25.607  1.00 10.00      A   
ATOM   4983  HN  GLN A 528       0.471 -20.927 -25.313  1.00 10.00      A   
ATOM   4984  CA  GLN A 528      -1.113 -20.793 -26.707  1.00 10.00      A   
ATOM   4985  CB  GLN A 528      -0.363 -21.785 -27.598  1.00 10.00      A   
ATOM   4986  CG  GLN A 528       0.720 -21.151 -28.455  1.00 10.00      A   
ATOM   4987  CD  GLN A 528       0.154 -20.222 -29.507  1.00 10.00      A   
ATOM   4988  OE1 GLN A 528      -0.945 -20.439 -30.022  1.00 10.00      A   
ATOM   4989  NE2 GLN A 528       0.903 -19.183 -29.838  1.00 10.00      A   
ATOM   4990 HE21 GLN A 528       1.769 -19.077 -29.393  1.00 10.00      A   
ATOM   4991 HE22 GLN A 528       0.555 -18.555 -30.503  1.00 10.00      A   
ATOM   4992  C   GLN A 528      -2.396 -21.422 -26.179  1.00 10.00      A   
ATOM   4993  O   GLN A 528      -3.432 -21.408 -26.848  1.00 10.00      A   
ATOM   4994  N   LYS A 529      -2.312 -21.980 -24.977  1.00 10.00      A   
ATOM   4995  HN  LYS A 529      -1.449 -21.975 -24.510  1.00 10.00      A   
ATOM   4996  CA  LYS A 529      -3.456 -22.619 -24.343  1.00 10.00      A   
ATOM   4997  CB  LYS A 529      -2.983 -23.697 -23.362  1.00 10.00      A   
ATOM   4998  CG  LYS A 529      -4.108 -24.448 -22.662  1.00 10.00      A   
ATOM   4999  CD  LYS A 529      -3.608 -25.167 -21.422  1.00 10.00      A   
ATOM   5000  CE  LYS A 529      -4.699 -26.022 -20.796  1.00 10.00      A   
ATOM   5001  NZ  LYS A 529      -5.149 -27.102 -21.712  1.00 10.00      A   
ATOM   5002  HZ1 LYS A 529      -4.340 -27.478 -22.246  1.00 10.00      A   
ATOM   5003  HZ2 LYS A 529      -5.848 -26.735 -22.385  1.00 10.00      A   
ATOM   5004  HZ3 LYS A 529      -5.581 -27.879 -21.169  1.00 10.00      A   
ATOM   5005  C   LYS A 529      -4.319 -21.598 -23.609  1.00 10.00      A   
ATOM   5006  O   LYS A 529      -5.547 -21.711 -23.591  1.00 10.00      A   
ATOM   5007  N   MET A 530      -3.675 -20.609 -23.006  1.00 10.00      A   
ATOM   5008  HN  MET A 530      -2.692 -20.570 -23.059  1.00 10.00      A   
ATOM   5009  CA  MET A 530      -4.383 -19.576 -22.264  1.00 10.00      A   
ATOM   5010  CB  MET A 530      -3.830 -19.479 -20.839  1.00 10.00      A   
ATOM   5011  CG  MET A 530      -3.646 -20.820 -20.142  1.00 10.00      A   
ATOM   5012  SD  MET A 530      -5.209 -21.558 -19.627  1.00 10.00      A   
ATOM   5013  CE  MET A 530      -5.700 -20.396 -18.354  1.00 10.00      A   
ATOM   5014  C   MET A 530      -4.248 -18.222 -22.956  1.00 10.00      A   
ATOM   5015  O   MET A 530      -3.254 -17.523 -22.769  1.00 10.00      A   
ATOM   5016  N   PRO A 531      -5.237 -17.842 -23.779  1.00 10.00      A   
ATOM   5017  CA  PRO A 531      -5.228 -16.566 -24.496  1.00 10.00      A   
ATOM   5018  CB  PRO A 531      -6.258 -16.770 -25.623  1.00 10.00      A   
ATOM   5019  CG  PRO A 531      -6.691 -18.198 -25.526  1.00 10.00      A   
ATOM   5020  CD  PRO A 531      -6.434 -18.621 -24.110  1.00 10.00      A   
ATOM   5021  C   PRO A 531      -5.659 -15.406 -23.599  1.00 10.00      A   
ATOM   5022  O   PRO A 531      -5.515 -14.245 -23.974  1.00 10.00      A   
ATOM   5023  N   LYS A 532      -6.189 -15.724 -22.416  1.00 10.00      A   
ATOM   5024  HN  LYS A 532      -6.283 -16.671 -22.170  1.00 10.00      A   
ATOM   5025  CA  LYS A 532      -6.638 -14.695 -21.478  1.00 10.00      A   
ATOM   5026  CB  LYS A 532      -7.937 -15.120 -20.787  1.00 10.00      A   
ATOM   5027  CG  LYS A 532      -9.124 -15.303 -21.717  1.00 10.00      A   
ATOM   5028  CD  LYS A 532     -10.378 -15.641 -20.929  1.00 10.00      A   
ATOM   5029  CE  LYS A 532     -11.579 -15.847 -21.840  1.00 10.00      A   
ATOM   5030  NZ  LYS A 532     -11.497 -17.130 -22.590  1.00 10.00      A   
ATOM   5031  HZ1 LYS A 532     -12.414 -17.345 -23.038  1.00 10.00      A   
ATOM   5032  HZ2 LYS A 532     -11.249 -17.907 -21.943  1.00 10.00      A   
ATOM   5033  HZ3 LYS A 532     -10.771 -17.068 -23.330  1.00 10.00      A   
ATOM   5034  C   LYS A 532      -5.578 -14.408 -20.421  1.00 10.00      A   
ATOM   5035  O   LYS A 532      -5.778 -13.571 -19.536  1.00 10.00      A   
ATOM   5036  N   LEU A 533      -4.457 -15.108 -20.508  1.00 10.00      A   
ATOM   5037  HN  LEU A 533      -4.342 -15.744 -21.243  1.00 10.00      A   
ATOM   5038  CA  LEU A 533      -3.378 -14.936 -19.550  1.00 10.00      A   
ATOM   5039  CB  LEU A 533      -3.077 -16.252 -18.826  1.00 10.00      A   
ATOM   5040  CG  LEU A 533      -3.813 -16.483 -17.502  1.00 10.00      A   
ATOM   5041  CD1 LEU A 533      -5.303 -16.687 -17.724  1.00 10.00      A   
ATOM   5042  CD2 LEU A 533      -3.213 -17.663 -16.757  1.00 10.00      A   
ATOM   5043  C   LEU A 533      -2.119 -14.418 -20.225  1.00 10.00      A   
ATOM   5044  O   LEU A 533      -1.792 -14.813 -21.345  1.00 10.00      A   
ATOM   5045  N   ASN A 534      -1.420 -13.536 -19.533  1.00 10.00      A   
ATOM   5046  HN  ASN A 534      -1.738 -13.269 -18.640  1.00 10.00      A   
ATOM   5047  CA  ASN A 534      -0.192 -12.960 -20.043  1.00 10.00      A   
ATOM   5048  CB  ASN A 534      -0.091 -11.477 -19.681  1.00 10.00      A   
ATOM   5049  CG  ASN A 534      -0.698 -10.555 -20.723  1.00 10.00      A   
ATOM   5050  OD1 ASN A 534      -1.170 -10.998 -21.772  1.00 10.00      A   
ATOM   5051  ND2 ASN A 534      -0.683  -9.256 -20.445  1.00 10.00      A   
ATOM   5052 HD21 ASN A 534      -0.280  -8.963 -19.594  1.00 10.00      A   
ATOM   5053 HD22 ASN A 534      -1.097  -8.639 -21.095  1.00 10.00      A   
ATOM   5054  C   ASN A 534       1.003 -13.699 -19.469  1.00 10.00      A   
ATOM   5055  O   ASN A 534       1.312 -13.571 -18.281  1.00 10.00      A   
ATOM   5056  N   VAL A 535       1.653 -14.488 -20.306  1.00 10.00      A   
ATOM   5057  HN  VAL A 535       1.344 -14.555 -21.233  1.00 10.00      A   
ATOM   5058  CA  VAL A 535       2.822 -15.250 -19.890  1.00 10.00      A   
ATOM   5059  CB  VAL A 535       2.872 -16.636 -20.571  1.00 10.00      A   
ATOM   5060  CG1 VAL A 535       3.965 -17.509 -19.966  1.00 10.00      A   
ATOM   5061  CG2 VAL A 535       1.524 -17.334 -20.491  1.00 10.00      A   
ATOM   5062  C   VAL A 535       4.083 -14.469 -20.232  1.00 10.00      A   
ATOM   5063  O   VAL A 535       4.571 -14.512 -21.363  1.00 10.00      A   
ATOM   5064  N   GLU A 536       4.589 -13.730 -19.263  1.00 10.00      A   
ATOM   5065  HN  GLU A 536       4.150 -13.721 -18.382  1.00 10.00      A   
ATOM   5066  CA  GLU A 536       5.782 -12.930 -19.466  1.00 10.00      A   
ATOM   5067  CB  GLU A 536       5.646 -11.576 -18.767  1.00 10.00      A   
ATOM   5068  CG  GLU A 536       4.546 -10.694 -19.338  1.00 10.00      A   
ATOM   5069  CD  GLU A 536       4.470  -9.342 -18.665  1.00 10.00      A   
ATOM   5070  OE1 GLU A 536       5.251  -9.091 -17.723  1.00 10.00      A   
ATOM   5071  OE2 GLU A 536       3.626  -8.517 -19.070  1.00 10.00      A   
ATOM   5072  C   GLU A 536       7.022 -13.663 -18.981  1.00 10.00      A   
ATOM   5073  O   GLU A 536       7.135 -14.006 -17.805  1.00 10.00      A   
ATOM   5074  N   VAL A 537       7.943 -13.913 -19.896  1.00 10.00      A   
ATOM   5075  HN  VAL A 537       7.788 -13.620 -20.824  1.00 10.00      A   
ATOM   5076  CA  VAL A 537       9.181 -14.598 -19.564  1.00 10.00      A   
ATOM   5077  CB  VAL A 537       9.646 -15.519 -20.714  1.00 10.00      A   
ATOM   5078  CG1 VAL A 537      10.979 -16.169 -20.379  1.00 10.00      A   
ATOM   5079  CG2 VAL A 537       8.598 -16.583 -21.003  1.00 10.00      A   
ATOM   5080  C   VAL A 537      10.268 -13.575 -19.259  1.00 10.00      A   
ATOM   5081  O   VAL A 537      10.572 -12.721 -20.094  1.00 10.00      A   
ATOM   5082  N   ILE A 538      10.841 -13.665 -18.064  1.00 10.00      A   
ATOM   5083  HN  ILE A 538      10.563 -14.384 -17.451  1.00 10.00      A   
ATOM   5084  CA  ILE A 538      11.888 -12.749 -17.643  1.00 10.00      A   
ATOM   5085  CB  ILE A 538      11.595 -12.149 -16.250  1.00 10.00      A   
ATOM   5086  CG1 ILE A 538      10.154 -11.627 -16.183  1.00 10.00      A   
ATOM   5087  CG2 ILE A 538      12.594 -11.044 -15.921  1.00 10.00      A   
ATOM   5088  CD1 ILE A 538       9.699 -11.266 -14.788  1.00 10.00      A   
ATOM   5089  C   ILE A 538      13.228 -13.474 -17.614  1.00 10.00      A   
ATOM   5090  O   ILE A 538      13.532 -14.215 -16.673  1.00 10.00      A   
ATOM   5091  N   ASP A 539      14.025 -13.246 -18.641  1.00 10.00      A   
ATOM   5092  HN  ASP A 539      13.745 -12.603 -19.330  1.00 10.00      A   
ATOM   5093  CA  ASP A 539      15.325 -13.894 -18.764  1.00 10.00      A   
ATOM   5094  CB  ASP A 539      15.257 -14.977 -19.848  1.00 10.00      A   
ATOM   5095  CG  ASP A 539      16.413 -15.950 -19.780  1.00 10.00      A   
ATOM   5096  OD1 ASP A 539      16.211 -17.092 -19.310  1.00 10.00      A   
ATOM   5097  OD2 ASP A 539      17.524 -15.584 -20.200  1.00 10.00      A   
ATOM   5098  C   ASP A 539      16.401 -12.865 -19.103  1.00 10.00      A   
ATOM   5099  O   ASP A 539      16.206 -12.020 -19.976  1.00 10.00      A   
ATOM   5100  N   GLU A 540      17.532 -12.926 -18.406  1.00 10.00      A   
ATOM   5101  HN  GLU A 540      17.638 -13.622 -17.714  1.00 10.00      A   
ATOM   5102  CA  GLU A 540      18.622 -11.982 -18.636  1.00 10.00      A   
ATOM   5103  CB  GLU A 540      19.222 -11.498 -17.315  1.00 10.00      A   
ATOM   5104  CG  GLU A 540      18.299 -10.648 -16.459  1.00 10.00      A   
ATOM   5105  CD  GLU A 540      19.055  -9.913 -15.368  1.00 10.00      A   
ATOM   5106  OE1 GLU A 540      19.595 -10.584 -14.459  1.00 10.00      A   
ATOM   5107  OE2 GLU A 540      19.127  -8.662 -15.426  1.00 10.00      A   
ATOM   5108  C   GLU A 540      19.729 -12.574 -19.503  1.00 10.00      A   
ATOM   5109  O   GLU A 540      20.775 -11.948 -19.689  1.00 10.00      A   
ATOM   5110  N   ARG A 541      19.508 -13.771 -20.033  1.00 10.00      A   
ATOM   5111  HN  ARG A 541      18.648 -14.230 -19.863  1.00 10.00      A   
ATOM   5112  CA  ARG A 541      20.503 -14.418 -20.882  1.00 10.00      A   
ATOM   5113  CB  ARG A 541      20.551 -15.931 -20.640  1.00 10.00      A   
ATOM   5114  CG  ARG A 541      20.835 -16.333 -19.203  1.00 10.00      A   
ATOM   5115  CD  ARG A 541      19.618 -16.989 -18.568  1.00 10.00      A   
ATOM   5116  NE  ARG A 541      19.877 -18.370 -18.160  1.00 10.00      A   
ATOM   5117  HE  ARG A 541      20.790 -18.586 -17.875  1.00 10.00      A   
ATOM   5118  CZ  ARG A 541      18.954 -19.341 -18.149  1.00 10.00      A   
ATOM   5119  NH1 ARG A 541      17.707 -19.097 -18.526  1.00 10.00      A   
ATOM   5120 HH11 ARG A 541      17.420 -18.133 -18.843  1.00 10.00      A   
ATOM   5121 HH12 ARG A 541      16.999 -19.862 -18.510  1.00 10.00      A   
ATOM   5122  NH2 ARG A 541      19.285 -20.564 -17.758  1.00 10.00      A   
ATOM   5123 HH21 ARG A 541      18.569 -21.322 -17.750  1.00 10.00      A   
ATOM   5124 HH22 ARG A 541      20.262 -20.770 -17.457  1.00 10.00      A   
ATOM   5125  C   ARG A 541      20.216 -14.128 -22.352  1.00 10.00      A   
ATOM   5126  O   ARG A 541      20.807 -14.732 -23.249  1.00 10.00      A   
ATOM   5127  N   GLY A 542      19.303 -13.200 -22.598  1.00 10.00      A   
ATOM   5128  HN  GLY A 542      18.851 -12.759 -21.849  1.00 10.00      A   
ATOM   5129  CA  GLY A 542      18.958 -12.850 -23.958  1.00 10.00      A   
ATOM   5130  C   GLY A 542      17.762 -13.632 -24.441  1.00 10.00      A   
ATOM   5131  O   GLY A 542      17.163 -14.388 -23.670  1.00 10.00      A   
ATOM   5132  N   ALA A 543      17.425 -13.459 -25.714  1.00 10.00      A   
ATOM   5133  HN  ALA A 543      17.961 -12.850 -26.271  1.00 10.00      A   
ATOM   5134  CA  ALA A 543      16.285 -14.145 -26.312  1.00 10.00      A   
ATOM   5135  CB  ALA A 543      16.156 -13.782 -27.783  1.00 10.00      A   
ATOM   5136  C   ALA A 543      16.388 -15.655 -26.137  1.00 10.00      A   
ATOM   5137  O   ALA A 543      17.368 -16.271 -26.556  1.00 10.00      A   
ATOM   5138  N   PRO A 544      15.363 -16.268 -25.518  1.00 10.00      A   
ATOM   5139  CA  PRO A 544      15.328 -17.713 -25.274  1.00 10.00      A   
ATOM   5140  CB  PRO A 544      14.056 -17.913 -24.442  1.00 10.00      A   
ATOM   5141  CG  PRO A 544      13.680 -16.555 -23.956  1.00 10.00      A   
ATOM   5142  CD  PRO A 544      14.157 -15.601 -25.005  1.00 10.00      A   
ATOM   5143  C   PRO A 544      15.237 -18.504 -26.575  1.00 10.00      A   
ATOM   5144  O   PRO A 544      15.430 -19.715 -26.588  1.00 10.00      A   
ATOM   5145  N   ASP A 545      14.976 -17.796 -27.668  1.00 10.00      A   
ATOM   5146  HN  ASP A 545      14.852 -16.828 -27.585  1.00 10.00      A   
ATOM   5147  CA  ASP A 545      14.864 -18.413 -28.991  1.00 10.00      A   
ATOM   5148  CB  ASP A 545      14.374 -17.394 -30.019  1.00 10.00      A   
ATOM   5149  CG  ASP A 545      12.873 -17.417 -30.221  1.00 10.00      A   
ATOM   5150  OD1 ASP A 545      12.315 -18.506 -30.467  1.00 10.00      A   
ATOM   5151  OD2 ASP A 545      12.246 -16.341 -30.151  1.00 10.00      A   
ATOM   5152  C   ASP A 545      16.200 -18.990 -29.450  1.00 10.00      A   
ATOM   5153  O   ASP A 545      16.251 -19.826 -30.353  1.00 10.00      A   
ATOM   5154  N   SER A 546      17.281 -18.535 -28.830  1.00 10.00      A   
ATOM   5155  HN  SER A 546      17.180 -17.863 -28.123  1.00 10.00      A   
ATOM   5156  CA  SER A 546      18.613 -19.012 -29.172  1.00 10.00      A   
ATOM   5157  CB  SER A 546      19.655 -17.926 -28.890  1.00 10.00      A   
ATOM   5158  OG  SER A 546      19.286 -16.700 -29.494  1.00 10.00      A   
ATOM   5159  HG  SER A 546      18.520 -16.845 -30.068  1.00 10.00      A   
ATOM   5160  C   SER A 546      18.960 -20.273 -28.391  1.00 10.00      A   
ATOM   5161  O   SER A 546      19.976 -20.912 -28.652  1.00 10.00      A   
ATOM   5162  N   ARG A 547      18.114 -20.632 -27.435  1.00 10.00      A   
ATOM   5163  HN  ARG A 547      17.294 -20.108 -27.295  1.00 10.00      A   
ATOM   5164  CA  ARG A 547      18.347 -21.811 -26.618  1.00 10.00      A   
ATOM   5165  CB  ARG A 547      18.430 -21.419 -25.137  1.00 10.00      A   
ATOM   5166  CG  ARG A 547      19.569 -20.466 -24.806  1.00 10.00      A   
ATOM   5167  CD  ARG A 547      19.555 -20.046 -23.339  1.00 10.00      A
[truncated: 216,683 more chars]
