# Supplementary material for: Flexibility of intrinsically disordered degrons in AUX/IAA proteins reinforces auxin co-receptor assemblies
Source: Nat Commun. 2020 May 8;11:2277. doi: 10.1038/s41467-020-16147-2 (PMC7210949; doi:10.1038/s41467-020-16147-2)
Supplement: Supplementary file 11 — Supplementary Data 8 [file 41467_2020_16147_MOESM11_ESM.gz › disvis_haddock_files/IAA12/cluster5_3.pdb]

REMARK FILENAME="complex_160w.pdb0"
REMARK ===============================================================
REMARK HADDOCK run for complex
REMARK initial structure: complex_160.pdb
REMARK final NOE weights: unambig 50 amb: 50
REMARK ===============================================================
REMARK            total,bonds,angles,improper,dihe,vdw,elec,air,cdih,coup,rdcs,vean,dani,xpcs,rg
REMARK energies: 135.312, 0, 0, 0, 0, -66.5305, -240.74, 442.583, 0, 0, 0, 0, 0, 0, 0
REMARK ===============================================================
REMARK            bonds,angles,impropers,dihe,air,cdih,coup,rdcs,vean,dani,xpcs
REMARK rms-dev.: 0,0,0,0,1.77424,0,0, 0, 0, 0, 0
REMARK ===============================================================
REMARK               air,cdih,coup,rdcs,vean,dani,xpcs
REMARK               >0.3,>5,>1,>0,>5,>0.2,>0.2
REMARK violations.: 12, 0, 0, 0, 0, 0, 0
REMARK ===============================================================
REMARK                        CVpartition#,violations,rms
REMARK AIRs cross-validation: 2, 22, 1.29558
REMARK ===============================================================
REMARK NCS energy: 0
REMARK ===============================================================
REMARK Symmetry energy: 0
REMARK ===============================================================
REMARK Desolvation energy: 34.7438
REMARK Internal energy free molecules: -22137.1
REMARK Internal energy complex: -33269
REMARK Binding energy: -11404.4
REMARK ===============================================================
REMARK buried surface area: 2043.95
REMARK ===============================================================
REMARK water - chain1: 0 0 0
REMARK water - chain2: 0 0 0
REMARK water - chain3: 0 0 0
REMARK water - chain4: 0 0 0
REMARK water - chain5: 0 0 0
REMARK water - chain6: 0 0 0
REMARK ===============================================================
REMARK water - water: 0 0 0
REMARK ===============================================================
REMARK DATE:09-Dec-2019  18:28:57       created by user: enmr049
REMARK VERSION:1.3U
ATOM      1  N   PHE A   9     -37.597  -0.024  -9.713  1.00 10.00      A   
ATOM      2  HN  PHE A   9     -37.653   0.297 -10.642  1.00 10.00      A   
ATOM      3  CA  PHE A   9     -36.930   0.809  -8.723  1.00 10.00      A   
ATOM      4  CB  PHE A   9     -35.815   0.026  -8.034  1.00 10.00      A   
ATOM      5  CG  PHE A   9     -36.209  -0.538  -6.700  1.00 10.00      A   
ATOM      6  CD1 PHE A   9     -35.763   0.050  -5.528  1.00 10.00      A   
ATOM      7  CD2 PHE A   9     -37.024  -1.653  -6.619  1.00 10.00      A   
ATOM      8  CE1 PHE A   9     -36.123  -0.461  -4.296  1.00 10.00      A   
ATOM      9  CE2 PHE A   9     -37.387  -2.169  -5.390  1.00 10.00      A   
ATOM     10  CZ  PHE A   9     -36.936  -1.572  -4.227  1.00 10.00      A   
ATOM     11  C   PHE A   9     -36.371   2.080  -9.355  1.00 10.00      A   
ATOM     12  O   PHE A   9     -35.667   2.026 -10.365  1.00 10.00      A   
ATOM     13  N   PRO A  10     -36.695   3.243  -8.772  1.00 10.00      A   
ATOM     14  CA  PRO A  10     -36.225   4.538  -9.275  1.00 10.00      A   
ATOM     15  CB  PRO A  10     -36.867   5.555  -8.323  1.00 10.00      A   
ATOM     16  CG  PRO A  10     -38.000   4.825  -7.689  1.00 10.00      A   
ATOM     17  CD  PRO A  10     -37.561   3.393  -7.594  1.00 10.00      A   
ATOM     18  C   PRO A  10     -34.706   4.667  -9.228  1.00 10.00      A   
ATOM     19  O   PRO A  10     -34.053   4.161  -8.305  1.00 10.00      A   
ATOM     20  N   GLU A  11     -34.163   5.367 -10.223  1.00 10.00      A   
ATOM     21  HN  GLU A  11     -34.754   5.760 -10.900  1.00 10.00      A   
ATOM     22  CA  GLU A  11     -32.727   5.584 -10.343  1.00 10.00      A   
ATOM     23  CB  GLU A  11     -32.433   6.500 -11.540  1.00 10.00      A   
ATOM     24  CG  GLU A  11     -33.090   6.088 -12.849  1.00 10.00      A   
ATOM     25  CD  GLU A  11     -32.556   4.783 -13.400  1.00 10.00      A   
ATOM     26  OE1 GLU A  11     -31.348   4.710 -13.722  1.00 10.00      A   
ATOM     27  OE2 GLU A  11     -33.348   3.829 -13.531  1.00 10.00      A   
ATOM     28  C   GLU A  11     -32.159   6.230  -9.081  1.00 10.00      A   
ATOM     29  O   GLU A  11     -31.171   5.754  -8.513  1.00 10.00      A   
ATOM     30  N   GLU A  12     -32.807   7.300  -8.641  1.00 10.00      A   
ATOM     31  HN  GLU A  12     -33.606   7.606  -9.124  1.00 10.00      A   
ATOM     32  CA  GLU A  12     -32.372   8.038  -7.463  1.00 10.00      A   
ATOM     33  CB  GLU A  12     -33.247   9.275  -7.244  1.00 10.00      A   
ATOM     34  CG  GLU A  12     -34.740   8.989  -7.210  1.00 10.00      A   
ATOM     35  CD  GLU A  12     -35.574  10.251  -7.203  1.00 10.00      A   
ATOM     36  OE1 GLU A  12     -35.120  11.268  -6.641  1.00 10.00      A   
ATOM     37  OE2 GLU A  12     -36.690  10.231  -7.756  1.00 10.00      A   
ATOM     38  C   GLU A  12     -32.329   7.162  -6.209  1.00 10.00      A   
ATOM     39  O   GLU A  12     -31.432   7.303  -5.376  1.00 10.00      A   
ATOM     40  N   VAL A  13     -33.288   6.250  -6.089  1.00 10.00      A   
ATOM     41  HN  VAL A  13     -33.958   6.170  -6.801  1.00 10.00      A   
ATOM     42  CA  VAL A  13     -33.354   5.355  -4.935  1.00 10.00      A   
ATOM     43  CB  VAL A  13     -34.713   4.631  -4.845  1.00 10.00      A   
ATOM     44  CG1 VAL A  13     -34.745   3.695  -3.648  1.00 10.00      A   
ATOM     45  CG2 VAL A  13     -35.844   5.642  -4.755  1.00 10.00      A   
ATOM     46  C   VAL A  13     -32.230   4.320  -5.006  1.00 10.00      A   
ATOM     47  O   VAL A  13     -31.529   4.080  -4.025  1.00 10.00      A   
ATOM     48  N   LEU A  14     -32.048   3.737  -6.187  1.00 10.00      A   
ATOM     49  HN  LEU A  14     -32.622   3.993  -6.938  1.00 10.00      A   
ATOM     50  CA  LEU A  14     -31.016   2.729  -6.403  1.00 10.00      A   
ATOM     51  CB  LEU A  14     -31.086   2.175  -7.825  1.00 10.00      A   
ATOM     52  CG  LEU A  14     -32.256   1.231  -8.110  1.00 10.00      A   
ATOM     53  CD1 LEU A  14     -32.307   0.871  -9.585  1.00 10.00      A   
ATOM     54  CD2 LEU A  14     -32.155  -0.022  -7.252  1.00 10.00      A   
ATOM     55  C   LEU A  14     -29.630   3.274  -6.097  1.00 10.00      A   
ATOM     56  O   LEU A  14     -28.839   2.625  -5.414  1.00 10.00      A   
ATOM     57  N   GLU A  15     -29.340   4.472  -6.592  1.00 10.00      A   
ATOM     58  HN  GLU A  15     -30.005   4.942  -7.144  1.00 10.00      A   
ATOM     59  CA  GLU A  15     -28.044   5.091  -6.351  1.00 10.00      A   
ATOM     60  CB  GLU A  15     -27.883   6.379  -7.153  1.00 10.00      A   
ATOM     61  CG  GLU A  15     -26.461   6.616  -7.624  1.00 10.00      A   
ATOM     62  CD  GLU A  15     -26.309   7.882  -8.435  1.00 10.00      A   
ATOM     63  OE1 GLU A  15     -26.609   7.860  -9.644  1.00 10.00      A   
ATOM     64  OE2 GLU A  15     -25.867   8.903  -7.870  1.00 10.00      A   
ATOM     65  C   GLU A  15     -27.818   5.341  -4.859  1.00 10.00      A   
ATOM     66  O   GLU A  15     -26.689   5.284  -4.377  1.00 10.00      A   
ATOM     67  N   HIS A  16     -28.899   5.603  -4.131  1.00 10.00      A   
ATOM     68  HN  HIS A  16     -29.777   5.633  -4.570  1.00 10.00      A   
ATOM     69  CA  HIS A  16     -28.810   5.842  -2.696  1.00 10.00      A   
ATOM     70  CB  HIS A  16     -30.144   6.365  -2.144  1.00 10.00      A   
ATOM     71  CG  HIS A  16     -30.033   7.040  -0.806  1.00 10.00      A   
ATOM     72  ND1 HIS A  16     -30.205   8.399  -0.675  1.00 10.00      A   
ATOM     73  CD2 HIS A  16     -29.762   6.509   0.419  1.00 10.00      A   
ATOM     74  CE1 HIS A  16     -30.039   8.665   0.609  1.00 10.00      A   
ATOM     75  NE2 HIS A  16     -29.767   7.557   1.306  1.00 10.00      A   
ATOM     76  HE2 HIS A  16     -29.585   7.507   2.276  1.00 10.00      A   
ATOM     77  C   HIS A  16     -28.408   4.553  -1.981  1.00 10.00      A   
ATOM     78  O   HIS A  16     -27.554   4.560  -1.094  1.00 10.00      A   
ATOM     79  N   VAL A  17     -29.016   3.445  -2.392  1.00 10.00      A   
ATOM     80  HN  VAL A  17     -29.685   3.506  -3.110  1.00 10.00      A   
ATOM     81  CA  VAL A  17     -28.724   2.142  -1.806  1.00 10.00      A   
ATOM     82  CB  VAL A  17     -29.628   1.041  -2.411  1.00 10.00      A   
ATOM     83  CG1 VAL A  17     -29.462  -0.281  -1.674  1.00 10.00      A   
ATOM     84  CG2 VAL A  17     -31.083   1.471  -2.416  1.00 10.00      A   
ATOM     85  C   VAL A  17     -27.267   1.766  -2.058  1.00 10.00      A   
ATOM     86  O   VAL A  17     -26.585   1.239  -1.179  1.00 10.00      A   
ATOM     87  N   PHE A  18     -26.791   2.073  -3.257  1.00 10.00      A   
ATOM     88  HN  PHE A  18     -27.383   2.516  -3.905  1.00 10.00      A   
ATOM     89  CA  PHE A  18     -25.420   1.761  -3.647  1.00 10.00      A   
ATOM     90  CB  PHE A  18     -25.199   2.018  -5.140  1.00 10.00      A   
ATOM     91  CG  PHE A  18     -26.070   1.185  -6.044  1.00 10.00      A   
ATOM     92  CD1 PHE A  18     -26.396   1.633  -7.313  1.00 10.00      A   
ATOM     93  CD2 PHE A  18     -26.561  -0.043  -5.629  1.00 10.00      A   
ATOM     94  CE1 PHE A  18     -27.194   0.875  -8.147  1.00 10.00      A   
ATOM     95  CE2 PHE A  18     -27.360  -0.806  -6.459  1.00 10.00      A   
ATOM     96  CZ  PHE A  18     -27.676  -0.347  -7.720  1.00 10.00      A   
ATOM     97  C   PHE A  18     -24.386   2.513  -2.806  1.00 10.00      A   
ATOM     98  O   PHE A  18     -23.235   2.086  -2.706  1.00 10.00      A   
ATOM     99  N   SER A  19     -24.790   3.619  -2.190  1.00 10.00      A   
ATOM    100  HN  SER A  19     -25.718   3.920  -2.296  1.00 10.00      A   
ATOM    101  CA  SER A  19     -23.871   4.396  -1.362  1.00 10.00      A   
ATOM    102  CB  SER A  19     -24.412   5.806  -1.093  1.00 10.00      A   
ATOM    103  OG  SER A  19     -25.442   5.790  -0.119  1.00 10.00      A   
ATOM    104  HG  SER A  19     -26.247   5.412  -0.503  1.00 10.00      A   
ATOM    105  C   SER A  19     -23.578   3.669  -0.050  1.00 10.00      A   
ATOM    106  O   SER A  19     -22.603   3.969   0.640  1.00 10.00      A   
ATOM    107  N   PHE A  20     -24.429   2.706   0.289  1.00 10.00      A   
ATOM    108  HN  PHE A  20     -25.189   2.513  -0.303  1.00 10.00      A   
ATOM    109  CA  PHE A  20     -24.266   1.932   1.516  1.00 10.00      A   
ATOM    110  CB  PHE A  20     -25.627   1.520   2.082  1.00 10.00      A   
ATOM    111  CG  PHE A  20     -26.428   2.660   2.635  1.00 10.00      A   
ATOM    112  CD1 PHE A  20     -27.553   3.119   1.971  1.00 10.00      A   
ATOM    113  CD2 PHE A  20     -26.061   3.269   3.823  1.00 10.00      A   
ATOM    114  CE1 PHE A  20     -28.296   4.163   2.482  1.00 10.00      A   
ATOM    115  CE2 PHE A  20     -26.798   4.314   4.339  1.00 10.00      A   
ATOM    116  CZ  PHE A  20     -27.917   4.761   3.667  1.00 10.00      A   
ATOM    117  C   PHE A  20     -23.402   0.697   1.283  1.00 10.00      A   
ATOM    118  O   PHE A  20     -23.203  -0.115   2.187  1.00 10.00      A   
ATOM    119  N   ILE A  21     -22.902   0.554   0.064  1.00 10.00      A   
ATOM    120  HN  ILE A  21     -23.101   1.233  -0.616  1.00 10.00      A   
ATOM    121  CA  ILE A  21     -22.061  -0.579  -0.293  1.00 10.00      A   
ATOM    122  CB  ILE A  21     -22.826  -1.632  -1.127  1.00 10.00      A   
ATOM    123  CG1 ILE A  21     -23.925  -0.968  -1.969  1.00 10.00      A   
ATOM    124  CG2 ILE A  21     -23.419  -2.698  -0.218  1.00 10.00      A   
ATOM    125  CD1 ILE A  21     -24.748  -1.932  -2.797  1.00 10.00      A   
ATOM    126  C   ILE A  21     -20.811  -0.112  -1.033  1.00 10.00      A   
ATOM    127  O   ILE A  21     -20.832   0.095  -2.245  1.00 10.00      A   
ATOM    128  N   GLN A  22     -19.731   0.074  -0.284  1.00 10.00      A   
ATOM    129  HN  GLN A  22     -19.788  -0.087   0.684  1.00 10.00      A   
ATOM    130  CA  GLN A  22     -18.465   0.527  -0.848  1.00 10.00      A   
ATOM    131  CB  GLN A  22     -17.933   1.721  -0.054  1.00 10.00      A   
ATOM    132  CG  GLN A  22     -18.487   3.064  -0.500  1.00 10.00      A   
ATOM    133  CD  GLN A  22     -17.625   3.724  -1.556  1.00 10.00      A   
ATOM    134  OE1 GLN A  22     -17.840   3.548  -2.755  1.00 10.00      A   
ATOM    135  NE2 GLN A  22     -16.636   4.487  -1.119  1.00 10.00      A   
ATOM    136 HE21 GLN A  22     -16.516   4.587  -0.149  1.00 10.00      A   
ATOM    137 HE22 GLN A  22     -16.062   4.922  -1.783  1.00 10.00      A   
ATOM    138  C   GLN A  22     -17.432  -0.593  -0.870  1.00 10.00      A   
ATOM    139  O   GLN A  22     -16.229  -0.344  -0.949  1.00 10.00      A   
ATOM    140  N   LEU A  23     -17.904  -1.828  -0.803  1.00 10.00      A   
ATOM    141  HN  LEU A  23     -18.872  -1.971  -0.759  1.00 10.00      A   
ATOM    142  CA  LEU A  23     -17.014  -2.978  -0.828  1.00 10.00      A   
ATOM    143  CB  LEU A  23     -17.623  -4.163  -0.079  1.00 10.00      A   
ATOM    144  CG  LEU A  23     -17.289  -4.279   1.412  1.00 10.00      A   
ATOM    145  CD1 LEU A  23     -17.958  -3.169   2.212  1.00 10.00      A   
ATOM    146  CD2 LEU A  23     -17.695  -5.647   1.940  1.00 10.00      A   
ATOM    147  C   LEU A  23     -16.719  -3.365  -2.268  1.00 10.00      A   
ATOM    148  O   LEU A  23     -17.633  -3.535  -3.066  1.00 10.00      A   
ATOM    149  N   ASP A  24     -15.442  -3.514  -2.583  1.00 10.00      A   
ATOM    150  HN  ASP A  24     -14.765  -3.385  -1.885  1.00 10.00      A   
ATOM    151  CA  ASP A  24     -15.004  -3.861  -3.934  1.00 10.00      A   
ATOM    152  CB  ASP A  24     -13.477  -3.913  -4.006  1.00 10.00      A   
ATOM    153  CG  ASP A  24     -12.844  -2.571  -3.708  1.00 10.00      A   
ATOM    154  OD1 ASP A  24     -12.548  -1.825  -4.663  1.00 10.00      A   
ATOM    155  OD2 ASP A  24     -12.662  -2.239  -2.515  1.00 10.00      A   
ATOM    156  C   ASP A  24     -15.616  -5.171  -4.425  1.00 10.00      A   
ATOM    157  O   ASP A  24     -16.241  -5.211  -5.485  1.00 10.00      A   
ATOM    158  N   LYS A  25     -15.455  -6.234  -3.642  1.00 10.00      A   
ATOM    159  HN  LYS A  25     -14.962  -6.136  -2.797  1.00 10.00      A   
ATOM    160  CA  LYS A  25     -15.994  -7.543  -4.010  1.00 10.00      A   
ATOM    161  CB  LYS A  25     -15.541  -8.616  -3.014  1.00 10.00      A   
ATOM    162  CG  LYS A  25     -14.085  -9.027  -3.149  1.00 10.00      A   
ATOM    163  CD  LYS A  25     -13.742 -10.160  -2.196  1.00 10.00      A   
ATOM    164  CE  LYS A  25     -12.355 -10.715  -2.470  1.00 10.00      A   
ATOM    165  NZ  LYS A  25     -12.359 -11.749  -3.538  1.00 10.00      A   
ATOM    166  HZ1 LYS A  25     -11.399 -12.130  -3.666  1.00 10.00      A   
ATOM    167  HZ2 LYS A  25     -12.685 -11.343  -4.443  1.00 10.00      A   
ATOM    168  HZ3 LYS A  25     -12.994 -12.528  -3.279  1.00 10.00      A   
ATOM    169  C   LYS A  25     -17.515  -7.522  -4.064  1.00 10.00      A   
ATOM    170  O   LYS A  25     -18.124  -8.128  -4.944  1.00 10.00      A   
ATOM    171  N   ASP A  26     -18.119  -6.813  -3.119  1.00 10.00      A   
ATOM    172  HN  ASP A  26     -17.572  -6.328  -2.470  1.00 10.00      A   
ATOM    173  CA  ASP A  26     -19.572  -6.722  -3.029  1.00 10.00      A   
ATOM    174  CB  ASP A  26     -19.977  -6.113  -1.685  1.00 10.00      A   
ATOM    175  CG  ASP A  26     -21.273  -6.679  -1.141  1.00 10.00      A   
ATOM    176  OD1 ASP A  26     -21.539  -7.884  -1.341  1.00 10.00      A   
ATOM    177  OD2 ASP A  26     -22.027  -5.921  -0.499  1.00 10.00      A   
ATOM    178  C   ASP A  26     -20.144  -5.899  -4.180  1.00 10.00      A   
ATOM    179  O   ASP A  26     -21.232  -6.179  -4.682  1.00 10.00      A   
ATOM    180  N   ARG A  27     -19.401  -4.885  -4.602  1.00 10.00      A   
ATOM    181  HN  ARG A  27     -18.541  -4.705  -4.161  1.00 10.00      A   
ATOM    182  CA  ARG A  27     -19.828  -4.023  -5.695  1.00 10.00      A   
ATOM    183  CB  ARG A  27     -18.901  -2.814  -5.820  1.00 10.00      A   
ATOM    184  CG  ARG A  27     -19.364  -1.596  -5.040  1.00 10.00      A   
ATOM    185  CD  ARG A  27     -20.672  -1.060  -5.592  1.00 10.00      A   
ATOM    186  NE  ARG A  27     -21.065   0.187  -4.951  1.00 10.00      A   
ATOM    187  HE  ARG A  27     -21.171   0.172  -3.964  1.00 10.00      A   
ATOM    188  CZ  ARG A  27     -21.269   1.326  -5.605  1.00 10.00      A   
ATOM    189  NH1 ARG A  27     -21.104   1.382  -6.922  1.00 10.00      A   
ATOM    190 HH11 ARG A  27     -21.272   2.272  -7.434  1.00 10.00      A   
ATOM    191 HH12 ARG A  27     -20.797   0.531  -7.458  1.00 10.00      A   
ATOM    192  NH2 ARG A  27     -21.642   2.410  -4.941  1.00 10.00      A   
ATOM    193 HH21 ARG A  27     -21.779   2.365  -3.906  1.00 10.00      A   
ATOM    194 HH22 ARG A  27     -21.802   3.309  -5.439  1.00 10.00      A   
ATOM    195  C   ARG A  27     -19.857  -4.783  -7.010  1.00 10.00      A   
ATOM    196  O   ARG A  27     -20.707  -4.534  -7.864  1.00 10.00      A   
ATOM    197  N   ASN A  28     -18.933  -5.721  -7.156  1.00 10.00      A   
ATOM    198  HN  ASN A  28     -18.299  -5.883  -6.424  1.00 10.00      A   
ATOM    199  CA  ASN A  28     -18.834  -6.520  -8.369  1.00 10.00      A   
ATOM    200  CB  ASN A  28     -17.569  -7.386  -8.358  1.00 10.00      A   
ATOM    201  CG  ASN A  28     -16.303  -6.556  -8.493  1.00 10.00      A   
ATOM    202  OD1 ASN A  28     -16.335  -5.434  -9.009  1.00 10.00      A   
ATOM    203  ND2 ASN A  28     -15.180  -7.103  -8.047  1.00 10.00      A   
ATOM    204 HD21 ASN A  28     -15.225  -8.006  -7.649  1.00 10.00      A   
ATOM    205 HD22 ASN A  28     -14.352  -6.582  -8.121  1.00 10.00      A   
ATOM    206  C   ASN A  28     -20.082  -7.369  -8.590  1.00 10.00      A   
ATOM    207  O   ASN A  28     -20.516  -7.561  -9.725  1.00 10.00      A   
ATOM    208  N   SER A  29     -20.670  -7.855  -7.505  1.00 10.00      A   
ATOM    209  HN  SER A  29     -20.283  -7.673  -6.619  1.00 10.00      A   
ATOM    210  CA  SER A  29     -21.873  -8.671  -7.595  1.00 10.00      A   
ATOM    211  CB  SER A  29     -22.179  -9.310  -6.238  1.00 10.00      A   
ATOM    212  OG  SER A  29     -21.221  -8.927  -5.262  1.00 10.00      A   
ATOM    213  HG  SER A  29     -21.582  -8.201  -4.731  1.00 10.00      A   
ATOM    214  C   SER A  29     -23.061  -7.837  -8.075  1.00 10.00      A   
ATOM    215  O   SER A  29     -23.973  -8.352  -8.722  1.00 10.00      A   
ATOM    216  N   VAL A  30     -23.024  -6.539  -7.780  1.00 10.00      A   
ATOM    217  HN  VAL A  30     -22.251  -6.185  -7.288  1.00 10.00      A   
ATOM    218  CA  VAL A  30     -24.096  -5.624  -8.168  1.00 10.00      A   
ATOM    219  CB  VAL A  30     -23.995  -4.277  -7.421  1.00 10.00      A   
ATOM    220  CG1 VAL A  30     -25.140  -3.355  -7.814  1.00 10.00      A   
ATOM    221  CG2 VAL A  30     -23.978  -4.489  -5.914  1.00 10.00      A   
ATOM    222  C   VAL A  30     -24.092  -5.374  -9.674  1.00 10.00      A   
ATOM    223  O   VAL A  30     -25.142  -5.315 -10.307  1.00 10.00      A   
ATOM    224  N   SER A  31     -22.908  -5.254 -10.251  1.00 10.00      A   
ATOM    225  HN  SER A  31     -22.093  -5.324  -9.705  1.00 10.00      A   
ATOM    226  CA  SER A  31     -22.779  -5.014 -11.681  1.00 10.00      A   
ATOM    227  CB  SER A  31     -21.398  -4.430 -11.984  1.00 10.00      A   
ATOM    228  OG  SER A  31     -20.573  -4.451 -10.828  1.00 10.00      A   
ATOM    229  HG  SER A  31     -20.541  -3.559 -10.444  1.00 10.00      A   
ATOM    230  C   SER A  31     -22.987  -6.295 -12.487  1.00 10.00      A   
ATOM    231  O   SER A  31     -22.873  -6.290 -13.712  1.00 10.00      A   
ATOM    232  N   LEU A  32     -23.297  -7.388 -11.796  1.00 10.00      A   
ATOM    233  HN  LEU A  32     -23.381  -7.330 -10.819  1.00 10.00      A   
ATOM    234  CA  LEU A  32     -23.503  -8.670 -12.454  1.00 10.00      A   
ATOM    235  CB  LEU A  32     -22.553  -9.719 -11.877  1.00 10.00      A   
ATOM    236  CG  LEU A  32     -21.128  -9.728 -12.429  1.00 10.00      A   
ATOM    237  CD1 LEU A  32     -20.248 -10.641 -11.592  1.00 10.00      A   
ATOM    238  CD2 LEU A  32     -21.129 -10.176 -13.882  1.00 10.00      A   
ATOM    239  C   LEU A  32     -24.945  -9.161 -12.348  1.00 10.00      A   
ATOM    240  O   LEU A  32     -25.261 -10.264 -12.790  1.00 10.00      A   
ATOM    241  N   VAL A  33     -25.818  -8.357 -11.759  1.00 10.00      A   
ATOM    242  HN  VAL A  33     -25.521  -7.487 -11.416  1.00 10.00      A   
ATOM    243  CA  VAL A  33     -27.213  -8.757 -11.617  1.00 10.00      A   
ATOM    244  CB  VAL A  33     -27.935  -8.110 -10.413  1.00 10.00      A   
ATOM    245  CG1 VAL A  33     -27.300  -8.543  -9.100  1.00 10.00      A   
ATOM    246  CG2 VAL A  33     -27.957  -6.595 -10.525  1.00 10.00      A   
ATOM    247  C   VAL A  33     -28.004  -8.535 -12.903  1.00 10.00      A   
ATOM    248  O   VAL A  33     -28.769  -9.405 -13.315  1.00 10.00      A   
ATOM    249  N   CYS A  34     -27.807  -7.380 -13.532  1.00 10.00      A   
ATOM    250  HN  CYS A  34     -27.168  -6.739 -13.158  1.00 10.00      A   
ATOM    251  CA  CYS A  34     -28.506  -7.036 -14.765  1.00 10.00      A   
ATOM    252  CB  CYS A  34     -29.987  -6.750 -14.482  1.00 10.00      A   
ATOM    253  SG  CYS A  34     -30.293  -5.430 -13.287  1.00 10.00      A   
ATOM    254  HG  CYS A  34     -31.559  -5.523 -12.907  1.00 10.00      A   
ATOM    255  C   CYS A  34     -27.852  -5.820 -15.411  1.00 10.00      A   
ATOM    256  O   CYS A  34     -27.056  -5.127 -14.767  1.00 10.00      A   
ATOM    257  N   LYS A  35     -28.202  -5.554 -16.667  1.00 10.00      A   
ATOM    258  HN  LYS A  35     -28.865  -6.135 -17.114  1.00 10.00      A   
ATOM    259  CA  LYS A  35     -27.644  -4.422 -17.405  1.00 10.00      A   
ATOM    260  CB  LYS A  35     -28.062  -4.499 -18.876  1.00 10.00      A   
ATOM    261  CG  LYS A  35     -27.574  -3.353 -19.751  1.00 10.00      A   
ATOM    262  CD  LYS A  35     -26.060  -3.269 -19.780  1.00 10.00      A   
ATOM    263  CE  LYS A  35     -25.584  -2.268 -20.821  1.00 10.00      A   
ATOM    264  NZ  LYS A  35     -24.121  -2.024 -20.723  1.00 10.00      A   
ATOM    265  HZ1 LYS A  35     -23.759  -1.646 -21.621  1.00 10.00      A   
ATOM    266  HZ2 LYS A  35     -23.621  -2.911 -20.506  1.00 10.00      A   
ATOM    267  HZ3 LYS A  35     -23.926  -1.328 -19.965  1.00 10.00      A   
ATOM    268  C   LYS A  35     -28.072  -3.088 -16.799  1.00 10.00      A   
ATOM    269  O   LYS A  35     -27.270  -2.160 -16.690  1.00 10.00      A   
ATOM    270  N   SER A  36     -29.328  -3.007 -16.389  1.00 10.00      A   
ATOM    271  HN  SER A  36     -29.914  -3.789 -16.487  1.00 10.00      A   
ATOM    272  CA  SER A  36     -29.868  -1.786 -15.805  1.00 10.00      A   
ATOM    273  CB  SER A  36     -31.338  -1.991 -15.444  1.00 10.00      A   
ATOM    274  OG  SER A  36     -31.969  -2.829 -16.398  1.00 10.00      A   
ATOM    275  HG  SER A  36     -31.933  -2.405 -17.263  1.00 10.00      A   
ATOM    276  C   SER A  36     -29.070  -1.332 -14.579  1.00 10.00      A   
ATOM    277  O   SER A  36     -28.723  -0.156 -14.454  1.00 10.00      A   
ATOM    278  N   TRP A  37     -28.761  -2.271 -13.690  1.00 10.00      A   
ATOM    279  HN  TRP A  37     -29.039  -3.199 -13.856  1.00 10.00      A   
ATOM    280  CA  TRP A  37     -28.014  -1.952 -12.476  1.00 10.00      A   
ATOM    281  CB  TRP A  37     -28.191  -3.041 -11.417  1.00 10.00      A   
ATOM    282  CG  TRP A  37     -29.531  -3.025 -10.741  1.00 10.00      A   
ATOM    283  CD1 TRP A  37     -30.718  -2.607 -11.275  1.00 10.00      A   
ATOM    284  CD2 TRP A  37     -29.822  -3.447  -9.404  1.00 10.00      A   
ATOM    285  NE1 TRP A  37     -31.728  -2.752 -10.359  1.00 10.00      A   
ATOM    286  HE1 TRP A  37     -32.669  -2.523 -10.507  1.00 10.00      A   
ATOM    287  CE2 TRP A  37     -31.203  -3.263  -9.199  1.00 10.00      A   
ATOM    288  CE3 TRP A  37     -29.047  -3.965  -8.359  1.00 10.00      A   
ATOM    289  CZ2 TRP A  37     -31.826  -3.579  -7.996  1.00 10.00      A   
ATOM    290  CZ3 TRP A  37     -29.669  -4.276  -7.166  1.00 10.00      A   
ATOM    291  CH2 TRP A  37     -31.044  -4.083  -6.994  1.00 10.00      A   
ATOM    292  C   TRP A  37     -26.538  -1.726 -12.770  1.00 10.00      A   
ATOM    293  O   TRP A  37     -25.879  -0.934 -12.095  1.00 10.00      A   
ATOM    294  N   TYR A  38     -26.034  -2.414 -13.793  1.00 10.00      A   
ATOM    295  HN  TYR A  38     -26.621  -3.019 -14.295  1.00 10.00      A   
ATOM    296  CA  TYR A  38     -24.634  -2.295 -14.192  1.00 10.00      A   
ATOM    297  CB  TYR A  38     -24.326  -3.250 -15.357  1.00 10.00      A   
ATOM    298  CG  TYR A  38     -22.991  -3.018 -16.038  1.00 10.00      A   
ATOM    299  CD1 TYR A  38     -22.917  -2.355 -17.255  1.00 10.00      A   
ATOM    300  CD2 TYR A  38     -21.808  -3.469 -15.467  1.00 10.00      A   
ATOM    301  CE1 TYR A  38     -21.706  -2.147 -17.884  1.00 10.00      A   
ATOM    302  CE2 TYR A  38     -20.591  -3.262 -16.088  1.00 10.00      A   
ATOM    303  CZ  TYR A  38     -20.547  -2.603 -17.298  1.00 10.00      A   
ATOM    304  OH  TYR A  38     -19.338  -2.400 -17.927  1.00 10.00      A   
ATOM    305  HH  TYR A  38     -18.813  -3.213 -17.884  1.00 10.00      A   
ATOM    306  C   TYR A  38     -24.304  -0.857 -14.575  1.00 10.00      A   
ATOM    307  O   TYR A  38     -23.237  -0.338 -14.230  1.00 10.00      A   
ATOM    308  N   GLU A  39     -25.234  -0.216 -15.277  1.00 10.00      A   
ATOM    309  HN  GLU A  39     -26.063  -0.689 -15.519  1.00 10.00      A   
ATOM    310  CA  GLU A  39     -25.048   1.165 -15.708  1.00 10.00      A   
ATOM    311  CB  GLU A  39     -26.091   1.560 -16.752  1.00 10.00      A   
ATOM    312  CG  GLU A  39     -25.931   0.855 -18.089  1.00 10.00      A   
ATOM    313  CD  GLU A  39     -24.537   1.009 -18.672  1.00 10.00      A   
ATOM    314  OE1 GLU A  39     -23.935  -0.013 -19.062  1.00 10.00      A   
ATOM    315  OE2 GLU A  39     -24.036   2.149 -18.743  1.00 10.00      A   
ATOM    316  C   GLU A  39     -25.092   2.131 -14.528  1.00 10.00      A   
ATOM    317  O   GLU A  39     -24.362   3.118 -14.495  1.00 10.00      A   
ATOM    318  N   ILE A  40     -25.946   1.848 -13.556  1.00 10.00      A   
ATOM    319  HN  ILE A  40     -26.521   1.059 -13.634  1.00 10.00      A   
ATOM    320  CA  ILE A  40     -26.056   2.701 -12.382  1.00 10.00      A   
ATOM    321  CB  ILE A  40     -27.340   2.415 -11.578  1.00 10.00      A   
ATOM    322  CG1 ILE A  40     -28.556   2.402 -12.505  1.00 10.00      A   
ATOM    323  CG2 ILE A  40     -27.523   3.458 -10.481  1.00 10.00      A   
ATOM    324  CD1 ILE A  40     -29.849   2.064 -11.802  1.00 10.00      A   
ATOM    325  C   ILE A  40     -24.835   2.523 -11.481  1.00 10.00      A   
ATOM    326  O   ILE A  40     -24.312   3.493 -10.930  1.00 10.00      A   
ATOM    327  N   GLU A  41     -24.378   1.281 -11.355  1.00 10.00      A   
ATOM    328  HN  GLU A  41     -24.847   0.555 -11.821  1.00 10.00      A   
ATOM    329  CA  GLU A  41     -23.217   0.956 -10.530  1.00 10.00      A   
ATOM    330  CB  GLU A  41     -22.994  -0.562 -10.505  1.00 10.00      A   
ATOM    331  CG  GLU A  41     -22.278  -1.087  -9.266  1.00 10.00      A   
ATOM    332  CD  GLU A  41     -20.772  -1.101  -9.413  1.00 10.00      A   
ATOM    333  OE1 GLU A  41     -20.262  -1.864 -10.261  1.00 10.00      A   
ATOM    334  OE2 GLU A  41     -20.091  -0.359  -8.680  1.00 10.00      A   
ATOM    335  C   GLU A  41     -21.965   1.665 -11.043  1.00 10.00      A   
ATOM    336  O   GLU A  41     -21.185   2.215 -10.259  1.00 10.00      A   
ATOM    337  N   ARG A  42     -21.804   1.682 -12.364  1.00 10.00      A   
ATOM    338  HN  ARG A  42     -22.485   1.257 -12.935  1.00 10.00      A   
ATOM    339  CA  ARG A  42     -20.646   2.313 -12.992  1.00 10.00      A   
ATOM    340  CB  ARG A  42     -20.565   1.963 -14.484  1.00 10.00      A   
ATOM    341  CG  ARG A  42     -21.545   2.722 -15.365  1.00 10.00      A   
ATOM    342  CD  ARG A  42     -21.567   2.177 -16.784  1.00 10.00      A   
ATOM    343  NE  ARG A  42     -20.430   2.641 -17.575  1.00 10.00      A   
ATOM    344  HE  ARG A  42     -19.691   3.077 -17.091  1.00 10.00      A   
ATOM    345  CZ  ARG A  42     -20.344   2.510 -18.899  1.00 10.00      A   
ATOM    346  NH1 ARG A  42     -21.323   1.932 -19.582  1.00 10.00      A   
ATOM    347 HH11 ARG A  42     -22.179   1.583 -19.088  1.00 10.00      A   
ATOM    348 HH12 ARG A  42     -21.247   1.829 -20.621  1.00 10.00      A   
ATOM    349  NH2 ARG A  42     -19.292   2.983 -19.550  1.00 10.00      A   
ATOM    350 HH21 ARG A  42     -19.227   2.872 -20.586  1.00 10.00      A   
ATOM    351 HH22 ARG A  42     -18.524   3.474 -19.035  1.00 10.00      A   
ATOM    352  C   ARG A  42     -20.636   3.826 -12.784  1.00 10.00      A   
ATOM    353  O   ARG A  42     -19.593   4.469 -12.892  1.00 10.00      A   
ATOM    354  N   TRP A  43     -21.793   4.386 -12.470  1.00 10.00      A   
ATOM    355  HN  TRP A  43     -22.593   3.824 -12.382  1.00 10.00      A   
ATOM    356  CA  TRP A  43     -21.905   5.816 -12.255  1.00 10.00      A   
ATOM    357  CB  TRP A  43     -23.129   6.371 -12.993  1.00 10.00      A   
ATOM    358  CG  TRP A  43     -22.921   6.608 -14.458  1.00 10.00      A   
ATOM    359  CD1 TRP A  43     -23.298   5.790 -15.482  1.00 10.00      A   
ATOM    360  CD2 TRP A  43     -22.301   7.748 -15.067  1.00 10.00      A   
ATOM    361  NE1 TRP A  43     -22.948   6.345 -16.688  1.00 10.00      A   
ATOM    362  HE1 TRP A  43     -23.113   5.944 -17.570  1.00 10.00      A   
ATOM    363  CE2 TRP A  43     -22.334   7.547 -16.461  1.00 10.00      A   
ATOM    364  CE3 TRP A  43     -21.718   8.918 -14.569  1.00 10.00      A   
ATOM    365  CZ2 TRP A  43     -21.810   8.470 -17.361  1.00 10.00      A   
ATOM    366  CZ3 TRP A  43     -21.199   9.833 -15.464  1.00 10.00      A   
ATOM    367  CH2 TRP A  43     -21.248   9.605 -16.845  1.00 10.00      A   
ATOM    368  C   TRP A  43     -22.005   6.161 -10.771  1.00 10.00      A   
ATOM    369  O   TRP A  43     -22.364   7.283 -10.421  1.00 10.00      A   
ATOM    370  N   CYS A  44     -21.696   5.210  -9.893  1.00 10.00      A   
ATOM    371  HN  CYS A  44     -21.424   4.322 -10.214  1.00 10.00      A   
ATOM    372  CA  CYS A  44     -21.780   5.478  -8.457  1.00 10.00      A   
ATOM    373  CB  CYS A  44     -23.121   5.026  -7.879  1.00 10.00      A   
ATOM    374  SG  CYS A  44     -23.465   3.268  -8.089  1.00 10.00      A   
ATOM    375  HG  CYS A  44     -23.961   3.101  -9.310  1.00 10.00      A   
ATOM    376  C   CYS A  44     -20.620   4.897  -7.647  1.00 10.00      A   
ATOM    377  O   CYS A  44     -20.571   5.074  -6.429  1.00 10.00      A   
ATOM    378  N   ARG A  45     -19.699   4.190  -8.297  1.00 10.00      A   
ATOM    379  HN  ARG A  45     -19.780   4.053  -9.262  1.00 10.00      A   
ATOM    380  CA  ARG A  45     -18.559   3.626  -7.578  1.00 10.00      A   
ATOM    381  CB  ARG A  45     -17.893   2.473  -8.338  1.00 10.00      A   
ATOM    382  CG  ARG A  45     -17.085   1.552  -7.433  1.00 10.00      A   
ATOM    383  CD  ARG A  45     -16.405   0.432  -8.206  1.00 10.00      A   
ATOM    384  NE  ARG A  45     -17.343  -0.609  -8.623  1.00 10.00      A   
ATOM    385  HE  ARG A  45     -18.279  -0.333  -8.807  1.00 10.00      A   
ATOM    386  CZ  ARG A  45     -17.020  -1.899  -8.754  1.00 10.00      A   
ATOM    387  NH1 ARG A  45     -15.788  -2.323  -8.487  1.00 10.00      A   
ATOM    388 HH11 ARG A  45     -15.051  -1.652  -8.170  1.00 10.00      A   
ATOM    389 HH12 ARG A  45     -15.552  -3.335  -8.593  1.00 10.00      A   
ATOM    390  NH2 ARG A  45     -17.929  -2.761  -9.188  1.00 10.00      A   
ATOM    391 HH21 ARG A  45     -18.900  -2.428  -9.436  1.00 10.00      A   
ATOM    392 HH22 ARG A  45     -17.685  -3.772  -9.292  1.00 10.00      A   
ATOM    393  C   ARG A  45     -17.555   4.727  -7.250  1.00 10.00      A   
ATOM    394  O   ARG A  45     -16.937   5.306  -8.144  1.00 10.00      A   
ATOM    395  N   ARG A  46     -17.405   5.010  -5.963  1.00 10.00      A   
ATOM    396  HN  ARG A  46     -17.908   4.489  -5.299  1.00 10.00      A   
ATOM    397  CA  ARG A  46     -16.518   6.073  -5.500  1.00 10.00      A   
ATOM    398  CB  ARG A  46     -16.890   6.498  -4.075  1.00 10.00      A   
ATOM    399  CG  ARG A  46     -18.284   7.092  -3.940  1.00 10.00      A   
ATOM    400  CD  ARG A  46     -18.661   7.290  -2.481  1.00 10.00      A   
ATOM    401  NE  ARG A  46     -19.960   7.956  -2.325  1.00 10.00      A   
ATOM    402  HE  ARG A  46     -20.507   8.071  -3.139  1.00 10.00      A   
ATOM    403  CZ  ARG A  46     -20.440   8.395  -1.157  1.00 10.00      A   
ATOM    404  NH1 ARG A  46     -19.734   8.235  -0.040  1.00 10.00      A   
ATOM    405 HH11 ARG A  46     -20.104   8.577   0.874  1.00 10.00      A   
ATOM    406 HH12 ARG A  46     -18.805   7.762  -0.069  1.00 10.00      A   
ATOM    407  NH2 ARG A  46     -21.624   9.000  -1.108  1.00 10.00      A   
ATOM    408 HH21 ARG A  46     -22.186   9.132  -1.980  1.00 10.00      A   
ATOM    409 HH22 ARG A  46     -22.003   9.348  -0.198  1.00 10.00      A   
ATOM    410  C   ARG A  46     -15.039   5.703  -5.573  1.00 10.00      A   
ATOM    411  O   ARG A  46     -14.195   6.568  -5.806  1.00 10.00      A   
ATOM    412  N   LYS A  47     -14.717   4.432  -5.382  1.00 10.00      A   
ATOM    413  HN  LYS A  47     -15.421   3.770  -5.230  1.00 10.00      A   
ATOM    414  CA  LYS A  47     -13.324   4.004  -5.411  1.00 10.00      A   
ATOM    415  CB  LYS A  47     -12.782   3.856  -3.986  1.00 10.00      A   
ATOM    416  CG  LYS A  47     -13.576   2.902  -3.109  1.00 10.00      A   
ATOM    417  CD  LYS A  47     -12.893   2.674  -1.768  1.00 10.00      A   
ATOM    418  CE  LYS A  47     -13.591   1.584  -0.972  1.00 10.00      A   
ATOM    419  NZ  LYS A  47     -13.616   0.292  -1.706  1.00 10.00      A   
ATOM    420  HZ1 LYS A  47     -12.657  -0.114  -1.754  1.00 10.00      A   
ATOM    421  HZ2 LYS A  47     -13.965   0.434  -2.673  1.00 10.00      A   
ATOM    422  HZ3 LYS A  47     -14.241  -0.383  -1.226  1.00 10.00      A   
ATOM    423  C   LYS A  47     -13.137   2.700  -6.177  1.00 10.00      A   
ATOM    424  O   LYS A  47     -14.072   1.915  -6.322  1.00 10.00      A   
ATOM    425  N   VAL A  48     -11.919   2.479  -6.661  1.00 10.00      A   
ATOM    426  HN  VAL A  48     -11.219   3.150  -6.511  1.00 10.00      A   
ATOM    427  CA  VAL A  48     -11.583   1.268  -7.400  1.00 10.00      A   
ATOM    428  CB  VAL A  48     -11.502   1.495  -8.927  1.00 10.00      A   
ATOM    429  CG1 VAL A  48     -12.887   1.704  -9.521  1.00 10.00      A   
ATOM    430  CG2 VAL A  48     -10.583   2.660  -9.269  1.00 10.00      A   
ATOM    431  C   VAL A  48     -10.261   0.687  -6.908  1.00 10.00      A   
ATOM    432  O   VAL A  48      -9.314   1.424  -6.616  1.00 10.00      A   
ATOM    433  N   PHE A  49     -10.212  -0.631  -6.808  1.00 10.00      A   
ATOM    434  HN  PHE A  49     -11.006  -1.157  -7.043  1.00 10.00      A   
ATOM    435  CA  PHE A  49      -9.016  -1.327  -6.357  1.00 10.00      A   
ATOM    436  CB  PHE A  49      -9.345  -2.234  -5.159  1.00 10.00      A   
ATOM    437  CG  PHE A  49      -8.328  -3.313  -4.890  1.00 10.00      A   
ATOM    438  CD1 PHE A  49      -7.093  -3.002  -4.346  1.00 10.00      A   
ATOM    439  CD2 PHE A  49      -8.614  -4.640  -5.181  1.00 10.00      A   
ATOM    440  CE1 PHE A  49      -6.163  -3.993  -4.100  1.00 10.00      A   
ATOM    441  CE2 PHE A  49      -7.688  -5.635  -4.939  1.00 10.00      A   
ATOM    442  CZ  PHE A  49      -6.459  -5.311  -4.397  1.00 10.00      A   
ATOM    443  C   PHE A  49      -8.418  -2.140  -7.499  1.00 10.00      A   
ATOM    444  O   PHE A  49      -9.052  -3.061  -8.019  1.00 10.00      A   
ATOM    445  N   ILE A  50      -7.212  -1.780  -7.906  1.00 10.00      A   
ATOM    446  HN  ILE A  50      -6.768  -1.018  -7.476  1.00 10.00      A   
ATOM    447  CA  ILE A  50      -6.529  -2.476  -8.984  1.00 10.00      A   
ATOM    448  CB  ILE A  50      -6.217  -1.520 -10.156  1.00 10.00      A   
ATOM    449  CG1 ILE A  50      -7.478  -0.774 -10.608  1.00 10.00      A   
ATOM    450  CG2 ILE A  50      -5.596  -2.278 -11.321  1.00 10.00      A   
ATOM    451  CD1 ILE A  50      -8.521  -1.656 -11.262  1.00 10.00      A   
ATOM    452  C   ILE A  50      -5.228  -3.093  -8.476  1.00 10.00      A   
ATOM    453  O   ILE A  50      -4.239  -2.391  -8.254  1.00 10.00      A   
ATOM    454  N   GLY A  51      -5.240  -4.411  -8.294  1.00 10.00      A   
ATOM    455  HN  GLY A  51      -6.056  -4.912  -8.500  1.00 10.00      A   
ATOM    456  CA  GLY A  51      -4.064  -5.117  -7.804  1.00 10.00      A   
ATOM    457  C   GLY A  51      -2.933  -5.147  -8.817  1.00 10.00      A   
ATOM    458  O   GLY A  51      -1.760  -5.212  -8.449  1.00 10.00      A   
ATOM    459  N   ASN A  52      -3.282  -5.111 -10.097  1.00 10.00      A   
ATOM    460  HN  ASN A  52      -4.235  -5.070 -10.333  1.00 10.00      A   
ATOM    461  CA  ASN A  52      -2.283  -5.121 -11.161  1.00 10.00      A   
ATOM    462  CB  ASN A  52      -2.217  -6.492 -11.842  1.00 10.00      A   
ATOM    463  CG  ASN A  52      -0.988  -6.660 -12.716  1.00 10.00      A   
ATOM    464  OD1 ASN A  52      -0.482  -5.699 -13.301  1.00 10.00      A   
ATOM    465  ND2 ASN A  52      -0.500  -7.885 -12.819  1.00 10.00      A   
ATOM    466 HD21 ASN A  52      -0.949  -8.607 -12.329  1.00 10.00      A   
ATOM    467 HD22 ASN A  52       0.300  -8.019 -13.376  1.00 10.00      A   
ATOM    468  C   ASN A  52      -2.604  -4.039 -12.181  1.00 10.00      A   
ATOM    469  O   ASN A  52      -3.579  -4.149 -12.926  1.00 10.00      A   
ATOM    470  N   CYS A  53      -1.774  -3.001 -12.210  1.00 10.00      A   
ATOM    471  HN  CYS A  53      -1.003  -2.989 -11.593  1.00 10.00      A   
ATOM    472  CA  CYS A  53      -1.965  -1.872 -13.124  1.00 10.00      A   
ATOM    473  CB  CYS A  53      -0.977  -0.750 -12.796  1.00 10.00      A   
ATOM    474  SG  CYS A  53       0.741  -1.294 -12.660  1.00 10.00      A   
ATOM    475  HG  CYS A  53       1.286  -0.666 -11.622  1.00 10.00      A   
ATOM    476  C   CYS A  53      -1.839  -2.272 -14.594  1.00 10.00      A   
ATOM    477  O   CYS A  53      -2.213  -1.515 -15.485  1.00 10.00      A   
ATOM    478  N   TYR A  54      -1.313  -3.462 -14.848  1.00 10.00      A   
ATOM    479  HN  TYR A  54      -1.025  -4.032 -14.100  1.00 10.00      A   
ATOM    480  CA  TYR A  54      -1.147  -3.938 -16.213  1.00 10.00      A   
ATOM    481  CB  TYR A  54       0.266  -4.473 -16.440  1.00 10.00      A   
ATOM    482  CG  TYR A  54       1.323  -3.390 -16.441  1.00 10.00      A   
ATOM    483  CD1 TYR A  54       2.557  -3.594 -15.837  1.00 10.00      A   
ATOM    484  CD2 TYR A  54       1.085  -2.164 -17.050  1.00 10.00      A   
ATOM    485  CE1 TYR A  54       3.524  -2.605 -15.843  1.00 10.00      A   
ATOM    486  CE2 TYR A  54       2.044  -1.172 -17.060  1.00 10.00      A   
ATOM    487  CZ  TYR A  54       3.260  -1.397 -16.456  1.00 10.00      A   
ATOM    488  OH  TYR A  54       4.220  -0.411 -16.471  1.00 10.00      A   
ATOM    489  HH  TYR A  54       4.707  -0.451 -17.315  1.00 10.00      A   
ATOM    490  C   TYR A  54      -2.195  -4.980 -16.570  1.00 10.00      A   
ATOM    491  O   TYR A  54      -2.189  -5.537 -17.668  1.00 10.00      A   
ATOM    492  N   ALA A  55      -3.107  -5.228 -15.643  1.00 10.00      A   
ATOM    493  HN  ALA A  55      -3.062  -4.750 -14.786  1.00 10.00      A   
ATOM    494  CA  ALA A  55      -4.167  -6.198 -15.860  1.00 10.00      A   
ATOM    495  CB  ALA A  55      -4.585  -6.826 -14.540  1.00 10.00      A   
ATOM    496  C   ALA A  55      -5.360  -5.543 -16.548  1.00 10.00      A   
ATOM    497  O   ALA A  55      -6.219  -6.226 -17.112  1.00 10.00      A   
ATOM    498  N   VAL A  56      -5.399  -4.220 -16.500  1.00 10.00      A   
ATOM    499  HN  VAL A  56      -4.670  -3.741 -16.054  1.00 10.00      A   
ATOM    500  CA  VAL A  56      -6.476  -3.454 -17.106  1.00 10.00      A   
ATOM    501  CB  VAL A  56      -7.655  -3.252 -16.120  1.00 10.00      A   
ATOM    502  CG1 VAL A  56      -7.224  -2.475 -14.885  1.00 10.00      A   
ATOM    503  CG2 VAL A  56      -8.843  -2.587 -16.800  1.00 10.00      A   
ATOM    504  C   VAL A  56      -5.944  -2.107 -17.593  1.00 10.00      A   
ATOM    505  O   VAL A  56      -5.082  -1.509 -16.955  1.00 10.00      A   
ATOM    506  N   SER A  57      -6.428  -1.663 -18.742  1.00 10.00      A   
ATOM    507  HN  SER A  57      -7.084  -2.201 -19.223  1.00 10.00      A   
ATOM    508  CA  SER A  57      -6.005  -0.401 -19.321  1.00 10.00      A   
ATOM    509  CB  SER A  57      -6.261  -0.434 -20.830  1.00 10.00      A   
ATOM    510  OG  SER A  57      -7.152  -1.492 -21.165  1.00 10.00      A   
ATOM    511  HG  SER A  57      -8.058  -1.242 -20.915  1.00 10.00      A   
ATOM    512  C   SER A  57      -6.737   0.776 -18.668  1.00 10.00      A   
ATOM    513  O   SER A  57      -7.914   0.661 -18.317  1.00 10.00      A   
ATOM    514  N   PRO A  58      -6.045   1.920 -18.493  1.00 10.00      A   
ATOM    515  CA  PRO A  58      -6.622   3.124 -17.874  1.00 10.00      A   
ATOM    516  CB  PRO A  58      -5.541   4.189 -18.092  1.00 10.00      A   
ATOM    517  CG  PRO A  58      -4.273   3.419 -18.216  1.00 10.00      A   
ATOM    518  CD  PRO A  58      -4.633   2.119 -18.876  1.00 10.00      A   
ATOM    519  C   PRO A  58      -7.926   3.557 -18.544  1.00 10.00      A   
ATOM    520  O   PRO A  58      -8.904   3.887 -17.870  1.00 10.00      A   
ATOM    521  N   ALA A  59      -7.940   3.535 -19.874  1.00 10.00      A   
ATOM    522  HN  ALA A  59      -7.130   3.248 -20.352  1.00 10.00      A   
ATOM    523  CA  ALA A  59      -9.118   3.931 -20.642  1.00 10.00      A   
ATOM    524  CB  ALA A  59      -8.816   3.925 -22.132  1.00 10.00      A   
ATOM    525  C   ALA A  59     -10.326   3.046 -20.339  1.00 10.00      A   
ATOM    526  O   ALA A  59     -11.471   3.495 -20.415  1.00 10.00      A   
ATOM    527  N   THR A  60     -10.068   1.788 -20.002  1.00 10.00      A   
ATOM    528  HN  THR A  60      -9.138   1.485 -19.957  1.00 10.00      A   
ATOM    529  CA  THR A  60     -11.133   0.849 -19.689  1.00 10.00      A   
ATOM    530  CB  THR A  60     -10.588  -0.592 -19.597  1.00 10.00      A   
ATOM    531  OG1 THR A  60      -9.671  -0.818 -20.678  1.00 10.00      A   
ATOM    532  HG1 THR A  60     -10.110  -0.616 -21.516  1.00 10.00      A   
ATOM    533  CG2 THR A  60     -11.716  -1.610 -19.673  1.00 10.00      A   
ATOM    534  C   THR A  60     -11.812   1.233 -18.377  1.00 10.00      A   
ATOM    535  O   THR A  60     -13.041   1.284 -18.295  1.00 10.00      A   
ATOM    536  N   VAL A  61     -11.000   1.539 -17.372  1.00 10.00      A   
ATOM    537  HN  VAL A  61     -10.030   1.517 -17.521  1.00 10.00      A   
ATOM    538  CA  VAL A  61     -11.512   1.917 -16.059  1.00 10.00      A   
ATOM    539  CB  VAL A  61     -10.375   2.045 -15.024  1.00 10.00      A   
ATOM    540  CG1 VAL A  61     -10.939   2.317 -13.637  1.00 10.00      A   
ATOM    541  CG2 VAL A  61      -9.511   0.796 -15.015  1.00 10.00      A   
ATOM    542  C   VAL A  61     -12.260   3.244 -16.134  1.00 10.00      A   
ATOM    543  O   VAL A  61     -13.366   3.372 -15.610  1.00 10.00      A   
ATOM    544  N   ILE A  62     -11.645   4.217 -16.805  1.00 10.00      A   
ATOM    545  HN  ILE A  62     -10.769   4.033 -17.209  1.00 10.00      A   
ATOM    546  CA  ILE A  62     -12.226   5.552 -16.959  1.00 10.00      A   
ATOM    547  CB  ILE A  62     -11.266   6.506 -17.715  1.00 10.00      A   
ATOM    548  CG1 ILE A  62      -9.983   6.730 -16.910  1.00 10.00      A   
ATOM    549  CG2 ILE A  62     -11.942   7.837 -18.006  1.00 10.00      A   
ATOM    550  CD1 ILE A  62      -8.887   7.443 -17.677  1.00 10.00      A   
ATOM    551  C   ILE A  62     -13.566   5.492 -17.690  1.00 10.00      A   
ATOM    552  O   ILE A  62     -14.517   6.179 -17.320  1.00 10.00      A   
ATOM    553  N   ARG A  63     -13.635   4.668 -18.725  1.00 10.00      A   
ATOM    554  HN  ARG A  63     -12.840   4.151 -18.981  1.00 10.00      A   
ATOM    555  CA  ARG A  63     -14.860   4.522 -19.501  1.00 10.00      A   
ATOM    556  CB  ARG A  63     -14.624   3.634 -20.720  1.00 10.00      A   
ATOM    557  CG  ARG A  63     -15.820   3.547 -21.651  1.00 10.00      A   
ATOM    558  CD  ARG A  63     -15.708   4.555 -22.780  1.00 10.00      A   
ATOM    559  NE  ARG A  63     -14.808   4.078 -23.826  1.00 10.00      A   
ATOM    560  HE  ARG A  63     -15.079   3.262 -24.310  1.00 10.00      A   
ATOM    561  CZ  ARG A  63     -13.664   4.668 -24.166  1.00 10.00      A   
ATOM    562  NH1 ARG A  63     -13.257   5.764 -23.536  1.00 10.00      A   
ATOM    563 HH11 ARG A  63     -12.357   6.221 -23.805  1.00 10.00      A   
ATOM    564 HH12 ARG A  63     -13.838   6.179 -22.774  1.00 10.00      A   
ATOM    565  NH2 ARG A  63     -12.922   4.153 -25.137  1.00 10.00      A   
ATOM    566 HH21 ARG A  63     -13.234   3.292 -25.641  1.00 10.00      A   
ATOM    567 HH22 ARG A  63     -12.024   4.608 -25.406  1.00 10.00      A   
ATOM    568  C   ARG A  63     -15.982   3.926 -18.656  1.00 10.00      A   
ATOM    569  O   ARG A  63     -17.127   4.373 -18.719  1.00 10.00      A   
ATOM    570  N   ARG A  64     -15.655   2.907 -17.881  1.00 10.00      A   
ATOM    571  HN  ARG A  64     -14.725   2.585 -17.873  1.00 10.00      A   
ATOM    572  CA  ARG A  64     -16.645   2.256 -17.045  1.00 10.00      A   
ATOM    573  CB  ARG A  64     -16.174   0.876 -16.594  1.00 10.00      A   
ATOM    574  CG  ARG A  64     -17.246   0.062 -15.895  1.00 10.00      A   
ATOM    575  CD  ARG A  64     -16.811  -1.378 -15.696  1.00 10.00      A   
ATOM    576  NE  ARG A  64     -17.634  -2.056 -14.694  1.00 10.00      A   
ATOM    577  HE  ARG A  64     -18.377  -1.547 -14.297  1.00 10.00      A   
ATOM    578  CZ  ARG A  64     -17.442  -3.305 -14.295  1.00 10.00      A   
ATOM    579  NH1 ARG A  64     -16.462  -4.036 -14.811  1.00 10.00      A   
ATOM    580 HH11 ARG A  64     -15.826  -3.632 -15.550  1.00 10.00      A   
ATOM    581 HH12 ARG A  64     -16.319  -5.014 -14.488  1.00 10.00      A   
ATOM    582  NH2 ARG A  64     -18.232  -3.829 -13.373  1.00 10.00      A   
ATOM    583 HH21 ARG A  64     -18.081  -4.815 -13.056  1.00 10.00      A   
ATOM    584 HH22 ARG A  64     -19.004  -3.264 -12.960  1.00 10.00      A   
ATOM    585  C   ARG A  64     -17.035   3.121 -15.850  1.00 10.00      A   
ATOM    586  O   ARG A  64     -18.206   3.445 -15.674  1.00 10.00      A   
ATOM    587  N   PHE A  65     -16.053   3.513 -15.052  1.00 10.00      A   
ATOM    588  HN  PHE A  65     -15.127   3.266 -15.269  1.00 10.00      A   
ATOM    589  CA  PHE A  65     -16.313   4.326 -13.874  1.00 10.00      A   
ATOM    590  CB  PHE A  65     -15.750   3.654 -12.617  1.00 10.00      A   
ATOM    591  CG  PHE A  65     -16.234   2.255 -12.379  1.00 10.00      A   
ATOM    592  CD1 PHE A  65     -15.402   1.177 -12.615  1.00 10.00      A   
ATOM    593  CD2 PHE A  65     -17.512   2.016 -11.907  1.00 10.00      A   
ATOM    594  CE1 PHE A  65     -15.833  -0.114 -12.387  1.00 10.00      A   
ATOM    595  CE2 PHE A  65     -17.951   0.727 -11.679  1.00 10.00      A   
ATOM    596  CZ  PHE A  65     -17.110  -0.340 -11.919  1.00 10.00      A   
ATOM    597  C   PHE A  65     -15.701   5.718 -14.022  1.00 10.00      A   
ATOM    598  O   PHE A  65     -14.540   5.931 -13.676  1.00 10.00      A   
ATOM    599  N   PRO A  66     -16.476   6.683 -14.536  1.00 10.00      A   
ATOM    600  CA  PRO A  66     -16.006   8.051 -14.722  1.00 10.00      A   
ATOM    601  CB  PRO A  66     -16.826   8.506 -15.930  1.00 10.00      A   
ATOM    602  CG  PRO A  66     -18.126   7.777 -15.805  1.00 10.00      A   
ATOM    603  CD  PRO A  66     -17.862   6.522 -15.005  1.00 10.00      A   
ATOM    604  C   PRO A  66     -16.312   8.932 -13.512  1.00 10.00      A   
ATOM    605  O   PRO A  66     -16.327  10.158 -13.613  1.00 10.00      A   
ATOM    606  N   LYS A  67     -16.556   8.299 -12.369  1.00 10.00      A   
ATOM    607  HN  LYS A  67     -16.525   7.319 -12.350  1.00 10.00      A   
ATOM    608  CA  LYS A  67     -16.868   9.027 -11.140  1.00 10.00      A   
ATOM    609  CB  LYS A  67     -18.355   8.895 -10.789  1.00 10.00      A   
ATOM    610  CG  LYS A  67     -19.276   9.784 -11.607  1.00 10.00      A   
ATOM    611  CD  LYS A  67     -20.632   9.933 -10.937  1.00 10.00      A   
ATOM    612  CE  LYS A  67     -21.534  10.882 -11.711  1.00 10.00      A   
ATOM    613  NZ  LYS A  67     -22.837  11.096 -11.030  1.00 10.00      A   
ATOM    614  HZ1 LYS A  67     -23.373  11.848 -11.508  1.00 10.00      A   
ATOM    615  HZ2 LYS A  67     -22.684  11.371 -10.039  1.00 10.00      A   
ATOM    616  HZ3 LYS A  67     -23.399  10.224 -11.047  1.00 10.00      A   
ATOM    617  C   LYS A  67     -16.019   8.548  -9.969  1.00 10.00      A   
ATOM    618  O   LYS A  67     -16.401   8.706  -8.811  1.00 10.00      A   
ATOM    619  N   VAL A  68     -14.871   7.964 -10.272  1.00 10.00      A   
ATOM    620  HN  VAL A  68     -14.619   7.870 -11.210  1.00 10.00      A   
ATOM    621  CA  VAL A  68     -13.970   7.464  -9.237  1.00 10.00      A   
ATOM    622  CB  VAL A  68     -12.979   6.426  -9.803  1.00 10.00      A   
ATOM    623  CG1 VAL A  68     -12.016   5.956  -8.728  1.00 10.00      A   
ATOM    624  CG2 VAL A  68     -13.726   5.246 -10.398  1.00 10.00      A   
ATOM    625  C   VAL A  68     -13.193   8.605  -8.582  1.00 10.00      A   
ATOM    626  O   VAL A  68     -12.574   9.423  -9.263  1.00 10.00      A   
ATOM    627  N   ARG A  69     -13.234   8.653  -7.258  1.00 10.00      A   
ATOM    628  HN  ARG A  69     -13.753   7.971  -6.771  1.00 10.00      A   
ATOM    629  CA  ARG A  69     -12.534   9.681  -6.507  1.00 10.00      A   
ATOM    630  CB  ARG A  69     -13.481  10.352  -5.514  1.00 10.00      A   
ATOM    631  CG  ARG A  69     -14.582  11.176  -6.163  1.00 10.00      A   
ATOM    632  CD  ARG A  69     -15.531  11.744  -5.119  1.00 10.00      A   
ATOM    633  NE  ARG A  69     -16.515  12.652  -5.704  1.00 10.00      A   
ATOM    634  HE  ARG A  69     -17.068  12.301  -6.438  1.00 10.00      A   
ATOM    635  CZ  ARG A  69     -16.703  13.908  -5.300  1.00 10.00      A   
ATOM    636  NH1 ARG A  69     -15.976  14.409  -4.311  1.00 10.00      A   
ATOM    637 HH11 ARG A  69     -15.246  13.814  -3.835  1.00 10.00      A   
ATOM    638 HH12 ARG A  69     -16.120  15.394  -3.998  1.00 10.00      A   
ATOM    639  NH2 ARG A  69     -17.625  14.662  -5.890  1.00 10.00      A   
ATOM    640 HH21 ARG A  69     -17.776  15.645  -5.579  1.00 10.00      A   
ATOM    641 HH22 ARG A  69     -18.201  14.273  -6.670  1.00 10.00      A   
ATOM    642  C   ARG A  69     -11.337   9.089  -5.771  1.00 10.00      A   
ATOM    643  O   ARG A  69     -10.461   9.818  -5.306  1.00 10.00      A   
ATOM    644  N   SER A  70     -11.310   7.765  -5.665  1.00 10.00      A   
ATOM    645  HN  SER A  70     -12.042   7.239  -6.050  1.00 10.00      A   
ATOM    646  CA  SER A  70     -10.226   7.068  -4.990  1.00 10.00      A   
ATOM    647  CB  SER A  70     -10.715   6.503  -3.652  1.00 10.00      A   
ATOM    648  OG  SER A  70      -9.706   5.740  -3.004  1.00 10.00      A   
ATOM    649  HG  SER A  70      -9.365   6.240  -2.242  1.00 10.00      A   
ATOM    650  C   SER A  70      -9.680   5.947  -5.868  1.00 10.00      A   
ATOM    651  O   SER A  70     -10.393   4.999  -6.201  1.00 10.00      A   
ATOM    652  N   VAL A  71      -8.415   6.056  -6.240  1.00 10.00      A   
ATOM    653  HN  VAL A  71      -7.890   6.830  -5.942  1.00 10.00      A   
ATOM    654  CA  VAL A  71      -7.786   5.050  -7.083  1.00 10.00      A   
ATOM    655  CB  VAL A  71      -7.245   5.669  -8.388  1.00 10.00      A   
ATOM    656  CG1 VAL A  71      -6.674   4.594  -9.299  1.00 10.00      A   
ATOM    657  CG2 VAL A  71      -8.335   6.453  -9.107  1.00 10.00      A   
ATOM    658  C   VAL A  71      -6.645   4.354  -6.350  1.00 10.00      A   
ATOM    659  O   VAL A  71      -5.675   4.998  -5.942  1.00 10.00      A   
ATOM    660  N   GLU A  72      -6.781   3.047  -6.166  1.00 10.00      A   
ATOM    661  HN  GLU A  72      -7.598   2.602  -6.486  1.00 10.00      A   
ATOM    662  CA  GLU A  72      -5.760   2.248  -5.504  1.00 10.00      A   
ATOM    663  CB  GLU A  72      -6.401   1.371  -4.425  1.00 10.00      A   
ATOM    664  CG  GLU A  72      -5.408   0.759  -3.450  1.00 10.00      A   
ATOM    665  CD  GLU A  72      -6.001   0.554  -2.068  1.00 10.00      A   
ATOM    666  OE1 GLU A  72      -6.837  -0.357  -1.901  1.00 10.00      A   
ATOM    667  OE2 GLU A  72      -5.629   1.305  -1.137  1.00 10.00      A   
ATOM    668  C   GLU A  72      -5.055   1.387  -6.548  1.00 10.00      A   
ATOM    669  O   GLU A  72      -5.663   0.494  -7.138  1.00 10.00      A   
ATOM    670  N   LEU A  73      -3.780   1.665  -6.787  1.00 10.00      A   
ATOM    671  HN  LEU A  73      -3.335   2.374  -6.268  1.00 10.00      A   
ATOM    672  CA  LEU A  73      -3.022   0.934  -7.792  1.00 10.00      A   
ATOM    673  CB  LEU A  73      -2.624   1.870  -8.936  1.00 10.00      A   
ATOM    674  CG  LEU A  73      -3.740   2.319  -9.878  1.00 10.00      A   
ATOM    675  CD1 LEU A  73      -3.274   3.498 -10.717  1.00 10.00      A   
ATOM    676  CD2 LEU A  73      -4.165   1.169 -10.779  1.00 10.00      A   
ATOM    677  C   LEU A  73      -1.766   0.277  -7.235  1.00 10.00      A   
ATOM    678  O   LEU A  73      -1.103   0.815  -6.345  1.00 10.00      A   
ATOM    679  N   LYS A  74      -1.449  -0.890  -7.783  1.00 10.00      A   
ATOM    680  HN  LYS A  74      -2.043  -1.266  -8.471  1.00 10.00      A   
ATOM    681  CA  LYS A  74      -0.256  -1.643  -7.410  1.00 10.00      A   
ATOM    682  CB  LYS A  74      -0.624  -2.860  -6.550  1.00 10.00      A   
ATOM    683  CG  LYS A  74      -1.342  -2.520  -5.254  1.00 10.00      A   
ATOM    684  CD  LYS A  74      -1.490  -3.741  -4.360  1.00 10.00      A   
ATOM    685  CE  LYS A  74      -2.338  -3.428  -3.139  1.00 10.00      A   
ATOM    686  NZ  LYS A  74      -2.219  -4.480  -2.104  1.00 10.00      A   
ATOM    687  HZ1 LYS A  74      -2.956  -4.365  -1.386  1.00 10.00      A   
ATOM    688  HZ2 LYS A  74      -1.290  -4.430  -1.646  1.00 10.00      A   
ATOM    689  HZ3 LYS A  74      -2.319  -5.419  -2.536  1.00 10.00      A   
ATOM    690  C   LYS A  74       0.435  -2.101  -8.695  1.00 10.00      A   
ATOM    691  O   LYS A  74      -0.238  -2.376  -9.694  1.00 10.00      A   
ATOM    692  N   GLY A  75       1.760  -2.177  -8.684  1.00 10.00      A   
ATOM    693  HN  GLY A  75       2.255  -1.961  -7.864  1.00 10.00      A   
ATOM    694  CA  GLY A  75       2.475  -2.579  -9.885  1.00 10.00      A   
ATOM    695  C   GLY A  75       3.506  -3.669  -9.660  1.00 10.00      A   
ATOM    696  O   GLY A  75       3.256  -4.832  -9.970  1.00 10.00      A   
ATOM    697  N   LYS A  76       4.669  -3.286  -9.138  1.00 10.00      A   
ATOM    698  HN  LYS A  76       4.800  -2.336  -8.912  1.00 10.00      A   
ATOM    699  CA  LYS A  76       5.757  -4.229  -8.883  1.00 10.00      A   
ATOM    700  CB  LYS A  76       6.974  -3.508  -8.297  1.00 10.00      A   
ATOM    701  CG  LYS A  76       7.851  -2.806  -9.319  1.00 10.00      A   
ATOM    702  CD  LYS A  76       8.988  -2.062  -8.639  1.00 10.00      A   
ATOM    703  CE  LYS A  76       9.938  -1.440  -9.650  1.00 10.00      A   
ATOM    704  NZ  LYS A  76      10.997  -0.635  -8.988  1.00 10.00      A   
ATOM    705  HZ1 LYS A  76      11.724  -0.358  -9.679  1.00 10.00      A   
ATOM    706  HZ2 LYS A  76      11.449  -1.191  -8.232  1.00 10.00      A   
ATOM    707  HZ3 LYS A  76      10.584   0.225  -8.569  1.00 10.00      A   
ATOM    708  C   LYS A  76       5.332  -5.359  -7.949  1.00 10.00      A   
ATOM    709  O   LYS A  76       4.516  -5.158  -7.053  1.00 10.00      A   
ATOM    710  N   PRO A  77       5.881  -6.567  -8.160  1.00 10.00      A   
ATOM    711  CA  PRO A  77       5.572  -7.735  -7.325  1.00 10.00      A   
ATOM    712  CB  PRO A  77       6.133  -8.900  -8.148  1.00 10.00      A   
ATOM    713  CG  PRO A  77       7.258  -8.296  -8.917  1.00 10.00      A   
ATOM    714  CD  PRO A  77       6.824  -6.895  -9.246  1.00 10.00      A   
ATOM    715  C   PRO A  77       6.266  -7.669  -5.963  1.00 10.00      A   
ATOM    716  O   PRO A  77       7.149  -6.840  -5.742  1.00 10.00      A   
ATOM    717  N   HIS A  78       5.872  -8.570  -5.074  1.00 10.00      A   
ATOM    718  HN  HIS A  78       5.183  -9.214  -5.334  1.00 10.00      A   
ATOM    719  CA  HIS A  78       6.424  -8.637  -3.723  1.00 10.00      A   
ATOM    720  CB  HIS A  78       5.709  -9.739  -2.926  1.00 10.00      A   
ATOM    721  CG  HIS A  78       6.238  -9.970  -1.541  1.00 10.00      A   
ATOM    722  ND1 HIS A  78       6.568 -11.214  -1.050  1.00 10.00      A   
ATOM    723  HD1 HIS A  78       6.492 -12.075  -1.538  1.00 10.00      A   
ATOM    724  CD2 HIS A  78       6.474  -9.096  -0.528  1.00 10.00      A   
ATOM    725  CE1 HIS A  78       6.985 -11.065   0.210  1.00 10.00      A   
ATOM    726  NE2 HIS A  78       6.946  -9.798   0.580  1.00 10.00      A   
ATOM    727  C   HIS A  78       7.940  -8.863  -3.729  1.00 10.00      A   
ATOM    728  O   HIS A  78       8.681  -8.187  -3.010  1.00 10.00      A   
ATOM    729  N   PHE A  79       8.401  -9.790  -4.563  1.00 10.00      A   
ATOM    730  HN  PHE A  79       7.766 -10.274  -5.134  1.00 10.00      A   
ATOM    731  CA  PHE A  79       9.825 -10.113  -4.644  1.00 10.00      A   
ATOM    732  CB  PHE A  79      10.064 -11.403  -5.434  1.00 10.00      A   
ATOM    733  CG  PHE A  79      10.048 -12.652  -4.590  1.00 10.00      A   
ATOM    734  CD1 PHE A  79       9.829 -12.583  -3.224  1.00 10.00      A   
ATOM    735  CD2 PHE A  79      10.256 -13.895  -5.165  1.00 10.00      A   
ATOM    736  CE1 PHE A  79       9.816 -13.724  -2.448  1.00 10.00      A   
ATOM    737  CE2 PHE A  79      10.244 -15.043  -4.393  1.00 10.00      A   
ATOM    738  CZ  PHE A  79      10.023 -14.957  -3.033  1.00 10.00      A   
ATOM    739  C   PHE A  79      10.661  -8.967  -5.216  1.00 10.00      A   
ATOM    740  O   PHE A  79      11.893  -8.997  -5.163  1.00 10.00      A   
ATOM    741  N   ALA A  80       9.998  -7.948  -5.749  1.00 10.00      A   
ATOM    742  HN  ALA A  80       9.016  -7.960  -5.749  1.00 10.00      A   
ATOM    743  CA  ALA A  80      10.703  -6.805  -6.313  1.00 10.00      A   
ATOM    744  CB  ALA A  80       9.773  -5.942  -7.149  1.00 10.00      A   
ATOM    745  C   ALA A  80      11.346  -5.980  -5.208  1.00 10.00      A   
ATOM    746  O   ALA A  80      12.374  -5.330  -5.419  1.00 10.00      A   
ATOM    747  N   ASP A  81      10.753  -6.045  -4.019  1.00 10.00      A   
ATOM    748  HN  ASP A  81       9.944  -6.599  -3.917  1.00 10.00      A   
ATOM    749  CA  ASP A  81      11.257  -5.315  -2.861  1.00 10.00      A   
ATOM    750  CB  ASP A  81      10.258  -5.401  -1.702  1.00 10.00      A   
ATOM    751  CG  ASP A  81       9.028  -4.537  -1.889  1.00 10.00      A   
ATOM    752  OD1 ASP A  81       8.920  -3.855  -2.934  1.00 10.00      A   
ATOM    753  OD2 ASP A  81       8.157  -4.540  -0.991  1.00 10.00      A   
ATOM    754  C   ASP A  81      12.600  -5.876  -2.398  1.00 10.00      A   
ATOM    755  O   ASP A  81      13.327  -5.236  -1.638  1.00 10.00      A   
ATOM    756  N   PHE A  82      12.929  -7.075  -2.861  1.00 10.00      A   
ATOM    757  HN  PHE A  82      12.315  -7.536  -3.473  1.00 10.00      A   
ATOM    758  CA  PHE A  82      14.171  -7.727  -2.481  1.00 10.00      A   
ATOM    759  CB  PHE A  82      13.900  -9.188  -2.112  1.00 10.00      A   
ATOM    760  CG  PHE A  82      12.763  -9.360  -1.145  1.00 10.00      A   
ATOM    761  CD1 PHE A  82      12.855  -8.869   0.147  1.00 10.00      A   
ATOM    762  CD2 PHE A  82      11.604 -10.007  -1.531  1.00 10.00      A   
ATOM    763  CE1 PHE A  82      11.809  -9.020   1.039  1.00 10.00      A   
ATOM    764  CE2 PHE A  82      10.553 -10.165  -0.647  1.00 10.00      A   
ATOM    765  CZ  PHE A  82      10.656  -9.671   0.640  1.00 10.00      A   
ATOM    766  C   PHE A  82      15.206  -7.635  -3.598  1.00 10.00      A   
ATOM    767  O   PHE A  82      16.183  -8.383  -3.615  1.00 10.00      A   
ATOM    768  N   ASN A  83      14.970  -6.711  -4.531  1.00 10.00      A   
ATOM    769  HN  ASN A  83      14.157  -6.163  -4.456  1.00 10.00      A   
ATOM    770  CA  ASN A  83      15.868  -6.483  -5.666  1.00 10.00      A   
ATOM    771  CB  ASN A  83      17.250  -5.985  -5.213  1.00 10.00      A   
ATOM    772  CG  ASN A  83      17.253  -4.532  -4.763  1.00 10.00      A   
ATOM    773  OD1 ASN A  83      16.353  -3.756  -5.095  1.00 10.00      A   
ATOM    774  ND2 ASN A  83      18.278  -4.152  -4.011  1.00 10.00      A   
ATOM    775 HD21 ASN A  83      18.961  -4.821  -3.792  1.00 10.00      A   
ATOM    776 HD22 ASN A  83      18.314  -3.217  -3.711  1.00 10.00      A   
ATOM    777  C   ASN A  83      16.010  -7.724  -6.542  1.00 10.00      A   
ATOM    778  O   ASN A  83      17.093  -8.026  -7.044  1.00 10.00      A   
ATOM    779  N   LEU A  84      14.906  -8.435  -6.732  1.00 10.00      A   
ATOM    780  HN  LEU A  84      14.073  -8.147  -6.304  1.00 10.00      A   
ATOM    781  CA  LEU A  84      14.907  -9.642  -7.550  1.00 10.00      A   
ATOM    782  CB  LEU A  84      14.127 -10.760  -6.857  1.00 10.00      A   
ATOM    783  CG  LEU A  84      14.731 -11.274  -5.548  1.00 10.00      A   
ATOM    784  CD1 LEU A  84      13.806 -12.277  -4.883  1.00 10.00      A   
ATOM    785  CD2 LEU A  84      16.101 -11.887  -5.796  1.00 10.00      A   
ATOM    786  C   LEU A  84      14.345  -9.358  -8.939  1.00 10.00      A   
ATOM    787  O   LEU A  84      14.253 -10.250  -9.786  1.00 10.00      A   
ATOM    788  N   VAL A  85      13.978  -8.102  -9.165  1.00 10.00      A   
ATOM    789  HN  VAL A  85      14.090  -7.437  -8.452  1.00 10.00      A   
ATOM    790  CA  VAL A  85      13.435  -7.673 -10.447  1.00 10.00      A   
ATOM    791  CB  VAL A  85      11.956  -7.238 -10.327  1.00 10.00      A   
ATOM    792  CG1 VAL A  85      11.399  -6.813 -11.679  1.00 10.00      A   
ATOM    793  CG2 VAL A  85      11.114  -8.360  -9.736  1.00 10.00      A   
ATOM    794  C   VAL A  85      14.270  -6.516 -10.989  1.00 10.00      A   
ATOM    795  O   VAL A  85      14.409  -5.487 -10.329  1.00 10.00      A   
ATOM    796  N   PRO A  86      14.865  -6.687 -12.179  1.00 10.00      A   
ATOM    797  CA  PRO A  86      15.702  -5.657 -12.805  1.00 10.00      A   
ATOM    798  CB  PRO A  86      15.972  -6.223 -14.201  1.00 10.00      A   
ATOM    799  CG  PRO A  86      15.836  -7.697 -14.045  1.00 10.00      A   
ATOM    800  CD  PRO A  86      14.772  -7.904 -13.006  1.00 10.00      A   
ATOM    801  C   PRO A  86      15.001  -4.300 -12.898  1.00 10.00      A   
ATOM    802  O   PRO A  86      13.812  -4.219 -13.230  1.00 10.00      A   
ATOM    803  N   ASP A  87      15.742  -3.242 -12.591  1.00 10.00      A   
ATOM    804  HN  ASP A  87      16.673  -3.376 -12.326  1.00 10.00      A   
ATOM    805  CA  ASP A  87      15.208  -1.886 -12.639  1.00 10.00      A   
ATOM    806  CB  ASP A  87      16.198  -0.881 -12.043  1.00 10.00      A   
ATOM    807  CG  ASP A  87      15.688   0.547 -12.103  1.00 10.00      A   
ATOM    808  OD1 ASP A  87      16.400   1.415 -12.650  1.00 10.00      A   
ATOM    809  OD2 ASP A  87      14.566   0.801 -11.613  1.00 10.00      A   
ATOM    810  C   ASP A  87      14.865  -1.494 -14.068  1.00 10.00      A   
ATOM    811  O   ASP A  87      15.660  -1.697 -14.990  1.00 10.00      A   
ATOM    812  N   GLY A  88      13.679  -0.939 -14.246  1.00 10.00      A   
ATOM    813  HN  GLY A  88      13.095  -0.792 -13.469  1.00 10.00      A   
ATOM    814  CA  GLY A  88      13.246  -0.531 -15.563  1.00 10.00      A   
ATOM    815  C   GLY A  88      12.228  -1.488 -16.147  1.00 10.00      A   
ATOM    816  O   GLY A  88      11.848  -1.367 -17.313  1.00 10.00      A   
ATOM    817  N   TRP A  89      11.796  -2.445 -15.333  1.00 10.00      A   
ATOM    818  HN  TRP A  89      12.159  -2.495 -14.426  1.00 10.00      A   
ATOM    819  CA  TRP A  89      10.815  -3.434 -15.756  1.00 10.00      A   
ATOM    820  CB  TRP A  89      10.580  -4.461 -14.643  1.00 10.00      A   
ATOM    821  CG  TRP A  89       9.510  -5.465 -14.959  1.00 10.00      A   
ATOM    822  CD1 TRP A  89       9.592  -6.502 -15.847  1.00 10.00      A   
ATOM    823  CD2 TRP A  89       8.197  -5.528 -14.388  1.00 10.00      A   
ATOM    824  NE1 TRP A  89       8.409  -7.203 -15.866  1.00 10.00      A   
ATOM    825  HE1 TRP A  89       8.217  -7.991 -16.425  1.00 10.00      A   
ATOM    826  CE2 TRP A  89       7.537  -6.625 -14.979  1.00 10.00      A   
ATOM    827  CE3 TRP A  89       7.512  -4.762 -13.437  1.00 10.00      A   
ATOM    828  CZ2 TRP A  89       6.229  -6.975 -14.650  1.00 10.00      A   
ATOM    829  CZ3 TRP A  89       6.215  -5.112 -13.110  1.00 10.00      A   
ATOM    830  CH2 TRP A  89       5.587  -6.209 -13.715  1.00 10.00      A   
ATOM    831  C   TRP A  89       9.500  -2.770 -16.149  1.00 10.00      A   
ATOM    832  O   TRP A  89       8.942  -3.057 -17.207  1.00 10.00      A   
ATOM    833  N   GLY A  90       9.012  -1.882 -15.297  1.00 10.00      A   
ATOM    834  HN  GLY A  90       9.497  -1.690 -14.468  1.00 10.00      A   
ATOM    835  CA  GLY A  90       7.769  -1.197 -15.573  1.00 10.00      A   
ATOM    836  C   GLY A  90       7.213  -0.533 -14.336  1.00 10.00      A   
ATOM    837  O   GLY A  90       7.966  -0.210 -13.413  1.00 10.00      A   
ATOM    838  N   GLY A  91       5.900  -0.341 -14.314  1.00 10.00      A   
ATOM    839  HN  GLY A  91       5.358  -0.627 -15.085  1.00 10.00      A   
ATOM    840  CA  GLY A  91       5.254   0.294 -13.182  1.00 10.00      A   
ATOM    841  C   GLY A  91       5.128   1.788 -13.391  1.00 10.00      A   
ATOM    842  O   GLY A  91       5.172   2.566 -12.441  1.00 10.00      A   
ATOM    843  N   TYR A  92       4.959   2.187 -14.644  1.00 10.00      A   
ATOM    844  HN  TYR A  92       4.893   1.511 -15.349  1.00 10.00      A   
ATOM    845  CA  TYR A  92       4.839   3.595 -14.995  1.00 10.00      A   
ATOM    846  CB  TYR A  92       5.191   3.821 -16.470  1.00 10.00      A   
ATOM    847  CG  TYR A  92       6.617   3.468 -16.822  1.00 10.00      A   
ATOM    848  CD1 TYR A  92       6.938   2.213 -17.326  1.00 10.00      A   
ATOM    849  CD2 TYR A  92       7.644   4.386 -16.648  1.00 10.00      A   
ATOM    850  CE1 TYR A  92       8.240   1.883 -17.643  1.00 10.00      A   
ATOM    851  CE2 TYR A  92       8.950   4.064 -16.965  1.00 10.00      A   
ATOM    852  CZ  TYR A  92       9.242   2.812 -17.462  1.00 10.00      A   
ATOM    853  OH  TYR A  92      10.543   2.489 -17.783  1.00 10.00      A   
ATOM    854  HH  TYR A  92      11.119   2.695 -17.035  1.00 10.00      A   
ATOM    855  C   TYR A  92       3.436   4.110 -14.712  1.00 10.00      A   
ATOM    856  O   TYR A  92       2.460   3.637 -15.294  1.00 10.00      A   
ATOM    857  N   VAL A  93       3.337   5.075 -13.809  1.00 10.00      A   
ATOM    858  HN  VAL A  93       4.151   5.402 -13.365  1.00 10.00      A   
ATOM    859  CA  VAL A  93       2.051   5.660 -13.455  1.00 10.00      A   
ATOM    860  CB  VAL A  93       1.993   6.047 -11.957  1.00 10.00      A   
ATOM    861  CG1 VAL A  93       2.762   7.335 -11.686  1.00 10.00      A   
ATOM    862  CG2 VAL A  93       0.551   6.148 -11.480  1.00 10.00      A   
ATOM    863  C   VAL A  93       1.751   6.877 -14.332  1.00 10.00      A   
ATOM    864  O   VAL A  93       0.638   7.411 -14.323  1.00 10.00      A   
ATOM    865  N   TYR A  94       2.754   7.298 -15.102  1.00 10.00      A   
ATOM    866  HN  TYR A  94       3.612   6.826 -15.064  1.00 10.00      A   
ATOM    867  CA  TYR A  94       2.618   8.447 -15.993  1.00 10.00      A   
ATOM    868  CB  TYR A  94       3.898   8.708 -16.799  1.00 10.00      A   
ATOM    869  CG  TYR A  94       3.788   9.900 -17.723  1.00 10.00      A   
ATOM    870  CD1 TYR A  94       3.909  11.195 -17.235  1.00 10.00      A   
ATOM    871  CD2 TYR A  94       3.554   9.729 -19.080  1.00 10.00      A   
ATOM    872  CE1 TYR A  94       3.798  12.286 -18.073  1.00 10.00      A   
ATOM    873  CE2 TYR A  94       3.443  10.814 -19.925  1.00 10.00      A   
ATOM    874  CZ  TYR A  94       3.565  12.090 -19.416  1.00 10.00      A   
ATOM    875  OH  TYR A  94       3.451  13.174 -20.255  1.00 10.00      A   
ATOM    876  HH  TYR A  94       2.779  12.988 -20.924  1.00 10.00      A   
ATOM    877  C   TYR A  94       1.389   8.346 -16.909  1.00 10.00      A   
ATOM    878  O   TYR A  94       0.554   9.252 -16.908  1.00 10.00      A   
ATOM    879  N   PRO A  95       1.246   7.255 -17.705  1.00 10.00      A   
ATOM    880  CA  PRO A  95       0.094   7.087 -18.606  1.00 10.00      A   
ATOM    881  CB  PRO A  95       0.278   5.678 -19.175  1.00 10.00      A   
ATOM    882  CG  PRO A  95       1.740   5.426 -19.064  1.00 10.00      A   
ATOM    883  CD  PRO A  95       2.183   6.118 -17.807  1.00 10.00      A   
ATOM    884  C   PRO A  95      -1.229   7.177 -17.856  1.00 10.00      A   
ATOM    885  O   PRO A  95      -2.211   7.718 -18.369  1.00 10.00      A   
ATOM    886  N   TRP A  96      -1.236   6.658 -16.632  1.00 10.00      A   
ATOM    887  HN  TRP A  96      -0.412   6.260 -16.280  1.00 10.00      A   
ATOM    888  CA  TRP A  96      -2.424   6.681 -15.797  1.00 10.00      A   
ATOM    889  CB  TRP A  96      -2.194   5.872 -14.514  1.00 10.00      A   
ATOM    890  CG  TRP A  96      -2.243   4.387 -14.710  1.00 10.00      A   
ATOM    891  CD1 TRP A  96      -1.206   3.565 -15.038  1.00 10.00      A   
ATOM    892  CD2 TRP A  96      -3.395   3.546 -14.582  1.00 10.00      A   
ATOM    893  NE1 TRP A  96      -1.639   2.268 -15.128  1.00 10.00      A   
ATOM    894  HE1 TRP A  96      -1.082   1.496 -15.353  1.00 10.00      A   
ATOM    895  CE2 TRP A  96      -2.982   2.229 -14.852  1.00 10.00      A   
ATOM    896  CE3 TRP A  96      -4.736   3.782 -14.267  1.00 10.00      A   
ATOM    897  CZ2 TRP A  96      -3.863   1.150 -14.817  1.00 10.00      A   
ATOM    898  CZ3 TRP A  96      -5.608   2.712 -14.232  1.00 10.00      A   
ATOM    899  CH2 TRP A  96      -5.168   1.411 -14.505  1.00 10.00      A   
ATOM    900  C   TRP A  96      -2.801   8.118 -15.449  1.00 10.00      A   
ATOM    901  O   TRP A  96      -3.903   8.570 -15.754  1.00 10.00      A   
ATOM    902  N   ILE A  97      -1.865   8.838 -14.836  1.00 10.00      A   
ATOM    903  HN  ILE A  97      -0.993   8.423 -14.648  1.00 10.00      A   
ATOM    904  CA  ILE A  97      -2.089  10.226 -14.437  1.00 10.00      A   
ATOM    905  CB  ILE A  97      -0.865  10.805 -13.688  1.00 10.00      A   
ATOM    906  CG1 ILE A  97      -0.521   9.945 -12.467  1.00 10.00      A   
ATOM    907  CG2 ILE A  97      -1.108  12.249 -13.271  1.00 10.00      A   
ATOM    908  CD1 ILE A  97      -1.636   9.845 -11.448  1.00 10.00      A   
ATOM    909  C   ILE A  97      -2.410  11.105 -15.646  1.00 10.00      A   
ATOM    910  O   ILE A  97      -3.259  11.998 -15.572  1.00 10.00      A   
ATOM    911  N   GLU A  98      -1.740  10.833 -16.759  1.00 10.00      A   
ATOM    912  HN  GLU A  98      -1.078  10.101 -16.749  1.00 10.00      A   
ATOM    913  CA  GLU A  98      -1.938  11.585 -17.995  1.00 10.00      A   
ATOM    914  CB  GLU A  98      -1.008  11.051 -19.083  1.00 10.00      A   
ATOM    915  CG  GLU A  98      -0.951  11.918 -20.327  1.00 10.00      A   
ATOM    916  CD  GLU A  98      -0.569  11.136 -21.563  1.00 10.00      A   
ATOM    917  OE1 GLU A  98       0.639  10.966 -21.816  1.00 10.00      A   
ATOM    918  OE2 GLU A  98      -1.479  10.696 -22.298  1.00 10.00      A   
ATOM    919  C   GLU A  98      -3.387  11.508 -18.476  1.00 10.00      A   
ATOM    920  O   GLU A  98      -3.984  12.520 -18.845  1.00 10.00      A   
ATOM    921  N   ALA A  99      -3.947  10.309 -18.472  1.00 10.00      A   
ATOM    922  HN  ALA A  99      -3.421   9.532 -18.173  1.00 10.00      A   
ATOM    923  CA  ALA A  99      -5.319  10.117 -18.915  1.00 10.00      A   
ATOM    924  CB  ALA A  99      -5.528   8.685 -19.386  1.00 10.00      A   
ATOM    925  C   ALA A  99      -6.322  10.475 -17.821  1.00 10.00      A   
ATOM    926  O   ALA A  99      -7.401  10.998 -18.104  1.00 10.00      A   
ATOM    927  N   MET A 100      -5.958  10.199 -16.575  1.00 10.00      A   
ATOM    928  HN  MET A 100      -5.079   9.794 -16.419  1.00 10.00      A   
ATOM    929  CA  MET A 100      -6.823  10.468 -15.429  1.00 10.00      A   
ATOM    930  CB  MET A 100      -6.232   9.856 -14.156  1.00 10.00      A   
ATOM    931  CG  MET A 100      -6.506   8.371 -13.995  1.00 10.00      A   
ATOM    932  SD  MET A 100      -5.554   7.629 -12.655  1.00 10.00      A   
ATOM    933  CE  MET A 100      -6.122   8.600 -11.261  1.00 10.00      A   
ATOM    934  C   MET A 100      -7.081  11.957 -15.216  1.00 10.00      A   
ATOM    935  O   MET A 100      -8.206  12.354 -14.903  1.00 10.00      A   
ATOM    936  N   SER A 101      -6.053  12.776 -15.396  1.00 10.00      A   
ATOM    937  HN  SER A 101      -5.185  12.401 -15.668  1.00 10.00      A   
ATOM    938  CA  SER A 101      -6.173  14.224 -15.193  1.00 10.00      A   
ATOM    939  CB  SER A 101      -4.855  14.934 -15.505  1.00 10.00      A   
ATOM    940  OG  SER A 101      -4.199  14.318 -16.596  1.00 10.00      A   
ATOM    941  HG  SER A 101      -3.698  13.557 -16.273  1.00 10.00      A   
ATOM    942  C   SER A 101      -7.329  14.859 -15.972  1.00 10.00      A   
ATOM    943  O   SER A 101      -8.076  15.673 -15.428  1.00 10.00      A   
ATOM    944  N   SER A 102      -7.482  14.476 -17.231  1.00 10.00      A   
ATOM    945  HN  SER A 102      -6.863  13.818 -17.606  1.00 10.00      A   
ATOM    946  CA  SER A 102      -8.536  15.024 -18.075  1.00 10.00      A   
ATOM    947  CB  SER A 102      -8.051  15.117 -19.523  1.00 10.00      A   
ATOM    948  OG  SER A 102      -6.865  15.892 -19.593  1.00 10.00      A   
ATOM    949  HG  SER A 102      -6.324  15.580 -20.325  1.00 10.00      A   
ATOM    950  C   SER A 102      -9.828  14.214 -17.984  1.00 10.00      A   
ATOM    951  O   SER A 102     -10.776  14.447 -18.737  1.00 10.00      A   
ATOM    952  N   SER A 103      -9.874  13.278 -17.052  1.00 10.00      A   
ATOM    953  HN  SER A 103      -9.098  13.145 -16.467  1.00 10.00      A   
ATOM    954  CA  SER A 103     -11.051  12.444 -16.875  1.00 10.00      A   
ATOM    955  CB  SER A 103     -10.687  10.968 -17.046  1.00 10.00      A   
ATOM    956  OG  SER A 103     -10.032  10.750 -18.288  1.00 10.00      A   
ATOM    957  HG  SER A 103      -9.096  10.994 -18.207  1.00 10.00      A   
ATOM    958  C   SER A 103     -11.711  12.685 -15.519  1.00 10.00      A   
ATOM    959  O   SER A 103     -12.920  12.922 -15.440  1.00 10.00      A   
ATOM    960  N   TYR A 104     -10.918  12.630 -14.456  1.00 10.00      A   
ATOM    961  HN  TYR A 104      -9.957  12.452 -14.579  1.00 10.00      A   
ATOM    962  CA  TYR A 104     -11.436  12.845 -13.112  1.00 10.00      A   
ATOM    963  CB  TYR A 104     -10.948  11.766 -12.143  1.00 10.00      A   
ATOM    964  CG  TYR A 104     -11.201  10.349 -12.598  1.00 10.00      A   
ATOM    965  CD1 TYR A 104     -10.201   9.613 -13.216  1.00 10.00      A   
ATOM    966  CD2 TYR A 104     -12.433   9.744 -12.397  1.00 10.00      A   
ATOM    967  CE1 TYR A 104     -10.421   8.312 -13.622  1.00 10.00      A   
ATOM    968  CE2 TYR A 104     -12.664   8.441 -12.802  1.00 10.00      A   
ATOM    969  CZ  TYR A 104     -11.653   7.730 -13.413  1.00 10.00      A   
ATOM    970  OH  TYR A 104     -11.863   6.425 -13.809  1.00 10.00      A   
ATOM    971  HH  TYR A 104     -12.816   6.255 -13.886  1.00 10.00      A   
ATOM    972  C   TYR A 104     -11.021  14.212 -12.597  1.00 10.00      A   
ATOM    973  O   TYR A 104      -9.928  14.374 -12.052  1.00 10.00      A   
ATOM    974  N   THR A 105     -11.887  15.193 -12.787  1.00 10.00      A   
ATOM    975  HN  THR A 105     -12.732  15.005 -13.247  1.00 10.00      A   
ATOM    976  CA  THR A 105     -11.620  16.546 -12.342  1.00 10.00      A   
ATOM    977  CB  THR A 105     -12.518  17.534 -13.103  1.00 10.00      A   
ATOM    978  OG1 THR A 105     -13.351  16.798 -14.016  1.00 10.00      A   
ATOM    979  HG1 THR A 105     -12.950  16.804 -14.895  1.00 10.00      A   
ATOM    980  CG2 THR A 105     -11.672  18.530 -13.878  1.00 10.00      A   
ATOM    981  C   THR A 105     -11.876  16.684 -10.845  1.00 10.00      A   
ATOM    982  O   THR A 105     -11.414  17.630 -10.205  1.00 10.00      A   
ATOM    983  N   TRP A 106     -12.601  15.725 -10.291  1.00 10.00      A   
ATOM    984  HN  TRP A 106     -12.930  14.987 -10.851  1.00 10.00      A   
ATOM    985  CA  TRP A 106     -12.928  15.734  -8.876  1.00 10.00      A   
ATOM    986  CB  TRP A 106     -14.435  15.571  -8.677  1.00 10.00      A   
ATOM    987  CG  TRP A 106     -15.209  16.823  -8.953  1.00 10.00      A   
ATOM    988  CD1 TRP A 106     -15.788  17.188 -10.132  1.00 10.00      A   
ATOM    989  CD2 TRP A 106     -15.479  17.883  -8.029  1.00 10.00      A   
ATOM    990  NE1 TRP A 106     -16.403  18.409 -10.000  1.00 10.00      A   
ATOM    991  HE1 TRP A 106     -16.889  18.881 -10.710  1.00 10.00      A   
ATOM    992  CE2 TRP A 106     -16.232  18.855  -8.716  1.00 10.00      A   
ATOM    993  CE3 TRP A 106     -15.160  18.103  -6.686  1.00 10.00      A   
ATOM    994  CZ2 TRP A 106     -16.669  20.029  -8.106  1.00 10.00      A   
ATOM    995  CZ3 TRP A 106     -15.593  19.268  -6.083  1.00 10.00      A   
ATOM    996  CH2 TRP A 106     -16.342  20.216  -6.790  1.00 10.00      A   
ATOM    997  C   TRP A 106     -12.169  14.650  -8.116  1.00 10.00      A   
ATOM    998  O   TRP A 106     -12.629  14.172  -7.080  1.00 10.00      A   
ATOM    999  N   LEU A 107     -11.005  14.268  -8.630  1.00 10.00      A   
ATOM   1000  HN  LEU A 107     -10.694  14.677  -9.463  1.00 10.00      A   
ATOM   1001  CA  LEU A 107     -10.184  13.251  -7.981  1.00 10.00      A   
ATOM   1002  CB  LEU A 107      -8.958  12.921  -8.830  1.00 10.00      A   
ATOM   1003  CG  LEU A 107      -8.096  11.762  -8.332  1.00 10.00      A   
ATOM   1004  CD1 LEU A 107      -8.804  10.433  -8.550  1.00 10.00      A   
ATOM   1005  CD2 LEU A 107      -6.739  11.775  -9.008  1.00 10.00      A   
ATOM   1006  C   LEU A 107      -9.752  13.722  -6.594  1.00 10.00      A   
ATOM   1007  O   LEU A 107      -9.299  14.856  -6.432  1.00 10.00      A   
ATOM   1008  N   GLU A 108      -9.896  12.851  -5.600  1.00 10.00      A   
ATOM   1009  HN  GLU A 108     -10.252  11.956  -5.791  1.00 10.00      A   
ATOM   1010  CA  GLU A 108      -9.544  13.202  -4.231  1.00 10.00      A   
ATOM   1011  CB  GLU A 108     -10.716  12.933  -3.287  1.00 10.00      A   
ATOM   1012  CG  GLU A 108     -11.969  13.731  -3.603  1.00 10.00      A   
ATOM   1013  CD  GLU A 108     -13.030  13.607  -2.529  1.00 10.00      A   
ATOM   1014  OE1 GLU A 108     -12.753  13.965  -1.366  1.00 10.00      A   
ATOM   1015  OE2 GLU A 108     -14.153  13.171  -2.845  1.00 10.00      A   
ATOM   1016  C   GLU A 108      -8.296  12.489  -3.722  1.00 10.00      A   
ATOM   1017  O   GLU A 108      -7.402  13.126  -3.165  1.00 10.00      A   
ATOM   1018  N   GLU A 109      -8.219  11.179  -3.908  1.00 10.00      A   
ATOM   1019  HN  GLU A 109      -8.936  10.707  -4.389  1.00 10.00      A   
ATOM   1020  CA  GLU A 109      -7.071  10.438  -3.403  1.00 10.00      A   
ATOM   1021  CB  GLU A 109      -7.424   9.738  -2.091  1.00 10.00      A   
ATOM   1022  CG  GLU A 109      -8.795   9.080  -2.089  1.00 10.00      A   
ATOM   1023  CD  GLU A 109      -9.038   8.247  -0.850  1.00 10.00      A   
ATOM   1024  OE1 GLU A 109      -8.787   7.027  -0.897  1.00 10.00      A   
ATOM   1025  OE2 GLU A 109      -9.482   8.803   0.176  1.00 10.00      A   
ATOM   1026  C   GLU A 109      -6.485   9.436  -4.389  1.00 10.00      A   
ATOM   1027  O   GLU A 109      -7.200   8.820  -5.184  1.00 10.00      A   
ATOM   1028  N   ILE A 110      -5.164   9.290  -4.315  1.00 10.00      A   
ATOM   1029  HN  ILE A 110      -4.664   9.845  -3.674  1.00 10.00      A   
ATOM   1030  CA  ILE A 110      -4.423   8.354  -5.144  1.00 10.00      A   
ATOM   1031  CB  ILE A 110      -3.538   9.069  -6.186  1.00 10.00      A   
ATOM   1032  CG1 ILE A 110      -4.389   9.856  -7.185  1.00 10.00      A   
ATOM   1033  CG2 ILE A 110      -2.659   8.063  -6.917  1.00 10.00      A   
ATOM   1034  CD1 ILE A 110      -3.573  10.624  -8.206  1.00 10.00      A   
ATOM   1035  C   ILE A 110      -3.520   7.512  -4.250  1.00 10.00      A   
ATOM   1036  O   ILE A 110      -2.734   8.048  -3.463  1.00 10.00      A   
ATOM   1037  N   ARG A 111      -3.645   6.203  -4.355  1.00 10.00      A   
ATOM   1038  HN  ARG A 111      -4.298   5.831  -4.991  1.00 10.00      A   
ATOM   1039  CA  ARG A 111      -2.838   5.293  -3.565  1.00 10.00      A   
ATOM   1040  CB  ARG A 111      -3.732   4.462  -2.642  1.00 10.00      A   
ATOM   1041  CG  ARG A 111      -4.466   5.299  -1.604  1.00 10.00      A   
ATOM   1042  CD  ARG A 111      -5.718   4.610  -1.089  1.00 10.00      A   
ATOM   1043  NE  ARG A 111      -6.572   5.541  -0.356  1.00 10.00      A   
ATOM   1044  HE  ARG A 111      -7.277   6.006  -0.871  1.00 10.00      A   
ATOM   1045  CZ  ARG A 111      -6.465   5.796   0.951  1.00 10.00      A   
ATOM   1046  NH1 ARG A 111      -5.550   5.174   1.682  1.00 10.00      A   
ATOM   1047 HH11 ARG A 111      -5.470   5.376   2.704  1.00 10.00      A   
ATOM   1048 HH12 ARG A 111      -4.909   4.476   1.243  1.00 10.00      A   
ATOM   1049  NH2 ARG A 111      -7.285   6.671   1.520  1.00 10.00      A   
ATOM   1050 HH21 ARG A 111      -7.211   6.880   2.542  1.00 10.00      A   
ATOM   1051 HH22 ARG A 111      -8.011   7.162   0.944  1.00 10.00      A   
ATOM   1052  C   ARG A 111      -2.014   4.404  -4.487  1.00 10.00      A   
ATOM   1053  O   ARG A 111      -2.563   3.620  -5.258  1.00 10.00      A   
ATOM   1054  N   LEU A 112      -0.696   4.549  -4.425  1.00 10.00      A   
ATOM   1055  HN  LEU A 112      -0.310   5.190  -3.785  1.00 10.00      A   
ATOM   1056  CA  LEU A 112       0.198   3.776  -5.275  1.00 10.00      A   
ATOM   1057  CB  LEU A 112       0.975   4.705  -6.211  1.00 10.00      A   
ATOM   1058  CG  LEU A 112       0.148   5.591  -7.137  1.00 10.00      A   
ATOM   1059  CD1 LEU A 112       1.052   6.549  -7.893  1.00 10.00      A   
ATOM   1060  CD2 LEU A 112      -0.662   4.746  -8.103  1.00 10.00      A   
ATOM   1061  C   LEU A 112       1.185   2.956  -4.457  1.00 10.00      A   
ATOM   1062  O   LEU A 112       1.927   3.492  -3.629  1.00 10.00      A   
ATOM   1063  N   LYS A 113       1.167   1.652  -4.674  1.00 10.00      A   
ATOM   1064  HN  LYS A 113       0.512   1.281  -5.309  1.00 10.00      A   
ATOM   1065  CA  LYS A 113       2.078   0.752  -3.993  1.00 10.00      A   
ATOM   1066  CB  LYS A 113       1.320  -0.274  -3.148  1.00 10.00      A   
ATOM   1067  CG  LYS A 113       2.217  -1.063  -2.208  1.00 10.00      A   
ATOM   1068  CD  LYS A 113       1.583  -2.376  -1.774  1.00 10.00      A   
ATOM   1069  CE  LYS A 113       2.579  -3.214  -0.985  1.00 10.00      A   
ATOM   1070  NZ  LYS A 113       2.055  -4.560  -0.647  1.00 10.00      A   
ATOM   1071  HZ1 LYS A 113       1.282  -4.483   0.037  1.00 10.00      A   
ATOM   1072  HZ2 LYS A 113       2.809  -5.148  -0.232  1.00 10.00      A   
ATOM   1073  HZ3 LYS A 113       1.698  -5.039  -1.504  1.00 10.00      A   
ATOM   1074  C   LYS A 113       2.961   0.049  -5.016  1.00 10.00      A   
ATOM   1075  O   LYS A 113       2.461  -0.666  -5.887  1.00 10.00      A   
ATOM   1076  N   ARG A 114       4.267   0.278  -4.914  1.00 10.00      A   
ATOM   1077  HN  ARG A 114       4.588   0.882  -4.204  1.00 10.00      A   
ATOM   1078  CA  ARG A 114       5.246  -0.318  -5.821  1.00 10.00      A   
ATOM   1079  CB  ARG A 114       5.224  -1.854  -5.751  1.00 10.00      A   
ATOM   1080  CG  ARG A 114       5.732  -2.424  -4.435  1.00 10.00      A   
ATOM   1081  CD  ARG A 114       5.526  -3.929  -4.361  1.00 10.00      A   
ATOM   1082  NE  ARG A 114       5.968  -4.468  -3.081  1.00 10.00      A   
ATOM   1083  HE  ARG A 114       6.876  -4.215  -2.775  1.00 10.00      A   
ATOM   1084  CZ  ARG A 114       5.242  -5.280  -2.316  1.00 10.00      A   
ATOM   1085  NH1 ARG A 114       4.031  -5.679  -2.698  1.00 10.00      A   
ATOM   1086 HH11 ARG A 114       3.470  -6.321  -2.085  1.00 10.00      A   
ATOM   1087 HH12 ARG A 114       3.630  -5.365  -3.610  1.00 10.00      A   
ATOM   1088  NH2 ARG A 114       5.721  -5.669  -1.152  1.00 10.00      A   
ATOM   1089 HH21 ARG A 114       6.668  -5.338  -0.842  1.00 10.00      A   
ATOM   1090 HH22 ARG A 114       5.157  -6.297  -0.531  1.00 10.00      A   
ATOM   1091  C   ARG A 114       5.030   0.178  -7.247  1.00 10.00      A   
ATOM   1092  O   ARG A 114       4.802  -0.608  -8.165  1.00 10.00      A   
ATOM   1093  N   MET A 115       5.090   1.497  -7.413  1.00 10.00      A   
ATOM   1094  HN  MET A 115       5.290   2.064  -6.638  1.00 10.00      A   
ATOM   1095  CA  MET A 115       4.898   2.127  -8.715  1.00 10.00      A   
ATOM   1096  CB  MET A 115       3.497   2.741  -8.816  1.00 10.00      A   
ATOM   1097  CG  MET A 115       2.362   1.727  -8.861  1.00 10.00      A   
ATOM   1098  SD  MET A 115       2.203   0.919 -10.467  1.00 10.00      A   
ATOM   1099  CE  MET A 115       1.778   2.312 -11.510  1.00 10.00      A   
ATOM   1100  C   MET A 115       5.951   3.209  -8.927  1.00 10.00      A   
ATOM   1101  O   MET A 115       6.374   3.861  -7.975  1.00 10.00      A   
ATOM   1102  N   VAL A 116       6.362   3.400 -10.171  1.00 10.00      A   
ATOM   1103  HN  VAL A 116       5.969   2.861 -10.890  1.00 10.00      A   
ATOM   1104  CA  VAL A 116       7.369   4.398 -10.508  1.00 10.00      A   
ATOM   1105  CB  VAL A 116       8.192   3.990 -11.753  1.00 10.00      A   
ATOM   1106  CG1 VAL A 116       9.142   5.107 -12.167  1.00 10.00      A   
ATOM   1107  CG2 VAL A 116       8.962   2.704 -11.492  1.00 10.00      A   
ATOM   1108  C   VAL A 116       6.715   5.754 -10.753  1.00 10.00      A   
ATOM   1109  O   VAL A 116       5.866   5.899 -11.637  1.00 10.00      A   
ATOM   1110  N   VAL A 117       7.121   6.741  -9.969  1.00 10.00      A   
ATOM   1111  HN  VAL A 117       7.820   6.563  -9.304  1.00 10.00      A   
ATOM   1112  CA  VAL A 117       6.584   8.087 -10.085  1.00 10.00      A   
ATOM   1113  CB  VAL A 117       5.969   8.564  -8.746  1.00 10.00      A   
ATOM   1114  CG1 VAL A 117       5.350   9.948  -8.888  1.00 10.00      A   
ATOM   1115  CG2 VAL A 117       4.937   7.565  -8.243  1.00 10.00      A   
ATOM   1116  C   VAL A 117       7.687   9.052 -10.504  1.00 10.00      A   
ATOM   1117  O   VAL A 117       8.817   8.952 -10.035  1.00 10.00      A   
ATOM   1118  N   THR A 118       7.363   9.966 -11.403  1.00 10.00      A   
ATOM   1119  HN  THR A 118       6.453   9.986 -11.762  1.00 10.00      A   
ATOM   1120  CA  THR A 118       8.325  10.948 -11.869  1.00 10.00      A   
ATOM   1121  CB  THR A 118       8.513  10.868 -13.397  1.00 10.00      A   
ATOM   1122  OG1 THR A 118       7.232  10.876 -14.049  1.00 10.00      A   
ATOM   1123  HG1 THR A 118       7.361  11.025 -14.998  1.00 10.00      A   
ATOM   1124  CG2 THR A 118       9.267   9.603 -13.780  1.00 10.00      A   
ATOM   1125  C   THR A 118       7.874  12.353 -11.476  1.00 10.00      A   
ATOM   1126  O   THR A 118       6.707  12.564 -11.128  1.00 10.00      A   
ATOM   1127  N   ASP A 119       8.789  13.313 -11.545  1.00 10.00      A   
ATOM   1128  HN  ASP A 119       9.693  13.090 -11.852  1.00 10.00      A   
ATOM   1129  CA  ASP A 119       8.475  14.695 -11.193  1.00 10.00      A   
ATOM   1130  CB  ASP A 119       9.719  15.590 -11.289  1.00 10.00      A   
ATOM   1131  CG  ASP A 119      10.775  15.279 -10.242  1.00 10.00      A   
ATOM   1132  OD1 ASP A 119      10.829  15.986  -9.213  1.00 10.00      A   
ATOM   1133  OD2 ASP A 119      11.566  14.333 -10.449  1.00 10.00      A   
ATOM   1134  C   ASP A 119       7.372  15.225 -12.101  1.00 10.00      A   
ATOM   1135  O   ASP A 119       6.529  16.017 -11.684  1.00 10.00      A   
ATOM   1136  N   ASP A 120       7.378  14.751 -13.346  1.00 10.00      A   
ATOM   1137  HN  ASP A 120       8.091  14.126 -13.607  1.00 10.00      A   
ATOM   1138  CA  ASP A 120       6.381  15.140 -14.343  1.00 10.00      A   
ATOM   1139  CB  ASP A 120       6.651  14.426 -15.671  1.00 10.00      A   
ATOM   1140  CG  ASP A 120       7.119  15.366 -16.766  1.00 10.00      A   
ATOM   1141  OD1 ASP A 120       6.406  15.510 -17.787  1.00 10.00      A   
ATOM   1142  OD2 ASP A 120       8.207  15.959 -16.619  1.00 10.00      A   
ATOM   1143  C   ASP A 120       4.974  14.802 -13.866  1.00 10.00      A   
ATOM   1144  O   ASP A 120       4.044  15.590 -14.040  1.00 10.00      A   
ATOM   1145  N   CYS A 121       4.826  13.628 -13.256  1.00 10.00      A   
ATOM   1146  HN  CYS A 121       5.609  13.050 -13.138  1.00 10.00      A   
ATOM   1147  CA  CYS A 121       3.533  13.182 -12.748  1.00 10.00      A   
ATOM   1148  CB  CYS A 121       3.625  11.735 -12.252  1.00 10.00      A   
ATOM   1149  SG  CYS A 121       4.298  10.564 -13.460  1.00 10.00      A   
ATOM   1150  HG  CYS A 121       5.542  10.932 -13.750  1.00 10.00      A   
ATOM   1151  C   CYS A 121       3.058  14.092 -11.619  1.00 10.00      A   
ATOM   1152  O   CYS A 121       1.884  14.459 -11.550  1.00 10.00      A   
ATOM   1153  N   LEU A 122       3.988  14.469 -10.749  1.00 10.00      A   
ATOM   1154  HN  LEU A 122       4.909  14.157 -10.875  1.00 10.00      A   
ATOM   1155  CA  LEU A 122       3.683  15.338  -9.617  1.00 10.00      A   
ATOM   1156  CB  LEU A 122       4.921  15.497  -8.726  1.00 10.00      A   
ATOM   1157  CG  LEU A 122       5.487  14.202  -8.131  1.00 10.00      A   
ATOM   1158  CD1 LEU A 122       6.912  14.409  -7.641  1.00 10.00      A   
ATOM   1159  CD2 LEU A 122       4.599  13.694  -7.004  1.00 10.00      A   
ATOM   1160  C   LEU A 122       3.198  16.700 -10.104  1.00 10.00      A   
ATOM   1161  O   LEU A 122       2.233  17.261  -9.570  1.00 10.00      A   
ATOM   1162  N   GLU A 123       3.875  17.221 -11.125  1.00 10.00      A   
ATOM   1163  HN  GLU A 123       4.643  16.728 -11.487  1.00 10.00      A   
ATOM   1164  CA  GLU A 123       3.517  18.503 -11.715  1.00 10.00      A   
ATOM   1165  CB  GLU A 123       4.515  18.878 -12.813  1.00 10.00      A   
ATOM   1166  CG  GLU A 123       5.898  19.244 -12.303  1.00 10.00      A   
ATOM   1167  CD  GLU A 123       6.038  20.722 -11.999  1.00 10.00      A   
ATOM   1168  OE1 GLU A 123       6.686  21.438 -12.793  1.00 10.00      A   
ATOM   1169  OE2 GLU A 123       5.505  21.175 -10.967  1.00 10.00      A   
ATOM   1170  C   GLU A 123       2.115  18.427 -12.301  1.00 10.00      A   
ATOM   1171  O   GLU A 123       1.302  19.333 -12.115  1.00 10.00      A   
ATOM   1172  N   LEU A 124       1.844  17.329 -13.007  1.00 10.00      A   
ATOM   1173  HN  LEU A 124       2.550  16.657 -13.126  1.00 10.00      A   
ATOM   1174  CA  LEU A 124       0.541  17.100 -13.623  1.00 10.00      A   
ATOM   1175  CB  LEU A 124       0.515  15.758 -14.361  1.00 10.00      A   
ATOM   1176  CG  LEU A 124       1.018  15.766 -15.804  1.00 10.00      A   
ATOM   1177  CD1 LEU A 124       1.243  14.344 -16.293  1.00 10.00      A   
ATOM   1178  CD2 LEU A 124       0.030  16.487 -16.706  1.00 10.00      A   
ATOM   1179  C   LEU A 124      -0.578  17.138 -12.590  1.00 10.00      A   
ATOM   1180  O   LEU A 124      -1.597  17.798 -12.794  1.00 10.00      A   
ATOM   1181  N   ILE A 125      -0.373  16.443 -11.478  1.00 10.00      A   
ATOM   1182  HN  ILE A 125       0.477  15.960 -11.367  1.00 10.00      A   
ATOM   1183  CA  ILE A 125      -1.364  16.383 -10.412  1.00 10.00      A   
ATOM   1184  CB  ILE A 125      -0.907  15.448  -9.270  1.00 10.00      A   
ATOM   1185  CG1 ILE A 125      -0.829  13.997  -9.757  1.00 10.00      A   
ATOM   1186  CG2 ILE A 125      -1.830  15.566  -8.063  1.00 10.00      A   
ATOM   1187  CD1 ILE A 125      -0.284  13.033  -8.724  1.00 10.00      A   
ATOM   1188  C   ILE A 125      -1.651  17.770  -9.840  1.00 10.00      A   
ATOM   1189  O   ILE A 125      -2.807  18.199  -9.762  1.00 10.00      A   
ATOM   1190  N   ALA A 126      -0.592  18.479  -9.481  1.00 10.00      A   
ATOM   1191  HN  ALA A 126       0.305  18.099  -9.626  1.00 10.00      A   
ATOM   1192  CA  ALA A 126      -0.712  19.804  -8.887  1.00 10.00      A   
ATOM   1193  CB  ALA A 126       0.654  20.336  -8.494  1.00 10.00      A   
ATOM   1194  C   ALA A 126      -1.439  20.803  -9.782  1.00 10.00      A   
ATOM   1195  O   ALA A 126      -2.316  21.534  -9.317  1.00 10.00      A   
ATOM   1196  N   LYS A 127      -1.098  20.818 -11.063  1.00 10.00      A   
ATOM   1197  HN  LYS A 127      -0.419  20.184 -11.386  1.00 10.00      A   
ATOM   1198  CA  LYS A 127      -1.705  21.758 -12.001  1.00 10.00      A   
ATOM   1199  CB  LYS A 127      -0.719  22.140 -13.114  1.00 10.00      A   
ATOM   1200  CG  LYS A 127      -0.397  21.025 -14.103  1.00 10.00      A   
ATOM   1201  CD  LYS A 127       0.931  21.269 -14.815  1.00 10.00      A   
ATOM   1202  CE  LYS A 127       0.892  22.514 -15.692  1.00 10.00      A   
ATOM   1203  NZ  LYS A 127       0.107  22.301 -16.940  1.00 10.00      A   
ATOM   1204  HZ1 LYS A 127       0.179  23.139 -17.551  1.00 10.00      A   
ATOM   1205  HZ2 LYS A 127      -0.898  22.137 -16.715  1.00 10.00      A   
ATOM   1206  HZ3 LYS A 127       0.472  21.478 -17.461  1.00 10.00      A   
ATOM   1207  C   LYS A 127      -3.032  21.266 -12.586  1.00 10.00      A   
ATOM   1208  O   LYS A 127      -3.518  21.824 -13.574  1.00 10.00      A   
ATOM   1209  N   SER A 128      -3.626  20.240 -11.985  1.00 10.00      A   
ATOM   1210  HN  SER A 128      -3.207  19.832 -11.198  1.00 10.00      A   
ATOM   1211  CA  SER A 128      -4.892  19.711 -12.482  1.00 10.00      A   
ATOM   1212  CB  SER A 128      -4.665  18.449 -13.318  1.00 10.00      A   
ATOM   1213  OG  SER A 128      -3.648  18.651 -14.287  1.00 10.00      A   
ATOM   1214  HG  SER A 128      -2.801  18.359 -13.921  1.00 10.00      A   
ATOM   1215  C   SER A 128      -5.904  19.435 -11.368  1.00 10.00      A   
ATOM   1216  O   SER A 128      -6.991  20.015 -11.349  1.00 10.00      A   
ATOM   1217  N   PHE A 129      -5.543  18.568 -10.432  1.00 10.00      A   
ATOM   1218  HN  PHE A 129      -4.641  18.176 -10.455  1.00 10.00      A   
ATOM   1219  CA  PHE A 129      -6.448  18.198  -9.354  1.00 10.00      A   
ATOM   1220  CB  PHE A 129      -6.098  16.811  -8.809  1.00 10.00      A   
ATOM   1221  CG  PHE A 129      -5.877  15.778  -9.882  1.00 10.00      A   
ATOM   1222  CD1 PHE A 129      -4.652  15.145 -10.016  1.00 10.00      A   
ATOM   1223  CD2 PHE A 129      -6.893  15.447 -10.762  1.00 10.00      A   
ATOM   1224  CE1 PHE A 129      -4.441  14.201 -11.005  1.00 10.00      A   
ATOM   1225  CE2 PHE A 129      -6.691  14.504 -11.751  1.00 10.00      A   
ATOM   1226  CZ  PHE A 129      -5.464  13.880 -11.873  1.00 10.00      A   
ATOM   1227  C   PHE A 129      -6.470  19.230  -8.233  1.00 10.00      A   
ATOM   1228  O   PHE A 129      -5.526  19.342  -7.451  1.00 10.00      A   
ATOM   1229  N   LYS A 130      -7.560  19.983  -8.164  1.00 10.00      A   
ATOM   1230  HN  LYS A 130      -8.275  19.856  -8.829  1.00 10.00      A   
ATOM   1231  CA  LYS A 130      -7.721  21.003  -7.136  1.00 10.00      A   
ATOM   1232  CB  LYS A 130      -8.433  22.238  -7.695  1.00 10.00      A   
ATOM   1233  CG  LYS A 130      -7.690  22.923  -8.833  1.00 10.00      A   
ATOM   1234  CD  LYS A 130      -8.405  22.727 -10.161  1.00 10.00      A   
ATOM   1235  CE  LYS A 130      -7.629  23.351 -11.310  1.00 10.00      A   
ATOM   1236  NZ  LYS A 130      -8.328  23.170 -12.609  1.00 10.00      A   
ATOM   1237  HZ1 LYS A 130      -7.892  23.766 -13.342  1.00 10.00      A   
ATOM   1238  HZ2 LYS A 130      -9.329  23.435 -12.515  1.00 10.00      A   
ATOM   1239  HZ3 LYS A 130      -8.272  22.176 -12.907  1.00 10.00      A   
ATOM   1240  C   LYS A 130      -8.477  20.445  -5.932  1.00 10.00      A   
ATOM   1241  O   LYS A 130      -8.561  21.086  -4.884  1.00 10.00      A   
ATOM   1242  N   ASN A 131      -9.024  19.245  -6.094  1.00 10.00      A   
ATOM   1243  HN  ASN A 131      -8.936  18.795  -6.956  1.00 10.00      A   
ATOM   1244  CA  ASN A 131      -9.764  18.585  -5.023  1.00 10.00      A   
ATOM   1245  CB  ASN A 131     -11.089  18.025  -5.549  1.00 10.00      A   
ATOM   1246  CG  ASN A 131     -12.101  17.776  -4.443  1.00 10.00      A   
ATOM   1247  OD1 ASN A 131     -12.148  18.500  -3.445  1.00 10.00      A   
ATOM   1248  ND2 ASN A 131     -12.923  16.750  -4.612  1.00 10.00      A   
ATOM   1249 HD21 ASN A 131     -12.830  16.212  -5.426  1.00 10.00      A   
ATOM   1250 HD22 ASN A 131     -13.591  16.567  -3.916  1.00 10.00      A   
ATOM   1251  C   ASN A 131      -8.924  17.464  -4.412  1.00 10.00      A   
ATOM   1252  O   ASN A 131      -9.416  16.656  -3.626  1.00 10.00      A   
ATOM   1253  N   PHE A 132      -7.649  17.432  -4.792  1.00 10.00      A   
ATOM   1254  HN  PHE A 132      -7.331  18.109  -5.422  1.00 10.00      A   
ATOM   1255  CA  PHE A 132      -6.710  16.424  -4.300  1.00 10.00      A   
ATOM   1256  CB  PHE A 132      -5.374  16.560  -5.027  1.00 10.00      A   
ATOM   1257  CG  PHE A 132      -4.533  15.324  -4.976  1.00 10.00      A   
ATOM   1258  CD1 PHE A 132      -4.932  14.173  -5.629  1.00 10.00      A   
ATOM   1259  CD2 PHE A 132      -3.342  15.316  -4.275  1.00 10.00      A   
ATOM   1260  CE1 PHE A 132      -4.156  13.034  -5.582  1.00 10.00      A   
ATOM   1261  CE2 PHE A 132      -2.560  14.182  -4.223  1.00 10.00      A   
ATOM   1262  CZ  PHE A 132      -2.967  13.039  -4.877  1.00 10.00      A   
ATOM   1263  C   PHE A 132      -6.503  16.571  -2.796  1.00 10.00      A   
ATOM   1264  O   PHE A 132      -6.244  17.674  -2.305  1.00 10.00      A   
ATOM   1265  N   LYS A 133      -6.616  15.463  -2.071  1.00 10.00      A   
ATOM   1266  HN  LYS A 133      -6.815  14.610  -2.521  1.00 10.00      A   
ATOM   1267  CA  LYS A 133      -6.472  15.487  -0.622  1.00 10.00      A   
ATOM   1268  CB  LYS A 133      -7.843  15.342   0.042  1.00 10.00      A   
ATOM   1269  CG  LYS A 133      -8.832  16.437  -0.322  1.00 10.00      A   
ATOM   1270  CD  LYS A 133     -10.259  16.008  -0.039  1.00 10.00      A   
ATOM   1271  CE  LYS A 133     -11.257  16.961  -0.677  1.00 10.00      A   
ATOM   1272  NZ  LYS A 133     -12.653  16.478  -0.528  1.00 10.00      A   
ATOM   1273  HZ1 LYS A 133     -12.723  15.484  -0.854  1.00 10.00      A   
ATOM   1274  HZ2 LYS A 133     -13.295  17.062  -1.099  1.00 10.00      A   
ATOM   1275  HZ3 LYS A 133     -12.946  16.528   0.466  1.00 10.00      A   
ATOM   1276  C   LYS A 133      -5.534  14.404  -0.086  1.00 10.00      A   
ATOM   1277  O   LYS A 133      -4.753  14.653   0.829  1.00 10.00      A   
ATOM   1278  N   VAL A 134      -5.603  13.199  -0.632  1.00 10.00      A   
ATOM   1279  HN  VAL A 134      -6.224  13.035  -1.376  1.00 10.00      A   
ATOM   1280  CA  VAL A 134      -4.757  12.110  -0.136  1.00 10.00      A   
ATOM   1281  CB  VAL A 134      -5.593  10.964   0.478  1.00 10.00      A   
ATOM   1282  CG1 VAL A 134      -4.691   9.906   1.098  1.00 10.00      A   
ATOM   1283  CG2 VAL A 134      -6.578  11.497   1.507  1.00 10.00      A   
ATOM   1284  C   VAL A 134      -3.824  11.544  -1.202  1.00 10.00      A   
ATOM   1285  O   VAL A 134      -4.242  11.239  -2.321  1.00 10.00      A   
ATOM   1286  N   LEU A 135      -2.558  11.408  -0.846  1.00 10.00      A   
ATOM   1287  HN  LEU A 135      -2.279  11.681   0.061  1.00 10.00      A   
ATOM   1288  CA  LEU A 135      -1.562  10.866  -1.756  1.00 10.00      A   
ATOM   1289  CB  LEU A 135      -0.714  11.989  -2.363  1.00 10.00      A   
ATOM   1290  CG  LEU A 135       0.387  11.563  -3.341  1.00 10.00      A   
ATOM   1291  CD1 LEU A 135      -0.198  10.814  -4.530  1.00 10.00      A   
ATOM   1292  CD2 LEU A 135       1.188  12.769  -3.808  1.00 10.00      A   
ATOM   1293  C   LEU A 135      -0.673   9.879  -1.021  1.00 10.00      A   
ATOM   1294  O   LEU A 135       0.038  10.245  -0.086  1.00 10.00      A   
ATOM   1295  N   VAL A 136      -0.726   8.625  -1.433  1.00 10.00      A   
ATOM   1296  HN  VAL A 136      -1.308   8.391  -2.190  1.00 10.00      A   
ATOM   1297  CA  VAL A 136       0.077   7.589  -0.808  1.00 10.00      A   
ATOM   1298  CB  VAL A 136      -0.798   6.461  -0.216  1.00 10.00      A   
ATOM   1299  CG1 VAL A 136       0.075   5.383   0.409  1.00 10.00      A   
ATOM   1300  CG2 VAL A 136      -1.766   7.019   0.817  1.00 10.00      A   
ATOM   1301  C   VAL A 136       1.036   6.995  -1.826  1.00 10.00      A   
ATOM   1302  O   VAL A 136       0.605   6.383  -2.804  1.00 10.00      A   
ATOM   1303  N   LEU A 137       2.327   7.205  -1.610  1.00 10.00      A   
ATOM   1304  HN  LEU A 137       2.605   7.726  -0.823  1.00 10.00      A   
ATOM   1305  CA  LEU A 137       3.351   6.684  -2.498  1.00 10.00      A   
ATOM   1306  CB  LEU A 137       4.183   7.827  -3.091  1.00 10.00      A   
ATOM   1307  CG  LEU A 137       3.431   8.855  -3.939  1.00 10.00      A   
ATOM   1308  CD1 LEU A 137       4.382   9.921  -4.457  1.00 10.00      A   
ATOM   1309  CD2 LEU A 137       2.701   8.181  -5.091  1.00 10.00      A   
ATOM   1310  C   LEU A 137       4.257   5.727  -1.737  1.00 10.00      A   
ATOM   1311  O   LEU A 137       5.197   6.147  -1.066  1.00 10.00      A   
ATOM   1312  N   SER A 138       3.957   4.443  -1.828  1.00 10.00      A   
ATOM   1313  HN  SER A 138       3.189   4.167  -2.377  1.00 10.00      A   
ATOM   1314  CA  SER A 138       4.739   3.422  -1.149  1.00 10.00      A   
ATOM   1315  CB  SER A 138       3.801   2.466  -0.416  1.00 10.00      A   
ATOM   1316  OG  SER A 138       2.864   3.194   0.360  1.00 10.00      A   
ATOM   1317  HG  SER A 138       3.154   4.108   0.427  1.00 10.00      A   
ATOM   1318  C   SER A 138       5.612   2.664  -2.150  1.00 10.00      A   
ATOM   1319  O   SER A 138       5.106   2.120  -3.133  1.00 10.00      A   
ATOM   1320  N   SER A 139       6.922   2.649  -1.896  1.00 10.00      A   
ATOM   1321  HN  SER A 139       7.256   3.126  -1.104  1.00 10.00      A   
ATOM   1322  CA  SER A 139       7.882   1.972  -2.768  1.00 10.00      A   
ATOM   1323  CB  SER A 139       7.594   0.468  -2.863  1.00 10.00      A   
ATOM   1324  OG  SER A 139       7.663  -0.140  -1.581  1.00 10.00      A   
ATOM   1325  HG  SER A 139       7.237   0.432  -0.933  1.00 10.00      A   
ATOM   1326  C   SER A 139       7.936   2.625  -4.150  1.00 10.00      A   
ATOM   1327  O   SER A 139       7.869   1.950  -5.181  1.00 10.00      A   
ATOM   1328  N   CYS A 140       8.051   3.951  -4.155  1.00 10.00      A   
ATOM   1329  HN  CYS A 140       8.075   4.430  -3.299  1.00 10.00      A   
ATOM   1330  CA  CYS A 140       8.122   4.714  -5.389  1.00 10.00      A   
ATOM   1331  CB  CYS A 140       6.996   5.752  -5.426  1.00 10.00      A   
ATOM   1332  SG  CYS A 140       5.336   5.047  -5.303  1.00 10.00      A   
ATOM   1333  HG  CYS A 140       5.186   4.203  -6.316  1.00 10.00      A   
ATOM   1334  C   CYS A 140       9.475   5.412  -5.519  1.00 10.00      A   
ATOM   1335  O   CYS A 140       9.987   5.972  -4.548  1.00 10.00      A   
ATOM   1336  N   GLU A 141      10.052   5.361  -6.714  1.00 10.00      A   
ATOM   1337  HN  GLU A 141       9.603   4.879  -7.445  1.00 10.00      A   
ATOM   1338  CA  GLU A 141      11.342   5.993  -6.984  1.00 10.00      A   
ATOM   1339  CB  GLU A 141      12.480   4.962  -6.897  1.00 10.00      A   
ATOM   1340  CG  GLU A 141      12.598   4.037  -8.106  1.00 10.00      A   
ATOM   1341  CD  GLU A 141      11.726   2.802  -8.020  1.00 10.00      A   
ATOM   1342  OE1 GLU A 141      10.502   2.910  -8.233  1.00 10.00      A   
ATOM   1343  OE2 GLU A 141      12.271   1.708  -7.756  1.00 10.00      A   
ATOM   1344  C   GLU A 141      11.318   6.630  -8.375  1.00 10.00      A   
ATOM   1345  O   GLU A 141      10.388   6.386  -9.150  1.00 10.00      A   
ATOM   1346  N   GLY A 142      12.323   7.448  -8.688  1.00 10.00      A   
ATOM   1347  HN  GLY A 142      13.036   7.619  -8.029  1.00 10.00      A   
ATOM   1348  CA  GLY A 142      12.383   8.081  -9.995  1.00 10.00      A   
ATOM   1349  C   GLY A 142      11.888   9.513  -9.999  1.00 10.00      A   
ATOM   1350  O   GLY A 142      11.576  10.065 -11.058  1.00 10.00      A   
ATOM   1351  N   PHE A 143      11.846  10.128  -8.833  1.00 10.00      A   
ATOM   1352  HN  PHE A 143      12.168   9.658  -8.031  1.00 10.00      A   
ATOM   1353  CA  PHE A 143      11.379  11.500  -8.713  1.00 10.00      A   
ATOM   1354  CB  PHE A 143       9.876  11.556  -8.406  1.00 10.00      A   
ATOM   1355  CG  PHE A 143       9.462  10.914  -7.107  1.00 10.00      A   
ATOM   1356  CD1 PHE A 143       9.108  11.693  -6.024  1.00 10.00      A   
ATOM   1357  CD2 PHE A 143       9.416   9.534  -6.974  1.00 10.00      A   
ATOM   1358  CE1 PHE A 143       8.715  11.116  -4.830  1.00 10.00      A   
ATOM   1359  CE2 PHE A 143       9.028   8.949  -5.781  1.00 10.00      A   
ATOM   1360  CZ  PHE A 143       8.677   9.742  -4.708  1.00 10.00      A   
ATOM   1361  C   PHE A 143      12.194  12.256  -7.674  1.00 10.00      A   
ATOM   1362  O   PHE A 143      12.470  11.741  -6.586  1.00 10.00      A   
ATOM   1363  N   SER A 144      12.571  13.481  -8.013  1.00 10.00      A   
ATOM   1364  HN  SER A 144      12.279  13.856  -8.877  1.00 10.00      A   
ATOM   1365  CA  SER A 144      13.377  14.296  -7.126  1.00 10.00      A   
ATOM   1366  CB  SER A 144      14.182  15.321  -7.928  1.00 10.00      A   
ATOM   1367  OG  SER A 144      13.347  16.338  -8.455  1.00 10.00      A   
ATOM   1368  HG  SER A 144      12.512  15.947  -8.775  1.00 10.00      A   
ATOM   1369  C   SER A 144      12.524  14.997  -6.078  1.00 10.00      A   
ATOM   1370  O   SER A 144      11.311  14.803  -5.997  1.00 10.00      A   
ATOM   1371  N   THR A 145      13.172  15.820  -5.275  1.00 10.00      A   
ATOM   1372  HN  THR A 145      14.141  15.926  -5.382  1.00 10.00      A   
ATOM   1373  CA  THR A 145      12.495  16.558  -4.224  1.00 10.00      A   
ATOM   1374  CB  THR A 145      13.465  16.832  -3.065  1.00 10.00      A   
ATOM   1375  OG1 THR A 145      14.773  17.122  -3.595  1.00 10.00      A   
ATOM   1376  HG1 THR A 145      14.782  18.024  -3.952  1.00 10.00      A   
ATOM   1377  CG2 THR A 145      13.544  15.620  -2.150  1.00 10.00      A   
ATOM   1378  C   THR A 145      11.952  17.891  -4.738  1.00 10.00      A   
ATOM   1379  O   THR A 145      11.402  18.684  -3.971  1.00 10.00      A   
ATOM   1380  N   ASP A 146      12.107  18.141  -6.031  1.00 10.00      A   
ATOM   1381  HN  ASP A 146      12.544  17.473  -6.602  1.00 10.00      A   
ATOM   1382  CA  ASP A 146      11.641  19.389  -6.618  1.00 10.00      A   
ATOM   1383  CB  ASP A 146      12.486  19.778  -7.824  1.00 10.00      A   
ATOM   1384  CG  ASP A 146      12.557  21.275  -8.004  1.00 10.00      A   
ATOM   1385  OD1 ASP A 146      11.598  21.860  -8.541  1.00 10.00      A   
ATOM   1386  OD2 ASP A 146      13.573  21.875  -7.593  1.00 10.00      A   
ATOM   1387  C   ASP A 146      10.170  19.318  -6.999  1.00 10.00      A   
ATOM   1388  O   ASP A 146       9.392  20.225  -6.682  1.00 10.00      A   
ATOM   1389  N   GLY A 147       9.787  18.238  -7.674  1.00 10.00      A   
ATOM   1390  HN  GLY A 147      10.454  17.551  -7.918  1.00 10.00      A   
ATOM   1391  CA  GLY A 147       8.404  18.065  -8.074  1.00 10.00      A   
ATOM   1392  C   GLY A 147       7.493  17.899  -6.874  1.00 10.00      A   
ATOM   1393  O   GLY A 147       6.301  18.199  -6.941  1.00 10.00      A   
ATOM   1394  N   LEU A 148       8.062  17.419  -5.769  1.00 10.00      A   
ATOM   1395  HN  LEU A 148       9.016  17.189  -5.789  1.00 10.00      A   
ATOM   1396  CA  LEU A 148       7.305  17.218  -4.535  1.00 10.00      A   
ATOM   1397  CB  LEU A 148       8.169  16.535  -3.470  1.00 10.00      A   
ATOM   1398  CG  LEU A 148       8.357  15.022  -3.610  1.00 10.00      A   
ATOM   1399  CD1 LEU A 148       9.285  14.502  -2.522  1.00 10.00      A   
ATOM   1400  CD2 LEU A 148       7.014  14.307  -3.554  1.00 10.00      A   
ATOM   1401  C   LEU A 148       6.762  18.541  -4.002  1.00 10.00      A   
ATOM   1402  O   LEU A 148       5.730  18.577  -3.328  1.00 10.00      A   
ATOM   1403  N   ALA A 149       7.450  19.629  -4.329  1.00 10.00      A   
ATOM   1404  HN  ALA A 149       8.256  19.536  -4.882  1.00 10.00      A   
ATOM   1405  CA  ALA A 149       7.043  20.956  -3.889  1.00 10.00      A   
ATOM   1406  CB  ALA A 149       8.147  21.967  -4.145  1.00 10.00      A   
ATOM   1407  C   ALA A 149       5.743  21.391  -4.558  1.00 10.00      A   
ATOM   1408  O   ALA A 149       5.062  22.294  -4.080  1.00 10.00      A   
ATOM   1409  N   ALA A 150       5.396  20.738  -5.661  1.00 10.00      A   
ATOM   1410  HN  ALA A 150       5.977  20.023  -6.001  1.00 10.00      A   
ATOM   1411  CA  ALA A 150       4.168  21.057  -6.375  1.00 10.00      A   
ATOM   1412  CB  ALA A 150       4.142  20.365  -7.730  1.00 10.00      A   
ATOM   1413  C   ALA A 150       2.970  20.639  -5.539  1.00 10.00      A   
ATOM   1414  O   ALA A 150       2.012  21.393  -5.371  1.00 10.00      A   
ATOM   1415  N   ILE A 151       3.053  19.435  -4.987  1.00 10.00      A   
ATOM   1416  HN  ILE A 151       3.855  18.894  -5.144  1.00 10.00      A   
ATOM   1417  CA  ILE A 151       1.989  18.895  -4.149  1.00 10.00      A   
ATOM   1418  CB  ILE A 151       2.156  17.370  -3.947  1.00 10.00      A   
ATOM   1419  CG1 ILE A 151       2.355  16.658  -5.292  1.00 10.00      A   
ATOM   1420  CG2 ILE A 151       0.965  16.778  -3.198  1.00 10.00      A   
ATOM   1421  CD1 ILE A 151       1.205  16.834  -6.265  1.00 10.00      A   
ATOM   1422  C   ILE A 151       2.003  19.583  -2.789  1.00 10.00      A   
ATOM   1423  O   ILE A 151       0.981  19.668  -2.107  1.00 10.00      A   
ATOM   1424  N   ALA A 152       3.170  20.093  -2.414  1.00 10.00      A   
ATOM   1425  HN  ALA A 152       3.945  20.003  -3.010  1.00 10.00      A   
ATOM   1426  CA  ALA A 152       3.338  20.773  -1.135  1.00 10.00      A   
ATOM   1427  CB  ALA A 152       4.753  20.570  -0.616  1.00 10.00      A   
ATOM   1428  C   ALA A 152       3.021  22.260  -1.233  1.00 10.00      A   
ATOM   1429  O   ALA A 152       3.152  22.992  -0.255  1.00 10.00      A   
ATOM   1430  N   ALA A 153       2.606  22.712  -2.410  1.00 10.00      A   
ATOM   1431  HN  ALA A 153       2.523  22.092  -3.165  1.00 10.00      A   
ATOM   1432  CA  ALA A 153       2.293  24.123  -2.595  1.00 10.00      A   
ATOM   1433  CB  ALA A 153       3.400  24.821  -3.371  1.00 10.00      A   
ATOM   1434  C   ALA A 153       0.933  24.333  -3.253  1.00 10.00      A   
ATOM   1435  O   ALA A 153       0.026  24.905  -2.644  1.00 10.00      A   
ATOM   1436  N   THR A 154       0.787  23.871  -4.492  1.00 10.00      A   
ATOM   1437  HN  THR A 154       1.538  23.412  -4.928  1.00 10.00      A   
ATOM   1438  CA  THR A 154      -0.465  24.028  -5.223  1.00 10.00      A   
ATOM   1439  CB  THR A 154      -0.328  23.532  -6.675  1.00 10.00      A   
ATOM   1440  OG1 THR A 154       0.980  23.845  -7.170  1.00 10.00      A   
ATOM   1441  HG1 THR A 154       0.902  24.411  -7.948  1.00 10.00      A   
ATOM   1442  CG2 THR A 154      -1.368  24.199  -7.563  1.00 10.00      A   
ATOM   1443  C   THR A 154      -1.606  23.273  -4.541  1.00 10.00      A   
ATOM   1444  O   THR A 154      -2.726  23.779  -4.424  1.00 10.00      A   
ATOM   1445  N   CYS A 155      -1.309  22.071  -4.072  1.00 10.00      A   
ATOM   1446  HN  CYS A 155      -0.391  21.740  -4.155  1.00 10.00      A   
ATOM   1447  CA  CYS A 155      -2.309  21.243  -3.413  1.00 10.00      A   
ATOM   1448  CB  CYS A 155      -1.918  19.768  -3.483  1.00 10.00      A   
ATOM   1449  SG  CYS A 155      -1.744  19.139  -5.169  1.00 10.00      A   
ATOM   1450  HG  CYS A 155      -0.585  18.503  -5.249  1.00 10.00      A   
ATOM   1451  C   CYS A 155      -2.536  21.682  -1.968  1.00 10.00      A   
ATOM   1452  O   CYS A 155      -2.076  21.040  -1.025  1.00 10.00      A   
ATOM   1453  N   ARG A 156      -3.262  22.780  -1.808  1.00 10.00      A   
ATOM   1454  HN  ARG A 156      -3.602  23.247  -2.605  1.00 10.00      A   
ATOM   1455  CA  ARG A 156      -3.556  23.323  -0.488  1.00 10.00      A   
ATOM   1456  CB  ARG A 156      -3.749  24.841  -0.558  1.00 10.00      A   
ATOM   1457  CG  ARG A 156      -4.747  25.303  -1.609  1.00 10.00      A   
ATOM   1458  CD  ARG A 156      -4.202  26.482  -2.401  1.00 10.00      A   
ATOM   1459  NE  ARG A 156      -5.146  27.598  -2.447  1.00 10.00      A   
ATOM   1460  HE  ARG A 156      -6.068  27.417  -2.151  1.00 10.00      A   
ATOM   1461  CZ  ARG A 156      -4.833  28.827  -2.856  1.00 10.00      A   
ATOM   1462  NH1 ARG A 156      -3.597  29.106  -3.263  1.00 10.00      A   
ATOM   1463 HH11 ARG A 156      -3.350  30.070  -3.588  1.00 10.00      A   
ATOM   1464 HH12 ARG A 156      -2.863  28.364  -3.259  1.00 10.00      A   
ATOM   1465  NH2 ARG A 156      -5.760  29.778  -2.857  1.00 10.00      A   
ATOM   1466 HH21 ARG A 156      -6.732  29.566  -2.537  1.00 10.00      A   
ATOM   1467 HH22 ARG A 156      -5.523  30.744  -3.177  1.00 10.00      A   
ATOM   1468  C   ARG A 156      -4.768  22.650   0.148  1.00 10.00      A   
ATOM   1469  O   ARG A 156      -5.154  22.978   1.270  1.00 10.00      A   
ATOM   1470  N   ASN A 157      -5.360  21.704  -0.570  1.00 10.00      A   
ATOM   1471  HN  ASN A 157      -5.010  21.488  -1.460  1.00 10.00      A   
ATOM   1472  CA  ASN A 157      -6.523  20.979  -0.068  1.00 10.00      A   
ATOM   1473  CB  ASN A 157      -7.592  20.873  -1.163  1.00 10.00      A   
ATOM   1474  CG  ASN A 157      -8.996  20.698  -0.621  1.00 10.00      A   
ATOM   1475  OD1 ASN A 157      -9.279  21.034   0.530  1.00 10.00      A   
ATOM   1476  ND2 ASN A 157      -9.897  20.201  -1.454  1.00 10.00      A   
ATOM   1477 HD21 ASN A 157      -9.613  19.972  -2.364  1.00 10.00      A   
ATOM   1478 HD22 ASN A 157     -10.813  20.083  -1.127  1.00 10.00      A   
ATOM   1479  C   ASN A 157      -6.103  19.592   0.414  1.00 10.00      A   
ATOM   1480  O   ASN A 157      -6.938  18.769   0.790  1.00 10.00      A   
ATOM   1481  N   LEU A 158      -4.794  19.353   0.401  1.00 10.00      A   
ATOM   1482  HN  LEU A 158      -4.191  20.064   0.105  1.00 10.00      A   
ATOM   1483  CA  LEU A 158      -4.225  18.077   0.818  1.00 10.00      A   
ATOM   1484  CB  LEU A 158      -2.720  18.061   0.527  1.00 10.00      A   
ATOM   1485  CG  LEU A 158      -2.017  16.705   0.626  1.00 10.00      A   
ATOM   1486  CD1 LEU A 158      -2.115  15.950  -0.690  1.00 10.00      A   
ATOM   1487  CD2 LEU A 158      -0.565  16.889   1.030  1.00 10.00      A   
ATOM   1488  C   LEU A 158      -4.480  17.817   2.302  1.00 10.00      A   
ATOM   1489  O   LEU A 158      -4.518  18.746   3.111  1.00 10.00      A   
ATOM   1490  N   LYS A 159      -4.652  16.552   2.651  1.00 10.00      A   
ATOM   1491  HN  LYS A 159      -4.604  15.855   1.960  1.00 10.00      A   
ATOM   1492  CA  LYS A 159      -4.910  16.167   4.028  1.00 10.00      A   
ATOM   1493  CB  LYS A 159      -6.350  15.661   4.184  1.00 10.00      A   
ATOM   1494  CG  LYS A 159      -7.419  16.689   3.854  1.00 10.00      A   
ATOM   1495  CD  LYS A 159      -8.815  16.093   3.941  1.00 10.00      A   
ATOM   1496  CE  LYS A 159      -9.245  15.881   5.383  1.00 10.00      A   
ATOM   1497  NZ  LYS A 159     -10.688  15.543   5.489  1.00 10.00      A   
ATOM   1498  HZ1 LYS A 159     -10.990  15.576   6.484  1.00 10.00      A   
ATOM   1499  HZ2 LYS A 159     -10.860  14.588   5.119  1.00 10.00      A   
ATOM   1500  HZ3 LYS A 159     -11.257  16.220   4.941  1.00 10.00      A   
ATOM   1501  C   LYS A 159      -3.937  15.094   4.504  1.00 10.00      A   
ATOM   1502  O   LYS A 159      -3.334  15.221   5.565  1.00 10.00      A   
ATOM   1503  N   GLU A 160      -3.773  14.039   3.718  1.00 10.00      A   
ATOM   1504  HN  GLU A 160      -4.241  13.999   2.857  1.00 10.00      A   
ATOM   1505  CA  GLU A 160      -2.890  12.945   4.105  1.00 10.00      A   
ATOM   1506  CB  GLU A 160      -3.707  11.693   4.432  1.00 10.00      A   
ATOM   1507  CG  GLU A 160      -4.665  11.885   5.601  1.00 10.00      A   
ATOM   1508  CD  GLU A 160      -5.614  10.720   5.790  1.00 10.00      A   
ATOM   1509  OE1 GLU A 160      -6.712  10.738   5.196  1.00 10.00      A   
ATOM   1510  OE2 GLU A 160      -5.270   9.782   6.538  1.00 10.00      A   
ATOM   1511  C   GLU A 160      -1.838  12.643   3.042  1.00 10.00      A   
ATOM   1512  O   GLU A 160      -2.163  12.395   1.880  1.00 10.00      A   
ATOM   1513  N   LEU A 161      -0.579  12.672   3.454  1.00 10.00      A   
ATOM   1514  HN  LEU A 161      -0.388  12.883   4.398  1.00 10.00      A   
ATOM   1515  CA  LEU A 161       0.534  12.394   2.557  1.00 10.00      A   
ATOM   1516  CB  LEU A 161       1.364  13.660   2.337  1.00 10.00      A   
ATOM   1517  CG  LEU A 161       2.345  13.633   1.164  1.00 10.00      A   
ATOM   1518  CD1 LEU A 161       1.596  13.678  -0.157  1.00 10.00      A   
ATOM   1519  CD2 LEU A 161       3.324  14.791   1.262  1.00 10.00      A   
ATOM   1520  C   LEU A 161       1.408  11.292   3.147  1.00 10.00      A   
ATOM   1521  O   LEU A 161       1.873  11.399   4.287  1.00 10.00      A   
ATOM   1522  N   ASP A 162       1.613  10.229   2.381  1.00 10.00      A   
ATOM   1523  HN  ASP A 162       1.212  10.201   1.481  1.00 10.00      A   
ATOM   1524  CA  ASP A 162       2.426   9.098   2.830  1.00 10.00      A   
ATOM   1525  CB  ASP A 162       1.525   7.910   3.194  1.00 10.00      A   
ATOM   1526  CG  ASP A 162       2.304   6.684   3.646  1.00 10.00      A   
ATOM   1527  OD1 ASP A 162       3.443   6.841   4.135  1.00 10.00      A   
ATOM   1528  OD2 ASP A 162       1.773   5.562   3.516  1.00 10.00      A   
ATOM   1529  C   ASP A 162       3.420   8.682   1.753  1.00 10.00      A   
ATOM   1530  O   ASP A 162       3.086   8.653   0.570  1.00 10.00      A   
ATOM   1531  N   LEU A 163       4.638   8.370   2.169  1.00 10.00      A   
ATOM   1532  HN  LEU A 163       4.838   8.415   3.128  1.00 10.00      A   
ATOM   1533  CA  LEU A 163       5.684   7.942   1.248  1.00 10.00      A   
ATOM   1534  CB  LEU A 163       6.560   9.125   0.801  1.00 10.00      A   
ATOM   1535  CG  LEU A 163       7.048  10.088   1.890  1.00 10.00      A   
ATOM   1536  CD1 LEU A 163       8.472   9.761   2.317  1.00 10.00      A   
ATOM   1537  CD2 LEU A 163       6.951  11.528   1.411  1.00 10.00      A   
ATOM   1538  C   LEU A 163       6.531   6.836   1.871  1.00 10.00      A   
ATOM   1539  O   LEU A 163       7.733   6.735   1.619  1.00 10.00      A   
ATOM   1540  N   ARG A 164       5.885   6.006   2.683  1.00 10.00      A   
ATOM   1541  HN  ARG A 164       4.921   6.140   2.829  1.00 10.00      A   
ATOM   1542  CA  ARG A 164       6.551   4.904   3.370  1.00 10.00      A   
ATOM   1543  CB  ARG A 164       5.555   4.161   4.266  1.00 10.00      A   
ATOM   1544  CG  ARG A 164       4.518   3.356   3.508  1.00 10.00      A   
ATOM   1545  CD  ARG A 164       3.450   2.817   4.437  1.00 10.00      A   
ATOM   1546  NE  ARG A 164       2.750   1.685   3.845  1.00 10.00      A   
ATOM   1547  HE  ARG A 164       3.209   0.815   3.864  1.00 10.00      A   
ATOM   1548  CZ  ARG A 164       1.560   1.761   3.257  1.00 10.00      A   
ATOM   1549  NH1 ARG A 164       0.919   2.927   3.166  1.00 10.00      A   
ATOM   1550 HH11 ARG A 164       1.347   3.807   3.554  1.00 10.00      A   
ATOM   1551 HH12 ARG A 164      -0.008   2.974   2.699  1.00 10.00      A   
ATOM   1552  NH2 ARG A 164       0.997   0.661   2.770  1.00 10.00      A   
ATOM   1553 HH21 ARG A 164       0.065   0.711   2.308  1.00 10.00      A   
ATOM   1554 HH22 ARG A 164       1.486  -0.258   2.848  1.00 10.00      A   
ATOM   1555  C   ARG A 164       7.224   3.928   2.402  1.00 10.00      A   
ATOM   1556  O   ARG A 164       6.704   3.648   1.318  1.00 10.00      A   
ATOM   1557  N   GLU A 165       8.397   3.440   2.803  1.00 10.00      A   
ATOM   1558  HN  GLU A 165       8.762   3.744   3.661  1.00 10.00      A   
ATOM   1559  CA  GLU A 165       9.167   2.478   2.018  1.00 10.00      A   
ATOM   1560  CB  GLU A 165       8.443   1.134   1.925  1.00 10.00      A   
ATOM   1561  CG  GLU A 165       8.880   0.116   2.969  1.00 10.00      A   
ATOM   1562  CD  GLU A 165       8.832   0.658   4.386  1.00 10.00      A   
ATOM   1563  OE1 GLU A 165       7.720   0.884   4.905  1.00 10.00      A   
ATOM   1564  OE2 GLU A 165       9.911   0.853   4.988  1.00 10.00      A   
ATOM   1565  C   GLU A 165       9.525   2.994   0.626  1.00 10.00      A   
ATOM   1566  O   GLU A 165       9.782   2.211  -0.286  1.00 10.00      A   
ATOM   1567  N   SER A 166       9.564   4.305   0.462  1.00 10.00      A   
ATOM   1568  HN  SER A 166       9.368   4.897   1.222  1.00 10.00      A   
ATOM   1569  CA  SER A 166       9.891   4.885  -0.828  1.00 10.00      A   
ATOM   1570  CB  SER A 166       8.886   5.963  -1.220  1.00 10.00      A   
ATOM   1571  OG  SER A 166       7.669   5.383  -1.644  1.00 10.00      A   
ATOM   1572  HG  SER A 166       6.927   5.877  -1.264  1.00 10.00      A   
ATOM   1573  C   SER A 166      11.302   5.444  -0.851  1.00 10.00      A   
ATOM   1574  O   SER A 166      11.693   6.211   0.026  1.00 10.00      A   
ATOM   1575  N   ASP A 167      12.063   5.051  -1.856  1.00 10.00      A   
ATOM   1576  HN  ASP A 167      11.693   4.435  -2.521  1.00 10.00      A   
ATOM   1577  CA  ASP A 167      13.431   5.524  -2.008  1.00 10.00      A   
ATOM   1578  CB  ASP A 167      14.324   4.429  -2.607  1.00 10.00      A   
ATOM   1579  CG  ASP A 167      15.803   4.643  -2.317  1.00 10.00      A   
ATOM   1580  OD1 ASP A 167      16.145   5.044  -1.181  1.00 10.00      A   
ATOM   1581  OD2 ASP A 167      16.630   4.402  -3.217  1.00 10.00      A   
ATOM   1582  C   ASP A 167      13.431   6.775  -2.880  1.00 10.00      A   
ATOM   1583  O   ASP A 167      13.913   6.766  -4.013  1.00 10.00      A   
ATOM   1584  N   VAL A 168      12.859   7.845  -2.328  1.00 10.00      A   
ATOM   1585  HN  VAL A 168      12.512   7.771  -1.415  1.00 10.00      A   
ATOM   1586  CA  VAL A 168      12.740   9.124  -3.018  1.00 10.00      A   
ATOM   1587  CB  VAL A 168      11.987  10.148  -2.137  1.00 10.00      A   
ATOM   1588  CG1 VAL A 168      11.736  11.445  -2.889  1.00 10.00      A   
ATOM   1589  CG2 VAL A 168      10.684   9.560  -1.622  1.00 10.00      A   
ATOM   1590  C   VAL A 168      14.106   9.694  -3.365  1.00 10.00      A   
ATOM   1591  O   VAL A 168      15.033   9.629  -2.555  1.00 10.00      A   
ATOM   1592  N   ASP A 169      14.223  10.231  -4.575  1.00 10.00      A   
ATOM   1593  HN  ASP A 169      13.452  10.210  -5.185  1.00 10.00      A   
ATOM   1594  CA  ASP A 169      15.466  10.840  -5.036  1.00 10.00      A   
ATOM   1595  CB  ASP A 169      15.450  11.005  -6.560  1.00 10.00      A   
ATOM   1596  CG  ASP A 169      15.308   9.688  -7.306  1.00 10.00      A   
ATOM   1597  OD1 ASP A 169      16.299   9.246  -7.921  1.00 10.00      A   
ATOM   1598  OD2 ASP A 169      14.203   9.093  -7.284  1.00 10.00      A   
ATOM   1599  C   ASP A 169      15.644  12.194  -4.354  1.00 10.00      A   
ATOM   1600  O   ASP A 169      15.391  13.250  -4.938  1.00 10.00      A   
ATOM   1601  N   ASP A 170      16.056  12.138  -3.100  1.00 10.00      A   
ATOM   1602  HN  ASP A 170      16.239  11.259  -2.706  1.00 10.00      A   
ATOM   1603  CA  ASP A 170      16.250  13.326  -2.282  1.00 10.00      A   
ATOM   1604  CB  ASP A 170      16.336  12.923  -0.804  1.00 10.00      A   
ATOM   1605  CG  ASP A 170      16.200  14.086   0.161  1.00 10.00      A   
ATOM   1606  OD1 ASP A 170      16.631  15.211  -0.172  1.00 10.00      A   
ATOM   1607  OD2 ASP A 170      15.678  13.867   1.273  1.00 10.00      A   
ATOM   1608  C   ASP A 170      17.508  14.088  -2.675  1.00 10.00      A   
ATOM   1609  O   ASP A 170      18.597  13.518  -2.756  1.00 10.00      A   
ATOM   1610  N   VAL A 171      17.340  15.377  -2.929  1.00 10.00      A   
ATOM   1611  HN  VAL A 171      16.436  15.752  -2.891  1.00 10.00      A   
ATOM   1612  CA  VAL A 171      18.457  16.242  -3.276  1.00 10.00      A   
ATOM   1613  CB  VAL A 171      18.601  16.478  -4.789  1.00 10.00      A   
ATOM   1614  CG1 VAL A 171      19.490  15.407  -5.390  1.00 10.00      A   
ATOM   1615  CG2 VAL A 171      17.243  16.500  -5.474  1.00 10.00      A   
ATOM   1616  C   VAL A 171      18.382  17.575  -2.550  1.00 10.00      A   
ATOM   1617  O   VAL A 171      19.373  18.300  -2.468  1.00 10.00      A   
ATOM   1618  N   SER A 172      17.205  17.887  -2.011  1.00 10.00      A   
ATOM   1619  HN  SER A 172      16.455  17.260  -2.108  1.00 10.00      A   
ATOM   1620  CA  SER A 172      16.990  19.129  -1.281  1.00 10.00      A   
ATOM   1621  CB  SER A 172      17.099  20.347  -2.206  1.00 10.00      A   
ATOM   1622  OG  SER A 172      18.451  20.757  -2.345  1.00 10.00      A   
ATOM   1623  HG  SER A 172      18.999  19.988  -2.568  1.00 10.00      A   
ATOM   1624  C   SER A 172      15.647  19.131  -0.551  1.00 10.00      A   
ATOM   1625  O   SER A 172      14.584  19.074  -1.171  1.00 10.00      A   
ATOM   1626  N   GLY A 173      15.705  19.211   0.775  1.00 10.00      A   
ATOM   1627  HN  GLY A 173      16.583  19.250   1.214  1.00 10.00      A   
ATOM   1628  CA  GLY A 173      14.492  19.235   1.584  1.00 10.00      A   
ATOM   1629  C   GLY A 173      13.915  20.634   1.707  1.00 10.00      A   
ATOM   1630  O   GLY A 173      13.282  20.980   2.706  1.00 10.00      A   
ATOM   1631  N   HIS A 174      14.122  21.431   0.670  1.00 10.00      A   
ATOM   1632  HN  HIS A 174      14.612  21.078  -0.101  1.00 10.00      A   
ATOM   1633  CA  HIS A 174      13.647  22.807   0.631  1.00 10.00      A   
ATOM   1634  CB  HIS A 174      14.452  23.586  -0.417  1.00 10.00      A   
ATOM   1635  CG  HIS A 174      14.658  25.040  -0.108  1.00 10.00      A   
ATOM   1636  ND1 HIS A 174      13.666  25.971  -0.313  1.00 10.00      A   
ATOM   1637  CD2 HIS A 174      15.768  25.666   0.356  1.00 10.00      A   
ATOM   1638  CE1 HIS A 174      14.190  27.134   0.027  1.00 10.00      A   
ATOM   1639  NE2 HIS A 174      15.457  26.999   0.435  1.00 10.00      A   
ATOM   1640  HE2 HIS A 174      16.060  27.721   0.718  1.00 10.00      A   
ATOM   1641  C   HIS A 174      12.166  22.849   0.266  1.00 10.00      A   
ATOM   1642  O   HIS A 174      11.485  23.848   0.495  1.00 10.00      A   
ATOM   1643  N   TRP A 175      11.670  21.745  -0.281  1.00 10.00      A   
ATOM   1644  HN  TRP A 175      12.259  20.969  -0.396  1.00 10.00      A   
ATOM   1645  CA  TRP A 175      10.276  21.649  -0.710  1.00 10.00      A   
ATOM   1646  CB  TRP A 175      10.012  20.360  -1.500  1.00 10.00      A   
ATOM   1647  CG  TRP A 175      10.184  19.090  -0.720  1.00 10.00      A   
ATOM   1648  CD1 TRP A 175      11.355  18.442  -0.452  1.00 10.00      A   
ATOM   1649  CD2 TRP A 175       9.146  18.304  -0.118  1.00 10.00      A   
ATOM   1650  NE1 TRP A 175      11.111  17.305   0.280  1.00 10.00      A   
ATOM   1651  HE1 TRP A 175      11.793  16.671   0.595  1.00 10.00      A   
ATOM   1652  CE2 TRP A 175       9.763  17.200   0.499  1.00 10.00      A   
ATOM   1653  CE3 TRP A 175       7.756  18.430  -0.039  1.00 10.00      A   
ATOM   1654  CZ2 TRP A 175       9.038  16.228   1.184  1.00 10.00      A   
ATOM   1655  CZ3 TRP A 175       7.038  17.466   0.642  1.00 10.00      A   
ATOM   1656  CH2 TRP A 175       7.681  16.378   1.245  1.00 10.00      A   
ATOM   1657  C   TRP A 175       9.271  21.813   0.430  1.00 10.00      A   
ATOM   1658  O   TRP A 175       8.146  22.252   0.207  1.00 10.00      A   
ATOM   1659  N   LEU A 176       9.679  21.484   1.650  1.00 10.00      A   
ATOM   1660  HN  LEU A 176      10.593  21.156   1.778  1.00 10.00      A   
ATOM   1661  CA  LEU A 176       8.787  21.602   2.802  1.00 10.00      A   
ATOM   1662  CB  LEU A 176       9.376  20.909   4.029  1.00 10.00      A   
ATOM   1663  CG  LEU A 176       8.502  20.919   5.285  1.00 10.00      A   
ATOM   1664  CD1 LEU A 176       7.296  20.008   5.111  1.00 10.00      A   
ATOM   1665  CD2 LEU A 176       9.310  20.522   6.508  1.00 10.00      A   
ATOM   1666  C   LEU A 176       8.475  23.062   3.131  1.00 10.00      A   
ATOM   1667  O   LEU A 176       7.435  23.375   3.717  1.00 10.00      A   
ATOM   1668  N   SER A 177       9.373  23.952   2.744  1.00 10.00      A   
ATOM   1669  HN  SER A 177      10.177  23.649   2.272  1.00 10.00      A   
ATOM   1670  CA  SER A 177       9.204  25.373   3.005  1.00 10.00      A   
ATOM   1671  CB  SER A 177      10.569  26.057   3.007  1.00 10.00      A   
ATOM   1672  OG  SER A 177      11.613  25.098   2.936  1.00 10.00      A   
ATOM   1673  HG  SER A 177      11.937  25.042   2.026  1.00 10.00      A   
ATOM   1674  C   SER A 177       8.293  26.027   1.970  1.00 10.00      A   
ATOM   1675  O   SER A 177       8.028  27.228   2.034  1.00 10.00      A   
ATOM   1676  N   HIS A 178       7.819  25.239   1.014  1.00 10.00      A   
ATOM   1677  HN  HIS A 178       8.062  24.290   1.008  1.00 10.00      A   
ATOM   1678  CA  HIS A 178       6.941  25.759  -0.025  1.00 10.00      A   
ATOM   1679  CB  HIS A 178       7.155  25.028  -1.350  1.00 10.00      A   
ATOM   1680  CG  HIS A 178       8.417  25.420  -2.054  1.00 10.00      A   
ATOM   1681  ND1 HIS A 178       8.506  26.596  -2.768  1.00 10.00      A   
ATOM   1682  CD2 HIS A 178       9.602  24.765  -2.126  1.00 10.00      A   
ATOM   1683  CE1 HIS A 178       9.734  26.630  -3.255  1.00 10.00      A   
ATOM   1684  NE2 HIS A 178      10.429  25.544  -2.894  1.00 10.00      A   
ATOM   1685  HE2 HIS A 178      11.356  25.335  -3.147  1.00 10.00      A   
ATOM   1686  C   HIS A 178       5.485  25.699   0.401  1.00 10.00      A   
ATOM   1687  O   HIS A 178       4.605  26.222  -0.285  1.00 10.00      A   
ATOM   1688  N   PHE A 179       5.238  25.071   1.545  1.00 10.00      A   
ATOM   1689  HN  PHE A 179       5.985  24.688   2.049  1.00 10.00      A   
ATOM   1690  CA  PHE A 179       3.888  24.951   2.073  1.00 10.00      A   
ATOM   1691  CB  PHE A 179       3.862  24.053   3.314  1.00 10.00      A   
ATOM   1692  CG  PHE A 179       3.434  22.638   3.039  1.00 10.00      A   
ATOM   1693  CD1 PHE A 179       4.336  21.591   3.160  1.00 10.00      A   
ATOM   1694  CD2 PHE A 179       2.129  22.352   2.663  1.00 10.00      A   
ATOM   1695  CE1 PHE A 179       3.947  20.288   2.911  1.00 10.00      A   
ATOM   1696  CE2 PHE A 179       1.732  21.052   2.410  1.00 10.00      A   
ATOM   1697  CZ  PHE A 179       2.643  20.018   2.535  1.00 10.00      A   
ATOM   1698  C   PHE A 179       3.321  26.322   2.419  1.00 10.00      A   
ATOM   1699  O   PHE A 179       3.905  27.063   3.212  1.00 10.00      A   
ATOM   1700  N   PRO A 180       2.175  26.678   1.832  1.00 10.00      A   
ATOM   1701  CA  PRO A 180       1.527  27.965   2.090  1.00 10.00      A   
ATOM   1702  CB  PRO A 180       0.297  27.932   1.179  1.00 10.00      A   
ATOM   1703  CG  PRO A 180       0.060  26.486   0.904  1.00 10.00      A   
ATOM   1704  CD  PRO A 180       1.415  25.851   0.880  1.00 10.00      A   
ATOM   1705  C   PRO A 180       1.098  28.080   3.548  1.00 10.00      A   
ATOM   1706  O   PRO A 180       0.689  27.092   4.163  1.00 10.00      A   
ATOM   1707  N   ASP A 181       1.182  29.287   4.099  1.00 10.00      A   
ATOM   1708  HN  ASP A 181       1.500  30.038   3.555  1.00 10.00      A   
ATOM   1709  CA  ASP A 181       0.808  29.522   5.492  1.00 10.00      A   
ATOM   1710  CB  ASP A 181       1.212  30.927   5.959  1.00 10.00      A   
ATOM   1711  CG  ASP A 181       2.685  31.035   6.315  1.00 10.00      A   
ATOM   1712  OD1 ASP A 181       3.036  30.833   7.501  1.00 10.00      A   
ATOM   1713  OD2 ASP A 181       3.503  31.338   5.416  1.00 10.00      A   
ATOM   1714  C   ASP A 181      -0.682  29.277   5.709  1.00 10.00      A   
ATOM   1715  O   ASP A 181      -1.129  29.025   6.827  1.00 10.00      A   
ATOM   1716  N   THR A 182      -1.444  29.345   4.626  1.00 10.00      A   
ATOM   1717  HN  THR A 182      -1.032  29.586   3.769  1.00 10.00      A   
ATOM   1718  CA  THR A 182      -2.880  29.114   4.670  1.00 10.00      A   
ATOM   1719  CB  THR A 182      -3.539  29.666   3.397  1.00 10.00      A   
ATOM   1720  OG1 THR A 182      -2.539  30.344   2.619  1.00 10.00      A   
ATOM   1721  HG1 THR A 182      -2.761  30.277   1.683  1.00 10.00      A   
ATOM   1722  CG2 THR A 182      -4.646  30.644   3.756  1.00 10.00      A   
ATOM   1723  C   THR A 182      -3.199  27.621   4.788  1.00 10.00      A   
ATOM   1724  O   THR A 182      -4.320  27.240   5.131  1.00 10.00      A   
ATOM   1725  N   TYR A 183      -2.210  26.781   4.508  1.00 10.00      A   
ATOM   1726  HN  TYR A 183      -1.330  27.140   4.268  1.00 10.00      A   
ATOM   1727  CA  TYR A 183      -2.389  25.343   4.578  1.00 10.00      A   
ATOM   1728  CB  TYR A 183      -1.217  24.624   3.913  1.00 10.00      A   
ATOM   1729  CG  TYR A 183      -1.385  23.127   3.847  1.00 10.00      A   
ATOM   1730  CD1 TYR A 183      -2.086  22.529   2.808  1.00 10.00      A   
ATOM   1731  CD2 TYR A 183      -0.845  22.311   4.830  1.00 10.00      A   
ATOM   1732  CE1 TYR A 183      -2.243  21.156   2.757  1.00 10.00      A   
ATOM   1733  CE2 TYR A 183      -0.995  20.941   4.786  1.00 10.00      A   
ATOM   1734  CZ  TYR A 183      -1.695  20.368   3.748  1.00 10.00      A   
ATOM   1735  OH  TYR A 183      -1.854  19.004   3.702  1.00 10.00      A   
ATOM   1736  HH  TYR A 183      -2.798  18.796   3.677  1.00 10.00      A   
ATOM   1737  C   TYR A 183      -2.534  24.893   6.028  1.00 10.00      A   
ATOM   1738  O   TYR A 183      -1.582  24.966   6.809  1.00 10.00      A   
ATOM   1739  N   THR A 184      -3.723  24.437   6.378  1.00 10.00      A   
ATOM   1740  HN  THR A 184      -4.439  24.403   5.706  1.00 10.00      A   
ATOM   1741  CA  THR A 184      -4.002  23.992   7.733  1.00 10.00      A   
ATOM   1742  CB  THR A 184      -4.740  25.096   8.512  1.00 10.00      A   
ATOM   1743  OG1 THR A 184      -5.515  25.886   7.596  1.00 10.00      A   
ATOM   1744  HG1 THR A 184      -4.920  26.390   7.024  1.00 10.00      A   
ATOM   1745  CG2 THR A 184      -3.754  25.994   9.238  1.00 10.00      A   
ATOM   1746  C   THR A 184      -4.858  22.729   7.741  1.00 10.00      A   
ATOM   1747  O   THR A 184      -5.421  22.359   8.771  1.00 10.00      A   
ATOM   1748  N   SER A 185      -4.949  22.060   6.600  1.00 10.00      A   
ATOM   1749  HN  SER A 185      -4.470  22.388   5.808  1.00 10.00      A   
ATOM   1750  CA  SER A 185      -5.762  20.853   6.496  1.00 10.00      A   
ATOM   1751  CB  SER A 185      -6.610  20.881   5.225  1.00 10.00      A   
ATOM   1752  OG  SER A 185      -7.463  22.014   5.210  1.00 10.00      A   
ATOM   1753  HG  SER A 185      -7.043  22.716   4.697  1.00 10.00      A   
ATOM   1754  C   SER A 185      -4.942  19.565   6.561  1.00 10.00      A   
ATOM   1755  O   SER A 185      -5.416  18.509   6.147  1.00 10.00      A   
ATOM   1756  N   LEU A 186      -3.729  19.645   7.095  1.00 10.00      A   
ATOM   1757  HN  LEU A 186      -3.409  20.503   7.435  1.00 10.00      A   
ATOM   1758  CA  LEU A 186      -2.875  18.467   7.203  1.00 10.00      A   
ATOM   1759  CB  LEU A 186      -1.411  18.861   7.413  1.00 10.00      A   
ATOM   1760  CG  LEU A 186      -0.388  17.724   7.319  1.00 10.00      A   
ATOM   1761  CD1 LEU A 186      -0.543  16.967   6.008  1.00 10.00      A   
ATOM   1762  CD2 LEU A 186       1.024  18.270   7.447  1.00 10.00      A   
ATOM   1763  C   LEU A 186      -3.348  17.565   8.335  1.00 10.00      A   
ATOM   1764  O   LEU A 186      -3.482  18.007   9.479  1.00 10.00      A   
ATOM   1765  N   VAL A 187      -3.620  16.311   8.004  1.00 10.00      A   
ATOM   1766  HN  VAL A 187      -3.514  16.032   7.068  1.00 10.00      A   
ATOM   1767  CA  VAL A 187      -4.079  15.340   8.983  1.00 10.00      A   
ATOM   1768  CB  VAL A 187      -5.355  14.614   8.498  1.00 10.00      A   
ATOM   1769  CG1 VAL A 187      -5.905  13.700   9.584  1.00 10.00      A   
ATOM   1770  CG2 VAL A 187      -6.413  15.609   8.046  1.00 10.00      A   
ATOM   1771  C   VAL A 187      -2.990  14.301   9.261  1.00 10.00      A   
ATOM   1772  O   VAL A 187      -2.707  13.975  10.416  1.00 10.00      A   
ATOM   1773  N   SER A 188      -2.362  13.799   8.206  1.00 10.00      A   
ATOM   1774  HN  SER A 188      -2.590  14.121   7.308  1.00 10.00      A   
ATOM   1775  CA  SER A 188      -1.324  12.790   8.358  1.00 10.00      A   
ATOM   1776  CB  SER A 188      -1.919  11.394   8.156  1.00 10.00      A   
ATOM   1777  OG  SER A 188      -0.946  10.386   8.360  1.00 10.00      A   
ATOM   1778  HG  SER A 188      -0.952   9.776   7.614  1.00 10.00      A   
ATOM   1779  C   SER A 188      -0.189  13.021   7.374  1.00 10.00      A   
ATOM   1780  O   SER A 188      -0.421  13.235   6.183  1.00 10.00      A   
ATOM   1781  N   LEU A 189       1.037  12.981   7.880  1.00 10.00      A   
ATOM   1782  HN  LEU A 189       1.155  12.805   8.839  1.00 10.00      A   
ATOM   1783  CA  LEU A 189       2.215  13.180   7.052  1.00 10.00      A   
ATOM   1784  CB  LEU A 189       2.696  14.633   7.130  1.00 10.00      A   
ATOM   1785  CG  LEU A 189       3.970  14.972   6.347  1.00 10.00      A   
ATOM   1786  CD1 LEU A 189       3.786  14.679   4.868  1.00 10.00      A   
ATOM   1787  CD2 LEU A 189       4.363  16.426   6.560  1.00 10.00      A   
ATOM   1788  C   LEU A 189       3.328  12.227   7.471  1.00 10.00      A   
ATOM   1789  O   LEU A 189       3.807  12.268   8.607  1.00 10.00      A   
ATOM   1790  N   ASN A 190       3.729  11.366   6.550  1.00 10.00      A   
ATOM   1791  HN  ASN A 190       3.305  11.385   5.661  1.00 10.00      A   
ATOM   1792  CA  ASN A 190       4.786  10.398   6.811  1.00 10.00      A   
ATOM   1793  CB  ASN A 190       4.252   8.972   6.649  1.00 10.00      A   
ATOM   1794  CG  ASN A 190       5.328   7.921   6.851  1.00 10.00      A   
ATOM   1795  OD1 ASN A 190       6.244   8.099   7.656  1.00 10.00      A   
ATOM   1796  ND2 ASN A 190       5.237   6.826   6.117  1.00 10.00      A   
ATOM   1797 HD21 ASN A 190       4.480   6.747   5.477  1.00 10.00      A   
ATOM   1798 HD22 ASN A 190       5.919   6.134   6.231  1.00 10.00      A   
ATOM   1799  C   ASN A 190       5.957  10.625   5.864  1.00 10.00      A   
ATOM   1800  O   ASN A 190       5.863  10.334   4.673  1.00 10.00      A   
ATOM   1801  N   ILE A 191       7.055  11.148   6.396  1.00 10.00      A   
ATOM   1802  HN  ILE A 191       7.072  11.352   7.360  1.00 10.00      A   
ATOM   1803  CA  ILE A 191       8.242  11.424   5.594  1.00 10.00      A   
ATOM   1804  CB  ILE A 191       8.502  12.940   5.465  1.00 10.00      A   
ATOM   1805  CG1 ILE A 191       8.481  13.615   6.839  1.00 10.00      A   
ATOM   1806  CG2 ILE A 191       7.490  13.590   4.535  1.00 10.00      A   
ATOM   1807  CD1 ILE A 191       9.699  14.470   7.117  1.00 10.00      A   
ATOM   1808  C   ILE A 191       9.475  10.760   6.199  1.00 10.00      A   
ATOM   1809  O   ILE A 191      10.572  11.308   6.154  1.00 10.00      A   
ATOM   1810  N   SER A 192       9.296   9.563   6.726  1.00 10.00      A   
ATOM   1811  HN  SER A 192       8.408   9.152   6.686  1.00 10.00      A   
ATOM   1812  CA  SER A 192      10.385   8.827   7.361  1.00 10.00      A   
ATOM   1813  CB  SER A 192       9.817   7.630   8.121  1.00 10.00      A   
ATOM   1814  OG  SER A 192       8.697   7.094   7.437  1.00 10.00      A   
ATOM   1815  HG  SER A 192       7.886   7.361   7.891  1.00 10.00      A   
ATOM   1816  C   SER A 192      11.451   8.363   6.364  1.00 10.00      A   
ATOM   1817  O   SER A 192      12.576   8.060   6.751  1.00 10.00      A   
ATOM   1818  N   CYS A 193      11.101   8.323   5.084  1.00 10.00      A   
ATOM   1819  HN  CYS A 193      10.192   8.585   4.829  1.00 10.00      A   
ATOM   1820  CA  CYS A 193      12.025   7.867   4.048  1.00 10.00      A   
ATOM   1821  CB  CYS A 193      11.248   7.100   2.978  1.00 10.00      A   
ATOM   1822  SG  CYS A 193       9.807   6.210   3.609  1.00 10.00      A   
ATOM   1823  HG  CYS A 193       8.762   6.546   2.861  1.00 10.00      A   
ATOM   1824  C   CYS A 193      12.828   9.002   3.404  1.00 10.00      A   
ATOM   1825  O   CYS A 193      13.417   8.822   2.337  1.00 10.00      A   
ATOM   1826  N   LEU A 194      12.847  10.167   4.033  1.00 10.00      A   
ATOM   1827  HN  LEU A 194      12.351  10.272   4.870  1.00 10.00      A   
ATOM   1828  CA  LEU A 194      13.603  11.296   3.502  1.00 10.00      A   
ATOM   1829  CB  LEU A 194      12.963  12.629   3.891  1.00 10.00      A   
ATOM   1830  CG  LEU A 194      11.637  12.968   3.209  1.00 10.00      A   
ATOM   1831  CD1 LEU A 194      11.231  14.399   3.517  1.00 10.00      A   
ATOM   1832  CD2 LEU A 194      11.732  12.749   1.708  1.00 10.00      A   
ATOM   1833  C   LEU A 194      15.048  11.237   3.983  1.00 10.00      A   
ATOM   1834  O   LEU A 194      15.326  10.720   5.067  1.00 10.00      A   
ATOM   1835  N   ALA A 195      15.963  11.782   3.196  1.00 10.00      A   
ATOM   1836  HN  ALA A 195      15.681  12.228   2.362  1.00 10.00      A   
ATOM   1837  CA  ALA A 195      17.378  11.759   3.550  1.00 10.00      A   
ATOM   1838  CB  ALA A 195      18.205  11.284   2.366  1.00 10.00      A   
ATOM   1839  C   ALA A 195      17.861  13.126   4.026  1.00 10.00      A   
ATOM   1840  O   ALA A 195      18.779  13.226   4.842  1.00 10.00      A   
ATOM   1841  N   SER A 196      17.224  14.173   3.530  1.00 10.00      A   
ATOM   1842  HN  SER A 196      16.475  14.028   2.909  1.00 10.00      A   
ATOM   1843  CA  SER A 196      17.593  15.536   3.884  1.00 10.00      A   
ATOM   1844  CB  SER A 196      17.154  16.499   2.784  1.00 10.00      A   
ATOM   1845  OG  SER A 196      15.808  16.271   2.414  1.00 10.00      A   
ATOM   1846  HG  SER A 196      15.771  15.539   1.773  1.00 10.00      A   
ATOM   1847  C   SER A 196      16.971  15.962   5.205  1.00 10.00      A   
ATOM   1848  O   SER A 196      16.002  15.356   5.675  1.00 10.00      A   
ATOM   1849  N   GLU A 197      17.541  16.998   5.808  1.00 10.00      A   
ATOM   1850  HN  GLU A 197      18.324  17.419   5.399  1.00 10.00      A   
ATOM   1851  CA  GLU A 197      17.027  17.523   7.057  1.00 10.00      A   
ATOM   1852  CB  GLU A 197      18.157  18.041   7.951  1.00 10.00      A   
ATOM   1853  CG  GLU A 197      17.743  18.236   9.402  1.00 10.00      A   
ATOM   1854  CD  GLU A 197      18.608  19.239  10.136  1.00 10.00      A   
ATOM   1855  OE1 GLU A 197      19.828  19.009  10.254  1.00 10.00      A   
ATOM   1856  OE2 GLU A 197      18.068  20.260  10.608  1.00 10.00      A   
ATOM   1857  C   GLU A 197      16.046  18.645   6.762  1.00 10.00      A   
ATOM   1858  O   GLU A 197      16.444  19.747   6.380  1.00 10.00      A   
ATOM   1859  N   VAL A 198      14.764  18.349   6.903  1.00 10.00      A   
ATOM   1860  HN  VAL A 198      14.508  17.448   7.183  1.00 10.00      A   
ATOM   1861  CA  VAL A 198      13.727  19.332   6.647  1.00 10.00      A   
ATOM   1862  CB  VAL A 198      12.318  18.710   6.724  1.00 10.00      A   
ATOM   1863  CG1 VAL A 198      12.059  17.829   5.508  1.00 10.00      A   
ATOM   1864  CG2 VAL A 198      12.145  17.910   8.006  1.00 10.00      A   
ATOM   1865  C   VAL A 198      13.836  20.505   7.614  1.00 10.00      A   
ATOM   1866  O   VAL A 198      14.180  20.325   8.787  1.00 10.00      A   
ATOM   1867  N   SER A 199      13.568  21.704   7.108  1.00 10.00      A   
ATOM   1868  HN  SER A 199      13.322  21.777   6.164  1.00 10.00      A   
ATOM   1869  CA  SER A 199      13.638  22.908   7.913  1.00 10.00      A   
ATOM   1870  CB  SER A 199      13.307  24.135   7.059  1.00 10.00      A   
ATOM   1871  OG  SER A 199      13.562  25.337   7.764  1.00 10.00      A   
ATOM   1872  HG  SER A 199      14.500  25.555   7.694  1.00 10.00      A   
ATOM   1873  C   SER A 199      12.692  22.824   9.102  1.00 10.00      A   
ATOM   1874  O   SER A 199      11.478  22.694   8.933  1.00 10.00      A   
ATOM   1875  N   PHE A 200      13.257  22.877  10.302  1.00 10.00      A   
ATOM   1876  HN  PHE A 200      14.234  22.945  10.366  1.00 10.00      A   
ATOM   1877  CA  PHE A 200      12.470  22.818  11.523  1.00 10.00      A   
ATOM   1878  CB  PHE A 200      13.381  22.804  12.755  1.00 10.00      A   
ATOM   1879  CG  PHE A 200      12.653  22.601  14.054  1.00 10.00      A   
ATOM   1880  CD1 PHE A 200      12.207  21.344  14.418  1.00 10.00      A   
ATOM   1881  CD2 PHE A 200      12.412  23.666  14.907  1.00 10.00      A   
ATOM   1882  CE1 PHE A 200      11.536  21.153  15.608  1.00 10.00      A   
ATOM   1883  CE2 PHE A 200      11.741  23.483  16.100  1.00 10.00      A   
ATOM   1884  CZ  PHE A 200      11.302  22.224  16.451  1.00 10.00      A   
ATOM   1885  C   PHE A 200      11.516  24.002  11.586  1.00 10.00      A   
ATOM   1886  O   PHE A 200      10.407  23.884  12.093  1.00 10.00      A   
ATOM   1887  N   SER A 201      11.953  25.131  11.043  1.00 10.00      A   
ATOM   1888  HN  SER A 201      12.848  25.153  10.640  1.00 10.00      A   
ATOM   1889  CA  SER A 201      11.151  26.341  11.025  1.00 10.00      A   
ATOM   1890  CB  SER A 201      11.962  27.450  10.361  1.00 10.00      A   
ATOM   1891  OG  SER A 201      13.351  27.227  10.565  1.00 10.00      A   
ATOM   1892  HG  SER A 201      13.571  27.407  11.492  1.00 10.00      A   
ATOM   1893  C   SER A 201       9.846  26.120  10.266  1.00 10.00      A   
ATOM   1894  O   SER A 201       8.777  26.547  10.705  1.00 10.00      A   
ATOM   1895  N   ALA A 202       9.940  25.432   9.135  1.00 10.00      A   
ATOM   1896  HN  ALA A 202      10.816  25.105   8.846  1.00 10.00      A   
ATOM   1897  CA  ALA A 202       8.772  25.149   8.313  1.00 10.00      A   
ATOM   1898  CB  ALA A 202       9.197  24.767   6.904  1.00 10.00      A   
ATOM   1899  C   ALA A 202       7.928  24.042   8.936  1.00 10.00      A   
ATOM   1900  O   ALA A 202       6.700  24.064   8.860  1.00 10.00      A   
ATOM   1901  N   LEU A 203       8.599  23.085   9.558  1.00 10.00      A   
ATOM   1902  HN  LEU A 203       9.577  23.130   9.586  1.00 10.00      A   
ATOM   1903  CA  LEU A 203       7.931  21.966  10.199  1.00 10.00      A   
ATOM   1904  CB  LEU A 203       8.965  20.893  10.554  1.00 10.00      A   
ATOM   1905  CG  LEU A 203       8.444  19.632  11.248  1.00 10.00      A   
ATOM   1906  CD1 LEU A 203       7.465  18.891  10.355  1.00 10.00      A   
ATOM   1907  CD2 LEU A 203       9.598  18.725  11.651  1.00 10.00      A   
ATOM   1908  C   LEU A 203       7.185  22.415  11.453  1.00 10.00      A   
ATOM   1909  O   LEU A 203       6.018  22.074  11.644  1.00 10.00      A   
ATOM   1910  N   GLU A 204       7.865  23.188  12.296  1.00 10.00      A   
ATOM   1911  HN  GLU A 204       8.792  23.435  12.076  1.00 10.00      A   
ATOM   1912  CA  GLU A 204       7.280  23.680  13.537  1.00 10.00      A   
ATOM   1913  CB  GLU A 204       8.282  24.546  14.310  1.00 10.00      A   
ATOM   1914  CG  GLU A 204       7.742  25.106  15.617  1.00 10.00      A   
ATOM   1915  CD  GLU A 204       8.684  26.094  16.277  1.00 10.00      A   
ATOM   1916  OE1 GLU A 204       9.358  26.866  15.556  1.00 10.00      A   
ATOM   1917  OE2 GLU A 204       8.737  26.122  17.525  1.00 10.00      A   
ATOM   1918  C   GLU A 204       6.006  24.466  13.266  1.00 10.00      A   
ATOM   1919  O   GLU A 204       4.963  24.180  13.852  1.00 10.00      A   
ATOM   1920  N   ARG A 205       6.093  25.437  12.362  1.00 10.00      A   
ATOM   1921  HN  ARG A 205       6.951  25.598  11.912  1.00 10.00      A   
ATOM   1922  CA  ARG A 205       4.944  26.271  12.022  1.00 10.00      A   
ATOM   1923  CB  ARG A 205       5.320  27.334  10.990  1.00 10.00      A   
ATOM   1924  CG  ARG A 205       5.003  28.758  11.425  1.00 10.00      A   
ATOM   1925  CD  ARG A 205       5.170  29.747  10.281  1.00 10.00      A   
ATOM   1926  NE  ARG A 205       6.511  29.708   9.703  1.00 10.00      A   
ATOM   1927  HE  ARG A 205       7.256  29.471  10.306  1.00 10.00      A   
ATOM   1928  CZ  ARG A 205       6.780  29.976   8.424  1.00 10.00      A   
ATOM   1929  NH1 ARG A 205       5.804  30.301   7.579  1.00 10.00      A   
ATOM   1930 HH11 ARG A 205       4.811  30.350   7.906  1.00 10.00      A   
ATOM   1931 HH12 ARG A 205       6.025  30.510   6.580  1.00 10.00      A   
ATOM   1932  NH2 ARG A 205       8.031  29.917   7.989  1.00 10.00      A   
ATOM   1933 HH21 ARG A 205       8.247  30.128   6.987  1.00 10.00      A   
ATOM   1934 HH22 ARG A 205       8.806  29.668   8.640  1.00 10.00      A   
ATOM   1935  C   ARG A 205       3.780  25.433  11.513  1.00 10.00      A   
ATOM   1936  O   ARG A 205       2.622  25.702  11.836  1.00 10.00      A   
ATOM   1937  N   LEU A 206       4.095  24.413  10.724  1.00 10.00      A   
ATOM   1938  HN  LEU A 206       5.036  24.253  10.500  1.00 10.00      A   
ATOM   1939  CA  LEU A 206       3.080  23.525  10.180  1.00 10.00      A   
ATOM   1940  CB  LEU A 206       3.723  22.505   9.233  1.00 10.00      A   
ATOM   1941  CG  LEU A 206       3.611  22.798   7.734  1.00 10.00      A   
ATOM   1942  CD1 LEU A 206       4.532  21.884   6.942  1.00 10.00      A   
ATOM   1943  CD2 LEU A 206       2.173  22.640   7.264  1.00 10.00      A   
ATOM   1944  C   LEU A 206       2.342  22.796  11.300  1.00 10.00      A   
ATOM   1945  O   LEU A 206       1.125  22.918  11.431  1.00 10.00      A   
ATOM   1946  N   VAL A 207       3.090  22.068  12.124  1.00 10.00      A   
ATOM   1947  HN  VAL A 207       4.061  22.041  11.985  1.00 10.00      A   
ATOM   1948  CA  VAL A 207       2.515  21.304  13.227  1.00 10.00      A   
ATOM   1949  CB  VAL A 207       3.611  20.521  13.988  1.00 10.00      A   
ATOM   1950  CG1 VAL A 207       3.017  19.670  15.101  1.00 10.00      A   
ATOM   1951  CG2 VAL A 207       4.415  19.654  13.030  1.00 10.00      A   
ATOM   1952  C   VAL A 207       1.746  22.204  14.201  1.00 10.00      A   
ATOM   1953  O   VAL A 207       0.754  21.789  14.796  1.00 10.00      A   
ATOM   1954  N   THR A 208       2.198  23.441  14.346  1.00 10.00      A   
ATOM   1955  HN  THR A 208       2.980  23.728  13.831  1.00 10.00      A   
ATOM   1956  CA  THR A 208       1.554  24.382  15.249  1.00 10.00      A   
ATOM   1957  CB  THR A 208       2.461  25.598  15.542  1.00 10.00      A   
ATOM   1958  OG1 THR A 208       3.753  25.150  15.972  1.00 10.00      A   
ATOM   1959  HG1 THR A 208       4.226  24.761  15.223  1.00 10.00      A   
ATOM   1960  CG2 THR A 208       1.856  26.479  16.625  1.00 10.00      A   
ATOM   1961  C   THR A 208       0.211  24.870  14.703  1.00 10.00      A   
ATOM   1962  O   THR A 208      -0.791  24.876  15.421  1.00 10.00      A   
ATOM   1963  N   ARG A 209       0.183  25.261  13.433  1.00 10.00      A   
ATOM   1964  HN  ARG A 209       1.002  25.204  12.890  1.00 10.00      A   
ATOM   1965  CA  ARG A 209      -1.043  25.778  12.831  1.00 10.00      A   
ATOM   1966  CB  ARG A 209      -0.752  26.699  11.638  1.00 10.00      A   
ATOM   1967  CG  ARG A 209      -0.232  25.998  10.394  1.00 10.00      A   
ATOM   1968  CD  ARG A 209       0.012  26.995   9.274  1.00 10.00      A   
ATOM   1969  NE  ARG A 209       0.526  26.358   8.065  1.00 10.00      A   
ATOM   1970  HE  ARG A 209      -0.083  25.747   7.585  1.00 10.00      A   
ATOM   1971  CZ  ARG A 209       1.748  26.571   7.574  1.00 10.00      A   
ATOM   1972  NH1 ARG A 209       2.574  27.407   8.187  1.00 10.00      A   
ATOM   1973 HH11 ARG A 209       2.272  27.902   9.054  1.00 10.00      A   
ATOM   1974 HH12 ARG A 209       3.533  27.575   7.804  1.00 10.00      A   
ATOM   1975  NH2 ARG A 209       2.135  25.957   6.464  1.00 10.00      A   
ATOM   1976 HH21 ARG A 209       1.489  25.309   5.973  1.00 10.00      A   
ATOM   1977 HH22 ARG A 209       3.094  26.124   6.080  1.00 10.00      A   
ATOM   1978  C   ARG A 209      -2.054  24.693  12.463  1.00 10.00      A   
ATOM   1979  O   ARG A 209      -3.252  24.965  12.399  1.00 10.00      A   
ATOM   1980  N   CYS A 210      -1.584  23.475  12.223  1.00 10.00      A   
ATOM   1981  HN  CYS A 210      -0.619  23.307  12.291  1.00 10.00      A   
ATOM   1982  CA  CYS A 210      -2.475  22.378  11.856  1.00 10.00      A   
ATOM   1983  CB  CYS A 210      -1.841  21.506  10.766  1.00 10.00      A   
ATOM   1984  SG  CYS A 210      -1.319  22.406   9.287  1.00 10.00      A   
ATOM   1985  HG  CYS A 210      -0.025  22.176   9.113  1.00 10.00      A   
ATOM   1986  C   CYS A 210      -2.848  21.516  13.065  1.00 10.00      A   
ATOM   1987  O   CYS A 210      -2.056  20.684  13.509  1.00 10.00      A   
ATOM   1988  N   PRO A 211      -4.058  21.705  13.623  1.00 10.00      A   
ATOM   1989  CA  PRO A 211      -4.534  20.933  14.770  1.00 10.00      A   
ATOM   1990  CB  PRO A 211      -5.614  21.839  15.390  1.00 10.00      A   
ATOM   1991  CG  PRO A 211      -5.705  23.050  14.510  1.00 10.00      A   
ATOM   1992  CD  PRO A 211      -5.057  22.691  13.205  1.00 10.00      A   
ATOM   1993  C   PRO A 211      -5.156  19.616  14.314  1.00 10.00      A   
ATOM   1994  O   PRO A 211      -5.349  18.688  15.101  1.00 10.00      A   
ATOM   1995  N   ASN A 212      -5.448  19.539  13.018  1.00 10.00      A   
ATOM   1996  HN  ASN A 212      -5.248  20.306  12.446  1.00 10.00      A   
ATOM   1997  CA  ASN A 212      -6.050  18.356  12.423  1.00 10.00      A   
ATOM   1998  CB  ASN A 212      -6.551  18.689  11.011  1.00 10.00      A   
ATOM   1999  CG  ASN A 212      -7.760  17.874  10.589  1.00 10.00      A   
ATOM   2000  OD1 ASN A 212      -7.973  16.756  11.055  1.00 10.00      A   
ATOM   2001  ND2 ASN A 212      -8.563  18.430   9.697  1.00 10.00      A   
ATOM   2002 HD21 ASN A 212      -8.339  19.327   9.363  1.00 10.00      A   
ATOM   2003 HD22 ASN A 212      -9.347  17.923   9.403  1.00 10.00      A   
ATOM   2004  C   ASN A 212      -5.035  17.219  12.358  1.00 10.00      A   
ATOM   2005  O   ASN A 212      -5.405  16.051  12.247  1.00 10.00      A   
ATOM   2006  N   LEU A 213      -3.757  17.571  12.468  1.00 10.00      A   
ATOM   2007  HN  LEU A 213      -3.534  18.516  12.599  1.00 10.00      A   
ATOM   2008  CA  LEU A 213      -2.674  16.599  12.412  1.00 10.00      A   
ATOM   2009  CB  LEU A 213      -1.322  17.305  12.532  1.00 10.00      A   
ATOM   2010  CG  LEU A 213      -0.084  16.463  12.209  1.00 10.00      A   
ATOM   2011  CD1 LEU A 213      -0.045  16.118  10.729  1.00 10.00      A   
ATOM   2012  CD2 LEU A 213       1.185  17.188  12.628  1.00 10.00      A   
ATOM   2013  C   LEU A 213      -2.810  15.546  13.506  1.00 10.00      A   
ATOM   2014  O   LEU A 213      -2.900  15.874  14.692  1.00 10.00      A   
ATOM   2015  N   LYS A 214      -2.853  14.289  13.094  1.00 10.00      A   
ATOM   2016  HN  LYS A 214      -2.819  14.104  12.128  1.00 10.00      A   
ATOM   2017  CA  LYS A 214      -2.968  13.175  14.023  1.00 10.00      A   
ATOM   2018  CB  LYS A 214      -4.272  12.408  13.773  1.00 10.00      A   
ATOM   2019  CG  LYS A 214      -5.535  13.197  14.076  1.00 10.00      A   
ATOM   2020  CD  LYS A 214      -5.579  13.622  15.534  1.00 10.00      A   
ATOM   2021  CE  LYS A 214      -6.715  14.597  15.798  1.00 10.00      A   
ATOM   2022  NZ  LYS A 214      -6.615  15.815  14.951  1.00 10.00      A   
ATOM   2023  HZ1 LYS A 214      -5.682  16.260  15.067  1.00 10.00      A   
ATOM   2024  HZ2 LYS A 214      -7.348  16.501  15.224  1.00 10.00      A   
ATOM   2025  HZ3 LYS A 214      -6.748  15.566  13.950  1.00 10.00      A   
ATOM   2026  C   LYS A 214      -1.779  12.228  13.879  1.00 10.00      A   
ATOM   2027  O   LYS A 214      -1.457  11.471  14.795  1.00 10.00      A   
ATOM   2028  N   SER A 215      -1.115  12.293  12.736  1.00 10.00      A   
ATOM   2029  HN  SER A 215      -1.393  12.939  12.055  1.00 10.00      A   
ATOM   2030  CA  SER A 215       0.030  11.433  12.467  1.00 10.00      A   
ATOM   2031  CB  SER A 215      -0.323  10.408  11.379  1.00 10.00      A   
ATOM   2032  OG  SER A 215       0.771   9.552  11.088  1.00 10.00      A   
ATOM   2033  HG  SER A 215       0.658   9.179  10.205  1.00 10.00      A   
ATOM   2034  C   SER A 215       1.247  12.260  12.055  1.00 10.00      A   
ATOM   2035  O   SER A 215       1.227  12.954  11.034  1.00 10.00      A   
ATOM   2036  N   LEU A 216       2.299  12.188  12.861  1.00 10.00      A   
ATOM   2037  HN  LEU A 216       2.254  11.606  13.654  1.00 10.00      A   
ATOM   2038  CA  LEU A 216       3.533  12.916  12.594  1.00 10.00      A   
ATOM   2039  CB  LEU A 216       3.769  13.995  13.661  1.00 10.00      A   
ATOM   2040  CG  LEU A 216       5.129  14.709  13.639  1.00 10.00      A   
ATOM   2041  CD1 LEU A 216       5.212  15.688  12.481  1.00 10.00      A   
ATOM   2042  CD2 LEU A 216       5.385  15.420  14.960  1.00 10.00      A   
ATOM   2043  C   LEU A 216       4.703  11.942  12.557  1.00 10.00      A   
ATOM   2044  O   LEU A 216       5.266  11.593  13.594  1.00 10.00      A   
ATOM   2045  N   LYS A 217       5.043  11.481  11.364  1.00 10.00      A   
ATOM   2046  HN  LYS A 217       4.548  11.788  10.571  1.00 10.00      A   
ATOM   2047  CA  LYS A 217       6.142  10.545  11.191  1.00 10.00      A   
ATOM   2048  CB  LYS A 217       5.652   9.271  10.502  1.00 10.00      A   
ATOM   2049  CG  LYS A 217       4.619   8.513  11.325  1.00 10.00      A   
ATOM   2050  CD  LYS A 217       3.873   7.476  10.506  1.00 10.00      A   
ATOM   2051  CE  LYS A 217       2.710   6.908  11.308  1.00 10.00      A   
ATOM   2052  NZ  LYS A 217       1.982   5.838  10.580  1.00 10.00      A   
ATOM   2053  HZ1 LYS A 217       2.600   5.013  10.440  1.00 10.00      A   
ATOM   2054  HZ2 LYS A 217       1.667   6.181   9.650  1.00 10.00      A   
ATOM   2055  HZ3 LYS A 217       1.143   5.541  11.130  1.00 10.00      A   
ATOM   2056  C   LYS A 217       7.270  11.211  10.415  1.00 10.00      A   
ATOM   2057  O   LYS A 217       7.122  11.521   9.228  1.00 10.00      A   
ATOM   2058  N   LEU A 218       8.388  11.441  11.095  1.00 10.00      A   
ATOM   2059  HN  LEU A 218       8.453  11.134  12.032  1.00 10.00      A   
ATOM   2060  CA  LEU A 218       9.532  12.111  10.499  1.00 10.00      A   
ATOM   2061  CB  LEU A 218      10.062  13.174  11.463  1.00 10.00      A   
ATOM   2062  CG  LEU A 218       9.046  14.228  11.906  1.00 10.00      A   
ATOM   2063  CD1 LEU A 218       9.537  14.964  13.140  1.00 10.00      A   
ATOM   2064  CD2 LEU A 218       8.763  15.203  10.776  1.00 10.00      A   
ATOM   2065  C   LEU A 218      10.641  11.132  10.139  1.00 10.00      A   
ATOM   2066  O   LEU A 218      10.524   9.929  10.380  1.00 10.00      A   
ATOM   2067  N   ASN A 219      11.715  11.664   9.568  1.00 10.00      A   
ATOM   2068  HN  ASN A 219      11.747  12.633   9.420  1.00 10.00      A   
ATOM   2069  CA  ASN A 219      12.854  10.862   9.154  1.00 10.00      A   
ATOM   2070  CB  ASN A 219      13.347  11.295   7.768  1.00 10.00      A   
ATOM   2071  CG  ASN A 219      13.887  12.719   7.719  1.00 10.00      A   
ATOM   2072  OD1 ASN A 219      13.449  13.603   8.460  1.00 10.00      A   
ATOM   2073  ND2 ASN A 219      14.846  12.948   6.839  1.00 10.00      A   
ATOM   2074 HD21 ASN A 219      15.151  12.200   6.279  1.00 10.00      A   
ATOM   2075 HD22 ASN A 219      15.210  13.860   6.769  1.00 10.00      A   
ATOM   2076  C   ASN A 219      13.989  10.936  10.169  1.00 10.00      A   
ATOM   2077  O   ASN A 219      13.906  11.659  11.165  1.00 10.00      A   
ATOM   2078  N   ARG A 220      15.064  10.213   9.871  1.00 10.00      A   
ATOM   2079  HN  ARG A 220      15.077   9.717   9.023  1.00 10.00      A   
ATOM   2080  CA  ARG A 220      16.236  10.135  10.738  1.00 10.00      A   
ATOM   2081  CB  ARG A 220      17.205   9.083  10.179  1.00 10.00      A   
ATOM   2082  CG  ARG A 220      18.314   8.663  11.130  1.00 10.00      A   
ATOM   2083  CD  ARG A 220      19.298   7.732  10.438  1.00 10.00      A   
ATOM   2084  NE  ARG A 220      19.992   6.856  11.379  1.00 10.00      A   
ATOM   2085  HE  ARG A 220      20.195   7.223  12.270  1.00 10.00      A   
ATOM   2086  CZ  ARG A 220      20.351   5.600  11.103  1.00 10.00      A   
ATOM   2087  NH1 ARG A 220      20.086   5.068   9.914  1.00 10.00      A   
ATOM   2088 HH11 ARG A 220      20.376   4.084   9.703  1.00 10.00      A   
ATOM   2089 HH12 ARG A 220      19.584   5.626   9.186  1.00 10.00      A   
ATOM   2090  NH2 ARG A 220      20.990   4.880  12.015  1.00 10.00      A   
ATOM   2091 HH21 ARG A 220      21.274   3.898  11.806  1.00 10.00      A   
ATOM   2092 HH22 ARG A 220      21.213   5.294  12.955  1.00 10.00      A   
ATOM   2093  C   ARG A 220      16.951  11.479  10.877  1.00 10.00      A   
ATOM   2094  O   ARG A 220      17.704  11.692  11.827  1.00 10.00      A   
ATOM   2095  N   ALA A 221      16.714  12.382   9.934  1.00 10.00      A   
ATOM   2096  HN  ALA A 221      16.107  12.155   9.200  1.00 10.00      A   
ATOM   2097  CA  ALA A 221      17.351  13.698   9.951  1.00 10.00      A   
ATOM   2098  CB  ALA A 221      17.068  14.455   8.667  1.00 10.00      A   
ATOM   2099  C   ALA A 221      16.950  14.533  11.164  1.00 10.00      A   
ATOM   2100  O   ALA A 221      17.706  15.400  11.600  1.00 10.00      A   
ATOM   2101  N   VAL A 222      15.766  14.278  11.706  1.00 10.00      A   
ATOM   2102  HN  VAL A 222      15.203  13.568  11.326  1.00 10.00      A   
ATOM   2103  CA  VAL A 222      15.288  15.023  12.865  1.00 10.00      A   
ATOM   2104  CB  VAL A 222      13.750  14.995  12.964  1.00 10.00      A   
ATOM   2105  CG1 VAL A 222      13.268  15.932  14.062  1.00 10.00      A   
ATOM   2106  CG2 VAL A 222      13.123  15.372  11.629  1.00 10.00      A   
ATOM   2107  C   VAL A 222      15.897  14.469  14.153  1.00 10.00      A   
ATOM   2108  O   VAL A 222      15.661  13.315  14.509  1.00 10.00      A   
ATOM   2109  N   PRO A 223      16.694  15.287  14.858  1.00 10.00      A   
ATOM   2110  CA  PRO A 223      17.353  14.883  16.107  1.00 10.00      A   
ATOM   2111  CB  PRO A 223      18.352  16.019  16.378  1.00 10.00      A   
ATOM   2112  CG  PRO A 223      18.373  16.847  15.136  1.00 10.00      A   
ATOM   2113  CD  PRO A 223      17.028  16.671  14.497  1.00 10.00      A   
ATOM   2114  C   PRO A 223      16.376  14.761  17.275  1.00 10.00      A   
ATOM   2115  O   PRO A 223      15.322  15.403  17.293  1.00 10.00      A   
ATOM   2116  N   LEU A 224      16.753  13.950  18.258  1.00 10.00      A   
ATOM   2117  HN  LEU A 224      17.619  13.490  18.183  1.00 10.00      A   
ATOM   2118  CA  LEU A 224      15.937  13.714  19.445  1.00 10.00      A   
ATOM   2119  CB  LEU A 224      16.628  12.677  20.336  1.00 10.00      A   
ATOM   2120  CG  LEU A 224      15.873  12.254  21.592  1.00 10.00      A   
ATOM   2121  CD1 LEU A 224      14.649  11.430  21.227  1.00 10.00      A   
ATOM   2122  CD2 LEU A 224      16.785  11.477  22.526  1.00 10.00      A   
ATOM   2123  C   LEU A 224      15.702  15.005  20.229  1.00 10.00      A   
ATOM   2124  O   LEU A 224      14.631  15.219  20.804  1.00 10.00      A   
ATOM   2125  N   GLU A 225      16.705  15.868  20.231  1.00 10.00      A   
ATOM   2126  HN  GLU A 225      17.535  15.634  19.748  1.00 10.00      A   
ATOM   2127  CA  GLU A 225      16.636  17.143  20.937  1.00 10.00      A   
ATOM   2128  CB  GLU A 225      17.994  17.853  20.895  1.00 10.00      A   
ATOM   2129  CG  GLU A 225      19.187  16.955  21.195  1.00 10.00      A   
ATOM   2130  CD  GLU A 225      19.771  16.318  19.948  1.00 10.00      A   
ATOM   2131  OE1 GLU A 225      19.224  15.301  19.481  1.00 10.00      A   
ATOM   2132  OE2 GLU A 225      20.782  16.835  19.430  1.00 10.00      A   
ATOM   2133  C   GLU A 225      15.566  18.061  20.341  1.00 10.00      A   
ATOM   2134  O   GLU A 225      15.103  18.993  20.989  1.00 10.00      A   
ATOM   2135  N   LYS A 226      15.181  17.793  19.102  1.00 10.00      A   
ATOM   2136  HN  LYS A 226      15.581  17.030  18.630  1.00 10.00      A   
ATOM   2137  CA  LYS A 226      14.180  18.608  18.422  1.00 10.00      A   
ATOM   2138  CB  LYS A 226      14.581  18.826  16.963  1.00 10.00      A   
ATOM   2139  CG  LYS A 226      15.696  19.838  16.764  1.00 10.00      A   
ATOM   2140  CD  LYS A 226      15.166  21.263  16.818  1.00 10.00      A   
ATOM   2141  CE  LYS A 226      16.207  22.267  16.349  1.00 10.00      A   
ATOM   2142  NZ  LYS A 226      16.785  21.908  15.025  1.00 10.00      A   
ATOM   2143  HZ1 LYS A 226      17.342  21.031  15.097  1.00 10.00      A   
ATOM   2144  HZ2 LYS A 226      17.407  22.671  14.688  1.00 10.00      A   
ATOM   2145  HZ3 LYS A 226      16.028  21.767  14.327  1.00 10.00      A   
ATOM   2146  C   LYS A 226      12.791  17.979  18.483  1.00 10.00      A   
ATOM   2147  O   LYS A 226      11.795  18.616  18.132  1.00 10.00      A   
ATOM   2148  N   LEU A 227      12.727  16.736  18.932  1.00 10.00      A   
ATOM   2149  HN  LEU A 227      13.551  16.285  19.215  1.00 10.00      A   
ATOM   2150  CA  LEU A 227      11.459  16.022  19.014  1.00 10.00      A   
ATOM   2151  CB  LEU A 227      11.694  14.515  19.184  1.00 10.00      A   
ATOM   2152  CG  LEU A 227      12.297  13.788  17.978  1.00 10.00      A   
ATOM   2153  CD1 LEU A 227      12.576  12.333  18.317  1.00 10.00      A   
ATOM   2154  CD2 LEU A 227      11.367  13.888  16.779  1.00 10.00      A   
ATOM   2155  C   LEU A 227      10.568  16.557  20.134  1.00 10.00      A   
ATOM   2156  O   LEU A 227       9.341  16.568  20.012  1.00 10.00      A   
ATOM   2157  N   ALA A 228      11.185  17.011  21.216  1.00 10.00      A   
ATOM   2158  HN  ALA A 228      12.164  16.998  21.248  1.00 10.00      A   
ATOM   2159  CA  ALA A 228      10.440  17.532  22.357  1.00 10.00      A   
ATOM   2160  CB  ALA A 228      11.379  17.870  23.504  1.00 10.00      A   
ATOM   2161  C   ALA A 228       9.601  18.743  21.975  1.00 10.00      A   
ATOM   2162  O   ALA A 228       8.430  18.844  22.351  1.00 10.00      A   
ATOM   2163  N   THR A 229      10.200  19.648  21.214  1.00 10.00      A   
ATOM   2164  HN  THR A 229      11.135  19.507  20.946  1.00 10.00      A   
ATOM   2165  CA  THR A 229       9.527  20.861  20.778  1.00 10.00      A   
ATOM   2166  CB  THR A 229      10.522  21.771  20.042  1.00 10.00      A   
ATOM   2167  OG1 THR A 229      11.845  21.424  20.475  1.00 10.00      A   
ATOM   2168  HG1 THR A 229      12.410  22.203  20.443  1.00 10.00      A   
ATOM   2169  CG2 THR A 229      10.258  23.234  20.369  1.00 10.00      A   
ATOM   2170  C   THR A 229       8.336  20.547  19.871  1.00 10.00      A   
ATOM   2171  O   THR A 229       7.301  21.216  19.930  1.00 10.00      A   
ATOM   2172  N   LEU A 230       8.482  19.517  19.048  1.00 10.00      A   
ATOM   2173  HN  LEU A 230       9.324  19.016  19.054  1.00 10.00      A   
ATOM   2174  CA  LEU A 230       7.423  19.111  18.137  1.00 10.00      A   
ATOM   2175  CB  LEU A 230       7.964  18.145  17.083  1.00 10.00      A   
ATOM   2176  CG  LEU A 230       8.919  18.756  16.058  1.00 10.00      A   
ATOM   2177  CD1 LEU A 230       9.672  17.676  15.304  1.00 10.00      A   
ATOM   2178  CD2 LEU A 230       8.165  19.663  15.098  1.00 10.00      A   
ATOM   2179  C   LEU A 230       6.262  18.481  18.895  1.00 10.00      A   
ATOM   2180  O   LEU A 230       5.095  18.724  18.579  1.00 10.00      A   
ATOM   2181  N   LEU A 231       6.589  17.681  19.906  1.00 10.00      A   
ATOM   2182  HN  LEU A 231       7.537  17.525  20.109  1.00 10.00      A   
ATOM   2183  CA  LEU A 231       5.575  17.020  20.721  1.00 10.00      A   
ATOM   2184  CB  LEU A 231       6.227  16.037  21.694  1.00 10.00      A   
ATOM   2185  CG  LEU A 231       6.835  14.780  21.070  1.00 10.00      A   
ATOM   2186  CD1 LEU A 231       7.762  14.083  22.055  1.00 10.00      A   
ATOM   2187  CD2 LEU A 231       5.740  13.837  20.597  1.00 10.00      A   
ATOM   2188  C   LEU A 231       4.749  18.047  21.487  1.00 10.00      A   
ATOM   2189  O   LEU A 231       3.576  17.824  21.786  1.00 10.00      A   
ATOM   2190  N   GLN A 232       5.371  19.174  21.809  1.00 10.00      A   
ATOM   2191  HN  GLN A 232       6.316  19.284  21.570  1.00 10.00      A   
ATOM   2192  CA  GLN A 232       4.688  20.241  22.525  1.00 10.00      A   
ATOM   2193  CB  GLN A 232       5.695  21.237  23.106  1.00 10.00      A   
ATOM   2194  CG  GLN A 232       6.457  20.737  24.325  1.00 10.00      A   
ATOM   2195  CD  GLN A 232       5.552  20.439  25.505  1.00 10.00      A   
ATOM   2196  OE1 GLN A 232       4.477  21.017  25.642  1.00 10.00      A   
ATOM   2197  NE2 GLN A 232       5.987  19.543  26.371  1.00 10.00      A   
ATOM   2198 HE21 GLN A 232       6.858  19.126  26.210  1.00 10.00      A   
ATOM   2199 HE22 GLN A 232       5.417  19.331  27.143  1.00 10.00      A   
ATOM   2200  C   GLN A 232       3.715  20.970  21.606  1.00 10.00      A   
ATOM   2201  O   GLN A 232       2.782  21.623  22.066  1.00 10.00      A   
ATOM   2202  N   ARG A 233       3.931  20.844  20.303  1.00 10.00      A   
ATOM   2203  HN  ARG A 233       4.676  20.287  19.993  1.00 10.00      A   
ATOM   2204  CA  ARG A 233       3.079  21.502  19.322  1.00 10.00      A   
ATOM   2205  CB  ARG A 233       3.871  21.836  18.056  1.00 10.00      A   
ATOM   2206  CG  ARG A 233       5.079  22.727  18.276  1.00 10.00      A   
ATOM   2207  CD  ARG A 233       4.692  24.073  18.862  1.00 10.00      A   
ATOM   2208  NE  ARG A 233       5.729  25.079  18.628  1.00 10.00      A   
ATOM   2209  HE  ARG A 233       6.611  24.758  18.332  1.00 10.00      A   
ATOM   2210  CZ  ARG A 233       5.546  26.385  18.795  1.00 10.00      A   
ATOM   2211  NH1 ARG A 233       4.370  26.844  19.202  1.00 10.00      A   
ATOM   2212 HH11 ARG A 233       4.218  27.867  19.335  1.00 10.00      A   
ATOM   2213 HH12 ARG A 233       3.589  26.179  19.397  1.00 10.00      A   
ATOM   2214  NH2 ARG A 233       6.535  27.231  18.536  1.00 10.00      A   
ATOM   2215 HH21 ARG A 233       7.464  26.869  18.198  1.00 10.00      A   
ATOM   2216 HH22 ARG A 233       6.397  28.259  18.661  1.00 10.00      A   
ATOM   2217  C   ARG A 233       1.870  20.646  18.963  1.00 10.00      A   
ATOM   2218  O   ARG A 233       0.842  21.167  18.533  1.00 10.00      A   
ATOM   2219  N   ALA A 234       1.983  19.337  19.137  1.00 10.00      A   
ATOM   2220  HN  ALA A 234       2.821  18.964  19.494  1.00 10.00      A   
ATOM   2221  CA  ALA A 234       0.882  18.439  18.810  1.00 10.00      A   
ATOM   2222  CB  ALA A 234       1.171  17.676  17.526  1.00 10.00      A   
ATOM   2223  C   ALA A 234       0.575  17.476  19.954  1.00 10.00      A   
ATOM   2224  O   ALA A 234       1.089  16.355  19.993  1.00 10.00      A   
ATOM   2225  N   PRO A 235      -0.264  17.902  20.910  1.00 10.00      A   
ATOM   2226  CA  PRO A 235      -0.646  17.069  22.051  1.00 10.00      A   
ATOM   2227  CB  PRO A 235      -1.189  18.089  23.055  1.00 10.00      A   
ATOM   2228  CG  PRO A 235      -1.736  19.191  22.211  1.00 10.00      A   
ATOM   2229  CD  PRO A 235      -0.889  19.241  20.965  1.00 10.00      A   
ATOM   2230  C   PRO A 235      -1.731  16.055  21.684  1.00 10.00      A   
ATOM   2231  O   PRO A 235      -1.932  15.062  22.385  1.00 10.00      A   
ATOM   2232  N   GLN A 236      -2.413  16.299  20.569  1.00 10.00      A   
ATOM   2233  HN  GLN A 236      -2.192  17.099  20.041  1.00 10.00      A   
ATOM   2234  CA  GLN A 236      -3.479  15.412  20.112  1.00 10.00      A   
ATOM   2235  CB  GLN A 236      -4.668  16.212  19.553  1.00 10.00      A   
ATOM   2236  CG  GLN A 236      -4.478  16.761  18.141  1.00 10.00      A   
ATOM   2237  CD  GLN A 236      -3.495  17.912  18.069  1.00 10.00      A   
ATOM   2238  OE1 GLN A 236      -3.369  18.696  19.008  1.00 10.00      A   
ATOM   2239  NE2 GLN A 236      -2.787  18.015  16.957  1.00 10.00      A   
ATOM   2240 HE21 GLN A 236      -2.929  17.346  16.249  1.00 10.00      A   
ATOM   2241 HE22 GLN A 236      -2.151  18.763  16.876  1.00 10.00      A   
ATOM   2242  C   GLN A 236      -2.968  14.399  19.082  1.00 10.00      A   
ATOM   2243  O   GLN A 236      -3.748  13.792  18.349  1.00 10.00      A   
ATOM   2244  N   LEU A 237      -1.655  14.213  19.046  1.00 10.00      A   
ATOM   2245  HN  LEU A 237      -1.088  14.704  19.672  1.00 10.00      A   
ATOM   2246  CA  LEU A 237      -1.036  13.283  18.113  1.00 10.00      A   
ATOM   2247  CB  LEU A 237       0.477  13.501  18.087  1.00 10.00      A   
ATOM   2248  CG  LEU A 237       1.195  13.084  16.807  1.00 10.00      A   
ATOM   2249  CD1 LEU A 237       0.802  13.999  15.659  1.00 10.00      A   
ATOM   2250  CD2 LEU A 237       2.699  13.098  17.017  1.00 10.00      A   
ATOM   2251  C   LEU A 237      -1.344  11.840  18.501  1.00 10.00      A   
ATOM   2252  O   LEU A 237      -1.318  11.493  19.684  1.00 10.00      A   
ATOM   2253  N   GLU A 238      -1.638  11.009  17.503  1.00 10.00      A   
ATOM   2254  HN  GLU A 238      -1.644  11.350  16.582  1.00 10.00      A   
ATOM   2255  CA  GLU A 238      -1.947   9.603  17.738  1.00 10.00      A   
ATOM   2256  CB  GLU A 238      -3.261   9.215  17.051  1.00 10.00      A   
ATOM   2257  CG  GLU A 238      -4.425  10.142  17.371  1.00 10.00      A   
ATOM   2258  CD  GLU A 238      -5.764   9.433  17.358  1.00 10.00      A   
ATOM   2259  OE1 GLU A 238      -5.991   8.587  16.468  1.00 10.00      A   
ATOM   2260  OE2 GLU A 238      -6.604   9.722  18.237  1.00 10.00      A   
ATOM   2261  C   GLU A 238      -0.809   8.709  17.245  1.00 10.00      A   
ATOM   2262  O   GLU A 238      -0.352   7.808  17.954  1.00 10.00      A   
ATOM   2263  N   GLU A 239      -0.355   8.949  16.027  1.00 10.00      A   
ATOM   2264  HN  GLU A 239      -0.760   9.669  15.495  1.00 10.00      A   
ATOM   2265  CA  GLU A 239       0.736   8.173  15.460  1.00 10.00      A   
ATOM   2266  CB  GLU A 239       0.375   7.659  14.065  1.00 10.00      A   
ATOM   2267  CG  GLU A 239      -0.670   6.551  14.058  1.00 10.00      A   
ATOM   2268  CD  GLU A 239      -0.978   6.048  12.663  1.00 10.00      A   
ATOM   2269  OE1 GLU A 239      -0.152   5.294  12.104  1.00 10.00      A   
ATOM   2270  OE2 GLU A 239      -2.043   6.409  12.115  1.00 10.00      A   
ATOM   2271  C   GLU A 239       2.003   9.021  15.413  1.00 10.00      A   
ATOM   2272  O   GLU A 239       2.055  10.030  14.712  1.00 10.00      A   
ATOM   2273  N   LEU A 240       3.016   8.614  16.166  1.00 10.00      A   
ATOM   2274  HN  LEU A 240       2.924   7.794  16.696  1.00 10.00      A   
ATOM   2275  CA  LEU A 240       4.266   9.352  16.223  1.00 10.00      A   
ATOM   2276  CB  LEU A 240       4.578   9.734  17.670  1.00 10.00      A   
ATOM   2277  CG  LEU A 240       5.964  10.323  17.935  1.00 10.00      A   
ATOM   2278  CD1 LEU A 240       6.106  11.692  17.283  1.00 10.00      A   
ATOM   2279  CD2 LEU A 240       6.235  10.399  19.429  1.00 10.00      A   
ATOM   2280  C   LEU A 240       5.428   8.565  15.627  1.00 10.00      A   
ATOM   2281  O   LEU A 240       5.722   7.441  16.043  1.00 10.00      A   
ATOM   2282  N   GLY A 241       6.074   9.169  14.648  1.00 10.00      A   
ATOM   2283  HN  GLY A 241       5.770  10.059  14.353  1.00 10.00      A   
ATOM   2284  CA  GLY A 241       7.218   8.563  14.010  1.00 10.00      A   
ATOM   2285  C   GLY A 241       8.466   9.350  14.337  1.00 10.00      A   
ATOM   2286  O   GLY A 241       8.718  10.402  13.746  1.00 10.00      A   
ATOM   2287  N   THR A 242       9.228   8.855  15.296  1.00 10.00      A   
ATOM   2288  HN  THR A 242       8.968   8.010  15.718  1.00 10.00      A   
ATOM   2289  CA  THR A 242      10.447   9.517  15.734  1.00 10.00      A   
ATOM   2290  CB  THR A 242      10.889   9.004  17.121  1.00 10.00      A   
ATOM   2291  OG1 THR A 242      11.089   7.583  17.077  1.00 10.00      A   
ATOM   2292  HG1 THR A 242      10.267   7.147  16.816  1.00 10.00      A   
ATOM   2293  CG2 THR A 242       9.834   9.327  18.169  1.00 10.00      A   
ATOM   2294  C   THR A 242      11.584   9.322  14.737  1.00 10.00      A   
ATOM   2295  O   THR A 242      11.614   8.339  13.996  1.00 10.00      A   
ATOM   2296  N   GLY A 243      12.501  10.275  14.705  1.00 10.00      A   
ATOM   2297  HN  GLY A 243      12.405  11.056  15.286  1.00 10.00      A   
ATOM   2298  CA  GLY A 243      13.635  10.178  13.813  1.00 10.00      A   
ATOM   2299  C   GLY A 243      14.864   9.675  14.537  1.00 10.00      A   
ATOM   2300  O   GLY A 243      14.950   8.495  14.892  1.00 10.00      A   
ATOM   2301  N   GLY A 244      15.809  10.566  14.777  1.00 10.00      A   
ATOM   2302  HN  GLY A 244      15.683  11.500  14.496  1.00 10.00      A   
ATOM   2303  CA  GLY A 244      17.010  10.186  15.474  1.00 10.00      A   
ATOM   2304  C   GLY A 244      16.755  10.092  16.958  1.00 10.00      A   
ATOM   2305  O   GLY A 244      16.477  11.093  17.606  1.00 10.00      A   
ATOM   2306  N   TYR A 245      16.826   8.891  17.501  1.00 10.00      A   
ATOM   2307  HN  TYR A 245      17.038   8.119  16.933  1.00 10.00      A   
ATOM   2308  CA  TYR A 245      16.592   8.692  18.926  1.00 10.00      A   
ATOM   2309  CB  TYR A 245      15.710   7.458  19.161  1.00 10.00      A   
ATOM   2310  CG  TYR A 245      14.582   7.688  20.147  1.00 10.00      A   
ATOM   2311  CD1 TYR A 245      13.365   8.207  19.728  1.00 10.00      A   
ATOM   2312  CD2 TYR A 245      14.736   7.390  21.496  1.00 10.00      A   
ATOM   2313  CE1 TYR A 245      12.336   8.426  20.620  1.00 10.00      A   
ATOM   2314  CE2 TYR A 245      13.709   7.604  22.397  1.00 10.00      A   
ATOM   2315  CZ  TYR A 245      12.511   8.124  21.953  1.00 10.00      A   
ATOM   2316  OH  TYR A 245      11.484   8.344  22.844  1.00 10.00      A   
ATOM   2317  HH  TYR A 245      10.636   8.243  22.389  1.00 10.00      A   
ATOM   2318  C   TYR A 245      17.912   8.567  19.680  1.00 10.00      A   
ATOM   2319  O   TYR A 245      18.000   7.883  20.702  1.00 10.00      A   
ATOM   2320  N   THR A 246      18.932   9.239  19.173  1.00 10.00      A   
ATOM   2321  HN  THR A 246      18.794   9.780  18.367  1.00 10.00      A   
ATOM   2322  CA  THR A 246      20.248   9.206  19.787  1.00 10.00      A   
ATOM   2323  CB  THR A 246      21.296   8.529  18.869  1.00 10.00      A   
ATOM   2324  OG1 THR A 246      22.556   8.419  19.546  1.00 10.00      A   
ATOM   2325  HG1 THR A 246      23.201   9.002  19.126  1.00 10.00      A   
ATOM   2326  CG2 THR A 246      21.481   9.290  17.561  1.00 10.00      A   
ATOM   2327  C   THR A 246      20.707  10.604  20.198  1.00 10.00      A   
ATOM   2328  O   THR A 246      20.680  11.547  19.404  1.00 10.00      A   
ATOM   2329  N   ALA A 247      21.098  10.740  21.455  1.00 10.00      A   
ATOM   2330  HN  ALA A 247      21.062   9.964  22.059  1.00 10.00      A   
ATOM   2331  CA  ALA A 247      21.563  12.012  21.972  1.00 10.00      A   
ATOM   2332  CB  ALA A 247      20.378  12.903  22.309  1.00 10.00      A   
ATOM   2333  C   ALA A 247      22.413  11.782  23.207  1.00 10.00      A   
ATOM   2334  O   ALA A 247      22.480  10.661  23.719  1.00 10.00      A   
ATOM   2335  N   GLU A 248      23.065  12.835  23.678  1.00 10.00      A   
ATOM   2336  HN  GLU A 248      22.968  13.701  23.225  1.00 10.00      A   
ATOM   2337  CA  GLU A 248      23.907  12.741  24.862  1.00 10.00      A   
ATOM   2338  CB  GLU A 248      24.774  13.998  24.999  1.00 10.00      A   
ATOM   2339  CG  GLU A 248      25.676  14.017  26.225  1.00 10.00      A   
ATOM   2340  CD  GLU A 248      26.491  15.289  26.333  1.00 10.00      A   
ATOM   2341  OE1 GLU A 248      26.197  16.258  25.604  1.00 10.00      A   
ATOM   2342  OE2 GLU A 248      27.436  15.326  27.146  1.00 10.00      A   
ATOM   2343  C   GLU A 248      23.033  12.558  26.097  1.00 10.00      A   
ATOM   2344  O   GLU A 248      22.020  13.241  26.247  1.00 10.00      A   
ATOM   2345  N   VAL A 249      23.417  11.631  26.967  1.00 10.00      A   
ATOM   2346  HN  VAL A 249      24.235  11.124  26.791  1.00 10.00      A   
ATOM   2347  CA  VAL A 249      22.659  11.356  28.184  1.00 10.00      A   
ATOM   2348  CB  VAL A 249      23.192  10.109  28.922  1.00 10.00      A   
ATOM   2349  CG1 VAL A 249      22.276   9.732  30.080  1.00 10.00      A   
ATOM   2350  CG2 VAL A 249      23.345   8.943  27.958  1.00 10.00      A   
ATOM   2351  C   VAL A 249      22.690  12.559  29.119  1.00 10.00      A   
ATOM   2352  O   VAL A 249      23.672  12.785  29.829  1.00 10.00      A   
ATOM   2353  N   ARG A 250      21.613  13.330  29.103  1.00 10.00      A   
ATOM   2354  HN  ARG A 250      20.863  13.092  28.507  1.00 10.00      A   
ATOM   2355  CA  ARG A 250      21.497  14.518  29.927  1.00 10.00      A   
ATOM   2356  CB  ARG A 250      21.725  15.761  29.066  1.00 10.00      A   
ATOM   2357  CG  ARG A 250      23.163  15.967  28.626  1.00 10.00      A   
ATOM   2358  CD  ARG A 250      23.283  17.143  27.671  1.00 10.00      A   
ATOM   2359  NE  ARG A 250      22.629  18.341  28.194  1.00 10.00      A   
ATOM   2360  HE  ARG A 250      21.735  18.228  28.597  1.00 10.00      A   
ATOM   2361  CZ  ARG A 250      23.168  19.555  28.165  1.00 10.00      A   
ATOM   2362  NH1 ARG A 250      24.378  19.745  27.645  1.00 10.00      A   
ATOM   2363 HH11 ARG A 250      24.796  20.699  27.626  1.00 10.00      A   
ATOM   2364 HH12 ARG A 250      24.917  18.941  27.250  1.00 10.00      A   
ATOM   2365  NH2 ARG A 250      22.487  20.585  28.644  1.00 10.00      A   
ATOM   2366 HH21 ARG A 250      21.520  20.443  29.044  1.00 10.00      A   
ATOM   2367 HH22 ARG A 250      22.902  21.541  28.625  1.00 10.00      A   
ATOM   2368  C   ARG A 250      20.113  14.588  30.567  1.00 10.00      A   
ATOM   2369  O   ARG A 250      19.100  14.470  29.878  1.00 10.00      A   
ATOM   2370  N   PRO A 251      20.054  14.776  31.893  1.00 10.00      A   
ATOM   2371  CA  PRO A 251      18.785  14.865  32.631  1.00 10.00      A   
ATOM   2372  CB  PRO A 251      19.222  15.244  34.047  1.00 10.00      A   
ATOM   2373  CG  PRO A 251      20.624  14.758  34.153  1.00 10.00      A   
ATOM   2374  CD  PRO A 251      21.219  14.903  32.782  1.00 10.00      A   
ATOM   2375  C   PRO A 251      17.861  15.946  32.082  1.00 10.00      A   
ATOM   2376  O   PRO A 251      16.656  15.734  31.955  1.00 10.00      A   
ATOM   2377  N   ASP A 252      18.438  17.092  31.733  1.00 10.00      A   
ATOM   2378  HN  ASP A 252      19.414  17.177  31.809  1.00 10.00      A   
ATOM   2379  CA  ASP A 252      17.671  18.225  31.215  1.00 10.00      A   
ATOM   2380  CB  ASP A 252      18.541  19.485  31.099  1.00 10.00      A   
ATOM   2381  CG  ASP A 252      19.698  19.346  30.125  1.00 10.00      A   
ATOM   2382  OD1 ASP A 252      19.927  20.278  29.324  1.00 10.00      A   
ATOM   2383  OD2 ASP A 252      20.406  18.318  30.172  1.00 10.00      A   
ATOM   2384  C   ASP A 252      16.988  17.903  29.889  1.00 10.00      A   
ATOM   2385  O   ASP A 252      15.890  18.381  29.618  1.00 10.00      A   
ATOM   2386  N   VAL A 253      17.628  17.076  29.076  1.00 10.00      A   
ATOM   2387  HN  VAL A 253      18.498  16.713  29.348  1.00 10.00      A   
ATOM   2388  CA  VAL A 253      17.060  16.687  27.791  1.00 10.00      A   
ATOM   2389  CB  VAL A 253      18.153  16.179  26.823  1.00 10.00      A   
ATOM   2390  CG1 VAL A 253      17.561  15.830  25.465  1.00 10.00      A   
ATOM   2391  CG2 VAL A 253      19.263  17.211  26.675  1.00 10.00      A   
ATOM   2392  C   VAL A 253      16.010  15.596  28.003  1.00 10.00      A   
ATOM   2393  O   VAL A 253      14.945  15.600  27.381  1.00 10.00      A   
ATOM   2394  N   TYR A 254      16.321  14.673  28.903  1.00 10.00      A   
ATOM   2395  HN  TYR A 254      17.190  14.734  29.358  1.00 10.00      A   
ATOM   2396  CA  TYR A 254      15.430  13.561  29.226  1.00 10.00      A   
ATOM   2397  CB  TYR A 254      16.107  12.633  30.243  1.00 10.00      A   
ATOM   2398  CG  TYR A 254      15.342  11.365  30.543  1.00 10.00      A   
ATOM   2399  CD1 TYR A 254      15.410  10.270  29.694  1.00 10.00      A   
ATOM   2400  CD2 TYR A 254      14.552  11.263  31.681  1.00 10.00      A   
ATOM   2401  CE1 TYR A 254      14.712   9.112  29.969  1.00 10.00      A   
ATOM   2402  CE2 TYR A 254      13.852  10.110  31.963  1.00 10.00      A   
ATOM   2403  CZ  TYR A 254      13.933   9.038  31.103  1.00 10.00      A   
ATOM   2404  OH  TYR A 254      13.239   7.886  31.382  1.00 10.00      A   
ATOM   2405  HH  TYR A 254      13.843   7.138  31.347  1.00 10.00      A   
ATOM   2406  C   TYR A 254      14.094  14.059  29.775  1.00 10.00      A   
ATOM   2407  O   TYR A 254      13.023  13.579  29.380  1.00 10.00      A   
ATOM   2408  N   SER A 255      14.164  15.025  30.684  1.00 10.00      A   
ATOM   2409  HN  SER A 255      15.046  15.361  30.958  1.00 10.00      A   
ATOM   2410  CA  SER A 255      12.972  15.596  31.296  1.00 10.00      A   
ATOM   2411  CB  SER A 255      13.366  16.621  32.362  1.00 10.00      A   
ATOM   2412  OG  SER A 255      14.320  16.070  33.257  1.00 10.00      A   
ATOM   2413  HG  SER A 255      15.167  16.525  33.142  1.00 10.00      A   
ATOM   2414  C   SER A 255      12.044  16.225  30.253  1.00 10.00      A   
ATOM   2415  O   SER A 255      10.837  15.971  30.258  1.00 10.00      A   
ATOM   2416  N   GLY A 256      12.620  17.023  29.351  1.00 10.00      A   
ATOM   2417  HN  GLY A 256      13.588  17.165  29.386  1.00 10.00      A   
ATOM   2418  CA  GLY A 256      11.837  17.683  28.319  1.00 10.00      A   
ATOM   2419  C   GLY A 256      11.031  16.707  27.485  1.00 10.00      A   
ATOM   2420  O   GLY A 256       9.848  16.933  27.213  1.00 10.00      A   
ATOM   2421  N   LEU A 257      11.668  15.609  27.095  1.00 10.00      A   
ATOM   2422  HN  LEU A 257      12.607  15.482  27.357  1.00 10.00      A   
ATOM   2423  CA  LEU A 257      11.008  14.587  26.294  1.00 10.00      A   
ATOM   2424  CB  LEU A 257      12.022  13.573  25.767  1.00 10.00      A   
ATOM   2425  CG  LEU A 257      12.917  14.053  24.627  1.00 10.00      A   
ATOM   2426  CD1 LEU A 257      14.202  13.249  24.588  1.00 10.00      A   
ATOM   2427  CD2 LEU A 257      12.186  13.956  23.296  1.00 10.00      A   
ATOM   2428  C   LEU A 257       9.918  13.883  27.094  1.00 10.00      A   
ATOM   2429  O   LEU A 257       8.816  13.668  26.594  1.00 10.00      A   
ATOM   2430  N   SER A 258      10.225  13.555  28.346  1.00 10.00      A   
ATOM   2431  HN  SER A 258      11.111  13.782  28.691  1.00 10.00      A   
ATOM   2432  CA  SER A 258       9.275  12.877  29.221  1.00 10.00      A   
ATOM   2433  CB  SER A 258       9.911  12.609  30.589  1.00 10.00      A   
ATOM   2434  OG  SER A 258      11.142  11.912  30.456  1.00 10.00      A   
ATOM   2435  HG  SER A 258      11.801  12.494  30.051  1.00 10.00      A   
ATOM   2436  C   SER A 258       8.001  13.702  29.386  1.00 10.00      A   
ATOM   2437  O   SER A 258       6.892  13.175  29.273  1.00 10.00      A   
ATOM   2438  N   VAL A 259       8.168  15.000  29.635  1.00 10.00      A   
ATOM   2439  HN  VAL A 259       9.083  15.361  29.706  1.00 10.00      A   
ATOM   2440  CA  VAL A 259       7.031  15.903  29.810  1.00 10.00      A   
ATOM   2441  CB  VAL A 259       7.490  17.313  30.239  1.00 10.00      A   
ATOM   2442  CG1 VAL A 259       6.313  18.275  30.322  1.00 10.00      A   
ATOM   2443  CG2 VAL A 259       8.211  17.247  31.575  1.00 10.00      A   
ATOM   2444  C   VAL A 259       6.204  15.994  28.528  1.00 10.00      A   
ATOM   2445  O   VAL A 259       4.972  15.984  28.563  1.00 10.00      A   
ATOM   2446  N   ALA A 260       6.888  16.071  27.396  1.00 10.00      A   
ATOM   2447  HN  ALA A 260       7.869  16.072  27.427  1.00 10.00      A   
ATOM   2448  CA  ALA A 260       6.220  16.161  26.108  1.00 10.00      A   
ATOM   2449  CB  ALA A 260       7.231  16.468  25.012  1.00 10.00      A   
ATOM   2450  C   ALA A 260       5.445  14.881  25.797  1.00 10.00      A   
ATOM   2451  O   ALA A 260       4.307  14.931  25.327  1.00 10.00      A   
ATOM   2452  N   LEU A 261       6.058  13.739  26.090  1.00 10.00      A   
ATOM   2453  HN  LEU A 261       6.960  13.767  26.478  1.00 10.00      A   
ATOM   2454  CA  LEU A 261       5.438  12.444  25.840  1.00 10.00      A   
ATOM   2455  CB  LEU A 261       6.454  11.310  26.005  1.00 10.00      A   
ATOM   2456  CG  LEU A 261       7.548  11.232  24.938  1.00 10.00      A   
ATOM   2457  CD1 LEU A 261       8.596  10.193  25.309  1.00 10.00      A   
ATOM   2458  CD2 LEU A 261       6.941  10.925  23.576  1.00 10.00      A   
ATOM   2459  C   LEU A 261       4.213  12.203  26.720  1.00 10.00      A   
ATOM   2460  O   LEU A 261       3.254  11.560  26.296  1.00 10.00      A   
ATOM   2461  N   SER A 262       4.236  12.724  27.941  1.00 10.00      A   
ATOM   2462  HN  SER A 262       5.020  13.239  28.232  1.00 10.00      A   
ATOM   2463  CA  SER A 262       3.113  12.548  28.855  1.00 10.00      A   
ATOM   2464  CB  SER A 262       3.547  12.737  30.312  1.00 10.00      A   
ATOM   2465  OG  SER A 262       4.563  13.719  30.431  1.00 10.00      A   
ATOM   2466  HG  SER A 262       5.415  13.324  30.204  1.00 10.00      A   
ATOM   2467  C   SER A 262       1.957  13.481  28.499  1.00 10.00      A   
ATOM   2468  O   SER A 262       0.837  13.314  28.988  1.00 10.00      A   
ATOM   2469  N   GLY A 263       2.233  14.449  27.633  1.00 10.00      A   
ATOM   2470  HN  GLY A 263       3.140  14.522  27.268  1.00 10.00      A   
ATOM   2471  CA  GLY A 263       1.215  15.392  27.223  1.00 10.00      A   
ATOM   2472  C   GLY A 263       0.316  14.826  26.140  1.00 10.00      A   
ATOM   2473  O   GLY A 263      -0.892  15.071  26.132  1.00 10.00      A   
ATOM   2474  N   CYS A 264       0.902  14.069  25.222  1.00 10.00      A   
ATOM   2475  HN  CYS A 264       1.868  13.918  25.272  1.00 10.00      A   
ATOM   2476  CA  CYS A 264       0.143  13.465  24.137  1.00 10.00      A   
ATOM   2477  CB  CYS A 264       1.031  13.273  22.904  1.00 10.00      A   
ATOM   2478  SG  CYS A 264       2.090  14.692  22.526  1.00 10.00      A   
ATOM   2479  HG  CYS A 264       1.660  15.246  21.396  1.00 10.00      A   
ATOM   2480  C   CYS A 264      -0.460  12.136  24.586  1.00 10.00      A   
ATOM   2481  O   CYS A 264       0.194  11.089  24.549  1.00 10.00      A   
ATOM   2482  N   LYS A 265      -1.705  12.181  25.033  1.00 10.00      A   
ATOM   2483  HN  LYS A 265      -2.179  13.044  25.061  1.00 10.00      A   
ATOM   2484  CA  LYS A 265      -2.382  10.981  25.499  1.00 10.00      A   
ATOM   2485  CB  LYS A 265      -3.262  11.276  26.711  1.00 10.00      A   
ATOM   2486  CG  LYS A 265      -2.471  11.449  27.996  1.00 10.00      A   
ATOM   2487  CD  LYS A 265      -3.308  12.081  29.092  1.00 10.00      A   
ATOM   2488  CE  LYS A 265      -2.606  11.970  30.435  1.00 10.00      A   
ATOM   2489  NZ  LYS A 265      -3.205  12.864  31.457  1.00 10.00      A   
ATOM   2490  HZ1 LYS A 265      -2.814  12.649  32.398  1.00 10.00      A   
ATOM   2491  HZ2 LYS A 265      -4.239  12.739  31.488  1.00 10.00      A   
ATOM   2492  HZ3 LYS A 265      -2.996  13.856  31.226  1.00 10.00      A   
ATOM   2493  C   LYS A 265      -3.168  10.299  24.390  1.00 10.00      A   
ATOM   2494  O   LYS A 265      -3.760   9.241  24.598  1.00 10.00      A   
ATOM   2495  N   GLU A 266      -3.142  10.885  23.202  1.00 10.00      A   
ATOM   2496  HN  GLU A 266      -2.641  11.719  23.086  1.00 10.00      A   
ATOM   2497  CA  GLU A 266      -3.851  10.315  22.064  1.00 10.00      A   
ATOM   2498  CB  GLU A 266      -4.310  11.417  21.105  1.00 10.00      A   
ATOM   2499  CG  GLU A 266      -4.934  12.629  21.779  1.00 10.00      A   
ATOM   2500  CD  GLU A 266      -6.038  12.265  22.747  1.00 10.00      A   
ATOM   2501  OE1 GLU A 266      -5.950  12.668  23.927  1.00 10.00      A   
ATOM   2502  OE2 GLU A 266      -7.002  11.589  22.335  1.00 10.00      A   
ATOM   2503  C   GLU A 266      -2.951   9.333  21.321  1.00 10.00      A   
ATOM   2504  O   GLU A 266      -3.397   8.623  20.422  1.00 10.00      A   
ATOM   2505  N   LEU A 267      -1.681   9.297  21.718  1.00 10.00      A   
ATOM   2506  HN  LEU A 267      -1.397   9.882  22.450  1.00 10.00      A   
ATOM   2507  CA  LEU A 267      -0.701   8.421  21.093  1.00 10.00      A   
ATOM   2508  CB  LEU A 267       0.683   8.637  21.711  1.00 10.00      A   
ATOM   2509  CG  LEU A 267       1.341   9.994  21.440  1.00 10.00      A   
ATOM   2510  CD1 LEU A 267       2.626  10.138  22.238  1.00 10.00      A   
ATOM   2511  CD2 LEU A 267       1.617  10.173  19.955  1.00 10.00      A   
ATOM   2512  C   LEU A 267      -1.105   6.953  21.197  1.00 10.00      A   
ATOM   2513  O   LEU A 267      -1.430   6.464  22.282  1.00 10.00      A   
ATOM   2514  N   ARG A 268      -1.113   6.272  20.060  1.00 10.00      A   
ATOM   2515  HN  ARG A 268      -0.886   6.740  19.224  1.00 10.00      A   
ATOM   2516  CA  ARG A 268      -1.467   4.861  20.009  1.00 10.00      A   
ATOM   2517  CB  ARG A 268      -2.844   4.672  19.361  1.00 10.00      A   
ATOM   2518  CG  ARG A 268      -3.995   5.341  20.097  1.00 10.00      A   
ATOM   2519  CD  ARG A 268      -4.211   4.736  21.474  1.00 10.00      A   
ATOM   2520  NE  ARG A 268      -5.364   5.331  22.147  1.00 10.00      A   
ATOM   2521  HE  ARG A 268      -6.243   4.923  21.979  1.00 10.00      A   
ATOM   2522  CZ  ARG A 268      -5.294   6.375  22.969  1.00 10.00      A   
ATOM   2523  NH1 ARG A 268      -4.123   6.947  23.232  1.00 10.00      A   
ATOM   2524 HH11 ARG A 268      -3.243   6.580  22.795  1.00 10.00      A   
ATOM   2525 HH12 ARG A 268      -4.077   7.770  23.875  1.00 10.00      A   
ATOM   2526  NH2 ARG A 268      -6.399   6.850  23.526  1.00 10.00      A   
ATOM   2527 HH21 ARG A 268      -6.355   7.671  24.169  1.00 10.00      A   
ATOM   2528 HH22 ARG A 268      -7.319   6.406  23.319  1.00 10.00      A   
ATOM   2529  C   ARG A 268      -0.422   4.072  19.225  1.00 10.00      A   
ATOM   2530  O   ARG A 268      -0.309   2.856  19.374  1.00 10.00      A   
ATOM   2531  N   CYS A 269       0.353   4.771  18.403  1.00 10.00      A   
ATOM   2532  HN  CYS A 269       0.239   5.742  18.344  1.00 10.00      A   
ATOM   2533  CA  CYS A 269       1.375   4.128  17.587  1.00 10.00      A   
ATOM   2534  CB  CYS A 269       0.940   4.108  16.119  1.00 10.00      A   
ATOM   2535  SG  CYS A 269       2.086   3.279  14.992  1.00 10.00      A   
ATOM   2536  HG  CYS A 269       1.672   3.506  13.753  1.00 10.00      A   
ATOM   2537  C   CYS A 269       2.728   4.825  17.727  1.00 10.00      A   
ATOM   2538  O   CYS A 269       2.802   6.052  17.844  1.00 10.00      A   
ATOM   2539  N   LEU A 270       3.792   4.033  17.714  1.00 10.00      A   
ATOM   2540  HN  LEU A 270       3.659   3.061  17.622  1.00 10.00      A   
ATOM   2541  CA  LEU A 270       5.149   4.554  17.831  1.00 10.00      A   
ATOM   2542  CB  LEU A 270       5.704   4.285  19.231  1.00 10.00      A   
ATOM   2543  CG  LEU A 270       5.980   5.514  20.096  1.00 10.00      A   
ATOM   2544  CD1 LEU A 270       6.534   5.097  21.447  1.00 10.00      A   
ATOM   2545  CD2 LEU A 270       6.931   6.472  19.391  1.00 10.00      A   
ATOM   2546  C   LEU A 270       6.061   3.921  16.789  1.00 10.00      A   
ATOM   2547  O   LEU A 270       6.042   2.706  16.602  1.00 10.00      A   
ATOM   2548  N   SER A 271       6.841   4.748  16.100  1.00 10.00      A   
ATOM   2549  HN  SER A 271       6.785   5.713  16.274  1.00 10.00      A   
ATOM   2550  CA  SER A 271       7.764   4.270  15.082  1.00 10.00      A   
ATOM   2551  CB  SER A 271       7.099   4.322  13.705  1.00 10.00      A   
ATOM   2552  OG  SER A 271       5.844   3.661  13.731  1.00 10.00      A   
ATOM   2553  HG  SER A 271       5.779   3.136  14.540  1.00 10.00      A   
ATOM   2554  C   SER A 271       9.050   5.096  15.087  1.00 10.00      A   
ATOM   2555  O   SER A 271       9.151   6.093  15.809  1.00 10.00      A   
ATOM   2556  N   GLY A 272      10.022   4.681  14.287  1.00 10.00      A   
ATOM   2557  HN  GLY A 272       9.877   3.886  13.728  1.00 10.00      A   
ATOM   2558  CA  GLY A 272      11.287   5.388  14.216  1.00 10.00      A   
ATOM   2559  C   GLY A 272      12.348   4.745  15.083  1.00 10.00      A   
ATOM   2560  O   GLY A 272      12.778   3.625  14.807  1.00 10.00      A   
ATOM   2561  N   PHE A 273      12.759   5.453  16.133  1.00 10.00      A   
ATOM   2562  HN  PHE A 273      12.368   6.344  16.284  1.00 10.00      A   
ATOM   2563  CA  PHE A 273      13.761   4.958  17.077  1.00 10.00      A   
ATOM   2564  CB  PHE A 273      13.249   3.724  17.834  1.00 10.00      A   
ATOM   2565  CG  PHE A 273      12.129   4.015  18.792  1.00 10.00      A   
ATOM   2566  CD1 PHE A 273      10.810   4.010  18.363  1.00 10.00      A   
ATOM   2567  CD2 PHE A 273      12.394   4.295  20.122  1.00 10.00      A   
ATOM   2568  CE1 PHE A 273       9.782   4.279  19.242  1.00 10.00      A   
ATOM   2569  CE2 PHE A 273      11.369   4.564  21.007  1.00 10.00      A   
ATOM   2570  CZ  PHE A 273      10.061   4.557  20.567  1.00 10.00      A   
ATOM   2571  C   PHE A 273      15.115   4.672  16.420  1.00 10.00      A   
ATOM   2572  O   PHE A 273      15.803   3.721  16.793  1.00 10.00      A   
ATOM   2573  N   TRP A 274      15.509   5.506  15.464  1.00 10.00      A   
ATOM   2574  HN  TRP A 274      14.936   6.264  15.217  1.00 10.00      A   
ATOM   2575  CA  TRP A 274      16.789   5.325  14.790  1.00 10.00      A   
ATOM   2576  CB  TRP A 274      16.889   6.216  13.550  1.00 10.00      A   
ATOM   2577  CG  TRP A 274      16.279   5.613  12.321  1.00 10.00      A   
ATOM   2578  CD1 TRP A 274      16.815   4.632  11.538  1.00 10.00      A   
ATOM   2579  CD2 TRP A 274      15.020   5.957  11.726  1.00 10.00      A   
ATOM   2580  NE1 TRP A 274      15.970   4.345  10.493  1.00 10.00      A   
ATOM   2581  HE1 TRP A 274      16.134   3.672   9.794  1.00 10.00      A   
ATOM   2582  CE2 TRP A 274      14.860   5.143  10.587  1.00 10.00      A   
ATOM   2583  CE3 TRP A 274      14.015   6.873  12.046  1.00 10.00      A   
ATOM   2584  CZ2 TRP A 274      13.733   5.218   9.767  1.00 10.00      A   
ATOM   2585  CZ3 TRP A 274      12.898   6.944  11.233  1.00 10.00      A   
ATOM   2586  CH2 TRP A 274      12.765   6.123  10.108  1.00 10.00      A   
ATOM   2587  C   TRP A 274      17.934   5.627  15.749  1.00 10.00      A   
ATOM   2588  O   TRP A 274      18.093   6.767  16.197  1.00 10.00      A   
ATOM   2589  N   ASP A 275      18.716   4.593  16.062  1.00 10.00      A   
ATOM   2590  HN  ASP A 275      18.520   3.716  15.664  1.00 10.00      A   
ATOM   2591  CA  ASP A 275      19.853   4.710  16.980  1.00 10.00      A   
ATOM   2592  CB  ASP A 275      20.846   5.793  16.538  1.00 10.00      A   
ATOM   2593  CG  ASP A 275      21.698   5.383  15.359  1.00 10.00      A   
ATOM   2594  OD1 ASP A 275      22.486   4.422  15.485  1.00 10.00      A   
ATOM   2595  OD2 ASP A 275      21.587   6.032  14.298  1.00 10.00      A   
ATOM   2596  C   ASP A 275      19.374   4.987  18.397  1.00 10.00      A   
ATOM   2597  O   ASP A 275      20.056   5.659  19.172  1.00 10.00      A   
ATOM   2598  N   ALA A 276      18.199   4.457  18.722  1.00 10.00      A   
ATOM   2599  HN  ALA A 276      17.715   3.929  18.051  1.00 10.00      A   
ATOM   2600  CA  ALA A 276      17.601   4.639  20.036  1.00 10.00      A   
ATOM   2601  CB  ALA A 276      16.295   3.865  20.136  1.00 10.00      A   
ATOM   2602  C   ALA A 276      18.543   4.226  21.160  1.00 10.00      A   
ATOM   2603  O   ALA A 276      19.002   3.085  21.215  1.00 10.00      A   
ATOM   2604  N   VAL A 277      18.846   5.173  22.037  1.00 10.00      A   
ATOM   2605  HN  VAL A 277      18.480   6.073  21.910  1.00 10.00      A   
ATOM   2606  CA  VAL A 277      19.709   4.917  23.179  1.00 10.00      A   
ATOM   2607  CB  VAL A 277      20.556   6.158  23.535  1.00 10.00      A   
ATOM   2608  CG1 VAL A 277      21.416   5.902  24.766  1.00 10.00      A   
ATOM   2609  CG2 VAL A 277      21.424   6.562  22.352  1.00 10.00      A   
ATOM   2610  C   VAL A 277      18.840   4.522  24.368  1.00 10.00      A   
ATOM   2611  O   VAL A 277      17.907   5.244  24.723  1.00 10.00      A   
ATOM   2612  N   PRO A 278      19.128   3.364  24.978  1.00 10.00      A   
ATOM   2613  CA  PRO A 278      18.369   2.838  26.124  1.00 10.00      A   
ATOM   2614  CB  PRO A 278      19.283   1.740  26.659  1.00 10.00      A   
ATOM   2615  CG  PRO A 278      20.006   1.251  25.455  1.00 10.00      A   
ATOM   2616  CD  PRO A 278      20.225   2.459  24.588  1.00 10.00      A   
ATOM   2617  C   PRO A 278      18.109   3.876  27.214  1.00 10.00      A   
ATOM   2618  O   PRO A 278      17.050   3.876  27.840  1.00 10.00      A   
ATOM   2619  N   ALA A 279      19.067   4.770  27.416  1.00 10.00      A   
ATOM   2620  HN  ALA A 279      19.880   4.726  26.868  1.00 10.00      A   
ATOM   2621  CA  ALA A 279      18.956   5.809  28.435  1.00 10.00      A   
ATOM   2622  CB  ALA A 279      20.242   6.615  28.512  1.00 10.00      A   
ATOM   2623  C   ALA A 279      17.757   6.738  28.213  1.00 10.00      A   
ATOM   2624  O   ALA A 279      17.250   7.335  29.158  1.00 10.00      A   
ATOM   2625  N   TYR A 280      17.297   6.850  26.974  1.00 10.00      A   
ATOM   2626  HN  TYR A 280      17.714   6.325  26.255  1.00 10.00      A   
ATOM   2627  CA  TYR A 280      16.171   7.730  26.659  1.00 10.00      A   
ATOM   2628  CB  TYR A 280      16.537   8.676  25.515  1.00 10.00      A   
ATOM   2629  CG  TYR A 280      17.362   9.863  25.953  1.00 10.00      A   
ATOM   2630  CD1 TYR A 280      18.746   9.786  26.044  1.00 10.00      A   
ATOM   2631  CD2 TYR A 280      16.751  11.062  26.282  1.00 10.00      A   
ATOM   2632  CE1 TYR A 280      19.497  10.876  26.451  1.00 10.00      A   
ATOM   2633  CE2 TYR A 280      17.491  12.154  26.688  1.00 10.00      A   
ATOM   2634  CZ  TYR A 280      18.861  12.059  26.772  1.00 10.00      A   
ATOM   2635  OH  TYR A 280      19.597  13.148  27.182  1.00 10.00      A   
ATOM   2636  HH  TYR A 280      20.343  13.281  26.576  1.00 10.00      A   
ATOM   2637  C   TYR A 280      14.907   6.946  26.318  1.00 10.00      A   
ATOM   2638  O   TYR A 280      13.905   7.514  25.882  1.00 10.00      A   
ATOM   2639  N   LEU A 281      14.955   5.641  26.537  1.00 10.00      A   
ATOM   2640  HN  LEU A 281      15.776   5.250  26.906  1.00 10.00      A   
ATOM   2641  CA  LEU A 281      13.821   4.770  26.246  1.00 10.00      A   
ATOM   2642  CB  LEU A 281      14.273   3.331  25.990  1.00 10.00      A   
ATOM   2643  CG  LEU A 281      15.067   3.087  24.704  1.00 10.00      A   
ATOM   2644  CD1 LEU A 281      15.397   1.609  24.561  1.00 10.00      A   
ATOM   2645  CD2 LEU A 281      14.295   3.584  23.491  1.00 10.00      A   
ATOM   2646  C   LEU A 281      12.705   4.816  27.308  1.00 10.00      A   
ATOM   2647  O   LEU A 281      11.532   4.877  26.950  1.00 10.00      A   
ATOM   2648  N   PRO A 282      13.034   4.789  28.625  1.00 10.00      A   
ATOM   2649  CA  PRO A 282      12.021   4.810  29.700  1.00 10.00      A   
ATOM   2650  CB  PRO A 282      12.845   4.782  30.991  1.00 10.00      A   
ATOM   2651  CG  PRO A 282      14.163   4.228  30.588  1.00 10.00      A   
ATOM   2652  CD  PRO A 282      14.397   4.697  29.183  1.00 10.00      A   
ATOM   2653  C   PRO A 282      11.089   6.029  29.679  1.00 10.00      A   
ATOM   2654  O   PRO A 282      10.117   6.084  30.432  1.00 10.00      A   
ATOM   2655  N   ALA A 283      11.371   6.995  28.819  1.00 10.00      A   
ATOM   2656  HN  ALA A 283      12.155   6.907  28.238  1.00 10.00      A   
ATOM   2657  CA  ALA A 283      10.533   8.184  28.719  1.00 10.00      A   
ATOM   2658  CB  ALA A 283      11.248   9.269  27.934  1.00 10.00      A   
ATOM   2659  C   ALA A 283       9.195   7.844  28.066  1.00 10.00      A   
ATOM   2660  O   ALA A 283       8.182   8.509  28.299  1.00 10.00      A   
ATOM   2661  N   VAL A 284       9.192   6.783  27.264  1.00 10.00      A   
ATOM   2662  HN  VAL A 284      10.024   6.276  27.133  1.00 10.00      A   
ATOM   2663  CA  VAL A 284       7.982   6.353  26.573  1.00 10.00      A   
ATOM   2664  CB  VAL A 284       8.283   5.509  25.307  1.00 10.00      A   
ATOM   2665  CG1 VAL A 284       9.299   6.205  24.417  1.00 10.00      A   
ATOM   2666  CG2 VAL A 284       8.745   4.102  25.667  1.00 10.00      A   
ATOM   2667  C   VAL A 284       7.052   5.576  27.502  1.00 10.00      A   
ATOM   2668  O   VAL A 284       5.971   5.147  27.092  1.00 10.00      A   
ATOM   2669  N   TYR A 285       7.464   5.410  28.759  1.00 10.00      A   
ATOM   2670  HN  TYR A 285       8.328   5.783  29.031  1.00 10.00      A   
ATOM   2671  CA  TYR A 285       6.663   4.685  29.741  1.00 10.00      A   
ATOM   2672  CB  TYR A 285       7.400   4.540  31.072  1.00 10.00      A   
ATOM   2673  CG  TYR A 285       8.459   3.460  31.077  1.00 10.00      A   
ATOM   2674  CD1 TYR A 285       8.543   2.535  30.045  1.00 10.00      A   
ATOM   2675  CD2 TYR A 285       9.373   3.364  32.119  1.00 10.00      A   
ATOM   2676  CE1 TYR A 285       9.508   1.550  30.049  1.00 10.00      A   
ATOM   2677  CE2 TYR A 285      10.342   2.381  32.131  1.00 10.00      A   
ATOM   2678  CZ  TYR A 285      10.405   1.477  31.093  1.00 10.00      A   
ATOM   2679  OH  TYR A 285      11.372   0.499  31.096  1.00 10.00      A   
ATOM   2680  HH  TYR A 285      11.753   0.424  30.211  1.00 10.00      A   
ATOM   2681  C   TYR A 285       5.314   5.351  29.952  1.00 10.00      A   
ATOM   2682  O   TYR A 285       4.312   4.678  30.201  1.00 10.00      A   
ATOM   2683  N   SER A 286       5.291   6.672  29.828  1.00 10.00      A   
ATOM   2684  HN  SER A 286       6.126   7.148  29.636  1.00 10.00      A   
ATOM   2685  CA  SER A 286       4.068   7.437  29.994  1.00 10.00      A   
ATOM   2686  CB  SER A 286       4.418   8.887  30.338  1.00 10.00      A   
ATOM   2687  OG  SER A 286       5.818   9.119  30.221  1.00 10.00      A   
ATOM   2688  HG  SER A 286       6.045   9.258  29.295  1.00 10.00      A   
ATOM   2689  C   SER A 286       3.204   7.387  28.731  1.00 10.00      A   
ATOM   2690  O   SER A 286       2.208   8.099  28.627  1.00 10.00      A   
ATOM   2691  N   VAL A 287       3.601   6.557  27.769  1.00 10.00      A   
ATOM   2692  HN  VAL A 287       4.415   6.027  27.903  1.00 10.00      A   
ATOM   2693  CA  VAL A 287       2.864   6.423  26.515  1.00 10.00      A   
ATOM   2694  CB  VAL A 287       3.684   6.959  25.320  1.00 10.00      A   
ATOM   2695  CG1 VAL A 287       2.884   6.880  24.030  1.00 10.00      A   
ATOM   2696  CG2 VAL A 287       4.149   8.384  25.576  1.00 10.00      A   
ATOM   2697  C   VAL A 287       2.493   4.963  26.240  1.00 10.00      A   
ATOM   2698  O   VAL A 287       1.394   4.674  25.762  1.00 10.00      A   
ATOM   2699  N   CYS A 288       3.408   4.050  26.562  1.00 10.00      A   
ATOM   2700  HN  CYS A 288       4.261   4.348  26.949  1.00 10.00      A   
ATOM   2701  CA  CYS A 288       3.198   2.617  26.335  1.00 10.00      A   
ATOM   2702  CB  CYS A 288       4.419   1.806  26.767  1.00 10.00      A   
ATOM   2703  SG  CYS A 288       5.040   2.190  28.418  1.00 10.00      A   
ATOM   2704  HG  CYS A 288       4.263   3.123  28.948  1.00 10.00      A   
ATOM   2705  C   CYS A 288       1.922   2.076  26.984  1.00 10.00      A   
ATOM   2706  O   CYS A 288       1.403   1.039  26.571  1.00 10.00      A   
ATOM   2707  N   SER A 289       1.413   2.794  27.980  1.00 10.00      A   
ATOM   2708  HN  SER A 289       1.872   3.615  28.257  1.00 10.00      A   
ATOM   2709  CA  SER A 289       0.202   2.403  28.688  1.00 10.00      A   
ATOM   2710  CB  SER A 289      -0.067   3.423  29.793  1.00 10.00      A   
ATOM   2711  OG  SER A 289       1.091   4.212  30.026  1.00 10.00      A   
ATOM   2712  HG  SER A 289       1.470   3.968  30.880  1.00 10.00      A   
ATOM   2713  C   SER A 289      -1.005   2.330  27.748  1.00 10.00      A   
ATOM   2714  O   SER A 289      -2.010   1.687  28.056  1.00 10.00      A   
ATOM   2715  N   ARG A 290      -0.902   2.995  26.605  1.00 10.00      A   
ATOM   2716  HN  ARG A 290      -0.073   3.490  26.412  1.00 10.00      A   
ATOM   2717  CA  ARG A 290      -1.983   3.008  25.628  1.00 10.00      A   
ATOM   2718  CB  ARG A 290      -2.710   4.354  25.672  1.00 10.00      A   
ATOM   2719  CG  ARG A 290      -1.805   5.546  25.416  1.00 10.00      A   
ATOM   2720  CD  ARG A 290      -2.207   6.738  26.264  1.00 10.00      A   
ATOM   2721  NE  ARG A 290      -1.263   7.844  26.115  1.00 10.00      A   
ATOM   2722  HE  ARG A 290      -1.148   8.215  25.217  1.00 10.00      A   
ATOM   2723  CZ  ARG A 290      -0.562   8.364  27.120  1.00 10.00      A   
ATOM   2724  NH1 ARG A 290      -0.691   7.885  28.347  1.00 10.00      A   
ATOM   2725 HH11 ARG A 290      -0.136   8.299  29.129  1.00 10.00      A   
ATOM   2726 HH12 ARG A 290      -1.342   7.093  28.540  1.00 10.00      A   
ATOM   2727  NH2 ARG A 290       0.264   9.380  26.899  1.00 10.00      A   
ATOM   2728 HH21 ARG A 290       0.816   9.782  27.690  1.00 10.00      A   
ATOM   2729 HH22 ARG A 290       0.368   9.785  25.940  1.00 10.00      A   
ATOM   2730  C   ARG A 290      -1.457   2.733  24.219  1.00 10.00      A   
ATOM   2731  O   ARG A 290      -2.120   3.038  23.227  1.00 10.00      A   
ATOM   2732  N   LEU A 291      -0.268   2.146  24.136  1.00 10.00      A   
ATOM   2733  HN  LEU A 291       0.202   1.896  24.961  1.00 10.00      A   
ATOM   2734  CA  LEU A 291       0.343   1.842  22.845  1.00 10.00      A   
ATOM   2735  CB  LEU A 291       1.865   1.717  22.968  1.00 10.00      A   
ATOM   2736  CG  LEU A 291       2.660   3.022  22.932  1.00 10.00      A   
ATOM   2737  CD1 LEU A 291       4.153   2.737  22.927  1.00 10.00      A   
ATOM   2738  CD2 LEU A 291       2.271   3.858  21.724  1.00 10.00      A   
ATOM   2739  C   LEU A 291      -0.230   0.569  22.241  1.00 10.00      A   
ATOM   2740  O   LEU A 291      -0.105  -0.510  22.820  1.00 10.00      A   
ATOM   2741  N   THR A 292      -0.859   0.703  21.082  1.00 10.00      A   
ATOM   2742  HN  THR A 292      -0.939   1.599  20.680  1.00 10.00      A   
ATOM   2743  CA  THR A 292      -1.442  -0.436  20.393  1.00 10.00      A   
ATOM   2744  CB  THR A 292      -2.768  -0.047  19.715  1.00 10.00      A   
ATOM   2745  OG1 THR A 292      -3.286   1.143  20.328  1.00 10.00      A   
ATOM   2746  HG1 THR A 292      -3.487   0.963  21.253  1.00 10.00      A   
ATOM   2747  CG2 THR A 292      -3.788  -1.164  19.847  1.00 10.00      A   
ATOM   2748  C   THR A 292      -0.475  -0.964  19.333  1.00 10.00      A   
ATOM   2749  O   THR A 292      -0.383  -2.171  19.100  1.00 10.00      A   
ATOM   2750  N   THR A 293       0.251  -0.052  18.698  1.00 10.00      A   
ATOM   2751  HN  THR A 293       0.147   0.897  18.937  1.00 10.00      A   
ATOM   2752  CA  THR A 293       1.210  -0.416  17.667  1.00 10.00      A   
ATOM   2753  CB  THR A 293       0.780   0.155  16.304  1.00 10.00      A   
ATOM   2754  OG1 THR A 293      -0.629  -0.054  16.131  1.00 10.00      A   
ATOM   2755  HG1 THR A 293      -1.024  -0.269  16.980  1.00 10.00      A   
ATOM   2756  CG2 THR A 293       1.529  -0.529  15.170  1.00 10.00      A   
ATOM   2757  C   THR A 293       2.597   0.114  18.033  1.00 10.00      A   
ATOM   2758  O   THR A 293       2.784   1.320  18.224  1.00 10.00      A   
ATOM   2759  N   LEU A 294       3.560  -0.786  18.148  1.00 10.00      A   
ATOM   2760  HN  LEU A 294       3.358  -1.732  17.982  1.00 10.00      A   
ATOM   2761  CA  LEU A 294       4.918  -0.402  18.508  1.00 10.00      A   
ATOM   2762  CB  LEU A 294       5.244  -0.892  19.922  1.00 10.00      A   
ATOM   2763  CG  LEU A 294       6.608  -0.500  20.491  1.00 10.00      A   
ATOM   2764  CD1 LEU A 294       6.766   1.013  20.517  1.00 10.00      A   
ATOM   2765  CD2 LEU A 294       6.778  -1.079  21.885  1.00 10.00      A   
ATOM   2766  C   LEU A 294       5.930  -0.942  17.507  1.00 10.00      A   
ATOM   2767  O   LEU A 294       6.063  -2.155  17.332  1.00 10.00      A   
ATOM   2768  N   ASN A 295       6.627  -0.030  16.844  1.00 10.00      A   
ATOM   2769  HN  ASN A 295       6.458   0.922  17.022  1.00 10.00      A   
ATOM   2770  CA  ASN A 295       7.639  -0.389  15.861  1.00 10.00      A   
ATOM   2771  CB  ASN A 295       7.414   0.368  14.549  1.00 10.00      A   
ATOM   2772  CG  ASN A 295       8.317  -0.108  13.419  1.00 10.00      A   
ATOM   2773  OD1 ASN A 295       9.331  -0.772  13.642  1.00 10.00      A   
ATOM   2774  ND2 ASN A 295       7.957   0.230  12.193  1.00 10.00      A   
ATOM   2775 HD21 ASN A 295       7.137   0.761  12.079  1.00 10.00      A   
ATOM   2776 HD22 ASN A 295       8.529  -0.056  11.446  1.00 10.00      A   
ATOM   2777  C   ASN A 295       9.027  -0.076  16.403  1.00 10.00      A   
ATOM   2778  O   ASN A 295       9.424   1.089  16.497  1.00 10.00      A   
ATOM   2779  N   LEU A 296       9.752  -1.119  16.761  1.00 10.00      A   
ATOM   2780  HN  LEU A 296       9.373  -2.024  16.645  1.00 10.00      A   
ATOM   2781  CA  LEU A 296      11.098  -0.985  17.297  1.00 10.00      A   
ATOM   2782  CB  LEU A 296      11.152  -1.504  18.736  1.00 10.00      A   
ATOM   2783  CG  LEU A 296      10.302  -0.754  19.766  1.00 10.00      A   
ATOM   2784  CD1 LEU A 296      10.360  -1.461  21.111  1.00 10.00      A   
ATOM   2785  CD2 LEU A 296      10.773   0.685  19.906  1.00 10.00      A   
ATOM   2786  C   LEU A 296      12.082  -1.762  16.428  1.00 10.00      A   
ATOM   2787  O   LEU A 296      13.127  -2.210  16.898  1.00 10.00      A   
ATOM   2788  N   SER A 297      11.741  -1.905  15.153  1.00 10.00      A   
ATOM   2789  HN  SER A 297      10.899  -1.512  14.841  1.00 10.00      A   
ATOM   2790  CA  SER A 297      12.572  -2.634  14.201  1.00 10.00      A   
ATOM   2791  CB  SER A 297      11.828  -2.806  12.877  1.00 10.00      A   
ATOM   2792  OG  SER A 297      10.480  -3.183  13.098  1.00 10.00      A   
ATOM   2793  HG  SER A 297       9.941  -2.389  13.214  1.00 10.00      A   
ATOM   2794  C   SER A 297      13.911  -1.936  13.958  1.00 10.00      A   
ATOM   2795  O   SER A 297      14.868  -2.554  13.498  1.00 10.00      A   
ATOM   2796  N   TYR A 298      13.975  -0.648  14.257  1.00 10.00      A   
ATOM   2797  HN  TYR A 298      13.178  -0.194  14.605  1.00 10.00      A   
ATOM   2798  CA  TYR A 298      15.201   0.110  14.063  1.00 10.00      A   
ATOM   2799  CB  TYR A 298      14.912   1.432  13.353  1.00 10.00      A   
ATOM   2800  CG  TYR A 298      14.546   1.246  11.899  1.00 10.00      A   
ATOM   2801  CD1 TYR A 298      13.218   1.201  11.495  1.00 10.00      A   
ATOM   2802  CD2 TYR A 298      15.530   1.100  10.931  1.00 10.00      A   
ATOM   2803  CE1 TYR A 298      12.881   1.017  10.166  1.00 10.00      A   
ATOM   2804  CE2 TYR A 298      15.202   0.918   9.600  1.00 10.00      A   
ATOM   2805  CZ  TYR A 298      13.877   0.877   9.224  1.00 10.00      A   
ATOM   2806  OH  TYR A 298      13.548   0.697   7.899  1.00 10.00      A   
ATOM   2807  HH  TYR A 298      12.629   0.963   7.757  1.00 10.00      A   
ATOM   2808  C   TYR A 298      15.926   0.339  15.382  1.00 10.00      A   
ATOM   2809  O   TYR A 298      17.046   0.859  15.408  1.00 10.00      A   
ATOM   2810  N   ALA A 299      15.293  -0.070  16.475  1.00 10.00      A   
ATOM   2811  HN  ALA A 299      14.413  -0.495  16.389  1.00 10.00      A   
ATOM   2812  CA  ALA A 299      15.875   0.081  17.795  1.00 10.00      A   
ATOM   2813  CB  ALA A 299      14.784   0.148  18.854  1.00 10.00      A   
ATOM   2814  C   ALA A 299      16.834  -1.068  18.074  1.00 10.00      A   
ATOM   2815  O   ALA A 299      16.435  -2.125  18.562  1.00 10.00      A   
ATOM   2816  N   THR A 300      18.100  -0.856  17.748  1.00 10.00      A   
ATOM   2817  HN  THR A 300      18.353   0.009  17.365  1.00 10.00      A   
ATOM   2818  CA  THR A 300      19.131  -1.863  17.941  1.00 10.00      A   
ATOM   2819  CB  THR A 300      20.326  -1.581  17.008  1.00 10.00      A   
ATOM   2820  OG1 THR A 300      19.932  -0.606  16.025  1.00 10.00      A   
ATOM   2821  HG1 THR A 300      19.144  -0.915  15.567  1.00 10.00      A   
ATOM   2822  CG2 THR A 300      20.770  -2.854  16.300  1.00 10.00      A   
ATOM   2823  C   THR A 300      19.607  -1.897  19.394  1.00 10.00      A   
ATOM   2824  O   THR A 300      20.794  -1.736  19.673  1.00 10.00      A   
ATOM   2825  N   VAL A 301      18.676  -2.115  20.310  1.00 10.00      A   
ATOM   2826  HN  VAL A 301      17.748  -2.253  20.022  1.00 10.00      A   
ATOM   2827  CA  VAL A 301      18.993  -2.176  21.729  1.00 10.00      A   
ATOM   2828  CB  VAL A 301      17.960  -1.417  22.587  1.00 10.00      A   
ATOM   2829  CG1 VAL A 301      18.065   0.080  22.345  1.00 10.00      A   
ATOM   2830  CG2 VAL A 301      16.550  -1.905  22.301  1.00 10.00      A   
ATOM   2831  C   VAL A 301      19.096  -3.625  22.192  1.00 10.00      A   
ATOM   2832  O   VAL A 301      19.041  -4.549  21.377  1.00 10.00      A   
ATOM   2833  N   GLN A 302      19.241  -3.824  23.495  1.00 10.00      A   
ATOM   2834  HN  GLN A 302      19.259  -3.051  24.102  1.00 10.00      A   
ATOM   2835  CA  GLN A 302      19.366  -5.164  24.045  1.00 10.00      A   
ATOM   2836  CB  GLN A 302      20.389  -5.191  25.179  1.00 10.00      A   
ATOM   2837  CG  GLN A 302      21.827  -5.159  24.694  1.00 10.00      A   
ATOM   2838  CD  GLN A 302      22.172  -6.364  23.841  1.00 10.00      A   
ATOM   2839  OE1 GLN A 302      21.650  -7.462  24.049  1.00 10.00      A   
ATOM   2840  NE2 GLN A 302      23.044  -6.168  22.868  1.00 10.00      A   
ATOM   2841 HE21 GLN A 302      23.413  -5.266  22.751  1.00 10.00      A   
ATOM   2842 HE22 GLN A 302      23.290  -6.930  22.304  1.00 10.00      A   
ATOM   2843  C   GLN A 302      18.028  -5.726  24.510  1.00 10.00      A   
ATOM   2844  O   GLN A 302      17.058  -4.986  24.701  1.00 10.00      A   
ATOM   2845  N   SER A 303      17.997  -7.038  24.701  1.00 10.00      A   
ATOM   2846  HN  SER A 303      18.814  -7.558  24.547  1.00 10.00      A   
ATOM   2847  CA  SER A 303      16.798  -7.737  25.137  1.00 10.00      A   
ATOM   2848  CB  SER A 303      17.081  -9.241  25.264  1.00 10.00      A   
ATOM   2849  OG  SER A 303      15.922  -9.973  25.632  1.00 10.00      A   
ATOM   2850  HG  SER A 303      15.486 -10.308  24.835  1.00 10.00      A   
ATOM   2851  C   SER A 303      16.285  -7.175  26.460  1.00 10.00      A   
ATOM   2852  O   SER A 303      15.101  -6.868  26.591  1.00 10.00      A   
ATOM   2853  N   TYR A 304      17.189  -7.011  27.424  1.00 10.00      A   
ATOM   2854  HN  TYR A 304      18.125  -7.246  27.241  1.00 10.00      A   
ATOM   2855  CA  TYR A 304      16.829  -6.494  28.743  1.00 10.00      A   
ATOM   2856  CB  TYR A 304      18.071  -6.398  29.638  1.00 10.00      A   
ATOM   2857  CG  TYR A 304      17.785  -6.021  31.078  1.00 10.00      A   
ATOM   2858  CD1 TYR A 304      16.666  -6.510  31.739  1.00 10.00      A   
ATOM   2859  CD2 TYR A 304      18.638  -5.175  31.777  1.00 10.00      A   
ATOM   2860  CE1 TYR A 304      16.403  -6.169  33.052  1.00 10.00      A   
ATOM   2861  CE2 TYR A 304      18.382  -4.827  33.091  1.00 10.00      A   
ATOM   2862  CZ  TYR A 304      17.263  -5.326  33.724  1.00 10.00      A   
ATOM   2863  OH  TYR A 304      17.007  -4.992  35.035  1.00 10.00      A   
ATOM   2864  HH  TYR A 304      17.116  -4.039  35.149  1.00 10.00      A   
ATOM   2865  C   TYR A 304      16.123  -5.140  28.649  1.00 10.00      A   
ATOM   2866  O   TYR A 304      15.176  -4.869  29.388  1.00 10.00      A   
ATOM   2867  N   ASP A 305      16.574  -4.305  27.722  1.00 10.00      A   
ATOM   2868  HN  ASP A 305      17.315  -4.586  27.143  1.00 10.00      A   
ATOM   2869  CA  ASP A 305      15.982  -2.986  27.533  1.00 10.00      A   
ATOM   2870  CB  ASP A 305      16.880  -2.095  26.668  1.00 10.00      A   
ATOM   2871  CG  ASP A 305      18.228  -1.807  27.305  1.00 10.00      A   
ATOM   2872  OD1 ASP A 305      18.282  -1.030  28.285  1.00 10.00      A   
ATOM   2873  OD2 ASP A 305      19.244  -2.360  26.832  1.00 10.00      A   
ATOM   2874  C   ASP A 305      14.598  -3.109  26.902  1.00 10.00      A   
ATOM   2875  O   ASP A 305      13.650  -2.452  27.327  1.00 10.00      A   
ATOM   2876  N   LEU A 306      14.492  -3.966  25.892  1.00 10.00      A   
ATOM   2877  HN  LEU A 306      15.289  -4.464  25.605  1.00 10.00      A   
ATOM   2878  CA  LEU A 306      13.231  -4.187  25.193  1.00 10.00      A   
ATOM   2879  CB  LEU A 306      13.445  -5.135  24.009  1.00 10.00      A   
ATOM   2880  CG  LEU A 306      14.192  -4.563  22.804  1.00 10.00      A   
ATOM   2881  CD1 LEU A 306      14.683  -5.684  21.904  1.00 10.00      A   
ATOM   2882  CD2 LEU A 306      13.298  -3.612  22.025  1.00 10.00      A   
ATOM   2883  C   LEU A 306      12.170  -4.763  26.126  1.00 10.00      A   
ATOM   2884  O   LEU A 306      11.019  -4.326  26.118  1.00 10.00      A   
ATOM   2885  N   VAL A 307      12.574  -5.741  26.939  1.00 10.00      A   
ATOM   2886  HN  VAL A 307      13.511  -6.043  26.897  1.00 10.00      A   
ATOM   2887  CA  VAL A 307      11.666  -6.391  27.881  1.00 10.00      A   
ATOM   2888  CB  VAL A 307      12.391  -7.475  28.714  1.00 10.00      A   
ATOM   2889  CG1 VAL A 307      11.484  -8.005  29.817  1.00 10.00      A   
ATOM   2890  CG2 VAL A 307      12.840  -8.617  27.818  1.00 10.00      A   
ATOM   2891  C   VAL A 307      11.006  -5.377  28.814  1.00 10.00      A   
ATOM   2892  O   VAL A 307       9.790  -5.393  29.002  1.00 10.00      A   
ATOM   2893  N   LYS A 308      11.811  -4.479  29.371  1.00 10.00      A   
ATOM   2894  HN  LYS A 308      12.768  -4.499  29.154  1.00 10.00      A   
ATOM   2895  CA  LYS A 308      11.307  -3.461  30.289  1.00 10.00      A   
ATOM   2896  CB  LYS A 308      12.451  -2.605  30.838  1.00 10.00      A   
ATOM   2897  CG  LYS A 308      13.439  -3.366  31.709  1.00 10.00      A   
ATOM   2898  CD  LYS A 308      14.417  -2.420  32.393  1.00 10.00      A   
ATOM   2899  CE  LYS A 308      15.205  -1.600  31.381  1.00 10.00      A   
ATOM   2900  NZ  LYS A 308      16.082  -0.594  32.037  1.00 10.00      A   
ATOM   2901  HZ1 LYS A 308      16.883  -1.065  32.498  1.00 10.00      A   
ATOM   2902  HZ2 LYS A 308      15.551  -0.060  32.755  1.00 10.00      A   
ATOM   2903  HZ3 LYS A 308      16.450   0.073  31.329  1.00 10.00      A   
ATOM   2904  C   LYS A 308      10.258  -2.577  29.621  1.00 10.00      A   
ATOM   2905  O   LYS A 308       9.276  -2.177  30.249  1.00 10.00      A   
ATOM   2906  N   LEU A 309      10.462  -2.290  28.345  1.00 10.00      A   
ATOM   2907  HN  LEU A 309      11.259  -2.648  27.898  1.00 10.00      A   
ATOM   2908  CA  LEU A 309       9.530  -1.460  27.589  1.00 10.00      A   
ATOM   2909  CB  LEU A 309      10.173  -0.987  26.283  1.00 10.00      A   
ATOM   2910  CG  LEU A 309      10.441   0.516  26.157  1.00 10.00      A   
ATOM   2911  CD1 LEU A 309      11.534   0.954  27.117  1.00 10.00      A   
ATOM   2912  CD2 LEU A 309      10.798   0.887  24.725  1.00 10.00      A   
ATOM   2913  C   LEU A 309       8.238  -2.221  27.284  1.00 10.00      A   
ATOM   2914  O   LEU A 309       7.134  -1.694  27.433  1.00 10.00      A   
ATOM   2915  N   LEU A 310       8.386  -3.471  26.875  1.00 10.00      A   
ATOM   2916  HN  LEU A 310       9.296  -3.839  26.792  1.00 10.00      A   
ATOM   2917  CA  LEU A 310       7.243  -4.314  26.530  1.00 10.00      A   
ATOM   2918  CB  LEU A 310       7.699  -5.580  25.800  1.00 10.00      A   
ATOM   2919  CG  LEU A 310       8.288  -5.378  24.403  1.00 10.00      A   
ATOM   2920  CD1 LEU A 310       8.742  -6.704  23.817  1.00 10.00      A   
ATOM   2921  CD2 LEU A 310       7.282  -4.699  23.489  1.00 10.00      A   
ATOM   2922  C   LEU A 310       6.393  -4.681  27.742  1.00 10.00      A   
ATOM   2923  O   LEU A 310       5.183  -4.876  27.620  1.00 10.00      A   
ATOM   2924  N   CYS A 311       7.021  -4.769  28.912  1.00 10.00      A   
ATOM   2925  HN  CYS A 311       7.991  -4.610  28.950  1.00 10.00      A   
ATOM   2926  CA  CYS A 311       6.310  -5.115  30.139  1.00 10.00      A   
ATOM   2927  CB  CYS A 311       7.284  -5.335  31.300  1.00 10.00      A   
ATOM   2928  SG  CYS A 311       8.360  -6.776  31.115  1.00 10.00      A   
ATOM   2929  HG  CYS A 311       8.936  -6.699  29.918  1.00 10.00      A   
ATOM   2930  C   CYS A 311       5.276  -4.059  30.512  1.00 10.00      A   
ATOM   2931  O   CYS A 311       4.350  -4.330  31.273  1.00 10.00      A   
ATOM   2932  N   GLN A 312       5.423  -2.863  29.961  1.00 10.00      A   
ATOM   2933  HN  GLN A 312       6.169  -2.707  29.341  1.00 10.00      A   
ATOM   2934  CA  GLN A 312       4.497  -1.780  30.252  1.00 10.00      A   
ATOM   2935  CB  GLN A 312       5.249  -0.475  30.505  1.00 10.00      A   
ATOM   2936  CG  GLN A 312       5.901  -0.397  31.876  1.00 10.00      A   
ATOM   2937  CD  GLN A 312       5.967   1.015  32.424  1.00 10.00      A   
ATOM   2938  OE1 GLN A 312       6.866   1.350  33.196  1.00 10.00      A   
ATOM   2939  NE2 GLN A 312       5.017   1.853  32.034  1.00 10.00      A   
ATOM   2940 HE21 GLN A 312       4.331   1.520  31.421  1.00 10.00      A   
ATOM   2941 HE22 GLN A 312       5.033   2.771  32.383  1.00 10.00      A   
ATOM   2942  C   GLN A 312       3.472  -1.599  29.140  1.00 10.00      A   
ATOM   2943  O   GLN A 312       2.742  -0.607  29.120  1.00 10.00      A   
ATOM   2944  N   CYS A 313       3.413  -2.561  28.227  1.00 10.00      A   
ATOM   2945  HN  CYS A 313       4.010  -3.335  28.307  1.00 10.00      A   
ATOM   2946  CA  CYS A 313       2.475  -2.501  27.111  1.00 10.00      A   
ATOM   2947  CB  CYS A 313       3.227  -2.607  25.782  1.00 10.00      A   
ATOM   2948  SG  CYS A 313       4.625  -1.474  25.628  1.00 10.00      A   
ATOM   2949  HG  CYS A 313       5.559  -1.856  26.488  1.00 10.00      A   
ATOM   2950  C   CYS A 313       1.419  -3.604  27.211  1.00 10.00      A   
ATOM   2951  O   CYS A 313       1.611  -4.708  26.701  1.00 10.00      A   
ATOM   2952  N   PRO A 314       0.295  -3.328  27.895  1.00 10.00      A   
ATOM   2953  CA  PRO A 314      -0.789  -4.295  28.061  1.00 10.00      A   
ATOM   2954  CB  PRO A 314      -1.351  -3.895  29.421  1.00 10.00      A   
ATOM   2955  CG  PRO A 314      -1.177  -2.411  29.481  1.00 10.00      A   
ATOM   2956  CD  PRO A 314       0.002  -2.066  28.600  1.00 10.00      A   
ATOM   2957  C   PRO A 314      -1.876  -4.163  26.989  1.00 10.00      A   
ATOM   2958  O   PRO A 314      -2.800  -4.977  26.926  1.00 10.00      A   
ATOM   2959  N   LYS A 315      -1.762  -3.142  26.151  1.00 10.00      A   
ATOM   2960  HN  LYS A 315      -0.999  -2.534  26.249  1.00 10.00      A   
ATOM   2961  CA  LYS A 315      -2.734  -2.897  25.089  1.00 10.00      A   
ATOM   2962  CB  LYS A 315      -3.340  -1.501  25.236  1.00 10.00      A   
ATOM   2963  CG  LYS A 315      -4.523  -1.439  26.184  1.00 10.00      A   
ATOM   2964  CD  LYS A 315      -4.829  -0.011  26.596  1.00 10.00      A   
ATOM   2965  CE  LYS A 315      -6.132   0.070  27.378  1.00 10.00      A   
ATOM   2966  NZ  LYS A 315      -6.206  -0.942  28.465  1.00 10.00      A   
ATOM   2967  HZ1 LYS A 315      -5.369  -0.872  29.080  1.00 10.00      A   
ATOM   2968  HZ2 LYS A 315      -6.248  -1.903  28.061  1.00 10.00      A   
ATOM   2969  HZ3 LYS A 315      -7.058  -0.790  29.036  1.00 10.00      A   
ATOM   2970  C   LYS A 315      -2.092  -3.038  23.718  1.00 10.00      A   
ATOM   2971  O   LYS A 315      -2.635  -2.582  22.710  1.00 10.00      A   
ATOM   2972  N   LEU A 316      -0.934  -3.677  23.695  1.00 10.00      A   
ATOM   2973  HN  LEU A 316      -0.564  -4.014  24.535  1.00 10.00      A   
ATOM   2974  CA  LEU A 316      -0.194  -3.889  22.458  1.00 10.00      A   
ATOM   2975  CB  LEU A 316       1.236  -4.333  22.773  1.00 10.00      A   
ATOM   2976  CG  LEU A 316       2.225  -4.353  21.602  1.00 10.00      A   
ATOM   2977  CD1 LEU A 316       2.454  -2.950  21.062  1.00 10.00      A   
ATOM   2978  CD2 LEU A 316       3.543  -4.984  22.027  1.00 10.00      A   
ATOM   2979  C   LEU A 316      -0.883  -4.928  21.579  1.00 10.00      A   
ATOM   2980  O   LEU A 316      -1.230  -6.016  22.042  1.00 10.00      A   
ATOM   2981  N   GLN A 317      -1.087  -4.583  20.314  1.00 10.00      A   
ATOM   2982  HN  GLN A 317      -0.806  -3.692  20.011  1.00 10.00      A   
ATOM   2983  CA  GLN A 317      -1.729  -5.486  19.365  1.00 10.00      A   
ATOM   2984  CB  GLN A 317      -3.038  -4.895  18.841  1.00 10.00      A   
ATOM   2985  CG  GLN A 317      -4.160  -4.839  19.860  1.00 10.00      A   
ATOM   2986  CD  GLN A 317      -5.463  -4.353  19.255  1.00 10.00      A   
ATOM   2987  OE1 GLN A 317      -5.469  -3.603  18.279  1.00 10.00      A   
ATOM   2988  NE2 GLN A 317      -6.575  -4.762  19.834  1.00 10.00      A   
ATOM   2989 HE21 GLN A 317      -6.502  -5.350  20.630  1.00 10.00      A   
ATOM   2990 HE22 GLN A 317      -7.432  -4.473  19.450  1.00 10.00      A   
ATOM   2991  C   GLN A 317      -0.804  -5.793  18.192  1.00 10.00      A   
ATOM   2992  O   GLN A 317      -0.837  -6.888  17.630  1.00 10.00      A   
ATOM   2993  N   ARG A 318       0.015  -4.823  17.817  1.00 10.00      A   
ATOM   2994  HN  ARG A 318       0.003  -3.967  18.301  1.00 10.00      A   
ATOM   2995  CA  ARG A 318       0.940  -5.000  16.706  1.00 10.00      A   
ATOM   2996  CB  ARG A 318       0.528  -4.124  15.520  1.00 10.00      A   
ATOM   2997  CG  ARG A 318       1.091  -4.580  14.182  1.00 10.00      A   
ATOM   2998  CD  ARG A 318       0.610  -3.699  13.038  1.00 10.00      A   
ATOM   2999  NE  ARG A 318      -0.845  -3.539  13.034  1.00 10.00      A   
ATOM   3000  HE  ARG A 318      -1.333  -3.846  13.830  1.00 10.00      A   
ATOM   3001  CZ  ARG A 318      -1.541  -3.019  12.024  1.00 10.00      A   
ATOM   3002  NH1 ARG A 318      -0.918  -2.613  10.925  1.00 10.00      A   
ATOM   3003 HH11 ARG A 318      -1.467  -2.209  10.134  1.00 10.00      A   
ATOM   3004 HH12 ARG A 318       0.117  -2.697  10.844  1.00 10.00      A   
ATOM   3005  NH2 ARG A 318      -2.858  -2.887  12.128  1.00 10.00      A   
ATOM   3006 HH21 ARG A 318      -3.351  -3.181  13.000  1.00 10.00      A   
ATOM   3007 HH22 ARG A 318      -3.411  -2.485  11.337  1.00 10.00      A   
ATOM   3008  C   ARG A 318       2.352  -4.653  17.149  1.00 10.00      A   
ATOM   3009  O   ARG A 318       2.623  -3.511  17.523  1.00 10.00      A   
ATOM   3010  N   LEU A 319       3.241  -5.631  17.107  1.00 10.00      A   
ATOM   3011  HN  LEU A 319       2.969  -6.518  16.778  1.00 10.00      A   
ATOM   3012  CA  LEU A 319       4.618  -5.416  17.522  1.00 10.00      A   
ATOM   3013  CB  LEU A 319       4.940  -6.234  18.775  1.00 10.00      A   
ATOM   3014  CG  LEU A 319       6.355  -6.070  19.331  1.00 10.00      A   
ATOM   3015  CD1 LEU A 319       6.569  -4.654  19.842  1.00 10.00      A   
ATOM   3016  CD2 LEU A 319       6.621  -7.085  20.430  1.00 10.00      A   
ATOM   3017  C   LEU A 319       5.614  -5.754  16.418  1.00 10.00      A   
ATOM   3018  O   LEU A 319       5.632  -6.873  15.899  1.00 10.00      A   
ATOM   3019  N   TRP A 320       6.427  -4.767  16.062  1.00 10.00      A   
ATOM   3020  HN  TRP A 320       6.332  -3.894  16.502  1.00 10.00      A   
ATOM   3021  CA  TRP A 320       7.465  -4.926  15.053  1.00 10.00      A   
ATOM   3022  CB  TRP A 320       7.298  -3.871  13.947  1.00 10.00      A   
ATOM   3023  CG  TRP A 320       6.161  -4.117  12.997  1.00 10.00      A   
ATOM   3024  CD1 TRP A 320       5.034  -4.853  13.228  1.00 10.00      A   
ATOM   3025  CD2 TRP A 320       6.038  -3.612  11.659  1.00 10.00      A   
ATOM   3026  NE1 TRP A 320       4.226  -4.844  12.118  1.00 10.00      A   
ATOM   3027  HE1 TRP A 320       3.355  -5.310  12.036  1.00 10.00      A   
ATOM   3028  CE2 TRP A 320       4.818  -4.089  11.142  1.00 10.00      A   
ATOM   3029  CE3 TRP A 320       6.844  -2.805  10.847  1.00 10.00      A   
ATOM   3030  CZ2 TRP A 320       4.384  -3.785   9.853  1.00 10.00      A   
ATOM   3031  CZ3 TRP A 320       6.412  -2.503   9.569  1.00 10.00      A   
ATOM   3032  CH2 TRP A 320       5.193  -2.994   9.085  1.00 10.00      A   
ATOM   3033  C   TRP A 320       8.801  -4.712  15.748  1.00 10.00      A   
ATOM   3034  O   TRP A 320       9.124  -3.588  16.119  1.00 10.00      A   
ATOM   3035  N   VAL A 321       9.563  -5.777  15.949  1.00 10.00      A   
ATOM   3036  HN  VAL A 321       9.273  -6.653  15.607  1.00 10.00      A   
ATOM   3037  CA  VAL A 321      10.845  -5.668  16.637  1.00 10.00      A   
ATOM   3038  CB  VAL A 321      10.750  -6.139  18.109  1.00 10.00      A   
ATOM   3039  CG1 VAL A 321      10.113  -5.072  18.984  1.00 10.00      A   
ATOM   3040  CG2 VAL A 321       9.985  -7.450  18.212  1.00 10.00      A   
ATOM   3041  C   VAL A 321      11.937  -6.472  15.942  1.00 10.00      A   
ATOM   3042  O   VAL A 321      11.717  -7.066  14.886  1.00 10.00      A   
ATOM   3043  N   LEU A 322      13.113  -6.481  16.560  1.00 10.00      A   
ATOM   3044  HN  LEU A 322      13.208  -5.985  17.399  1.00 10.00      A   
ATOM   3045  CA  LEU A 322      14.261  -7.203  16.043  1.00 10.00      A   
ATOM   3046  CB  LEU A 322      15.537  -6.369  16.203  1.00 10.00      A   
ATOM   3047  CG  LEU A 322      15.678  -5.161  15.277  1.00 10.00      A   
ATOM   3048  CD1 LEU A 322      16.878  -4.320  15.685  1.00 10.00      A   
ATOM   3049  CD2 LEU A 322      15.804  -5.612  13.829  1.00 10.00      A   
ATOM   3050  C   LEU A 322      14.425  -8.525  16.774  1.00 10.00      A   
ATOM   3051  O   LEU A 322      13.716  -8.806  17.744  1.00 10.00      A   
ATOM   3052  N   ASP A 323      15.376  -9.322  16.312  1.00 10.00      A   
ATOM   3053  HN  ASP A 323      15.904  -9.031  15.534  1.00 10.00      A   
ATOM   3054  CA  ASP A 323      15.666 -10.618  16.907  1.00 10.00      A   
ATOM   3055  CB  ASP A 323      16.421 -11.525  15.924  1.00 10.00      A   
ATOM   3056  CG  ASP A 323      17.759 -10.971  15.459  1.00 10.00      A   
ATOM   3057  OD1 ASP A 323      17.970  -9.742  15.540  1.00 10.00      A   
ATOM   3058  OD2 ASP A 323      18.596 -11.764  14.977  1.00 10.00      A   
ATOM   3059  C   ASP A 323      16.429 -10.459  18.217  1.00 10.00      A   
ATOM   3060  O   ASP A 323      16.687 -11.433  18.925  1.00 10.00      A   
ATOM   3061  N   TYR A 324      16.746  -9.211  18.549  1.00 10.00      A   
ATOM   3062  HN  TYR A 324      16.497  -8.486  17.939  1.00 10.00      A   
ATOM   3063  CA  TYR A 324      17.457  -8.886  19.780  1.00 10.00      A   
ATOM   3064  CB  TYR A 324      17.862  -7.411  19.788  1.00 10.00      A   
ATOM   3065  CG  TYR A 324      19.279  -7.147  19.343  1.00 10.00      A   
ATOM   3066  CD1 TYR A 324      19.543  -6.612  18.090  1.00 10.00      A   
ATOM   3067  CD2 TYR A 324      20.354  -7.419  20.179  1.00 10.00      A   
ATOM   3068  CE1 TYR A 324      20.836  -6.356  17.683  1.00 10.00      A   
ATOM   3069  CE2 TYR A 324      21.651  -7.169  19.778  1.00 10.00      A   
ATOM   3070  CZ  TYR A 324      21.887  -6.635  18.531  1.00 10.00      A   
ATOM   3071  OH  TYR A 324      23.179  -6.380  18.128  1.00 10.00      A   
ATOM   3072  HH  TYR A 324      23.265  -5.445  17.898  1.00 10.00      A   
ATOM   3073  C   TYR A 324      16.591  -9.176  21.000  1.00 10.00      A   
ATOM   3074  O   TYR A 324      17.086  -9.241  22.124  1.00 10.00      A   
ATOM   3075  N   ILE A 325      15.293  -9.343  20.774  1.00 10.00      A   
ATOM   3076  HN  ILE A 325      14.956  -9.274  19.854  1.00 10.00      A   
ATOM   3077  CA  ILE A 325      14.359  -9.631  21.856  1.00 10.00      A   
ATOM   3078  CB  ILE A 325      12.888  -9.532  21.380  1.00 10.00      A   
ATOM   3079  CG1 ILE A 325      11.914  -9.640  22.555  1.00 10.00      A   
ATOM   3080  CG2 ILE A 325      12.571 -10.574  20.315  1.00 10.00      A   
ATOM   3081  CD1 ILE A 325      12.003  -8.491  23.535  1.00 10.00      A   
ATOM   3082  C   ILE A 325      14.640 -11.010  22.460  1.00 10.00      A   
ATOM   3083  O   ILE A 325      14.451 -11.226  23.661  1.00 10.00      A   
ATOM   3084  N   GLU A 326      15.129 -11.921  21.619  1.00 10.00      A   
ATOM   3085  HN  GLU A 326      15.286 -11.661  20.687  1.00 10.00      A   
ATOM   3086  CA  GLU A 326      15.460 -13.286  22.029  1.00 10.00      A   
ATOM   3087  CB  GLU A 326      16.600 -13.305  23.047  1.00 10.00      A   
ATOM   3088  CG  GLU A 326      17.868 -12.640  22.544  1.00 10.00      A   
ATOM   3089  CD  GLU A 326      19.051 -12.881  23.449  1.00 10.00      A   
ATOM   3090  OE1 GLU A 326      18.865 -12.934  24.684  1.00 10.00      A   
ATOM   3091  OE2 GLU A 326      20.177 -13.016  22.927  1.00 10.00      A   
ATOM   3092  C   GLU A 326      14.253 -14.081  22.529  1.00 10.00      A   
ATOM   3093  O   GLU A 326      13.120 -13.590  22.533  1.00 10.00      A   
ATOM   3094  N   ASP A 327      14.511 -15.313  22.952  1.00 10.00      A   
ATOM   3095  HN  ASP A 327      15.435 -15.638  22.936  1.00 10.00      A   
ATOM   3096  CA  ASP A 327      13.459 -16.198  23.441  1.00 10.00      A   
ATOM   3097  CB  ASP A 327      13.998 -17.616  23.673  1.00 10.00      A   
ATOM   3098  CG  ASP A 327      14.413 -18.336  22.404  1.00 10.00      A   
ATOM   3099  OD1 ASP A 327      13.928 -17.981  21.314  1.00 10.00      A   
ATOM   3100  OD2 ASP A 327      15.232 -19.275  22.500  1.00 10.00      A   
ATOM   3101  C   ASP A 327      12.865 -15.681  24.741  1.00 10.00      A   
ATOM   3102  O   ASP A 327      11.646 -15.667  24.913  1.00 10.00      A   
ATOM   3103  N   ALA A 328      13.733 -15.251  25.649  1.00 10.00      A   
ATOM   3104  HN  ALA A 328      14.692 -15.272  25.435  1.00 10.00      A   
ATOM   3105  CA  ALA A 328      13.310 -14.745  26.953  1.00 10.00      A   
ATOM   3106  CB  ALA A 328      14.516 -14.381  27.806  1.00 10.00      A   
ATOM   3107  C   ALA A 328      12.372 -13.554  26.814  1.00 10.00      A   
ATOM   3108  O   ALA A 328      11.340 -13.485  27.483  1.00 10.00      A   
ATOM   3109  N   GLY A 329      12.727 -12.629  25.931  1.00 10.00      A   
ATOM   3110  HN  GLY A 329      13.557 -12.743  25.417  1.00 10.00      A   
ATOM   3111  CA  GLY A 329      11.902 -11.457  25.715  1.00 10.00      A   
ATOM   3112  C   GLY A 329      10.519 -11.820  25.215  1.00 10.00      A   
ATOM   3113  O   GLY A 329       9.516 -11.289  25.695  1.00 10.00      A   
ATOM   3114  N   LEU A 330      10.468 -12.739  24.255  1.00 10.00      A   
ATOM   3115  HN  LEU A 330      11.305 -13.118  23.910  1.00 10.00      A   
ATOM   3116  CA  LEU A 330       9.200 -13.190  23.690  1.00 10.00      A   
ATOM   3117  CB  LEU A 330       9.446 -14.038  22.443  1.00 10.00      A   
ATOM   3118  CG  LEU A 330      10.012 -13.288  21.234  1.00 10.00      A   
ATOM   3119  CD1 LEU A 330      10.318 -14.244  20.094  1.00 10.00      A   
ATOM   3120  CD2 LEU A 330       9.051 -12.198  20.780  1.00 10.00      A   
ATOM   3121  C   LEU A 330       8.390 -13.968  24.726  1.00 10.00      A   
ATOM   3122  O   LEU A 330       7.158 -13.932  24.725  1.00 10.00      A   
ATOM   3123  N   GLU A 331       9.097 -14.666  25.608  1.00 10.00      A   
ATOM   3124  HN  GLU A 331      10.079 -14.667  25.534  1.00 10.00      A   
ATOM   3125  CA  GLU A 331       8.467 -15.438  26.670  1.00 10.00      A   
ATOM   3126  CB  GLU A 331       9.533 -16.195  27.467  1.00 10.00      A   
ATOM   3127  CG  GLU A 331       8.982 -17.130  28.530  1.00 10.00      A   
ATOM   3128  CD  GLU A 331      10.062 -17.710  29.416  1.00 10.00      A   
ATOM   3129  OE1 GLU A 331      10.300 -17.154  30.508  1.00 10.00      A   
ATOM   3130  OE2 GLU A 331      10.675 -18.727  29.028  1.00 10.00      A   
ATOM   3131  C   GLU A 331       7.695 -14.502  27.591  1.00 10.00      A   
ATOM   3132  O   GLU A 331       6.532 -14.748  27.909  1.00 10.00      A   
ATOM   3133  N   VAL A 332       8.348 -13.420  27.999  1.00 10.00      A   
ATOM   3134  HN  VAL A 332       9.281 -13.285  27.710  1.00 10.00      A   
ATOM   3135  CA  VAL A 332       7.726 -12.435  28.872  1.00 10.00      A   
ATOM   3136  CB  VAL A 332       8.752 -11.405  29.399  1.00 10.00      A   
ATOM   3137  CG1 VAL A 332       8.103 -10.456  30.394  1.00 10.00      A   
ATOM   3138  CG2 VAL A 332       9.935 -12.113  30.041  1.00 10.00      A   
ATOM   3139  C   VAL A 332       6.611 -11.707  28.125  1.00 10.00      A   
ATOM   3140  O   VAL A 332       5.554 -11.414  28.691  1.00 10.00      A   
ATOM   3141  N   LEU A 333       6.850 -11.444  26.843  1.00 10.00      A   
ATOM   3142  HN  LEU A 333       7.714 -11.713  26.456  1.00 10.00      A   
ATOM   3143  CA  LEU A 333       5.880 -10.754  25.994  1.00 10.00      A   
ATOM   3144  CB  LEU A 333       6.424 -10.637  24.569  1.00 10.00      A   
ATOM   3145  CG  LEU A 333       5.448 -10.128  23.508  1.00 10.00      A   
ATOM   3146  CD1 LEU A 333       5.291  -8.619  23.598  1.00 10.00      A   
ATOM   3147  CD2 LEU A 333       5.903 -10.551  22.121  1.00 10.00      A   
ATOM   3148  C   LEU A 333       4.535 -11.476  25.981  1.00 10.00      A   
ATOM   3149  O   LEU A 333       3.480 -10.851  26.130  1.00 10.00      A   
ATOM   3150  N   ALA A 334       4.587 -12.793  25.820  1.00 10.00      A   
ATOM   3151  HN  ALA A 334       5.466 -13.219  25.708  1.00 10.00      A   
ATOM   3152  CA  ALA A 334       3.391 -13.629  25.779  1.00 10.00      A   
ATOM   3153  CB  ALA A 334       3.778 -15.058  25.430  1.00 10.00      A   
ATOM   3154  C   ALA A 334       2.622 -13.590  27.100  1.00 10.00      A   
ATOM   3155  O   ALA A 334       1.426 -13.890  27.150  1.00 10.00      A   
ATOM   3156  N   SER A 335       3.316 -13.233  28.168  1.00 10.00      A   
ATOM   3157  HN  SER A 335       4.269 -13.026  28.070  1.00 10.00      A   
ATOM   3158  CA  SER A 335       2.703 -13.146  29.483  1.00 10.00      A   
ATOM   3159  CB  SER A 335       3.615 -13.786  30.535  1.00 10.00      A   
ATOM   3160  OG  SER A 335       3.915 -15.133  30.185  1.00 10.00      A   
ATOM   3161  HG  SER A 335       4.563 -15.492  30.807  1.00 10.00      A   
ATOM   3162  C   SER A 335       2.375 -11.696  29.837  1.00 10.00      A   
ATOM   3163  O   SER A 335       2.011 -11.382  30.968  1.00 10.00      A   
ATOM   3164  N   THR A 336       2.510 -10.811  28.861  1.00 10.00      A   
ATOM   3165  HN  THR A 336       2.802 -11.113  27.974  1.00 10.00      A   
ATOM   3166  CA  THR A 336       2.220  -9.401  29.072  1.00 10.00      A   
ATOM   3167  CB  THR A 336       3.479  -8.536  28.870  1.00 10.00      A   
ATOM   3168  OG1 THR A 336       4.572  -9.086  29.622  1.00 10.00      A   
ATOM   3169  HG1 THR A 336       4.714 -10.010  29.359  1.00 10.00      A   
ATOM   3170  CG2 THR A 336       3.228  -7.107  29.327  1.00 10.00      A   
ATOM   3171  C   THR A 336       1.128  -8.934  28.113  1.00 10.00      A   
ATOM   3172  O   THR A 336       0.099  -8.402  28.538  1.00 10.00      A   
ATOM   3173  N   CYS A 337       1.358  -9.149  26.820  1.00 10.00      A   
ATOM   3174  HN  CYS A 337       2.191  -9.593  26.550  1.00 10.00      A   
ATOM   3175  CA  CYS A 337       0.409  -8.756  25.792  1.00 10.00      A   
ATOM   3176  CB  CYS A 337       1.155  -8.188  24.584  1.00 10.00      A   
ATOM   3177  SG  CYS A 337       2.488  -7.042  25.015  1.00 10.00      A   
ATOM   3178  HG  CYS A 337       1.986  -6.100  25.808  1.00 10.00      A   
ATOM   3179  C   CYS A 337      -0.443  -9.949  25.376  1.00 10.00      A   
ATOM   3180  O   CYS A 337      -0.001 -10.812  24.611  1.00 10.00      A   
ATOM   3181  N   LYS A 338      -1.660  -9.996  25.892  1.00 10.00      A   
ATOM   3182  HN  LYS A 338      -1.957  -9.270  26.485  1.00 10.00      A   
ATOM   3183  CA  LYS A 338      -2.574 -11.090  25.600  1.00 10.00      A   
ATOM   3184  CB  LYS A 338      -3.462 -11.376  26.820  1.00 10.00      A   
ATOM   3185  CG  LYS A 338      -2.727 -11.379  28.154  1.00 10.00      A   
ATOM   3186  CD  LYS A 338      -1.656 -12.456  28.210  1.00 10.00      A   
ATOM   3187  CE  LYS A 338      -2.266 -13.842  28.341  1.00 10.00      A   
ATOM   3188  NZ  LYS A 338      -1.226 -14.877  28.573  1.00 10.00      A   
ATOM   3189  HZ1 LYS A 338      -1.666 -15.812  28.670  1.00 10.00      A   
ATOM   3190  HZ2 LYS A 338      -0.694 -14.668  29.444  1.00 10.00      A   
ATOM   3191  HZ3 LYS A 338      -0.565 -14.901  27.768  1.00 10.00      A   
ATOM   3192  C   LYS A 338      -3.443 -10.766  24.390  1.00 10.00      A   
ATOM   3193  O   LYS A 338      -4.006 -11.661  23.761  1.00 10.00      A   
ATOM   3194  N   ASP A 339      -3.540  -9.480  24.069  1.00 10.00      A   
ATOM   3195  HN  ASP A 339      -3.052  -8.817  24.605  1.00 10.00      A   
ATOM   3196  CA  ASP A 339      -4.348  -9.022  22.941  1.00 10.00      A   
ATOM   3197  CB  ASP A 339      -5.087  -7.727  23.303  1.00 10.00      A   
ATOM   3198  CG  ASP A 339      -6.269  -7.433  22.398  1.00 10.00      A   
ATOM   3199  OD1 ASP A 339      -6.990  -8.382  22.018  1.00 10.00      A   
ATOM   3200  OD2 ASP A 339      -6.501  -6.249  22.081  1.00 10.00      A   
ATOM   3201  C   ASP A 339      -3.487  -8.819  21.696  1.00 10.00      A   
ATOM   3202  O   ASP A 339      -3.936  -8.250  20.701  1.00 10.00      A   
ATOM   3203  N   LEU A 340      -2.248  -9.290  21.759  1.00 10.00      A   
ATOM   3204  HN  LEU A 340      -1.946  -9.727  22.581  1.00 10.00      A   
ATOM   3205  CA  LEU A 340      -1.326  -9.177  20.636  1.00 10.00      A   
ATOM   3206  CB  LEU A 340       0.056  -9.709  21.027  1.00 10.00      A   
ATOM   3207  CG  LEU A 340       1.218  -9.348  20.095  1.00 10.00      A   
ATOM   3208  CD1 LEU A 340       1.460  -7.847  20.086  1.00 10.00      A   
ATOM   3209  CD2 LEU A 340       2.479 -10.092  20.504  1.00 10.00      A   
ATOM   3210  C   LEU A 340      -1.874  -9.945  19.436  1.00 10.00      A   
ATOM   3211  O   LEU A 340      -2.296 -11.092  19.567  1.00 10.00      A   
ATOM   3212  N   ARG A 341      -1.870  -9.305  18.278  1.00 10.00      A   
ATOM   3213  HN  ARG A 341      -1.497  -8.395  18.238  1.00 10.00      A   
ATOM   3214  CA  ARG A 341      -2.401  -9.913  17.065  1.00 10.00      A   
ATOM   3215  CB  ARG A 341      -3.453  -8.993  16.435  1.00 10.00      A   
ATOM   3216  CG  ARG A 341      -4.441  -8.397  17.421  1.00 10.00      A   
ATOM   3217  CD  ARG A 341      -5.409  -9.446  17.931  1.00 10.00      A   
ATOM   3218  NE  ARG A 341      -6.306  -8.904  18.944  1.00 10.00      A   
ATOM   3219  HE  ARG A 341      -5.936  -8.777  19.850  1.00 10.00      A   
ATOM   3220  CZ  ARG A 341      -7.573  -8.561  18.714  1.00 10.00      A   
ATOM   3221  NH1 ARG A 341      -8.094  -8.692  17.499  1.00 10.00      A   
ATOM   3222 HH11 ARG A 341      -9.089  -8.426  17.319  1.00 10.00      A   
ATOM   3223 HH12 ARG A 341      -7.512  -9.059  16.713  1.00 10.00      A   
ATOM   3224  NH2 ARG A 341      -8.314  -8.092  19.706  1.00 10.00      A   
ATOM   3225 HH21 ARG A 341      -7.902  -7.995  20.670  1.00 10.00      A   
ATOM   3226 HH22 ARG A 341      -9.307  -7.820  19.540  1.00 10.00      A   
ATOM   3227  C   ARG A 341      -1.313 -10.175  16.036  1.00 10.00      A   
ATOM   3228  O   ARG A 341      -1.242 -11.259  15.456  1.00 10.00      A   
ATOM   3229  N   GLU A 342      -0.477  -9.173  15.809  1.00 10.00      A   
ATOM   3230  HN  GLU A 342      -0.568  -8.344  16.325  1.00 10.00      A   
ATOM   3231  CA  GLU A 342       0.583  -9.277  14.823  1.00 10.00      A   
ATOM   3232  CB  GLU A 342       0.393  -8.201  13.756  1.00 10.00      A   
ATOM   3233  CG  GLU A 342       1.165  -8.441  12.471  1.00 10.00      A   
ATOM   3234  CD  GLU A 342       1.182  -7.217  11.577  1.00 10.00      A   
ATOM   3235  OE1 GLU A 342       0.237  -7.036  10.780  1.00 10.00      A   
ATOM   3236  OE2 GLU A 342       2.144  -6.430  11.666  1.00 10.00      A   
ATOM   3237  C   GLU A 342       1.959  -9.147  15.459  1.00 10.00      A   
ATOM   3238  O   GLU A 342       2.216  -8.223  16.235  1.00 10.00      A   
ATOM   3239  N   LEU A 343       2.832 -10.082  15.129  1.00 10.00      A   
ATOM   3240  HN  LEU A 343       2.552 -10.797  14.514  1.00 10.00      A   
ATOM   3241  CA  LEU A 343       4.191 -10.087  15.644  1.00 10.00      A   
ATOM   3242  CB  LEU A 343       4.374 -11.217  16.663  1.00 10.00      A   
ATOM   3243  CG  LEU A 343       5.782 -11.375  17.250  1.00 10.00      A   
ATOM   3244  CD1 LEU A 343       6.112 -10.223  18.188  1.00 10.00      A   
ATOM   3245  CD2 LEU A 343       5.926 -12.713  17.958  1.00 10.00      A   
ATOM   3246  C   LEU A 343       5.186 -10.253  14.503  1.00 10.00      A   
ATOM   3247  O   LEU A 343       5.206 -11.287  13.833  1.00 10.00      A   
ATOM   3248  N   ARG A 344       5.999  -9.232  14.280  1.00 10.00      A   
ATOM   3249  HN  ARG A 344       5.933  -8.429  14.849  1.00 10.00      A   
ATOM   3250  CA  ARG A 344       7.003  -9.271  13.226  1.00 10.00      A   
ATOM   3251  CB  ARG A 344       6.726  -8.210  12.154  1.00 10.00      A   
ATOM   3252  CG  ARG A 344       5.351  -8.328  11.517  1.00 10.00      A   
ATOM   3253  CD  ARG A 344       5.258  -7.558  10.208  1.00 10.00      A   
ATOM   3254  NE  ARG A 344       3.864  -7.320   9.837  1.00 10.00      A   
ATOM   3255  HE  ARG A 344       3.242  -7.061  10.567  1.00 10.00      A   
ATOM   3256  CZ  ARG A 344       3.379  -7.409   8.593  1.00 10.00      A   
ATOM   3257  NH1 ARG A 344       4.164  -7.719   7.574  1.00 10.00      A   
ATOM   3258 HH11 ARG A 344       5.177  -7.901   7.716  1.00 10.00      A   
ATOM   3259 HH12 ARG A 344       3.754  -7.782   6.610  1.00 10.00      A   
ATOM   3260  NH2 ARG A 344       2.094  -7.203   8.372  1.00 10.00      A   
ATOM   3261 HH21 ARG A 344       1.450  -6.977   9.161  1.00 10.00      A   
ATOM   3262 HH22 ARG A 344       1.716  -7.270   7.391  1.00 10.00      A   
ATOM   3263  C   ARG A 344       8.397  -9.089  13.820  1.00 10.00      A   
ATOM   3264  O   ARG A 344       8.698  -8.052  14.413  1.00 10.00      A   
ATOM   3265  N   VAL A 345       9.229 -10.111  13.674  1.00 10.00      A   
ATOM   3266  HN  VAL A 345       8.922 -10.908  13.185  1.00 10.00      A   
ATOM   3267  CA  VAL A 345      10.590 -10.082  14.199  1.00 10.00      A   
ATOM   3268  CB  VAL A 345      10.875 -11.308  15.098  1.00 10.00      A   
ATOM   3269  CG1 VAL A 345      12.302 -11.276  15.626  1.00 10.00      A   
ATOM   3270  CG2 VAL A 345       9.883 -11.374  16.248  1.00 10.00      A   
ATOM   3271  C   VAL A 345      11.607 -10.037  13.060  1.00 10.00      A   
ATOM   3272  O   VAL A 345      11.738 -10.988  12.290  1.00 10.00      A   
ATOM   3273  N   PHE A 346      12.315  -8.924  12.953  1.00 10.00      A   
ATOM   3274  HN  PHE A 346      12.164  -8.198  13.602  1.00 10.00      A   
ATOM   3275  CA  PHE A 346      13.318  -8.747  11.914  1.00 10.00      A   
ATOM   3276  CB  PHE A 346      13.283  -7.310  11.383  1.00 10.00      A   
ATOM   3277  CG  PHE A 346      11.963  -6.911  10.782  1.00 10.00      A   
ATOM   3278  CD1 PHE A 346      11.002  -6.263  11.546  1.00 10.00      A   
ATOM   3279  CD2 PHE A 346      11.682  -7.181   9.453  1.00 10.00      A   
ATOM   3280  CE1 PHE A 346       9.788  -5.894  10.997  1.00 10.00      A   
ATOM   3281  CE2 PHE A 346      10.471  -6.814   8.898  1.00 10.00      A   
ATOM   3282  CZ  PHE A 346       9.522  -6.170   9.671  1.00 10.00      A   
ATOM   3283  C   PHE A 346      14.705  -9.066  12.463  1.00 10.00      A   
ATOM   3284  O   PHE A 346      15.025  -8.705  13.589  1.00 10.00      A   
ATOM   3285  N   PRO A 347      15.541  -9.755  11.687  1.00 10.00      A   
ATOM   3286  CA  PRO A 347      16.893 -10.106  12.128  1.00 10.00      A   
ATOM   3287  CB  PRO A 347      17.302 -11.205  11.150  1.00 10.00      A   
ATOM   3288  CG  PRO A 347      16.534 -10.906   9.905  1.00 10.00      A   
ATOM   3289  CD  PRO A 347      15.245 -10.256  10.333  1.00 10.00      A   
ATOM   3290  C   PRO A 347      17.861  -8.922  12.041  1.00 10.00      A   
ATOM   3291  O   PRO A 347      17.841  -8.154  11.074  1.00 10.00      A   
ATOM   3292  N   SER A 348      18.694  -8.771  13.064  1.00 10.00      A   
ATOM   3293  HN  SER A 348      18.639  -9.397  13.822  1.00 10.00      A   
ATOM   3294  CA  SER A 348      19.676  -7.698  13.106  1.00 10.00      A   
ATOM   3295  CB  SER A 348      20.247  -7.558  14.519  1.00 10.00      A   
ATOM   3296  OG  SER A 348      20.336  -8.821  15.167  1.00 10.00      A   
ATOM   3297  HG  SER A 348      19.439  -9.136  15.397  1.00 10.00      A   
ATOM   3298  C   SER A 348      20.789  -7.959  12.095  1.00 10.00      A   
ATOM   3299  O   SER A 348      21.128  -7.098  11.280  1.00 10.00      A   
ATOM   3300  N   GLU A 349      21.347  -9.160  12.150  1.00 10.00      A   
ATOM   3301  HN  GLU A 349      21.043  -9.798  12.826  1.00 10.00      A   
ATOM   3302  CA  GLU A 349      22.401  -9.555  11.234  1.00 10.00      A   
ATOM   3303  CB  GLU A 349      23.677  -9.906  12.007  1.00 10.00      A   
ATOM   3304  CG  GLU A 349      24.325  -8.733  12.724  1.00 10.00      A   
ATOM   3305  CD  GLU A 349      24.898  -7.706  11.770  1.00 10.00      A   
ATOM   3306  OE1 GLU A 349      25.498  -8.104  10.747  1.00 10.00      A   
ATOM   3307  OE2 GLU A 349      24.765  -6.495  12.046  1.00 10.00      A   
ATOM   3308  C   GLU A 349      21.933 -10.756  10.417  1.00 10.00      A   
ATOM   3309  O   GLU A 349      22.209 -11.900  10.774  1.00 10.00      A   
ATOM   3310  N   PRO A 350      21.199 -10.512   9.316  1.00 10.00      A   
ATOM   3311  CA  PRO A 350      20.670 -11.572   8.460  1.00 10.00      A   
ATOM   3312  CB  PRO A 350      19.584 -10.867   7.629  1.00 10.00      A   
ATOM   3313  CG  PRO A 350      19.520  -9.460   8.133  1.00 10.00      A   
ATOM   3314  CD  PRO A 350      20.828  -9.188   8.811  1.00 10.00      A   
ATOM   3315  C   PRO A 350      21.731 -12.153   7.537  1.00 10.00      A   
ATOM   3316  O   PRO A 350      21.573 -13.253   7.016  1.00 10.00      A   
ATOM   3317  N   PHE A 351      22.821 -11.421   7.356  1.00 10.00      A   
ATOM   3318  HN  PHE A 351      22.909 -10.566   7.833  1.00 10.00      A   
ATOM   3319  CA  PHE A 351      23.898 -11.857   6.482  1.00 10.00      A   
ATOM   3320  CB  PHE A 351      24.413 -10.680   5.655  1.00 10.00      A   
ATOM   3321  CG  PHE A 351      23.297  -9.882   5.039  1.00 10.00      A   
ATOM   3322  CD1 PHE A 351      22.929  -8.658   5.568  1.00 10.00      A   
ATOM   3323  CD2 PHE A 351      22.601 -10.370   3.946  1.00 10.00      A   
ATOM   3324  CE1 PHE A 351      21.890  -7.932   5.022  1.00 10.00      A   
ATOM   3325  CE2 PHE A 351      21.563  -9.645   3.392  1.00 10.00      A   
ATOM   3326  CZ  PHE A 351      21.206  -8.424   3.930  1.00 10.00      A   
ATOM   3327  C   PHE A 351      25.017 -12.514   7.276  1.00 10.00      A   
ATOM   3328  O   PHE A 351      26.170 -12.547   6.842  1.00 10.00      A   
ATOM   3329  N   VAL A 352      24.661 -13.034   8.445  1.00 10.00      A   
ATOM   3330  HN  VAL A 352      23.728 -12.957   8.731  1.00 10.00      A   
ATOM   3331  CA  VAL A 352      25.609 -13.717   9.313  1.00 10.00      A   
ATOM   3332  CB  VAL A 352      25.934 -12.890  10.577  1.00 10.00      A   
ATOM   3333  CG1 VAL A 352      26.942 -13.623  11.447  1.00 10.00      A   
ATOM   3334  CG2 VAL A 352      26.458 -11.511  10.206  1.00 10.00      A   
ATOM   3335  C   VAL A 352      25.030 -15.065   9.736  1.00 10.00      A   
ATOM   3336  O   VAL A 352      24.050 -15.119  10.486  1.00 10.00      A   
ATOM   3337  N   MET A 353      25.628 -16.145   9.237  1.00 10.00      A   
ATOM   3338  HN  MET A 353      26.394 -16.028   8.635  1.00 10.00      A   
ATOM   3339  CA  MET A 353      25.180 -17.496   9.549  1.00 10.00      A   
ATOM   3340  CB  MET A 353      26.017 -18.531   8.794  1.00 10.00      A   
ATOM   3341  CG  MET A 353      25.698 -19.970   9.166  1.00 10.00      A   
ATOM   3342  SD  MET A 353      26.751 -21.171   8.326  1.00 10.00      A   
ATOM   3343  CE  MET A 353      26.326 -22.670   9.219  1.00 10.00      A   
ATOM   3344  C   MET A 353      25.239 -17.770  11.046  1.00 10.00      A   
ATOM   3345  O   MET A 353      24.298 -18.315  11.622  1.00 10.00      A   
ATOM   3346  N   GLU A 354      26.340 -17.380  11.669  1.00 10.00      A   
ATOM   3347  HN  GLU A 354      27.043 -16.931  11.154  1.00 10.00      A   
ATOM   3348  CA  GLU A 354      26.530 -17.585  13.100  1.00 10.00      A   
ATOM   3349  CB  GLU A 354      27.965 -17.254  13.507  1.00 10.00      A   
ATOM   3350  CG  GLU A 354      28.936 -18.410  13.338  1.00 10.00      A   
ATOM   3351  CD  GLU A 354      28.659 -19.538  14.310  1.00 10.00      A   
ATOM   3352  OE1 GLU A 354      28.949 -19.371  15.513  1.00 10.00      A   
ATOM   3353  OE2 GLU A 354      28.147 -20.591  13.880  1.00 10.00      A   
ATOM   3354  C   GLU A 354      25.544 -16.758  13.919  1.00 10.00      A   
ATOM   3355  O   GLU A 354      25.416 -15.548  13.715  1.00 10.00      A   
ATOM   3356  N   PRO A 355      24.831 -17.407  14.853  1.00 10.00      A   
ATOM   3357  CA  PRO A 355      23.839 -16.743  15.711  1.00 10.00      A   
ATOM   3358  CB  PRO A 355      23.357 -17.861  16.644  1.00 10.00      A   
ATOM   3359  CG  PRO A 355      23.674 -19.123  15.920  1.00 10.00      A   
ATOM   3360  CD  PRO A 355      24.929 -18.851  15.141  1.00 10.00      A   
ATOM   3361  C   PRO A 355      24.432 -15.592  16.522  1.00 10.00      A   
ATOM   3362  O   PRO A 355      25.328 -15.791  17.343  1.00 10.00      A   
ATOM   3363  N   ASN A 356      23.934 -14.383  16.280  1.00 10.00      A   
ATOM   3364  HN  ASN A 356      23.232 -14.277  15.603  1.00 10.00      A   
ATOM   3365  CA  ASN A 356      24.411 -13.206  16.995  1.00 10.00      A   
ATOM   3366  CB  ASN A 356      24.318 -11.946  16.124  1.00 10.00      A   
ATOM   3367  CG  ASN A 356      22.899 -11.562  15.757  1.00 10.00      A   
ATOM   3368  OD1 ASN A 356      22.156 -12.352  15.172  1.00 10.00      A   
ATOM   3369  ND2 ASN A 356      22.517 -10.345  16.095  1.00 10.00      A   
ATOM   3370 HD21 ASN A 356      23.162  -9.769  16.560  1.00 10.00      A   
ATOM   3371 HD22 ASN A 356      21.604 -10.058  15.859  1.00 10.00      A   
ATOM   3372  C   ASN A 356      23.645 -13.029  18.303  1.00 10.00      A   
ATOM   3373  O   ASN A 356      24.181 -12.519  19.291  1.00 10.00      A   
ATOM   3374  N   VAL A 357      22.397 -13.477  18.303  1.00 10.00      A   
ATOM   3375  HN  VAL A 357      22.038 -13.881  17.487  1.00 10.00      A   
ATOM   3376  CA  VAL A 357      21.544 -13.398  19.479  1.00 10.00      A   
ATOM   3377  CB  VAL A 357      20.351 -12.446  19.263  1.00 10.00      A   
ATOM   3378  CG1 VAL A 357      20.823 -11.004  19.173  1.00 10.00      A   
ATOM   3379  CG2 VAL A 357      19.578 -12.832  18.013  1.00 10.00      A   
ATOM   3380  C   VAL A 357      21.021 -14.786  19.822  1.00 10.00      A   
ATOM   3381  O   VAL A 357      21.182 -15.726  19.039  1.00 10.00      A   
ATOM   3382  N   ALA A 358      20.391 -14.919  20.979  1.00 10.00      A   
ATOM   3383  HN  ALA A 358      20.290 -14.131  21.571  1.00 10.00      A   
ATOM   3384  CA  ALA A 358      19.858 -16.208  21.407  1.00 10.00      A   
ATOM   3385  CB  ALA A 358      20.091 -16.421  22.894  1.00 10.00      A   
ATOM   3386  C   ALA A 358      18.383 -16.374  21.046  1.00 10.00      A   
ATOM   3387  O   ALA A 358      17.598 -16.905  21.831  1.00 10.00      A   
ATOM   3388  N   LEU A 359      18.010 -15.919  19.862  1.00 10.00      A   
ATOM   3389  HN  LEU A 359      18.675 -15.497  19.279  1.00 10.00      A   
ATOM   3390  CA  LEU A 359      16.636 -16.049  19.404  1.00 10.00      A   
ATOM   3391  CB  LEU A 359      16.229 -14.859  18.536  1.00 10.00      A   
ATOM   3392  CG  LEU A 359      14.786 -14.873  18.011  1.00 10.00      A   
ATOM   3393  CD1 LEU A 359      13.961 -13.778  18.666  1.00 10.00      A   
ATOM   3394  CD2 LEU A 359      14.757 -14.733  16.496  1.00 10.00      A   
ATOM   3395  C   LEU A 359      16.489 -17.341  18.616  1.00 10.00      A   
ATOM   3396  O   LEU A 359      17.106 -17.511  17.562  1.00 10.00      A   
ATOM   3397  N   THR A 360      15.700 -18.260  19.140  1.00 10.00      A   
ATOM   3398  HN  THR A 360      15.238 -18.079  19.997  1.00 10.00      A   
ATOM   3399  CA  THR A 360      15.488 -19.532  18.475  1.00 10.00      A   
ATOM   3400  CB  THR A 360      15.822 -20.710  19.412  1.00 10.00      A   
ATOM   3401  OG1 THR A 360      14.836 -20.807  20.445  1.00 10.00      A   
ATOM   3402  HG1 THR A 360      14.978 -20.094  21.097  1.00 10.00      A   
ATOM   3403  CG2 THR A 360      17.189 -20.522  20.050  1.00 10.00      A   
ATOM   3404  C   THR A 360      14.044 -19.642  18.004  1.00 10.00      A   
ATOM   3405  O   THR A 360      13.371 -18.629  17.815  1.00 10.00      A   
ATOM   3406  N   GLU A 361      13.571 -20.865  17.814  1.00 10.00      A   
ATOM   3407  HN  GLU A 361      14.155 -21.642  17.988  1.00 10.00      A   
ATOM   3408  CA  GLU A 361      12.206 -21.101  17.379  1.00 10.00      A   
ATOM   3409  CB  GLU A 361      12.115 -22.417  16.596  1.00 10.00      A   
ATOM   3410  CG  GLU A 361      12.113 -23.675  17.458  1.00 10.00      A   
ATOM   3411  CD  GLU A 361      13.502 -24.175  17.796  1.00 10.00      A   
ATOM   3412  OE1 GLU A 361      13.759 -25.382  17.614  1.00 10.00      A   
ATOM   3413  OE2 GLU A 361      14.342 -23.372  18.253  1.00 10.00      A   
ATOM   3414  C   GLU A 361      11.291 -21.158  18.597  1.00 10.00      A   
ATOM   3415  O   GLU A 361      10.066 -21.068  18.481  1.00 10.00      A   
ATOM   3416  N   GLN A 362      11.911 -21.284  19.769  1.00 10.00      A   
ATOM   3417  HN  GLN A 362      12.893 -21.308  19.786  1.00 10.00      A   
ATOM   3418  CA  GLN A 362      11.180 -21.370  21.024  1.00 10.00      A   
ATOM   3419  CB  GLN A 362      12.136 -21.667  22.187  1.00 10.00      A   
ATOM   3420  CG  GLN A 362      11.452 -21.817  23.537  1.00 10.00      A   
ATOM   3421  CD  GLN A 362      10.448 -22.950  23.557  1.00 10.00      A   
ATOM   3422  OE1 GLN A 362      10.641 -23.981  22.910  1.00 10.00      A   
ATOM   3423  NE2 GLN A 362       9.361 -22.757  24.282  1.00 10.00      A   
ATOM   3424 HE21 GLN A 362       9.266 -21.903  24.758  1.00 10.00      A   
ATOM   3425 HE22 GLN A 362       8.688 -23.470  24.315  1.00 10.00      A   
ATOM   3426  C   GLN A 362      10.394 -20.093  21.289  1.00 10.00      A   
ATOM   3427  O   GLN A 362       9.292 -20.140  21.839  1.00 10.00      A   
ATOM   3428  N   GLY A 363      10.958 -18.959  20.892  1.00 10.00      A   
ATOM   3429  HN  GLY A 363      11.846 -18.980  20.472  1.00 10.00      A   
ATOM   3430  CA  GLY A 363      10.288 -17.689  21.087  1.00 10.00      A   
ATOM   3431  C   GLY A 363       8.896 -17.686  20.488  1.00 10.00      A   
ATOM   3432  O   GLY A 363       7.932 -17.296  21.145  1.00 10.00      A   
ATOM   3433  N   LEU A 364       8.788 -18.143  19.247  1.00 10.00      A   
ATOM   3434  HN  LEU A 364       9.598 -18.442  18.779  1.00 10.00      A   
ATOM   3435  CA  LEU A 364       7.500 -18.198  18.560  1.00 10.00      A   
ATOM   3436  CB  LEU A 364       7.681 -18.655  17.109  1.00 10.00      A   
ATOM   3437  CG  LEU A 364       6.850 -17.935  16.037  1.00 10.00      A   
ATOM   3438  CD1 LEU A 364       7.059 -18.584  14.677  1.00 10.00      A   
ATOM   3439  CD2 LEU A 364       5.372 -17.913  16.396  1.00 10.00      A   
ATOM   3440  C   LEU A 364       6.542 -19.140  19.288  1.00 10.00      A   
ATOM   3441  O   LEU A 364       5.361 -18.826  19.460  1.00 10.00      A   
ATOM   3442  N   VAL A 365       7.053 -20.287  19.721  1.00 10.00      A   
ATOM   3443  HN  VAL A 365       8.005 -20.481  19.562  1.00 10.00      A   
ATOM   3444  CA  VAL A 365       6.239 -21.266  20.430  1.00 10.00      A   
ATOM   3445  CB  VAL A 365       7.058 -22.514  20.820  1.00 10.00      A   
ATOM   3446  CG1 VAL A 365       6.169 -23.563  21.473  1.00 10.00      A   
ATOM   3447  CG2 VAL A 365       7.759 -23.093  19.601  1.00 10.00      A   
ATOM   3448  C   VAL A 365       5.625 -20.645  21.684  1.00 10.00      A   
ATOM   3449  O   VAL A 365       4.411 -20.710  21.894  1.00 10.00      A   
ATOM   3450  N   SER A 366       6.469 -20.013  22.492  1.00 10.00      A   
ATOM   3451  HN  SER A 366       7.421 -19.980  22.256  1.00 10.00      A   
ATOM   3452  CA  SER A 366       6.029 -19.374  23.719  1.00 10.00      A   
ATOM   3453  CB  SER A 366       7.227 -18.752  24.441  1.00 10.00      A   
ATOM   3454  OG  SER A 366       8.303 -19.676  24.506  1.00 10.00      A   
ATOM   3455  HG  SER A 366       9.110 -19.254  24.183  1.00 10.00      A   
ATOM   3456  C   SER A 366       4.955 -18.324  23.442  1.00 10.00      A   
ATOM   3457  O   SER A 366       3.942 -18.262  24.143  1.00 10.00      A   
ATOM   3458  N   VAL A 367       5.164 -17.522  22.398  1.00 10.00      A   
ATOM   3459  HN  VAL A 367       5.979 -17.635  21.862  1.00 10.00      A   
ATOM   3460  CA  VAL A 367       4.209 -16.483  22.031  1.00 10.00      A   
ATOM   3461  CB  VAL A 367       4.751 -15.559  20.915  1.00 10.00      A   
ATOM   3462  CG1 VAL A 367       3.691 -14.560  20.470  1.00 10.00      A   
ATOM   3463  CG2 VAL A 367       5.992 -14.826  21.394  1.00 10.00      A   
ATOM   3464  C   VAL A 367       2.878 -17.098  21.593  1.00 10.00      A   
ATOM   3465  O   VAL A 367       1.811 -16.600  21.944  1.00 10.00      A   
ATOM   3466  N   SER A 368       2.955 -18.199  20.853  1.00 10.00      A   
ATOM   3467  HN  SER A 368       3.837 -18.557  20.631  1.00 10.00      A   
ATOM   3468  CA  SER A 368       1.763 -18.890  20.364  1.00 10.00      A   
ATOM   3469  CB  SER A 368       2.154 -20.034  19.425  1.00 10.00      A   
ATOM   3470  OG  SER A 368       2.986 -19.565  18.377  1.00 10.00      A   
ATOM   3471  HG  SER A 368       3.875 -19.390  18.722  1.00 10.00      A   
ATOM   3472  C   SER A 368       0.909 -19.420  21.514  1.00 10.00      A   
ATOM   3473  O   SER A 368      -0.314 -19.532  21.393  1.00 10.00      A   
ATOM   3474  N   MET A 369       1.557 -19.744  22.622  1.00 10.00      A   
ATOM   3475  HN  MET A 369       2.530 -19.633  22.652  1.00 10.00      A   
ATOM   3476  CA  MET A 369       0.862 -20.263  23.793  1.00 10.00      A   
ATOM   3477  CB  MET A 369       1.790 -21.156  24.626  1.00 10.00      A   
ATOM   3478  CG  MET A 369       2.415 -22.316  23.867  1.00 10.00      A   
ATOM   3479  SD  MET A 369       3.534 -23.285  24.897  1.00 10.00      A   
ATOM   3480  CE  MET A 369       2.364 -24.123  25.967  1.00 10.00      A   
ATOM   3481  C   MET A 369       0.349 -19.126  24.667  1.00 10.00      A   
ATOM   3482  O   MET A 369      -0.815 -19.120  25.074  1.00 10.00      A   
ATOM   3483  N   GLY A 370       1.222 -18.162  24.942  1.00 10.00      A   
ATOM   3484  HN  GLY A 370       2.129 -18.213  24.566  1.00 10.00      A   
ATOM   3485  CA  GLY A 370       0.862 -17.041  25.785  1.00 10.00      A   
ATOM   3486  C   GLY A 370      -0.134 -16.091  25.151  1.00 10.00      A   
ATOM   3487  O   GLY A 370      -1.004 -15.565  25.838  1.00 10.00      A   
ATOM   3488  N   CYS A 371      -0.009 -15.855  23.856  1.00 10.00      A   
ATOM   3489  HN  CYS A 371       0.711 -16.291  23.351  1.00 10.00      A   
ATOM   3490  CA  CYS A 371      -0.915 -14.954  23.159  1.00 10.00      A   
ATOM   3491  CB  CYS A 371      -0.133 -14.012  22.246  1.00 10.00      A   
ATOM   3492  SG  CYS A 371       1.218 -13.144  23.074  1.00 10.00      A   
ATOM   3493  HG  CYS A 371       0.687 -12.165  23.794  1.00 10.00      A   
ATOM   3494  C   CYS A 371      -1.961 -15.728  22.364  1.00 10.00      A   
ATOM   3495  O   CYS A 371      -1.657 -16.324  21.328  1.00 10.00      A   
ATOM   3496  N   PRO A 372      -3.216 -15.727  22.840  1.00 10.00      A   
ATOM   3497  CA  PRO A 372      -4.309 -16.435  22.180  1.00 10.00      A   
ATOM   3498  CB  PRO A 372      -5.283 -16.667  23.329  1.00 10.00      A   
ATOM   3499  CG  PRO A 372      -5.102 -15.483  24.217  1.00 10.00      A   
ATOM   3500  CD  PRO A 372      -3.665 -15.049  24.074  1.00 10.00      A   
ATOM   3501  C   PRO A 372      -4.975 -15.597  21.092  1.00 10.00      A   
ATOM   3502  O   PRO A 372      -5.941 -16.030  20.462  1.00 10.00      A   
ATOM   3503  N   LYS A 373      -4.448 -14.400  20.875  1.00 10.00      A   
ATOM   3504  HN  LYS A 373      -3.670 -14.121  21.405  1.00 10.00      A   
ATOM   3505  CA  LYS A 373      -4.993 -13.491  19.874  1.00 10.00      A   
ATOM   3506  CB  LYS A 373      -5.211 -12.101  20.476  1.00 10.00      A   
ATOM   3507  CG  LYS A 373      -6.345 -12.023  21.486  1.00 10.00      A   
ATOM   3508  CD  LYS A 373      -7.675 -11.751  20.805  1.00 10.00      A   
ATOM   3509  CE  LYS A 373      -8.782 -11.506  21.821  1.00 10.00      A   
ATOM   3510  NZ  LYS A 373      -8.422 -10.449  22.806  1.00 10.00      A   
ATOM   3511  HZ1 LYS A 373      -7.802 -10.844  23.538  1.00 10.00      A   
ATOM   3512  HZ2 LYS A 373      -9.277 -10.075  23.263  1.00 10.00      A   
ATOM   3513  HZ3 LYS A 373      -7.922  -9.661  22.330  1.00 10.00      A   
ATOM   3514  C   LYS A 373      -4.081 -13.388  18.659  1.00 10.00      A   
ATOM   3515  O   LYS A 373      -4.406 -12.693  17.692  1.00 10.00      A   
ATOM   3516  N   LEU A 374      -2.942 -14.071  18.717  1.00 10.00      A   
ATOM   3517  HN  LEU A 374      -2.746 -14.607  19.514  1.00 10.00      A   
ATOM   3518  CA  LEU A 374      -1.979 -14.047  17.623  1.00 10.00      A   
ATOM   3519  CB  LEU A 374      -0.694 -14.778  18.027  1.00 10.00      A   
ATOM   3520  CG  LEU A 374       0.597 -13.959  17.984  1.00 10.00      A   
ATOM   3521  CD1 LEU A 374       0.847 -13.411  16.590  1.00 10.00      A   
ATOM   3522  CD2 LEU A 374       0.554 -12.836  19.000  1.00 10.00      A   
ATOM   3523  C   LEU A 374      -2.559 -14.678  16.362  1.00 10.00      A   
ATOM   3524  O   LEU A 374      -3.080 -15.794  16.400  1.00 10.00      A   
ATOM   3525  N   GLU A 375      -2.477 -13.954  15.252  1.00 10.00      A   
ATOM   3526  HN  GLU A 375      -2.065 -13.065  15.290  1.00 10.00      A   
ATOM   3527  CA  GLU A 375      -2.990 -14.448  13.982  1.00 10.00      A   
ATOM   3528  CB  GLU A 375      -4.351 -13.828  13.660  1.00 10.00      A   
ATOM   3529  CG  GLU A 375      -4.341 -12.311  13.571  1.00 10.00      A   
ATOM   3530  CD  GLU A 375      -5.552 -11.765  12.846  1.00 10.00      A   
ATOM   3531  OE1 GLU A 375      -5.773 -12.143  11.675  1.00 10.00      A   
ATOM   3532  OE2 GLU A 375      -6.290 -10.950  13.442  1.00 10.00      A   
ATOM   3533  C   GLU A 375      -2.009 -14.198  12.836  1.00 10.00      A   
ATOM   3534  O   GLU A 375      -2.039 -14.894  11.821  1.00 10.00      A   
ATOM   3535  N   SER A 376      -1.147 -13.204  12.992  1.00 10.00      A   
ATOM   3536  HN  SER A 376      -1.164 -12.672  13.814  1.00 10.00      A   
ATOM   3537  CA  SER A 376      -0.174 -12.880  11.959  1.00 10.00      A   
ATOM   3538  CB  SER A 376      -0.500 -11.522  11.339  1.00 10.00      A   
ATOM   3539  OG  SER A 376      -1.893 -11.380  11.121  1.00 10.00      A   
ATOM   3540  HG  SER A 376      -2.062 -10.533  10.684  1.00 10.00      A   
ATOM   3541  C   SER A 376       1.237 -12.859  12.528  1.00 10.00      A   
ATOM   3542  O   SER A 376       1.568 -12.010  13.361  1.00 10.00      A   
ATOM   3543  N   VAL A 377       2.071 -13.788  12.079  1.00 10.00      A   
ATOM   3544  HN  VAL A 377       1.758 -14.436  11.407  1.00 10.00      A   
ATOM   3545  CA  VAL A 377       3.441 -13.870  12.566  1.00 10.00      A   
ATOM   3546  CB  VAL A 377       3.694 -15.166  13.369  1.00 10.00      A   
ATOM   3547  CG1 VAL A 377       5.083 -15.151  13.996  1.00 10.00      A   
ATOM   3548  CG2 VAL A 377       2.631 -15.371  14.433  1.00 10.00      A   
ATOM   3549  C   VAL A 377       4.464 -13.806  11.434  1.00 10.00      A   
ATOM   3550  O   VAL A 377       4.347 -14.511  10.431  1.00 10.00      A   
ATOM   3551  N   LEU A 378       5.455 -12.944  11.607  1.00 10.00      A   
ATOM   3552  HN  LEU A 378       5.454 -12.381  12.414  1.00 10.00      A   
ATOM   3553  CA  LEU A 378       6.551 -12.801  10.661  1.00 10.00      A   
ATOM   3554  CB  LEU A 378       6.612 -11.383  10.085  1.00 10.00      A   
ATOM   3555  CG  LEU A 378       7.710 -11.122   9.046  1.00 10.00      A   
ATOM   3556  CD1 LEU A 378       7.332 -11.717   7.698  1.00 10.00      A   
ATOM   3557  CD2 LEU A 378       7.992  -9.634   8.917  1.00 10.00      A   
ATOM   3558  C   LEU A 378       7.828 -13.115  11.425  1.00 10.00      A   
ATOM   3559  O   LEU A 378       8.369 -12.259  12.124  1.00 10.00      A   
ATOM   3560  N   TYR A 379       8.285 -14.348  11.309  1.00 10.00      A   
ATOM   3561  HN  TYR A 379       7.832 -14.971  10.698  1.00 10.00      A   
ATOM   3562  CA  TYR A 379       9.459 -14.797  12.042  1.00 10.00      A   
ATOM   3563  CB  TYR A 379       9.117 -16.082  12.804  1.00 10.00      A   
ATOM   3564  CG  TYR A 379       9.780 -16.225  14.158  1.00 10.00      A   
ATOM   3565  CD1 TYR A 379       9.556 -15.298  15.169  1.00 10.00      A   
ATOM   3566  CD2 TYR A 379      10.609 -17.305  14.433  1.00 10.00      A   
ATOM   3567  CE1 TYR A 379      10.140 -15.442  16.414  1.00 10.00      A   
ATOM   3568  CE2 TYR A 379      11.199 -17.454  15.671  1.00 10.00      A   
ATOM   3569  CZ  TYR A 379      10.961 -16.521  16.659  1.00 10.00      A   
ATOM   3570  OH  TYR A 379      11.540 -16.677  17.895  1.00 10.00      A   
ATOM   3571  HH  TYR A 379      12.335 -17.225  17.810  1.00 10.00      A   
ATOM   3572  C   TYR A 379      10.655 -15.045  11.137  1.00 10.00      A   
ATOM   3573  O   TYR A 379      10.520 -15.548  10.017  1.00 10.00      A   
ATOM   3574  N   PHE A 380      11.821 -14.670  11.641  1.00 10.00      A   
ATOM   3575  HN  PHE A 380      11.834 -14.242  12.523  1.00 10.00      A   
ATOM   3576  CA  PHE A 380      13.082 -14.852  10.938  1.00 10.00      A   
ATOM   3577  CB  PHE A 380      13.604 -13.511  10.406  1.00 10.00      A   
ATOM   3578  CG  PHE A 380      12.907 -13.006   9.171  1.00 10.00      A   
ATOM   3579  CD1 PHE A 380      11.931 -12.027   9.256  1.00 10.00      A   
ATOM   3580  CD2 PHE A 380      13.238 -13.504   7.923  1.00 10.00      A   
ATOM   3581  CE1 PHE A 380      11.298 -11.556   8.121  1.00 10.00      A   
ATOM   3582  CE2 PHE A 380      12.609 -13.039   6.783  1.00 10.00      A   
ATOM   3583  CZ  PHE A 380      11.637 -12.062   6.882  1.00 10.00      A   
ATOM   3584  C   PHE A 380      14.096 -15.447  11.909  1.00 10.00      A   
ATOM   3585  O   PHE A 380      14.518 -14.784  12.857  1.00 10.00      A   
ATOM   3586  N   CYS A 381      14.478 -16.689  11.690  1.00 10.00      A   
ATOM   3587  HN  CYS A 381      14.120 -17.176  10.913  1.00 10.00      A   
ATOM   3588  CA  CYS A 381      15.427 -17.344  12.577  1.00 10.00      A   
ATOM   3589  CB  CYS A 381      14.686 -18.270  13.542  1.00 10.00      A   
ATOM   3590  SG  CYS A 381      13.479 -19.350  12.742  1.00 10.00      A   
ATOM   3591  HG  CYS A 381      13.870 -20.605  12.939  1.00 10.00      A   
ATOM   3592  C   CYS A 381      16.494 -18.110  11.800  1.00 10.00      A   
ATOM   3593  O   CYS A 381      16.476 -18.144  10.568  1.00 10.00      A   
ATOM   3594  N   ARG A 382      17.425 -18.716  12.526  1.00 10.00      A   
ATOM   3595  HN  ARG A 382      17.396 -18.637  13.507  1.00 10.00      A   
ATOM   3596  CA  ARG A 382      18.499 -19.482  11.910  1.00 10.00      A   
ATOM   3597  CB  ARG A 382      19.837 -19.132  12.557  1.00 10.00      A   
ATOM   3598  CG  ARG A 382      20.348 -17.744  12.230  1.00 10.00      A   
ATOM   3599  CD  ARG A 382      21.493 -17.360  13.149  1.00 10.00      A   
ATOM   3600  NE  ARG A 382      22.195 -16.160  12.689  1.00 10.00      A   
ATOM   3601  HE  ARG A 382      22.850 -16.274  11.963  1.00 10.00      A   
ATOM   3602  CZ  ARG A 382      22.007 -14.943  13.192  1.00 10.00      A   
ATOM   3603  NH1 ARG A 382      21.138 -14.747  14.178  1.00 10.00      A   
ATOM   3604 HH11 ARG A 382      20.595 -15.550  14.571  1.00 10.00      A   
ATOM   3605 HH12 ARG A 382      20.991 -13.788  14.567  1.00 10.00      A   
ATOM   3606  NH2 ARG A 382      22.701 -13.919  12.714  1.00 10.00      A   
ATOM   3607 HH21 ARG A 382      22.556 -12.962  13.099  1.00 10.00      A   
ATOM   3608 HH22 ARG A 382      23.395 -14.066  11.943  1.00 10.00      A   
ATOM   3609  C   ARG A 382      18.247 -20.980  12.028  1.00 10.00      A   
ATOM   3610  O   ARG A 382      18.853 -21.778  11.316  1.00 10.00      A   
ATOM   3611  N   GLN A 383      17.351 -21.358  12.925  1.00 10.00      A   
ATOM   3612  HN  GLN A 383      16.885 -20.679  13.456  1.00 10.00      A   
ATOM   3613  CA  GLN A 383      17.036 -22.761  13.133  1.00 10.00      A   
ATOM   3614  CB  GLN A 383      17.660 -23.245  14.442  1.00 10.00      A   
ATOM   3615  CG  GLN A 383      16.966 -22.731  15.695  1.00 10.00      A   
ATOM   3616  CD  GLN A 383      17.761 -23.015  16.950  1.00 10.00      A   
ATOM   3617  OE1 GLN A 383      18.991 -23.005  16.939  1.00 10.00      A   
ATOM   3618  NE2 GLN A 383      17.066 -23.293  18.038  1.00 10.00      A   
ATOM   3619 HE21 GLN A 383      16.079 -23.304  17.974  1.00 10.00      A   
ATOM   3620 HE22 GLN A 383      17.559 -23.474  18.866  1.00 10.00      A   
ATOM   3621  C   GLN A 383      15.530 -22.978  13.167  1.00 10.00      A   
ATOM   3622  O   GLN A 383      14.764 -22.027  13.350  1.00 10.00      A   
ATOM   3623  N   MET A 384      15.114 -24.226  12.986  1.00 10.00      A   
ATOM   3624  HN  MET A 384      15.780 -24.935  12.824  1.00 10.00      A   
ATOM   3625  CA  MET A 384      13.698 -24.576  13.009  1.00 10.00      A   
ATOM   3626  CB  MET A 384      13.022 -24.168  11.696  1.00 10.00      A   
ATOM   3627  CG  MET A 384      11.516 -24.376  11.670  1.00 10.00      A   
ATOM   3628  SD  MET A 384      10.698 -23.745  13.150  1.00 10.00      A   
ATOM   3629  CE  MET A 384      11.159 -22.014  13.085  1.00 10.00      A   
ATOM   3630  C   MET A 384      13.513 -26.069  13.263  1.00 10.00      A   
ATOM   3631  O   MET A 384      14.314 -26.884  12.809  1.00 10.00      A   
ATOM   3632  N   THR A 385      12.469 -26.420  14.000  1.00 10.00      A   
ATOM   3633  HN  THR A 385      11.864 -25.725  14.338  1.00 10.00      A   
ATOM   3634  CA  THR A 385      12.184 -27.815  14.305  1.00 10.00      A   
ATOM   3635  CB  THR A 385      12.359 -28.113  15.804  1.00 10.00      A   
ATOM   3636  OG1 THR A 385      11.968 -26.966  16.568  1.00 10.00      A   
ATOM   3637  HG1 THR A 385      12.752 -26.423  16.770  1.00 10.00      A   
ATOM   3638  CG2 THR A 385      13.800 -28.479  16.126  1.00 10.00      A   
ATOM   3639  C   THR A 385      10.761 -28.174  13.895  1.00 10.00      A   
ATOM   3640  O   THR A 385       9.878 -27.313  13.855  1.00 10.00      A   
ATOM   3641  N   ASN A 386      10.546 -29.446  13.598  1.00 10.00      A   
ATOM   3642  HN  ASN A 386      11.300 -30.082  13.655  1.00 10.00      A   
ATOM   3643  CA  ASN A 386       9.233 -29.929  13.183  1.00 10.00      A   
ATOM   3644  CB  ASN A 386       9.331 -31.338  12.597  1.00 10.00      A   
ATOM   3645  CG  ASN A 386       9.669 -31.342  11.125  1.00 10.00      A   
ATOM   3646  OD1 ASN A 386       9.104 -30.577  10.344  1.00 10.00      A   
ATOM   3647  ND2 ASN A 386      10.591 -32.204  10.734  1.00 10.00      A   
ATOM   3648 HD21 ASN A 386      10.998 -32.783  11.415  1.00 10.00      A   
ATOM   3649 HD22 ASN A 386      10.834 -32.232   9.778  1.00 10.00      A   
ATOM   3650  C   ASN A 386       8.245 -29.925  14.338  1.00 10.00      A   
ATOM   3651  O   ASN A 386       7.124 -29.437  14.200  1.00 10.00      A   
ATOM   3652  N   ALA A 387       8.668 -30.462  15.478  1.00 10.00      A   
ATOM   3653  HN  ALA A 387       9.580 -30.825  15.526  1.00 10.00      A   
ATOM   3654  CA  ALA A 387       7.813 -30.531  16.659  1.00 10.00      A   
ATOM   3655  CB  ALA A 387       8.534 -31.224  17.801  1.00 10.00      A   
ATOM   3656  C   ALA A 387       7.326 -29.147  17.079  1.00 10.00      A   
ATOM   3657  O   ALA A 387       6.164 -28.975  17.460  1.00 10.00      A   
ATOM   3658  N   ALA A 388       8.215 -28.162  16.996  1.00 10.00      A   
ATOM   3659  HN  ALA A 388       9.123 -28.361  16.685  1.00 10.00      A   
ATOM   3660  CA  ALA A 388       7.869 -26.795  17.356  1.00 10.00      A   
ATOM   3661  CB  ALA A 388       9.095 -25.898  17.312  1.00 10.00      A   
ATOM   3662  C   ALA A 388       6.776 -26.264  16.435  1.00 10.00      A   
ATOM   3663  O   ALA A 388       5.797 -25.679  16.895  1.00 10.00      A   
ATOM   3664  N   LEU A 389       6.943 -26.500  15.132  1.00 10.00      A   
ATOM   3665  HN  LEU A 389       7.743 -26.979  14.833  1.00 10.00      A   
ATOM   3666  CA  LEU A 389       5.970 -26.061  14.139  1.00 10.00      A   
ATOM   3667  CB  LEU A 389       6.438 -26.427  12.729  1.00 10.00      A   
ATOM   3668  CG  LEU A 389       7.535 -25.545  12.128  1.00 10.00      A   
ATOM   3669  CD1 LEU A 389       8.174 -26.229  10.929  1.00 10.00      A   
ATOM   3670  CD2 LEU A 389       6.969 -24.194  11.729  1.00 10.00      A   
ATOM   3671  C   LEU A 389       4.613 -26.691  14.417  1.00 10.00      A   
ATOM   3672  O   LEU A 389       3.585 -26.013  14.393  1.00 10.00      A   
ATOM   3673  N   ILE A 390       4.623 -27.989  14.698  1.00 10.00      A   
ATOM   3674  HN  ILE A 390       5.482 -28.474  14.693  1.00 10.00      A   
ATOM   3675  CA  ILE A 390       3.394 -28.714  15.000  1.00 10.00      A   
ATOM   3676  CB  ILE A 390       3.657 -30.219  15.217  1.00 10.00      A   
ATOM   3677  CG1 ILE A 390       4.276 -30.837  13.959  1.00 10.00      A   
ATOM   3678  CG2 ILE A 390       2.365 -30.933  15.580  1.00 10.00      A   
ATOM   3679  CD1 ILE A 390       4.682 -32.287  14.116  1.00 10.00      A   
ATOM   3680  C   ILE A 390       2.725 -28.122  16.244  1.00 10.00      A   
ATOM   3681  O   ILE A 390       1.513 -27.888  16.259  1.00 10.00      A   
ATOM   3682  N   THR A 391       3.531 -27.859  17.270  1.00 10.00      A   
ATOM   3683  HN  THR A 391       4.490 -28.050  17.184  1.00 10.00      A   
ATOM   3684  CA  THR A 391       3.031 -27.288  18.512  1.00 10.00      A   
ATOM   3685  CB  THR A 391       4.158 -27.131  19.557  1.00 10.00      A   
ATOM   3686  OG1 THR A 391       4.848 -28.383  19.704  1.00 10.00      A   
ATOM   3687  HG1 THR A 391       5.190 -28.664  18.843  1.00 10.00      A   
ATOM   3688  CG2 THR A 391       3.590 -26.719  20.909  1.00 10.00      A   
ATOM   3689  C   THR A 391       2.359 -25.937  18.255  1.00 10.00      A   
ATOM   3690  O   THR A 391       1.257 -25.687  18.735  1.00 10.00      A   
ATOM   3691  N   ILE A 392       3.008 -25.091  17.459  1.00 10.00      A   
ATOM   3692  HN  ILE A 392       3.872 -25.360  17.075  1.00 10.00      A   
ATOM   3693  CA  ILE A 392       2.466 -23.772  17.135  1.00 10.00      A   
ATOM   3694  CB  ILE A 392       3.458 -22.946  16.284  1.00 10.00      A   
ATOM   3695  CG1 ILE A 392       4.730 -22.649  17.084  1.00 10.00      A   
ATOM   3696  CG2 ILE A 392       2.821 -21.652  15.785  1.00 10.00      A   
ATOM   3697  CD1 ILE A 392       5.801 -21.939  16.284  1.00 10.00      A   
ATOM   3698  C   ILE A 392       1.132 -23.899  16.397  1.00 10.00      A   
ATOM   3699  O   ILE A 392       0.185 -23.153  16.665  1.00 10.00      A   
ATOM   3700  N   ALA A 393       1.059 -24.859  15.479  1.00 10.00      A   
ATOM   3701  HN  ALA A 393       1.849 -25.416  15.307  1.00 10.00      A   
ATOM   3702  CA  ALA A 393      -0.154 -25.092  14.707  1.00 10.00      A   
ATOM   3703  CB  ALA A 393       0.083 -26.163  13.656  1.00 10.00      A   
ATOM   3704  C   ALA A 393      -1.317 -25.488  15.610  1.00 10.00      A   
ATOM   3705  O   ALA A 393      -2.425 -24.975  15.466  1.00 10.00      A   
ATOM   3706  N   ARG A 394      -1.056 -26.392  16.547  1.00 10.00      A   
ATOM   3707  HN  ARG A 394      -0.145 -26.757  16.617  1.00 10.00      A   
ATOM   3708  CA  ARG A 394      -2.085 -26.854  17.474  1.00 10.00      A   
ATOM   3709  CB  ARG A 394      -1.609 -28.087  18.246  1.00 10.00      A   
ATOM   3710  CG  ARG A 394      -0.983 -29.163  17.378  1.00 10.00      A   
ATOM   3711  CD  ARG A 394      -0.737 -30.438  18.165  1.00 10.00      A   
ATOM   3712  NE  ARG A 394      -1.834 -31.391  17.996  1.00 10.00      A   
ATOM   3713  HE  ARG A 394      -2.655 -31.228  18.514  1.00 10.00      A   
ATOM   3714  CZ  ARG A 394      -1.777 -32.457  17.202  1.00 10.00      A   
ATOM   3715  NH1 ARG A 394      -0.674 -32.713  16.512  1.00 10.00      A   
ATOM   3716 HH11 ARG A 394       0.152 -32.085  16.593  1.00 10.00      A   
ATOM   3717 HH12 ARG A 394      -0.626 -33.552  15.890  1.00 10.00      A   
ATOM   3718  NH2 ARG A 394      -2.825 -33.261  17.095  1.00 10.00      A   
ATOM   3719 HH21 ARG A 394      -2.786 -34.096  16.470  1.00 10.00      A   
ATOM   3720 HH22 ARG A 394      -3.697 -33.065  17.636  1.00 10.00      A   
ATOM   3721  C   ARG A 394      -2.459 -25.754  18.456  1.00 10.00      A   
ATOM   3722  O   ARG A 394      -3.569 -25.730  18.995  1.00 10.00      A   
ATOM   3723  N   ASN A 395      -1.522 -24.849  18.694  1.00 10.00      A   
ATOM   3724  HN  ASN A 395      -0.652 -24.930  18.243  1.00 10.00      A   
ATOM   3725  CA  ASN A 395      -1.745 -23.743  19.614  1.00 10.00      A   
ATOM   3726  CB  ASN A 395      -0.419 -23.151  20.101  1.00 10.00      A   
ATOM   3727  CG  ASN A 395       0.208 -23.933  21.235  1.00 10.00      A   
ATOM   3728  OD1 ASN A 395       1.428 -23.987  21.362  1.00 10.00      A   
ATOM   3729  ND2 ASN A 395      -0.624 -24.534  22.076  1.00 10.00      A   
ATOM   3730 HD21 ASN A 395      -1.586 -24.440  21.920  1.00 10.00      A   
ATOM   3731 HD22 ASN A 395      -0.241 -25.047  22.817  1.00 10.00      A   
ATOM   3732  C   ASN A 395      -2.593 -22.653  18.979  1.00 10.00      A   
ATOM   3733  O   ASN A 395      -3.600 -22.227  19.543  1.00 10.00      A   
ATOM   3734  N   ARG A 396      -2.192 -22.219  17.796  1.00 10.00      A   
ATOM   3735  HN  ARG A 396      -1.401 -22.625  17.381  1.00 10.00      A   
ATOM   3736  CA  ARG A 396      -2.900 -21.160  17.092  1.00 10.00      A   
ATOM   3737  CB  ARG A 396      -1.947 -19.996  16.785  1.00 10.00      A   
ATOM   3738  CG  ARG A 396      -1.258 -19.405  18.009  1.00 10.00      A   
ATOM   3739  CD  ARG A 396      -2.018 -18.209  18.566  1.00 10.00      A   
ATOM   3740  NE  ARG A 396      -3.436 -18.498  18.788  1.00 10.00      A   
ATOM   3741  HE  ARG A 396      -4.066 -18.227  18.079  1.00 10.00      A   
ATOM   3742  CZ  ARG A 396      -3.923 -19.086  19.882  1.00 10.00      A   
ATOM   3743  NH1 ARG A 396      -3.111 -19.457  20.872  1.00 10.00      A   
ATOM   3744 HH11 ARG A 396      -2.080 -19.287  20.806  1.00 10.00      A   
ATOM   3745 HH12 ARG A 396      -3.499 -19.923  21.724  1.00 10.00      A   
ATOM   3746  NH2 ARG A 396      -5.228 -19.309  19.982  1.00 10.00      A   
ATOM   3747 HH21 ARG A 396      -5.872 -19.022  19.212  1.00 10.00      A   
ATOM   3748 HH22 ARG A 396      -5.616 -19.768  20.835  1.00 10.00      A   
ATOM   3749  C   ARG A 396      -3.551 -21.660  15.798  1.00 10.00      A   
ATOM   3750  O   ARG A 396      -2.959 -21.580  14.723  1.00 10.00      A   
ATOM   3751  N   PRO A 397      -4.785 -22.180  15.876  1.00 10.00      A   
ATOM   3752  CA  PRO A 397      -5.499 -22.661  14.694  1.00 10.00      A   
ATOM   3753  CB  PRO A 397      -6.552 -23.594  15.296  1.00 10.00      A   
ATOM   3754  CG  PRO A 397      -6.848 -23.008  16.635  1.00 10.00      A   
ATOM   3755  CD  PRO A 397      -5.576 -22.352  17.109  1.00 10.00      A   
ATOM   3756  C   PRO A 397      -6.170 -21.492  13.968  1.00 10.00      A   
ATOM   3757  O   PRO A 397      -6.779 -21.656  12.911  1.00 10.00      A   
ATOM   3758  N   ASN A 398      -6.040 -20.306  14.553  1.00 10.00      A   
ATOM   3759  HN  ASN A 398      -5.535 -20.247  15.391  1.00 10.00      A   
ATOM   3760  CA  ASN A 398      -6.624 -19.090  13.996  1.00 10.00      A   
ATOM   3761  CB  ASN A 398      -7.198 -18.208  15.115  1.00 10.00      A   
ATOM   3762  CG  ASN A 398      -6.126 -17.572  15.983  1.00 10.00      A   
ATOM   3763  OD1 ASN A 398      -5.564 -18.220  16.873  1.00 10.00      A   
ATOM   3764  ND2 ASN A 398      -5.844 -16.298  15.742  1.00 10.00      A   
ATOM   3765 HD21 ASN A 398      -6.341 -15.838  15.029  1.00 10.00      A   
ATOM   3766 HD22 ASN A 398      -5.141 -15.868  16.277  1.00 10.00      A   
ATOM   3767  C   ASN A 398      -5.595 -18.306  13.196  1.00 10.00      A   
ATOM   3768  O   ASN A 398      -5.877 -17.204  12.722  1.00 10.00      A   
ATOM   3769  N   MET A 399      -4.403 -18.882  13.061  1.00 10.00      A   
ATOM   3770  HN  MET A 399      -4.249 -19.756  13.475  1.00 10.00      A   
ATOM   3771  CA  MET A 399      -3.314 -18.257  12.316  1.00 10.00      A   
ATOM   3772  CB  MET A 399      -2.100 -19.191  12.283  1.00 10.00      A   
ATOM   3773  CG  MET A 399      -0.864 -18.605  11.612  1.00 10.00      A   
ATOM   3774  SD  MET A 399      -0.086 -17.306  12.592  1.00 10.00      A   
ATOM   3775  CE  MET A 399       0.286 -18.197  14.102  1.00 10.00      A   
ATOM   3776  C   MET A 399      -3.760 -17.936  10.895  1.00 10.00      A   
ATOM   3777  O   MET A 399      -4.058 -18.840  10.113  1.00 10.00      A   
ATOM   3778  N   THR A 400      -3.811 -16.652  10.571  1.00 10.00      A   
ATOM   3779  HN  THR A 400      -3.558 -15.974  11.238  1.00 10.00      A   
ATOM   3780  CA  THR A 400      -4.227 -16.219   9.250  1.00 10.00      A   
ATOM   3781  CB  THR A 400      -5.046 -14.914   9.325  1.00 10.00      A   
ATOM   3782  OG1 THR A 400      -4.377 -13.979  10.186  1.00 10.00      A   
ATOM   3783  HG1 THR A 400      -5.028 -13.552  10.766  1.00 10.00      A   
ATOM   3784  CG2 THR A 400      -6.438 -15.190   9.869  1.00 10.00      A   
ATOM   3785  C   THR A 400      -3.025 -16.001   8.341  1.00 10.00      A   
ATOM   3786  O   THR A 400      -3.104 -16.196   7.125  1.00 10.00      A   
ATOM   3787  N   ARG A 401      -1.904 -15.614   8.933  1.00 10.00      A   
ATOM   3788  HN  ARG A 401      -1.889 -15.505   9.909  1.00 10.00      A   
ATOM   3789  CA  ARG A 401      -0.693 -15.352   8.173  1.00 10.00      A   
ATOM   3790  CB  ARG A 401      -0.528 -13.850   7.950  1.00 10.00      A   
ATOM   3791  CG  ARG A 401      -1.578 -13.251   7.035  1.00 10.00      A   
ATOM   3792  CD  ARG A 401      -1.924 -11.838   7.450  1.00 10.00      A   
ATOM   3793  NE  ARG A 401      -2.961 -11.791   8.481  1.00 10.00      A   
ATOM   3794  HE  ARG A 401      -2.968 -12.503   9.162  1.00 10.00      A   
ATOM   3795  CZ  ARG A 401      -3.873 -10.826   8.547  1.00 10.00      A   
ATOM   3796  NH1 ARG A 401      -3.860  -9.859   7.641  1.00 10.00      A   
ATOM   3797 HH11 ARG A 401      -4.562  -9.092   7.673  1.00 10.00      A   
ATOM   3798 HH12 ARG A 401      -3.137  -9.856   6.878  1.00 10.00      A   
ATOM   3799  NH2 ARG A 401      -4.795 -10.826   9.501  1.00 10.00      A   
ATOM   3800 HH21 ARG A 401      -5.509 -10.065   9.540  1.00 10.00      A   
ATOM   3801 HH22 ARG A 401      -4.816 -11.589  10.222  1.00 10.00      A   
ATOM   3802  C   ARG A 401       0.545 -15.915   8.862  1.00 10.00      A   
ATOM   3803  O   ARG A 401       1.049 -15.343   9.831  1.00 10.00      A   
ATOM   3804  N   PHE A 402       1.042 -17.025   8.340  1.00 10.00      A   
ATOM   3805  HN  PHE A 402       0.607 -17.418   7.549  1.00 10.00      A   
ATOM   3806  CA  PHE A 402       2.228 -17.665   8.889  1.00 10.00      A   
ATOM   3807  CB  PHE A 402       2.003 -19.171   9.053  1.00 10.00      A   
ATOM   3808  CG  PHE A 402       2.983 -19.833   9.979  1.00 10.00      A   
ATOM   3809  CD1 PHE A 402       2.854 -19.705  11.351  1.00 10.00      A   
ATOM   3810  CD2 PHE A 402       4.038 -20.578   9.478  1.00 10.00      A   
ATOM   3811  CE1 PHE A 402       3.760 -20.304  12.207  1.00 10.00      A   
ATOM   3812  CE2 PHE A 402       4.945 -21.182  10.328  1.00 10.00      A   
ATOM   3813  CZ  PHE A 402       4.806 -21.043  11.693  1.00 10.00      A   
ATOM   3814  C   PHE A 402       3.419 -17.396   7.976  1.00 10.00      A   
ATOM   3815  O   PHE A 402       3.672 -18.139   7.028  1.00 10.00      A   
ATOM   3816  N   ARG A 403       4.131 -16.314   8.251  1.00 10.00      A   
ATOM   3817  HN  ARG A 403       3.884 -15.759   9.029  1.00 10.00      A   
ATOM   3818  CA  ARG A 403       5.280 -15.934   7.451  1.00 10.00      A   
ATOM   3819  CB  ARG A 403       5.199 -14.451   7.084  1.00 10.00      A   
ATOM   3820  CG  ARG A 403       4.006 -14.106   6.204  1.00 10.00      A   
ATOM   3821  CD  ARG A 403       3.377 -12.783   6.603  1.00 10.00      A   
ATOM   3822  NE  ARG A 403       3.893 -11.664   5.822  1.00 10.00      A   
ATOM   3823  HE  ARG A 403       4.736 -11.804   5.319  1.00 10.00      A   
ATOM   3824  CZ  ARG A 403       3.300 -10.478   5.742  1.00 10.00      A   
ATOM   3825  NH1 ARG A 403       2.164 -10.243   6.382  1.00 10.00      A   
ATOM   3826 HH11 ARG A 403       1.716 -10.980   6.953  1.00 10.00      A   
ATOM   3827 HH12 ARG A 403       1.714  -9.294   6.310  1.00 10.00      A   
ATOM   3828  NH2 ARG A 403       3.841  -9.522   5.010  1.00 10.00      A   
ATOM   3829 HH21 ARG A 403       3.373  -8.583   4.947  1.00 10.00      A   
ATOM   3830 HH22 ARG A 403       4.734  -9.699   4.494  1.00 10.00      A   
ATOM   3831  C   ARG A 403       6.573 -16.249   8.183  1.00 10.00      A   
ATOM   3832  O   ARG A 403       7.100 -15.422   8.925  1.00 10.00      A   
ATOM   3833  N   LEU A 404       7.071 -17.456   7.978  1.00 10.00      A   
ATOM   3834  HN  LEU A 404       6.605 -18.065   7.367  1.00 10.00      A   
ATOM   3835  CA  LEU A 404       8.298 -17.901   8.619  1.00 10.00      A   
ATOM   3836  CB  LEU A 404       8.056 -19.220   9.366  1.00 10.00      A   
ATOM   3837  CG  LEU A 404       9.290 -19.923   9.943  1.00 10.00      A   
ATOM   3838  CD1 LEU A 404       9.875 -19.132  11.102  1.00 10.00      A   
ATOM   3839  CD2 LEU A 404       8.951 -21.341  10.372  1.00 10.00      A   
ATOM   3840  C   LEU A 404       9.401 -18.081   7.583  1.00 10.00      A   
ATOM   3841  O   LEU A 404       9.161 -18.612   6.495  1.00 10.00      A   
ATOM   3842  N   CYS A 405      10.599 -17.623   7.917  1.00 10.00      A   
ATOM   3843  HN  CYS A 405      10.722 -17.177   8.788  1.00 10.00      A   
ATOM   3844  CA  CYS A 405      11.738 -17.749   7.023  1.00 10.00      A   
ATOM   3845  CB  CYS A 405      11.910 -16.482   6.184  1.00 10.00      A   
ATOM   3846  SG  CYS A 405      13.218 -16.583   4.937  1.00 10.00      A   
ATOM   3847  HG  CYS A 405      14.248 -17.232   5.470  1.00 10.00      A   
ATOM   3848  C   CYS A 405      13.011 -18.038   7.808  1.00 10.00      A   
ATOM   3849  O   CYS A 405      13.241 -17.465   8.878  1.00 10.00      A   
ATOM   3850  N   ILE A 406      13.827 -18.939   7.279  1.00 10.00      A   
ATOM   3851  HN  ILE A 406      13.579 -19.370   6.435  1.00 10.00      A   
ATOM   3852  CA  ILE A 406      15.081 -19.308   7.913  1.00 10.00      A   
ATOM   3853  CB  ILE A 406      15.250 -20.846   7.958  1.00 10.00      A   
ATOM   3854  CG1 ILE A 406      13.983 -21.510   8.508  1.00 10.00      A   
ATOM   3855  CG2 ILE A 406      16.460 -21.236   8.799  1.00 10.00      A   
ATOM   3856  CD1 ILE A 406      13.969 -23.017   8.369  1.00 10.00      A   
ATOM   3857  C   ILE A 406      16.236 -18.698   7.127  1.00 10.00      A   
ATOM   3858  O   ILE A 406      16.171 -18.597   5.901  1.00 10.00      A   
ATOM   3859  N   ILE A 407      17.267 -18.256   7.837  1.00 10.00      A   
ATOM   3860  HN  ILE A 407      17.225 -18.303   8.820  1.00 10.00      A   
ATOM   3861  CA  ILE A 407      18.442 -17.667   7.200  1.00 10.00      A   
ATOM   3862  CB  ILE A 407      19.412 -17.085   8.249  1.00 10.00      A   
ATOM   3863  CG1 ILE A 407      18.688 -16.078   9.151  1.00 10.00      A   
ATOM   3864  CG2 ILE A 407      20.615 -16.436   7.581  1.00 10.00      A   
ATOM   3865  CD1 ILE A 407      18.104 -14.890   8.414  1.00 10.00      A   
ATOM   3866  C   ILE A 407      19.178 -18.707   6.354  1.00 10.00      A   
ATOM   3867  O   ILE A 407      19.685 -18.404   5.271  1.00 10.00      A   
ATOM   3868  N   GLU A 408      19.209 -19.936   6.851  1.00 10.00      A   
ATOM   3869  HN  GLU A 408      18.758 -20.115   7.698  1.00 10.00      A   
ATOM   3870  CA  GLU A 408      19.876 -21.028   6.161  1.00 10.00      A   
ATOM   3871  CB  GLU A 408      20.330 -22.080   7.173  1.00 10.00      A   
ATOM   3872  CG  GLU A 408      21.324 -23.086   6.620  1.00 10.00      A   
ATOM   3873  CD  GLU A 408      22.727 -22.527   6.549  1.00 10.00      A   
ATOM   3874  OE1 GLU A 408      23.454 -22.610   7.561  1.00 10.00      A   
ATOM   3875  OE2 GLU A 408      23.111 -22.006   5.484  1.00 10.00      A   
ATOM   3876  C   GLU A 408      18.938 -21.663   5.138  1.00 10.00      A   
ATOM   3877  O   GLU A 408      17.858 -22.146   5.492  1.00 10.00      A   
ATOM   3878  N   PRO A 409      19.331 -21.662   3.854  1.00 10.00      A   
ATOM   3879  CA  PRO A 409      18.529 -22.245   2.776  1.00 10.00      A   
ATOM   3880  CB  PRO A 409      19.267 -21.831   1.494  1.00 10.00      A   
ATOM   3881  CG  PRO A 409      20.246 -20.787   1.918  1.00 10.00      A   
ATOM   3882  CD  PRO A 409      20.589 -21.094   3.346  1.00 10.00      A   
ATOM   3883  C   PRO A 409      18.480 -23.765   2.882  1.00 10.00      A   
ATOM   3884  O   PRO A 409      19.506 -24.411   3.121  1.00 10.00      A   
ATOM   3885  N   LYS A 410      17.277 -24.323   2.731  1.00 10.00      A   
ATOM   3886  HN  LYS A 410      16.501 -23.739   2.571  1.00 10.00      A   
ATOM   3887  CA  LYS A 410      17.066 -25.768   2.798  1.00 10.00      A   
ATOM   3888  CB  LYS A 410      17.692 -26.485   1.597  1.00 10.00      A   
ATOM   3889  CG  LYS A 410      17.088 -26.094   0.259  1.00 10.00      A   
ATOM   3890  CD  LYS A 410      17.683 -26.910  -0.876  1.00 10.00      A   
ATOM   3891  CE  LYS A 410      17.306 -26.327  -2.227  1.00 10.00      A   
ATOM   3892  NZ  LYS A 410      17.902 -27.098  -3.349  1.00 10.00      A   
ATOM   3893  HZ1 LYS A 410      18.911 -27.277  -3.164  1.00 10.00      A   
ATOM   3894  HZ2 LYS A 410      17.816 -26.561  -4.237  1.00 10.00      A   
ATOM   3895  HZ3 LYS A 410      17.412 -28.008  -3.458  1.00 10.00      A   
ATOM   3896  C   LYS A 410      17.558 -26.371   4.115  1.00 10.00      A   
ATOM   3897  O   LYS A 410      18.098 -27.475   4.141  1.00 10.00      A   
ATOM   3898  N   ALA A 411      17.383 -25.636   5.206  1.00 10.00      A   
ATOM   3899  HN  ALA A 411      16.984 -24.747   5.124  1.00 10.00      A   
ATOM   3900  CA  ALA A 411      17.792 -26.119   6.519  1.00 10.00      A   
ATOM   3901  CB  ALA A 411      18.137 -24.956   7.436  1.00 10.00      A   
ATOM   3902  C   ALA A 411      16.689 -26.970   7.139  1.00 10.00      A   
ATOM   3903  O   ALA A 411      15.561 -26.508   7.313  1.00 10.00      A   
ATOM   3904  N   PRO A 412      16.985 -28.235   7.449  1.00 10.00      A   
ATOM   3905  CA  PRO A 412      16.011 -29.141   8.043  1.00 10.00      A   
ATOM   3906  CB  PRO A 412      16.534 -30.507   7.601  1.00 10.00      A   
ATOM   3907  CG  PRO A 412      18.017 -30.345   7.543  1.00 10.00      A   
ATOM   3908  CD  PRO A 412      18.286 -28.893   7.229  1.00 10.00      A   
ATOM   3909  C   PRO A 412      16.000 -29.063   9.566  1.00 10.00      A   
ATOM   3910  O   PRO A 412      16.672 -28.215  10.165  1.00 10.00      A   
ATOM   3911  N   ASP A 413      15.228 -29.948  10.182  1.00 10.00      A   
ATOM   3912  HN  ASP A 413      14.698 -30.579   9.643  1.00 10.00      A   
ATOM   3913  CA  ASP A 413      15.139 -30.018  11.637  1.00 10.00      A   
ATOM   3914  CB  ASP A 413      14.129 -31.106  12.019  1.00 10.00      A   
ATOM   3915  CG  ASP A 413      13.925 -31.256  13.510  1.00 10.00      A   
ATOM   3916  OD1 ASP A 413      14.797 -31.853  14.169  1.00 10.00      A   
ATOM   3917  OD2 ASP A 413      12.882 -30.803  14.027  1.00 10.00      A   
ATOM   3918  C   ASP A 413      16.525 -30.343  12.196  1.00 10.00      A   
ATOM   3919  O   ASP A 413      17.157 -31.301  11.766  1.00 10.00      A   
ATOM   3920  N   TYR A 414      17.013 -29.541  13.132  1.00 10.00      A   
ATOM   3921  HN  TYR A 414      16.470 -28.788  13.455  1.00 10.00      A   
ATOM   3922  CA  TYR A 414      18.354 -29.751  13.686  1.00 10.00      A   
ATOM   3923  CB  TYR A 414      18.954 -28.439  14.206  1.00 10.00      A   
ATOM   3924  CG  TYR A 414      18.191 -27.830  15.358  1.00 10.00      A   
ATOM   3925  CD1 TYR A 414      18.454 -28.210  16.667  1.00 10.00      A   
ATOM   3926  CD2 TYR A 414      17.202 -26.882  15.136  1.00 10.00      A   
ATOM   3927  CE1 TYR A 414      17.755 -27.666  17.720  1.00 10.00      A   
ATOM   3928  CE2 TYR A 414      16.500 -26.331  16.184  1.00 10.00      A   
ATOM   3929  CZ  TYR A 414      16.779 -26.728  17.474  1.00 10.00      A   
ATOM   3930  OH  TYR A 414      16.079 -26.186  18.520  1.00 10.00      A   
ATOM   3931  HH  TYR A 414      15.205 -25.887  18.203  1.00 10.00      A   
ATOM   3932  C   TYR A 414      18.419 -30.847  14.755  1.00 10.00      A   
ATOM   3933  O   TYR A 414      19.503 -31.185  15.231  1.00 10.00      A   
ATOM   3934  N   LEU A 415      17.281 -31.408  15.129  1.00 10.00      A   
ATOM   3935  HN  LEU A 415      16.436 -31.133  14.705  1.00 10.00      A   
ATOM   3936  CA  LEU A 415      17.255 -32.449  16.144  1.00 10.00      A   
ATOM   3937  CB  LEU A 415      16.063 -32.251  17.089  1.00 10.00      A   
ATOM   3938  CG  LEU A 415      16.152 -31.070  18.060  1.00 10.00      A   
ATOM   3939  CD1 LEU A 415      14.877 -30.957  18.882  1.00 10.00      A   
ATOM   3940  CD2 LEU A 415      17.358 -31.216  18.971  1.00 10.00      A   
ATOM   3941  C   LEU A 415      17.190 -33.839  15.512  1.00 10.00      A   
ATOM   3942  O   LEU A 415      17.876 -34.766  15.944  1.00 10.00      A   
ATOM   3943  N   THR A 416      16.363 -33.974  14.486  1.00 10.00      A   
ATOM   3944  HN  THR A 416      15.849 -33.189  14.183  1.00 10.00      A   
ATOM   3945  CA  THR A 416      16.186 -35.251  13.803  1.00 10.00      A   
ATOM   3946  CB  THR A 416      14.690 -35.586  13.656  1.00 10.00      A   
ATOM   3947  OG1 THR A 416      13.950 -34.375  13.463  1.00 10.00      A   
ATOM   3948  HG1 THR A 416      14.311 -33.683  14.033  1.00 10.00      A   
ATOM   3949  CG2 THR A 416      14.168 -36.303  14.890  1.00 10.00      A   
ATOM   3950  C   THR A 416      16.825 -35.250  12.419  1.00 10.00      A   
ATOM   3951  O   THR A 416      16.984 -36.307  11.803  1.00 10.00      A   
ATOM   3952  N   LEU A 417      17.179 -34.059  11.936  1.00 10.00      A   
ATOM   3953  HN  LEU A 417      17.024 -33.258  12.486  1.00 10.00      A   
ATOM   3954  CA  LEU A 417      17.794 -33.893  10.614  1.00 10.00      A   
ATOM   3955  CB  LEU A 417      19.092 -34.696  10.486  1.00 10.00      A   
ATOM   3956  CG  LEU A 417      20.226 -34.270  11.421  1.00 10.00      A   
ATOM   3957  CD1 LEU A 417      21.363 -35.275  11.374  1.00 10.00      A   
ATOM   3958  CD2 LEU A 417      20.723 -32.877  11.059  1.00 10.00      A   
ATOM   3959  C   LEU A 417      16.809 -34.232   9.500  1.00 10.00      A   
ATOM   3960  O   LEU A 417      17.198 -34.470   8.355  1.00 10.00      A   
ATOM   3961  N   GLU A 418      15.530 -34.218   9.845  1.00 10.00      A   
ATOM   3962  HN  GLU A 418      15.292 -33.982  10.767  1.00 10.00      A   
ATOM   3963  CA  GLU A 418      14.468 -34.524   8.902  1.00 10.00      A   
ATOM   3964  CB  GLU A 418      13.351 -35.284   9.620  1.00 10.00      A   
ATOM   3965  CG  GLU A 418      13.682 -36.732   9.924  1.00 10.00      A   
ATOM   3966  CD  GLU A 418      13.561 -37.621   8.705  1.00 10.00      A   
ATOM   3967  OE1 GLU A 418      14.602 -37.963   8.103  1.00 10.00      A   
ATOM   3968  OE2 GLU A 418      12.422 -37.988   8.345  1.00 10.00      A   
ATOM   3969  C   GLU A 418      13.907 -33.247   8.285  1.00 10.00      A   
ATOM   3970  O   GLU A 418      14.011 -32.167   8.873  1.00 10.00      A   
ATOM   3971  N   PRO A 419      13.330 -33.346   7.079  1.00 10.00      A   
ATOM   3972  CA  PRO A 419      12.735 -32.193   6.394  1.00 10.00      A   
ATOM   3973  CB  PRO A 419      12.234 -32.779   5.071  1.00 10.00      A   
ATOM   3974  CG  PRO A 419      13.007 -34.040   4.891  1.00 10.00      A   
ATOM   3975  CD  PRO A 419      13.237 -34.575   6.271  1.00 10.00      A   
ATOM   3976  C   PRO A 419      11.572 -31.601   7.197  1.00 10.00      A   
ATOM   3977  O   PRO A 419      10.963 -32.284   8.023  1.00 10.00      A   
ATOM   3978  N   LEU A 420      11.250 -30.343   6.935  1.00 10.00      A   
ATOM   3979  HN  LEU A 420      11.733 -29.860   6.225  1.00 10.00      A   
ATOM   3980  CA  LEU A 420      10.182 -29.660   7.657  1.00 10.00      A   
ATOM   3981  CB  LEU A 420      10.497 -28.169   7.791  1.00 10.00      A   
ATOM   3982  CG  LEU A 420      11.813 -27.818   8.486  1.00 10.00      A   
ATOM   3983  CD1 LEU A 420      12.141 -26.348   8.285  1.00 10.00      A   
ATOM   3984  CD2 LEU A 420      11.740 -28.152   9.969  1.00 10.00      A   
ATOM   3985  C   LEU A 420       8.820 -29.864   7.002  1.00 10.00      A   
ATOM   3986  O   LEU A 420       7.871 -29.126   7.278  1.00 10.00      A   
ATOM   3987  N   ASP A 421       8.725 -30.887   6.157  1.00 10.00      A   
ATOM   3988  HN  ASP A 421       9.516 -31.447   6.002  1.00 10.00      A   
ATOM   3989  CA  ASP A 421       7.483 -31.200   5.449  1.00 10.00      A   
ATOM   3990  CB  ASP A 421       7.659 -32.423   4.543  1.00 10.00      A   
ATOM   3991  CG  ASP A 421       8.563 -32.165   3.351  1.00 10.00      A   
ATOM   3992  OD1 ASP A 421       8.096 -31.590   2.350  1.00 10.00      A   
ATOM   3993  OD2 ASP A 421       9.742 -32.557   3.399  1.00 10.00      A   
ATOM   3994  C   ASP A 421       6.322 -31.430   6.415  1.00 10.00      A   
ATOM   3995  O   ASP A 421       5.225 -30.911   6.214  1.00 10.00      A   
ATOM   3996  N   ILE A 422       6.573 -32.194   7.475  1.00 10.00      A   
ATOM   3997  HN  ILE A 422       7.471 -32.559   7.596  1.00 10.00      A   
ATOM   3998  CA  ILE A 422       5.539 -32.490   8.466  1.00 10.00      A   
ATOM   3999  CB  ILE A 422       5.889 -33.702   9.357  1.00 10.00      A   
ATOM   4000  CG1 ILE A 422       7.372 -33.695   9.743  1.00 10.00      A   
ATOM   4001  CG2 ILE A 422       5.513 -35.001   8.659  1.00 10.00      A   
ATOM   4002  CD1 ILE A 422       7.738 -34.721  10.796  1.00 10.00      A   
ATOM   4003  C   ILE A 422       5.220 -31.279   9.336  1.00 10.00      A   
ATOM   4004  O   ILE A 422       4.075 -31.089   9.746  1.00 10.00      A   
ATOM   4005  N   GLY A 423       6.230 -30.454   9.602  1.00 10.00      A   
ATOM   4006  HN  GLY A 423       7.122 -30.645   9.237  1.00 10.00      A   
ATOM   4007  CA  GLY A 423       6.028 -29.274  10.417  1.00 10.00      A   
ATOM   4008  C   GLY A 423       5.099 -28.287   9.742  1.00 10.00      A   
ATOM   4009  O   GLY A 423       4.095 -27.869  10.318  1.00 10.00      A   
ATOM   4010  N   PHE A 424       5.423 -27.930   8.507  1.00 10.00      A   
ATOM   4011  HN  PHE A 424       6.237 -28.298   8.099  1.00 10.00      A   
ATOM   4012  CA  PHE A 424       4.602 -26.999   7.748  1.00 10.00      A   
ATOM   4013  CB  PHE A 424       5.344 -26.496   6.506  1.00 10.00      A   
ATOM   4014  CG  PHE A 424       6.349 -25.410   6.793  1.00 10.00      A   
ATOM   4015  CD1 PHE A 424       7.701 -25.698   6.889  1.00 10.00      A   
ATOM   4016  CD2 PHE A 424       5.936 -24.097   6.968  1.00 10.00      A   
ATOM   4017  CE1 PHE A 424       8.620 -24.698   7.154  1.00 10.00      A   
ATOM   4018  CE2 PHE A 424       6.849 -23.093   7.232  1.00 10.00      A   
ATOM   4019  CZ  PHE A 424       8.192 -23.393   7.325  1.00 10.00      A   
ATOM   4020  C   PHE A 424       3.277 -27.650   7.362  1.00 10.00      A   
ATOM   4021  O   PHE A 424       2.258 -26.972   7.209  1.00 10.00      A   
ATOM   4022  N   GLY A 425       3.299 -28.971   7.216  1.00 10.00      A   
ATOM   4023  HN  GLY A 425       4.146 -29.453   7.333  1.00 10.00      A   
ATOM   4024  CA  GLY A 425       2.098 -29.706   6.874  1.00 10.00      A   
ATOM   4025  C   GLY A 425       1.088 -29.667   8.002  1.00 10.00      A   
ATOM   4026  O   GLY A 425      -0.118 -29.782   7.777  1.00 10.00      A   
ATOM   4027  N   ALA A 426       1.583 -29.506   9.222  1.00 10.00      A   
ATOM   4028  HN  ALA A 426       2.558 -29.441   9.340  1.00 10.00      A   
ATOM   4029  CA  ALA A 426       0.724 -29.436  10.391  1.00 10.00      A   
ATOM   4030  CB  ALA A 426       1.515 -29.728  11.655  1.00 10.00      A   
ATOM   4031  C   ALA A 426       0.064 -28.067  10.476  1.00 10.00      A   
ATOM   4032  O   ALA A 426      -1.081 -27.946  10.908  1.00 10.00      A   
ATOM   4033  N   ILE A 427       0.795 -27.040  10.041  1.00 10.00      A   
ATOM   4034  HN  ILE A 427       1.703 -27.211   9.709  1.00 10.00      A   
ATOM   4035  CA  ILE A 427       0.287 -25.669  10.056  1.00 10.00      A   
ATOM   4036  CB  ILE A 427       1.319 -24.664   9.494  1.00 10.00      A   
ATOM   4037  CG1 ILE A 427       2.640 -24.730  10.272  1.00 10.00      A   
ATOM   4038  CG2 ILE A 427       0.761 -23.245   9.493  1.00 10.00      A   
ATOM   4039  CD1 ILE A 427       2.546 -24.263  11.709  1.00 10.00      A   
ATOM   4040  C   ILE A 427      -1.005 -25.566   9.246  1.00 10.00      A   
ATOM   4041  O   ILE A 427      -2.030 -25.120   9.752  1.00 10.00      A   
ATOM   4042  N   VAL A 428      -0.958 -26.025   8.001  1.00 10.00      A   
ATOM   4043  HN  VAL A 428      -0.123 -26.420   7.667  1.00 10.00      A   
ATOM   4044  CA  VAL A 428      -2.129 -25.968   7.124  1.00 10.00      A   
ATOM   4045  CB  VAL A 428      -1.768 -26.237   5.643  1.00 10.00      A   
ATOM   4046  CG1 VAL A 428      -0.910 -25.111   5.081  1.00 10.00      A   
ATOM   4047  CG2 VAL A 428      -1.065 -27.576   5.487  1.00 10.00      A   
ATOM   4048  C   VAL A 428      -3.215 -26.952   7.575  1.00 10.00      A   
ATOM   4049  O   VAL A 428      -4.384 -26.821   7.206  1.00 10.00      A   
ATOM   4050  N   GLU A 429      -2.816 -27.929   8.383  1.00 10.00      A   
ATOM   4051  HN  GLU A 429      -1.875 -27.964   8.659  1.00 10.00      A   
ATOM   4052  CA  GLU A 429      -3.734 -28.942   8.883  1.00 10.00      A   
ATOM   4053  CB  GLU A 429      -2.951 -30.172   9.361  1.00 10.00      A   
ATOM   4054  CG  GLU A 429      -3.806 -31.399   9.645  1.00 10.00      A   
ATOM   4055  CD  GLU A 429      -3.032 -32.502  10.344  1.00 10.00      A   
ATOM   4056  OE1 GLU A 429      -2.152 -33.114   9.707  1.00 10.00      A   
ATOM   4057  OE2 GLU A 429      -3.298 -32.760  11.538  1.00 10.00      A   
ATOM   4058  C   GLU A 429      -4.575 -28.382  10.028  1.00 10.00      A   
ATOM   4059  O   GLU A 429      -5.753 -28.712  10.168  1.00 10.00      A   
ATOM   4060  N   HIS A 430      -3.969 -27.528  10.843  1.00 10.00      A   
ATOM   4061  HN  HIS A 430      -3.026 -27.297  10.684  1.00 10.00      A   
ATOM   4062  CA  HIS A 430      -4.669 -26.938  11.979  1.00 10.00      A   
ATOM   4063  CB  HIS A 430      -3.783 -26.919  13.224  1.00 10.00      A   
ATOM   4064  CG  HIS A 430      -3.468 -28.286  13.755  1.00 10.00      A   
ATOM   4065  ND1 HIS A 430      -4.286 -28.909  14.671  1.00 10.00      A   
ATOM   4066  CD2 HIS A 430      -2.426 -29.102  13.460  1.00 10.00      A   
ATOM   4067  CE1 HIS A 430      -3.727 -30.083  14.909  1.00 10.00      A   
ATOM   4068  NE2 HIS A 430      -2.603 -30.240  14.198  1.00 10.00      A   
ATOM   4069  HE2 HIS A 430      -2.026 -31.031  14.187  1.00 10.00      A   
ATOM   4070  C   HIS A 430      -5.210 -25.548  11.661  1.00 10.00      A   
ATOM   4071  O   HIS A 430      -6.360 -25.234  11.965  1.00 10.00      A   
ATOM   4072  N   CYS A 431      -4.390 -24.721  11.038  1.00 10.00      A   
ATOM   4073  HN  CYS A 431      -3.483 -25.020  10.809  1.00 10.00      A   
ATOM   4074  CA  CYS A 431      -4.799 -23.375  10.670  1.00 10.00      A   
ATOM   4075  CB  CYS A 431      -3.581 -22.453  10.629  1.00 10.00      A   
ATOM   4076  SG  CYS A 431      -2.407 -22.729  11.980  1.00 10.00      A   
ATOM   4077  HG  CYS A 431      -3.006 -22.411  13.123  1.00 10.00      A   
ATOM   4078  C   CYS A 431      -5.503 -23.397   9.313  1.00 10.00      A   
ATOM   4079  O   CYS A 431      -4.861 -23.377   8.261  1.00 10.00      A   
ATOM   4080  N   LYS A 432      -6.826 -23.464   9.351  1.00 10.00      A   
ATOM   4081  HN  LYS A 432      -7.275 -23.495  10.221  1.00 10.00      A   
ATOM   4082  CA  LYS A 432      -7.632 -23.508   8.133  1.00 10.00      A   
ATOM   4083  CB  LYS A 432      -8.935 -24.268   8.385  1.00 10.00      A   
ATOM   4084  CG  LYS A 432      -8.735 -25.719   8.788  1.00 10.00      A   
ATOM   4085  CD  LYS A 432      -8.284 -26.565   7.609  1.00 10.00      A   
ATOM   4086  CE  LYS A 432      -7.922 -27.973   8.047  1.00 10.00      A   
ATOM   4087  NZ  LYS A 432      -8.924 -28.540   8.989  1.00 10.00      A   
ATOM   4088  HZ1 LYS A 432      -8.803 -29.573   9.062  1.00 10.00      A   
ATOM   4089  HZ2 LYS A 432      -9.889 -28.340   8.660  1.00 10.00      A   
ATOM   4090  HZ3 LYS A 432      -8.803 -28.122   9.933  1.00 10.00      A   
ATOM   4091  C   LYS A 432      -7.925 -22.112   7.589  1.00 10.00      A   
ATOM   4092  O   LYS A 432      -8.108 -21.934   6.387  1.00 10.00      A   
ATOM   4093  N   ASP A 433      -7.942 -21.126   8.473  1.00 10.00      A   
ATOM   4094  HN  ASP A 433      -7.765 -21.326   9.412  1.00 10.00      A   
ATOM   4095  CA  ASP A 433      -8.218 -19.745   8.079  1.00 10.00      A   
ATOM   4096  CB  ASP A 433      -8.877 -18.989   9.239  1.00 10.00      A   
ATOM   4097  CG  ASP A 433      -9.712 -17.805   8.788  1.00 10.00      A   
ATOM   4098  OD1 ASP A 433      -9.978 -16.912   9.620  1.00 10.00      A   
ATOM   4099  OD2 ASP A 433     -10.117 -17.769   7.607  1.00 10.00      A   
ATOM   4100  C   ASP A 433      -6.928 -19.047   7.653  1.00 10.00      A   
ATOM   4101  O   ASP A 433      -6.809 -17.825   7.728  1.00 10.00      A   
ATOM   4102  N   LEU A 434      -5.968 -19.845   7.197  1.00 10.00      A   
ATOM   4103  HN  LEU A 434      -6.143 -20.807   7.144  1.00 10.00      A   
ATOM   4104  CA  LEU A 434      -4.677 -19.345   6.752  1.00 10.00      A   
ATOM   4105  CB  LEU A 434      -3.653 -20.485   6.791  1.00 10.00      A   
ATOM   4106  CG  LEU A 434      -2.228 -20.144   6.353  1.00 10.00      A   
ATOM   4107  CD1 LEU A 434      -1.520 -19.333   7.426  1.00 10.00      A   
ATOM   4108  CD2 LEU A 434      -1.450 -21.412   6.035  1.00 10.00      A   
ATOM   4109  C   LEU A 434      -4.784 -18.815   5.327  1.00 10.00      A   
ATOM   4110  O   LEU A 434      -5.269 -19.516   4.442  1.00 10.00      A   
ATOM   4111  N   ARG A 435      -4.331 -17.582   5.111  1.00 10.00      A   
ATOM   4112  HN  ARG A 435      -3.954 -17.072   5.864  1.00 10.00      A   
ATOM   4113  CA  ARG A 435      -4.378 -16.968   3.788  1.00 10.00      A   
ATOM   4114  CB  ARG A 435      -5.021 -15.581   3.851  1.00 10.00      A   
ATOM   4115  CG  ARG A 435      -6.447 -15.563   4.362  1.00 10.00      A   
ATOM   4116  CD  ARG A 435      -7.140 -14.256   4.005  1.00 10.00      A   
ATOM   4117  NE  ARG A 435      -6.299 -13.077   4.262  1.00 10.00      A   
ATOM   4118  HE  ARG A 435      -5.603 -12.865   3.596  1.00 10.00      A   
ATOM   4119  CZ  ARG A 435      -6.426 -12.287   5.330  1.00 10.00      A   
ATOM   4120  NH1 ARG A 435      -7.347 -12.545   6.251  1.00 10.00      A   
ATOM   4121 HH11 ARG A 435      -7.976 -13.373   6.151  1.00 10.00      A   
ATOM   4122 HH12 ARG A 435      -7.445 -11.924   7.085  1.00 10.00      A   
ATOM   4123  NH2 ARG A 435      -5.641 -11.221   5.465  1.00 10.00      A   
ATOM   4124 HH21 ARG A 435      -5.737 -10.599   6.298  1.00 10.00      A   
ATOM   4125 HH22 ARG A 435      -4.923 -10.994   4.740  1.00 10.00      A   
ATOM   4126  C   ARG A 435      -2.981 -16.839   3.199  1.00 10.00      A   
ATOM   4127  O   ARG A 435      -2.717 -17.292   2.087  1.00 10.00      A   
ATOM   4128  N   ARG A 436      -2.090 -16.228   3.959  1.00 10.00      A   
ATOM   4129  HN  ARG A 436      -2.359 -15.922   4.850  1.00 10.00      A   
ATOM   4130  CA  ARG A 436      -0.718 -16.010   3.516  1.00 10.00      A   
ATOM   4131  CB  ARG A 436      -0.311 -14.563   3.799  1.00 10.00      A   
ATOM   4132  CG  ARG A 436       1.017 -14.137   3.194  1.00 10.00      A   
ATOM   4133  CD  ARG A 436       1.196 -12.634   3.311  1.00 10.00      A   
ATOM   4134  NE  ARG A 436       2.524 -12.189   2.905  1.00 10.00      A   
ATOM   4135  HE  ARG A 436       3.299 -12.719   3.212  1.00 10.00      A   
ATOM   4136  CZ  ARG A 436       2.746 -11.121   2.151  1.00 10.00      A   
ATOM   4137  NH1 ARG A 436       1.734 -10.387   1.706  1.00 10.00      A   
ATOM   4138 HH11 ARG A 436       1.926  -9.543   1.115  1.00 10.00      A   
ATOM   4139 HH12 ARG A 436       0.755 -10.646   1.934  1.00 10.00      A   
ATOM   4140  NH2 ARG A 436       3.980 -10.773   1.844  1.00 10.00      A   
ATOM   4141 HH21 ARG A 436       4.786 -11.338   2.197  1.00 10.00      A   
ATOM   4142 HH22 ARG A 436       4.156  -9.930   1.250  1.00 10.00      A   
ATOM   4143  C   ARG A 436       0.231 -16.975   4.215  1.00 10.00      A   
ATOM   4144  O   ARG A 436       0.247 -17.061   5.444  1.00 10.00      A   
ATOM   4145  N   LEU A 437       1.007 -17.704   3.427  1.00 10.00      A   
ATOM   4146  HN  LEU A 437       0.947 -17.585   2.452  1.00 10.00      A   
ATOM   4147  CA  LEU A 437       1.954 -18.674   3.965  1.00 10.00      A   
ATOM   4148  CB  LEU A 437       1.410 -20.098   3.801  1.00 10.00      A   
ATOM   4149  CG  LEU A 437       2.293 -21.232   4.331  1.00 10.00      A   
ATOM   4150  CD1 LEU A 437       2.372 -21.188   5.849  1.00 10.00      A   
ATOM   4151  CD2 LEU A 437       1.782 -22.581   3.852  1.00 10.00      A   
ATOM   4152  C   LEU A 437       3.311 -18.560   3.276  1.00 10.00      A   
ATOM   4153  O   LEU A 437       3.401 -18.204   2.100  1.00 10.00      A   
ATOM   4154  N   SER A 438       4.364 -18.851   4.021  1.00 10.00      A   
ATOM   4155  HN  SER A 438       4.231 -19.109   4.957  1.00 10.00      A   
ATOM   4156  CA  SER A 438       5.718 -18.801   3.489  1.00 10.00      A   
ATOM   4157  CB  SER A 438       6.522 -17.720   4.209  1.00 10.00      A   
ATOM   4158  OG  SER A 438       5.717 -16.591   4.493  1.00 10.00      A   
ATOM   4159  HG  SER A 438       5.213 -16.350   3.706  1.00 10.00      A   
ATOM   4160  C   SER A 438       6.397 -20.155   3.672  1.00 10.00      A   
ATOM   4161  O   SER A 438       6.113 -20.871   4.634  1.00 10.00      A   
ATOM   4162  N   LEU A 439       7.285 -20.507   2.752  1.00 10.00      A   
ATOM   4163  HN  LEU A 439       7.476 -19.897   2.003  1.00 10.00      A   
ATOM   4164  CA  LEU A 439       7.990 -21.778   2.825  1.00 10.00      A   
ATOM   4165  CB  LEU A 439       7.635 -22.663   1.631  1.00 10.00      A   
ATOM   4166  CG  LEU A 439       6.216 -23.233   1.593  1.00 10.00      A   
ATOM   4167  CD1 LEU A 439       6.041 -24.115   0.370  1.00 10.00      A   
ATOM   4168  CD2 LEU A 439       5.906 -24.012   2.864  1.00 10.00      A   
ATOM   4169  C   LEU A 439       9.498 -21.571   2.886  1.00 10.00      A   
ATOM   4170  O   LEU A 439      10.073 -20.872   2.049  1.00 10.00      A   
ATOM   4171  N   SER A 440      10.130 -22.177   3.882  1.00 10.00      A   
ATOM   4172  HN  SER A 440       9.614 -22.714   4.522  1.00 10.00      A   
ATOM   4173  CA  SER A 440      11.567 -22.071   4.055  1.00 10.00      A   
ATOM   4174  CB  SER A 440      11.919 -20.814   4.855  1.00 10.00      A   
ATOM   4175  OG  SER A 440      11.107 -20.691   6.011  1.00 10.00      A   
ATOM   4176  HG  SER A 440      10.356 -20.117   5.819  1.00 10.00      A   
ATOM   4177  C   SER A 440      12.115 -23.320   4.739  1.00 10.00      A   
ATOM   4178  O   SER A 440      11.393 -24.011   5.460  1.00 10.00      A   
ATOM   4179  N   GLY A 441      13.381 -23.618   4.495  1.00 10.00      A   
ATOM   4180  HN  GLY A 441      13.898 -23.058   3.881  1.00 10.00      A   
ATOM   4181  CA  GLY A 441      13.993 -24.780   5.099  1.00 10.00      A   
ATOM   4182  C   GLY A 441      13.996 -25.965   4.158  1.00 10.00      A   
ATOM   4183  O   GLY A 441      13.664 -25.826   2.979  1.00 10.00      A   
ATOM   4184  N   LEU A 442      14.397 -27.128   4.658  1.00 10.00      A   
ATOM   4185  HN  LEU A 442      14.670 -27.180   5.602  1.00 10.00      A   
ATOM   4186  CA  LEU A 442      14.432 -28.329   3.829  1.00 10.00      A   
ATOM   4187  CB  LEU A 442      15.335 -29.412   4.420  1.00 10.00      A   
ATOM   4188  CG  LEU A 442      15.590 -30.635   3.528  1.00 10.00      A   
ATOM   4189  CD1 LEU A 442      16.395 -30.252   2.294  1.00 10.00      A   
ATOM   4190  CD2 LEU A 442      16.292 -31.737   4.304  1.00 10.00      A   
ATOM   4191  C   LEU A 442      13.027 -28.864   3.612  1.00 10.00      A   
ATOM   4192  O   LEU A 442      12.447 -29.518   4.486  1.00 10.00      A   
ATOM   4193  N   LEU A 443      12.482 -28.558   2.453  1.00 10.00      A   
ATOM   4194  HN  LEU A 443      12.992 -28.016   1.816  1.00 10.00      A   
ATOM   4195  CA  LEU A 443      11.148 -28.991   2.096  1.00 10.00      A   
ATOM   4196  CB  LEU A 443      10.226 -27.782   1.959  1.00 10.00      A   
ATOM   4197  CG  LEU A 443      10.061 -26.910   3.202  1.00 10.00      A   
ATOM   4198  CD1 LEU A 443       9.378 -25.607   2.835  1.00 10.00      A   
ATOM   4199  CD2 LEU A 443       9.257 -27.645   4.262  1.00 10.00      A   
ATOM   4200  C   LEU A 443      11.176 -29.762   0.789  1.00 10.00      A   
ATOM   4201  O   LEU A 443      11.814 -29.340  -0.183  1.00 10.00      A   
ATOM   4202  N   THR A 444      10.497 -30.890   0.766  1.00 10.00      A   
ATOM   4203  HN  THR A 444      10.002 -31.174   1.572  1.00 10.00      A   
ATOM   4204  CA  THR A 444      10.441 -31.706  -0.428  1.00 10.00      A   
ATOM   4205  CB  THR A 444      10.691 -33.194  -0.114  1.00 10.00      A   
ATOM   4206  OG1 THR A 444       9.779 -33.644   0.895  1.00 10.00      A   
ATOM   4207  HG1 THR A 444       9.774 -33.011   1.633  1.00 10.00      A   
ATOM   4208  CG2 THR A 444      12.116 -33.406   0.369  1.00 10.00      A   
ATOM   4209  C   THR A 444       9.085 -31.527  -1.102  1.00 10.00      A   
ATOM   4210  O   THR A 444       8.425 -30.507  -0.903  1.00 10.00      A   
ATOM   4211  N   ASP A 445       8.663 -32.507  -1.887  1.00 10.00      A   
ATOM   4212  HN  ASP A 445       9.221 -33.309  -2.001  1.00 10.00      A   
ATOM   4213  CA  ASP A 445       7.376 -32.430  -2.572  1.00 10.00      A   
ATOM   4214  CB  ASP A 445       7.388 -33.267  -3.855  1.00 10.00      A   
ATOM   4215  CG  ASP A 445       7.784 -32.471  -5.084  1.00 10.00      A   
ATOM   4216  OD1 ASP A 445       7.491 -32.924  -6.210  1.00 10.00      A   
ATOM   4217  OD2 ASP A 445       8.400 -31.398  -4.936  1.00 10.00      A   
ATOM   4218  C   ASP A 445       6.270 -32.919  -1.649  1.00 10.00      A   
ATOM   4219  O   ASP A 445       5.092 -32.930  -2.014  1.00 10.00      A   
ATOM   4220  N   LYS A 446       6.667 -33.311  -0.442  1.00 10.00      A   
ATOM   4221  HN  LYS A 446       7.618 -33.242  -0.209  1.00 10.00      A   
ATOM   4222  CA  LYS A 446       5.740 -33.826   0.547  1.00 10.00      A   
ATOM   4223  CB  LYS A 446       6.504 -34.575   1.644  1.00 10.00      A   
ATOM   4224  CG  LYS A 446       5.649 -35.528   2.461  1.00 10.00      A   
ATOM   4225  CD  LYS A 446       4.938 -36.530   1.568  1.00 10.00      A   
ATOM   4226  CE  LYS A 446       4.145 -37.536   2.381  1.00 10.00      A   
ATOM   4227  NZ  LYS A 446       3.167 -38.275   1.545  1.00 10.00      A   
ATOM   4228  HZ1 LYS A 446       3.651 -38.724   0.745  1.00 10.00      A   
ATOM   4229  HZ2 LYS A 446       2.440 -37.621   1.171  1.00 10.00      A   
ATOM   4230  HZ3 LYS A 446       2.695 -39.008   2.112  1.00 10.00      A   
ATOM   4231  C   LYS A 446       4.886 -32.713   1.149  1.00 10.00      A   
ATOM   4232  O   LYS A 446       3.663 -32.835   1.229  1.00 10.00      A   
ATOM   4233  N   VAL A 447       5.529 -31.632   1.570  1.00 10.00      A   
ATOM   4234  HN  VAL A 447       6.515 -31.600   1.506  1.00 10.00      A   
ATOM   4235  CA  VAL A 447       4.818 -30.502   2.160  1.00 10.00      A   
ATOM   4236  CB  VAL A 447       5.784 -29.396   2.654  1.00 10.00      A   
ATOM   4237  CG1 VAL A 447       6.574 -28.786   1.504  1.00 10.00      A   
ATOM   4238  CG2 VAL A 447       5.038 -28.323   3.436  1.00 10.00      A   
ATOM   4239  C   VAL A 447       3.793 -29.920   1.186  1.00 10.00      A   
ATOM   4240  O   VAL A 447       2.706 -29.507   1.589  1.00 10.00      A   
ATOM   4241  N   PHE A 448       4.137 -29.911  -0.098  1.00 10.00      A   
ATOM   4242  HN  PHE A 448       5.015 -30.258  -0.359  1.00 10.00      A   
ATOM   4243  CA  PHE A 448       3.247 -29.386  -1.123  1.00 10.00      A   
ATOM   4244  CB  PHE A 448       3.945 -29.338  -2.478  1.00 10.00      A   
ATOM   4245  CG  PHE A 448       5.075 -28.352  -2.527  1.00 10.00      A   
ATOM   4246  CD1 PHE A 448       6.384 -28.772  -2.392  1.00 10.00      A   
ATOM   4247  CD2 PHE A 448       4.825 -27.001  -2.700  1.00 10.00      A   
ATOM   4248  CE1 PHE A 448       7.428 -27.868  -2.428  1.00 10.00      A   
ATOM   4249  CE2 PHE A 448       5.864 -26.089  -2.738  1.00 10.00      A   
ATOM   4250  CZ  PHE A 448       7.168 -26.523  -2.601  1.00 10.00      A   
ATOM   4251  C   PHE A 448       1.969 -30.203  -1.207  1.00 10.00      A   
ATOM   4252  O   PHE A 448       0.899 -29.664  -1.492  1.00 10.00      A   
ATOM   4253  N   GLU A 449       2.086 -31.505  -0.954  1.00 10.00      A   
ATOM   4254  HN  GLU A 449       2.970 -31.875  -0.749  1.00 10.00      A   
ATOM   4255  CA  GLU A 449       0.935 -32.395  -0.976  1.00 10.00      A   
ATOM   4256  CB  GLU A 449       1.375 -33.844  -0.747  1.00 10.00      A   
ATOM   4257  CG  GLU A 449       0.235 -34.850  -0.758  1.00 10.00      A   
ATOM   4258  CD  GLU A 449       0.485 -36.033   0.153  1.00 10.00      A   
ATOM   4259  OE1 GLU A 449       1.618 -36.557   0.159  1.00 10.00      A   
ATOM   4260  OE2 GLU A 449      -0.455 -36.455   0.859  1.00 10.00      A   
ATOM   4261  C   GLU A 449      -0.039 -31.974   0.117  1.00 10.00      A   
ATOM   4262  O   GLU A 449      -1.245 -31.861  -0.114  1.00 10.00      A   
ATOM   4263  N   TYR A 450       0.504 -31.722   1.303  1.00 10.00      A   
ATOM   4264  HN  TYR A 450       1.476 -31.825   1.412  1.00 10.00      A   
ATOM   4265  CA  TYR A 450      -0.298 -31.300   2.443  1.00 10.00      A   
ATOM   4266  CB  TYR A 450       0.543 -31.285   3.722  1.00 10.00      A   
ATOM   4267  CG  TYR A 450       1.162 -32.621   4.060  1.00 10.00      A   
ATOM   4268  CD1 TYR A 450       2.518 -32.733   4.340  1.00 10.00      A   
ATOM   4269  CD2 TYR A 450       0.388 -33.772   4.094  1.00 10.00      A   
ATOM   4270  CE1 TYR A 450       3.084 -33.958   4.646  1.00 10.00      A   
ATOM   4271  CE2 TYR A 450       0.943 -34.996   4.398  1.00 10.00      A   
ATOM   4272  CZ  TYR A 450       2.289 -35.085   4.673  1.00 10.00      A   
ATOM   4273  OH  TYR A 450       2.840 -36.312   4.976  1.00 10.00      A   
ATOM   4274  HH  TYR A 450       3.652 -36.186   5.484  1.00 10.00      A   
ATOM   4275  C   TYR A 450      -0.890 -29.920   2.195  1.00 10.00      A   
ATOM   4276  O   TYR A 450      -2.040 -29.660   2.533  1.00 10.00      A   
ATOM   4277  N   ILE A 451      -0.094 -29.043   1.594  1.00 10.00      A   
ATOM   4278  HN  ILE A 451       0.820 -29.315   1.355  1.00 10.00      A   
ATOM   4279  CA  ILE A 451      -0.534 -27.690   1.291  1.00 10.00      A   
ATOM   4280  CB  ILE A 451       0.598 -26.850   0.662  1.00 10.00      A   
ATOM   4281  CG1 ILE A 451       1.648 -26.502   1.720  1.00 10.00      A   
ATOM   4282  CG2 ILE A 451       0.047 -25.584   0.023  1.00 10.00      A   
ATOM   4283  CD1 ILE A 451       2.910 -25.903   1.145  1.00 10.00      A   
ATOM   4284  C   ILE A 451      -1.750 -27.707   0.366  1.00 10.00      A   
ATOM   4285  O   ILE A 451      -2.777 -27.112   0.676  1.00 10.00      A   
ATOM   4286  N   GLY A 452      -1.643 -28.416  -0.748  1.00 10.00      A   
ATOM   4287  HN  GLY A 452      -0.806 -28.899  -0.938  1.00 10.00      A   
ATOM   4288  CA  GLY A 452      -2.748 -28.478  -1.689  1.00 10.00      A   
ATOM   4289  C   GLY A 452      -3.958 -29.214  -1.140  1.00 10.00      A   
ATOM   4290  O   GLY A 452      -5.081 -29.023  -1.609  1.00 10.00      A   
ATOM   4291  N   THR A 453      -3.738 -30.047  -0.140  1.00 10.00      A   
ATOM   4292  HN  THR A 453      -2.828 -30.152   0.205  1.00 10.00      A   
ATOM   4293  CA  THR A 453      -4.818 -30.819   0.450  1.00 10.00      A   
ATOM   4294  CB  THR A 453      -4.307 -32.190   0.946  1.00 10.00      A   
ATOM   4295  OG1 THR A 453      -3.681 -32.887  -0.139  1.00 10.00      A   
ATOM   4296  HG1 THR A 453      -2.763 -32.587  -0.219  1.00 10.00      A   
ATOM   4297  CG2 THR A 453      -5.444 -33.032   1.494  1.00 10.00      A   
ATOM   4298  C   THR A 453      -5.531 -30.079   1.589  1.00 10.00      A   
ATOM   4299  O   THR A 453      -6.759 -30.132   1.701  1.00 10.00      A   
ATOM   4300  N   TYR A 454      -4.778 -29.369   2.417  1.00 10.00      A   
ATOM   4301  HN  TYR A 454      -3.809 -29.313   2.264  1.00 10.00      A   
ATOM   4302  CA  TYR A 454      -5.367 -28.672   3.554  1.00 10.00      A   
ATOM   4303  CB  TYR A 454      -4.558 -28.929   4.825  1.00 10.00      A   
ATOM   4304  CG  TYR A 454      -4.428 -30.389   5.184  1.00 10.00      A   
ATOM   4305  CD1 TYR A 454      -3.183 -31.004   5.218  1.00 10.00      A   
ATOM   4306  CD2 TYR A 454      -5.546 -31.158   5.483  1.00 10.00      A   
ATOM   4307  CE1 TYR A 454      -3.054 -32.341   5.540  1.00 10.00      A   
ATOM   4308  CE2 TYR A 454      -5.426 -32.495   5.807  1.00 10.00      A   
ATOM   4309  CZ  TYR A 454      -4.179 -33.082   5.836  1.00 10.00      A   
ATOM   4310  OH  TYR A 454      -4.058 -34.415   6.155  1.00 10.00      A   
ATOM   4311  HH  TYR A 454      -4.517 -34.948   5.486  1.00 10.00      A   
ATOM   4312  C   TYR A 454      -5.546 -27.175   3.336  1.00 10.00      A   
ATOM   4313  O   TYR A 454      -6.564 -26.612   3.742  1.00 10.00      A   
ATOM   4314  N   ALA A 455      -4.574 -26.529   2.699  1.00 10.00      A   
ATOM   4315  HN  ALA A 455      -3.799 -27.028   2.361  1.00 10.00      A   
ATOM   4316  CA  ALA A 455      -4.647 -25.091   2.466  1.00 10.00      A   
ATOM   4317  CB  ALA A 455      -3.265 -24.500   2.239  1.00 10.00      A   
ATOM   4318  C   ALA A 455      -5.586 -24.756   1.313  1.00 10.00      A   
ATOM   4319  O   ALA A 455      -5.157 -24.563   0.174  1.00 10.00      A   
ATOM   4320  N   LYS A 456      -6.872 -24.705   1.619  1.00 10.00      A   
ATOM   4321  HN  LYS A 456      -7.143 -24.890   2.543  1.00 10.00      A   
ATOM   4322  CA  LYS A 456      -7.890 -24.392   0.627  1.00 10.00      A   
ATOM   4323  CB  LYS A 456      -9.151 -25.219   0.887  1.00 10.00      A   
ATOM   4324  CG  LYS A 456      -8.936 -26.721   0.804  1.00 10.00      A   
ATOM   4325  CD  LYS A 456      -8.699 -27.170  -0.631  1.00 10.00      A   
ATOM   4326  CE  LYS A 456      -8.324 -28.642  -0.698  1.00 10.00      A   
ATOM   4327  NZ  LYS A 456      -8.094 -29.092  -2.095  1.00 10.00      A   
ATOM   4328  HZ1 LYS A 456      -9.002 -29.187  -2.594  1.00 10.00      A   
ATOM   4329  HZ2 LYS A 456      -7.610 -30.012  -2.104  1.00 10.00      A   
ATOM   4330  HZ3 LYS A 456      -7.504 -28.397  -2.601  1.00 10.00      A   
ATOM   4331  C   LYS A 456      -8.226 -22.908   0.653  1.00 10.00      A   
ATOM   4332  O   LYS A 456      -8.642 -22.337  -0.351  1.00 10.00      A   
ATOM   4333  N   LYS A 457      -8.024 -22.287   1.807  1.00 10.00      A   
ATOM   4334  HN  LYS A 457      -7.663 -22.795   2.565  1.00 10.00      A   
ATOM   4335  CA  LYS A 457      -8.312 -20.868   1.983  1.00 10.00      A   
ATOM   4336  CB  LYS A 457      -8.861 -20.598   3.385  1.00 10.00      A   
ATOM   4337  CG  LYS A 457     -10.229 -21.206   3.651  1.00 10.00      A   
ATOM   4338  CD  LYS A 457     -11.321 -20.474   2.885  1.00 10.00      A   
ATOM   4339  CE  LYS A 457     -12.703 -20.990   3.259  1.00 10.00      A   
ATOM   4340  NZ  LYS A 457     -12.904 -22.406   2.842  1.00 10.00      A   
ATOM   4341  HZ1 LYS A 457     -12.205 -23.022   3.304  1.00 10.00      A   
ATOM   4342  HZ2 LYS A 457     -12.794 -22.495   1.812  1.00 10.00      A   
ATOM   4343  HZ3 LYS A 457     -13.856 -22.728   3.106  1.00 10.00      A   
ATOM   4344  C   LYS A 457      -7.070 -20.020   1.738  1.00 10.00      A   
ATOM   4345  O   LYS A 457      -7.146 -18.788   1.714  1.00 10.00      A   
ATOM   4346  N   MET A 458      -5.928 -20.688   1.568  1.00 10.00      A   
ATOM   4347  HN  MET A 458      -5.939 -21.667   1.621  1.00 10.00      A   
ATOM   4348  CA  MET A 458      -4.665 -20.005   1.317  1.00 10.00      A   
ATOM   4349  CB  MET A 458      -3.503 -21.000   1.308  1.00 10.00      A   
ATOM   4350  CG  MET A 458      -2.133 -20.353   1.445  1.00 10.00      A   
ATOM   4351  SD  MET A 458      -0.783 -21.539   1.292  1.00 10.00      A   
ATOM   4352  CE  MET A 458      -0.964 -22.032  -0.418  1.00 10.00      A   
ATOM   4353  C   MET A 458      -4.731 -19.254  -0.007  1.00 10.00      A   
ATOM   4354  O   MET A 458      -5.086 -19.823  -1.040  1.00 10.00      A   
ATOM   4355  N   GLU A 459      -4.378 -17.982   0.024  1.00 10.00      A   
ATOM   4356  HN  GLU A 459      -4.062 -17.594   0.868  1.00 10.00      A   
ATOM   4357  CA  GLU A 459      -4.439 -17.151  -1.166  1.00 10.00      A   
ATOM   4358  CB  GLU A 459      -5.418 -15.995  -0.950  1.00 10.00      A   
ATOM   4359  CG  GLU A 459      -6.836 -16.462  -0.647  1.00 10.00      A   
ATOM   4360  CD  GLU A 459      -7.771 -15.341  -0.255  1.00 10.00      A   
ATOM   4361  OE1 GLU A 459      -7.866 -15.033   0.947  1.00 10.00      A   
ATOM   4362  OE2 GLU A 459      -8.427 -14.761  -1.152  1.00 10.00      A   
ATOM   4363  C   GLU A 459      -3.061 -16.663  -1.614  1.00 10.00      A   
ATOM   4364  O   GLU A 459      -2.909 -16.138  -2.718  1.00 10.00      A   
ATOM   4365  N   MET A 460      -2.051 -16.855  -0.775  1.00 10.00      A   
ATOM   4366  HN  MET A 460      -2.215 -17.283   0.094  1.00 10.00      A   
ATOM   4367  CA  MET A 460      -0.696 -16.439  -1.123  1.00 10.00      A   
ATOM   4368  CB  MET A 460      -0.417 -15.000  -0.683  1.00 10.00      A   
ATOM   4369  CG  MET A 460       0.968 -14.504  -1.081  1.00 10.00      A   
ATOM   4370  SD  MET A 460       1.255 -12.780  -0.651  1.00 10.00      A   
ATOM   4371  CE  MET A 460       2.927 -12.560  -1.263  1.00 10.00      A   
ATOM   4372  C   MET A 460       0.344 -17.386  -0.533  1.00 10.00      A   
ATOM   4373  O   MET A 460       0.259 -17.765   0.635  1.00 10.00      A   
ATOM   4374  N   LEU A 461       1.324 -17.755  -1.347  1.00 10.00      A   
ATOM   4375  HN  LEU A 461       1.331 -17.417  -2.268  1.00 10.00      A   
ATOM   4376  CA  LEU A 461       2.388 -18.651  -0.913  1.00 10.00      A   
ATOM   4377  CB  LEU A 461       2.058 -20.097  -1.303  1.00 10.00      A   
ATOM   4378  CG  LEU A 461       3.114 -21.157  -0.970  1.00 10.00      A   
ATOM   4379  CD1 LEU A 461       3.290 -21.292   0.533  1.00 10.00      A   
ATOM   4380  CD2 LEU A 461       2.744 -22.499  -1.587  1.00 10.00      A   
ATOM   4381  C   LEU A 461       3.736 -18.241  -1.505  1.00 10.00      A   
ATOM   4382  O   LEU A 461       3.877 -18.101  -2.723  1.00 10.00      A   
ATOM   4383  N   SER A 462       4.713 -18.038  -0.634  1.00 10.00      A   
ATOM   4384  HN  SER A 462       4.521 -18.129   0.323  1.00 10.00      A   
ATOM   4385  CA  SER A 462       6.056 -17.666  -1.054  1.00 10.00      A   
ATOM   4386  CB  SER A 462       6.585 -16.520  -0.190  1.00 10.00      A   
ATOM   4387  OG  SER A 462       5.612 -15.495  -0.054  1.00 10.00      A   
ATOM   4388  HG  SER A 462       5.762 -14.822  -0.743  1.00 10.00      A   
ATOM   4389  C   SER A 462       6.979 -18.877  -0.954  1.00 10.00      A   
ATOM   4390  O   SER A 462       7.290 -19.345   0.146  1.00 10.00      A   
ATOM   4391  N   VAL A 463       7.398 -19.391  -2.102  1.00 10.00      A   
ATOM   4392  HN  VAL A 463       7.124 -18.964  -2.948  1.00 10.00      A   
ATOM   4393  CA  VAL A 463       8.266 -20.562  -2.147  1.00 10.00      A   
ATOM   4394  CB  VAL A 463       7.763 -21.607  -3.169  1.00 10.00      A   
ATOM   4395  CG1 VAL A 463       8.578 -22.888  -3.076  1.00 10.00      A   
ATOM   4396  CG2 VAL A 463       6.284 -21.901  -2.970  1.00 10.00      A   
ATOM   4397  C   VAL A 463       9.702 -20.179  -2.494  1.00 10.00      A   
ATOM   4398  O   VAL A 463       9.967 -19.602  -3.552  1.00 10.00      A   
ATOM   4399  N   ALA A 464      10.627 -20.504  -1.601  1.00 10.00      A   
ATOM   4400  HN  ALA A 464      10.358 -20.962  -0.776  1.00 10.00      A   
ATOM   4401  CA  ALA A 464      12.035 -20.199  -1.814  1.00 10.00      A   
ATOM   4402  CB  ALA A 464      12.434 -18.963  -1.026  1.00 10.00      A   
ATOM   4403  C   ALA A 464      12.911 -21.385  -1.426  1.00 10.00      A   
ATOM   4404  O   ALA A 464      12.918 -21.806  -0.267  1.00 10.00      A   
ATOM   4405  N   PHE A 465      13.641 -21.917  -2.408  1.00 10.00      A   
ATOM   4406  HN  PHE A 465      13.582 -21.526  -3.306  1.00 10.00      A   
ATOM   4407  CA  PHE A 465      14.532 -23.059  -2.199  1.00 10.00      A   
ATOM   4408  CB  PHE A 465      15.728 -22.681  -1.317  1.00 10.00      A   
ATOM   4409  CG  PHE A 465      16.757 -21.824  -1.998  1.00 10.00      A   
ATOM   4410  CD1 PHE A 465      16.715 -20.445  -1.886  1.00 10.00      A   
ATOM   4411  CD2 PHE A 465      17.774 -22.400  -2.741  1.00 10.00      A   
ATOM   4412  CE1 PHE A 465      17.666 -19.655  -2.504  1.00 10.00      A   
ATOM   4413  CE2 PHE A 465      18.729 -21.620  -3.364  1.00 10.00      A   
ATOM   4414  CZ  PHE A 465      18.674 -20.244  -3.244  1.00 10.00      A   
ATOM   4415  C   PHE A 465      13.788 -24.262  -1.621  1.00 10.00      A   
ATOM   4416  O   PHE A 465      14.111 -24.749  -0.537  1.00 10.00      A   
ATOM   4417  N   ALA A 466      12.788 -24.732  -2.349  1.00 10.00      A   
ATOM   4418  HN  ALA A 466      12.576 -24.305  -3.205  1.00 10.00      A   
ATOM   4419  CA  ALA A 466      12.000 -25.872  -1.916  1.00 10.00      A   
ATOM   4420  CB  ALA A 466      10.782 -25.402  -1.134  1.00 10.00      A   
ATOM   4421  C   ALA A 466      11.581 -26.718  -3.115  1.00 10.00      A   
ATOM   4422  O   ALA A 466      11.864 -26.367  -4.263  1.00 10.00      A   
ATOM   4423  N   GLY A 467      10.934 -27.842  -2.847  1.00 10.00      A   
ATOM   4424  HN  GLY A 467      10.776 -28.096  -1.916  1.00 10.00      A   
ATOM   4425  CA  GLY A 467      10.481 -28.707  -3.916  1.00 10.00      A   
ATOM   4426  C   GLY A 467      11.472 -29.803  -4.227  1.00 10.00      A   
ATOM   4427  O   GLY A 467      12.683 -29.615  -4.090  1.00 10.00      A   
ATOM   4428  N   ASP A 468      10.965 -30.946  -4.645  1.00 10.00      A   
ATOM   4429  HN  ASP A 468       9.981 -31.031  -4.739  1.00 10.00      A   
ATOM   4430  CA  ASP A 468      11.809 -32.083  -4.980  1.00 10.00      A   
ATOM   4431  CB  ASP A 468      11.474 -33.281  -4.088  1.00 10.00      A   
ATOM   4432  CG  ASP A 468      12.416 -34.453  -4.292  1.00 10.00      A   
ATOM   4433  OD1 ASP A 468      13.553 -34.410  -3.769  1.00 10.00      A   
ATOM   4434  OD2 ASP A 468      12.024 -35.424  -4.974  1.00 10.00      A   
ATOM   4435  C   ASP A 468      11.641 -32.449  -6.447  1.00 10.00      A   
ATOM   4436  O   ASP A 468      12.587 -32.876  -7.109  1.00 10.00      A   
ATOM   4437  N   SER A 469      10.432 -32.263  -6.953  1.00 10.00      A   
ATOM   4438  HN  SER A 469       9.718 -31.903  -6.375  1.00 10.00      A   
ATOM   4439  CA  SER A 469      10.127 -32.571  -8.341  1.00 10.00      A   
ATOM   4440  CB  SER A 469       9.720 -34.040  -8.482  1.00 10.00      A   
ATOM   4441  OG  SER A 469       9.280 -34.570  -7.243  1.00 10.00      A   
ATOM   4442  HG  SER A 469       8.623 -33.971  -6.850  1.00 10.00      A   
ATOM   4443  C   SER A 469       9.028 -31.651  -8.864  1.00 10.00      A   
ATOM   4444  O   SER A 469       8.700 -30.648  -8.233  1.00 10.00      A   
ATOM   4445  N   ASP A 470       8.453 -31.999 -10.012  1.00 10.00      A   
ATOM   4446  HN  ASP A 470       8.752 -32.810 -10.470  1.00 10.00      A   
ATOM   4447  CA  ASP A 470       7.392 -31.195 -10.614  1.00 10.00      A   
ATOM   4448  CB  ASP A 470       7.344 -31.389 -12.130  1.00 10.00      A   
ATOM   4449  CG  ASP A 470       8.311 -30.489 -12.865  1.00 10.00      A   
ATOM   4450  OD1 ASP A 470       7.972 -29.314 -13.113  1.00 10.00      A   
ATOM   4451  OD2 ASP A 470       9.416 -30.960 -13.204  1.00 10.00      A   
ATOM   4452  C   ASP A 470       6.036 -31.527 -10.011  1.00 10.00      A   
ATOM   4453  O   ASP A 470       5.019 -30.939 -10.384  1.00 10.00      A   
ATOM   4454  N   LEU A 471       6.025 -32.468  -9.078  1.00 10.00      A   
ATOM   4455  HN  LEU A 471       6.868 -32.884  -8.809  1.00 10.00      A   
ATOM   4456  CA  LEU A 471       4.792 -32.878  -8.427  1.00 10.00      A   
ATOM   4457  CB  LEU A 471       4.960 -34.229  -7.726  1.00 10.00      A   
ATOM   4458  CG  LEU A 471       4.953 -35.464  -8.627  1.00 10.00      A   
ATOM   4459  CD1 LEU A 471       5.294 -36.711  -7.827  1.00 10.00      A   
ATOM   4460  CD2 LEU A 471       3.605 -35.617  -9.312  1.00 10.00      A   
ATOM   4461  C   LEU A 471       4.331 -31.824  -7.434  1.00 10.00      A   
ATOM   4462  O   LEU A 471       3.156 -31.471  -7.404  1.00 10.00      A   
ATOM   4463  N   GLY A 472       5.267 -31.321  -6.636  1.00 10.00      A   
ATOM   4464  HN  GLY A 472       6.194 -31.660  -6.709  1.00 10.00      A   
ATOM   4465  CA  GLY A 472       4.950 -30.306  -5.641  1.00 10.00      A   
ATOM   4466  C   GLY A 472       4.198 -29.122  -6.215  1.00 10.00      A   
ATOM   4467  O   GLY A 472       3.191 -28.681  -5.657  1.00 10.00      A   
ATOM   4468  N   MET A 473       4.675 -28.624  -7.347  1.00 10.00      A   
ATOM   4469  HN  MET A 473       5.469 -29.033  -7.749  1.00 10.00      A   
ATOM   4470  CA  MET A 473       4.048 -27.489  -8.007  1.00 10.00      A   
ATOM   4471  CB  MET A 473       4.881 -27.041  -9.212  1.00 10.00      A   
ATOM   4472  CG  MET A 473       4.363 -25.784  -9.891  1.00 10.00      A   
ATOM   4473  SD  MET A 473       5.330 -25.328 -11.342  1.00 10.00      A   
ATOM   4474  CE  MET A 473       4.389 -23.926 -11.944  1.00 10.00      A   
ATOM   4475  C   MET A 473       2.625 -27.845  -8.437  1.00 10.00      A   
ATOM   4476  O   MET A 473       1.700 -27.050  -8.280  1.00 10.00      A   
ATOM   4477  N   HIS A 474       2.457 -29.061  -8.948  1.00 10.00      A   
ATOM   4478  HN  HIS A 474       3.231 -29.658  -9.017  1.00 10.00      A   
ATOM   4479  CA  HIS A 474       1.155 -29.534  -9.403  1.00 10.00      A   
ATOM   4480  CB  HIS A 474       1.302 -30.859 -10.167  1.00 10.00      A   
ATOM   4481  CG  HIS A 474       0.022 -31.392 -10.746  1.00 10.00      A   
ATOM   4482  ND1 HIS A 474      -0.400 -31.043 -12.008  1.00 10.00      A   
ATOM   4483  CD2 HIS A 474      -0.887 -32.231 -10.188  1.00 10.00      A   
ATOM   4484  CE1 HIS A 474      -1.547 -31.671 -12.192  1.00 10.00      A   
ATOM   4485  NE2 HIS A 474      -1.879 -32.400 -11.120  1.00 10.00      A   
ATOM   4486  HE2 HIS A 474      -2.688 -32.946 -11.012  1.00 10.00      A   
ATOM   4487  C   HIS A 474       0.185 -29.693  -8.233  1.00 10.00      A   
ATOM   4488  O   HIS A 474      -0.997 -29.372  -8.351  1.00 10.00      A   
ATOM   4489  N   HIS A 475       0.698 -30.174  -7.104  1.00 10.00      A   
ATOM   4490  HN  HIS A 475       1.656 -30.400  -7.075  1.00 10.00      A   
ATOM   4491  CA  HIS A 475      -0.120 -30.380  -5.906  1.00 10.00      A   
ATOM   4492  CB  HIS A 475       0.705 -30.989  -4.767  1.00 10.00      A   
ATOM   4493  CG  HIS A 475       0.885 -32.477  -4.859  1.00 10.00      A   
ATOM   4494  ND1 HIS A 475      -0.104 -33.390  -4.575  1.00 10.00      A   
ATOM   4495  HD1 HIS A 475      -1.019 -33.182  -4.286  1.00 10.00      A   
ATOM   4496  CD2 HIS A 475       1.970 -33.206  -5.219  1.00 10.00      A   
ATOM   4497  CE1 HIS A 475       0.401 -34.618  -4.765  1.00 10.00      A   
ATOM   4498  NE2 HIS A 475       1.657 -34.562  -5.158  1.00 10.00      A   
ATOM   4499  C   HIS A 475      -0.769 -29.085  -5.435  1.00 10.00      A   
ATOM   4500  O   HIS A 475      -1.920 -29.083  -5.004  1.00 10.00      A   
ATOM   4501  N   VAL A 476      -0.026 -27.988  -5.514  1.00 10.00      A   
ATOM   4502  HN  VAL A 476       0.893 -28.053  -5.855  1.00 10.00      A   
ATOM   4503  CA  VAL A 476      -0.544 -26.690  -5.099  1.00 10.00      A   
ATOM   4504  CB  VAL A 476       0.583 -25.648  -4.936  1.00 10.00      A   
ATOM   4505  CG1 VAL A 476       0.018 -24.312  -4.475  1.00 10.00      A   
ATOM   4506  CG2 VAL A 476       1.633 -26.148  -3.958  1.00 10.00      A   
ATOM   4507  C   VAL A 476      -1.576 -26.180  -6.106  1.00 10.00      A   
ATOM   4508  O   VAL A 476      -2.678 -25.774  -5.729  1.00 10.00      A   
ATOM   4509  N   LEU A 477      -1.218 -26.235  -7.384  1.00 10.00      A   
ATOM   4510  HN  LEU A 477      -0.334 -26.598  -7.613  1.00 10.00      A   
ATOM   4511  CA  LEU A 477      -2.090 -25.775  -8.461  1.00 10.00      A   
ATOM   4512  CB  LEU A 477      -1.378 -25.889  -9.807  1.00 10.00      A   
ATOM   4513  CG  LEU A 477      -0.142 -25.009  -9.994  1.00 10.00      A   
ATOM   4514  CD1 LEU A 477       0.578 -25.378 -11.281  1.00 10.00      A   
ATOM   4515  CD2 LEU A 477      -0.527 -23.536  -9.998  1.00 10.00      A   
ATOM   4516  C   LEU A 477      -3.403 -26.549  -8.501  1.00 10.00      A   
ATOM   4517  O   LEU A 477      -4.459 -25.990  -8.794  1.00 10.00      A   
ATOM   4518  N   SER A 478      -3.335 -27.835  -8.196  1.00 10.00      A   
ATOM   4519  HN  SER A 478      -2.463 -28.230  -7.971  1.00 10.00      A   
ATOM   4520  CA  SER A 478      -4.515 -28.684  -8.202  1.00 10.00      A   
ATOM   4521  CB  SER A 478      -4.175 -30.024  -8.853  1.00 10.00      A   
ATOM   4522  OG  SER A 478      -3.285 -29.845  -9.943  1.00 10.00      A   
ATOM   4523  HG  SER A 478      -2.376 -29.853  -9.616  1.00 10.00      A   
ATOM   4524  C   SER A 478      -5.040 -28.912  -6.791  1.00 10.00      A   
ATOM   4525  O   SER A 478      -5.811 -29.841  -6.547  1.00 10.00      A   
ATOM   4526  N   GLY A 479      -4.630 -28.055  -5.868  1.00 10.00      A   
ATOM   4527  HN  GLY A 479      -4.019 -27.330  -6.120  1.00 10.00      A   
ATOM   4528  CA  GLY A 479      -5.064 -28.192  -4.496  1.00 10.00      A   
ATOM   4529  C   GLY A 479      -5.687 -26.930  -3.936  1.00 10.00      A   
ATOM   4530  O   GLY A 479      -6.794 -26.967  -3.399  1.00 10.00      A   
ATOM   4531  N   CYS A 480      -4.985 -25.815  -4.057  1.00 10.00      A   
ATOM   4532  HN  CYS A 480      -4.110 -25.841  -4.501  1.00 10.00      A   
ATOM   4533  CA  CYS A 480      -5.484 -24.547  -3.547  1.00 10.00      A   
ATOM   4534  CB  CYS A 480      -4.325 -23.596  -3.257  1.00 10.00      A   
ATOM   4535  SG  CYS A 480      -3.073 -24.285  -2.148  1.00 10.00      A   
ATOM   4536  HG  CYS A 480      -3.661 -24.568  -0.991  1.00 10.00      A   
ATOM   4537  C   CYS A 480      -6.472 -23.915  -4.524  1.00 10.00      A   
ATOM   4538  O   CYS A 480      -6.118 -23.579  -5.653  1.00 10.00      A   
ATOM   4539  N   ASP A 481      -7.713 -23.757  -4.084  1.00 10.00      A   
ATOM   4540  HN  ASP A 481      -7.940 -24.051  -3.179  1.00 10.00      A   
ATOM   4541  CA  ASP A 481      -8.752 -23.173  -4.923  1.00 10.00      A   
ATOM   4542  CB  ASP A 481     -10.119 -23.797  -4.620  1.00 10.00      A   
ATOM   4543  CG  ASP A 481     -10.592 -24.728  -5.717  1.00 10.00      A   
ATOM   4544  OD1 ASP A 481     -10.350 -24.428  -6.905  1.00 10.00      A   
ATOM   4545  OD2 ASP A 481     -11.216 -25.763  -5.395  1.00 10.00      A   
ATOM   4546  C   ASP A 481      -8.819 -21.664  -4.764  1.00 10.00      A   
ATOM   4547  O   ASP A 481      -9.486 -20.977  -5.535  1.00 10.00      A   
ATOM   4548  N   SER A 482      -8.129 -21.147  -3.766  1.00 10.00      A   
ATOM   4549  HN  SER A 482      -7.611 -21.736  -3.179  1.00 10.00      A   
ATOM   4550  CA  SER A 482      -8.122 -19.718  -3.517  1.00 10.00      A   
ATOM   4551  CB  SER A 482      -8.328 -19.457  -2.025  1.00 10.00      A   
ATOM   4552  OG  SER A 482      -9.468 -20.153  -1.546  1.00 10.00      A   
ATOM   4553  HG  SER A 482      -9.182 -20.953  -1.080  1.00 10.00      A   
ATOM   4554  C   SER A 482      -6.821 -19.088  -4.009  1.00 10.00      A   
ATOM   4555  O   SER A 482      -6.381 -18.069  -3.487  1.00 10.00      A   
ATOM   4556  N   LEU A 483      -6.220 -19.696  -5.029  1.00 10.00      A   
ATOM   4557  HN  LEU A 483      -6.636 -20.493  -5.417  1.00 10.00      A   
ATOM   4558  CA  LEU A 483      -4.969 -19.201  -5.600  1.00 10.00      A   
ATOM   4559  CB  LEU A 483      -4.556 -20.057  -6.803  1.00 10.00      A   
ATOM   4560  CG  LEU A 483      -3.972 -21.437  -6.493  1.00 10.00      A   
ATOM   4561  CD1 LEU A 483      -3.831 -22.254  -7.768  1.00 10.00      A   
ATOM   4562  CD2 LEU A 483      -2.626 -21.306  -5.800  1.00 10.00      A   
ATOM   4563  C   LEU A 483      -5.096 -17.738  -6.030  1.00 10.00      A   
ATOM   4564  O   LEU A 483      -6.039 -17.367  -6.732  1.00 10.00      A   
ATOM   4565  N   ARG A 484      -4.167 -16.910  -5.582  1.00 10.00      A   
ATOM   4566  HN  ARG A 484      -3.458 -17.257  -4.995  1.00 10.00      A   
ATOM   4567  CA  ARG A 484      -4.170 -15.498  -5.933  1.00 10.00      A   
ATOM   4568  CB  ARG A 484      -4.727 -14.644  -4.788  1.00 10.00      A   
ATOM   4569  CG  ARG A 484      -6.238 -14.477  -4.808  1.00 10.00      A   
ATOM   4570  CD  ARG A 484      -6.749 -13.867  -3.510  1.00 10.00      A   
ATOM   4571  NE  ARG A 484      -5.997 -12.676  -3.115  1.00 10.00      A   
ATOM   4572  HE  ARG A 484      -5.397 -12.282  -3.787  1.00 10.00      A   
ATOM   4573  CZ  ARG A 484      -6.072 -12.098  -1.911  1.00 10.00      A   
ATOM   4574  NH1 ARG A 484      -6.863 -12.591  -0.970  1.00 10.00      A   
ATOM   4575 HH11 ARG A 484      -6.916 -12.132  -0.036  1.00 10.00      A   
ATOM   4576 HH12 ARG A 484      -7.438 -13.450  -1.155  1.00 10.00      A   
ATOM   4577  NH2 ARG A 484      -5.335 -11.031  -1.646  1.00 10.00      A   
ATOM   4578 HH21 ARG A 484      -5.385 -10.573  -0.708  1.00 10.00      A   
ATOM   4579 HH22 ARG A 484      -4.688 -10.638  -2.366  1.00 10.00      A   
ATOM   4580  C   ARG A 484      -2.765 -15.046  -6.305  1.00 10.00      A   
ATOM   4581  O   ARG A 484      -2.506 -14.677  -7.451  1.00 10.00      A   
ATOM   4582  N   LYS A 485      -1.862 -15.081  -5.334  1.00 10.00      A   
ATOM   4583  HN  LYS A 485      -2.135 -15.385  -4.438  1.00 10.00      A   
ATOM   4584  CA  LYS A 485      -0.477 -14.688  -5.560  1.00 10.00      A   
ATOM   4585  CB  LYS A 485      -0.105 -13.450  -4.741  1.00 10.00      A   
ATOM   4586  CG  LYS A 485      -0.691 -12.158  -5.282  1.00 10.00      A   
ATOM   4587  CD  LYS A 485      -0.021 -10.933  -4.674  1.00 10.00      A   
ATOM   4588  CE  LYS A 485      -0.181 -10.882  -3.163  1.00 10.00      A   
ATOM   4589  NZ  LYS A 485      -0.396  -9.496  -2.681  1.00 10.00      A   
ATOM   4590  HZ1 LYS A 485      -0.058  -9.401  -1.708  1.00 10.00      A   
ATOM   4591  HZ2 LYS A 485      -1.412  -9.254  -2.705  1.00 10.00      A   
ATOM   4592  HZ3 LYS A 485       0.124  -8.820  -3.282  1.00 10.00      A   
ATOM   4593  C   LYS A 485       0.466 -15.840  -5.247  1.00 10.00      A   
ATOM   4594  O   LYS A 485       0.405 -16.432  -4.166  1.00 10.00      A   
ATOM   4595  N   LEU A 486       1.320 -16.174  -6.202  1.00 10.00      A   
ATOM   4596  HN  LEU A 486       1.312 -15.678  -7.049  1.00 10.00      A   
ATOM   4597  CA  LEU A 486       2.272 -17.258  -6.028  1.00 10.00      A   
ATOM   4598  CB  LEU A 486       1.774 -18.521  -6.740  1.00 10.00      A   
ATOM   4599  CG  LEU A 486       2.658 -19.763  -6.619  1.00 10.00      A   
ATOM   4600  CD1 LEU A 486       2.848 -20.147  -5.161  1.00 10.00      A   
ATOM   4601  CD2 LEU A 486       2.069 -20.921  -7.409  1.00 10.00      A   
ATOM   4602  C   LEU A 486       3.648 -16.860  -6.546  1.00 10.00      A   
ATOM   4603  O   LEU A 486       3.806 -16.526  -7.722  1.00 10.00      A   
ATOM   4604  N   GLU A 487       4.633 -16.891  -5.659  1.00 10.00      A   
ATOM   4605  HN  GLU A 487       4.441 -17.166  -4.738  1.00 10.00      A   
ATOM   4606  CA  GLU A 487       5.999 -16.541  -6.010  1.00 10.00      A   
ATOM   4607  CB  GLU A 487       6.436 -15.274  -5.274  1.00 10.00      A   
ATOM   4608  CG  GLU A 487       5.843 -15.122  -3.879  1.00 10.00      A   
ATOM   4609  CD  GLU A 487       6.188 -13.794  -3.241  1.00 10.00      A   
ATOM   4610  OE1 GLU A 487       6.143 -13.702  -1.995  1.00 10.00      A   
ATOM   4611  OE2 GLU A 487       6.507 -12.842  -3.980  1.00 10.00      A   
ATOM   4612  C   GLU A 487       6.941 -17.698  -5.693  1.00 10.00      A   
ATOM   4613  O   GLU A 487       6.974 -18.194  -4.567  1.00 10.00      A   
ATOM   4614  N   ILE A 488       7.684 -18.138  -6.696  1.00 10.00      A   
ATOM   4615  HN  ILE A 488       7.607 -17.702  -7.576  1.00 10.00      A   
ATOM   4616  CA  ILE A 488       8.618 -19.239  -6.541  1.00 10.00      A   
ATOM   4617  CB  ILE A 488       8.149 -20.477  -7.339  1.00 10.00      A   
ATOM   4618  CG1 ILE A 488       6.731 -20.883  -6.924  1.00 10.00      A   
ATOM   4619  CG2 ILE A 488       9.111 -21.636  -7.131  1.00 10.00      A   
ATOM   4620  CD1 ILE A 488       6.096 -21.917  -7.834  1.00 10.00      A   
ATOM   4621  C   ILE A 488      10.006 -18.829  -7.032  1.00 10.00      A   
ATOM   4622  O   ILE A 488      10.167 -18.398  -8.176  1.00 10.00      A   
ATOM   4623  N   ARG A 489      11.001 -18.947  -6.166  1.00 10.00      A   
ATOM   4624  HN  ARG A 489      10.813 -19.270  -5.254  1.00 10.00      A   
ATOM   4625  CA  ARG A 489      12.365 -18.599  -6.537  1.00 10.00      A   
ATOM   4626  CB  ARG A 489      12.811 -17.282  -5.893  1.00 10.00      A   
ATOM   4627  CG  ARG A 489      13.013 -17.352  -4.388  1.00 10.00      A   
ATOM   4628  CD  ARG A 489      14.046 -16.339  -3.920  1.00 10.00      A   
ATOM   4629  NE  ARG A 489      15.356 -16.567  -4.533  1.00 10.00      A   
ATOM   4630  HE  ARG A 489      15.463 -17.379  -5.085  1.00 10.00      A   
ATOM   4631  CZ  ARG A 489      16.405 -15.759  -4.390  1.00 10.00      A   
ATOM   4632  NH1 ARG A 489      16.320 -14.664  -3.650  1.00 10.00      A   
ATOM   4633 HH11 ARG A 489      15.428 -14.424  -3.172  1.00 10.00      A   
ATOM   4634 HH12 ARG A 489      17.154 -14.038  -3.547  1.00 10.00      A   
ATOM   4635  NH2 ARG A 489      17.543 -16.058  -4.989  1.00 10.00      A   
ATOM   4636 HH21 ARG A 489      18.370 -15.434  -4.892  1.00 10.00      A   
ATOM   4637 HH22 ARG A 489      17.617 -16.934  -5.570  1.00 10.00      A   
ATOM   4638  C   ARG A 489      13.342 -19.719  -6.203  1.00 10.00      A   
ATOM   4639  O   ARG A 489      13.294 -20.291  -5.109  1.00 10.00      A   
ATOM   4640  N   ASP A 490      14.211 -20.028  -7.166  1.00 10.00      A   
ATOM   4641  HN  ASP A 490      14.152 -19.551  -8.025  1.00 10.00      A   
ATOM   4642  CA  ASP A 490      15.238 -21.060  -7.009  1.00 10.00      A   
ATOM   4643  CB  ASP A 490      16.334 -20.618  -6.028  1.00 10.00      A   
ATOM   4644  CG  ASP A 490      17.197 -19.497  -6.577  1.00 10.00      A   
ATOM   4645  OD1 ASP A 490      18.184 -19.794  -7.283  1.00 10.00      A   
ATOM   4646  OD2 ASP A 490      16.890 -18.312  -6.310  1.00 10.00      A   
ATOM   4647  C   ASP A 490      14.644 -22.404  -6.604  1.00 10.00      A   
ATOM   4648  O   ASP A 490      14.798 -22.846  -5.465  1.00 10.00      A   
ATOM   4649  N   CYS A 491      13.952 -23.039  -7.539  1.00 10.00      A   
ATOM   4650  HN  CYS A 491      13.858 -22.632  -8.426  1.00 10.00      A   
ATOM   4651  CA  CYS A 491      13.330 -24.331  -7.294  1.00 10.00      A   
ATOM   4652  CB  CYS A 491      11.880 -24.147  -6.834  1.00 10.00      A   
ATOM   4653  SG  CYS A 491      11.710 -23.247  -5.272  1.00 10.00      A   
ATOM   4654  HG  CYS A 491      12.778 -22.465  -5.137  1.00 10.00      A   
ATOM   4655  C   CYS A 491      13.392 -25.190  -8.555  1.00 10.00      A   
ATOM   4656  O   CYS A 491      13.427 -24.660  -9.666  1.00 10.00      A   
ATOM   4657  N   PRO A 492      13.394 -26.530  -8.403  1.00 10.00      A   
ATOM   4658  CA  PRO A 492      13.470 -27.463  -9.532  1.00 10.00      A   
ATOM   4659  CB  PRO A 492      13.821 -28.793  -8.863  1.00 10.00      A   
ATOM   4660  CG  PRO A 492      13.208 -28.690  -7.513  1.00 10.00      A   
ATOM   4661  CD  PRO A 492      13.334 -27.245  -7.113  1.00 10.00      A   
ATOM   4662  C   PRO A 492      12.157 -27.590 -10.300  1.00 10.00      A   
ATOM   4663  O   PRO A 492      12.008 -28.483 -11.134  1.00 10.00      A   
ATOM   4664  N   PHE A 493      11.210 -26.707 -10.011  1.00 10.00      A   
ATOM   4665  HN  PHE A 493      11.385 -26.026  -9.330  1.00 10.00      A   
ATOM   4666  CA  PHE A 493       9.925 -26.718 -10.691  1.00 10.00      A   
ATOM   4667  CB  PHE A 493       8.948 -25.760 -10.007  1.00 10.00      A   
ATOM   4668  CG  PHE A 493       8.632 -26.116  -8.581  1.00 10.00      A   
ATOM   4669  CD1 PHE A 493       8.407 -25.126  -7.642  1.00 10.00      A   
ATOM   4670  CD2 PHE A 493       8.555 -27.441  -8.180  1.00 10.00      A   
ATOM   4671  CE1 PHE A 493       8.114 -25.447  -6.332  1.00 10.00      A   
ATOM   4672  CE2 PHE A 493       8.263 -27.769  -6.872  1.00 10.00      A   
ATOM   4673  CZ  PHE A 493       8.042 -26.771  -5.947  1.00 10.00      A   
ATOM   4674  C   PHE A 493      10.119 -26.322 -12.146  1.00 10.00      A   
ATOM   4675  O   PHE A 493      10.707 -25.281 -12.439  1.00 10.00      A   
ATOM   4676  N   GLY A 494       9.649 -27.159 -13.051  1.00 10.00      A   
ATOM   4677  HN  GLY A 494       9.176 -27.975 -12.764  1.00 10.00      A   
ATOM   4678  CA  GLY A 494       9.808 -26.881 -14.454  1.00 10.00      A   
ATOM   4679  C   GLY A 494       8.560 -26.326 -15.090  1.00 10.00      A   
ATOM   4680  O   GLY A 494       7.938 -25.399 -14.569  1.00 10.00      A   
ATOM   4681  N   ASP A 495       8.184 -26.908 -16.212  1.00 10.00      A   
ATOM   4682  HN  ASP A 495       8.709 -27.662 -16.558  1.00 10.00      A   
ATOM   4683  CA  ASP A 495       7.013 -26.464 -16.947  1.00 10.00      A   
ATOM   4684  CB  ASP A 495       7.427 -25.852 -18.290  1.00 10.00      A   
ATOM   4685  CG  ASP A 495       8.452 -26.687 -19.038  1.00 10.00      A   
ATOM   4686  OD1 ASP A 495       8.158 -27.858 -19.361  1.00 10.00      A   
ATOM   4687  OD2 ASP A 495       9.562 -26.170 -19.311  1.00 10.00      A   
ATOM   4688  C   ASP A 495       6.027 -27.602 -17.169  1.00 10.00      A   
ATOM   4689  O   ASP A 495       5.041 -27.448 -17.891  1.00 10.00      A   
ATOM   4690  N   LYS A 496       6.273 -28.732 -16.521  1.00 10.00      A   
ATOM   4691  HN  LYS A 496       7.053 -28.785 -15.927  1.00 10.00      A   
ATOM   4692  CA  LYS A 496       5.401 -29.894 -16.661  1.00 10.00      A   
ATOM   4693  CB  LYS A 496       6.084 -31.156 -16.134  1.00 10.00      A   
ATOM   4694  CG  LYS A 496       7.253 -31.620 -16.989  1.00 10.00      A   
ATOM   4695  CD  LYS A 496       7.848 -32.913 -16.465  1.00 10.00      A   
ATOM   4696  CE  LYS A 496       9.062 -33.328 -17.282  1.00 10.00      A   
ATOM   4697  NZ  LYS A 496      10.187 -32.362 -17.136  1.00 10.00      A   
ATOM   4698  HZ1 LYS A 496      10.501 -32.322 -16.145  1.00 10.00      A   
ATOM   4699  HZ2 LYS A 496       9.884 -31.410 -17.424  1.00 10.00      A   
ATOM   4700  HZ3 LYS A 496      10.988 -32.652 -17.731  1.00 10.00      A   
ATOM   4701  C   LYS A 496       4.062 -29.669 -15.965  1.00 10.00      A   
ATOM   4702  O   LYS A 496       3.001 -29.927 -16.537  1.00 10.00      A   
ATOM   4703  N   ALA A 497       4.117 -29.185 -14.733  1.00 10.00      A   
ATOM   4704  HN  ALA A 497       4.994 -28.999 -14.333  1.00 10.00      A   
ATOM   4705  CA  ALA A 497       2.912 -28.913 -13.962  1.00 10.00      A   
ATOM   4706  CB  ALA A 497       3.221 -28.931 -12.475  1.00 10.00      A   
ATOM   4707  C   ALA A 497       2.339 -27.563 -14.363  1.00 10.00      A   
ATOM   4708  O   ALA A 497       1.124 -27.340 -14.306  1.00 10.00      A   
ATOM   4709  N   LEU A 498       3.232 -26.675 -14.784  1.00 10.00      A   
ATOM   4710  HN  LEU A 498       4.177 -26.934 -14.805  1.00 10.00      A   
ATOM   4711  CA  LEU A 498       2.859 -25.333 -15.206  1.00 10.00      A   
ATOM   4712  CB  LEU A 498       4.111 -24.542 -15.603  1.00 10.00      A   
ATOM   4713  CG  LEU A 498       3.881 -23.195 -16.296  1.00 10.00      A   
ATOM   4714  CD1 LEU A 498       3.289 -22.181 -15.332  1.00 10.00      A   
ATOM   4715  CD2 LEU A 498       5.177 -22.677 -16.895  1.00 10.00      A   
ATOM   4716  C   LEU A 498       1.880 -25.378 -16.375  1.00 10.00      A   
ATOM   4717  O   LEU A 498       0.803 -24.783 -16.317  1.00 10.00      A   
ATOM   4718  N   LEU A 499       2.244 -26.105 -17.423  1.00 10.00      A   
ATOM   4719  HN  LEU A 499       3.105 -26.578 -17.407  1.00 10.00      A   
ATOM   4720  CA  LEU A 499       1.396 -26.210 -18.604  1.00 10.00      A   
ATOM   4721  CB  LEU A 499       2.200 -26.735 -19.797  1.00 10.00      A   
ATOM   4722  CG  LEU A 499       3.389 -25.874 -20.237  1.00 10.00      A   
ATOM   4723  CD1 LEU A 499       4.084 -26.488 -21.445  1.00 10.00      A   
ATOM   4724  CD2 LEU A 499       2.950 -24.446 -20.530  1.00 10.00      A   
ATOM   4725  C   LEU A 499       0.176 -27.089 -18.344  1.00 10.00      A   
ATOM   4726  O   LEU A 499      -0.836 -26.983 -19.038  1.00 10.00      A   
ATOM   4727  N   ALA A 500       0.275 -27.946 -17.337  1.00 10.00      A   
ATOM   4728  HN  ALA A 500       1.107 -27.979 -16.821  1.00 10.00      A   
ATOM   4729  CA  ALA A 500      -0.817 -28.841 -16.983  1.00 10.00      A   
ATOM   4730  CB  ALA A 500      -0.333 -29.933 -16.043  1.00 10.00      A   
ATOM   4731  C   ALA A 500      -1.981 -28.080 -16.355  1.00 10.00      A   
ATOM   4732  O   ALA A 500      -3.136 -28.476 -16.499  1.00 10.00      A   
ATOM   4733  N   ASN A 501      -1.675 -26.990 -15.663  1.00 10.00      A   
ATOM   4734  HN  ASN A 501      -0.734 -26.721 -15.584  1.00 10.00      A   
ATOM   4735  CA  ASN A 501      -2.702 -26.183 -15.013  1.00 10.00      A   
ATOM   4736  CB  ASN A 501      -2.477 -26.137 -13.498  1.00 10.00      A   
ATOM   4737  CG  ASN A 501      -2.730 -27.467 -12.817  1.00 10.00      A   
ATOM   4738  OD1 ASN A 501      -3.867 -27.803 -12.491  1.00 10.00      A   
ATOM   4739  ND2 ASN A 501      -1.669 -28.225 -12.587  1.00 10.00      A   
ATOM   4740 HD21 ASN A 501      -0.791 -27.887 -12.865  1.00 10.00      A   
ATOM   4741 HD22 ASN A 501      -1.801 -29.092 -12.148  1.00 10.00      A   
ATOM   4742  C   ASN A 501      -2.733 -24.769 -15.583  1.00 10.00      A   
ATOM   4743  O   ASN A 501      -2.842 -23.788 -14.847  1.00 10.00      A   
ATOM   4744  N   ALA A 502      -2.659 -24.670 -16.902  1.00 10.00      A   
ATOM   4745  HN  ALA A 502      -2.607 -25.488 -17.438  1.00 10.00      A   
ATOM   4746  CA  ALA A 502      -2.665 -23.376 -17.576  1.00 10.00      A   
ATOM   4747  CB  ALA A 502      -2.444 -23.556 -19.070  1.00 10.00      A   
ATOM   4748  C   ALA A 502      -3.960 -22.613 -17.314  1.00 10.00      A   
ATOM   4749  O   ALA A 502      -3.946 -21.398 -17.115  1.00 10.00      A   
ATOM   4750  N   SER A 503      -5.071 -23.333 -17.281  1.00 10.00      A   
ATOM   4751  HN  SER A 503      -5.020 -24.305 -17.416  1.00 10.00      A   
ATOM   4752  CA  SER A 503      -6.378 -22.728 -17.059  1.00 10.00      A   
ATOM   4753  CB  SER A 503      -7.452 -23.764 -17.362  1.00 10.00      A   
ATOM   4754  OG  SER A 503      -6.855 -25.037 -17.534  1.00 10.00      A   
ATOM   4755  HG  SER A 503      -7.478 -25.625 -17.971  1.00 10.00      A   
ATOM   4756  C   SER A 503      -6.541 -22.192 -15.634  1.00 10.00      A   
ATOM   4757  O   SER A 503      -7.407 -21.355 -15.370  1.00 10.00      A   
ATOM   4758  N   LYS A 504      -5.704 -22.657 -14.717  1.00 10.00      A   
ATOM   4759  HN  LYS A 504      -5.017 -23.310 -14.979  1.00 10.00      A   
ATOM   4760  CA  LYS A 504      -5.779 -22.219 -13.328  1.00 10.00      A   
ATOM   4761  CB  LYS A 504      -5.087 -23.224 -12.402  1.00 10.00      A   
ATOM   4762  CG  LYS A 504      -5.475 -23.108 -10.935  1.00 10.00      A   
ATOM   4763  CD  LYS A 504      -6.857 -23.691 -10.673  1.00 10.00      A   
ATOM   4764  CE  LYS A 504      -7.195 -23.666  -9.190  1.00 10.00      A   
ATOM   4765  NZ  LYS A 504      -8.443 -24.416  -8.894  1.00 10.00      A   
ATOM   4766  HZ1 LYS A 504      -8.288 -25.433  -9.038  1.00 10.00      A   
ATOM   4767  HZ2 LYS A 504      -9.209 -24.100  -9.522  1.00 10.00      A   
ATOM   4768  HZ3 LYS A 504      -8.736 -24.262  -7.905  1.00 10.00      A   
ATOM   4769  C   LYS A 504      -5.173 -20.830 -13.153  1.00 10.00      A   
ATOM   4770  O   LYS A 504      -5.542 -20.093 -12.237  1.00 10.00      A   
ATOM   4771  N   LEU A 505      -4.261 -20.472 -14.050  1.00 10.00      A   
ATOM   4772  HN  LEU A 505      -4.027 -21.100 -14.767  1.00 10.00      A   
ATOM   4773  CA  LEU A 505      -3.592 -19.174 -13.998  1.00 10.00      A   
ATOM   4774  CB  LEU A 505      -2.491 -19.096 -15.061  1.00 10.00      A   
ATOM   4775  CG  LEU A 505      -1.287 -20.016 -14.854  1.00 10.00      A   
ATOM   4776  CD1 LEU A 505      -0.368 -19.980 -16.063  1.00 10.00      A   
ATOM   4777  CD2 LEU A 505      -0.528 -19.630 -13.595  1.00 10.00      A   
ATOM   4778  C   LEU A 505      -4.571 -18.018 -14.182  1.00 10.00      A   
ATOM   4779  O   LEU A 505      -4.308 -16.897 -13.753  1.00 10.00      A   
ATOM   4780  N   GLU A 506      -5.708 -18.301 -14.810  1.00 10.00      A   
ATOM   4781  HN  GLU A 506      -5.866 -19.216 -15.122  1.00 10.00      A   
ATOM   4782  CA  GLU A 506      -6.723 -17.287 -15.059  1.00 10.00      A   
ATOM   4783  CB  GLU A 506      -7.766 -17.812 -16.045  1.00 10.00      A   
ATOM   4784  CG  GLU A 506      -7.191 -18.197 -17.399  1.00 10.00      A   
ATOM   4785  CD  GLU A 506      -8.260 -18.459 -18.435  1.00 10.00      A   
ATOM   4786  OE1 GLU A 506      -9.223 -19.185 -18.125  1.00 10.00      A   
ATOM   4787  OE2 GLU A 506      -8.137 -17.947 -19.566  1.00 10.00      A   
ATOM   4788  C   GLU A 506      -7.401 -16.842 -13.768  1.00 10.00      A   
ATOM   4789  O   GLU A 506      -8.091 -15.825 -13.739  1.00 10.00      A   
ATOM   4790  N   THR A 507      -7.204 -17.601 -12.703  1.00 10.00      A   
ATOM   4791  HN  THR A 507      -6.648 -18.406 -12.782  1.00 10.00      A   
ATOM   4792  CA  THR A 507      -7.794 -17.275 -11.418  1.00 10.00      A   
ATOM   4793  CB  THR A 507      -8.383 -18.530 -10.749  1.00 10.00      A   
ATOM   4794  OG1 THR A 507      -8.497 -19.577 -11.728  1.00 10.00      A   
ATOM   4795  HG1 THR A 507      -7.900 -20.296 -11.494  1.00 10.00      A   
ATOM   4796  CG2 THR A 507      -9.761 -18.227 -10.179  1.00 10.00      A   
ATOM   4797  C   THR A 507      -6.755 -16.646 -10.493  1.00 10.00      A   
ATOM   4798  O   THR A 507      -7.052 -16.298  -9.351  1.00 10.00      A   
ATOM   4799  N   MET A 508      -5.543 -16.479 -11.001  1.00 10.00      A   
ATOM   4800  HN  MET A 508      -5.375 -16.733 -11.936  1.00 10.00      A   
ATOM   4801  CA  MET A 508      -4.455 -15.909 -10.216  1.00 10.00      A   
ATOM   4802  CB  MET A 508      -3.217 -16.805 -10.297  1.00 10.00      A   
ATOM   4803  CG  MET A 508      -3.421 -18.198  -9.721  1.00 10.00      A   
ATOM   4804  SD  MET A 508      -2.144 -19.371 -10.224  1.00 10.00      A   
ATOM   4805  CE  MET A 508      -0.664 -18.551  -9.635  1.00 10.00      A   
ATOM   4806  C   MET A 508      -4.111 -14.510 -10.703  1.00 10.00      A   
ATOM   4807  O   MET A 508      -4.274 -14.203 -11.882  1.00 10.00      A   
ATOM   4808  N   ARG A 509      -3.633 -13.669  -9.793  1.00 10.00      A   
ATOM   4809  HN  ARG A 509      -3.515 -13.982  -8.866  1.00 10.00      A   
ATOM   4810  CA  ARG A 509      -3.264 -12.301 -10.136  1.00 10.00      A   
ATOM   4811  CB  ARG A 509      -3.086 -11.452  -8.869  1.00 10.00      A   
ATOM   4812  CG  ARG A 509      -2.826  -9.973  -9.142  1.00 10.00      A   
ATOM   4813  CD  ARG A 509      -2.187  -9.271  -7.947  1.00 10.00      A   
ATOM   4814  NE  ARG A 509      -2.960  -9.455  -6.717  1.00 10.00      A   
ATOM   4815  HE  ARG A 509      -3.727 -10.071  -6.759  1.00 10.00      A   
ATOM   4816  CZ  ARG A 509      -2.696  -8.847  -5.553  1.00 10.00      A   
ATOM   4817  NH1 ARG A 509      -1.676  -7.997  -5.436  1.00 10.00      A   
ATOM   4818 HH11 ARG A 509      -1.066  -7.787  -6.253  1.00 10.00      A   
ATOM   4819 HH12 ARG A 509      -1.480  -7.530  -4.509  1.00 10.00      A   
ATOM   4820  NH2 ARG A 509      -3.443  -9.121  -4.500  1.00 10.00      A   
ATOM   4821 HH21 ARG A 509      -3.251  -8.657  -3.579  1.00 10.00      A   
ATOM   4822 HH22 ARG A 509      -4.223  -9.802  -4.572  1.00 10.00      A   
ATOM   4823  C   ARG A 509      -1.972 -12.287 -10.939  1.00 10.00      A   
ATOM   4824  O   ARG A 509      -1.937 -11.819 -12.082  1.00 10.00      A   
ATOM   4825  N   SER A 510      -0.915 -12.811 -10.335  1.00 10.00      A   
ATOM   4826  HN  SER A 510      -1.011 -13.186  -9.435  1.00 10.00      A   
ATOM   4827  CA  SER A 510       0.385 -12.844 -10.973  1.00 10.00      A   
ATOM   4828  CB  SER A 510       1.105 -11.509 -10.759  1.00 10.00      A   
ATOM   4829  OG  SER A 510       0.433 -10.712  -9.791  1.00 10.00      A   
ATOM   4830  HG  SER A 510       1.019 -10.553  -9.041  1.00 10.00      A   
ATOM   4831  C   SER A 510       1.237 -13.992 -10.447  1.00 10.00      A   
ATOM   4832  O   SER A 510       1.300 -14.234  -9.238  1.00 10.00      A   
ATOM   4833  N   LEU A 511       1.869 -14.705 -11.364  1.00 10.00      A   
ATOM   4834  HN  LEU A 511       1.740 -14.481 -12.312  1.00 10.00      A   
ATOM   4835  CA  LEU A 511       2.742 -15.811 -11.022  1.00 10.00      A   
ATOM   4836  CB  LEU A 511       2.386 -17.052 -11.845  1.00 10.00      A   
ATOM   4837  CG  LEU A 511       3.347 -18.241 -11.723  1.00 10.00      A   
ATOM   4838  CD1 LEU A 511       3.228 -18.901 -10.360  1.00 10.00      A   
ATOM   4839  CD2 LEU A 511       3.096 -19.248 -12.831  1.00 10.00      A   
ATOM   4840  C   LEU A 511       4.182 -15.408 -11.295  1.00 10.00      A   
ATOM   4841  O   LEU A 511       4.518 -14.993 -12.410  1.00 10.00      A   
ATOM   4842  N   TRP A 512       5.022 -15.511 -10.281  1.00 10.00      A   
ATOM   4843  HN  TRP A 512       4.692 -15.850  -9.416  1.00 10.00      A   
ATOM   4844  CA  TRP A 512       6.423 -15.148 -10.412  1.00 10.00      A   
ATOM   4845  CB  TRP A 512       6.781 -14.038  -9.413  1.00 10.00      A   
ATOM   4846  CG  TRP A 512       8.249 -13.750  -9.314  1.00 10.00      A   
ATOM   4847  CD1 TRP A 512       9.086 -14.113  -8.302  1.00 10.00      A   
ATOM   4848  CD2 TRP A 512       9.052 -13.039 -10.260  1.00 10.00      A   
ATOM   4849  NE1 TRP A 512      10.361 -13.675  -8.562  1.00 10.00      A   
ATOM   4850  HE1 TRP A 512      11.142 -13.817  -7.985  1.00 10.00      A   
ATOM   4851  CE2 TRP A 512      10.367 -13.012  -9.755  1.00 10.00      A   
ATOM   4852  CE3 TRP A 512       8.787 -12.426 -11.483  1.00 10.00      A   
ATOM   4853  CZ2 TRP A 512      11.412 -12.393 -10.429  1.00 10.00      A   
ATOM   4854  CZ3 TRP A 512       9.825 -11.812 -12.151  1.00 10.00      A   
ATOM   4855  CH2 TRP A 512      11.121 -11.801 -11.625  1.00 10.00      A   
ATOM   4856  C   TRP A 512       7.316 -16.363 -10.201  1.00 10.00      A   
ATOM   4857  O   TRP A 512       7.334 -16.954  -9.121  1.00 10.00      A   
ATOM   4858  N   MET A 513       8.039 -16.747 -11.238  1.00 10.00      A   
ATOM   4859  HN  MET A 513       7.970 -16.249 -12.085  1.00 10.00      A   
ATOM   4860  CA  MET A 513       8.942 -17.886 -11.152  1.00 10.00      A   
ATOM   4861  CB  MET A 513       8.431 -19.074 -11.977  1.00 10.00      A   
ATOM   4862  CG  MET A 513       7.164 -19.719 -11.432  1.00 10.00      A   
ATOM   4863  SD  MET A 513       6.644 -21.164 -12.380  1.00 10.00      A   
ATOM   4864  CE  MET A 513       7.859 -22.378 -11.860  1.00 10.00      A   
ATOM   4865  C   MET A 513      10.333 -17.475 -11.608  1.00 10.00      A   
ATOM   4866  O   MET A 513      10.516 -17.009 -12.731  1.00 10.00      A   
ATOM   4867  N   SER A 514      11.305 -17.620 -10.723  1.00 10.00      A   
ATOM   4868  HN  SER A 514      11.096 -17.985  -9.835  1.00 10.00      A   
ATOM   4869  CA  SER A 514      12.677 -17.260 -11.034  1.00 10.00      A   
ATOM   4870  CB  SER A 514      13.075 -15.999 -10.265  1.00 10.00      A   
ATOM   4871  OG  SER A 514      12.298 -15.859  -9.086  1.00 10.00      A   
ATOM   4872  HG  SER A 514      11.369 -16.003  -9.297  1.00 10.00      A   
ATOM   4873  C   SER A 514      13.625 -18.408 -10.713  1.00 10.00      A   
ATOM   4874  O   SER A 514      13.428 -19.126  -9.728  1.00 10.00      A   
ATOM   4875  N   SER A 515      14.635 -18.584 -11.559  1.00 10.00      A   
ATOM   4876  HN  SER A 515      14.721 -17.974 -12.331  1.00 10.00      A   
ATOM   4877  CA  SER A 515      15.627 -19.643 -11.381  1.00 10.00      A   
ATOM   4878  CB  SER A 515      16.483 -19.372 -10.140  1.00 10.00      A   
ATOM   4879  OG  SER A 515      17.028 -18.061 -10.172  1.00 10.00      A   
ATOM   4880  HG  SER A 515      17.973 -18.109  -9.982  1.00 10.00      A   
ATOM   4881  C   SER A 515      14.969 -21.023 -11.295  1.00 10.00      A   
ATOM   4882  O   SER A 515      15.367 -21.876 -10.500  1.00 10.00      A   
ATOM   4883  N   CYS A 516      13.955 -21.226 -12.120  1.00 10.00      A   
ATOM   4884  HN  CYS A 516      13.690 -20.511 -12.732  1.00 10.00      A   
ATOM   4885  CA  CYS A 516      13.236 -22.487 -12.157  1.00 10.00      A   
ATOM   4886  CB  CYS A 516      11.728 -22.241 -12.048  1.00 10.00      A   
ATOM   4887  SG  CYS A 516      11.232 -21.269 -10.604  1.00 10.00      A   
ATOM   4888  HG  CYS A 516      12.246 -20.483 -10.273  1.00 10.00      A   
ATOM   4889  C   CYS A 516      13.580 -23.242 -13.435  1.00 10.00      A   
ATOM   4890  O   CYS A 516      14.241 -22.701 -14.320  1.00 10.00      A   
ATOM   4891  N   SER A 517      13.124 -24.477 -13.541  1.00 10.00      A   
ATOM   4892  HN  SER A 517      12.570 -24.848 -12.820  1.00 10.00      A   
ATOM   4893  CA  SER A 517      13.407 -25.302 -14.706  1.00 10.00      A   
ATOM   4894  CB  SER A 517      13.409 -26.777 -14.301  1.00 10.00      A   
ATOM   4895  OG  SER A 517      14.097 -26.975 -13.074  1.00 10.00      A   
ATOM   4896  HG  SER A 517      14.082 -27.915 -12.854  1.00 10.00      A   
ATOM   4897  C   SER A 517      12.392 -25.069 -15.830  1.00 10.00      A   
ATOM   4898  O   SER A 517      12.029 -25.997 -16.552  1.00 10.00      A   
ATOM   4899  N   VAL A 518      11.952 -23.827 -15.984  1.00 10.00      A   
ATOM   4900  HN  VAL A 518      12.306 -23.123 -15.403  1.00 10.00      A   
ATOM   4901  CA  VAL A 518      10.982 -23.478 -17.015  1.00 10.00      A   
ATOM   4902  CB  VAL A 518      10.141 -22.245 -16.616  1.00 10.00      A   
ATOM   4903  CG1 VAL A 518       9.028 -22.004 -17.625  1.00 10.00      A   
ATOM   4904  CG2 VAL A 518       9.570 -22.413 -15.217  1.00 10.00      A   
ATOM   4905  C   VAL A 518      11.703 -23.180 -18.325  1.00 10.00      A   
ATOM   4906  O   VAL A 518      12.468 -22.219 -18.414  1.00 10.00      A   
ATOM   4907  N   SER A 519      11.455 -24.001 -19.333  1.00 10.00      A   
ATOM   4908  HN  SER A 519      10.813 -24.735 -19.207  1.00 10.00      A   
ATOM   4909  CA  SER A 519      12.092 -23.830 -20.626  1.00 10.00      A   
ATOM   4910  CB  SER A 519      12.015 -25.130 -21.433  1.00 10.00      A   
ATOM   4911  OG  SER A 519      10.669 -25.550 -21.611  1.00 10.00      A   
ATOM   4912  HG  SER A 519      10.267 -25.729 -20.740  1.00 10.00      A   
ATOM   4913  C   SER A 519      11.463 -22.679 -21.406  1.00 10.00      A   
ATOM   4914  O   SER A 519      10.277 -22.377 -21.243  1.00 10.00      A   
ATOM   4915  N   PHE A 520      12.263 -22.035 -22.250  1.00 10.00      A   
ATOM   4916  HN  PHE A 520      13.205 -22.309 -22.322  1.00 10.00      A   
ATOM   4917  CA  PHE A 520      11.784 -20.925 -23.067  1.00 10.00      A   
ATOM   4918  CB  PHE A 520      12.945 -20.270 -23.819  1.00 10.00      A   
ATOM   4919  CG  PHE A 520      12.541 -19.072 -24.638  1.00 10.00      A   
ATOM   4920  CD1 PHE A 520      11.894 -17.996 -24.050  1.00 10.00      A   
ATOM   4921  CD2 PHE A 520      12.810 -19.023 -25.995  1.00 10.00      A   
ATOM   4922  CE1 PHE A 520      11.523 -16.896 -24.800  1.00 10.00      A   
ATOM   4923  CE2 PHE A 520      12.442 -17.926 -26.750  1.00 10.00      A   
ATOM   4924  CZ  PHE A 520      11.798 -16.859 -26.153  1.00 10.00      A   
ATOM   4925  C   PHE A 520      10.727 -21.411 -24.050  1.00 10.00      A   
ATOM   4926  O   PHE A 520       9.805 -20.675 -24.407  1.00 10.00      A   
ATOM   4927  N   GLY A 521      10.871 -22.659 -24.482  1.00 10.00      A   
ATOM   4928  HN  GLY A 521      11.640 -23.190 -24.170  1.00 10.00      A   
ATOM   4929  CA  GLY A 521       9.920 -23.243 -25.407  1.00 10.00      A   
ATOM   4930  C   GLY A 521       8.531 -23.312 -24.805  1.00 10.00      A   
ATOM   4931  O   GLY A 521       7.538 -23.034 -25.479  1.00 10.00      A   
ATOM   4932  N   ALA A 522       8.464 -23.656 -23.522  1.00 10.00      A   
ATOM   4933  HN  ALA A 522       9.292 -23.855 -23.034  1.00 10.00      A   
ATOM   4934  CA  ALA A 522       7.193 -23.753 -22.820  1.00 10.00      A   
ATOM   4935  CB  ALA A 522       7.389 -24.407 -21.466  1.00 10.00      A   
ATOM   4936  C   ALA A 522       6.567 -22.376 -22.647  1.00 10.00      A   
ATOM   4937  O   ALA A 522       5.348 -22.229 -22.705  1.00 10.00      A   
ATOM   4938  N   CYS A 523       7.412 -21.374 -22.433  1.00 10.00      A   
ATOM   4939  HN  CYS A 523       8.370 -21.562 -22.382  1.00 10.00      A   
ATOM   4940  CA  CYS A 523       6.948 -20.002 -22.260  1.00 10.00      A   
ATOM   4941  CB  CYS A 523       8.123 -19.069 -21.953  1.00 10.00      A   
ATOM   4942  SG  CYS A 523       9.128 -19.574 -20.537  1.00 10.00      A   
ATOM   4943  HG  CYS A 523       9.509 -20.832 -20.731  1.00 10.00      A   
ATOM   4944  C   CYS A 523       6.203 -19.531 -23.507  1.00 10.00      A   
ATOM   4945  O   CYS A 523       5.165 -18.876 -23.414  1.00 10.00      A   
ATOM   4946  N   LYS A 524       6.727 -19.890 -24.675  1.00 10.00      A   
ATOM   4947  HN  LYS A 524       7.556 -20.418 -24.687  1.00 10.00      A   
ATOM   4948  CA  LYS A 524       6.101 -19.514 -25.938  1.00 10.00      A   
ATOM   4949  CB  LYS A 524       7.083 -19.672 -27.103  1.00 10.00      A   
ATOM   4950  CG  LYS A 524       8.265 -18.713 -27.048  1.00 10.00      A   
ATOM   4951  CD  LYS A 524       9.099 -18.763 -28.320  1.00 10.00      A   
ATOM   4952  CE  LYS A 524       9.940 -20.028 -28.395  1.00 10.00      A   
ATOM   4953  NZ  LYS A 524      10.838 -20.026 -29.579  1.00 10.00      A   
ATOM   4954  HZ1 LYS A 524      11.658 -19.407 -29.410  1.00 10.00      A   
ATOM   4955  HZ2 LYS A 524      10.326 -19.681 -30.415  1.00 10.00      A   
ATOM   4956  HZ3 LYS A 524      11.182 -20.995 -29.772  1.00 10.00      A   
ATOM   4957  C   LYS A 524       4.842 -20.342 -26.182  1.00 10.00      A   
ATOM   4958  O   LYS A 524       3.881 -19.867 -26.788  1.00 10.00      A   
ATOM   4959  N   LEU A 525       4.852 -21.576 -25.691  1.00 10.00      A   
ATOM   4960  HN  LEU A 525       5.646 -21.894 -25.211  1.00 10.00      A   
ATOM   4961  CA  LEU A 525       3.718 -22.474 -25.847  1.00 10.00      A   
ATOM   4962  CB  LEU A 525       4.125 -23.910 -25.500  1.00 10.00      A   
ATOM   4963  CG  LEU A 525       3.116 -25.006 -25.851  1.00 10.00      A   
ATOM   4964  CD1 LEU A 525       2.877 -25.056 -27.354  1.00 10.00      A   
ATOM   4965  CD2 LEU A 525       3.588 -26.356 -25.331  1.00 10.00      A   
ATOM   4966  C   LEU A 525       2.562 -22.026 -24.961  1.00 10.00      A   
ATOM   4967  O   LEU A 525       1.400 -22.086 -25.360  1.00 10.00      A   
ATOM   4968  N   LEU A 526       2.891 -21.569 -23.757  1.00 10.00      A   
ATOM   4969  HN  LEU A 526       3.837 -21.554 -23.492  1.00 10.00      A   
ATOM   4970  CA  LEU A 526       1.884 -21.102 -22.814  1.00 10.00      A   
ATOM   4971  CB  LEU A 526       2.508 -20.835 -21.443  1.00 10.00      A   
ATOM   4972  CG  LEU A 526       1.551 -20.369 -20.343  1.00 10.00      A   
ATOM   4973  CD1 LEU A 526       0.491 -21.423 -20.064  1.00 10.00      A   
ATOM   4974  CD2 LEU A 526       2.314 -20.021 -19.077  1.00 10.00      A   
ATOM   4975  C   LEU A 526       1.197 -19.843 -23.334  1.00 10.00      A   
ATOM   4976  O   LEU A 526      -0.027 -19.727 -23.277  1.00 10.00      A   
ATOM   4977  N   GLY A 527       1.992 -18.914 -23.853  1.00 10.00      A   
ATOM   4978  HN  GLY A 527       2.960 -19.072 -23.876  1.00 10.00      A   
ATOM   4979  CA  GLY A 527       1.450 -17.674 -24.387  1.00 10.00      A   
ATOM   4980  C   GLY A 527       0.541 -17.911 -25.577  1.00 10.00      A   
ATOM   4981  O   GLY A 527      -0.417 -17.170 -25.799  1.00 10.00      A   
ATOM   4982  N   GLN A 528       0.837 -18.960 -26.336  1.00 10.00      A   
ATOM   4983  HN  GLN A 528       1.612 -19.515 -26.101  1.00 10.00      A   
ATOM   4984  CA  GLN A 528       0.048 -19.306 -27.508  1.00 10.00      A   
ATOM   4985  CB  GLN A 528       0.860 -20.196 -28.451  1.00 10.00      A   
ATOM   4986  CG  GLN A 528       1.448 -19.454 -29.638  1.00 10.00      A   
ATOM   4987  CD  GLN A 528       0.381 -19.010 -30.616  1.00 10.00      A   
ATOM   4988  OE1 GLN A 528      -0.647 -19.667 -30.769  1.00 10.00      A   
ATOM   4989  NE2 GLN A 528       0.615 -17.890 -31.279  1.00 10.00      A   
ATOM   4990 HE21 GLN A 528       1.456 -17.415 -31.103  1.00 10.00      A   
ATOM   4991 HE22 GLN A 528      -0.061 -17.578 -31.917  1.00 10.00      A   
ATOM   4992  C   GLN A 528      -1.255 -19.993 -27.114  1.00 10.00      A   
ATOM   4993  O   GLN A 528      -2.253 -19.920 -27.835  1.00 10.00      A   
ATOM   4994  N   LYS A 529      -1.242 -20.655 -25.967  1.00 10.00      A   
ATOM   4995  HN  LYS A 529      -0.419 -20.672 -25.434  1.00 10.00      A   
ATOM   4996  CA  LYS A 529      -2.418 -21.357 -25.485  1.00 10.00      A   
ATOM   4997  CB  LYS A 529      -2.025 -22.568 -24.629  1.00 10.00      A   
ATOM   4998  CG  LYS A 529      -3.204 -23.429 -24.193  1.00 10.00      A   
ATOM   4999  CD  LYS A 529      -2.766 -24.548 -23.260  1.00 10.00      A   
ATOM   5000  CE  LYS A 529      -3.956 -25.232 -22.592  1.00 10.00      A   
ATOM   5001  NZ  LYS A 529      -4.850 -25.912 -23.571  1.00 10.00      A   
ATOM   5002  HZ1 LYS A 529      -4.403 -26.782 -23.925  1.00 10.00      A   
ATOM   5003  HZ2 LYS A 529      -5.045 -25.286 -24.377  1.00 10.00      A   
ATOM   5004  HZ3 LYS A 529      -5.755 -26.163 -23.122  1.00 10.00      A   
ATOM   5005  C   LYS A 529      -3.334 -20.428 -24.700  1.00 10.00      A   
ATOM   5006  O   LYS A 529      -4.561 -20.536 -24.780  1.00 10.00      A   
ATOM   5007  N   MET A 530      -2.740 -19.521 -23.940  1.00 10.00      A   
ATOM   5008  HN  MET A 530      -1.756 -19.473 -23.922  1.00 10.00      A   
ATOM   5009  CA  MET A 530      -3.509 -18.587 -23.134  1.00 10.00      A   
ATOM   5010  CB  MET A 530      -3.163 -18.742 -21.644  1.00 10.00      A   
ATOM   5011  CG  MET A 530      -3.049 -20.182 -21.155  1.00 10.00      A   
ATOM   5012  SD  MET A 530      -4.591 -21.113 -21.283  1.00 10.00      A   
ATOM   5013  CE  MET A 530      -5.574 -20.325 -20.009  1.00 10.00      A   
ATOM   5014  C   MET A 530      -3.259 -17.145 -23.576  1.00 10.00      A   
ATOM   5015  O   MET A 530      -2.272 -16.529 -23.175  1.00 10.00      A   
ATOM   5016  N   PRO A 531      -4.150 -16.585 -24.411  1.00 10.00      A   
ATOM   5017  CA  PRO A 531      -4.024 -15.208 -24.904  1.00 10.00      A   
ATOM   5018  CB  PRO A 531      -4.900 -15.219 -26.159  1.00 10.00      A   
ATOM   5019  CG  PRO A 531      -5.966 -16.217 -25.856  1.00 10.00      A   
ATOM   5020  CD  PRO A 531      -5.345 -17.256 -24.956  1.00 10.00      A   
ATOM   5021  C   PRO A 531      -4.557 -14.184 -23.897  1.00 10.00      A   
ATOM   5022  O   PRO A 531      -4.399 -12.974 -24.079  1.00 10.00      A   
ATOM   5023  N   LYS A 532      -5.183 -14.677 -22.830  1.00 10.00      A   
ATOM   5024  HN  LYS A 532      -5.269 -15.651 -22.734  1.00 10.00      A   
ATOM   5025  CA  LYS A 532      -5.746 -13.808 -21.801  1.00 10.00      A   
ATOM   5026  CB  LYS A 532      -6.988 -14.449 -21.171  1.00 10.00      A   
ATOM   5027  CG  LYS A 532      -8.171 -14.624 -22.112  1.00 10.00      A   
ATOM   5028  CD  LYS A 532      -9.399 -15.109 -21.354  1.00 10.00      A   
ATOM   5029  CE  LYS A 532     -10.606 -15.260 -22.268  1.00 10.00      A   
ATOM   5030  NZ  LYS A 532     -10.505 -16.466 -23.132  1.00 10.00      A   
ATOM   5031  HZ1 LYS A 532     -10.346 -17.310 -22.552  1.00 10.00      A   
ATOM   5032  HZ2 LYS A 532      -9.715 -16.366 -23.799  1.00 10.00      A   
ATOM   5033  HZ3 LYS A 532     -11.385 -16.595 -23.675  1.00 10.00      A   
ATOM   5034  C   LYS A 532      -4.721 -13.507 -20.710  1.00 10.00      A   
ATOM   5035  O   LYS A 532      -5.008 -12.792 -19.747  1.00 10.00      A   
ATOM   5036  N   LEU A 533      -3.528 -14.054 -20.858  1.00 10.00      A   
ATOM   5037  HN  LEU A 533      -3.345 -14.600 -21.652  1.00 10.00      A   
ATOM   5038  CA  LEU A 533      -2.474 -13.848 -19.879  1.00 10.00      A   
ATOM   5039  CB  LEU A 533      -2.208 -15.127 -19.087  1.00 10.00      A   
ATOM   5040  CG  LEU A 533      -3.307 -15.553 -18.117  1.00 10.00      A   
ATOM   5041  CD1 LEU A 533      -4.096 -16.732 -18.666  1.00 10.00      A   
ATOM   5042  CD2 LEU A 533      -2.715 -15.877 -16.758  1.00 10.00      A   
ATOM   5043  C   LEU A 533      -1.197 -13.366 -20.541  1.00 10.00      A   
ATOM   5044  O   LEU A 533      -0.845 -13.817 -21.632  1.00 10.00      A   
ATOM   5045  N   ASN A 534      -0.508 -12.450 -19.879  1.00 10.00      A   
ATOM   5046  HN  ASN A 534      -0.838 -12.137 -19.006  1.00 10.00      A   
ATOM   5047  CA  ASN A 534       0.731 -11.904 -20.399  1.00 10.00      A   
ATOM   5048  CB  ASN A 534       0.863 -10.421 -20.048  1.00 10.00      A   
ATOM   5049  CG  ASN A 534       0.388  -9.502 -21.156  1.00 10.00      A   
ATOM   5050  OD1 ASN A 534       0.254  -9.914 -22.305  1.00 10.00      A   
ATOM   5051  ND2 ASN A 534       0.175  -8.240 -20.828  1.00 10.00      A   
ATOM   5052 HD21 ASN A 534       0.345  -7.965 -19.897  1.00 10.00      A   
ATOM   5053 HD22 ASN A 534      -0.164  -7.632 -21.521  1.00 10.00      A   
ATOM   5054  C   ASN A 534       1.927 -12.663 -19.848  1.00 10.00      A   
ATOM   5055  O   ASN A 534       2.278 -12.521 -18.676  1.00 10.00      A   
ATOM   5056  N   VAL A 535       2.521 -13.496 -20.685  1.00 10.00      A   
ATOM   5057  HN  VAL A 535       2.154 -13.605 -21.585  1.00 10.00      A   
ATOM   5058  CA  VAL A 535       3.696 -14.261 -20.294  1.00 10.00      A   
ATOM   5059  CB  VAL A 535       3.740 -15.643 -20.983  1.00 10.00      A   
ATOM   5060  CG1 VAL A 535       4.873 -16.493 -20.425  1.00 10.00      A   
ATOM   5061  CG2 VAL A 535       2.406 -16.363 -20.838  1.00 10.00      A   
ATOM   5062  C   VAL A 535       4.947 -13.464 -20.651  1.00 10.00      A   
ATOM   5063  O   VAL A 535       5.425 -13.512 -21.784  1.00 10.00      A   
ATOM   5064  N   GLU A 536       5.453 -12.711 -19.688  1.00 10.00      A   
ATOM   5065  HN  GLU A 536       5.030 -12.721 -18.797  1.00 10.00      A   
ATOM   5066  CA  GLU A 536       6.627 -11.882 -19.905  1.00 10.00      A   
ATOM   5067  CB  GLU A 536       6.483 -10.543 -19.185  1.00 10.00      A   
ATOM   5068  CG  GLU A 536       5.309  -9.703 -19.661  1.00 10.00      A   
ATOM   5069  CD  GLU A 536       5.341  -8.297 -19.097  1.00 10.00      A   
ATOM   5070  OE1 GLU A 536       6.346  -7.936 -18.451  1.00 10.00      A   
ATOM   5071  OE2 GLU A 536       4.367  -7.541 -19.311  1.00 10.00      A   
ATOM   5072  C   GLU A 536       7.902 -12.584 -19.462  1.00 10.00      A   
ATOM   5073  O   GLU A 536       8.046 -12.966 -18.300  1.00 10.00      A   
ATOM   5074  N   VAL A 537       8.814 -12.761 -20.401  1.00 10.00      A   
ATOM   5075  HN  VAL A 537       8.622 -12.454 -21.315  1.00 10.00      A   
ATOM   5076  CA  VAL A 537      10.087 -13.402 -20.123  1.00 10.00      A   
ATOM   5077  CB  VAL A 537      10.581 -14.207 -21.343  1.00 10.00      A   
ATOM   5078  CG1 VAL A 537      11.893 -14.906 -21.028  1.00 10.00      A   
ATOM   5079  CG2 VAL A 537       9.528 -15.213 -21.778  1.00 10.00      A   
ATOM   5080  C   VAL A 537      11.126 -12.349 -19.758  1.00 10.00      A   
ATOM   5081  O   VAL A 537      11.463 -11.492 -20.572  1.00 10.00      A   
ATOM   5082  N   ILE A 538      11.612 -12.399 -18.528  1.00 10.00      A   
ATOM   5083  HN  ILE A 538      11.310 -13.110 -17.919  1.00 10.00      A   
ATOM   5084  CA  ILE A 538      12.605 -11.447 -18.064  1.00 10.00      A   
ATOM   5085  CB  ILE A 538      12.230 -10.855 -16.691  1.00 10.00      A   
ATOM   5086  CG1 ILE A 538      10.751 -10.445 -16.668  1.00 10.00      A   
ATOM   5087  CG2 ILE A 538      13.122  -9.661 -16.368  1.00 10.00      A   
ATOM   5088  CD1 ILE A 538      10.206 -10.175 -15.279  1.00 10.00      A   
ATOM   5089  C   ILE A 538      13.960 -12.136 -17.967  1.00 10.00      A   
ATOM   5090  O   ILE A 538      14.340 -12.657 -16.913  1.00 10.00      A   
ATOM   5091  N   ASP A 539      14.678 -12.144 -19.074  1.00 10.00      A   
ATOM   5092  HN  ASP A 539      14.331 -11.691 -19.874  1.00 10.00      A   
ATOM   5093  CA  ASP A 539      15.980 -12.783 -19.139  1.00 10.00      A   
ATOM   5094  CB  ASP A 539      15.963 -13.838 -20.245  1.00 10.00      A   
ATOM   5095  CG  ASP A 539      17.161 -14.757 -20.206  1.00 10.00      A   
ATOM   5096  OD1 ASP A 539      17.095 -15.796 -19.516  1.00 10.00      A   
ATOM   5097  OD2 ASP A 539      18.168 -14.459 -20.880  1.00 10.00      A   
ATOM   5098  C   ASP A 539      17.052 -11.739 -19.421  1.00 10.00      A   
ATOM   5099  O   ASP A 539      16.928 -10.949 -20.356  1.00 10.00      A   
ATOM   5100  N   GLU A 540      18.104 -11.725 -18.613  1.00 10.00      A   
ATOM   5101  HN  GLU A 540      18.176 -12.395 -17.890  1.00 10.00      A   
ATOM   5102  CA  GLU A 540      19.169 -10.746 -18.781  1.00 10.00      A   
ATOM   5103  CB  GLU A 540      19.598 -10.179 -17.430  1.00 10.00      A   
ATOM   5104  CG  GLU A 540      18.556  -9.297 -16.763  1.00 10.00      A   
ATOM   5105  CD  GLU A 540      19.151  -8.455 -15.654  1.00 10.00      A   
ATOM   5106  OE1 GLU A 540      19.351  -8.982 -14.545  1.00 10.00      A   
ATOM   5107  OE2 GLU A 540      19.437  -7.262 -15.892  1.00 10.00      A   
ATOM   5108  C   GLU A 540      20.376 -11.322 -19.510  1.00 10.00      A   
ATOM   5109  O   GLU A 540      21.469 -10.751 -19.463  1.00 10.00      A   
ATOM   5110  N   ARG A 541      20.185 -12.437 -20.198  1.00 10.00      A   
ATOM   5111  HN  ARG A 541      19.290 -12.848 -20.223  1.00 10.00      A   
ATOM   5112  CA  ARG A 541      21.279 -13.066 -20.925  1.00 10.00      A   
ATOM   5113  CB  ARG A 541      21.325 -14.566 -20.639  1.00 10.00      A   
ATOM   5114  CG  ARG A 541      21.395 -14.908 -19.164  1.00 10.00      A   
ATOM   5115  CD  ARG A 541      20.197 -15.734 -18.731  1.00 10.00      A   
ATOM   5116  NE  ARG A 541      20.565 -17.107 -18.399  1.00 10.00      A   
ATOM   5117  HE  ARG A 541      21.477 -17.255 -18.059  1.00 10.00      A   
ATOM   5118  CZ  ARG A 541      19.749 -18.153 -18.520  1.00 10.00      A   
ATOM   5119  NH1 ARG A 541      18.504 -18.001 -18.965  1.00 10.00      A   
ATOM   5120 HH11 ARG A 541      18.145 -17.041 -19.221  1.00 10.00      A   
ATOM   5121 HH12 ARG A 541      17.874 -18.828 -19.063  1.00 10.00      A   
ATOM   5122  NH2 ARG A 541      20.182 -19.357 -18.179  1.00 10.00      A   
ATOM   5123 HH21 ARG A 541      19.557 -20.188 -18.269  1.00 10.00      A   
ATOM   5124 HH22 ARG A 541      21.158 -19.480 -17.817  1.00 10.00      A   
ATOM   5125  C   ARG A 541      21.138 -12.823 -22.418  1.00 10.00      A   
ATOM   5126  O   ARG A 541      21.838 -13.431 -23.228  1.00 10.00      A   
ATOM   5127  N   GLY A 542      20.228 -11.932 -22.774  1.00 10.00      A   
ATOM   5128  HN  GLY A 542      19.698 -11.483 -22.082  1.00 10.00      A   
ATOM   5129  CA  GLY A 542      20.000 -11.622 -24.168  1.00 10.00      A   
ATOM   5130  C   GLY A 542      18.801 -12.361 -24.714  1.00 10.00      A   
ATOM   5131  O   GLY A 542      18.206 -13.179 -24.012  1.00 10.00      A   
ATOM   5132  N   ALA A 543      18.450 -12.072 -25.960  1.00 10.00      A   
ATOM   5133  HN  ALA A 543      18.974 -11.411 -26.459  1.00 10.00      A   
ATOM   5134  CA  ALA A 543      17.311 -12.708 -26.608  1.00 10.00      A   
ATOM   5135  CB  ALA A 543      17.123 -12.157 -28.013  1.00 10.00      A   
ATOM   5136  C   ALA A 543      17.481 -14.221 -26.650  1.00 10.00      A   
ATOM   5137  O   ALA A 543      18.415 -14.730 -27.271  1.00 10.00      A   
ATOM   5138  N   PRO A 544      16.571 -14.959 -25.995  1.00 10.00      A   
ATOM   5139  CA  PRO A 544      16.612 -16.423 -25.947  1.00 10.00      A   
ATOM   5140  CB  PRO A 544      15.521 -16.792 -24.932  1.00 10.00      A   
ATOM   5141  CG  PRO A 544      15.174 -15.515 -24.240  1.00 10.00      A   
ATOM   5142  CD  PRO A 544      15.434 -14.425 -25.235  1.00 10.00      A   
ATOM   5143  C   PRO A 544      16.311 -17.054 -27.304  1.00 10.00      A   
ATOM   5144  O   PRO A 544      16.344 -18.273 -27.453  1.00 10.00      A   
ATOM   5145  N   ASP A 545      16.015 -16.213 -28.290  1.00 10.00      A   
ATOM   5146  HN  ASP A 545      15.969 -15.253 -28.093  1.00 10.00      A   
ATOM   5147  CA  ASP A 545      15.730 -16.677 -29.646  1.00 10.00      A   
ATOM   5148  CB  ASP A 545      15.295 -15.512 -30.536  1.00 10.00      A   
ATOM   5149  CG  ASP A 545      13.829 -15.568 -30.905  1.00 10.00      A   
ATOM   5150  OD1 ASP A 545      13.448 -16.433 -31.719  1.00 10.00      A   
ATOM   5151  OD2 ASP A 545      13.052 -14.737 -30.389  1.00 10.00      A   
ATOM   5152  C   ASP A 545      16.957 -17.339 -30.256  1.00 10.00      A   
ATOM   5153  O   ASP A 545      16.841 -18.216 -31.113  1.00 10.00      A   
ATOM   5154  N   SER A 546      18.131 -16.911 -29.807  1.00 10.00      A   
ATOM   5155  HN  SER A 546      18.154 -16.206 -29.122  1.00 10.00      A   
ATOM   5156  CA  SER A 546      19.387 -17.452 -30.299  1.00 10.00      A   
ATOM   5157  CB  SER A 546      20.416 -16.328 -30.449  1.00 10.00      A   
ATOM   5158  OG  SER A 546      20.145 -15.273 -29.540  1.00 10.00      A   
ATOM   5159  HG  SER A 546      19.539 -14.645 -29.954  1.00 10.00      A   
ATOM   5160  C   SER A 546      19.912 -18.531 -29.360  1.00 10.00      A   
ATOM   5161  O   SER A 546      21.102 -18.846 -29.357  1.00 10.00      A   
ATOM   5162  N   ARG A 547      19.020 -19.082 -28.548  1.00 10.00      A   
ATOM   5163  HN  ARG A 547      18.083 -18.783 -28.588  1.00 10.00      A   
ATOM   5164  CA  ARG A 547      19.386 -20.127 -27.606  1.00 10.00      A   
ATOM   5165  CB  ARG A 547      19.444 -19.569 -26.177  1.00 10.00      A   
ATOM   5166  CG  ARG A 547      20.143 -18.221 -26.066  1.00 10.00      A   
ATOM   5167  CD  ARG A 547      20.805 -18.036 -24.711  1.00 10.00      A
[truncated: 216,683 more chars]
