# Supplementary material for: Flexibility of intrinsically disordered degrons in AUX/IAA proteins reinforces auxin co-receptor assemblies
Source: Nat Commun. 2020 May 8;11:2277. doi: 10.1038/s41467-020-16147-2 (PMC7210949; doi:10.1038/s41467-020-16147-2)
Supplement: Supplementary file 11 — Supplementary Data 8 [file 41467_2020_16147_MOESM11_ESM.gz › disvis_haddock_files/IAA12/cluster5_4.pdb]

REMARK FILENAME="complex_37w.pdb0"
REMARK ===============================================================
REMARK HADDOCK run for complex
REMARK initial structure: complex_37.pdb
REMARK final NOE weights: unambig 50 amb: 50
REMARK ===============================================================
REMARK            total,bonds,angles,improper,dihe,vdw,elec,air,cdih,coup,rdcs,vean,dani,xpcs,rg
REMARK energies: 70.6604, 0, 0, 0, 0, -57.4144, -277.684, 405.759, 0, 0, 0, 0, 0, 0, 0
REMARK ===============================================================
REMARK            bonds,angles,impropers,dihe,air,cdih,coup,rdcs,vean,dani,xpcs
REMARK rms-dev.: 0,0,0,0,2.10288,0,0, 0, 0, 0, 0
REMARK ===============================================================
REMARK               air,cdih,coup,rdcs,vean,dani,xpcs
REMARK               >0.3,>5,>1,>0,>5,>0.2,>0.2
REMARK violations.: 11, 0, 0, 0, 0, 0, 0
REMARK ===============================================================
REMARK                        CVpartition#,violations,rms
REMARK AIRs cross-validation: 1, 25, 1.43287
REMARK ===============================================================
REMARK NCS energy: 0
REMARK ===============================================================
REMARK Symmetry energy: 0
REMARK ===============================================================
REMARK Desolvation energy: 42.1651
REMARK Internal energy free molecules: -22022.8
REMARK Internal energy complex: -33019
REMARK Binding energy: -11289.2
REMARK ===============================================================
REMARK buried surface area: 1852.33
REMARK ===============================================================
REMARK water - chain1: 0 0 0
REMARK water - chain2: 0 0 0
REMARK water - chain3: 0 0 0
REMARK water - chain4: 0 0 0
REMARK water - chain5: 0 0 0
REMARK water - chain6: 0 0 0
REMARK ===============================================================
REMARK water - water: 0 0 0
REMARK ===============================================================
REMARK DATE:09-Dec-2019  18:29:28       created by user: enmr049
REMARK VERSION:1.3U
ATOM      1  N   PHE A   9     -37.689  -3.026   9.574  1.00 10.00      A   
ATOM      2  HN  PHE A   9     -37.596  -3.109  10.548  1.00 10.00      A   
ATOM      3  CA  PHE A   9     -37.211  -4.114   8.727  1.00 10.00      A   
ATOM      4  CB  PHE A   9     -36.253  -3.579   7.662  1.00 10.00      A   
ATOM      5  CG  PHE A   9     -36.906  -2.768   6.583  1.00 10.00      A   
ATOM      6  CD1 PHE A   9     -38.022  -3.244   5.916  1.00 10.00      A   
ATOM      7  CD2 PHE A   9     -36.393  -1.532   6.227  1.00 10.00      A   
ATOM      8  CE1 PHE A   9     -38.616  -2.503   4.915  1.00 10.00      A   
ATOM      9  CE2 PHE A   9     -36.982  -0.786   5.227  1.00 10.00      A   
ATOM     10  CZ  PHE A   9     -38.095  -1.273   4.570  1.00 10.00      A   
ATOM     11  C   PHE A   9     -36.484  -5.167   9.556  1.00 10.00      A   
ATOM     12  O   PHE A   9     -35.821  -4.839  10.540  1.00 10.00      A   
ATOM     13  N   PRO A  10     -36.622  -6.450   9.185  1.00 10.00      A   
ATOM     14  CA  PRO A  10     -35.939  -7.543   9.882  1.00 10.00      A   
ATOM     15  CB  PRO A  10     -36.503  -8.811   9.219  1.00 10.00      A   
ATOM     16  CG  PRO A  10     -37.724  -8.362   8.487  1.00 10.00      A   
ATOM     17  CD  PRO A  10     -37.461  -6.940   8.083  1.00 10.00      A   
ATOM     18  C   PRO A  10     -34.431  -7.450   9.651  1.00 10.00      A   
ATOM     19  O   PRO A  10     -33.989  -7.046   8.569  1.00 10.00      A   
ATOM     20  N   GLU A  11     -33.653  -7.833  10.656  1.00 10.00      A   
ATOM     21  HN  GLU A  11     -34.073  -8.169  11.481  1.00 10.00      A   
ATOM     22  CA  GLU A  11     -32.195  -7.775  10.576  1.00 10.00      A   
ATOM     23  CB  GLU A  11     -31.555  -8.300  11.864  1.00 10.00      A   
ATOM     24  CG  GLU A  11     -31.688  -7.355  13.048  1.00 10.00      A   
ATOM     25  CD  GLU A  11     -31.087  -7.914  14.322  1.00 10.00      A   
ATOM     26  OE1 GLU A  11     -29.920  -8.372  14.295  1.00 10.00      A   
ATOM     27  OE2 GLU A  11     -31.773  -7.880  15.365  1.00 10.00      A   
ATOM     28  C   GLU A  11     -31.646  -8.507   9.353  1.00 10.00      A   
ATOM     29  O   GLU A  11     -30.691  -8.042   8.732  1.00 10.00      A   
ATOM     30  N   GLU A  12     -32.271  -9.631   9.000  1.00 10.00      A   
ATOM     31  HN  GLU A  12     -33.037  -9.935   9.531  1.00 10.00      A   
ATOM     32  CA  GLU A  12     -31.844 -10.431   7.850  1.00 10.00      A   
ATOM     33  CB  GLU A  12     -32.651 -11.727   7.748  1.00 10.00      A   
ATOM     34  CG  GLU A  12     -34.148 -11.564   7.959  1.00 10.00      A   
ATOM     35  CD  GLU A  12     -34.929 -12.802   7.556  1.00 10.00      A   
ATOM     36  OE1 GLU A  12     -35.275 -12.925   6.360  1.00 10.00      A   
ATOM     37  OE2 GLU A  12     -35.188 -13.660   8.426  1.00 10.00      A   
ATOM     38  C   GLU A  12     -31.888  -9.649   6.529  1.00 10.00      A   
ATOM     39  O   GLU A  12     -31.008  -9.801   5.679  1.00 10.00      A   
ATOM     40  N   VAL A  13     -32.913  -8.815   6.362  1.00 10.00      A   
ATOM     41  HN  VAL A  13     -33.581  -8.731   7.075  1.00 10.00      A   
ATOM     42  CA  VAL A  13     -33.050  -8.006   5.149  1.00 10.00      A   
ATOM     43  CB  VAL A  13     -34.443  -7.347   5.052  1.00 10.00      A   
ATOM     44  CG1 VAL A  13     -34.585  -6.609   3.732  1.00 10.00      A   
ATOM     45  CG2 VAL A  13     -35.539  -8.388   5.199  1.00 10.00      A   
ATOM     46  C   VAL A  13     -31.984  -6.917   5.158  1.00 10.00      A   
ATOM     47  O   VAL A  13     -31.305  -6.684   4.158  1.00 10.00      A   
ATOM     48  N   LEU A  14     -31.827  -6.283   6.317  1.00 10.00      A   
ATOM     49  HN  LEU A  14     -32.386  -6.551   7.081  1.00 10.00      A   
ATOM     50  CA  LEU A  14     -30.852  -5.207   6.494  1.00 10.00      A   
ATOM     51  CB  LEU A  14     -30.965  -4.598   7.896  1.00 10.00      A   
ATOM     52  CG  LEU A  14     -32.312  -3.964   8.245  1.00 10.00      A   
ATOM     53  CD1 LEU A  14     -32.355  -3.568   9.713  1.00 10.00      A   
ATOM     54  CD2 LEU A  14     -32.577  -2.761   7.355  1.00 10.00      A   
ATOM     55  C   LEU A  14     -29.430  -5.697   6.238  1.00 10.00      A   
ATOM     56  O   LEU A  14     -28.651  -5.024   5.561  1.00 10.00      A   
ATOM     57  N   GLU A  15     -29.108  -6.873   6.770  1.00 10.00      A   
ATOM     58  HN  GLU A  15     -29.780  -7.357   7.301  1.00 10.00      A   
ATOM     59  CA  GLU A  15     -27.783  -7.467   6.599  1.00 10.00      A   
ATOM     60  CB  GLU A  15     -27.743  -8.874   7.197  1.00 10.00      A   
ATOM     61  CG  GLU A  15     -27.705  -8.928   8.715  1.00 10.00      A   
ATOM     62  CD  GLU A  15     -27.584 -10.348   9.222  1.00 10.00      A   
ATOM     63  OE1 GLU A  15     -28.611 -11.062   9.263  1.00 10.00      A   
ATOM     64  OE2 GLU A  15     -26.459 -10.768   9.557  1.00 10.00      A   
ATOM     65  C   GLU A  15     -27.405  -7.537   5.126  1.00 10.00      A   
ATOM     66  O   GLU A  15     -26.306  -7.137   4.739  1.00 10.00      A   
ATOM     67  N   HIS A  16     -28.328  -8.028   4.308  1.00 10.00      A   
ATOM     68  HN  HIS A  16     -29.189  -8.316   4.679  1.00 10.00      A   
ATOM     69  CA  HIS A  16     -28.098  -8.151   2.872  1.00 10.00      A   
ATOM     70  CB  HIS A  16     -29.279  -8.845   2.185  1.00 10.00      A   
ATOM     71  CG  HIS A  16     -28.965  -9.351   0.807  1.00 10.00      A   
ATOM     72  ND1 HIS A  16     -27.996 -10.310   0.598  1.00 10.00      A   
ATOM     73  CD2 HIS A  16     -29.504  -8.993  -0.385  1.00 10.00      A   
ATOM     74  CE1 HIS A  16     -27.967 -10.510  -0.708  1.00 10.00      A   
ATOM     75  NE2 HIS A  16     -28.860  -9.740  -1.338  1.00 10.00      A   
ATOM     76  HE2 HIS A  16     -29.034  -9.723  -2.313  1.00 10.00      A   
ATOM     77  C   HIS A  16     -27.831  -6.784   2.245  1.00 10.00      A   
ATOM     78  O   HIS A  16     -26.902  -6.628   1.453  1.00 10.00      A   
ATOM     79  N   VAL A  17     -28.633  -5.794   2.624  1.00 10.00      A   
ATOM     80  HN  VAL A  17     -29.350  -5.980   3.267  1.00 10.00      A   
ATOM     81  CA  VAL A  17     -28.476  -4.440   2.103  1.00 10.00      A   
ATOM     82  CB  VAL A  17     -29.590  -3.496   2.616  1.00 10.00      A   
ATOM     83  CG1 VAL A  17     -29.464  -2.116   1.986  1.00 10.00      A   
ATOM     84  CG2 VAL A  17     -30.966  -4.081   2.339  1.00 10.00      A   
ATOM     85  C   VAL A  17     -27.117  -3.863   2.498  1.00 10.00      A   
ATOM     86  O   VAL A  17     -26.431  -3.247   1.685  1.00 10.00      A   
ATOM     87  N   PHE A  18     -26.725  -4.085   3.745  1.00 10.00      A   
ATOM     88  HN  PHE A  18     -27.311  -4.601   4.348  1.00 10.00      A   
ATOM     89  CA  PHE A  18     -25.451  -3.580   4.246  1.00 10.00      A   
ATOM     90  CB  PHE A  18     -25.345  -3.764   5.761  1.00 10.00      A   
ATOM     91  CG  PHE A  18     -26.398  -3.031   6.546  1.00 10.00      A   
ATOM     92  CD1 PHE A  18     -26.804  -3.503   7.784  1.00 10.00      A   
ATOM     93  CD2 PHE A  18     -26.985  -1.874   6.049  1.00 10.00      A   
ATOM     94  CE1 PHE A  18     -27.773  -2.843   8.511  1.00 10.00      A   
ATOM     95  CE2 PHE A  18     -27.955  -1.209   6.772  1.00 10.00      A   
ATOM     96  CZ  PHE A  18     -28.350  -1.696   8.005  1.00 10.00      A   
ATOM     97  C   PHE A  18     -24.267  -4.243   3.553  1.00 10.00      A   
ATOM     98  O   PHE A  18     -23.227  -3.615   3.347  1.00 10.00      A   
ATOM     99  N   SER A  19     -24.426  -5.508   3.183  1.00 10.00      A   
ATOM    100  HN  SER A  19     -25.276  -5.962   3.376  1.00 10.00      A   
ATOM    101  CA  SER A  19     -23.358  -6.242   2.517  1.00 10.00      A   
ATOM    102  CB  SER A  19     -23.544  -7.755   2.665  1.00 10.00      A   
ATOM    103  OG  SER A  19     -24.852  -8.158   2.301  1.00 10.00      A   
ATOM    104  HG  SER A  19     -25.343  -7.398   1.951  1.00 10.00      A   
ATOM    105  C   SER A  19     -23.191  -5.836   1.050  1.00 10.00      A   
ATOM    106  O   SER A  19     -22.335  -6.372   0.344  1.00 10.00      A   
ATOM    107  N   PHE A  20     -24.013  -4.897   0.593  1.00 10.00      A   
ATOM    108  HN  PHE A  20     -24.699  -4.529   1.192  1.00 10.00      A   
ATOM    109  CA  PHE A  20     -23.930  -4.411  -0.780  1.00 10.00      A   
ATOM    110  CB  PHE A  20     -25.310  -3.989  -1.292  1.00 10.00      A   
ATOM    111  CG  PHE A  20     -26.056  -5.078  -2.011  1.00 10.00      A   
ATOM    112  CD1 PHE A  20     -27.332  -5.441  -1.620  1.00 10.00      A   
ATOM    113  CD2 PHE A  20     -25.477  -5.736  -3.086  1.00 10.00      A   
ATOM    114  CE1 PHE A  20     -28.022  -6.437  -2.284  1.00 10.00      A   
ATOM    115  CE2 PHE A  20     -26.160  -6.736  -3.754  1.00 10.00      A   
ATOM    116  CZ  PHE A  20     -27.434  -7.086  -3.352  1.00 10.00      A   
ATOM    117  C   PHE A  20     -22.952  -3.241  -0.876  1.00 10.00      A   
ATOM    118  O   PHE A  20     -22.409  -2.949  -1.942  1.00 10.00      A   
ATOM    119  N   ILE A  21     -22.722  -2.585   0.250  1.00 10.00      A   
ATOM    120  HN  ILE A  21     -23.164  -2.882   1.069  1.00 10.00      A   
ATOM    121  CA  ILE A  21     -21.814  -1.446   0.307  1.00 10.00      A   
ATOM    122  CB  ILE A  21     -22.427  -0.268   1.096  1.00 10.00      A   
ATOM    123  CG1 ILE A  21     -23.783   0.113   0.493  1.00 10.00      A   
ATOM    124  CG2 ILE A  21     -21.488   0.931   1.084  1.00 10.00      A   
ATOM    125  CD1 ILE A  21     -24.530   1.179   1.266  1.00 10.00      A   
ATOM    126  C   ILE A  21     -20.492  -1.862   0.940  1.00 10.00      A   
ATOM    127  O   ILE A  21     -20.443  -2.237   2.111  1.00 10.00      A   
ATOM    128  N   GLN A  22     -19.426  -1.808   0.155  1.00 10.00      A   
ATOM    129  HN  GLN A  22     -19.535  -1.506  -0.771  1.00 10.00      A   
ATOM    130  CA  GLN A  22     -18.095  -2.191   0.625  1.00 10.00      A   
ATOM    131  CB  GLN A  22     -17.384  -3.039  -0.435  1.00 10.00      A   
ATOM    132  CG  GLN A  22     -17.934  -4.449  -0.602  1.00 10.00      A   
ATOM    133  CD  GLN A  22     -17.491  -5.383   0.505  1.00 10.00      A   
ATOM    134  OE1 GLN A  22     -18.210  -5.598   1.483  1.00 10.00      A   
ATOM    135  NE2 GLN A  22     -16.296  -5.934   0.365  1.00 10.00      A   
ATOM    136 HE21 GLN A  22     -15.774  -5.707  -0.437  1.00 10.00      A   
ATOM    137 HE22 GLN A  22     -15.977  -6.542   1.060  1.00 10.00      A   
ATOM    138  C   GLN A  22     -17.240  -0.968   0.975  1.00 10.00      A   
ATOM    139  O   GLN A  22     -16.077  -1.099   1.368  1.00 10.00      A   
ATOM    140  N   LEU A  23     -17.815   0.219   0.834  1.00 10.00      A   
ATOM    141  HN  LEU A  23     -18.743   0.267   0.526  1.00 10.00      A   
ATOM    142  CA  LEU A  23     -17.100   1.454   1.135  1.00 10.00      A   
ATOM    143  CB  LEU A  23     -17.651   2.611   0.293  1.00 10.00      A   
ATOM    144  CG  LEU A  23     -16.691   3.216  -0.740  1.00 10.00      A   
ATOM    145  CD1 LEU A  23     -16.399   2.224  -1.857  1.00 10.00      A   
ATOM    146  CD2 LEU A  23     -17.231   4.527  -1.300  1.00 10.00      A   
ATOM    147  C   LEU A  23     -17.218   1.794   2.615  1.00 10.00      A   
ATOM    148  O   LEU A  23     -18.328   1.934   3.134  1.00 10.00      A   
ATOM    149  N   ASP A  24     -16.076   1.931   3.284  1.00 10.00      A   
ATOM    150  HN  ASP A  24     -15.224   1.803   2.808  1.00 10.00      A   
ATOM    151  CA  ASP A  24     -16.047   2.261   4.712  1.00 10.00      A   
ATOM    152  CB  ASP A  24     -14.604   2.337   5.233  1.00 10.00      A   
ATOM    153  CG  ASP A  24     -13.778   1.118   4.888  1.00 10.00      A   
ATOM    154  OD1 ASP A  24     -13.582   0.258   5.772  1.00 10.00      A   
ATOM    155  OD2 ASP A  24     -13.325   1.014   3.726  1.00 10.00      A   
ATOM    156  C   ASP A  24     -16.730   3.599   4.960  1.00 10.00      A   
ATOM    157  O   ASP A  24     -17.407   3.788   5.970  1.00 10.00      A   
ATOM    158  N   LYS A  25     -16.550   4.519   4.018  1.00 10.00      A   
ATOM    159  HN  LYS A  25     -15.998   4.292   3.239  1.00 10.00      A   
ATOM    160  CA  LYS A  25     -17.128   5.854   4.106  1.00 10.00      A   
ATOM    161  CB  LYS A  25     -16.747   6.673   2.867  1.00 10.00      A   
ATOM    162  CG  LYS A  25     -16.988   8.169   3.000  1.00 10.00      A   
ATOM    163  CD  LYS A  25     -16.293   8.946   1.892  1.00 10.00      A   
ATOM    164  CE  LYS A  25     -14.780   8.820   1.985  1.00 10.00      A   
ATOM    165  NZ  LYS A  25     -14.090   9.690   0.995  1.00 10.00      A   
ATOM    166  HZ1 LYS A  25     -13.118   9.353   0.832  1.00 10.00      A   
ATOM    167  HZ2 LYS A  25     -14.049  10.669   1.349  1.00 10.00      A   
ATOM    168  HZ3 LYS A  25     -14.603   9.688   0.089  1.00 10.00      A   
ATOM    169  C   LYS A  25     -18.647   5.801   4.268  1.00 10.00      A   
ATOM    170  O   LYS A  25     -19.219   6.536   5.071  1.00 10.00      A   
ATOM    171  N   ASP A  26     -19.291   4.911   3.522  1.00 10.00      A   
ATOM    172  HN  ASP A  26     -18.778   4.330   2.921  1.00 10.00      A   
ATOM    173  CA  ASP A  26     -20.743   4.770   3.587  1.00 10.00      A   
ATOM    174  CB  ASP A  26     -21.305   4.215   2.275  1.00 10.00      A   
ATOM    175  CG  ASP A  26     -21.196   5.189   1.120  1.00 10.00      A   
ATOM    176  OD1 ASP A  26     -21.575   6.368   1.288  1.00 10.00      A   
ATOM    177  OD2 ASP A  26     -20.734   4.779   0.032  1.00 10.00      A   
ATOM    178  C   ASP A  26     -21.148   3.877   4.751  1.00 10.00      A   
ATOM    179  O   ASP A  26     -22.218   4.045   5.336  1.00 10.00      A   
ATOM    180  N   ARG A  27     -20.289   2.922   5.080  1.00 10.00      A   
ATOM    181  HN  ARG A  27     -19.459   2.823   4.566  1.00 10.00      A   
ATOM    182  CA  ARG A  27     -20.552   2.010   6.182  1.00 10.00      A   
ATOM    183  CB  ARG A  27     -19.492   0.909   6.232  1.00 10.00      A   
ATOM    184  CG  ARG A  27     -19.860  -0.343   5.460  1.00 10.00      A   
ATOM    185  CD  ARG A  27     -21.080  -1.007   6.069  1.00 10.00      A   
ATOM    186  NE  ARG A  27     -21.336  -2.328   5.505  1.00 10.00      A   
ATOM    187  HE  ARG A  27     -21.498  -2.379   4.538  1.00 10.00      A   
ATOM    188  CZ  ARG A  27     -21.363  -3.441   6.224  1.00 10.00      A   
ATOM    189  NH1 ARG A  27     -21.143  -3.392   7.533  1.00 10.00      A   
ATOM    190 HH11 ARG A  27     -21.172  -4.264   8.101  1.00 10.00      A   
ATOM    191 HH12 ARG A  27     -20.933  -2.475   8.008  1.00 10.00      A   
ATOM    192  NH2 ARG A  27     -21.588  -4.603   5.632  1.00 10.00      A   
ATOM    193 HH21 ARG A  27     -21.746  -4.644   4.598  1.00 10.00      A   
ATOM    194 HH22 ARG A  27     -21.610  -5.483   6.192  1.00 10.00      A   
ATOM    195  C   ARG A  27     -20.594   2.774   7.498  1.00 10.00      A   
ATOM    196  O   ARG A  27     -21.408   2.487   8.374  1.00 10.00      A   
ATOM    197  N   ASN A  28     -19.717   3.762   7.610  1.00 10.00      A   
ATOM    198  HN  ASN A  28     -19.093   3.921   6.870  1.00 10.00      A   
ATOM    199  CA  ASN A  28     -19.635   4.601   8.800  1.00 10.00      A   
ATOM    200  CB  ASN A  28     -18.460   5.577   8.686  1.00 10.00      A   
ATOM    201  CG  ASN A  28     -17.127   4.959   9.075  1.00 10.00      A   
ATOM    202  OD1 ASN A  28     -16.996   3.737   9.170  1.00 10.00      A   
ATOM    203  ND2 ASN A  28     -16.130   5.800   9.307  1.00 10.00      A   
ATOM    204 HD21 ASN A  28     -16.303   6.763   9.218  1.00 10.00      A   
ATOM    205 HD22 ASN A  28     -15.250   5.426   9.541  1.00 10.00      A   
ATOM    206  C   ASN A  28     -20.935   5.368   9.023  1.00 10.00      A   
ATOM    207  O   ASN A  28     -21.375   5.539  10.157  1.00 10.00      A   
ATOM    208  N   SER A  29     -21.546   5.825   7.936  1.00 10.00      A   
ATOM    209  HN  SER A  29     -21.135   5.681   7.054  1.00 10.00      A   
ATOM    210  CA  SER A  29     -22.801   6.557   8.018  1.00 10.00      A   
ATOM    211  CB  SER A  29     -23.168   7.098   6.639  1.00 10.00      A   
ATOM    212  OG  SER A  29     -22.022   7.624   5.993  1.00 10.00      A   
ATOM    213  HG  SER A  29     -22.296   8.129   5.219  1.00 10.00      A   
ATOM    214  C   SER A  29     -23.922   5.666   8.555  1.00 10.00      A   
ATOM    215  O   SER A  29     -24.811   6.129   9.271  1.00 10.00      A   
ATOM    216  N   VAL A  30     -23.851   4.382   8.227  1.00 10.00      A   
ATOM    217  HN  VAL A  30     -23.095   4.071   7.682  1.00 10.00      A   
ATOM    218  CA  VAL A  30     -24.853   3.418   8.658  1.00 10.00      A   
ATOM    219  CB  VAL A  30     -24.646   2.049   7.968  1.00 10.00      A   
ATOM    220  CG1 VAL A  30     -25.527   0.978   8.596  1.00 10.00      A   
ATOM    221  CG2 VAL A  30     -24.938   2.163   6.479  1.00 10.00      A   
ATOM    222  C   VAL A  30     -24.845   3.251  10.175  1.00 10.00      A   
ATOM    223  O   VAL A  30     -25.895   3.248  10.819  1.00 10.00      A   
ATOM    224  N   SER A  31     -23.657   3.155  10.747  1.00 10.00      A   
ATOM    225  HN  SER A  31     -22.847   3.209  10.192  1.00 10.00      A   
ATOM    226  CA  SER A  31     -23.520   2.978  12.185  1.00 10.00      A   
ATOM    227  CB  SER A  31     -22.157   2.359  12.502  1.00 10.00      A   
ATOM    228  OG  SER A  31     -21.233   2.602  11.451  1.00 10.00      A   
ATOM    229  HG  SER A  31     -21.055   1.768  10.983  1.00 10.00      A   
ATOM    230  C   SER A  31     -23.715   4.292  12.951  1.00 10.00      A   
ATOM    231  O   SER A  31     -23.503   4.351  14.164  1.00 10.00      A   
ATOM    232  N   LEU A  32     -24.141   5.336  12.246  1.00 10.00      A   
ATOM    233  HN  LEU A  32     -24.306   5.226  11.285  1.00 10.00      A   
ATOM    234  CA  LEU A  32     -24.356   6.641  12.861  1.00 10.00      A   
ATOM    235  CB  LEU A  32     -23.532   7.713  12.142  1.00 10.00      A   
ATOM    236  CG  LEU A  32     -22.035   7.759  12.466  1.00 10.00      A   
ATOM    237  CD1 LEU A  32     -21.302   8.679  11.501  1.00 10.00      A   
ATOM    238  CD2 LEU A  32     -21.813   8.211  13.899  1.00 10.00      A   
ATOM    239  C   LEU A  32     -25.832   7.041  12.873  1.00 10.00      A   
ATOM    240  O   LEU A  32     -26.188   8.104  13.388  1.00 10.00      A   
ATOM    241  N   VAL A  33     -26.691   6.196  12.318  1.00 10.00      A   
ATOM    242  HN  VAL A  33     -26.363   5.354  11.938  1.00 10.00      A   
ATOM    243  CA  VAL A  33     -28.119   6.507  12.270  1.00 10.00      A   
ATOM    244  CB  VAL A  33     -28.836   5.938  11.025  1.00 10.00      A   
ATOM    245  CG1 VAL A  33     -28.228   6.489   9.745  1.00 10.00      A   
ATOM    246  CG2 VAL A  33     -28.826   4.421  11.017  1.00 10.00      A   
ATOM    247  C   VAL A  33     -28.859   6.113  13.550  1.00 10.00      A   
ATOM    248  O   VAL A  33     -29.664   6.893  14.062  1.00 10.00      A   
ATOM    249  N   CYS A  34     -28.591   4.918  14.066  1.00 10.00      A   
ATOM    250  HN  CYS A  34     -27.935   4.339  13.629  1.00 10.00      A   
ATOM    251  CA  CYS A  34     -29.248   4.448  15.277  1.00 10.00      A   
ATOM    252  CB  CYS A  34     -30.686   4.018  14.979  1.00 10.00      A   
ATOM    253  SG  CYS A  34     -30.826   2.740  13.711  1.00 10.00      A   
ATOM    254  HG  CYS A  34     -31.788   3.102  12.877  1.00 10.00      A   
ATOM    255  C   CYS A  34     -28.484   3.284  15.892  1.00 10.00      A   
ATOM    256  O   CYS A  34     -27.623   2.682  15.244  1.00 10.00      A   
ATOM    257  N   LYS A  35     -28.812   2.961  17.134  1.00 10.00      A   
ATOM    258  HN  LYS A  35     -29.519   3.482  17.594  1.00 10.00      A   
ATOM    259  CA  LYS A  35     -28.157   1.870  17.848  1.00 10.00      A   
ATOM    260  CB  LYS A  35     -28.672   1.783  19.285  1.00 10.00      A   
ATOM    261  CG  LYS A  35     -28.117   0.614  20.085  1.00 10.00      A   
ATOM    262  CD  LYS A  35     -26.739   0.924  20.639  1.00 10.00      A   
ATOM    263  CE  LYS A  35     -26.827   1.897  21.802  1.00 10.00      A   
ATOM    264  NZ  LYS A  35     -25.521   2.077  22.477  1.00 10.00      A   
ATOM    265  HZ1 LYS A  35     -25.543   2.936  23.072  1.00 10.00      A   
ATOM    266  HZ2 LYS A  35     -24.761   2.176  21.774  1.00 10.00      A   
ATOM    267  HZ3 LYS A  35     -25.317   1.260  23.082  1.00 10.00      A   
ATOM    268  C   LYS A  35     -28.349   0.529  17.146  1.00 10.00      A   
ATOM    269  O   LYS A  35     -27.415  -0.272  17.069  1.00 10.00      A   
ATOM    270  N   SER A  36     -29.553   0.295  16.634  1.00 10.00      A   
ATOM    271  HN  SER A  36     -30.247   0.985  16.711  1.00 10.00      A   
ATOM    272  CA  SER A  36     -29.864  -0.954  15.952  1.00 10.00      A   
ATOM    273  CB  SER A  36     -31.302  -0.934  15.433  1.00 10.00      A   
ATOM    274  OG  SER A  36     -32.155  -0.230  16.319  1.00 10.00      A   
ATOM    275  HG  SER A  36     -31.710  -0.113  17.165  1.00 10.00      A   
ATOM    276  C   SER A  36     -28.904  -1.204  14.797  1.00 10.00      A   
ATOM    277  O   SER A  36     -28.240  -2.240  14.742  1.00 10.00      A   
ATOM    278  N   TRP A  37     -28.815  -0.233  13.896  1.00 10.00      A   
ATOM    279  HN  TRP A  37     -29.344   0.584  14.020  1.00 10.00      A   
ATOM    280  CA  TRP A  37     -27.947  -0.346  12.733  1.00 10.00      A   
ATOM    281  CB  TRP A  37     -28.187   0.799  11.744  1.00 10.00      A   
ATOM    282  CG  TRP A  37     -29.477   0.678  10.979  1.00 10.00      A   
ATOM    283  CD1 TRP A  37     -30.638   0.103  11.412  1.00 10.00      A   
ATOM    284  CD2 TRP A  37     -29.737   1.146   9.646  1.00 10.00      A   
ATOM    285  NE1 TRP A  37     -31.601   0.181  10.436  1.00 10.00      A   
ATOM    286  HE1 TRP A  37     -32.520  -0.164  10.511  1.00 10.00      A   
ATOM    287  CE2 TRP A  37     -31.076   0.817   9.344  1.00 10.00      A   
ATOM    288  CE3 TRP A  37     -28.973   1.813   8.682  1.00 10.00      A   
ATOM    289  CZ2 TRP A  37     -31.662   1.132   8.120  1.00 10.00      A   
ATOM    290  CZ3 TRP A  37     -29.558   2.121   7.467  1.00 10.00      A   
ATOM    291  CH2 TRP A  37     -30.890   1.781   7.198  1.00 10.00      A   
ATOM    292  C   TRP A  37     -26.480  -0.436  13.137  1.00 10.00      A   
ATOM    293  O   TRP A  37     -25.687  -1.060  12.448  1.00 10.00      A   
ATOM    294  N   TYR A  38     -26.133   0.180  14.265  1.00 10.00      A   
ATOM    295  HN  TYR A  38     -26.815   0.672  14.768  1.00 10.00      A   
ATOM    296  CA  TYR A  38     -24.764   0.152  14.768  1.00 10.00      A   
ATOM    297  CB  TYR A  38     -24.639   1.050  16.005  1.00 10.00      A   
ATOM    298  CG  TYR A  38     -23.262   1.077  16.642  1.00 10.00      A   
ATOM    299  CD1 TYR A  38     -22.992   0.341  17.791  1.00 10.00      A   
ATOM    300  CD2 TYR A  38     -22.236   1.845  16.105  1.00 10.00      A   
ATOM    301  CE1 TYR A  38     -21.743   0.369  18.384  1.00 10.00      A   
ATOM    302  CE2 TYR A  38     -20.984   1.877  16.692  1.00 10.00      A   
ATOM    303  CZ  TYR A  38     -20.742   1.138  17.831  1.00 10.00      A   
ATOM    304  OH  TYR A  38     -19.497   1.171  18.420  1.00 10.00      A   
ATOM    305  HH  TYR A  38     -19.205   2.089  18.512  1.00 10.00      A   
ATOM    306  C   TYR A  38     -24.357  -1.280  15.110  1.00 10.00      A   
ATOM    307  O   TYR A  38     -23.267  -1.729  14.752  1.00 10.00      A   
ATOM    308  N   GLU A  39     -25.248  -1.990  15.798  1.00 10.00      A   
ATOM    309  HN  GLU A  39     -26.095  -1.566  16.061  1.00 10.00      A   
ATOM    310  CA  GLU A  39     -24.997  -3.372  16.190  1.00 10.00      A   
ATOM    311  CB  GLU A  39     -26.062  -3.862  17.179  1.00 10.00      A   
ATOM    312  CG  GLU A  39     -26.025  -3.177  18.538  1.00 10.00      A   
ATOM    313  CD  GLU A  39     -24.741  -3.439  19.300  1.00 10.00      A   
ATOM    314  OE1 GLU A  39     -24.241  -2.509  19.965  1.00 10.00      A   
ATOM    315  OE2 GLU A  39     -24.235  -4.580  19.257  1.00 10.00      A   
ATOM    316  C   GLU A  39     -24.951  -4.296  14.976  1.00 10.00      A   
ATOM    317  O   GLU A  39     -24.148  -5.225  14.922  1.00 10.00      A   
ATOM    318  N   ILE A  40     -25.822  -4.045  14.007  1.00 10.00      A   
ATOM    319  HN  ILE A  40     -26.459  -3.306  14.112  1.00 10.00      A   
ATOM    320  CA  ILE A  40     -25.860  -4.859  12.797  1.00 10.00      A   
ATOM    321  CB  ILE A  40     -27.145  -4.620  11.973  1.00 10.00      A   
ATOM    322  CG1 ILE A  40     -28.380  -4.733  12.871  1.00 10.00      A   
ATOM    323  CG2 ILE A  40     -27.233  -5.619  10.823  1.00 10.00      A   
ATOM    324  CD1 ILE A  40     -29.665  -4.287  12.208  1.00 10.00      A   
ATOM    325  C   ILE A  40     -24.640  -4.582  11.920  1.00 10.00      A   
ATOM    326  O   ILE A  40     -23.992  -5.507  11.435  1.00 10.00      A   
ATOM    327  N   GLU A  41     -24.329  -3.303  11.740  1.00 10.00      A   
ATOM    328  HN  GLU A  41     -24.881  -2.616  12.177  1.00 10.00      A   
ATOM    329  CA  GLU A  41     -23.200  -2.874  10.918  1.00 10.00      A   
ATOM    330  CB  GLU A  41     -23.081  -1.347  10.970  1.00 10.00      A   
ATOM    331  CG  GLU A  41     -22.453  -0.711   9.742  1.00 10.00      A   
ATOM    332  CD  GLU A  41     -20.944  -0.632   9.822  1.00 10.00      A   
ATOM    333  OE1 GLU A  41     -20.422   0.244  10.546  1.00 10.00      A   
ATOM    334  OE2 GLU A  41     -20.273  -1.437   9.150  1.00 10.00      A   
ATOM    335  C   GLU A  41     -21.893  -3.515  11.378  1.00 10.00      A   
ATOM    336  O   GLU A  41     -21.148  -4.081  10.576  1.00 10.00      A   
ATOM    337  N   ARG A  42     -21.636  -3.445  12.676  1.00 10.00      A   
ATOM    338  HN  ARG A  42     -22.286  -3.005  13.267  1.00 10.00      A   
ATOM    339  CA  ARG A  42     -20.413  -3.999  13.248  1.00 10.00      A   
ATOM    340  CB  ARG A  42     -20.286  -3.632  14.729  1.00 10.00      A   
ATOM    341  CG  ARG A  42     -21.404  -4.167  15.609  1.00 10.00      A   
ATOM    342  CD  ARG A  42     -21.165  -3.860  17.077  1.00 10.00      A   
ATOM    343  NE  ARG A  42     -20.160  -4.743  17.667  1.00 10.00      A   
ATOM    344  HE  ARG A  42     -19.279  -4.786  17.218  1.00 10.00      A   
ATOM    345  CZ  ARG A  42     -20.374  -5.490  18.752  1.00 10.00      A   
ATOM    346  NH1 ARG A  42     -21.559  -5.458  19.351  1.00 10.00      A   
ATOM    347 HH11 ARG A  42     -22.327  -4.847  18.979  1.00 10.00      A   
ATOM    348 HH12 ARG A  42     -21.734  -6.040  20.199  1.00 10.00      A   
ATOM    349  NH2 ARG A  42     -19.404  -6.251  19.252  1.00 10.00      A   
ATOM    350 HH21 ARG A  42     -19.579  -6.838  20.099  1.00 10.00      A   
ATOM    351 HH22 ARG A  42     -18.457  -6.265  18.806  1.00 10.00      A   
ATOM    352  C   ARG A  42     -20.297  -5.512  13.045  1.00 10.00      A   
ATOM    353  O   ARG A  42     -19.194  -6.047  12.934  1.00 10.00      A   
ATOM    354  N   TRP A  43     -21.431  -6.196  12.967  1.00 10.00      A   
ATOM    355  HN  TRP A  43     -22.288  -5.722  13.028  1.00 10.00      A   
ATOM    356  CA  TRP A  43     -21.429  -7.644  12.792  1.00 10.00      A   
ATOM    357  CB  TRP A  43     -22.552  -8.290  13.603  1.00 10.00      A   
ATOM    358  CG  TRP A  43     -22.175  -8.582  15.024  1.00 10.00      A   
ATOM    359  CD1 TRP A  43     -22.404  -7.791  16.113  1.00 10.00      A   
ATOM    360  CD2 TRP A  43     -21.498  -9.747  15.508  1.00 10.00      A   
ATOM    361  NE1 TRP A  43     -21.915  -8.396  17.246  1.00 10.00      A   
ATOM    362  HE1 TRP A  43     -21.964  -8.026  18.156  1.00 10.00      A   
ATOM    363  CE2 TRP A  43     -21.354  -9.598  16.900  1.00 10.00      A   
ATOM    364  CE3 TRP A  43     -21.001 -10.904  14.900  1.00 10.00      A   
ATOM    365  CZ2 TRP A  43     -20.734 -10.562  17.694  1.00 10.00      A   
ATOM    366  CZ3 TRP A  43     -20.386 -11.859  15.689  1.00 10.00      A   
ATOM    367  CH2 TRP A  43     -20.258 -11.683  17.070  1.00 10.00      A   
ATOM    368  C   TRP A  43     -21.513  -8.066  11.326  1.00 10.00      A   
ATOM    369  O   TRP A  43     -21.530  -9.257  11.021  1.00 10.00      A   
ATOM    370  N   CYS A  44     -21.557  -7.103  10.416  1.00 10.00      A   
ATOM    371  HN  CYS A  44     -21.546  -6.164  10.699  1.00 10.00      A   
ATOM    372  CA  CYS A  44     -21.638  -7.433   9.001  1.00 10.00      A   
ATOM    373  CB  CYS A  44     -23.029  -7.147   8.433  1.00 10.00      A   
ATOM    374  SG  CYS A  44     -23.548  -5.423   8.550  1.00 10.00      A   
ATOM    375  HG  CYS A  44     -24.007  -5.229   9.783  1.00 10.00      A   
ATOM    376  C   CYS A  44     -20.545  -6.766   8.168  1.00 10.00      A   
ATOM    377  O   CYS A  44     -20.521  -6.911   6.948  1.00 10.00      A   
ATOM    378  N   ARG A  45     -19.651  -6.021   8.809  1.00 10.00      A   
ATOM    379  HN  ARG A  45     -19.722  -5.902   9.782  1.00 10.00      A   
ATOM    380  CA  ARG A  45     -18.564  -5.375   8.074  1.00 10.00      A   
ATOM    381  CB  ARG A  45     -18.042  -4.107   8.761  1.00 10.00      A   
ATOM    382  CG  ARG A  45     -17.466  -3.093   7.779  1.00 10.00      A   
ATOM    383  CD  ARG A  45     -16.738  -1.955   8.478  1.00 10.00      A   
ATOM    384  NE  ARG A  45     -17.644  -0.910   8.955  1.00 10.00      A   
ATOM    385  HE  ARG A  45     -18.558  -1.186   9.232  1.00 10.00      A   
ATOM    386  CZ  ARG A  45     -17.323   0.384   9.017  1.00 10.00      A   
ATOM    387  NH1 ARG A  45     -16.123   0.805   8.619  1.00 10.00      A   
ATOM    388 HH11 ARG A  45     -15.421   0.129   8.255  1.00 10.00      A   
ATOM    389 HH12 ARG A  45     -15.881   1.823   8.672  1.00 10.00      A   
ATOM    390  NH2 ARG A  45     -18.192   1.256   9.501  1.00 10.00      A   
ATOM    391 HH21 ARG A  45     -19.135   0.930   9.839  1.00 10.00      A   
ATOM    392 HH22 ARG A  45     -17.944   2.272   9.550  1.00 10.00      A   
ATOM    393  C   ARG A  45     -17.448  -6.381   7.819  1.00 10.00      A   
ATOM    394  O   ARG A  45     -16.777  -6.835   8.747  1.00 10.00      A   
ATOM    395  N   ARG A  46     -17.274  -6.730   6.552  1.00 10.00      A   
ATOM    396  HN  ARG A  46     -17.834  -6.305   5.864  1.00 10.00      A   
ATOM    397  CA  ARG A  46     -16.278  -7.712   6.139  1.00 10.00      A   
ATOM    398  CB  ARG A  46     -16.566  -8.182   4.708  1.00 10.00      A   
ATOM    399  CG  ARG A  46     -18.004  -8.599   4.452  1.00 10.00      A   
ATOM    400  CD  ARG A  46     -18.264  -8.771   2.967  1.00 10.00      A   
ATOM    401  NE  ARG A  46     -19.466  -9.558   2.705  1.00 10.00      A   
ATOM    402  HE  ARG A  46     -19.707 -10.251   3.366  1.00 10.00      A   
ATOM    403  CZ  ARG A  46     -20.249  -9.380   1.646  1.00 10.00      A   
ATOM    404  NH1 ARG A  46     -19.959  -8.444   0.749  1.00 10.00      A   
ATOM    405 HH11 ARG A  46     -20.577  -8.308  -0.082  1.00 10.00      A   
ATOM    406 HH12 ARG A  46     -19.118  -7.843   0.869  1.00 10.00      A   
ATOM    407  NH2 ARG A  46     -21.314 -10.150   1.474  1.00 10.00      A   
ATOM    408 HH21 ARG A  46     -21.540 -10.896   2.169  1.00 10.00      A   
ATOM    409 HH22 ARG A  46     -21.930 -10.014   0.645  1.00 10.00      A   
ATOM    410  C   ARG A  46     -14.856  -7.164   6.193  1.00 10.00      A   
ATOM    411  O   ARG A  46     -13.906  -7.916   6.425  1.00 10.00      A   
ATOM    412  N   LYS A  47     -14.699  -5.869   5.971  1.00 10.00      A   
ATOM    413  HN  LYS A  47     -15.487  -5.300   5.831  1.00 10.00      A   
ATOM    414  CA  LYS A  47     -13.373  -5.269   5.962  1.00 10.00      A   
ATOM    415  CB  LYS A  47     -12.891  -5.080   4.518  1.00 10.00      A   
ATOM    416  CG  LYS A  47     -13.998  -4.714   3.539  1.00 10.00      A   
ATOM    417  CD  LYS A  47     -13.565  -3.623   2.572  1.00 10.00      A   
ATOM    418  CE  LYS A  47     -13.448  -2.279   3.272  1.00 10.00      A   
ATOM    419  NZ  LYS A  47     -13.212  -1.172   2.313  1.00 10.00      A   
ATOM    420  HZ1 LYS A  47     -12.298  -1.298   1.833  1.00 10.00      A   
ATOM    421  HZ2 LYS A  47     -13.201  -0.258   2.824  1.00 10.00      A   
ATOM    422  HZ3 LYS A  47     -13.969  -1.149   1.600  1.00 10.00      A   
ATOM    423  C   LYS A  47     -13.346  -3.940   6.691  1.00 10.00      A   
ATOM    424  O   LYS A  47     -14.361  -3.256   6.784  1.00 10.00      A   
ATOM    425  N   VAL A  48     -12.176  -3.591   7.206  1.00 10.00      A   
ATOM    426  HN  VAL A  48     -11.409  -4.201   7.103  1.00 10.00      A   
ATOM    427  CA  VAL A  48     -11.984  -2.336   7.916  1.00 10.00      A   
ATOM    428  CB  VAL A  48     -11.999  -2.508   9.455  1.00 10.00      A   
ATOM    429  CG1 VAL A  48     -13.420  -2.656   9.974  1.00 10.00      A   
ATOM    430  CG2 VAL A  48     -11.138  -3.686   9.895  1.00 10.00      A   
ATOM    431  C   VAL A  48     -10.670  -1.692   7.493  1.00 10.00      A   
ATOM    432  O   VAL A  48      -9.607  -2.311   7.585  1.00 10.00      A   
ATOM    433  N   PHE A  49     -10.746  -0.474   6.992  1.00 10.00      A   
ATOM    434  HN  PHE A  49     -11.625  -0.044   6.894  1.00 10.00      A   
ATOM    435  CA  PHE A  49      -9.554   0.239   6.569  1.00 10.00      A   
ATOM    436  CB  PHE A  49      -9.833   1.097   5.331  1.00 10.00      A   
ATOM    437  CG  PHE A  49      -8.604   1.758   4.771  1.00 10.00      A   
ATOM    438  CD1 PHE A  49      -7.730   1.046   3.967  1.00 10.00      A   
ATOM    439  CD2 PHE A  49      -8.317   3.086   5.058  1.00 10.00      A   
ATOM    440  CE1 PHE A  49      -6.593   1.640   3.458  1.00 10.00      A   
ATOM    441  CE2 PHE A  49      -7.181   3.687   4.551  1.00 10.00      A   
ATOM    442  CZ  PHE A  49      -6.318   2.961   3.751  1.00 10.00      A   
ATOM    443  C   PHE A  49      -9.021   1.104   7.704  1.00 10.00      A   
ATOM    444  O   PHE A  49      -9.646   2.086   8.096  1.00 10.00      A   
ATOM    445  N   ILE A  50      -7.869   0.733   8.231  1.00 10.00      A   
ATOM    446  HN  ILE A  50      -7.405  -0.056   7.865  1.00 10.00      A   
ATOM    447  CA  ILE A  50      -7.256   1.473   9.319  1.00 10.00      A   
ATOM    448  CB  ILE A  50      -6.630   0.522  10.363  1.00 10.00      A   
ATOM    449  CG1 ILE A  50      -7.642  -0.543  10.808  1.00 10.00      A   
ATOM    450  CG2 ILE A  50      -6.102   1.298  11.561  1.00 10.00      A   
ATOM    451  CD1 ILE A  50      -8.877   0.015  11.491  1.00 10.00      A   
ATOM    452  C   ILE A  50      -6.186   2.412   8.771  1.00 10.00      A   
ATOM    453  O   ILE A  50      -5.154   1.967   8.263  1.00 10.00      A   
ATOM    454  N   GLY A  51      -6.448   3.709   8.863  1.00 10.00      A   
ATOM    455  HN  GLY A  51      -7.296   3.997   9.267  1.00 10.00      A   
ATOM    456  CA  GLY A  51      -5.507   4.701   8.367  1.00 10.00      A   
ATOM    457  C   GLY A  51      -4.155   4.616   9.048  1.00 10.00      A   
ATOM    458  O   GLY A  51      -3.116   4.697   8.397  1.00 10.00      A   
ATOM    459  N   ASN A  52      -4.171   4.455  10.362  1.00 10.00      A   
ATOM    460  HN  ASN A  52      -5.031   4.391  10.826  1.00 10.00      A   
ATOM    461  CA  ASN A  52      -2.943   4.353  11.134  1.00 10.00      A   
ATOM    462  CB  ASN A  52      -2.536   5.719  11.694  1.00 10.00      A   
ATOM    463  CG  ASN A  52      -1.184   5.688  12.383  1.00 10.00      A   
ATOM    464  OD1 ASN A  52      -1.096   5.455  13.582  1.00 10.00      A   
ATOM    465  ND2 ASN A  52      -0.125   5.932  11.628  1.00 10.00      A   
ATOM    466 HD21 ASN A  52      -0.267   6.112  10.676  1.00 10.00      A   
ATOM    467 HD22 ASN A  52       0.762   5.918  12.049  1.00 10.00      A   
ATOM    468  C   ASN A  52      -3.113   3.339  12.257  1.00 10.00      A   
ATOM    469  O   ASN A  52      -4.075   3.405  13.021  1.00 10.00      A   
ATOM    470  N   CYS A  53      -2.171   2.409  12.353  1.00 10.00      A   
ATOM    471  HN  CYS A  53      -1.422   2.423  11.714  1.00 10.00      A   
ATOM    472  CA  CYS A  53      -2.212   1.351  13.363  1.00 10.00      A   
ATOM    473  CB  CYS A  53      -1.081   0.352  13.111  1.00 10.00      A   
ATOM    474  SG  CYS A  53       0.531   1.119  12.827  1.00 10.00      A   
ATOM    475  HG  CYS A  53       1.061   0.564  11.742  1.00 10.00      A   
ATOM    476  C   CYS A  53      -2.150   1.874  14.802  1.00 10.00      A   
ATOM    477  O   CYS A  53      -2.495   1.156  15.741  1.00 10.00      A   
ATOM    478  N   TYR A  54      -1.715   3.115  14.976  1.00 10.00      A   
ATOM    479  HN  TYR A  54      -1.455   3.649  14.194  1.00 10.00      A   
ATOM    480  CA  TYR A  54      -1.605   3.702  16.309  1.00 10.00      A   
ATOM    481  CB  TYR A  54      -0.224   4.320  16.516  1.00 10.00      A   
ATOM    482  CG  TYR A  54       0.878   3.289  16.523  1.00 10.00      A   
ATOM    483  CD1 TYR A  54       1.920   3.345  15.605  1.00 10.00      A   
ATOM    484  CD2 TYR A  54       0.867   2.248  17.442  1.00 10.00      A   
ATOM    485  CE1 TYR A  54       2.921   2.393  15.605  1.00 10.00      A   
ATOM    486  CE2 TYR A  54       1.863   1.295  17.450  1.00 10.00      A   
ATOM    487  CZ  TYR A  54       2.886   1.372  16.531  1.00 10.00      A   
ATOM    488  OH  TYR A  54       3.879   0.421  16.546  1.00 10.00      A   
ATOM    489  HH  TYR A  54       3.927   0.027  17.438  1.00 10.00      A   
ATOM    490  C   TYR A  54      -2.710   4.716  16.581  1.00 10.00      A   
ATOM    491  O   TYR A  54      -2.730   5.371  17.626  1.00 10.00      A   
ATOM    492  N   ALA A  55      -3.631   4.840  15.639  1.00 10.00      A   
ATOM    493  HN  ALA A  55      -3.554   4.304  14.820  1.00 10.00      A   
ATOM    494  CA  ALA A  55      -4.750   5.763  15.786  1.00 10.00      A   
ATOM    495  CB  ALA A  55      -5.225   6.248  14.424  1.00 10.00      A   
ATOM    496  C   ALA A  55      -5.889   5.086  16.541  1.00 10.00      A   
ATOM    497  O   ALA A  55      -6.818   5.739  17.015  1.00 10.00      A   
ATOM    498  N   VAL A  56      -5.801   3.770  16.651  1.00 10.00      A   
ATOM    499  HN  VAL A  56      -5.033   3.311  16.256  1.00 10.00      A   
ATOM    500  CA  VAL A  56      -6.805   2.984  17.342  1.00 10.00      A   
ATOM    501  CB  VAL A  56      -7.974   2.615  16.393  1.00 10.00      A   
ATOM    502  CG1 VAL A  56      -7.504   1.731  15.241  1.00 10.00      A   
ATOM    503  CG2 VAL A  56      -9.131   1.980  17.154  1.00 10.00      A   
ATOM    504  C   VAL A  56      -6.162   1.720  17.914  1.00 10.00      A   
ATOM    505  O   VAL A  56      -5.162   1.231  17.383  1.00 10.00      A   
ATOM    506  N   SER A  57      -6.706   1.222  19.012  1.00 10.00      A   
ATOM    507  HN  SER A  57      -7.477   1.672  19.413  1.00 10.00      A   
ATOM    508  CA  SER A  57      -6.193   0.023  19.649  1.00 10.00      A   
ATOM    509  CB  SER A  57      -6.542   0.057  21.138  1.00 10.00      A   
ATOM    510  OG  SER A  57      -7.614   0.962  21.383  1.00 10.00      A   
ATOM    511  HG  SER A  57      -8.450   0.468  21.404  1.00 10.00      A   
ATOM    512  C   SER A  57      -6.771  -1.226  18.983  1.00 10.00      A   
ATOM    513  O   SER A  57      -7.947  -1.248  18.602  1.00 10.00      A   
ATOM    514  N   PRO A  58      -5.952  -2.285  18.838  1.00 10.00      A   
ATOM    515  CA  PRO A  58      -6.374  -3.539  18.197  1.00 10.00      A   
ATOM    516  CB  PRO A  58      -5.175  -4.474  18.394  1.00 10.00      A   
ATOM    517  CG  PRO A  58      -4.012  -3.567  18.604  1.00 10.00      A   
ATOM    518  CD  PRO A  58      -4.547  -2.343  19.293  1.00 10.00      A   
ATOM    519  C   PRO A  58      -7.616  -4.146  18.846  1.00 10.00      A   
ATOM    520  O   PRO A  58      -8.596  -4.452  18.163  1.00 10.00      A   
ATOM    521  N   ALA A  59      -7.568  -4.302  20.168  1.00 10.00      A   
ATOM    522  HN  ALA A  59      -6.753  -4.036  20.647  1.00 10.00      A   
ATOM    523  CA  ALA A  59      -8.671  -4.877  20.932  1.00 10.00      A   
ATOM    524  CB  ALA A  59      -8.357  -4.844  22.418  1.00 10.00      A   
ATOM    525  C   ALA A  59     -10.002  -4.182  20.652  1.00 10.00      A   
ATOM    526  O   ALA A  59     -11.031  -4.841  20.513  1.00 10.00      A   
ATOM    527  N   THR A  60      -9.978  -2.858  20.555  1.00 10.00      A   
ATOM    528  HN  THR A  60      -9.123  -2.386  20.647  1.00 10.00      A   
ATOM    529  CA  THR A  60     -11.189  -2.089  20.301  1.00 10.00      A   
ATOM    530  CB  THR A  60     -10.913  -0.579  20.398  1.00 10.00      A   
ATOM    531  OG1 THR A  60      -9.892  -0.361  21.384  1.00 10.00      A   
ATOM    532  HG1 THR A  60     -10.209  -0.666  22.247  1.00 10.00      A   
ATOM    533  CG2 THR A  60     -12.169   0.161  20.823  1.00 10.00      A   
ATOM    534  C   THR A  60     -11.788  -2.421  18.934  1.00 10.00      A   
ATOM    535  O   THR A  60     -12.997  -2.630  18.810  1.00 10.00      A   
ATOM    536  N   VAL A  61     -10.936  -2.491  17.917  1.00 10.00      A   
ATOM    537  HN  VAL A  61      -9.982  -2.336  18.078  1.00 10.00      A   
ATOM    538  CA  VAL A  61     -11.386  -2.795  16.565  1.00 10.00      A   
ATOM    539  CB  VAL A  61     -10.242  -2.667  15.537  1.00 10.00      A   
ATOM    540  CG1 VAL A  61     -10.779  -2.798  14.119  1.00 10.00      A   
ATOM    541  CG2 VAL A  61      -9.511  -1.348  15.708  1.00 10.00      A   
ATOM    542  C   VAL A  61     -11.973  -4.200  16.491  1.00 10.00      A   
ATOM    543  O   VAL A  61     -13.054  -4.401  15.939  1.00 10.00      A   
ATOM    544  N   ILE A  62     -11.263  -5.158  17.080  1.00 10.00      A   
ATOM    545  HN  ILE A  62     -10.420  -4.918  17.527  1.00 10.00      A   
ATOM    546  CA  ILE A  62     -11.688  -6.555  17.084  1.00 10.00      A   
ATOM    547  CB  ILE A  62     -10.602  -7.460  17.698  1.00 10.00      A   
ATOM    548  CG1 ILE A  62      -9.287  -7.296  16.927  1.00 10.00      A   
ATOM    549  CG2 ILE A  62     -11.049  -8.915  17.683  1.00 10.00      A   
ATOM    550  CD1 ILE A  62      -8.098  -7.962  17.583  1.00 10.00      A   
ATOM    551  C   ILE A  62     -13.001  -6.743  17.849  1.00 10.00      A   
ATOM    552  O   ILE A  62     -13.853  -7.548  17.462  1.00 10.00      A   
ATOM    553  N   ARG A  63     -13.159  -6.002  18.939  1.00 10.00      A   
ATOM    554  HN  ARG A  63     -12.439  -5.389  19.213  1.00 10.00      A   
ATOM    555  CA  ARG A  63     -14.367  -6.090  19.750  1.00 10.00      A   
ATOM    556  CB  ARG A  63     -14.186  -5.361  21.082  1.00 10.00      A   
ATOM    557  CG  ARG A  63     -15.415  -5.376  21.976  1.00 10.00      A   
ATOM    558  CD  ARG A  63     -15.033  -5.272  23.442  1.00 10.00      A   
ATOM    559  NE  ARG A  63     -14.218  -4.091  23.727  1.00 10.00      A   
ATOM    560  HE  ARG A  63     -14.523  -3.232  23.353  1.00 10.00      A   
ATOM    561  CZ  ARG A  63     -13.100  -4.113  24.455  1.00 10.00      A   
ATOM    562  NH1 ARG A  63     -12.660  -5.257  24.968  1.00 10.00      A   
ATOM    563 HH11 ARG A  63     -11.787  -5.282  25.541  1.00 10.00      A   
ATOM    564 HH12 ARG A  63     -13.184  -6.143  24.791  1.00 10.00      A   
ATOM    565  NH2 ARG A  63     -12.431  -2.990  24.676  1.00 10.00      A   
ATOM    566 HH21 ARG A  63     -12.779  -2.092  24.278  1.00 10.00      A   
ATOM    567 HH22 ARG A  63     -11.555  -2.995  25.249  1.00 10.00      A   
ATOM    568  C   ARG A  63     -15.577  -5.551  18.995  1.00 10.00      A   
ATOM    569  O   ARG A  63     -16.649  -6.160  19.005  1.00 10.00      A   
ATOM    570  N   ARG A  64     -15.403  -4.413  18.338  1.00 10.00      A   
ATOM    571  HN  ARG A  64     -14.528  -3.966  18.368  1.00 10.00      A   
ATOM    572  CA  ARG A  64     -16.486  -3.816  17.579  1.00 10.00      A   
ATOM    573  CB  ARG A  64     -16.186  -2.358  17.225  1.00 10.00      A   
ATOM    574  CG  ARG A  64     -17.350  -1.645  16.556  1.00 10.00      A   
ATOM    575  CD  ARG A  64     -17.025  -0.195  16.243  1.00 10.00      A   
ATOM    576  NE  ARG A  64     -17.822   0.296  15.116  1.00 10.00      A   
ATOM    577  HE  ARG A  64     -18.299  -0.374  14.582  1.00 10.00      A   
ATOM    578  CZ  ARG A  64     -17.931   1.580  14.774  1.00 10.00      A   
ATOM    579  NH1 ARG A  64     -17.303   2.517  15.471  1.00 10.00      A   
ATOM    580 HH11 ARG A  64     -16.711   2.256  16.306  1.00 10.00      A   
ATOM    581 HH12 ARG A  64     -17.388   3.519  15.193  1.00 10.00      A   
ATOM    582  NH2 ARG A  64     -18.665   1.928  13.722  1.00 10.00      A   
ATOM    583 HH21 ARG A  64     -18.745   2.937  13.453  1.00 10.00      A   
ATOM    584 HH22 ARG A  64     -19.161   1.205  13.157  1.00 10.00      A   
ATOM    585  C   ARG A  64     -16.775  -4.627  16.320  1.00 10.00      A   
ATOM    586  O   ARG A  64     -17.925  -4.945  16.035  1.00 10.00      A   
ATOM    587  N   PHE A  65     -15.728  -4.972  15.582  1.00 10.00      A   
ATOM    588  HN  PHE A  65     -14.825  -4.711  15.874  1.00 10.00      A   
ATOM    589  CA  PHE A  65     -15.876  -5.742  14.357  1.00 10.00      A   
ATOM    590  CB  PHE A  65     -15.241  -4.998  13.181  1.00 10.00      A   
ATOM    591  CG  PHE A  65     -15.858  -3.665  12.878  1.00 10.00      A   
ATOM    592  CD1 PHE A  65     -15.168  -2.493  13.138  1.00 10.00      A   
ATOM    593  CD2 PHE A  65     -17.124  -3.582  12.330  1.00 10.00      A   
ATOM    594  CE1 PHE A  65     -15.729  -1.264  12.856  1.00 10.00      A   
ATOM    595  CE2 PHE A  65     -17.692  -2.355  12.048  1.00 10.00      A   
ATOM    596  CZ  PHE A  65     -16.995  -1.193  12.311  1.00 10.00      A   
ATOM    597  C   PHE A  65     -15.227  -7.111  14.506  1.00 10.00      A   
ATOM    598  O   PHE A  65     -14.026  -7.261  14.278  1.00 10.00      A   
ATOM    599  N   PRO A  66     -16.003  -8.132  14.903  1.00 10.00      A   
ATOM    600  CA  PRO A  66     -15.498  -9.484  15.093  1.00 10.00      A   
ATOM    601  CB  PRO A  66     -16.363  -9.987  16.255  1.00 10.00      A   
ATOM    602  CG  PRO A  66     -17.656  -9.229  16.151  1.00 10.00      A   
ATOM    603  CD  PRO A  66     -17.433  -8.050  15.231  1.00 10.00      A   
ATOM    604  C   PRO A  66     -15.694 -10.379  13.867  1.00 10.00      A   
ATOM    605  O   PRO A  66     -15.394 -11.572  13.912  1.00 10.00      A   
ATOM    606  N   LYS A  67     -16.194  -9.815  12.774  1.00 10.00      A   
ATOM    607  HN  LYS A  67     -16.415  -8.856  12.784  1.00 10.00      A   
ATOM    608  CA  LYS A  67     -16.426 -10.594  11.560  1.00 10.00      A   
ATOM    609  CB  LYS A  67     -17.919 -10.642  11.220  1.00 10.00      A   
ATOM    610  CG  LYS A  67     -18.661 -11.814  11.842  1.00 10.00      A   
ATOM    611  CD  LYS A  67     -20.022 -12.011  11.194  1.00 10.00      A   
ATOM    612  CE  LYS A  67     -20.706 -13.262  11.719  1.00 10.00      A   
ATOM    613  NZ  LYS A  67     -21.996 -13.525  11.033  1.00 10.00      A   
ATOM    614  HZ1 LYS A  67     -22.750 -12.945  11.458  1.00 10.00      A   
ATOM    615  HZ2 LYS A  67     -22.252 -14.530  11.122  1.00 10.00      A   
ATOM    616  HZ3 LYS A  67     -21.924 -13.289  10.024  1.00 10.00      A   
ATOM    617  C   LYS A  67     -15.629 -10.055  10.376  1.00 10.00      A   
ATOM    618  O   LYS A  67     -16.030 -10.207   9.216  1.00 10.00      A   
ATOM    619  N   VAL A  68     -14.499  -9.433  10.670  1.00 10.00      A   
ATOM    620  HN  VAL A  68     -14.235  -9.342  11.610  1.00 10.00      A   
ATOM    621  CA  VAL A  68     -13.641  -8.881   9.634  1.00 10.00      A   
ATOM    622  CB  VAL A  68     -12.750  -7.748  10.181  1.00 10.00      A   
ATOM    623  CG1 VAL A  68     -11.812  -7.225   9.106  1.00 10.00      A   
ATOM    624  CG2 VAL A  68     -13.607  -6.622  10.718  1.00 10.00      A   
ATOM    625  C   VAL A  68     -12.768  -9.972   9.017  1.00 10.00      A   
ATOM    626  O   VAL A  68     -12.205 -10.805   9.728  1.00 10.00      A   
ATOM    627  N   ARG A  69     -12.679  -9.965   7.693  1.00 10.00      A   
ATOM    628  HN  ARG A  69     -13.180  -9.283   7.189  1.00 10.00      A   
ATOM    629  CA  ARG A  69     -11.881 -10.942   6.966  1.00 10.00      A   
ATOM    630  CB  ARG A  69     -12.742 -11.678   5.935  1.00 10.00      A   
ATOM    631  CG  ARG A  69     -13.818 -12.570   6.529  1.00 10.00      A   
ATOM    632  CD  ARG A  69     -14.503 -13.378   5.444  1.00 10.00      A   
ATOM    633  NE  ARG A  69     -15.459 -14.341   5.985  1.00 10.00      A   
ATOM    634  HE  ARG A  69     -16.117 -14.004   6.634  1.00 10.00      A   
ATOM    635  CZ  ARG A  69     -15.479 -15.630   5.652  1.00 10.00      A   
ATOM    636  NH1 ARG A  69     -14.586 -16.113   4.790  1.00 10.00      A   
ATOM    637 HH11 ARG A  69     -13.853 -15.480   4.372  1.00 10.00      A   
ATOM    638 HH12 ARG A  69     -14.600 -17.120   4.524  1.00 10.00      A   
ATOM    639  NH2 ARG A  69     -16.394 -16.433   6.182  1.00 10.00      A   
ATOM    640 HH21 ARG A  69     -16.422 -17.445   5.926  1.00 10.00      A   
ATOM    641 HH22 ARG A  69     -17.091 -16.055   6.858  1.00 10.00      A   
ATOM    642  C   ARG A  69     -10.705 -10.277   6.262  1.00 10.00      A   
ATOM    643  O   ARG A  69      -9.706 -10.930   5.954  1.00 10.00      A   
ATOM    644  N   SER A  70     -10.829  -8.980   6.017  1.00 10.00      A   
ATOM    645  HN  SER A  70     -11.637  -8.511   6.312  1.00 10.00      A   
ATOM    646  CA  SER A  70      -9.789  -8.231   5.335  1.00 10.00      A   
ATOM    647  CB  SER A  70     -10.258  -7.851   3.923  1.00 10.00      A   
ATOM    648  OG  SER A  70      -9.191  -7.356   3.130  1.00 10.00      A   
ATOM    649  HG  SER A  70      -9.076  -7.927   2.355  1.00 10.00      A   
ATOM    650  C   SER A  70      -9.414  -6.987   6.133  1.00 10.00      A   
ATOM    651  O   SER A  70     -10.239  -6.094   6.334  1.00 10.00      A   
ATOM    652  N   VAL A  71      -8.174  -6.945   6.607  1.00 10.00      A   
ATOM    653  HN  VAL A  71      -7.563  -7.692   6.421  1.00 10.00      A   
ATOM    654  CA  VAL A  71      -7.691  -5.809   7.381  1.00 10.00      A   
ATOM    655  CB  VAL A  71      -7.202  -6.223   8.790  1.00 10.00      A   
ATOM    656  CG1 VAL A  71      -6.978  -4.992   9.657  1.00 10.00      A   
ATOM    657  CG2 VAL A  71      -8.180  -7.175   9.458  1.00 10.00      A   
ATOM    658  C   VAL A  71      -6.545  -5.115   6.651  1.00 10.00      A   
ATOM    659  O   VAL A  71      -5.531  -5.743   6.335  1.00 10.00      A   
ATOM    660  N   GLU A  72      -6.718  -3.830   6.368  1.00 10.00      A   
ATOM    661  HN  GLU A  72      -7.559  -3.391   6.625  1.00 10.00      A   
ATOM    662  CA  GLU A  72      -5.698  -3.047   5.686  1.00 10.00      A   
ATOM    663  CB  GLU A  72      -6.205  -2.606   4.309  1.00 10.00      A   
ATOM    664  CG  GLU A  72      -5.175  -1.870   3.469  1.00 10.00      A   
ATOM    665  CD  GLU A  72      -5.218  -2.259   2.007  1.00 10.00      A   
ATOM    666  OE1 GLU A  72      -6.314  -2.243   1.407  1.00 10.00      A   
ATOM    667  OE2 GLU A  72      -4.147  -2.574   1.445  1.00 10.00      A   
ATOM    668  C   GLU A  72      -5.330  -1.838   6.536  1.00 10.00      A   
ATOM    669  O   GLU A  72      -6.208  -1.087   6.957  1.00 10.00      A   
ATOM    670  N   LEU A  73      -4.041  -1.657   6.796  1.00 10.00      A   
ATOM    671  HN  LEU A  73      -3.383  -2.282   6.425  1.00 10.00      A   
ATOM    672  CA  LEU A  73      -3.587  -0.544   7.619  1.00 10.00      A   
ATOM    673  CB  LEU A  73      -3.661  -0.911   9.108  1.00 10.00      A   
ATOM    674  CG  LEU A  73      -3.281  -2.347   9.491  1.00 10.00      A   
ATOM    675  CD1 LEU A  73      -1.772  -2.537   9.480  1.00 10.00      A   
ATOM    676  CD2 LEU A  73      -3.857  -2.700  10.853  1.00 10.00      A   
ATOM    677  C   LEU A  73      -2.189  -0.058   7.252  1.00 10.00      A   
ATOM    678  O   LEU A  73      -1.441  -0.742   6.553  1.00 10.00      A   
ATOM    679  N   LYS A  74      -1.856   1.134   7.730  1.00 10.00      A   
ATOM    680  HN  LYS A  74      -2.506   1.626   8.276  1.00 10.00      A   
ATOM    681  CA  LYS A  74      -0.552   1.733   7.486  1.00 10.00      A   
ATOM    682  CB  LYS A  74      -0.679   3.008   6.642  1.00 10.00      A   
ATOM    683  CG  LYS A  74      -1.732   2.952   5.545  1.00 10.00      A   
ATOM    684  CD  LYS A  74      -1.770   4.253   4.757  1.00 10.00      A   
ATOM    685  CE  LYS A  74      -3.002   4.340   3.872  1.00 10.00      A   
ATOM    686  NZ  LYS A  74      -2.975   5.549   3.010  1.00 10.00      A   
ATOM    687  HZ1 LYS A  74      -2.493   5.340   2.114  1.00 10.00      A   
ATOM    688  HZ2 LYS A  74      -2.457   6.321   3.488  1.00 10.00      A   
ATOM    689  HZ3 LYS A  74      -3.937   5.877   2.804  1.00 10.00      A   
ATOM    690  C   LYS A  74       0.106   2.068   8.824  1.00 10.00      A   
ATOM    691  O   LYS A  74      -0.567   2.109   9.858  1.00 10.00      A   
ATOM    692  N   GLY A  75       1.411   2.307   8.804  1.00 10.00      A   
ATOM    693  HN  GLY A  75       1.894   2.269   7.950  1.00 10.00      A   
ATOM    694  CA  GLY A  75       2.124   2.625  10.029  1.00 10.00      A   
ATOM    695  C   GLY A  75       3.082   3.792   9.880  1.00 10.00      A   
ATOM    696  O   GLY A  75       2.809   4.892  10.364  1.00 10.00      A   
ATOM    697  N   LYS A  76       4.208   3.549   9.213  1.00 10.00      A   
ATOM    698  HN  LYS A  76       4.359   2.648   8.846  1.00 10.00      A   
ATOM    699  CA  LYS A  76       5.223   4.578   9.003  1.00 10.00      A   
ATOM    700  CB  LYS A  76       6.471   3.977   8.342  1.00 10.00      A   
ATOM    701  CG  LYS A  76       7.293   3.042   9.213  1.00 10.00      A   
ATOM    702  CD  LYS A  76       8.559   2.615   8.481  1.00 10.00      A   
ATOM    703  CE  LYS A  76       9.456   1.737   9.344  1.00 10.00      A   
ATOM    704  NZ  LYS A  76      10.770   1.492   8.687  1.00 10.00      A   
ATOM    705  HZ1 LYS A  76      11.247   0.668   9.113  1.00 10.00      A   
ATOM    706  HZ2 LYS A  76      11.386   2.322   8.796  1.00 10.00      A   
ATOM    707  HZ3 LYS A  76      10.629   1.310   7.672  1.00 10.00      A   
ATOM    708  C   LYS A  76       4.697   5.703   8.117  1.00 10.00      A   
ATOM    709  O   LYS A  76       3.927   5.462   7.189  1.00 10.00      A   
ATOM    710  N   PRO A  77       5.111   6.950   8.395  1.00 10.00      A   
ATOM    711  CA  PRO A  77       4.696   8.112   7.604  1.00 10.00      A   
ATOM    712  CB  PRO A  77       5.171   9.299   8.453  1.00 10.00      A   
ATOM    713  CG  PRO A  77       6.321   8.767   9.236  1.00 10.00      A   
ATOM    714  CD  PRO A  77       6.003   7.322   9.508  1.00 10.00      A   
ATOM    715  C   PRO A  77       5.383   8.128   6.238  1.00 10.00      A   
ATOM    716  O   PRO A  77       6.343   7.388   6.011  1.00 10.00      A   
ATOM    717  N   HIS A  78       4.891   8.976   5.340  1.00 10.00      A   
ATOM    718  HN  HIS A  78       4.129   9.540   5.587  1.00 10.00      A   
ATOM    719  CA  HIS A  78       5.444   9.097   3.994  1.00 10.00      A   
ATOM    720  CB  HIS A  78       4.628  10.133   3.204  1.00 10.00      A   
ATOM    721  CG  HIS A  78       5.185  10.528   1.869  1.00 10.00      A   
ATOM    722  ND1 HIS A  78       5.423  11.833   1.498  1.00 10.00      A   
ATOM    723  HD1 HIS A  78       5.269  12.638   2.059  1.00 10.00      A   
ATOM    724  CD2 HIS A  78       5.537   9.768   0.807  1.00 10.00      A   
ATOM    725  CE1 HIS A  78       5.895  11.824   0.244  1.00 10.00      A   
ATOM    726  NE2 HIS A  78       5.984  10.591  -0.223  1.00 10.00      A   
ATOM    727  C   HIS A  78       6.926   9.479   4.039  1.00 10.00      A   
ATOM    728  O   HIS A  78       7.740   8.935   3.294  1.00 10.00      A   
ATOM    729  N   PHE A  79       7.270  10.394   4.939  1.00 10.00      A   
ATOM    730  HN  PHE A  79       6.571  10.793   5.498  1.00 10.00      A   
ATOM    731  CA  PHE A  79       8.650  10.854   5.089  1.00 10.00      A   
ATOM    732  CB  PHE A  79       8.724  12.053   6.036  1.00 10.00      A   
ATOM    733  CG  PHE A  79       8.671  13.388   5.343  1.00 10.00      A   
ATOM    734  CD1 PHE A  79       8.399  13.479   3.987  1.00 10.00      A   
ATOM    735  CD2 PHE A  79       8.899  14.554   6.051  1.00 10.00      A   
ATOM    736  CE1 PHE A  79       8.355  14.708   3.356  1.00 10.00      A   
ATOM    737  CE2 PHE A  79       8.858  15.786   5.427  1.00 10.00      A   
ATOM    738  CZ  PHE A  79       8.584  15.864   4.076  1.00 10.00      A   
ATOM    739  C   PHE A  79       9.611   9.748   5.542  1.00 10.00      A   
ATOM    740  O   PHE A  79      10.833   9.915   5.484  1.00 10.00      A   
ATOM    741  N   ALA A  80       9.069   8.615   5.975  1.00 10.00      A   
ATOM    742  HN  ALA A  80       8.091   8.521   5.983  1.00 10.00      A   
ATOM    743  CA  ALA A  80       9.897   7.499   6.421  1.00 10.00      A   
ATOM    744  CB  ALA A  80       9.075   6.494   7.211  1.00 10.00      A   
ATOM    745  C   ALA A  80      10.573   6.826   5.229  1.00 10.00      A   
ATOM    746  O   ALA A  80      11.629   6.208   5.371  1.00 10.00      A   
ATOM    747  N   ASP A  81       9.969   6.978   4.054  1.00 10.00      A   
ATOM    748  HN  ASP A  81       9.135   7.495   4.013  1.00 10.00      A   
ATOM    749  CA  ASP A  81      10.500   6.396   2.822  1.00 10.00      A   
ATOM    750  CB  ASP A  81       9.462   6.476   1.695  1.00 10.00      A   
ATOM    751  CG  ASP A  81       8.477   5.326   1.701  1.00 10.00      A   
ATOM    752  OD1 ASP A  81       8.524   4.497   2.628  1.00 10.00      A   
ATOM    753  OD2 ASP A  81       7.640   5.250   0.777  1.00 10.00      A   
ATOM    754  C   ASP A  81      11.763   7.127   2.388  1.00 10.00      A   
ATOM    755  O   ASP A  81      12.542   6.629   1.574  1.00 10.00      A   
ATOM    756  N   PHE A  82      11.955   8.316   2.939  1.00 10.00      A   
ATOM    757  HN  PHE A  82      11.300   8.650   3.585  1.00 10.00      A   
ATOM    758  CA  PHE A  82      13.111   9.136   2.619  1.00 10.00      A   
ATOM    759  CB  PHE A  82      12.696  10.602   2.453  1.00 10.00      A   
ATOM    760  CG  PHE A  82      11.572  10.798   1.477  1.00 10.00      A   
ATOM    761  CD1 PHE A  82      11.613  10.211   0.221  1.00 10.00      A   
ATOM    762  CD2 PHE A  82      10.470  11.566   1.818  1.00 10.00      A   
ATOM    763  CE1 PHE A  82      10.576  10.385  -0.673  1.00 10.00      A   
ATOM    764  CE2 PHE A  82       9.430  11.748   0.929  1.00 10.00      A   
ATOM    765  CZ  PHE A  82       9.482  11.155  -0.319  1.00 10.00      A   
ATOM    766  C   PHE A  82      14.174   8.999   3.699  1.00 10.00      A   
ATOM    767  O   PHE A  82      15.126   9.776   3.756  1.00 10.00      A   
ATOM    768  N   ASN A  83      13.983   8.002   4.563  1.00 10.00      A   
ATOM    769  HN  ASN A  83      13.187   7.436   4.459  1.00 10.00      A   
ATOM    770  CA  ASN A  83      14.912   7.710   5.653  1.00 10.00      A   
ATOM    771  CB  ASN A  83      16.277   7.275   5.106  1.00 10.00      A   
ATOM    772  CG  ASN A  83      16.853   6.087   5.849  1.00 10.00      A   
ATOM    773  OD1 ASN A  83      16.703   5.959   7.062  1.00 10.00      A   
ATOM    774  ND2 ASN A  83      17.518   5.205   5.119  1.00 10.00      A   
ATOM    775 HD21 ASN A  83      17.596   5.368   4.155  1.00 10.00      A   
ATOM    776 HD22 ASN A  83      17.894   4.418   5.568  1.00 10.00      A   
ATOM    777  C   ASN A  83      15.060   8.887   6.612  1.00 10.00      A   
ATOM    778  O   ASN A  83      16.120   9.094   7.202  1.00 10.00      A   
ATOM    779  N   LEU A  84      13.983   9.651   6.775  1.00 10.00      A   
ATOM    780  HN  LEU A  84      13.164   9.437   6.281  1.00 10.00      A   
ATOM    781  CA  LEU A  84      13.999  10.805   7.663  1.00 10.00      A   
ATOM    782  CB  LEU A  84      13.045  11.897   7.171  1.00 10.00      A   
ATOM    783  CG  LEU A  84      13.496  12.668   5.927  1.00 10.00      A   
ATOM    784  CD1 LEU A  84      12.474  13.728   5.543  1.00 10.00      A   
ATOM    785  CD2 LEU A  84      14.868  13.293   6.146  1.00 10.00      A   
ATOM    786  C   LEU A  84      13.673  10.409   9.096  1.00 10.00      A   
ATOM    787  O   LEU A  84      13.842  11.201  10.022  1.00 10.00      A   
ATOM    788  N   VAL A  85      13.211   9.180   9.270  1.00 10.00      A   
ATOM    789  HN  VAL A  85      13.118   8.591   8.492  1.00 10.00      A   
ATOM    790  CA  VAL A  85      12.865   8.676  10.590  1.00 10.00      A   
ATOM    791  CB  VAL A  85      11.419   8.134  10.630  1.00 10.00      A   
ATOM    792  CG1 VAL A  85      10.970   7.912  12.062  1.00 10.00      A   
ATOM    793  CG2 VAL A  85      10.465   9.078   9.912  1.00 10.00      A   
ATOM    794  C   VAL A  85      13.838   7.567  10.993  1.00 10.00      A   
ATOM    795  O   VAL A  85      13.949   6.554  10.298  1.00 10.00      A   
ATOM    796  N   PRO A  86      14.555   7.757  12.115  1.00 10.00      A   
ATOM    797  CA  PRO A  86      15.542   6.786  12.618  1.00 10.00      A   
ATOM    798  CB  PRO A  86      15.983   7.378  13.960  1.00 10.00      A   
ATOM    799  CG  PRO A  86      15.684   8.833  13.851  1.00 10.00      A   
ATOM    800  CD  PRO A  86      14.467   8.947  12.982  1.00 10.00      A   
ATOM    801  C   PRO A  86      14.977   5.377  12.828  1.00 10.00      A   
ATOM    802  O   PRO A  86      13.788   5.200  13.113  1.00 10.00      A   
ATOM    803  N   ASP A  87      15.855   4.384  12.690  1.00 10.00      A   
ATOM    804  HN  ASP A  87      16.786   4.606  12.464  1.00 10.00      A   
ATOM    805  CA  ASP A  87      15.494   2.977  12.846  1.00 10.00      A   
ATOM    806  CB  ASP A  87      16.723   2.087  12.604  1.00 10.00      A   
ATOM    807  CG  ASP A  87      16.736   1.419  11.243  1.00 10.00      A   
ATOM    808  OD1 ASP A  87      17.707   1.634  10.481  1.00 10.00      A   
ATOM    809  OD2 ASP A  87      15.782   0.676  10.932  1.00 10.00      A   
ATOM    810  C   ASP A  87      14.942   2.674  14.234  1.00 10.00      A   
ATOM    811  O   ASP A  87      15.558   3.009  15.246  1.00 10.00      A   
ATOM    812  N   GLY A  88      13.773   2.051  14.274  1.00 10.00      A   
ATOM    813  HN  GLY A  88      13.305   1.853  13.439  1.00 10.00      A   
ATOM    814  CA  GLY A  88      13.178   1.678  15.541  1.00 10.00      A   
ATOM    815  C   GLY A  88      12.145   2.659  16.056  1.00 10.00      A   
ATOM    816  O   GLY A  88      11.903   2.719  17.258  1.00 10.00      A   
ATOM    817  N   TRP A  89      11.539   3.428  15.163  1.00 10.00      A   
ATOM    818  HN  TRP A  89      11.786   3.352  14.217  1.00 10.00      A   
ATOM    819  CA  TRP A  89      10.518   4.390  15.570  1.00 10.00      A   
ATOM    820  CB  TRP A  89      10.157   5.337  14.419  1.00 10.00      A   
ATOM    821  CG  TRP A  89       8.924   6.156  14.685  1.00 10.00      A   
ATOM    822  CD1 TRP A  89       8.806   7.205  15.552  1.00 10.00      A   
ATOM    823  CD2 TRP A  89       7.632   5.988  14.087  1.00 10.00      A   
ATOM    824  NE1 TRP A  89       7.522   7.693  15.538  1.00 10.00      A   
ATOM    825  HE1 TRP A  89       7.188   8.444  16.081  1.00 10.00      A   
ATOM    826  CE2 TRP A  89       6.783   6.966  14.642  1.00 10.00      A   
ATOM    827  CE3 TRP A  89       7.113   5.105  13.136  1.00 10.00      A   
ATOM    828  CZ2 TRP A  89       5.444   7.082  14.278  1.00 10.00      A   
ATOM    829  CZ3 TRP A  89       5.785   5.223  12.776  1.00 10.00      A   
ATOM    830  CH2 TRP A  89       4.966   6.203  13.344  1.00 10.00      A   
ATOM    831  C   TRP A  89       9.264   3.674  16.061  1.00 10.00      A   
ATOM    832  O   TRP A  89       8.737   3.978  17.133  1.00 10.00      A   
ATOM    833  N   GLY A  90       8.796   2.728  15.267  1.00 10.00      A   
ATOM    834  HN  GLY A  90       9.264   2.531  14.430  1.00 10.00      A   
ATOM    835  CA  GLY A  90       7.608   1.982  15.608  1.00 10.00      A   
ATOM    836  C   GLY A  90       6.982   1.356  14.380  1.00 10.00      A   
ATOM    837  O   GLY A  90       7.646   1.203  13.350  1.00 10.00      A   
ATOM    838  N   GLY A  91       5.709   1.004  14.481  1.00 10.00      A   
ATOM    839  HN  GLY A  91       5.234   1.148  15.331  1.00 10.00      A   
ATOM    840  CA  GLY A  91       5.016   0.390  13.367  1.00 10.00      A   
ATOM    841  C   GLY A  91       5.133  -1.112  13.431  1.00 10.00      A   
ATOM    842  O   GLY A  91       5.329  -1.778  12.417  1.00 10.00      A   
ATOM    843  N   TYR A  92       5.018  -1.644  14.635  1.00 10.00      A   
ATOM    844  HN  TYR A  92       4.836  -1.055  15.402  1.00 10.00      A   
ATOM    845  CA  TYR A  92       5.126  -3.077  14.846  1.00 10.00      A   
ATOM    846  CB  TYR A  92       5.690  -3.377  16.236  1.00 10.00      A   
ATOM    847  CG  TYR A  92       7.088  -2.835  16.443  1.00 10.00      A   
ATOM    848  CD1 TYR A  92       7.301  -1.634  17.109  1.00 10.00      A   
ATOM    849  CD2 TYR A  92       8.195  -3.519  15.959  1.00 10.00      A   
ATOM    850  CE1 TYR A  92       8.578  -1.130  17.282  1.00 10.00      A   
ATOM    851  CE2 TYR A  92       9.474  -3.026  16.131  1.00 10.00      A   
ATOM    852  CZ  TYR A  92       9.661  -1.831  16.792  1.00 10.00      A   
ATOM    853  OH  TYR A  92      10.935  -1.333  16.953  1.00 10.00      A   
ATOM    854  HH  TYR A  92      11.410  -1.394  16.113  1.00 10.00      A   
ATOM    855  C   TYR A  92       3.785  -3.762  14.637  1.00 10.00      A   
ATOM    856  O   TYR A  92       2.782  -3.392  15.244  1.00 10.00      A   
ATOM    857  N   VAL A  93       3.779  -4.769  13.777  1.00 10.00      A   
ATOM    858  HN  VAL A  93       4.618  -5.030  13.342  1.00 10.00      A   
ATOM    859  CA  VAL A  93       2.561  -5.504  13.459  1.00 10.00      A   
ATOM    860  CB  VAL A  93       2.581  -6.010  11.992  1.00 10.00      A   
ATOM    861  CG1 VAL A  93       3.553  -7.169  11.813  1.00 10.00      A   
ATOM    862  CG2 VAL A  93       1.186  -6.379  11.514  1.00 10.00      A   
ATOM    863  C   VAL A  93       2.326  -6.669  14.426  1.00 10.00      A   
ATOM    864  O   VAL A  93       1.214  -7.197  14.518  1.00 10.00      A   
ATOM    865  N   TYR A  94       3.370  -7.045  15.167  1.00 10.00      A   
ATOM    866  HN  TYR A  94       4.220  -6.568  15.066  1.00 10.00      A   
ATOM    867  CA  TYR A  94       3.287  -8.152  16.120  1.00 10.00      A   
ATOM    868  CB  TYR A  94       4.594  -8.350  16.894  1.00 10.00      A   
ATOM    869  CG  TYR A  94       4.743  -9.742  17.474  1.00 10.00      A   
ATOM    870  CD1 TYR A  94       5.269 -10.778  16.712  1.00 10.00      A   
ATOM    871  CD2 TYR A  94       4.356 -10.024  18.779  1.00 10.00      A   
ATOM    872  CE1 TYR A  94       5.405 -12.051  17.229  1.00 10.00      A   
ATOM    873  CE2 TYR A  94       4.490 -11.296  19.306  1.00 10.00      A   
ATOM    874  CZ  TYR A  94       5.016 -12.305  18.525  1.00 10.00      A   
ATOM    875  OH  TYR A  94       5.152 -13.570  19.045  1.00 10.00      A   
ATOM    876  HH  TYR A  94       4.346 -13.809  19.515  1.00 10.00      A   
ATOM    877  C   TYR A  94       2.083  -8.056  17.071  1.00 10.00      A   
ATOM    878  O   TYR A  94       1.310  -9.009  17.168  1.00 10.00      A   
ATOM    879  N   PRO A  95       1.894  -6.918  17.788  1.00 10.00      A   
ATOM    880  CA  PRO A  95       0.761  -6.756  18.712  1.00 10.00      A   
ATOM    881  CB  PRO A  95       0.834  -5.283  19.116  1.00 10.00      A   
ATOM    882  CG  PRO A  95       2.266  -4.923  18.951  1.00 10.00      A   
ATOM    883  CD  PRO A  95       2.760  -5.718  17.776  1.00 10.00      A   
ATOM    884  C   PRO A  95      -0.578  -7.042  18.035  1.00 10.00      A   
ATOM    885  O   PRO A  95      -1.462  -7.676  18.619  1.00 10.00      A   
ATOM    886  N   TRP A  96      -0.710  -6.588  16.791  1.00 10.00      A   
ATOM    887  HN  TRP A  96       0.044  -6.118  16.374  1.00 10.00      A   
ATOM    888  CA  TRP A  96      -1.930  -6.790  16.027  1.00 10.00      A   
ATOM    889  CB  TRP A  96      -1.941  -5.900  14.785  1.00 10.00      A   
ATOM    890  CG  TRP A  96      -2.275  -4.467  15.069  1.00 10.00      A   
ATOM    891  CD1 TRP A  96      -1.438  -3.506  15.561  1.00 10.00      A   
ATOM    892  CD2 TRP A  96      -3.543  -3.829  14.869  1.00 10.00      A   
ATOM    893  NE1 TRP A  96      -2.108  -2.312  15.680  1.00 10.00      A   
ATOM    894  HE1 TRP A  96      -1.723  -1.470  16.011  1.00 10.00      A   
ATOM    895  CE2 TRP A  96      -3.402  -2.485  15.262  1.00 10.00      A   
ATOM    896  CE3 TRP A  96      -4.784  -4.266  14.397  1.00 10.00      A   
ATOM    897  CZ2 TRP A  96      -4.456  -1.575  15.197  1.00 10.00      A   
ATOM    898  CZ3 TRP A  96      -5.828  -3.361  14.332  1.00 10.00      A   
ATOM    899  CH2 TRP A  96      -5.657  -2.031  14.730  1.00 10.00      A   
ATOM    900  C   TRP A  96      -2.084  -8.254  15.634  1.00 10.00      A   
ATOM    901  O   TRP A  96      -3.149  -8.843  15.812  1.00 10.00      A   
ATOM    902  N   ILE A  97      -1.010  -8.839  15.106  1.00 10.00      A   
ATOM    903  HN  ILE A  97      -0.190  -8.306  14.982  1.00 10.00      A   
ATOM    904  CA  ILE A  97      -1.015 -10.243  14.700  1.00 10.00      A   
ATOM    905  CB  ILE A  97       0.377 -10.685  14.191  1.00 10.00      A   
ATOM    906  CG1 ILE A  97       0.751  -9.932  12.914  1.00 10.00      A   
ATOM    907  CG2 ILE A  97       0.431 -12.189  13.958  1.00 10.00      A   
ATOM    908  CD1 ILE A  97      -0.165 -10.216  11.745  1.00 10.00      A   
ATOM    909  C   ILE A  97      -1.426 -11.126  15.877  1.00 10.00      A   
ATOM    910  O   ILE A  97      -2.265 -12.021  15.745  1.00 10.00      A   
ATOM    911  N   GLU A  98      -0.844 -10.841  17.033  1.00 10.00      A   
ATOM    912  HN  GLU A  98      -0.181 -10.112  17.063  1.00 10.00      A   
ATOM    913  CA  GLU A  98      -1.131 -11.580  18.253  1.00 10.00      A   
ATOM    914  CB  GLU A  98      -0.253 -11.050  19.391  1.00 10.00      A   
ATOM    915  CG  GLU A  98      -0.610 -11.579  20.769  1.00 10.00      A   
ATOM    916  CD  GLU A  98       0.348 -11.106  21.836  1.00 10.00      A   
ATOM    917  OE1 GLU A  98       1.213 -11.901  22.249  1.00 10.00      A   
ATOM    918  OE2 GLU A  98       0.246  -9.935  22.261  1.00 10.00      A   
ATOM    919  C   GLU A  98      -2.610 -11.486  18.634  1.00 10.00      A   
ATOM    920  O   GLU A  98      -3.269 -12.504  18.862  1.00 10.00      A   
ATOM    921  N   ALA A  99      -3.130 -10.265  18.671  1.00 10.00      A   
ATOM    922  HN  ALA A  99      -2.559  -9.498  18.452  1.00 10.00      A   
ATOM    923  CA  ALA A  99      -4.522 -10.030  19.034  1.00 10.00      A   
ATOM    924  CB  ALA A  99      -4.787  -8.537  19.169  1.00 10.00      A   
ATOM    925  C   ALA A  99      -5.491 -10.653  18.033  1.00 10.00      A   
ATOM    926  O   ALA A  99      -6.581 -11.090  18.402  1.00 10.00      A   
ATOM    927  N   MET A 100      -5.090 -10.699  16.768  1.00 10.00      A   
ATOM    928  HN  MET A 100      -4.205 -10.344  16.533  1.00 10.00      A   
ATOM    929  CA  MET A 100      -5.932 -11.254  15.717  1.00 10.00      A   
ATOM    930  CB  MET A 100      -5.494 -10.736  14.342  1.00 10.00      A   
ATOM    931  CG  MET A 100      -5.727  -9.250  14.124  1.00 10.00      A   
ATOM    932  SD  MET A 100      -5.359  -8.721  12.439  1.00 10.00      A   
ATOM    933  CE  MET A 100      -3.702  -9.366  12.229  1.00 10.00      A   
ATOM    934  C   MET A 100      -5.923 -12.778  15.718  1.00 10.00      A   
ATOM    935  O   MET A 100      -6.858 -13.402  15.219  1.00 10.00      A   
ATOM    936  N   SER A 101      -4.882 -13.366  16.301  1.00 10.00      A   
ATOM    937  HN  SER A 101      -4.191 -12.807  16.715  1.00 10.00      A   
ATOM    938  CA  SER A 101      -4.734 -14.821  16.345  1.00 10.00      A   
ATOM    939  CB  SER A 101      -3.449 -15.217  17.076  1.00 10.00      A   
ATOM    940  OG  SER A 101      -2.318 -14.626  16.457  1.00 10.00      A   
ATOM    941  HG  SER A 101      -2.457 -13.672  16.372  1.00 10.00      A   
ATOM    942  C   SER A 101      -5.952 -15.535  16.942  1.00 10.00      A   
ATOM    943  O   SER A 101      -6.651 -16.267  16.240  1.00 10.00      A   
ATOM    944  N   SER A 102      -6.216 -15.304  18.221  1.00 10.00      A   
ATOM    945  HN  SER A 102      -5.640 -14.697  18.731  1.00 10.00      A   
ATOM    946  CA  SER A 102      -7.341 -15.940  18.899  1.00 10.00      A   
ATOM    947  CB  SER A 102      -6.990 -16.153  20.372  1.00 10.00      A   
ATOM    948  OG  SER A 102      -5.796 -15.459  20.711  1.00 10.00      A   
ATOM    949  HG  SER A 102      -6.005 -14.746  21.328  1.00 10.00      A   
ATOM    950  C   SER A 102      -8.616 -15.105  18.781  1.00 10.00      A   
ATOM    951  O   SER A 102      -9.486 -15.150  19.655  1.00 10.00      A   
ATOM    952  N   SER A 103      -8.738 -14.359  17.694  1.00 10.00      A   
ATOM    953  HN  SER A 103      -8.032 -14.382  17.014  1.00 10.00      A   
ATOM    954  CA  SER A 103      -9.907 -13.520  17.484  1.00 10.00      A   
ATOM    955  CB  SER A 103      -9.559 -12.051  17.731  1.00 10.00      A   
ATOM    956  OG  SER A 103      -9.103 -11.851  19.061  1.00 10.00      A   
ATOM    957  HG  SER A 103      -8.163 -11.610  19.047  1.00 10.00      A   
ATOM    958  C   SER A 103     -10.496 -13.704  16.086  1.00 10.00      A   
ATOM    959  O   SER A 103     -11.652 -14.112  15.937  1.00 10.00      A   
ATOM    960  N   TYR A 104      -9.698 -13.421  15.064  1.00 10.00      A   
ATOM    961  HN  TYR A 104      -8.769 -13.152  15.233  1.00 10.00      A   
ATOM    962  CA  TYR A 104     -10.164 -13.540  13.691  1.00 10.00      A   
ATOM    963  CB  TYR A 104      -9.528 -12.473  12.795  1.00 10.00      A   
ATOM    964  CG  TYR A 104     -10.018 -11.068  13.071  1.00 10.00      A   
ATOM    965  CD1 TYR A 104      -9.148 -10.086  13.523  1.00 10.00      A   
ATOM    966  CD2 TYR A 104     -11.353 -10.724  12.886  1.00 10.00      A   
ATOM    967  CE1 TYR A 104      -9.590  -8.804  13.781  1.00 10.00      A   
ATOM    968  CE2 TYR A 104     -11.804  -9.442  13.140  1.00 10.00      A   
ATOM    969  CZ  TYR A 104     -10.918  -8.486  13.589  1.00 10.00      A   
ATOM    970  OH  TYR A 104     -11.354  -7.204  13.842  1.00 10.00      A   
ATOM    971  HH  TYR A 104     -12.292  -7.221  14.097  1.00 10.00      A   
ATOM    972  C   TYR A 104      -9.893 -14.931  13.145  1.00 10.00      A   
ATOM    973  O   TYR A 104      -8.796 -15.226  12.669  1.00 10.00      A   
ATOM    974  N   THR A 105     -10.889 -15.794  13.236  1.00 10.00      A   
ATOM    975  HN  THR A 105     -11.734 -15.514  13.649  1.00 10.00      A   
ATOM    976  CA  THR A 105     -10.763 -17.151  12.746  1.00 10.00      A   
ATOM    977  CB  THR A 105     -11.763 -18.067  13.467  1.00 10.00      A   
ATOM    978  OG1 THR A 105     -12.869 -17.279  13.943  1.00 10.00      A   
ATOM    979  HG1 THR A 105     -12.806 -17.186  14.903  1.00 10.00      A   
ATOM    980  CG2 THR A 105     -11.093 -18.752  14.648  1.00 10.00      A   
ATOM    981  C   THR A 105     -11.017 -17.193  11.244  1.00 10.00      A   
ATOM    982  O   THR A 105     -10.621 -18.134  10.556  1.00 10.00      A   
ATOM    983  N   TRP A 106     -11.664 -16.148  10.744  1.00 10.00      A   
ATOM    984  HN  TRP A 106     -11.931 -15.424  11.348  1.00 10.00      A   
ATOM    985  CA  TRP A 106     -11.986 -16.040   9.330  1.00 10.00      A   
ATOM    986  CB  TRP A 106     -13.468 -15.683   9.147  1.00 10.00      A   
ATOM    987  CG  TRP A 106     -14.406 -16.818   9.429  1.00 10.00      A   
ATOM    988  CD1 TRP A 106     -15.338 -16.885  10.424  1.00 10.00      A   
ATOM    989  CD2 TRP A 106     -14.500 -18.053   8.708  1.00 10.00      A   
ATOM    990  NE1 TRP A 106     -16.003 -18.087  10.370  1.00 10.00      A   
ATOM    991  HE1 TRP A 106     -16.721 -18.373  10.981  1.00 10.00      A   
ATOM    992  CE2 TRP A 106     -15.508 -18.820   9.322  1.00 10.00      A   
ATOM    993  CE3 TRP A 106     -13.831 -18.584   7.602  1.00 10.00      A   
ATOM    994  CZ2 TRP A 106     -15.859 -20.088   8.867  1.00 10.00      A   
ATOM    995  CZ3 TRP A 106     -14.182 -19.841   7.152  1.00 10.00      A   
ATOM    996  CH2 TRP A 106     -15.187 -20.580   7.783  1.00 10.00      A   
ATOM    997  C   TRP A 106     -11.115 -14.989   8.647  1.00 10.00      A   
ATOM    998  O   TRP A 106     -11.499 -14.435   7.619  1.00 10.00      A   
ATOM    999  N   LEU A 107      -9.949 -14.710   9.222  1.00 10.00      A   
ATOM   1000  HN  LEU A 107      -9.692 -15.180  10.042  1.00 10.00      A   
ATOM   1001  CA  LEU A 107      -9.038 -13.731   8.648  1.00 10.00      A   
ATOM   1002  CB  LEU A 107      -8.001 -13.289   9.678  1.00 10.00      A   
ATOM   1003  CG  LEU A 107      -7.245 -12.000   9.355  1.00 10.00      A   
ATOM   1004  CD1 LEU A 107      -8.218 -10.870   9.069  1.00 10.00      A   
ATOM   1005  CD2 LEU A 107      -6.318 -11.623  10.497  1.00 10.00      A   
ATOM   1006  C   LEU A 107      -8.356 -14.315   7.420  1.00 10.00      A   
ATOM   1007  O   LEU A 107      -7.535 -15.228   7.526  1.00 10.00      A   
ATOM   1008  N   GLU A 108      -8.708 -13.792   6.256  1.00 10.00      A   
ATOM   1009  HN  GLU A 108      -9.355 -13.056   6.238  1.00 10.00      A   
ATOM   1010  CA  GLU A 108      -8.156 -14.288   5.006  1.00 10.00      A   
ATOM   1011  CB  GLU A 108      -9.289 -14.699   4.053  1.00 10.00      A   
ATOM   1012  CG  GLU A 108     -10.365 -15.567   4.688  1.00 10.00      A   
ATOM   1013  CD  GLU A 108     -11.576 -15.745   3.795  1.00 10.00      A   
ATOM   1014  OE1 GLU A 108     -11.719 -16.819   3.179  1.00 10.00      A   
ATOM   1015  OE2 GLU A 108     -12.408 -14.819   3.707  1.00 10.00      A   
ATOM   1016  C   GLU A 108      -7.255 -13.263   4.320  1.00 10.00      A   
ATOM   1017  O   GLU A 108      -6.333 -13.634   3.590  1.00 10.00      A   
ATOM   1018  N   GLU A 109      -7.505 -11.980   4.552  1.00 10.00      A   
ATOM   1019  HN  GLU A 109      -8.228 -11.725   5.168  1.00 10.00      A   
ATOM   1020  CA  GLU A 109      -6.715 -10.942   3.904  1.00 10.00      A   
ATOM   1021  CB  GLU A 109      -7.586 -10.124   2.949  1.00 10.00      A   
ATOM   1022  CG  GLU A 109      -8.260 -10.936   1.856  1.00 10.00      A   
ATOM   1023  CD  GLU A 109      -9.072 -10.075   0.913  1.00 10.00      A   
ATOM   1024  OE1 GLU A 109      -8.667  -8.919   0.662  1.00 10.00      A   
ATOM   1025  OE2 GLU A 109     -10.114 -10.548   0.418  1.00 10.00      A   
ATOM   1026  C   GLU A 109      -6.022 -10.008   4.893  1.00 10.00      A   
ATOM   1027  O   GLU A 109      -6.667  -9.344   5.705  1.00 10.00      A   
ATOM   1028  N   ILE A 110      -4.702  -9.963   4.808  1.00 10.00      A   
ATOM   1029  HN  ILE A 110      -4.246 -10.535   4.149  1.00 10.00      A   
ATOM   1030  CA  ILE A 110      -3.897  -9.093   5.653  1.00 10.00      A   
ATOM   1031  CB  ILE A 110      -2.984  -9.889   6.614  1.00 10.00      A   
ATOM   1032  CG1 ILE A 110      -3.831 -10.600   7.676  1.00 10.00      A   
ATOM   1033  CG2 ILE A 110      -1.971  -8.967   7.279  1.00 10.00      A   
ATOM   1034  CD1 ILE A 110      -3.026 -11.435   8.652  1.00 10.00      A   
ATOM   1035  C   ILE A 110      -3.059  -8.182   4.758  1.00 10.00      A   
ATOM   1036  O   ILE A 110      -2.121  -8.635   4.093  1.00 10.00      A   
ATOM   1037  N   ARG A 111      -3.429  -6.908   4.713  1.00 10.00      A   
ATOM   1038  HN  ARG A 111      -4.189  -6.607   5.265  1.00 10.00      A   
ATOM   1039  CA  ARG A 111      -2.730  -5.938   3.884  1.00 10.00      A   
ATOM   1040  CB  ARG A 111      -3.671  -5.402   2.797  1.00 10.00      A   
ATOM   1041  CG  ARG A 111      -4.451  -6.484   2.059  1.00 10.00      A   
ATOM   1042  CD  ARG A 111      -5.446  -5.897   1.068  1.00 10.00      A   
ATOM   1043  NE  ARG A 111      -6.248  -6.938   0.419  1.00 10.00      A   
ATOM   1044  HE  ARG A 111      -7.009  -7.300   0.929  1.00 10.00      A   
ATOM   1045  CZ  ARG A 111      -6.012  -7.427  -0.797  1.00 10.00      A   
ATOM   1046  NH1 ARG A 111      -4.995  -6.981  -1.532  1.00 10.00      A   
ATOM   1047 HH11 ARG A 111      -4.821  -7.385  -2.490  1.00 10.00      A   
ATOM   1048 HH12 ARG A 111      -4.367  -6.231  -1.165  1.00 10.00      A   
ATOM   1049  NH2 ARG A 111      -6.802  -8.371  -1.281  1.00 10.00      A   
ATOM   1050 HH21 ARG A 111      -6.626  -8.771  -2.235  1.00 10.00      A   
ATOM   1051 HH22 ARG A 111      -7.609  -8.722  -0.705  1.00 10.00      A   
ATOM   1052  C   ARG A 111      -2.198  -4.793   4.739  1.00 10.00      A   
ATOM   1053  O   ARG A 111      -2.900  -4.288   5.615  1.00 10.00      A   
ATOM   1054  N   LEU A 112      -0.957  -4.393   4.490  1.00 10.00      A   
ATOM   1055  HN  LEU A 112      -0.436  -4.847   3.787  1.00 10.00      A   
ATOM   1056  CA  LEU A 112      -0.337  -3.307   5.246  1.00 10.00      A   
ATOM   1057  CB  LEU A 112       0.320  -3.840   6.525  1.00 10.00      A   
ATOM   1058  CG  LEU A 112       1.184  -5.097   6.382  1.00 10.00      A   
ATOM   1059  CD1 LEU A 112       2.419  -4.994   7.254  1.00 10.00      A   
ATOM   1060  CD2 LEU A 112       0.388  -6.336   6.751  1.00 10.00      A   
ATOM   1061  C   LEU A 112       0.686  -2.542   4.408  1.00 10.00      A   
ATOM   1062  O   LEU A 112       1.195  -3.058   3.408  1.00 10.00      A   
ATOM   1063  N   LYS A 113       0.970  -1.306   4.815  1.00 10.00      A   
ATOM   1064  HN  LYS A 113       0.509  -0.948   5.606  1.00 10.00      A   
ATOM   1065  CA  LYS A 113       1.939  -0.460   4.125  1.00 10.00      A   
ATOM   1066  CB  LYS A 113       1.232   0.562   3.227  1.00 10.00      A   
ATOM   1067  CG  LYS A 113       2.176   1.447   2.420  1.00 10.00      A   
ATOM   1068  CD  LYS A 113       1.454   2.666   1.862  1.00 10.00      A   
ATOM   1069  CE  LYS A 113       2.393   3.525   1.024  1.00 10.00      A   
ATOM   1070  NZ  LYS A 113       1.770   4.807   0.602  1.00 10.00      A   
ATOM   1071  HZ1 LYS A 113       2.485   5.423   0.154  1.00 10.00      A   
ATOM   1072  HZ2 LYS A 113       1.374   5.302   1.427  1.00 10.00      A   
ATOM   1073  HZ3 LYS A 113       1.008   4.631  -0.080  1.00 10.00      A   
ATOM   1074  C   LYS A 113       2.829   0.261   5.138  1.00 10.00      A   
ATOM   1075  O   LYS A 113       2.329   0.903   6.068  1.00 10.00      A   
ATOM   1076  N   ARG A 114       4.145   0.125   4.956  1.00 10.00      A   
ATOM   1077  HN  ARG A 114       4.461  -0.435   4.213  1.00 10.00      A   
ATOM   1078  CA  ARG A 114       5.139   0.757   5.826  1.00 10.00      A   
ATOM   1079  CB  ARG A 114       5.048   2.289   5.763  1.00 10.00      A   
ATOM   1080  CG  ARG A 114       5.533   2.898   4.457  1.00 10.00      A   
ATOM   1081  CD  ARG A 114       5.379   4.411   4.452  1.00 10.00      A   
ATOM   1082  NE  ARG A 114       5.651   4.968   3.133  1.00 10.00      A   
ATOM   1083  HE  ARG A 114       6.539   4.776   2.739  1.00 10.00      A   
ATOM   1084  CZ  ARG A 114       4.790   5.717   2.441  1.00 10.00      A   
ATOM   1085  NH1 ARG A 114       3.599   6.007   2.946  1.00 10.00      A   
ATOM   1086 HH11 ARG A 114       2.920   6.594   2.400  1.00 10.00      A   
ATOM   1087 HH12 ARG A 114       3.327   5.660   3.890  1.00 10.00      A   
ATOM   1088  NH2 ARG A 114       5.118   6.155   1.236  1.00 10.00      A   
ATOM   1089 HH21 ARG A 114       6.055   5.916   0.832  1.00 10.00      A   
ATOM   1090 HH22 ARG A 114       4.440   6.735   0.676  1.00 10.00      A   
ATOM   1091  C   ARG A 114       5.019   0.264   7.263  1.00 10.00      A   
ATOM   1092  O   ARG A 114       4.688   1.031   8.169  1.00 10.00      A   
ATOM   1093  N   MET A 115       5.286  -1.018   7.468  1.00 10.00      A   
ATOM   1094  HN  MET A 115       5.566  -1.579   6.713  1.00 10.00      A   
ATOM   1095  CA  MET A 115       5.196  -1.609   8.797  1.00 10.00      A   
ATOM   1096  CB  MET A 115       3.875  -2.368   8.960  1.00 10.00      A   
ATOM   1097  CG  MET A 115       2.639  -1.483   9.038  1.00 10.00      A   
ATOM   1098  SD  MET A 115       2.401  -0.737  10.664  1.00 10.00      A   
ATOM   1099  CE  MET A 115       2.010  -2.181  11.650  1.00 10.00      A   
ATOM   1100  C   MET A 115       6.370  -2.549   9.059  1.00 10.00      A   
ATOM   1101  O   MET A 115       7.016  -3.032   8.125  1.00 10.00      A   
ATOM   1102  N   VAL A 116       6.650  -2.797  10.332  1.00 10.00      A   
ATOM   1103  HN  VAL A 116       6.107  -2.369  11.037  1.00 10.00      A   
ATOM   1104  CA  VAL A 116       7.731  -3.690  10.723  1.00 10.00      A   
ATOM   1105  CB  VAL A 116       8.404  -3.234  12.036  1.00 10.00      A   
ATOM   1106  CG1 VAL A 116       9.558  -4.161  12.393  1.00 10.00      A   
ATOM   1107  CG2 VAL A 116       8.892  -1.798  11.915  1.00 10.00      A   
ATOM   1108  C   VAL A 116       7.195  -5.106  10.899  1.00 10.00      A   
ATOM   1109  O   VAL A 116       6.455  -5.392  11.846  1.00 10.00      A   
ATOM   1110  N   VAL A 117       7.572  -5.983   9.985  1.00 10.00      A   
ATOM   1111  HN  VAL A 117       8.191  -5.698   9.279  1.00 10.00      A   
ATOM   1112  CA  VAL A 117       7.130  -7.368  10.016  1.00 10.00      A   
ATOM   1113  CB  VAL A 117       6.555  -7.791   8.643  1.00 10.00      A   
ATOM   1114  CG1 VAL A 117       6.112  -9.247   8.653  1.00 10.00      A   
ATOM   1115  CG2 VAL A 117       5.402  -6.883   8.244  1.00 10.00      A   
ATOM   1116  C   VAL A 117       8.303  -8.271  10.370  1.00 10.00      A   
ATOM   1117  O   VAL A 117       9.419  -8.038   9.923  1.00 10.00      A   
ATOM   1118  N   THR A 118       8.051  -9.280  11.189  1.00 10.00      A   
ATOM   1119  HN  THR A 118       7.143  -9.406  11.528  1.00 10.00      A   
ATOM   1120  CA  THR A 118       9.090 -10.211  11.594  1.00 10.00      A   
ATOM   1121  CB  THR A 118       9.344 -10.135  13.116  1.00 10.00      A   
ATOM   1122  OG1 THR A 118       8.094 -10.170  13.819  1.00 10.00      A   
ATOM   1123  HG1 THR A 118       8.263 -10.250  14.770  1.00 10.00      A   
ATOM   1124  CG2 THR A 118      10.089  -8.858  13.479  1.00 10.00      A   
ATOM   1125  C   THR A 118       8.695 -11.637  11.215  1.00 10.00      A   
ATOM   1126  O   THR A 118       7.517 -11.914  10.955  1.00 10.00      A   
ATOM   1127  N   ASP A 119       9.678 -12.537  11.189  1.00 10.00      A   
ATOM   1128  HN  ASP A 119      10.594 -12.246  11.393  1.00 10.00      A   
ATOM   1129  CA  ASP A 119       9.445 -13.939  10.853  1.00 10.00      A   
ATOM   1130  CB  ASP A 119      10.760 -14.727  10.873  1.00 10.00      A   
ATOM   1131  CG  ASP A 119      11.720 -14.322   9.770  1.00 10.00      A   
ATOM   1132  OD1 ASP A 119      11.888 -15.102   8.808  1.00 10.00      A   
ATOM   1133  OD2 ASP A 119      12.316 -13.223   9.871  1.00 10.00      A   
ATOM   1134  C   ASP A 119       8.456 -14.563  11.829  1.00 10.00      A   
ATOM   1135  O   ASP A 119       7.686 -15.454  11.466  1.00 10.00      A   
ATOM   1136  N   ASP A 120       8.479 -14.080  13.074  1.00 10.00      A   
ATOM   1137  HN  ASP A 120       9.129 -13.377  13.299  1.00 10.00      A   
ATOM   1138  CA  ASP A 120       7.576 -14.572  14.112  1.00 10.00      A   
ATOM   1139  CB  ASP A 120       7.854 -13.870  15.443  1.00 10.00      A   
ATOM   1140  CG  ASP A 120       8.644 -14.722  16.415  1.00 10.00      A   
ATOM   1141  OD1 ASP A 120       8.250 -15.881  16.657  1.00 10.00      A   
ATOM   1142  OD2 ASP A 120       9.655 -14.231  16.959  1.00 10.00      A   
ATOM   1143  C   ASP A 120       6.125 -14.345  13.713  1.00 10.00      A   
ATOM   1144  O   ASP A 120       5.278 -15.223  13.883  1.00 10.00      A   
ATOM   1145  N   CYS A 121       5.850 -13.168  13.157  1.00 10.00      A   
ATOM   1146  HN  CYS A 121       6.574 -12.522  13.032  1.00 10.00      A   
ATOM   1147  CA  CYS A 121       4.504 -12.818  12.720  1.00 10.00      A   
ATOM   1148  CB  CYS A 121       4.448 -11.362  12.250  1.00 10.00      A   
ATOM   1149  SG  CYS A 121       5.141 -10.164  13.415  1.00 10.00      A   
ATOM   1150  HG  CYS A 121       6.454 -10.362  13.481  1.00 10.00      A   
ATOM   1151  C   CYS A 121       4.051 -13.744  11.594  1.00 10.00      A   
ATOM   1152  O   CYS A 121       2.928 -14.247  11.600  1.00 10.00      A   
ATOM   1153  N   LEU A 122       4.948 -13.983  10.644  1.00 10.00      A   
ATOM   1154  HN  LEU A 122       5.833 -13.571  10.715  1.00 10.00      A   
ATOM   1155  CA  LEU A 122       4.658 -14.845   9.505  1.00 10.00      A   
ATOM   1156  CB  LEU A 122       5.871 -14.922   8.576  1.00 10.00      A   
ATOM   1157  CG  LEU A 122       6.332 -13.596   7.971  1.00 10.00      A   
ATOM   1158  CD1 LEU A 122       7.760 -13.700   7.456  1.00 10.00      A   
ATOM   1159  CD2 LEU A 122       5.385 -13.153   6.866  1.00 10.00      A   
ATOM   1160  C   LEU A 122       4.263 -16.242   9.967  1.00 10.00      A   
ATOM   1161  O   LEU A 122       3.285 -16.819   9.484  1.00 10.00      A   
ATOM   1162  N   GLU A 123       5.036 -16.780  10.904  1.00 10.00      A   
ATOM   1163  HN  GLU A 123       5.812 -16.273  11.232  1.00 10.00      A   
ATOM   1164  CA  GLU A 123       4.774 -18.099  11.456  1.00 10.00      A   
ATOM   1165  CB  GLU A 123       5.871 -18.475  12.457  1.00 10.00      A   
ATOM   1166  CG  GLU A 123       7.205 -18.839  11.823  1.00 10.00      A   
ATOM   1167  CD  GLU A 123       7.285 -20.299  11.428  1.00 10.00      A   
ATOM   1168  OE1 GLU A 123       7.590 -20.585  10.253  1.00 10.00      A   
ATOM   1169  OE2 GLU A 123       7.053 -21.168  12.300  1.00 10.00      A   
ATOM   1170  C   GLU A 123       3.413 -18.119  12.147  1.00 10.00      A   
ATOM   1171  O   GLU A 123       2.635 -19.057  11.984  1.00 10.00      A   
ATOM   1172  N   LEU A 124       3.130 -17.070  12.916  1.00 10.00      A   
ATOM   1173  HN  LEU A 124       3.794 -16.353  13.008  1.00 10.00      A   
ATOM   1174  CA  LEU A 124       1.864 -16.957  13.630  1.00 10.00      A   
ATOM   1175  CB  LEU A 124       1.839 -15.694  14.500  1.00 10.00      A   
ATOM   1176  CG  LEU A 124       2.616 -15.758  15.819  1.00 10.00      A   
ATOM   1177  CD1 LEU A 124       2.565 -14.417  16.532  1.00 10.00      A   
ATOM   1178  CD2 LEU A 124       2.063 -16.855  16.715  1.00 10.00      A   
ATOM   1179  C   LEU A 124       0.675 -16.963  12.669  1.00 10.00      A   
ATOM   1180  O   LEU A 124      -0.338 -17.614  12.926  1.00 10.00      A   
ATOM   1181  N   ILE A 125       0.810 -16.254  11.558  1.00 10.00      A   
ATOM   1182  HN  ILE A 125       1.645 -15.757  11.404  1.00 10.00      A   
ATOM   1183  CA  ILE A 125      -0.253 -16.185  10.560  1.00 10.00      A   
ATOM   1184  CB  ILE A 125       0.136 -15.248   9.394  1.00 10.00      A   
ATOM   1185  CG1 ILE A 125       0.261 -13.809   9.895  1.00 10.00      A   
ATOM   1186  CG2 ILE A 125      -0.874 -15.333   8.257  1.00 10.00      A   
ATOM   1187  CD1 ILE A 125       0.796 -12.845   8.858  1.00 10.00      A   
ATOM   1188  C   ILE A 125      -0.575 -17.572  10.005  1.00 10.00      A   
ATOM   1189  O   ILE A 125      -1.733 -17.987   9.974  1.00 10.00      A   
ATOM   1190  N   ALA A 126       0.462 -18.298   9.615  1.00 10.00      A   
ATOM   1191  HN  ALA A 126       1.366 -17.932   9.726  1.00 10.00      A   
ATOM   1192  CA  ALA A 126       0.297 -19.625   9.033  1.00 10.00      A   
ATOM   1193  CB  ALA A 126       1.579 -20.074   8.350  1.00 10.00      A   
ATOM   1194  C   ALA A 126      -0.175 -20.672  10.044  1.00 10.00      A   
ATOM   1195  O   ALA A 126      -0.742 -21.696   9.662  1.00 10.00      A   
ATOM   1196  N   LYS A 127       0.048 -20.428  11.331  1.00 10.00      A   
ATOM   1197  HN  LYS A 127       0.495 -19.596  11.596  1.00 10.00      A   
ATOM   1198  CA  LYS A 127      -0.357 -21.388  12.353  1.00 10.00      A   
ATOM   1199  CB  LYS A 127       0.712 -21.533  13.450  1.00 10.00      A   
ATOM   1200  CG  LYS A 127       0.870 -20.322  14.359  1.00 10.00      A   
ATOM   1201  CD  LYS A 127       2.168 -20.387  15.152  1.00 10.00      A   
ATOM   1202  CE  LYS A 127       2.150 -21.506  16.182  1.00 10.00      A   
ATOM   1203  NZ  LYS A 127       1.565 -21.071  17.478  1.00 10.00      A   
ATOM   1204  HZ1 LYS A 127       1.414 -21.896  18.095  1.00 10.00      A   
ATOM   1205  HZ2 LYS A 127       0.653 -20.595  17.322  1.00 10.00      A   
ATOM   1206  HZ3 LYS A 127       2.210 -20.410  17.960  1.00 10.00      A   
ATOM   1207  C   LYS A 127      -1.727 -21.070  12.947  1.00 10.00      A   
ATOM   1208  O   LYS A 127      -2.358 -21.933  13.561  1.00 10.00      A   
ATOM   1209  N   SER A 128      -2.198 -19.844  12.755  1.00 10.00      A   
ATOM   1210  HN  SER A 128      -1.671 -19.195  12.241  1.00 10.00      A   
ATOM   1211  CA  SER A 128      -3.491 -19.447  13.301  1.00 10.00      A   
ATOM   1212  CB  SER A 128      -3.377 -18.105  14.024  1.00 10.00      A   
ATOM   1213  OG  SER A 128      -2.179 -18.042  14.782  1.00 10.00      A   
ATOM   1214  HG  SER A 128      -1.424 -18.041  14.178  1.00 10.00      A   
ATOM   1215  C   SER A 128      -4.580 -19.394  12.231  1.00 10.00      A   
ATOM   1216  O   SER A 128      -5.676 -19.929  12.423  1.00 10.00      A   
ATOM   1217  N   PHE A 129      -4.271 -18.770  11.100  1.00 10.00      A   
ATOM   1218  HN  PHE A 129      -3.368 -18.399  10.981  1.00 10.00      A   
ATOM   1219  CA  PHE A 129      -5.238 -18.640  10.018  1.00 10.00      A   
ATOM   1220  CB  PHE A 129      -5.144 -17.253   9.365  1.00 10.00      A   
ATOM   1221  CG  PHE A 129      -4.923 -16.132  10.348  1.00 10.00      A   
ATOM   1222  CD1 PHE A 129      -3.813 -15.311  10.242  1.00 10.00      A   
ATOM   1223  CD2 PHE A 129      -5.816 -15.910  11.385  1.00 10.00      A   
ATOM   1224  CE1 PHE A 129      -3.595 -14.292  11.147  1.00 10.00      A   
ATOM   1225  CE2 PHE A 129      -5.605 -14.890  12.292  1.00 10.00      A   
ATOM   1226  CZ  PHE A 129      -4.492 -14.079  12.174  1.00 10.00      A   
ATOM   1227  C   PHE A 129      -5.055 -19.741   8.979  1.00 10.00      A   
ATOM   1228  O   PHE A 129      -4.135 -19.698   8.159  1.00 10.00      A   
ATOM   1229  N   LYS A 130      -5.944 -20.727   9.016  1.00 10.00      A   
ATOM   1230  HN  LYS A 130      -6.666 -20.694   9.684  1.00 10.00      A   
ATOM   1231  CA  LYS A 130      -5.886 -21.850   8.085  1.00 10.00      A   
ATOM   1232  CB  LYS A 130      -6.279 -23.154   8.783  1.00 10.00      A   
ATOM   1233  CG  LYS A 130      -5.517 -23.422  10.071  1.00 10.00      A   
ATOM   1234  CD  LYS A 130      -5.963 -24.724  10.717  1.00 10.00      A   
ATOM   1235  CE  LYS A 130      -5.313 -24.914  12.078  1.00 10.00      A   
ATOM   1236  NZ  LYS A 130      -5.605 -26.252  12.656  1.00 10.00      A   
ATOM   1237  HZ1 LYS A 130      -6.631 -26.402  12.709  1.00 10.00      A   
ATOM   1238  HZ2 LYS A 130      -5.206 -26.324  13.613  1.00 10.00      A   
ATOM   1239  HZ3 LYS A 130      -5.188 -26.999  12.065  1.00 10.00      A   
ATOM   1240  C   LYS A 130      -6.782 -21.595   6.879  1.00 10.00      A   
ATOM   1241  O   LYS A 130      -7.149 -22.517   6.146  1.00 10.00      A   
ATOM   1242  N   ASN A 131      -7.149 -20.334   6.694  1.00 10.00      A   
ATOM   1243  HN  ASN A 131      -6.862 -19.656   7.340  1.00 10.00      A   
ATOM   1244  CA  ASN A 131      -7.984 -19.928   5.574  1.00 10.00      A   
ATOM   1245  CB  ASN A 131      -9.428 -19.686   6.030  1.00 10.00      A   
ATOM   1246  CG  ASN A 131     -10.403 -20.735   5.515  1.00 10.00      A   
ATOM   1247  OD1 ASN A 131     -11.526 -20.417   5.118  1.00 10.00      A   
ATOM   1248  ND2 ASN A 131      -9.989 -21.994   5.528  1.00 10.00      A   
ATOM   1249 HD21 ASN A 131      -9.085 -22.182   5.872  1.00 10.00      A   
ATOM   1250 HD22 ASN A 131     -10.599 -22.690   5.203  1.00 10.00      A   
ATOM   1251  C   ASN A 131      -7.414 -18.666   4.943  1.00 10.00      A   
ATOM   1252  O   ASN A 131      -8.081 -17.993   4.161  1.00 10.00      A   
ATOM   1253  N   PHE A 132      -6.162 -18.371   5.281  1.00 10.00      A   
ATOM   1254  HN  PHE A 132      -5.684 -18.976   5.883  1.00 10.00      A   
ATOM   1255  CA  PHE A 132      -5.466 -17.193   4.772  1.00 10.00      A   
ATOM   1256  CB  PHE A 132      -4.062 -17.137   5.374  1.00 10.00      A   
ATOM   1257  CG  PHE A 132      -3.414 -15.791   5.288  1.00 10.00      A   
ATOM   1258  CD1 PHE A 132      -4.003 -14.689   5.879  1.00 10.00      A   
ATOM   1259  CD2 PHE A 132      -2.212 -15.628   4.618  1.00 10.00      A   
ATOM   1260  CE1 PHE A 132      -3.405 -13.450   5.804  1.00 10.00      A   
ATOM   1261  CE2 PHE A 132      -1.608 -14.390   4.540  1.00 10.00      A   
ATOM   1262  CZ  PHE A 132      -2.206 -13.299   5.135  1.00 10.00      A   
ATOM   1263  C   PHE A 132      -5.383 -17.236   3.247  1.00 10.00      A   
ATOM   1264  O   PHE A 132      -5.169 -18.304   2.668  1.00 10.00      A   
ATOM   1265  N   LYS A 133      -5.546 -16.080   2.600  1.00 10.00      A   
ATOM   1266  HN  LYS A 133      -5.691 -15.253   3.114  1.00 10.00      A   
ATOM   1267  CA  LYS A 133      -5.522 -16.021   1.143  1.00 10.00      A   
ATOM   1268  CB  LYS A 133      -6.953 -15.932   0.606  1.00 10.00      A   
ATOM   1269  CG  LYS A 133      -7.781 -17.178   0.861  1.00 10.00      A   
ATOM   1270  CD  LYS A 133      -9.252 -16.941   0.596  1.00 10.00      A   
ATOM   1271  CE  LYS A 133     -10.032 -18.239   0.689  1.00 10.00      A   
ATOM   1272  NZ  LYS A 133     -11.484 -17.995   0.872  1.00 10.00      A   
ATOM   1273  HZ1 LYS A 133     -11.647 -17.489   1.773  1.00 10.00      A   
ATOM   1274  HZ2 LYS A 133     -11.999 -18.897   0.897  1.00 10.00      A   
ATOM   1275  HZ3 LYS A 133     -11.858 -17.417   0.093  1.00 10.00      A   
ATOM   1276  C   LYS A 133      -4.695 -14.862   0.588  1.00 10.00      A   
ATOM   1277  O   LYS A 133      -4.025 -15.010  -0.436  1.00 10.00      A   
ATOM   1278  N   VAL A 134      -4.735 -13.708   1.238  1.00 10.00      A   
ATOM   1279  HN  VAL A 134      -5.264 -13.624   2.063  1.00 10.00      A   
ATOM   1280  CA  VAL A 134      -4.002 -12.559   0.729  1.00 10.00      A   
ATOM   1281  CB  VAL A 134      -4.966 -11.459   0.246  1.00 10.00      A   
ATOM   1282  CG1 VAL A 134      -4.192 -10.231  -0.200  1.00 10.00      A   
ATOM   1283  CG2 VAL A 134      -5.848 -11.977  -0.879  1.00 10.00      A   
ATOM   1284  C   VAL A 134      -3.034 -11.959   1.739  1.00 10.00      A   
ATOM   1285  O   VAL A 134      -3.423 -11.601   2.850  1.00 10.00      A   
ATOM   1286  N   LEU A 135      -1.777 -11.830   1.325  1.00 10.00      A   
ATOM   1287  HN  LEU A 135      -1.543 -12.131   0.417  1.00 10.00      A   
ATOM   1288  CA  LEU A 135      -0.733 -11.249   2.160  1.00 10.00      A   
ATOM   1289  CB  LEU A 135       0.295 -12.305   2.572  1.00 10.00      A   
ATOM   1290  CG  LEU A 135       1.442 -11.821   3.468  1.00 10.00      A   
ATOM   1291  CD1 LEU A 135       0.936 -11.479   4.860  1.00 10.00      A   
ATOM   1292  CD2 LEU A 135       2.547 -12.863   3.536  1.00 10.00      A   
ATOM   1293  C   LEU A 135      -0.036 -10.125   1.399  1.00 10.00      A   
ATOM   1294  O   LEU A 135       0.714 -10.374   0.454  1.00 10.00      A   
ATOM   1295  N   VAL A 136      -0.296  -8.891   1.800  1.00 10.00      A   
ATOM   1296  HN  VAL A 136      -0.892  -8.750   2.569  1.00 10.00      A   
ATOM   1297  CA  VAL A 136       0.303  -7.737   1.147  1.00 10.00      A   
ATOM   1298  CB  VAL A 136      -0.764  -6.765   0.601  1.00 10.00      A   
ATOM   1299  CG1 VAL A 136      -0.107  -5.568  -0.072  1.00 10.00      A   
ATOM   1300  CG2 VAL A 136      -1.677  -7.485  -0.379  1.00 10.00      A   
ATOM   1301  C   VAL A 136       1.223  -7.004   2.109  1.00 10.00      A   
ATOM   1302  O   VAL A 136       0.765  -6.374   3.066  1.00 10.00      A   
ATOM   1303  N   LEU A 137       2.519  -7.097   1.850  1.00 10.00      A   
ATOM   1304  HN  LEU A 137       2.814  -7.606   1.062  1.00 10.00      A   
ATOM   1305  CA  LEU A 137       3.518  -6.460   2.688  1.00 10.00      A   
ATOM   1306  CB  LEU A 137       4.529  -7.500   3.183  1.00 10.00      A   
ATOM   1307  CG  LEU A 137       3.950  -8.706   3.928  1.00 10.00      A   
ATOM   1308  CD1 LEU A 137       5.042  -9.716   4.246  1.00 10.00      A   
ATOM   1309  CD2 LEU A 137       3.241  -8.263   5.199  1.00 10.00      A   
ATOM   1310  C   LEU A 137       4.233  -5.347   1.929  1.00 10.00      A   
ATOM   1311  O   LEU A 137       5.281  -5.569   1.324  1.00 10.00      A   
ATOM   1312  N   SER A 138       3.652  -4.156   1.957  1.00 10.00      A   
ATOM   1313  HN  SER A 138       2.811  -4.046   2.447  1.00 10.00      A   
ATOM   1314  CA  SER A 138       4.225  -3.007   1.271  1.00 10.00      A   
ATOM   1315  CB  SER A 138       3.107  -2.085   0.770  1.00 10.00      A   
ATOM   1316  OG  SER A 138       1.975  -2.836   0.352  1.00 10.00      A   
ATOM   1317  HG  SER A 138       1.329  -2.864   1.067  1.00 10.00      A   
ATOM   1318  C   SER A 138       5.169  -2.238   2.190  1.00 10.00      A   
ATOM   1319  O   SER A 138       4.823  -1.945   3.337  1.00 10.00      A   
ATOM   1320  N   SER A 139       6.367  -1.942   1.682  1.00 10.00      A   
ATOM   1321  HN  SER A 139       6.576  -2.234   0.767  1.00 10.00      A   
ATOM   1322  CA  SER A 139       7.380  -1.195   2.427  1.00 10.00      A   
ATOM   1323  CB  SER A 139       6.977   0.279   2.521  1.00 10.00      A   
ATOM   1324  OG  SER A 139       6.032   0.606   1.512  1.00 10.00      A   
ATOM   1325  HG  SER A 139       6.412   1.260   0.915  1.00 10.00      A   
ATOM   1326  C   SER A 139       7.630  -1.786   3.819  1.00 10.00      A   
ATOM   1327  O   SER A 139       7.699  -1.062   4.815  1.00 10.00      A   
ATOM   1328  N   CYS A 140       7.782  -3.100   3.878  1.00 10.00      A   
ATOM   1329  HN  CYS A 140       7.747  -3.628   3.044  1.00 10.00      A   
ATOM   1330  CA  CYS A 140       8.009  -3.786   5.142  1.00 10.00      A   
ATOM   1331  CB  CYS A 140       7.078  -4.989   5.263  1.00 10.00      A   
ATOM   1332  SG  CYS A 140       5.325  -4.572   5.114  1.00 10.00      A   
ATOM   1333  HG  CYS A 140       5.232  -3.475   4.371  1.00 10.00      A   
ATOM   1334  C   CYS A 140       9.472  -4.198   5.309  1.00 10.00      A   
ATOM   1335  O   CYS A 140      10.193  -4.395   4.326  1.00 10.00      A   
ATOM   1336  N   GLU A 141       9.898  -4.323   6.562  1.00 10.00      A   
ATOM   1337  HN  GLU A 141       9.266  -4.167   7.298  1.00 10.00      A   
ATOM   1338  CA  GLU A 141      11.274  -4.692   6.884  1.00 10.00      A   
ATOM   1339  CB  GLU A 141      12.150  -3.434   6.894  1.00 10.00      A   
ATOM   1340  CG  GLU A 141      11.499  -2.255   7.606  1.00 10.00      A   
ATOM   1341  CD  GLU A 141      12.475  -1.158   7.971  1.00 10.00      A   
ATOM   1342  OE1 GLU A 141      13.283  -0.760   7.114  1.00 10.00      A   
ATOM   1343  OE2 GLU A 141      12.418  -0.671   9.121  1.00 10.00      A   
ATOM   1344  C   GLU A 141      11.331  -5.349   8.261  1.00 10.00      A   
ATOM   1345  O   GLU A 141      10.366  -5.273   9.025  1.00 10.00      A   
ATOM   1346  N   GLY A 142      12.458  -5.983   8.576  1.00 10.00      A   
ATOM   1347  HN  GLY A 142      13.191  -6.020   7.923  1.00 10.00      A   
ATOM   1348  CA  GLY A 142      12.617  -6.626   9.867  1.00 10.00      A   
ATOM   1349  C   GLY A 142      12.425  -8.126   9.820  1.00 10.00      A   
ATOM   1350  O   GLY A 142      12.405  -8.785  10.864  1.00 10.00      A   
ATOM   1351  N   PHE A 143      12.304  -8.677   8.619  1.00 10.00      A   
ATOM   1352  HN  PHE A 143      12.385  -8.115   7.818  1.00 10.00      A   
ATOM   1353  CA  PHE A 143      12.092 -10.111   8.466  1.00 10.00      A   
ATOM   1354  CB  PHE A 143      10.619 -10.440   8.187  1.00 10.00      A   
ATOM   1355  CG  PHE A 143      10.066  -9.875   6.905  1.00 10.00      A   
ATOM   1356  CD1 PHE A 143       9.800 -10.699   5.825  1.00 10.00      A   
ATOM   1357  CD2 PHE A 143       9.803  -8.519   6.783  1.00 10.00      A   
ATOM   1358  CE1 PHE A 143       9.283 -10.184   4.651  1.00 10.00      A   
ATOM   1359  CE2 PHE A 143       9.287  -7.999   5.613  1.00 10.00      A   
ATOM   1360  CZ  PHE A 143       9.026  -8.831   4.545  1.00 10.00      A   
ATOM   1361  C   PHE A 143      12.987 -10.712   7.395  1.00 10.00      A   
ATOM   1362  O   PHE A 143      13.329 -10.056   6.406  1.00 10.00      A   
ATOM   1363  N   SER A 144      13.360 -11.964   7.602  1.00 10.00      A   
ATOM   1364  HN  SER A 144      13.044 -12.431   8.416  1.00 10.00      A   
ATOM   1365  CA  SER A 144      14.206 -12.678   6.663  1.00 10.00      A   
ATOM   1366  CB  SER A 144      15.218 -13.535   7.430  1.00 10.00      A   
ATOM   1367  OG  SER A 144      16.018 -12.736   8.297  1.00 10.00      A   
ATOM   1368  HG  SER A 144      16.706 -12.288   7.786  1.00 10.00      A   
ATOM   1369  C   SER A 144      13.336 -13.533   5.734  1.00 10.00      A   
ATOM   1370  O   SER A 144      12.108 -13.497   5.821  1.00 10.00      A   
ATOM   1371  N   THR A 145      13.954 -14.301   4.843  1.00 10.00      A   
ATOM   1372  HN  THR A 145      14.933 -14.295   4.786  1.00 10.00      A   
ATOM   1373  CA  THR A 145      13.190 -15.131   3.921  1.00 10.00      A   
ATOM   1374  CB  THR A 145      13.915 -15.313   2.574  1.00 10.00      A   
ATOM   1375  OG1 THR A 145      15.197 -15.916   2.788  1.00 10.00      A   
ATOM   1376  HG1 THR A 145      15.175 -16.827   2.456  1.00 10.00      A   
ATOM   1377  CG2 THR A 145      14.102 -13.977   1.876  1.00 10.00      A   
ATOM   1378  C   THR A 145      12.861 -16.505   4.505  1.00 10.00      A   
ATOM   1379  O   THR A 145      12.319 -17.363   3.809  1.00 10.00      A   
ATOM   1380  N   ASP A 146      13.165 -16.714   5.781  1.00 10.00      A   
ATOM   1381  HN  ASP A 146      13.551 -15.986   6.313  1.00 10.00      A   
ATOM   1382  CA  ASP A 146      12.907 -18.003   6.407  1.00 10.00      A   
ATOM   1383  CB  ASP A 146      13.752 -18.201   7.661  1.00 10.00      A   
ATOM   1384  CG  ASP A 146      13.593 -19.597   8.232  1.00 10.00      A   
ATOM   1385  OD1 ASP A 146      12.714 -19.795   9.096  1.00 10.00      A   
ATOM   1386  OD2 ASP A 146      14.342 -20.503   7.813  1.00 10.00      A   
ATOM   1387  C   ASP A 146      11.430 -18.192   6.723  1.00 10.00      A   
ATOM   1388  O   ASP A 146      10.796 -19.115   6.214  1.00 10.00      A   
ATOM   1389  N   GLY A 147      10.880 -17.296   7.536  1.00 10.00      A   
ATOM   1390  HN  GLY A 147      11.434 -16.559   7.893  1.00 10.00      A   
ATOM   1391  CA  GLY A 147       9.479 -17.382   7.909  1.00 10.00      A   
ATOM   1392  C   GLY A 147       8.548 -17.304   6.713  1.00 10.00      A   
ATOM   1393  O   GLY A 147       7.407 -17.769   6.776  1.00 10.00      A   
ATOM   1394  N   LEU A 148       9.041 -16.726   5.616  1.00 10.00      A   
ATOM   1395  HN  LEU A 148       9.955 -16.370   5.638  1.00 10.00      A   
ATOM   1396  CA  LEU A 148       8.258 -16.594   4.388  1.00 10.00      A   
ATOM   1397  CB  LEU A 148       9.048 -15.832   3.321  1.00 10.00      A   
ATOM   1398  CG  LEU A 148       9.311 -14.348   3.590  1.00 10.00      A   
ATOM   1399  CD1 LEU A 148      10.106 -13.735   2.447  1.00 10.00      A   
ATOM   1400  CD2 LEU A 148       8.002 -13.598   3.791  1.00 10.00      A   
ATOM   1401  C   LEU A 148       7.848 -17.959   3.848  1.00 10.00      A   
ATOM   1402  O   LEU A 148       6.846 -18.082   3.143  1.00 10.00      A   
ATOM   1403  N   ALA A 149       8.619 -18.978   4.202  1.00 10.00      A   
ATOM   1404  HN  ALA A 149       9.396 -18.805   4.776  1.00 10.00      A   
ATOM   1405  CA  ALA A 149       8.355 -20.342   3.768  1.00 10.00      A   
ATOM   1406  CB  ALA A 149       9.526 -21.241   4.127  1.00 10.00      A   
ATOM   1407  C   ALA A 149       7.055 -20.880   4.370  1.00 10.00      A   
ATOM   1408  O   ALA A 149       6.415 -21.760   3.798  1.00 10.00      A   
ATOM   1409  N   ALA A 150       6.664 -20.338   5.521  1.00 10.00      A   
ATOM   1410  HN  ALA A 150       7.211 -19.634   5.929  1.00 10.00      A   
ATOM   1411  CA  ALA A 150       5.441 -20.760   6.190  1.00 10.00      A   
ATOM   1412  CB  ALA A 150       5.363 -20.157   7.585  1.00 10.00      A   
ATOM   1413  C   ALA A 150       4.223 -20.361   5.370  1.00 10.00      A   
ATOM   1414  O   ALA A 150       3.324 -21.167   5.134  1.00 10.00      A   
ATOM   1415  N   ILE A 151       4.217 -19.115   4.916  1.00 10.00      A   
ATOM   1416  HN  ILE A 151       4.979 -18.530   5.116  1.00 10.00      A   
ATOM   1417  CA  ILE A 151       3.111 -18.596   4.119  1.00 10.00      A   
ATOM   1418  CB  ILE A 151       3.195 -17.060   3.978  1.00 10.00      A   
ATOM   1419  CG1 ILE A 151       3.377 -16.396   5.347  1.00 10.00      A   
ATOM   1420  CG2 ILE A 151       1.969 -16.501   3.270  1.00 10.00      A   
ATOM   1421  CD1 ILE A 151       2.221 -16.614   6.298  1.00 10.00      A   
ATOM   1422  C   ILE A 151       3.111 -19.226   2.729  1.00 10.00      A   
ATOM   1423  O   ILE A 151       2.064 -19.375   2.101  1.00 10.00      A   
ATOM   1424  N   ALA A 152       4.291 -19.624   2.279  1.00 10.00      A   
ATOM   1425  HN  ALA A 152       5.082 -19.497   2.845  1.00 10.00      A   
ATOM   1426  CA  ALA A 152       4.450 -20.229   0.963  1.00 10.00      A   
ATOM   1427  CB  ALA A 152       5.868 -20.025   0.456  1.00 10.00      A   
ATOM   1428  C   ALA A 152       4.101 -21.714   0.952  1.00 10.00      A   
ATOM   1429  O   ALA A 152       4.084 -22.335  -0.109  1.00 10.00      A   
ATOM   1430  N   ALA A 153       3.811 -22.286   2.114  1.00 10.00      A   
ATOM   1431  HN  ALA A 153       3.815 -21.751   2.935  1.00 10.00      A   
ATOM   1432  CA  ALA A 153       3.494 -23.706   2.176  1.00 10.00      A   
ATOM   1433  CB  ALA A 153       4.619 -24.460   2.868  1.00 10.00      A   
ATOM   1434  C   ALA A 153       2.158 -23.996   2.851  1.00 10.00      A   
ATOM   1435  O   ALA A 153       1.374 -24.815   2.362  1.00 10.00      A   
ATOM   1436  N   THR A 154       1.900 -23.335   3.973  1.00 10.00      A   
ATOM   1437  HN  THR A 154       2.560 -22.693   4.318  1.00 10.00      A   
ATOM   1438  CA  THR A 154       0.661 -23.547   4.713  1.00 10.00      A   
ATOM   1439  CB  THR A 154       0.769 -23.021   6.156  1.00 10.00      A   
ATOM   1440  OG1 THR A 154       1.994 -23.488   6.737  1.00 10.00      A   
ATOM   1441  HG1 THR A 154       2.382 -24.166   6.165  1.00 10.00      A   
ATOM   1442  CG2 THR A 154      -0.397 -23.515   6.995  1.00 10.00      A   
ATOM   1443  C   THR A 154      -0.537 -22.905   4.011  1.00 10.00      A   
ATOM   1444  O   THR A 154      -1.612 -23.504   3.925  1.00 10.00      A   
ATOM   1445  N   CYS A 155      -0.347 -21.702   3.493  1.00 10.00      A   
ATOM   1446  HN  CYS A 155       0.534 -21.278   3.566  1.00 10.00      A   
ATOM   1447  CA  CYS A 155      -1.419 -20.998   2.810  1.00 10.00      A   
ATOM   1448  CB  CYS A 155      -1.101 -19.512   2.711  1.00 10.00      A   
ATOM   1449  SG  CYS A 155      -0.611 -18.769   4.286  1.00 10.00      A   
ATOM   1450  HG  CYS A 155       0.660 -18.407   4.185  1.00 10.00      A   
ATOM   1451  C   CYS A 155      -1.677 -21.597   1.432  1.00 10.00      A   
ATOM   1452  O   CYS A 155      -1.031 -21.236   0.450  1.00 10.00      A   
ATOM   1453  N   ARG A 156      -2.633 -22.511   1.374  1.00 10.00      A   
ATOM   1454  HN  ARG A 156      -3.123 -22.732   2.196  1.00 10.00      A   
ATOM   1455  CA  ARG A 156      -2.984 -23.189   0.133  1.00 10.00      A   
ATOM   1456  CB  ARG A 156      -3.635 -24.545   0.419  1.00 10.00      A   
ATOM   1457  CG  ARG A 156      -4.845 -24.488   1.341  1.00 10.00      A   
ATOM   1458  CD  ARG A 156      -4.545 -25.121   2.692  1.00 10.00      A   
ATOM   1459  NE  ARG A 156      -4.135 -26.518   2.563  1.00 10.00      A   
ATOM   1460  HE  ARG A 156      -4.838 -27.172   2.350  1.00 10.00      A   
ATOM   1461  CZ  ARG A 156      -2.882 -26.950   2.730  1.00 10.00      A   
ATOM   1462  NH1 ARG A 156      -1.911 -26.097   3.034  1.00 10.00      A   
ATOM   1463 HH11 ARG A 156      -0.934 -26.441   3.163  1.00 10.00      A   
ATOM   1464 HH12 ARG A 156      -2.116 -25.077   3.151  1.00 10.00      A   
ATOM   1465  NH2 ARG A 156      -2.607 -28.244   2.589  1.00 10.00      A   
ATOM   1466 HH21 ARG A 156      -3.368 -28.919   2.356  1.00 10.00      A   
ATOM   1467 HH22 ARG A 156      -1.629 -28.591   2.708  1.00 10.00      A   
ATOM   1468  C   ARG A 156      -3.913 -22.345  -0.725  1.00 10.00      A   
ATOM   1469  O   ARG A 156      -4.229 -22.707  -1.859  1.00 10.00      A   
ATOM   1470  N   ASN A 157      -4.359 -21.230  -0.176  1.00 10.00      A   
ATOM   1471  HN  ASN A 157      -4.081 -21.001   0.737  1.00 10.00      A   
ATOM   1472  CA  ASN A 157      -5.261 -20.338  -0.886  1.00 10.00      A   
ATOM   1473  CB  ASN A 157      -6.571 -20.177  -0.111  1.00 10.00      A   
ATOM   1474  CG  ASN A 157      -7.570 -21.285  -0.382  1.00 10.00      A   
ATOM   1475  OD1 ASN A 157      -7.622 -21.837  -1.482  1.00 10.00      A   
ATOM   1476  ND2 ASN A 157      -8.370 -21.619   0.623  1.00 10.00      A   
ATOM   1477 HD21 ASN A 157      -8.272 -21.140   1.471  1.00 10.00      A   
ATOM   1478 HD22 ASN A 157      -9.032 -22.327   0.474  1.00 10.00      A   
ATOM   1479  C   ASN A 157      -4.619 -18.977  -1.122  1.00 10.00      A   
ATOM   1480  O   ASN A 157      -5.313 -17.986  -1.341  1.00 10.00      A   
ATOM   1481  N   LEU A 158      -3.292 -18.934  -1.078  1.00 10.00      A   
ATOM   1482  HN  LEU A 158      -2.794 -19.757  -0.904  1.00 10.00      A   
ATOM   1483  CA  LEU A 158      -2.560 -17.690  -1.290  1.00 10.00      A   
ATOM   1484  CB  LEU A 158      -1.072 -17.878  -0.979  1.00 10.00      A   
ATOM   1485  CG  LEU A 158      -0.211 -16.612  -0.987  1.00 10.00      A   
ATOM   1486  CD1 LEU A 158      -0.647 -15.656   0.113  1.00 10.00      A   
ATOM   1487  CD2 LEU A 158       1.261 -16.966  -0.841  1.00 10.00      A   
ATOM   1488  C   LEU A 158      -2.753 -17.183  -2.721  1.00 10.00      A   
ATOM   1489  O   LEU A 158      -2.248 -17.772  -3.676  1.00 10.00      A   
ATOM   1490  N   LYS A 159      -3.484 -16.084  -2.854  1.00 10.00      A   
ATOM   1491  HN  LYS A 159      -3.840 -15.652  -2.045  1.00 10.00      A   
ATOM   1492  CA  LYS A 159      -3.776 -15.498  -4.156  1.00 10.00      A   
ATOM   1493  CB  LYS A 159      -5.245 -15.076  -4.222  1.00 10.00      A   
ATOM   1494  CG  LYS A 159      -6.229 -16.200  -3.952  1.00 10.00      A   
ATOM   1495  CD  LYS A 159      -7.666 -15.701  -3.987  1.00 10.00      A   
ATOM   1496  CE  LYS A 159      -8.021 -15.141  -5.353  1.00 10.00      A   
ATOM   1497  NZ  LYS A 159      -9.478 -14.897  -5.489  1.00 10.00      A   
ATOM   1498  HZ1 LYS A 159      -9.712 -14.667  -6.475  1.00 10.00      A   
ATOM   1499  HZ2 LYS A 159      -9.769 -14.104  -4.881  1.00 10.00      A   
ATOM   1500  HZ3 LYS A 159     -10.010 -15.744  -5.208  1.00 10.00      A   
ATOM   1501  C   LYS A 159      -2.892 -14.293  -4.444  1.00 10.00      A   
ATOM   1502  O   LYS A 159      -2.284 -14.201  -5.511  1.00 10.00      A   
ATOM   1503  N   GLU A 160      -2.826 -13.373  -3.492  1.00 10.00      A   
ATOM   1504  HN  GLU A 160      -3.319 -13.513  -2.660  1.00 10.00      A   
ATOM   1505  CA  GLU A 160      -2.030 -12.164  -3.655  1.00 10.00      A   
ATOM   1506  CB  GLU A 160      -2.866 -10.913  -3.350  1.00 10.00      A   
ATOM   1507  CG  GLU A 160      -4.025 -10.663  -4.307  1.00 10.00      A   
ATOM   1508  CD  GLU A 160      -4.891  -9.484  -3.885  1.00 10.00      A   
ATOM   1509  OE1 GLU A 160      -6.097  -9.688  -3.612  1.00 10.00      A   
ATOM   1510  OE2 GLU A 160      -4.374  -8.346  -3.815  1.00 10.00      A   
ATOM   1511  C   GLU A 160      -0.783 -12.185  -2.774  1.00 10.00      A   
ATOM   1512  O   GLU A 160      -0.880 -12.222  -1.545  1.00 10.00      A   
ATOM   1513  N   LEU A 161       0.380 -12.174  -3.411  1.00 10.00      A   
ATOM   1514  HN  LEU A 161       0.385 -12.177  -4.394  1.00 10.00      A   
ATOM   1515  CA  LEU A 161       1.651 -12.154  -2.702  1.00 10.00      A   
ATOM   1516  CB  LEU A 161       2.425 -13.464  -2.896  1.00 10.00      A   
ATOM   1517  CG  LEU A 161       3.666 -13.649  -2.016  1.00 10.00      A   
ATOM   1518  CD1 LEU A 161       3.294 -13.586  -0.543  1.00 10.00      A   
ATOM   1519  CD2 LEU A 161       4.367 -14.961  -2.338  1.00 10.00      A   
ATOM   1520  C   LEU A 161       2.474 -10.965  -3.185  1.00 10.00      A   
ATOM   1521  O   LEU A 161       3.320 -11.092  -4.079  1.00 10.00      A   
ATOM   1522  N   ASP A 162       2.193  -9.804  -2.610  1.00 10.00      A   
ATOM   1523  HN  ASP A 162       1.515  -9.776  -1.904  1.00 10.00      A   
ATOM   1524  CA  ASP A 162       2.873  -8.569  -2.981  1.00 10.00      A   
ATOM   1525  CB  ASP A 162       1.841  -7.491  -3.336  1.00 10.00      A   
ATOM   1526  CG  ASP A 162       2.468  -6.204  -3.834  1.00 10.00      A   
ATOM   1527  OD1 ASP A 162       3.479  -6.275  -4.559  1.00 10.00      A   
ATOM   1528  OD2 ASP A 162       1.953  -5.113  -3.503  1.00 10.00      A   
ATOM   1529  C   ASP A 162       3.771  -8.083  -1.851  1.00 10.00      A   
ATOM   1530  O   ASP A 162       3.393  -8.139  -0.679  1.00 10.00      A   
ATOM   1531  N   LEU A 163       4.966  -7.633  -2.210  1.00 10.00      A   
ATOM   1532  HN  LEU A 163       5.203  -7.641  -3.159  1.00 10.00      A   
ATOM   1533  CA  LEU A 163       5.939  -7.128  -1.247  1.00 10.00      A   
ATOM   1534  CB  LEU A 163       6.944  -8.228  -0.868  1.00 10.00      A   
ATOM   1535  CG  LEU A 163       6.383  -9.492  -0.207  1.00 10.00      A   
ATOM   1536  CD1 LEU A 163       6.333 -10.644  -1.202  1.00 10.00      A   
ATOM   1537  CD2 LEU A 163       7.211  -9.870   1.011  1.00 10.00      A   
ATOM   1538  C   LEU A 163       6.690  -5.951  -1.865  1.00 10.00      A   
ATOM   1539  O   LEU A 163       7.915  -5.854  -1.766  1.00 10.00      A   
ATOM   1540  N   ARG A 164       5.948  -5.056  -2.497  1.00 10.00      A   
ATOM   1541  HN  ARG A 164       4.972  -5.167  -2.500  1.00 10.00      A   
ATOM   1542  CA  ARG A 164       6.535  -3.901  -3.166  1.00 10.00      A   
ATOM   1543  CB  ARG A 164       5.510  -3.217  -4.079  1.00 10.00      A   
ATOM   1544  CG  ARG A 164       4.421  -2.450  -3.344  1.00 10.00      A   
ATOM   1545  CD  ARG A 164       3.272  -2.107  -4.274  1.00 10.00      A   
ATOM   1546  NE  ARG A 164       2.378  -1.117  -3.688  1.00 10.00      A   
ATOM   1547  HE  ARG A 164       2.646  -0.169  -3.756  1.00 10.00      A   
ATOM   1548  CZ  ARG A 164       1.241  -1.422  -3.068  1.00 10.00      A   
ATOM   1549  NH1 ARG A 164       0.863  -2.690  -2.945  1.00 10.00      A   
ATOM   1550 HH11 ARG A 164       1.458  -3.464  -3.337  1.00 10.00      A   
ATOM   1551 HH12 ARG A 164      -0.026  -2.925  -2.452  1.00 10.00      A   
ATOM   1552  NH2 ARG A 164       0.488  -0.459  -2.554  1.00 10.00      A   
ATOM   1553 HH21 ARG A 164      -0.404  -0.700  -2.068  1.00 10.00      A   
ATOM   1554 HH22 ARG A 164       0.784   0.542  -2.627  1.00 10.00      A   
ATOM   1555  C   ARG A 164       7.134  -2.892  -2.188  1.00 10.00      A   
ATOM   1556  O   ARG A 164       6.606  -2.676  -1.096  1.00 10.00      A   
ATOM   1557  N   GLU A 165       8.259  -2.298  -2.594  1.00 10.00      A   
ATOM   1558  HN  GLU A 165       8.633  -2.546  -3.466  1.00 10.00      A   
ATOM   1559  CA  GLU A 165       8.961  -1.285  -1.800  1.00 10.00      A   
ATOM   1560  CB  GLU A 165       8.104  -0.027  -1.610  1.00 10.00      A   
ATOM   1561  CG  GLU A 165       8.181   0.968  -2.763  1.00 10.00      A   
ATOM   1562  CD  GLU A 165       7.703   0.392  -4.081  1.00 10.00      A   
ATOM   1563  OE1 GLU A 165       6.508   0.541  -4.403  1.00 10.00      A   
ATOM   1564  OE2 GLU A 165       8.525  -0.212  -4.804  1.00 10.00      A   
ATOM   1565  C   GLU A 165       9.468  -1.815  -0.461  1.00 10.00      A   
ATOM   1566  O   GLU A 165       9.821  -1.045   0.432  1.00 10.00      A   
ATOM   1567  N   SER A 166       9.521  -3.129  -0.333  1.00 10.00      A   
ATOM   1568  HN  SER A 166       9.237  -3.692  -1.080  1.00 10.00      A   
ATOM   1569  CA  SER A 166       9.986  -3.756   0.890  1.00 10.00      A   
ATOM   1570  CB  SER A 166       9.130  -4.980   1.212  1.00 10.00      A   
ATOM   1571  OG  SER A 166       7.819  -4.591   1.578  1.00 10.00      A   
ATOM   1572  HG  SER A 166       7.173  -5.135   1.107  1.00 10.00      A   
ATOM   1573  C   SER A 166      11.456  -4.154   0.781  1.00 10.00      A   
ATOM   1574  O   SER A 166      11.964  -4.385  -0.319  1.00 10.00      A   
ATOM   1575  N   ASP A 167      12.132  -4.218   1.921  1.00 10.00      A   
ATOM   1576  HN  ASP A 167      11.670  -4.007   2.761  1.00 10.00      A   
ATOM   1577  CA  ASP A 167      13.539  -4.607   1.965  1.00 10.00      A   
ATOM   1578  CB  ASP A 167      14.401  -3.507   2.595  1.00 10.00      A   
ATOM   1579  CG  ASP A 167      15.893  -3.813   2.562  1.00 10.00      A   
ATOM   1580  OD1 ASP A 167      16.373  -4.367   1.549  1.00 10.00      A   
ATOM   1581  OD2 ASP A 167      16.595  -3.481   3.540  1.00 10.00      A   
ATOM   1582  C   ASP A 167      13.684  -5.903   2.745  1.00 10.00      A   
ATOM   1583  O   ASP A 167      13.956  -5.897   3.944  1.00 10.00      A   
ATOM   1584  N   VAL A 168      13.465  -7.010   2.061  1.00 10.00      A   
ATOM   1585  HN  VAL A 168      13.253  -6.948   1.110  1.00 10.00      A   
ATOM   1586  CA  VAL A 168      13.549  -8.319   2.684  1.00 10.00      A   
ATOM   1587  CB  VAL A 168      12.686  -9.351   1.928  1.00 10.00      A   
ATOM   1588  CG1 VAL A 168      12.505 -10.615   2.754  1.00 10.00      A   
ATOM   1589  CG2 VAL A 168      11.338  -8.755   1.552  1.00 10.00      A   
ATOM   1590  C   VAL A 168      14.992  -8.799   2.718  1.00 10.00      A   
ATOM   1591  O   VAL A 168      15.758  -8.557   1.784  1.00 10.00      A   
ATOM   1592  N   ASP A 169      15.364  -9.452   3.802  1.00 10.00      A   
ATOM   1593  HN  ASP A 169      14.718  -9.587   4.530  1.00 10.00      A   
ATOM   1594  CA  ASP A 169      16.712  -9.969   3.945  1.00 10.00      A   
ATOM   1595  CB  ASP A 169      17.170  -9.913   5.402  1.00 10.00      A   
ATOM   1596  CG  ASP A 169      17.506  -8.499   5.836  1.00 10.00      A   
ATOM   1597  OD1 ASP A 169      16.603  -7.791   6.315  1.00 10.00      A   
ATOM   1598  OD2 ASP A 169      18.675  -8.074   5.680  1.00 10.00      A   
ATOM   1599  C   ASP A 169      16.799 -11.379   3.378  1.00 10.00      A   
ATOM   1600  O   ASP A 169      16.293 -12.335   3.969  1.00 10.00      A   
ATOM   1601  N   ASP A 170      17.407 -11.480   2.203  1.00 10.00      A   
ATOM   1602  HN  ASP A 170      17.757 -10.666   1.784  1.00 10.00      A   
ATOM   1603  CA  ASP A 170      17.570 -12.752   1.505  1.00 10.00      A   
ATOM   1604  CB  ASP A 170      18.219 -12.519   0.133  1.00 10.00      A   
ATOM   1605  CG  ASP A 170      17.500 -11.481  -0.711  1.00 10.00      A   
ATOM   1606  OD1 ASP A 170      16.928 -11.849  -1.759  1.00 10.00      A   
ATOM   1607  OD2 ASP A 170      17.520 -10.289  -0.343  1.00 10.00      A   
ATOM   1608  C   ASP A 170      18.430 -13.720   2.309  1.00 10.00      A   
ATOM   1609  O   ASP A 170      19.625 -13.501   2.480  1.00 10.00      A   
ATOM   1610  N   VAL A 171      17.816 -14.787   2.805  1.00 10.00      A   
ATOM   1611  HN  VAL A 171      16.852 -14.896   2.656  1.00 10.00      A   
ATOM   1612  CA  VAL A 171      18.530 -15.793   3.586  1.00 10.00      A   
ATOM   1613  CB  VAL A 171      17.897 -15.960   4.988  1.00 10.00      A   
ATOM   1614  CG1 VAL A 171      18.656 -16.975   5.833  1.00 10.00      A   
ATOM   1615  CG2 VAL A 171      17.832 -14.622   5.703  1.00 10.00      A   
ATOM   1616  C   VAL A 171      18.524 -17.134   2.850  1.00 10.00      A   
ATOM   1617  O   VAL A 171      19.347 -18.010   3.113  1.00 10.00      A   
ATOM   1618  N   SER A 172      17.605 -17.277   1.908  1.00 10.00      A   
ATOM   1619  HN  SER A 172      16.988 -16.536   1.723  1.00 10.00      A   
ATOM   1620  CA  SER A 172      17.489 -18.498   1.129  1.00 10.00      A   
ATOM   1621  CB  SER A 172      17.218 -19.702   2.038  1.00 10.00      A   
ATOM   1622  OG  SER A 172      17.386 -20.925   1.336  1.00 10.00      A   
ATOM   1623  HG  SER A 172      17.802 -21.574   1.916  1.00 10.00      A   
ATOM   1624  C   SER A 172      16.371 -18.365   0.112  1.00 10.00      A   
ATOM   1625  O   SER A 172      15.409 -17.629   0.330  1.00 10.00      A   
ATOM   1626  N   GLY A 173      16.512 -19.067  -0.997  1.00 10.00      A   
ATOM   1627  HN  GLY A 173      17.310 -19.620  -1.116  1.00 10.00      A   
ATOM   1628  CA  GLY A 173      15.504 -19.039  -2.028  1.00 10.00      A   
ATOM   1629  C   GLY A 173      14.688 -20.308  -1.994  1.00 10.00      A   
ATOM   1630  O   GLY A 173      13.843 -20.546  -2.859  1.00 10.00      A   
ATOM   1631  N   HIS A 174      14.932 -21.112  -0.961  1.00 10.00      A   
ATOM   1632  HN  HIS A 174      15.604 -20.839  -0.299  1.00 10.00      A   
ATOM   1633  CA  HIS A 174      14.240 -22.383  -0.773  1.00 10.00      A   
ATOM   1634  CB  HIS A 174      14.951 -23.212   0.307  1.00 10.00      A   
ATOM   1635  CG  HIS A 174      14.582 -24.667   0.326  1.00 10.00      A   
ATOM   1636  ND1 HIS A 174      15.248 -25.585  -0.453  1.00 10.00      A   
ATOM   1637  CD2 HIS A 174      13.621 -25.308   1.041  1.00 10.00      A   
ATOM   1638  CE1 HIS A 174      14.685 -26.754  -0.201  1.00 10.00      A   
ATOM   1639  NE2 HIS A 174      13.698 -26.634   0.696  1.00 10.00      A   
ATOM   1640  HE2 HIS A 174      13.131 -27.360   1.045  1.00 10.00      A   
ATOM   1641  C   HIS A 174      12.776 -22.157  -0.403  1.00 10.00      A   
ATOM   1642  O   HIS A 174      11.966 -23.077  -0.459  1.00 10.00      A   
ATOM   1643  N   TRP A 175      12.437 -20.922  -0.042  1.00 10.00      A   
ATOM   1644  HN  TRP A 175      13.126 -20.227  -0.013  1.00 10.00      A   
ATOM   1645  CA  TRP A 175      11.064 -20.581   0.324  1.00 10.00      A   
ATOM   1646  CB  TRP A 175      10.970 -19.137   0.836  1.00 10.00      A   
ATOM   1647  CG  TRP A 175      11.187 -18.089  -0.216  1.00 10.00      A   
ATOM   1648  CD1 TRP A 175      12.382 -17.602  -0.658  1.00 10.00      A   
ATOM   1649  CD2 TRP A 175      10.174 -17.391  -0.953  1.00 10.00      A   
ATOM   1650  NE1 TRP A 175      12.181 -16.656  -1.630  1.00 10.00      A   
ATOM   1651  HE1 TRP A 175      12.891 -16.164  -2.104  1.00 10.00      A   
ATOM   1652  CE2 TRP A 175      10.831 -16.505  -1.826  1.00 10.00      A   
ATOM   1653  CE3 TRP A 175       8.776 -17.436  -0.960  1.00 10.00      A   
ATOM   1654  CZ2 TRP A 175      10.136 -15.672  -2.697  1.00 10.00      A   
ATOM   1655  CZ3 TRP A 175       8.091 -16.603  -1.823  1.00 10.00      A   
ATOM   1656  CH2 TRP A 175       8.771 -15.734  -2.681  1.00 10.00      A   
ATOM   1657  C   TRP A 175      10.110 -20.810  -0.852  1.00 10.00      A   
ATOM   1658  O   TRP A 175       8.934 -21.121  -0.663  1.00 10.00      A   
ATOM   1659  N   LEU A 176      10.627 -20.672  -2.071  1.00 10.00      A   
ATOM   1660  HN  LEU A 176      11.573 -20.426  -2.165  1.00 10.00      A   
ATOM   1661  CA  LEU A 176       9.816 -20.881  -3.265  1.00 10.00      A   
ATOM   1662  CB  LEU A 176      10.462 -20.230  -4.490  1.00 10.00      A   
ATOM   1663  CG  LEU A 176       9.548 -20.030  -5.702  1.00 10.00      A   
ATOM   1664  CD1 LEU A 176       8.737 -18.750  -5.565  1.00 10.00      A   
ATOM   1665  CD2 LEU A 176      10.350 -20.028  -6.992  1.00 10.00      A   
ATOM   1666  C   LEU A 176       9.618 -22.374  -3.500  1.00 10.00      A   
ATOM   1667  O   LEU A 176       8.698 -22.794  -4.201  1.00 10.00      A   
ATOM   1668  N   SER A 177      10.480 -23.170  -2.881  1.00 10.00      A   
ATOM   1669  HN  SER A 177      11.179 -22.769  -2.321  1.00 10.00      A   
ATOM   1670  CA  SER A 177      10.426 -24.620  -2.995  1.00 10.00      A   
ATOM   1671  CB  SER A 177      11.847 -25.187  -2.935  1.00 10.00      A   
ATOM   1672  OG  SER A 177      12.718 -24.446  -3.784  1.00 10.00      A   
ATOM   1673  HG  SER A 177      13.191 -25.057  -4.366  1.00 10.00      A   
ATOM   1674  C   SER A 177       9.551 -25.203  -1.881  1.00 10.00      A   
ATOM   1675  O   SER A 177       9.588 -26.403  -1.590  1.00 10.00      A   
ATOM   1676  N   HIS A 178       8.777 -24.329  -1.249  1.00 10.00      A   
ATOM   1677  HN  HIS A 178       8.822 -23.383  -1.505  1.00 10.00      A   
ATOM   1678  CA  HIS A 178       7.875 -24.723  -0.184  1.00 10.00      A   
ATOM   1679  CB  HIS A 178       7.928 -23.709   0.960  1.00 10.00      A   
ATOM   1680  CG  HIS A 178       8.720 -24.161   2.147  1.00 10.00      A   
ATOM   1681  ND1 HIS A 178       8.100 -24.660   3.267  1.00 10.00      A   
ATOM   1682  CD2 HIS A 178      10.061 -24.142   2.350  1.00 10.00      A   
ATOM   1683  CE1 HIS A 178       9.067 -24.931   4.122  1.00 10.00      A   
ATOM   1684  NE2 HIS A 178      10.265 -24.634   3.614  1.00 10.00      A   
ATOM   1685  HE2 HIS A 178      11.133 -24.739   4.068  1.00 10.00      A   
ATOM   1686  C   HIS A 178       6.457 -24.812  -0.726  1.00 10.00      A   
ATOM   1687  O   HIS A 178       5.594 -25.468  -0.142  1.00 10.00      A   
ATOM   1688  N   PHE A 179       6.230 -24.147  -1.857  1.00 10.00      A   
ATOM   1689  HN  PHE A 179       6.962 -23.645  -2.267  1.00 10.00      A   
ATOM   1690  CA  PHE A 179       4.926 -24.142  -2.501  1.00 10.00      A   
ATOM   1691  CB  PHE A 179       4.927 -23.218  -3.721  1.00 10.00      A   
ATOM   1692  CG  PHE A 179       4.940 -21.751  -3.391  1.00 10.00      A   
ATOM   1693  CD1 PHE A 179       6.124 -21.033  -3.406  1.00 10.00      A   
ATOM   1694  CD2 PHE A 179       3.763 -21.090  -3.073  1.00 10.00      A   
ATOM   1695  CE1 PHE A 179       6.134 -19.685  -3.110  1.00 10.00      A   
ATOM   1696  CE2 PHE A 179       3.765 -19.742  -2.774  1.00 10.00      A   
ATOM   1697  CZ  PHE A 179       4.953 -19.037  -2.793  1.00 10.00      A   
ATOM   1698  C   PHE A 179       4.527 -25.547  -2.922  1.00 10.00      A   
ATOM   1699  O   PHE A 179       5.216 -26.180  -3.727  1.00 10.00      A   
ATOM   1700  N   PRO A 180       3.415 -26.056  -2.375  1.00 10.00      A   
ATOM   1701  CA  PRO A 180       2.916 -27.394  -2.698  1.00 10.00      A   
ATOM   1702  CB  PRO A 180       1.719 -27.574  -1.758  1.00 10.00      A   
ATOM   1703  CG  PRO A 180       1.301 -26.187  -1.400  1.00 10.00      A   
ATOM   1704  CD  PRO A 180       2.556 -25.360  -1.400  1.00 10.00      A   
ATOM   1705  C   PRO A 180       2.469 -27.477  -4.154  1.00 10.00      A   
ATOM   1706  O   PRO A 180       2.080 -26.471  -4.750  1.00 10.00      A   
ATOM   1707  N   ASP A 181       2.517 -28.676  -4.720  1.00 10.00      A   
ATOM   1708  HN  ASP A 181       2.822 -29.442  -4.191  1.00 10.00      A   
ATOM   1709  CA  ASP A 181       2.126 -28.889  -6.110  1.00 10.00      A   
ATOM   1710  CB  ASP A 181       2.458 -30.320  -6.539  1.00 10.00      A   
ATOM   1711  CG  ASP A 181       3.515 -30.373  -7.625  1.00 10.00      A   
ATOM   1712  OD1 ASP A 181       4.715 -30.245  -7.299  1.00 10.00      A   
ATOM   1713  OD2 ASP A 181       3.153 -30.539  -8.809  1.00 10.00      A   
ATOM   1714  C   ASP A 181       0.639 -28.603  -6.311  1.00 10.00      A   
ATOM   1715  O   ASP A 181       0.192 -28.271  -7.410  1.00 10.00      A   
ATOM   1716  N   THR A 182      -0.121 -28.720  -5.235  1.00 10.00      A   
ATOM   1717  HN  THR A 182       0.293 -28.989  -4.388  1.00 10.00      A   
ATOM   1718  CA  THR A 182      -1.555 -28.468  -5.274  1.00 10.00      A   
ATOM   1719  CB  THR A 182      -2.226 -29.015  -4.004  1.00 10.00      A   
ATOM   1720  OG1 THR A 182      -1.214 -29.495  -3.104  1.00 10.00      A   
ATOM   1721  HG1 THR A 182      -1.342 -29.086  -2.235  1.00 10.00      A   
ATOM   1722  CG2 THR A 182      -3.177 -30.147  -4.351  1.00 10.00      A   
ATOM   1723  C   THR A 182      -1.845 -26.970  -5.374  1.00 10.00      A   
ATOM   1724  O   THR A 182      -2.911 -26.563  -5.843  1.00 10.00      A   
ATOM   1725  N   TYR A 183      -0.883 -26.159  -4.930  1.00 10.00      A   
ATOM   1726  HN  TYR A 183      -0.051 -26.555  -4.590  1.00 10.00      A   
ATOM   1727  CA  TYR A 183      -1.016 -24.706  -4.952  1.00 10.00      A   
ATOM   1728  CB  TYR A 183       0.200 -24.061  -4.272  1.00 10.00      A   
ATOM   1729  CG  TYR A 183       0.213 -22.550  -4.271  1.00 10.00      A   
ATOM   1730  CD1 TYR A 183      -0.512 -21.834  -3.329  1.00 10.00      A   
ATOM   1731  CD2 TYR A 183       0.961 -21.842  -5.200  1.00 10.00      A   
ATOM   1732  CE1 TYR A 183      -0.494 -20.455  -3.317  1.00 10.00      A   
ATOM   1733  CE2 TYR A 183       0.985 -20.462  -5.196  1.00 10.00      A   
ATOM   1734  CZ  TYR A 183       0.256 -19.775  -4.250  1.00 10.00      A   
ATOM   1735  OH  TYR A 183       0.275 -18.403  -4.240  1.00 10.00      A   
ATOM   1736  HH  TYR A 183      -0.621 -18.074  -4.062  1.00 10.00      A   
ATOM   1737  C   TYR A 183      -1.173 -24.197  -6.385  1.00 10.00      A   
ATOM   1738  O   TYR A 183      -0.227 -24.221  -7.172  1.00 10.00      A   
ATOM   1739  N   THR A 184      -2.378 -23.757  -6.715  1.00 10.00      A   
ATOM   1740  HN  THR A 184      -3.098 -23.791  -6.048  1.00 10.00      A   
ATOM   1741  CA  THR A 184      -2.681 -23.252  -8.047  1.00 10.00      A   
ATOM   1742  CB  THR A 184      -3.358 -24.363  -8.873  1.00 10.00      A   
ATOM   1743  OG1 THR A 184      -4.197 -25.136  -8.003  1.00 10.00      A   
ATOM   1744  HG1 THR A 184      -3.642 -25.616  -7.375  1.00 10.00      A   
ATOM   1745  CG2 THR A 184      -2.325 -25.287  -9.492  1.00 10.00      A   
ATOM   1746  C   THR A 184      -3.635 -22.061  -7.954  1.00 10.00      A   
ATOM   1747  O   THR A 184      -4.263 -21.665  -8.937  1.00 10.00      A   
ATOM   1748  N   SER A 185      -3.729 -21.492  -6.762  1.00 10.00      A   
ATOM   1749  HN  SER A 185      -3.195 -21.847  -6.020  1.00 10.00      A   
ATOM   1750  CA  SER A 185      -4.619 -20.370  -6.502  1.00 10.00      A   
ATOM   1751  CB  SER A 185      -5.139 -20.507  -5.074  1.00 10.00      A   
ATOM   1752  OG  SER A 185      -4.303 -21.394  -4.342  1.00 10.00      A   
ATOM   1753  HG  SER A 185      -4.778 -21.724  -3.570  1.00 10.00      A   
ATOM   1754  C   SER A 185      -3.938 -19.011  -6.676  1.00 10.00      A   
ATOM   1755  O   SER A 185      -4.567 -17.969  -6.475  1.00 10.00      A   
ATOM   1756  N   LEU A 186      -2.670 -19.021  -7.067  1.00 10.00      A   
ATOM   1757  HN  LEU A 186      -2.234 -19.877  -7.253  1.00 10.00      A   
ATOM   1758  CA  LEU A 186      -1.913 -17.781  -7.246  1.00 10.00      A   
ATOM   1759  CB  LEU A 186      -0.441 -18.084  -7.534  1.00 10.00      A   
ATOM   1760  CG  LEU A 186       0.472 -16.871  -7.723  1.00 10.00      A   
ATOM   1761  CD1 LEU A 186       0.408 -15.953  -6.513  1.00 10.00      A   
ATOM   1762  CD2 LEU A 186       1.896 -17.321  -7.975  1.00 10.00      A   
ATOM   1763  C   LEU A 186      -2.496 -16.904  -8.352  1.00 10.00      A   
ATOM   1764  O   LEU A 186      -2.853 -17.393  -9.426  1.00 10.00      A   
ATOM   1765  N   VAL A 187      -2.602 -15.610  -8.071  1.00 10.00      A   
ATOM   1766  HN  VAL A 187      -2.337 -15.294  -7.179  1.00 10.00      A   
ATOM   1767  CA  VAL A 187      -3.122 -14.648  -9.033  1.00 10.00      A   
ATOM   1768  CB  VAL A 187      -4.492 -14.088  -8.589  1.00 10.00      A   
ATOM   1769  CG1 VAL A 187      -5.004 -13.054  -9.582  1.00 10.00      A   
ATOM   1770  CG2 VAL A 187      -5.506 -15.210  -8.415  1.00 10.00      A   
ATOM   1771  C   VAL A 187      -2.139 -13.489  -9.228  1.00 10.00      A   
ATOM   1772  O   VAL A 187      -1.860 -13.085 -10.356  1.00 10.00      A   
ATOM   1773  N   SER A 188      -1.614 -12.958  -8.132  1.00 10.00      A   
ATOM   1774  HN  SER A 188      -1.862 -13.316  -7.254  1.00 10.00      A   
ATOM   1775  CA  SER A 188      -0.677 -11.850  -8.202  1.00 10.00      A   
ATOM   1776  CB  SER A 188      -1.344 -10.581  -7.671  1.00 10.00      A   
ATOM   1777  OG  SER A 188      -2.701 -10.523  -8.077  1.00 10.00      A   
ATOM   1778  HG  SER A 188      -2.746 -10.282  -9.007  1.00 10.00      A   
ATOM   1779  C   SER A 188       0.587 -12.159  -7.405  1.00 10.00      A   
ATOM   1780  O   SER A 188       0.519 -12.444  -6.209  1.00 10.00      A   
ATOM   1781  N   LEU A 189       1.732 -12.112  -8.074  1.00 10.00      A   
ATOM   1782  HN  LEU A 189       1.718 -11.891  -9.033  1.00 10.00      A   
ATOM   1783  CA  LEU A 189       3.011 -12.388  -7.428  1.00 10.00      A   
ATOM   1784  CB  LEU A 189       3.544 -13.760  -7.853  1.00 10.00      A   
ATOM   1785  CG  LEU A 189       4.954 -14.119  -7.366  1.00 10.00      A   
ATOM   1786  CD1 LEU A 189       4.967 -14.355  -5.864  1.00 10.00      A   
ATOM   1787  CD2 LEU A 189       5.490 -15.332  -8.109  1.00 10.00      A   
ATOM   1788  C   LEU A 189       4.042 -11.310  -7.748  1.00 10.00      A   
ATOM   1789  O   LEU A 189       4.364 -11.067  -8.915  1.00 10.00      A   
ATOM   1790  N   ASN A 190       4.557 -10.669  -6.707  1.00 10.00      A   
ATOM   1791  HN  ASN A 190       4.245 -10.895  -5.802  1.00 10.00      A   
ATOM   1792  CA  ASN A 190       5.566  -9.629  -6.866  1.00 10.00      A   
ATOM   1793  CB  ASN A 190       4.967  -8.245  -6.617  1.00 10.00      A   
ATOM   1794  CG  ASN A 190       6.010  -7.142  -6.611  1.00 10.00      A   
ATOM   1795  OD1 ASN A 190       7.017  -7.210  -7.317  1.00 10.00      A   
ATOM   1796  ND2 ASN A 190       5.784  -6.119  -5.805  1.00 10.00      A   
ATOM   1797 HD21 ASN A 190       4.956  -6.131  -5.258  1.00 10.00      A   
ATOM   1798 HD22 ASN A 190       6.434  -5.390  -5.788  1.00 10.00      A   
ATOM   1799  C   ASN A 190       6.744  -9.873  -5.931  1.00 10.00      A   
ATOM   1800  O   ASN A 190       6.616  -9.766  -4.710  1.00 10.00      A   
ATOM   1801  N   ILE A 191       7.891 -10.202  -6.508  1.00 10.00      A   
ATOM   1802  HN  ILE A 191       7.936 -10.261  -7.489  1.00 10.00      A   
ATOM   1803  CA  ILE A 191       9.092 -10.473  -5.729  1.00 10.00      A   
ATOM   1804  CB  ILE A 191       9.485 -11.967  -5.804  1.00 10.00      A   
ATOM   1805  CG1 ILE A 191       9.561 -12.441  -7.264  1.00 10.00      A   
ATOM   1806  CG2 ILE A 191       8.502 -12.815  -5.013  1.00 10.00      A   
ATOM   1807  CD1 ILE A 191      10.140 -13.832  -7.436  1.00 10.00      A   
ATOM   1808  C   ILE A 191      10.269  -9.619  -6.206  1.00 10.00      A   
ATOM   1809  O   ILE A 191      11.432 -10.000  -6.048  1.00 10.00      A   
ATOM   1810  N   SER A 192       9.958  -8.448  -6.755  1.00 10.00      A   
ATOM   1811  HN  SER A 192       9.012  -8.189  -6.818  1.00 10.00      A   
ATOM   1812  CA  SER A 192      10.979  -7.532  -7.273  1.00 10.00      A   
ATOM   1813  CB  SER A 192      10.314  -6.372  -8.018  1.00 10.00      A   
ATOM   1814  OG  SER A 192       9.256  -5.814  -7.249  1.00 10.00      A   
ATOM   1815  HG  SER A 192       8.420  -6.245  -7.487  1.00 10.00      A   
ATOM   1816  C   SER A 192      11.893  -6.991  -6.173  1.00 10.00      A   
ATOM   1817  O   SER A 192      12.979  -6.484  -6.450  1.00 10.00      A   
ATOM   1818  N   CYS A 193      11.452  -7.122  -4.931  1.00 10.00      A   
ATOM   1819  HN  CYS A 193      10.588  -7.556  -4.777  1.00 10.00      A   
ATOM   1820  CA  CYS A 193      12.207  -6.639  -3.783  1.00 10.00      A   
ATOM   1821  CB  CYS A 193      11.261  -6.469  -2.599  1.00 10.00      A   
ATOM   1822  SG  CYS A 193      10.028  -7.783  -2.470  1.00 10.00      A   
ATOM   1823  HG  CYS A 193       8.877  -7.223  -2.118  1.00 10.00      A   
ATOM   1824  C   CYS A 193      13.354  -7.573  -3.398  1.00 10.00      A   
ATOM   1825  O   CYS A 193      14.273  -7.172  -2.684  1.00 10.00      A   
ATOM   1826  N   LEU A 194      13.304  -8.810  -3.874  1.00 10.00      A   
ATOM   1827  HN  LEU A 194      12.565  -9.068  -4.463  1.00 10.00      A   
ATOM   1828  CA  LEU A 194      14.335  -9.788  -3.554  1.00 10.00      A   
ATOM   1829  CB  LEU A 194      13.830 -11.209  -3.816  1.00 10.00      A   
ATOM   1830  CG  LEU A 194      12.772 -11.742  -2.848  1.00 10.00      A   
ATOM   1831  CD1 LEU A 194      12.306 -13.124  -3.275  1.00 10.00      A   
ATOM   1832  CD2 LEU A 194      13.308 -11.771  -1.424  1.00 10.00      A   
ATOM   1833  C   LEU A 194      15.611  -9.535  -4.346  1.00 10.00      A   
ATOM   1834  O   LEU A 194      15.572  -9.007  -5.457  1.00 10.00      A   
ATOM   1835  N   ALA A 195      16.739  -9.922  -3.773  1.00 10.00      A   
ATOM   1836  HN  ALA A 195      16.706 -10.346  -2.880  1.00 10.00      A   
ATOM   1837  CA  ALA A 195      18.029  -9.750  -4.426  1.00 10.00      A   
ATOM   1838  CB  ALA A 195      19.019  -9.093  -3.477  1.00 10.00      A   
ATOM   1839  C   ALA A 195      18.558 -11.097  -4.908  1.00 10.00      A   
ATOM   1840  O   ALA A 195      19.267 -11.178  -5.915  1.00 10.00      A   
ATOM   1841  N   SER A 196      18.191 -12.149  -4.189  1.00 10.00      A   
ATOM   1842  HN  SER A 196      17.611 -12.015  -3.406  1.00 10.00      A   
ATOM   1843  CA  SER A 196      18.615 -13.494  -4.527  1.00 10.00      A   
ATOM   1844  CB  SER A 196      18.543 -14.391  -3.288  1.00 10.00      A   
ATOM   1845  OG  SER A 196      17.279 -14.281  -2.651  1.00 10.00      A   
ATOM   1846  HG  SER A 196      17.184 -13.389  -2.276  1.00 10.00      A   
ATOM   1847  C   SER A 196      17.752 -14.069  -5.643  1.00 10.00      A   
ATOM   1848  O   SER A 196      16.636 -13.595  -5.890  1.00 10.00      A   
ATOM   1849  N   GLU A 197      18.269 -15.080  -6.318  1.00 10.00      A   
ATOM   1850  HN  GLU A 197      19.162 -15.410  -6.077  1.00 10.00      A   
ATOM   1851  CA  GLU A 197      17.551 -15.725  -7.403  1.00 10.00      A   
ATOM   1852  CB  GLU A 197      18.488 -15.986  -8.585  1.00 10.00      A   
ATOM   1853  CG  GLU A 197      17.781 -16.536  -9.814  1.00 10.00      A   
ATOM   1854  CD  GLU A 197      18.731 -17.188 -10.792  1.00 10.00      A   
ATOM   1855  OE1 GLU A 197      19.441 -18.135 -10.396  1.00 10.00      A   
ATOM   1856  OE2 GLU A 197      18.769 -16.760 -11.967  1.00 10.00      A   
ATOM   1857  C   GLU A 197      16.938 -17.036  -6.932  1.00 10.00      A   
ATOM   1858  O   GLU A 197      17.641 -17.922  -6.437  1.00 10.00      A   
ATOM   1859  N   VAL A 198      15.630 -17.154  -7.076  1.00 10.00      A   
ATOM   1860  HN  VAL A 198      15.121 -16.412  -7.467  1.00 10.00      A   
ATOM   1861  CA  VAL A 198      14.934 -18.369  -6.686  1.00 10.00      A   
ATOM   1862  CB  VAL A 198      13.436 -18.122  -6.423  1.00 10.00      A   
ATOM   1863  CG1 VAL A 198      13.248 -17.350  -5.131  1.00 10.00      A   
ATOM   1864  CG2 VAL A 198      12.798 -17.384  -7.591  1.00 10.00      A   
ATOM   1865  C   VAL A 198      15.089 -19.414  -7.777  1.00 10.00      A   
ATOM   1866  O   VAL A 198      15.530 -19.095  -8.883  1.00 10.00      A   
ATOM   1867  N   SER A 199      14.737 -20.655  -7.467  1.00 10.00      A   
ATOM   1868  HN  SER A 199      14.387 -20.846  -6.572  1.00 10.00      A   
ATOM   1869  CA  SER A 199      14.845 -21.738  -8.433  1.00 10.00      A   
ATOM   1870  CB  SER A 199      14.484 -23.077  -7.786  1.00 10.00      A   
ATOM   1871  OG  SER A 199      14.614 -24.145  -8.707  1.00 10.00      A   
ATOM   1872  HG  SER A 199      15.370 -24.691  -8.456  1.00 10.00      A   
ATOM   1873  C   SER A 199      13.952 -21.469  -9.638  1.00 10.00      A   
ATOM   1874  O   SER A 199      12.722 -21.452  -9.525  1.00 10.00      A   
ATOM   1875  N   PHE A 200      14.577 -21.243 -10.787  1.00 10.00      A   
ATOM   1876  HN  PHE A 200      15.561 -21.250 -10.808  1.00 10.00      A   
ATOM   1877  CA  PHE A 200      13.841 -20.966 -12.013  1.00 10.00      A   
ATOM   1878  CB  PHE A 200      14.787 -20.659 -13.174  1.00 10.00      A   
ATOM   1879  CG  PHE A 200      14.077 -20.264 -14.438  1.00 10.00      A   
ATOM   1880  CD1 PHE A 200      13.426 -19.043 -14.529  1.00 10.00      A   
ATOM   1881  CD2 PHE A 200      14.062 -21.111 -15.532  1.00 10.00      A   
ATOM   1882  CE1 PHE A 200      12.774 -18.675 -15.689  1.00 10.00      A   
ATOM   1883  CE2 PHE A 200      13.412 -20.749 -16.695  1.00 10.00      A   
ATOM   1884  CZ  PHE A 200      12.768 -19.529 -16.774  1.00 10.00      A   
ATOM   1885  C   PHE A 200      12.913 -22.118 -12.373  1.00 10.00      A   
ATOM   1886  O   PHE A 200      11.791 -21.900 -12.828  1.00 10.00      A   
ATOM   1887  N   SER A 201      13.380 -23.341 -12.157  1.00 10.00      A   
ATOM   1888  HN  SER A 201      14.285 -23.451 -11.792  1.00 10.00      A   
ATOM   1889  CA  SER A 201      12.583 -24.521 -12.457  1.00 10.00      A   
ATOM   1890  CB  SER A 201      13.409 -25.795 -12.279  1.00 10.00      A   
ATOM   1891  OG  SER A 201      13.886 -25.909 -10.951  1.00 10.00      A   
ATOM   1892  HG  SER A 201      14.654 -25.331 -10.836  1.00 10.00      A   
ATOM   1893  C   SER A 201      11.334 -24.567 -11.579  1.00 10.00      A   
ATOM   1894  O   SER A 201      10.268 -25.003 -12.014  1.00 10.00      A   
ATOM   1895  N   ALA A 202      11.478 -24.122 -10.339  1.00 10.00      A   
ATOM   1896  HN  ALA A 202      12.358 -23.800 -10.048  1.00 10.00      A   
ATOM   1897  CA  ALA A 202      10.367 -24.097  -9.402  1.00 10.00      A   
ATOM   1898  CB  ALA A 202      10.873 -23.929  -7.978  1.00 10.00      A   
ATOM   1899  C   ALA A 202       9.397 -22.981  -9.771  1.00 10.00      A   
ATOM   1900  O   ALA A 202       8.179 -23.151  -9.693  1.00 10.00      A   
ATOM   1901  N   LEU A 203       9.951 -21.848 -10.187  1.00 10.00      A   
ATOM   1902  HN  LEU A 203      10.932 -21.776 -10.212  1.00 10.00      A   
ATOM   1903  CA  LEU A 203       9.148 -20.703 -10.590  1.00 10.00      A   
ATOM   1904  CB  LEU A 203      10.045 -19.491 -10.851  1.00 10.00      A   
ATOM   1905  CG  LEU A 203       9.336 -18.168 -11.156  1.00 10.00      A   
ATOM   1906  CD1 LEU A 203       8.508 -17.710  -9.962  1.00 10.00      A   
ATOM   1907  CD2 LEU A 203      10.350 -17.104 -11.545  1.00 10.00      A   
ATOM   1908  C   LEU A 203       8.344 -21.042 -11.839  1.00 10.00      A   
ATOM   1909  O   LEU A 203       7.154 -20.741 -11.924  1.00 10.00      A   
ATOM   1910  N   GLU A 204       9.002 -21.680 -12.802  1.00 10.00      A   
ATOM   1911  HN  GLU A 204       9.960 -21.878 -12.680  1.00 10.00      A   
ATOM   1912  CA  GLU A 204       8.345 -22.076 -14.038  1.00 10.00      A   
ATOM   1913  CB  GLU A 204       9.349 -22.703 -15.004  1.00 10.00      A   
ATOM   1914  CG  GLU A 204       8.773 -23.011 -16.375  1.00 10.00      A   
ATOM   1915  CD  GLU A 204       9.632 -23.974 -17.160  1.00 10.00      A   
ATOM   1916  OE1 GLU A 204      10.513 -24.621 -16.556  1.00 10.00      A   
ATOM   1917  OE2 GLU A 204       9.419 -24.101 -18.381  1.00 10.00      A   
ATOM   1918  C   GLU A 204       7.212 -23.055 -13.749  1.00 10.00      A   
ATOM   1919  O   GLU A 204       6.100 -22.901 -14.254  1.00 10.00      A   
ATOM   1920  N   ARG A 205       7.499 -24.049 -12.913  1.00 10.00      A   
ATOM   1921  HN  ARG A 205       8.405 -24.105 -12.535  1.00 10.00      A   
ATOM   1922  CA  ARG A 205       6.512 -25.059 -12.544  1.00 10.00      A   
ATOM   1923  CB  ARG A 205       7.128 -26.106 -11.618  1.00 10.00      A   
ATOM   1924  CG  ARG A 205       7.805 -27.253 -12.350  1.00 10.00      A   
ATOM   1925  CD  ARG A 205       8.537 -28.173 -11.387  1.00 10.00      A   
ATOM   1926  NE  ARG A 205       9.830 -27.633 -10.959  1.00 10.00      A   
ATOM   1927  HE  ARG A 205      10.123 -26.783 -11.367  1.00 10.00      A   
ATOM   1928  CZ  ARG A 205      10.610 -28.220 -10.049  1.00 10.00      A   
ATOM   1929  NH1 ARG A 205      10.222 -29.352  -9.478  1.00 10.00      A   
ATOM   1930 HH11 ARG A 205       9.307 -29.787  -9.735  1.00 10.00      A   
ATOM   1931 HH12 ARG A 205      10.831 -29.813  -8.767  1.00 10.00      A   
ATOM   1932  NH2 ARG A 205      11.790 -27.697  -9.725  1.00 10.00      A   
ATOM   1933 HH21 ARG A 205      12.390 -28.169  -9.012  1.00 10.00      A   
ATOM   1934 HH22 ARG A 205      12.126 -26.820 -10.177  1.00 10.00      A   
ATOM   1935  C   ARG A 205       5.289 -24.423 -11.895  1.00 10.00      A   
ATOM   1936  O   ARG A 205       4.170 -24.908 -12.060  1.00 10.00      A   
ATOM   1937  N   LEU A 206       5.511 -23.330 -11.176  1.00 10.00      A   
ATOM   1938  HN  LEU A 206       6.429 -22.995 -11.089  1.00 10.00      A   
ATOM   1939  CA  LEU A 206       4.436 -22.613 -10.515  1.00 10.00      A   
ATOM   1940  CB  LEU A 206       5.010 -21.624  -9.498  1.00 10.00      A   
ATOM   1941  CG  LEU A 206       5.208 -22.147  -8.075  1.00 10.00      A   
ATOM   1942  CD1 LEU A 206       6.169 -21.252  -7.308  1.00 10.00      A   
ATOM   1943  CD2 LEU A 206       3.872 -22.230  -7.357  1.00 10.00      A   
ATOM   1944  C   LEU A 206       3.577 -21.876 -11.536  1.00 10.00      A   
ATOM   1945  O   LEU A 206       2.361 -22.061 -11.579  1.00 10.00      A   
ATOM   1946  N   VAL A 207       4.226 -21.073 -12.371  1.00 10.00      A   
ATOM   1947  HN  VAL A 207       5.204 -20.995 -12.294  1.00 10.00      A   
ATOM   1948  CA  VAL A 207       3.535 -20.293 -13.391  1.00 10.00      A   
ATOM   1949  CB  VAL A 207       4.522 -19.398 -14.171  1.00 10.00      A   
ATOM   1950  CG1 VAL A 207       3.801 -18.599 -15.243  1.00 10.00      A   
ATOM   1951  CG2 VAL A 207       5.265 -18.467 -13.225  1.00 10.00      A   
ATOM   1952  C   VAL A 207       2.766 -21.186 -14.372  1.00 10.00      A   
ATOM   1953  O   VAL A 207       1.649 -20.860 -14.781  1.00 10.00      A   
ATOM   1954  N   THR A 208       3.362 -22.315 -14.733  1.00 10.00      A   
ATOM   1955  HN  THR A 208       4.245 -22.527 -14.361  1.00 10.00      A   
ATOM   1956  CA  THR A 208       2.746 -23.248 -15.669  1.00 10.00      A   
ATOM   1957  CB  THR A 208       3.727 -24.378 -16.057  1.00 10.00      A   
ATOM   1958  OG1 THR A 208       4.992 -23.805 -16.422  1.00 10.00      A   
ATOM   1959  HG1 THR A 208       5.484 -23.573 -15.622  1.00 10.00      A   
ATOM   1960  CG2 THR A 208       3.189 -25.189 -17.231  1.00 10.00      A   
ATOM   1961  C   THR A 208       1.454 -23.855 -15.113  1.00 10.00      A   
ATOM   1962  O   THR A 208       0.523 -24.155 -15.864  1.00 10.00      A   
ATOM   1963  N   ARG A 209       1.376 -24.013 -13.795  1.00 10.00      A   
ATOM   1964  HN  ARG A 209       2.123 -23.728 -13.223  1.00 10.00      A   
ATOM   1965  CA  ARG A 209       0.190 -24.600 -13.187  1.00 10.00      A   
ATOM   1966  CB  ARG A 209       0.548 -25.625 -12.106  1.00 10.00      A   
ATOM   1967  CG  ARG A 209       1.112 -25.057 -10.815  1.00 10.00      A   
ATOM   1968  CD  ARG A 209       1.286 -26.166  -9.790  1.00 10.00      A   
ATOM   1969  NE  ARG A 209       1.890 -25.703  -8.542  1.00 10.00      A   
ATOM   1970  HE  ARG A 209       1.323 -25.160  -7.944  1.00 10.00      A   
ATOM   1971  CZ  ARG A 209       3.144 -25.981  -8.172  1.00 10.00      A   
ATOM   1972  NH1 ARG A 209       3.924 -26.712  -8.957  1.00 10.00      A   
ATOM   1973 HH11 ARG A 209       3.566 -27.081  -9.863  1.00 10.00      A   
ATOM   1974 HH12 ARG A 209       4.905 -26.920  -8.666  1.00 10.00      A   
ATOM   1975  NH2 ARG A 209       3.601 -25.563  -7.000  1.00 10.00      A   
ATOM   1976 HH21 ARG A 209       2.982 -25.022  -6.364  1.00 10.00      A   
ATOM   1977 HH22 ARG A 209       4.578 -25.783  -6.707  1.00 10.00      A   
ATOM   1978  C   ARG A 209      -0.794 -23.555 -12.668  1.00 10.00      A   
ATOM   1979  O   ARG A 209      -1.867 -23.902 -12.184  1.00 10.00      A   
ATOM   1980  N   CYS A 210      -0.440 -22.283 -12.779  1.00 10.00      A   
ATOM   1981  HN  CYS A 210       0.427 -22.056 -13.177  1.00 10.00      A   
ATOM   1982  CA  CYS A 210      -1.318 -21.210 -12.323  1.00 10.00      A   
ATOM   1983  CB  CYS A 210      -0.592 -20.300 -11.332  1.00 10.00      A   
ATOM   1984  SG  CYS A 210       0.036 -21.156  -9.872  1.00 10.00      A   
ATOM   1985  HG  CYS A 210       1.232 -21.643 -10.179  1.00 10.00      A   
ATOM   1986  C   CYS A 210      -1.853 -20.403 -13.508  1.00 10.00      A   
ATOM   1987  O   CYS A 210      -1.255 -19.407 -13.916  1.00 10.00      A   
ATOM   1988  N   PRO A 211      -2.997 -20.822 -14.075  1.00 10.00      A   
ATOM   1989  CA  PRO A 211      -3.604 -20.153 -15.231  1.00 10.00      A   
ATOM   1990  CB  PRO A 211      -4.495 -21.245 -15.817  1.00 10.00      A   
ATOM   1991  CG  PRO A 211      -4.910 -22.063 -14.639  1.00 10.00      A   
ATOM   1992  CD  PRO A 211      -3.793 -21.983 -13.632  1.00 10.00      A   
ATOM   1993  C   PRO A 211      -4.445 -18.938 -14.840  1.00 10.00      A   
ATOM   1994  O   PRO A 211      -5.010 -18.257 -15.699  1.00 10.00      A   
ATOM   1995  N   ASN A 212      -4.527 -18.667 -13.546  1.00 10.00      A   
ATOM   1996  HN  ASN A 212      -4.058 -19.242 -12.905  1.00 10.00      A   
ATOM   1997  CA  ASN A 212      -5.298 -17.534 -13.052  1.00 10.00      A   
ATOM   1998  CB  ASN A 212      -6.113 -17.925 -11.815  1.00 10.00      A   
ATOM   1999  CG  ASN A 212      -7.549 -17.435 -11.870  1.00 10.00      A   
ATOM   2000  OD1 ASN A 212      -7.860 -16.456 -12.547  1.00 10.00      A   
ATOM   2001  ND2 ASN A 212      -8.432 -18.112 -11.155  1.00 10.00      A   
ATOM   2002 HD21 ASN A 212      -8.117 -18.882 -10.634  1.00 10.00      A   
ATOM   2003 HD22 ASN A 212      -9.369 -17.821 -11.174  1.00 10.00      A   
ATOM   2004  C   ASN A 212      -4.376 -16.366 -12.729  1.00 10.00      A   
ATOM   2005  O   ASN A 212      -4.820 -15.311 -12.273  1.00 10.00      A   
ATOM   2006  N   LEU A 213      -3.089 -16.564 -12.983  1.00 10.00      A   
ATOM   2007  HN  LEU A 213      -2.808 -17.423 -13.362  1.00 10.00      A   
ATOM   2008  CA  LEU A 213      -2.083 -15.543 -12.722  1.00 10.00      A   
ATOM   2009  CB  LEU A 213      -0.686 -16.131 -12.942  1.00 10.00      A   
ATOM   2010  CG  LEU A 213       0.503 -15.228 -12.609  1.00 10.00      A   
ATOM   2011  CD1 LEU A 213       0.678 -15.093 -11.104  1.00 10.00      A   
ATOM   2012  CD2 LEU A 213       1.772 -15.763 -13.252  1.00 10.00      A   
ATOM   2013  C   LEU A 213      -2.287 -14.329 -13.630  1.00 10.00      A   
ATOM   2014  O   LEU A 213      -2.362 -14.466 -14.853  1.00 10.00      A   
ATOM   2015  N   LYS A 214      -2.385 -13.149 -13.029  1.00 10.00      A   
ATOM   2016  HN  LYS A 214      -2.325 -13.105 -12.050  1.00 10.00      A   
ATOM   2017  CA  LYS A 214      -2.578 -11.915 -13.787  1.00 10.00      A   
ATOM   2018  CB  LYS A 214      -3.844 -11.186 -13.329  1.00 10.00      A   
ATOM   2019  CG  LYS A 214      -5.107 -12.027 -13.333  1.00 10.00      A   
ATOM   2020  CD  LYS A 214      -5.406 -12.593 -14.712  1.00 10.00      A   
ATOM   2021  CE  LYS A 214      -6.762 -13.281 -14.739  1.00 10.00      A   
ATOM   2022  NZ  LYS A 214      -7.011 -14.058 -13.498  1.00 10.00      A   
ATOM   2023  HZ1 LYS A 214      -7.262 -13.419 -12.718  1.00 10.00      A   
ATOM   2024  HZ2 LYS A 214      -6.156 -14.589 -13.230  1.00 10.00      A   
ATOM   2025  HZ3 LYS A 214      -7.793 -14.733 -13.645  1.00 10.00      A   
ATOM   2026  C   LYS A 214      -1.388 -10.975 -13.629  1.00 10.00      A   
ATOM   2027  O   LYS A 214      -0.993 -10.291 -14.578  1.00 10.00      A   
ATOM   2028  N   SER A 215      -0.821 -10.940 -12.433  1.00 10.00      A   
ATOM   2029  HN  SER A 215      -1.171 -11.511 -11.717  1.00 10.00      A   
ATOM   2030  CA  SER A 215       0.311 -10.068 -12.154  1.00 10.00      A   
ATOM   2031  CB  SER A 215      -0.042  -9.109 -11.008  1.00 10.00      A   
ATOM   2032  OG  SER A 215       0.835  -7.997 -10.972  1.00 10.00      A   
ATOM   2033  HG  SER A 215       0.318  -7.179 -10.999  1.00 10.00      A   
ATOM   2034  C   SER A 215       1.550 -10.878 -11.790  1.00 10.00      A   
ATOM   2035  O   SER A 215       1.526 -11.671 -10.847  1.00 10.00      A   
ATOM   2036  N   LEU A 216       2.628 -10.674 -12.536  1.00 10.00      A   
ATOM   2037  HN  LEU A 216       2.585 -10.025 -13.277  1.00 10.00      A   
ATOM   2038  CA  LEU A 216       3.876 -11.377 -12.287  1.00 10.00      A   
ATOM   2039  CB  LEU A 216       4.046 -12.538 -13.267  1.00 10.00      A   
ATOM   2040  CG  LEU A 216       5.197 -13.502 -12.981  1.00 10.00      A   
ATOM   2041  CD1 LEU A 216       4.898 -14.345 -11.754  1.00 10.00      A   
ATOM   2042  CD2 LEU A 216       5.478 -14.381 -14.190  1.00 10.00      A   
ATOM   2043  C   LEU A 216       5.058 -10.417 -12.393  1.00 10.00      A   
ATOM   2044  O   LEU A 216       5.526 -10.102 -13.487  1.00 10.00      A   
ATOM   2045  N   LYS A 217       5.511  -9.928 -11.250  1.00 10.00      A   
ATOM   2046  HN  LYS A 217       5.079 -10.197 -10.409  1.00 10.00      A   
ATOM   2047  CA  LYS A 217       6.635  -9.008 -11.206  1.00 10.00      A   
ATOM   2048  CB  LYS A 217       6.254  -7.734 -10.446  1.00 10.00      A   
ATOM   2049  CG  LYS A 217       5.072  -7.003 -11.065  1.00 10.00      A   
ATOM   2050  CD  LYS A 217       4.455  -6.003 -10.105  1.00 10.00      A   
ATOM   2051  CE  LYS A 217       3.150  -5.458 -10.664  1.00 10.00      A   
ATOM   2052  NZ  LYS A 217       2.549  -4.415  -9.795  1.00 10.00      A   
ATOM   2053  HZ1 LYS A 217       3.230  -3.645  -9.632  1.00 10.00      A   
ATOM   2054  HZ2 LYS A 217       2.275  -4.824  -8.880  1.00 10.00      A   
ATOM   2055  HZ3 LYS A 217       1.700  -4.023 -10.247  1.00 10.00      A   
ATOM   2056  C   LYS A 217       7.845  -9.692 -10.586  1.00 10.00      A   
ATOM   2057  O   LYS A 217       7.851 -10.015  -9.392  1.00 10.00      A   
ATOM   2058  N   LEU A 218       8.855  -9.935 -11.413  1.00 10.00      A   
ATOM   2059  HN  LEU A 218       8.783  -9.647 -12.354  1.00 10.00      A   
ATOM   2060  CA  LEU A 218      10.072 -10.603 -10.975  1.00 10.00      A   
ATOM   2061  CB  LEU A 218      10.656 -11.427 -12.125  1.00 10.00      A   
ATOM   2062  CG  LEU A 218       9.674 -12.344 -12.859  1.00 10.00      A   
ATOM   2063  CD1 LEU A 218      10.308 -12.899 -14.126  1.00 10.00      A   
ATOM   2064  CD2 LEU A 218       9.220 -13.476 -11.951  1.00 10.00      A   
ATOM   2065  C   LEU A 218      11.107  -9.606 -10.467  1.00 10.00      A   
ATOM   2066  O   LEU A 218      10.862  -8.400 -10.439  1.00 10.00      A   
ATOM   2067  N   ASN A 219      12.267 -10.117 -10.068  1.00 10.00      A   
ATOM   2068  HN  ASN A 219      12.410 -11.085 -10.130  1.00 10.00      A   
ATOM   2069  CA  ASN A 219      13.338  -9.273  -9.552  1.00 10.00      A   
ATOM   2070  CB  ASN A 219      13.796  -9.739  -8.164  1.00 10.00      A   
ATOM   2071  CG  ASN A 219      14.547 -11.058  -8.165  1.00 10.00      A   
ATOM   2072  OD1 ASN A 219      14.301 -11.938  -8.990  1.00 10.00      A   
ATOM   2073  ND2 ASN A 219      15.474 -11.199  -7.234  1.00 10.00      A   
ATOM   2074 HD21 ASN A 219      15.619 -10.451  -6.610  1.00 10.00      A   
ATOM   2075 HD22 ASN A 219      15.975 -12.042  -7.197  1.00 10.00      A   
ATOM   2076  C   ASN A 219      14.514  -9.195 -10.518  1.00 10.00      A   
ATOM   2077  O   ASN A 219      14.539  -9.888 -11.535  1.00 10.00      A   
ATOM   2078  N   ARG A 220      15.495  -8.367 -10.169  1.00 10.00      A   
ATOM   2079  HN  ARG A 220      15.423  -7.884  -9.315  1.00 10.00      A   
ATOM   2080  CA  ARG A 220      16.682  -8.151 -11.002  1.00 10.00      A   
ATOM   2081  CB  ARG A 220      17.544  -7.039 -10.394  1.00 10.00      A   
ATOM   2082  CG  ARG A 220      18.520  -6.394 -11.364  1.00 10.00      A   
ATOM   2083  CD  ARG A 220      19.264  -5.246 -10.699  1.00 10.00      A   
ATOM   2084  NE  ARG A 220      19.885  -4.347 -11.671  1.00 10.00      A   
ATOM   2085  HE  ARG A 220      20.248  -4.751 -12.492  1.00 10.00      A   
ATOM   2086  CZ  ARG A 220      19.994  -3.029 -11.502  1.00 10.00      A   
ATOM   2087  NH1 ARG A 220      19.524  -2.447 -10.400  1.00 10.00      A   
ATOM   2088 HH11 ARG A 220      19.607  -1.413 -10.273  1.00 10.00      A   
ATOM   2089 HH12 ARG A 220      19.074  -3.022  -9.653  1.00 10.00      A   
ATOM   2090  NH2 ARG A 220      20.575  -2.293 -12.437  1.00 10.00      A   
ATOM   2091 HH21 ARG A 220      20.669  -1.259 -12.317  1.00 10.00      A   
ATOM   2092 HH22 ARG A 220      20.950  -2.751 -13.309  1.00 10.00      A   
ATOM   2093  C   ARG A 220      17.517  -9.421 -11.181  1.00 10.00      A   
ATOM   2094  O   ARG A 220      18.328  -9.515 -12.105  1.00 10.00      A   
ATOM   2095  N   ALA A 221      17.319 -10.391 -10.300  1.00 10.00      A   
ATOM   2096  HN  ALA A 221      16.664 -10.258  -9.583  1.00 10.00      A   
ATOM   2097  CA  ALA A 221      18.066 -11.642 -10.359  1.00 10.00      A   
ATOM   2098  CB  ALA A 221      17.852 -12.458  -9.095  1.00 10.00      A   
ATOM   2099  C   ALA A 221      17.737 -12.462 -11.607  1.00 10.00      A   
ATOM   2100  O   ALA A 221      18.602 -13.166 -12.134  1.00 10.00      A   
ATOM   2101  N   VAL A 222      16.500 -12.367 -12.084  1.00 10.00      A   
ATOM   2102  HN  VAL A 222      15.857 -11.774 -11.640  1.00 10.00      A   
ATOM   2103  CA  VAL A 222      16.086 -13.111 -13.273  1.00 10.00      A   
ATOM   2104  CB  VAL A 222      14.550 -13.251 -13.358  1.00 10.00      A   
ATOM   2105  CG1 VAL A 222      14.167 -14.310 -14.381  1.00 10.00      A   
ATOM   2106  CG2 VAL A 222      13.960 -13.584 -11.995  1.00 10.00      A   
ATOM   2107  C   VAL A 222      16.603 -12.420 -14.533  1.00 10.00      A   
ATOM   2108  O   VAL A 222      16.227 -11.283 -14.816  1.00 10.00      A   
ATOM   2109  N   PRO A 223      17.478 -13.101 -15.293  1.00 10.00      A   
ATOM   2110  CA  PRO A 223      18.069 -12.550 -16.517  1.00 10.00      A   
ATOM   2111  CB  PRO A 223      19.222 -13.507 -16.814  1.00 10.00      A   
ATOM   2112  CG  PRO A 223      18.808 -14.801 -16.209  1.00 10.00      A   
ATOM   2113  CD  PRO A 223      17.960 -14.464 -15.012  1.00 10.00      A   
ATOM   2114  C   PRO A 223      17.096 -12.498 -17.696  1.00 10.00      A   
ATOM   2115  O   PRO A 223      15.978 -13.016 -17.624  1.00 10.00      A   
ATOM   2116  N   LEU A 224      17.546 -11.877 -18.783  1.00 10.00      A   
ATOM   2117  HN  LEU A 224      18.454 -11.513 -18.775  1.00 10.00      A   
ATOM   2118  CA  LEU A 224      16.739 -11.714 -19.988  1.00 10.00      A   
ATOM   2119  CB  LEU A 224      17.416 -10.708 -20.923  1.00 10.00      A   
ATOM   2120  CG  LEU A 224      16.626 -10.265 -22.155  1.00 10.00      A   
ATOM   2121  CD1 LEU A 224      15.404  -9.454 -21.755  1.00 10.00      A   
ATOM   2122  CD2 LEU A 224      17.517  -9.469 -23.093  1.00 10.00      A   
ATOM   2123  C   LEU A 224      16.537 -13.041 -20.710  1.00 10.00      A   
ATOM   2124  O   LEU A 224      15.521 -13.255 -21.375  1.00 10.00      A   
ATOM   2125  N   GLU A 225      17.504 -13.934 -20.564  1.00 10.00      A   
ATOM   2126  HN  GLU A 225      18.298 -13.693 -20.028  1.00 10.00      A   
ATOM   2127  CA  GLU A 225      17.453 -15.249 -21.194  1.00 10.00      A   
ATOM   2128  CB  GLU A 225      18.847 -15.880 -21.239  1.00 10.00      A   
ATOM   2129  CG  GLU A 225      19.927 -14.980 -21.824  1.00 10.00      A   
ATOM   2130  CD  GLU A 225      20.712 -14.236 -20.762  1.00 10.00      A   
ATOM   2131  OE1 GLU A 225      20.087 -13.588 -19.897  1.00 10.00      A   
ATOM   2132  OE2 GLU A 225      21.961 -14.309 -20.780  1.00 10.00      A   
ATOM   2133  C   GLU A 225      16.472 -16.187 -20.488  1.00 10.00      A   
ATOM   2134  O   GLU A 225      16.416 -17.381 -20.786  1.00 10.00      A   
ATOM   2135  N   LYS A 226      15.702 -15.648 -19.551  1.00 10.00      A   
ATOM   2136  HN  LYS A 226      15.802 -14.697 -19.341  1.00 10.00      A   
ATOM   2137  CA  LYS A 226      14.724 -16.436 -18.816  1.00 10.00      A   
ATOM   2138  CB  LYS A 226      15.120 -16.524 -17.340  1.00 10.00      A   
ATOM   2139  CG  LYS A 226      16.462 -17.183 -17.082  1.00 10.00      A   
ATOM   2140  CD  LYS A 226      16.408 -18.678 -17.336  1.00 10.00      A   
ATOM   2141  CE  LYS A 226      17.694 -19.357 -16.894  1.00 10.00      A   
ATOM   2142  NZ  LYS A 226      17.889 -19.282 -15.421  1.00 10.00      A   
ATOM   2143  HZ1 LYS A 226      17.726 -18.310 -15.084  1.00 10.00      A   
ATOM   2144  HZ2 LYS A 226      18.858 -19.563 -15.171  1.00 10.00      A   
ATOM   2145  HZ3 LYS A 226      17.227 -19.921 -14.940  1.00 10.00      A   
ATOM   2146  C   LYS A 226      13.335 -15.818 -18.930  1.00 10.00      A   
ATOM   2147  O   LYS A 226      12.430 -16.153 -18.165  1.00 10.00      A   
ATOM   2148  N   LEU A 227      13.163 -14.927 -19.896  1.00 10.00      A   
ATOM   2149  HN  LEU A 227      13.904 -14.736 -20.508  1.00 10.00      A   
ATOM   2150  CA  LEU A 227      11.887 -14.252 -20.085  1.00 10.00      A   
ATOM   2151  CB  LEU A 227      12.089 -12.849 -20.668  1.00 10.00      A   
ATOM   2152  CG  LEU A 227      11.875 -11.680 -19.705  1.00 10.00      A   
ATOM   2153  CD1 LEU A 227      12.136 -10.357 -20.404  1.00 10.00      A   
ATOM   2154  CD2 LEU A 227      10.467 -11.708 -19.133  1.00 10.00      A   
ATOM   2155  C   LEU A 227      10.942 -15.059 -20.965  1.00 10.00      A   
ATOM   2156  O   LEU A 227       9.826 -15.379 -20.557  1.00 10.00      A   
ATOM   2157  N   ALA A 228      11.401 -15.399 -22.165  1.00 10.00      A   
ATOM   2158  HN  ALA A 228      12.313 -15.139 -22.414  1.00 10.00      A   
ATOM   2159  CA  ALA A 228      10.597 -16.156 -23.124  1.00 10.00      A   
ATOM   2160  CB  ALA A 228      11.393 -16.426 -24.393  1.00 10.00      A   
ATOM   2161  C   ALA A 228      10.078 -17.459 -22.525  1.00 10.00      A   
ATOM   2162  O   ALA A 228       8.959 -17.884 -22.814  1.00 10.00      A   
ATOM   2163  N   THR A 229      10.885 -18.069 -21.672  1.00 10.00      A   
ATOM   2164  HN  THR A 229      11.759 -17.667 -21.469  1.00 10.00      A   
ATOM   2165  CA  THR A 229      10.525 -19.320 -21.022  1.00 10.00      A   
ATOM   2166  CB  THR A 229      11.674 -19.786 -20.115  1.00 10.00      A   
ATOM   2167  OG1 THR A 229      12.824 -18.962 -20.371  1.00 10.00      A   
ATOM   2168  HG1 THR A 229      13.458 -19.451 -20.912  1.00 10.00      A   
ATOM   2169  CG2 THR A 229      12.019 -21.239 -20.401  1.00 10.00      A   
ATOM   2170  C   THR A 229       9.256 -19.167 -20.184  1.00 10.00      A   
ATOM   2171  O   THR A 229       8.389 -20.044 -20.187  1.00 10.00      A   
ATOM   2172  N   LEU A 230       9.141 -18.036 -19.497  1.00 10.00      A   
ATOM   2173  HN  LEU A 230       9.849 -17.359 -19.571  1.00 10.00      A   
ATOM   2174  CA  LEU A 230       7.985 -17.765 -18.646  1.00 10.00      A   
ATOM   2175  CB  LEU A 230       8.382 -16.866 -17.471  1.00 10.00      A   
ATOM   2176  CG  LEU A 230       9.367 -17.465 -16.465  1.00 10.00      A   
ATOM   2177  CD1 LEU A 230       9.772 -16.430 -15.428  1.00 10.00      A   
ATOM   2178  CD2 LEU A 230       8.768 -18.690 -15.791  1.00 10.00      A   
ATOM   2179  C   LEU A 230       6.838 -17.134 -19.433  1.00 10.00      A   
ATOM   2180  O   LEU A 230       5.666 -17.412 -19.170  1.00 10.00      A   
ATOM   2181  N   LEU A 231       7.179 -16.298 -20.407  1.00 10.00      A   
ATOM   2182  HN  LEU A 231       8.132 -16.125 -20.574  1.00 10.00      A   
ATOM   2183  CA  LEU A 231       6.180 -15.620 -21.233  1.00 10.00      A   
ATOM   2184  CB  LEU A 231       6.858 -14.670 -22.224  1.00 10.00      A   
ATOM   2185  CG  LEU A 231       7.654 -13.508 -21.623  1.00 10.00      A   
ATOM   2186  CD1 LEU A 231       8.428 -12.772 -22.705  1.00 10.00      A   
ATOM   2187  CD2 LEU A 231       6.737 -12.554 -20.880  1.00 10.00      A   
ATOM   2188  C   LEU A 231       5.304 -16.617 -21.987  1.00 10.00      A   
ATOM   2189  O   LEU A 231       4.131 -16.357 -22.256  1.00 10.00      A   
ATOM   2190  N   GLN A 232       5.873 -17.766 -22.321  1.00 10.00      A   
ATOM   2191  HN  GLN A 232       6.815 -17.921 -22.087  1.00 10.00      A   
ATOM   2192  CA  GLN A 232       5.138 -18.793 -23.043  1.00 10.00      A   
ATOM   2193  CB  GLN A 232       6.092 -19.666 -23.865  1.00 10.00      A   
ATOM   2194  CG  GLN A 232       6.845 -18.916 -24.957  1.00 10.00      A   
ATOM   2195  CD  GLN A 232       5.973 -18.545 -26.142  1.00 10.00      A   
ATOM   2196  OE1 GLN A 232       4.762 -18.354 -26.012  1.00 10.00      A   
ATOM   2197  NE2 GLN A 232       6.591 -18.414 -27.305  1.00 10.00      A   
ATOM   2198 HE21 GLN A 232       7.565 -18.563 -27.332  1.00 10.00      A   
ATOM   2199 HE22 GLN A 232       6.056 -18.188 -28.094  1.00 10.00      A   
ATOM   2200  C   GLN A 232       4.301 -19.656 -22.099  1.00 10.00      A   
ATOM   2201  O   GLN A 232       3.442 -20.418 -22.542  1.00 10.00      A   
ATOM   2202  N   ARG A 233       4.551 -19.534 -20.801  1.00 10.00      A   
ATOM   2203  HN  ARG A 233       5.238 -18.900 -20.500  1.00 10.00      A   
ATOM   2204  CA  ARG A 233       3.819 -20.310 -19.808  1.00 10.00      A   
ATOM   2205  CB  ARG A 233       4.681 -20.573 -18.571  1.00 10.00      A   
ATOM   2206  CG  ARG A 233       5.928 -21.405 -18.828  1.00 10.00      A   
ATOM   2207  CD  ARG A 233       5.588 -22.788 -19.365  1.00 10.00      A   
ATOM   2208  NE  ARG A 233       6.761 -23.667 -19.392  1.00 10.00      A   
ATOM   2209  HE  ARG A 233       7.539 -23.401 -18.849  1.00 10.00      A   
ATOM   2210  CZ  ARG A 233       6.827 -24.803 -20.080  1.00 10.00      A   
ATOM   2211  NH1 ARG A 233       5.792 -25.207 -20.806  1.00 10.00      A   
ATOM   2212 HH11 ARG A 233       5.844 -26.099 -21.344  1.00 10.00      A   
ATOM   2213 HH12 ARG A 233       4.919 -24.636 -20.839  1.00 10.00      A   
ATOM   2214  NH2 ARG A 233       7.941 -25.525 -20.049  1.00 10.00      A   
ATOM   2215 HH21 ARG A 233       8.763 -25.195 -19.477  1.00 10.00      A   
ATOM   2216 HH22 ARG A 233       8.008 -26.420 -20.580  1.00 10.00      A   
ATOM   2217  C   ARG A 233       2.535 -19.598 -19.401  1.00 10.00      A   
ATOM   2218  O   ARG A 233       1.508 -20.238 -19.175  1.00 10.00      A   
ATOM   2219  N   ALA A 234       2.593 -18.272 -19.328  1.00 10.00      A   
ATOM   2220  HN  ALA A 234       3.431 -17.814 -19.544  1.00 10.00      A   
ATOM   2221  CA  ALA A 234       1.435 -17.481 -18.943  1.00 10.00      A   
ATOM   2222  CB  ALA A 234       1.729 -16.697 -17.675  1.00 10.00      A   
ATOM   2223  C   ALA A 234       1.010 -16.536 -20.065  1.00 10.00      A   
ATOM   2224  O   ALA A 234       1.540 -15.433 -20.191  1.00 10.00      A   
ATOM   2225  N   PRO A 235       0.051 -16.963 -20.901  1.00 10.00      A   
ATOM   2226  CA  PRO A 235      -0.454 -16.159 -22.011  1.00 10.00      A   
ATOM   2227  CB  PRO A 235      -0.832 -17.230 -23.030  1.00 10.00      A   
ATOM   2228  CG  PRO A 235      -1.268 -18.401 -22.208  1.00 10.00      A   
ATOM   2229  CD  PRO A 235      -0.597 -18.283 -20.859  1.00 10.00      A   
ATOM   2230  C   PRO A 235      -1.688 -15.337 -21.630  1.00 10.00      A   
ATOM   2231  O   PRO A 235      -2.472 -14.943 -22.493  1.00 10.00      A   
ATOM   2232  N   GLN A 236      -1.854 -15.085 -20.336  1.00 10.00      A   
ATOM   2233  HN  GLN A 236      -1.203 -15.438 -19.694  1.00 10.00      A   
ATOM   2234  CA  GLN A 236      -2.993 -14.307 -19.844  1.00 10.00      A   
ATOM   2235  CB  GLN A 236      -4.059 -15.232 -19.224  1.00 10.00      A   
ATOM   2236  CG  GLN A 236      -3.778 -15.672 -17.789  1.00 10.00      A   
ATOM   2237  CD  GLN A 236      -2.686 -16.716 -17.684  1.00 10.00      A   
ATOM   2238  OE1 GLN A 236      -2.564 -17.590 -18.539  1.00 10.00      A   
ATOM   2239  NE2 GLN A 236      -1.879 -16.622 -16.642  1.00 10.00      A   
ATOM   2240 HE21 GLN A 236      -2.029 -15.885 -16.003  1.00 10.00      A   
ATOM   2241 HE22 GLN A 236      -1.165 -17.291 -16.545  1.00 10.00      A   
ATOM   2242  C   GLN A 236      -2.537 -13.260 -18.823  1.00 10.00      A   
ATOM   2243  O   GLN A 236      -3.337 -12.724 -18.057  1.00 10.00      A   
ATOM   2244  N   LEU A 237      -1.247 -12.959 -18.840  1.00 10.00      A   
ATOM   2245  HN  LEU A 237      -0.670 -13.369 -19.516  1.00 10.00      A   
ATOM   2246  CA  LEU A 237      -0.671 -12.003 -17.905  1.00 10.00      A   
ATOM   2247  CB  LEU A 237       0.849 -12.145 -17.895  1.00 10.00      A   
ATOM   2248  CG  LEU A 237       1.544 -11.791 -16.585  1.00 10.00      A   
ATOM   2249  CD1 LEU A 237       1.181 -12.800 -15.507  1.00 10.00      A   
ATOM   2250  CD2 LEU A 237       3.048 -11.737 -16.782  1.00 10.00      A   
ATOM   2251  C   LEU A 237      -1.049 -10.569 -18.269  1.00 10.00      A   
ATOM   2252  O   LEU A 237      -1.032 -10.195 -19.439  1.00 10.00      A   
ATOM   2253  N   GLU A 238      -1.387  -9.771 -17.263  1.00 10.00      A   
ATOM   2254  HN  GLU A 238      -1.378 -10.127 -16.345  1.00 10.00      A   
ATOM   2255  CA  GLU A 238      -1.758  -8.377 -17.482  1.00 10.00      A   
ATOM   2256  CB  GLU A 238      -3.068  -8.030 -16.762  1.00 10.00      A   
ATOM   2257  CG  GLU A 238      -4.320  -8.611 -17.406  1.00 10.00      A   
ATOM   2258  CD  GLU A 238      -5.596  -8.077 -16.780  1.00 10.00      A   
ATOM   2259  OE1 GLU A 238      -5.752  -6.839 -16.689  1.00 10.00      A   
ATOM   2260  OE2 GLU A 238      -6.456  -8.892 -16.383  1.00 10.00      A   
ATOM   2261  C   GLU A 238      -0.634  -7.451 -17.020  1.00 10.00      A   
ATOM   2262  O   GLU A 238      -0.315  -6.461 -17.684  1.00 10.00      A   
ATOM   2263  N   GLU A 239      -0.043  -7.781 -15.876  1.00 10.00      A   
ATOM   2264  HN  GLU A 239      -0.350  -8.577 -15.391  1.00 10.00      A   
ATOM   2265  CA  GLU A 239       1.060  -7.004 -15.326  1.00 10.00      A   
ATOM   2266  CB  GLU A 239       0.797  -6.635 -13.866  1.00 10.00      A   
ATOM   2267  CG  GLU A 239      -0.199  -5.508 -13.662  1.00 10.00      A   
ATOM   2268  CD  GLU A 239      -0.079  -4.875 -12.289  1.00 10.00      A   
ATOM   2269  OE1 GLU A 239       0.448  -3.740 -12.191  1.00 10.00      A   
ATOM   2270  OE2 GLU A 239      -0.504  -5.510 -11.299  1.00 10.00      A   
ATOM   2271  C   GLU A 239       2.343  -7.816 -15.409  1.00 10.00      A   
ATOM   2272  O   GLU A 239       2.474  -8.847 -14.748  1.00 10.00      A   
ATOM   2273  N   LEU A 240       3.279  -7.359 -16.221  1.00 10.00      A   
ATOM   2274  HN  LEU A 240       3.119  -6.531 -16.722  1.00 10.00      A   
ATOM   2275  CA  LEU A 240       4.544  -8.056 -16.383  1.00 10.00      A   
ATOM   2276  CB  LEU A 240       4.793  -8.410 -17.851  1.00 10.00      A   
ATOM   2277  CG  LEU A 240       6.162  -9.015 -18.179  1.00 10.00      A   
ATOM   2278  CD1 LEU A 240       6.335 -10.378 -17.523  1.00 10.00      A   
ATOM   2279  CD2 LEU A 240       6.361  -9.109 -19.682  1.00 10.00      A   
ATOM   2280  C   LEU A 240       5.712  -7.253 -15.825  1.00 10.00      A   
ATOM   2281  O   LEU A 240       6.049  -6.178 -16.331  1.00 10.00      A   
ATOM   2282  N   GLY A 241       6.322  -7.782 -14.782  1.00 10.00      A   
ATOM   2283  HN  GLY A 241       5.994  -8.639 -14.415  1.00 10.00      A   
ATOM   2284  CA  GLY A 241       7.464  -7.136 -14.176  1.00 10.00      A   
ATOM   2285  C   GLY A 241       8.737  -7.839 -14.584  1.00 10.00      A   
ATOM   2286  O   GLY A 241       9.064  -8.896 -14.044  1.00 10.00      A   
ATOM   2287  N   THR A 242       9.444  -7.267 -15.543  1.00 10.00      A   
ATOM   2288  HN  THR A 242       9.144  -6.409 -15.911  1.00 10.00      A   
ATOM   2289  CA  THR A 242      10.674  -7.865 -16.041  1.00 10.00      A   
ATOM   2290  CB  THR A 242      11.044  -7.320 -17.436  1.00 10.00      A   
ATOM   2291  OG1 THR A 242      11.033  -5.885 -17.425  1.00 10.00      A   
ATOM   2292  HG1 THR A 242      10.216  -5.569 -17.018  1.00 10.00      A   
ATOM   2293  CG2 THR A 242      10.060  -7.823 -18.482  1.00 10.00      A   
ATOM   2294  C   THR A 242      11.830  -7.626 -15.079  1.00 10.00      A   
ATOM   2295  O   THR A 242      11.864  -6.613 -14.383  1.00 10.00      A   
ATOM   2296  N   GLY A 243      12.757  -8.570 -15.028  1.00 10.00      A   
ATOM   2297  HN  GLY A 243      12.660  -9.375 -15.581  1.00 10.00      A   
ATOM   2298  CA  GLY A 243      13.905  -8.430 -14.159  1.00 10.00      A   
ATOM   2299  C   GLY A 243      15.080  -7.803 -14.881  1.00 10.00      A   
ATOM   2300  O   GLY A 243      15.039  -6.624 -15.250  1.00 10.00      A   
ATOM   2301  N   GLY A 244      16.123  -8.592 -15.100  1.00 10.00      A   
ATOM   2302  HN  GLY A 244      16.089  -9.533 -14.810  1.00 10.00      A   
ATOM   2303  CA  GLY A 244      17.295  -8.098 -15.785  1.00 10.00      A   
ATOM   2304  C   GLY A 244      17.081  -8.051 -17.280  1.00 10.00      A   
ATOM   2305  O   GLY A 244      17.132  -9.075 -17.958  1.00 10.00      A   
ATOM   2306  N   TYR A 245      16.852  -6.856 -17.796  1.00 10.00      A   
ATOM   2307  HN  TYR A 245      16.848  -6.073 -17.200  1.00 10.00      A   
ATOM   2308  CA  TYR A 245      16.616  -6.665 -19.219  1.00 10.00      A   
ATOM   2309  CB  TYR A 245      15.672  -5.477 -19.425  1.00 10.00      A   
ATOM   2310  CG  TYR A 245      14.811  -5.568 -20.668  1.00 10.00      A   
ATOM   2311  CD1 TYR A 245      13.664  -6.351 -20.682  1.00 10.00      A   
ATOM   2312  CD2 TYR A 245      15.138  -4.865 -21.821  1.00 10.00      A   
ATOM   2313  CE1 TYR A 245      12.870  -6.431 -21.808  1.00 10.00      A   
ATOM   2314  CE2 TYR A 245      14.350  -4.941 -22.951  1.00 10.00      A   
ATOM   2315  CZ  TYR A 245      13.217  -5.724 -22.938  1.00 10.00      A   
ATOM   2316  OH  TYR A 245      12.425  -5.801 -24.058  1.00 10.00      A   
ATOM   2317  HH  TYR A 245      12.961  -5.634 -24.847  1.00 10.00      A   
ATOM   2318  C   TYR A 245      17.936  -6.427 -19.949  1.00 10.00      A   
ATOM   2319  O   TYR A 245      17.981  -5.751 -20.978  1.00 10.00      A   
ATOM   2320  N   THR A 246      19.006  -6.985 -19.407  1.00 10.00      A   
ATOM   2321  HN  THR A 246      18.905  -7.512 -18.590  1.00 10.00      A   
ATOM   2322  CA  THR A 246      20.325  -6.839 -19.989  1.00 10.00      A   
ATOM   2323  CB  THR A 246      21.241  -5.981 -19.089  1.00 10.00      A   
ATOM   2324  OG1 THR A 246      22.513  -5.779 -19.718  1.00 10.00      A   
ATOM   2325  HG1 THR A 246      23.070  -6.555 -19.576  1.00 10.00      A   
ATOM   2326  CG2 THR A 246      21.434  -6.626 -17.723  1.00 10.00      A   
ATOM   2327  C   THR A 246      20.966  -8.201 -20.255  1.00 10.00      A   
ATOM   2328  O   THR A 246      20.958  -9.089 -19.395  1.00 10.00      A   
ATOM   2329  N   ALA A 247      21.515  -8.353 -21.455  1.00 10.00      A   
ATOM   2330  HN  ALA A 247      21.491  -7.603 -22.087  1.00 10.00      A   
ATOM   2331  CA  ALA A 247      22.166  -9.590 -21.869  1.00 10.00      A   
ATOM   2332  CB  ALA A 247      21.139 -10.704 -22.029  1.00 10.00      A   
ATOM   2333  C   ALA A 247      22.900  -9.363 -23.183  1.00 10.00      A   
ATOM   2334  O   ALA A 247      22.903  -8.247 -23.713  1.00 10.00      A   
ATOM   2335  N   GLU A 248      23.526 -10.414 -23.699  1.00 10.00      A   
ATOM   2336  HN  GLU A 248      23.493 -11.271 -23.220  1.00 10.00      A   
ATOM   2337  CA  GLU A 248      24.257 -10.335 -24.957  1.00 10.00      A   
ATOM   2338  CB  GLU A 248      25.021 -11.642 -25.192  1.00 10.00      A   
ATOM   2339  CG  GLU A 248      25.956 -11.633 -26.391  1.00 10.00      A   
ATOM   2340  CD  GLU A 248      26.512 -13.008 -26.692  1.00 10.00      A   
ATOM   2341  OE1 GLU A 248      27.150 -13.604 -25.797  1.00 10.00      A   
ATOM   2342  OE2 GLU A 248      26.310 -13.503 -27.820  1.00 10.00      A   
ATOM   2343  C   GLU A 248      23.281 -10.083 -26.106  1.00 10.00      A   
ATOM   2344  O   GLU A 248      22.236 -10.729 -26.187  1.00 10.00      A   
ATOM   2345  N   VAL A 249      23.606  -9.131 -26.974  1.00 10.00      A   
ATOM   2346  HN  VAL A 249      24.443  -8.634 -26.850  1.00 10.00      A   
ATOM   2347  CA  VAL A 249      22.744  -8.808 -28.107  1.00 10.00      A   
ATOM   2348  CB  VAL A 249      23.108  -7.461 -28.768  1.00 10.00      A   
ATOM   2349  CG1 VAL A 249      22.099  -7.111 -29.854  1.00 10.00      A   
ATOM   2350  CG2 VAL A 249      23.168  -6.355 -27.730  1.00 10.00      A   
ATOM   2351  C   VAL A 249      22.765  -9.922 -29.151  1.00 10.00      A   
ATOM   2352  O   VAL A 249      23.664  -9.996 -29.989  1.00 10.00      A   
ATOM   2353  N   ARG A 250      21.780 -10.795 -29.075  1.00 10.00      A   
ATOM   2354  HN  ARG A 250      21.104 -10.696 -28.364  1.00 10.00      A   
ATOM   2355  CA  ARG A 250      21.668 -11.903 -30.003  1.00 10.00      A   
ATOM   2356  CB  ARG A 250      21.779 -13.230 -29.258  1.00 10.00      A   
ATOM   2357  CG  ARG A 250      23.053 -13.389 -28.452  1.00 10.00      A   
ATOM   2358  CD  ARG A 250      23.244 -14.833 -28.026  1.00 10.00      A   
ATOM   2359  NE  ARG A 250      23.233 -15.739 -29.174  1.00 10.00      A   
ATOM   2360  HE  ARG A 250      22.349 -16.075 -29.476  1.00 10.00      A   
ATOM   2361  CZ  ARG A 250      24.326 -16.122 -29.836  1.00 10.00      A   
ATOM   2362  NH1 ARG A 250      25.525 -15.677 -29.469  1.00 10.00      A   
ATOM   2363 HH11 ARG A 250      26.372 -15.981 -29.990  1.00 10.00      A   
ATOM   2364 HH12 ARG A 250      25.623 -15.018 -28.657  1.00 10.00      A   
ATOM   2365  NH2 ARG A 250      24.215 -16.948 -30.868  1.00 10.00      A   
ATOM   2366 HH21 ARG A 250      23.275 -17.295 -31.165  1.00 10.00      A   
ATOM   2367 HH22 ARG A 250      25.064 -17.255 -31.392  1.00 10.00      A   
ATOM   2368  C   ARG A 250      20.336 -11.853 -30.736  1.00 10.00      A   
ATOM   2369  O   ARG A 250      19.280 -11.735 -30.104  1.00 10.00      A   
ATOM   2370  N   PRO A 251      20.370 -11.930 -32.077  1.00 10.00      A   
ATOM   2371  CA  PRO A 251      19.157 -11.915 -32.907  1.00 10.00      A   
ATOM   2372  CB  PRO A 251      19.690 -12.071 -34.336  1.00 10.00      A   
ATOM   2373  CG  PRO A 251      21.105 -11.621 -34.261  1.00 10.00      A   
ATOM   2374  CD  PRO A 251      21.591 -12.020 -32.898  1.00 10.00      A   
ATOM   2375  C   PRO A 251      18.251 -13.088 -32.556  1.00 10.00      A   
ATOM   2376  O   PRO A 251      17.023 -12.966 -32.555  1.00 10.00      A   
ATOM   2377  N   ASP A 252      18.876 -14.216 -32.235  1.00 10.00      A   
ATOM   2378  HN  ASP A 252      19.860 -14.233 -32.253  1.00 10.00      A   
ATOM   2379  CA  ASP A 252      18.152 -15.427 -31.859  1.00 10.00      A   
ATOM   2380  CB  ASP A 252      19.123 -16.596 -31.637  1.00 10.00      A   
ATOM   2381  CG  ASP A 252      20.399 -16.187 -30.925  1.00 10.00      A   
ATOM   2382  OD1 ASP A 252      20.486 -16.360 -29.695  1.00 10.00      A   
ATOM   2383  OD2 ASP A 252      21.323 -15.687 -31.598  1.00 10.00      A   
ATOM   2384  C   ASP A 252      17.303 -15.185 -30.613  1.00 10.00      A   
ATOM   2385  O   ASP A 252      16.086 -15.374 -30.635  1.00 10.00      A   
ATOM   2386  N   VAL A 253      17.950 -14.743 -29.539  1.00 10.00      A   
ATOM   2387  HN  VAL A 253      18.921 -14.626 -29.585  1.00 10.00      A   
ATOM   2388  CA  VAL A 253      17.260 -14.458 -28.285  1.00 10.00      A   
ATOM   2389  CB  VAL A 253      18.243 -14.012 -27.178  1.00 10.00      A   
ATOM   2390  CG1 VAL A 253      17.506 -13.737 -25.871  1.00 10.00      A   
ATOM   2391  CG2 VAL A 253      19.323 -15.064 -26.966  1.00 10.00      A   
ATOM   2392  C   VAL A 253      16.194 -13.383 -28.487  1.00 10.00      A   
ATOM   2393  O   VAL A 253      15.092 -13.486 -27.948  1.00 10.00      A   
ATOM   2394  N   TYR A 254      16.525 -12.364 -29.284  1.00 10.00      A   
ATOM   2395  HN  TYR A 254      17.417 -12.348 -29.694  1.00 10.00      A   
ATOM   2396  CA  TYR A 254      15.595 -11.274 -29.562  1.00 10.00      A   
ATOM   2397  CB  TYR A 254      16.237 -10.234 -30.488  1.00 10.00      A   
ATOM   2398  CG  TYR A 254      15.309  -9.103 -30.871  1.00 10.00      A   
ATOM   2399  CD1 TYR A 254      15.110  -8.024 -30.020  1.00 10.00      A   
ATOM   2400  CD2 TYR A 254      14.627  -9.118 -32.081  1.00 10.00      A   
ATOM   2401  CE1 TYR A 254      14.257  -6.992 -30.363  1.00 10.00      A   
ATOM   2402  CE2 TYR A 254      13.775  -8.090 -32.433  1.00 10.00      A   
ATOM   2403  CZ  TYR A 254      13.594  -7.031 -31.571  1.00 10.00      A   
ATOM   2404  OH  TYR A 254      12.744  -6.009 -31.920  1.00 10.00      A   
ATOM   2405  HH  TYR A 254      13.257  -5.206 -32.064  1.00 10.00      A   
ATOM   2406  C   TYR A 254      14.308 -11.807 -30.180  1.00 10.00      A   
ATOM   2407  O   TYR A 254      13.208 -11.434 -29.766  1.00 10.00      A   
ATOM   2408  N   SER A 255      14.455 -12.687 -31.162  1.00 10.00      A   
ATOM   2409  HN  SER A 255      15.361 -12.946 -31.442  1.00 10.00      A   
ATOM   2410  CA  SER A 255      13.312 -13.278 -31.839  1.00 10.00      A   
ATOM   2411  CB  SER A 255      13.782 -14.172 -32.985  1.00 10.00      A   
ATOM   2412  OG  SER A 255      14.639 -13.451 -33.859  1.00 10.00      A   
ATOM   2413  HG  SER A 255      15.532 -13.429 -33.487  1.00 10.00      A   
ATOM   2414  C   SER A 255      12.447 -14.062 -30.859  1.00 10.00      A   
ATOM   2415  O   SER A 255      11.228 -13.890 -30.823  1.00 10.00      A   
ATOM   2416  N   GLY A 256      13.087 -14.897 -30.050  1.00 10.00      A   
ATOM   2417  HN  GLY A 256      14.062 -14.983 -30.126  1.00 10.00      A   
ATOM   2418  CA  GLY A 256      12.369 -15.687 -29.065  1.00 10.00      A   
ATOM   2419  C   GLY A 256      11.591 -14.823 -28.097  1.00 10.00      A   
ATOM   2420  O   GLY A 256      10.441 -15.122 -27.772  1.00 10.00      A   
ATOM   2421  N   LEU A 257      12.223 -13.748 -27.638  1.00 10.00      A   
ATOM   2422  HN  LEU A 257      13.148 -13.581 -27.921  1.00 10.00      A   
ATOM   2423  CA  LEU A 257      11.588 -12.824 -26.714  1.00 10.00      A   
ATOM   2424  CB  LEU A 257      12.579 -11.744 -26.274  1.00 10.00      A   
ATOM   2425  CG  LEU A 257      13.757 -12.207 -25.414  1.00 10.00      A   
ATOM   2426  CD1 LEU A 257      14.759 -11.077 -25.237  1.00 10.00      A   
ATOM   2427  CD2 LEU A 257      13.268 -12.706 -24.064  1.00 10.00      A   
ATOM   2428  C   LEU A 257      10.381 -12.168 -27.365  1.00 10.00      A   
ATOM   2429  O   LEU A 257       9.290 -12.151 -26.797  1.00 10.00      A   
ATOM   2430  N   SER A 258      10.582 -11.648 -28.568  1.00 10.00      A   
ATOM   2431  HN  SER A 258      11.479 -11.707 -28.969  1.00 10.00      A   
ATOM   2432  CA  SER A 258       9.521 -10.985 -29.307  1.00 10.00      A   
ATOM   2433  CB  SER A 258      10.055 -10.420 -30.623  1.00 10.00      A   
ATOM   2434  OG  SER A 258       9.079  -9.616 -31.259  1.00 10.00      A   
ATOM   2435  HG  SER A 258       9.417  -8.717 -31.349  1.00 10.00      A   
ATOM   2436  C   SER A 258       8.341 -11.920 -29.557  1.00 10.00      A   
ATOM   2437  O   SER A 258       7.187 -11.530 -29.381  1.00 10.00      A   
ATOM   2438  N   VAL A 259       8.632 -13.159 -29.958  1.00 10.00      A   
ATOM   2439  HN  VAL A 259       9.576 -13.414 -30.073  1.00 10.00      A   
ATOM   2440  CA  VAL A 259       7.585 -14.148 -30.228  1.00 10.00      A   
ATOM   2441  CB  VAL A 259       8.168 -15.488 -30.743  1.00 10.00      A   
ATOM   2442  CG1 VAL A 259       7.087 -16.557 -30.841  1.00 10.00      A   
ATOM   2443  CG2 VAL A 259       8.831 -15.293 -32.095  1.00 10.00      A   
ATOM   2444  C   VAL A 259       6.754 -14.409 -28.976  1.00 10.00      A   
ATOM   2445  O   VAL A 259       5.528 -14.469 -29.035  1.00 10.00      A   
ATOM   2446  N   ALA A 260       7.425 -14.536 -27.840  1.00 10.00      A   
ATOM   2447  HN  ALA A 260       8.405 -14.457 -27.848  1.00 10.00      A   
ATOM   2448  CA  ALA A 260       6.744 -14.791 -26.578  1.00 10.00      A   
ATOM   2449  CB  ALA A 260       7.750 -15.202 -25.517  1.00 10.00      A   
ATOM   2450  C   ALA A 260       5.946 -13.568 -26.129  1.00 10.00      A   
ATOM   2451  O   ALA A 260       4.845 -13.695 -25.587  1.00 10.00      A   
ATOM   2452  N   LEU A 261       6.505 -12.387 -26.370  1.00 10.00      A   
ATOM   2453  HN  LEU A 261       7.388 -12.358 -26.803  1.00 10.00      A   
ATOM   2454  CA  LEU A 261       5.857 -11.136 -25.997  1.00 10.00      A   
ATOM   2455  CB  LEU A 261       6.847  -9.974 -26.055  1.00 10.00      A   
ATOM   2456  CG  LEU A 261       7.779  -9.834 -24.852  1.00 10.00      A   
ATOM   2457  CD1 LEU A 261       8.963  -8.949 -25.196  1.00 10.00      A   
ATOM   2458  CD2 LEU A 261       7.022  -9.275 -23.658  1.00 10.00      A   
ATOM   2459  C   LEU A 261       4.638 -10.844 -26.866  1.00 10.00      A   
ATOM   2460  O   LEU A 261       3.640 -10.310 -26.385  1.00 10.00      A   
ATOM   2461  N   SER A 262       4.711 -11.199 -28.141  1.00 10.00      A   
ATOM   2462  HN  SER A 262       5.534 -11.621 -28.479  1.00 10.00      A   
ATOM   2463  CA  SER A 262       3.596 -10.969 -29.053  1.00 10.00      A   
ATOM   2464  CB  SER A 262       4.024 -11.137 -30.513  1.00 10.00      A   
ATOM   2465  OG  SER A 262       4.951 -12.198 -30.661  1.00 10.00      A   
ATOM   2466  HG  SER A 262       5.840 -11.873 -30.462  1.00 10.00      A   
ATOM   2467  C   SER A 262       2.417 -11.877 -28.719  1.00 10.00      A   
ATOM   2468  O   SER A 262       1.276 -11.584 -29.079  1.00 10.00      A   
ATOM   2469  N   GLY A 263       2.697 -12.971 -28.016  1.00 10.00      A   
ATOM   2470  HN  GLY A 263       3.628 -13.152 -27.758  1.00 10.00      A   
ATOM   2471  CA  GLY A 263       1.650 -13.899 -27.631  1.00 10.00      A   
ATOM   2472  C   GLY A 263       0.880 -13.412 -26.421  1.00 10.00      A   
ATOM   2473  O   GLY A 263      -0.127 -14.000 -26.036  1.00 10.00      A   
ATOM   2474  N   CYS A 264       1.360 -12.334 -25.817  1.00 10.00      A   
ATOM   2475  HN  CYS A 264       2.173 -11.914 -26.167  1.00 10.00      A   
ATOM   2476  CA  CYS A 264       0.718 -11.758 -24.649  1.00 10.00      A   
ATOM   2477  CB  CYS A 264       1.784 -11.279 -23.666  1.00 10.00      A   
ATOM   2478  SG  CYS A 264       2.993 -12.547 -23.213  1.00 10.00      A   
ATOM   2479  HG  CYS A 264       3.518 -13.030 -24.335  1.00 10.00      A   
ATOM   2480  C   CYS A 264      -0.192 -10.601 -25.059  1.00 10.00      A   
ATOM   2481  O   CYS A 264       0.251  -9.457 -25.178  1.00 10.00      A   
ATOM   2482  N   LYS A 265      -1.464 -10.903 -25.289  1.00 10.00      A   
ATOM   2483  HN  LYS A 265      -1.768 -11.833 -25.170  1.00 10.00      A   
ATOM   2484  CA  LYS A 265      -2.429  -9.892 -25.706  1.00 10.00      A   
ATOM   2485  CB  LYS A 265      -3.459 -10.480 -26.674  1.00 10.00      A   
ATOM   2486  CG  LYS A 265      -3.097 -10.337 -28.145  1.00 10.00      A   
ATOM   2487  CD  LYS A 265      -2.027 -11.328 -28.563  1.00 10.00      A   
ATOM   2488  CE  LYS A 265      -1.835 -11.322 -30.069  1.00 10.00      A   
ATOM   2489  NZ  LYS A 265      -0.916 -12.399 -30.506  1.00 10.00      A   
ATOM   2490  HZ1 LYS A 265      -0.838 -12.404 -31.543  1.00 10.00      A   
ATOM   2491  HZ2 LYS A 265      -1.273 -13.324 -30.193  1.00 10.00      A   
ATOM   2492  HZ3 LYS A 265       0.030 -12.250 -30.100  1.00 10.00      A   
ATOM   2493  C   LYS A 265      -3.137  -9.243 -24.521  1.00 10.00      A   
ATOM   2494  O   LYS A 265      -3.702  -8.158 -24.650  1.00 10.00      A   
ATOM   2495  N   GLU A 266      -3.099  -9.896 -23.370  1.00 10.00      A   
ATOM   2496  HN  GLU A 266      -2.622 -10.754 -23.321  1.00 10.00      A   
ATOM   2497  CA  GLU A 266      -3.754  -9.371 -22.172  1.00 10.00      A   
ATOM   2498  CB  GLU A 266      -4.162 -10.508 -21.236  1.00 10.00      A   
ATOM   2499  CG  GLU A 266      -5.378 -11.289 -21.703  1.00 10.00      A   
ATOM   2500  CD  GLU A 266      -6.640 -10.450 -21.712  1.00 10.00      A   
ATOM   2501  OE1 GLU A 266      -6.988  -9.886 -22.774  1.00 10.00      A   
ATOM   2502  OE2 GLU A 266      -7.296 -10.349 -20.655  1.00 10.00      A   
ATOM   2503  C   GLU A 266      -2.862  -8.381 -21.435  1.00 10.00      A   
ATOM   2504  O   GLU A 266      -3.314  -7.681 -20.528  1.00 10.00      A   
ATOM   2505  N   LEU A 267      -1.600  -8.322 -21.840  1.00 10.00      A   
ATOM   2506  HN  LEU A 267      -1.310  -8.904 -22.573  1.00 10.00      A   
ATOM   2507  CA  LEU A 267      -0.635  -7.425 -21.218  1.00 10.00      A   
ATOM   2508  CB  LEU A 267       0.754  -7.611 -21.830  1.00 10.00      A   
ATOM   2509  CG  LEU A 267       1.653  -8.670 -21.186  1.00 10.00      A   
ATOM   2510  CD1 LEU A 267       3.042  -8.630 -21.809  1.00 10.00      A   
ATOM   2511  CD2 LEU A 267       1.738  -8.467 -19.680  1.00 10.00      A   
ATOM   2512  C   LEU A 267      -1.073  -5.970 -21.329  1.00 10.00      A   
ATOM   2513  O   LEU A 267      -1.368  -5.479 -22.424  1.00 10.00      A   
ATOM   2514  N   ARG A 268      -1.141  -5.297 -20.188  1.00 10.00      A   
ATOM   2515  HN  ARG A 268      -0.913  -5.758 -19.351  1.00 10.00      A   
ATOM   2516  CA  ARG A 268      -1.539  -3.895 -20.134  1.00 10.00      A   
ATOM   2517  CB  ARG A 268      -2.930  -3.750 -19.503  1.00 10.00      A   
ATOM   2518  CG  ARG A 268      -4.064  -4.384 -20.295  1.00 10.00      A   
ATOM   2519  CD  ARG A 268      -4.299  -3.665 -21.615  1.00 10.00      A   
ATOM   2520  NE  ARG A 268      -5.374  -4.289 -22.390  1.00 10.00      A   
ATOM   2521  HE  ARG A 268      -6.276  -3.911 -22.290  1.00 10.00      A   
ATOM   2522  CZ  ARG A 268      -5.194  -5.328 -23.205  1.00 10.00      A   
ATOM   2523  NH1 ARG A 268      -3.987  -5.859 -23.352  1.00 10.00      A   
ATOM   2524 HH11 ARG A 268      -3.167  -5.464 -22.831  1.00 10.00      A   
ATOM   2525 HH12 ARG A 268      -3.848  -6.680 -23.986  1.00 10.00      A   
ATOM   2526  NH2 ARG A 268      -6.221  -5.830 -23.879  1.00 10.00      A   
ATOM   2527 HH21 ARG A 268      -6.083  -6.646 -24.514  1.00 10.00      A   
ATOM   2528 HH22 ARG A 268      -7.172  -5.411 -23.778  1.00 10.00      A   
ATOM   2529  C   ARG A 268      -0.532  -3.087 -19.325  1.00 10.00      A   
ATOM   2530  O   ARG A 268      -0.407  -1.873 -19.500  1.00 10.00      A   
ATOM   2531  N   CYS A 269       0.183  -3.769 -18.442  1.00 10.00      A   
ATOM   2532  HN  CYS A 269       0.057  -4.742 -18.369  1.00 10.00      A   
ATOM   2533  CA  CYS A 269       1.163  -3.124 -17.585  1.00 10.00      A   
ATOM   2534  CB  CYS A 269       0.692  -3.202 -16.127  1.00 10.00      A   
ATOM   2535  SG  CYS A 269       1.840  -2.528 -14.907  1.00 10.00      A   
ATOM   2536  HG  CYS A 269       1.416  -2.906 -13.707  1.00 10.00      A   
ATOM   2537  C   CYS A 269       2.533  -3.782 -17.736  1.00 10.00      A   
ATOM   2538  O   CYS A 269       2.644  -5.009 -17.753  1.00 10.00      A   
ATOM   2539  N   LEU A 270       3.566  -2.965 -17.863  1.00 10.00      A   
ATOM   2540  HN  LEU A 270       3.407  -1.992 -17.868  1.00 10.00      A   
ATOM   2541  CA  LEU A 270       4.930  -3.461 -18.002  1.00 10.00      A   
ATOM   2542  CB  LEU A 270       5.394  -3.359 -19.460  1.00 10.00      A   
ATOM   2543  CG  LEU A 270       5.588  -4.684 -20.208  1.00 10.00      A   
ATOM   2544  CD1 LEU A 270       5.785  -4.440 -21.696  1.00 10.00      A   
ATOM   2545  CD2 LEU A 270       6.766  -5.457 -19.635  1.00 10.00      A   
ATOM   2546  C   LEU A 270       5.867  -2.682 -17.091  1.00 10.00      A   
ATOM   2547  O   LEU A 270       5.872  -1.451 -17.102  1.00 10.00      A   
ATOM   2548  N   SER A 271       6.636  -3.397 -16.287  1.00 10.00      A   
ATOM   2549  HN  SER A 271       6.573  -4.380 -16.307  1.00 10.00      A   
ATOM   2550  CA  SER A 271       7.568  -2.764 -15.371  1.00 10.00      A   
ATOM   2551  CB  SER A 271       6.960  -2.689 -13.969  1.00 10.00      A   
ATOM   2552  OG  SER A 271       6.432  -3.943 -13.571  1.00 10.00      A   
ATOM   2553  HG  SER A 271       7.050  -4.371 -12.961  1.00 10.00      A   
ATOM   2554  C   SER A 271       8.901  -3.510 -15.338  1.00 10.00      A   
ATOM   2555  O   SER A 271       9.068  -4.536 -16.006  1.00 10.00      A   
ATOM   2556  N   GLY A 272       9.841  -2.993 -14.554  1.00 10.00      A   
ATOM   2557  HN  GLY A 272       9.647  -2.173 -14.051  1.00 10.00      A   
ATOM   2558  CA  GLY A 272      11.143  -3.610 -14.438  1.00 10.00      A   
ATOM   2559  C   GLY A 272      12.148  -2.963 -15.361  1.00 10.00      A   
ATOM   2560  O   GLY A 272      12.546  -1.819 -15.144  1.00 10.00      A   
ATOM   2561  N   PHE A 273      12.544  -3.697 -16.395  1.00 10.00      A   
ATOM   2562  HN  PHE A 273      12.175  -4.600 -16.503  1.00 10.00      A   
ATOM   2563  CA  PHE A 273      13.499  -3.209 -17.384  1.00 10.00      A   
ATOM   2564  CB  PHE A 273      12.911  -2.042 -18.186  1.00 10.00      A   
ATOM   2565  CG  PHE A 273      11.705  -2.404 -19.006  1.00 10.00      A   
ATOM   2566  CD1 PHE A 273      10.428  -2.186 -18.520  1.00 10.00      A   
ATOM   2567  CD2 PHE A 273      11.851  -2.960 -20.266  1.00 10.00      A   
ATOM   2568  CE1 PHE A 273       9.320  -2.516 -19.273  1.00 10.00      A   
ATOM   2569  CE2 PHE A 273      10.748  -3.292 -21.024  1.00 10.00      A   
ATOM   2570  CZ  PHE A 273       9.479  -3.070 -20.529  1.00 10.00      A   
ATOM   2571  C   PHE A 273      14.829  -2.813 -16.750  1.00 10.00      A   
ATOM   2572  O   PHE A 273      15.464  -1.845 -17.172  1.00 10.00      A   
ATOM   2573  N   TRP A 274      15.252  -3.574 -15.744  1.00 10.00      A   
ATOM   2574  HN  TRP A 274      14.709  -4.341 -15.463  1.00 10.00      A   
ATOM   2575  CA  TRP A 274      16.513  -3.303 -15.065  1.00 10.00      A   
ATOM   2576  CB  TRP A 274      16.707  -4.236 -13.869  1.00 10.00      A   
ATOM   2577  CG  TRP A 274      16.059  -3.757 -12.604  1.00 10.00      A   
ATOM   2578  CD1 TRP A 274      16.439  -2.692 -11.839  1.00 10.00      A   
ATOM   2579  CD2 TRP A 274      14.926  -4.332 -11.948  1.00 10.00      A   
ATOM   2580  NE1 TRP A 274      15.610  -2.569 -10.749  1.00 10.00      A   
ATOM   2581  HE1 TRP A 274      15.679  -1.878 -10.052  1.00 10.00      A   
ATOM   2582  CE2 TRP A 274      14.671  -3.564 -10.795  1.00 10.00      A   
ATOM   2583  CE3 TRP A 274      14.100  -5.421 -12.227  1.00 10.00      A   
ATOM   2584  CZ2 TRP A 274      13.625  -3.853  -9.923  1.00 10.00      A   
ATOM   2585  CZ3 TRP A 274      13.063  -5.707 -11.362  1.00 10.00      A   
ATOM   2586  CH2 TRP A 274      12.833  -4.927 -10.224  1.00 10.00      A   
ATOM   2587  C   TRP A 274      17.675  -3.452 -16.039  1.00 10.00      A   
ATOM   2588  O   TRP A 274      17.945  -4.553 -16.527  1.00 10.00      A   
ATOM   2589  N   ASP A 275      18.331  -2.330 -16.338  1.00 10.00      A   
ATOM   2590  HN  ASP A 275      18.032  -1.489 -15.930  1.00 10.00      A   
ATOM   2591  CA  ASP A 275      19.468  -2.299 -17.265  1.00 10.00      A   
ATOM   2592  CB  ASP A 275      20.598  -3.233 -16.814  1.00 10.00      A   
ATOM   2593  CG  ASP A 275      21.240  -2.806 -15.516  1.00 10.00      A   
ATOM   2594  OD1 ASP A 275      21.584  -1.616 -15.380  1.00 10.00      A   
ATOM   2595  OD2 ASP A 275      21.414  -3.664 -14.624  1.00 10.00      A   
ATOM   2596  C   ASP A 275      19.021  -2.650 -18.677  1.00 10.00      A   
ATOM   2597  O   ASP A 275      19.747  -3.302 -19.429  1.00 10.00      A   
ATOM   2598  N   ALA A 276      17.817  -2.203 -19.021  1.00 10.00      A   
ATOM   2599  HN  ALA A 276      17.304  -1.691 -18.361  1.00 10.00      A   
ATOM   2600  CA  ALA A 276      17.220  -2.452 -20.329  1.00 10.00      A   
ATOM   2601  CB  ALA A 276      15.906  -1.693 -20.459  1.00 10.00      A   
ATOM   2602  C   ALA A 276      18.152  -2.092 -21.484  1.00 10.00      A   
ATOM   2603  O   ALA A 276      18.603  -0.953 -21.605  1.00 10.00      A   
ATOM   2604  N   VAL A 277      18.449  -3.079 -22.319  1.00 10.00      A   
ATOM   2605  HN  VAL A 277      18.100  -3.978 -22.137  1.00 10.00      A   
ATOM   2606  CA  VAL A 277      19.302  -2.871 -23.483  1.00 10.00      A   
ATOM   2607  CB  VAL A 277      19.921  -4.201 -23.972  1.00 10.00      A   
ATOM   2608  CG1 VAL A 277      20.796  -3.984 -25.199  1.00 10.00      A   
ATOM   2609  CG2 VAL A 277      20.718  -4.859 -22.859  1.00 10.00      A   
ATOM   2610  C   VAL A 277      18.483  -2.246 -24.612  1.00 10.00      A   
ATOM   2611  O   VAL A 277      17.429  -2.769 -24.978  1.00 10.00      A   
ATOM   2612  N   PRO A 278      18.954  -1.120 -25.171  1.00 10.00      A   
ATOM   2613  CA  PRO A 278      18.260  -0.407 -26.252  1.00 10.00      A   
ATOM   2614  CB  PRO A 278      19.265   0.668 -26.674  1.00 10.00      A   
ATOM   2615  CG  PRO A 278      20.090   0.895 -25.459  1.00 10.00      A   
ATOM   2616  CD  PRO A 278      20.203  -0.441 -24.784  1.00 10.00      A   
ATOM   2617  C   PRO A 278      17.912  -1.305 -27.437  1.00 10.00      A   
ATOM   2618  O   PRO A 278      16.840  -1.178 -28.029  1.00 10.00      A   
ATOM   2619  N   ALA A 279      18.807  -2.228 -27.765  1.00 10.00      A   
ATOM   2620  HN  ALA A 279      19.637  -2.292 -27.243  1.00 10.00      A   
ATOM   2621  CA  ALA A 279      18.592  -3.135 -28.886  1.00 10.00      A   
ATOM   2622  CB  ALA A 279      19.898  -3.796 -29.302  1.00 10.00      A   
ATOM   2623  C   ALA A 279      17.533  -4.187 -28.574  1.00 10.00      A   
ATOM   2624  O   ALA A 279      17.074  -4.893 -29.467  1.00 10.00      A   
ATOM   2625  N   TYR A 280      17.143  -4.293 -27.311  1.00 10.00      A   
ATOM   2626  HN  TYR A 280      17.534  -3.700 -26.631  1.00 10.00      A   
ATOM   2627  CA  TYR A 280      16.144  -5.272 -26.912  1.00 10.00      A   
ATOM   2628  CB  TYR A 280      16.649  -6.129 -25.750  1.00 10.00      A   
ATOM   2629  CG  TYR A 280      17.422  -7.348 -26.196  1.00 10.00      A   
ATOM   2630  CD1 TYR A 280      18.806  -7.401 -26.094  1.00 10.00      A   
ATOM   2631  CD2 TYR A 280      16.763  -8.446 -26.731  1.00 10.00      A   
ATOM   2632  CE1 TYR A 280      19.508  -8.515 -26.512  1.00 10.00      A   
ATOM   2633  CE2 TYR A 280      17.456  -9.563 -27.147  1.00 10.00      A   
ATOM   2634  CZ  TYR A 280      18.826  -9.593 -27.038  1.00 10.00      A   
ATOM   2635  OH  TYR A 280      19.517 -10.703 -27.459  1.00 10.00      A   
ATOM   2636  HH  TYR A 280      19.155 -11.004 -28.302  1.00 10.00      A   
ATOM   2637  C   TYR A 280      14.813  -4.617 -26.567  1.00 10.00      A   
ATOM   2638  O   TYR A 280      13.828  -5.297 -26.296  1.00 10.00      A   
ATOM   2639  N   LEU A 281      14.792  -3.294 -26.583  1.00 10.00      A   
ATOM   2640  HN  LEU A 281      15.616  -2.806 -26.805  1.00 10.00      A   
ATOM   2641  CA  LEU A 281      13.579  -2.542 -26.278  1.00 10.00      A   
ATOM   2642  CB  LEU A 281      13.870  -1.047 -26.118  1.00 10.00      A   
ATOM   2643  CG  LEU A 281      14.513  -0.613 -24.794  1.00 10.00      A   
ATOM   2644  CD1 LEU A 281      14.787   0.884 -24.799  1.00 10.00      A   
ATOM   2645  CD2 LEU A 281      13.625  -0.989 -23.614  1.00 10.00      A   
ATOM   2646  C   LEU A 281      12.447  -2.781 -27.295  1.00 10.00      A   
ATOM   2647  O   LEU A 281      11.303  -2.993 -26.893  1.00 10.00      A   
ATOM   2648  N   PRO A 282      12.729  -2.765 -28.626  1.00 10.00      A   
ATOM   2649  CA  PRO A 282      11.697  -2.979 -29.662  1.00 10.00      A   
ATOM   2650  CB  PRO A 282      12.468  -2.861 -30.981  1.00 10.00      A   
ATOM   2651  CG  PRO A 282      13.684  -2.081 -30.638  1.00 10.00      A   
ATOM   2652  CD  PRO A 282      14.045  -2.496 -29.242  1.00 10.00      A   
ATOM   2653  C   PRO A 282      11.000  -4.343 -29.587  1.00 10.00      A   
ATOM   2654  O   PRO A 282      10.080  -4.615 -30.359  1.00 10.00      A   
ATOM   2655  N   ALA A 283      11.419  -5.186 -28.653  1.00 10.00      A   
ATOM   2656  HN  ALA A 283      12.135  -4.909 -28.044  1.00 10.00      A   
ATOM   2657  CA  ALA A 283      10.820  -6.502 -28.498  1.00 10.00      A   
ATOM   2658  CB  ALA A 283      11.680  -7.381 -27.604  1.00 10.00      A   
ATOM   2659  C   ALA A 283       9.405  -6.382 -27.940  1.00 10.00      A   
ATOM   2660  O   ALA A 283       8.558  -7.244 -28.176  1.00 10.00      A   
ATOM   2661  N   VAL A 284       9.151  -5.295 -27.214  1.00 10.00      A   
ATOM   2662  HN  VAL A 284       9.868  -4.636 -27.072  1.00 10.00      A   
ATOM   2663  CA  VAL A 284       7.836  -5.057 -26.624  1.00 10.00      A   
ATOM   2664  CB  VAL A 284       7.918  -4.414 -25.217  1.00 10.00      A   
ATOM   2665  CG1 VAL A 284       8.642  -5.334 -24.246  1.00 10.00      A   
ATOM   2666  CG2 VAL A 284       8.593  -3.052 -25.268  1.00 10.00      A   
ATOM   2667  C   VAL A 284       6.951  -4.205 -27.541  1.00 10.00      A   
ATOM   2668  O   VAL A 284       5.913  -3.688 -27.123  1.00 10.00      A   
ATOM   2669  N   TYR A 285       7.349  -4.096 -28.807  1.00 10.00      A   
ATOM   2670  HN  TYR A 285       8.168  -4.559 -29.092  1.00 10.00      A   
ATOM   2671  CA  TYR A 285       6.598  -3.307 -29.783  1.00 10.00      A   
ATOM   2672  CB  TYR A 285       7.405  -3.095 -31.066  1.00 10.00      A   
ATOM   2673  CG  TYR A 285       8.279  -1.856 -31.061  1.00 10.00      A   
ATOM   2674  CD1 TYR A 285       8.368  -1.039 -29.938  1.00 10.00      A   
ATOM   2675  CD2 TYR A 285       9.016  -1.502 -32.184  1.00 10.00      A   
ATOM   2676  CE1 TYR A 285       9.166   0.091 -29.937  1.00 10.00      A   
ATOM   2677  CE2 TYR A 285       9.816  -0.376 -32.191  1.00 10.00      A   
ATOM   2678  CZ  TYR A 285       9.887   0.417 -31.066  1.00 10.00      A   
ATOM   2679  OH  TYR A 285      10.683   1.541 -31.072  1.00 10.00      A   
ATOM   2680  HH  TYR A 285      11.135   1.618 -30.220  1.00 10.00      A   
ATOM   2681  C   TYR A 285       5.246  -3.930 -30.118  1.00 10.00      A   
ATOM   2682  O   TYR A 285       4.369  -3.264 -30.660  1.00 10.00      A   
ATOM   2683  N   SER A 286       5.069  -5.197 -29.789  1.00 10.00      A   
ATOM   2684  HN  SER A 286       5.795  -5.688 -29.349  1.00 10.00      A   
ATOM   2685  CA  SER A 286       3.816  -5.878 -30.075  1.00 10.00      A   
ATOM   2686  CB  SER A 286       4.056  -7.380 -30.230  1.00 10.00      A   
ATOM   2687  OG  SER A 286       5.209  -7.621 -31.022  1.00 10.00      A   
ATOM   2688  HG  SER A 286       4.960  -7.615 -31.954  1.00 10.00      A   
ATOM   2689  C   SER A 286       2.774  -5.614 -28.991  1.00 10.00      A   
ATOM   2690  O   SER A 286       1.587  -5.872 -29.186  1.00 10.00      A   
ATOM   2691  N   VAL A 287       3.218  -5.093 -27.850  1.00 10.00      A   
ATOM   2692  HN  VAL A 287       4.178  -4.906 -27.750  1.00 10.00      A   
ATOM   2693  CA  VAL A 287       2.314  -4.805 -26.738  1.00 10.00      A   
ATOM   2694  CB  VAL A 287       2.796  -5.481 -25.431  1.00 10.00      A   
ATOM   2695  CG1 VAL A 287       1.737  -5.387 -24.341  1.00 10.00      A   
ATOM   2696  CG2 VAL A 287       3.178  -6.932 -25.680  1.00 10.00      A   
ATOM   2697  C   VAL A 287       2.177  -3.297 -26.500  1.00 10.00      A   
ATOM   2698  O   VAL A 287       1.279  -2.849 -25.787  1.00 10.00      A   
ATOM   2699  N   CYS A 288       3.053  -2.518 -27.122  1.00 10.00      A   
ATOM   2700  HN  CYS A 288       3.720  -2.931 -27.706  1.00 10.00      A   
ATOM   2701  CA  CYS A 288       3.056  -1.061 -26.958  1.00 10.00      A   
ATOM   2702  CB  CYS A 288       4.173  -0.427 -27.790  1.00 10.00      A   
ATOM   2703  SG  CYS A 288       3.951  -0.574 -29.579  1.00 10.00      A   
ATOM   2704  HG  CYS A 288       4.111  -1.848 -29.915  1.00 10.00      A   
ATOM   2705  C   CYS A 288       1.716  -0.411 -27.307  1.00 10.00      A   
ATOM   2706  O   CYS A 288       1.308   0.564 -26.676  1.00 10.00      A   
ATOM   2707  N   SER A 289       1.022  -0.972 -28.289  1.00 10.00      A   
ATOM   2708  HN  SER A 289       1.375  -1.773 -28.732  1.00 10.00      A   
ATOM   2709  CA  SER A 289      -0.252  -0.429 -28.737  1.00 10.00      A   
ATOM   2710  CB  SER A 289      -0.619  -1.022 -30.096  1.00 10.00      A   
ATOM   2711  OG  SER A 289       0.521  -1.092 -30.937  1.00 10.00      A   
ATOM   2712  HG  SER A 289       0.977  -0.243 -30.923  1.00 10.00      A   
ATOM   2713  C   SER A 289      -1.384  -0.635 -27.726  1.00 10.00      A   
ATOM   2714  O   SER A 289      -2.454  -0.040 -27.857  1.00 10.00      A   
ATOM   2715  N   ARG A 290      -1.157  -1.482 -26.731  1.00 10.00      A   
ATOM   2716  HN  ARG A 290      -0.299  -1.958 -26.687  1.00 10.00      A   
ATOM   2717  CA  ARG A 290      -2.167  -1.733 -25.712  1.00 10.00      A   
ATOM   2718  CB  ARG A 290      -2.734  -3.152 -25.825  1.00 10.00      A   
ATOM   2719  CG  ARG A 290      -1.695  -4.263 -25.789  1.00 10.00      A   
ATOM   2720  CD  ARG A 290      -2.277  -5.575 -26.298  1.00 10.00      A   
ATOM   2721  NE  ARG A 290      -1.265  -6.628 -26.379  1.00 10.00      A   
ATOM   2722  HE  ARG A 290      -0.908  -6.979 -25.535  1.00 10.00      A   
ATOM   2723  CZ  ARG A 290      -0.811  -7.134 -27.524  1.00 10.00      A   
ATOM   2724  NH1 ARG A 290      -1.273  -6.687 -28.688  1.00 10.00      A   
ATOM   2725 HH11 ARG A 290      -0.909  -7.084 -29.581  1.00 10.00      A   
ATOM   2726 HH12 ARG A 290      -2.004  -5.939 -28.717  1.00 10.00      A   
ATOM   2727  NH2 ARG A 290       0.103  -8.095 -27.509  1.00 10.00      A   
ATOM   2728 HH21 ARG A 290       0.461  -8.487 -28.408  1.00 10.00      A   
ATOM   2729 HH22 ARG A 290       0.468  -8.467 -26.598  1.00 10.00      A   
ATOM   2730  C   ARG A 290      -1.632  -1.458 -24.311  1.00 10.00      A   
ATOM   2731  O   ARG A 290      -2.300  -1.730 -23.310  1.00 10.00      A   
ATOM   2732  N   LEU A 291      -0.424  -0.915 -24.244  1.00 10.00      A   
ATOM   2733  HN  LEU A 291       0.065  -0.735 -25.073  1.00 10.00      A   
ATOM   2734  CA  LEU A 291       0.195  -0.590 -22.968  1.00 10.00      A   
ATOM   2735  CB  LEU A 291       1.662  -0.206 -23.158  1.00 10.00      A   
ATOM   2736  CG  LEU A 291       2.660  -1.360 -23.228  1.00 10.00      A   
ATOM   2737  CD1 LEU A 291       4.066  -0.836 -23.465  1.00 10.00      A   
ATOM   2738  CD2 LEU A 291       2.603  -2.192 -21.956  1.00 10.00      A   
ATOM   2739  C   LEU A 291      -0.556   0.537 -22.276  1.00 10.00      A   
ATOM   2740  O   LEU A 291      -0.606   1.658 -22.776  1.00 10.00      A   
ATOM   2741  N   THR A 292      -1.155   0.230 -21.136  1.00 10.00      A   
ATOM   2742  HN  THR A 292      -1.091  -0.690 -20.791  1.00 10.00      A   
ATOM   2743  CA  THR A 292      -1.904   1.219 -20.379  1.00 10.00      A   
ATOM   2744  CB  THR A 292      -3.188   0.598 -19.807  1.00 10.00      A   
ATOM   2745  OG1 THR A 292      -3.601  -0.488 -20.648  1.00 10.00      A   
ATOM   2746  HG1 THR A 292      -3.176  -0.405 -21.511  1.00 10.00      A   
ATOM   2747  CG2 THR A 292      -4.298   1.635 -19.742  1.00 10.00      A   
ATOM   2748  C   THR A 292      -1.051   1.771 -19.237  1.00 10.00      A   
ATOM   2749  O   THR A 292      -1.159   2.945 -18.869  1.00 10.00      A   
ATOM   2750  N   THR A 293      -0.195   0.919 -18.688  1.00 10.00      A   
ATOM   2751  HN  THR A 293      -0.150  -0.002 -19.033  1.00 10.00      A   
ATOM   2752  CA  THR A 293       0.685   1.304 -17.593  1.00 10.00      A   
ATOM   2753  CB  THR A 293       0.217   0.657 -16.273  1.00 10.00      A   
ATOM   2754  OG1 THR A 293      -1.215   0.718 -16.206  1.00 10.00      A   
ATOM   2755  HG1 THR A 293      -1.523   1.464 -16.728  1.00 10.00      A   
ATOM   2756  CG2 THR A 293       0.806   1.391 -15.078  1.00 10.00      A   
ATOM   2757  C   THR A 293       2.115   0.865 -17.900  1.00 10.00      A   
ATOM   2758  O   THR A 293       2.375  -0.321 -18.112  1.00 10.00      A   
ATOM   2759  N   LEU A 294       3.039   1.816 -17.938  1.00 10.00      A   
ATOM   2760  HN  LEU A 294       2.788   2.751 -17.748  1.00 10.00      A   
ATOM   2761  CA  LEU A 294       4.426   1.506 -18.246  1.00 10.00      A   
ATOM   2762  CB  LEU A 294       4.768   1.992 -19.660  1.00 10.00      A   
ATOM   2763  CG  LEU A 294       6.137   1.593 -20.212  1.00 10.00      A   
ATOM   2764  CD1 LEU A 294       6.313   0.082 -20.189  1.00 10.00      A   
ATOM   2765  CD2 LEU A 294       6.315   2.132 -21.621  1.00 10.00      A   
ATOM   2766  C   LEU A 294       5.376   2.120 -17.223  1.00 10.00      A   
ATOM   2767  O   LEU A 294       5.290   3.307 -16.908  1.00 10.00      A   
ATOM   2768  N   ASN A 295       6.268   1.297 -16.699  1.00 10.00      A   
ATOM   2769  HN  ASN A 295       6.275   0.355 -16.984  1.00 10.00      A   
ATOM   2770  CA  ASN A 295       7.249   1.743 -15.716  1.00 10.00      A   
ATOM   2771  CB  ASN A 295       7.047   1.018 -14.377  1.00 10.00      A   
ATOM   2772  CG  ASN A 295       7.878   1.598 -13.242  1.00 10.00      A   
ATOM   2773  OD1 ASN A 295       8.969   2.132 -13.451  1.00 10.00      A   
ATOM   2774  ND2 ASN A 295       7.366   1.496 -12.023  1.00 10.00      A   
ATOM   2775 HD21 ASN A 295       6.493   1.061 -11.922  1.00 10.00      A   
ATOM   2776 HD22 ASN A 295       7.882   1.861 -11.273  1.00 10.00      A   
ATOM   2777  C   ASN A 295       8.654   1.483 -16.239  1.00 10.00      A   
ATOM   2778  O   ASN A 295       9.074   0.337 -16.380  1.00 10.00      A   
ATOM   2779  N   LEU A 296       9.370   2.556 -16.524  1.00 10.00      A   
ATOM   2780  HN  LEU A 296       8.974   3.444 -16.369  1.00 10.00      A   
ATOM   2781  CA  LEU A 296      10.727   2.468 -17.039  1.00 10.00      A   
ATOM   2782  CB  LEU A 296      10.788   3.035 -18.463  1.00 10.00      A   
ATOM   2783  CG  LEU A 296      10.022   2.262 -19.540  1.00 10.00      A   
ATOM   2784  CD1 LEU A 296       9.654   3.178 -20.697  1.00 10.00      A   
ATOM   2785  CD2 LEU A 296      10.842   1.083 -20.037  1.00 10.00      A   
ATOM   2786  C   LEU A 296      11.676   3.245 -16.135  1.00 10.00      A   
ATOM   2787  O   LEU A 296      12.640   3.851 -16.602  1.00 10.00      A   
ATOM   2788  N   SER A 297      11.408   3.213 -14.835  1.00 10.00      A   
ATOM   2789  HN  SER A 297      10.631   2.699 -14.520  1.00 10.00      A   
ATOM   2790  CA  SER A 297      12.233   3.930 -13.861  1.00 10.00      A   
ATOM   2791  CB  SER A 297      11.502   4.046 -12.524  1.00 10.00      A   
ATOM   2792  OG  SER A 297      10.153   4.448 -12.710  1.00 10.00      A   
ATOM   2793  HG  SER A 297       9.641   3.709 -13.070  1.00 10.00      A   
ATOM   2794  C   SER A 297      13.595   3.258 -13.655  1.00 10.00      A   
ATOM   2795  O   SER A 297      14.436   3.760 -12.913  1.00 10.00      A   
ATOM   2796  N   TYR A 298      13.802   2.119 -14.302  1.00 10.00      A   
ATOM   2797  HN  TYR A 298      13.095   1.759 -14.873  1.00 10.00      A   
ATOM   2798  CA  TYR A 298      15.061   1.400 -14.186  1.00 10.00      A   
ATOM   2799  CB  TYR A 298      14.835   0.016 -13.579  1.00 10.00      A   
ATOM   2800  CG  TYR A 298      14.019   0.026 -12.307  1.00 10.00      A   
ATOM   2801  CD1 TYR A 298      12.733  -0.495 -12.282  1.00 10.00      A   
ATOM   2802  CD2 TYR A 298      14.534   0.554 -11.129  1.00 10.00      A   
ATOM   2803  CE1 TYR A 298      11.985  -0.492 -11.123  1.00 10.00      A   
ATOM   2804  CE2 TYR A 298      13.791   0.561  -9.967  1.00 10.00      A   
ATOM   2805  CZ  TYR A 298      12.518   0.037  -9.970  1.00 10.00      A   
ATOM   2806  OH  TYR A 298      11.776   0.041  -8.815  1.00 10.00      A   
ATOM   2807  HH  TYR A 298      11.323  -0.804  -8.725  1.00 10.00      A   
ATOM   2808  C   TYR A 298      15.739   1.268 -15.546  1.00 10.00      A   
ATOM   2809  O   TYR A 298      16.726   0.545 -15.694  1.00 10.00      A   
ATOM   2810  N   ALA A 299      15.210   1.980 -16.537  1.00 10.00      A   
ATOM   2811  HN  ALA A 299      14.442   2.558 -16.357  1.00 10.00      A   
ATOM   2812  CA  ALA A 299      15.753   1.940 -17.881  1.00 10.00      A   
ATOM   2813  CB  ALA A 299      14.634   2.023 -18.908  1.00 10.00      A   
ATOM   2814  C   ALA A 299      16.766   3.058 -18.093  1.00 10.00      A   
ATOM   2815  O   ALA A 299      16.403   4.197 -18.392  1.00 10.00      A   
ATOM   2816  N   THR A 300      18.035   2.732 -17.924  1.00 10.00      A   
ATOM   2817  HN  THR A 300      18.262   1.821 -17.638  1.00 10.00      A   
ATOM   2818  CA  THR A 300      19.108   3.689 -18.108  1.00 10.00      A   
ATOM   2819  CB  THR A 300      20.367   3.208 -17.361  1.00 10.00      A   
ATOM   2820  OG1 THR A 300      20.143   1.870 -16.886  1.00 10.00      A   
ATOM   2821  HG1 THR A 300      20.926   1.337 -17.059  1.00 10.00      A   
ATOM   2822  CG2 THR A 300      20.658   4.115 -16.176  1.00 10.00      A   
ATOM   2823  C   THR A 300      19.431   3.874 -19.593  1.00 10.00      A   
ATOM   2824  O   THR A 300      20.566   3.663 -20.027  1.00 10.00      A   
ATOM   2825  N   VAL A 301      18.422   4.252 -20.366  1.00 10.00      A   
ATOM   2826  HN  VAL A 301      17.537   4.395 -19.958  1.00 10.00      A   
ATOM   2827  CA  VAL A 301      18.584   4.466 -21.798  1.00 10.00      A   
ATOM   2828  CB  VAL A 301      17.432   3.825 -22.598  1.00 10.00      A   
ATOM   2829  CG1 VAL A 301      17.526   2.309 -22.538  1.00 10.00      A   
ATOM   2830  CG2 VAL A 301      16.081   4.300 -22.080  1.00 10.00      A   
ATOM   2831  C   VAL A 301      18.665   5.954 -22.119  1.00 10.00      A   
ATOM   2832  O   VAL A 301      18.842   6.783 -21.223  1.00 10.00      A   
ATOM   2833  N   GLN A 302      18.555   6.289 -23.394  1.00 10.00      A   
ATOM   2834  HN  GLN A 302      18.434   5.582 -24.071  1.00 10.00      A   
ATOM   2835  CA  GLN A 302      18.612   7.677 -23.823  1.00 10.00      A   
ATOM   2836  CB  GLN A 302      19.594   7.851 -24.983  1.00 10.00      A   
ATOM   2837  CG  GLN A 302      21.046   7.648 -24.588  1.00 10.00      A   
ATOM   2838  CD  GLN A 302      21.548   8.726 -23.649  1.00 10.00      A   
ATOM   2839  OE1 GLN A 302      22.132   9.721 -24.081  1.00 10.00      A   
ATOM   2840  NE2 GLN A 302      21.319   8.543 -22.358  1.00 10.00      A   
ATOM   2841 HE21 GLN A 302      20.845   7.730 -22.083  1.00 10.00      A   
ATOM   2842 HE22 GLN A 302      21.638   9.223 -21.728  1.00 10.00      A   
ATOM   2843  C   GLN A 302      17.232   8.188 -24.207  1.00 10.00      A   
ATOM   2844  O   GLN A 302      16.266   7.422 -24.239  1.00 10.00      A   
ATOM   2845  N   SER A 303      17.149   9.484 -24.497  1.00 10.00      A   
ATOM   2846  HN  SER A 303      17.958  10.036 -24.453  1.00 10.00      A   
ATOM   2847  CA  SER A 303      15.893  10.113 -24.875  1.00 10.00      A   
ATOM   2848  CB  SER A 303      16.109  11.613 -25.113  1.00 10.00      A   
ATOM   2849  OG  SER A 303      14.909  12.262 -25.490  1.00 10.00      A   
ATOM   2850  HG  SER A 303      14.477  12.618 -24.698  1.00 10.00      A   
ATOM   2851  C   SER A 303      15.306   9.448 -26.117  1.00 10.00      A   
ATOM   2852  O   SER A 303      14.148   9.028 -26.117  1.00 10.00      A   
ATOM   2853  N   TYR A 304      16.126   9.317 -27.153  1.00 10.00      A   
ATOM   2854  HN  TYR A 304      17.045   9.645 -27.074  1.00 10.00      A   
ATOM   2855  CA  TYR A 304      15.696   8.711 -28.409  1.00 10.00      A   
ATOM   2856  CB  TYR A 304      16.827   8.739 -29.442  1.00 10.00      A   
ATOM   2857  CG  TYR A 304      16.346   8.816 -30.875  1.00 10.00      A   
ATOM   2858  CD1 TYR A 304      15.127   9.407 -31.188  1.00 10.00      A   
ATOM   2859  CD2 TYR A 304      17.114   8.307 -31.913  1.00 10.00      A   
ATOM   2860  CE1 TYR A 304      14.687   9.487 -32.493  1.00 10.00      A   
ATOM   2861  CE2 TYR A 304      16.680   8.384 -33.222  1.00 10.00      A   
ATOM   2862  CZ  TYR A 304      15.468   8.975 -33.506  1.00 10.00      A   
ATOM   2863  OH  TYR A 304      15.038   9.055 -34.810  1.00 10.00      A   
ATOM   2864  HH  TYR A 304      15.327   8.268 -35.289  1.00 10.00      A   
ATOM   2865  C   TYR A 304      15.182   7.285 -28.212  1.00 10.00      A   
ATOM   2866  O   TYR A 304      14.224   6.866 -28.864  1.00 10.00      A   
ATOM   2867  N   ASP A 305      15.816   6.549 -27.307  1.00 10.00      A   
ATOM   2868  HN  ASP A 305      16.564   6.943 -26.813  1.00 10.00      A   
ATOM   2869  CA  ASP A 305      15.421   5.170 -27.020  1.00 10.00      A   
ATOM   2870  CB  ASP A 305      16.359   4.538 -25.986  1.00 10.00      A   
ATOM   2871  CG  ASP A 305      17.764   4.314 -26.500  1.00 10.00      A   
ATOM   2872  OD1 ASP A 305      17.918   3.683 -27.566  1.00 10.00      A   
ATOM   2873  OD2 ASP A 305      18.720   4.767 -25.835  1.00 10.00      A   
ATOM   2874  C   ASP A 305      14.000   5.140 -26.479  1.00 10.00      A   
ATOM   2875  O   ASP A 305      13.167   4.344 -26.920  1.00 10.00      A   
ATOM   2876  N   LEU A 306      13.731   6.028 -25.534  1.00 10.00      A   
ATOM   2877  HN  LEU A 306      14.439   6.645 -25.245  1.00 10.00      A   
ATOM   2878  CA  LEU A 306      12.419   6.119 -24.916  1.00 10.00      A   
ATOM   2879  CB  LEU A 306      12.474   7.008 -23.672  1.00 10.00      A   
ATOM   2880  CG  LEU A 306      13.161   6.418 -22.440  1.00 10.00      A   
ATOM   2881  CD1 LEU A 306      13.294   7.468 -21.345  1.00 10.00      A   
ATOM   2882  CD2 LEU A 306      12.400   5.203 -21.929  1.00 10.00      A   
ATOM   2883  C   LEU A 306      11.384   6.657 -25.893  1.00 10.00      A   
ATOM   2884  O   LEU A 306      10.286   6.116 -25.993  1.00 10.00      A   
ATOM   2885  N   VAL A 307      11.748   7.711 -26.617  1.00 10.00      A   
ATOM   2886  HN  VAL A 307      12.647   8.092 -26.487  1.00 10.00      A   
ATOM   2887  CA  VAL A 307      10.852   8.336 -27.589  1.00 10.00      A   
ATOM   2888  CB  VAL A 307      11.549   9.492 -28.353  1.00 10.00      A   
ATOM   2889  CG1 VAL A 307      10.722   9.951 -29.545  1.00 10.00      A   
ATOM   2890  CG2 VAL A 307      11.815  10.664 -27.421  1.00 10.00      A   
ATOM   2891  C   VAL A 307      10.286   7.319 -28.580  1.00 10.00      A   
ATOM   2892  O   VAL A 307       9.073   7.247 -28.771  1.00 10.00      A   
ATOM   2893  N   LYS A 308      11.160   6.517 -29.179  1.00 10.00      A   
ATOM   2894  HN  LYS A 308      12.116   6.595 -28.956  1.00 10.00      A   
ATOM   2895  CA  LYS A 308      10.734   5.520 -30.159  1.00 10.00      A   
ATOM   2896  CB  LYS A 308      11.942   4.784 -30.736  1.00 10.00      A   
ATOM   2897  CG  LYS A 308      12.908   5.676 -31.498  1.00 10.00      A   
ATOM   2898  CD  LYS A 308      13.916   4.852 -32.282  1.00 10.00      A   
ATOM   2899  CE  LYS A 308      14.755   3.975 -31.367  1.00 10.00      A   
ATOM   2900  NZ  LYS A 308      15.487   2.926 -32.122  1.00 10.00      A   
ATOM   2901  HZ1 LYS A 308      16.201   3.357 -32.740  1.00 10.00      A   
ATOM   2902  HZ2 LYS A 308      14.825   2.381 -32.706  1.00 10.00      A   
ATOM   2903  HZ3 LYS A 308      15.960   2.274 -31.463  1.00 10.00      A   
ATOM   2904  C   LYS A 308       9.732   4.523 -29.579  1.00 10.00      A   
ATOM   2905  O   LYS A 308       8.851   4.034 -30.285  1.00 10.00      A   
ATOM   2906  N   LEU A 309       9.861   4.242 -28.292  1.00 10.00      A   
ATOM   2907  HN  LEU A 309      10.562   4.690 -27.774  1.00 10.00      A   
ATOM   2908  CA  LEU A 309       8.974   3.298 -27.625  1.00 10.00      A   
ATOM   2909  CB  LEU A 309       9.697   2.643 -26.444  1.00 10.00      A   
ATOM   2910  CG  LEU A 309       8.854   1.729 -25.552  1.00 10.00      A   
ATOM   2911  CD1 LEU A 309       8.405   0.494 -26.318  1.00 10.00      A   
ATOM   2912  CD2 LEU A 309       9.630   1.337 -24.304  1.00 10.00      A   
ATOM   2913  C   LEU A 309       7.686   3.975 -27.148  1.00 10.00      A   
ATOM   2914  O   LEU A 309       6.588   3.446 -27.324  1.00 10.00      A   
ATOM   2915  N   LEU A 310       7.827   5.157 -26.562  1.00 10.00      A   
ATOM   2916  HN  LEU A 310       8.728   5.540 -26.477  1.00 10.00      A   
ATOM   2917  CA  LEU A 310       6.689   5.907 -26.040  1.00 10.00      A   
ATOM   2918  CB  LEU A 310       7.162   7.076 -25.175  1.00 10.00      A   
ATOM   2919  CG  LEU A 310       8.000   6.698 -23.950  1.00 10.00      A   
ATOM   2920  CD1 LEU A 310       8.414   7.935 -23.171  1.00 10.00      A   
ATOM   2921  CD2 LEU A 310       7.246   5.729 -23.057  1.00 10.00      A   
ATOM   2922  C   LEU A 310       5.760   6.393 -27.148  1.00 10.00      A   
ATOM   2923  O   LEU A 310       4.543   6.445 -26.968  1.00 10.00      A   
ATOM   2924  N   CYS A 311       6.332   6.725 -28.304  1.00 10.00      A   
ATOM   2925  HN  CYS A 311       7.311   6.657 -28.394  1.00 10.00      A   
ATOM   2926  CA  CYS A 311       5.543   7.200 -29.440  1.00 10.00      A   
ATOM   2927  CB  CYS A 311       6.440   7.843 -30.494  1.00 10.00      A   
ATOM   2928  SG  CYS A 311       7.223   9.374 -29.948  1.00 10.00      A   
ATOM   2929  HG  CYS A 311       7.194   9.393 -28.622  1.00 10.00      A   
ATOM   2930  C   CYS A 311       4.712   6.077 -30.060  1.00 10.00      A   
ATOM   2931  O   CYS A 311       3.929   6.303 -30.985  1.00 10.00      A   
ATOM   2932  N   GLN A 312       4.897   4.867 -29.553  1.00 10.00      A   
ATOM   2933  HN  GLN A 312       5.550   4.746 -28.833  1.00 10.00      A   
ATOM   2934  CA  GLN A 312       4.161   3.714 -30.038  1.00 10.00      A   
ATOM   2935  CB  GLN A 312       5.108   2.540 -30.289  1.00 10.00      A   
ATOM   2936  CG  GLN A 312       6.004   2.723 -31.501  1.00 10.00      A   
ATOM   2937  CD  GLN A 312       6.035   1.503 -32.404  1.00 10.00      A   
ATOM   2938  OE1 GLN A 312       7.020   1.257 -33.100  1.00 10.00      A   
ATOM   2939  NE2 GLN A 312       4.961   0.736 -32.404  1.00 10.00      A   
ATOM   2940 HE21 GLN A 312       4.210   0.989 -31.829  1.00 10.00      A   
ATOM   2941 HE22 GLN A 312       4.957  -0.063 -32.977  1.00 10.00      A   
ATOM   2942  C   GLN A 312       3.072   3.316 -29.050  1.00 10.00      A   
ATOM   2943  O   GLN A 312       2.330   2.364 -29.281  1.00 10.00      A   
ATOM   2944  N   CYS A 313       2.970   4.065 -27.959  1.00 10.00      A   
ATOM   2945  HN  CYS A 313       3.575   4.828 -27.844  1.00 10.00      A   
ATOM   2946  CA  CYS A 313       1.976   3.794 -26.928  1.00 10.00      A   
ATOM   2947  CB  CYS A 313       2.656   3.620 -25.565  1.00 10.00      A   
ATOM   2948  SG  CYS A 313       4.040   2.451 -25.551  1.00 10.00      A   
ATOM   2949  HG  CYS A 313       5.034   2.976 -26.257  1.00 10.00      A   
ATOM   2950  C   CYS A 313       0.943   4.925 -26.866  1.00 10.00      A   
ATOM   2951  O   CYS A 313       1.131   5.911 -26.155  1.00 10.00      A   
ATOM   2952  N   PRO A 314      -0.158   4.806 -27.627  1.00 10.00      A   
ATOM   2953  CA  PRO A 314      -1.207   5.824 -27.661  1.00 10.00      A   
ATOM   2954  CB  PRO A 314      -1.816   5.613 -29.045  1.00 10.00      A   
ATOM   2955  CG  PRO A 314      -1.674   4.148 -29.298  1.00 10.00      A   
ATOM   2956  CD  PRO A 314      -0.458   3.684 -28.535  1.00 10.00      A   
ATOM   2957  C   PRO A 314      -2.276   5.629 -26.582  1.00 10.00      A   
ATOM   2958  O   PRO A 314      -3.089   6.523 -26.341  1.00 10.00      A   
ATOM   2959  N   LYS A 315      -2.272   4.468 -25.939  1.00 10.00      A   
ATOM   2960  HN  LYS A 315      -1.589   3.796 -26.163  1.00 10.00      A   
ATOM   2961  CA  LYS A 315      -3.248   4.162 -24.900  1.00 10.00      A   
ATOM   2962  CB  LYS A 315      -3.864   2.781 -25.132  1.00 10.00      A   
ATOM   2963  CG  LYS A 315      -4.979   2.772 -26.163  1.00 10.00      A   
ATOM   2964  CD  LYS A 315      -5.525   1.368 -26.371  1.00 10.00      A   
ATOM   2965  CE  LYS A 315      -6.938   1.387 -26.942  1.00 10.00      A   
ATOM   2966  NZ  LYS A 315      -7.017   2.079 -28.256  1.00 10.00      A   
ATOM   2967  HZ1 LYS A 315      -6.373   1.631 -28.933  1.00 10.00      A   
ATOM   2968  HZ2 LYS A 315      -6.754   3.083 -28.152  1.00 10.00      A   
ATOM   2969  HZ3 LYS A 315      -7.987   2.028 -28.632  1.00 10.00      A   
ATOM   2970  C   LYS A 315      -2.633   4.234 -23.509  1.00 10.00      A   
ATOM   2971  O   LYS A 315      -3.265   3.859 -22.520  1.00 10.00      A   
ATOM   2972  N   LEU A 316      -1.401   4.723 -23.438  1.00 10.00      A   
ATOM   2973  HN  LEU A 316      -0.954   5.004 -24.261  1.00 10.00      A   
ATOM   2974  CA  LEU A 316      -0.689   4.848 -22.173  1.00 10.00      A   
ATOM   2975  CB  LEU A 316       0.772   5.219 -22.437  1.00 10.00      A   
ATOM   2976  CG  LEU A 316       1.786   4.863 -21.347  1.00 10.00      A   
ATOM   2977  CD1 LEU A 316       1.725   3.378 -21.019  1.00 10.00      A   
ATOM   2978  CD2 LEU A 316       3.191   5.250 -21.786  1.00 10.00      A   
ATOM   2979  C   LEU A 316      -1.361   5.887 -21.274  1.00 10.00      A   
ATOM   2980  O   LEU A 316      -1.456   7.060 -21.630  1.00 10.00      A   
ATOM   2981  N   GLN A 317      -1.835   5.441 -20.116  1.00 10.00      A   
ATOM   2982  HN  GLN A 317      -1.724   4.491 -19.889  1.00 10.00      A   
ATOM   2983  CA  GLN A 317      -2.506   6.326 -19.169  1.00 10.00      A   
ATOM   2984  CB  GLN A 317      -3.754   5.659 -18.591  1.00 10.00      A   
ATOM   2985  CG  GLN A 317      -4.917   5.563 -19.562  1.00 10.00      A   
ATOM   2986  CD  GLN A 317      -6.202   5.134 -18.886  1.00 10.00      A   
ATOM   2987  OE1 GLN A 317      -6.183   4.402 -17.898  1.00 10.00      A   
ATOM   2988  NE2 GLN A 317      -7.328   5.587 -19.409  1.00 10.00      A   
ATOM   2989 HE21 GLN A 317      -7.273   6.177 -20.200  1.00 10.00      A   
ATOM   2990 HE22 GLN A 317      -8.176   5.323 -18.988  1.00 10.00      A   
ATOM   2991  C   GLN A 317      -1.575   6.738 -18.036  1.00 10.00      A   
ATOM   2992  O   GLN A 317      -1.644   7.862 -17.538  1.00 10.00      A   
ATOM   2993  N   ARG A 318      -0.714   5.824 -17.619  1.00 10.00      A   
ATOM   2994  HN  ARG A 318      -0.704   4.941 -18.044  1.00 10.00      A   
ATOM   2995  CA  ARG A 318       0.230   6.102 -16.549  1.00 10.00      A   
ATOM   2996  CB  ARG A 318      -0.126   5.315 -15.289  1.00 10.00      A   
ATOM   2997  CG  ARG A 318       0.663   5.748 -14.062  1.00 10.00      A   
ATOM   2998  CD  ARG A 318       0.671   4.675 -12.985  1.00 10.00      A   
ATOM   2999  NE  ARG A 318      -0.660   4.417 -12.432  1.00 10.00      A   
ATOM   3000  HE  ARG A 318      -1.364   4.150 -13.067  1.00 10.00      A   
ATOM   3001  CZ  ARG A 318      -0.971   4.547 -11.143  1.00 10.00      A   
ATOM   3002  NH1 ARG A 318      -0.057   4.949 -10.265  1.00 10.00      A   
ATOM   3003 HH11 ARG A 318      -0.306   5.052  -9.250  1.00 10.00      A   
ATOM   3004 HH12 ARG A 318       0.910   5.179 -10.580  1.00 10.00      A   
ATOM   3005  NH2 ARG A 318      -2.204   4.246 -10.728  1.00 10.00      A   
ATOM   3006 HH21 ARG A 318      -2.923   3.909 -11.408  1.00 10.00      A   
ATOM   3007 HH22 ARG A 318      -2.457   4.343  -9.721  1.00 10.00      A   
ATOM   3008  C   ARG A 318       1.640   5.752 -16.991  1.00 10.00      A   
ATOM   3009  O   ARG A 318       1.899   4.628 -17.431  1.00 10.00      A   
ATOM   3010  N   LEU A 319       2.542   6.716 -16.882  1.00 10.00      A   
ATOM   3011  HN  LEU A 319       2.270   7.593 -16.531  1.00 10.00      A   
ATOM   3012  CA  LEU A 319       3.921   6.508 -17.278  1.00 10.00      A   
ATOM   3013  CB  LEU A 319       4.227   7.224 -18.594  1.00 10.00      A   
ATOM   3014  CG  LEU A 319       5.653   7.068 -19.124  1.00 10.00      A   
ATOM   3015  CD1 LEU A 319       5.944   5.616 -19.465  1.00 10.00      A   
ATOM   3016  CD2 LEU A 319       5.872   7.962 -20.330  1.00 10.00      A   
ATOM   3017  C   LEU A 319       4.905   6.947 -16.196  1.00 10.00      A   
ATOM   3018  O   LEU A 319       4.906   8.104 -15.761  1.00 10.00      A   
ATOM   3019  N   TRP A 320       5.725   6.002 -15.763  1.00 10.00      A   
ATOM   3020  HN  TRP A 320       5.641   5.095 -16.138  1.00 10.00      A   
ATOM   3021  CA  TRP A 320       6.755   6.252 -14.763  1.00 10.00      A   
ATOM   3022  CB  TRP A 320       6.618   5.271 -13.590  1.00 10.00      A   
ATOM   3023  CG  TRP A 320       5.448   5.522 -12.681  1.00 10.00      A   
ATOM   3024  CD1 TRP A 320       4.320   6.240 -12.955  1.00 10.00      A   
ATOM   3025  CD2 TRP A 320       5.291   5.032 -11.343  1.00 10.00      A   
ATOM   3026  NE1 TRP A 320       3.476   6.231 -11.872  1.00 10.00      A   
ATOM   3027  HE1 TRP A 320       2.596   6.688 -11.822  1.00 10.00      A   
ATOM   3028  CE2 TRP A 320       4.050   5.496 -10.869  1.00 10.00      A   
ATOM   3029  CE3 TRP A 320       6.082   4.249 -10.498  1.00 10.00      A   
ATOM   3030  CZ2 TRP A 320       3.581   5.204  -9.591  1.00 10.00      A   
ATOM   3031  CZ3 TRP A 320       5.616   3.960  -9.232  1.00 10.00      A   
ATOM   3032  CH2 TRP A 320       4.377   4.435  -8.789  1.00 10.00      A   
ATOM   3033  C   TRP A 320       8.108   6.053 -15.433  1.00 10.00      A   
ATOM   3034  O   TRP A 320       8.485   4.927 -15.745  1.00 10.00      A   
ATOM   3035  N   VAL A 321       8.827   7.136 -15.675  1.00 10.00      A   
ATOM   3036  HN  VAL A 321       8.495   8.013 -15.380  1.00 10.00      A   
ATOM   3037  CA  VAL A 321      10.119   7.043 -16.347  1.00 10.00      A   
ATOM   3038  CB  VAL A 321      10.023   7.476 -17.829  1.00 10.00      A   
ATOM   3039  CG1 VAL A 321       9.364   6.394 -18.669  1.00 10.00      A   
ATOM   3040  CG2 VAL A 321       9.281   8.801 -17.965  1.00 10.00      A   
ATOM   3041  C   VAL A 321      11.181   7.893 -15.673  1.00 10.00      A   
ATOM   3042  O   VAL A 321      10.941   8.501 -14.631  1.00 10.00      A   
ATOM   3043  N   LEU A 322      12.355   7.928 -16.288  1.00 10.00      A   
ATOM   3044  HN  LEU A 322      12.475   7.416 -17.115  1.00 10.00      A   
ATOM   3045  CA  LEU A 322      13.462   8.712 -15.781  1.00 10.00      A   
ATOM   3046  CB  LEU A 322      14.766   7.925 -15.906  1.00 10.00      A   
ATOM   3047  CG  LEU A 322      14.925   6.735 -14.961  1.00 10.00      A   
ATOM   3048  CD1 LEU A 322      16.151   5.921 -15.340  1.00 10.00      A   
ATOM   3049  CD2 LEU A 322      15.023   7.210 -13.517  1.00 10.00      A   
ATOM   3050  C   LEU A 322      13.562  10.020 -16.553  1.00 10.00      A   
ATOM   3051  O   LEU A 322      12.926  10.187 -17.594  1.00 10.00      A   
ATOM   3052  N   ASP A 323      14.382  10.930 -16.055  1.00 10.00      A   
ATOM   3053  HN  ASP A 323      14.886  10.722 -15.235  1.00 10.00      A   
ATOM   3054  CA  ASP A 323      14.567  12.237 -16.684  1.00 10.00      A   
ATOM   3055  CB  ASP A 323      15.142  13.267 -15.704  1.00 10.00      A   
ATOM   3056  CG  ASP A 323      16.503  12.898 -15.145  1.00 10.00      A   
ATOM   3057  OD1 ASP A 323      16.867  11.707 -15.180  1.00 10.00      A   
ATOM   3058  OD2 ASP A 323      17.204  13.799 -14.630  1.00 10.00      A   
ATOM   3059  C   ASP A 323      15.402  12.166 -17.957  1.00 10.00      A   
ATOM   3060  O   ASP A 323      15.655  13.184 -18.599  1.00 10.00      A   
ATOM   3061  N   TYR A 324      15.798  10.952 -18.336  1.00 10.00      A   
ATOM   3062  HN  TYR A 324      15.560  10.183 -17.783  1.00 10.00      A   
ATOM   3063  CA  TYR A 324      16.585  10.738 -19.546  1.00 10.00      A   
ATOM   3064  CB  TYR A 324      17.083   9.292 -19.615  1.00 10.00      A   
ATOM   3065  CG  TYR A 324      18.368   9.036 -18.866  1.00 10.00      A   
ATOM   3066  CD1 TYR A 324      18.395   8.205 -17.756  1.00 10.00      A   
ATOM   3067  CD2 TYR A 324      19.558   9.621 -19.277  1.00 10.00      A   
ATOM   3068  CE1 TYR A 324      19.573   7.965 -17.074  1.00 10.00      A   
ATOM   3069  CE2 TYR A 324      20.738   9.387 -18.605  1.00 10.00      A   
ATOM   3070  CZ  TYR A 324      20.742   8.559 -17.504  1.00 10.00      A   
ATOM   3071  OH  TYR A 324      21.924   8.325 -16.834  1.00 10.00      A   
ATOM   3072  HH  TYR A 324      21.854   7.505 -16.335  1.00 10.00      A   
ATOM   3073  C   TYR A 324      15.761  11.043 -20.792  1.00 10.00      A   
ATOM   3074  O   TYR A 324      16.301  11.147 -21.892  1.00 10.00      A   
ATOM   3075  N   ILE A 325      14.448  11.153 -20.612  1.00 10.00      A   
ATOM   3076  HN  ILE A 325      14.081  11.020 -19.712  1.00 10.00      A   
ATOM   3077  CA  ILE A 325      13.540  11.453 -21.714  1.00 10.00      A   
ATOM   3078  CB  ILE A 325      12.062  11.183 -21.328  1.00 10.00      A   
ATOM   3079  CG1 ILE A 325      11.118  11.411 -22.514  1.00 10.00      A   
ATOM   3080  CG2 ILE A 325      11.641  12.030 -20.137  1.00 10.00      A   
ATOM   3081  CD1 ILE A 325      11.320  10.447 -23.663  1.00 10.00      A   
ATOM   3082  C   ILE A 325      13.712  12.899 -22.191  1.00 10.00      A   
ATOM   3083  O   ILE A 325      13.545  13.193 -23.378  1.00 10.00      A   
ATOM   3084  N   GLU A 326      14.061  13.785 -21.255  1.00 10.00      A   
ATOM   3085  HN  GLU A 326      14.183  13.473 -20.335  1.00 10.00      A   
ATOM   3086  CA  GLU A 326      14.276  15.203 -21.542  1.00 10.00      A   
ATOM   3087  CB  GLU A 326      15.437  15.397 -22.521  1.00 10.00      A   
ATOM   3088  CG  GLU A 326      16.749  14.795 -22.031  1.00 10.00      A   
ATOM   3089  CD  GLU A 326      17.899  15.055 -22.975  1.00 10.00      A   
ATOM   3090  OE1 GLU A 326      17.731  14.852 -24.194  1.00 10.00      A   
ATOM   3091  OE2 GLU A 326      18.984  15.465 -22.505  1.00 10.00      A   
ATOM   3092  C   GLU A 326      13.001  15.913 -22.012  1.00 10.00      A   
ATOM   3093  O   GLU A 326      11.993  15.275 -22.317  1.00 10.00      A   
ATOM   3094  N   ASP A 327      13.056  17.243 -22.069  1.00 10.00      A   
ATOM   3095  HN  ASP A 327      13.894  17.695 -21.820  1.00 10.00      A   
ATOM   3096  CA  ASP A 327      11.905  18.053 -22.487  1.00 10.00      A   
ATOM   3097  CB  ASP A 327      12.236  19.550 -22.445  1.00 10.00      A   
ATOM   3098  CG  ASP A 327      12.612  20.053 -21.070  1.00 10.00      A   
ATOM   3099  OD1 ASP A 327      11.738  20.118 -20.185  1.00 10.00      A   
ATOM   3100  OD2 ASP A 327      13.787  20.413 -20.874  1.00 10.00      A   
ATOM   3101  C   ASP A 327      11.442  17.692 -23.892  1.00 10.00      A   
ATOM   3102  O   ASP A 327      10.243  17.578 -24.157  1.00 10.00      A   
ATOM   3103  N   ALA A 328      12.401  17.520 -24.792  1.00 10.00      A   
ATOM   3104  HN  ALA A 328      13.337  17.629 -24.514  1.00 10.00      A   
ATOM   3105  CA  ALA A 328      12.108  17.183 -26.181  1.00 10.00      A   
ATOM   3106  CB  ALA A 328      13.398  17.052 -26.976  1.00 10.00      A   
ATOM   3107  C   ALA A 328      11.272  15.911 -26.291  1.00 10.00      A   
ATOM   3108  O   ALA A 328      10.279  15.873 -27.022  1.00 10.00      A   
ATOM   3109  N   GLY A 329      11.662  14.883 -25.542  1.00 10.00      A   
ATOM   3110  HN  GLY A 329      12.441  14.982 -24.953  1.00 10.00      A   
ATOM   3111  CA  GLY A 329      10.942  13.627 -25.577  1.00 10.00      A   
ATOM   3112  C   GLY A 329       9.544  13.753 -25.009  1.00 10.00      A   
ATOM   3113  O   GLY A 329       8.601  13.143 -25.517  1.00 10.00      A   
ATOM   3114  N   LEU A 330       9.409  14.558 -23.963  1.00 10.00      A   
ATOM   3115  HN  LEU A 330      10.200  15.019 -23.609  1.00 10.00      A   
ATOM   3116  CA  LEU A 330       8.122  14.772 -23.322  1.00 10.00      A   
ATOM   3117  CB  LEU A 330       8.290  15.588 -22.040  1.00 10.00      A   
ATOM   3118  CG  LEU A 330       8.997  14.881 -20.881  1.00 10.00      A   
ATOM   3119  CD1 LEU A 330       9.344  15.872 -19.784  1.00 10.00      A   
ATOM   3120  CD2 LEU A 330       8.131  13.760 -20.327  1.00 10.00      A   
ATOM   3121  C   LEU A 330       7.142  15.464 -24.263  1.00 10.00      A   
ATOM   3122  O   LEU A 330       5.947  15.172 -24.247  1.00 10.00      A   
ATOM   3123  N   GLU A 331       7.652  16.371 -25.090  1.00 10.00      A   
ATOM   3124  HN  GLU A 331       8.617  16.564 -25.058  1.00 10.00      A   
ATOM   3125  CA  GLU A 331       6.810  17.096 -26.031  1.00 10.00      A   
ATOM   3126  CB  GLU A 331       7.598  18.190 -26.742  1.00 10.00      A   
ATOM   3127  CG  GLU A 331       6.733  19.155 -27.534  1.00 10.00      A   
ATOM   3128  CD  GLU A 331       7.378  20.511 -27.676  1.00 10.00      A   
ATOM   3129  OE1 GLU A 331       8.294  20.650 -28.511  1.00 10.00      A   
ATOM   3130  OE2 GLU A 331       6.983  21.442 -26.944  1.00 10.00      A   
ATOM   3131  C   GLU A 331       6.168  16.150 -27.041  1.00 10.00      A   
ATOM   3132  O   GLU A 331       4.968  16.230 -27.302  1.00 10.00      A   
ATOM   3133  N   VAL A 332       6.966  15.238 -27.588  1.00 10.00      A   
ATOM   3134  HN  VAL A 332       7.915  15.218 -27.338  1.00 10.00      A   
ATOM   3135  CA  VAL A 332       6.463  14.272 -28.562  1.00 10.00      A   
ATOM   3136  CB  VAL A 332       7.605  13.482 -29.244  1.00 10.00      A   
ATOM   3137  CG1 VAL A 332       7.104  12.804 -30.513  1.00 10.00      A   
ATOM   3138  CG2 VAL A 332       8.784  14.390 -29.557  1.00 10.00      A   
ATOM   3139  C   VAL A 332       5.501  13.294 -27.887  1.00 10.00      A   
ATOM   3140  O   VAL A 332       4.550  12.804 -28.504  1.00 10.00      A   
ATOM   3141  N   LEU A 333       5.754  13.026 -26.610  1.00 10.00      A   
ATOM   3142  HN  LEU A 333       6.532  13.444 -26.183  1.00 10.00      A   
ATOM   3143  CA  LEU A 333       4.917  12.124 -25.829  1.00 10.00      A   
ATOM   3144  CB  LEU A 333       5.545  11.871 -24.455  1.00 10.00      A   
ATOM   3145  CG  LEU A 333       4.753  10.961 -23.514  1.00 10.00      A   
ATOM   3146  CD1 LEU A 333       4.896   9.505 -23.921  1.00 10.00      A   
ATOM   3147  CD2 LEU A 333       5.174  11.172 -22.068  1.00 10.00      A   
ATOM   3148  C   LEU A 333       3.518  12.709 -25.663  1.00 10.00      A   
ATOM   3149  O   LEU A 333       2.516  11.997 -25.788  1.00 10.00      A   
ATOM   3150  N   ALA A 334       3.463  14.014 -25.404  1.00 10.00      A   
ATOM   3151  HN  ALA A 334       4.304  14.513 -25.317  1.00 10.00      A   
ATOM   3152  CA  ALA A 334       2.198  14.728 -25.225  1.00 10.00      A   
ATOM   3153  CB  ALA A 334       2.461  16.169 -24.814  1.00 10.00      A   
ATOM   3154  C   ALA A 334       1.361  14.693 -26.499  1.00 10.00      A   
ATOM   3155  O   ALA A 334       0.147  14.894 -26.471  1.00 10.00      A   
ATOM   3156  N   SER A 335       2.021  14.443 -27.617  1.00 10.00      A   
ATOM   3157  HN  SER A 335       2.990  14.310 -27.577  1.00 10.00      A   
ATOM   3158  CA  SER A 335       1.347  14.373 -28.903  1.00 10.00      A   
ATOM   3159  CB  SER A 335       2.260  14.911 -30.013  1.00 10.00      A   
ATOM   3160  OG  SER A 335       1.514  15.306 -31.154  1.00 10.00      A   
ATOM   3161  HG  SER A 335       2.046  15.908 -31.690  1.00 10.00      A   
ATOM   3162  C   SER A 335       0.923  12.937 -29.207  1.00 10.00      A   
ATOM   3163  O   SER A 335       0.174  12.688 -30.148  1.00 10.00      A   
ATOM   3164  N   THR A 336       1.383  12.001 -28.386  1.00 10.00      A   
ATOM   3165  HN  THR A 336       1.953  12.266 -27.630  1.00 10.00      A   
ATOM   3166  CA  THR A 336       1.064  10.591 -28.572  1.00 10.00      A   
ATOM   3167  CB  THR A 336       2.329   9.715 -28.441  1.00 10.00      A   
ATOM   3168  OG1 THR A 336       3.318  10.159 -29.382  1.00 10.00      A   
ATOM   3169  HG1 THR A 336       3.703  10.991 -29.079  1.00 10.00      A   
ATOM   3170  CG2 THR A 336       2.004   8.251 -28.702  1.00 10.00      A   
ATOM   3171  C   THR A 336      -0.008  10.113 -27.583  1.00 10.00      A   
ATOM   3172  O   THR A 336      -1.094   9.680 -27.983  1.00 10.00      A   
ATOM   3173  N   CYS A 337       0.292  10.200 -26.296  1.00 10.00      A   
ATOM   3174  HN  CYS A 337       1.165  10.565 -26.028  1.00 10.00      A   
ATOM   3175  CA  CYS A 337      -0.642   9.771 -25.269  1.00 10.00      A   
ATOM   3176  CB  CYS A 337       0.120   9.288 -24.034  1.00 10.00      A   
ATOM   3177  SG  CYS A 337       1.598   8.315 -24.416  1.00 10.00      A   
ATOM   3178  HG  CYS A 337       1.239   7.303 -25.202  1.00 10.00      A   
ATOM   3179  C   CYS A 337      -1.600  10.900 -24.904  1.00 10.00      A   
ATOM   3180  O   CYS A 337      -1.316  11.713 -24.025  1.00 10.00      A   
ATOM   3181  N   LYS A 338      -2.735  10.952 -25.590  1.00 10.00      A   
ATOM   3182  HN  LYS A 338      -2.910  10.280 -26.284  1.00 10.00      A   
ATOM   3183  CA  LYS A 338      -3.727  11.991 -25.342  1.00 10.00      A   
ATOM   3184  CB  LYS A 338      -4.566  12.257 -26.594  1.00 10.00      A   
ATOM   3185  CG  LYS A 338      -3.788  12.909 -27.727  1.00 10.00      A   
ATOM   3186  CD  LYS A 338      -3.187  14.231 -27.289  1.00 10.00      A   
ATOM   3187  CE  LYS A 338      -2.455  14.914 -28.429  1.00 10.00      A   
ATOM   3188  NZ  LYS A 338      -1.815  16.179 -27.988  1.00 10.00      A   
ATOM   3189  HZ1 LYS A 338      -2.449  16.696 -27.348  1.00 10.00      A   
ATOM   3190  HZ2 LYS A 338      -1.609  16.784 -28.811  1.00 10.00      A   
ATOM   3191  HZ3 LYS A 338      -0.923  15.977 -27.485  1.00 10.00      A   
ATOM   3192  C   LYS A 338      -4.616  11.652 -24.154  1.00 10.00      A   
ATOM   3193  O   LYS A 338      -5.348  12.502 -23.650  1.00 10.00      A   
ATOM   3194  N   ASP A 339      -4.553  10.406 -23.712  1.00 10.00      A   
ATOM   3195  HN  ASP A 339      -3.965   9.767 -24.167  1.00 10.00      A   
ATOM   3196  CA  ASP A 339      -5.349   9.961 -22.575  1.00 10.00      A   
ATOM   3197  CB  ASP A 339      -6.095   8.667 -22.916  1.00 10.00      A   
ATOM   3198  CG  ASP A 339      -7.237   8.359 -21.963  1.00 10.00      A   
ATOM   3199  OD1 ASP A 339      -8.012   9.281 -21.618  1.00 10.00      A   
ATOM   3200  OD2 ASP A 339      -7.378   7.184 -21.563  1.00 10.00      A   
ATOM   3201  C   ASP A 339      -4.464   9.775 -21.346  1.00 10.00      A   
ATOM   3202  O   ASP A 339      -4.843   9.107 -20.384  1.00 10.00      A   
ATOM   3203  N   LEU A 340      -3.278  10.382 -21.388  1.00 10.00      A   
ATOM   3204  HN  LEU A 340      -3.039  10.902 -22.183  1.00 10.00      A   
ATOM   3205  CA  LEU A 340      -2.328  10.304 -20.282  1.00 10.00      A   
ATOM   3206  CB  LEU A 340      -1.003  10.966 -20.670  1.00 10.00      A   
ATOM   3207  CG  LEU A 340       0.101  10.943 -19.610  1.00 10.00      A   
ATOM   3208  CD1 LEU A 340       0.558   9.520 -19.340  1.00 10.00      A   
ATOM   3209  CD2 LEU A 340       1.273  11.813 -20.034  1.00 10.00      A   
ATOM   3210  C   LEU A 340      -2.908  10.978 -19.045  1.00 10.00      A   
ATOM   3211  O   LEU A 340      -3.315  12.136 -19.097  1.00 10.00      A   
ATOM   3212  N   ARG A 341      -2.943  10.248 -17.942  1.00 10.00      A   
ATOM   3213  HN  ARG A 341      -2.577   9.333 -17.960  1.00 10.00      A   
ATOM   3214  CA  ARG A 341      -3.500  10.766 -16.698  1.00 10.00      A   
ATOM   3215  CB  ARG A 341      -4.423   9.722 -16.067  1.00 10.00      A   
ATOM   3216  CG  ARG A 341      -5.335   9.011 -17.048  1.00 10.00      A   
ATOM   3217  CD  ARG A 341      -6.415   9.941 -17.567  1.00 10.00      A   
ATOM   3218  NE  ARG A 341      -7.255   9.290 -18.567  1.00 10.00      A   
ATOM   3219  HE  ARG A 341      -6.950   9.318 -19.504  1.00 10.00      A   
ATOM   3220  CZ  ARG A 341      -8.389   8.659 -18.281  1.00 10.00      A   
ATOM   3221  NH1 ARG A 341      -8.823   8.593 -17.025  1.00 10.00      A   
ATOM   3222 HH11 ARG A 341      -9.712   8.097 -16.803  1.00 10.00      A   
ATOM   3223 HH12 ARG A 341      -8.272   9.036 -16.251  1.00 10.00      A   
ATOM   3224  NH2 ARG A 341      -9.088   8.092 -19.256  1.00 10.00      A   
ATOM   3225 HH21 ARG A 341      -8.744   8.144 -20.245  1.00 10.00      A   
ATOM   3226 HH22 ARG A 341      -9.977   7.586 -19.045  1.00 10.00      A   
ATOM   3227  C   ARG A 341      -2.407  11.107 -15.700  1.00 10.00      A   
ATOM   3228  O   ARG A 341      -2.463  12.144 -15.029  1.00 10.00      A   
ATOM   3229  N   GLU A 342      -1.409  10.237 -15.605  1.00 10.00      A   
ATOM   3230  HN  GLU A 342      -1.395   9.451 -16.195  1.00 10.00      A   
ATOM   3231  CA  GLU A 342      -0.328  10.431 -14.657  1.00 10.00      A   
ATOM   3232  CB  GLU A 342      -0.458   9.426 -13.513  1.00 10.00      A   
ATOM   3233  CG  GLU A 342       0.551   9.636 -12.400  1.00 10.00      A   
ATOM   3234  CD  GLU A 342       0.457   8.579 -11.330  1.00 10.00      A   
ATOM   3235  OE1 GLU A 342      -0.404   8.706 -10.438  1.00 10.00      A   
ATOM   3236  OE2 GLU A 342       1.263   7.629 -11.366  1.00 10.00      A   
ATOM   3237  C   GLU A 342       1.049  10.302 -15.299  1.00 10.00      A   
ATOM   3238  O   GLU A 342       1.325   9.351 -16.036  1.00 10.00      A   
ATOM   3239  N   LEU A 343       1.917  11.256 -14.995  1.00 10.00      A   
ATOM   3240  HN  LEU A 343       1.640  11.986 -14.392  1.00 10.00      A   
ATOM   3241  CA  LEU A 343       3.270  11.251 -15.523  1.00 10.00      A   
ATOM   3242  CB  LEU A 343       3.427  12.305 -16.623  1.00 10.00      A   
ATOM   3243  CG  LEU A 343       4.782  12.333 -17.333  1.00 10.00      A   
ATOM   3244  CD1 LEU A 343       4.993  11.066 -18.147  1.00 10.00      A   
ATOM   3245  CD2 LEU A 343       4.905  13.569 -18.208  1.00 10.00      A   
ATOM   3246  C   LEU A 343       4.279  11.494 -14.404  1.00 10.00      A   
ATOM   3247  O   LEU A 343       4.359  12.593 -13.848  1.00 10.00      A   
ATOM   3248  N   ARG A 344       5.039  10.464 -14.062  1.00 10.00      A   
ATOM   3249  HN  ARG A 344       4.938   9.608 -14.542  1.00 10.00      A   
ATOM   3250  CA  ARG A 344       6.037  10.577 -13.008  1.00 10.00      A   
ATOM   3251  CB  ARG A 344       5.787   9.553 -11.893  1.00 10.00      A   
ATOM   3252  CG  ARG A 344       4.414   9.665 -11.247  1.00 10.00      A   
ATOM   3253  CD  ARG A 344       4.358   8.952  -9.906  1.00 10.00      A   
ATOM   3254  NE  ARG A 344       2.985   8.603  -9.549  1.00 10.00      A   
ATOM   3255  HE  ARG A 344       2.355   8.448 -10.295  1.00 10.00      A   
ATOM   3256  CZ  ARG A 344       2.538   8.460  -8.303  1.00 10.00      A   
ATOM   3257  NH1 ARG A 344       3.344   8.619  -7.273  1.00 10.00      A   
ATOM   3258 HH11 ARG A 344       4.342   8.867  -7.413  1.00 10.00      A   
ATOM   3259 HH12 ARG A 344       2.967   8.497  -6.300  1.00 10.00      A   
ATOM   3260  NH2 ARG A 344       1.272   8.161  -8.080  1.00 10.00      A   
ATOM   3261 HH21 ARG A 344       0.607   8.047  -8.879  1.00 10.00      A   
ATOM   3262 HH22 ARG A 344       0.931   8.036  -7.089  1.00 10.00      A   
ATOM   3263  C   ARG A 344       7.435  10.410 -13.580  1.00 10.00      A   
ATOM   3264  O   ARG A 344       7.794   9.333 -14.058  1.00 10.00      A   
ATOM   3265  N   VAL A 345       8.210  11.483 -13.549  1.00 10.00      A   
ATOM   3266  HN  VAL A 345       7.860  12.317 -13.161  1.00 10.00      A   
ATOM   3267  CA  VAL A 345       9.570  11.459 -14.069  1.00 10.00      A   
ATOM   3268  CB  VAL A 345       9.808  12.600 -15.084  1.00 10.00      A   
ATOM   3269  CG1 VAL A 345      11.210  12.524 -15.659  1.00 10.00      A   
ATOM   3270  CG2 VAL A 345       8.776  12.545 -16.201  1.00 10.00      A   
ATOM   3271  C   VAL A 345      10.580  11.559 -12.928  1.00 10.00      A   
ATOM   3272  O   VAL A 345      10.671  12.582 -12.250  1.00 10.00      A   
ATOM   3273  N   PHE A 346      11.330  10.491 -12.719  1.00 10.00      A   
ATOM   3274  HN  PHE A 346      11.215   9.705 -13.302  1.00 10.00      A   
ATOM   3275  CA  PHE A 346      12.325  10.446 -11.655  1.00 10.00      A   
ATOM   3276  CB  PHE A 346      12.426   9.027 -11.083  1.00 10.00      A   
ATOM   3277  CG  PHE A 346      11.117   8.452 -10.617  1.00 10.00      A   
ATOM   3278  CD1 PHE A 346      10.339   7.681 -11.467  1.00 10.00      A   
ATOM   3279  CD2 PHE A 346      10.666   8.679  -9.327  1.00 10.00      A   
ATOM   3280  CE1 PHE A 346       9.137   7.149 -11.042  1.00 10.00      A   
ATOM   3281  CE2 PHE A 346       9.465   8.149  -8.896  1.00 10.00      A   
ATOM   3282  CZ  PHE A 346       8.698   7.383  -9.755  1.00 10.00      A   
ATOM   3283  C   PHE A 346      13.693  10.895 -12.164  1.00 10.00      A   
ATOM   3284  O   PHE A 346      14.052  10.631 -13.308  1.00 10.00      A   
ATOM   3285  N   PRO A 347      14.476  11.578 -11.314  1.00 10.00      A   
ATOM   3286  CA  PRO A 347      15.807  12.060 -11.683  1.00 10.00      A   
ATOM   3287  CB  PRO A 347      16.092  13.126 -10.623  1.00 10.00      A   
ATOM   3288  CG  PRO A 347      15.328  12.679  -9.424  1.00 10.00      A   
ATOM   3289  CD  PRO A 347      14.124  11.926  -9.926  1.00 10.00      A   
ATOM   3290  C   PRO A 347      16.850  10.944 -11.617  1.00 10.00      A   
ATOM   3291  O   PRO A 347      16.936  10.219 -10.622  1.00 10.00      A   
ATOM   3292  N   SER A 348      17.623  10.802 -12.686  1.00 10.00      A   
ATOM   3293  HN  SER A 348      17.486  11.399 -13.460  1.00 10.00      A   
ATOM   3294  CA  SER A 348      18.660   9.780 -12.763  1.00 10.00      A   
ATOM   3295  CB  SER A 348      19.259   9.752 -14.169  1.00 10.00      A   
ATOM   3296  OG  SER A 348      19.307  11.059 -14.722  1.00 10.00      A   
ATOM   3297  HG  SER A 348      18.412  11.322 -15.010  1.00 10.00      A   
ATOM   3298  C   SER A 348      19.753  10.021 -11.726  1.00 10.00      A   
ATOM   3299  O   SER A 348      20.105   9.125 -10.951  1.00 10.00      A   
ATOM   3300  N   GLU A 349      20.283  11.238 -11.709  1.00 10.00      A   
ATOM   3301  HN  GLU A 349      19.955  11.913 -12.348  1.00 10.00      A   
ATOM   3302  CA  GLU A 349      21.334  11.600 -10.771  1.00 10.00      A   
ATOM   3303  CB  GLU A 349      22.644  11.870 -11.512  1.00 10.00      A   
ATOM   3304  CG  GLU A 349      23.158  10.694 -12.326  1.00 10.00      A   
ATOM   3305  CD  GLU A 349      23.620   9.534 -11.464  1.00 10.00      A   
ATOM   3306  OE1 GLU A 349      23.668   9.682 -10.224  1.00 10.00      A   
ATOM   3307  OE2 GLU A 349      23.955   8.471 -12.029  1.00 10.00      A   
ATOM   3308  C   GLU A 349      20.935  12.824  -9.958  1.00 10.00      A   
ATOM   3309  O   GLU A 349      21.367  13.941 -10.247  1.00 10.00      A   
ATOM   3310  N   PRO A 350      20.121  12.628  -8.909  1.00 10.00      A   
ATOM   3311  CA  PRO A 350      19.645  13.728  -8.063  1.00 10.00      A   
ATOM   3312  CB  PRO A 350      18.527  13.081  -7.246  1.00 10.00      A   
ATOM   3313  CG  PRO A 350      18.912  11.645  -7.166  1.00 10.00      A   
ATOM   3314  CD  PRO A 350      19.603  11.320  -8.460  1.00 10.00      A   
ATOM   3315  C   PRO A 350      20.727  14.272  -7.136  1.00 10.00      A   
ATOM   3316  O   PRO A 350      20.508  15.242  -6.417  1.00 10.00      A   
ATOM   3317  N   PHE A 351      21.891  13.646  -7.155  1.00 10.00      A   
ATOM   3318  HN  PHE A 351      22.011  12.879  -7.752  1.00 10.00      A   
ATOM   3319  CA  PHE A 351      22.998  14.072  -6.308  1.00 10.00      A   
ATOM   3320  CB  PHE A 351      23.767  12.857  -5.785  1.00 10.00      A   
ATOM   3321  CG  PHE A 351      22.877  11.746  -5.302  1.00 10.00      A   
ATOM   3322  CD1 PHE A 351      22.791  10.559  -6.010  1.00 10.00      A   
ATOM   3323  CD2 PHE A 351      22.126  11.890  -4.149  1.00 10.00      A   
ATOM   3324  CE1 PHE A 351      21.972   9.538  -5.574  1.00 10.00      A   
ATOM   3325  CE2 PHE A 351      21.305  10.873  -3.707  1.00 10.00      A   
ATOM   3326  CZ  PHE A 351      21.227   9.694  -4.421  1.00 10.00      A   
ATOM   3327  C   PHE A 351      23.930  15.000  -7.076  1.00 10.00      A   
ATOM   3328  O   PHE A 351      24.871  15.563  -6.517  1.00 10.00      A   
ATOM   3329  N   VAL A 352      23.652  15.161  -8.362  1.00 10.00      A   
ATOM   3330  HN  VAL A 352      22.874  14.703  -8.743  1.00 10.00      A   
ATOM   3331  CA  VAL A 352      24.459  16.013  -9.222  1.00 10.00      A   
ATOM   3332  CB  VAL A 352      24.687  15.359 -10.598  1.00 10.00      A   
ATOM   3333  CG1 VAL A 352      25.613  16.210 -11.453  1.00 10.00      A   
ATOM   3334  CG2 VAL A 352      25.255  13.957 -10.431  1.00 10.00      A   
ATOM   3335  C   VAL A 352      23.790  17.372  -9.403  1.00 10.00      A   
ATOM   3336  O   VAL A 352      22.656  17.461  -9.889  1.00 10.00      A   
ATOM   3337  N   MET A 353      24.500  18.423  -9.005  1.00 10.00      A   
ATOM   3338  HN  MET A 353      25.399  18.273  -8.634  1.00 10.00      A   
ATOM   3339  CA  MET A 353      23.988  19.790  -9.096  1.00 10.00      A   
ATOM   3340  CB  MET A 353      24.898  20.759  -8.335  1.00 10.00      A   
ATOM   3341  CG  MET A 353      24.327  22.158  -8.186  1.00 10.00      A   
ATOM   3342  SD  MET A 353      25.395  23.247  -7.223  1.00 10.00      A   
ATOM   3343  CE  MET A 353      24.442  24.762  -7.266  1.00 10.00      A   
ATOM   3344  C   MET A 353      23.823  20.242 -10.547  1.00 10.00      A   
ATOM   3345  O   MET A 353      22.832  20.888 -10.899  1.00 10.00      A   
ATOM   3346  N   GLU A 354      24.797  19.913 -11.378  1.00 10.00      A   
ATOM   3347  HN  GLU A 354      25.571  19.419 -11.034  1.00 10.00      A   
ATOM   3348  CA  GLU A 354      24.751  20.270 -12.787  1.00 10.00      A   
ATOM   3349  CB  GLU A 354      26.151  20.214 -13.401  1.00 10.00      A   
ATOM   3350  CG  GLU A 354      26.964  21.480 -13.194  1.00 10.00      A   
ATOM   3351  CD  GLU A 354      26.258  22.709 -13.727  1.00 10.00      A   
ATOM   3352  OE1 GLU A 354      26.386  22.993 -14.937  1.00 10.00      A   
ATOM   3353  OE2 GLU A 354      25.566  23.395 -12.943  1.00 10.00      A   
ATOM   3354  C   GLU A 354      23.795  19.353 -13.543  1.00 10.00      A   
ATOM   3355  O   GLU A 354      23.749  18.147 -13.294  1.00 10.00      A   
ATOM   3356  N   PRO A 355      23.000  19.924 -14.458  1.00 10.00      A   
ATOM   3357  CA  PRO A 355      22.033  19.164 -15.252  1.00 10.00      A   
ATOM   3358  CB  PRO A 355      21.359  20.229 -16.124  1.00 10.00      A   
ATOM   3359  CG  PRO A 355      21.644  21.524 -15.447  1.00 10.00      A   
ATOM   3360  CD  PRO A 355      22.978  21.358 -14.785  1.00 10.00      A   
ATOM   3361  C   PRO A 355      22.714  18.116 -16.124  1.00 10.00      A   
ATOM   3362  O   PRO A 355      23.426  18.448 -17.075  1.00 10.00      A   
ATOM   3363  N   ASN A 356      22.511  16.852 -15.779  1.00 10.00      A   
ATOM   3364  HN  ASN A 356      21.958  16.654 -14.993  1.00 10.00      A   
ATOM   3365  CA  ASN A 356      23.099  15.748 -16.534  1.00 10.00      A   
ATOM   3366  CB  ASN A 356      23.101  14.445 -15.719  1.00 10.00      A   
ATOM   3367  CG  ASN A 356      21.711  13.960 -15.332  1.00 10.00      A   
ATOM   3368  OD1 ASN A 356      20.823  14.757 -15.016  1.00 10.00      A   
ATOM   3369  ND2 ASN A 356      21.518  12.649 -15.347  1.00 10.00      A   
ATOM   3370 HD21 ASN A 356      22.272  12.071 -15.603  1.00 10.00      A   
ATOM   3371 HD22 ASN A 356      20.624  12.305 -15.105  1.00 10.00      A   
ATOM   3372  C   ASN A 356      22.378  15.561 -17.863  1.00 10.00      A   
ATOM   3373  O   ASN A 356      22.965  15.103 -18.844  1.00 10.00      A   
ATOM   3374  N   VAL A 357      21.106  15.935 -17.886  1.00 10.00      A   
ATOM   3375  HN  VAL A 357      20.703  16.287 -17.068  1.00 10.00      A   
ATOM   3376  CA  VAL A 357      20.286  15.839 -19.089  1.00 10.00      A   
ATOM   3377  CB  VAL A 357      19.276  14.668 -19.013  1.00 10.00      A   
ATOM   3378  CG1 VAL A 357      19.974  13.330 -19.211  1.00 10.00      A   
ATOM   3379  CG2 VAL A 357      18.516  14.690 -17.694  1.00 10.00      A   
ATOM   3380  C   VAL A 357      19.519  17.143 -19.298  1.00 10.00      A   
ATOM   3381  O   VAL A 357      19.415  17.958 -18.374  1.00 10.00      A   
ATOM   3382  N   ALA A 358      18.980  17.334 -20.498  1.00 10.00      A   
ATOM   3383  HN  ALA A 358      19.081  16.636 -21.192  1.00 10.00      A   
ATOM   3384  CA  ALA A 358      18.223  18.538 -20.815  1.00 10.00      A   
ATOM   3385  CB  ALA A 358      18.271  18.834 -22.308  1.00 10.00      A   
ATOM   3386  C   ALA A 358      16.784  18.414 -20.317  1.00 10.00      A   
ATOM   3387  O   ALA A 358      15.848  18.235 -21.100  1.00 10.00      A   
ATOM   3388  N   LEU A 359      16.626  18.503 -19.005  1.00 10.00      A   
ATOM   3389  HN  LEU A 359      17.415  18.657 -18.445  1.00 10.00      A   
ATOM   3390  CA  LEU A 359      15.320  18.397 -18.371  1.00 10.00      A   
ATOM   3391  CB  LEU A 359      15.288  17.212 -17.403  1.00 10.00      A   
ATOM   3392  CG  LEU A 359      13.929  16.896 -16.778  1.00 10.00      A   
ATOM   3393  CD1 LEU A 359      13.250  15.751 -17.517  1.00 10.00      A   
ATOM   3394  CD2 LEU A 359      14.079  16.585 -15.297  1.00 10.00      A   
ATOM   3395  C   LEU A 359      14.999  19.685 -17.627  1.00 10.00      A   
ATOM   3396  O   LEU A 359      15.636  20.008 -16.616  1.00 10.00      A   
ATOM   3397  N   THR A 360      14.029  20.424 -18.140  1.00 10.00      A   
ATOM   3398  HN  THR A 360      13.566  20.112 -18.956  1.00 10.00      A   
ATOM   3399  CA  THR A 360      13.624  21.684 -17.540  1.00 10.00      A   
ATOM   3400  CB  THR A 360      13.963  22.866 -18.478  1.00 10.00      A   
ATOM   3401  OG1 THR A 360      13.235  22.745 -19.709  1.00 10.00      A   
ATOM   3402  HG1 THR A 360      13.356  21.845 -20.069  1.00 10.00      A   
ATOM   3403  CG2 THR A 360      15.453  22.895 -18.789  1.00 10.00      A   
ATOM   3404  C   THR A 360      12.124  21.678 -17.234  1.00 10.00      A   
ATOM   3405  O   THR A 360      11.550  20.636 -16.917  1.00 10.00      A   
ATOM   3406  N   GLU A 361      11.494  22.842 -17.304  1.00 10.00      A   
ATOM   3407  HN  GLU A 361      12.002  23.656 -17.526  1.00 10.00      A   
ATOM   3408  CA  GLU A 361      10.067  22.950 -17.047  1.00 10.00      A   
ATOM   3409  CB  GLU A 361       9.749  24.258 -16.320  1.00 10.00      A   
ATOM   3410  CG  GLU A 361       9.988  25.509 -17.150  1.00 10.00      A   
ATOM   3411  CD  GLU A 361      11.393  26.049 -17.015  1.00 10.00      A   
ATOM   3412  OE1 GLU A 361      12.340  25.412 -17.530  1.00 10.00      A   
ATOM   3413  OE2 GLU A 361      11.557  27.121 -16.408  1.00 10.00      A   
ATOM   3414  C   GLU A 361       9.277  22.874 -18.349  1.00 10.00      A   
ATOM   3415  O   GLU A 361       8.052  22.728 -18.335  1.00 10.00      A   
ATOM   3416  N   GLN A 362       9.991  22.957 -19.469  1.00 10.00      A   
ATOM   3417  HN  GLN A 362      10.969  23.029 -19.406  1.00 10.00      A   
ATOM   3418  CA  GLN A 362       9.368  22.917 -20.786  1.00 10.00      A   
ATOM   3419  CB  GLN A 362      10.412  23.048 -21.896  1.00 10.00      A   
ATOM   3420  CG  GLN A 362       9.830  22.985 -23.301  1.00 10.00      A   
ATOM   3421  CD  GLN A 362       8.891  24.137 -23.599  1.00 10.00      A   
ATOM   3422  OE1 GLN A 362       9.085  25.251 -23.121  1.00 10.00      A   
ATOM   3423  NE2 GLN A 362       7.854  23.877 -24.377  1.00 10.00      A   
ATOM   3424 HE21 GLN A 362       7.743  22.959 -24.711  1.00 10.00      A   
ATOM   3425 HE22 GLN A 362       7.238  24.607 -24.585  1.00 10.00      A   
ATOM   3426  C   GLN A 362       8.555  21.644 -20.966  1.00 10.00      A   
ATOM   3427  O   GLN A 362       7.422  21.687 -21.441  1.00 10.00      A   
ATOM   3428  N   GLY A 363       9.133  20.520 -20.561  1.00 10.00      A   
ATOM   3429  HN  GLY A 363      10.048  20.553 -20.186  1.00 10.00      A   
ATOM   3430  CA  GLY A 363       8.453  19.247 -20.673  1.00 10.00      A   
ATOM   3431  C   GLY A 363       7.120  19.250 -19.955  1.00 10.00      A   
ATOM   3432  O   GLY A 363       6.131  18.734 -20.476  1.00 10.00      A   
ATOM   3433  N   LEU A 364       7.084  19.862 -18.773  1.00 10.00      A   
ATOM   3434  HN  LEU A 364       7.900  20.283 -18.423  1.00 10.00      A   
ATOM   3435  CA  LEU A 364       5.855  19.931 -17.992  1.00 10.00      A   
ATOM   3436  CB  LEU A 364       6.129  20.483 -16.595  1.00 10.00      A   
ATOM   3437  CG  LEU A 364       5.536  19.691 -15.424  1.00 10.00      A   
ATOM   3438  CD1 LEU A 364       5.917  20.341 -14.104  1.00 10.00      A   
ATOM   3439  CD2 LEU A 364       4.020  19.580 -15.548  1.00 10.00      A   
ATOM   3440  C   LEU A 364       4.820  20.797 -18.701  1.00 10.00      A   
ATOM   3441  O   LEU A 364       3.638  20.456 -18.754  1.00 10.00      A   
ATOM   3442  N   VAL A 365       5.276  21.914 -19.250  1.00 10.00      A   
ATOM   3443  HN  VAL A 365       6.230  22.131 -19.169  1.00 10.00      A   
ATOM   3444  CA  VAL A 365       4.393  22.829 -19.966  1.00 10.00      A   
ATOM   3445  CB  VAL A 365       5.114  24.145 -20.344  1.00 10.00      A   
ATOM   3446  CG1 VAL A 365       4.164  25.101 -21.054  1.00 10.00      A   
ATOM   3447  CG2 VAL A 365       5.710  24.807 -19.113  1.00 10.00      A   
ATOM   3448  C   VAL A 365       3.841  22.162 -21.229  1.00 10.00      A   
ATOM   3449  O   VAL A 365       2.633  22.172 -21.478  1.00 10.00      A   
ATOM   3450  N   SER A 366       4.731  21.561 -22.008  1.00 10.00      A   
ATOM   3451  HN  SER A 366       5.683  21.581 -21.754  1.00 10.00      A   
ATOM   3452  CA  SER A 366       4.346  20.887 -23.238  1.00 10.00      A   
ATOM   3453  CB  SER A 366       5.590  20.398 -23.987  1.00 10.00      A   
ATOM   3454  OG  SER A 366       6.414  21.481 -24.383  1.00 10.00      A   
ATOM   3455  HG  SER A 366       6.579  21.426 -25.339  1.00 10.00      A   
ATOM   3456  C   SER A 366       3.399  19.718 -22.970  1.00 10.00      A   
ATOM   3457  O   SER A 366       2.383  19.566 -23.650  1.00 10.00      A   
ATOM   3458  N   VAL A 367       3.715  18.912 -21.960  1.00 10.00      A   
ATOM   3459  HN  VAL A 367       4.519  19.100 -21.422  1.00 10.00      A   
ATOM   3460  CA  VAL A 367       2.895  17.752 -21.633  1.00 10.00      A   
ATOM   3461  CB  VAL A 367       3.613  16.752 -20.691  1.00 10.00      A   
ATOM   3462  CG1 VAL A 367       3.555  17.194 -19.235  1.00 10.00      A   
ATOM   3463  CG2 VAL A 367       3.047  15.351 -20.858  1.00 10.00      A   
ATOM   3464  C   VAL A 367       1.510  18.130 -21.101  1.00 10.00      A   
ATOM   3465  O   VAL A 367       0.527  17.459 -21.399  1.00 10.00      A   
ATOM   3466  N   SER A 368       1.421  19.217 -20.339  1.00 10.00      A   
ATOM   3467  HN  SER A 368       2.230  19.739 -20.140  1.00 10.00      A   
ATOM   3468  CA  SER A 368       0.135  19.641 -19.796  1.00 10.00      A   
ATOM   3469  CB  SER A 368       0.311  20.656 -18.664  1.00 10.00      A   
ATOM   3470  OG  SER A 368       1.240  21.668 -19.009  1.00 10.00      A   
ATOM   3471  HG  SER A 368       2.139  21.343 -18.867  1.00 10.00      A   
ATOM   3472  C   SER A 368      -0.764  20.196 -20.897  1.00 10.00      A   
ATOM   3473  O   SER A 368      -1.992  20.156 -20.798  1.00 10.00      A   
ATOM   3474  N   MET A 369      -0.139  20.720 -21.945  1.00 10.00      A   
ATOM   3475  HN  MET A 369       0.843  20.743 -21.949  1.00 10.00      A   
ATOM   3476  CA  MET A 369      -0.871  21.268 -23.079  1.00 10.00      A   
ATOM   3477  CB  MET A 369       0.019  22.206 -23.897  1.00 10.00      A   
ATOM   3478  CG  MET A 369       0.329  23.535 -23.233  1.00 10.00      A   
ATOM   3479  SD  MET A 369       1.298  24.621 -24.297  1.00 10.00      A   
ATOM   3480  CE  MET A 369       1.414  26.076 -23.261  1.00 10.00      A   
ATOM   3481  C   MET A 369      -1.352  20.141 -23.981  1.00 10.00      A   
ATOM   3482  O   MET A 369      -2.518  20.100 -24.380  1.00 10.00      A   
ATOM   3483  N   GLY A 370      -0.441  19.225 -24.291  1.00 10.00      A   
ATOM   3484  HN  GLY A 370       0.469  19.315 -23.929  1.00 10.00      A   
ATOM   3485  CA  GLY A 370      -0.759  18.106 -25.153  1.00 10.00      A   
ATOM   3486  C   GLY A 370      -1.725  17.116 -24.533  1.00 10.00      A   
ATOM   3487  O   GLY A 370      -2.699  16.718 -25.174  1.00 10.00      A   
ATOM   3488  N   CYS A 371      -1.469  16.724 -23.293  1.00 10.00      A   
ATOM   3489  HN  CYS A 371      -0.689  17.095 -22.818  1.00 10.00      A   
ATOM   3490  CA  CYS A 371      -2.324  15.766 -22.605  1.00 10.00      A   
ATOM   3491  CB  CYS A 371      -1.480  14.845 -21.727  1.00 10.00      A   
ATOM   3492  SG  CYS A 371      -0.069  14.108 -22.583  1.00 10.00      A   
ATOM   3493  HG  CYS A 371      -0.441  12.908 -23.012  1.00 10.00      A   
ATOM   3494  C   CYS A 371      -3.395  16.476 -21.778  1.00 10.00      A   
ATOM   3495  O   CYS A 371      -3.105  17.071 -20.741  1.00 10.00      A   
ATOM   3496  N   PRO A 372      -4.656  16.415 -22.230  1.00 10.00      A   
ATOM   3497  CA  PRO A 372      -5.776  17.064 -21.548  1.00 10.00      A   
ATOM   3498  CB  PRO A 372      -6.801  17.201 -22.671  1.00 10.00      A   
ATOM   3499  CG  PRO A 372      -6.562  16.011 -23.537  1.00 10.00      A   
ATOM   3500  CD  PRO A 372      -5.089  15.714 -23.455  1.00 10.00      A   
ATOM   3501  C   PRO A 372      -6.354  16.221 -20.412  1.00 10.00      A   
ATOM   3502  O   PRO A 372      -7.258  16.660 -19.701  1.00 10.00      A   
ATOM   3503  N   LYS A 373      -5.831  15.016 -20.240  1.00 10.00      A   
ATOM   3504  HN  LYS A 373      -5.102  14.723 -20.827  1.00 10.00      A   
ATOM   3505  CA  LYS A 373      -6.314  14.119 -19.196  1.00 10.00      A   
ATOM   3506  CB  LYS A 373      -6.490  12.703 -19.751  1.00 10.00      A   
ATOM   3507  CG  LYS A 373      -7.613  12.550 -20.765  1.00 10.00      A   
ATOM   3508  CD  LYS A 373      -8.980  12.681 -20.113  1.00 10.00      A   
ATOM   3509  CE  LYS A 373     -10.095  12.308 -21.079  1.00 10.00      A   
ATOM   3510  NZ  LYS A 373     -10.211  10.836 -21.266  1.00 10.00      A   
ATOM   3511  HZ1 LYS A 373     -10.593  10.399 -20.404  1.00 10.00      A   
ATOM   3512  HZ2 LYS A 373      -9.273  10.418 -21.470  1.00 10.00      A   
ATOM   3513  HZ3 LYS A 373     -10.850  10.626 -22.061  1.00 10.00      A   
ATOM   3514  C   LYS A 373      -5.367  14.089 -18.000  1.00 10.00      A   
ATOM   3515  O   LYS A 373      -5.610  13.371 -17.027  1.00 10.00      A   
ATOM   3516  N   LEU A 374      -4.296  14.872 -18.076  1.00 10.00      A   
ATOM   3517  HN  LEU A 374      -4.172  15.430 -18.870  1.00 10.00      A   
ATOM   3518  CA  LEU A 374      -3.305  14.927 -17.004  1.00 10.00      A   
ATOM   3519  CB  LEU A 374      -2.080  15.736 -17.434  1.00 10.00      A   
ATOM   3520  CG  LEU A 374      -0.947  14.947 -18.081  1.00 10.00      A   
ATOM   3521  CD1 LEU A 374       0.187  15.878 -18.461  1.00 10.00      A   
ATOM   3522  CD2 LEU A 374      -0.448  13.864 -17.141  1.00 10.00      A   
ATOM   3523  C   LEU A 374      -3.885  15.506 -15.721  1.00 10.00      A   
ATOM   3524  O   LEU A 374      -4.418  16.617 -15.720  1.00 10.00      A   
ATOM   3525  N   GLU A 375      -3.797  14.739 -14.641  1.00 10.00      A   
ATOM   3526  HN  GLU A 375      -3.401  13.843 -14.720  1.00 10.00      A   
ATOM   3527  CA  GLU A 375      -4.299  15.183 -13.347  1.00 10.00      A   
ATOM   3528  CB  GLU A 375      -5.699  14.628 -13.086  1.00 10.00      A   
ATOM   3529  CG  GLU A 375      -5.784  13.113 -13.094  1.00 10.00      A   
ATOM   3530  CD  GLU A 375      -7.067  12.616 -12.474  1.00 10.00      A   
ATOM   3531  OE1 GLU A 375      -7.330  12.955 -11.301  1.00 10.00      A   
ATOM   3532  OE2 GLU A 375      -7.816  11.877 -13.150  1.00 10.00      A   
ATOM   3533  C   GLU A 375      -3.348  14.795 -12.218  1.00 10.00      A   
ATOM   3534  O   GLU A 375      -3.522  15.212 -11.068  1.00 10.00      A   
ATOM   3535  N   SER A 376      -2.347  13.993 -12.551  1.00 10.00      A   
ATOM   3536  HN  SER A 376      -2.264  13.693 -13.481  1.00 10.00      A   
ATOM   3537  CA  SER A 376      -1.359  13.553 -11.583  1.00 10.00      A   
ATOM   3538  CB  SER A 376      -1.642  12.111 -11.140  1.00 10.00      A   
ATOM   3539  OG  SER A 376      -0.857  11.743 -10.016  1.00 10.00      A   
ATOM   3540  HG  SER A 376      -0.795  10.778  -9.967  1.00 10.00      A   
ATOM   3541  C   SER A 376       0.029  13.667 -12.201  1.00 10.00      A   
ATOM   3542  O   SER A 376       0.370  12.924 -13.122  1.00 10.00      A   
ATOM   3543  N   VAL A 377       0.821  14.617 -11.720  1.00 10.00      A   
ATOM   3544  HN  VAL A 377       0.496  15.193 -10.989  1.00 10.00      A   
ATOM   3545  CA  VAL A 377       2.160  14.825 -12.258  1.00 10.00      A   
ATOM   3546  CB  VAL A 377       2.238  16.125 -13.093  1.00 10.00      A   
ATOM   3547  CG1 VAL A 377       3.624  16.299 -13.698  1.00 10.00      A   
ATOM   3548  CG2 VAL A 377       1.179  16.140 -14.185  1.00 10.00      A   
ATOM   3549  C   VAL A 377       3.224  14.880 -11.164  1.00 10.00      A   
ATOM   3550  O   VAL A 377       3.043  15.527 -10.133  1.00 10.00      A   
ATOM   3551  N   LEU A 378       4.324  14.179 -11.401  1.00 10.00      A   
ATOM   3552  HN  LEU A 378       4.379  13.658 -12.233  1.00 10.00      A   
ATOM   3553  CA  LEU A 378       5.459  14.155 -10.486  1.00 10.00      A   
ATOM   3554  CB  LEU A 378       5.646  12.759  -9.877  1.00 10.00      A   
ATOM   3555  CG  LEU A 378       6.947  12.523  -9.093  1.00 10.00      A   
ATOM   3556  CD1 LEU A 378       6.936  13.272  -7.768  1.00 10.00      A   
ATOM   3557  CD2 LEU A 378       7.181  11.039  -8.863  1.00 10.00      A   
ATOM   3558  C   LEU A 378       6.699  14.557 -11.271  1.00 10.00      A   
ATOM   3559  O   LEU A 378       7.094  13.863 -12.213  1.00 10.00      A   
ATOM   3560  N   TYR A 379       7.301  15.675 -10.901  1.00 10.00      A   
ATOM   3561  HN  TYR A 379       6.957  16.179 -10.126  1.00 10.00      A   
ATOM   3562  CA  TYR A 379       8.466  16.167 -11.616  1.00 10.00      A   
ATOM   3563  CB  TYR A 379       8.060  17.367 -12.478  1.00 10.00      A   
ATOM   3564  CG  TYR A 379       8.801  17.495 -13.790  1.00 10.00      A   
ATOM   3565  CD1 TYR A 379       8.127  17.398 -15.001  1.00 10.00      A   
ATOM   3566  CD2 TYR A 379      10.168  17.731 -13.821  1.00 10.00      A   
ATOM   3567  CE1 TYR A 379       8.793  17.530 -16.203  1.00 10.00      A   
ATOM   3568  CE2 TYR A 379      10.843  17.862 -15.019  1.00 10.00      A   
ATOM   3569  CZ  TYR A 379      10.151  17.763 -16.206  1.00 10.00      A   
ATOM   3570  OH  TYR A 379      10.819  17.901 -17.399  1.00 10.00      A   
ATOM   3571  HH  TYR A 379      10.876  18.838 -17.630  1.00 10.00      A   
ATOM   3572  C   TYR A 379       9.599  16.562 -10.676  1.00 10.00      A   
ATOM   3573  O   TYR A 379       9.388  17.252  -9.676  1.00 10.00      A   
ATOM   3574  N   PHE A 380      10.797  16.110 -11.014  1.00 10.00      A   
ATOM   3575  HN  PHE A 380      10.881  15.556 -11.817  1.00 10.00      A   
ATOM   3576  CA  PHE A 380      11.996  16.415 -10.253  1.00 10.00      A   
ATOM   3577  CB  PHE A 380      12.623  15.134  -9.701  1.00 10.00      A   
ATOM   3578  CG  PHE A 380      12.110  14.703  -8.358  1.00 10.00      A   
ATOM   3579  CD1 PHE A 380      10.948  13.957  -8.252  1.00 10.00      A   
ATOM   3580  CD2 PHE A 380      12.800  15.032  -7.203  1.00 10.00      A   
ATOM   3581  CE1 PHE A 380      10.482  13.548  -7.016  1.00 10.00      A   
ATOM   3582  CE2 PHE A 380      12.341  14.627  -5.965  1.00 10.00      A   
ATOM   3583  CZ  PHE A 380      11.180  13.884  -5.872  1.00 10.00      A   
ATOM   3584  C   PHE A 380      12.994  17.105 -11.174  1.00 10.00      A   
ATOM   3585  O   PHE A 380      13.833  16.451 -11.794  1.00 10.00      A   
ATOM   3586  N   CYS A 381      12.884  18.420 -11.284  1.00 10.00      A   
ATOM   3587  HN  CYS A 381      12.202  18.892 -10.761  1.00 10.00      A   
ATOM   3588  CA  CYS A 381      13.764  19.184 -12.153  1.00 10.00      A   
ATOM   3589  CB  CYS A 381      12.939  20.104 -13.060  1.00 10.00      A   
ATOM   3590  SG  CYS A 381      11.678  21.076 -12.199  1.00 10.00      A   
ATOM   3591  HG  CYS A 381      11.899  22.362 -12.460  1.00 10.00      A   
ATOM   3592  C   CYS A 381      14.793  19.989 -11.367  1.00 10.00      A   
ATOM   3593  O   CYS A 381      14.817  19.958 -10.137  1.00 10.00      A   
ATOM   3594  N   ARG A 382      15.647  20.702 -12.091  1.00 10.00      A   
ATOM   3595  HN  ARG A 382      15.584  20.670 -13.068  1.00 10.00      A   
ATOM   3596  CA  ARG A 382      16.682  21.520 -11.474  1.00 10.00      A   
ATOM   3597  CB  ARG A 382      18.044  21.204 -12.097  1.00 10.00      A   
ATOM   3598  CG  ARG A 382      18.579  19.822 -11.760  1.00 10.00      A   
ATOM   3599  CD  ARG A 382      19.871  19.538 -12.503  1.00 10.00      A   
ATOM   3600  NE  ARG A 382      20.502  18.293 -12.064  1.00 10.00      A   
ATOM   3601  HE  ARG A 382      21.079  18.342 -11.268  1.00 10.00      A   
ATOM   3602  CZ  ARG A 382      20.334  17.113 -12.670  1.00 10.00      A   
ATOM   3603  NH1 ARG A 382      19.563  17.014 -13.746  1.00 10.00      A   
ATOM   3604 HH11 ARG A 382      19.078  17.855 -14.125  1.00 10.00      A   
ATOM   3605 HH12 ARG A 382      19.433  16.087 -14.216  1.00 10.00      A   
ATOM   3606  NH2 ARG A 382      20.946  16.031 -12.200  1.00 10.00      A   
ATOM   3607 HH21 ARG A 382      20.813  15.105 -12.670  1.00 10.00      A   
ATOM   3608 HH22 ARG A 382      21.559  16.098 -11.358  1.00 10.00      A   
ATOM   3609  C   ARG A 382      16.363  23.004 -11.632  1.00 10.00      A   
ATOM   3610  O   ARG A 382      17.022  23.862 -11.048  1.00 10.00      A   
ATOM   3611  N   GLN A 383      15.343  23.302 -12.422  1.00 10.00      A   
ATOM   3612  HN  GLN A 383      14.838  22.582 -12.849  1.00 10.00      A   
ATOM   3613  CA  GLN A 383      14.945  24.678 -12.656  1.00 10.00      A   
ATOM   3614  CB  GLN A 383      15.682  25.257 -13.870  1.00 10.00      A   
ATOM   3615  CG  GLN A 383      15.102  24.846 -15.216  1.00 10.00      A   
ATOM   3616  CD  GLN A 383      15.859  25.439 -16.386  1.00 10.00      A   
ATOM   3617  OE1 GLN A 383      17.078  25.596 -16.343  1.00 10.00      A   
ATOM   3618  NE2 GLN A 383      15.140  25.777 -17.445  1.00 10.00      A   
ATOM   3619 HE21 GLN A 383      14.163  25.620 -17.420  1.00 10.00      A   
ATOM   3620 HE22 GLN A 383      15.600  26.186 -18.206  1.00 10.00      A   
ATOM   3621  C   GLN A 383      13.436  24.776 -12.844  1.00 10.00      A   
ATOM   3622  O   GLN A 383      12.778  23.789 -13.189  1.00 10.00      A   
ATOM   3623  N   MET A 384      12.899  25.961 -12.600  1.00 10.00      A   
ATOM   3624  HN  MET A 384      13.481  26.698 -12.319  1.00 10.00      A   
ATOM   3625  CA  MET A 384      11.476  26.213 -12.735  1.00 10.00      A   
ATOM   3626  CB  MET A 384      10.712  25.580 -11.561  1.00 10.00      A   
ATOM   3627  CG  MET A 384       9.219  25.881 -11.534  1.00 10.00      A   
ATOM   3628  SD  MET A 384       8.373  25.395 -13.052  1.00 10.00      A   
ATOM   3629  CE  MET A 384       8.421  23.610 -12.913  1.00 10.00      A   
ATOM   3630  C   MET A 384      11.232  27.717 -12.771  1.00 10.00      A   
ATOM   3631  O   MET A 384      11.967  28.489 -12.146  1.00 10.00      A   
ATOM   3632  N   THR A 385      10.227  28.133 -13.518  1.00 10.00      A   
ATOM   3633  HN  THR A 385       9.688  27.478 -14.010  1.00 10.00      A   
ATOM   3634  CA  THR A 385       9.889  29.538 -13.619  1.00 10.00      A   
ATOM   3635  CB  THR A 385      10.040  30.048 -15.062  1.00 10.00      A   
ATOM   3636  OG1 THR A 385       9.817  28.968 -15.972  1.00 10.00      A   
ATOM   3637  HG1 THR A 385      10.537  28.318 -15.883  1.00 10.00      A   
ATOM   3638  CG2 THR A 385      11.427  30.620 -15.289  1.00 10.00      A   
ATOM   3639  C   THR A 385       8.456  29.765 -13.150  1.00 10.00      A   
ATOM   3640  O   THR A 385       7.601  28.888 -13.292  1.00 10.00      A   
ATOM   3641  N   ASN A 386       8.197  30.939 -12.600  1.00 10.00      A   
ATOM   3642  HN  ASN A 386       8.925  31.605 -12.527  1.00 10.00      A   
ATOM   3643  CA  ASN A 386       6.868  31.280 -12.108  1.00 10.00      A   
ATOM   3644  CB  ASN A 386       6.870  32.644 -11.418  1.00 10.00      A   
ATOM   3645  CG  ASN A 386       7.276  32.574  -9.964  1.00 10.00      A   
ATOM   3646  OD1 ASN A 386       6.505  32.125  -9.111  1.00 10.00      A   
ATOM   3647  ND2 ASN A 386       8.484  33.023  -9.666  1.00 10.00      A   
ATOM   3648 HD21 ASN A 386       9.043  33.370 -10.393  1.00 10.00      A   
ATOM   3649 HD22 ASN A 386       8.766  33.000  -8.724  1.00 10.00      A   
ATOM   3650  C   ASN A 386       5.865  31.290 -13.248  1.00 10.00      A   
ATOM   3651  O   ASN A 386       4.766  30.750 -13.124  1.00 10.00      A   
ATOM   3652  N   ALA A 387       6.263  31.895 -14.364  1.00 10.00      A   
ATOM   3653  HN  ALA A 387       7.157  32.297 -14.394  1.00 10.00      A   
ATOM   3654  CA  ALA A 387       5.408  31.980 -15.538  1.00 10.00      A   
ATOM   3655  CB  ALA A 387       6.099  32.755 -16.650  1.00 10.00      A   
ATOM   3656  C   ALA A 387       5.005  30.588 -16.013  1.00 10.00      A   
ATOM   3657  O   ALA A 387       3.847  30.358 -16.360  1.00 10.00      A   
ATOM   3658  N   ALA A 388       5.962  29.664 -16.009  1.00 10.00      A   
ATOM   3659  HN  ALA A 388       6.865  29.913 -15.719  1.00 10.00      A   
ATOM   3660  CA  ALA A 388       5.704  28.291 -16.432  1.00 10.00      A   
ATOM   3661  CB  ALA A 388       6.996  27.491 -16.470  1.00 10.00      A   
ATOM   3662  C   ALA A 388       4.691  27.623 -15.511  1.00 10.00      A   
ATOM   3663  O   ALA A 388       3.744  26.992 -15.976  1.00 10.00      A   
ATOM   3664  N   LEU A 389       4.891  27.787 -14.206  1.00 10.00      A   
ATOM   3665  HN  LEU A 389       5.667  28.305 -13.903  1.00 10.00      A   
ATOM   3666  CA  LEU A 389       3.990  27.210 -13.211  1.00 10.00      A   
ATOM   3667  CB  LEU A 389       4.455  27.553 -11.795  1.00 10.00      A   
ATOM   3668  CG  LEU A 389       5.489  26.613 -11.172  1.00 10.00      A   
ATOM   3669  CD1 LEU A 389       5.953  27.137  -9.819  1.00 10.00      A   
ATOM   3670  CD2 LEU A 389       4.920  25.209 -11.039  1.00 10.00      A   
ATOM   3671  C   LEU A 389       2.563  27.697 -13.427  1.00 10.00      A   
ATOM   3672  O   LEU A 389       1.622  26.904 -13.432  1.00 10.00      A   
ATOM   3673  N   ILE A 390       2.412  29.000 -13.626  1.00 10.00      A   
ATOM   3674  HN  ILE A 390       3.204  29.582 -13.614  1.00 10.00      A   
ATOM   3675  CA  ILE A 390       1.097  29.589 -13.856  1.00 10.00      A   
ATOM   3676  CB  ILE A 390       1.165  31.131 -13.943  1.00 10.00      A   
ATOM   3677  CG1 ILE A 390       1.816  31.708 -12.682  1.00 10.00      A   
ATOM   3678  CG2 ILE A 390      -0.227  31.718 -14.136  1.00 10.00      A   
ATOM   3679  CD1 ILE A 390       2.181  33.173 -12.790  1.00 10.00      A   
ATOM   3680  C   ILE A 390       0.481  29.021 -15.135  1.00 10.00      A   
ATOM   3681  O   ILE A 390      -0.708  28.711 -15.176  1.00 10.00      A   
ATOM   3682  N   THR A 391       1.308  28.867 -16.165  1.00 10.00      A   
ATOM   3683  HN  THR A 391       2.248  29.124 -16.064  1.00 10.00      A   
ATOM   3684  CA  THR A 391       0.855  28.327 -17.445  1.00 10.00      A   
ATOM   3685  CB  THR A 391       1.996  28.316 -18.488  1.00 10.00      A   
ATOM   3686  OG1 THR A 391       2.598  29.618 -18.556  1.00 10.00      A   
ATOM   3687  HG1 THR A 391       3.104  29.780 -17.749  1.00 10.00      A   
ATOM   3688  CG2 THR A 391       1.464  27.944 -19.866  1.00 10.00      A   
ATOM   3689  C   THR A 391       0.300  26.909 -17.274  1.00 10.00      A   
ATOM   3690  O   THR A 391      -0.785  26.596 -17.761  1.00 10.00      A   
ATOM   3691  N   ILE A 392       1.038  26.068 -16.555  1.00 10.00      A   
ATOM   3692  HN  ILE A 392       1.890  26.380 -16.173  1.00 10.00      A   
ATOM   3693  CA  ILE A 392       0.619  24.688 -16.318  1.00 10.00      A   
ATOM   3694  CB  ILE A 392       1.690  23.909 -15.521  1.00 10.00      A   
ATOM   3695  CG1 ILE A 392       3.030  23.944 -16.257  1.00 10.00      A   
ATOM   3696  CG2 ILE A 392       1.254  22.470 -15.282  1.00 10.00      A   
ATOM   3697  CD1 ILE A 392       4.211  23.556 -15.396  1.00 10.00      A   
ATOM   3698  C   ILE A 392      -0.710  24.654 -15.558  1.00 10.00      A   
ATOM   3699  O   ILE A 392      -1.609  23.877 -15.889  1.00 10.00      A   
ATOM   3700  N   ALA A 393      -0.826  25.510 -14.551  1.00 10.00      A   
ATOM   3701  HN  ALA A 393      -0.072  26.101 -14.337  1.00 10.00      A   
ATOM   3702  CA  ALA A 393      -2.035  25.590 -13.742  1.00 10.00      A   
ATOM   3703  CB  ALA A 393      -1.836  26.564 -12.593  1.00 10.00      A   
ATOM   3704  C   ALA A 393      -3.236  26.008 -14.580  1.00 10.00      A   
ATOM   3705  O   ALA A 393      -4.309  25.414 -14.482  1.00 10.00      A   
ATOM   3706  N   ARG A 394      -3.044  27.032 -15.408  1.00 10.00      A   
ATOM   3707  HN  ARG A 394      -2.159  27.459 -15.443  1.00 10.00      A   
ATOM   3708  CA  ARG A 394      -4.111  27.537 -16.262  1.00 10.00      A   
ATOM   3709  CB  ARG A 394      -3.690  28.851 -16.933  1.00 10.00      A   
ATOM   3710  CG  ARG A 394      -3.383  29.980 -15.959  1.00 10.00      A   
ATOM   3711  CD  ARG A 394      -2.934  31.243 -16.678  1.00 10.00      A   
ATOM   3712  NE  ARG A 394      -4.040  31.911 -17.362  1.00 10.00      A   
ATOM   3713  HE  ARG A 394      -4.744  31.338 -17.751  1.00 10.00      A   
ATOM   3714  CZ  ARG A 394      -4.154  33.231 -17.487  1.00 10.00      A   
ATOM   3715  NH1 ARG A 394      -3.233  34.037 -16.973  1.00 10.00      A   
ATOM   3716 HH11 ARG A 394      -2.410  33.644 -16.470  1.00 10.00      A   
ATOM   3717 HH12 ARG A 394      -3.331  35.071 -17.067  1.00 10.00      A   
ATOM   3718  NH2 ARG A 394      -5.191  33.747 -18.126  1.00 10.00      A   
ATOM   3719 HH21 ARG A 394      -5.279  34.779 -18.226  1.00 10.00      A   
ATOM   3720 HH22 ARG A 394      -5.926  33.123 -18.529  1.00 10.00      A   
ATOM   3721  C   ARG A 394      -4.492  26.511 -17.321  1.00 10.00      A   
ATOM   3722  O   ARG A 394      -5.654  26.411 -17.716  1.00 10.00      A   
ATOM   3723  N   ASN A 395      -3.506  25.746 -17.767  1.00 10.00      A   
ATOM   3724  HN  ASN A 395      -2.603  25.878 -17.405  1.00 10.00      A   
ATOM   3725  CA  ASN A 395      -3.718  24.730 -18.785  1.00 10.00      A   
ATOM   3726  CB  ASN A 395      -2.388  24.284 -19.397  1.00 10.00      A   
ATOM   3727  CG  ASN A 395      -2.136  24.895 -20.761  1.00 10.00      A   
ATOM   3728  OD1 ASN A 395      -1.509  25.947 -20.881  1.00 10.00      A   
ATOM   3729  ND2 ASN A 395      -2.628  24.236 -21.799  1.00 10.00      A   
ATOM   3730 HD21 ASN A 395      -3.112  23.405 -21.628  1.00 10.00      A   
ATOM   3731 HD22 ASN A 395      -2.482  24.608 -22.698  1.00 10.00      A   
ATOM   3732  C   ASN A 395      -4.480  23.525 -18.252  1.00 10.00      A   
ATOM   3733  O   ASN A 395      -5.411  23.045 -18.894  1.00 10.00      A   
ATOM   3734  N   ARG A 396      -4.083  23.037 -17.084  1.00 10.00      A   
ATOM   3735  HN  ARG A 396      -3.333  23.465 -16.614  1.00 10.00      A   
ATOM   3736  CA  ARG A 396      -4.733  21.880 -16.484  1.00 10.00      A   
ATOM   3737  CB  ARG A 396      -3.746  20.720 -16.333  1.00 10.00      A   
ATOM   3738  CG  ARG A 396      -3.121  20.252 -17.637  1.00 10.00      A   
ATOM   3739  CD  ARG A 396      -3.903  19.104 -18.258  1.00 10.00      A   
ATOM   3740  NE  ARG A 396      -5.274  19.488 -18.595  1.00 10.00      A   
ATOM   3741  HE  ARG A 396      -5.953  19.389 -17.888  1.00 10.00      A   
ATOM   3742  CZ  ARG A 396      -5.649  19.953 -19.787  1.00 10.00      A   
ATOM   3743  NH1 ARG A 396      -4.766  20.089 -20.767  1.00 10.00      A   
ATOM   3744 HH11 ARG A 396      -3.762  19.829 -20.615  1.00 10.00      A   
ATOM   3745 HH12 ARG A 396      -5.066  20.456 -21.695  1.00 10.00      A   
ATOM   3746  NH2 ARG A 396      -6.918  20.272 -20.001  1.00 10.00      A   
ATOM   3747 HH21 ARG A 396      -7.622  20.157 -19.244  1.00 10.00      A   
ATOM   3748 HH22 ARG A 396      -7.214  20.641 -20.929  1.00 10.00      A   
ATOM   3749  C   ARG A 396      -5.349  22.216 -15.134  1.00 10.00      A   
ATOM   3750  O   ARG A 396      -4.730  22.006 -14.087  1.00 10.00      A   
ATOM   3751  N   PRO A 397      -6.582  22.744 -15.128  1.00 10.00      A   
ATOM   3752  CA  PRO A 397      -7.282  23.089 -13.888  1.00 10.00      A   
ATOM   3753  CB  PRO A 397      -8.382  24.038 -14.366  1.00 10.00      A   
ATOM   3754  CG  PRO A 397      -8.677  23.596 -15.760  1.00 10.00      A   
ATOM   3755  CD  PRO A 397      -7.384  23.067 -16.327  1.00 10.00      A   
ATOM   3756  C   PRO A 397      -7.889  21.849 -13.234  1.00 10.00      A   
ATOM   3757  O   PRO A 397      -8.448  21.911 -12.140  1.00 10.00      A   
ATOM   3758  N   ASN A 398      -7.746  20.717 -13.911  1.00 10.00      A   
ATOM   3759  HN  ASN A 398      -7.268  20.740 -14.766  1.00 10.00      A   
ATOM   3760  CA  ASN A 398      -8.273  19.445 -13.433  1.00 10.00      A   
ATOM   3761  CB  ASN A 398      -8.793  18.619 -14.619  1.00 10.00      A   
ATOM   3762  CG  ASN A 398      -7.689  18.194 -15.570  1.00 10.00      A   
ATOM   3763  OD1 ASN A 398      -7.242  18.978 -16.412  1.00 10.00      A   
ATOM   3764  ND2 ASN A 398      -7.256  16.949 -15.458  1.00 10.00      A   
ATOM   3765 HD21 ASN A 398      -7.671  16.373 -14.779  1.00 10.00      A   
ATOM   3766 HD22 ASN A 398      -6.523  16.658 -16.041  1.00 10.00      A   
ATOM   3767  C   ASN A 398      -7.205  18.660 -12.674  1.00 10.00      A   
ATOM   3768  O   ASN A 398      -7.385  17.483 -12.365  1.00 10.00      A   
ATOM   3769  N   MET A 399      -6.089  19.316 -12.391  1.00 10.00      A   
ATOM   3770  HN  MET A 399      -5.997  20.245 -12.680  1.00 10.00      A   
ATOM   3771  CA  MET A 399      -4.994  18.688 -11.666  1.00 10.00      A   
ATOM   3772  CB  MET A 399      -3.771  19.607 -11.652  1.00 10.00      A   
ATOM   3773  CG  MET A 399      -2.480  18.926 -11.223  1.00 10.00      A   
ATOM   3774  SD  MET A 399      -1.847  17.775 -12.460  1.00 10.00      A   
ATOM   3775  CE  MET A 399      -1.479  18.891 -13.811  1.00 10.00      A   
ATOM   3776  C   MET A 399      -5.417  18.351 -10.237  1.00 10.00      A   
ATOM   3777  O   MET A 399      -5.842  19.227  -9.479  1.00 10.00      A   
ATOM   3778  N   THR A 400      -5.306  17.082  -9.874  1.00 10.00      A   
ATOM   3779  HN  THR A 400      -4.970  16.423 -10.520  1.00 10.00      A   
ATOM   3780  CA  THR A 400      -5.682  16.641  -8.543  1.00 10.00      A   
ATOM   3781  CB  THR A 400      -6.591  15.398  -8.613  1.00 10.00      A   
ATOM   3782  OG1 THR A 400      -5.989  14.412  -9.463  1.00 10.00      A   
ATOM   3783  HG1 THR A 400      -6.588  14.208 -10.200  1.00 10.00      A   
ATOM   3784  CG2 THR A 400      -7.954  15.768  -9.169  1.00 10.00      A   
ATOM   3785  C   THR A 400      -4.448  16.323  -7.701  1.00 10.00      A   
ATOM   3786  O   THR A 400      -4.479  16.410  -6.471  1.00 10.00      A   
ATOM   3787  N   ARG A 401      -3.363  15.954  -8.368  1.00 10.00      A   
ATOM   3788  HN  ARG A 401      -3.398  15.908  -9.351  1.00 10.00      A   
ATOM   3789  CA  ARG A 401      -2.122  15.612  -7.687  1.00 10.00      A   
ATOM   3790  CB  ARG A 401      -1.911  14.094  -7.689  1.00 10.00      A   
ATOM   3791  CG  ARG A 401      -2.905  13.323  -6.832  1.00 10.00      A   
ATOM   3792  CD  ARG A 401      -3.263  11.982  -7.453  1.00 10.00      A   
ATOM   3793  NE  ARG A 401      -4.373  12.082  -8.407  1.00 10.00      A   
ATOM   3794  HE  ARG A 401      -4.533  12.958  -8.829  1.00 10.00      A   
ATOM   3795  CZ  ARG A 401      -5.182  11.066  -8.713  1.00 10.00      A   
ATOM   3796  NH1 ARG A 401      -5.004   9.884  -8.138  1.00 10.00      A   
ATOM   3797 HH11 ARG A 401      -5.630   9.085  -8.376  1.00 10.00      A   
ATOM   3798 HH12 ARG A 401      -4.241   9.746  -7.427  1.00 10.00      A   
ATOM   3799  NH2 ARG A 401      -6.174  11.231  -9.578  1.00 10.00      A   
ATOM   3800 HH21 ARG A 401      -6.800  10.431  -9.818  1.00 10.00      A   
ATOM   3801 HH22 ARG A 401      -6.343  12.166 -10.025  1.00 10.00      A   
ATOM   3802  C   ARG A 401      -0.938  16.308  -8.348  1.00 10.00      A   
ATOM   3803  O   ARG A 401      -0.532  15.945  -9.451  1.00 10.00      A   
ATOM   3804  N   PHE A 402      -0.392  17.309  -7.673  1.00 10.00      A   
ATOM   3805  HN  PHE A 402      -0.751  17.546  -6.786  1.00 10.00      A   
ATOM   3806  CA  PHE A 402       0.739  18.055  -8.202  1.00 10.00      A   
ATOM   3807  CB  PHE A 402       0.393  19.542  -8.320  1.00 10.00      A   
ATOM   3808  CG  PHE A 402       1.323  20.319  -9.205  1.00 10.00      A   
ATOM   3809  CD1 PHE A 402       1.303  20.138 -10.579  1.00 10.00      A   
ATOM   3810  CD2 PHE A 402       2.212  21.237  -8.667  1.00 10.00      A   
ATOM   3811  CE1 PHE A 402       2.152  20.856 -11.399  1.00 10.00      A   
ATOM   3812  CE2 PHE A 402       3.066  21.956  -9.481  1.00 10.00      A   
ATOM   3813  CZ  PHE A 402       3.036  21.765 -10.849  1.00 10.00      A   
ATOM   3814  C   PHE A 402       1.967  17.859  -7.322  1.00 10.00      A   
ATOM   3815  O   PHE A 402       2.127  18.526  -6.297  1.00 10.00      A   
ATOM   3816  N   ARG A 403       2.827  16.940  -7.728  1.00 10.00      A   
ATOM   3817  HN  ARG A 403       2.656  16.463  -8.569  1.00 10.00      A   
ATOM   3818  CA  ARG A 403       4.034  16.636  -6.985  1.00 10.00      A   
ATOM   3819  CB  ARG A 403       4.177  15.122  -6.792  1.00 10.00      A   
ATOM   3820  CG  ARG A 403       2.929  14.436  -6.246  1.00 10.00      A   
ATOM   3821  CD  ARG A 403       3.164  12.953  -5.991  1.00 10.00      A   
ATOM   3822  NE  ARG A 403       3.984  12.722  -4.802  1.00 10.00      A   
ATOM   3823  HE  ARG A 403       4.637  13.430  -4.559  1.00 10.00      A   
ATOM   3824  CZ  ARG A 403       3.903  11.630  -4.037  1.00 10.00      A   
ATOM   3825  NH1 ARG A 403       3.037  10.663  -4.331  1.00 10.00      A   
ATOM   3826 HH11 ARG A 403       2.414  10.746  -5.166  1.00 10.00      A   
ATOM   3827 HH12 ARG A 403       2.966   9.812  -3.721  1.00 10.00      A   
ATOM   3828  NH2 ARG A 403       4.682  11.512  -2.966  1.00 10.00      A   
ATOM   3829 HH21 ARG A 403       4.625  10.659  -2.360  1.00 10.00      A   
ATOM   3830 HH22 ARG A 403       5.355  12.275  -2.718  1.00 10.00      A   
ATOM   3831  C   ARG A 403       5.251  17.208  -7.708  1.00 10.00      A   
ATOM   3832  O   ARG A 403       5.754  16.619  -8.667  1.00 10.00      A   
ATOM   3833  N   LEU A 404       5.717  18.360  -7.241  1.00 10.00      A   
ATOM   3834  HN  LEU A 404       5.296  18.757  -6.450  1.00 10.00      A   
ATOM   3835  CA  LEU A 404       6.857  19.033  -7.848  1.00 10.00      A   
ATOM   3836  CB  LEU A 404       6.435  20.406  -8.385  1.00 10.00      A   
ATOM   3837  CG  LEU A 404       7.482  21.166  -9.206  1.00 10.00      A   
ATOM   3838  CD1 LEU A 404       7.757  20.446 -10.515  1.00 10.00      A   
ATOM   3839  CD2 LEU A 404       7.027  22.592  -9.469  1.00 10.00      A   
ATOM   3840  C   LEU A 404       7.986  19.197  -6.842  1.00 10.00      A   
ATOM   3841  O   LEU A 404       7.752  19.559  -5.684  1.00 10.00      A   
ATOM   3842  N   CYS A 405       9.207  18.917  -7.279  1.00 10.00      A   
ATOM   3843  HN  CYS A 405       9.328  18.597  -8.201  1.00 10.00      A   
ATOM   3844  CA  CYS A 405      10.367  19.046  -6.415  1.00 10.00      A   
ATOM   3845  CB  CYS A 405      10.594  17.764  -5.609  1.00 10.00      A   
ATOM   3846  SG  CYS A 405      11.806  17.920  -4.271  1.00 10.00      A   
ATOM   3847  HG  CYS A 405      12.817  18.660  -4.711  1.00 10.00      A   
ATOM   3848  C   CYS A 405      11.624  19.400  -7.199  1.00 10.00      A   
ATOM   3849  O   CYS A 405      11.965  18.743  -8.178  1.00 10.00      A   
ATOM   3850  N   ILE A 406      12.294  20.455  -6.769  1.00 10.00      A   
ATOM   3851  HN  ILE A 406      11.938  20.968  -6.015  1.00 10.00      A   
ATOM   3852  CA  ILE A 406      13.534  20.888  -7.395  1.00 10.00      A   
ATOM   3853  CB  ILE A 406      13.640  22.431  -7.430  1.00 10.00      A   
ATOM   3854  CG1 ILE A 406      12.442  23.033  -8.174  1.00 10.00      A   
ATOM   3855  CG2 ILE A 406      14.945  22.870  -8.080  1.00 10.00      A   
ATOM   3856  CD1 ILE A 406      12.456  24.544  -8.251  1.00 10.00      A   
ATOM   3857  C   ILE A 406      14.705  20.315  -6.602  1.00 10.00      A   
ATOM   3858  O   ILE A 406      14.629  20.212  -5.375  1.00 10.00      A   
ATOM   3859  N   ILE A 407      15.761  19.922  -7.301  1.00 10.00      A   
ATOM   3860  HN  ILE A 407      15.744  20.012  -8.280  1.00 10.00      A   
ATOM   3861  CA  ILE A 407      16.942  19.351  -6.662  1.00 10.00      A   
ATOM   3862  CB  ILE A 407      18.000  18.925  -7.708  1.00 10.00      A   
ATOM   3863  CG1 ILE A 407      17.397  17.945  -8.727  1.00 10.00      A   
ATOM   3864  CG2 ILE A 407      19.226  18.321  -7.037  1.00 10.00      A   
ATOM   3865  CD1 ILE A 407      16.794  16.697  -8.112  1.00 10.00      A   
ATOM   3866  C   ILE A 407      17.560  20.328  -5.658  1.00 10.00      A   
ATOM   3867  O   ILE A 407      17.853  19.960  -4.520  1.00 10.00      A   
ATOM   3868  N   GLU A 408      17.728  21.573  -6.072  1.00 10.00      A   
ATOM   3869  HN  GLU A 408      17.451  21.816  -6.981  1.00 10.00      A   
ATOM   3870  CA  GLU A 408      18.312  22.594  -5.216  1.00 10.00      A   
ATOM   3871  CB  GLU A 408      18.995  23.665  -6.070  1.00 10.00      A   
ATOM   3872  CG  GLU A 408      19.843  24.656  -5.290  1.00 10.00      A   
ATOM   3873  CD  GLU A 408      21.104  24.051  -4.698  1.00 10.00      A   
ATOM   3874  OE1 GLU A 408      21.300  22.820  -4.801  1.00 10.00      A   
ATOM   3875  OE2 GLU A 408      21.905  24.812  -4.114  1.00 10.00      A   
ATOM   3876  C   GLU A 408      17.256  23.222  -4.310  1.00 10.00      A   
ATOM   3877  O   GLU A 408      16.218  23.694  -4.782  1.00 10.00      A   
ATOM   3878  N   PRO A 409      17.498  23.225  -2.989  1.00 10.00      A   
ATOM   3879  CA  PRO A 409      16.572  23.798  -2.014  1.00 10.00      A   
ATOM   3880  CB  PRO A 409      17.133  23.345  -0.655  1.00 10.00      A   
ATOM   3881  CG  PRO A 409      18.183  22.331  -0.970  1.00 10.00      A   
ATOM   3882  CD  PRO A 409      18.691  22.672  -2.338  1.00 10.00      A   
ATOM   3883  C   PRO A 409      16.572  25.320  -2.090  1.00 10.00      A   
ATOM   3884  O   PRO A 409      17.627  25.939  -2.272  1.00 10.00      A   
ATOM   3885  N   LYS A 410      15.387  25.909  -1.961  1.00 10.00      A   
ATOM   3886  HN  LYS A 410      14.592  25.349  -1.829  1.00 10.00      A   
ATOM   3887  CA  LYS A 410      15.220  27.360  -2.006  1.00 10.00      A   
ATOM   3888  CB  LYS A 410      15.967  28.057  -0.861  1.00 10.00      A   
ATOM   3889  CG  LYS A 410      15.412  27.754   0.523  1.00 10.00      A   
ATOM   3890  CD  LYS A 410      15.998  28.687   1.571  1.00 10.00      A   
ATOM   3891  CE  LYS A 410      15.546  28.306   2.972  1.00 10.00      A   
ATOM   3892  NZ  LYS A 410      16.017  29.279   4.000  1.00 10.00      A   
ATOM   3893  HZ1 LYS A 410      17.005  29.547   3.817  1.00 10.00      A   
ATOM   3894  HZ2 LYS A 410      15.958  28.852   4.948  1.00 10.00      A   
ATOM   3895  HZ3 LYS A 410      15.430  30.137   3.982  1.00 10.00      A   
ATOM   3896  C   LYS A 410      15.607  27.954  -3.361  1.00 10.00      A   
ATOM   3897  O   LYS A 410      15.995  29.120  -3.453  1.00 10.00      A   
ATOM   3898  N   ALA A 411      15.499  27.147  -4.410  1.00 10.00      A   
ATOM   3899  HN  ALA A 411      15.212  26.220  -4.271  1.00 10.00      A   
ATOM   3900  CA  ALA A 411      15.815  27.602  -5.760  1.00 10.00      A   
ATOM   3901  CB  ALA A 411      16.060  26.416  -6.680  1.00 10.00      A   
ATOM   3902  C   ALA A 411      14.677  28.467  -6.296  1.00 10.00      A   
ATOM   3903  O   ALA A 411      13.521  28.036  -6.329  1.00 10.00      A   
ATOM   3904  N   PRO A 412      14.977  29.711  -6.682  1.00 10.00      A   
ATOM   3905  CA  PRO A 412      13.981  30.640  -7.198  1.00 10.00      A   
ATOM   3906  CB  PRO A 412      14.555  31.983  -6.749  1.00 10.00      A   
ATOM   3907  CG  PRO A 412      16.036  31.800  -6.834  1.00 10.00      A   
ATOM   3908  CD  PRO A 412      16.314  30.328  -6.628  1.00 10.00      A   
ATOM   3909  C   PRO A 412      13.879  30.614  -8.717  1.00 10.00      A   
ATOM   3910  O   PRO A 412      14.539  29.817  -9.389  1.00 10.00      A   
ATOM   3911  N   ASP A 413      13.035  31.492  -9.242  1.00 10.00      A   
ATOM   3912  HN  ASP A 413      12.528  32.081  -8.643  1.00 10.00      A   
ATOM   3913  CA  ASP A 413      12.846  31.621 -10.678  1.00 10.00      A   
ATOM   3914  CB  ASP A 413      11.765  32.680 -10.941  1.00 10.00      A   
ATOM   3915  CG  ASP A 413      11.428  32.859 -12.404  1.00 10.00      A   
ATOM   3916  OD1 ASP A 413      12.304  33.304 -13.163  1.00 10.00      A   
ATOM   3917  OD2 ASP A 413      10.275  32.578 -12.794  1.00 10.00      A   
ATOM   3918  C   ASP A 413      14.176  32.056 -11.290  1.00 10.00      A   
ATOM   3919  O   ASP A 413      14.731  33.078 -10.903  1.00 10.00      A   
ATOM   3920  N   TYR A 414      14.697  31.276 -12.229  1.00 10.00      A   
ATOM   3921  HN  TYR A 414      14.210  30.471 -12.509  1.00 10.00      A   
ATOM   3922  CA  TYR A 414      15.989  31.585 -12.843  1.00 10.00      A   
ATOM   3923  CB  TYR A 414      16.615  30.340 -13.481  1.00 10.00      A   
ATOM   3924  CG  TYR A 414      15.811  29.776 -14.629  1.00 10.00      A   
ATOM   3925  CD1 TYR A 414      16.057  30.166 -15.940  1.00 10.00      A   
ATOM   3926  CD2 TYR A 414      14.799  28.862 -14.396  1.00 10.00      A   
ATOM   3927  CE1 TYR A 414      15.313  29.658 -16.985  1.00 10.00      A   
ATOM   3928  CE2 TYR A 414      14.054  28.349 -15.430  1.00 10.00      A   
ATOM   3929  CZ  TYR A 414      14.312  28.749 -16.724  1.00 10.00      A   
ATOM   3930  OH  TYR A 414      13.564  28.235 -17.758  1.00 10.00      A   
ATOM   3931  HH  TYR A 414      12.801  27.752 -17.387  1.00 10.00      A   
ATOM   3932  C   TYR A 414      15.933  32.726 -13.857  1.00 10.00      A   
ATOM   3933  O   TYR A 414      16.970  33.162 -14.351  1.00 10.00      A   
ATOM   3934  N   LEU A 415      14.744  33.210 -14.171  1.00 10.00      A   
ATOM   3935  HN  LEU A 415      13.934  32.847 -13.734  1.00 10.00      A   
ATOM   3936  CA  LEU A 415      14.611  34.291 -15.136  1.00 10.00      A   
ATOM   3937  CB  LEU A 415      13.410  34.069 -16.059  1.00 10.00      A   
ATOM   3938  CG  LEU A 415      13.570  32.991 -17.133  1.00 10.00      A   
ATOM   3939  CD1 LEU A 415      12.341  32.941 -18.026  1.00 10.00      A   
ATOM   3940  CD2 LEU A 415      14.821  33.237 -17.962  1.00 10.00      A   
ATOM   3941  C   LEU A 415      14.515  35.650 -14.454  1.00 10.00      A   
ATOM   3942  O   LEU A 415      15.222  36.587 -14.825  1.00 10.00      A   
ATOM   3943  N   THR A 416      13.646  35.758 -13.457  1.00 10.00      A   
ATOM   3944  HN  THR A 416      13.098  34.979 -13.205  1.00 10.00      A   
ATOM   3945  CA  THR A 416      13.464  37.012 -12.745  1.00 10.00      A   
ATOM   3946  CB  THR A 416      11.972  37.404 -12.665  1.00 10.00      A   
ATOM   3947  OG1 THR A 416      11.164  36.250 -12.371  1.00 10.00      A   
ATOM   3948  HG1 THR A 416      10.439  36.511 -11.783  1.00 10.00      A   
ATOM   3949  CG2 THR A 416      11.506  38.014 -13.978  1.00 10.00      A   
ATOM   3950  C   THR A 416      14.075  36.973 -11.344  1.00 10.00      A   
ATOM   3951  O   THR A 416      14.153  38.000 -10.668  1.00 10.00      A   
ATOM   3952  N   LEU A 417      14.517  35.786 -10.927  1.00 10.00      A   
ATOM   3953  HN  LEU A 417      14.431  35.013 -11.529  1.00 10.00      A   
ATOM   3954  CA  LEU A 417      15.121  35.586  -9.604  1.00 10.00      A   
ATOM   3955  CB  LEU A 417      16.417  36.388  -9.446  1.00 10.00      A   
ATOM   3956  CG  LEU A 417      17.652  35.813 -10.141  1.00 10.00      A   
ATOM   3957  CD1 LEU A 417      18.821  36.783 -10.039  1.00 10.00      A   
ATOM   3958  CD2 LEU A 417      18.021  34.466  -9.538  1.00 10.00      A   
ATOM   3959  C   LEU A 417      14.136  35.905  -8.486  1.00 10.00      A   
ATOM   3960  O   LEU A 417      14.495  36.491  -7.463  1.00 10.00      A   
ATOM   3961  N   GLU A 418      12.893  35.500  -8.688  1.00 10.00      A   
ATOM   3962  HN  GLU A 418      12.681  35.014  -9.512  1.00 10.00      A   
ATOM   3963  CA  GLU A 418      11.836  35.740  -7.720  1.00 10.00      A   
ATOM   3964  CB  GLU A 418      10.655  36.432  -8.406  1.00 10.00      A   
ATOM   3965  CG  GLU A 418      11.020  37.698  -9.159  1.00 10.00      A   
ATOM   3966  CD  GLU A 418       9.801  38.496  -9.554  1.00 10.00      A   
ATOM   3967  OE1 GLU A 418       9.250  39.199  -8.682  1.00 10.00      A   
ATOM   3968  OE2 GLU A 418       9.386  38.428 -10.729  1.00 10.00      A   
ATOM   3969  C   GLU A 418      11.355  34.426  -7.114  1.00 10.00      A   
ATOM   3970  O   GLU A 418      11.565  33.361  -7.696  1.00 10.00      A   
ATOM   3971  N   PRO A 419      10.729  34.481  -5.925  1.00 10.00      A   
ATOM   3972  CA  PRO A 419      10.183  33.292  -5.260  1.00 10.00      A   
ATOM   3973  CB  PRO A 419       9.597  33.842  -3.950  1.00 10.00      A   
ATOM   3974  CG  PRO A 419      10.270  35.156  -3.746  1.00 10.00      A   
ATOM   3975  CD  PRO A 419      10.532  35.698  -5.119  1.00 10.00      A   
ATOM   3976  C   PRO A 419       9.076  32.662  -6.103  1.00 10.00      A   
ATOM   3977  O   PRO A 419       8.416  33.349  -6.880  1.00 10.00      A   
ATOM   3978  N   LEU A 420       8.851  31.370  -5.929  1.00 10.00      A   
ATOM   3979  HN  LEU A 420       9.363  30.880  -5.244  1.00 10.00      A   
ATOM   3980  CA  LEU A 420       7.834  30.661  -6.703  1.00 10.00      A   
ATOM   3981  CB  LEU A 420       8.242  29.203  -6.922  1.00 10.00      A   
ATOM   3982  CG  LEU A 420       9.514  28.972  -7.743  1.00 10.00      A   
ATOM   3983  CD1 LEU A 420       9.920  27.509  -7.688  1.00 10.00      A   
ATOM   3984  CD2 LEU A 420       9.313  29.414  -9.186  1.00 10.00      A   
ATOM   3985  C   LEU A 420       6.464  30.732  -6.032  1.00 10.00      A   
ATOM   3986  O   LEU A 420       5.575  29.925  -6.314  1.00 10.00      A   
ATOM   3987  N   ASP A 421       6.306  31.702  -5.143  1.00 10.00      A   
ATOM   3988  HN  ASP A 421       7.062  32.302  -4.959  1.00 10.00      A   
ATOM   3989  CA  ASP A 421       5.058  31.898  -4.408  1.00 10.00      A   
ATOM   3990  CB  ASP A 421       5.173  33.082  -3.447  1.00 10.00      A   
ATOM   3991  CG  ASP A 421       6.062  32.789  -2.252  1.00 10.00      A   
ATOM   3992  OD1 ASP A 421       5.596  32.931  -1.101  1.00 10.00      A   
ATOM   3993  OD2 ASP A 421       7.233  32.416  -2.450  1.00 10.00      A   
ATOM   3994  C   ASP A 421       3.869  32.095  -5.338  1.00 10.00      A   
ATOM   3995  O   ASP A 421       2.858  31.403  -5.216  1.00 10.00      A   
ATOM   3996  N   ILE A 422       3.997  33.032  -6.274  1.00 10.00      A   
ATOM   3997  HN  ILE A 422       4.833  33.542  -6.331  1.00 10.00      A   
ATOM   3998  CA  ILE A 422       2.921  33.316  -7.218  1.00 10.00      A   
ATOM   3999  CB  ILE A 422       3.160  34.605  -8.031  1.00 10.00      A   
ATOM   4000  CG1 ILE A 422       4.638  34.754  -8.399  1.00 10.00      A   
ATOM   4001  CG2 ILE A 422       2.665  35.818  -7.258  1.00 10.00      A   
ATOM   4002  CD1 ILE A 422       4.908  35.841  -9.415  1.00 10.00      A   
ATOM   4003  C   ILE A 422       2.674  32.138  -8.158  1.00 10.00      A   
ATOM   4004  O   ILE A 422       1.526  31.826  -8.477  1.00 10.00      A   
ATOM   4005  N   GLY A 423       3.751  31.481  -8.580  1.00 10.00      A   
ATOM   4006  HN  GLY A 423       4.641  31.778  -8.290  1.00 10.00      A   
ATOM   4007  CA  GLY A 423       3.627  30.341  -9.468  1.00 10.00      A   
ATOM   4008  C   GLY A 423       2.830  29.213  -8.842  1.00 10.00      A   
ATOM   4009  O   GLY A 423       1.893  28.693  -9.447  1.00 10.00      A   
ATOM   4010  N   PHE A 424       3.203  28.839  -7.625  1.00 10.00      A   
ATOM   4011  HN  PHE A 424       3.967  29.290  -7.199  1.00 10.00      A   
ATOM   4012  CA  PHE A 424       2.515  27.775  -6.907  1.00 10.00      A   
ATOM   4013  CB  PHE A 424       3.312  27.342  -5.676  1.00 10.00      A   
ATOM   4014  CG  PHE A 424       4.198  26.150  -5.908  1.00 10.00      A   
ATOM   4015  CD1 PHE A 424       5.572  26.294  -6.007  1.00 10.00      A   
ATOM   4016  CD2 PHE A 424       3.653  24.880  -6.022  1.00 10.00      A   
ATOM   4017  CE1 PHE A 424       6.384  25.194  -6.216  1.00 10.00      A   
ATOM   4018  CE2 PHE A 424       4.458  23.776  -6.232  1.00 10.00      A   
ATOM   4019  CZ  PHE A 424       5.826  23.934  -6.329  1.00 10.00      A   
ATOM   4020  C   PHE A 424       1.124  28.224  -6.496  1.00 10.00      A   
ATOM   4021  O   PHE A 424       0.193  27.419  -6.432  1.00 10.00      A   
ATOM   4022  N   GLY A 425       0.989  29.513  -6.215  1.00 10.00      A   
ATOM   4023  HN  GLY A 425       1.779  30.102  -6.259  1.00 10.00      A   
ATOM   4024  CA  GLY A 425      -0.297  30.061  -5.825  1.00 10.00      A   
ATOM   4025  C   GLY A 425      -1.330  29.930  -6.927  1.00 10.00      A   
ATOM   4026  O   GLY A 425      -2.522  29.783  -6.657  1.00 10.00      A   
ATOM   4027  N   ALA A 426      -0.867  29.979  -8.171  1.00 10.00      A   
ATOM   4028  HN  ALA A 426       0.096  30.102  -8.316  1.00 10.00      A   
ATOM   4029  CA  ALA A 426      -1.747  29.864  -9.327  1.00 10.00      A   
ATOM   4030  CB  ALA A 426      -1.039  30.340 -10.586  1.00 10.00      A   
ATOM   4031  C   ALA A 426      -2.225  28.428  -9.491  1.00 10.00      A   
ATOM   4032  O   ALA A 426      -3.320  28.184  -9.999  1.00 10.00      A   
ATOM   4033  N   ILE A 427      -1.397  27.488  -9.038  1.00 10.00      A   
ATOM   4034  HN  ILE A 427      -0.540  27.763  -8.640  1.00 10.00      A   
ATOM   4035  CA  ILE A 427      -1.721  26.064  -9.118  1.00 10.00      A   
ATOM   4036  CB  ILE A 427      -0.575  25.177  -8.569  1.00 10.00      A   
ATOM   4037  CG1 ILE A 427       0.748  25.460  -9.293  1.00 10.00      A   
ATOM   4038  CG2 ILE A 427      -0.932  23.698  -8.655  1.00 10.00      A   
ATOM   4039  CD1 ILE A 427       0.782  25.011 -10.739  1.00 10.00      A   
ATOM   4040  C   ILE A 427      -2.997  25.764  -8.336  1.00 10.00      A   
ATOM   4041  O   ILE A 427      -3.958  25.225  -8.882  1.00 10.00      A   
ATOM   4042  N   VAL A 428      -3.011  26.139  -7.063  1.00 10.00      A   
ATOM   4043  HN  VAL A 428      -2.224  26.586  -6.684  1.00 10.00      A   
ATOM   4044  CA  VAL A 428      -4.170  25.902  -6.217  1.00 10.00      A   
ATOM   4045  CB  VAL A 428      -3.835  26.049  -4.720  1.00 10.00      A   
ATOM   4046  CG1 VAL A 428      -2.907  24.930  -4.282  1.00 10.00      A   
ATOM   4047  CG2 VAL A 428      -3.213  27.407  -4.429  1.00 10.00      A   
ATOM   4048  C   VAL A 428      -5.330  26.823  -6.588  1.00 10.00      A   
ATOM   4049  O   VAL A 428      -6.483  26.546  -6.260  1.00 10.00      A   
ATOM   4050  N   GLU A 429      -5.010  27.921  -7.266  1.00 10.00      A   
ATOM   4051  HN  GLU A 429      -4.071  28.087  -7.485  1.00 10.00      A   
ATOM   4052  CA  GLU A 429      -6.014  28.884  -7.688  1.00 10.00      A   
ATOM   4053  CB  GLU A 429      -5.350  30.179  -8.160  1.00 10.00      A   
ATOM   4054  CG  GLU A 429      -6.330  31.309  -8.414  1.00 10.00      A   
ATOM   4055  CD  GLU A 429      -5.727  32.437  -9.222  1.00 10.00      A   
ATOM   4056  OE1 GLU A 429      -5.037  33.295  -8.636  1.00 10.00      A   
ATOM   4057  OE2 GLU A 429      -5.949  32.479 -10.445  1.00 10.00      A   
ATOM   4058  C   GLU A 429      -6.878  28.312  -8.809  1.00 10.00      A   
ATOM   4059  O   GLU A 429      -8.109  28.328  -8.729  1.00 10.00      A   
ATOM   4060  N   HIS A 430      -6.226  27.816  -9.855  1.00 10.00      A   
ATOM   4061  HN  HIS A 430      -5.244  27.842  -9.864  1.00 10.00      A   
ATOM   4062  CA  HIS A 430      -6.933  27.240 -10.992  1.00 10.00      A   
ATOM   4063  CB  HIS A 430      -6.065  27.256 -12.251  1.00 10.00      A   
ATOM   4064  CG  HIS A 430      -5.999  28.601 -12.902  1.00 10.00      A   
ATOM   4065  ND1 HIS A 430      -6.658  28.860 -14.081  1.00 10.00      A   
ATOM   4066  CD2 HIS A 430      -5.365  29.726 -12.487  1.00 10.00      A   
ATOM   4067  CE1 HIS A 430      -6.418  30.130 -14.355  1.00 10.00      A   
ATOM   4068  NE2 HIS A 430      -5.643  30.691 -13.420  1.00 10.00      A   
ATOM   4069  HE2 HIS A 430      -5.346  31.628 -13.393  1.00 10.00      A   
ATOM   4070  C   HIS A 430      -7.413  25.831 -10.682  1.00 10.00      A   
ATOM   4071  O   HIS A 430      -8.602  25.523 -10.818  1.00 10.00      A   
ATOM   4072  N   CYS A 431      -6.495  24.978 -10.248  1.00 10.00      A   
ATOM   4073  HN  CYS A 431      -5.566  25.281 -10.141  1.00 10.00      A   
ATOM   4074  CA  CYS A 431      -6.831  23.606  -9.911  1.00 10.00      A   
ATOM   4075  CB  CYS A 431      -5.602  22.704 -10.065  1.00 10.00      A   
ATOM   4076  SG  CYS A 431      -4.445  23.242 -11.351  1.00 10.00      A   
ATOM   4077  HG  CYS A 431      -4.829  22.705 -12.505  1.00 10.00      A   
ATOM   4078  C   CYS A 431      -7.376  23.536  -8.485  1.00 10.00      A   
ATOM   4079  O   CYS A 431      -6.639  23.255  -7.538  1.00 10.00      A   
ATOM   4080  N   LYS A 432      -8.675  23.798  -8.336  1.00 10.00      A   
ATOM   4081  HN  LYS A 432      -9.212  24.013  -9.128  1.00 10.00      A   
ATOM   4082  CA  LYS A 432      -9.318  23.781  -7.023  1.00 10.00      A   
ATOM   4083  CB  LYS A 432     -10.504  24.746  -6.976  1.00 10.00      A   
ATOM   4084  CG  LYS A 432     -10.113  26.213  -7.001  1.00 10.00      A   
ATOM   4085  CD  LYS A 432     -11.308  27.105  -6.699  1.00 10.00      A   
ATOM   4086  CE  LYS A 432     -10.947  28.578  -6.811  1.00 10.00      A   
ATOM   4087  NZ  LYS A 432     -10.697  28.986  -8.219  1.00 10.00      A   
ATOM   4088  HZ1 LYS A 432     -10.754  30.023  -8.307  1.00 10.00      A   
ATOM   4089  HZ2 LYS A 432     -11.403  28.557  -8.852  1.00 10.00      A   
ATOM   4090  HZ3 LYS A 432      -9.749  28.677  -8.521  1.00 10.00      A   
ATOM   4091  C   LYS A 432      -9.759  22.379  -6.615  1.00 10.00      A   
ATOM   4092  O   LYS A 432     -10.442  22.199  -5.603  1.00 10.00      A   
ATOM   4093  N   ASP A 433      -9.374  21.394  -7.405  1.00 10.00      A   
ATOM   4094  HN  ASP A 433      -8.848  21.601  -8.201  1.00 10.00      A   
ATOM   4095  CA  ASP A 433      -9.719  20.007  -7.121  1.00 10.00      A   
ATOM   4096  CB  ASP A 433     -10.359  19.355  -8.350  1.00 10.00      A   
ATOM   4097  CG  ASP A 433     -11.393  18.314  -7.981  1.00 10.00      A   
ATOM   4098  OD1 ASP A 433     -12.404  18.673  -7.344  1.00 10.00      A   
ATOM   4099  OD2 ASP A 433     -11.214  17.132  -8.341  1.00 10.00      A   
ATOM   4100  C   ASP A 433      -8.474  19.239  -6.695  1.00 10.00      A   
ATOM   4101  O   ASP A 433      -8.486  18.011  -6.586  1.00 10.00      A   
ATOM   4102  N   LEU A 434      -7.406  19.985  -6.450  1.00 10.00      A   
ATOM   4103  HN  LEU A 434      -7.477  20.959  -6.545  1.00 10.00      A   
ATOM   4104  CA  LEU A 434      -6.132  19.415  -6.034  1.00 10.00      A   
ATOM   4105  CB  LEU A 434      -5.059  20.506  -6.076  1.00 10.00      A   
ATOM   4106  CG  LEU A 434      -3.608  20.050  -5.939  1.00 10.00      A   
ATOM   4107  CD1 LEU A 434      -3.056  19.599  -7.281  1.00 10.00      A   
ATOM   4108  CD2 LEU A 434      -2.759  21.168  -5.359  1.00 10.00      A   
ATOM   4109  C   LEU A 434      -6.232  18.843  -4.622  1.00 10.00      A   
ATOM   4110  O   LEU A 434      -6.717  19.509  -3.714  1.00 10.00      A   
ATOM   4111  N   ARG A 435      -5.782  17.605  -4.452  1.00 10.00      A   
ATOM   4112  HN  ARG A 435      -5.410  17.123  -5.222  1.00 10.00      A   
ATOM   4113  CA  ARG A 435      -5.826  16.943  -3.154  1.00 10.00      A   
ATOM   4114  CB  ARG A 435      -6.424  15.538  -3.279  1.00 10.00      A   
ATOM   4115  CG  ARG A 435      -7.558  15.399  -4.284  1.00 10.00      A   
ATOM   4116  CD  ARG A 435      -8.124  13.985  -4.274  1.00 10.00      A   
ATOM   4117  NE  ARG A 435      -7.082  12.969  -4.454  1.00 10.00      A   
ATOM   4118  HE  ARG A 435      -6.353  12.948  -3.788  1.00 10.00      A   
ATOM   4119  CZ  ARG A 435      -7.063  12.082  -5.448  1.00 10.00      A   
ATOM   4120  NH1 ARG A 435      -8.028  12.081  -6.363  1.00 10.00      A   
ATOM   4121 HH11 ARG A 435      -8.805  12.770  -6.305  1.00 10.00      A   
ATOM   4122 HH12 ARG A 435      -8.015  11.382  -7.142  1.00 10.00      A   
ATOM   4123  NH2 ARG A 435      -6.100  11.169  -5.498  1.00 10.00      A   
ATOM   4124 HH21 ARG A 435      -6.068  10.472  -6.273  1.00 10.00      A   
ATOM   4125 HH22 ARG A 435      -5.366  11.133  -4.750  1.00 10.00      A   
ATOM   4126  C   ARG A 435      -4.425  16.821  -2.558  1.00 10.00      A   
ATOM   4127  O   ARG A 435      -4.240  16.913  -1.343  1.00 10.00      A   
ATOM   4128  N   ARG A 436      -3.437  16.613  -3.416  1.00 10.00      A   
ATOM   4129  HN  ARG A 436      -3.634  16.580  -4.376  1.00 10.00      A   
ATOM   4130  CA  ARG A 436      -2.064  16.452  -2.965  1.00 10.00      A   
ATOM   4131  CB  ARG A 436      -1.582  15.023  -3.235  1.00 10.00      A   
ATOM   4132  CG  ARG A 436      -0.310  14.649  -2.491  1.00 10.00      A   
ATOM   4133  CD  ARG A 436       0.032  13.183  -2.682  1.00 10.00      A   
ATOM   4134  NE  ARG A 436       1.105  12.756  -1.787  1.00 10.00      A   
ATOM   4135  HE  ARG A 436       1.590  13.459  -1.289  1.00 10.00      A   
ATOM   4136  CZ  ARG A 436       1.474  11.487  -1.620  1.00 10.00      A   
ATOM   4137  NH1 ARG A 436       0.873  10.516  -2.299  1.00 10.00      A   
ATOM   4138 HH11 ARG A 436       1.182   9.519  -2.168  1.00 10.00      A   
ATOM   4139 HH12 ARG A 436       0.105  10.730  -2.967  1.00 10.00      A   
ATOM   4140  NH2 ARG A 436       2.463  11.189  -0.783  1.00 10.00      A   
ATOM   4141 HH21 ARG A 436       2.953  11.942  -0.254  1.00 10.00      A   
ATOM   4142 HH22 ARG A 436       2.752  10.190  -0.643  1.00 10.00      A   
ATOM   4143  C   ARG A 436      -1.145  17.455  -3.649  1.00 10.00      A   
ATOM   4144  O   ARG A 436      -1.187  17.614  -4.870  1.00 10.00      A   
ATOM   4145  N   LEU A 437      -0.325  18.133  -2.861  1.00 10.00      A   
ATOM   4146  HN  LEU A 437      -0.339  17.965  -1.889  1.00 10.00      A   
ATOM   4147  CA  LEU A 437       0.601  19.120  -3.395  1.00 10.00      A   
ATOM   4148  CB  LEU A 437       0.032  20.531  -3.230  1.00 10.00      A   
ATOM   4149  CG  LEU A 437       0.934  21.688  -3.671  1.00 10.00      A   
ATOM   4150  CD1 LEU A 437       1.076  21.722  -5.186  1.00 10.00      A   
ATOM   4151  CD2 LEU A 437       0.398  23.011  -3.151  1.00 10.00      A   
ATOM   4152  C   LEU A 437       1.960  19.029  -2.713  1.00 10.00      A   
ATOM   4153  O   LEU A 437       2.050  18.896  -1.490  1.00 10.00      A   
ATOM   4154  N   SER A 438       3.009  19.083  -3.511  1.00 10.00      A   
ATOM   4155  HN  SER A 438       2.869  19.150  -4.482  1.00 10.00      A   
ATOM   4156  CA  SER A 438       4.367  19.032  -2.999  1.00 10.00      A   
ATOM   4157  CB  SER A 438       5.121  17.878  -3.653  1.00 10.00      A   
ATOM   4158  OG  SER A 438       4.275  16.748  -3.806  1.00 10.00      A   
ATOM   4159  HG  SER A 438       4.817  15.943  -3.827  1.00 10.00      A   
ATOM   4160  C   SER A 438       5.067  20.363  -3.276  1.00 10.00      A   
ATOM   4161  O   SER A 438       5.092  20.835  -4.414  1.00 10.00      A   
ATOM   4162  N   LEU A 439       5.618  20.974  -2.235  1.00 10.00      A   
ATOM   4163  HN  LEU A 439       5.573  20.548  -1.351  1.00 10.00      A   
ATOM   4164  CA  LEU A 439       6.290  22.264  -2.371  1.00 10.00      A   
ATOM   4165  CB  LEU A 439       5.955  23.173  -1.184  1.00 10.00      A   
ATOM   4166  CG  LEU A 439       4.502  23.648  -1.071  1.00 10.00      A   
ATOM   4167  CD1 LEU A 439       4.324  24.527   0.159  1.00 10.00      A   
ATOM   4168  CD2 LEU A 439       4.073  24.389  -2.329  1.00 10.00      A   
ATOM   4169  C   LEU A 439       7.801  22.113  -2.497  1.00 10.00      A   
ATOM   4170  O   LEU A 439       8.392  21.195  -1.929  1.00 10.00      A   
ATOM   4171  N   SER A 440       8.416  23.028  -3.240  1.00 10.00      A   
ATOM   4172  HN  SER A 440       7.883  23.736  -3.659  1.00 10.00      A   
ATOM   4173  CA  SER A 440       9.857  23.024  -3.455  1.00 10.00      A   
ATOM   4174  CB  SER A 440      10.248  21.866  -4.380  1.00 10.00      A   
ATOM   4175  OG  SER A 440       9.390  21.796  -5.510  1.00 10.00      A   
ATOM   4176  HG  SER A 440       8.668  21.175  -5.328  1.00 10.00      A   
ATOM   4177  C   SER A 440      10.303  24.351  -4.069  1.00 10.00      A   
ATOM   4178  O   SER A 440       9.522  25.022  -4.752  1.00 10.00      A   
ATOM   4179  N   GLY A 441      11.554  24.725  -3.828  1.00 10.00      A   
ATOM   4180  HN  GLY A 441      12.130  24.160  -3.268  1.00 10.00      A   
ATOM   4181  CA  GLY A 441      12.074  25.962  -4.372  1.00 10.00      A   
ATOM   4182  C   GLY A 441      12.017  27.093  -3.368  1.00 10.00      A   
ATOM   4183  O   GLY A 441      11.776  26.868  -2.183  1.00 10.00      A   
ATOM   4184  N   LEU A 442      12.262  28.310  -3.832  1.00 10.00      A   
ATOM   4185  HN  LEU A 442      12.479  28.425  -4.786  1.00 10.00      A   
ATOM   4186  CA  LEU A 442      12.226  29.476  -2.962  1.00 10.00      A   
ATOM   4187  CB  LEU A 442      13.050  30.627  -3.543  1.00 10.00      A   
ATOM   4188  CG  LEU A 442      13.146  31.883  -2.672  1.00 10.00      A   
ATOM   4189  CD1 LEU A 442      14.002  31.618  -1.443  1.00 10.00      A   
ATOM   4190  CD2 LEU A 442      13.692  33.056  -3.470  1.00 10.00      A   
ATOM   4191  C   LEU A 442      10.789  29.920  -2.744  1.00 10.00      A   
ATOM   4192  O   LEU A 442      10.187  30.544  -3.618  1.00 10.00      A   
ATOM   4193  N   LEU A 443      10.244  29.580  -1.588  1.00 10.00      A   
ATOM   4194  HN  LEU A 443      10.779  29.079  -0.936  1.00 10.00      A   
ATOM   4195  CA  LEU A 443       8.874  29.934  -1.253  1.00 10.00      A   
ATOM   4196  CB  LEU A 443       7.990  28.680  -1.173  1.00 10.00      A   
ATOM   4197  CG  LEU A 443       8.431  27.463  -2.000  1.00 10.00      A   
ATOM   4198  CD1 LEU A 443       7.623  26.234  -1.622  1.00 10.00      A   
ATOM   4199  CD2 LEU A 443       8.313  27.739  -3.490  1.00 10.00      A   
ATOM   4200  C   LEU A 443       8.848  30.677   0.074  1.00 10.00      A   
ATOM   4201  O   LEU A 443       9.476  30.250   1.048  1.00 10.00      A   
ATOM   4202  N   THR A 444       8.135  31.792   0.100  1.00 10.00      A   
ATOM   4203  HN  THR A 444       7.664  32.076  -0.719  1.00 10.00      A   
ATOM   4204  CA  THR A 444       8.029  32.607   1.300  1.00 10.00      A   
ATOM   4205  CB  THR A 444       8.254  34.102   0.977  1.00 10.00      A   
ATOM   4206  OG1 THR A 444       7.286  34.569   0.019  1.00 10.00      A   
ATOM   4207  HG1 THR A 444       6.821  33.806  -0.378  1.00 10.00      A   
ATOM   4208  CG2 THR A 444       9.655  34.327   0.426  1.00 10.00      A   
ATOM   4209  C   THR A 444       6.676  32.405   1.986  1.00 10.00      A   
ATOM   4210  O   THR A 444       5.970  31.438   1.702  1.00 10.00      A   
ATOM   4211  N   ASP A 445       6.315  33.320   2.884  1.00 10.00      A   
ATOM   4212  HN  ASP A 445       6.925  34.069   3.078  1.00 10.00      A   
ATOM   4213  CA  ASP A 445       5.044  33.235   3.609  1.00 10.00      A   
ATOM   4214  CB  ASP A 445       5.101  34.057   4.902  1.00 10.00      A   
ATOM   4215  CG  ASP A 445       5.476  33.239   6.125  1.00 10.00      A   
ATOM   4216  OD1 ASP A 445       5.416  33.783   7.251  1.00 10.00      A   
ATOM   4217  OD2 ASP A 445       5.848  32.062   5.973  1.00 10.00      A   
ATOM   4218  C   ASP A 445       3.869  33.715   2.755  1.00 10.00      A   
ATOM   4219  O   ASP A 445       2.728  33.755   3.219  1.00 10.00      A   
ATOM   4220  N   LYS A 446       4.146  34.067   1.505  1.00 10.00      A   
ATOM   4221  HN  LYS A 446       5.065  33.982   1.176  1.00 10.00      A   
ATOM   4222  CA  LYS A 446       3.110  34.557   0.608  1.00 10.00      A   
ATOM   4223  CB  LYS A 446       3.699  35.456  -0.480  1.00 10.00      A   
ATOM   4224  CG  LYS A 446       2.654  36.194  -1.303  1.00 10.00      A   
ATOM   4225  CD  LYS A 446       1.741  37.031  -0.416  1.00 10.00      A   
ATOM   4226  CE  LYS A 446       0.693  37.763  -1.239  1.00 10.00      A   
ATOM   4227  NZ  LYS A 446      -0.158  38.650  -0.402  1.00 10.00      A   
ATOM   4228  HZ1 LYS A 446      -0.822  38.079   0.173  1.00 10.00      A   
ATOM   4229  HZ2 LYS A 446      -0.704  39.295  -1.005  1.00 10.00      A   
ATOM   4230  HZ3 LYS A 446       0.437  39.212   0.234  1.00 10.00      A   
ATOM   4231  C   LYS A 446       2.315  33.414  -0.014  1.00 10.00      A   
ATOM   4232  O   LYS A 446       1.085  33.447  -0.022  1.00 10.00      A   
ATOM   4233  N   VAL A 447       3.014  32.407  -0.529  1.00 10.00      A   
ATOM   4234  HN  VAL A 447       4.002  32.444  -0.504  1.00 10.00      A   
ATOM   4235  CA  VAL A 447       2.360  31.259  -1.154  1.00 10.00      A   
ATOM   4236  CB  VAL A 447       3.369  30.231  -1.716  1.00 10.00      A   
ATOM   4237  CG1 VAL A 447       4.260  29.668  -0.618  1.00 10.00      A   
ATOM   4238  CG2 VAL A 447       2.643  29.113  -2.451  1.00 10.00      A   
ATOM   4239  C   VAL A 447       1.385  30.578  -0.194  1.00 10.00      A   
ATOM   4240  O   VAL A 447       0.311  30.132  -0.600  1.00 10.00      A   
ATOM   4241  N   PHE A 448       1.746  30.540   1.085  1.00 10.00      A   
ATOM   4242  HN  PHE A 448       2.601  30.938   1.349  1.00 10.00      A   
ATOM   4243  CA  PHE A 448       0.907  29.919   2.100  1.00 10.00      A   
ATOM   4244  CB  PHE A 448       1.627  29.866   3.448  1.00 10.00      A   
ATOM   4245  CG  PHE A 448       2.831  28.967   3.448  1.00 10.00      A   
ATOM   4246  CD1 PHE A 448       4.107  29.496   3.550  1.00 10.00      A   
ATOM   4247  CD2 PHE A 448       2.687  27.596   3.336  1.00 10.00      A   
ATOM   4248  CE1 PHE A 448       5.219  28.677   3.541  1.00 10.00      A   
ATOM   4249  CE2 PHE A 448       3.795  26.769   3.326  1.00 10.00      A   
ATOM   4250  CZ  PHE A 448       5.063  27.311   3.428  1.00 10.00      A   
ATOM   4251  C   PHE A 448      -0.433  30.636   2.218  1.00 10.00      A   
ATOM   4252  O   PHE A 448      -1.440  30.026   2.574  1.00 10.00      A   
ATOM   4253  N   GLU A 449      -0.441  31.930   1.905  1.00 10.00      A   
ATOM   4254  HN  GLU A 449       0.396  32.363   1.627  1.00 10.00      A   
ATOM   4255  CA  GLU A 449      -1.657  32.723   1.949  1.00 10.00      A   
ATOM   4256  CB  GLU A 449      -1.314  34.207   1.795  1.00 10.00      A   
ATOM   4257  CG  GLU A 449      -2.512  35.129   1.664  1.00 10.00      A   
ATOM   4258  CD  GLU A 449      -2.221  36.334   0.793  1.00 10.00      A   
ATOM   4259  OE1 GLU A 449      -1.733  37.356   1.324  1.00 10.00      A   
ATOM   4260  OE2 GLU A 449      -2.472  36.267  -0.427  1.00 10.00      A   
ATOM   4261  C   GLU A 449      -2.589  32.280   0.826  1.00 10.00      A   
ATOM   4262  O   GLU A 449      -3.800  32.182   1.007  1.00 10.00      A   
ATOM   4263  N   TYR A 450      -2.004  31.994  -0.333  1.00 10.00      A   
ATOM   4264  HN  TYR A 450      -1.033  32.081  -0.411  1.00 10.00      A   
ATOM   4265  CA  TYR A 450      -2.768  31.549  -1.488  1.00 10.00      A   
ATOM   4266  CB  TYR A 450      -1.900  31.555  -2.750  1.00 10.00      A   
ATOM   4267  CG  TYR A 450      -1.434  32.931  -3.165  1.00 10.00      A   
ATOM   4268  CD1 TYR A 450      -0.103  33.306  -3.039  1.00 10.00      A   
ATOM   4269  CD2 TYR A 450      -2.329  33.861  -3.672  1.00 10.00      A   
ATOM   4270  CE1 TYR A 450       0.322  34.571  -3.403  1.00 10.00      A   
ATOM   4271  CE2 TYR A 450      -1.914  35.126  -4.043  1.00 10.00      A   
ATOM   4272  CZ  TYR A 450      -0.587  35.476  -3.906  1.00 10.00      A   
ATOM   4273  OH  TYR A 450      -0.171  36.743  -4.265  1.00 10.00      A   
ATOM   4274  HH  TYR A 450      -0.829  37.385  -3.972  1.00 10.00      A   
ATOM   4275  C   TYR A 450      -3.319  30.152  -1.241  1.00 10.00      A   
ATOM   4276  O   TYR A 450      -4.494  29.874  -1.503  1.00 10.00      A   
ATOM   4277  N   ILE A 451      -2.463  29.277  -0.722  1.00 10.00      A   
ATOM   4278  HN  ILE A 451      -1.536  29.559  -0.550  1.00 10.00      A   
ATOM   4279  CA  ILE A 451      -2.855  27.903  -0.419  1.00 10.00      A   
ATOM   4280  CB  ILE A 451      -1.659  27.062   0.074  1.00 10.00      A   
ATOM   4281  CG1 ILE A 451      -0.505  27.131  -0.930  1.00 10.00      A   
ATOM   4282  CG2 ILE A 451      -2.069  25.613   0.300  1.00 10.00      A   
ATOM   4283  CD1 ILE A 451       0.780  26.506  -0.427  1.00 10.00      A   
ATOM   4284  C   ILE A 451      -3.956  27.888   0.639  1.00 10.00      A   
ATOM   4285  O   ILE A 451      -4.898  27.102   0.561  1.00 10.00      A   
ATOM   4286  N   GLY A 452      -3.860  28.799   1.597  1.00 10.00      A   
ATOM   4287  HN  GLY A 452      -3.109  29.428   1.590  1.00 10.00      A   
ATOM   4288  CA  GLY A 452      -4.848  28.873   2.655  1.00 10.00      A   
ATOM   4289  C   GLY A 452      -6.108  29.597   2.229  1.00 10.00      A   
ATOM   4290  O   GLY A 452      -6.948  29.935   3.062  1.00 10.00      A   
ATOM   4291  N   THR A 453      -6.235  29.855   0.937  1.00 10.00      A   
ATOM   4292  HN  THR A 453      -5.520  29.583   0.321  1.00 10.00      A   
ATOM   4293  CA  THR A 453      -7.403  30.539   0.416  1.00 10.00      A   
ATOM   4294  CB  THR A 453      -7.043  31.954  -0.087  1.00 10.00      A   
ATOM   4295  OG1 THR A 453      -6.434  32.699   0.979  1.00 10.00      A   
ATOM   4296  HG1 THR A 453      -5.468  32.653   0.888  1.00 10.00      A   
ATOM   4297  CG2 THR A 453      -8.284  32.692  -0.566  1.00 10.00      A   
ATOM   4298  C   THR A 453      -8.047  29.740  -0.715  1.00 10.00      A   
ATOM   4299  O   THR A 453      -9.263  29.560  -0.749  1.00 10.00      A   
ATOM   4300  N   TYR A 454      -7.226  29.245  -1.631  1.00 10.00      A   
ATOM   4301  HN  TYR A 454      -6.259  29.396  -1.544  1.00 10.00      A   
ATOM   4302  CA  TYR A 454      -7.732  28.495  -2.771  1.00 10.00      A   
ATOM   4303  CB  TYR A 454      -6.940  28.839  -4.031  1.00 10.00      A   
ATOM   4304  CG  TYR A 454      -6.878  30.321  -4.333  1.00 10.00      A   
ATOM   4305  CD1 TYR A 454      -5.676  31.015  -4.257  1.00 10.00      A   
ATOM   4306  CD2 TYR A 454      -8.019  31.030  -4.685  1.00 10.00      A   
ATOM   4307  CE1 TYR A 454      -5.615  32.370  -4.523  1.00 10.00      A   
ATOM   4308  CE2 TYR A 454      -7.967  32.386  -4.954  1.00 10.00      A   
ATOM   4309  CZ  TYR A 454      -6.761  33.050  -4.871  1.00 10.00      A   
ATOM   4310  OH  TYR A 454      -6.698  34.399  -5.137  1.00 10.00      A   
ATOM   4311  HH  TYR A 454      -7.448  34.848  -4.723  1.00 10.00      A   
ATOM   4312  C   TYR A 454      -7.739  26.986  -2.542  1.00 10.00      A   
ATOM   4313  O   TYR A 454      -8.646  26.297  -3.005  1.00 10.00      A   
ATOM   4314  N   ALA A 455      -6.744  26.474  -1.823  1.00 10.00      A   
ATOM   4315  HN  ALA A 455      -6.064  27.069  -1.443  1.00 10.00      A   
ATOM   4316  CA  ALA A 455      -6.656  25.038  -1.570  1.00 10.00      A   
ATOM   4317  CB  ALA A 455      -5.222  24.615  -1.291  1.00 10.00      A   
ATOM   4318  C   ALA A 455      -7.595  24.596  -0.452  1.00 10.00      A   
ATOM   4319  O   ALA A 455      -7.252  24.644   0.730  1.00 10.00      A   
ATOM   4320  N   LYS A 456      -8.789  24.178  -0.835  1.00 10.00      A   
ATOM   4321  HN  LYS A 456      -9.014  24.187  -1.794  1.00 10.00      A   
ATOM   4322  CA  LYS A 456      -9.783  23.718   0.122  1.00 10.00      A   
ATOM   4323  CB  LYS A 456     -11.121  24.421  -0.110  1.00 10.00      A   
ATOM   4324  CG  LYS A 456     -11.139  25.880   0.313  1.00 10.00      A   
ATOM   4325  CD  LYS A 456     -10.968  26.013   1.814  1.00 10.00      A   
ATOM   4326  CE  LYS A 456     -11.217  27.434   2.275  1.00 10.00      A   
ATOM   4327  NZ  LYS A 456     -11.282  27.520   3.756  1.00 10.00      A   
ATOM   4328  HZ1 LYS A 456     -11.686  28.434   4.044  1.00 10.00      A   
ATOM   4329  HZ2 LYS A 456     -10.327  27.426   4.165  1.00 10.00      A   
ATOM   4330  HZ3 LYS A 456     -11.883  26.754   4.134  1.00 10.00      A   
ATOM   4331  C   LYS A 456      -9.964  22.206   0.042  1.00 10.00      A   
ATOM   4332  O   LYS A 456     -10.558  21.597   0.928  1.00 10.00      A   
ATOM   4333  N   LYS A 457      -9.449  21.611  -1.029  1.00 10.00      A   
ATOM   4334  HN  LYS A 457      -8.987  22.158  -1.703  1.00 10.00      A   
ATOM   4335  CA  LYS A 457      -9.553  20.169  -1.234  1.00 10.00      A   
ATOM   4336  CB  LYS A 457     -10.102  19.862  -2.629  1.00 10.00      A   
ATOM   4337  CG  LYS A 457     -11.606  20.027  -2.749  1.00 10.00      A   
ATOM   4338  CD  LYS A 457     -12.338  19.079  -1.813  1.00 10.00      A   
ATOM   4339  CE  LYS A 457     -13.842  19.270  -1.892  1.00 10.00      A   
ATOM   4340  NZ  LYS A 457     -14.254  20.648  -1.516  1.00 10.00      A   
ATOM   4341  HZ1 LYS A 457     -13.924  21.326  -2.232  1.00 10.00      A   
ATOM   4342  HZ2 LYS A 457     -13.849  20.907  -0.594  1.00 10.00      A   
ATOM   4343  HZ3 LYS A 457     -15.293  20.703  -1.453  1.00 10.00      A   
ATOM   4344  C   LYS A 457      -8.207  19.480  -1.045  1.00 10.00      A   
ATOM   4345  O   LYS A 457      -8.107  18.258  -1.144  1.00 10.00      A   
ATOM   4346  N   MET A 458      -7.176  20.267  -0.775  1.00 10.00      A   
ATOM   4347  HN  MET A 458      -7.320  21.230  -0.693  1.00 10.00      A   
ATOM   4348  CA  MET A 458      -5.838  19.721  -0.580  1.00 10.00      A   
ATOM   4349  CB  MET A 458      -4.782  20.817  -0.712  1.00 10.00      A   
ATOM   4350  CG  MET A 458      -3.357  20.296  -0.788  1.00 10.00      A   
ATOM   4351  SD  MET A 458      -2.138  21.598  -0.557  1.00 10.00      A   
ATOM   4352  CE  MET A 458      -2.559  22.132   1.101  1.00 10.00      A   
ATOM   4353  C   MET A 458      -5.737  19.057   0.786  1.00 10.00      A   
ATOM   4354  O   MET A 458      -5.609  19.733   1.807  1.00 10.00      A   
ATOM   4355  N   GLU A 459      -5.807  17.735   0.792  1.00 10.00      A   
ATOM   4356  HN  GLU A 459      -5.912  17.262  -0.060  1.00 10.00      A   
ATOM   4357  CA  GLU A 459      -5.747  16.966   2.023  1.00 10.00      A   
ATOM   4358  CB  GLU A 459      -6.553  15.671   1.887  1.00 10.00      A   
ATOM   4359  CG  GLU A 459      -8.001  15.882   1.463  1.00 10.00      A   
ATOM   4360  CD  GLU A 459      -8.899  14.726   1.853  1.00 10.00      A   
ATOM   4361  OE1 GLU A 459      -8.577  13.570   1.505  1.00 10.00      A   
ATOM   4362  OE2 GLU A 459      -9.933  14.968   2.513  1.00 10.00      A   
ATOM   4363  C   GLU A 459      -4.314  16.657   2.442  1.00 10.00      A   
ATOM   4364  O   GLU A 459      -4.039  16.450   3.627  1.00 10.00      A   
ATOM   4365  N   MET A 460      -3.400  16.618   1.483  1.00 10.00      A   
ATOM   4366  HN  MET A 460      -3.662  16.799   0.551  1.00 10.00      A   
ATOM   4367  CA  MET A 460      -2.007  16.322   1.798  1.00 10.00      A   
ATOM   4368  CB  MET A 460      -1.626  14.891   1.403  1.00 10.00      A   
ATOM   4369  CG  MET A 460      -0.217  14.494   1.832  1.00 10.00      A   
ATOM   4370  SD  MET A 460       0.125  12.739   1.601  1.00 10.00      A   
ATOM   4371  CE  MET A 460       1.767  12.612   2.306  1.00 10.00      A   
ATOM   4372  C   MET A 460      -1.045  17.331   1.177  1.00 10.00      A   
ATOM   4373  O   MET A 460      -1.114  17.624  -0.020  1.00 10.00      A   
ATOM   4374  N   LEU A 461      -0.149  17.856   2.006  1.00 10.00      A   
ATOM   4375  HN  LEU A 461      -0.160  17.591   2.952  1.00 10.00      A   
ATOM   4376  CA  LEU A 461       0.842  18.826   1.561  1.00 10.00      A   
ATOM   4377  CB  LEU A 461       0.377  20.240   1.916  1.00 10.00      A   
ATOM   4378  CG  LEU A 461       1.381  21.373   1.681  1.00 10.00      A   
ATOM   4379  CD1 LEU A 461       1.614  21.597   0.197  1.00 10.00      A   
ATOM   4380  CD2 LEU A 461       0.909  22.656   2.348  1.00 10.00      A   
ATOM   4381  C   LEU A 461       2.207  18.547   2.192  1.00 10.00      A   
ATOM   4382  O   LEU A 461       2.313  18.328   3.401  1.00 10.00      A   
ATOM   4383  N   SER A 462       3.240  18.543   1.365  1.00 10.00      A   
ATOM   4384  HN  SER A 462       3.087  18.692   0.406  1.00 10.00      A   
ATOM   4385  CA  SER A 462       4.596  18.313   1.838  1.00 10.00      A   
ATOM   4386  CB  SER A 462       5.208  17.102   1.124  1.00 10.00      A   
ATOM   4387  OG  SER A 462       4.298  16.008   1.106  1.00 10.00      A   
ATOM   4388  HG  SER A 462       4.553  15.360   1.788  1.00 10.00      A   
ATOM   4389  C   SER A 462       5.442  19.568   1.616  1.00 10.00      A   
ATOM   4390  O   SER A 462       5.625  20.014   0.482  1.00 10.00      A   
ATOM   4391  N   VAL A 463       5.944  20.142   2.704  1.00 10.00      A   
ATOM   4392  HN  VAL A 463       5.777  19.728   3.584  1.00 10.00      A   
ATOM   4393  CA  VAL A 463       6.751  21.360   2.633  1.00 10.00      A   
ATOM   4394  CB  VAL A 463       6.168  22.476   3.535  1.00 10.00      A   
ATOM   4395  CG1 VAL A 463       6.777  23.828   3.190  1.00 10.00      A   
ATOM   4396  CG2 VAL A 463       4.651  22.528   3.437  1.00 10.00      A   
ATOM   4397  C   VAL A 463       8.199  21.097   3.050  1.00 10.00      A   
ATOM   4398  O   VAL A 463       8.458  20.366   4.007  1.00 10.00      A   
ATOM   4399  N   ALA A 464       9.136  21.710   2.331  1.00 10.00      A   
ATOM   4400  HN  ALA A 464       8.864  22.287   1.586  1.00 10.00      A   
ATOM   4401  CA  ALA A 464      10.557  21.560   2.615  1.00 10.00      A   
ATOM   4402  CB  ALA A 464      11.117  20.330   1.919  1.00 10.00      A   
ATOM   4403  C   ALA A 464      11.327  22.799   2.174  1.00 10.00      A   
ATOM   4404  O   ALA A 464      11.233  23.213   1.015  1.00 10.00      A   
ATOM   4405  N   PHE A 465      12.077  23.383   3.111  1.00 10.00      A   
ATOM   4406  HN  PHE A 465      12.075  23.005   4.018  1.00 10.00      A   
ATOM   4407  CA  PHE A 465      12.895  24.572   2.846  1.00 10.00      A   
ATOM   4408  CB  PHE A 465      14.040  24.254   1.878  1.00 10.00      A   
ATOM   4409  CG  PHE A 465      15.052  23.279   2.409  1.00 10.00      A   
ATOM   4410  CD1 PHE A 465      14.902  21.917   2.210  1.00 10.00      A   
ATOM   4411  CD2 PHE A 465      16.164  23.729   3.106  1.00 10.00      A   
ATOM   4412  CE1 PHE A 465      15.837  21.024   2.696  1.00 10.00      A   
ATOM   4413  CE2 PHE A 465      17.102  22.840   3.593  1.00 10.00      A   
ATOM   4414  CZ  PHE A 465      16.939  21.487   3.388  1.00 10.00      A   
ATOM   4415  C   PHE A 465      12.060  25.733   2.309  1.00 10.00      A   
ATOM   4416  O   PHE A 465      12.353  26.277   1.243  1.00 10.00      A   
ATOM   4417  N   ALA A 466      11.033  26.118   3.049  1.00 10.00      A   
ATOM   4418  HN  ALA A 466      10.854  25.662   3.898  1.00 10.00      A   
ATOM   4419  CA  ALA A 466      10.162  27.203   2.630  1.00 10.00      A   
ATOM   4420  CB  ALA A 466       9.075  26.667   1.713  1.00 10.00      A   
ATOM   4421  C   ALA A 466       9.535  27.897   3.831  1.00 10.00      A   
ATOM   4422  O   ALA A 466       9.588  27.389   4.952  1.00 10.00      A   
ATOM   4423  N   GLY A 467       8.958  29.064   3.585  1.00 10.00      A   
ATOM   4424  HN  GLY A 467       8.982  29.429   2.671  1.00 10.00      A   
ATOM   4425  CA  GLY A 467       8.314  29.815   4.639  1.00 10.00      A   
ATOM   4426  C   GLY A 467       9.175  30.946   5.156  1.00 10.00      A   
ATOM   4427  O   GLY A 467      10.395  30.942   4.972  1.00 10.00      A   
ATOM   4428  N   ASP A 468       8.538  31.923   5.785  1.00 10.00      A   
ATOM   4429  HN  ASP A 468       7.553  31.878   5.867  1.00 10.00      A   
ATOM   4430  CA  ASP A 468       9.241  33.064   6.356  1.00 10.00      A   
ATOM   4431  CB  ASP A 468       8.640  34.381   5.858  1.00 10.00      A   
ATOM   4432  CG  ASP A 468       9.282  34.908   4.595  1.00 10.00      A   
ATOM   4433  OD1 ASP A 468      10.529  34.887   4.496  1.00 10.00      A   
ATOM   4434  OD2 ASP A 468       8.540  35.369   3.698  1.00 10.00      A   
ATOM   4435  C   ASP A 468       9.134  33.030   7.870  1.00 10.00      A   
ATOM   4436  O   ASP A 468      10.135  33.111   8.580  1.00 10.00      A   
ATOM   4437  N   SER A 469       7.907  32.899   8.355  1.00 10.00      A   
ATOM   4438  HN  SER A 469       7.148  32.812   7.730  1.00 10.00      A   
ATOM   4439  CA  SER A 469       7.648  32.863   9.781  1.00 10.00      A   
ATOM   4440  CB  SER A 469       7.285  34.264  10.281  1.00 10.00      A   
ATOM   4441  OG  SER A 469       6.179  34.793   9.567  1.00 10.00      A   
ATOM   4442  HG  SER A 469       6.051  34.292   8.741  1.00 10.00      A   
ATOM   4443  C   SER A 469       6.519  31.886  10.092  1.00 10.00      A   
ATOM   4444  O   SER A 469       6.187  31.032   9.274  1.00 10.00      A   
ATOM   4445  N   ASP A 470       5.931  32.024  11.274  1.00 10.00      A   
ATOM   4446  HN  ASP A 470       6.246  32.723  11.883  1.00 10.00      A   
ATOM   4447  CA  ASP A 470       4.834  31.155  11.696  1.00 10.00      A   
ATOM   4448  CB  ASP A 470       4.618  31.247  13.207  1.00 10.00      A   
ATOM   4449  CG  ASP A 470       5.424  30.225  13.978  1.00 10.00      A   
ATOM   4450  OD1 ASP A 470       4.816  29.343  14.622  1.00 10.00      A   
ATOM   4451  OD2 ASP A 470       6.669  30.301  13.947  1.00 10.00      A   
ATOM   4452  C   ASP A 470       3.542  31.494  10.966  1.00 10.00      A   
ATOM   4453  O   ASP A 470       2.604  30.696  10.944  1.00 10.00      A   
ATOM   4454  N   LEU A 471       3.509  32.675  10.356  1.00 10.00      A   
ATOM   4455  HN  LEU A 471       4.300  33.255  10.392  1.00 10.00      A   
ATOM   4456  CA  LEU A 471       2.334  33.130   9.624  1.00 10.00      A   
ATOM   4457  CB  LEU A 471       2.568  34.527   9.049  1.00 10.00      A   
ATOM   4458  CG  LEU A 471       2.653  35.665  10.069  1.00 10.00      A   
ATOM   4459  CD1 LEU A 471       3.105  36.951   9.397  1.00 10.00      A   
ATOM   4460  CD2 LEU A 471       1.317  35.866  10.766  1.00 10.00      A   
ATOM   4461  C   LEU A 471       1.972  32.152   8.512  1.00 10.00      A   
ATOM   4462  O   LEU A 471       0.803  31.810   8.336  1.00 10.00      A   
ATOM   4463  N   GLY A 472       2.983  31.693   7.780  1.00 10.00      A   
ATOM   4464  HN  GLY A 472       3.896  32.004   7.967  1.00 10.00      A   
ATOM   4465  CA  GLY A 472       2.751  30.749   6.705  1.00 10.00      A   
ATOM   4466  C   GLY A 472       2.070  29.487   7.199  1.00 10.00      A   
ATOM   4467  O   GLY A 472       1.131  28.989   6.575  1.00 10.00      A   
ATOM   4468  N   MET A 473       2.534  28.988   8.338  1.00 10.00      A   
ATOM   4469  HN  MET A 473       3.276  29.443   8.788  1.00 10.00      A   
ATOM   4470  CA  MET A 473       1.968  27.783   8.939  1.00 10.00      A   
ATOM   4471  CB  MET A 473       2.815  27.335  10.133  1.00 10.00      A   
ATOM   4472  CG  MET A 473       2.255  26.133  10.878  1.00 10.00      A   
ATOM   4473  SD  MET A 473       3.504  25.254  11.838  1.00 10.00      A   
ATOM   4474  CE  MET A 473       3.979  26.507  13.024  1.00 10.00      A   
ATOM   4475  C   MET A 473       0.525  28.026   9.371  1.00 10.00      A   
ATOM   4476  O   MET A 473      -0.340  27.164   9.210  1.00 10.00      A   
ATOM   4477  N   HIS A 474       0.273  29.215   9.908  1.00 10.00      A   
ATOM   4478  HN  HIS A 474       1.011  29.858  10.009  1.00 10.00      A   
ATOM   4479  CA  HIS A 474      -1.061  29.596  10.357  1.00 10.00      A   
ATOM   4480  CB  HIS A 474      -1.008  30.962  11.052  1.00 10.00      A   
ATOM   4481  CG  HIS A 474      -2.298  31.391  11.685  1.00 10.00      A   
ATOM   4482  ND1 HIS A 474      -2.695  30.897  12.906  1.00 10.00      A   
ATOM   4483  CD2 HIS A 474      -3.240  32.251  11.222  1.00 10.00      A   
ATOM   4484  CE1 HIS A 474      -3.859  31.464  13.160  1.00 10.00      A   
ATOM   4485  NE2 HIS A 474      -4.228  32.285  12.174  1.00 10.00      A   
ATOM   4486  HE2 HIS A 474      -5.054  32.810  12.133  1.00 10.00      A   
ATOM   4487  C   HIS A 474      -2.032  29.631   9.177  1.00 10.00      A   
ATOM   4488  O   HIS A 474      -3.185  29.217   9.296  1.00 10.00      A   
ATOM   4489  N   HIS A 475      -1.545  30.108   8.035  1.00 10.00      A   
ATOM   4490  HN  HIS A 475      -0.610  30.407   8.007  1.00 10.00      A   
ATOM   4491  CA  HIS A 475      -2.357  30.199   6.824  1.00 10.00      A   
ATOM   4492  CB  HIS A 475      -1.590  30.895   5.695  1.00 10.00      A   
ATOM   4493  CG  HIS A 475      -1.599  32.393   5.761  1.00 10.00      A   
ATOM   4494  ND1 HIS A 475      -2.710  33.171   5.520  1.00 10.00      A   
ATOM   4495  HD1 HIS A 475      -3.604  32.847   5.277  1.00 10.00      A   
ATOM   4496  CD2 HIS A 475      -0.591  33.263   6.031  1.00 10.00      A   
ATOM   4497  CE1 HIS A 475      -2.352  34.458   5.648  1.00 10.00      A   
ATOM   4498  NE2 HIS A 475      -1.072  34.567   5.958  1.00 10.00      A   
ATOM   4499  C   HIS A 475      -2.815  28.823   6.357  1.00 10.00      A   
ATOM   4500  O   HIS A 475      -3.889  28.684   5.776  1.00 10.00      A   
ATOM   4501  N   VAL A 476      -1.998  27.811   6.619  1.00 10.00      A   
ATOM   4502  HN  VAL A 476      -1.154  27.988   7.090  1.00 10.00      A   
ATOM   4503  CA  VAL A 476      -2.323  26.445   6.223  1.00 10.00      A   
ATOM   4504  CB  VAL A 476      -1.082  25.524   6.262  1.00 10.00      A   
ATOM   4505  CG1 VAL A 476      -1.399  24.166   5.655  1.00 10.00      A   
ATOM   4506  CG2 VAL A 476       0.093  26.167   5.548  1.00 10.00      A   
ATOM   4507  C   VAL A 476      -3.401  25.856   7.129  1.00 10.00      A   
ATOM   4508  O   VAL A 476      -4.480  25.482   6.668  1.00 10.00      A   
ATOM   4509  N   LEU A 477      -3.111  25.813   8.422  1.00 10.00      A   
ATOM   4510  HN  LEU A 477      -2.247  26.168   8.725  1.00 10.00      A   
ATOM   4511  CA  LEU A 477      -4.030  25.256   9.408  1.00 10.00      A   
ATOM   4512  CB  LEU A 477      -3.373  25.220  10.791  1.00 10.00      A   
ATOM   4513  CG  LEU A 477      -2.167  24.291  10.944  1.00 10.00      A   
ATOM   4514  CD1 LEU A 477      -1.467  24.539  12.274  1.00 10.00      A   
ATOM   4515  CD2 LEU A 477      -2.596  22.837  10.829  1.00 10.00      A   
ATOM   4516  C   LEU A 477      -5.357  26.008   9.479  1.00 10.00      A   
ATOM   4517  O   LEU A 477      -6.408  25.404   9.703  1.00 10.00      A   
ATOM   4518  N   SER A 478      -5.316  27.317   9.288  1.00 10.00      A   
ATOM   4519  HN  SER A 478      -4.453  27.755   9.107  1.00 10.00      A   
ATOM   4520  CA  SER A 478      -6.522  28.128   9.353  1.00 10.00      A   
ATOM   4521  CB  SER A 478      -6.218  29.445  10.079  1.00 10.00      A   
ATOM   4522  OG  SER A 478      -7.402  30.155  10.388  1.00 10.00      A   
ATOM   4523  HG  SER A 478      -7.619  30.742   9.653  1.00 10.00      A   
ATOM   4524  C   SER A 478      -7.099  28.402   7.962  1.00 10.00      A   
ATOM   4525  O   SER A 478      -8.109  29.099   7.823  1.00 10.00      A   
ATOM   4526  N   GLY A 479      -6.471  27.844   6.939  1.00 10.00      A   
ATOM   4527  HN  GLY A 479      -5.690  27.274   7.104  1.00 10.00      A   
ATOM   4528  CA  GLY A 479      -6.932  28.066   5.583  1.00 10.00      A   
ATOM   4529  C   GLY A 479      -7.471  26.818   4.921  1.00 10.00      A   
ATOM   4530  O   GLY A 479      -8.611  26.803   4.443  1.00 10.00      A   
ATOM   4531  N   CYS A 480      -6.657  25.768   4.895  1.00 10.00      A   
ATOM   4532  HN  CYS A 480      -5.773  25.837   5.314  1.00 10.00      A   
ATOM   4533  CA  CYS A 480      -7.047  24.510   4.284  1.00 10.00      A   
ATOM   4534  CB  CYS A 480      -5.844  23.575   4.165  1.00 10.00      A   
ATOM   4535  SG  CYS A 480      -4.492  24.250   3.175  1.00 10.00      A   
ATOM   4536  HG  CYS A 480      -4.964  25.292   2.501  1.00 10.00      A   
ATOM   4537  C   CYS A 480      -8.174  23.855   5.067  1.00 10.00      A   
ATOM   4538  O   CYS A 480      -8.018  23.505   6.240  1.00 10.00      A   
ATOM   4539  N   ASP A 481      -9.311  23.699   4.408  1.00 10.00      A   
ATOM   4540  HN  ASP A 481      -9.357  23.981   3.471  1.00 10.00      A   
ATOM   4541  CA  ASP A 481     -10.482  23.108   5.030  1.00 10.00      A   
ATOM   4542  CB  ASP A 481     -11.741  23.422   4.221  1.00 10.00      A   
ATOM   4543  CG  ASP A 481     -12.730  24.256   5.005  1.00 10.00      A   
ATOM   4544  OD1 ASP A 481     -12.722  25.498   4.853  1.00 10.00      A   
ATOM   4545  OD2 ASP A 481     -13.524  23.678   5.777  1.00 10.00      A   
ATOM   4546  C   ASP A 481     -10.325  21.607   5.187  1.00 10.00      A   
ATOM   4547  O   ASP A 481     -10.424  21.078   6.294  1.00 10.00      A   
ATOM   4548  N   SER A 482     -10.058  20.931   4.084  1.00 10.00      A   
ATOM   4549  HN  SER A 482      -9.966  21.415   3.234  1.00 10.00      A   
ATOM   4550  CA  SER A 482      -9.894  19.486   4.097  1.00 10.00      A   
ATOM   4551  CB  SER A 482     -10.412  18.896   2.788  1.00 10.00      A   
ATOM   4552  OG  SER A 482     -11.568  19.599   2.359  1.00 10.00      A   
ATOM   4553  HG  SER A 482     -11.299  20.329   1.779  1.00 10.00      A   
ATOM   4554  C   SER A 482      -8.436  19.097   4.316  1.00 10.00      A   
ATOM   4555  O   SER A 482      -7.764  18.637   3.400  1.00 10.00      A   
ATOM   4556  N   LEU A 483      -7.946  19.299   5.528  1.00 10.00      A   
ATOM   4557  HN  LEU A 483      -8.526  19.681   6.223  1.00 10.00      A   
ATOM   4558  CA  LEU A 483      -6.571  18.956   5.858  1.00 10.00      A   
ATOM   4559  CB  LEU A 483      -5.973  19.992   6.808  1.00 10.00      A   
ATOM   4560  CG  LEU A 483      -4.818  20.836   6.261  1.00 10.00      A   
ATOM   4561  CD1 LEU A 483      -4.384  21.870   7.288  1.00 10.00      A   
ATOM   4562  CD2 LEU A 483      -3.643  19.953   5.864  1.00 10.00      A   
ATOM   4563  C   LEU A 483      -6.520  17.570   6.491  1.00 10.00      A   
ATOM   4564  O   LEU A 483      -7.278  17.279   7.416  1.00 10.00      A   
ATOM   4565  N   ARG A 484      -5.626  16.720   5.997  1.00 10.00      A   
ATOM   4566  HN  ARG A 484      -5.030  17.016   5.276  1.00 10.00      A   
ATOM   4567  CA  ARG A 484      -5.498  15.363   6.512  1.00 10.00      A   
ATOM   4568  CB  ARG A 484      -6.044  14.355   5.500  1.00 10.00      A   
ATOM   4569  CG  ARG A 484      -7.539  14.084   5.612  1.00 10.00      A   
ATOM   4570  CD  ARG A 484      -7.959  12.954   4.688  1.00 10.00      A   
ATOM   4571  NE  ARG A 484      -6.967  11.886   4.689  1.00 10.00      A   
ATOM   4572  HE  ARG A 484      -6.781  11.452   5.550  1.00 10.00      A   
ATOM   4573  CZ  ARG A 484      -6.307  11.478   3.605  1.00 10.00      A   
ATOM   4574  NH1 ARG A 484      -6.539  12.030   2.422  1.00 10.00      A   
ATOM   4575 HH11 ARG A 484      -6.009  11.701   1.580  1.00 10.00      A   
ATOM   4576 HH12 ARG A 484      -7.255  12.792   2.321  1.00 10.00      A   
ATOM   4577  NH2 ARG A 484      -5.406  10.518   3.709  1.00 10.00      A   
ATOM   4578 HH21 ARG A 484      -4.884  10.197   2.855  1.00 10.00      A   
ATOM   4579 HH22 ARG A 484      -5.209  10.076   4.630  1.00 10.00      A   
ATOM   4580  C   ARG A 484      -4.052  15.019   6.862  1.00 10.00      A   
ATOM   4581  O   ARG A 484      -3.764  14.607   7.986  1.00 10.00      A   
ATOM   4582  N   LYS A 485      -3.149  15.184   5.903  1.00 10.00      A   
ATOM   4583  HN  LYS A 485      -3.433  15.540   5.031  1.00 10.00      A   
ATOM   4584  CA  LYS A 485      -1.742  14.880   6.112  1.00 10.00      A   
ATOM   4585  CB  LYS A 485      -1.312  13.679   5.258  1.00 10.00      A   
ATOM   4586  CG  LYS A 485      -1.791  12.330   5.784  1.00 10.00      A   
ATOM   4587  CD  LYS A 485      -1.254  11.172   4.954  1.00 10.00      A   
ATOM   4588  CE  LYS A 485      -2.003  11.044   3.637  1.00 10.00      A   
ATOM   4589  NZ  LYS A 485      -1.656   9.807   2.882  1.00 10.00      A   
ATOM   4590  HZ1 LYS A 485      -0.629   9.740   2.733  1.00 10.00      A   
ATOM   4591  HZ2 LYS A 485      -2.132   9.821   1.957  1.00 10.00      A   
ATOM   4592  HZ3 LYS A 485      -1.980   8.961   3.395  1.00 10.00      A   
ATOM   4593  C   LYS A 485      -0.879  16.090   5.792  1.00 10.00      A   
ATOM   4594  O   LYS A 485      -1.002  16.685   4.721  1.00 10.00      A   
ATOM   4595  N   LEU A 486      -0.010  16.454   6.725  1.00 10.00      A   
ATOM   4596  HN  LEU A 486       0.046  15.935   7.556  1.00 10.00      A   
ATOM   4597  CA  LEU A 486       0.872  17.599   6.541  1.00 10.00      A   
ATOM   4598  CB  LEU A 486       0.332  18.823   7.293  1.00 10.00      A   
ATOM   4599  CG  LEU A 486       1.015  20.167   7.017  1.00 10.00      A   
ATOM   4600  CD1 LEU A 486       0.985  20.498   5.533  1.00 10.00      A   
ATOM   4601  CD2 LEU A 486       0.349  21.272   7.822  1.00 10.00      A   
ATOM   4602  C   LEU A 486       2.289  17.269   6.993  1.00 10.00      A   
ATOM   4603  O   LEU A 486       2.522  16.898   8.147  1.00 10.00      A   
ATOM   4604  N   GLU A 487       3.227  17.393   6.069  1.00 10.00      A   
ATOM   4605  HN  GLU A 487       2.972  17.688   5.170  1.00 10.00      A   
ATOM   4606  CA  GLU A 487       4.628  17.109   6.348  1.00 10.00      A   
ATOM   4607  CB  GLU A 487       5.153  16.043   5.384  1.00 10.00      A   
ATOM   4608  CG  GLU A 487       4.187  14.898   5.134  1.00 10.00      A   
ATOM   4609  CD  GLU A 487       4.768  13.849   4.214  1.00 10.00      A   
ATOM   4610  OE1 GLU A 487       4.770  14.065   2.983  1.00 10.00      A   
ATOM   4611  OE2 GLU A 487       5.228  12.806   4.722  1.00 10.00      A   
ATOM   4612  C   GLU A 487       5.456  18.380   6.206  1.00 10.00      A   
ATOM   4613  O   GLU A 487       5.450  19.020   5.153  1.00 10.00      A   
ATOM   4614  N   ILE A 488       6.161  18.745   7.264  1.00 10.00      A   
ATOM   4615  HN  ILE A 488       6.124  18.198   8.081  1.00 10.00      A   
ATOM   4616  CA  ILE A 488       6.985  19.943   7.258  1.00 10.00      A   
ATOM   4617  CB  ILE A 488       6.418  21.009   8.223  1.00 10.00      A   
ATOM   4618  CG1 ILE A 488       4.955  21.318   7.897  1.00 10.00      A   
ATOM   4619  CG2 ILE A 488       7.249  22.279   8.156  1.00 10.00      A   
ATOM   4620  CD1 ILE A 488       4.203  21.976   9.030  1.00 10.00      A   
ATOM   4621  C   ILE A 488       8.415  19.619   7.676  1.00 10.00      A   
ATOM   4622  O   ILE A 488       8.651  19.153   8.793  1.00 10.00      A   
ATOM   4623  N   ARG A 489       9.366  19.848   6.779  1.00 10.00      A   
ATOM   4624  HN  ARG A 489       9.122  20.190   5.886  1.00 10.00      A   
ATOM   4625  CA  ARG A 489      10.767  19.603   7.091  1.00 10.00      A   
ATOM   4626  CB  ARG A 489      11.300  18.329   6.417  1.00 10.00      A   
ATOM   4627  CG  ARG A 489      11.654  18.475   4.945  1.00 10.00      A   
ATOM   4628  CD  ARG A 489      12.782  17.534   4.547  1.00 10.00      A   
ATOM   4629  NE  ARG A 489      14.056  17.904   5.168  1.00 10.00      A   
ATOM   4630  HE  ARG A 489      14.067  18.715   5.727  1.00 10.00      A   
ATOM   4631  CZ  ARG A 489      15.191  17.220   5.034  1.00 10.00      A   
ATOM   4632  NH1 ARG A 489      15.238  16.114   4.295  1.00 10.00      A   
ATOM   4633 HH11 ARG A 489      14.386  15.766   3.810  1.00 10.00      A   
ATOM   4634 HH12 ARG A 489      16.136  15.589   4.203  1.00 10.00      A   
ATOM   4635  NH2 ARG A 489      16.287  17.643   5.646  1.00 10.00      A   
ATOM   4636 HH21 ARG A 489      17.186  17.120   5.554  1.00 10.00      A   
ATOM   4637 HH22 ARG A 489      16.256  18.514   6.232  1.00 10.00      A   
ATOM   4638  C   ARG A 489      11.625  20.811   6.740  1.00 10.00      A   
ATOM   4639  O   ARG A 489      11.440  21.434   5.688  1.00 10.00      A   
ATOM   4640  N   ASP A 490      12.537  21.152   7.650  1.00 10.00      A   
ATOM   4641  HN  ASP A 490      12.580  20.637   8.490  1.00 10.00      A   
ATOM   4642  CA  ASP A 490      13.459  22.276   7.461  1.00 10.00      A   
ATOM   4643  CB  ASP A 490      14.518  21.964   6.398  1.00 10.00      A   
ATOM   4644  CG  ASP A 490      15.631  21.074   6.912  1.00 10.00      A   
ATOM   4645  OD1 ASP A 490      16.700  21.604   7.281  1.00 10.00      A   
ATOM   4646  OD2 ASP A 490      15.446  19.836   6.943  1.00 10.00      A   
ATOM   4647  C   ASP A 490      12.723  23.563   7.118  1.00 10.00      A   
ATOM   4648  O   ASP A 490      12.815  24.067   5.998  1.00 10.00      A   
ATOM   4649  N   CYS A 491      11.980  24.078   8.083  1.00 10.00      A   
ATOM   4650  HN  CYS A 491      11.949  23.628   8.952  1.00 10.00      A   
ATOM   4651  CA  CYS A 491      11.220  25.303   7.900  1.00 10.00      A   
ATOM   4652  CB  CYS A 491       9.764  24.986   7.551  1.00 10.00      A   
ATOM   4653  SG  CYS A 491       9.555  24.050   6.017  1.00 10.00      A   
ATOM   4654  HG  CYS A 491      10.566  23.195   5.923  1.00 10.00      A   
ATOM   4655  C   CYS A 491      11.294  26.156   9.166  1.00 10.00      A   
ATOM   4656  O   CYS A 491      11.486  25.626  10.264  1.00 10.00      A   
ATOM   4657  N   PRO A 492      11.142  27.487   9.035  1.00 10.00      A   
ATOM   4658  CA  PRO A 492      11.201  28.413  10.174  1.00 10.00      A   
ATOM   4659  CB  PRO A 492      11.412  29.768   9.502  1.00 10.00      A   
ATOM   4660  CG  PRO A 492      10.731  29.630   8.186  1.00 10.00      A   
ATOM   4661  CD  PRO A 492      10.913  28.197   7.764  1.00 10.00      A   
ATOM   4662  C   PRO A 492       9.911  28.430  10.990  1.00 10.00      A   
ATOM   4663  O   PRO A 492       9.644  29.378  11.731  1.00 10.00      A   
ATOM   4664  N   PHE A 493       9.112  27.380  10.845  1.00 10.00      A   
ATOM   4665  HN  PHE A 493       9.377  26.659  10.237  1.00 10.00      A   
ATOM   4666  CA  PHE A 493       7.861  27.265  11.578  1.00 10.00      A   
ATOM   4667  CB  PHE A 493       6.940  26.225  10.930  1.00 10.00      A   
ATOM   4668  CG  PHE A 493       6.493  26.567   9.533  1.00 10.00      A   
ATOM   4669  CD1 PHE A 493       6.154  25.564   8.643  1.00 10.00      A   
ATOM   4670  CD2 PHE A 493       6.416  27.883   9.109  1.00 10.00      A   
ATOM   4671  CE1 PHE A 493       5.747  25.863   7.356  1.00 10.00      A   
ATOM   4672  CE2 PHE A 493       6.009  28.189   7.822  1.00 10.00      A   
ATOM   4673  CZ  PHE A 493       5.674  27.178   6.944  1.00 10.00      A   
ATOM   4674  C   PHE A 493       8.149  26.878  13.022  1.00 10.00      A   
ATOM   4675  O   PHE A 493       8.832  25.882  13.282  1.00 10.00      A   
ATOM   4676  N   GLY A 494       7.647  27.673  13.955  1.00 10.00      A   
ATOM   4677  HN  GLY A 494       7.113  28.456  13.690  1.00 10.00      A   
ATOM   4678  CA  GLY A 494       7.875  27.404  15.355  1.00 10.00      A   
ATOM   4679  C   GLY A 494       6.667  26.828  16.056  1.00 10.00      A   
ATOM   4680  O   GLY A 494       5.975  25.963  15.521  1.00 10.00      A   
ATOM   4681  N   ASP A 495       6.415  27.314  17.258  1.00 10.00      A   
ATOM   4682  HN  ASP A 495       6.994  28.019  17.620  1.00 10.00      A   
ATOM   4683  CA  ASP A 495       5.298  26.838  18.054  1.00 10.00      A   
ATOM   4684  CB  ASP A 495       5.769  26.404  19.446  1.00 10.00      A   
ATOM   4685  CG  ASP A 495       6.587  27.458  20.172  1.00 10.00      A   
ATOM   4686  OD1 ASP A 495       7.837  27.357  20.169  1.00 10.00      A   
ATOM   4687  OD2 ASP A 495       5.993  28.383  20.761  1.00 10.00      A   
ATOM   4688  C   ASP A 495       4.197  27.882  18.171  1.00 10.00      A   
ATOM   4689  O   ASP A 495       3.155  27.624  18.774  1.00 10.00      A   
ATOM   4690  N   LYS A 496       4.412  29.045  17.561  1.00 10.00      A   
ATOM   4691  HN  LYS A 496       5.233  29.169  17.038  1.00 10.00      A   
ATOM   4692  CA  LYS A 496       3.435  30.127  17.624  1.00 10.00      A   
ATOM   4693  CB  LYS A 496       4.014  31.428  17.065  1.00 10.00      A   
ATOM   4694  CG  LYS A 496       5.243  31.921  17.810  1.00 10.00      A   
ATOM   4695  CD  LYS A 496       5.750  33.236  17.245  1.00 10.00      A   
ATOM   4696  CE  LYS A 496       6.958  33.745  18.020  1.00 10.00      A   
ATOM   4697  NZ  LYS A 496       8.151  32.861  17.862  1.00 10.00      A   
ATOM   4698  HZ1 LYS A 496       7.864  31.862  17.893  1.00 10.00      A   
ATOM   4699  HZ2 LYS A 496       8.831  33.037  18.628  1.00 10.00      A   
ATOM   4700  HZ3 LYS A 496       8.624  33.047  16.952  1.00 10.00      A   
ATOM   4701  C   LYS A 496       2.144  29.750  16.910  1.00 10.00      A   
ATOM   4702  O   LYS A 496       1.054  29.873  17.470  1.00 10.00      A   
ATOM   4703  N   ALA A 497       2.263  29.287  15.679  1.00 10.00      A   
ATOM   4704  HN  ALA A 497       3.160  29.222  15.272  1.00 10.00      A   
ATOM   4705  CA  ALA A 497       1.092  28.886  14.915  1.00 10.00      A   
ATOM   4706  CB  ALA A 497       1.367  28.965  13.425  1.00 10.00      A   
ATOM   4707  C   ALA A 497       0.656  27.483  15.316  1.00 10.00      A   
ATOM   4708  O   ALA A 497      -0.506  27.111  15.155  1.00 10.00      A   
ATOM   4709  N   LEU A 498       1.592  26.720  15.867  1.00 10.00      A   
ATOM   4710  HN  LEU A 498       2.496  27.086  15.978  1.00 10.00      A   
ATOM   4711  CA  LEU A 498       1.320  25.355  16.306  1.00 10.00      A   
ATOM   4712  CB  LEU A 498       2.615  24.684  16.768  1.00 10.00      A   
ATOM   4713  CG  LEU A 498       2.475  23.328  17.463  1.00 10.00      A   
ATOM   4714  CD1 LEU A 498       2.231  22.221  16.447  1.00 10.00      A   
ATOM   4715  CD2 LEU A 498       3.714  23.031  18.292  1.00 10.00      A   
ATOM   4716  C   LEU A 498       0.286  25.330  17.430  1.00 10.00      A   
ATOM   4717  O   LEU A 498      -0.646  24.526  17.416  1.00 10.00      A   
ATOM   4718  N   LEU A 499       0.446  26.225  18.392  1.00 10.00      A   
ATOM   4719  HN  LEU A 499       1.200  26.854  18.345  1.00 10.00      A   
ATOM   4720  CA  LEU A 499      -0.465  26.289  19.523  1.00 10.00      A   
ATOM   4721  CB  LEU A 499       0.257  26.825  20.762  1.00 10.00      A   
ATOM   4722  CG  LEU A 499       1.481  26.027  21.228  1.00 10.00      A   
ATOM   4723  CD1 LEU A 499       2.244  26.789  22.301  1.00 10.00      A   
ATOM   4724  CD2 LEU A 499       1.068  24.654  21.738  1.00 10.00      A   
ATOM   4725  C   LEU A 499      -1.695  27.137  19.208  1.00 10.00      A   
ATOM   4726  O   LEU A 499      -2.614  27.235  20.020  1.00 10.00      A   
ATOM   4727  N   ALA A 500      -1.714  27.736  18.024  1.00 10.00      A   
ATOM   4728  HN  ALA A 500      -0.960  27.611  17.408  1.00 10.00      A   
ATOM   4729  CA  ALA A 500      -2.833  28.576  17.617  1.00 10.00      A   
ATOM   4730  CB  ALA A 500      -2.395  29.602  16.581  1.00 10.00      A   
ATOM   4731  C   ALA A 500      -3.996  27.741  17.086  1.00 10.00      A   
ATOM   4732  O   ALA A 500      -5.137  27.907  17.516  1.00 10.00      A   
ATOM   4733  N   ASN A 501      -3.704  26.833  16.161  1.00 10.00      A   
ATOM   4734  HN  ASN A 501      -2.775  26.723  15.869  1.00 10.00      A   
ATOM   4735  CA  ASN A 501      -4.739  25.988  15.574  1.00 10.00      A   
ATOM   4736  CB  ASN A 501      -4.722  26.071  14.046  1.00 10.00      A   
ATOM   4737  CG  ASN A 501      -5.750  27.046  13.506  1.00 10.00      A   
ATOM   4738  OD1 ASN A 501      -6.913  26.694  13.296  1.00 10.00      A   
ATOM   4739  ND2 ASN A 501      -5.328  28.277  13.262  1.00 10.00      A   
ATOM   4740 HD21 ASN A 501      -4.385  28.486  13.440  1.00 10.00      A   
ATOM   4741 HD22 ASN A 501      -5.974  28.926  12.916  1.00 10.00      A   
ATOM   4742  C   ASN A 501      -4.616  24.539  16.028  1.00 10.00      A   
ATOM   4743  O   ASN A 501      -4.769  23.614  15.233  1.00 10.00      A   
ATOM   4744  N   ALA A 502      -4.374  24.352  17.321  1.00 10.00      A   
ATOM   4745  HN  ALA A 502      -4.284  25.134  17.899  1.00 10.00      A   
ATOM   4746  CA  ALA A 502      -4.231  23.017  17.903  1.00 10.00      A   
ATOM   4747  CB  ALA A 502      -3.892  23.120  19.381  1.00 10.00      A   
ATOM   4748  C   ALA A 502      -5.493  22.176  17.707  1.00 10.00      A   
ATOM   4749  O   ALA A 502      -5.427  20.953  17.587  1.00 10.00      A   
ATOM   4750  N   SER A 503      -6.640  22.840  17.666  1.00 10.00      A   
ATOM   4751  HN  SER A 503      -6.633  23.814  17.773  1.00 10.00      A   
ATOM   4752  CA  SER A 503      -7.916  22.163  17.484  1.00 10.00      A   
ATOM   4753  CB  SER A 503      -9.063  23.104  17.853  1.00 10.00      A   
ATOM   4754  OG  SER A 503      -8.585  24.424  18.081  1.00 10.00      A   
ATOM   4755  HG  SER A 503      -9.282  25.055  17.857  1.00 10.00      A   
ATOM   4756  C   SER A 503      -8.087  21.636  16.057  1.00 10.00      A   
ATOM   4757  O   SER A 503      -8.913  20.755  15.809  1.00 10.00      A   
ATOM   4758  N   LYS A 504      -7.299  22.161  15.123  1.00 10.00      A   
ATOM   4759  HN  LYS A 504      -6.637  22.843  15.378  1.00 10.00      A   
ATOM   4760  CA  LYS A 504      -7.379  21.730  13.729  1.00 10.00      A   
ATOM   4761  CB  LYS A 504      -6.686  22.742  12.804  1.00 10.00      A   
ATOM   4762  CG  LYS A 504      -6.724  22.386  11.322  1.00 10.00      A   
ATOM   4763  CD  LYS A 504      -8.150  22.297  10.809  1.00 10.00      A   
ATOM   4764  CE  LYS A 504      -8.200  21.825   9.365  1.00 10.00      A   
ATOM   4765  NZ  LYS A 504      -9.587  21.859   8.827  1.00 10.00      A   
ATOM   4766  HZ1 LYS A 504      -9.893  22.843   8.691  1.00 10.00      A   
ATOM   4767  HZ2 LYS A 504     -10.238  21.398   9.489  1.00 10.00      A   
ATOM   4768  HZ3 LYS A 504      -9.634  21.363   7.911  1.00 10.00      A   
ATOM   4769  C   LYS A 504      -6.763  20.342  13.561  1.00 10.00      A   
ATOM   4770  O   LYS A 504      -7.175  19.566  12.691  1.00 10.00      A   
ATOM   4771  N   LEU A 505      -5.803  20.022  14.423  1.00 10.00      A   
ATOM   4772  HN  LEU A 505      -5.549  20.670  15.114  1.00 10.00      A   
ATOM   4773  CA  LEU A 505      -5.116  18.736  14.375  1.00 10.00      A   
ATOM   4774  CB  LEU A 505      -3.928  18.726  15.339  1.00 10.00      A   
ATOM   4775  CG  LEU A 505      -2.793  19.698  15.007  1.00 10.00      A   
ATOM   4776  CD1 LEU A 505      -1.646  19.538  15.991  1.00 10.00      A   
ATOM   4777  CD2 LEU A 505      -2.310  19.493  13.579  1.00 10.00      A   
ATOM   4778  C   LEU A 505      -6.062  17.570  14.662  1.00 10.00      A   
ATOM   4779  O   LEU A 505      -5.778  16.429  14.299  1.00 10.00      A   
ATOM   4780  N   GLU A 506      -7.199  17.859  15.294  1.00 10.00      A   
ATOM   4781  HN  GLU A 506      -7.379  18.785  15.557  1.00 10.00      A   
ATOM   4782  CA  GLU A 506      -8.177  16.827  15.614  1.00 10.00      A   
ATOM   4783  CB  GLU A 506      -9.261  17.371  16.543  1.00 10.00      A   
ATOM   4784  CG  GLU A 506      -8.743  17.873  17.877  1.00 10.00      A   
ATOM   4785  CD  GLU A 506      -9.850  18.085  18.886  1.00 10.00      A   
ATOM   4786  OE1 GLU A 506     -10.608  19.070  18.752  1.00 10.00      A   
ATOM   4787  OE2 GLU A 506      -9.962  17.269  19.821  1.00 10.00      A   
ATOM   4788  C   GLU A 506      -8.815  16.268  14.348  1.00 10.00      A   
ATOM   4789  O   GLU A 506      -9.349  15.161  14.345  1.00 10.00      A   
ATOM   4790  N   THR A 507      -8.753  17.037  13.275  1.00 10.00      A   
ATOM   4791  HN  THR A 507      -8.307  17.905  13.339  1.00 10.00      A   
ATOM   4792  CA  THR A 507      -9.326  16.627  12.002  1.00 10.00      A   
ATOM   4793  CB  THR A 507     -10.072  17.799  11.335  1.00 10.00      A   
ATOM   4794  OG1 THR A 507      -9.784  19.019  12.040  1.00 10.00      A   
ATOM   4795  HG1 THR A 507      -8.828  19.176  12.035  1.00 10.00      A   
ATOM   4796  CG2 THR A 507     -11.570  17.554  11.356  1.00 10.00      A   
ATOM   4797  C   THR A 507      -8.250  16.106  11.051  1.00 10.00      A   
ATOM   4798  O   THR A 507      -8.535  15.751   9.906  1.00 10.00      A   
ATOM   4799  N   MET A 508      -7.015  16.044  11.535  1.00 10.00      A   
ATOM   4800  HN  MET A 508      -6.850  16.298  12.470  1.00 10.00      A   
ATOM   4801  CA  MET A 508      -5.899  15.582  10.721  1.00 10.00      A   
ATOM   4802  CB  MET A 508      -4.761  16.602  10.749  1.00 10.00      A   
ATOM   4803  CG  MET A 508      -5.038  17.862   9.946  1.00 10.00      A   
ATOM   4804  SD  MET A 508      -3.688  19.056  10.025  1.00 10.00      A   
ATOM   4805  CE  MET A 508      -2.311  18.040   9.497  1.00 10.00      A   
ATOM   4806  C   MET A 508      -5.396  14.226  11.195  1.00 10.00      A   
ATOM   4807  O   MET A 508      -5.472  13.906  12.379  1.00 10.00      A   
ATOM   4808  N   ARG A 509      -4.876  13.438  10.265  1.00 10.00      A   
ATOM   4809  HN  ARG A 509      -4.822  13.762   9.341  1.00 10.00      A   
ATOM   4810  CA  ARG A 509      -4.361  12.115  10.590  1.00 10.00      A   
ATOM   4811  CB  ARG A 509      -4.156  11.274   9.320  1.00 10.00      A   
ATOM   4812  CG  ARG A 509      -3.591   9.880   9.585  1.00 10.00      A   
ATOM   4813  CD  ARG A 509      -2.985   9.253   8.333  1.00 10.00      A   
ATOM   4814  NE  ARG A 509      -4.005   8.844   7.370  1.00 10.00      A   
ATOM   4815  HE  ARG A 509      -4.946   8.928   7.651  1.00 10.00      A   
ATOM   4816  CZ  ARG A 509      -3.737   8.347   6.156  1.00 10.00      A   
ATOM   4817  NH1 ARG A 509      -2.483   8.187   5.743  1.00 10.00      A   
ATOM   4818 HH11 ARG A 509      -1.686   8.436   6.362  1.00 10.00      A   
ATOM   4819 HH12 ARG A 509      -2.289   7.795   4.782  1.00 10.00      A   
ATOM   4820  NH2 ARG A 509      -4.730   8.004   5.352  1.00 10.00      A   
ATOM   4821 HH21 ARG A 509      -4.516   7.627   4.394  1.00 10.00      A   
ATOM   4822 HH22 ARG A 509      -5.719   8.102   5.661  1.00 10.00      A   
ATOM   4823  C   ARG A 509      -3.049  12.226  11.349  1.00 10.00      A   
ATOM   4824  O   ARG A 509      -2.910  11.692  12.452  1.00 10.00      A   
ATOM   4825  N   SER A 510      -2.095  12.936  10.764  1.00 10.00      A   
ATOM   4826  HN  SER A 510      -2.268  13.357   9.899  1.00 10.00      A   
ATOM   4827  CA  SER A 510      -0.792  13.093  11.375  1.00 10.00      A   
ATOM   4828  CB  SER A 510       0.060  11.861  11.059  1.00 10.00      A   
ATOM   4829  OG  SER A 510      -0.357  11.254   9.842  1.00 10.00      A   
ATOM   4830  HG  SER A 510       0.417  11.060   9.297  1.00 10.00      A   
ATOM   4831  C   SER A 510      -0.079  14.354  10.893  1.00 10.00      A   
ATOM   4832  O   SER A 510      -0.217  14.765   9.737  1.00 10.00      A   
ATOM   4833  N   LEU A 511       0.654  14.977  11.801  1.00 10.00      A   
ATOM   4834  HN  LEU A 511       0.663  14.632  12.724  1.00 10.00      A   
ATOM   4835  CA  LEU A 511       1.426  16.166  11.496  1.00 10.00      A   
ATOM   4836  CB  LEU A 511       0.914  17.350  12.316  1.00 10.00      A   
ATOM   4837  CG  LEU A 511       1.710  18.650  12.187  1.00 10.00      A   
ATOM   4838  CD1 LEU A 511       1.431  19.321  10.853  1.00 10.00      A   
ATOM   4839  CD2 LEU A 511       1.405  19.587  13.343  1.00 10.00      A   
ATOM   4840  C   LEU A 511       2.884  15.906  11.836  1.00 10.00      A   
ATOM   4841  O   LEU A 511       3.206  15.539  12.970  1.00 10.00      A   
ATOM   4842  N   TRP A 512       3.755  16.079  10.856  1.00 10.00      A   
ATOM   4843  HN  TRP A 512       3.433  16.375   9.973  1.00 10.00      A   
ATOM   4844  CA  TRP A 512       5.177  15.853  11.051  1.00 10.00      A   
ATOM   4845  CB  TRP A 512       5.673  14.795  10.060  1.00 10.00      A   
ATOM   4846  CG  TRP A 512       7.168  14.650  10.009  1.00 10.00      A   
ATOM   4847  CD1 TRP A 512       8.035  15.358   9.228  1.00 10.00      A   
ATOM   4848  CD2 TRP A 512       7.968  13.729  10.760  1.00 10.00      A   
ATOM   4849  NE1 TRP A 512       9.324  14.944   9.458  1.00 10.00      A   
ATOM   4850  HE1 TRP A 512      10.127  15.309   9.021  1.00 10.00      A   
ATOM   4851  CE2 TRP A 512       9.310  13.944  10.389  1.00 10.00      A   
ATOM   4852  CE3 TRP A 512       7.683  12.750  11.712  1.00 10.00      A   
ATOM   4853  CZ2 TRP A 512      10.362  13.213  10.938  1.00 10.00      A   
ATOM   4854  CZ3 TRP A 512       8.726  12.024  12.252  1.00 10.00      A   
ATOM   4855  CH2 TRP A 512      10.050  12.258  11.866  1.00 10.00      A   
ATOM   4856  C   TRP A 512       5.961  17.145  10.872  1.00 10.00      A   
ATOM   4857  O   TRP A 512       5.772  17.861   9.890  1.00 10.00      A   
ATOM   4858  N   MET A 513       6.833  17.439  11.827  1.00 10.00      A   
ATOM   4859  HN  MET A 513       6.918  16.834  12.595  1.00 10.00      A   
ATOM   4860  CA  MET A 513       7.669  18.635  11.770  1.00 10.00      A   
ATOM   4861  CB  MET A 513       7.105  19.751  12.655  1.00 10.00      A   
ATOM   4862  CG  MET A 513       5.767  20.310  12.193  1.00 10.00      A   
ATOM   4863  SD  MET A 513       5.141  21.618  13.271  1.00 10.00      A   
ATOM   4864  CE  MET A 513       6.276  22.947  12.885  1.00 10.00      A   
ATOM   4865  C   MET A 513       9.104  18.307  12.189  1.00 10.00      A   
ATOM   4866  O   MET A 513       9.388  18.114  13.376  1.00 10.00      A   
ATOM   4867  N   SER A 514      10.002  18.226  11.215  1.00 10.00      A   
ATOM   4868  HN  SER A 514       9.718  18.376  10.281  1.00 10.00      A   
ATOM   4869  CA  SER A 514      11.399  17.921  11.491  1.00 10.00      A   
ATOM   4870  CB  SER A 514      11.854  16.708  10.671  1.00 10.00      A   
ATOM   4871  OG  SER A 514      11.446  16.815   9.315  1.00 10.00      A   
ATOM   4872  HG  SER A 514      12.167  17.199   8.798  1.00 10.00      A   
ATOM   4873  C   SER A 514      12.290  19.128  11.206  1.00 10.00      A   
ATOM   4874  O   SER A 514      12.060  19.858  10.236  1.00 10.00      A   
ATOM   4875  N   SER A 515      13.290  19.343  12.064  1.00 10.00      A   
ATOM   4876  HN  SER A 515      13.397  18.734  12.830  1.00 10.00      A   
ATOM   4877  CA  SER A 515      14.225  20.460  11.912  1.00 10.00      A   
ATOM   4878  CB  SER A 515      15.080  20.292  10.655  1.00 10.00      A   
ATOM   4879  OG  SER A 515      15.719  19.028  10.652  1.00 10.00      A   
ATOM   4880  HG  SER A 515      15.211  18.414  11.194  1.00 10.00      A   
ATOM   4881  C   SER A 515      13.495  21.803  11.900  1.00 10.00      A   
ATOM   4882  O   SER A 515      13.842  22.718  11.147  1.00 10.00      A   
ATOM   4883  N   CYS A 516      12.476  21.908  12.738  1.00 10.00      A   
ATOM   4884  HN  CYS A 516      12.250  21.146  13.313  1.00 10.00      A   
ATOM   4885  CA  CYS A 516      11.692  23.120  12.846  1.00 10.00      A   
ATOM   4886  CB  CYS A 516      10.210  22.810  12.657  1.00 10.00      A   
ATOM   4887  SG  CYS A 516       9.816  22.029  11.073  1.00 10.00      A   
ATOM   4888  HG  CYS A 516      10.774  21.151  10.793  1.00 10.00      A   
ATOM   4889  C   CYS A 516      11.942  23.778  14.200  1.00 10.00      A   
ATOM   4890  O   CYS A 516      12.735  23.277  15.002  1.00 10.00      A   
ATOM   4891  N   SER A 517      11.261  24.882  14.466  1.00 10.00      A   
ATOM   4892  HN  SER A 517      10.611  25.221  13.809  1.00 10.00      A   
ATOM   4893  CA  SER A 517      11.442  25.602  15.717  1.00 10.00      A   
ATOM   4894  CB  SER A 517      11.300  27.105  15.478  1.00 10.00      A   
ATOM   4895  OG  SER A 517      11.975  27.484  14.292  1.00 10.00      A   
ATOM   4896  HG  SER A 517      12.839  27.052  14.267  1.00 10.00      A   
ATOM   4897  C   SER A 517      10.458  25.137  16.787  1.00 10.00      A   
ATOM   4898  O   SER A 517       9.944  25.943  17.564  1.00 10.00      A   
ATOM   4899  N   VAL A 518      10.203  23.836  16.831  1.00 10.00      A   
ATOM   4900  HN  VAL A 518      10.647  23.241  16.194  1.00 10.00      A   
ATOM   4901  CA  VAL A 518       9.291  23.270  17.814  1.00 10.00      A   
ATOM   4902  CB  VAL A 518       8.752  21.894  17.368  1.00 10.00      A   
ATOM   4903  CG1 VAL A 518       7.661  21.415  18.318  1.00 10.00      A   
ATOM   4904  CG2 VAL A 518       8.224  21.964  15.944  1.00 10.00      A   
ATOM   4905  C   VAL A 518      10.011  23.119  19.146  1.00 10.00      A   
ATOM   4906  O   VAL A 518      10.774  22.171  19.346  1.00 10.00      A   
ATOM   4907  N   SER A 519       9.781  24.065  20.041  1.00 10.00      A   
ATOM   4908  HN  SER A 519       9.160  24.790  19.821  1.00 10.00      A   
ATOM   4909  CA  SER A 519      10.419  24.054  21.345  1.00 10.00      A   
ATOM   4910  CB  SER A 519      10.281  25.431  22.004  1.00 10.00      A   
ATOM   4911  OG  SER A 519       8.922  25.827  22.095  1.00 10.00      A   
ATOM   4912  HG  SER A 519       8.679  26.354  21.315  1.00 10.00      A   
ATOM   4913  C   SER A 519       9.840  22.959  22.235  1.00 10.00      A   
ATOM   4914  O   SER A 519       8.672  22.581  22.088  1.00 10.00      A   
ATOM   4915  N   PHE A 520      10.658  22.451  23.156  1.00 10.00      A   
ATOM   4916  HN  PHE A 520      11.575  22.798  23.225  1.00 10.00      A   
ATOM   4917  CA  PHE A 520      10.227  21.398  24.071  1.00 10.00      A   
ATOM   4918  CB  PHE A 520      11.402  20.908  24.926  1.00 10.00      A   
ATOM   4919  CG  PHE A 520      11.045  19.791  25.869  1.00 10.00      A   
ATOM   4920  CD1 PHE A 520      10.598  18.571  25.383  1.00 10.00      A   
ATOM   4921  CD2 PHE A 520      11.147  19.962  27.240  1.00 10.00      A   
ATOM   4922  CE1 PHE A 520      10.260  17.546  26.247  1.00 10.00      A   
ATOM   4923  CE2 PHE A 520      10.813  18.941  28.111  1.00 10.00      A   
ATOM   4924  CZ  PHE A 520      10.367  17.729  27.611  1.00 10.00      A   
ATOM   4925  C   PHE A 520       9.088  21.891  24.959  1.00 10.00      A   
ATOM   4926  O   PHE A 520       8.200  21.124  25.337  1.00 10.00      A   
ATOM   4927  N   GLY A 521       9.114  23.181  25.276  1.00 10.00      A   
ATOM   4928  HN  GLY A 521       9.854  23.740  24.950  1.00 10.00      A   
ATOM   4929  CA  GLY A 521       8.078  23.766  26.104  1.00 10.00      A   
ATOM   4930  C   GLY A 521       6.713  23.669  25.457  1.00 10.00      A   
ATOM   4931  O   GLY A 521       5.714  23.417  26.133  1.00 10.00      A   
ATOM   4932  N   ALA A 522       6.679  23.854  24.144  1.00 10.00      A   
ATOM   4933  HN  ALA A 522       7.515  24.050  23.670  1.00 10.00      A   
ATOM   4934  CA  ALA A 522       5.441  23.784  23.390  1.00 10.00      A   
ATOM   4935  CB  ALA A 522       5.640  24.367  22.007  1.00 10.00      A   
ATOM   4936  C   ALA A 522       4.950  22.349  23.289  1.00 10.00      A   
ATOM   4937  O   ALA A 522       3.748  22.099  23.259  1.00 10.00      A   
ATOM   4938  N   CYS A 523       5.889  21.415  23.241  1.00 10.00      A   
ATOM   4939  HN  CYS A 523       6.828  21.687  23.263  1.00 10.00      A   
ATOM   4940  CA  CYS A 523       5.559  20.001  23.154  1.00 10.00      A   
ATOM   4941  CB  CYS A 523       6.839  19.163  23.072  1.00 10.00      A   
ATOM   4942  SG  CYS A 523       7.941  19.618  21.710  1.00 10.00      A   
ATOM   4943  HG  CYS A 523       8.196  20.919  21.799  1.00 10.00      A   
ATOM   4944  C   CYS A 523       4.714  19.580  24.353  1.00 10.00      A   
ATOM   4945  O   CYS A 523       3.701  18.896  24.205  1.00 10.00      A   
ATOM   4946  N   LYS A 524       5.124  20.016  25.539  1.00 10.00      A   
ATOM   4947  HN  LYS A 524       5.938  20.558  25.591  1.00 10.00      A   
ATOM   4948  CA  LYS A 524       4.397  19.701  26.761  1.00 10.00      A   
ATOM   4949  CB  LYS A 524       5.237  20.032  27.995  1.00 10.00      A   
ATOM   4950  CG  LYS A 524       6.451  19.141  28.183  1.00 10.00      A   
ATOM   4951  CD  LYS A 524       7.071  19.342  29.554  1.00 10.00      A   
ATOM   4952  CE  LYS A 524       7.627  20.747  29.708  1.00 10.00      A   
ATOM   4953  NZ  LYS A 524       8.131  20.999  31.083  1.00 10.00      A   
ATOM   4954  HZ1 LYS A 524       8.810  20.262  31.358  1.00 10.00      A   
ATOM   4955  HZ2 LYS A 524       7.344  20.995  31.761  1.00 10.00      A   
ATOM   4956  HZ3 LYS A 524       8.608  21.930  31.125  1.00 10.00      A   
ATOM   4957  C   LYS A 524       3.090  20.479  26.812  1.00 10.00      A   
ATOM   4958  O   LYS A 524       2.063  19.965  27.259  1.00 10.00      A   
ATOM   4959  N   LEU A 525       3.131  21.716  26.334  1.00 10.00      A   
ATOM   4960  HN  LEU A 525       3.978  22.067  25.984  1.00 10.00      A   
ATOM   4961  CA  LEU A 525       1.953  22.569  26.321  1.00 10.00      A   
ATOM   4962  CB  LEU A 525       2.315  23.980  25.851  1.00 10.00      A   
ATOM   4963  CG  LEU A 525       1.806  25.131  26.720  1.00 10.00      A   
ATOM   4964  CD1 LEU A 525       2.284  24.973  28.156  1.00 10.00      A   
ATOM   4965  CD2 LEU A 525       2.257  26.465  26.151  1.00 10.00      A   
ATOM   4966  C   LEU A 525       0.861  21.981  25.431  1.00 10.00      A   
ATOM   4967  O   LEU A 525      -0.329  22.125  25.718  1.00 10.00      A   
ATOM   4968  N   LEU A 526       1.276  21.334  24.347  1.00 10.00      A   
ATOM   4969  HN  LEU A 526       2.241  21.284  24.163  1.00 10.00      A   
ATOM   4970  CA  LEU A 526       0.343  20.714  23.413  1.00 10.00      A   
ATOM   4971  CB  LEU A 526       1.033  20.433  22.075  1.00 10.00      A   
ATOM   4972  CG  LEU A 526       0.121  20.024  20.917  1.00 10.00      A   
ATOM   4973  CD1 LEU A 526      -0.853  21.142  20.577  1.00 10.00      A   
ATOM   4974  CD2 LEU A 526       0.949  19.642  19.701  1.00 10.00      A   
ATOM   4975  C   LEU A 526      -0.214  19.425  24.005  1.00 10.00      A   
ATOM   4976  O   LEU A 526      -1.395  19.113  23.841  1.00 10.00      A   
ATOM   4977  N   GLY A 527       0.642  18.693  24.711  1.00 10.00      A   
ATOM   4978  HN  GLY A 527       1.569  19.003  24.808  1.00 10.00      A   
ATOM   4979  CA  GLY A 527       0.226  17.449  25.337  1.00 10.00      A   
ATOM   4980  C   GLY A 527      -0.776  17.689  26.450  1.00 10.00      A   
ATOM   4981  O   GLY A 527      -1.723  16.923  26.627  1.00 10.00      A   
ATOM   4982  N   GLN A 528      -0.565  18.766  27.198  1.00 10.00      A   
ATOM   4983  HN  GLN A 528       0.226  19.322  27.020  1.00 10.00      A   
ATOM   4984  CA  GLN A 528      -1.456  19.137  28.291  1.00 10.00      A   
ATOM   4985  CB  GLN A 528      -0.704  19.987  29.321  1.00 10.00      A   
ATOM   4986  CG  GLN A 528       0.175  19.184  30.269  1.00 10.00      A   
ATOM   4987  CD  GLN A 528      -0.632  18.298  31.199  1.00 10.00      A   
ATOM   4988  OE1 GLN A 528      -1.776  18.612  31.541  1.00 10.00      A   
ATOM   4989  NE2 GLN A 528      -0.050  17.182  31.614  1.00 10.00      A   
ATOM   4990 HE21 GLN A 528       0.865  16.991  31.309  1.00 10.00      A   
ATOM   4991 HE22 GLN A 528      -0.551  16.595  32.220  1.00 10.00      A   
ATOM   4992  C   GLN A 528      -2.664  19.908  27.765  1.00 10.00      A   
ATOM   4993  O   GLN A 528      -3.562  20.281  28.520  1.00 10.00      A   
ATOM   4994  N   LYS A 529      -2.676  20.134  26.462  1.00 10.00      A   
ATOM   4995  HN  LYS A 529      -1.932  19.804  25.918  1.00 10.00      A   
ATOM   4996  CA  LYS A 529      -3.755  20.861  25.815  1.00 10.00      A   
ATOM   4997  CB  LYS A 529      -3.175  21.757  24.717  1.00 10.00      A   
ATOM   4998  CG  LYS A 529      -4.038  22.947  24.333  1.00 10.00      A   
ATOM   4999  CD  LYS A 529      -3.359  23.758  23.241  1.00 10.00      A   
ATOM   5000  CE  LYS A 529      -4.182  24.972  22.847  1.00 10.00      A   
ATOM   5001  NZ  LYS A 529      -4.089  26.073  23.843  1.00 10.00      A   
ATOM   5002  HZ1 LYS A 529      -3.097  26.365  23.969  1.00 10.00      A   
ATOM   5003  HZ2 LYS A 529      -4.466  25.768  24.761  1.00 10.00      A   
ATOM   5004  HZ3 LYS A 529      -4.636  26.893  23.515  1.00 10.00      A   
ATOM   5005  C   LYS A 529      -4.763  19.898  25.203  1.00 10.00      A   
ATOM   5006  O   LYS A 529      -5.971  20.019  25.422  1.00 10.00      A   
ATOM   5007  N   MET A 530      -4.261  18.939  24.438  1.00 10.00      A   
ATOM   5008  HN  MET A 530      -3.284  18.877  24.315  1.00 10.00      A   
ATOM   5009  CA  MET A 530      -5.124  17.965  23.782  1.00 10.00      A   
ATOM   5010  CB  MET A 530      -5.010  18.082  22.256  1.00 10.00      A   
ATOM   5011  CG  MET A 530      -4.933  19.509  21.726  1.00 10.00      A   
ATOM   5012  SD  MET A 530      -6.417  20.475  22.079  1.00 10.00      A   
ATOM   5013  CE  MET A 530      -7.565  19.771  20.900  1.00 10.00      A   
ATOM   5014  C   MET A 530      -4.766  16.550  24.207  1.00 10.00      A   
ATOM   5015  O   MET A 530      -3.690  16.053  23.873  1.00 10.00      A   
ATOM   5016  N   PRO A 531      -5.661  15.876  24.947  1.00 10.00      A   
ATOM   5017  CA  PRO A 531      -5.427  14.505  25.413  1.00 10.00      A   
ATOM   5018  CB  PRO A 531      -6.465  14.339  26.524  1.00 10.00      A   
ATOM   5019  CG  PRO A 531      -7.585  15.241  26.127  1.00 10.00      A   
ATOM   5020  CD  PRO A 531      -6.962  16.407  25.408  1.00 10.00      A   
ATOM   5021  C   PRO A 531      -5.662  13.472  24.311  1.00 10.00      A   
ATOM   5022  O   PRO A 531      -5.250  12.317  24.424  1.00 10.00      A   
ATOM   5023  N   LYS A 532      -6.318  13.900  23.238  1.00 10.00      A   
ATOM   5024  HN  LYS A 532      -6.607  14.836  23.199  1.00 10.00      A   
ATOM   5025  CA  LYS A 532      -6.614  13.018  22.119  1.00 10.00      A   
ATOM   5026  CB  LYS A 532      -7.951  13.408  21.485  1.00 10.00      A   
ATOM   5027  CG  LYS A 532      -9.130  13.414  22.447  1.00 10.00      A   
ATOM   5028  CD  LYS A 532     -10.419  13.803  21.740  1.00 10.00      A   
ATOM   5029  CE  LYS A 532     -11.620  13.739  22.676  1.00 10.00      A   
ATOM   5030  NZ  LYS A 532     -11.522  14.730  23.784  1.00 10.00      A   
ATOM   5031  HZ1 LYS A 532     -12.447  14.848  24.240  1.00 10.00      A   
ATOM   5032  HZ2 LYS A 532     -11.209  15.652  23.417  1.00 10.00      A   
ATOM   5033  HZ3 LYS A 532     -10.839  14.404  24.499  1.00 10.00      A   
ATOM   5034  C   LYS A 532      -5.509  13.086  21.074  1.00 10.00      A   
ATOM   5035  O   LYS A 532      -5.544  12.382  20.059  1.00 10.00      A   
ATOM   5036  N   LEU A 533      -4.525  13.935  21.327  1.00 10.00      A   
ATOM   5037  HN  LEU A 533      -4.542  14.451  22.162  1.00 10.00      A   
ATOM   5038  CA  LEU A 533      -3.411  14.111  20.411  1.00 10.00      A   
ATOM   5039  CB  LEU A 533      -3.147  15.599  20.177  1.00 10.00      A   
ATOM   5040  CG  LEU A 533      -3.787  16.235  18.940  1.00 10.00      A   
ATOM   5041  CD1 LEU A 533      -5.305  16.141  18.991  1.00 10.00      A   
ATOM   5042  CD2 LEU A 533      -3.348  17.682  18.814  1.00 10.00      A   
ATOM   5043  C   LEU A 533      -2.154  13.447  20.955  1.00 10.00      A   
ATOM   5044  O   LEU A 533      -1.618  13.851  21.987  1.00 10.00      A   
ATOM   5045  N   ASN A 534      -1.690  12.424  20.265  1.00 10.00      A   
ATOM   5046  HN  ASN A 534      -2.162  12.138  19.454  1.00 10.00      A   
ATOM   5047  CA  ASN A 534      -0.492  11.716  20.674  1.00 10.00      A   
ATOM   5048  CB  ASN A 534      -0.516  10.275  20.162  1.00 10.00      A   
ATOM   5049  CG  ASN A 534      -0.819   9.264  21.252  1.00 10.00      A   
ATOM   5050  OD1 ASN A 534      -1.321   9.614  22.320  1.00 10.00      A   
ATOM   5051  ND2 ASN A 534      -0.514   8.003  20.994  1.00 10.00      A   
ATOM   5052 HD21 ASN A 534      -0.098   7.790  20.125  1.00 10.00      A   
ATOM   5053 HD22 ASN A 534      -0.743   7.322  21.665  1.00 10.00      A   
ATOM   5054  C   ASN A 534       0.742  12.440  20.162  1.00 10.00      A   
ATOM   5055  O   ASN A 534       1.191  12.208  19.039  1.00 10.00      A   
ATOM   5056  N   VAL A 535       1.258  13.345  20.975  1.00 10.00      A   
ATOM   5057  HN  VAL A 535       0.830  13.505  21.841  1.00 10.00      A   
ATOM   5058  CA  VAL A 535       2.438  14.117  20.613  1.00 10.00      A   
ATOM   5059  CB  VAL A 535       2.490  15.459  21.377  1.00 10.00      A   
ATOM   5060  CG1 VAL A 535       3.590  16.355  20.824  1.00 10.00      A   
ATOM   5061  CG2 VAL A 535       1.140  16.162  21.336  1.00 10.00      A   
ATOM   5062  C   VAL A 535       3.702  13.324  20.919  1.00 10.00      A   
ATOM   5063  O   VAL A 535       4.184  13.319  22.053  1.00 10.00      A   
ATOM   5064  N   GLU A 536       4.219  12.644  19.913  1.00 10.00      A   
ATOM   5065  HN  GLU A 536       3.782  12.682  19.031  1.00 10.00      A   
ATOM   5066  CA  GLU A 536       5.423  11.848  20.072  1.00 10.00      A   
ATOM   5067  CB  GLU A 536       5.320  10.541  19.285  1.00 10.00      A   
ATOM   5068  CG  GLU A 536       4.224   9.608  19.774  1.00 10.00      A   
ATOM   5069  CD  GLU A 536       4.295   8.232  19.144  1.00 10.00      A   
ATOM   5070  OE1 GLU A 536       5.210   7.989  18.330  1.00 10.00      A   
ATOM   5071  OE2 GLU A 536       3.438   7.381  19.468  1.00 10.00      A   
ATOM   5072  C   GLU A 536       6.656  12.634  19.648  1.00 10.00      A   
ATOM   5073  O   GLU A 536       6.825  12.972  18.476  1.00 10.00      A   
ATOM   5074  N   VAL A 537       7.505  12.938  20.610  1.00 10.00      A   
ATOM   5075  HN  VAL A 537       7.311  12.647  21.528  1.00 10.00      A   
ATOM   5076  CA  VAL A 537       8.725  13.680  20.343  1.00 10.00      A   
ATOM   5077  CB  VAL A 537       9.127  14.565  21.543  1.00 10.00      A   
ATOM   5078  CG1 VAL A 537      10.465  15.248  21.294  1.00 10.00      A   
ATOM   5079  CG2 VAL A 537       8.043  15.594  21.832  1.00 10.00      A   
ATOM   5080  C   VAL A 537       9.858  12.718  20.018  1.00 10.00      A   
ATOM   5081  O   VAL A 537      10.170  11.830  20.809  1.00 10.00      A   
ATOM   5082  N   ILE A 538      10.456  12.898  18.852  1.00 10.00      A   
ATOM   5083  HN  ILE A 538      10.150  13.628  18.270  1.00 10.00      A   
ATOM   5084  CA  ILE A 538      11.561  12.056  18.406  1.00 10.00      A   
ATOM   5085  CB  ILE A 538      11.329  11.515  16.976  1.00 10.00      A   
ATOM   5086  CG1 ILE A 538       9.908  10.960  16.841  1.00 10.00      A   
ATOM   5087  CG2 ILE A 538      12.362  10.444  16.630  1.00 10.00      A   
ATOM   5088  CD1 ILE A 538       9.474  10.720  15.409  1.00 10.00      A   
ATOM   5089  C   ILE A 538      12.859  12.850  18.434  1.00 10.00      A   
ATOM   5090  O   ILE A 538      13.103  13.699  17.570  1.00 10.00      A   
ATOM   5091  N   ASP A 539      13.687  12.575  19.426  1.00 10.00      A   
ATOM   5092  HN  ASP A 539      13.447  11.875  20.072  1.00 10.00      A   
ATOM   5093  CA  ASP A 539      14.949  13.279  19.581  1.00 10.00      A   
ATOM   5094  CB  ASP A 539      14.814  14.302  20.708  1.00 10.00      A   
ATOM   5095  CG  ASP A 539      15.847  15.396  20.635  1.00 10.00      A   
ATOM   5096  OD1 ASP A 539      15.510  16.512  20.178  1.00 10.00      A   
ATOM   5097  OD2 ASP A 539      16.994  15.156  21.050  1.00 10.00      A   
ATOM   5098  C   ASP A 539      16.073  12.295  19.893  1.00 10.00      A   
ATOM   5099  O   ASP A 539      15.900  11.376  20.693  1.00 10.00      A   
ATOM   5100  N   GLU A 540      17.222  12.478  19.254  1.00 10.00      A   
ATOM   5101  HN  GLU A 540      17.316  13.234  18.623  1.00 10.00      A   
ATOM   5102  CA  GLU A 540      18.355  11.590  19.464  1.00 10.00      A   
ATOM   5103  CB  GLU A 540      18.991  11.198  18.128  1.00 10.00      A   
ATOM   5104  CG  GLU A 540      18.115  10.323  17.249  1.00 10.00      A   
ATOM   5105  CD  GLU A 540      18.764  10.012  15.918  1.00 10.00      A   
ATOM   5106  OE1 GLU A 540      18.902  10.936  15.087  1.00 10.00      A   
ATOM   5107  OE2 GLU A 540      19.145   8.847  15.691  1.00 10.00      A   
ATOM   5108  C   GLU A 540      19.408  12.223  20.366  1.00 10.00      A   
ATOM   5109  O   GLU A 540      20.435  11.611  20.649  1.00 10.00      A   
ATOM   5110  N   ARG A 541      19.151  13.436  20.836  1.00 10.00      A   
ATOM   5111  HN  ARG A 541      18.293  13.871  20.619  1.00 10.00      A   
ATOM   5112  CA  ARG A 541      20.104  14.129  21.699  1.00 10.00      A   
ATOM   5113  CB  ARG A 541      20.090  15.642  21.444  1.00 10.00      A   
ATOM   5114  CG  ARG A 541      20.279  16.039  19.989  1.00 10.00      A   
ATOM   5115  CD  ARG A 541      19.124  16.897  19.494  1.00 10.00      A   
ATOM   5116  NE  ARG A 541      19.263  18.300  19.888  1.00 10.00      A   
ATOM   5117  HE  ARG A 541      20.162  18.607  20.141  1.00 10.00      A   
ATOM   5118  CZ  ARG A 541      18.253  19.174  19.917  1.00 10.00      A   
ATOM   5119  NH1 ARG A 541      17.023  18.798  19.585  1.00 10.00      A   
ATOM   5120 HH11 ARG A 541      16.831  17.808  19.308  1.00 10.00      A   
ATOM   5121 HH12 ARG A 541      16.240  19.491  19.604  1.00 10.00      A   
ATOM   5122  NH2 ARG A 541      18.472  20.431  20.290  1.00 10.00      A   
ATOM   5123 HH21 ARG A 541      17.687  21.118  20.313  1.00 10.00      A   
ATOM   5124 HH22 ARG A 541      19.433  20.736  20.562  1.00 10.00      A   
ATOM   5125  C   ARG A 541      19.824  13.837  23.171  1.00 10.00      A   
ATOM   5126  O   ARG A 541      20.135  14.645  24.052  1.00 10.00      A   
ATOM   5127  N   GLY A 542      19.218  12.688  23.428  1.00 10.00      A   
ATOM   5128  HN  GLY A 542      18.953  12.108  22.686  1.00 10.00      A   
ATOM   5129  CA  GLY A 542      18.914  12.297  24.786  1.00 10.00      A   
ATOM   5130  C   GLY A 542      17.586  12.845  25.255  1.00 10.00      A   
ATOM   5131  O   GLY A 542      16.795  13.334  24.453  1.00 10.00      A   
ATOM   5132  N   ALA A 543      17.342  12.766  26.555  1.00 10.00      A   
ATOM   5133  HN  ALA A 543      18.018  12.373  27.142  1.00 10.00      A   
ATOM   5134  CA  ALA A 543      16.101  13.257  27.136  1.00 10.00      A   
ATOM   5135  CB  ALA A 543      16.005  12.831  28.592  1.00 10.00      A   
ATOM   5136  C   ALA A 543      16.016  14.779  27.024  1.00 10.00      A   
ATOM   5137  O   ALA A 543      16.822  15.500  27.617  1.00 10.00      A   
ATOM   5138  N   PRO A 544      15.035  15.288  26.266  1.00 10.00      A   
ATOM   5139  CA  PRO A 544      14.847  16.729  26.076  1.00 10.00      A   
ATOM   5140  CB  PRO A 544      13.722  16.822  25.037  1.00 10.00      A   
ATOM   5141  CG  PRO A 544      13.626  15.457  24.441  1.00 10.00      A   
ATOM   5142  CD  PRO A 544      14.035  14.508  25.527  1.00 10.00      A   
ATOM   5143  C   PRO A 544      14.427  17.409  27.373  1.00 10.00      A   
ATOM   5144  O   PRO A 544      14.495  18.629  27.502  1.00 10.00      A   
ATOM   5145  N   ASP A 545      14.013  16.595  28.336  1.00 10.00      A   
ATOM   5146  HN  ASP A 545      13.999  15.632  28.162  1.00 10.00      A   
ATOM   5147  CA  ASP A 545      13.575  17.075  29.637  1.00 10.00      A   
ATOM   5148  CB  ASP A 545      13.072  15.895  30.473  1.00 10.00      A   
ATOM   5149  CG  ASP A 545      11.935  16.269  31.395  1.00 10.00      A   
ATOM   5150  OD1 ASP A 545      12.197  16.783  32.501  1.00 10.00      A   
ATOM   5151  OD2 ASP A 545      10.765  16.041  31.019  1.00 10.00      A   
ATOM   5152  C   ASP A 545      14.715  17.758  30.377  1.00 10.00      A   
ATOM   5153  O   ASP A 545      14.498  18.716  31.121  1.00 10.00      A   
ATOM   5154  N   SER A 546      15.929  17.265  30.162  1.00 10.00      A   
ATOM   5155  HN  SER A 546      16.035  16.508  29.551  1.00 10.00      A   
ATOM   5156  CA  SER A 546      17.110  17.810  30.814  1.00 10.00      A   
ATOM   5157  CB  SER A 546      18.192  16.731  30.899  1.00 10.00      A   
ATOM   5158  OG  SER A 546      17.610  15.464  31.172  1.00 10.00      A   
ATOM   5159  HG  SER A 546      16.792  15.590  31.672  1.00 10.00      A   
ATOM   5160  C   SER A 546      17.638  19.045  30.082  1.00 10.00      A   
ATOM   5161  O   SER A 546      18.578  19.694  30.537  1.00 10.00      A   
ATOM   5162  N   ARG A 547      17.025  19.365  28.954  1.00 10.00      A   
ATOM   5163  HN  ARG A 547      16.267  18.823  28.655  1.00 10.00      A   
ATOM   5164  CA  ARG A 547      17.425  20.516  28.159  1.00 10.00      A   
ATOM   5165  CB  ARG A 547      17.560  20.112  26.686  1.00 10.00      A   
ATOM   5166  CG  ARG A 547      18.263  18.784  26.461  1.00 10.00      A   
ATOM   5167  CD  ARG A 547      18.608  18.570  24.997  1.00 10.00      A
[truncated: 216,683 more chars]
