# Supplementary material for: Flexibility of intrinsically disordered degrons in AUX/IAA proteins reinforces auxin co-receptor assemblies
Source: Nat Commun. 2020 May 8;11:2277. doi: 10.1038/s41467-020-16147-2 (PMC7210949; doi:10.1038/s41467-020-16147-2)
Supplement: Supplementary file 11 — Supplementary Data 8 [file 41467_2020_16147_MOESM11_ESM.gz › disvis_haddock_files/IAA12/cluster6_1.pdb]

REMARK FILENAME="complex_74w.pdb0"
REMARK ===============================================================
REMARK HADDOCK run for complex
REMARK initial structure: complex_74.pdb
REMARK final NOE weights: unambig 50 amb: 50
REMARK ===============================================================
REMARK            total,bonds,angles,improper,dihe,vdw,elec,air,cdih,coup,rdcs,vean,dani,xpcs,rg
REMARK energies: -463.281, 0, 0, 0, 0, -67.469, -567.718, 171.906, 0, 0, 0, 0, 0, 0, 0
REMARK ===============================================================
REMARK            bonds,angles,impropers,dihe,air,cdih,coup,rdcs,vean,dani,xpcs
REMARK rms-dev.: 0,0,0,0,0.555037,0,0, 0, 0, 0, 0
REMARK ===============================================================
REMARK               air,cdih,coup,rdcs,vean,dani,xpcs
REMARK               >0.3,>5,>1,>0,>5,>0.2,>0.2
REMARK violations.: 6, 0, 0, 0, 0, 0, 0
REMARK ===============================================================
REMARK                        CVpartition#,violations,rms
REMARK AIRs cross-validation: 2, 27, 1.21691
REMARK ===============================================================
REMARK NCS energy: 0
REMARK ===============================================================
REMARK Symmetry energy: 0
REMARK ===============================================================
REMARK Desolvation energy: 55.7527
REMARK Internal energy free molecules: -21968.6
REMARK Internal energy complex: -33142.9
REMARK Binding energy: -11753.7
REMARK ===============================================================
REMARK buried surface area: 2572.97
REMARK ===============================================================
REMARK water - chain1: 0 0 0
REMARK water - chain2: 0 0 0
REMARK water - chain3: 0 0 0
REMARK water - chain4: 0 0 0
REMARK water - chain5: 0 0 0
REMARK water - chain6: 0 0 0
REMARK ===============================================================
REMARK water - water: 0 0 0
REMARK ===============================================================
REMARK DATE:09-Dec-2019  18:18:44       created by user: enm009
REMARK VERSION:1.3U
ATOM      1  N   PHE A   9     -37.412  -1.895 -10.846  1.00 10.00      A   
ATOM      2  HN  PHE A   9     -36.732  -2.170 -11.501  1.00 10.00      A   
ATOM      3  CA  PHE A   9     -37.083  -0.847  -9.891  1.00 10.00      A   
ATOM      4  CB  PHE A   9     -36.191  -1.404  -8.776  1.00 10.00      A   
ATOM      5  CG  PHE A   9     -36.932  -1.689  -7.503  1.00 10.00      A   
ATOM      6  CD1 PHE A   9     -37.859  -2.717  -7.440  1.00 10.00      A   
ATOM      7  CD2 PHE A   9     -36.702  -0.928  -6.370  1.00 10.00      A   
ATOM      8  CE1 PHE A   9     -38.543  -2.980  -6.270  1.00 10.00      A   
ATOM      9  CE2 PHE A   9     -37.383  -1.185  -5.197  1.00 10.00      A   
ATOM     10  CZ  PHE A   9     -38.305  -2.212  -5.146  1.00 10.00      A   
ATOM     11  C   PHE A   9     -36.389   0.324 -10.582  1.00 10.00      A   
ATOM     12  O   PHE A   9     -35.558   0.121 -11.470  1.00 10.00      A   
ATOM     13  N   PRO A  10     -36.738   1.564 -10.195  1.00 10.00      A   
ATOM     14  CA  PRO A  10     -36.144   2.775 -10.769  1.00 10.00      A   
ATOM     15  CB  PRO A  10     -36.818   3.918  -9.998  1.00 10.00      A   
ATOM     16  CG  PRO A  10     -38.067   3.322  -9.446  1.00 10.00      A   
ATOM     17  CD  PRO A  10     -37.751   1.879  -9.177  1.00 10.00      A   
ATOM     18  C   PRO A  10     -34.633   2.816 -10.556  1.00 10.00      A   
ATOM     19  O   PRO A  10     -34.126   2.401  -9.505  1.00 10.00      A   
ATOM     20  N   GLU A  11     -33.923   3.320 -11.556  1.00 10.00      A   
ATOM     21  HN  GLU A  11     -34.396   3.633 -12.362  1.00 10.00      A   
ATOM     22  CA  GLU A  11     -32.471   3.421 -11.506  1.00 10.00      A   
ATOM     23  CB  GLU A  11     -31.915   3.943 -12.833  1.00 10.00      A   
ATOM     24  CG  GLU A  11     -32.326   3.109 -14.038  1.00 10.00      A   
ATOM     25  CD  GLU A  11     -31.667   3.571 -15.321  1.00 10.00      A   
ATOM     26  OE1 GLU A  11     -30.802   2.840 -15.851  1.00 10.00      A   
ATOM     27  OE2 GLU A  11     -32.009   4.669 -15.811  1.00 10.00      A   
ATOM     28  C   GLU A  11     -32.011   4.298 -10.345  1.00 10.00      A   
ATOM     29  O   GLU A  11     -30.973   4.039  -9.735  1.00 10.00      A   
ATOM     30  N   GLU A  12     -32.796   5.325 -10.031  1.00 10.00      A   
ATOM     31  HN  GLU A  12     -33.609   5.485 -10.558  1.00 10.00      A   
ATOM     32  CA  GLU A  12     -32.464   6.224  -8.931  1.00 10.00      A   
ATOM     33  CB  GLU A  12     -33.414   7.422  -8.877  1.00 10.00      A   
ATOM     34  CG  GLU A  12     -34.888   7.060  -8.834  1.00 10.00      A   
ATOM     35  CD  GLU A  12     -35.775   8.248  -9.135  1.00 10.00      A   
ATOM     36  OE1 GLU A  12     -35.990   8.546 -10.325  1.00 10.00      A   
ATOM     37  OE2 GLU A  12     -36.261   8.893  -8.186  1.00 10.00      A   
ATOM     38  C   GLU A  12     -32.435   5.473  -7.596  1.00 10.00      A   
ATOM     39  O   GLU A  12     -31.577   5.728  -6.750  1.00 10.00      A   
ATOM     40  N   VAL A  13     -33.360   4.530  -7.429  1.00 10.00      A   
ATOM     41  HN  VAL A  13     -34.010   4.366  -8.145  1.00 10.00      A   
ATOM     42  CA  VAL A  13     -33.428   3.726  -6.211  1.00 10.00      A   
ATOM     43  CB  VAL A  13     -34.730   2.898  -6.162  1.00 10.00      A   
ATOM     44  CG1 VAL A  13     -34.808   2.093  -4.876  1.00 10.00      A   
ATOM     45  CG2 VAL A  13     -35.948   3.797  -6.306  1.00 10.00      A   
ATOM     46  C   VAL A  13     -32.234   2.776  -6.172  1.00 10.00      A   
ATOM     47  O   VAL A  13     -31.558   2.641  -5.153  1.00 10.00      A   
ATOM     48  N   LEU A  14     -31.963   2.149  -7.314  1.00 10.00      A   
ATOM     49  HN  LEU A  14     -32.532   2.323  -8.100  1.00 10.00      A   
ATOM     50  CA  LEU A  14     -30.855   1.206  -7.440  1.00 10.00      A   
ATOM     51  CB  LEU A  14     -30.838   0.584  -8.840  1.00 10.00      A   
ATOM     52  CG  LEU A  14     -32.021  -0.326  -9.180  1.00 10.00      A   
ATOM     53  CD1 LEU A  14     -31.968  -0.748 -10.637  1.00 10.00      A   
ATOM     54  CD2 LEU A  14     -32.037  -1.542  -8.271  1.00 10.00      A   
ATOM     55  C   LEU A  14     -29.517   1.870  -7.133  1.00 10.00      A   
ATOM     56  O   LEU A  14     -28.683   1.303  -6.425  1.00 10.00      A   
ATOM     57  N   GLU A  15     -29.326   3.079  -7.659  1.00 10.00      A   
ATOM     58  HN  GLU A  15     -30.029   3.471  -8.221  1.00 10.00      A   
ATOM     59  CA  GLU A  15     -28.099   3.830  -7.434  1.00 10.00      A   
ATOM     60  CB  GLU A  15     -28.132   5.170  -8.175  1.00 10.00      A   
ATOM     61  CG  GLU A  15     -26.898   6.038  -7.947  1.00 10.00      A   
ATOM     62  CD  GLU A  15     -27.064   7.457  -8.453  1.00 10.00      A   
ATOM     63  OE1 GLU A  15     -28.172   8.023  -8.312  1.00 10.00      A   
ATOM     64  OE2 GLU A  15     -26.080   8.020  -8.984  1.00 10.00      A   
ATOM     65  C   GLU A  15     -27.880   4.059  -5.944  1.00 10.00      A   
ATOM     66  O   GLU A  15     -26.762   3.935  -5.445  1.00 10.00      A   
ATOM     67  N   HIS A  16     -28.958   4.370  -5.233  1.00 10.00      A   
ATOM     68  HN  HIS A  16     -29.827   4.439  -5.683  1.00 10.00      A   
ATOM     69  CA  HIS A  16     -28.880   4.606  -3.799  1.00 10.00      A   
ATOM     70  CB  HIS A  16     -30.218   5.112  -3.257  1.00 10.00      A   
ATOM     71  CG  HIS A  16     -30.098   5.931  -2.008  1.00 10.00      A   
ATOM     72  ND1 HIS A  16     -30.007   7.302  -2.055  1.00 10.00      A   
ATOM     73  CD2 HIS A  16     -30.071   5.528  -0.714  1.00 10.00      A   
ATOM     74  CE1 HIS A  16     -29.929   7.702  -0.798  1.00 10.00      A   
ATOM     75  NE2 HIS A  16     -29.967   6.664   0.045  1.00 10.00      A   
ATOM     76  HE2 HIS A  16     -29.939   6.709   1.032  1.00 10.00      A   
ATOM     77  C   HIS A  16     -28.461   3.327  -3.083  1.00 10.00      A   
ATOM     78  O   HIS A  16     -27.615   3.356  -2.189  1.00 10.00      A   
ATOM     79  N   VAL A  17     -29.045   2.207  -3.498  1.00 10.00      A   
ATOM     80  HN  VAL A  17     -29.721   2.256  -4.215  1.00 10.00      A   
ATOM     81  CA  VAL A  17     -28.727   0.910  -2.911  1.00 10.00      A   
ATOM     82  CB  VAL A  17     -29.604  -0.210  -3.515  1.00 10.00      A   
ATOM     83  CG1 VAL A  17     -29.244  -1.563  -2.924  1.00 10.00      A   
ATOM     84  CG2 VAL A  17     -31.080   0.084  -3.311  1.00 10.00      A   
ATOM     85  C   VAL A  17     -27.252   0.563  -3.139  1.00 10.00      A   
ATOM     86  O   VAL A  17     -26.556   0.121  -2.223  1.00 10.00      A   
ATOM     87  N   PHE A  18     -26.782   0.784  -4.364  1.00 10.00      A   
ATOM     88  HN  PHE A  18     -27.388   1.148  -5.048  1.00 10.00      A   
ATOM     89  CA  PHE A  18     -25.398   0.490  -4.729  1.00 10.00      A   
ATOM     90  CB  PHE A  18     -25.188   0.629  -6.243  1.00 10.00      A   
ATOM     91  CG  PHE A  18     -26.055  -0.268  -7.090  1.00 10.00      A   
ATOM     92  CD1 PHE A  18     -26.291   0.039  -8.421  1.00 10.00      A   
ATOM     93  CD2 PHE A  18     -26.633  -1.414  -6.562  1.00 10.00      A   
ATOM     94  CE1 PHE A  18     -27.085  -0.774  -9.205  1.00 10.00      A   
ATOM     95  CE2 PHE A  18     -27.427  -2.231  -7.342  1.00 10.00      A   
ATOM     96  CZ  PHE A  18     -27.653  -1.910  -8.666  1.00 10.00      A   
ATOM     97  C   PHE A  18     -24.420   1.399  -3.988  1.00 10.00      A   
ATOM     98  O   PHE A  18     -23.243   1.070  -3.834  1.00 10.00      A   
ATOM     99  N   SER A  19     -24.913   2.539  -3.521  1.00 10.00      A   
ATOM    100  HN  SER A  19     -25.864   2.739  -3.661  1.00 10.00      A   
ATOM    101  CA  SER A  19     -24.084   3.497  -2.805  1.00 10.00      A   
ATOM    102  CB  SER A  19     -24.797   4.845  -2.691  1.00 10.00      A   
ATOM    103  OG  SER A  19     -25.078   5.381  -3.977  1.00 10.00      A   
ATOM    104  HG  SER A  19     -25.693   4.792  -4.446  1.00 10.00      A   
ATOM    105  C   SER A  19     -23.669   2.980  -1.425  1.00 10.00      A   
ATOM    106  O   SER A  19     -22.740   3.505  -0.808  1.00 10.00      A   
ATOM    107  N   PHE A  20     -24.352   1.947  -0.945  1.00 10.00      A   
ATOM    108  HN  PHE A  20     -25.091   1.572  -1.474  1.00 10.00      A   
ATOM    109  CA  PHE A  20     -24.034   1.367   0.356  1.00 10.00      A   
ATOM    110  CB  PHE A  20     -25.310   0.917   1.071  1.00 10.00      A   
ATOM    111  CG  PHE A  20     -26.245   2.054   1.384  1.00 10.00      A   
ATOM    112  CD1 PHE A  20     -27.594   1.972   1.078  1.00 10.00      A   
ATOM    113  CD2 PHE A  20     -25.771   3.212   1.979  1.00 10.00      A   
ATOM    114  CE1 PHE A  20     -28.452   3.020   1.359  1.00 10.00      A   
ATOM    115  CE2 PHE A  20     -26.622   4.262   2.264  1.00 10.00      A   
ATOM    116  CZ  PHE A  20     -27.964   4.166   1.954  1.00 10.00      A   
ATOM    117  C   PHE A  20     -23.039   0.216   0.211  1.00 10.00      A   
ATOM    118  O   PHE A  20     -22.566  -0.356   1.198  1.00 10.00      A   
ATOM    119  N   ILE A  21     -22.717  -0.105  -1.034  1.00 10.00      A   
ATOM    120  HN  ILE A  21     -23.120   0.400  -1.770  1.00 10.00      A   
ATOM    121  CA  ILE A  21     -21.775  -1.170  -1.345  1.00 10.00      A   
ATOM    122  CB  ILE A  21     -22.368  -2.184  -2.351  1.00 10.00      A   
ATOM    123  CG1 ILE A  21     -23.801  -2.547  -1.948  1.00 10.00      A   
ATOM    124  CG2 ILE A  21     -21.497  -3.435  -2.433  1.00 10.00      A   
ATOM    125  CD1 ILE A  21     -24.568  -3.309  -3.006  1.00 10.00      A   
ATOM    126  C   ILE A  21     -20.501  -0.564  -1.921  1.00 10.00      A   
ATOM    127  O   ILE A  21     -20.375  -0.376  -3.133  1.00 10.00      A   
ATOM    128  N   GLN A  22     -19.573  -0.228  -1.039  1.00 10.00      A   
ATOM    129  HN  GLN A  22     -19.749  -0.375  -0.087  1.00 10.00      A   
ATOM    130  CA  GLN A  22     -18.308   0.375  -1.441  1.00 10.00      A   
ATOM    131  CB  GLN A  22     -17.932   1.506  -0.486  1.00 10.00      A   
ATOM    132  CG  GLN A  22     -18.783   2.750  -0.658  1.00 10.00      A   
ATOM    133  CD  GLN A  22     -18.379   3.575  -1.860  1.00 10.00      A   
ATOM    134  OE1 GLN A  22     -19.226   4.163  -2.533  1.00 10.00      A   
ATOM    135  NE2 GLN A  22     -17.083   3.647  -2.129  1.00 10.00      A   
ATOM    136 HE21 GLN A  22     -16.456   3.162  -1.545  1.00 10.00      A   
ATOM    137 HE22 GLN A  22     -16.805   4.193  -2.888  1.00 10.00      A   
ATOM    138  C   GLN A  22     -17.182  -0.645  -1.536  1.00 10.00      A   
ATOM    139  O   GLN A  22     -16.035  -0.293  -1.822  1.00 10.00      A   
ATOM    140  N   LEU A  23     -17.503  -1.907  -1.287  1.00 10.00      A   
ATOM    141  HN  LEU A  23     -18.427  -2.130  -1.046  1.00 10.00      A   
ATOM    142  CA  LEU A  23     -16.512  -2.972  -1.369  1.00 10.00      A   
ATOM    143  CB  LEU A  23     -16.917  -4.149  -0.482  1.00 10.00      A   
ATOM    144  CG  LEU A  23     -17.023  -3.866   1.016  1.00 10.00      A   
ATOM    145  CD1 LEU A  23     -17.444  -5.121   1.764  1.00 10.00      A   
ATOM    146  CD2 LEU A  23     -15.705  -3.331   1.558  1.00 10.00      A   
ATOM    147  C   LEU A  23     -16.391  -3.439  -2.811  1.00 10.00      A   
ATOM    148  O   LEU A  23     -17.384  -3.832  -3.418  1.00 10.00      A   
ATOM    149  N   ASP A  24     -15.178  -3.408  -3.351  1.00 10.00      A   
ATOM    150  HN  ASP A  24     -14.419  -3.125  -2.803  1.00 10.00      A   
ATOM    151  CA  ASP A  24     -14.946  -3.807  -4.740  1.00 10.00      A   
ATOM    152  CB  ASP A  24     -13.505  -3.524  -5.177  1.00 10.00      A   
ATOM    153  CG  ASP A  24     -13.314  -2.097  -5.651  1.00 10.00      A   
ATOM    154  OD1 ASP A  24     -13.794  -1.766  -6.755  1.00 10.00      A   
ATOM    155  OD2 ASP A  24     -12.702  -1.296  -4.912  1.00 10.00      A   
ATOM    156  C   ASP A  24     -15.309  -5.267  -4.990  1.00 10.00      A   
ATOM    157  O   ASP A  24     -15.873  -5.600  -6.034  1.00 10.00      A   
ATOM    158  N   LYS A  25     -14.995  -6.130  -4.024  1.00 10.00      A   
ATOM    159  HN  LYS A  25     -14.545  -5.800  -3.218  1.00 10.00      A   
ATOM    160  CA  LYS A  25     -15.297  -7.554  -4.138  1.00 10.00      A   
ATOM    161  CB  LYS A  25     -14.820  -8.322  -2.898  1.00 10.00      A   
ATOM    162  CG  LYS A  25     -13.307  -8.404  -2.749  1.00 10.00      A   
ATOM    163  CD  LYS A  25     -12.917  -9.154  -1.482  1.00 10.00      A   
ATOM    164  CE  LYS A  25     -11.425  -9.038  -1.188  1.00 10.00      A   
ATOM    165  NZ  LYS A  25     -10.601  -9.992  -1.987  1.00 10.00      A   
ATOM    166  HZ1 LYS A  25      -9.592  -9.850  -1.781  1.00 10.00      A   
ATOM    167  HZ2 LYS A  25     -10.755  -9.845  -3.004  1.00 10.00      A   
ATOM    168  HZ3 LYS A  25     -10.852 -10.976  -1.750  1.00 10.00      A   
ATOM    169  C   LYS A  25     -16.791  -7.774  -4.340  1.00 10.00      A   
ATOM    170  O   LYS A  25     -17.201  -8.580  -5.175  1.00 10.00      A   
ATOM    171  N   ASP A  26     -17.604  -7.038  -3.583  1.00 10.00      A   
ATOM    172  HN  ASP A  26     -17.220  -6.405  -2.941  1.00 10.00      A   
ATOM    173  CA  ASP A  26     -19.055  -7.157  -3.685  1.00 10.00      A   
ATOM    174  CB  ASP A  26     -19.744  -6.688  -2.404  1.00 10.00      A   
ATOM    175  CG  ASP A  26     -19.703  -7.732  -1.312  1.00 10.00      A   
ATOM    176  OD1 ASP A  26     -20.609  -8.589  -1.265  1.00 10.00      A   
ATOM    177  OD2 ASP A  26     -18.759  -7.701  -0.496  1.00 10.00      A   
ATOM    178  C   ASP A  26     -19.587  -6.383  -4.879  1.00 10.00      A   
ATOM    179  O   ASP A  26     -20.565  -6.785  -5.505  1.00 10.00      A   
ATOM    180  N   ARG A  27     -18.930  -5.271  -5.189  1.00 10.00      A   
ATOM    181  HN  ARG A  27     -18.161  -5.004  -4.640  1.00 10.00      A   
ATOM    182  CA  ARG A  27     -19.313  -4.434  -6.315  1.00 10.00      A   
ATOM    183  CB  ARG A  27     -18.381  -3.219  -6.403  1.00 10.00      A   
ATOM    184  CG  ARG A  27     -18.925  -1.962  -5.743  1.00 10.00      A   
ATOM    185  CD  ARG A  27     -20.014  -1.336  -6.596  1.00 10.00      A   
ATOM    186  NE  ARG A  27     -20.628  -0.173  -5.963  1.00 10.00      A   
ATOM    187  HE  ARG A  27     -20.754  -0.209  -4.986  1.00 10.00      A   
ATOM    188  CZ  ARG A  27     -21.023   0.913  -6.626  1.00 10.00      A   
ATOM    189  NH1 ARG A  27     -20.856   0.994  -7.941  1.00 10.00      A   
ATOM    190 HH11 ARG A  27     -21.168   1.843  -8.457  1.00 10.00      A   
ATOM    191 HH12 ARG A  27     -20.413   0.200  -8.474  1.00 10.00      A   
ATOM    192  NH2 ARG A  27     -21.605   1.914  -5.967  1.00 10.00      A   
ATOM    193 HH21 ARG A  27     -21.765   1.843  -4.935  1.00 10.00      A   
ATOM    194 HH22 ARG A  27     -21.916   2.773  -6.474  1.00 10.00      A   
ATOM    195  C   ARG A  27     -19.242  -5.241  -7.604  1.00 10.00      A   
ATOM    196  O   ARG A  27     -20.099  -5.120  -8.482  1.00 10.00      A   
ATOM    197  N   ASN A  28     -18.225  -6.088  -7.694  1.00 10.00      A   
ATOM    198  HN  ASN A  28     -17.579  -6.137  -6.953  1.00 10.00      A   
ATOM    199  CA  ASN A  28     -18.029  -6.934  -8.863  1.00 10.00      A   
ATOM    200  CB  ASN A  28     -16.703  -7.693  -8.784  1.00 10.00      A   
ATOM    201  CG  ASN A  28     -15.503  -6.800  -9.015  1.00 10.00      A   
ATOM    202  OD1 ASN A  28     -15.628  -5.710  -9.579  1.00 10.00      A   
ATOM    203  ND2 ASN A  28     -14.333  -7.255  -8.590  1.00 10.00      A   
ATOM    204 HD21 ASN A  28     -14.305  -8.141  -8.151  1.00 10.00      A   
ATOM    205 HD22 ASN A  28     -13.537  -6.692  -8.729  1.00 10.00      A   
ATOM    206  C   ASN A  28     -19.192  -7.906  -9.044  1.00 10.00      A   
ATOM    207  O   ASN A  28     -19.604  -8.187 -10.170  1.00 10.00      A   
ATOM    208  N   SER A  29     -19.733  -8.397  -7.935  1.00 10.00      A   
ATOM    209  HN  SER A  29     -19.366  -8.135  -7.064  1.00 10.00      A   
ATOM    210  CA  SER A  29     -20.854  -9.327  -7.976  1.00 10.00      A   
ATOM    211  CB  SER A  29     -21.148  -9.865  -6.574  1.00 10.00      A   
ATOM    212  OG  SER A  29     -19.950 -10.232  -5.913  1.00 10.00      A   
ATOM    213  HG  SER A  29     -20.056 -10.096  -4.963  1.00 10.00      A   
ATOM    214  C   SER A  29     -22.095  -8.651  -8.558  1.00 10.00      A   
ATOM    215  O   SER A  29     -22.856  -9.263  -9.309  1.00 10.00      A   
ATOM    216  N   VAL A  30     -22.274  -7.376  -8.222  1.00 10.00      A   
ATOM    217  HN  VAL A  30     -21.623  -6.946  -7.624  1.00 10.00      A   
ATOM    218  CA  VAL A  30     -23.413  -6.602  -8.705  1.00 10.00      A   
ATOM    219  CB  VAL A  30     -23.503  -5.232  -7.993  1.00 10.00      A   
ATOM    220  CG1 VAL A  30     -24.693  -4.428  -8.493  1.00 10.00      A   
ATOM    221  CG2 VAL A  30     -23.580  -5.418  -6.483  1.00 10.00      A   
ATOM    222  C   VAL A  30     -23.328  -6.392 -10.221  1.00 10.00      A   
ATOM    223  O   VAL A  30     -24.335  -6.450 -10.924  1.00 10.00      A   
ATOM    224  N   SER A  31     -22.117  -6.183 -10.723  1.00 10.00      A   
ATOM    225  HN  SER A  31     -21.346  -6.158 -10.119  1.00 10.00      A   
ATOM    226  CA  SER A  31     -21.903  -5.969 -12.149  1.00 10.00      A   
ATOM    227  CB  SER A  31     -20.555  -5.268 -12.377  1.00 10.00      A   
ATOM    228  OG  SER A  31     -19.488  -5.960 -11.737  1.00 10.00      A   
ATOM    229  HG  SER A  31     -19.832  -6.745 -11.291  1.00 10.00      A   
ATOM    230  C   SER A  31     -21.975  -7.280 -12.946  1.00 10.00      A   
ATOM    231  O   SER A  31     -21.694  -7.303 -14.141  1.00 10.00      A   
ATOM    232  N   LEU A  32     -22.367  -8.364 -12.286  1.00 10.00      A   
ATOM    233  HN  LEU A  32     -22.604  -8.290 -11.337  1.00 10.00      A   
ATOM    234  CA  LEU A  32     -22.454  -9.661 -12.947  1.00 10.00      A   
ATOM    235  CB  LEU A  32     -21.424 -10.633 -12.369  1.00 10.00      A   
ATOM    236  CG  LEU A  32     -20.073 -10.697 -13.078  1.00 10.00      A   
ATOM    237  CD1 LEU A  32     -19.108 -11.561 -12.283  1.00 10.00      A   
ATOM    238  CD2 LEU A  32     -20.243 -11.245 -14.486  1.00 10.00      A   
ATOM    239  C   LEU A  32     -23.853 -10.267 -12.862  1.00 10.00      A   
ATOM    240  O   LEU A  32     -24.050 -11.427 -13.211  1.00 10.00      A   
ATOM    241  N   VAL A  33     -24.824  -9.491 -12.401  1.00 10.00      A   
ATOM    242  HN  VAL A  33     -24.622  -8.572 -12.129  1.00 10.00      A   
ATOM    243  CA  VAL A  33     -26.188  -9.998 -12.295  1.00 10.00      A   
ATOM    244  CB  VAL A  33     -26.974  -9.389 -11.114  1.00 10.00      A   
ATOM    245  CG1 VAL A  33     -26.326  -9.773  -9.794  1.00 10.00      A   
ATOM    246  CG2 VAL A  33     -27.080  -7.880 -11.241  1.00 10.00      A   
ATOM    247  C   VAL A  33     -26.961  -9.836 -13.604  1.00 10.00      A   
ATOM    248  O   VAL A  33     -27.658 -10.759 -14.033  1.00 10.00      A   
ATOM    249  N   CYS A  34     -26.811  -8.676 -14.235  1.00 10.00      A   
ATOM    250  HN  CYS A  34     -26.225  -7.996 -13.845  1.00 10.00      A   
ATOM    251  CA  CYS A  34     -27.481  -8.370 -15.489  1.00 10.00      A   
ATOM    252  CB  CYS A  34     -28.982  -8.159 -15.257  1.00 10.00      A   
ATOM    253  SG  CYS A  34     -29.379  -6.842 -14.084  1.00 10.00      A   
ATOM    254  HG  CYS A  34     -30.636  -6.472 -14.291  1.00 10.00      A   
ATOM    255  C   CYS A  34     -26.860  -7.112 -16.083  1.00 10.00      A   
ATOM    256  O   CYS A  34     -26.140  -6.389 -15.388  1.00 10.00      A   
ATOM    257  N   LYS A  35     -27.129  -6.846 -17.354  1.00 10.00      A   
ATOM    258  HN  LYS A  35     -27.720  -7.453 -17.863  1.00 10.00      A   
ATOM    259  CA  LYS A  35     -26.572  -5.667 -18.011  1.00 10.00      A   
ATOM    260  CB  LYS A  35     -26.731  -5.744 -19.529  1.00 10.00      A   
ATOM    261  CG  LYS A  35     -25.826  -4.781 -20.282  1.00 10.00      A   
ATOM    262  CD  LYS A  35     -26.424  -4.372 -21.616  1.00 10.00      A   
ATOM    263  CE  LYS A  35     -25.447  -3.530 -22.420  1.00 10.00      A   
ATOM    264  NZ  LYS A  35     -24.356  -4.356 -22.999  1.00 10.00      A   
ATOM    265  HZ1 LYS A  35     -24.406  -4.332 -24.039  1.00 10.00      A   
ATOM    266  HZ2 LYS A  35     -24.450  -5.342 -22.684  1.00 10.00      A   
ATOM    267  HZ3 LYS A  35     -23.429  -3.991 -22.698  1.00 10.00      A   
ATOM    268  C   LYS A  35     -27.203  -4.383 -17.481  1.00 10.00      A   
ATOM    269  O   LYS A  35     -26.556  -3.336 -17.421  1.00 10.00      A   
ATOM    270  N   SER A  36     -28.466  -4.473 -17.089  1.00 10.00      A   
ATOM    271  HN  SER A  36     -28.929  -5.336 -17.162  1.00 10.00      A   
ATOM    272  CA  SER A  36     -29.194  -3.327 -16.565  1.00 10.00      A   
ATOM    273  CB  SER A  36     -30.611  -3.755 -16.200  1.00 10.00      A   
ATOM    274  OG  SER A  36     -30.949  -4.950 -16.880  1.00 10.00      A   
ATOM    275  HG  SER A  36     -31.586  -4.752 -17.576  1.00 10.00      A   
ATOM    276  C   SER A  36     -28.491  -2.735 -15.342  1.00 10.00      A   
ATOM    277  O   SER A  36     -28.260  -1.527 -15.269  1.00 10.00      A   
ATOM    278  N   TRP A  37     -28.137  -3.593 -14.394  1.00 10.00      A   
ATOM    279  HN  TRP A  37     -28.338  -4.546 -14.512  1.00 10.00      A   
ATOM    280  CA  TRP A  37     -27.458  -3.153 -13.185  1.00 10.00      A   
ATOM    281  CB  TRP A  37     -27.577  -4.198 -12.070  1.00 10.00      A   
ATOM    282  CG  TRP A  37     -28.962  -4.341 -11.501  1.00 10.00      A   
ATOM    283  CD1 TRP A  37     -30.137  -3.966 -12.089  1.00 10.00      A   
ATOM    284  CD2 TRP A  37     -29.315  -4.901 -10.229  1.00 10.00      A   
ATOM    285  NE1 TRP A  37     -31.196  -4.262 -11.269  1.00 10.00      A   
ATOM    286  HE1 TRP A  37     -32.141  -4.089 -11.472  1.00 10.00      A   
ATOM    287  CE2 TRP A  37     -30.719  -4.836 -10.119  1.00 10.00      A   
ATOM    288  CE3 TRP A  37     -28.582  -5.453  -9.173  1.00 10.00      A   
ATOM    289  CZ2 TRP A  37     -31.403  -5.303  -8.998  1.00 10.00      A   
ATOM    290  CZ3 TRP A  37     -29.264  -5.915  -8.062  1.00 10.00      A   
ATOM    291  CH2 TRP A  37     -30.659  -5.838  -7.983  1.00 10.00      A   
ATOM    292  C   TRP A  37     -25.992  -2.853 -13.474  1.00 10.00      A   
ATOM    293  O   TRP A  37     -25.390  -1.985 -12.841  1.00 10.00      A   
ATOM    294  N   TYR A  38     -25.430  -3.565 -14.446  1.00 10.00      A   
ATOM    295  HN  TYR A  38     -25.969  -4.239 -14.916  1.00 10.00      A   
ATOM    296  CA  TYR A  38     -24.035  -3.383 -14.837  1.00 10.00      A   
ATOM    297  CB  TYR A  38     -23.667  -4.379 -15.943  1.00 10.00      A   
ATOM    298  CG  TYR A  38     -22.271  -4.219 -16.508  1.00 10.00      A   
ATOM    299  CD1 TYR A  38     -22.072  -3.671 -17.771  1.00 10.00      A   
ATOM    300  CD2 TYR A  38     -21.156  -4.620 -15.789  1.00 10.00      A   
ATOM    301  CE1 TYR A  38     -20.803  -3.529 -18.297  1.00 10.00      A   
ATOM    302  CE2 TYR A  38     -19.881  -4.480 -16.305  1.00 10.00      A   
ATOM    303  CZ  TYR A  38     -19.710  -3.934 -17.561  1.00 10.00      A   
ATOM    304  OH  TYR A  38     -18.443  -3.798 -18.079  1.00 10.00      A   
ATOM    305  HH  TYR A  38     -18.004  -4.661 -18.083  1.00 10.00      A   
ATOM    306  C   TYR A  38     -23.782  -1.955 -15.312  1.00 10.00      A   
ATOM    307  O   TYR A  38     -22.791  -1.326 -14.931  1.00 10.00      A   
ATOM    308  N   GLU A  39     -24.695  -1.443 -16.130  1.00 10.00      A   
ATOM    309  HN  GLU A  39     -25.466  -1.994 -16.392  1.00 10.00      A   
ATOM    310  CA  GLU A  39     -24.575  -0.092 -16.666  1.00 10.00      A   
ATOM    311  CB  GLU A  39     -25.573   0.136 -17.803  1.00 10.00      A   
ATOM    312  CG  GLU A  39     -25.314  -0.716 -19.038  1.00 10.00      A   
ATOM    313  CD  GLU A  39     -24.075  -0.286 -19.801  1.00 10.00      A   
ATOM    314  OE1 GLU A  39     -24.192   0.602 -20.674  1.00 10.00      A   
ATOM    315  OE2 GLU A  39     -22.985  -0.839 -19.540  1.00 10.00      A   
ATOM    316  C   GLU A  39     -24.738   0.969 -15.579  1.00 10.00      A   
ATOM    317  O   GLU A  39     -24.251   2.088 -15.716  1.00 10.00      A   
ATOM    318  N   ILE A  40     -25.423   0.615 -14.500  1.00 10.00      A   
ATOM    319  HN  ILE A  40     -25.801  -0.286 -14.447  1.00 10.00      A   
ATOM    320  CA  ILE A  40     -25.627   1.541 -13.392  1.00 10.00      A   
ATOM    321  CB  ILE A  40     -26.926   1.233 -12.612  1.00 10.00      A   
ATOM    322  CG1 ILE A  40     -28.127   1.215 -13.560  1.00 10.00      A   
ATOM    323  CG2 ILE A  40     -27.142   2.259 -11.505  1.00 10.00      A   
ATOM    324  CD1 ILE A  40     -29.409   0.743 -12.913  1.00 10.00      A   
ATOM    325  C   ILE A  40     -24.431   1.491 -12.441  1.00 10.00      A   
ATOM    326  O   ILE A  40     -23.951   2.524 -11.971  1.00 10.00      A   
ATOM    327  N   GLU A  41     -23.949   0.276 -12.185  1.00 10.00      A   
ATOM    328  HN  GLU A  41     -24.383  -0.503 -12.602  1.00 10.00      A   
ATOM    329  CA  GLU A  41     -22.806   0.047 -11.301  1.00 10.00      A   
ATOM    330  CB  GLU A  41     -22.494  -1.456 -11.234  1.00 10.00      A   
ATOM    331  CG  GLU A  41     -21.648  -1.887 -10.043  1.00 10.00      A   
ATOM    332  CD  GLU A  41     -20.165  -1.647 -10.248  1.00 10.00      A   
ATOM    333  OE1 GLU A  41     -19.542  -2.367 -11.056  1.00 10.00      A   
ATOM    334  OE2 GLU A  41     -19.614  -0.741  -9.589  1.00 10.00      A   
ATOM    335  C   GLU A  41     -21.580   0.814 -11.793  1.00 10.00      A   
ATOM    336  O   GLU A  41     -20.949   1.557 -11.037  1.00 10.00      A   
ATOM    337  N   ARG A  42     -21.278   0.656 -13.075  1.00 10.00      A   
ATOM    338  HN  ARG A  42     -21.847   0.072 -13.625  1.00 10.00      A   
ATOM    339  CA  ARG A  42     -20.129   1.309 -13.694  1.00 10.00      A   
ATOM    340  CB  ARG A  42     -19.995   0.865 -15.154  1.00 10.00      A   
ATOM    341  CG  ARG A  42     -21.128   1.347 -16.046  1.00 10.00      A   
ATOM    342  CD  ARG A  42     -21.070   0.729 -17.431  1.00 10.00      A   
ATOM    343  NE  ARG A  42     -19.919   1.194 -18.201  1.00 10.00      A   
ATOM    344  HE  ARG A  42     -19.317   1.843 -17.769  1.00 10.00      A   
ATOM    345  CZ  ARG A  42     -19.653   0.793 -19.446  1.00 10.00      A   
ATOM    346  NH1 ARG A  42     -20.454  -0.069 -20.059  1.00 10.00      A   
ATOM    347 HH11 ARG A  42     -21.312  -0.437 -19.573  1.00 10.00      A   
ATOM    348 HH12 ARG A  42     -20.242  -0.388 -21.030  1.00 10.00      A   
ATOM    349  NH2 ARG A  42     -18.596   1.279 -20.084  1.00 10.00      A   
ATOM    350 HH21 ARG A  42     -18.381   0.965 -21.056  1.00 10.00      A   
ATOM    351 HH22 ARG A  42     -17.978   1.977 -19.620  1.00 10.00      A   
ATOM    352  C   ARG A  42     -20.202   2.835 -13.602  1.00 10.00      A   
ATOM    353  O   ARG A  42     -19.175   3.511 -13.590  1.00 10.00      A   
ATOM    354  N   TRP A  43     -21.418   3.367 -13.504  1.00 10.00      A   
ATOM    355  HN  TRP A  43     -22.198   2.773 -13.468  1.00 10.00      A   
ATOM    356  CA  TRP A  43     -21.621   4.811 -13.432  1.00 10.00      A   
ATOM    357  CB  TRP A  43     -22.846   5.227 -14.261  1.00 10.00      A   
ATOM    358  CG  TRP A  43     -22.564   5.417 -15.724  1.00 10.00      A   
ATOM    359  CD1 TRP A  43     -22.452   4.443 -16.674  1.00 10.00      A   
ATOM    360  CD2 TRP A  43     -22.370   6.662 -16.407  1.00 10.00      A   
ATOM    361  NE1 TRP A  43     -22.191   5.004 -17.899  1.00 10.00      A   
ATOM    362  HE1 TRP A  43     -22.065   4.510 -18.739  1.00 10.00      A   
ATOM    363  CE2 TRP A  43     -22.137   6.364 -17.762  1.00 10.00      A   
ATOM    364  CE3 TRP A  43     -22.364   8.000 -16.002  1.00 10.00      A   
ATOM    365  CZ2 TRP A  43     -21.900   7.353 -18.716  1.00 10.00      A   
ATOM    366  CZ3 TRP A  43     -22.134   8.980 -16.950  1.00 10.00      A   
ATOM    367  CH2 TRP A  43     -21.905   8.652 -18.290  1.00 10.00      A   
ATOM    368  C   TRP A  43     -21.765   5.314 -11.994  1.00 10.00      A   
ATOM    369  O   TRP A  43     -22.243   6.428 -11.771  1.00 10.00      A   
ATOM    370  N   CYS A  44     -21.365   4.507 -11.014  1.00 10.00      A   
ATOM    371  HN  CYS A  44     -21.017   3.615 -11.227  1.00 10.00      A   
ATOM    372  CA  CYS A  44     -21.474   4.929  -9.620  1.00 10.00      A   
ATOM    373  CB  CYS A  44     -22.828   4.528  -9.022  1.00 10.00      A   
ATOM    374  SG  CYS A  44     -23.202   2.762  -9.106  1.00 10.00      A   
ATOM    375  HG  CYS A  44     -23.621   2.494 -10.339  1.00 10.00      A   
ATOM    376  C   CYS A  44     -20.318   4.456  -8.733  1.00 10.00      A   
ATOM    377  O   CYS A  44     -20.260   4.811  -7.553  1.00 10.00      A   
ATOM    378  N   ARG A  45     -19.403   3.653  -9.277  1.00 10.00      A   
ATOM    379  HN  ARG A  45     -19.486   3.383 -10.214  1.00 10.00      A   
ATOM    380  CA  ARG A  45     -18.270   3.181  -8.480  1.00 10.00      A   
ATOM    381  CB  ARG A  45     -17.596   1.945  -9.085  1.00 10.00      A   
ATOM    382  CG  ARG A  45     -17.025   1.004  -8.030  1.00 10.00      A   
ATOM    383  CD  ARG A  45     -16.145  -0.081  -8.635  1.00 10.00      A   
ATOM    384  NE  ARG A  45     -16.919  -1.154  -9.259  1.00 10.00      A   
ATOM    385  HE  ARG A  45     -17.803  -0.910  -9.644  1.00 10.00      A   
ATOM    386  CZ  ARG A  45     -16.524  -2.431  -9.327  1.00 10.00      A   
ATOM    387  NH1 ARG A  45     -15.365  -2.814  -8.794  1.00 10.00      A   
ATOM    388 HH11 ARG A  45     -14.750  -2.120  -8.309  1.00 10.00      A   
ATOM    389 HH12 ARG A  45     -15.064  -3.813  -8.854  1.00 10.00      A   
ATOM    390  NH2 ARG A  45     -17.284  -3.321  -9.947  1.00 10.00      A   
ATOM    391 HH21 ARG A  45     -18.198  -3.021 -10.385  1.00 10.00      A   
ATOM    392 HH22 ARG A  45     -16.982  -4.316 -10.008  1.00 10.00      A   
ATOM    393  C   ARG A  45     -17.277   4.318  -8.269  1.00 10.00      A   
ATOM    394  O   ARG A  45     -16.536   4.686  -9.179  1.00 10.00      A   
ATOM    395  N   ARG A  46     -17.289   4.869  -7.059  1.00 10.00      A   
ATOM    396  HN  ARG A  46     -17.905   4.507  -6.389  1.00 10.00      A   
ATOM    397  CA  ARG A  46     -16.436   5.999  -6.691  1.00 10.00      A   
ATOM    398  CB  ARG A  46     -16.956   6.648  -5.402  1.00 10.00      A   
ATOM    399  CG  ARG A  46     -18.395   7.131  -5.486  1.00 10.00      A   
ATOM    400  CD  ARG A  46     -19.027   7.262  -4.106  1.00 10.00      A   
ATOM    401  NE  ARG A  46     -20.379   7.811  -4.192  1.00 10.00      A   
ATOM    402  HE  ARG A  46     -20.588   8.348  -4.988  1.00 10.00      A   
ATOM    403  CZ  ARG A  46     -21.324   7.646  -3.266  1.00 10.00      A   
ATOM    404  NH1 ARG A  46     -21.067   6.954  -2.163  1.00 10.00      A   
ATOM    405 HH11 ARG A  46     -21.808   6.824  -1.444  1.00 10.00      A   
ATOM    406 HH12 ARG A  46     -20.119   6.539  -2.011  1.00 10.00      A   
ATOM    407  NH2 ARG A  46     -22.534   8.168  -3.446  1.00 10.00      A   
ATOM    408 HH21 ARG A  46     -22.747   8.710  -4.313  1.00 10.00      A   
ATOM    409 HH22 ARG A  46     -23.278   8.038  -2.726  1.00 10.00      A   
ATOM    410  C   ARG A  46     -14.968   5.613  -6.517  1.00 10.00      A   
ATOM    411  O   ARG A  46     -14.096   6.479  -6.503  1.00 10.00      A   
ATOM    412  N   LYS A  47     -14.691   4.325  -6.386  1.00 10.00      A   
ATOM    413  HN  LYS A  47     -15.414   3.668  -6.435  1.00 10.00      A   
ATOM    414  CA  LYS A  47     -13.319   3.863  -6.195  1.00 10.00      A   
ATOM    415  CB  LYS A  47     -13.028   3.650  -4.706  1.00 10.00      A   
ATOM    416  CG  LYS A  47     -14.052   2.782  -3.992  1.00 10.00      A   
ATOM    417  CD  LYS A  47     -13.639   2.499  -2.558  1.00 10.00      A   
ATOM    418  CE  LYS A  47     -12.643   1.353  -2.472  1.00 10.00      A   
ATOM    419  NZ  LYS A  47     -13.288   0.031  -2.702  1.00 10.00      A   
ATOM    420  HZ1 LYS A  47     -12.906  -0.669  -2.037  1.00 10.00      A   
ATOM    421  HZ2 LYS A  47     -13.097  -0.301  -3.681  1.00 10.00      A   
ATOM    422  HZ3 LYS A  47     -14.319   0.101  -2.564  1.00 10.00      A   
ATOM    423  C   LYS A  47     -13.060   2.575  -6.955  1.00 10.00      A   
ATOM    424  O   LYS A  47     -13.976   1.785  -7.172  1.00 10.00      A   
ATOM    425  N   VAL A  48     -11.811   2.376  -7.355  1.00 10.00      A   
ATOM    426  HN  VAL A  48     -11.130   3.055  -7.151  1.00 10.00      A   
ATOM    427  CA  VAL A  48     -11.418   1.175  -8.084  1.00 10.00      A   
ATOM    428  CB  VAL A  48     -11.330   1.411  -9.609  1.00 10.00      A   
ATOM    429  CG1 VAL A  48     -12.712   1.382 -10.240  1.00 10.00      A   
ATOM    430  CG2 VAL A  48     -10.631   2.726  -9.916  1.00 10.00      A   
ATOM    431  C   VAL A  48     -10.086   0.634  -7.571  1.00 10.00      A   
ATOM    432  O   VAL A  48      -9.064   1.318  -7.625  1.00 10.00      A   
ATOM    433  N   PHE A  49     -10.109  -0.581  -7.049  1.00 10.00      A   
ATOM    434  HN  PHE A  49     -10.959  -1.068  -7.007  1.00 10.00      A   
ATOM    435  CA  PHE A  49      -8.903  -1.214  -6.533  1.00 10.00      A   
ATOM    436  CB  PHE A  49      -9.243  -2.196  -5.405  1.00 10.00      A   
ATOM    437  CG  PHE A  49      -8.045  -2.908  -4.837  1.00 10.00      A   
ATOM    438  CD1 PHE A  49      -7.202  -2.270  -3.941  1.00 10.00      A   
ATOM    439  CD2 PHE A  49      -7.762  -4.217  -5.200  1.00 10.00      A   
ATOM    440  CE1 PHE A  49      -6.102  -2.923  -3.419  1.00 10.00      A   
ATOM    441  CE2 PHE A  49      -6.664  -4.874  -4.682  1.00 10.00      A   
ATOM    442  CZ  PHE A  49      -5.831  -4.226  -3.790  1.00 10.00      A   
ATOM    443  C   PHE A  49      -8.163  -1.932  -7.656  1.00 10.00      A   
ATOM    444  O   PHE A  49      -8.594  -2.990  -8.121  1.00 10.00      A   
ATOM    445  N   ILE A  50      -7.056  -1.354  -8.096  1.00 10.00      A   
ATOM    446  HN  ILE A  50      -6.751  -0.516  -7.684  1.00 10.00      A   
ATOM    447  CA  ILE A  50      -6.273  -1.939  -9.169  1.00 10.00      A   
ATOM    448  CB  ILE A  50      -6.072  -0.950 -10.340  1.00 10.00      A   
ATOM    449  CG1 ILE A  50      -7.380  -0.217 -10.684  1.00 10.00      A   
ATOM    450  CG2 ILE A  50      -5.515  -1.664 -11.566  1.00 10.00      A   
ATOM    451  CD1 ILE A  50      -8.458  -1.102 -11.270  1.00 10.00      A   
ATOM    452  C   ILE A  50      -4.908  -2.370  -8.649  1.00 10.00      A   
ATOM    453  O   ILE A  50      -4.050  -1.529  -8.379  1.00 10.00      A   
ATOM    454  N   GLY A  51      -4.719  -3.675  -8.499  1.00 10.00      A   
ATOM    455  HN  GLY A  51      -5.447  -4.295  -8.722  1.00 10.00      A   
ATOM    456  CA  GLY A  51      -3.452  -4.193  -8.017  1.00 10.00      A   
ATOM    457  C   GLY A  51      -2.350  -4.010  -9.042  1.00 10.00      A   
ATOM    458  O   GLY A  51      -1.579  -3.057  -8.971  1.00 10.00      A   
ATOM    459  N   ASN A  52      -2.284  -4.911 -10.009  1.00 10.00      A   
ATOM    460  HN  ASN A  52      -2.937  -5.647 -10.022  1.00 10.00      A   
ATOM    461  CA  ASN A  52      -1.272  -4.832 -11.058  1.00 10.00      A   
ATOM    462  CB  ASN A  52      -1.034  -6.207 -11.682  1.00 10.00      A   
ATOM    463  CG  ASN A  52       0.123  -6.220 -12.660  1.00 10.00      A   
ATOM    464  OD1 ASN A  52      -0.045  -5.927 -13.836  1.00 10.00      A   
ATOM    465  ND2 ASN A  52       1.308  -6.553 -12.181  1.00 10.00      A   
ATOM    466 HD21 ASN A  52       1.380  -6.773 -11.224  1.00 10.00      A   
ATOM    467 HD22 ASN A  52       2.065  -6.579 -12.801  1.00 10.00      A   
ATOM    468  C   ASN A  52      -1.695  -3.820 -12.121  1.00 10.00      A   
ATOM    469  O   ASN A  52      -2.722  -3.993 -12.782  1.00 10.00      A   
ATOM    470  N   CYS A  53      -0.895  -2.767 -12.283  1.00 10.00      A   
ATOM    471  HN  CYS A  53      -0.083  -2.697 -11.735  1.00 10.00      A   
ATOM    472  CA  CYS A  53      -1.191  -1.700 -13.242  1.00 10.00      A   
ATOM    473  CB  CYS A  53      -0.331  -0.470 -12.940  1.00 10.00      A   
ATOM    474  SG  CYS A  53       1.413  -0.851 -12.649  1.00 10.00      A   
ATOM    475  HG  CYS A  53       1.690  -0.548 -11.384  1.00 10.00      A   
ATOM    476  C   CYS A  53      -0.999  -2.136 -14.699  1.00 10.00      A   
ATOM    477  O   CYS A  53      -1.268  -1.370 -15.624  1.00 10.00      A   
ATOM    478  N   TYR A  54      -0.534  -3.358 -14.911  1.00 10.00      A   
ATOM    479  HN  TYR A  54      -0.328  -3.939 -14.146  1.00 10.00      A   
ATOM    480  CA  TYR A  54      -0.324  -3.854 -16.263  1.00 10.00      A   
ATOM    481  CB  TYR A  54       1.114  -4.339 -16.450  1.00 10.00      A   
ATOM    482  CG  TYR A  54       2.129  -3.217 -16.443  1.00 10.00      A   
ATOM    483  CD1 TYR A  54       3.239  -3.258 -15.610  1.00 10.00      A   
ATOM    484  CD2 TYR A  54       1.974  -2.116 -17.276  1.00 10.00      A   
ATOM    485  CE1 TYR A  54       4.167  -2.234 -15.611  1.00 10.00      A   
ATOM    486  CE2 TYR A  54       2.895  -1.089 -17.282  1.00 10.00      A   
ATOM    487  CZ  TYR A  54       3.991  -1.153 -16.449  1.00 10.00      A   
ATOM    488  OH  TYR A  54       4.919  -0.137 -16.462  1.00 10.00      A   
ATOM    489  HH  TYR A  54       5.458  -0.206 -17.273  1.00 10.00      A   
ATOM    490  C   TYR A  54      -1.331  -4.943 -16.613  1.00 10.00      A   
ATOM    491  O   TYR A  54      -1.296  -5.523 -17.699  1.00 10.00      A   
ATOM    492  N   ALA A  55      -2.243  -5.200 -15.686  1.00 10.00      A   
ATOM    493  HN  ALA A  55      -2.219  -4.703 -14.841  1.00 10.00      A   
ATOM    494  CA  ALA A  55      -3.272  -6.206 -15.883  1.00 10.00      A   
ATOM    495  CB  ALA A  55      -3.751  -6.747 -14.545  1.00 10.00      A   
ATOM    496  C   ALA A  55      -4.433  -5.623 -16.671  1.00 10.00      A   
ATOM    497  O   ALA A  55      -5.237  -6.353 -17.245  1.00 10.00      A   
ATOM    498  N   VAL A  56      -4.503  -4.302 -16.699  1.00 10.00      A   
ATOM    499  HN  VAL A  56      -3.816  -3.778 -16.230  1.00 10.00      A   
ATOM    500  CA  VAL A  56      -5.557  -3.604 -17.411  1.00 10.00      A   
ATOM    501  CB  VAL A  56      -6.792  -3.377 -16.504  1.00 10.00      A   
ATOM    502  CG1 VAL A  56      -6.463  -2.458 -15.336  1.00 10.00      A   
ATOM    503  CG2 VAL A  56      -7.972  -2.844 -17.305  1.00 10.00      A   
ATOM    504  C   VAL A  56      -5.026  -2.267 -17.920  1.00 10.00      A   
ATOM    505  O   VAL A  56      -4.150  -1.664 -17.297  1.00 10.00      A   
ATOM    506  N   SER A  57      -5.516  -1.832 -19.069  1.00 10.00      A   
ATOM    507  HN  SER A  57      -6.183  -2.372 -19.547  1.00 10.00      A   
ATOM    508  CA  SER A  57      -5.093  -0.566 -19.638  1.00 10.00      A   
ATOM    509  CB  SER A  57      -5.241  -0.593 -21.161  1.00 10.00      A   
ATOM    510  OG  SER A  57      -6.459  -1.207 -21.545  1.00 10.00      A   
ATOM    511  HG  SER A  57      -6.359  -1.588 -22.430  1.00 10.00      A   
ATOM    512  C   SER A  57      -5.910   0.575 -19.040  1.00 10.00      A   
ATOM    513  O   SER A  57      -7.104   0.406 -18.765  1.00 10.00      A   
ATOM    514  N   PRO A  58      -5.277   1.741 -18.817  1.00 10.00      A   
ATOM    515  CA  PRO A  58      -5.947   2.915 -18.245  1.00 10.00      A   
ATOM    516  CB  PRO A  58      -4.909   4.030 -18.396  1.00 10.00      A   
ATOM    517  CG  PRO A  58      -3.600   3.323 -18.421  1.00 10.00      A   
ATOM    518  CD  PRO A  58      -3.851   2.002 -19.088  1.00 10.00      A   
ATOM    519  C   PRO A  58      -7.218   3.281 -18.999  1.00 10.00      A   
ATOM    520  O   PRO A  58      -8.240   3.594 -18.390  1.00 10.00      A   
ATOM    521  N   ALA A  59      -7.153   3.217 -20.325  1.00 10.00      A   
ATOM    522  HN  ALA A  59      -6.307   2.950 -20.747  1.00 10.00      A   
ATOM    523  CA  ALA A  59      -8.293   3.548 -21.176  1.00 10.00      A   
ATOM    524  CB  ALA A  59      -7.915   3.416 -22.643  1.00 10.00      A   
ATOM    525  C   ALA A  59      -9.512   2.688 -20.859  1.00 10.00      A   
ATOM    526  O   ALA A  59     -10.640   3.179 -20.871  1.00 10.00      A   
ATOM    527  N   THR A  60      -9.276   1.413 -20.570  1.00 10.00      A   
ATOM    528  HN  THR A  60      -8.352   1.087 -20.570  1.00 10.00      A   
ATOM    529  CA  THR A  60     -10.355   0.486 -20.256  1.00 10.00      A   
ATOM    530  CB  THR A  60      -9.833  -0.961 -20.153  1.00 10.00      A   
ATOM    531  OG1 THR A  60      -9.117  -1.305 -21.350  1.00 10.00      A   
ATOM    532  HG1 THR A  60      -8.174  -1.104 -21.233  1.00 10.00      A   
ATOM    533  CG2 THR A  60     -10.985  -1.936 -19.960  1.00 10.00      A   
ATOM    534  C   THR A  60     -11.052   0.879 -18.954  1.00 10.00      A   
ATOM    535  O   THR A  60     -12.280   0.870 -18.867  1.00 10.00      A   
ATOM    536  N   VAL A  61     -10.262   1.252 -17.956  1.00 10.00      A   
ATOM    537  HN  VAL A  61      -9.289   1.268 -18.094  1.00 10.00      A   
ATOM    538  CA  VAL A  61     -10.804   1.648 -16.661  1.00 10.00      A   
ATOM    539  CB  VAL A  61      -9.679   1.900 -15.633  1.00 10.00      A   
ATOM    540  CG1 VAL A  61     -10.256   2.124 -14.243  1.00 10.00      A   
ATOM    541  CG2 VAL A  61      -8.690   0.745 -15.623  1.00 10.00      A   
ATOM    542  C   VAL A  61     -11.655   2.910 -16.798  1.00 10.00      A   
ATOM    543  O   VAL A  61     -12.780   2.974 -16.296  1.00 10.00      A   
ATOM    544  N   ILE A  62     -11.116   3.896 -17.507  1.00 10.00      A   
ATOM    545  HN  ILE A  62     -10.225   3.768 -17.897  1.00 10.00      A   
ATOM    546  CA  ILE A  62     -11.808   5.167 -17.720  1.00 10.00      A   
ATOM    547  CB  ILE A  62     -10.898   6.190 -18.438  1.00 10.00      A   
ATOM    548  CG1 ILE A  62      -9.579   6.356 -17.682  1.00 10.00      A   
ATOM    549  CG2 ILE A  62     -11.604   7.534 -18.577  1.00 10.00      A   
ATOM    550  CD1 ILE A  62      -8.515   7.104 -18.460  1.00 10.00      A   
ATOM    551  C   ILE A  62     -13.083   4.978 -18.539  1.00 10.00      A   
ATOM    552  O   ILE A  62     -14.105   5.613 -18.276  1.00 10.00      A   
ATOM    553  N   ARG A  63     -13.018   4.100 -19.532  1.00 10.00      A   
ATOM    554  HN  ARG A  63     -12.174   3.622 -19.692  1.00 10.00      A   
ATOM    555  CA  ARG A  63     -14.161   3.829 -20.399  1.00 10.00      A   
ATOM    556  CB  ARG A  63     -13.729   3.018 -21.621  1.00 10.00      A   
ATOM    557  CG  ARG A  63     -14.662   3.144 -22.815  1.00 10.00      A   
ATOM    558  CD  ARG A  63     -13.909   3.593 -24.056  1.00 10.00      A   
ATOM    559  NE  ARG A  63     -12.811   2.683 -24.381  1.00 10.00      A   
ATOM    560  HE  ARG A  63     -12.936   1.736 -24.153  1.00 10.00      A   
ATOM    561  CZ  ARG A  63     -11.675   3.059 -24.958  1.00 10.00      A   
ATOM    562  NH1 ARG A  63     -11.476   4.329 -25.289  1.00 10.00      A   
ATOM    563 HH11 ARG A  63     -10.579   4.622 -25.742  1.00 10.00      A   
ATOM    564 HH12 ARG A  63     -12.214   5.043 -25.097  1.00 10.00      A   
ATOM    565  NH2 ARG A  63     -10.739   2.157 -25.212  1.00 10.00      A   
ATOM    566 HH21 ARG A  63     -10.891   1.154 -24.966  1.00 10.00      A   
ATOM    567 HH22 ARG A  63      -9.842   2.445 -25.661  1.00 10.00      A   
ATOM    568  C   ARG A  63     -15.279   3.110 -19.646  1.00 10.00      A   
ATOM    569  O   ARG A  63     -16.458   3.277 -19.958  1.00 10.00      A   
ATOM    570  N   ARG A  64     -14.915   2.309 -18.656  1.00 10.00      A   
ATOM    571  HN  ARG A  64     -13.962   2.200 -18.446  1.00 10.00      A   
ATOM    572  CA  ARG A  64     -15.912   1.583 -17.883  1.00 10.00      A   
ATOM    573  CB  ARG A  64     -15.378   0.237 -17.383  1.00 10.00      A   
ATOM    574  CG  ARG A  64     -16.424  -0.607 -16.667  1.00 10.00      A   
ATOM    575  CD  ARG A  64     -15.904  -1.997 -16.331  1.00 10.00      A   
ATOM    576  NE  ARG A  64     -16.711  -2.628 -15.284  1.00 10.00      A   
ATOM    577  HE  ARG A  64     -17.436  -2.093 -14.890  1.00 10.00      A   
ATOM    578  CZ  ARG A  64     -16.531  -3.873 -14.839  1.00 10.00      A   
ATOM    579  NH1 ARG A  64     -15.579  -4.642 -15.352  1.00 10.00      A   
ATOM    580 HH11 ARG A  64     -14.957  -4.289 -16.118  1.00 10.00      A   
ATOM    581 HH12 ARG A  64     -15.448  -5.616 -14.989  1.00 10.00      A   
ATOM    582  NH2 ARG A  64     -17.304  -4.345 -13.870  1.00 10.00      A   
ATOM    583 HH21 ARG A  64     -17.160  -5.321 -13.520  1.00 10.00      A   
ATOM    584 HH22 ARG A  64     -18.053  -3.754 -13.452  1.00 10.00      A   
ATOM    585  C   ARG A  64     -16.462   2.428 -16.735  1.00 10.00      A   
ATOM    586  O   ARG A  64     -17.678   2.530 -16.568  1.00 10.00      A   
ATOM    587  N   PHE A  65     -15.572   3.049 -15.970  1.00 10.00      A   
ATOM    588  HN  PHE A  65     -14.615   2.964 -16.179  1.00 10.00      A   
ATOM    589  CA  PHE A  65     -15.974   3.873 -14.835  1.00 10.00      A   
ATOM    590  CB  PHE A  65     -15.306   3.376 -13.549  1.00 10.00      A   
ATOM    591  CG  PHE A  65     -15.584   1.933 -13.221  1.00 10.00      A   
ATOM    592  CD1 PHE A  65     -14.637   0.953 -13.472  1.00 10.00      A   
ATOM    593  CD2 PHE A  65     -16.793   1.558 -12.662  1.00 10.00      A   
ATOM    594  CE1 PHE A  65     -14.891  -0.372 -13.173  1.00 10.00      A   
ATOM    595  CE2 PHE A  65     -17.051   0.235 -12.359  1.00 10.00      A   
ATOM    596  CZ  PHE A  65     -16.100  -0.730 -12.615  1.00 10.00      A   
ATOM    597  C   PHE A  65     -15.626   5.345 -15.073  1.00 10.00      A   
ATOM    598  O   PHE A  65     -14.470   5.745 -14.964  1.00 10.00      A   
ATOM    599  N   PRO A  66     -16.627   6.171 -15.397  1.00 10.00      A   
ATOM    600  CA  PRO A  66     -16.432   7.593 -15.656  1.00 10.00      A   
ATOM    601  CB  PRO A  66     -17.495   7.848 -16.722  1.00 10.00      A   
ATOM    602  CG  PRO A  66     -18.626   6.941 -16.346  1.00 10.00      A   
ATOM    603  CD  PRO A  66     -18.035   5.788 -15.567  1.00 10.00      A   
ATOM    604  C   PRO A  66     -16.703   8.467 -14.425  1.00 10.00      A   
ATOM    605  O   PRO A  66     -16.737   9.693 -14.527  1.00 10.00      A   
ATOM    606  N   LYS A  67     -16.896   7.845 -13.265  1.00 10.00      A   
ATOM    607  HN  LYS A  67     -16.855   6.864 -13.231  1.00 10.00      A   
ATOM    608  CA  LYS A  67     -17.170   8.592 -12.038  1.00 10.00      A   
ATOM    609  CB  LYS A  67     -18.655   8.506 -11.662  1.00 10.00      A   
ATOM    610  CG  LYS A  67     -19.599   9.173 -12.651  1.00 10.00      A   
ATOM    611  CD  LYS A  67     -20.995   9.308 -12.066  1.00 10.00      A   
ATOM    612  CE  LYS A  67     -21.988   9.822 -13.093  1.00 10.00      A   
ATOM    613  NZ  LYS A  67     -23.347   9.993 -12.516  1.00 10.00      A   
ATOM    614  HZ1 LYS A  67     -23.673   9.103 -12.089  1.00 10.00      A   
ATOM    615  HZ2 LYS A  67     -24.019  10.269 -13.259  1.00 10.00      A   
ATOM    616  HZ3 LYS A  67     -23.337  10.733 -11.784  1.00 10.00      A   
ATOM    617  C   LYS A  67     -16.307   8.103 -10.876  1.00 10.00      A   
ATOM    618  O   LYS A  67     -16.817   7.804  -9.794  1.00 10.00      A   
ATOM    619  N   VAL A  68     -15.004   8.036 -11.100  1.00 10.00      A   
ATOM    620  HN  VAL A  68     -14.656   8.303 -11.976  1.00 10.00      A   
ATOM    621  CA  VAL A  68     -14.073   7.588 -10.070  1.00 10.00      A   
ATOM    622  CB  VAL A  68     -12.945   6.713 -10.660  1.00 10.00      A   
ATOM    623  CG1 VAL A  68     -12.046   6.164  -9.563  1.00 10.00      A   
ATOM    624  CG2 VAL A  68     -13.531   5.576 -11.481  1.00 10.00      A   
ATOM    625  C   VAL A  68     -13.478   8.787  -9.329  1.00 10.00      A   
ATOM    626  O   VAL A  68     -13.123   9.793  -9.941  1.00 10.00      A   
ATOM    627  N   ARG A  69     -13.406   8.684  -8.009  1.00 10.00      A   
ATOM    628  HN  ARG A  69     -13.733   7.866  -7.578  1.00 10.00      A   
ATOM    629  CA  ARG A  69     -12.861   9.753  -7.182  1.00 10.00      A   
ATOM    630  CB  ARG A  69     -13.930  10.291  -6.232  1.00 10.00      A   
ATOM    631  CG  ARG A  69     -15.092  10.994  -6.917  1.00 10.00      A   
ATOM    632  CD  ARG A  69     -16.158  11.369  -5.905  1.00 10.00      A   
ATOM    633  NE  ARG A  69     -17.193  12.235  -6.461  1.00 10.00      A   
ATOM    634  HE  ARG A  69     -17.722  11.887  -7.217  1.00 10.00      A   
ATOM    635  CZ  ARG A  69     -17.459  13.452  -5.996  1.00 10.00      A   
ATOM    636  NH1 ARG A  69     -16.761  13.944  -4.979  1.00 10.00      A   
ATOM    637 HH11 ARG A  69     -15.994  13.376  -4.540  1.00 10.00      A   
ATOM    638 HH12 ARG A  69     -16.971  14.897  -4.611  1.00 10.00      A   
ATOM    639  NH2 ARG A  69     -18.430  14.173  -6.540  1.00 10.00      A   
ATOM    640 HH21 ARG A  69     -18.641  15.127  -6.174  1.00 10.00      A   
ATOM    641 HH22 ARG A  69     -18.990  13.792  -7.336  1.00 10.00      A   
ATOM    642  C   ARG A  69     -11.653   9.275  -6.384  1.00 10.00      A   
ATOM    643  O   ARG A  69     -10.775  10.068  -6.031  1.00 10.00      A   
ATOM    644  N   SER A  70     -11.621   7.979  -6.092  1.00 10.00      A   
ATOM    645  HN  SER A  70     -12.359   7.403  -6.388  1.00 10.00      A   
ATOM    646  CA  SER A  70     -10.525   7.386  -5.339  1.00 10.00      A   
ATOM    647  CB  SER A  70     -11.045   6.819  -4.013  1.00 10.00      A   
ATOM    648  OG  SER A  70     -10.050   6.862  -3.005  1.00 10.00      A   
ATOM    649  HG  SER A  70     -10.288   7.541  -2.349  1.00 10.00      A   
ATOM    650  C   SER A  70      -9.853   6.285  -6.157  1.00 10.00      A   
ATOM    651  O   SER A  70     -10.501   5.320  -6.569  1.00 10.00      A   
ATOM    652  N   VAL A  71      -8.558   6.438  -6.400  1.00 10.00      A   
ATOM    653  HN  VAL A  71      -8.094   7.227  -6.047  1.00 10.00      A   
ATOM    654  CA  VAL A  71      -7.804   5.461  -7.176  1.00 10.00      A   
ATOM    655  CB  VAL A  71      -7.320   6.040  -8.523  1.00 10.00      A   
ATOM    656  CG1 VAL A  71      -7.085   4.928  -9.537  1.00 10.00      A   
ATOM    657  CG2 VAL A  71      -8.295   7.071  -9.062  1.00 10.00      A   
ATOM    658  C   VAL A  71      -6.593   4.949  -6.400  1.00 10.00      A   
ATOM    659  O   VAL A  71      -5.847   5.725  -5.797  1.00 10.00      A   
ATOM    660  N   GLU A  72      -6.423   3.640  -6.408  1.00 10.00      A   
ATOM    661  HN  GLU A  72      -7.074   3.082  -6.883  1.00 10.00      A   
ATOM    662  CA  GLU A  72      -5.304   2.994  -5.738  1.00 10.00      A   
ATOM    663  CB  GLU A  72      -5.800   2.191  -4.534  1.00 10.00      A   
ATOM    664  CG  GLU A  72      -6.483   3.018  -3.457  1.00 10.00      A   
ATOM    665  CD  GLU A  72      -6.989   2.168  -2.314  1.00 10.00      A   
ATOM    666  OE1 GLU A  72      -8.217   2.159  -2.066  1.00 10.00      A   
ATOM    667  OE2 GLU A  72      -6.163   1.506  -1.656  1.00 10.00      A   
ATOM    668  C   GLU A  72      -4.595   2.073  -6.727  1.00 10.00      A   
ATOM    669  O   GLU A  72      -5.186   1.109  -7.215  1.00 10.00      A   
ATOM    670  N   LEU A  73      -3.333   2.365  -7.022  1.00 10.00      A   
ATOM    671  HN  LEU A  73      -2.898   3.126  -6.578  1.00 10.00      A   
ATOM    672  CA  LEU A  73      -2.577   1.566  -7.986  1.00 10.00      A   
ATOM    673  CB  LEU A  73      -2.312   2.383  -9.259  1.00 10.00      A   
ATOM    674  CG  LEU A  73      -3.510   3.110  -9.877  1.00 10.00      A   
ATOM    675  CD1 LEU A  73      -3.046   4.118 -10.917  1.00 10.00      A   
ATOM    676  CD2 LEU A  73      -4.485   2.121 -10.491  1.00 10.00      A   
ATOM    677  C   LEU A  73      -1.246   1.072  -7.424  1.00 10.00      A   
ATOM    678  O   LEU A  73      -0.563   1.790  -6.688  1.00 10.00      A   
ATOM    679  N   LYS A  74      -0.892  -0.158  -7.778  1.00 10.00      A   
ATOM    680  HN  LYS A  74      -1.498  -0.676  -8.346  1.00 10.00      A   
ATOM    681  CA  LYS A  74       0.366  -0.769  -7.362  1.00 10.00      A   
ATOM    682  CB  LYS A  74       0.112  -2.053  -6.564  1.00 10.00      A   
ATOM    683  CG  LYS A  74      -0.857  -1.911  -5.401  1.00 10.00      A   
ATOM    684  CD  LYS A  74      -1.069  -3.249  -4.708  1.00 10.00      A   
ATOM    685  CE  LYS A  74      -2.056  -3.137  -3.559  1.00 10.00      A   
ATOM    686  NZ  LYS A  74      -2.104  -4.385  -2.757  1.00 10.00      A   
ATOM    687  HZ1 LYS A  74      -1.362  -5.043  -3.078  1.00 10.00      A   
ATOM    688  HZ2 LYS A  74      -3.029  -4.850  -2.851  1.00 10.00      A   
ATOM    689  HZ3 LYS A  74      -1.941  -4.176  -1.754  1.00 10.00      A   
ATOM    690  C   LYS A  74       1.178  -1.106  -8.614  1.00 10.00      A   
ATOM    691  O   LYS A  74       0.611  -1.253  -9.697  1.00 10.00      A   
ATOM    692  N   GLY A  75       2.492  -1.237  -8.475  1.00 10.00      A   
ATOM    693  HN  GLY A  75       2.898  -1.127  -7.590  1.00 10.00      A   
ATOM    694  CA  GLY A  75       3.323  -1.545  -9.626  1.00 10.00      A   
ATOM    695  C   GLY A  75       4.374  -2.600  -9.341  1.00 10.00      A   
ATOM    696  O   GLY A  75       4.228  -3.757  -9.741  1.00 10.00      A   
ATOM    697  N   LYS A  76       5.433  -2.196  -8.652  1.00 10.00      A   
ATOM    698  HN  LYS A  76       5.477  -1.257  -8.358  1.00 10.00      A   
ATOM    699  CA  LYS A  76       6.528  -3.099  -8.311  1.00 10.00      A   
ATOM    700  CB  LYS A  76       7.640  -2.344  -7.576  1.00 10.00      A   
ATOM    701  CG  LYS A  76       8.511  -1.452  -8.445  1.00 10.00      A   
ATOM    702  CD  LYS A  76       9.612  -0.822  -7.605  1.00 10.00      A   
ATOM    703  CE  LYS A  76      10.513   0.082  -8.425  1.00 10.00      A   
ATOM    704  NZ  LYS A  76      11.461   0.817  -7.553  1.00 10.00      A   
ATOM    705  HZ1 LYS A  76      10.938   1.387  -6.855  1.00 10.00      A   
ATOM    706  HZ2 LYS A  76      12.057   1.452  -8.119  1.00 10.00      A   
ATOM    707  HZ3 LYS A  76      12.074   0.149  -7.046  1.00 10.00      A   
ATOM    708  C   LYS A  76       6.047  -4.249  -7.427  1.00 10.00      A   
ATOM    709  O   LYS A  76       5.188  -4.064  -6.563  1.00 10.00      A   
ATOM    710  N   PRO A  77       6.595  -5.453  -7.640  1.00 10.00      A   
ATOM    711  CA  PRO A  77       6.237  -6.630  -6.847  1.00 10.00      A   
ATOM    712  CB  PRO A  77       6.757  -7.788  -7.699  1.00 10.00      A   
ATOM    713  CG  PRO A  77       7.910  -7.216  -8.446  1.00 10.00      A   
ATOM    714  CD  PRO A  77       7.587  -5.766  -8.684  1.00 10.00      A   
ATOM    715  C   PRO A  77       6.927  -6.618  -5.482  1.00 10.00      A   
ATOM    716  O   PRO A  77       7.813  -5.799  -5.234  1.00 10.00      A   
ATOM    717  N   HIS A  78       6.521  -7.533  -4.608  1.00 10.00      A   
ATOM    718  HN  HIS A  78       5.812  -8.158  -4.871  1.00 10.00      A   
ATOM    719  CA  HIS A  78       7.084  -7.639  -3.259  1.00 10.00      A   
ATOM    720  CB  HIS A  78       6.401  -8.784  -2.496  1.00 10.00      A   
ATOM    721  CG  HIS A  78       6.979  -9.086  -1.141  1.00 10.00      A   
ATOM    722  ND1 HIS A  78       7.308 -10.357  -0.715  1.00 10.00      A   
ATOM    723  HD1 HIS A  78       7.197 -11.197  -1.231  1.00 10.00      A   
ATOM    724  CD2 HIS A  78       7.275  -8.259  -0.105  1.00 10.00      A   
ATOM    725  CE1 HIS A  78       7.783 -10.262   0.535  1.00 10.00      A   
ATOM    726  NE2 HIS A  78       7.785  -9.011   0.953  1.00 10.00      A   
ATOM    727  C   HIS A  78       8.601  -7.845  -3.289  1.00 10.00      A   
ATOM    728  O   HIS A  78       9.337  -7.237  -2.514  1.00 10.00      A   
ATOM    729  N   PHE A  79       9.068  -8.684  -4.203  1.00 10.00      A   
ATOM    730  HN  PHE A  79       8.436  -9.136  -4.804  1.00 10.00      A   
ATOM    731  CA  PHE A  79      10.500  -8.971  -4.324  1.00 10.00      A   
ATOM    732  CB  PHE A  79      10.748 -10.111  -5.310  1.00 10.00      A   
ATOM    733  CG  PHE A  79      11.069 -11.419  -4.650  1.00 10.00      A   
ATOM    734  CD1 PHE A  79      10.061 -12.223  -4.144  1.00 10.00      A   
ATOM    735  CD2 PHE A  79      12.382 -11.845  -4.534  1.00 10.00      A   
ATOM    736  CE1 PHE A  79      10.356 -13.426  -3.535  1.00 10.00      A   
ATOM    737  CE2 PHE A  79      12.685 -13.047  -3.928  1.00 10.00      A   
ATOM    738  CZ  PHE A  79      11.669 -13.838  -3.428  1.00 10.00      A   
ATOM    739  C   PHE A  79      11.322  -7.743  -4.713  1.00 10.00      A   
ATOM    740  O   PHE A  79      12.549  -7.743  -4.590  1.00 10.00      A   
ATOM    741  N   ALA A  80      10.650  -6.692  -5.168  1.00 10.00      A   
ATOM    742  HN  ALA A  80       9.669  -6.732  -5.222  1.00 10.00      A   
ATOM    743  CA  ALA A  80      11.335  -5.470  -5.570  1.00 10.00      A   
ATOM    744  CB  ALA A  80      10.440  -4.626  -6.461  1.00 10.00      A   
ATOM    745  C   ALA A  80      11.778  -4.670  -4.350  1.00 10.00      A   
ATOM    746  O   ALA A  80      12.642  -3.796  -4.448  1.00 10.00      A   
ATOM    747  N   ASP A  81      11.195  -4.992  -3.198  1.00 10.00      A   
ATOM    748  HN  ASP A  81      10.532  -5.719  -3.184  1.00 10.00      A   
ATOM    749  CA  ASP A  81      11.513  -4.298  -1.949  1.00 10.00      A   
ATOM    750  CB  ASP A  81      10.422  -4.559  -0.901  1.00 10.00      A   
ATOM    751  CG  ASP A  81       9.898  -3.292  -0.251  1.00 10.00      A   
ATOM    752  OD1 ASP A  81       9.004  -2.645  -0.837  1.00 10.00      A   
ATOM    753  OD2 ASP A  81      10.368  -2.943   0.855  1.00 10.00      A   
ATOM    754  C   ASP A  81      12.873  -4.737  -1.408  1.00 10.00      A   
ATOM    755  O   ASP A  81      13.429  -4.107  -0.507  1.00 10.00      A   
ATOM    756  N   PHE A  82      13.406  -5.819  -1.966  1.00 10.00      A   
ATOM    757  HN  PHE A  82      12.917  -6.276  -2.684  1.00 10.00      A   
ATOM    758  CA  PHE A  82      14.698  -6.346  -1.536  1.00 10.00      A   
ATOM    759  CB  PHE A  82      14.655  -7.872  -1.452  1.00 10.00      A   
ATOM    760  CG  PHE A  82      13.454  -8.412  -0.729  1.00 10.00      A   
ATOM    761  CD1 PHE A  82      13.174  -8.022   0.572  1.00 10.00      A   
ATOM    762  CD2 PHE A  82      12.602  -9.313  -1.351  1.00 10.00      A   
ATOM    763  CE1 PHE A  82      12.071  -8.516   1.237  1.00 10.00      A   
ATOM    764  CE2 PHE A  82      11.497  -9.811  -0.691  1.00 10.00      A   
ATOM    765  CZ  PHE A  82      11.232  -9.414   0.605  1.00 10.00      A   
ATOM    766  C   PHE A  82      15.814  -5.908  -2.476  1.00 10.00      A   
ATOM    767  O   PHE A  82      16.904  -6.482  -2.460  1.00 10.00      A   
ATOM    768  N   ASN A  83      15.526  -4.896  -3.299  1.00 10.00      A   
ATOM    769  HN  ASN A  83      14.628  -4.499  -3.265  1.00 10.00      A   
ATOM    770  CA  ASN A  83      16.498  -4.353  -4.254  1.00 10.00      A   
ATOM    771  CB  ASN A  83      17.742  -3.797  -3.549  1.00 10.00      A   
ATOM    772  CG  ASN A  83      17.522  -2.416  -2.965  1.00 10.00      A   
ATOM    773  OD1 ASN A  83      17.623  -1.414  -3.667  1.00 10.00      A   
ATOM    774  ND2 ASN A  83      17.246  -2.354  -1.674  1.00 10.00      A   
ATOM    775 HD21 ASN A  83      17.196  -3.195  -1.167  1.00 10.00      A   
ATOM    776 HD22 ASN A  83      17.099  -1.469  -1.274  1.00 10.00      A   
ATOM    777  C   ASN A  83      16.891  -5.378  -5.315  1.00 10.00      A   
ATOM    778  O   ASN A  83      18.031  -5.408  -5.778  1.00 10.00      A   
ATOM    779  N   LEU A  84      15.938  -6.216  -5.696  1.00 10.00      A   
ATOM    780  HN  LEU A  84      15.055  -6.153  -5.279  1.00 10.00      A   
ATOM    781  CA  LEU A  84      16.175  -7.239  -6.708  1.00 10.00      A   
ATOM    782  CB  LEU A  84      15.714  -8.608  -6.202  1.00 10.00      A   
ATOM    783  CG  LEU A  84      16.582  -9.251  -5.117  1.00 10.00      A   
ATOM    784  CD1 LEU A  84      15.953 -10.548  -4.628  1.00 10.00      A   
ATOM    785  CD2 LEU A  84      17.992  -9.495  -5.639  1.00 10.00      A   
ATOM    786  C   LEU A  84      15.461  -6.888  -8.010  1.00 10.00      A   
ATOM    787  O   LEU A  84      14.983  -7.765  -8.729  1.00 10.00      A   
ATOM    788  N   VAL A  85      15.407  -5.597  -8.309  1.00 10.00      A   
ATOM    789  HN  VAL A  85      15.841  -4.953  -7.715  1.00 10.00      A   
ATOM    790  CA  VAL A  85      14.749  -5.108  -9.513  1.00 10.00      A   
ATOM    791  CB  VAL A  85      13.307  -4.630  -9.208  1.00 10.00      A   
ATOM    792  CG1 VAL A  85      13.298  -3.551  -8.133  1.00 10.00      A   
ATOM    793  CG2 VAL A  85      12.598  -4.149 -10.468  1.00 10.00      A   
ATOM    794  C   VAL A  85      15.563  -3.969 -10.129  1.00 10.00      A   
ATOM    795  O   VAL A  85      15.969  -3.041  -9.431  1.00 10.00      A   
ATOM    796  N   PRO A  86      15.853  -4.044 -11.435  1.00 10.00      A   
ATOM    797  CA  PRO A  86      16.616  -3.003 -12.133  1.00 10.00      A   
ATOM    798  CB  PRO A  86      16.827  -3.588 -13.538  1.00 10.00      A   
ATOM    799  CG  PRO A  86      16.519  -5.043 -13.412  1.00 10.00      A   
ATOM    800  CD  PRO A  86      15.488  -5.151 -12.330  1.00 10.00      A   
ATOM    801  C   PRO A  86      15.827  -1.697 -12.228  1.00 10.00      A   
ATOM    802  O   PRO A  86      14.628  -1.704 -12.523  1.00 10.00      A   
ATOM    803  N   ASP A  87      16.503  -0.585 -11.973  1.00 10.00      A   
ATOM    804  HN  ASP A  87      17.453  -0.647 -11.743  1.00 10.00      A   
ATOM    805  CA  ASP A  87      15.872   0.727 -12.028  1.00 10.00      A   
ATOM    806  CB  ASP A  87      16.848   1.810 -11.564  1.00 10.00      A   
ATOM    807  CG  ASP A  87      16.359   3.219 -11.858  1.00 10.00      A   
ATOM    808  OD1 ASP A  87      17.025   3.935 -12.639  1.00 10.00      A   
ATOM    809  OD2 ASP A  87      15.315   3.626 -11.303  1.00 10.00      A   
ATOM    810  C   ASP A  87      15.373   1.026 -13.436  1.00 10.00      A   
ATOM    811  O   ASP A  87      16.150   1.032 -14.393  1.00 10.00      A   
ATOM    812  N   GLY A  88      14.074   1.261 -13.556  1.00 10.00      A   
ATOM    813  HN  GLY A  88      13.509   1.261 -12.751  1.00 10.00      A   
ATOM    814  CA  GLY A  88      13.491   1.547 -14.852  1.00 10.00      A   
ATOM    815  C   GLY A  88      12.774   0.349 -15.449  1.00 10.00      A   
ATOM    816  O   GLY A  88      12.342   0.394 -16.602  1.00 10.00      A   
ATOM    817  N   TRP A  89      12.652  -0.722 -14.668  1.00 10.00      A   
ATOM    818  HN  TRP A  89      13.045  -0.703 -13.768  1.00 10.00      A   
ATOM    819  CA  TRP A  89      11.979  -1.941 -15.121  1.00 10.00      A   
ATOM    820  CB  TRP A  89      12.017  -3.013 -14.024  1.00 10.00      A   
ATOM    821  CG  TRP A  89      11.171  -4.214 -14.316  1.00 10.00      A   
ATOM    822  CD1 TRP A  89      11.393  -5.169 -15.266  1.00 10.00      A   
ATOM    823  CD2 TRP A  89       9.958  -4.586 -13.652  1.00 10.00      A   
ATOM    824  NE1 TRP A  89      10.393  -6.107 -15.235  1.00 10.00      A   
ATOM    825  HE1 TRP A  89      10.329  -6.891 -15.821  1.00 10.00      A   
ATOM    826  CE2 TRP A  89       9.499  -5.773 -14.252  1.00 10.00      A   
ATOM    827  CE3 TRP A  89       9.216  -4.026 -12.608  1.00 10.00      A   
ATOM    828  CZ2 TRP A  89       8.333  -6.414 -13.843  1.00 10.00      A   
ATOM    829  CZ3 TRP A  89       8.060  -4.662 -12.203  1.00 10.00      A   
ATOM    830  CH2 TRP A  89       7.628  -5.843 -12.819  1.00 10.00      A   
ATOM    831  C   TRP A  89      10.537  -1.670 -15.564  1.00 10.00      A   
ATOM    832  O   TRP A  89      10.088  -2.177 -16.593  1.00 10.00      A   
ATOM    833  N   GLY A  90       9.817  -0.873 -14.785  1.00 10.00      A   
ATOM    834  HN  GLY A  90      10.218  -0.497 -13.976  1.00 10.00      A   
ATOM    835  CA  GLY A  90       8.444  -0.557 -15.118  1.00 10.00      A   
ATOM    836  C   GLY A  90       7.716   0.083 -13.960  1.00 10.00      A   
ATOM    837  O   GLY A  90       8.336   0.443 -12.958  1.00 10.00      A   
ATOM    838  N   GLY A  91       6.404   0.219 -14.091  1.00 10.00      A   
ATOM    839  HN  GLY A  91       5.965  -0.089 -14.916  1.00 10.00      A   
ATOM    840  CA  GLY A  91       5.612   0.822 -13.039  1.00 10.00      A   
ATOM    841  C   GLY A  91       5.487   2.319 -13.223  1.00 10.00      A   
ATOM    842  O   GLY A  91       5.376   3.069 -12.253  1.00 10.00      A   
ATOM    843  N   TYR A  92       5.505   2.756 -14.474  1.00 10.00      A   
ATOM    844  HN  TYR A  92       5.584   2.107 -15.203  1.00 10.00      A   
ATOM    845  CA  TYR A  92       5.395   4.173 -14.788  1.00 10.00      A   
ATOM    846  CB  TYR A  92       5.849   4.455 -16.224  1.00 10.00      A   
ATOM    847  CG  TYR A  92       7.206   3.901 -16.601  1.00 10.00      A   
ATOM    848  CD1 TYR A  92       7.383   3.250 -17.814  1.00 10.00      A   
ATOM    849  CD2 TYR A  92       8.308   4.035 -15.764  1.00 10.00      A   
ATOM    850  CE1 TYR A  92       8.614   2.751 -18.188  1.00 10.00      A   
ATOM    851  CE2 TYR A  92       9.547   3.535 -16.130  1.00 10.00      A   
ATOM    852  CZ  TYR A  92       9.693   2.893 -17.347  1.00 10.00      A   
ATOM    853  OH  TYR A  92      10.923   2.398 -17.727  1.00 10.00      A   
ATOM    854  HH  TYR A  92      11.190   1.686 -17.128  1.00 10.00      A   
ATOM    855  C   TYR A  92       3.957   4.647 -14.621  1.00 10.00      A   
ATOM    856  O   TYR A  92       3.045   4.115 -15.252  1.00 10.00      A   
ATOM    857  N   VAL A  93       3.754   5.646 -13.774  1.00 10.00      A   
ATOM    858  HN  VAL A  93       4.515   6.020 -13.274  1.00 10.00      A   
ATOM    859  CA  VAL A  93       2.415   6.183 -13.550  1.00 10.00      A   
ATOM    860  CB  VAL A  93       2.243   6.718 -12.108  1.00 10.00      A   
ATOM    861  CG1 VAL A  93       2.962   8.049 -11.906  1.00 10.00      A   
ATOM    862  CG2 VAL A  93       0.770   6.826 -11.738  1.00 10.00      A   
ATOM    863  C   VAL A  93       2.093   7.282 -14.564  1.00 10.00      A   
ATOM    864  O   VAL A  93       0.963   7.770 -14.632  1.00 10.00      A   
ATOM    865  N   TYR A  94       3.095   7.646 -15.362  1.00 10.00      A   
ATOM    866  HN  TYR A  94       3.959   7.202 -15.260  1.00 10.00      A   
ATOM    867  CA  TYR A  94       2.948   8.688 -16.377  1.00 10.00      A   
ATOM    868  CB  TYR A  94       4.223   8.839 -17.221  1.00 10.00      A   
ATOM    869  CG  TYR A  94       4.263  10.105 -18.049  1.00 10.00      A   
ATOM    870  CD1 TYR A  94       4.817  11.274 -17.542  1.00 10.00      A   
ATOM    871  CD2 TYR A  94       3.743  10.134 -19.337  1.00 10.00      A   
ATOM    872  CE1 TYR A  94       4.850  12.434 -18.293  1.00 10.00      A   
ATOM    873  CE2 TYR A  94       3.773  11.286 -20.093  1.00 10.00      A   
ATOM    874  CZ  TYR A  94       4.328  12.434 -19.569  1.00 10.00      A   
ATOM    875  OH  TYR A  94       4.353  13.586 -20.323  1.00 10.00      A   
ATOM    876  HH  TYR A  94       5.269  13.795 -20.553  1.00 10.00      A   
ATOM    877  C   TYR A  94       1.707   8.502 -17.260  1.00 10.00      A   
ATOM    878  O   TYR A  94       0.887   9.416 -17.353  1.00 10.00      A   
ATOM    879  N   PRO A  95       1.531   7.324 -17.911  1.00 10.00      A   
ATOM    880  CA  PRO A  95       0.368   7.068 -18.777  1.00 10.00      A   
ATOM    881  CB  PRO A  95       0.511   5.590 -19.150  1.00 10.00      A   
ATOM    882  CG  PRO A  95       1.967   5.314 -19.020  1.00 10.00      A   
ATOM    883  CD  PRO A  95       2.440   6.160 -17.873  1.00 10.00      A   
ATOM    884  C   PRO A  95      -0.953   7.304 -18.050  1.00 10.00      A   
ATOM    885  O   PRO A  95      -1.881   7.883 -18.613  1.00 10.00      A   
ATOM    886  N   TRP A  96      -1.016   6.879 -16.791  1.00 10.00      A   
ATOM    887  HN  TRP A  96      -0.225   6.460 -16.392  1.00 10.00      A   
ATOM    888  CA  TRP A  96      -2.218   7.035 -15.979  1.00 10.00      A   
ATOM    889  CB  TRP A  96      -2.060   6.295 -14.646  1.00 10.00      A   
ATOM    890  CG  TRP A  96      -1.855   4.817 -14.799  1.00 10.00      A   
ATOM    891  CD1 TRP A  96      -0.670   4.172 -15.001  1.00 10.00      A   
ATOM    892  CD2 TRP A  96      -2.863   3.797 -14.759  1.00 10.00      A   
ATOM    893  NE1 TRP A  96      -0.878   2.820 -15.106  1.00 10.00      A   
ATOM    894  HE1 TRP A  96      -0.183   2.146 -15.259  1.00 10.00      A   
ATOM    895  CE2 TRP A  96      -2.217   2.563 -14.955  1.00 10.00      A   
ATOM    896  CE3 TRP A  96      -4.251   3.808 -14.578  1.00 10.00      A   
ATOM    897  CZ2 TRP A  96      -2.906   1.352 -14.977  1.00 10.00      A   
ATOM    898  CZ3 TRP A  96      -4.933   2.604 -14.599  1.00 10.00      A   
ATOM    899  CH2 TRP A  96      -4.261   1.393 -14.797  1.00 10.00      A   
ATOM    900  C   TRP A  96      -2.515   8.511 -15.729  1.00 10.00      A   
ATOM    901  O   TRP A  96      -3.640   8.971 -15.924  1.00 10.00      A   
ATOM    902  N   ILE A  97      -1.494   9.249 -15.317  1.00 10.00      A   
ATOM    903  HN  ILE A  97      -0.616   8.824 -15.204  1.00 10.00      A   
ATOM    904  CA  ILE A  97      -1.634  10.673 -15.038  1.00 10.00      A   
ATOM    905  CB  ILE A  97      -0.334  11.260 -14.432  1.00 10.00      A   
ATOM    906  CG1 ILE A  97       0.054  10.515 -13.147  1.00 10.00      A   
ATOM    907  CG2 ILE A  97      -0.473  12.754 -14.172  1.00 10.00      A   
ATOM    908  CD1 ILE A  97      -1.031  10.494 -12.091  1.00 10.00      A   
ATOM    909  C   ILE A  97      -1.994  11.432 -16.316  1.00 10.00      A   
ATOM    910  O   ILE A  97      -2.822  12.348 -16.300  1.00 10.00      A   
ATOM    911  N   GLU A  98      -1.383  11.034 -17.421  1.00 10.00      A   
ATOM    912  HN  GLU A  98      -0.734  10.293 -17.371  1.00 10.00      A   
ATOM    913  CA  GLU A  98      -1.632  11.671 -18.705  1.00 10.00      A   
ATOM    914  CB  GLU A  98      -0.631  11.170 -19.748  1.00 10.00      A   
ATOM    915  CG  GLU A  98      -0.807  11.770 -21.131  1.00 10.00      A   
ATOM    916  CD  GLU A  98       0.256  11.301 -22.103  1.00 10.00      A   
ATOM    917  OE1 GLU A  98       1.023  12.148 -22.610  1.00 10.00      A   
ATOM    918  OE2 GLU A  98       0.327  10.083 -22.372  1.00 10.00      A   
ATOM    919  C   GLU A  98      -3.064  11.422 -19.181  1.00 10.00      A   
ATOM    920  O   GLU A  98      -3.745  12.341 -19.632  1.00 10.00      A   
ATOM    921  N   ALA A  99      -3.517  10.181 -19.057  1.00 10.00      A   
ATOM    922  HN  ALA A  99      -2.928   9.496 -18.672  1.00 10.00      A   
ATOM    923  CA  ALA A  99      -4.858   9.800 -19.486  1.00 10.00      A   
ATOM    924  CB  ALA A  99      -4.996   8.286 -19.527  1.00 10.00      A   
ATOM    925  C   ALA A  99      -5.946  10.401 -18.601  1.00 10.00      A   
ATOM    926  O   ALA A  99      -7.016  10.773 -19.082  1.00 10.00      A   
ATOM    927  N   MET A 100      -5.671  10.508 -17.310  1.00 10.00      A   
ATOM    928  HN  MET A 100      -4.791  10.219 -16.978  1.00 10.00      A   
ATOM    929  CA  MET A 100      -6.650  11.044 -16.368  1.00 10.00      A   
ATOM    930  CB  MET A 100      -6.356  10.575 -14.939  1.00 10.00      A   
ATOM    931  CG  MET A 100      -6.581   9.087 -14.711  1.00 10.00      A   
ATOM    932  SD  MET A 100      -6.604   8.633 -12.962  1.00 10.00      A   
ATOM    933  CE  MET A 100      -4.982   9.189 -12.438  1.00 10.00      A   
ATOM    934  C   MET A 100      -6.748  12.566 -16.415  1.00 10.00      A   
ATOM    935  O   MET A 100      -7.735  13.130 -15.944  1.00 10.00      A   
ATOM    936  N   SER A 101      -5.748  13.217 -17.009  1.00 10.00      A   
ATOM    937  HN  SER A 101      -5.012  12.701 -17.401  1.00 10.00      A   
ATOM    938  CA  SER A 101      -5.708  14.679 -17.090  1.00 10.00      A   
ATOM    939  CB  SER A 101      -4.534  15.156 -17.951  1.00 10.00      A   
ATOM    940  OG  SER A 101      -4.714  14.814 -19.317  1.00 10.00      A   
ATOM    941  HG  SER A 101      -4.427  13.898 -19.461  1.00 10.00      A   
ATOM    942  C   SER A 101      -7.019  15.299 -17.578  1.00 10.00      A   
ATOM    943  O   SER A 101      -7.572  16.185 -16.927  1.00 10.00      A   
ATOM    944  N   SER A 102      -7.521  14.830 -18.713  1.00 10.00      A   
ATOM    945  HN  SER A 102      -7.047  14.117 -19.198  1.00 10.00      A   
ATOM    946  CA  SER A 102      -8.754  15.367 -19.261  1.00 10.00      A   
ATOM    947  CB  SER A 102      -8.537  15.752 -20.725  1.00 10.00      A   
ATOM    948  OG  SER A 102      -7.264  16.355 -20.903  1.00 10.00      A   
ATOM    949  HG  SER A 102      -6.706  16.141 -20.150  1.00 10.00      A   
ATOM    950  C   SER A 102      -9.898  14.363 -19.138  1.00 10.00      A   
ATOM    951  O   SER A 102     -10.873  14.426 -19.887  1.00 10.00      A   
ATOM    952  N   SER A 103      -9.785  13.448 -18.184  1.00 10.00      A   
ATOM    953  HN  SER A 103      -8.996  13.454 -17.599  1.00 10.00      A   
ATOM    954  CA  SER A 103     -10.815  12.439 -17.993  1.00 10.00      A   
ATOM    955  CB  SER A 103     -10.250  11.041 -18.248  1.00 10.00      A   
ATOM    956  OG  SER A 103      -9.631  10.966 -19.524  1.00 10.00      A   
ATOM    957  HG  SER A 103      -8.669  10.915 -19.411  1.00 10.00      A   
ATOM    958  C   SER A 103     -11.447  12.517 -16.608  1.00 10.00      A   
ATOM    959  O   SER A 103     -12.663  12.406 -16.469  1.00 10.00      A   
ATOM    960  N   TYR A 104     -10.628  12.719 -15.582  1.00 10.00      A   
ATOM    961  HN  TYR A 104      -9.666  12.837 -15.743  1.00 10.00      A   
ATOM    962  CA  TYR A 104     -11.138  12.787 -14.220  1.00 10.00      A   
ATOM    963  CB  TYR A 104     -10.509  11.711 -13.341  1.00 10.00      A   
ATOM    964  CG  TYR A 104     -10.893  10.309 -13.742  1.00 10.00      A   
ATOM    965  CD1 TYR A 104     -10.084   9.569 -14.588  1.00 10.00      A   
ATOM    966  CD2 TYR A 104     -12.063   9.723 -13.272  1.00 10.00      A   
ATOM    967  CE1 TYR A 104     -10.421   8.281 -14.952  1.00 10.00      A   
ATOM    968  CE2 TYR A 104     -12.411   8.434 -13.635  1.00 10.00      A   
ATOM    969  CZ  TYR A 104     -11.585   7.718 -14.475  1.00 10.00      A   
ATOM    970  OH  TYR A 104     -11.909   6.423 -14.828  1.00 10.00      A   
ATOM    971  HH  TYR A 104     -12.873   6.320 -14.865  1.00 10.00      A   
ATOM    972  C   TYR A 104     -10.947  14.165 -13.611  1.00 10.00      A   
ATOM    973  O   TYR A 104     -10.073  14.375 -12.779  1.00 10.00      A   
ATOM    974  N   THR A 105     -11.777  15.100 -14.034  1.00 10.00      A   
ATOM    975  HN  THR A 105     -12.450  14.872 -14.708  1.00 10.00      A   
ATOM    976  CA  THR A 105     -11.712  16.467 -13.546  1.00 10.00      A   
ATOM    977  CB  THR A 105     -12.549  17.381 -14.454  1.00 10.00      A   
ATOM    978  OG1 THR A 105     -12.809  16.694 -15.691  1.00 10.00      A   
ATOM    979  HG1 THR A 105     -12.441  17.206 -16.427  1.00 10.00      A   
ATOM    980  CG2 THR A 105     -11.794  18.670 -14.745  1.00 10.00      A   
ATOM    981  C   THR A 105     -12.224  16.579 -12.107  1.00 10.00      A   
ATOM    982  O   THR A 105     -12.046  17.607 -11.452  1.00 10.00      A   
ATOM    983  N   TRP A 106     -12.850  15.515 -11.619  1.00 10.00      A   
ATOM    984  HN  TRP A 106     -12.952  14.720 -12.183  1.00 10.00      A   
ATOM    985  CA  TRP A 106     -13.392  15.499 -10.267  1.00 10.00      A   
ATOM    986  CB  TRP A 106     -14.866  15.085 -10.288  1.00 10.00      A   
ATOM    987  CG  TRP A 106     -15.722  15.921 -11.190  1.00 10.00      A   
ATOM    988  CD1 TRP A 106     -16.350  15.520 -12.335  1.00 10.00      A   
ATOM    989  CD2 TRP A 106     -16.046  17.303 -11.020  1.00 10.00      A   
ATOM    990  NE1 TRP A 106     -17.055  16.564 -12.880  1.00 10.00      A   
ATOM    991  HE1 TRP A 106     -17.598  16.525 -13.702  1.00 10.00      A   
ATOM    992  CE2 TRP A 106     -16.880  17.672 -12.093  1.00 10.00      A   
ATOM    993  CE3 TRP A 106     -15.715  18.262 -10.060  1.00 10.00      A   
ATOM    994  CZ2 TRP A 106     -17.386  18.959 -12.233  1.00 10.00      A   
ATOM    995  CZ3 TRP A 106     -16.218  19.540 -10.203  1.00 10.00      A   
ATOM    996  CH2 TRP A 106     -17.044  19.877 -11.281  1.00 10.00      A   
ATOM    997  C   TRP A 106     -12.604  14.561  -9.355  1.00 10.00      A   
ATOM    998  O   TRP A 106     -13.087  14.180  -8.290  1.00 10.00      A   
ATOM    999  N   LEU A 107     -11.397  14.194  -9.772  1.00 10.00      A   
ATOM   1000  HN  LEU A 107     -11.064  14.534 -10.629  1.00 10.00      A   
ATOM   1001  CA  LEU A 107     -10.552  13.296  -8.981  1.00 10.00      A   
ATOM   1002  CB  LEU A 107      -9.277  12.937  -9.744  1.00 10.00      A   
ATOM   1003  CG  LEU A 107      -8.594  11.629  -9.337  1.00 10.00      A   
ATOM   1004  CD1 LEU A 107      -9.590  10.478  -9.355  1.00 10.00      A   
ATOM   1005  CD2 LEU A 107      -7.424  11.334 -10.261  1.00 10.00      A   
ATOM   1006  C   LEU A 107     -10.212  13.909  -7.622  1.00 10.00      A   
ATOM   1007  O   LEU A 107      -9.951  15.112  -7.523  1.00 10.00      A   
ATOM   1008  N   GLU A 108     -10.211  13.082  -6.579  1.00 10.00      A   
ATOM   1009  HN  GLU A 108     -10.406  12.129  -6.720  1.00 10.00      A   
ATOM   1010  CA  GLU A 108      -9.936  13.564  -5.228  1.00 10.00      A   
ATOM   1011  CB  GLU A 108     -11.184  13.428  -4.346  1.00 10.00      A   
ATOM   1012  CG  GLU A 108     -12.478  13.877  -5.008  1.00 10.00      A   
ATOM   1013  CD  GLU A 108     -13.640  13.951  -4.043  1.00 10.00      A   
ATOM   1014  OE1 GLU A 108     -14.346  12.937  -3.880  1.00 10.00      A   
ATOM   1015  OE2 GLU A 108     -13.861  15.030  -3.454  1.00 10.00      A   
ATOM   1016  C   GLU A 108      -8.755  12.850  -4.559  1.00 10.00      A   
ATOM   1017  O   GLU A 108      -7.907  13.496  -3.934  1.00 10.00      A   
ATOM   1018  N   GLU A 109      -8.695  11.525  -4.686  1.00 10.00      A   
ATOM   1019  HN  GLU A 109      -9.376  11.057  -5.218  1.00 10.00      A   
ATOM   1020  CA  GLU A 109      -7.631  10.749  -4.053  1.00 10.00      A   
ATOM   1021  CB  GLU A 109      -8.225   9.755  -3.054  1.00 10.00      A   
ATOM   1022  CG  GLU A 109      -8.990  10.382  -1.904  1.00 10.00      A   
ATOM   1023  CD  GLU A 109      -9.635   9.341  -1.015  1.00 10.00      A   
ATOM   1024  OE1 GLU A 109      -9.022   8.950   0.005  1.00 10.00      A   
ATOM   1025  OE2 GLU A 109     -10.754   8.901  -1.335  1.00 10.00      A   
ATOM   1026  C   GLU A 109      -6.769   9.980  -5.049  1.00 10.00      A   
ATOM   1027  O   GLU A 109      -7.281   9.232  -5.888  1.00 10.00      A   
ATOM   1028  N   ILE A 110      -5.459  10.163  -4.930  1.00 10.00      A   
ATOM   1029  HN  ILE A 110      -5.128  10.795  -4.253  1.00 10.00      A   
ATOM   1030  CA  ILE A 110      -4.487   9.462  -5.763  1.00 10.00      A   
ATOM   1031  CB  ILE A 110      -3.711  10.409  -6.713  1.00 10.00      A   
ATOM   1032  CG1 ILE A 110      -4.637  10.953  -7.805  1.00 10.00      A   
ATOM   1033  CG2 ILE A 110      -2.511   9.697  -7.334  1.00 10.00      A   
ATOM   1034  CD1 ILE A 110      -3.947  11.859  -8.803  1.00 10.00      A   
ATOM   1035  C   ILE A 110      -3.503   8.732  -4.851  1.00 10.00      A   
ATOM   1036  O   ILE A 110      -2.668   9.354  -4.189  1.00 10.00      A   
ATOM   1037  N   ARG A 111      -3.635   7.415  -4.779  1.00 10.00      A   
ATOM   1038  HN  ARG A 111      -4.334   6.973  -5.309  1.00 10.00      A   
ATOM   1039  CA  ARG A 111      -2.763   6.607  -3.938  1.00 10.00      A   
ATOM   1040  CB  ARG A 111      -3.568   5.889  -2.847  1.00 10.00      A   
ATOM   1041  CG  ARG A 111      -4.476   6.818  -2.049  1.00 10.00      A   
ATOM   1042  CD  ARG A 111      -5.009   6.164  -0.782  1.00 10.00      A   
ATOM   1043  NE  ARG A 111      -6.057   6.977  -0.157  1.00 10.00      A   
ATOM   1044  HE  ARG A 111      -6.904   7.074  -0.651  1.00 10.00      A   
ATOM   1045  CZ  ARG A 111      -5.943   7.586   1.030  1.00 10.00      A   
ATOM   1046  NH1 ARG A 111      -4.832   7.478   1.745  1.00 10.00      A   
ATOM   1047 HH11 ARG A 111      -4.757   7.965   2.679  1.00 10.00      A   
ATOM   1048 HH12 ARG A 111      -4.033   6.921   1.386  1.00 10.00      A   
ATOM   1049  NH2 ARG A 111      -6.937   8.335   1.487  1.00 10.00      A   
ATOM   1050 HH21 ARG A 111      -6.855   8.818   2.420  1.00 10.00      A   
ATOM   1051 HH22 ARG A 111      -7.811   8.461   0.913  1.00 10.00      A   
ATOM   1052  C   ARG A 111      -1.965   5.615  -4.777  1.00 10.00      A   
ATOM   1053  O   ARG A 111      -2.530   4.849  -5.560  1.00 10.00      A   
ATOM   1054  N   LEU A 112      -0.650   5.649  -4.623  1.00 10.00      A   
ATOM   1055  HN  LEU A 112      -0.255   6.293  -3.992  1.00 10.00      A   
ATOM   1056  CA  LEU A 112       0.230   4.766  -5.370  1.00 10.00      A   
ATOM   1057  CB  LEU A 112       1.081   5.574  -6.350  1.00 10.00      A   
ATOM   1058  CG  LEU A 112       0.322   6.253  -7.489  1.00 10.00      A   
ATOM   1059  CD1 LEU A 112       1.194   7.298  -8.162  1.00 10.00      A   
ATOM   1060  CD2 LEU A 112      -0.154   5.221  -8.500  1.00 10.00      A   
ATOM   1061  C   LEU A 112       1.130   3.946  -4.451  1.00 10.00      A   
ATOM   1062  O   LEU A 112       1.684   4.461  -3.478  1.00 10.00      A   
ATOM   1063  N   LYS A 113       1.261   2.666  -4.765  1.00 10.00      A   
ATOM   1064  HN  LYS A 113       0.778   2.318  -5.551  1.00 10.00      A   
ATOM   1065  CA  LYS A 113       2.097   1.758  -3.990  1.00 10.00      A   
ATOM   1066  CB  LYS A 113       1.241   0.683  -3.296  1.00 10.00      A   
ATOM   1067  CG  LYS A 113       2.035  -0.434  -2.617  1.00 10.00      A   
ATOM   1068  CD  LYS A 113       2.424  -0.071  -1.190  1.00 10.00      A   
ATOM   1069  CE  LYS A 113       3.257  -1.170  -0.531  1.00 10.00      A   
ATOM   1070  NZ  LYS A 113       2.502  -2.445  -0.391  1.00 10.00      A   
ATOM   1071  HZ1 LYS A 113       3.097  -3.175   0.058  1.00 10.00      A   
ATOM   1072  HZ2 LYS A 113       2.209  -2.794  -1.326  1.00 10.00      A   
ATOM   1073  HZ3 LYS A 113       1.655  -2.299   0.191  1.00 10.00      A   
ATOM   1074  C   LYS A 113       3.137   1.101  -4.892  1.00 10.00      A   
ATOM   1075  O   LYS A 113       2.793   0.312  -5.771  1.00 10.00      A   
ATOM   1076  N   ARG A 114       4.404   1.450  -4.679  1.00 10.00      A   
ATOM   1077  HN  ARG A 114       4.600   2.116  -3.980  1.00 10.00      A   
ATOM   1078  CA  ARG A 114       5.514   0.896  -5.455  1.00 10.00      A   
ATOM   1079  CB  ARG A 114       5.605  -0.628  -5.273  1.00 10.00      A   
ATOM   1080  CG  ARG A 114       6.103  -1.053  -3.898  1.00 10.00      A   
ATOM   1081  CD  ARG A 114       5.881  -2.536  -3.626  1.00 10.00      A   
ATOM   1082  NE  ARG A 114       6.498  -2.939  -2.361  1.00 10.00      A   
ATOM   1083  HE  ARG A 114       7.414  -2.606  -2.179  1.00 10.00      A   
ATOM   1084  CZ  ARG A 114       5.915  -3.710  -1.438  1.00 10.00      A   
ATOM   1085  NH1 ARG A 114       4.690  -4.194  -1.611  1.00 10.00      A   
ATOM   1086 HH11 ARG A 114       4.252  -4.798  -0.872  1.00 10.00      A   
ATOM   1087 HH12 ARG A 114       4.140  -3.976  -2.473  1.00 10.00      A   
ATOM   1088  NH2 ARG A 114       6.569  -3.982  -0.321  1.00 10.00      A   
ATOM   1089 HH21 ARG A 114       7.529  -3.591  -0.168  1.00 10.00      A   
ATOM   1090 HH22 ARG A 114       6.128  -4.575   0.419  1.00 10.00      A   
ATOM   1091  C   ARG A 114       5.409   1.275  -6.933  1.00 10.00      A   
ATOM   1092  O   ARG A 114       5.361   0.405  -7.800  1.00 10.00      A   
ATOM   1093  N   MET A 115       5.392   2.581  -7.213  1.00 10.00      A   
ATOM   1094  HN  MET A 115       5.485   3.230  -6.484  1.00 10.00      A   
ATOM   1095  CA  MET A 115       5.274   3.074  -8.582  1.00 10.00      A   
ATOM   1096  CB  MET A 115       3.874   3.650  -8.828  1.00 10.00      A   
ATOM   1097  CG  MET A 115       2.772   2.607  -8.899  1.00 10.00      A   
ATOM   1098  SD  MET A 115       2.728   1.740 -10.480  1.00 10.00      A   
ATOM   1099  CE  MET A 115       1.942   2.969 -11.516  1.00 10.00      A   
ATOM   1100  C   MET A 115       6.334   4.132  -8.875  1.00 10.00      A   
ATOM   1101  O   MET A 115       6.957   4.668  -7.957  1.00 10.00      A   
ATOM   1102  N   VAL A 116       6.542   4.417 -10.154  1.00 10.00      A   
ATOM   1103  HN  VAL A 116       6.018   3.945 -10.842  1.00 10.00      A   
ATOM   1104  CA  VAL A 116       7.519   5.411 -10.577  1.00 10.00      A   
ATOM   1105  CB  VAL A 116       8.281   4.954 -11.842  1.00 10.00      A   
ATOM   1106  CG1 VAL A 116       9.233   6.038 -12.327  1.00 10.00      A   
ATOM   1107  CG2 VAL A 116       9.036   3.661 -11.574  1.00 10.00      A   
ATOM   1108  C   VAL A 116       6.821   6.736 -10.861  1.00 10.00      A   
ATOM   1109  O   VAL A 116       5.979   6.824 -11.760  1.00 10.00      A   
ATOM   1110  N   VAL A 117       7.172   7.758 -10.094  1.00 10.00      A   
ATOM   1111  HN  VAL A 117       7.879   7.633  -9.421  1.00 10.00      A   
ATOM   1112  CA  VAL A 117       6.569   9.074 -10.248  1.00 10.00      A   
ATOM   1113  CB  VAL A 117       5.799   9.502  -8.977  1.00 10.00      A   
ATOM   1114  CG1 VAL A 117       4.969  10.750  -9.243  1.00 10.00      A   
ATOM   1115  CG2 VAL A 117       4.917   8.371  -8.462  1.00 10.00      A   
ATOM   1116  C   VAL A 117       7.647  10.108 -10.552  1.00 10.00      A   
ATOM   1117  O   VAL A 117       8.656  10.176  -9.862  1.00 10.00      A   
ATOM   1118  N   THR A 118       7.433  10.902 -11.588  1.00 10.00      A   
ATOM   1119  HN  THR A 118       6.614  10.798 -12.107  1.00 10.00      A   
ATOM   1120  CA  THR A 118       8.390  11.925 -11.975  1.00 10.00      A   
ATOM   1121  CB  THR A 118       8.693  11.836 -13.481  1.00 10.00      A   
ATOM   1122  OG1 THR A 118       7.485  11.519 -14.194  1.00 10.00      A   
ATOM   1123  HG1 THR A 118       7.707  11.013 -14.984  1.00 10.00      A   
ATOM   1124  CG2 THR A 118       9.734  10.766 -13.752  1.00 10.00      A   
ATOM   1125  C   THR A 118       7.853  13.318 -11.659  1.00 10.00      A   
ATOM   1126  O   THR A 118       6.656  13.485 -11.403  1.00 10.00      A   
ATOM   1127  N   ASP A 119       8.740  14.312 -11.679  1.00 10.00      A   
ATOM   1128  HN  ASP A 119       9.679  14.107 -11.876  1.00 10.00      A   
ATOM   1129  CA  ASP A 119       8.359  15.698 -11.408  1.00 10.00      A   
ATOM   1130  CB  ASP A 119       9.587  16.612 -11.459  1.00 10.00      A   
ATOM   1131  CG  ASP A 119      10.489  16.469 -10.251  1.00 10.00      A   
ATOM   1132  OD1 ASP A 119      10.281  17.190  -9.253  1.00 10.00      A   
ATOM   1133  OD2 ASP A 119      11.423  15.649 -10.302  1.00 10.00      A   
ATOM   1134  C   ASP A 119       7.332  16.167 -12.429  1.00 10.00      A   
ATOM   1135  O   ASP A 119       6.461  16.988 -12.133  1.00 10.00      A   
ATOM   1136  N   ASP A 120       7.460  15.629 -13.634  1.00 10.00      A   
ATOM   1137  HN  ASP A 120       8.202  15.006 -13.792  1.00 10.00      A   
ATOM   1138  CA  ASP A 120       6.556  15.936 -14.736  1.00 10.00      A   
ATOM   1139  CB  ASP A 120       6.935  15.081 -15.950  1.00 10.00      A   
ATOM   1140  CG  ASP A 120       6.799  15.807 -17.273  1.00 10.00      A   
ATOM   1141  OD1 ASP A 120       5.948  16.713 -17.384  1.00 10.00      A   
ATOM   1142  OD2 ASP A 120       7.544  15.463 -18.214  1.00 10.00      A   
ATOM   1143  C   ASP A 120       5.124  15.611 -14.330  1.00 10.00      A   
ATOM   1144  O   ASP A 120       4.221  16.434 -14.474  1.00 10.00      A   
ATOM   1145  N   CYS A 121       4.940  14.409 -13.792  1.00 10.00      A   
ATOM   1146  HN  CYS A 121       5.714  13.821 -13.672  1.00 10.00      A   
ATOM   1147  CA  CYS A 121       3.628  13.943 -13.357  1.00 10.00      A   
ATOM   1148  CB  CYS A 121       3.708  12.477 -12.916  1.00 10.00      A   
ATOM   1149  SG  CYS A 121       4.470  11.360 -14.120  1.00 10.00      A   
ATOM   1150  HG  CYS A 121       5.774  11.616 -14.159  1.00 10.00      A   
ATOM   1151  C   CYS A 121       3.102  14.797 -12.206  1.00 10.00      A   
ATOM   1152  O   CYS A 121       1.920  15.138 -12.166  1.00 10.00      A   
ATOM   1153  N   LEU A 122       3.993  15.142 -11.276  1.00 10.00      A   
ATOM   1154  HN  LEU A 122       4.922  14.835 -11.364  1.00 10.00      A   
ATOM   1155  CA  LEU A 122       3.623  15.958 -10.122  1.00 10.00      A   
ATOM   1156  CB  LEU A 122       4.838  16.224  -9.232  1.00 10.00      A   
ATOM   1157  CG  LEU A 122       5.564  14.992  -8.684  1.00 10.00      A   
ATOM   1158  CD1 LEU A 122       6.890  15.389  -8.063  1.00 10.00      A   
ATOM   1159  CD2 LEU A 122       4.703  14.261  -7.667  1.00 10.00      A   
ATOM   1160  C   LEU A 122       2.994  17.278 -10.568  1.00 10.00      A   
ATOM   1161  O   LEU A 122       1.920  17.654 -10.099  1.00 10.00      A   
ATOM   1162  N   GLU A 123       3.655  17.966 -11.491  1.00 10.00      A   
ATOM   1163  HN  GLU A 123       4.506  17.616 -11.838  1.00 10.00      A   
ATOM   1164  CA  GLU A 123       3.145  19.232 -12.000  1.00 10.00      A   
ATOM   1165  CB  GLU A 123       4.210  19.947 -12.830  1.00 10.00      A   
ATOM   1166  CG  GLU A 123       4.774  21.195 -12.168  1.00 10.00      A   
ATOM   1167  CD  GLU A 123       4.011  22.450 -12.542  1.00 10.00      A   
ATOM   1168  OE1 GLU A 123       3.999  22.806 -13.742  1.00 10.00      A   
ATOM   1169  OE2 GLU A 123       3.432  23.098 -11.643  1.00 10.00      A   
ATOM   1170  C   GLU A 123       1.876  19.010 -12.818  1.00 10.00      A   
ATOM   1171  O   GLU A 123       0.964  19.836 -12.798  1.00 10.00      A   
ATOM   1172  N   LEU A 124       1.820  17.884 -13.530  1.00 10.00      A   
ATOM   1173  HN  LEU A 124       2.585  17.268 -13.515  1.00 10.00      A   
ATOM   1174  CA  LEU A 124       0.653  17.547 -14.335  1.00 10.00      A   
ATOM   1175  CB  LEU A 124       0.883  16.248 -15.116  1.00 10.00      A   
ATOM   1176  CG  LEU A 124       1.819  16.331 -16.323  1.00 10.00      A   
ATOM   1177  CD1 LEU A 124       2.045  14.951 -16.927  1.00 10.00      A   
ATOM   1178  CD2 LEU A 124       1.260  17.282 -17.363  1.00 10.00      A   
ATOM   1179  C   LEU A 124      -0.578  17.411 -13.449  1.00 10.00      A   
ATOM   1180  O   LEU A 124      -1.644  17.931 -13.772  1.00 10.00      A   
ATOM   1181  N   ILE A 125      -0.416  16.732 -12.322  1.00 10.00      A   
ATOM   1182  HN  ILE A 125       0.470  16.357 -12.116  1.00 10.00      A   
ATOM   1183  CA  ILE A 125      -1.508  16.532 -11.377  1.00 10.00      A   
ATOM   1184  CB  ILE A 125      -1.062  15.620 -10.209  1.00 10.00      A   
ATOM   1185  CG1 ILE A 125      -0.816  14.194 -10.711  1.00 10.00      A   
ATOM   1186  CG2 ILE A 125      -2.094  15.620  -9.089  1.00 10.00      A   
ATOM   1187  CD1 ILE A 125      -0.173  13.281  -9.688  1.00 10.00      A   
ATOM   1188  C   ILE A 125      -1.985  17.877 -10.822  1.00 10.00      A   
ATOM   1189  O   ILE A 125      -3.188  18.146 -10.751  1.00 10.00      A   
ATOM   1190  N   ALA A 126      -1.027  18.723 -10.467  1.00 10.00      A   
ATOM   1191  HN  ALA A 126      -0.090  18.454 -10.582  1.00 10.00      A   
ATOM   1192  CA  ALA A 126      -1.314  20.038  -9.905  1.00 10.00      A   
ATOM   1193  CB  ALA A 126      -0.029  20.722  -9.464  1.00 10.00      A   
ATOM   1194  C   ALA A 126      -2.091  20.935 -10.867  1.00 10.00      A   
ATOM   1195  O   ALA A 126      -2.948  21.709 -10.444  1.00 10.00      A   
ATOM   1196  N   LYS A 127      -1.787  20.842 -12.154  1.00 10.00      A   
ATOM   1197  HN  LYS A 127      -1.079  20.226 -12.441  1.00 10.00      A   
ATOM   1198  CA  LYS A 127      -2.462  21.669 -13.146  1.00 10.00      A   
ATOM   1199  CB  LYS A 127      -1.526  22.016 -14.316  1.00 10.00      A   
ATOM   1200  CG  LYS A 127      -1.087  20.823 -15.153  1.00 10.00      A   
ATOM   1201  CD  LYS A 127       0.179  21.121 -15.945  1.00 10.00      A   
ATOM   1202  CE  LYS A 127      -0.073  22.117 -17.068  1.00 10.00      A   
ATOM   1203  NZ  LYS A 127      -0.892  21.536 -18.162  1.00 10.00      A   
ATOM   1204  HZ1 LYS A 127      -0.892  22.171 -18.987  1.00 10.00      A   
ATOM   1205  HZ2 LYS A 127      -1.872  21.401 -17.847  1.00 10.00      A   
ATOM   1206  HZ3 LYS A 127      -0.507  20.615 -18.452  1.00 10.00      A   
ATOM   1207  C   LYS A 127      -3.766  21.049 -13.646  1.00 10.00      A   
ATOM   1208  O   LYS A 127      -4.615  21.748 -14.194  1.00 10.00      A   
ATOM   1209  N   SER A 128      -3.944  19.753 -13.430  1.00 10.00      A   
ATOM   1210  HN  SER A 128      -3.257  19.241 -12.951  1.00 10.00      A   
ATOM   1211  CA  SER A 128      -5.145  19.076 -13.900  1.00 10.00      A   
ATOM   1212  CB  SER A 128      -4.815  17.687 -14.457  1.00 10.00      A   
ATOM   1213  OG  SER A 128      -3.731  17.748 -15.371  1.00 10.00      A   
ATOM   1214  HG  SER A 128      -2.904  17.824 -14.870  1.00 10.00      A   
ATOM   1215  C   SER A 128      -6.245  18.986 -12.842  1.00 10.00      A   
ATOM   1216  O   SER A 128      -7.391  19.346 -13.105  1.00 10.00      A   
ATOM   1217  N   PHE A 129      -5.899  18.528 -11.647  1.00 10.00      A   
ATOM   1218  HN  PHE A 129      -4.959  18.306 -11.466  1.00 10.00      A   
ATOM   1219  CA  PHE A 129      -6.890  18.368 -10.592  1.00 10.00      A   
ATOM   1220  CB  PHE A 129      -6.708  17.025  -9.882  1.00 10.00      A   
ATOM   1221  CG  PHE A 129      -6.364  15.884 -10.802  1.00 10.00      A   
ATOM   1222  CD1 PHE A 129      -5.144  15.239 -10.693  1.00 10.00      A   
ATOM   1223  CD2 PHE A 129      -7.256  15.459 -11.773  1.00 10.00      A   
ATOM   1224  CE1 PHE A 129      -4.821  14.190 -11.534  1.00 10.00      A   
ATOM   1225  CE2 PHE A 129      -6.939  14.412 -12.617  1.00 10.00      A   
ATOM   1226  CZ  PHE A 129      -5.719  13.775 -12.498  1.00 10.00      A   
ATOM   1227  C   PHE A 129      -6.833  19.500  -9.578  1.00 10.00      A   
ATOM   1228  O   PHE A 129      -5.801  19.731  -8.948  1.00 10.00      A   
ATOM   1229  N   LYS A 130      -7.946  20.208  -9.428  1.00 10.00      A   
ATOM   1230  HN  LYS A 130      -8.733  19.991  -9.978  1.00 10.00      A   
ATOM   1231  CA  LYS A 130      -8.032  21.303  -8.469  1.00 10.00      A   
ATOM   1232  CB  LYS A 130      -8.646  22.556  -9.104  1.00 10.00      A   
ATOM   1233  CG  LYS A 130      -7.668  23.393  -9.919  1.00 10.00      A   
ATOM   1234  CD  LYS A 130      -7.543  22.896 -11.354  1.00 10.00      A   
ATOM   1235  CE  LYS A 130      -6.648  23.812 -12.181  1.00 10.00      A   
ATOM   1236  NZ  LYS A 130      -6.681  23.471 -13.630  1.00 10.00      A   
ATOM   1237  HZ1 LYS A 130      -6.207  24.211 -14.190  1.00 10.00      A   
ATOM   1238  HZ2 LYS A 130      -7.662  23.385 -13.959  1.00 10.00      A   
ATOM   1239  HZ3 LYS A 130      -6.192  22.567 -13.796  1.00 10.00      A   
ATOM   1240  C   LYS A 130      -8.840  20.863  -7.254  1.00 10.00      A   
ATOM   1241  O   LYS A 130      -8.977  21.601  -6.276  1.00 10.00      A   
ATOM   1242  N   ASN A 131      -9.366  19.646  -7.333  1.00 10.00      A   
ATOM   1243  HN  ASN A 131      -9.218  19.117  -8.143  1.00 10.00      A   
ATOM   1244  CA  ASN A 131     -10.156  19.070  -6.254  1.00 10.00      A   
ATOM   1245  CB  ASN A 131     -11.415  18.400  -6.823  1.00 10.00      A   
ATOM   1246  CG  ASN A 131     -12.428  18.012  -5.753  1.00 10.00      A   
ATOM   1247  OD1 ASN A 131     -12.637  18.738  -4.778  1.00 10.00      A   
ATOM   1248  ND2 ASN A 131     -13.065  16.864  -5.927  1.00 10.00      A   
ATOM   1249 HD21 ASN A 131     -12.857  16.331  -6.727  1.00 10.00      A   
ATOM   1250 HD22 ASN A 131     -13.702  16.576  -5.238  1.00 10.00      A   
ATOM   1251  C   ASN A 131      -9.319  18.041  -5.505  1.00 10.00      A   
ATOM   1252  O   ASN A 131      -9.831  17.281  -4.682  1.00 10.00      A   
ATOM   1253  N   PHE A 132      -8.022  18.044  -5.786  1.00 10.00      A   
ATOM   1254  HN  PHE A 132      -7.675  18.707  -6.418  1.00 10.00      A   
ATOM   1255  CA  PHE A 132      -7.092  17.111  -5.164  1.00 10.00      A   
ATOM   1256  CB  PHE A 132      -5.681  17.330  -5.714  1.00 10.00      A   
ATOM   1257  CG  PHE A 132      -4.808  16.112  -5.643  1.00 10.00      A   
ATOM   1258  CD1 PHE A 132      -5.348  14.851  -5.828  1.00 10.00      A   
ATOM   1259  CD2 PHE A 132      -3.451  16.227  -5.396  1.00 10.00      A   
ATOM   1260  CE1 PHE A 132      -4.552  13.729  -5.767  1.00 10.00      A   
ATOM   1261  CE2 PHE A 132      -2.647  15.108  -5.334  1.00 10.00      A   
ATOM   1262  CZ  PHE A 132      -3.199  13.856  -5.520  1.00 10.00      A   
ATOM   1263  C   PHE A 132      -7.103  17.263  -3.647  1.00 10.00      A   
ATOM   1264  O   PHE A 132      -6.894  18.361  -3.127  1.00 10.00      A   
ATOM   1265  N   LYS A 133      -7.359  16.162  -2.944  1.00 10.00      A   
ATOM   1266  HN  LYS A 133      -7.526  15.315  -3.417  1.00 10.00      A   
ATOM   1267  CA  LYS A 133      -7.415  16.187  -1.490  1.00 10.00      A   
ATOM   1268  CB  LYS A 133      -8.838  15.892  -1.010  1.00 10.00      A   
ATOM   1269  CG  LYS A 133      -9.882  16.899  -1.464  1.00 10.00      A   
ATOM   1270  CD  LYS A 133     -11.282  16.331  -1.318  1.00 10.00      A   
ATOM   1271  CE  LYS A 133     -12.341  17.376  -1.623  1.00 10.00      A   
ATOM   1272  NZ  LYS A 133     -13.711  16.816  -1.513  1.00 10.00      A   
ATOM   1273  HZ1 LYS A 133     -13.815  15.994  -2.152  1.00 10.00      A   
ATOM   1274  HZ2 LYS A 133     -14.415  17.534  -1.774  1.00 10.00      A   
ATOM   1275  HZ3 LYS A 133     -13.894  16.507  -0.536  1.00 10.00      A   
ATOM   1276  C   LYS A 133      -6.455  15.187  -0.849  1.00 10.00      A   
ATOM   1277  O   LYS A 133      -5.921  15.439   0.227  1.00 10.00      A   
ATOM   1278  N   VAL A 134      -6.233  14.049  -1.490  1.00 10.00      A   
ATOM   1279  HN  VAL A 134      -6.656  13.886  -2.361  1.00 10.00      A   
ATOM   1280  CA  VAL A 134      -5.360  13.040  -0.911  1.00 10.00      A   
ATOM   1281  CB  VAL A 134      -6.157  11.812  -0.427  1.00 10.00      A   
ATOM   1282  CG1 VAL A 134      -5.220  10.709   0.035  1.00 10.00      A   
ATOM   1283  CG2 VAL A 134      -7.122  12.200   0.686  1.00 10.00      A   
ATOM   1284  C   VAL A 134      -4.266  12.586  -1.865  1.00 10.00      A   
ATOM   1285  O   VAL A 134      -4.542  12.146  -2.984  1.00 10.00      A   
ATOM   1286  N   LEU A 135      -3.024  12.692  -1.400  1.00 10.00      A   
ATOM   1287  HN  LEU A 135      -2.884  13.075  -0.504  1.00 10.00      A   
ATOM   1288  CA  LEU A 135      -1.862  12.266  -2.164  1.00 10.00      A   
ATOM   1289  CB  LEU A 135      -0.997  13.466  -2.566  1.00 10.00      A   
ATOM   1290  CG  LEU A 135       0.297  13.129  -3.319  1.00 10.00      A   
ATOM   1291  CD1 LEU A 135      -0.003  12.432  -4.640  1.00 10.00      A   
ATOM   1292  CD2 LEU A 135       1.128  14.379  -3.544  1.00 10.00      A   
ATOM   1293  C   LEU A 135      -1.037  11.298  -1.329  1.00 10.00      A   
ATOM   1294  O   LEU A 135      -0.517  11.661  -0.272  1.00 10.00      A   
ATOM   1295  N   VAL A 136      -0.933  10.063  -1.791  1.00 10.00      A   
ATOM   1296  HN  VAL A 136      -1.365   9.833  -2.642  1.00 10.00      A   
ATOM   1297  CA  VAL A 136      -0.172   9.048  -1.078  1.00 10.00      A   
ATOM   1298  CB  VAL A 136      -1.087   8.001  -0.405  1.00 10.00      A   
ATOM   1299  CG1 VAL A 136      -0.257   6.886   0.220  1.00 10.00      A   
ATOM   1300  CG2 VAL A 136      -1.964   8.660   0.646  1.00 10.00      A   
ATOM   1301  C   VAL A 136       0.797   8.343  -2.016  1.00 10.00      A   
ATOM   1302  O   VAL A 136       0.389   7.550  -2.868  1.00 10.00      A   
ATOM   1303  N   LEU A 137       2.072   8.659  -1.871  1.00 10.00      A   
ATOM   1304  HN  LEU A 137       2.326   9.325  -1.194  1.00 10.00      A   
ATOM   1305  CA  LEU A 137       3.109   8.052  -2.684  1.00 10.00      A   
ATOM   1306  CB  LEU A 137       3.992   9.124  -3.326  1.00 10.00      A   
ATOM   1307  CG  LEU A 137       3.291  10.102  -4.275  1.00 10.00      A   
ATOM   1308  CD1 LEU A 137       4.280  11.127  -4.811  1.00 10.00      A   
ATOM   1309  CD2 LEU A 137       2.615   9.354  -5.418  1.00 10.00      A   
ATOM   1310  C   LEU A 137       3.956   7.117  -1.828  1.00 10.00      A   
ATOM   1311  O   LEU A 137       4.908   7.550  -1.175  1.00 10.00      A   
ATOM   1312  N   SER A 138       3.599   5.842  -1.817  1.00 10.00      A   
ATOM   1313  HN  SER A 138       2.833   5.551  -2.362  1.00 10.00      A   
ATOM   1314  CA  SER A 138       4.330   4.859  -1.039  1.00 10.00      A   
ATOM   1315  CB  SER A 138       3.365   3.922  -0.304  1.00 10.00      A   
ATOM   1316  OG  SER A 138       4.036   3.164   0.689  1.00 10.00      A   
ATOM   1317  HG  SER A 138       4.775   3.673   1.042  1.00 10.00      A   
ATOM   1318  C   SER A 138       5.260   4.067  -1.952  1.00 10.00      A   
ATOM   1319  O   SER A 138       4.847   3.610  -3.020  1.00 10.00      A   
ATOM   1320  N   SER A 139       6.518   3.945  -1.545  1.00 10.00      A   
ATOM   1321  HN  SER A 139       6.784   4.361  -0.696  1.00 10.00      A   
ATOM   1322  CA  SER A 139       7.521   3.220  -2.317  1.00 10.00      A   
ATOM   1323  CB  SER A 139       7.200   1.725  -2.364  1.00 10.00      A   
ATOM   1324  OG  SER A 139       6.768   1.255  -1.094  1.00 10.00      A   
ATOM   1325  HG  SER A 139       7.503   1.285  -0.473  1.00 10.00      A   
ATOM   1326  C   SER A 139       7.684   3.803  -3.723  1.00 10.00      A   
ATOM   1327  O   SER A 139       7.854   3.074  -4.700  1.00 10.00      A   
ATOM   1328  N   CYS A 140       7.620   5.125  -3.813  1.00 10.00      A   
ATOM   1329  HN  CYS A 140       7.464   5.655  -2.995  1.00 10.00      A   
ATOM   1330  CA  CYS A 140       7.771   5.816  -5.086  1.00 10.00      A   
ATOM   1331  CB  CYS A 140       6.663   6.854  -5.256  1.00 10.00      A   
ATOM   1332  SG  CYS A 140       4.994   6.154  -5.217  1.00 10.00      A   
ATOM   1333  HG  CYS A 140       4.985   5.152  -4.343  1.00 10.00      A   
ATOM   1334  C   CYS A 140       9.153   6.459  -5.185  1.00 10.00      A   
ATOM   1335  O   CYS A 140       9.782   6.737  -4.163  1.00 10.00      A   
ATOM   1336  N   GLU A 141       9.620   6.686  -6.411  1.00 10.00      A   
ATOM   1337  HN  GLU A 141       9.066   6.458  -7.185  1.00 10.00      A   
ATOM   1338  CA  GLU A 141      10.943   7.265  -6.640  1.00 10.00      A   
ATOM   1339  CB  GLU A 141      11.999   6.155  -6.557  1.00 10.00      A   
ATOM   1340  CG  GLU A 141      11.493   4.798  -7.027  1.00 10.00      A   
ATOM   1341  CD  GLU A 141      12.484   4.064  -7.893  1.00 10.00      A   
ATOM   1342  OE1 GLU A 141      12.655   4.452  -9.065  1.00 10.00      A   
ATOM   1343  OE2 GLU A 141      13.089   3.091  -7.412  1.00 10.00      A   
ATOM   1344  C   GLU A 141      11.029   7.923  -8.017  1.00 10.00      A   
ATOM   1345  O   GLU A 141      10.151   7.724  -8.865  1.00 10.00      A   
ATOM   1346  N   GLY A 142      12.088   8.711  -8.225  1.00 10.00      A   
ATOM   1347  HN  GLY A 142      12.730   8.857  -7.494  1.00 10.00      A   
ATOM   1348  CA  GLY A 142      12.300   9.366  -9.502  1.00 10.00      A   
ATOM   1349  C   GLY A 142      11.801  10.799  -9.552  1.00 10.00      A   
ATOM   1350  O   GLY A 142      11.615  11.361 -10.640  1.00 10.00      A   
ATOM   1351  N   PHE A 143      11.606  11.409  -8.392  1.00 10.00      A   
ATOM   1352  HN  PHE A 143      11.809  10.932  -7.554  1.00 10.00      A   
ATOM   1353  CA  PHE A 143      11.115  12.785  -8.331  1.00 10.00      A   
ATOM   1354  CB  PHE A 143       9.644  12.832  -7.887  1.00 10.00      A   
ATOM   1355  CG  PHE A 143       9.347  12.094  -6.608  1.00 10.00      A   
ATOM   1356  CD1 PHE A 143       9.403  12.744  -5.387  1.00 10.00      A   
ATOM   1357  CD2 PHE A 143       9.005  10.750  -6.631  1.00 10.00      A   
ATOM   1358  CE1 PHE A 143       9.125  12.067  -4.216  1.00 10.00      A   
ATOM   1359  CE2 PHE A 143       8.728  10.067  -5.464  1.00 10.00      A   
ATOM   1360  CZ  PHE A 143       8.789  10.726  -4.254  1.00 10.00      A   
ATOM   1361  C   PHE A 143      11.993  13.646  -7.428  1.00 10.00      A   
ATOM   1362  O   PHE A 143      13.096  13.250  -7.067  1.00 10.00      A   
ATOM   1363  N   SER A 144      11.523  14.838  -7.095  1.00 10.00      A   
ATOM   1364  HN  SER A 144      10.660  15.135  -7.453  1.00 10.00      A   
ATOM   1365  CA  SER A 144      12.274  15.725  -6.225  1.00 10.00      A   
ATOM   1366  CB  SER A 144      13.020  16.766  -7.056  1.00 10.00      A   
ATOM   1367  OG  SER A 144      12.136  17.756  -7.549  1.00 10.00      A   
ATOM   1368  HG  SER A 144      11.563  17.365  -8.235  1.00 10.00      A   
ATOM   1369  C   SER A 144      11.346  16.418  -5.237  1.00 10.00      A   
ATOM   1370  O   SER A 144      10.128  16.436  -5.427  1.00 10.00      A   
ATOM   1371  N   THR A 145      11.926  16.987  -4.186  1.00 10.00      A   
ATOM   1372  HN  THR A 145      12.897  16.917  -4.075  1.00 10.00      A   
ATOM   1373  CA  THR A 145      11.158  17.698  -3.180  1.00 10.00      A   
ATOM   1374  CB  THR A 145      12.034  18.047  -1.960  1.00 10.00      A   
ATOM   1375  OG1 THR A 145      13.370  17.563  -2.175  1.00 10.00      A   
ATOM   1376  HG1 THR A 145      13.802  17.428  -1.317  1.00 10.00      A   
ATOM   1377  CG2 THR A 145      11.473  17.388  -0.710  1.00 10.00      A   
ATOM   1378  C   THR A 145      10.552  18.971  -3.771  1.00 10.00      A   
ATOM   1379  O   THR A 145       9.512  19.449  -3.318  1.00 10.00      A   
ATOM   1380  N   ASP A 146      11.197  19.498  -4.811  1.00 10.00      A   
ATOM   1381  HN  ASP A 146      12.008  19.057  -5.146  1.00 10.00      A   
ATOM   1382  CA  ASP A 146      10.718  20.710  -5.470  1.00 10.00      A   
ATOM   1383  CB  ASP A 146      11.765  21.287  -6.415  1.00 10.00      A   
ATOM   1384  CG  ASP A 146      12.190  22.675  -5.996  1.00 10.00      A   
ATOM   1385  OD1 ASP A 146      11.776  23.661  -6.648  1.00 10.00      A   
ATOM   1386  OD2 ASP A 146      12.939  22.787  -5.008  1.00 10.00      A   
ATOM   1387  C   ASP A 146       9.429  20.437  -6.219  1.00 10.00      A   
ATOM   1388  O   ASP A 146       8.550  21.295  -6.302  1.00 10.00      A   
ATOM   1389  N   GLY A 147       9.323  19.234  -6.767  1.00 10.00      A   
ATOM   1390  HN  GLY A 147      10.075  18.605  -6.703  1.00 10.00      A   
ATOM   1391  CA  GLY A 147       8.120  18.853  -7.477  1.00 10.00      A   
ATOM   1392  C   GLY A 147       6.969  18.683  -6.508  1.00 10.00      A   
ATOM   1393  O   GLY A 147       5.813  18.952  -6.832  1.00 10.00      A   
ATOM   1394  N   LEU A 148       7.303  18.243  -5.304  1.00 10.00      A   
ATOM   1395  HN  LEU A 148       8.242  18.038  -5.116  1.00 10.00      A   
ATOM   1396  CA  LEU A 148       6.314  18.048  -4.258  1.00 10.00      A   
ATOM   1397  CB  LEU A 148       6.921  17.286  -3.076  1.00 10.00      A   
ATOM   1398  CG  LEU A 148       7.516  15.910  -3.389  1.00 10.00      A   
ATOM   1399  CD1 LEU A 148       8.147  15.304  -2.146  1.00 10.00      A   
ATOM   1400  CD2 LEU A 148       6.457  14.982  -3.964  1.00 10.00      A   
ATOM   1401  C   LEU A 148       5.783  19.399  -3.789  1.00 10.00      A   
ATOM   1402  O   LEU A 148       4.647  19.505  -3.327  1.00 10.00      A   
ATOM   1403  N   ALA A 149       6.619  20.425  -3.917  1.00 10.00      A   
ATOM   1404  HN  ALA A 149       7.518  20.265  -4.276  1.00 10.00      A   
ATOM   1405  CA  ALA A 149       6.243  21.782  -3.524  1.00 10.00      A   
ATOM   1406  CB  ALA A 149       7.428  22.724  -3.651  1.00 10.00      A   
ATOM   1407  C   ALA A 149       5.083  22.281  -4.373  1.00 10.00      A   
ATOM   1408  O   ALA A 149       4.204  22.993  -3.883  1.00 10.00      A   
ATOM   1409  N   ALA A 150       5.084  21.892  -5.646  1.00 10.00      A   
ATOM   1410  HN  ALA A 150       5.820  21.332  -5.976  1.00 10.00      A   
ATOM   1411  CA  ALA A 150       4.022  22.281  -6.561  1.00 10.00      A   
ATOM   1412  CB  ALA A 150       4.280  21.727  -7.954  1.00 10.00      A   
ATOM   1413  C   ALA A 150       2.686  21.788  -6.023  1.00 10.00      A   
ATOM   1414  O   ALA A 150       1.710  22.530  -5.976  1.00 10.00      A   
ATOM   1415  N   ILE A 151       2.665  20.536  -5.585  1.00 10.00      A   
ATOM   1416  HN  ILE A 151       3.481  19.996  -5.637  1.00 10.00      A   
ATOM   1417  CA  ILE A 151       1.459  19.941  -5.031  1.00 10.00      A   
ATOM   1418  CB  ILE A 151       1.636  18.422  -4.812  1.00 10.00      A   
ATOM   1419  CG1 ILE A 151       1.867  17.706  -6.144  1.00 10.00      A   
ATOM   1420  CG2 ILE A 151       0.438  17.826  -4.084  1.00 10.00      A   
ATOM   1421  CD1 ILE A 151       0.698  17.798  -7.102  1.00 10.00      A   
ATOM   1422  C   ILE A 151       1.108  20.596  -3.699  1.00 10.00      A   
ATOM   1423  O   ILE A 151      -0.053  20.899  -3.434  1.00 10.00      A   
ATOM   1424  N   ALA A 152       2.127  20.822  -2.880  1.00 10.00      A   
ATOM   1425  HN  ALA A 152       3.030  20.569  -3.166  1.00 10.00      A   
ATOM   1426  CA  ALA A 152       1.950  21.426  -1.567  1.00 10.00      A   
ATOM   1427  CB  ALA A 152       3.282  21.493  -0.835  1.00 10.00      A   
ATOM   1428  C   ALA A 152       1.318  22.811  -1.647  1.00 10.00      A   
ATOM   1429  O   ALA A 152       0.491  23.172  -0.811  1.00 10.00      A   
ATOM   1430  N   ALA A 153       1.699  23.573  -2.659  1.00 10.00      A   
ATOM   1431  HN  ALA A 153       2.353  23.226  -3.302  1.00 10.00      A   
ATOM   1432  CA  ALA A 153       1.191  24.924  -2.831  1.00 10.00      A   
ATOM   1433  CB  ALA A 153       2.228  25.770  -3.538  1.00 10.00      A   
ATOM   1434  C   ALA A 153      -0.142  24.984  -3.577  1.00 10.00      A   
ATOM   1435  O   ALA A 153      -1.042  25.728  -3.187  1.00 10.00      A   
ATOM   1436  N   THR A 154      -0.269  24.217  -4.657  1.00 10.00      A   
ATOM   1437  HN  THR A 154       0.476  23.640  -4.933  1.00 10.00      A   
ATOM   1438  CA  THR A 154      -1.494  24.220  -5.448  1.00 10.00      A   
ATOM   1439  CB  THR A 154      -1.296  23.547  -6.824  1.00 10.00      A   
ATOM   1440  OG1 THR A 154      -0.190  24.161  -7.502  1.00 10.00      A   
ATOM   1441  HG1 THR A 154      -0.499  24.921  -8.005  1.00 10.00      A   
ATOM   1442  CG2 THR A 154      -2.550  23.683  -7.678  1.00 10.00      A   
ATOM   1443  C   THR A 154      -2.666  23.567  -4.710  1.00 10.00      A   
ATOM   1444  O   THR A 154      -3.793  24.068  -4.757  1.00 10.00      A   
ATOM   1445  N   CYS A 155      -2.401  22.468  -4.019  1.00 10.00      A   
ATOM   1446  HN  CYS A 155      -1.479  22.127  -3.982  1.00 10.00      A   
ATOM   1447  CA  CYS A 155      -3.450  21.764  -3.298  1.00 10.00      A   
ATOM   1448  CB  CYS A 155      -3.074  20.305  -3.067  1.00 10.00      A   
ATOM   1449  SG  CYS A 155      -2.721  19.402  -4.588  1.00 10.00      A   
ATOM   1450  HG  CYS A 155      -1.414  19.178  -4.625  1.00 10.00      A   
ATOM   1451  C   CYS A 155      -3.808  22.454  -1.988  1.00 10.00      A   
ATOM   1452  O   CYS A 155      -3.252  22.148  -0.934  1.00 10.00      A   
ATOM   1453  N   ARG A 156      -4.753  23.384  -2.076  1.00 10.00      A   
ATOM   1454  HN  ARG A 156      -5.142  23.576  -2.955  1.00 10.00      A   
ATOM   1455  CA  ARG A 156      -5.222  24.139  -0.920  1.00 10.00      A   
ATOM   1456  CB  ARG A 156      -5.735  25.516  -1.356  1.00 10.00      A   
ATOM   1457  CG  ARG A 156      -6.601  25.492  -2.610  1.00 10.00      A   
ATOM   1458  CD  ARG A 156      -7.186  26.859  -2.914  1.00 10.00      A   
ATOM   1459  NE  ARG A 156      -8.462  27.063  -2.236  1.00 10.00      A   
ATOM   1460  HE  ARG A 156      -8.796  26.328  -1.673  1.00 10.00      A   
ATOM   1461  CZ  ARG A 156      -9.185  28.172  -2.333  1.00 10.00      A   
ATOM   1462  NH1 ARG A 156      -8.758  29.186  -3.069  1.00 10.00      A   
ATOM   1463 HH11 ARG A 156      -9.331  30.055  -3.144  1.00 10.00      A   
ATOM   1464 HH12 ARG A 156      -7.856  29.116  -3.578  1.00 10.00      A   
ATOM   1465  NH2 ARG A 156     -10.339  28.265  -1.689  1.00 10.00      A   
ATOM   1466 HH21 ARG A 156     -10.682  27.464  -1.112  1.00 10.00      A   
ATOM   1467 HH22 ARG A 156     -10.912  29.136  -1.757  1.00 10.00      A   
ATOM   1468  C   ARG A 156      -6.323  23.379  -0.177  1.00 10.00      A   
ATOM   1469  O   ARG A 156      -6.782  23.811   0.883  1.00 10.00      A   
ATOM   1470  N   ASN A 157      -6.741  22.254  -0.744  1.00 10.00      A   
ATOM   1471  HN  ASN A 157      -6.340  21.974  -1.595  1.00 10.00      A   
ATOM   1472  CA  ASN A 157      -7.788  21.425  -0.147  1.00 10.00      A   
ATOM   1473  CB  ASN A 157      -8.986  21.303  -1.096  1.00 10.00      A   
ATOM   1474  CG  ASN A 157      -9.962  22.459  -0.973  1.00 10.00      A   
ATOM   1475  OD1 ASN A 157     -10.797  22.485  -0.071  1.00 10.00      A   
ATOM   1476  ND2 ASN A 157      -9.882  23.408  -1.890  1.00 10.00      A   
ATOM   1477 HD21 ASN A 157      -9.205  23.316  -2.596  1.00 10.00      A   
ATOM   1478 HD22 ASN A 157     -10.499  24.165  -1.826  1.00 10.00      A   
ATOM   1479  C   ASN A 157      -7.262  20.033   0.206  1.00 10.00      A   
ATOM   1480  O   ASN A 157      -8.040  19.110   0.457  1.00 10.00      A   
ATOM   1481  N   LEU A 158      -5.942  19.895   0.235  1.00 10.00      A   
ATOM   1482  HN  LEU A 158      -5.380  20.671   0.049  1.00 10.00      A   
ATOM   1483  CA  LEU A 158      -5.307  18.623   0.554  1.00 10.00      A   
ATOM   1484  CB  LEU A 158      -3.821  18.650   0.181  1.00 10.00      A   
ATOM   1485  CG  LEU A 158      -3.121  17.288   0.092  1.00 10.00      A   
ATOM   1486  CD1 LEU A 158      -3.148  16.754  -1.334  1.00 10.00      A   
ATOM   1487  CD2 LEU A 158      -1.697  17.370   0.614  1.00 10.00      A   
ATOM   1488  C   LEU A 158      -5.470  18.297   2.034  1.00 10.00      A   
ATOM   1489  O   LEU A 158      -5.498  19.192   2.878  1.00 10.00      A   
ATOM   1490  N   LYS A 159      -5.583  17.015   2.338  1.00 10.00      A   
ATOM   1491  HN  LYS A 159      -5.557  16.353   1.614  1.00 10.00      A   
ATOM   1492  CA  LYS A 159      -5.753  16.558   3.707  1.00 10.00      A   
ATOM   1493  CB  LYS A 159      -7.151  15.957   3.884  1.00 10.00      A   
ATOM   1494  CG  LYS A 159      -8.301  16.949   3.804  1.00 10.00      A   
ATOM   1495  CD  LYS A 159      -9.638  16.230   3.696  1.00 10.00      A   
ATOM   1496  CE  LYS A 159      -9.837  15.254   4.845  1.00 10.00      A   
ATOM   1497  NZ  LYS A 159     -10.853  14.219   4.522  1.00 10.00      A   
ATOM   1498  HZ1 LYS A 159     -10.846  13.474   5.248  1.00 10.00      A   
ATOM   1499  HZ2 LYS A 159     -10.641  13.789   3.600  1.00 10.00      A   
ATOM   1500  HZ3 LYS A 159     -11.802  14.643   4.482  1.00 10.00      A   
ATOM   1501  C   LYS A 159      -4.709  15.506   4.083  1.00 10.00      A   
ATOM   1502  O   LYS A 159      -4.149  15.539   5.182  1.00 10.00      A   
ATOM   1503  N   GLU A 160      -4.455  14.573   3.170  1.00 10.00      A   
ATOM   1504  HN  GLU A 160      -4.911  14.610   2.306  1.00 10.00      A   
ATOM   1505  CA  GLU A 160      -3.497  13.501   3.421  1.00 10.00      A   
ATOM   1506  CB  GLU A 160      -4.128  12.139   3.122  1.00 10.00      A   
ATOM   1507  CG  GLU A 160      -5.015  11.583   4.223  1.00 10.00      A   
ATOM   1508  CD  GLU A 160      -5.603  10.232   3.856  1.00 10.00      A   
ATOM   1509  OE1 GLU A 160      -6.822  10.164   3.580  1.00 10.00      A   
ATOM   1510  OE2 GLU A 160      -4.851   9.233   3.835  1.00 10.00      A   
ATOM   1511  C   GLU A 160      -2.241  13.652   2.577  1.00 10.00      A   
ATOM   1512  O   GLU A 160      -2.318  13.853   1.366  1.00 10.00      A   
ATOM   1513  N   LEU A 161      -1.092  13.548   3.231  1.00 10.00      A   
ATOM   1514  HN  LEU A 161      -1.110  13.416   4.207  1.00 10.00      A   
ATOM   1515  CA  LEU A 161       0.196  13.629   2.563  1.00 10.00      A   
ATOM   1516  CB  LEU A 161       0.832  15.006   2.757  1.00 10.00      A   
ATOM   1517  CG  LEU A 161       2.001  15.331   1.826  1.00 10.00      A   
ATOM   1518  CD1 LEU A 161       1.564  15.233   0.372  1.00 10.00      A   
ATOM   1519  CD2 LEU A 161       2.561  16.711   2.126  1.00 10.00      A   
ATOM   1520  C   LEU A 161       1.106  12.534   3.113  1.00 10.00      A   
ATOM   1521  O   LEU A 161       1.752  12.711   4.150  1.00 10.00      A   
ATOM   1522  N   ASP A 162       1.138  11.398   2.424  1.00 10.00      A   
ATOM   1523  HN  ASP A 162       0.620  11.327   1.590  1.00 10.00      A   
ATOM   1524  CA  ASP A 162       1.937  10.257   2.857  1.00 10.00      A   
ATOM   1525  CB  ASP A 162       1.019   9.049   3.086  1.00 10.00      A   
ATOM   1526  CG  ASP A 162       1.726   7.834   3.659  1.00 10.00      A   
ATOM   1527  OD1 ASP A 162       2.898   7.948   4.065  1.00 10.00      A   
ATOM   1528  OD2 ASP A 162       1.096   6.760   3.723  1.00 10.00      A   
ATOM   1529  C   ASP A 162       3.013   9.913   1.831  1.00 10.00      A   
ATOM   1530  O   ASP A 162       2.754   9.897   0.627  1.00 10.00      A   
ATOM   1531  N   LEU A 163       4.220   9.655   2.320  1.00 10.00      A   
ATOM   1532  HN  LEU A 163       4.356   9.714   3.292  1.00 10.00      A   
ATOM   1533  CA  LEU A 163       5.352   9.298   1.475  1.00 10.00      A   
ATOM   1534  CB  LEU A 163       6.258  10.517   1.279  1.00 10.00      A   
ATOM   1535  CG  LEU A 163       5.722  11.621   0.368  1.00 10.00      A   
ATOM   1536  CD1 LEU A 163       6.392  12.950   0.686  1.00 10.00      A   
ATOM   1537  CD2 LEU A 163       5.937  11.250  -1.092  1.00 10.00      A   
ATOM   1538  C   LEU A 163       6.154   8.173   2.126  1.00 10.00      A   
ATOM   1539  O   LEU A 163       7.372   8.087   1.959  1.00 10.00      A   
ATOM   1540  N   ARG A 164       5.458   7.316   2.865  1.00 10.00      A   
ATOM   1541  HN  ARG A 164       4.485   7.440   2.941  1.00 10.00      A   
ATOM   1542  CA  ARG A 164       6.086   6.201   3.578  1.00 10.00      A   
ATOM   1543  CB  ARG A 164       5.068   5.433   4.432  1.00 10.00      A   
ATOM   1544  CG  ARG A 164       4.016   4.676   3.640  1.00 10.00      A   
ATOM   1545  CD  ARG A 164       2.877   4.221   4.531  1.00 10.00      A   
ATOM   1546  NE  ARG A 164       2.189   3.060   3.976  1.00 10.00      A   
ATOM   1547  HE  ARG A 164       2.609   2.178   4.123  1.00 10.00      A   
ATOM   1548  CZ  ARG A 164       1.052   3.116   3.286  1.00 10.00      A   
ATOM   1549  NH1 ARG A 164       0.448   4.275   3.043  1.00 10.00      A   
ATOM   1550 HH11 ARG A 164       0.862   5.180   3.391  1.00 10.00      A   
ATOM   1551 HH12 ARG A 164      -0.445   4.290   2.506  1.00 10.00      A   
ATOM   1552  NH2 ARG A 164       0.500   1.995   2.841  1.00 10.00      A   
ATOM   1553 HH21 ARG A 164      -0.385   2.028   2.295  1.00 10.00      A   
ATOM   1554 HH22 ARG A 164       0.956   1.072   3.035  1.00 10.00      A   
ATOM   1555  C   ARG A 164       6.853   5.238   2.674  1.00 10.00      A   
ATOM   1556  O   ARG A 164       6.378   4.859   1.594  1.00 10.00      A   
ATOM   1557  N   GLU A 165       8.038   4.859   3.150  1.00 10.00      A   
ATOM   1558  HN  GLU A 165       8.325   5.223   4.016  1.00 10.00      A   
ATOM   1559  CA  GLU A 165       8.930   3.923   2.465  1.00 10.00      A   
ATOM   1560  CB  GLU A 165       8.432   2.481   2.620  1.00 10.00      A   
ATOM   1561  CG  GLU A 165       8.771   1.835   3.959  1.00 10.00      A   
ATOM   1562  CD  GLU A 165       8.225   2.599   5.154  1.00 10.00      A   
ATOM   1563  OE1 GLU A 165       6.998   2.545   5.393  1.00 10.00      A   
ATOM   1564  OE2 GLU A 165       9.023   3.253   5.861  1.00 10.00      A   
ATOM   1565  C   GLU A 165       9.180   4.277   0.998  1.00 10.00      A   
ATOM   1566  O   GLU A 165       9.205   3.403   0.134  1.00 10.00      A   
ATOM   1567  N   SER A 166       9.387   5.555   0.725  1.00 10.00      A   
ATOM   1568  HN  SER A 166       9.364   6.207   1.452  1.00 10.00      A   
ATOM   1569  CA  SER A 166       9.644   6.015  -0.629  1.00 10.00      A   
ATOM   1570  CB  SER A 166       8.635   7.100  -1.020  1.00 10.00      A   
ATOM   1571  OG  SER A 166       7.362   6.539  -1.271  1.00 10.00      A   
ATOM   1572  HG  SER A 166       6.672   7.155  -0.987  1.00 10.00      A   
ATOM   1573  C   SER A 166      11.064   6.548  -0.783  1.00 10.00      A   
ATOM   1574  O   SER A 166      11.662   7.043   0.175  1.00 10.00      A   
ATOM   1575  N   ASP A 167      11.596   6.440  -1.994  1.00 10.00      A   
ATOM   1576  HN  ASP A 167      11.067   6.039  -2.717  1.00 10.00      A   
ATOM   1577  CA  ASP A 167      12.931   6.935  -2.298  1.00 10.00      A   
ATOM   1578  CB  ASP A 167      13.602   6.070  -3.371  1.00 10.00      A   
ATOM   1579  CG  ASP A 167      14.802   5.298  -2.857  1.00 10.00      A   
ATOM   1580  OD1 ASP A 167      15.322   5.640  -1.774  1.00 10.00      A   
ATOM   1581  OD2 ASP A 167      15.223   4.336  -3.535  1.00 10.00      A   
ATOM   1582  C   ASP A 167      12.790   8.362  -2.794  1.00 10.00      A   
ATOM   1583  O   ASP A 167      12.774   8.620  -3.997  1.00 10.00      A   
ATOM   1584  N   VAL A 168      12.619   9.280  -1.855  1.00 10.00      A   
ATOM   1585  HN  VAL A 168      12.617   9.005  -0.916  1.00 10.00      A   
ATOM   1586  CA  VAL A 168      12.438  10.686  -2.179  1.00 10.00      A   
ATOM   1587  CB  VAL A 168      11.703  11.438  -1.047  1.00 10.00      A   
ATOM   1588  CG1 VAL A 168      11.411  12.880  -1.444  1.00 10.00      A   
ATOM   1589  CG2 VAL A 168      10.418  10.719  -0.665  1.00 10.00      A   
ATOM   1590  C   VAL A 168      13.764  11.377  -2.463  1.00 10.00      A   
ATOM   1591  O   VAL A 168      14.479  11.770  -1.537  1.00 10.00      A   
ATOM   1592  N   ASP A 169      14.090  11.504  -3.745  1.00 10.00      A   
ATOM   1593  HN  ASP A 169      13.497  11.120  -4.432  1.00 10.00      A   
ATOM   1594  CA  ASP A 169      15.313  12.170  -4.167  1.00 10.00      A   
ATOM   1595  CB  ASP A 169      15.503  12.071  -5.686  1.00 10.00      A   
ATOM   1596  CG  ASP A 169      15.081  10.743  -6.297  1.00 10.00      A   
ATOM   1597  OD1 ASP A 169      13.865  10.435  -6.299  1.00 10.00      A   
ATOM   1598  OD2 ASP A 169      15.961  10.029  -6.813  1.00 10.00      A   
ATOM   1599  C   ASP A 169      15.240  13.637  -3.753  1.00 10.00      A   
ATOM   1600  O   ASP A 169      14.613  14.461  -4.426  1.00 10.00      A   
ATOM   1601  N   ASP A 170      15.870  13.939  -2.634  1.00 10.00      A   
ATOM   1602  HN  ASP A 170      16.350  13.227  -2.163  1.00 10.00      A   
ATOM   1603  CA  ASP A 170      15.870  15.280  -2.064  1.00 10.00      A   
ATOM   1604  CB  ASP A 170      16.401  15.215  -0.624  1.00 10.00      A   
ATOM   1605  CG  ASP A 170      16.394  16.546   0.089  1.00 10.00      A   
ATOM   1606  OD1 ASP A 170      15.359  17.247   0.041  1.00 10.00      A   
ATOM   1607  OD2 ASP A 170      17.426  16.900   0.699  1.00 10.00      A   
ATOM   1608  C   ASP A 170      16.665  16.297  -2.895  1.00 10.00      A   
ATOM   1609  O   ASP A 170      17.374  15.939  -3.840  1.00 10.00      A   
ATOM   1610  N   VAL A 171      16.492  17.571  -2.554  1.00 10.00      A   
ATOM   1611  HN  VAL A 171      15.877  17.775  -1.812  1.00 10.00      A   
ATOM   1612  CA  VAL A 171      17.187  18.676  -3.206  1.00 10.00      A   
ATOM   1613  CB  VAL A 171      16.538  19.128  -4.538  1.00 10.00      A   
ATOM   1614  CG1 VAL A 171      17.251  18.502  -5.728  1.00 10.00      A   
ATOM   1615  CG2 VAL A 171      15.048  18.828  -4.581  1.00 10.00      A   
ATOM   1616  C   VAL A 171      17.275  19.867  -2.255  1.00 10.00      A   
ATOM   1617  O   VAL A 171      18.350  20.223  -1.783  1.00 10.00      A   
ATOM   1618  N   SER A 172      16.132  20.449  -1.944  1.00 10.00      A   
ATOM   1619  HN  SER A 172      15.297  20.092  -2.310  1.00 10.00      A   
ATOM   1620  CA  SER A 172      16.080  21.590  -1.055  1.00 10.00      A   
ATOM   1621  CB  SER A 172      16.065  22.889  -1.869  1.00 10.00      A   
ATOM   1622  OG  SER A 172      15.469  23.964  -1.161  1.00 10.00      A   
ATOM   1623  HG  SER A 172      16.110  24.697  -1.096  1.00 10.00      A   
ATOM   1624  C   SER A 172      14.871  21.485  -0.133  1.00 10.00      A   
ATOM   1625  O   SER A 172      13.907  20.783  -0.442  1.00 10.00      A   
ATOM   1626  N   GLY A 173      14.923  22.190   0.992  1.00 10.00      A   
ATOM   1627  HN  GLY A 173      15.702  22.761   1.164  1.00 10.00      A   
ATOM   1628  CA  GLY A 173      13.837  22.143   1.952  1.00 10.00      A   
ATOM   1629  C   GLY A 173      12.873  23.300   1.807  1.00 10.00      A   
ATOM   1630  O   GLY A 173      11.946  23.450   2.603  1.00 10.00      A   
ATOM   1631  N   HIS A 174      13.078  24.113   0.783  1.00 10.00      A   
ATOM   1632  HN  HIS A 174      13.836  23.941   0.183  1.00 10.00      A   
ATOM   1633  CA  HIS A 174      12.219  25.267   0.532  1.00 10.00      A   
ATOM   1634  CB  HIS A 174      12.834  26.175  -0.531  1.00 10.00      A   
ATOM   1635  CG  HIS A 174      13.241  27.522  -0.024  1.00 10.00      A   
ATOM   1636  ND1 HIS A 174      12.608  28.111   1.049  1.00 10.00      A   
ATOM   1637  CD2 HIS A 174      14.222  28.343  -0.469  1.00 10.00      A   
ATOM   1638  CE1 HIS A 174      13.214  29.271   1.230  1.00 10.00      A   
ATOM   1639  NE2 HIS A 174      14.193  29.452   0.338  1.00 10.00      A   
ATOM   1640  HE2 HIS A 174      14.789  30.229   0.273  1.00 10.00      A   
ATOM   1641  C   HIS A 174      10.806  24.854   0.113  1.00 10.00      A   
ATOM   1642  O   HIS A 174       9.916  25.695   0.000  1.00 10.00      A   
ATOM   1643  N   TRP A 175      10.599  23.557  -0.096  1.00 10.00      A   
ATOM   1644  HN  TRP A 175      11.341  22.932   0.026  1.00 10.00      A   
ATOM   1645  CA  TRP A 175       9.296  23.039  -0.501  1.00 10.00      A   
ATOM   1646  CB  TRP A 175       9.393  21.548  -0.847  1.00 10.00      A   
ATOM   1647  CG  TRP A 175       9.564  20.641   0.336  1.00 10.00      A   
ATOM   1648  CD1 TRP A 175      10.695  20.453   1.074  1.00 10.00      A   
ATOM   1649  CD2 TRP A 175       8.567  19.787   0.910  1.00 10.00      A   
ATOM   1650  NE1 TRP A 175      10.462  19.547   2.079  1.00 10.00      A   
ATOM   1651  HE1 TRP A 175      11.126  19.250   2.745  1.00 10.00      A   
ATOM   1652  CE2 TRP A 175       9.162  19.121   1.998  1.00 10.00      A   
ATOM   1653  CE3 TRP A 175       7.226  19.529   0.610  1.00 10.00      A   
ATOM   1654  CZ2 TRP A 175       8.462  18.213   2.787  1.00 10.00      A   
ATOM   1655  CZ3 TRP A 175       6.535  18.626   1.392  1.00 10.00      A   
ATOM   1656  CH2 TRP A 175       7.152  17.979   2.469  1.00 10.00      A   
ATOM   1657  C   TRP A 175       8.240  23.276   0.578  1.00 10.00      A   
ATOM   1658  O   TRP A 175       7.053  23.423   0.285  1.00 10.00      A   
ATOM   1659  N   LEU A 176       8.687  23.335   1.829  1.00 10.00      A   
ATOM   1660  HN  LEU A 176       9.647  23.232   1.996  1.00 10.00      A   
ATOM   1661  CA  LEU A 176       7.788  23.554   2.956  1.00 10.00      A   
ATOM   1662  CB  LEU A 176       8.482  23.175   4.266  1.00 10.00      A   
ATOM   1663  CG  LEU A 176       7.591  23.125   5.506  1.00 10.00      A   
ATOM   1664  CD1 LEU A 176       6.700  21.894   5.477  1.00 10.00      A   
ATOM   1665  CD2 LEU A 176       8.424  23.168   6.776  1.00 10.00      A   
ATOM   1666  C   LEU A 176       7.342  25.011   3.007  1.00 10.00      A   
ATOM   1667  O   LEU A 176       6.319  25.348   3.609  1.00 10.00      A   
ATOM   1668  N   SER A 177       8.117  25.872   2.365  1.00 10.00      A   
ATOM   1669  HN  SER A 177       8.918  25.542   1.903  1.00 10.00      A   
ATOM   1670  CA  SER A 177       7.820  27.295   2.329  1.00 10.00      A   
ATOM   1671  CB  SER A 177       9.103  28.093   2.086  1.00 10.00      A   
ATOM   1672  OG  SER A 177      10.182  27.565   2.841  1.00 10.00      A   
ATOM   1673  HG  SER A 177      11.009  27.730   2.371  1.00 10.00      A   
ATOM   1674  C   SER A 177       6.781  27.620   1.258  1.00 10.00      A   
ATOM   1675  O   SER A 177       6.323  28.756   1.156  1.00 10.00      A   
ATOM   1676  N   HIS A 178       6.422  26.620   0.456  1.00 10.00      A   
ATOM   1677  HN  HIS A 178       6.846  25.744   0.568  1.00 10.00      A   
ATOM   1678  CA  HIS A 178       5.431  26.798  -0.599  1.00 10.00      A   
ATOM   1679  CB  HIS A 178       5.715  25.857  -1.779  1.00 10.00      A   
ATOM   1680  CG  HIS A 178       6.133  26.555  -3.039  1.00 10.00      A   
ATOM   1681  ND1 HIS A 178       5.219  26.899  -4.009  1.00 10.00      A   
ATOM   1682  CD2 HIS A 178       7.370  26.927  -3.445  1.00 10.00      A   
ATOM   1683  CE1 HIS A 178       5.911  27.465  -4.977  1.00 10.00      A   
ATOM   1684  NE2 HIS A 178       7.215  27.503  -4.681  1.00 10.00      A   
ATOM   1685  HE2 HIS A 178       7.932  27.854  -5.249  1.00 10.00      A   
ATOM   1686  C   HIS A 178       4.020  26.560  -0.067  1.00 10.00      A   
ATOM   1687  O   HIS A 178       3.042  26.967  -0.689  1.00 10.00      A   
ATOM   1688  N   PHE A 179       3.924  25.896   1.087  1.00 10.00      A   
ATOM   1689  HN  PHE A 179       4.744  25.600   1.536  1.00 10.00      A   
ATOM   1690  CA  PHE A 179       2.630  25.604   1.702  1.00 10.00      A   
ATOM   1691  CB  PHE A 179       2.818  24.881   3.033  1.00 10.00      A   
ATOM   1692  CG  PHE A 179       2.842  23.386   2.921  1.00 10.00      A   
ATOM   1693  CD1 PHE A 179       4.041  22.697   2.961  1.00 10.00      A   
ATOM   1694  CD2 PHE A 179       1.665  22.671   2.787  1.00 10.00      A   
ATOM   1695  CE1 PHE A 179       4.060  21.320   2.871  1.00 10.00      A   
ATOM   1696  CE2 PHE A 179       1.675  21.294   2.693  1.00 10.00      A   
ATOM   1697  CZ  PHE A 179       2.877  20.617   2.737  1.00 10.00      A   
ATOM   1698  C   PHE A 179       1.818  26.880   1.921  1.00 10.00      A   
ATOM   1699  O   PHE A 179       2.242  27.773   2.659  1.00 10.00      A   
ATOM   1700  N   PRO A 180       0.636  26.969   1.293  1.00 10.00      A   
ATOM   1701  CA  PRO A 180      -0.244  28.136   1.398  1.00 10.00      A   
ATOM   1702  CB  PRO A 180      -1.488  27.738   0.590  1.00 10.00      A   
ATOM   1703  CG  PRO A 180      -1.402  26.258   0.442  1.00 10.00      A   
ATOM   1704  CD  PRO A 180       0.061  25.931   0.429  1.00 10.00      A   
ATOM   1705  C   PRO A 180      -0.625  28.450   2.838  1.00 10.00      A   
ATOM   1706  O   PRO A 180      -0.805  27.546   3.658  1.00 10.00      A   
ATOM   1707  N   ASP A 181      -0.744  29.739   3.143  1.00 10.00      A   
ATOM   1708  HN  ASP A 181      -0.583  30.415   2.445  1.00 10.00      A   
ATOM   1709  CA  ASP A 181      -1.112  30.177   4.487  1.00 10.00      A   
ATOM   1710  CB  ASP A 181      -0.946  31.695   4.638  1.00 10.00      A   
ATOM   1711  CG  ASP A 181       0.476  32.182   4.435  1.00 10.00      A   
ATOM   1712  OD1 ASP A 181       1.324  31.965   5.329  1.00 10.00      A   
ATOM   1713  OD2 ASP A 181       0.752  32.797   3.380  1.00 10.00      A   
ATOM   1714  C   ASP A 181      -2.556  29.793   4.775  1.00 10.00      A   
ATOM   1715  O   ASP A 181      -2.980  29.715   5.930  1.00 10.00      A   
ATOM   1716  N   THR A 182      -3.297  29.535   3.705  1.00 10.00      A   
ATOM   1717  HN  THR A 182      -2.888  29.611   2.817  1.00 10.00      A   
ATOM   1718  CA  THR A 182      -4.695  29.157   3.798  1.00 10.00      A   
ATOM   1719  CB  THR A 182      -5.472  29.671   2.569  1.00 10.00      A   
ATOM   1720  OG1 THR A 182      -4.563  29.845   1.467  1.00 10.00      A   
ATOM   1721  HG1 THR A 182      -4.524  30.780   1.223  1.00 10.00      A   
ATOM   1722  CG2 THR A 182      -6.132  31.004   2.886  1.00 10.00      A   
ATOM   1723  C   THR A 182      -4.850  27.638   3.912  1.00 10.00      A   
ATOM   1724  O   THR A 182      -5.958  27.107   3.812  1.00 10.00      A   
ATOM   1725  N   TYR A 183      -3.731  26.942   4.105  1.00 10.00      A   
ATOM   1726  HN  TYR A 183      -2.874  27.420   4.158  1.00 10.00      A   
ATOM   1727  CA  TYR A 183      -3.750  25.491   4.243  1.00 10.00      A   
ATOM   1728  CB  TYR A 183      -2.448  24.872   3.718  1.00 10.00      A   
ATOM   1729  CG  TYR A 183      -2.445  23.357   3.697  1.00 10.00      A   
ATOM   1730  CD1 TYR A 183      -3.044  22.656   2.659  1.00 10.00      A   
ATOM   1731  CD2 TYR A 183      -1.843  22.631   4.717  1.00 10.00      A   
ATOM   1732  CE1 TYR A 183      -3.045  21.273   2.641  1.00 10.00      A   
ATOM   1733  CE2 TYR A 183      -1.839  21.249   4.706  1.00 10.00      A   
ATOM   1734  CZ  TYR A 183      -2.441  20.575   3.666  1.00 10.00      A   
ATOM   1735  OH  TYR A 183      -2.446  19.197   3.654  1.00 10.00      A   
ATOM   1736  HH  TYR A 183      -2.982  18.874   4.385  1.00 10.00      A   
ATOM   1737  C   TYR A 183      -3.974  25.099   5.699  1.00 10.00      A   
ATOM   1738  O   TYR A 183      -3.058  25.183   6.526  1.00 10.00      A   
ATOM   1739  N   THR A 184      -5.194  24.689   6.008  1.00 10.00      A   
ATOM   1740  HN  THR A 184      -5.885  24.678   5.312  1.00 10.00      A   
ATOM   1741  CA  THR A 184      -5.553  24.293   7.362  1.00 10.00      A   
ATOM   1742  CB  THR A 184      -6.457  25.369   7.992  1.00 10.00      A   
ATOM   1743  OG1 THR A 184      -7.290  25.935   6.966  1.00 10.00      A   
ATOM   1744  HG1 THR A 184      -8.217  25.852   7.222  1.00 10.00      A   
ATOM   1745  CG2 THR A 184      -5.619  26.473   8.618  1.00 10.00      A   
ATOM   1746  C   THR A 184      -6.310  22.964   7.361  1.00 10.00      A   
ATOM   1747  O   THR A 184      -6.995  22.631   8.329  1.00 10.00      A   
ATOM   1748  N   SER A 185      -6.166  22.202   6.284  1.00 10.00      A   
ATOM   1749  HN  SER A 185      -5.588  22.505   5.558  1.00 10.00      A   
ATOM   1750  CA  SER A 185      -6.859  20.931   6.149  1.00 10.00      A   
ATOM   1751  CB  SER A 185      -7.509  20.862   4.768  1.00 10.00      A   
ATOM   1752  OG  SER A 185      -6.669  21.464   3.796  1.00 10.00      A   
ATOM   1753  HG  SER A 185      -6.198  20.768   3.309  1.00 10.00      A   
ATOM   1754  C   SER A 185      -5.933  19.734   6.364  1.00 10.00      A   
ATOM   1755  O   SER A 185      -6.235  18.626   5.933  1.00 10.00      A   
ATOM   1756  N   LEU A 186      -4.806  19.955   7.029  1.00 10.00      A   
ATOM   1757  HN  LEU A 186      -4.609  20.857   7.357  1.00 10.00      A   
ATOM   1758  CA  LEU A 186      -3.858  18.876   7.285  1.00 10.00      A   
ATOM   1759  CB  LEU A 186      -2.508  19.425   7.756  1.00 10.00      A   
ATOM   1760  CG  LEU A 186      -1.372  18.406   7.894  1.00 10.00      A   
ATOM   1761  CD1 LEU A 186      -1.053  17.766   6.548  1.00 10.00      A   
ATOM   1762  CD2 LEU A 186      -0.136  19.062   8.486  1.00 10.00      A   
ATOM   1763  C   LEU A 186      -4.414  17.886   8.303  1.00 10.00      A   
ATOM   1764  O   LEU A 186      -4.591  18.218   9.474  1.00 10.00      A   
ATOM   1765  N   VAL A 187      -4.692  16.673   7.843  1.00 10.00      A   
ATOM   1766  HN  VAL A 187      -4.542  16.477   6.893  1.00 10.00      A   
ATOM   1767  CA  VAL A 187      -5.233  15.632   8.708  1.00 10.00      A   
ATOM   1768  CB  VAL A 187      -6.507  15.002   8.095  1.00 10.00      A   
ATOM   1769  CG1 VAL A 187      -7.059  13.898   8.987  1.00 10.00      A   
ATOM   1770  CG2 VAL A 187      -7.568  16.067   7.850  1.00 10.00      A   
ATOM   1771  C   VAL A 187      -4.197  14.540   8.964  1.00 10.00      A   
ATOM   1772  O   VAL A 187      -4.066  14.037  10.085  1.00 10.00      A   
ATOM   1773  N   SER A 188      -3.453  14.186   7.927  1.00 10.00      A   
ATOM   1774  HN  SER A 188      -3.589  14.629   7.063  1.00 10.00      A   
ATOM   1775  CA  SER A 188      -2.435  13.152   8.039  1.00 10.00      A   
ATOM   1776  CB  SER A 188      -2.977  11.813   7.521  1.00 10.00      A   
ATOM   1777  OG  SER A 188      -2.110  10.740   7.851  1.00 10.00      A   
ATOM   1778  HG  SER A 188      -2.466   9.919   7.494  1.00 10.00      A   
ATOM   1779  C   SER A 188      -1.169  13.548   7.277  1.00 10.00      A   
ATOM   1780  O   SER A 188      -1.214  13.847   6.081  1.00 10.00      A   
ATOM   1781  N   LEU A 189      -0.043  13.544   7.972  1.00 10.00      A   
ATOM   1782  HN  LEU A 189      -0.062  13.282   8.921  1.00 10.00      A   
ATOM   1783  CA  LEU A 189       1.228  13.902   7.365  1.00 10.00      A   
ATOM   1784  CB  LEU A 189       1.655  15.309   7.801  1.00 10.00      A   
ATOM   1785  CG  LEU A 189       2.959  15.846   7.196  1.00 10.00      A   
ATOM   1786  CD1 LEU A 189       2.811  16.064   5.699  1.00 10.00      A   
ATOM   1787  CD2 LEU A 189       3.386  17.132   7.886  1.00 10.00      A   
ATOM   1788  C   LEU A 189       2.301  12.885   7.731  1.00 10.00      A   
ATOM   1789  O   LEU A 189       2.485  12.559   8.907  1.00 10.00      A   
ATOM   1790  N   ASN A 190       2.983  12.365   6.719  1.00 10.00      A   
ATOM   1791  HN  ASN A 190       2.763  12.642   5.800  1.00 10.00      A   
ATOM   1792  CA  ASN A 190       4.040  11.388   6.928  1.00 10.00      A   
ATOM   1793  CB  ASN A 190       3.500   9.965   6.775  1.00 10.00      A   
ATOM   1794  CG  ASN A 190       4.568   8.903   6.969  1.00 10.00      A   
ATOM   1795  OD1 ASN A 190       5.480   9.052   7.780  1.00 10.00      A   
ATOM   1796  ND2 ASN A 190       4.473   7.828   6.216  1.00 10.00      A   
ATOM   1797 HD21 ASN A 190       3.725   7.776   5.567  1.00 10.00      A   
ATOM   1798 HD22 ASN A 190       5.140   7.121   6.332  1.00 10.00      A   
ATOM   1799  C   ASN A 190       5.201  11.615   5.964  1.00 10.00      A   
ATOM   1800  O   ASN A 190       5.161  11.187   4.809  1.00 10.00      A   
ATOM   1801  N   ILE A 191       6.227  12.308   6.442  1.00 10.00      A   
ATOM   1802  HN  ILE A 191       6.186  12.641   7.367  1.00 10.00      A   
ATOM   1803  CA  ILE A 191       7.410  12.591   5.634  1.00 10.00      A   
ATOM   1804  CB  ILE A 191       7.618  14.106   5.413  1.00 10.00      A   
ATOM   1805  CG1 ILE A 191       7.625  14.862   6.742  1.00 10.00      A   
ATOM   1806  CG2 ILE A 191       6.556  14.666   4.475  1.00 10.00      A   
ATOM   1807  CD1 ILE A 191       8.070  16.302   6.620  1.00 10.00      A   
ATOM   1808  C   ILE A 191       8.650  11.985   6.284  1.00 10.00      A   
ATOM   1809  O   ILE A 191       9.708  12.612   6.358  1.00 10.00      A   
ATOM   1810  N   SER A 192       8.502  10.745   6.736  1.00 10.00      A   
ATOM   1811  HN  SER A 192       7.639  10.296   6.612  1.00 10.00      A   
ATOM   1812  CA  SER A 192       9.579  10.019   7.402  1.00 10.00      A   
ATOM   1813  CB  SER A 192       9.049   8.679   7.910  1.00 10.00      A   
ATOM   1814  OG  SER A 192       7.964   8.240   7.110  1.00 10.00      A   
ATOM   1815  HG  SER A 192       7.132   8.388   7.584  1.00 10.00      A   
ATOM   1816  C   SER A 192      10.787   9.802   6.486  1.00 10.00      A   
ATOM   1817  O   SER A 192      11.935   9.812   6.938  1.00 10.00      A   
ATOM   1818  N   CYS A 193      10.528   9.622   5.198  1.00 10.00      A   
ATOM   1819  HN  CYS A 193       9.597   9.643   4.894  1.00 10.00      A   
ATOM   1820  CA  CYS A 193      11.592   9.394   4.227  1.00 10.00      A   
ATOM   1821  CB  CYS A 193      11.087   8.512   3.091  1.00 10.00      A   
ATOM   1822  SG  CYS A 193       9.738   7.411   3.576  1.00 10.00      A   
ATOM   1823  HG  CYS A 193       8.622   7.849   2.994  1.00 10.00      A   
ATOM   1824  C   CYS A 193      12.138  10.709   3.679  1.00 10.00      A   
ATOM   1825  O   CYS A 193      11.962  11.031   2.505  1.00 10.00      A   
ATOM   1826  N   LEU A 194      12.776  11.472   4.547  1.00 10.00      A   
ATOM   1827  HN  LEU A 194      12.856  11.166   5.475  1.00 10.00      A   
ATOM   1828  CA  LEU A 194      13.363  12.747   4.171  1.00 10.00      A   
ATOM   1829  CB  LEU A 194      12.425  13.902   4.516  1.00 10.00      A   
ATOM   1830  CG  LEU A 194      11.549  14.423   3.378  1.00 10.00      A   
ATOM   1831  CD1 LEU A 194      10.668  15.559   3.868  1.00 10.00      A   
ATOM   1832  CD2 LEU A 194      12.405  14.875   2.204  1.00 10.00      A   
ATOM   1833  C   LEU A 194      14.691  12.938   4.877  1.00 10.00      A   
ATOM   1834  O   LEU A 194      14.745  12.984   6.106  1.00 10.00      A   
ATOM   1835  N   ALA A 195      15.757  13.028   4.099  1.00 10.00      A   
ATOM   1836  HN  ALA A 195      15.647  12.948   3.125  1.00 10.00      A   
ATOM   1837  CA  ALA A 195      17.091  13.217   4.654  1.00 10.00      A   
ATOM   1838  CB  ALA A 195      18.153  12.752   3.664  1.00 10.00      A   
ATOM   1839  C   ALA A 195      17.318  14.675   5.044  1.00 10.00      A   
ATOM   1840  O   ALA A 195      18.126  14.975   5.927  1.00 10.00      A   
ATOM   1841  N   SER A 196      16.587  15.573   4.397  1.00 10.00      A   
ATOM   1842  HN  SER A 196      15.930  15.271   3.736  1.00 10.00      A   
ATOM   1843  CA  SER A 196      16.717  16.996   4.656  1.00 10.00      A   
ATOM   1844  CB  SER A 196      16.274  17.801   3.433  1.00 10.00      A   
ATOM   1845  OG  SER A 196      15.129  17.219   2.823  1.00 10.00      A   
ATOM   1846  HG  SER A 196      15.219  17.270   1.853  1.00 10.00      A   
ATOM   1847  C   SER A 196      15.923  17.426   5.882  1.00 10.00      A   
ATOM   1848  O   SER A 196      14.981  16.751   6.302  1.00 10.00      A   
ATOM   1849  N   GLU A 197      16.318  18.551   6.452  1.00 10.00      A   
ATOM   1850  HN  GLU A 197      17.089  19.029   6.076  1.00 10.00      A   
ATOM   1851  CA  GLU A 197      15.652  19.096   7.619  1.00 10.00      A   
ATOM   1852  CB  GLU A 197      16.682  19.575   8.643  1.00 10.00      A   
ATOM   1853  CG  GLU A 197      16.076  20.004   9.966  1.00 10.00      A   
ATOM   1854  CD  GLU A 197      16.811  21.174  10.585  1.00 10.00      A   
ATOM   1855  OE1 GLU A 197      17.009  22.195   9.889  1.00 10.00      A   
ATOM   1856  OE2 GLU A 197      17.184  21.091  11.773  1.00 10.00      A   
ATOM   1857  C   GLU A 197      14.751  20.251   7.207  1.00 10.00      A   
ATOM   1858  O   GLU A 197      15.224  21.276   6.717  1.00 10.00      A   
ATOM   1859  N   VAL A 198      13.454  20.081   7.400  1.00 10.00      A   
ATOM   1860  HN  VAL A 198      13.137  19.244   7.796  1.00 10.00      A   
ATOM   1861  CA  VAL A 198      12.486  21.111   7.048  1.00 10.00      A   
ATOM   1862  CB  VAL A 198      11.054  20.543   6.964  1.00 10.00      A   
ATOM   1863  CG1 VAL A 198      10.881  19.702   5.706  1.00 10.00      A   
ATOM   1864  CG2 VAL A 198      10.731  19.723   8.206  1.00 10.00      A   
ATOM   1865  C   VAL A 198      12.516  22.246   8.066  1.00 10.00      A   
ATOM   1866  O   VAL A 198      12.928  22.052   9.215  1.00 10.00      A   
ATOM   1867  N   SER A 199      12.095  23.427   7.630  1.00 10.00      A   
ATOM   1868  HN  SER A 199      11.824  23.517   6.689  1.00 10.00      A   
ATOM   1869  CA  SER A 199      12.048  24.601   8.492  1.00 10.00      A   
ATOM   1870  CB  SER A 199      11.622  25.839   7.693  1.00 10.00      A   
ATOM   1871  OG  SER A 199      11.777  27.027   8.460  1.00 10.00      A   
ATOM   1872  HG  SER A 199      12.372  27.631   7.990  1.00 10.00      A   
ATOM   1873  C   SER A 199      11.075  24.374   9.641  1.00 10.00      A   
ATOM   1874  O   SER A 199       9.861  24.331   9.442  1.00 10.00      A   
ATOM   1875  N   PHE A 200      11.611  24.235  10.845  1.00 10.00      A   
ATOM   1876  HN  PHE A 200      12.585  24.283  10.939  1.00 10.00      A   
ATOM   1877  CA  PHE A 200      10.793  24.011  12.031  1.00 10.00      A   
ATOM   1878  CB  PHE A 200      11.682  23.825  13.261  1.00 10.00      A   
ATOM   1879  CG  PHE A 200      10.970  23.231  14.444  1.00 10.00      A   
ATOM   1880  CD1 PHE A 200      10.677  21.878  14.484  1.00 10.00      A   
ATOM   1881  CD2 PHE A 200      10.598  24.022  15.517  1.00 10.00      A   
ATOM   1882  CE1 PHE A 200      10.026  21.323  15.569  1.00 10.00      A   
ATOM   1883  CE2 PHE A 200       9.946  23.474  16.606  1.00 10.00      A   
ATOM   1884  CZ  PHE A 200       9.659  22.122  16.632  1.00 10.00      A   
ATOM   1885  C   PHE A 200       9.833  25.176  12.245  1.00 10.00      A   
ATOM   1886  O   PHE A 200       8.723  24.994  12.750  1.00 10.00      A   
ATOM   1887  N   SER A 201      10.270  26.362  11.832  1.00 10.00      A   
ATOM   1888  HN  SER A 201      11.167  26.428  11.439  1.00 10.00      A   
ATOM   1889  CA  SER A 201       9.481  27.571  11.953  1.00 10.00      A   
ATOM   1890  CB  SER A 201      10.270  28.734  11.349  1.00 10.00      A   
ATOM   1891  OG  SER A 201      11.540  28.289  10.885  1.00 10.00      A   
ATOM   1892  HG  SER A 201      11.469  27.997   9.964  1.00 10.00      A   
ATOM   1893  C   SER A 201       8.123  27.429  11.261  1.00 10.00      A   
ATOM   1894  O   SER A 201       7.078  27.708  11.856  1.00 10.00      A   
ATOM   1895  N   ALA A 202       8.141  26.978  10.011  1.00 10.00      A   
ATOM   1896  HN  ALA A 202       8.998  26.763   9.589  1.00 10.00      A   
ATOM   1897  CA  ALA A 202       6.918  26.799   9.251  1.00 10.00      A   
ATOM   1898  CB  ALA A 202       7.216  26.808   7.761  1.00 10.00      A   
ATOM   1899  C   ALA A 202       6.216  25.507   9.648  1.00 10.00      A   
ATOM   1900  O   ALA A 202       4.986  25.456   9.719  1.00 10.00      A   
ATOM   1901  N   LEU A 203       7.008  24.476   9.923  1.00 10.00      A   
ATOM   1902  HN  LEU A 203       7.980  24.595   9.860  1.00 10.00      A   
ATOM   1903  CA  LEU A 203       6.480  23.170  10.303  1.00 10.00      A   
ATOM   1904  CB  LEU A 203       7.626  22.180  10.529  1.00 10.00      A   
ATOM   1905  CG  LEU A 203       7.247  20.700  10.522  1.00 10.00      A   
ATOM   1906  CD1 LEU A 203       6.958  20.232   9.105  1.00 10.00      A   
ATOM   1907  CD2 LEU A 203       8.348  19.862  11.154  1.00 10.00      A   
ATOM   1908  C   LEU A 203       5.614  23.253  11.553  1.00 10.00      A   
ATOM   1909  O   LEU A 203       4.477  22.781  11.562  1.00 10.00      A   
ATOM   1910  N   GLU A 204       6.153  23.870  12.597  1.00 10.00      A   
ATOM   1911  HN  GLU A 204       7.062  24.249  12.515  1.00 10.00      A   
ATOM   1912  CA  GLU A 204       5.441  24.010  13.861  1.00 10.00      A   
ATOM   1913  CB  GLU A 204       6.343  24.690  14.900  1.00 10.00      A   
ATOM   1914  CG  GLU A 204       5.781  24.708  16.312  1.00 10.00      A   
ATOM   1915  CD  GLU A 204       5.614  26.112  16.848  1.00 10.00      A   
ATOM   1916  OE1 GLU A 204       5.260  27.014  16.064  1.00 10.00      A   
ATOM   1917  OE2 GLU A 204       5.822  26.319  18.061  1.00 10.00      A   
ATOM   1918  C   GLU A 204       4.137  24.790  13.685  1.00 10.00      A   
ATOM   1919  O   GLU A 204       3.086  24.387  14.188  1.00 10.00      A   
ATOM   1920  N   ARG A 205       4.205  25.894  12.951  1.00 10.00      A   
ATOM   1921  HN  ARG A 205       5.064  26.148  12.548  1.00 10.00      A   
ATOM   1922  CA  ARG A 205       3.031  26.731  12.721  1.00 10.00      A   
ATOM   1923  CB  ARG A 205       3.414  28.039  12.020  1.00 10.00      A   
ATOM   1924  CG  ARG A 205       4.170  29.027  12.897  1.00 10.00      A   
ATOM   1925  CD  ARG A 205       4.383  30.353  12.180  1.00 10.00      A   
ATOM   1926  NE  ARG A 205       5.084  30.183  10.910  1.00 10.00      A   
ATOM   1927  HE  ARG A 205       5.967  29.751  10.939  1.00 10.00      A   
ATOM   1928  CZ  ARG A 205       4.604  30.592   9.735  1.00 10.00      A   
ATOM   1929  NH1 ARG A 205       3.432  31.202   9.665  1.00 10.00      A   
ATOM   1930 HH11 ARG A 205       2.878  31.378  10.531  1.00 10.00      A   
ATOM   1931 HH12 ARG A 205       3.057  31.512   8.741  1.00 10.00      A   
ATOM   1932  NH2 ARG A 205       5.308  30.402   8.632  1.00 10.00      A   
ATOM   1933 HH21 ARG A 205       4.933  30.722   7.714  1.00 10.00      A   
ATOM   1934 HH22 ARG A 205       6.240  29.934   8.677  1.00 10.00      A   
ATOM   1935  C   ARG A 205       1.962  25.988  11.926  1.00 10.00      A   
ATOM   1936  O   ARG A 205       0.771  26.127  12.199  1.00 10.00      A   
ATOM   1937  N   LEU A 206       2.398  25.189  10.953  1.00 10.00      A   
ATOM   1938  HN  LEU A 206       3.363  25.121  10.787  1.00 10.00      A   
ATOM   1939  CA  LEU A 206       1.484  24.415  10.121  1.00 10.00      A   
ATOM   1940  CB  LEU A 206       2.250  23.635   9.050  1.00 10.00      A   
ATOM   1941  CG  LEU A 206       2.055  24.111   7.612  1.00 10.00      A   
ATOM   1942  CD1 LEU A 206       3.360  24.025   6.845  1.00 10.00      A   
ATOM   1943  CD2 LEU A 206       0.974  23.293   6.923  1.00 10.00      A   
ATOM   1944  C   LEU A 206       0.640  23.470  10.970  1.00 10.00      A   
ATOM   1945  O   LEU A 206      -0.574  23.374  10.791  1.00 10.00      A   
ATOM   1946  N   VAL A 207       1.291  22.788  11.904  1.00 10.00      A   
ATOM   1947  HN  VAL A 207       2.259  22.912  11.995  1.00 10.00      A   
ATOM   1948  CA  VAL A 207       0.607  21.853  12.794  1.00 10.00      A   
ATOM   1949  CB  VAL A 207       1.623  21.041  13.634  1.00 10.00      A   
ATOM   1950  CG1 VAL A 207       0.912  20.123  14.619  1.00 10.00      A   
ATOM   1951  CG2 VAL A 207       2.543  20.237  12.730  1.00 10.00      A   
ATOM   1952  C   VAL A 207      -0.340  22.593  13.738  1.00 10.00      A   
ATOM   1953  O   VAL A 207      -1.476  22.172  13.964  1.00 10.00      A   
ATOM   1954  N   THR A 208       0.131  23.718  14.259  1.00 10.00      A   
ATOM   1955  HN  THR A 208       1.026  24.016  14.000  1.00 10.00      A   
ATOM   1956  CA  THR A 208      -0.639  24.527  15.200  1.00 10.00      A   
ATOM   1957  CB  THR A 208       0.185  25.731  15.704  1.00 10.00      A   
ATOM   1958  OG1 THR A 208       1.491  25.288  16.090  1.00 10.00      A   
ATOM   1959  HG1 THR A 208       1.958  24.940  15.318  1.00 10.00      A   
ATOM   1960  CG2 THR A 208      -0.487  26.384  16.902  1.00 10.00      A   
ATOM   1961  C   THR A 208      -1.960  25.028  14.605  1.00 10.00      A   
ATOM   1962  O   THR A 208      -2.957  25.176  15.318  1.00 10.00      A   
ATOM   1963  N   ARG A 209      -1.977  25.276  13.302  1.00 10.00      A   
ATOM   1964  HN  ARG A 209      -1.163  25.129  12.773  1.00 10.00      A   
ATOM   1965  CA  ARG A 209      -3.183  25.774  12.645  1.00 10.00      A   
ATOM   1966  CB  ARG A 209      -2.846  26.817  11.577  1.00 10.00      A   
ATOM   1967  CG  ARG A 209      -2.144  26.267  10.345  1.00 10.00      A   
ATOM   1968  CD  ARG A 209      -1.802  27.386   9.377  1.00 10.00      A   
ATOM   1969  NE  ARG A 209      -1.355  26.875   8.087  1.00 10.00      A   
ATOM   1970  HE  ARG A 209      -1.879  26.142   7.687  1.00 10.00      A   
ATOM   1971  CZ  ARG A 209      -0.309  27.356   7.422  1.00 10.00      A   
ATOM   1972  NH1 ARG A 209       0.394  28.369   7.918  1.00 10.00      A   
ATOM   1973 HH11 ARG A 209       0.124  28.796   8.831  1.00 10.00      A   
ATOM   1974 HH12 ARG A 209       1.216  28.744   7.399  1.00 10.00      A   
ATOM   1975  NH2 ARG A 209       0.022  26.832   6.253  1.00 10.00      A   
ATOM   1976 HH21 ARG A 209      -0.538  26.050   5.852  1.00 10.00      A   
ATOM   1977 HH22 ARG A 209       0.843  27.201   5.725  1.00 10.00      A   
ATOM   1978  C   ARG A 209      -4.062  24.660  12.075  1.00 10.00      A   
ATOM   1979  O   ARG A 209      -5.107  24.930  11.482  1.00 10.00      A   
ATOM   1980  N   CYS A 210      -3.656  23.415  12.276  1.00 10.00      A   
ATOM   1981  HN  CYS A 210      -2.831  23.251  12.782  1.00 10.00      A   
ATOM   1982  CA  CYS A 210      -4.421  22.281  11.773  1.00 10.00      A   
ATOM   1983  CB  CYS A 210      -3.614  21.495  10.741  1.00 10.00      A   
ATOM   1984  SG  CYS A 210      -3.039  22.490   9.345  1.00 10.00      A   
ATOM   1985  HG  CYS A 210      -1.880  23.036   9.699  1.00 10.00      A   
ATOM   1986  C   CYS A 210      -4.875  21.368  12.909  1.00 10.00      A   
ATOM   1987  O   CYS A 210      -4.202  20.397  13.245  1.00 10.00      A   
ATOM   1988  N   PRO A 211      -6.042  21.664  13.507  1.00 10.00      A   
ATOM   1989  CA  PRO A 211      -6.594  20.874  14.617  1.00 10.00      A   
ATOM   1990  CB  PRO A 211      -7.671  21.797  15.190  1.00 10.00      A   
ATOM   1991  CG  PRO A 211      -8.120  22.607  14.023  1.00 10.00      A   
ATOM   1992  CD  PRO A 211      -6.912  22.799  13.150  1.00 10.00      A   
ATOM   1993  C   PRO A 211      -7.220  19.564  14.139  1.00 10.00      A   
ATOM   1994  O   PRO A 211      -7.812  18.815  14.920  1.00 10.00      A   
ATOM   1995  N   ASN A 212      -7.092  19.296  12.850  1.00 10.00      A   
ATOM   1996  HN  ASN A 212      -6.621  19.934  12.277  1.00 10.00      A   
ATOM   1997  CA  ASN A 212      -7.633  18.079  12.266  1.00 10.00      A   
ATOM   1998  CB  ASN A 212      -8.330  18.370  10.936  1.00 10.00      A   
ATOM   1999  CG  ASN A 212      -9.839  18.348  11.065  1.00 10.00      A   
ATOM   2000  OD1 ASN A 212     -10.387  17.673  11.938  1.00 10.00      A   
ATOM   2001  ND2 ASN A 212     -10.522  19.070  10.193  1.00 10.00      A   
ATOM   2002 HD21 ASN A 212     -10.023  19.574   9.512  1.00 10.00      A   
ATOM   2003 HD22 ASN A 212     -11.501  19.073  10.258  1.00 10.00      A   
ATOM   2004  C   ASN A 212      -6.539  17.038  12.081  1.00 10.00      A   
ATOM   2005  O   ASN A 212      -6.799  15.918  11.644  1.00 10.00      A   
ATOM   2006  N   LEU A 213      -5.313  17.420  12.424  1.00 10.00      A   
ATOM   2007  HN  LEU A 213      -5.174  18.329  12.768  1.00 10.00      A   
ATOM   2008  CA  LEU A 213      -4.170  16.530  12.306  1.00 10.00      A   
ATOM   2009  CB  LEU A 213      -2.867  17.321  12.448  1.00 10.00      A   
ATOM   2010  CG  LEU A 213      -1.573  16.537  12.218  1.00 10.00      A   
ATOM   2011  CD1 LEU A 213      -1.457  16.113  10.763  1.00 10.00      A   
ATOM   2012  CD2 LEU A 213      -0.370  17.364  12.633  1.00 10.00      A   
ATOM   2013  C   LEU A 213      -4.247  15.440  13.370  1.00 10.00      A   
ATOM   2014  O   LEU A 213      -4.115  15.714  14.565  1.00 10.00      A   
ATOM   2015  N   LYS A 214      -4.488  14.213  12.933  1.00 10.00      A   
ATOM   2016  HN  LYS A 214      -4.598  14.065  11.968  1.00 10.00      A   
ATOM   2017  CA  LYS A 214      -4.594  13.084  13.849  1.00 10.00      A   
ATOM   2018  CB  LYS A 214      -5.944  12.373  13.683  1.00 10.00      A   
ATOM   2019  CG  LYS A 214      -7.153  13.299  13.734  1.00 10.00      A   
ATOM   2020  CD  LYS A 214      -7.246  14.038  15.061  1.00 10.00      A   
ATOM   2021  CE  LYS A 214      -8.158  13.322  16.045  1.00 10.00      A   
ATOM   2022  NZ  LYS A 214      -9.598  13.499  15.714  1.00 10.00      A   
ATOM   2023  HZ1 LYS A 214      -9.828  14.510  15.639  1.00 10.00      A   
ATOM   2024  HZ2 LYS A 214     -10.187  13.076  16.460  1.00 10.00      A   
ATOM   2025  HZ3 LYS A 214      -9.821  13.035  14.808  1.00 10.00      A   
ATOM   2026  C   LYS A 214      -3.445  12.100  13.638  1.00 10.00      A   
ATOM   2027  O   LYS A 214      -3.169  11.260  14.495  1.00 10.00      A   
ATOM   2028  N   SER A 215      -2.772  12.211  12.501  1.00 10.00      A   
ATOM   2029  HN  SER A 215      -3.022  12.909  11.858  1.00 10.00      A   
ATOM   2030  CA  SER A 215      -1.658  11.329  12.187  1.00 10.00      A   
ATOM   2031  CB  SER A 215      -2.058  10.344  11.086  1.00 10.00      A   
ATOM   2032  OG  SER A 215      -1.211   9.210  11.080  1.00 10.00      A   
ATOM   2033  HG  SER A 215      -1.720   8.431  11.349  1.00 10.00      A   
ATOM   2034  C   SER A 215      -0.454  12.150  11.748  1.00 10.00      A   
ATOM   2035  O   SER A 215      -0.512  12.869  10.746  1.00 10.00      A   
ATOM   2036  N   LEU A 216       0.629  12.052  12.507  1.00 10.00      A   
ATOM   2037  HN  LEU A 216       0.617  11.456  13.289  1.00 10.00      A   
ATOM   2038  CA  LEU A 216       1.841  12.796  12.205  1.00 10.00      A   
ATOM   2039  CB  LEU A 216       1.907  14.075  13.044  1.00 10.00      A   
ATOM   2040  CG  LEU A 216       3.049  15.040  12.716  1.00 10.00      A   
ATOM   2041  CD1 LEU A 216       2.861  15.638  11.331  1.00 10.00      A   
ATOM   2042  CD2 LEU A 216       3.153  16.134  13.770  1.00 10.00      A   
ATOM   2043  C   LEU A 216       3.083  11.956  12.454  1.00 10.00      A   
ATOM   2044  O   LEU A 216       3.380  11.579  13.591  1.00 10.00      A   
ATOM   2045  N   LYS A 217       3.799  11.658  11.387  1.00 10.00      A   
ATOM   2046  HN  LYS A 217       3.494  11.973  10.506  1.00 10.00      A   
ATOM   2047  CA  LYS A 217       5.024  10.881  11.476  1.00 10.00      A   
ATOM   2048  CB  LYS A 217       4.870   9.548  10.741  1.00 10.00      A   
ATOM   2049  CG  LYS A 217       3.922   8.578  11.433  1.00 10.00      A   
ATOM   2050  CD  LYS A 217       3.362   7.544  10.468  1.00 10.00      A   
ATOM   2051  CE  LYS A 217       2.309   6.680  11.146  1.00 10.00      A   
ATOM   2052  NZ  LYS A 217       1.472   5.946  10.163  1.00 10.00      A   
ATOM   2053  HZ1 LYS A 217       2.012   5.159   9.747  1.00 10.00      A   
ATOM   2054  HZ2 LYS A 217       1.174   6.587   9.400  1.00 10.00      A   
ATOM   2055  HZ3 LYS A 217       0.622   5.564  10.632  1.00 10.00      A   
ATOM   2056  C   LYS A 217       6.194  11.698  10.928  1.00 10.00      A   
ATOM   2057  O   LYS A 217       6.301  11.923   9.720  1.00 10.00      A   
ATOM   2058  N   LEU A 218       7.058  12.152  11.829  1.00 10.00      A   
ATOM   2059  HN  LEU A 218       6.930  11.914  12.774  1.00 10.00      A   
ATOM   2060  CA  LEU A 218       8.200  12.980  11.469  1.00 10.00      A   
ATOM   2061  CB  LEU A 218       8.663  13.765  12.698  1.00 10.00      A   
ATOM   2062  CG  LEU A 218       7.561  14.438  13.524  1.00 10.00      A   
ATOM   2063  CD1 LEU A 218       8.092  14.839  14.889  1.00 10.00      A   
ATOM   2064  CD2 LEU A 218       6.999  15.648  12.793  1.00 10.00      A   
ATOM   2065  C   LEU A 218       9.365  12.158  10.919  1.00 10.00      A   
ATOM   2066  O   LEU A 218       9.297  10.931  10.836  1.00 10.00      A   
ATOM   2067  N   ASN A 219      10.431  12.855  10.541  1.00 10.00      A   
ATOM   2068  HN  ASN A 219      10.419  13.829  10.629  1.00 10.00      A   
ATOM   2069  CA  ASN A 219      11.623  12.213  10.008  1.00 10.00      A   
ATOM   2070  CB  ASN A 219      12.035  12.816   8.656  1.00 10.00      A   
ATOM   2071  CG  ASN A 219      12.525  14.250   8.753  1.00 10.00      A   
ATOM   2072  OD1 ASN A 219      12.091  15.013   9.613  1.00 10.00      A   
ATOM   2073  ND2 ASN A 219      13.440  14.625   7.874  1.00 10.00      A   
ATOM   2074 HD21 ASN A 219      13.757  13.961   7.216  1.00 10.00      A   
ATOM   2075 HD22 ASN A 219      13.766  15.549   7.909  1.00 10.00      A   
ATOM   2076  C   ASN A 219      12.768  12.298  11.012  1.00 10.00      A   
ATOM   2077  O   ASN A 219      12.615  12.879  12.090  1.00 10.00      A   
ATOM   2078  N   ARG A 220      13.913  11.741  10.643  1.00 10.00      A   
ATOM   2079  HN  ARG A 220      13.972  11.327   9.753  1.00 10.00      A   
ATOM   2080  CA  ARG A 220      15.089  11.713  11.508  1.00 10.00      A   
ATOM   2081  CB  ARG A 220      16.148  10.793  10.902  1.00 10.00      A   
ATOM   2082  CG  ARG A 220      17.061  10.121  11.913  1.00 10.00      A   
ATOM   2083  CD  ARG A 220      17.994   9.140  11.222  1.00 10.00      A   
ATOM   2084  NE  ARG A 220      18.723   8.307  12.175  1.00 10.00      A   
ATOM   2085  HE  ARG A 220      18.836   8.659  13.084  1.00 10.00      A   
ATOM   2086  CZ  ARG A 220      19.233   7.112  11.882  1.00 10.00      A   
ATOM   2087  NH1 ARG A 220      19.084   6.590  10.665  1.00 10.00      A   
ATOM   2088 HH11 ARG A 220      19.486   5.653  10.443  1.00 10.00      A   
ATOM   2089 HH12 ARG A 220      18.567   7.116   9.927  1.00 10.00      A   
ATOM   2090  NH2 ARG A 220      19.883   6.427  12.811  1.00 10.00      A   
ATOM   2091 HH21 ARG A 220      20.287   5.494  12.592  1.00 10.00      A   
ATOM   2092 HH22 ARG A 220      19.998   6.827  13.782  1.00 10.00      A   
ATOM   2093  C   ARG A 220      15.680  13.104  11.744  1.00 10.00      A   
ATOM   2094  O   ARG A 220      16.481  13.290  12.660  1.00 10.00      A   
ATOM   2095  N   ALA A 221      15.268  14.079  10.938  1.00 10.00      A   
ATOM   2096  HN  ALA A 221      14.612  13.873  10.237  1.00 10.00      A   
ATOM   2097  CA  ALA A 221      15.774  15.446  11.060  1.00 10.00      A   
ATOM   2098  CB  ALA A 221      15.427  16.255   9.824  1.00 10.00      A   
ATOM   2099  C   ALA A 221      15.263  16.150  12.317  1.00 10.00      A   
ATOM   2100  O   ALA A 221      15.902  17.077  12.815  1.00 10.00      A   
ATOM   2101  N   VAL A 222      14.113  15.721  12.824  1.00 10.00      A   
ATOM   2102  HN  VAL A 222      13.644  14.978  12.388  1.00 10.00      A   
ATOM   2103  CA  VAL A 222      13.541  16.325  14.027  1.00 10.00      A   
ATOM   2104  CB  VAL A 222      12.018  16.082  14.124  1.00 10.00      A   
ATOM   2105  CG1 VAL A 222      11.411  16.887  15.267  1.00 10.00      A   
ATOM   2106  CG2 VAL A 222      11.338  16.433  12.811  1.00 10.00      A   
ATOM   2107  C   VAL A 222      14.236  15.772  15.269  1.00 10.00      A   
ATOM   2108  O   VAL A 222      14.235  14.561  15.503  1.00 10.00      A   
ATOM   2109  N   PRO A 223      14.869  16.650  16.064  1.00 10.00      A   
ATOM   2110  CA  PRO A 223      15.583  16.252  17.278  1.00 10.00      A   
ATOM   2111  CB  PRO A 223      16.486  17.453  17.552  1.00 10.00      A   
ATOM   2112  CG  PRO A 223      15.727  18.615  17.012  1.00 10.00      A   
ATOM   2113  CD  PRO A 223      14.940  18.105  15.836  1.00 10.00      A   
ATOM   2114  C   PRO A 223      14.654  16.012  18.466  1.00 10.00      A   
ATOM   2115  O   PRO A 223      13.505  16.461  18.475  1.00 10.00      A   
ATOM   2116  N   LEU A 224      15.177  15.325  19.471  1.00 10.00      A   
ATOM   2117  HN  LEU A 224      16.107  15.025  19.403  1.00 10.00      A   
ATOM   2118  CA  LEU A 224      14.425  14.997  20.674  1.00 10.00      A   
ATOM   2119  CB  LEU A 224      15.288  14.118  21.586  1.00 10.00      A   
ATOM   2120  CG  LEU A 224      14.618  13.596  22.857  1.00 10.00      A   
ATOM   2121  CD1 LEU A 224      13.606  12.513  22.527  1.00 10.00      A   
ATOM   2122  CD2 LEU A 224      15.657  13.082  23.842  1.00 10.00      A   
ATOM   2123  C   LEU A 224      13.991  16.253  21.424  1.00 10.00      A   
ATOM   2124  O   LEU A 224      12.866  16.334  21.925  1.00 10.00      A   
ATOM   2125  N   GLU A 225      14.877  17.240  21.469  1.00 10.00      A   
ATOM   2126  HN  GLU A 225      15.751  17.116  21.028  1.00 10.00      A   
ATOM   2127  CA  GLU A 225      14.611  18.495  22.169  1.00 10.00      A   
ATOM   2128  CB  GLU A 225      15.907  19.289  22.374  1.00 10.00      A   
ATOM   2129  CG  GLU A 225      17.078  18.455  22.869  1.00 10.00      A   
ATOM   2130  CD  GLU A 225      17.989  18.014  21.744  1.00 10.00      A   
ATOM   2131  OE1 GLU A 225      17.549  17.212  20.892  1.00 10.00      A   
ATOM   2132  OE2 GLU A 225      19.151  18.473  21.705  1.00 10.00      A   
ATOM   2133  C   GLU A 225      13.571  19.360  21.459  1.00 10.00      A   
ATOM   2134  O   GLU A 225      13.247  20.454  21.923  1.00 10.00      A   
ATOM   2135  N   LYS A 226      13.053  18.884  20.332  1.00 10.00      A   
ATOM   2136  HN  LYS A 226      13.355  18.011  19.992  1.00 10.00      A   
ATOM   2137  CA  LYS A 226      12.046  19.631  19.587  1.00 10.00      A   
ATOM   2138  CB  LYS A 226      12.603  20.108  18.243  1.00 10.00      A   
ATOM   2139  CG  LYS A 226      13.650  21.203  18.358  1.00 10.00      A   
ATOM   2140  CD  LYS A 226      13.044  22.503  18.861  1.00 10.00      A   
ATOM   2141  CE  LYS A 226      14.116  23.552  19.109  1.00 10.00      A   
ATOM   2142  NZ  LYS A 226      14.921  23.817  17.890  1.00 10.00      A   
ATOM   2143  HZ1 LYS A 226      15.385  22.943  17.571  1.00 10.00      A   
ATOM   2144  HZ2 LYS A 226      15.653  24.525  18.092  1.00 10.00      A   
ATOM   2145  HZ3 LYS A 226      14.316  24.172  17.123  1.00 10.00      A   
ATOM   2146  C   LYS A 226      10.787  18.796  19.371  1.00 10.00      A   
ATOM   2147  O   LYS A 226       9.856  19.219  18.683  1.00 10.00      A   
ATOM   2148  N   LEU A 227      10.750  17.616  19.973  1.00 10.00      A   
ATOM   2149  HN  LEU A 227      11.508  17.336  20.531  1.00 10.00      A   
ATOM   2150  CA  LEU A 227       9.605  16.730  19.830  1.00 10.00      A   
ATOM   2151  CB  LEU A 227       9.982  15.291  20.182  1.00 10.00      A   
ATOM   2152  CG  LEU A 227      10.948  14.592  19.226  1.00 10.00      A   
ATOM   2153  CD1 LEU A 227      11.336  13.226  19.764  1.00 10.00      A   
ATOM   2154  CD2 LEU A 227      10.333  14.469  17.842  1.00 10.00      A   
ATOM   2155  C   LEU A 227       8.436  17.193  20.689  1.00 10.00      A   
ATOM   2156  O   LEU A 227       7.278  17.130  20.264  1.00 10.00      A   
ATOM   2157  N   ALA A 228       8.742  17.669  21.896  1.00 10.00      A   
ATOM   2158  HN  ALA A 228       9.683  17.710  22.173  1.00 10.00      A   
ATOM   2159  CA  ALA A 228       7.713  18.133  22.816  1.00 10.00      A   
ATOM   2160  CB  ALA A 228       8.274  18.328  24.217  1.00 10.00      A   
ATOM   2161  C   ALA A 228       7.058  19.409  22.312  1.00 10.00      A   
ATOM   2162  O   ALA A 228       5.875  19.645  22.560  1.00 10.00      A   
ATOM   2163  N   THR A 229       7.831  20.228  21.606  1.00 10.00      A   
ATOM   2164  HN  THR A 229       8.774  19.994  21.465  1.00 10.00      A   
ATOM   2165  CA  THR A 229       7.324  21.474  21.051  1.00 10.00      A   
ATOM   2166  CB  THR A 229       8.427  22.205  20.264  1.00 10.00      A   
ATOM   2167  OG1 THR A 229       9.705  21.844  20.809  1.00 10.00      A   
ATOM   2168  HG1 THR A 229      10.108  22.616  21.219  1.00 10.00      A   
ATOM   2169  CG2 THR A 229       8.246  23.714  20.364  1.00 10.00      A   
ATOM   2170  C   THR A 229       6.136  21.206  20.126  1.00 10.00      A   
ATOM   2171  O   THR A 229       5.124  21.909  20.169  1.00 10.00      A   
ATOM   2172  N   LEU A 230       6.259  20.167  19.305  1.00 10.00      A   
ATOM   2173  HN  LEU A 230       7.085  19.637  19.329  1.00 10.00      A   
ATOM   2174  CA  LEU A 230       5.199  19.797  18.372  1.00 10.00      A   
ATOM   2175  CB  LEU A 230       5.748  18.892  17.265  1.00 10.00      A   
ATOM   2176  CG  LEU A 230       6.720  19.552  16.284  1.00 10.00      A   
ATOM   2177  CD1 LEU A 230       7.352  18.513  15.378  1.00 10.00      A   
ATOM   2178  CD2 LEU A 230       6.013  20.618  15.463  1.00 10.00      A   
ATOM   2179  C   LEU A 230       4.042  19.115  19.095  1.00 10.00      A   
ATOM   2180  O   LEU A 230       2.875  19.304  18.748  1.00 10.00      A   
ATOM   2181  N   LEU A 231       4.374  18.334  20.116  1.00 10.00      A   
ATOM   2182  HN  LEU A 231       5.322  18.234  20.350  1.00 10.00      A   
ATOM   2183  CA  LEU A 231       3.367  17.625  20.901  1.00 10.00      A   
ATOM   2184  CB  LEU A 231       4.030  16.717  21.936  1.00 10.00      A   
ATOM   2185  CG  LEU A 231       4.727  15.472  21.389  1.00 10.00      A   
ATOM   2186  CD1 LEU A 231       5.716  14.928  22.410  1.00 10.00      A   
ATOM   2187  CD2 LEU A 231       3.704  14.410  21.016  1.00 10.00      A   
ATOM   2188  C   LEU A 231       2.441  18.614  21.594  1.00 10.00      A   
ATOM   2189  O   LEU A 231       1.248  18.364  21.754  1.00 10.00      A   
ATOM   2190  N   GLN A 232       3.001  19.754  21.984  1.00 10.00      A   
ATOM   2191  HN  GLN A 232       3.961  19.892  21.824  1.00 10.00      A   
ATOM   2192  CA  GLN A 232       2.237  20.796  22.655  1.00 10.00      A   
ATOM   2193  CB  GLN A 232       3.160  21.692  23.488  1.00 10.00      A   
ATOM   2194  CG  GLN A 232       3.748  21.006  24.711  1.00 10.00      A   
ATOM   2195  CD  GLN A 232       2.723  20.763  25.804  1.00 10.00      A   
ATOM   2196  OE1 GLN A 232       1.530  20.607  25.534  1.00 10.00      A   
ATOM   2197  NE2 GLN A 232       3.180  20.714  27.046  1.00 10.00      A   
ATOM   2198 HE21 GLN A 232       4.147  20.832  27.192  1.00 10.00      A   
ATOM   2199 HE22 GLN A 232       2.535  20.571  27.771  1.00 10.00      A   
ATOM   2200  C   GLN A 232       1.429  21.632  21.667  1.00 10.00      A   
ATOM   2201  O   GLN A 232       0.824  22.636  22.040  1.00 10.00      A   
ATOM   2202  N   ARG A 233       1.429  21.227  20.405  1.00 10.00      A   
ATOM   2203  HN  ARG A 233       1.943  20.427  20.159  1.00 10.00      A   
ATOM   2204  CA  ARG A 233       0.687  21.943  19.374  1.00 10.00      A   
ATOM   2205  CB  ARG A 233       1.559  22.190  18.139  1.00 10.00      A   
ATOM   2206  CG  ARG A 233       2.702  23.172  18.361  1.00 10.00      A   
ATOM   2207  CD  ARG A 233       2.239  24.375  19.163  1.00 10.00      A   
ATOM   2208  NE  ARG A 233       3.136  25.520  19.036  1.00 10.00      A   
ATOM   2209  HE  ARG A 233       4.046  25.353  18.696  1.00 10.00      A   
ATOM   2210  CZ  ARG A 233       2.792  26.768  19.344  1.00 10.00      A   
ATOM   2211  NH1 ARG A 233       1.576  27.037  19.811  1.00 10.00      A   
ATOM   2212 HH11 ARG A 233       1.313  28.020  20.052  1.00 10.00      A   
ATOM   2213 HH12 ARG A 233       0.877  26.271  19.938  1.00 10.00      A   
ATOM   2214  NH2 ARG A 233       3.668  27.743  19.179  1.00 10.00      A   
ATOM   2215 HH21 ARG A 233       4.622  27.530  18.800  1.00 10.00      A   
ATOM   2216 HH22 ARG A 233       3.414  28.727  19.417  1.00 10.00      A   
ATOM   2217  C   ARG A 233      -0.583  21.192  18.990  1.00 10.00      A   
ATOM   2218  O   ARG A 233      -1.609  21.801  18.671  1.00 10.00      A   
ATOM   2219  N   ALA A 234      -0.520  19.867  19.041  1.00 10.00      A   
ATOM   2220  HN  ALA A 234       0.319  19.434  19.320  1.00 10.00      A   
ATOM   2221  CA  ALA A 234      -1.666  19.036  18.693  1.00 10.00      A   
ATOM   2222  CB  ALA A 234      -1.556  18.559  17.252  1.00 10.00      A   
ATOM   2223  C   ALA A 234      -1.790  17.852  19.648  1.00 10.00      A   
ATOM   2224  O   ALA A 234      -1.270  16.769  19.380  1.00 10.00      A   
ATOM   2225  N   PRO A 235      -2.471  18.045  20.789  1.00 10.00      A   
ATOM   2226  CA  PRO A 235      -2.657  16.985  21.785  1.00 10.00      A   
ATOM   2227  CB  PRO A 235      -3.165  17.740  23.014  1.00 10.00      A   
ATOM   2228  CG  PRO A 235      -3.834  18.952  22.463  1.00 10.00      A   
ATOM   2229  CD  PRO A 235      -3.094  19.317  21.204  1.00 10.00      A   
ATOM   2230  C   PRO A 235      -3.684  15.949  21.343  1.00 10.00      A   
ATOM   2231  O   PRO A 235      -3.804  14.879  21.940  1.00 10.00      A   
ATOM   2232  N   GLN A 236      -4.422  16.268  20.285  1.00 10.00      A   
ATOM   2233  HN  GLN A 236      -4.274  17.132  19.844  1.00 10.00      A   
ATOM   2234  CA  GLN A 236      -5.442  15.362  19.766  1.00 10.00      A   
ATOM   2235  CB  GLN A 236      -6.626  16.134  19.163  1.00 10.00      A   
ATOM   2236  CG  GLN A 236      -6.385  16.704  17.772  1.00 10.00      A   
ATOM   2237  CD  GLN A 236      -5.686  18.045  17.791  1.00 10.00      A   
ATOM   2238  OE1 GLN A 236      -5.829  18.825  18.733  1.00 10.00      A   
ATOM   2239  NE2 GLN A 236      -4.932  18.325  16.742  1.00 10.00      A   
ATOM   2240 HE21 GLN A 236      -4.869  17.655  16.026  1.00 10.00      A   
ATOM   2241 HE22 GLN A 236      -4.469  19.194  16.723  1.00 10.00      A   
ATOM   2242  C   GLN A 236      -4.855  14.380  18.757  1.00 10.00      A   
ATOM   2243  O   GLN A 236      -5.584  13.689  18.047  1.00 10.00      A   
ATOM   2244  N   LEU A 237      -3.534  14.326  18.701  1.00 10.00      A   
ATOM   2245  HN  LEU A 237      -3.012  14.895  19.302  1.00 10.00      A   
ATOM   2246  CA  LEU A 237      -2.840  13.433  17.788  1.00 10.00      A   
ATOM   2247  CB  LEU A 237      -1.351  13.792  17.733  1.00 10.00      A   
ATOM   2248  CG  LEU A 237      -0.593  13.337  16.486  1.00 10.00      A   
ATOM   2249  CD1 LEU A 237      -1.013  14.156  15.278  1.00 10.00      A   
ATOM   2250  CD2 LEU A 237       0.909  13.423  16.702  1.00 10.00      A   
ATOM   2251  C   LEU A 237      -3.015  11.978  18.224  1.00 10.00      A   
ATOM   2252  O   LEU A 237      -2.937  11.665  19.412  1.00 10.00      A   
ATOM   2253  N   GLU A 238      -3.267  11.095  17.264  1.00 10.00      A   
ATOM   2254  HN  GLU A 238      -3.324  11.402  16.334  1.00 10.00      A   
ATOM   2255  CA  GLU A 238      -3.450   9.678  17.558  1.00 10.00      A   
ATOM   2256  CB  GLU A 238      -4.684   9.130  16.834  1.00 10.00      A   
ATOM   2257  CG  GLU A 238      -5.974   9.863  17.175  1.00 10.00      A   
ATOM   2258  CD  GLU A 238      -7.166   9.366  16.382  1.00 10.00      A   
ATOM   2259  OE1 GLU A 238      -6.973   8.548  15.456  1.00 10.00      A   
ATOM   2260  OE2 GLU A 238      -8.307   9.791  16.676  1.00 10.00      A   
ATOM   2261  C   GLU A 238      -2.203   8.882  17.182  1.00 10.00      A   
ATOM   2262  O   GLU A 238      -1.657   8.136  17.996  1.00 10.00      A   
ATOM   2263  N   GLU A 239      -1.755   9.049  15.945  1.00 10.00      A   
ATOM   2264  HN  GLU A 239      -2.237   9.655  15.342  1.00 10.00      A   
ATOM   2265  CA  GLU A 239      -0.562   8.366  15.460  1.00 10.00      A   
ATOM   2266  CB  GLU A 239      -0.723   7.960  13.992  1.00 10.00      A   
ATOM   2267  CG  GLU A 239      -1.446   6.638  13.778  1.00 10.00      A   
ATOM   2268  CD  GLU A 239      -1.569   6.270  12.310  1.00 10.00      A   
ATOM   2269  OE1 GLU A 239      -0.761   5.451  11.820  1.00 10.00      A   
ATOM   2270  OE2 GLU A 239      -2.472   6.803  11.630  1.00 10.00      A   
ATOM   2271  C   GLU A 239       0.645   9.285  15.611  1.00 10.00      A   
ATOM   2272  O   GLU A 239       0.769  10.280  14.894  1.00 10.00      A   
ATOM   2273  N   LEU A 240       1.530   8.948  16.536  1.00 10.00      A   
ATOM   2274  HN  LEU A 240       1.390   8.130  17.062  1.00 10.00      A   
ATOM   2275  CA  LEU A 240       2.709   9.758  16.786  1.00 10.00      A   
ATOM   2276  CB  LEU A 240       2.842  10.081  18.279  1.00 10.00      A   
ATOM   2277  CG  LEU A 240       4.141  10.771  18.708  1.00 10.00      A   
ATOM   2278  CD1 LEU A 240       4.249  12.163  18.100  1.00 10.00      A   
ATOM   2279  CD2 LEU A 240       4.256  10.824  20.223  1.00 10.00      A   
ATOM   2280  C   LEU A 240       3.981   9.094  16.276  1.00 10.00      A   
ATOM   2281  O   LEU A 240       4.383   8.036  16.761  1.00 10.00      A   
ATOM   2282  N   GLY A 241       4.593   9.718  15.286  1.00 10.00      A   
ATOM   2283  HN  GLY A 241       4.188  10.533  14.911  1.00 10.00      A   
ATOM   2284  CA  GLY A 241       5.833   9.219  14.738  1.00 10.00      A   
ATOM   2285  C   GLY A 241       6.960  10.175  15.051  1.00 10.00      A   
ATOM   2286  O   GLY A 241       7.043  11.254  14.464  1.00 10.00      A   
ATOM   2287  N   THR A 242       7.819   9.794  15.984  1.00 10.00      A   
ATOM   2288  HN  THR A 242       7.721   8.909  16.398  1.00 10.00      A   
ATOM   2289  CA  THR A 242       8.924  10.644  16.388  1.00 10.00      A   
ATOM   2290  CB  THR A 242       9.329  10.376  17.852  1.00 10.00      A   
ATOM   2291  OG1 THR A 242       9.339   8.962  18.107  1.00 10.00      A   
ATOM   2292  HG1 THR A 242       8.506   8.704  18.511  1.00 10.00      A   
ATOM   2293  CG2 THR A 242       8.355  11.060  18.806  1.00 10.00      A   
ATOM   2294  C   THR A 242      10.134  10.469  15.473  1.00 10.00      A   
ATOM   2295  O   THR A 242      10.213   9.512  14.700  1.00 10.00      A   
ATOM   2296  N   GLY A 243      11.078  11.398  15.564  1.00 10.00      A   
ATOM   2297  HN  GLY A 243      10.961  12.142  16.188  1.00 10.00      A   
ATOM   2298  CA  GLY A 243      12.270  11.326  14.747  1.00 10.00      A   
ATOM   2299  C   GLY A 243      13.473  10.880  15.542  1.00 10.00      A   
ATOM   2300  O   GLY A 243      13.544   9.730  15.974  1.00 10.00      A   
ATOM   2301  N   GLY A 244      14.405  11.795  15.753  1.00 10.00      A   
ATOM   2302  HN  GLY A 244      14.271  12.709  15.417  1.00 10.00      A   
ATOM   2303  CA  GLY A 244      15.601  11.478  16.498  1.00 10.00      A   
ATOM   2304  C   GLY A 244      15.337  11.432  17.988  1.00 10.00      A   
ATOM   2305  O   GLY A 244      15.086  12.460  18.614  1.00 10.00      A   
ATOM   2306  N   TYR A 245      15.404  10.242  18.557  1.00 10.00      A   
ATOM   2307  HN  TYR A 245      15.622   9.457  18.003  1.00 10.00      A   
ATOM   2308  CA  TYR A 245      15.166  10.062  19.981  1.00 10.00      A   
ATOM   2309  CB  TYR A 245      14.334   8.800  20.219  1.00 10.00      A   
ATOM   2310  CG  TYR A 245      13.114   9.021  21.084  1.00 10.00      A   
ATOM   2311  CD1 TYR A 245      11.926   9.476  20.533  1.00 10.00      A   
ATOM   2312  CD2 TYR A 245      13.152   8.775  22.454  1.00 10.00      A   
ATOM   2313  CE1 TYR A 245      10.811   9.684  21.318  1.00 10.00      A   
ATOM   2314  CE2 TYR A 245      12.038   8.978  23.245  1.00 10.00      A   
ATOM   2315  CZ  TYR A 245      10.870   9.435  22.670  1.00 10.00      A   
ATOM   2316  OH  TYR A 245       9.759   9.645  23.453  1.00 10.00      A   
ATOM   2317  HH  TYR A 245       9.004   9.174  23.072  1.00 10.00      A   
ATOM   2318  C   TYR A 245      16.484   9.987  20.747  1.00 10.00      A   
ATOM   2319  O   TYR A 245      16.588   9.294  21.759  1.00 10.00      A   
ATOM   2320  N   THR A 246      17.480  10.711  20.262  1.00 10.00      A   
ATOM   2321  HN  THR A 246      17.331  11.250  19.457  1.00 10.00      A   
ATOM   2322  CA  THR A 246      18.787  10.737  20.895  1.00 10.00      A   
ATOM   2323  CB  THR A 246      19.862  10.059  20.009  1.00 10.00      A   
ATOM   2324  OG1 THR A 246      21.149  10.106  20.639  1.00 10.00      A   
ATOM   2325  HG1 THR A 246      21.824   9.856  19.996  1.00 10.00      A   
ATOM   2326  CG2 THR A 246      19.946  10.706  18.636  1.00 10.00      A   
ATOM   2327  C   THR A 246      19.192  12.170  21.239  1.00 10.00      A   
ATOM   2328  O   THR A 246      19.058  13.076  20.413  1.00 10.00      A   
ATOM   2329  N   ALA A 247      19.662  12.364  22.470  1.00 10.00      A   
ATOM   2330  HN  ALA A 247      19.731  11.598  23.078  1.00 10.00      A   
ATOM   2331  CA  ALA A 247      20.085  13.674  22.951  1.00 10.00      A   
ATOM   2332  CB  ALA A 247      18.888  14.607  23.070  1.00 10.00      A   
ATOM   2333  C   ALA A 247      20.755  13.525  24.309  1.00 10.00      A   
ATOM   2334  O   ALA A 247      20.751  12.437  24.889  1.00 10.00      A   
ATOM   2335  N   GLU A 248      21.331  14.616  24.806  1.00 10.00      A   
ATOM   2336  HN  GLU A 248      21.303  15.447  24.291  1.00 10.00      A   
ATOM   2337  CA  GLU A 248      21.989  14.610  26.106  1.00 10.00      A   
ATOM   2338  CB  GLU A 248      22.791  15.903  26.313  1.00 10.00      A   
ATOM   2339  CG  GLU A 248      23.597  15.944  27.606  1.00 10.00      A   
ATOM   2340  CD  GLU A 248      24.583  17.094  27.650  1.00 10.00      A   
ATOM   2341  OE1 GLU A 248      24.345  18.066  28.400  1.00 10.00      A   
ATOM   2342  OE2 GLU A 248      25.606  17.029  26.938  1.00 10.00      A   
ATOM   2343  C   GLU A 248      20.942  14.447  27.205  1.00 10.00      A   
ATOM   2344  O   GLU A 248      19.865  15.040  27.136  1.00 10.00      A   
ATOM   2345  N   VAL A 249      21.258  13.637  28.208  1.00 10.00      A   
ATOM   2346  HN  VAL A 249      22.136  13.203  28.210  1.00 10.00      A   
ATOM   2347  CA  VAL A 249      20.335  13.384  29.312  1.00 10.00      A   
ATOM   2348  CB  VAL A 249      20.717  12.122  30.121  1.00 10.00      A   
ATOM   2349  CG1 VAL A 249      19.630  11.782  31.132  1.00 10.00      A   
ATOM   2350  CG2 VAL A 249      20.974  10.943  29.191  1.00 10.00      A   
ATOM   2351  C   VAL A 249      20.218  14.592  30.238  1.00 10.00      A   
ATOM   2352  O   VAL A 249      21.012  14.770  31.165  1.00 10.00      A   
ATOM   2353  N   ARG A 250      19.225  15.423  29.969  1.00 10.00      A   
ATOM   2354  HN  ARG A 250      18.634  15.226  29.205  1.00 10.00      A   
ATOM   2355  CA  ARG A 250      18.982  16.615  30.760  1.00 10.00      A   
ATOM   2356  CB  ARG A 250      19.068  17.859  29.880  1.00 10.00      A   
ATOM   2357  CG  ARG A 250      20.480  18.208  29.441  1.00 10.00      A   
ATOM   2358  CD  ARG A 250      20.495  19.438  28.549  1.00 10.00      A   
ATOM   2359  NE  ARG A 250      19.747  20.553  29.127  1.00 10.00      A   
ATOM   2360  HE  ARG A 250      18.912  20.337  29.612  1.00 10.00      A   
ATOM   2361  CZ  ARG A 250      20.118  21.823  29.038  1.00 10.00      A   
ATOM   2362  NH1 ARG A 250      21.232  22.153  28.392  1.00 10.00      A   
ATOM   2363 HH11 ARG A 250      21.520  23.153  28.319  1.00 10.00      A   
ATOM   2364 HH12 ARG A 250      21.827  21.413  27.954  1.00 10.00      A   
ATOM   2365  NH2 ARG A 250      19.372  22.762  29.598  1.00 10.00      A   
ATOM   2366 HH21 ARG A 250      18.495  22.498  30.109  1.00 10.00      A   
ATOM   2367 HH22 ARG A 250      19.652  23.764  29.538  1.00 10.00      A   
ATOM   2368  C   ARG A 250      17.618  16.541  31.438  1.00 10.00      A   
ATOM   2369  O   ARG A 250      16.640  16.078  30.838  1.00 10.00      A   
ATOM   2370  N   PRO A 251      17.538  16.997  32.700  1.00 10.00      A   
ATOM   2371  CA  PRO A 251      16.295  16.982  33.483  1.00 10.00      A   
ATOM   2372  CB  PRO A 251      16.700  17.604  34.824  1.00 10.00      A   
ATOM   2373  CG  PRO A 251      18.180  17.458  34.885  1.00 10.00      A   
ATOM   2374  CD  PRO A 251      18.662  17.556  33.470  1.00 10.00      A   
ATOM   2375  C   PRO A 251      15.184  17.809  32.844  1.00 10.00      A   
ATOM   2376  O   PRO A 251      14.025  17.388  32.823  1.00 10.00      A   
ATOM   2377  N   ASP A 252      15.533  18.980  32.320  1.00 10.00      A   
ATOM   2378  HN  ASP A 252      16.475  19.262  32.354  1.00 10.00      A   
ATOM   2379  CA  ASP A 252      14.542  19.855  31.694  1.00 10.00      A   
ATOM   2380  CB  ASP A 252      15.108  21.247  31.373  1.00 10.00      A   
ATOM   2381  CG  ASP A 252      16.183  21.232  30.307  1.00 10.00      A   
ATOM   2382  OD1 ASP A 252      15.865  21.504  29.130  1.00 10.00      A   
ATOM   2383  OD2 ASP A 252      17.351  20.955  30.649  1.00 10.00      A   
ATOM   2384  C   ASP A 252      13.909  19.217  30.460  1.00 10.00      A   
ATOM   2385  O   ASP A 252      12.694  19.301  30.269  1.00 10.00      A   
ATOM   2386  N   VAL A 253      14.727  18.566  29.637  1.00 10.00      A   
ATOM   2387  HN  VAL A 253      15.686  18.537  29.839  1.00 10.00      A   
ATOM   2388  CA  VAL A 253      14.236  17.913  28.431  1.00 10.00      A   
ATOM   2389  CB  VAL A 253      15.396  17.492  27.503  1.00 10.00      A   
ATOM   2390  CG1 VAL A 253      14.867  16.887  26.211  1.00 10.00      A   
ATOM   2391  CG2 VAL A 253      16.301  18.678  27.204  1.00 10.00      A   
ATOM   2392  C   VAL A 253      13.400  16.689  28.797  1.00 10.00      A   
ATOM   2393  O   VAL A 253      12.352  16.433  28.198  1.00 10.00      A   
ATOM   2394  N   TYR A 254      13.863  15.951  29.803  1.00 10.00      A   
ATOM   2395  HN  TYR A 254      14.700  16.220  30.242  1.00 10.00      A   
ATOM   2396  CA  TYR A 254      13.171  14.753  30.271  1.00 10.00      A   
ATOM   2397  CB  TYR A 254      13.966  14.111  31.417  1.00 10.00      A   
ATOM   2398  CG  TYR A 254      13.418  12.788  31.911  1.00 10.00      A   
ATOM   2399  CD1 TYR A 254      13.890  11.585  31.402  1.00 10.00      A   
ATOM   2400  CD2 TYR A 254      12.442  12.741  32.899  1.00 10.00      A   
ATOM   2401  CE1 TYR A 254      13.405  10.375  31.862  1.00 10.00      A   
ATOM   2402  CE2 TYR A 254      11.948  11.538  33.360  1.00 10.00      A   
ATOM   2403  CZ  TYR A 254      12.433  10.360  32.838  1.00 10.00      A   
ATOM   2404  OH  TYR A 254      11.952   9.159  33.303  1.00 10.00      A   
ATOM   2405  HH  TYR A 254      12.690   8.622  33.617  1.00 10.00      A   
ATOM   2406  C   TYR A 254      11.757  15.088  30.739  1.00 10.00      A   
ATOM   2407  O   TYR A 254      10.782  14.435  30.344  1.00 10.00      A   
ATOM   2408  N   SER A 255      11.654  16.121  31.566  1.00 10.00      A   
ATOM   2409  HN  SER A 255      12.464  16.612  31.818  1.00 10.00      A   
ATOM   2410  CA  SER A 255      10.374  16.555  32.102  1.00 10.00      A   
ATOM   2411  CB  SER A 255      10.589  17.546  33.253  1.00 10.00      A   
ATOM   2412  OG  SER A 255      11.655  17.120  34.096  1.00 10.00      A   
ATOM   2413  HG  SER A 255      12.506  17.360  33.692  1.00 10.00      A   
ATOM   2414  C   SER A 255       9.493  17.154  31.001  1.00 10.00      A   
ATOM   2415  O   SER A 255       8.302  16.851  30.918  1.00 10.00      A   
ATOM   2416  N   GLY A 256      10.099  17.962  30.128  1.00 10.00      A   
ATOM   2417  HN  GLY A 256      11.062  18.134  30.220  1.00 10.00      A   
ATOM   2418  CA  GLY A 256       9.358  18.590  29.044  1.00 10.00      A   
ATOM   2419  C   GLY A 256       8.644  17.581  28.164  1.00 10.00      A   
ATOM   2420  O   GLY A 256       7.459  17.744  27.855  1.00 10.00      A   
ATOM   2421  N   LEU A 257       9.356  16.528  27.779  1.00 10.00      A   
ATOM   2422  HN  LEU A 257      10.293  16.448  28.071  1.00 10.00      A   
ATOM   2423  CA  LEU A 257       8.787  15.485  26.936  1.00 10.00      A   
ATOM   2424  CB  LEU A 257       9.867  14.476  26.531  1.00 10.00      A   
ATOM   2425  CG  LEU A 257      10.930  14.973  25.549  1.00 10.00      A   
ATOM   2426  CD1 LEU A 257      12.120  14.029  25.528  1.00 10.00      A   
ATOM   2427  CD2 LEU A 257      10.341  15.121  24.154  1.00 10.00      A   
ATOM   2428  C   LEU A 257       7.648  14.760  27.652  1.00 10.00      A   
ATOM   2429  O   LEU A 257       6.567  14.581  27.091  1.00 10.00      A   
ATOM   2430  N   SER A 258       7.899  14.355  28.895  1.00 10.00      A   
ATOM   2431  HN  SER A 258       8.776  14.539  29.288  1.00 10.00      A   
ATOM   2432  CA  SER A 258       6.908  13.640  29.690  1.00 10.00      A   
ATOM   2433  CB  SER A 258       7.493  13.270  31.055  1.00 10.00      A   
ATOM   2434  OG  SER A 258       8.757  12.640  30.906  1.00 10.00      A   
ATOM   2435  HG  SER A 258       9.457  13.302  30.981  1.00 10.00      A   
ATOM   2436  C   SER A 258       5.625  14.459  29.858  1.00 10.00      A   
ATOM   2437  O   SER A 258       4.521  13.939  29.675  1.00 10.00      A   
ATOM   2438  N   VAL A 259       5.779  15.743  30.174  1.00 10.00      A   
ATOM   2439  HN  VAL A 259       6.689  16.104  30.289  1.00 10.00      A   
ATOM   2440  CA  VAL A 259       4.634  16.631  30.358  1.00 10.00      A   
ATOM   2441  CB  VAL A 259       5.061  18.047  30.806  1.00 10.00      A   
ATOM   2442  CG1 VAL A 259       3.879  19.007  30.798  1.00 10.00      A   
ATOM   2443  CG2 VAL A 259       5.690  18.002  32.188  1.00 10.00      A   
ATOM   2444  C   VAL A 259       3.795  16.725  29.083  1.00 10.00      A   
ATOM   2445  O   VAL A 259       2.567  16.589  29.127  1.00 10.00      A   
ATOM   2446  N   ALA A 260       4.463  16.928  27.949  1.00 10.00      A   
ATOM   2447  HN  ALA A 260       5.444  16.994  27.973  1.00 10.00      A   
ATOM   2448  CA  ALA A 260       3.777  17.045  26.670  1.00 10.00      A   
ATOM   2449  CB  ALA A 260       4.756  17.471  25.588  1.00 10.00      A   
ATOM   2450  C   ALA A 260       3.095  15.734  26.285  1.00 10.00      A   
ATOM   2451  O   ALA A 260       1.941  15.725  25.859  1.00 10.00      A   
ATOM   2452  N   LEU A 261       3.814  14.630  26.454  1.00 10.00      A   
ATOM   2453  HN  LEU A 261       4.726  14.704  26.814  1.00 10.00      A   
ATOM   2454  CA  LEU A 261       3.287  13.312  26.117  1.00 10.00      A   
ATOM   2455  CB  LEU A 261       4.379  12.244  26.223  1.00 10.00      A   
ATOM   2456  CG  LEU A 261       5.397  12.227  25.082  1.00 10.00      A   
ATOM   2457  CD1 LEU A 261       6.614  11.401  25.458  1.00 10.00      A   
ATOM   2458  CD2 LEU A 261       4.760  11.687  23.813  1.00 10.00      A   
ATOM   2459  C   LEU A 261       2.077  12.945  26.973  1.00 10.00      A   
ATOM   2460  O   LEU A 261       1.120  12.340  26.485  1.00 10.00      A   
ATOM   2461  N   SER A 262       2.114  13.324  28.246  1.00 10.00      A   
ATOM   2462  HN  SER A 262       2.910  13.794  28.586  1.00 10.00      A   
ATOM   2463  CA  SER A 262       1.011  13.032  29.158  1.00 10.00      A   
ATOM   2464  CB  SER A 262       1.433  13.245  30.615  1.00 10.00      A   
ATOM   2465  OG  SER A 262       1.837  14.586  30.857  1.00 10.00      A   
ATOM   2466  HG  SER A 262       2.068  15.015  30.021  1.00 10.00      A   
ATOM   2467  C   SER A 262      -0.225  13.870  28.819  1.00 10.00      A   
ATOM   2468  O   SER A 262      -1.331  13.579  29.277  1.00 10.00      A   
ATOM   2469  N   GLY A 263      -0.022  14.914  28.022  1.00 10.00      A   
ATOM   2470  HN  GLY A 263       0.886  15.102  27.696  1.00 10.00      A   
ATOM   2471  CA  GLY A 263      -1.120  15.776  27.626  1.00 10.00      A   
ATOM   2472  C   GLY A 263      -1.876  15.212  26.440  1.00 10.00      A   
ATOM   2473  O   GLY A 263      -3.076  15.438  26.291  1.00 10.00      A   
ATOM   2474  N   CYS A 264      -1.170  14.472  25.599  1.00 10.00      A   
ATOM   2475  HN  CYS A 264      -0.216  14.328  25.772  1.00 10.00      A   
ATOM   2476  CA  CYS A 264      -1.777  13.864  24.425  1.00 10.00      A   
ATOM   2477  CB  CYS A 264      -0.742  13.720  23.313  1.00 10.00      A   
ATOM   2478  SG  CYS A 264       0.291  15.184  23.069  1.00 10.00      A   
ATOM   2479  HG  CYS A 264       0.407  15.813  24.232  1.00 10.00      A   
ATOM   2480  C   CYS A 264      -2.373  12.504  24.789  1.00 10.00      A   
ATOM   2481  O   CYS A 264      -1.709  11.468  24.706  1.00 10.00      A   
ATOM   2482  N   LYS A 265      -3.627  12.512  25.210  1.00 10.00      A   
ATOM   2483  HN  LYS A 265      -4.114  13.367  25.249  1.00 10.00      A   
ATOM   2484  CA  LYS A 265      -4.310  11.289  25.614  1.00 10.00      A   
ATOM   2485  CB  LYS A 265      -5.306  11.572  26.736  1.00 10.00      A   
ATOM   2486  CG  LYS A 265      -4.640  11.840  28.076  1.00 10.00      A   
ATOM   2487  CD  LYS A 265      -5.460  12.783  28.940  1.00 10.00      A   
ATOM   2488  CE  LYS A 265      -4.717  13.135  30.219  1.00 10.00      A   
ATOM   2489  NZ  LYS A 265      -5.347  14.271  30.941  1.00 10.00      A   
ATOM   2490  HZ1 LYS A 265      -4.867  14.428  31.852  1.00 10.00      A   
ATOM   2491  HZ2 LYS A 265      -6.351  14.073  31.124  1.00 10.00      A   
ATOM   2492  HZ3 LYS A 265      -5.278  15.137  30.374  1.00 10.00      A   
ATOM   2493  C   LYS A 265      -4.980  10.584  24.439  1.00 10.00      A   
ATOM   2494  O   LYS A 265      -5.475   9.467  24.577  1.00 10.00      A   
ATOM   2495  N   GLU A 266      -4.970  11.224  23.277  1.00 10.00      A   
ATOM   2496  HN  GLU A 266      -4.560  12.113  23.221  1.00 10.00      A   
ATOM   2497  CA  GLU A 266      -5.574  10.637  22.084  1.00 10.00      A   
ATOM   2498  CB  GLU A 266      -6.052  11.722  21.124  1.00 10.00      A   
ATOM   2499  CG  GLU A 266      -7.338  12.402  21.558  1.00 10.00      A   
ATOM   2500  CD  GLU A 266      -8.461  11.417  21.810  1.00 10.00      A   
ATOM   2501  OE1 GLU A 266      -9.067  11.464  22.904  1.00 10.00      A   
ATOM   2502  OE2 GLU A 266      -8.748  10.597  20.914  1.00 10.00      A   
ATOM   2503  C   GLU A 266      -4.611   9.697  21.375  1.00 10.00      A   
ATOM   2504  O   GLU A 266      -4.997   8.977  20.456  1.00 10.00      A   
ATOM   2505  N   LEU A 267      -3.359   9.704  21.816  1.00 10.00      A   
ATOM   2506  HN  LEU A 267      -3.120  10.302  22.552  1.00 10.00      A   
ATOM   2507  CA  LEU A 267      -2.330   8.855  21.226  1.00 10.00      A   
ATOM   2508  CB  LEU A 267      -0.987   9.084  21.922  1.00 10.00      A   
ATOM   2509  CG  LEU A 267      -0.361  10.472  21.745  1.00 10.00      A   
ATOM   2510  CD1 LEU A 267       0.879  10.622  22.613  1.00 10.00      A   
ATOM   2511  CD2 LEU A 267      -0.023  10.728  20.287  1.00 10.00      A   
ATOM   2512  C   LEU A 267      -2.713   7.377  21.294  1.00 10.00      A   
ATOM   2513  O   LEU A 267      -3.093   6.872  22.355  1.00 10.00      A   
ATOM   2514  N   ARG A 268      -2.633   6.699  20.154  1.00 10.00      A   
ATOM   2515  HN  ARG A 268      -2.358   7.173  19.335  1.00 10.00      A   
ATOM   2516  CA  ARG A 268      -2.956   5.278  20.075  1.00 10.00      A   
ATOM   2517  CB  ARG A 268      -4.248   5.056  19.284  1.00 10.00      A   
ATOM   2518  CG  ARG A 268      -5.492   5.643  19.925  1.00 10.00      A   
ATOM   2519  CD  ARG A 268      -5.683   5.118  21.335  1.00 10.00      A   
ATOM   2520  NE  ARG A 268      -6.938   5.579  21.916  1.00 10.00      A   
ATOM   2521  HE  ARG A 268      -7.764   5.144  21.601  1.00 10.00      A   
ATOM   2522  CZ  ARG A 268      -7.029   6.545  22.823  1.00 10.00      A   
ATOM   2523  NH1 ARG A 268      -5.932   7.148  23.265  1.00 10.00      A   
ATOM   2524 HH11 ARG A 268      -4.997   6.868  22.892  1.00 10.00      A   
ATOM   2525 HH12 ARG A 268      -5.999   7.916  23.979  1.00 10.00      A   
ATOM   2526  NH2 ARG A 268      -8.215   6.916  23.271  1.00 10.00      A   
ATOM   2527 HH21 ARG A 268      -8.292   7.668  23.991  1.00 10.00      A   
ATOM   2528 HH22 ARG A 268      -9.079   6.461  22.903  1.00 10.00      A   
ATOM   2529  C   ARG A 268      -1.817   4.502  19.423  1.00 10.00      A   
ATOM   2530  O   ARG A 268      -1.634   3.312  19.685  1.00 10.00      A   
ATOM   2531  N   CYS A 269      -1.054   5.180  18.575  1.00 10.00      A   
ATOM   2532  HN  CYS A 269      -1.252   6.125  18.397  1.00 10.00      A   
ATOM   2533  CA  CYS A 269       0.064   4.553  17.885  1.00 10.00      A   
ATOM   2534  CB  CYS A 269      -0.221   4.488  16.386  1.00 10.00      A   
ATOM   2535  SG  CYS A 269       0.979   3.539  15.425  1.00 10.00      A   
ATOM   2536  HG  CYS A 269       0.325   2.909  14.458  1.00 10.00      A   
ATOM   2537  C   CYS A 269       1.359   5.316  18.136  1.00 10.00      A   
ATOM   2538  O   CYS A 269       1.365   6.547  18.220  1.00 10.00      A   
ATOM   2539  N   LEU A 270       2.449   4.577  18.258  1.00 10.00      A   
ATOM   2540  HN  LEU A 270       2.371   3.597  18.192  1.00 10.00      A   
ATOM   2541  CA  LEU A 270       3.756   5.166  18.491  1.00 10.00      A   
ATOM   2542  CB  LEU A 270       4.217   4.880  19.922  1.00 10.00      A   
ATOM   2543  CG  LEU A 270       4.613   6.090  20.773  1.00 10.00      A   
ATOM   2544  CD1 LEU A 270       5.344   5.637  22.027  1.00 10.00      A   
ATOM   2545  CD2 LEU A 270       5.463   7.071  19.977  1.00 10.00      A   
ATOM   2546  C   LEU A 270       4.768   4.598  17.502  1.00 10.00      A   
ATOM   2547  O   LEU A 270       4.913   3.380  17.383  1.00 10.00      A   
ATOM   2548  N   SER A 271       5.447   5.479  16.785  1.00 10.00      A   
ATOM   2549  HN  SER A 271       5.269   6.439  16.912  1.00 10.00      A   
ATOM   2550  CA  SER A 271       6.449   5.076  15.807  1.00 10.00      A   
ATOM   2551  CB  SER A 271       5.844   5.075  14.398  1.00 10.00      A   
ATOM   2552  OG  SER A 271       4.622   4.354  14.376  1.00 10.00      A   
ATOM   2553  HG  SER A 271       4.393   4.090  15.274  1.00 10.00      A   
ATOM   2554  C   SER A 271       7.659   6.007  15.870  1.00 10.00      A   
ATOM   2555  O   SER A 271       7.626   7.034  16.554  1.00 10.00      A   
ATOM   2556  N   GLY A 272       8.724   5.639  15.168  1.00 10.00      A   
ATOM   2557  HN  GLY A 272       8.693   4.807  14.650  1.00 10.00      A   
ATOM   2558  CA  GLY A 272       9.931   6.446  15.161  1.00 10.00      A   
ATOM   2559  C   GLY A 272      10.981   5.890  16.096  1.00 10.00      A   
ATOM   2560  O   GLY A 272      11.430   4.758  15.916  1.00 10.00      A   
ATOM   2561  N   PHE A 273      11.363   6.683  17.094  1.00 10.00      A   
ATOM   2562  HN  PHE A 273      10.960   7.576  17.171  1.00 10.00      A   
ATOM   2563  CA  PHE A 273      12.359   6.272  18.082  1.00 10.00      A   
ATOM   2564  CB  PHE A 273      11.866   5.068  18.898  1.00 10.00      A   
ATOM   2565  CG  PHE A 273      10.924   5.420  20.013  1.00 10.00      A   
ATOM   2566  CD1 PHE A 273       9.630   5.829  19.742  1.00 10.00      A   
ATOM   2567  CD2 PHE A 273      11.333   5.340  21.334  1.00 10.00      A   
ATOM   2568  CE1 PHE A 273       8.762   6.153  20.765  1.00 10.00      A   
ATOM   2569  CE2 PHE A 273      10.471   5.661  22.363  1.00 10.00      A   
ATOM   2570  CZ  PHE A 273       9.182   6.069  22.079  1.00 10.00      A   
ATOM   2571  C   PHE A 273      13.722   5.974  17.457  1.00 10.00      A   
ATOM   2572  O   PHE A 273      14.409   5.043  17.877  1.00 10.00      A   
ATOM   2573  N   TRP A 274      14.120   6.774  16.472  1.00 10.00      A   
ATOM   2574  HN  TRP A 274      13.541   7.516  16.189  1.00 10.00      A   
ATOM   2575  CA  TRP A 274      15.407   6.583  15.814  1.00 10.00      A   
ATOM   2576  CB  TRP A 274      15.542   7.510  14.606  1.00 10.00      A   
ATOM   2577  CG  TRP A 274      15.067   6.915  13.318  1.00 10.00      A   
ATOM   2578  CD1 TRP A 274      15.627   5.871  12.644  1.00 10.00      A   
ATOM   2579  CD2 TRP A 274      13.945   7.344  12.532  1.00 10.00      A   
ATOM   2580  NE1 TRP A 274      14.922   5.614  11.496  1.00 10.00      A   
ATOM   2581  HE1 TRP A 274      15.128   4.905  10.847  1.00 10.00      A   
ATOM   2582  CE2 TRP A 274      13.885   6.505  11.402  1.00 10.00      A   
ATOM   2583  CE3 TRP A 274      12.985   8.352  12.675  1.00 10.00      A   
ATOM   2584  CZ2 TRP A 274      12.905   6.642  10.423  1.00 10.00      A   
ATOM   2585  CZ3 TRP A 274      12.013   8.486  11.699  1.00 10.00      A   
ATOM   2586  CH2 TRP A 274      11.980   7.636  10.588  1.00 10.00      A   
ATOM   2587  C   TRP A 274      16.548   6.848  16.788  1.00 10.00      A   
ATOM   2588  O   TRP A 274      16.715   7.977  17.261  1.00 10.00      A   
ATOM   2589  N   ASP A 275      17.323   5.800  17.075  1.00 10.00      A   
ATOM   2590  HN  ASP A 275      17.120   4.937  16.651  1.00 10.00      A   
ATOM   2591  CA  ASP A 275      18.458   5.882  18.003  1.00 10.00      A   
ATOM   2592  CB  ASP A 275      19.527   6.879  17.531  1.00 10.00      A   
ATOM   2593  CG  ASP A 275      20.219   6.464  16.248  1.00 10.00      A   
ATOM   2594  OD1 ASP A 275      20.762   5.337  16.187  1.00 10.00      A   
ATOM   2595  OD2 ASP A 275      20.229   7.270  15.292  1.00 10.00      A   
ATOM   2596  C   ASP A 275      17.978   6.251  19.400  1.00 10.00      A   
ATOM   2597  O   ASP A 275      18.654   6.974  20.132  1.00 10.00      A   
ATOM   2598  N   ALA A 276      16.800   5.743  19.750  1.00 10.00      A   
ATOM   2599  HN  ALA A 276      16.325   5.175  19.109  1.00 10.00      A   
ATOM   2600  CA  ALA A 276      16.179   6.008  21.042  1.00 10.00      A   
ATOM   2601  CB  ALA A 276      14.887   5.220  21.173  1.00 10.00      A   
ATOM   2602  C   ALA A 276      17.095   5.694  22.215  1.00 10.00      A   
ATOM   2603  O   ALA A 276      17.564   4.566  22.367  1.00 10.00      A   
ATOM   2604  N   VAL A 277      17.352   6.701  23.033  1.00 10.00      A   
ATOM   2605  HN  VAL A 277      16.983   7.590  22.830  1.00 10.00      A   
ATOM   2606  CA  VAL A 277      18.179   6.530  24.215  1.00 10.00      A   
ATOM   2607  CB  VAL A 277      18.742   7.881  24.695  1.00 10.00      A   
ATOM   2608  CG1 VAL A 277      19.609   7.708  25.933  1.00 10.00      A   
ATOM   2609  CG2 VAL A 277      19.531   8.549  23.583  1.00 10.00      A   
ATOM   2610  C   VAL A 277      17.333   5.906  25.328  1.00 10.00      A   
ATOM   2611  O   VAL A 277      16.237   6.388  25.626  1.00 10.00      A   
ATOM   2612  N   PRO A 278      17.827   4.815  25.942  1.00 10.00      A   
ATOM   2613  CA  PRO A 278      17.114   4.108  27.020  1.00 10.00      A   
ATOM   2614  CB  PRO A 278      18.132   3.071  27.499  1.00 10.00      A   
ATOM   2615  CG  PRO A 278      19.019   2.846  26.323  1.00 10.00      A   
ATOM   2616  CD  PRO A 278      19.114   4.171  25.622  1.00 10.00      A   
ATOM   2617  C   PRO A 278      16.710   5.031  28.172  1.00 10.00      A   
ATOM   2618  O   PRO A 278      15.697   4.803  28.832  1.00 10.00      A   
ATOM   2619  N   ALA A 279      17.486   6.086  28.387  1.00 10.00      A   
ATOM   2620  HN  ALA A 279      18.264   6.231  27.813  1.00 10.00      A   
ATOM   2621  CA  ALA A 279      17.214   7.035  29.463  1.00 10.00      A   
ATOM   2622  CB  ALA A 279      18.465   7.831  29.796  1.00 10.00      A   
ATOM   2623  C   ALA A 279      16.053   7.974  29.133  1.00 10.00      A   
ATOM   2624  O   ALA A 279      15.590   8.721  29.994  1.00 10.00      A   
ATOM   2625  N   TYR A 280      15.584   7.942  27.894  1.00 10.00      A   
ATOM   2626  HN  TYR A 280      15.983   7.327  27.240  1.00 10.00      A   
ATOM   2627  CA  TYR A 280      14.481   8.804  27.486  1.00 10.00      A   
ATOM   2628  CB  TYR A 280      14.905   9.762  26.375  1.00 10.00      A   
ATOM   2629  CG  TYR A 280      15.500  11.045  26.902  1.00 10.00      A   
ATOM   2630  CD1 TYR A 280      16.874  11.243  26.927  1.00 10.00      A   
ATOM   2631  CD2 TYR A 280      14.684  12.054  27.395  1.00 10.00      A   
ATOM   2632  CE1 TYR A 280      17.414  12.411  27.427  1.00 10.00      A   
ATOM   2633  CE2 TYR A 280      15.215  13.223  27.892  1.00 10.00      A   
ATOM   2634  CZ  TYR A 280      16.579  13.397  27.907  1.00 10.00      A   
ATOM   2635  OH  TYR A 280      17.108  14.552  28.417  1.00 10.00      A   
ATOM   2636  HH  TYR A 280      16.646  14.779  29.232  1.00 10.00      A   
ATOM   2637  C   TYR A 280      13.246   8.002  27.096  1.00 10.00      A   
ATOM   2638  O   TYR A 280      12.270   8.548  26.587  1.00 10.00      A   
ATOM   2639  N   LEU A 281      13.303   6.700  27.349  1.00 10.00      A   
ATOM   2640  HN  LEU A 281      14.120   6.331  27.742  1.00 10.00      A   
ATOM   2641  CA  LEU A 281      12.188   5.798  27.056  1.00 10.00      A   
ATOM   2642  CB  LEU A 281      12.632   4.332  27.102  1.00 10.00      A   
ATOM   2643  CG  LEU A 281      13.650   3.892  26.046  1.00 10.00      A   
ATOM   2644  CD1 LEU A 281      13.979   2.414  26.206  1.00 10.00      A   
ATOM   2645  CD2 LEU A 281      13.133   4.180  24.643  1.00 10.00      A   
ATOM   2646  C   LEU A 281      10.983   6.019  27.990  1.00 10.00      A   
ATOM   2647  O   LEU A 281       9.843   6.022  27.525  1.00 10.00      A   
ATOM   2648  N   PRO A 282      11.203   6.205  29.320  1.00 10.00      A   
ATOM   2649  CA  PRO A 282      10.107   6.414  30.285  1.00 10.00      A   
ATOM   2650  CB  PRO A 282      10.828   6.622  31.623  1.00 10.00      A   
ATOM   2651  CG  PRO A 282      12.156   5.983  31.442  1.00 10.00      A   
ATOM   2652  CD  PRO A 282      12.513   6.190  30.002  1.00 10.00      A   
ATOM   2653  C   PRO A 282       9.210   7.619  29.980  1.00 10.00      A   
ATOM   2654  O   PRO A 282       8.211   7.837  30.668  1.00 10.00      A   
ATOM   2655  N   ALA A 283       9.562   8.404  28.964  1.00 10.00      A   
ATOM   2656  HN  ALA A 283      10.371   8.192  28.453  1.00 10.00      A   
ATOM   2657  CA  ALA A 283       8.772   9.571  28.590  1.00 10.00      A   
ATOM   2658  CB  ALA A 283       9.483  10.364  27.500  1.00 10.00      A   
ATOM   2659  C   ALA A 283       7.378   9.153  28.122  1.00 10.00      A   
ATOM   2660  O   ALA A 283       6.387   9.843  28.371  1.00 10.00      A   
ATOM   2661  N   VAL A 284       7.303   8.001  27.474  1.00 10.00      A   
ATOM   2662  HN  VAL A 284       8.123   7.473  27.336  1.00 10.00      A   
ATOM   2663  CA  VAL A 284       6.032   7.500  26.960  1.00 10.00      A   
ATOM   2664  CB  VAL A 284       6.197   6.816  25.589  1.00 10.00      A   
ATOM   2665  CG1 VAL A 284       6.696   7.818  24.563  1.00 10.00      A   
ATOM   2666  CG2 VAL A 284       7.145   5.628  25.683  1.00 10.00      A   
ATOM   2667  C   VAL A 284       5.346   6.544  27.933  1.00 10.00      A   
ATOM   2668  O   VAL A 284       4.404   5.837  27.569  1.00 10.00      A   
ATOM   2669  N   TYR A 285       5.805   6.536  29.177  1.00 10.00      A   
ATOM   2670  HN  TYR A 285       6.542   7.141  29.422  1.00 10.00      A   
ATOM   2671  CA  TYR A 285       5.231   5.657  30.196  1.00 10.00      A   
ATOM   2672  CB  TYR A 285       6.052   5.695  31.481  1.00 10.00      A   
ATOM   2673  CG  TYR A 285       7.131   4.641  31.546  1.00 10.00      A   
ATOM   2674  CD1 TYR A 285       7.289   3.709  30.526  1.00 10.00      A   
ATOM   2675  CD2 TYR A 285       7.992   4.575  32.631  1.00 10.00      A   
ATOM   2676  CE1 TYR A 285       8.274   2.745  30.586  1.00 10.00      A   
ATOM   2677  CE2 TYR A 285       8.980   3.614  32.699  1.00 10.00      A   
ATOM   2678  CZ  TYR A 285       9.116   2.703  31.676  1.00 10.00      A   
ATOM   2679  OH  TYR A 285      10.101   1.748  31.743  1.00 10.00      A   
ATOM   2680  HH  TYR A 285      10.459   1.597  30.856  1.00 10.00      A   
ATOM   2681  C   TYR A 285       3.773   6.002  30.482  1.00 10.00      A   
ATOM   2682  O   TYR A 285       2.948   5.125  30.733  1.00 10.00      A   
ATOM   2683  N   SER A 286       3.456   7.283  30.425  1.00 10.00      A   
ATOM   2684  HN  SER A 286       4.151   7.941  30.225  1.00 10.00      A   
ATOM   2685  CA  SER A 286       2.099   7.745  30.669  1.00 10.00      A   
ATOM   2686  CB  SER A 286       2.145   9.139  31.289  1.00 10.00      A   
ATOM   2687  OG  SER A 286       3.081   9.187  32.353  1.00 10.00      A   
ATOM   2688  HG  SER A 286       2.603   9.244  33.190  1.00 10.00      A   
ATOM   2689  C   SER A 286       1.293   7.765  29.368  1.00 10.00      A   
ATOM   2690  O   SER A 286       0.328   8.520  29.230  1.00 10.00      A   
ATOM   2691  N   VAL A 287       1.706   6.938  28.409  1.00 10.00      A   
ATOM   2692  HN  VAL A 287       2.485   6.373  28.578  1.00 10.00      A   
ATOM   2693  CA  VAL A 287       1.031   6.858  27.117  1.00 10.00      A   
ATOM   2694  CB  VAL A 287       1.801   7.631  26.020  1.00 10.00      A   
ATOM   2695  CG1 VAL A 287       0.986   7.691  24.738  1.00 10.00      A   
ATOM   2696  CG2 VAL A 287       2.176   9.031  26.479  1.00 10.00      A   
ATOM   2697  C   VAL A 287       0.862   5.407  26.660  1.00 10.00      A   
ATOM   2698  O   VAL A 287      -0.187   5.039  26.131  1.00 10.00      A   
ATOM   2699  N   CYS A 288       1.890   4.589  26.885  1.00 10.00      A   
ATOM   2700  HN  CYS A 288       2.687   4.941  27.342  1.00 10.00      A   
ATOM   2701  CA  CYS A 288       1.881   3.180  26.465  1.00 10.00      A   
ATOM   2702  CB  CYS A 288       3.201   2.496  26.822  1.00 10.00      A   
ATOM   2703  SG  CYS A 288       3.858   2.966  28.435  1.00 10.00      A   
ATOM   2704  HG  CYS A 288       4.646   4.016  28.255  1.00 10.00      A   
ATOM   2705  C   CYS A 288       0.696   2.378  27.008  1.00 10.00      A   
ATOM   2706  O   CYS A 288       0.300   1.371  26.419  1.00 10.00      A   
ATOM   2707  N   SER A 289       0.105   2.842  28.098  1.00 10.00      A   
ATOM   2708  HN  SER A 289       0.430   3.671  28.501  1.00 10.00      A   
ATOM   2709  CA  SER A 289      -1.025   2.152  28.706  1.00 10.00      A   
ATOM   2710  CB  SER A 289      -1.268   2.669  30.122  1.00 10.00      A   
ATOM   2711  OG  SER A 289      -0.084   2.553  30.902  1.00 10.00      A   
ATOM   2712  HG  SER A 289       0.426   1.786  30.601  1.00 10.00      A   
ATOM   2713  C   SER A 289      -2.292   2.240  27.851  1.00 10.00      A   
ATOM   2714  O   SER A 289      -3.286   1.571  28.137  1.00 10.00      A   
ATOM   2715  N   ARG A 290      -2.262   3.068  26.809  1.00 10.00      A   
ATOM   2716  HN  ARG A 290      -1.457   3.606  26.644  1.00 10.00      A   
ATOM   2717  CA  ARG A 290      -3.407   3.207  25.917  1.00 10.00      A   
ATOM   2718  CB  ARG A 290      -4.122   4.541  26.145  1.00 10.00      A   
ATOM   2719  CG  ARG A 290      -3.295   5.760  25.775  1.00 10.00      A   
ATOM   2720  CD  ARG A 290      -3.938   7.042  26.269  1.00 10.00      A   
ATOM   2721  NE  ARG A 290      -3.048   8.185  26.103  1.00 10.00      A   
ATOM   2722  HE  ARG A 290      -3.090   8.665  25.249  1.00 10.00      A   
ATOM   2723  CZ  ARG A 290      -2.197   8.607  27.042  1.00 10.00      A   
ATOM   2724  NH1 ARG A 290      -2.125   7.982  28.212  1.00 10.00      A   
ATOM   2725 HH11 ARG A 290      -1.456   8.315  28.945  1.00 10.00      A   
ATOM   2726 HH12 ARG A 290      -2.733   7.158  28.411  1.00 10.00      A   
ATOM   2727  NH2 ARG A 290      -1.423   9.663  26.815  1.00 10.00      A   
ATOM   2728 HH21 ARG A 290      -0.757   9.992  27.548  1.00 10.00      A   
ATOM   2729 HH22 ARG A 290      -1.473  10.171  25.900  1.00 10.00      A   
ATOM   2730  C   ARG A 290      -2.978   3.052  24.460  1.00 10.00      A   
ATOM   2731  O   ARG A 290      -3.756   3.312  23.539  1.00 10.00      A   
ATOM   2732  N   LEU A 291      -1.741   2.610  24.265  1.00 10.00      A   
ATOM   2733  HN  LEU A 291      -1.181   2.396  25.040  1.00 10.00      A   
ATOM   2734  CA  LEU A 291      -1.201   2.417  22.928  1.00 10.00      A   
ATOM   2735  CB  LEU A 291       0.309   2.663  22.908  1.00 10.00      A   
ATOM   2736  CG  LEU A 291       0.773   4.090  23.195  1.00 10.00      A   
ATOM   2737  CD1 LEU A 291       2.290   4.164  23.167  1.00 10.00      A   
ATOM   2738  CD2 LEU A 291       0.174   5.063  22.196  1.00 10.00      A   
ATOM   2739  C   LEU A 291      -1.501   1.015  22.426  1.00 10.00      A   
ATOM   2740  O   LEU A 291      -1.104   0.027  23.039  1.00 10.00      A   
ATOM   2741  N   THR A 292      -2.201   0.941  21.312  1.00 10.00      A   
ATOM   2742  HN  THR A 292      -2.496   1.767  20.874  1.00 10.00      A   
ATOM   2743  CA  THR A 292      -2.560  -0.331  20.717  1.00 10.00      A   
ATOM   2744  CB  THR A 292      -3.927  -0.221  20.025  1.00 10.00      A   
ATOM   2745  OG1 THR A 292      -4.191   1.165  19.743  1.00 10.00      A   
ATOM   2746  HG1 THR A 292      -4.109   1.317  18.795  1.00 10.00      A   
ATOM   2747  CG2 THR A 292      -5.028  -0.755  20.928  1.00 10.00      A   
ATOM   2748  C   THR A 292      -1.503  -0.774  19.707  1.00 10.00      A   
ATOM   2749  O   THR A 292      -1.356  -1.965  19.427  1.00 10.00      A   
ATOM   2750  N   THR A 293      -0.753   0.188  19.180  1.00 10.00      A   
ATOM   2751  HN  THR A 293      -0.894   1.117  19.466  1.00 10.00      A   
ATOM   2752  CA  THR A 293       0.287  -0.103  18.204  1.00 10.00      A   
ATOM   2753  CB  THR A 293      -0.104   0.389  16.794  1.00 10.00      A   
ATOM   2754  OG1 THR A 293      -1.400  -0.115  16.460  1.00 10.00      A   
ATOM   2755  HG1 THR A 293      -2.066   0.411  16.905  1.00 10.00      A   
ATOM   2756  CG2 THR A 293       0.899  -0.087  15.753  1.00 10.00      A   
ATOM   2757  C   THR A 293       1.612   0.532  18.616  1.00 10.00      A   
ATOM   2758  O   THR A 293       1.688   1.743  18.842  1.00 10.00      A   
ATOM   2759  N   LEU A 294       2.647  -0.295  18.707  1.00 10.00      A   
ATOM   2760  HN  LEU A 294       2.514  -1.251  18.508  1.00 10.00      A   
ATOM   2761  CA  LEU A 294       3.972   0.171  19.089  1.00 10.00      A   
ATOM   2762  CB  LEU A 294       4.322  -0.326  20.494  1.00 10.00      A   
ATOM   2763  CG  LEU A 294       5.630   0.191  21.097  1.00 10.00      A   
ATOM   2764  CD1 LEU A 294       5.612   1.707  21.200  1.00 10.00      A   
ATOM   2765  CD2 LEU A 294       5.870  -0.435  22.463  1.00 10.00      A   
ATOM   2766  C   LEU A 294       5.021  -0.292  18.079  1.00 10.00      A   
ATOM   2767  O   LEU A 294       5.229  -1.489  17.887  1.00 10.00      A   
ATOM   2768  N   ASN A 295       5.662   0.661  17.423  1.00 10.00      A   
ATOM   2769  HN  ASN A 295       5.442   1.602  17.608  1.00 10.00      A   
ATOM   2770  CA  ASN A 295       6.687   0.355  16.431  1.00 10.00      A   
ATOM   2771  CB  ASN A 295       6.364   1.054  15.106  1.00 10.00      A   
ATOM   2772  CG  ASN A 295       7.114   0.479  13.919  1.00 10.00      A   
ATOM   2773  OD1 ASN A 295       8.222  -0.044  14.052  1.00 10.00      A   
ATOM   2774  ND2 ASN A 295       6.516   0.581  12.744  1.00 10.00      A   
ATOM   2775 HD21 ASN A 295       5.638   1.020  12.706  1.00 10.00      A   
ATOM   2776 HD22 ASN A 295       6.968   0.212  11.958  1.00 10.00      A   
ATOM   2777  C   ASN A 295       8.059   0.789  16.931  1.00 10.00      A   
ATOM   2778  O   ASN A 295       8.397   1.971  16.893  1.00 10.00      A   
ATOM   2779  N   LEU A 296       8.847  -0.171  17.394  1.00 10.00      A   
ATOM   2780  HN  LEU A 296       8.530  -1.105  17.376  1.00 10.00      A   
ATOM   2781  CA  LEU A 296      10.180   0.109  17.909  1.00 10.00      A   
ATOM   2782  CB  LEU A 296      10.281  -0.308  19.381  1.00 10.00      A   
ATOM   2783  CG  LEU A 296       9.359   0.423  20.362  1.00 10.00      A   
ATOM   2784  CD1 LEU A 296       9.491  -0.166  21.757  1.00 10.00      A   
ATOM   2785  CD2 LEU A 296       9.665   1.913  20.382  1.00 10.00      A   
ATOM   2786  C   LEU A 296      11.239  -0.613  17.079  1.00 10.00      A   
ATOM   2787  O   LEU A 296      12.298  -0.990  17.584  1.00 10.00      A   
ATOM   2788  N   SER A 297      10.951  -0.780  15.796  1.00 10.00      A   
ATOM   2789  HN  SER A 297      10.096  -0.448  15.455  1.00 10.00      A   
ATOM   2790  CA  SER A 297      11.864  -1.457  14.880  1.00 10.00      A   
ATOM   2791  CB  SER A 297      11.152  -1.756  13.560  1.00 10.00      A   
ATOM   2792  OG  SER A 297       9.841  -2.245  13.792  1.00 10.00      A   
ATOM   2793  HG  SER A 297       9.211  -1.517  13.725  1.00 10.00      A   
ATOM   2794  C   SER A 297      13.131  -0.637  14.626  1.00 10.00      A   
ATOM   2795  O   SER A 297      14.110  -1.141  14.072  1.00 10.00      A   
ATOM   2796  N   TYR A 298      13.106   0.628  15.025  1.00 10.00      A   
ATOM   2797  HN  TYR A 298      12.293   0.981  15.448  1.00 10.00      A   
ATOM   2798  CA  TYR A 298      14.254   1.508  14.844  1.00 10.00      A   
ATOM   2799  CB  TYR A 298      13.870   2.735  14.011  1.00 10.00      A   
ATOM   2800  CG  TYR A 298      13.439   2.402  12.600  1.00 10.00      A   
ATOM   2801  CD1 TYR A 298      12.123   2.576  12.191  1.00 10.00      A   
ATOM   2802  CD2 TYR A 298      14.351   1.907  11.676  1.00 10.00      A   
ATOM   2803  CE1 TYR A 298      11.727   2.268  10.903  1.00 10.00      A   
ATOM   2804  CE2 TYR A 298      13.965   1.597  10.384  1.00 10.00      A   
ATOM   2805  CZ  TYR A 298      12.651   1.778  10.002  1.00 10.00      A   
ATOM   2806  OH  TYR A 298      12.261   1.470   8.714  1.00 10.00      A   
ATOM   2807  HH  TYR A 298      11.694   2.177   8.371  1.00 10.00      A   
ATOM   2808  C   TYR A 298      14.836   1.932  16.189  1.00 10.00      A   
ATOM   2809  O   TYR A 298      15.681   2.825  16.260  1.00 10.00      A   
ATOM   2810  N   ALA A 299      14.391   1.271  17.251  1.00 10.00      A   
ATOM   2811  HN  ALA A 299      13.745   0.542  17.124  1.00 10.00      A   
ATOM   2812  CA  ALA A 299      14.859   1.581  18.597  1.00 10.00      A   
ATOM   2813  CB  ALA A 299      13.694   1.593  19.577  1.00 10.00      A   
ATOM   2814  C   ALA A 299      15.926   0.588  19.044  1.00 10.00      A   
ATOM   2815  O   ALA A 299      15.617  -0.539  19.438  1.00 10.00      A   
ATOM   2816  N   THR A 300      17.178   1.011  18.972  1.00 10.00      A   
ATOM   2817  HN  THR A 300      17.357   1.914  18.637  1.00 10.00      A   
ATOM   2818  CA  THR A 300      18.305   0.173  19.359  1.00 10.00      A   
ATOM   2819  CB  THR A 300      19.587   0.631  18.640  1.00 10.00      A   
ATOM   2820  OG1 THR A 300      19.417   1.989  18.199  1.00 10.00      A   
ATOM   2821  HG1 THR A 300      20.048   2.552  18.661  1.00 10.00      A   
ATOM   2822  CG2 THR A 300      19.870  -0.254  17.433  1.00 10.00      A   
ATOM   2823  C   THR A 300      18.522   0.183  20.877  1.00 10.00      A   
ATOM   2824  O   THR A 300      19.383   0.902  21.400  1.00 10.00      A   
ATOM   2825  N   VAL A 301      17.717  -0.605  21.578  1.00 10.00      A   
ATOM   2826  HN  VAL A 301      17.042  -1.135  21.106  1.00 10.00      A   
ATOM   2827  CA  VAL A 301      17.807  -0.708  23.029  1.00 10.00      A   
ATOM   2828  CB  VAL A 301      16.532  -0.178  23.719  1.00 10.00      A   
ATOM   2829  CG1 VAL A 301      16.455   1.337  23.610  1.00 10.00      A   
ATOM   2830  CG2 VAL A 301      15.288  -0.824  23.122  1.00 10.00      A   
ATOM   2831  C   VAL A 301      18.043  -2.158  23.439  1.00 10.00      A   
ATOM   2832  O   VAL A 301      18.169  -3.031  22.586  1.00 10.00      A   
ATOM   2833  N   GLN A 302      18.101  -2.416  24.733  1.00 10.00      A   
ATOM   2834  HN  GLN A 302      17.982  -1.686  25.380  1.00 10.00      A   
ATOM   2835  CA  GLN A 302      18.333  -3.768  25.215  1.00 10.00      A   
ATOM   2836  CB  GLN A 302      19.310  -3.768  26.393  1.00 10.00      A   
ATOM   2837  CG  GLN A 302      20.685  -3.210  26.055  1.00 10.00      A   
ATOM   2838  CD  GLN A 302      21.414  -4.020  24.994  1.00 10.00      A   
ATOM   2839  OE1 GLN A 302      22.145  -4.959  25.305  1.00 10.00      A   
ATOM   2840  NE2 GLN A 302      21.236  -3.650  23.734  1.00 10.00      A   
ATOM   2841 HE21 GLN A 302      20.648  -2.881  23.556  1.00 10.00      A   
ATOM   2842 HE22 GLN A 302      21.697  -4.154  23.029  1.00 10.00      A   
ATOM   2843  C   GLN A 302      17.028  -4.472  25.588  1.00 10.00      A   
ATOM   2844  O   GLN A 302      15.952  -3.868  25.568  1.00 10.00      A   
ATOM   2845  N   SER A 303      17.146  -5.746  25.942  1.00 10.00      A   
ATOM   2846  HN  SER A 303      18.039  -6.146  25.958  1.00 10.00      A   
ATOM   2847  CA  SER A 303      16.001  -6.575  26.315  1.00 10.00      A   
ATOM   2848  CB  SER A 303      16.473  -7.991  26.680  1.00 10.00      A   
ATOM   2849  OG  SER A 303      15.384  -8.856  26.960  1.00 10.00      A   
ATOM   2850  HG  SER A 303      14.938  -9.100  26.133  1.00 10.00      A   
ATOM   2851  C   SER A 303      15.204  -5.968  27.468  1.00 10.00      A   
ATOM   2852  O   SER A 303      14.008  -5.703  27.337  1.00 10.00      A   
ATOM   2853  N   TYR A 304      15.878  -5.723  28.588  1.00 10.00      A   
ATOM   2854  HN  TYR A 304      16.837  -5.925  28.624  1.00 10.00      A   
ATOM   2855  CA  TYR A 304      15.227  -5.165  29.765  1.00 10.00      A   
ATOM   2856  CB  TYR A 304      16.189  -5.091  30.952  1.00 10.00      A   
ATOM   2857  CG  TYR A 304      15.487  -4.923  32.283  1.00 10.00      A   
ATOM   2858  CD1 TYR A 304      14.533  -5.841  32.703  1.00 10.00      A   
ATOM   2859  CD2 TYR A 304      15.772  -3.847  33.110  1.00 10.00      A   
ATOM   2860  CE1 TYR A 304      13.880  -5.688  33.912  1.00 10.00      A   
ATOM   2861  CE2 TYR A 304      15.125  -3.688  34.323  1.00 10.00      A   
ATOM   2862  CZ  TYR A 304      14.179  -4.612  34.716  1.00 10.00      A   
ATOM   2863  OH  TYR A 304      13.525  -4.455  35.917  1.00 10.00      A   
ATOM   2864  HH  TYR A 304      13.351  -3.518  36.066  1.00 10.00      A   
ATOM   2865  C   TYR A 304      14.611  -3.803  29.478  1.00 10.00      A   
ATOM   2866  O   TYR A 304      13.584  -3.452  30.054  1.00 10.00      A   
ATOM   2867  N   ASP A 305      15.228  -3.049  28.571  1.00 10.00      A   
ATOM   2868  HN  ASP A 305      16.033  -3.392  28.129  1.00 10.00      A   
ATOM   2869  CA  ASP A 305      14.723  -1.729  28.208  1.00 10.00      A   
ATOM   2870  CB  ASP A 305      15.676  -1.001  27.259  1.00 10.00      A   
ATOM   2871  CG  ASP A 305      16.982  -0.616  27.918  1.00 10.00      A   
ATOM   2872  OD1 ASP A 305      16.953  -0.072  29.046  1.00 10.00      A   
ATOM   2873  OD2 ASP A 305      18.045  -0.868  27.317  1.00 10.00      A   
ATOM   2874  C   ASP A 305      13.346  -1.850  27.578  1.00 10.00      A   
ATOM   2875  O   ASP A 305      12.439  -1.075  27.885  1.00 10.00      A   
ATOM   2876  N   LEU A 306      13.199  -2.836  26.701  1.00 10.00      A   
ATOM   2877  HN  LEU A 306      13.967  -3.410  26.493  1.00 10.00      A   
ATOM   2878  CA  LEU A 306      11.933  -3.081  26.037  1.00 10.00      A   
ATOM   2879  CB  LEU A 306      12.116  -4.050  24.864  1.00 10.00      A   
ATOM   2880  CG  LEU A 306      12.857  -3.497  23.643  1.00 10.00      A   
ATOM   2881  CD1 LEU A 306      13.235  -4.614  22.682  1.00 10.00      A   
ATOM   2882  CD2 LEU A 306      12.016  -2.446  22.938  1.00 10.00      A   
ATOM   2883  C   LEU A 306      10.915  -3.628  27.031  1.00 10.00      A   
ATOM   2884  O   LEU A 306       9.759  -3.219  27.035  1.00 10.00      A   
ATOM   2885  N   VAL A 307      11.364  -4.538  27.892  1.00 10.00      A   
ATOM   2886  HN  VAL A 307      12.306  -4.809  27.849  1.00 10.00      A   
ATOM   2887  CA  VAL A 307      10.496  -5.143  28.900  1.00 10.00      A   
ATOM   2888  CB  VAL A 307      11.268  -6.160  29.774  1.00 10.00      A   
ATOM   2889  CG1 VAL A 307      10.402  -6.686  30.911  1.00 10.00      A   
ATOM   2890  CG2 VAL A 307      11.783  -7.310  28.924  1.00 10.00      A   
ATOM   2891  C   VAL A 307       9.878  -4.068  29.791  1.00 10.00      A   
ATOM   2892  O   VAL A 307       8.667  -4.053  30.001  1.00 10.00      A   
ATOM   2893  N   LYS A 308      10.719  -3.155  30.280  1.00 10.00      A   
ATOM   2894  HN  LYS A 308      11.674  -3.213  30.048  1.00 10.00      A   
ATOM   2895  CA  LYS A 308      10.269  -2.069  31.150  1.00 10.00      A   
ATOM   2896  CB  LYS A 308      11.426  -1.120  31.470  1.00 10.00      A   
ATOM   2897  CG  LYS A 308      12.431  -1.662  32.472  1.00 10.00      A   
ATOM   2898  CD  LYS A 308      13.616  -0.717  32.631  1.00 10.00      A   
ATOM   2899  CE  LYS A 308      14.413  -0.603  31.340  1.00 10.00      A   
ATOM   2900  NZ  LYS A 308      15.598   0.289  31.472  1.00 10.00      A   
ATOM   2901  HZ1 LYS A 308      16.186  -0.011  32.272  1.00 10.00      A   
ATOM   2902  HZ2 LYS A 308      15.296   1.271  31.632  1.00 10.00      A   
ATOM   2903  HZ3 LYS A 308      16.172   0.252  30.599  1.00 10.00      A   
ATOM   2904  C   LYS A 308       9.121  -1.286  30.517  1.00 10.00      A   
ATOM   2905  O   LYS A 308       8.155  -0.928  31.190  1.00 10.00      A   
ATOM   2906  N   LEU A 309       9.227  -1.042  29.217  1.00 10.00      A   
ATOM   2907  HN  LEU A 309      10.011  -1.375  28.734  1.00 10.00      A   
ATOM   2908  CA  LEU A 309       8.206  -0.302  28.487  1.00 10.00      A   
ATOM   2909  CB  LEU A 309       8.782   0.235  27.167  1.00 10.00      A   
ATOM   2910  CG  LEU A 309       7.822   1.034  26.283  1.00 10.00      A   
ATOM   2911  CD1 LEU A 309       7.326   2.271  27.011  1.00 10.00      A   
ATOM   2912  CD2 LEU A 309       8.482   1.410  24.965  1.00 10.00      A   
ATOM   2913  C   LEU A 309       6.981  -1.175  28.214  1.00 10.00      A   
ATOM   2914  O   LEU A 309       5.840  -0.742  28.399  1.00 10.00      A   
ATOM   2915  N   LEU A 310       7.223  -2.411  27.793  1.00 10.00      A   
ATOM   2916  HN  LEU A 310       8.157  -2.708  27.686  1.00 10.00      A   
ATOM   2917  CA  LEU A 310       6.144  -3.343  27.478  1.00 10.00      A   
ATOM   2918  CB  LEU A 310       6.686  -4.609  26.808  1.00 10.00      A   
ATOM   2919  CG  LEU A 310       7.335  -4.413  25.434  1.00 10.00      A   
ATOM   2920  CD1 LEU A 310       7.879  -5.732  24.908  1.00 10.00      A   
ATOM   2921  CD2 LEU A 310       6.345  -3.808  24.448  1.00 10.00      A   
ATOM   2922  C   LEU A 310       5.297  -3.692  28.699  1.00 10.00      A   
ATOM   2923  O   LEU A 310       4.127  -4.050  28.567  1.00 10.00      A   
ATOM   2924  N   CYS A 311       5.888  -3.584  29.885  1.00 10.00      A   
ATOM   2925  HN  CYS A 311       6.833  -3.316  29.926  1.00 10.00      A   
ATOM   2926  CA  CYS A 311       5.178  -3.878  31.127  1.00 10.00      A   
ATOM   2927  CB  CYS A 311       6.129  -3.825  32.327  1.00 10.00      A   
ATOM   2928  SG  CYS A 311       7.227  -5.253  32.476  1.00 10.00      A   
ATOM   2929  HG  CYS A 311       6.964  -6.070  31.465  1.00 10.00      A   
ATOM   2930  C   CYS A 311       4.000  -2.928  31.337  1.00 10.00      A   
ATOM   2931  O   CYS A 311       3.035  -3.260  32.027  1.00 10.00      A   
ATOM   2932  N   GLN A 312       4.073  -1.752  30.726  1.00 10.00      A   
ATOM   2933  HN  GLN A 312       4.856  -1.547  30.170  1.00 10.00      A   
ATOM   2934  CA  GLN A 312       3.015  -0.763  30.858  1.00 10.00      A   
ATOM   2935  CB  GLN A 312       3.598   0.627  31.113  1.00 10.00      A   
ATOM   2936  CG  GLN A 312       4.446   0.709  32.374  1.00 10.00      A   
ATOM   2937  CD  GLN A 312       4.545   2.116  32.935  1.00 10.00      A   
ATOM   2938  OE1 GLN A 312       5.573   2.506  33.486  1.00 10.00      A   
ATOM   2939  NE2 GLN A 312       3.470   2.881  32.820  1.00 10.00      A   
ATOM   2940 HE21 GLN A 312       2.682   2.506  32.377  1.00 10.00      A   
ATOM   2941 HE22 GLN A 312       3.507   3.793  33.186  1.00 10.00      A   
ATOM   2942  C   GLN A 312       2.098  -0.755  29.637  1.00 10.00      A   
ATOM   2943  O   GLN A 312       1.316   0.179  29.442  1.00 10.00      A   
ATOM   2944  N   CYS A 313       2.185  -1.807  28.826  1.00 10.00      A   
ATOM   2945  HN  CYS A 313       2.821  -2.524  29.039  1.00 10.00      A   
ATOM   2946  CA  CYS A 313       1.359  -1.925  27.628  1.00 10.00      A   
ATOM   2947  CB  CYS A 313       2.241  -2.092  26.387  1.00 10.00      A   
ATOM   2948  SG  CYS A 313       3.575  -0.880  26.241  1.00 10.00      A   
ATOM   2949  HG  CYS A 313       4.318  -0.950  27.340  1.00 10.00      A   
ATOM   2950  C   CYS A 313       0.393  -3.108  27.745  1.00 10.00      A   
ATOM   2951  O   CYS A 313       0.693  -4.207  27.281  1.00 10.00      A   
ATOM   2952  N   PRO A 314      -0.775  -2.907  28.378  1.00 10.00      A   
ATOM   2953  CA  PRO A 314      -1.773  -3.961  28.554  1.00 10.00      A   
ATOM   2954  CB  PRO A 314      -2.411  -3.559  29.879  1.00 10.00      A   
ATOM   2955  CG  PRO A 314      -2.378  -2.062  29.870  1.00 10.00      A   
ATOM   2956  CD  PRO A 314      -1.209  -1.646  29.008  1.00 10.00      A   
ATOM   2957  C   PRO A 314      -2.833  -3.975  27.448  1.00 10.00      A   
ATOM   2958  O   PRO A 314      -3.729  -4.820  27.449  1.00 10.00      A   
ATOM   2959  N   LYS A 315      -2.731  -3.036  26.516  1.00 10.00      A   
ATOM   2960  HN  LYS A 315      -1.992  -2.390  26.567  1.00 10.00      A   
ATOM   2961  CA  LYS A 315      -3.687  -2.938  25.417  1.00 10.00      A   
ATOM   2962  CB  LYS A 315      -4.473  -1.623  25.510  1.00 10.00      A   
ATOM   2963  CG  LYS A 315      -5.593  -1.622  26.539  1.00 10.00      A   
ATOM   2964  CD  LYS A 315      -6.246  -0.252  26.633  1.00 10.00      A   
ATOM   2965  CE  LYS A 315      -7.548  -0.309  27.413  1.00 10.00      A   
ATOM   2966  NZ  LYS A 315      -7.343  -0.708  28.831  1.00 10.00      A   
ATOM   2967  HZ1 LYS A 315      -6.641  -0.089  29.283  1.00 10.00      A   
ATOM   2968  HZ2 LYS A 315      -7.008  -1.690  28.887  1.00 10.00      A   
ATOM   2969  HZ3 LYS A 315      -8.238  -0.634  29.355  1.00 10.00      A   
ATOM   2970  C   LYS A 315      -2.978  -3.014  24.068  1.00 10.00      A   
ATOM   2971  O   LYS A 315      -3.532  -2.643  23.040  1.00 10.00      A   
ATOM   2972  N   LEU A 316      -1.745  -3.494  24.086  1.00 10.00      A   
ATOM   2973  HN  LEU A 316      -1.358  -3.772  24.940  1.00 10.00      A   
ATOM   2974  CA  LEU A 316      -0.951  -3.617  22.872  1.00 10.00      A   
ATOM   2975  CB  LEU A 316       0.517  -3.848  23.228  1.00 10.00      A   
ATOM   2976  CG  LEU A 316       1.521  -3.718  22.083  1.00 10.00      A   
ATOM   2977  CD1 LEU A 316       1.477  -2.320  21.489  1.00 10.00      A   
ATOM   2978  CD2 LEU A 316       2.921  -4.054  22.568  1.00 10.00      A   
ATOM   2979  C   LEU A 316      -1.471  -4.750  21.990  1.00 10.00      A   
ATOM   2980  O   LEU A 316      -1.547  -5.900  22.423  1.00 10.00      A   
ATOM   2981  N   GLN A 317      -1.831  -4.413  20.758  1.00 10.00      A   
ATOM   2982  HN  GLN A 317      -1.748  -3.476  20.476  1.00 10.00      A   
ATOM   2983  CA  GLN A 317      -2.352  -5.394  19.811  1.00 10.00      A   
ATOM   2984  CB  GLN A 317      -3.685  -4.912  19.234  1.00 10.00      A   
ATOM   2985  CG  GLN A 317      -4.713  -4.517  20.282  1.00 10.00      A   
ATOM   2986  CD  GLN A 317      -5.967  -3.924  19.671  1.00 10.00      A   
ATOM   2987  OE1 GLN A 317      -5.922  -3.297  18.612  1.00 10.00      A   
ATOM   2988  NE2 GLN A 317      -7.094  -4.123  20.326  1.00 10.00      A   
ATOM   2989 HE21 GLN A 317      -7.061  -4.646  21.166  1.00 10.00      A   
ATOM   2990 HE22 GLN A 317      -7.919  -3.749  19.953  1.00 10.00      A   
ATOM   2991  C   GLN A 317      -1.365  -5.620  18.674  1.00 10.00      A   
ATOM   2992  O   GLN A 317      -1.210  -6.737  18.176  1.00 10.00      A   
ATOM   2993  N   ARG A 318      -0.709  -4.553  18.259  1.00 10.00      A   
ATOM   2994  HN  ARG A 318      -0.878  -3.686  18.692  1.00 10.00      A   
ATOM   2995  CA  ARG A 318       0.259  -4.628  17.179  1.00 10.00      A   
ATOM   2996  CB  ARG A 318      -0.188  -3.737  16.020  1.00 10.00      A   
ATOM   2997  CG  ARG A 318       0.536  -3.998  14.710  1.00 10.00      A   
ATOM   2998  CD  ARG A 318       0.013  -3.087  13.609  1.00 10.00      A   
ATOM   2999  NE  ARG A 318      -1.449  -3.036  13.593  1.00 10.00      A   
ATOM   3000  HE  ARG A 318      -1.926  -3.772  14.037  1.00 10.00      A   
ATOM   3001  CZ  ARG A 318      -2.159  -2.061  13.026  1.00 10.00      A   
ATOM   3002  NH1 ARG A 318      -1.551  -1.049  12.420  1.00 10.00      A   
ATOM   3003 HH11 ARG A 318      -2.113  -0.291  11.980  1.00 10.00      A   
ATOM   3004 HH12 ARG A 318      -0.507  -1.005  12.383  1.00 10.00      A   
ATOM   3005  NH2 ARG A 318      -3.485  -2.103  13.069  1.00 10.00      A   
ATOM   3006 HH21 ARG A 318      -3.968  -2.894  13.548  1.00 10.00      A   
ATOM   3007 HH22 ARG A 318      -4.049  -1.348  12.623  1.00 10.00      A   
ATOM   3008  C   ARG A 318       1.626  -4.186  17.680  1.00 10.00      A   
ATOM   3009  O   ARG A 318       1.793  -3.043  18.108  1.00 10.00      A   
ATOM   3010  N   LEU A 319       2.602  -5.081  17.616  1.00 10.00      A   
ATOM   3011  HN  LEU A 319       2.419  -5.971  17.239  1.00 10.00      A   
ATOM   3012  CA  LEU A 319       3.941  -4.768  18.086  1.00 10.00      A   
ATOM   3013  CB  LEU A 319       4.244  -5.500  19.397  1.00 10.00      A   
ATOM   3014  CG  LEU A 319       5.633  -5.259  19.991  1.00 10.00      A   
ATOM   3015  CD1 LEU A 319       5.808  -3.800  20.383  1.00 10.00      A   
ATOM   3016  CD2 LEU A 319       5.869  -6.170  21.180  1.00 10.00      A   
ATOM   3017  C   LEU A 319       5.014  -5.075  17.045  1.00 10.00      A   
ATOM   3018  O   LEU A 319       5.045  -6.160  16.455  1.00 10.00      A   
ATOM   3019  N   TRP A 320       5.871  -4.090  16.816  1.00 10.00      A   
ATOM   3020  HN  TRP A 320       5.751  -3.240  17.292  1.00 10.00      A   
ATOM   3021  CA  TRP A 320       6.985  -4.212  15.888  1.00 10.00      A   
ATOM   3022  CB  TRP A 320       6.857  -3.193  14.749  1.00 10.00      A   
ATOM   3023  CG  TRP A 320       5.846  -3.536  13.697  1.00 10.00      A   
ATOM   3024  CD1 TRP A 320       4.691  -4.242  13.859  1.00 10.00      A   
ATOM   3025  CD2 TRP A 320       5.902  -3.173  12.312  1.00 10.00      A   
ATOM   3026  NE1 TRP A 320       4.023  -4.338  12.665  1.00 10.00      A   
ATOM   3027  HE1 TRP A 320       3.159  -4.806  12.525  1.00 10.00      A   
ATOM   3028  CE2 TRP A 320       4.747  -3.692  11.698  1.00 10.00      A   
ATOM   3029  CE3 TRP A 320       6.820  -2.461  11.532  1.00 10.00      A   
ATOM   3030  CZ2 TRP A 320       4.482  -3.520  10.342  1.00 10.00      A   
ATOM   3031  CZ3 TRP A 320       6.556  -2.291  10.187  1.00 10.00      A   
ATOM   3032  CH2 TRP A 320       5.396  -2.818   9.605  1.00 10.00      A   
ATOM   3033  C   TRP A 320       8.259  -3.935  16.669  1.00 10.00      A   
ATOM   3034  O   TRP A 320       8.486  -2.803  17.098  1.00 10.00      A   
ATOM   3035  N   VAL A 321       9.071  -4.958  16.883  1.00 10.00      A   
ATOM   3036  HN  VAL A 321       8.853  -5.836  16.501  1.00 10.00      A   
ATOM   3037  CA  VAL A 321      10.300  -4.798  17.651  1.00 10.00      A   
ATOM   3038  CB  VAL A 321      10.139  -5.298  19.108  1.00 10.00      A   
ATOM   3039  CG1 VAL A 321       9.416  -4.270  19.969  1.00 10.00      A   
ATOM   3040  CG2 VAL A 321       9.413  -6.636  19.144  1.00 10.00      A   
ATOM   3041  C   VAL A 321      11.474  -5.519  17.004  1.00 10.00      A   
ATOM   3042  O   VAL A 321      11.345  -6.109  15.930  1.00 10.00      A   
ATOM   3043  N   LEU A 322      12.619  -5.466  17.671  1.00 10.00      A   
ATOM   3044  HN  LEU A 322      12.654  -4.981  18.523  1.00 10.00      A   
ATOM   3045  CA  LEU A 322      13.821  -6.112  17.184  1.00 10.00      A   
ATOM   3046  CB  LEU A 322      15.017  -5.163  17.295  1.00 10.00      A   
ATOM   3047  CG  LEU A 322      14.959  -3.898  16.438  1.00 10.00      A   
ATOM   3048  CD1 LEU A 322      16.177  -3.025  16.695  1.00 10.00      A   
ATOM   3049  CD2 LEU A 322      14.854  -4.257  14.965  1.00 10.00      A   
ATOM   3050  C   LEU A 322      14.097  -7.382  17.974  1.00 10.00      A   
ATOM   3051  O   LEU A 322      13.407  -7.678  18.952  1.00 10.00      A   
ATOM   3052  N   ASP A 323      15.120  -8.118  17.558  1.00 10.00      A   
ATOM   3053  HN  ASP A 323      15.636  -7.817  16.777  1.00 10.00      A   
ATOM   3054  CA  ASP A 323      15.504  -9.365  18.218  1.00 10.00      A   
ATOM   3055  CB  ASP A 323      16.402 -10.226  17.317  1.00 10.00      A   
ATOM   3056  CG  ASP A 323      17.581  -9.476  16.725  1.00 10.00      A   
ATOM   3057  OD1 ASP A 323      17.924  -8.384  17.224  1.00 10.00      A   
ATOM   3058  OD2 ASP A 323      18.169  -9.975  15.740  1.00 10.00      A   
ATOM   3059  C   ASP A 323      16.170  -9.118  19.570  1.00 10.00      A   
ATOM   3060  O   ASP A 323      16.480 -10.057  20.305  1.00 10.00      A   
ATOM   3061  N   TYR A 324      16.371  -7.848  19.900  1.00 10.00      A   
ATOM   3062  HN  TYR A 324      16.103  -7.148  19.270  1.00 10.00      A   
ATOM   3063  CA  TYR A 324      16.989  -7.464  21.164  1.00 10.00      A   
ATOM   3064  CB  TYR A 324      17.345  -5.978  21.168  1.00 10.00      A   
ATOM   3065  CG  TYR A 324      18.706  -5.677  20.593  1.00 10.00      A   
ATOM   3066  CD1 TYR A 324      18.840  -5.170  19.309  1.00 10.00      A   
ATOM   3067  CD2 TYR A 324      19.860  -5.903  21.333  1.00 10.00      A   
ATOM   3068  CE1 TYR A 324      20.085  -4.898  18.779  1.00 10.00      A   
ATOM   3069  CE2 TYR A 324      21.110  -5.634  20.810  1.00 10.00      A   
ATOM   3070  CZ  TYR A 324      21.215  -5.130  19.531  1.00 10.00      A   
ATOM   3071  OH  TYR A 324      22.456  -4.861  18.999  1.00 10.00      A   
ATOM   3072  HH  TYR A 324      22.368  -4.188  18.308  1.00 10.00      A   
ATOM   3073  C   TYR A 324      16.092  -7.791  22.356  1.00 10.00      A   
ATOM   3074  O   TYR A 324      16.563  -7.840  23.493  1.00 10.00      A   
ATOM   3075  N   ILE A 325      14.805  -8.011  22.097  1.00 10.00      A   
ATOM   3076  HN  ILE A 325      14.488  -7.962  21.172  1.00 10.00      A   
ATOM   3077  CA  ILE A 325      13.861  -8.341  23.161  1.00 10.00      A   
ATOM   3078  CB  ILE A 325      12.384  -8.279  22.690  1.00 10.00      A   
ATOM   3079  CG1 ILE A 325      11.419  -8.553  23.845  1.00 10.00      A   
ATOM   3080  CG2 ILE A 325      12.120  -9.226  21.532  1.00 10.00      A   
ATOM   3081  CD1 ILE A 325      11.398  -7.467  24.898  1.00 10.00      A   
ATOM   3082  C   ILE A 325      14.187  -9.709  23.758  1.00 10.00      A   
ATOM   3083  O   ILE A 325      13.984  -9.938  24.955  1.00 10.00      A   
ATOM   3084  N   GLU A 326      14.715 -10.602  22.920  1.00 10.00      A   
ATOM   3085  HN  GLU A 326      14.846 -10.348  21.979  1.00 10.00      A   
ATOM   3086  CA  GLU A 326      15.100 -11.947  23.341  1.00 10.00      A   
ATOM   3087  CB  GLU A 326      16.187 -11.896  24.423  1.00 10.00      A   
ATOM   3088  CG  GLU A 326      17.521 -11.326  23.959  1.00 10.00      A   
ATOM   3089  CD  GLU A 326      18.541 -11.253  25.079  1.00 10.00      A   
ATOM   3090  OE1 GLU A 326      18.412 -12.014  26.061  1.00 10.00      A   
ATOM   3091  OE2 GLU A 326      19.475 -10.426  24.987  1.00 10.00      A   
ATOM   3092  C   GLU A 326      13.909 -12.783  23.816  1.00 10.00      A   
ATOM   3093  O   GLU A 326      12.776 -12.296  23.907  1.00 10.00      A   
ATOM   3094  N   ASP A 327      14.182 -14.050  24.129  1.00 10.00      A   
ATOM   3095  HN  ASP A 327      15.108 -14.372  24.037  1.00 10.00      A   
ATOM   3096  CA  ASP A 327      13.150 -14.976  24.595  1.00 10.00      A   
ATOM   3097  CB  ASP A 327      13.719 -16.393  24.760  1.00 10.00      A   
ATOM   3098  CG  ASP A 327      14.349 -16.959  23.503  1.00 10.00      A   
ATOM   3099  OD1 ASP A 327      13.628 -17.563  22.684  1.00 10.00      A   
ATOM   3100  OD2 ASP A 327      15.577 -16.831  23.343  1.00 10.00      A   
ATOM   3101  C   ASP A 327      12.575 -14.519  25.930  1.00 10.00      A   
ATOM   3102  O   ASP A 327      11.376 -14.646  26.175  1.00 10.00      A   
ATOM   3103  N   ALA A 328      13.442 -13.985  26.789  1.00 10.00      A   
ATOM   3104  HN  ALA A 328      14.387 -13.904  26.527  1.00 10.00      A   
ATOM   3105  CA  ALA A 328      13.032 -13.520  28.108  1.00 10.00      A   
ATOM   3106  CB  ALA A 328      14.234 -13.044  28.906  1.00 10.00      A   
ATOM   3107  C   ALA A 328      11.973 -12.426  28.019  1.00 10.00      A   
ATOM   3108  O   ALA A 328      10.973 -12.464  28.740  1.00 10.00      A   
ATOM   3109  N   GLY A 329      12.189 -11.461  27.132  1.00 10.00      A   
ATOM   3110  HN  GLY A 329      13.001 -11.484  26.579  1.00 10.00      A   
ATOM   3111  CA  GLY A 329      11.240 -10.380  26.977  1.00 10.00      A   
ATOM   3112  C   GLY A 329       9.911 -10.862  26.432  1.00 10.00      A   
ATOM   3113  O   GLY A 329       8.851 -10.410  26.864  1.00 10.00      A   
ATOM   3114  N   LEU A 330       9.970 -11.801  25.497  1.00 10.00      A   
ATOM   3115  HN  LEU A 330      10.849 -12.130  25.211  1.00 10.00      A   
ATOM   3116  CA  LEU A 330       8.771 -12.359  24.879  1.00 10.00      A   
ATOM   3117  CB  LEU A 330       9.155 -13.331  23.764  1.00 10.00      A   
ATOM   3118  CG  LEU A 330       9.948 -12.732  22.602  1.00 10.00      A   
ATOM   3119  CD1 LEU A 330      10.633 -13.830  21.811  1.00 10.00      A   
ATOM   3120  CD2 LEU A 330       9.044 -11.908  21.700  1.00 10.00      A   
ATOM   3121  C   LEU A 330       7.896 -13.061  25.911  1.00 10.00      A   
ATOM   3122  O   LEU A 330       6.665 -12.997  25.847  1.00 10.00      A   
ATOM   3123  N   GLU A 331       8.545 -13.720  26.868  1.00 10.00      A   
ATOM   3124  HN  GLU A 331       9.528 -13.731  26.856  1.00 10.00      A   
ATOM   3125  CA  GLU A 331       7.842 -14.433  27.928  1.00 10.00      A   
ATOM   3126  CB  GLU A 331       8.844 -15.185  28.805  1.00 10.00      A   
ATOM   3127  CG  GLU A 331       8.250 -16.341  29.590  1.00 10.00      A   
ATOM   3128  CD  GLU A 331       9.299 -17.125  30.342  1.00 10.00      A   
ATOM   3129  OE1 GLU A 331       9.409 -16.945  31.571  1.00 10.00      A   
ATOM   3130  OE2 GLU A 331      10.021 -17.927  29.709  1.00 10.00      A   
ATOM   3131  C   GLU A 331       7.014 -13.465  28.778  1.00 10.00      A   
ATOM   3132  O   GLU A 331       5.895 -13.777  29.190  1.00 10.00      A   
ATOM   3133  N   VAL A 332       7.567 -12.285  29.035  1.00 10.00      A   
ATOM   3134  HN  VAL A 332       8.465 -12.092  28.693  1.00 10.00      A   
ATOM   3135  CA  VAL A 332       6.871 -11.273  29.819  1.00 10.00      A   
ATOM   3136  CB  VAL A 332       7.841 -10.200  30.356  1.00 10.00      A   
ATOM   3137  CG1 VAL A 332       7.140  -9.299  31.361  1.00 10.00      A   
ATOM   3138  CG2 VAL A 332       9.065 -10.849  30.986  1.00 10.00      A   
ATOM   3139  C   VAL A 332       5.799 -10.605  28.963  1.00 10.00      A   
ATOM   3140  O   VAL A 332       4.698 -10.320  29.436  1.00 10.00      A   
ATOM   3141  N   LEU A 333       6.132 -10.386  27.692  1.00 10.00      A   
ATOM   3142  HN  LEU A 333       7.028 -10.646  27.386  1.00 10.00      A   
ATOM   3143  CA  LEU A 333       5.223  -9.760  26.737  1.00 10.00      A   
ATOM   3144  CB  LEU A 333       5.877  -9.708  25.351  1.00 10.00      A   
ATOM   3145  CG  LEU A 333       4.975  -9.296  24.183  1.00 10.00      A   
ATOM   3146  CD1 LEU A 333       4.704  -7.800  24.212  1.00 10.00      A   
ATOM   3147  CD2 LEU A 333       5.599  -9.711  22.860  1.00 10.00      A   
ATOM   3148  C   LEU A 333       3.899 -10.515  26.659  1.00 10.00      A   
ATOM   3149  O   LEU A 333       2.825  -9.923  26.799  1.00 10.00      A   
ATOM   3150  N   ALA A 334       3.990 -11.827  26.480  1.00 10.00      A   
ATOM   3151  HN  ALA A 334       4.884 -12.235  26.411  1.00 10.00      A   
ATOM   3152  CA  ALA A 334       2.812 -12.684  26.373  1.00 10.00      A   
ATOM   3153  CB  ALA A 334       3.227 -14.097  25.997  1.00 10.00      A   
ATOM   3154  C   ALA A 334       1.987 -12.695  27.661  1.00 10.00      A   
ATOM   3155  O   ALA A 334       0.821 -13.091  27.659  1.00 10.00      A   
ATOM   3156  N   SER A 335       2.589 -12.250  28.753  1.00 10.00      A   
ATOM   3157  HN  SER A 335       3.514 -11.933  28.694  1.00 10.00      A   
ATOM   3158  CA  SER A 335       1.908 -12.213  30.036  1.00 10.00      A   
ATOM   3159  CB  SER A 335       2.862 -12.659  31.143  1.00 10.00      A   
ATOM   3160  OG  SER A 335       3.510 -13.873  30.785  1.00 10.00      A   
ATOM   3161  HG  SER A 335       4.231 -13.688  30.168  1.00 10.00      A   
ATOM   3162  C   SER A 335       1.342 -10.820  30.326  1.00 10.00      A   
ATOM   3163  O   SER A 335       0.607 -10.630  31.294  1.00 10.00      A   
ATOM   3164  N   THR A 336       1.676  -9.852  29.477  1.00 10.00      A   
ATOM   3165  HN  THR A 336       2.256 -10.064  28.712  1.00 10.00      A   
ATOM   3166  CA  THR A 336       1.191  -8.486  29.648  1.00 10.00      A   
ATOM   3167  CB  THR A 336       2.345  -7.467  29.606  1.00 10.00      A   
ATOM   3168  OG1 THR A 336       3.462  -7.976  30.349  1.00 10.00      A   
ATOM   3169  HG1 THR A 336       3.575  -8.915  30.154  1.00 10.00      A   
ATOM   3170  CG2 THR A 336       1.906  -6.138  30.202  1.00 10.00      A   
ATOM   3171  C   THR A 336       0.175  -8.128  28.566  1.00 10.00      A   
ATOM   3172  O   THR A 336      -0.964  -7.767  28.863  1.00 10.00      A   
ATOM   3173  N   CYS A 337       0.587  -8.246  27.309  1.00 10.00      A   
ATOM   3174  HN  CYS A 337       1.497  -8.568  27.126  1.00 10.00      A   
ATOM   3175  CA  CYS A 337      -0.281  -7.926  26.190  1.00 10.00      A   
ATOM   3176  CB  CYS A 337       0.545  -7.398  25.019  1.00 10.00      A   
ATOM   3177  SG  CYS A 337       1.867  -6.271  25.511  1.00 10.00      A   
ATOM   3178  HG  CYS A 337       1.359  -5.406  26.382  1.00 10.00      A   
ATOM   3179  C   CYS A 337      -1.071  -9.154  25.764  1.00 10.00      A   
ATOM   3180  O   CYS A 337      -0.656  -9.898  24.878  1.00 10.00      A   
ATOM   3181  N   LYS A 338      -2.207  -9.365  26.407  1.00 10.00      A   
ATOM   3182  HN  LYS A 338      -2.488  -8.735  27.106  1.00 10.00      A   
ATOM   3183  CA  LYS A 338      -3.053 -10.509  26.099  1.00 10.00      A   
ATOM   3184  CB  LYS A 338      -3.975 -10.826  27.283  1.00 10.00      A   
ATOM   3185  CG  LYS A 338      -3.254 -11.375  28.507  1.00 10.00      A   
ATOM   3186  CD  LYS A 338      -2.715 -12.769  28.236  1.00 10.00      A   
ATOM   3187  CE  LYS A 338      -1.927 -13.315  29.416  1.00 10.00      A   
ATOM   3188  NZ  LYS A 338      -1.363 -14.662  29.123  1.00 10.00      A   
ATOM   3189  HZ1 LYS A 338      -2.111 -15.387  29.175  1.00 10.00      A   
ATOM   3190  HZ2 LYS A 338      -0.620 -14.897  29.807  1.00 10.00      A   
ATOM   3191  HZ3 LYS A 338      -0.950 -14.677  28.167  1.00 10.00      A   
ATOM   3192  C   LYS A 338      -3.870 -10.264  24.831  1.00 10.00      A   
ATOM   3193  O   LYS A 338      -4.428 -11.193  24.250  1.00 10.00      A   
ATOM   3194  N   ASP A 339      -3.913  -9.011  24.397  1.00 10.00      A   
ATOM   3195  HN  ASP A 339      -3.424  -8.320  24.886  1.00 10.00      A   
ATOM   3196  CA  ASP A 339      -4.664  -8.639  23.203  1.00 10.00      A   
ATOM   3197  CB  ASP A 339      -5.407  -7.317  23.431  1.00 10.00      A   
ATOM   3198  CG  ASP A 339      -6.573  -7.116  22.474  1.00 10.00      A   
ATOM   3199  OD1 ASP A 339      -7.051  -8.108  21.881  1.00 10.00      A   
ATOM   3200  OD2 ASP A 339      -7.038  -5.967  22.322  1.00 10.00      A   
ATOM   3201  C   ASP A 339      -3.744  -8.528  21.987  1.00 10.00      A   
ATOM   3202  O   ASP A 339      -4.133  -8.002  20.942  1.00 10.00      A   
ATOM   3203  N   LEU A 340      -2.520  -9.026  22.129  1.00 10.00      A   
ATOM   3204  HN  LEU A 340      -2.267  -9.432  22.982  1.00 10.00      A   
ATOM   3205  CA  LEU A 340      -1.547  -8.992  21.043  1.00 10.00      A   
ATOM   3206  CB  LEU A 340      -0.178  -9.467  21.537  1.00 10.00      A   
ATOM   3207  CG  LEU A 340       0.996  -9.261  20.578  1.00 10.00      A   
ATOM   3208  CD1 LEU A 340       1.305  -7.782  20.413  1.00 10.00      A   
ATOM   3209  CD2 LEU A 340       2.222 -10.021  21.059  1.00 10.00      A   
ATOM   3210  C   LEU A 340      -2.022  -9.868  19.887  1.00 10.00      A   
ATOM   3211  O   LEU A 340      -2.276 -11.059  20.068  1.00 10.00      A   
ATOM   3212  N   ARG A 341      -2.144  -9.275  18.708  1.00 10.00      A   
ATOM   3213  HN  ARG A 341      -1.914  -8.322  18.626  1.00 10.00      A   
ATOM   3214  CA  ARG A 341      -2.612  -9.998  17.531  1.00 10.00      A   
ATOM   3215  CB  ARG A 341      -3.865  -9.323  16.977  1.00 10.00      A   
ATOM   3216  CG  ARG A 341      -4.959  -9.146  18.013  1.00 10.00      A   
ATOM   3217  CD  ARG A 341      -5.847  -7.960  17.692  1.00 10.00      A   
ATOM   3218  NE  ARG A 341      -6.622  -7.541  18.857  1.00 10.00      A   
ATOM   3219  HE  ARG A 341      -6.180  -7.604  19.740  1.00 10.00      A   
ATOM   3220  CZ  ARG A 341      -7.876  -7.088  18.797  1.00 10.00      A   
ATOM   3221  NH1 ARG A 341      -8.498  -7.001  17.628  1.00 10.00      A   
ATOM   3222 HH11 ARG A 341      -9.481  -6.648  17.580  1.00 10.00      A   
ATOM   3223 HH12 ARG A 341      -8.013  -7.284  16.753  1.00 10.00      A   
ATOM   3224  NH2 ARG A 341      -8.501  -6.727  19.910  1.00 10.00      A   
ATOM   3225 HH21 ARG A 341      -8.015  -6.795  20.839  1.00 10.00      A   
ATOM   3226 HH22 ARG A 341      -9.484  -6.369  19.866  1.00 10.00      A   
ATOM   3227  C   ARG A 341      -1.543 -10.073  16.446  1.00 10.00      A   
ATOM   3228  O   ARG A 341      -1.347 -11.123  15.822  1.00 10.00      A   
ATOM   3229  N   GLU A 342      -0.857  -8.957  16.223  1.00 10.00      A   
ATOM   3230  HN  GLU A 342      -1.045  -8.160  16.764  1.00 10.00      A   
ATOM   3231  CA  GLU A 342       0.182  -8.888  15.206  1.00 10.00      A   
ATOM   3232  CB  GLU A 342      -0.148  -7.808  14.171  1.00 10.00      A   
ATOM   3233  CG  GLU A 342       0.625  -7.950  12.868  1.00 10.00      A   
ATOM   3234  CD  GLU A 342       0.867  -6.629  12.175  1.00 10.00      A   
ATOM   3235  OE1 GLU A 342      -0.031  -6.153  11.454  1.00 10.00      A   
ATOM   3236  OE2 GLU A 342       1.971  -6.072  12.329  1.00 10.00      A   
ATOM   3237  C   GLU A 342       1.541  -8.612  15.841  1.00 10.00      A   
ATOM   3238  O   GLU A 342       1.729  -7.601  16.525  1.00 10.00      A   
ATOM   3239  N   LEU A 343       2.484  -9.511  15.615  1.00 10.00      A   
ATOM   3240  HN  LEU A 343       2.282 -10.292  15.048  1.00 10.00      A   
ATOM   3241  CA  LEU A 343       3.820  -9.365  16.167  1.00 10.00      A   
ATOM   3242  CB  LEU A 343       4.039 -10.357  17.309  1.00 10.00      A   
ATOM   3243  CG  LEU A 343       5.394 -10.287  18.013  1.00 10.00      A   
ATOM   3244  CD1 LEU A 343       5.598  -8.926  18.656  1.00 10.00      A   
ATOM   3245  CD2 LEU A 343       5.506 -11.391  19.052  1.00 10.00      A   
ATOM   3246  C   LEU A 343       4.872  -9.560  15.082  1.00 10.00      A   
ATOM   3247  O   LEU A 343       5.001 -10.651  14.516  1.00 10.00      A   
ATOM   3248  N   ARG A 344       5.599  -8.492  14.773  1.00 10.00      A   
ATOM   3249  HN  ARG A 344       5.429  -7.641  15.244  1.00 10.00      A   
ATOM   3250  CA  ARG A 344       6.647  -8.543  13.758  1.00 10.00      A   
ATOM   3251  CB  ARG A 344       6.334  -7.597  12.590  1.00 10.00      A   
ATOM   3252  CG  ARG A 344       5.020  -7.891  11.879  1.00 10.00      A   
ATOM   3253  CD  ARG A 344       4.875  -7.085  10.594  1.00 10.00      A   
ATOM   3254  NE  ARG A 344       3.467  -6.894  10.249  1.00 10.00      A   
ATOM   3255  HE  ARG A 344       2.836  -6.772  11.005  1.00 10.00      A   
ATOM   3256  CZ  ARG A 344       2.980  -6.853   9.005  1.00 10.00      A   
ATOM   3257  NH1 ARG A 344       3.779  -6.977   7.954  1.00 10.00      A   
ATOM   3258 HH11 ARG A 344       4.804  -7.113   8.078  1.00 10.00      A   
ATOM   3259 HH12 ARG A 344       3.378  -6.936   6.985  1.00 10.00      A   
ATOM   3260  NH2 ARG A 344       1.679  -6.705   8.812  1.00 10.00      A   
ATOM   3261 HH21 ARG A 344       1.028  -6.619   9.625  1.00 10.00      A   
ATOM   3262 HH22 ARG A 344       1.290  -6.689   7.839  1.00 10.00      A   
ATOM   3263  C   ARG A 344       7.993  -8.190  14.378  1.00 10.00      A   
ATOM   3264  O   ARG A 344       8.222  -7.049  14.777  1.00 10.00      A   
ATOM   3265  N   VAL A 345       8.870  -9.178  14.477  1.00 10.00      A   
ATOM   3266  HN  VAL A 345       8.625 -10.073  14.149  1.00 10.00      A   
ATOM   3267  CA  VAL A 345      10.192  -8.974  15.055  1.00 10.00      A   
ATOM   3268  CB  VAL A 345      10.509 -10.037  16.131  1.00 10.00      A   
ATOM   3269  CG1 VAL A 345      11.883  -9.805  16.739  1.00 10.00      A   
ATOM   3270  CG2 VAL A 345       9.442 -10.029  17.216  1.00 10.00      A   
ATOM   3271  C   VAL A 345      11.264  -8.997  13.971  1.00 10.00      A   
ATOM   3272  O   VAL A 345      11.405  -9.975  13.236  1.00 10.00      A   
ATOM   3273  N   PHE A 346      12.008  -7.910  13.871  1.00 10.00      A   
ATOM   3274  HN  PHE A 346      11.851  -7.164  14.494  1.00 10.00      A   
ATOM   3275  CA  PHE A 346      13.059  -7.791  12.877  1.00 10.00      A   
ATOM   3276  CB  PHE A 346      12.998  -6.410  12.215  1.00 10.00      A   
ATOM   3277  CG  PHE A 346      11.688  -6.133  11.534  1.00 10.00      A   
ATOM   3278  CD1 PHE A 346      10.758  -5.281  12.106  1.00 10.00      A   
ATOM   3279  CD2 PHE A 346      11.386  -6.730  10.322  1.00 10.00      A   
ATOM   3280  CE1 PHE A 346       9.551  -5.029  11.485  1.00 10.00      A   
ATOM   3281  CE2 PHE A 346      10.182  -6.482   9.696  1.00 10.00      A   
ATOM   3282  CZ  PHE A 346       9.262  -5.630  10.276  1.00 10.00      A   
ATOM   3283  C   PHE A 346      14.420  -8.011  13.516  1.00 10.00      A   
ATOM   3284  O   PHE A 346      14.632  -7.659  14.673  1.00 10.00      A   
ATOM   3285  N   PRO A 347      15.357  -8.615  12.775  1.00 10.00      A   
ATOM   3286  CA  PRO A 347      16.702  -8.887  13.280  1.00 10.00      A   
ATOM   3287  CB  PRO A 347      17.231  -9.933  12.297  1.00 10.00      A   
ATOM   3288  CG  PRO A 347      16.532  -9.629  11.016  1.00 10.00      A   
ATOM   3289  CD  PRO A 347      15.179  -9.086  11.388  1.00 10.00      A   
ATOM   3290  C   PRO A 347      17.595  -7.648  13.263  1.00 10.00      A   
ATOM   3291  O   PRO A 347      17.468  -6.782  12.392  1.00 10.00      A   
ATOM   3292  N   SER A 348      18.494  -7.565  14.235  1.00 10.00      A   
ATOM   3293  HN  SER A 348      18.536  -8.283  14.916  1.00 10.00      A   
ATOM   3294  CA  SER A 348      19.420  -6.442  14.322  1.00 10.00      A   
ATOM   3295  CB  SER A 348      19.999  -6.339  15.730  1.00 10.00      A   
ATOM   3296  OG  SER A 348      20.203  -7.630  16.281  1.00 10.00      A   
ATOM   3297  HG  SER A 348      19.368  -7.946  16.683  1.00 10.00      A   
ATOM   3298  C   SER A 348      20.540  -6.615  13.302  1.00 10.00      A   
ATOM   3299  O   SER A 348      20.789  -5.738  12.477  1.00 10.00      A   
ATOM   3300  N   GLU A 349      21.199  -7.765  13.362  1.00 10.00      A   
ATOM   3301  HN  GLU A 349      20.961  -8.411  14.054  1.00 10.00      A   
ATOM   3302  CA  GLU A 349      22.276  -8.085  12.444  1.00 10.00      A   
ATOM   3303  CB  GLU A 349      23.570  -8.336  13.218  1.00 10.00      A   
ATOM   3304  CG  GLU A 349      24.187  -7.090  13.828  1.00 10.00      A   
ATOM   3305  CD  GLU A 349      24.871  -6.225  12.797  1.00 10.00      A   
ATOM   3306  OE1 GLU A 349      24.182  -5.445  12.117  1.00 10.00      A   
ATOM   3307  OE2 GLU A 349      26.109  -6.321  12.668  1.00 10.00      A   
ATOM   3308  C   GLU A 349      21.906  -9.319  11.625  1.00 10.00      A   
ATOM   3309  O   GLU A 349      22.313 -10.431  11.950  1.00 10.00      A   
ATOM   3310  N   PRO A 350      21.118  -9.138  10.549  1.00 10.00      A   
ATOM   3311  CA  PRO A 350      20.679 -10.246   9.693  1.00 10.00      A   
ATOM   3312  CB  PRO A 350      19.506  -9.638   8.926  1.00 10.00      A   
ATOM   3313  CG  PRO A 350      19.826  -8.186   8.836  1.00 10.00      A   
ATOM   3314  CD  PRO A 350      20.589  -7.839  10.085  1.00 10.00      A   
ATOM   3315  C   PRO A 350      21.763 -10.702   8.719  1.00 10.00      A   
ATOM   3316  O   PRO A 350      21.579 -11.661   7.970  1.00 10.00      A   
ATOM   3317  N   PHE A 351      22.894 -10.016   8.739  1.00 10.00      A   
ATOM   3318  HN  PHE A 351      22.991  -9.268   9.366  1.00 10.00      A   
ATOM   3319  CA  PHE A 351      23.997 -10.349   7.850  1.00 10.00      A   
ATOM   3320  CB  PHE A 351      24.496  -9.100   7.120  1.00 10.00      A   
ATOM   3321  CG  PHE A 351      23.423  -8.408   6.325  1.00 10.00      A   
ATOM   3322  CD1 PHE A 351      22.850  -7.236   6.785  1.00 10.00      A   
ATOM   3323  CD2 PHE A 351      22.986  -8.933   5.122  1.00 10.00      A   
ATOM   3324  CE1 PHE A 351      21.860  -6.599   6.060  1.00 10.00      A   
ATOM   3325  CE2 PHE A 351      21.996  -8.302   4.391  1.00 10.00      A   
ATOM   3326  CZ  PHE A 351      21.431  -7.133   4.861  1.00 10.00      A   
ATOM   3327  C   PHE A 351      25.136 -11.027   8.606  1.00 10.00      A   
ATOM   3328  O   PHE A 351      26.236 -11.185   8.079  1.00 10.00      A   
ATOM   3329  N   VAL A 352      24.867 -11.429   9.841  1.00 10.00      A   
ATOM   3330  HN  VAL A 352      23.974 -11.279  10.212  1.00 10.00      A   
ATOM   3331  CA  VAL A 352      25.871 -12.093  10.656  1.00 10.00      A   
ATOM   3332  CB  VAL A 352      26.268 -11.252  11.888  1.00 10.00      A   
ATOM   3333  CG1 VAL A 352      27.473 -11.863  12.586  1.00 10.00      A   
ATOM   3334  CG2 VAL A 352      26.562  -9.817  11.481  1.00 10.00      A   
ATOM   3335  C   VAL A 352      25.379 -13.465  11.114  1.00 10.00      A   
ATOM   3336  O   VAL A 352      24.347 -13.573  11.786  1.00 10.00      A   
ATOM   3337  N   MET A 353      26.121 -14.503  10.740  1.00 10.00      A   
ATOM   3338  HN  MET A 353      26.923 -14.342  10.193  1.00 10.00      A   
ATOM   3339  CA  MET A 353      25.784 -15.874  11.105  1.00 10.00      A   
ATOM   3340  CB  MET A 353      26.772 -16.848  10.453  1.00 10.00      A   
ATOM   3341  CG  MET A 353      26.593 -18.301  10.859  1.00 10.00      A   
ATOM   3342  SD  MET A 353      27.732 -19.408  10.004  1.00 10.00      A   
ATOM   3343  CE  MET A 353      27.364 -20.957  10.825  1.00 10.00      A   
ATOM   3344  C   MET A 353      25.796 -16.056  12.620  1.00 10.00      A   
ATOM   3345  O   MET A 353      24.926 -16.726  13.180  1.00 10.00      A   
ATOM   3346  N   GLU A 354      26.782 -15.457  13.274  1.00 10.00      A   
ATOM   3347  HN  GLU A 354      27.448 -14.944  12.766  1.00 10.00      A   
ATOM   3348  CA  GLU A 354      26.909 -15.546  14.724  1.00 10.00      A   
ATOM   3349  CB  GLU A 354      28.232 -14.924  15.180  1.00 10.00      A   
ATOM   3350  CG  GLU A 354      29.467 -15.552  14.557  1.00 10.00      A   
ATOM   3351  CD  GLU A 354      29.521 -17.051  14.753  1.00 10.00      A   
ATOM   3352  OE1 GLU A 354      29.709 -17.499  15.901  1.00 10.00      A   
ATOM   3353  OE2 GLU A 354      29.382 -17.791  13.758  1.00 10.00      A   
ATOM   3354  C   GLU A 354      25.747 -14.837  15.414  1.00 10.00      A   
ATOM   3355  O   GLU A 354      25.418 -13.703  15.065  1.00 10.00      A   
ATOM   3356  N   PRO A 355      25.098 -15.502  16.381  1.00 10.00      A   
ATOM   3357  CA  PRO A 355      23.977 -14.915  17.120  1.00 10.00      A   
ATOM   3358  CB  PRO A 355      23.390 -16.097  17.896  1.00 10.00      A   
ATOM   3359  CG  PRO A 355      24.510 -17.074  18.022  1.00 10.00      A   
ATOM   3360  CD  PRO A 355      25.396 -16.878  16.821  1.00 10.00      A   
ATOM   3361  C   PRO A 355      24.441 -13.823  18.083  1.00 10.00      A   
ATOM   3362  O   PRO A 355      25.128 -14.096  19.069  1.00 10.00      A   
ATOM   3363  N   ASN A 356      24.082 -12.586  17.784  1.00 10.00      A   
ATOM   3364  HN  ASN A 356      23.559 -12.418  16.970  1.00 10.00      A   
ATOM   3365  CA  ASN A 356      24.457 -11.460  18.630  1.00 10.00      A   
ATOM   3366  CB  ASN A 356      24.360 -10.127  17.873  1.00 10.00      A   
ATOM   3367  CG  ASN A 356      22.978  -9.843  17.304  1.00 10.00      A   
ATOM   3368  OD1 ASN A 356      22.276 -10.747  16.841  1.00 10.00      A   
ATOM   3369  ND2 ASN A 356      22.581  -8.581  17.337  1.00 10.00      A   
ATOM   3370 HD21 ASN A 356      23.186  -7.917  17.729  1.00 10.00      A   
ATOM   3371 HD22 ASN A 356      21.694  -8.362  16.967  1.00 10.00      A   
ATOM   3372  C   ASN A 356      23.607 -11.422  19.892  1.00 10.00      A   
ATOM   3373  O   ASN A 356      24.108 -11.135  20.979  1.00 10.00      A   
ATOM   3374  N   VAL A 357      22.328 -11.732  19.745  1.00 10.00      A   
ATOM   3375  HN  VAL A 357      21.991 -11.969  18.854  1.00 10.00      A   
ATOM   3376  CA  VAL A 357      21.407 -11.740  20.872  1.00 10.00      A   
ATOM   3377  CB  VAL A 357      20.162 -10.868  20.598  1.00 10.00      A   
ATOM   3378  CG1 VAL A 357      20.546  -9.399  20.524  1.00 10.00      A   
ATOM   3379  CG2 VAL A 357      19.469 -11.307  19.316  1.00 10.00      A   
ATOM   3380  C   VAL A 357      20.960 -13.159  21.182  1.00 10.00      A   
ATOM   3381  O   VAL A 357      21.072 -14.050  20.335  1.00 10.00      A   
ATOM   3382  N   ALA A 358      20.468 -13.369  22.395  1.00 10.00      A   
ATOM   3383  HN  ALA A 358      20.415 -12.616  23.026  1.00 10.00      A   
ATOM   3384  CA  ALA A 358      19.992 -14.677  22.815  1.00 10.00      A   
ATOM   3385  CB  ALA A 358      20.166 -14.854  24.315  1.00 10.00      A   
ATOM   3386  C   ALA A 358      18.534 -14.851  22.411  1.00 10.00      A   
ATOM   3387  O   ALA A 358      17.622 -14.590  23.195  1.00 10.00      A   
ATOM   3388  N   LEU A 359      18.331 -15.277  21.177  1.00 10.00      A   
ATOM   3389  HN  LEU A 359      19.103 -15.480  20.609  1.00 10.00      A   
ATOM   3390  CA  LEU A 359      16.993 -15.472  20.647  1.00 10.00      A   
ATOM   3391  CB  LEU A 359      16.676 -14.421  19.580  1.00 10.00      A   
ATOM   3392  CG  LEU A 359      15.385 -14.637  18.790  1.00 10.00      A   
ATOM   3393  CD1 LEU A 359      14.170 -14.521  19.700  1.00 10.00      A   
ATOM   3394  CD2 LEU A 359      15.295 -13.649  17.641  1.00 10.00      A   
ATOM   3395  C   LEU A 359      16.826 -16.871  20.074  1.00 10.00      A   
ATOM   3396  O   LEU A 359      17.444 -17.219  19.064  1.00 10.00      A   
ATOM   3397  N   THR A 360      16.013 -17.673  20.735  1.00 10.00      A   
ATOM   3398  HN  THR A 360      15.574 -17.342  21.559  1.00 10.00      A   
ATOM   3399  CA  THR A 360      15.750 -19.030  20.288  1.00 10.00      A   
ATOM   3400  CB  THR A 360      15.980 -20.064  21.415  1.00 10.00      A   
ATOM   3401  OG1 THR A 360      15.165 -19.754  22.554  1.00 10.00      A   
ATOM   3402  HG1 THR A 360      14.798 -18.857  22.457  1.00 10.00      A   
ATOM   3403  CG2 THR A 360      17.441 -20.073  21.836  1.00 10.00      A   
ATOM   3404  C   THR A 360      14.323 -19.145  19.754  1.00 10.00      A   
ATOM   3405  O   THR A 360      13.677 -18.137  19.459  1.00 10.00      A   
ATOM   3406  N   GLU A 361      13.832 -20.367  19.629  1.00 10.00      A   
ATOM   3407  HN  GLU A 361      14.384 -21.142  19.892  1.00 10.00      A   
ATOM   3408  CA  GLU A 361      12.490 -20.597  19.133  1.00 10.00      A   
ATOM   3409  CB  GLU A 361      12.433 -21.914  18.347  1.00 10.00      A   
ATOM   3410  CG  GLU A 361      12.487 -23.170  19.210  1.00 10.00      A   
ATOM   3411  CD  GLU A 361      13.892 -23.577  19.604  1.00 10.00      A   
ATOM   3412  OE1 GLU A 361      14.566 -22.812  20.324  1.00 10.00      A   
ATOM   3413  OE2 GLU A 361      14.324 -24.675  19.212  1.00 10.00      A   
ATOM   3414  C   GLU A 361      11.501 -20.635  20.293  1.00 10.00      A   
ATOM   3415  O   GLU A 361      10.290 -20.511  20.099  1.00 10.00      A   
ATOM   3416  N   GLN A 362      12.031 -20.786  21.503  1.00 10.00      A   
ATOM   3417  HN  GLN A 362      13.006 -20.842  21.593  1.00 10.00      A   
ATOM   3418  CA  GLN A 362      11.199 -20.855  22.696  1.00 10.00      A   
ATOM   3419  CB  GLN A 362      12.024 -21.193  23.940  1.00 10.00      A   
ATOM   3420  CG  GLN A 362      11.214 -21.241  25.228  1.00 10.00      A   
ATOM   3421  CD  GLN A 362       9.992 -22.140  25.128  1.00 10.00      A   
ATOM   3422  OE1 GLN A 362      10.009 -23.178  24.464  1.00 10.00      A   
ATOM   3423  NE2 GLN A 362       8.914 -21.736  25.766  1.00 10.00      A   
ATOM   3424 HE21 GLN A 362       8.958 -20.890  26.261  1.00 10.00      A   
ATOM   3425 HE22 GLN A 362       8.112 -22.295  25.719  1.00 10.00      A   
ATOM   3426  C   GLN A 362      10.408 -19.574  22.903  1.00 10.00      A   
ATOM   3427  O   GLN A 362       9.213 -19.622  23.193  1.00 10.00      A   
ATOM   3428  N   GLY A 363      11.071 -18.435  22.745  1.00 10.00      A   
ATOM   3429  HN  GLY A 363      12.036 -18.455  22.522  1.00 10.00      A   
ATOM   3430  CA  GLY A 363      10.403 -17.162  22.911  1.00 10.00      A   
ATOM   3431  C   GLY A 363       9.206 -17.046  22.001  1.00 10.00      A   
ATOM   3432  O   GLY A 363       8.176 -16.509  22.395  1.00 10.00      A   
ATOM   3433  N   LEU A 364       9.344 -17.568  20.788  1.00 10.00      A   
ATOM   3434  HN  LEU A 364      10.199 -17.983  20.542  1.00 10.00      A   
ATOM   3435  CA  LEU A 364       8.264 -17.545  19.815  1.00 10.00      A   
ATOM   3436  CB  LEU A 364       8.743 -18.164  18.500  1.00 10.00      A   
ATOM   3437  CG  LEU A 364       8.512 -17.346  17.230  1.00 10.00      A   
ATOM   3438  CD1 LEU A 364       9.333 -17.912  16.083  1.00 10.00      A   
ATOM   3439  CD2 LEU A 364       7.037 -17.319  16.864  1.00 10.00      A   
ATOM   3440  C   LEU A 364       7.073 -18.334  20.351  1.00 10.00      A   
ATOM   3441  O   LEU A 364       5.940 -17.854  20.336  1.00 10.00      A   
ATOM   3442  N   VAL A 365       7.355 -19.536  20.851  1.00 10.00      A   
ATOM   3443  HN  VAL A 365       8.289 -19.837  20.857  1.00 10.00      A   
ATOM   3444  CA  VAL A 365       6.329 -20.418  21.398  1.00 10.00      A   
ATOM   3445  CB  VAL A 365       6.917 -21.790  21.809  1.00 10.00      A   
ATOM   3446  CG1 VAL A 365       5.816 -22.739  22.268  1.00 10.00      A   
ATOM   3447  CG2 VAL A 365       7.715 -22.406  20.671  1.00 10.00      A   
ATOM   3448  C   VAL A 365       5.650 -19.783  22.610  1.00 10.00      A   
ATOM   3449  O   VAL A 365       4.421 -19.801  22.719  1.00 10.00      A   
ATOM   3450  N   SER A 366       6.457 -19.211  23.504  1.00 10.00      A   
ATOM   3451  HN  SER A 366       7.429 -19.228  23.349  1.00 10.00      A   
ATOM   3452  CA  SER A 366       5.954 -18.571  24.716  1.00 10.00      A   
ATOM   3453  CB  SER A 366       7.103 -17.937  25.506  1.00 10.00      A   
ATOM   3454  OG  SER A 366       8.072 -18.907  25.876  1.00 10.00      A   
ATOM   3455  HG  SER A 366       8.956 -18.527  25.786  1.00 10.00      A   
ATOM   3456  C   SER A 366       4.874 -17.530  24.423  1.00 10.00      A   
ATOM   3457  O   SER A 366       3.862 -17.466  25.122  1.00 10.00      A   
ATOM   3458  N   VAL A 367       5.074 -16.731  23.379  1.00 10.00      A   
ATOM   3459  HN  VAL A 367       5.883 -16.844  22.833  1.00 10.00      A   
ATOM   3460  CA  VAL A 367       4.105 -15.694  23.027  1.00 10.00      A   
ATOM   3461  CB  VAL A 367       4.627 -14.724  21.942  1.00 10.00      A   
ATOM   3462  CG1 VAL A 367       3.747 -13.486  21.869  1.00 10.00      A   
ATOM   3463  CG2 VAL A 367       6.063 -14.319  22.223  1.00 10.00      A   
ATOM   3464  C   VAL A 367       2.776 -16.300  22.579  1.00 10.00      A   
ATOM   3465  O   VAL A 367       1.711 -15.859  23.002  1.00 10.00      A   
ATOM   3466  N   SER A 368       2.844 -17.326  21.737  1.00 10.00      A   
ATOM   3467  HN  SER A 368       3.725 -17.638  21.434  1.00 10.00      A   
ATOM   3468  CA  SER A 368       1.640 -17.993  21.233  1.00 10.00      A   
ATOM   3469  CB  SER A 368       2.005 -19.028  20.170  1.00 10.00      A   
ATOM   3470  OG  SER A 368       3.396 -19.291  20.171  1.00 10.00      A   
ATOM   3471  HG  SER A 368       3.647 -19.705  21.008  1.00 10.00      A   
ATOM   3472  C   SER A 368       0.828 -18.646  22.354  1.00 10.00      A   
ATOM   3473  O   SER A 368      -0.386 -18.836  22.228  1.00 10.00      A   
ATOM   3474  N   MET A 369       1.506 -18.984  23.444  1.00 10.00      A   
ATOM   3475  HN  MET A 369       2.469 -18.806  23.478  1.00 10.00      A   
ATOM   3476  CA  MET A 369       0.861 -19.611  24.589  1.00 10.00      A   
ATOM   3477  CB  MET A 369       1.845 -20.519  25.326  1.00 10.00      A   
ATOM   3478  CG  MET A 369       2.310 -21.713  24.510  1.00 10.00      A   
ATOM   3479  SD  MET A 369       3.596 -22.675  25.333  1.00 10.00      A   
ATOM   3480  CE  MET A 369       2.677 -23.375  26.703  1.00 10.00      A   
ATOM   3481  C   MET A 369       0.310 -18.563  25.547  1.00 10.00      A   
ATOM   3482  O   MET A 369      -0.553 -18.859  26.378  1.00 10.00      A   
ATOM   3483  N   GLY A 370       0.813 -17.342  25.426  1.00 10.00      A   
ATOM   3484  HN  GLY A 370       1.499 -17.168  24.747  1.00 10.00      A   
ATOM   3485  CA  GLY A 370       0.370 -16.272  26.290  1.00 10.00      A   
ATOM   3486  C   GLY A 370      -0.705 -15.414  25.661  1.00 10.00      A   
ATOM   3487  O   GLY A 370      -1.695 -15.083  26.312  1.00 10.00      A   
ATOM   3488  N   CYS A 371      -0.524 -15.059  24.399  1.00 10.00      A   
ATOM   3489  HN  CYS A 371       0.277 -15.371  23.919  1.00 10.00      A   
ATOM   3490  CA  CYS A 371      -1.490 -14.223  23.699  1.00 10.00      A   
ATOM   3491  CB  CYS A 371      -0.767 -13.154  22.875  1.00 10.00      A   
ATOM   3492  SG  CYS A 371       0.580 -12.327  23.752  1.00 10.00      A   
ATOM   3493  HG  CYS A 371       0.110 -11.182  24.237  1.00 10.00      A   
ATOM   3494  C   CYS A 371      -2.396 -15.065  22.805  1.00 10.00      A   
ATOM   3495  O   CYS A 371      -1.951 -15.608  21.794  1.00 10.00      A   
ATOM   3496  N   PRO A 372      -3.679 -15.197  23.167  1.00 10.00      A   
ATOM   3497  CA  PRO A 372      -4.644 -15.977  22.389  1.00 10.00      A   
ATOM   3498  CB  PRO A 372      -5.757 -16.238  23.401  1.00 10.00      A   
ATOM   3499  CG  PRO A 372      -5.726 -15.047  24.295  1.00 10.00      A   
ATOM   3500  CD  PRO A 372      -4.288 -14.612  24.380  1.00 10.00      A   
ATOM   3501  C   PRO A 372      -5.192 -15.200  21.193  1.00 10.00      A   
ATOM   3502  O   PRO A 372      -5.916 -15.741  20.356  1.00 10.00      A   
ATOM   3503  N   LYS A 373      -4.836 -13.931  21.109  1.00 10.00      A   
ATOM   3504  HN  LYS A 373      -4.244 -13.557  21.796  1.00 10.00      A   
ATOM   3505  CA  LYS A 373      -5.298 -13.081  20.022  1.00 10.00      A   
ATOM   3506  CB  LYS A 373      -5.508 -11.645  20.513  1.00 10.00      A   
ATOM   3507  CG  LYS A 373      -6.493 -11.507  21.664  1.00 10.00      A   
ATOM   3508  CD  LYS A 373      -7.889 -11.961  21.270  1.00 10.00      A   
ATOM   3509  CE  LYS A 373      -8.957 -11.084  21.906  1.00 10.00      A   
ATOM   3510  NZ  LYS A 373      -9.019  -9.735  21.278  1.00 10.00      A   
ATOM   3511  HZ1 LYS A 373      -8.196  -9.159  21.575  1.00 10.00      A   
ATOM   3512  HZ2 LYS A 373      -9.892  -9.242  21.560  1.00 10.00      A   
ATOM   3513  HZ3 LYS A 373      -9.008  -9.822  20.242  1.00 10.00      A   
ATOM   3514  C   LYS A 373      -4.320 -13.095  18.853  1.00 10.00      A   
ATOM   3515  O   LYS A 373      -4.602 -12.533  17.792  1.00 10.00      A   
ATOM   3516  N   LEU A 374      -3.178 -13.749  19.053  1.00 10.00      A   
ATOM   3517  HN  LEU A 374      -3.030 -14.194  19.914  1.00 10.00      A   
ATOM   3518  CA  LEU A 374      -2.141 -13.833  18.029  1.00 10.00      A   
ATOM   3519  CB  LEU A 374      -0.899 -14.541  18.571  1.00 10.00      A   
ATOM   3520  CG  LEU A 374       0.116 -13.683  19.322  1.00 10.00      A   
ATOM   3521  CD1 LEU A 374       1.282 -14.544  19.767  1.00 10.00      A   
ATOM   3522  CD2 LEU A 374       0.607 -12.540  18.444  1.00 10.00      A   
ATOM   3523  C   LEU A 374      -2.633 -14.559  16.785  1.00 10.00      A   
ATOM   3524  O   LEU A 374      -3.137 -15.679  16.870  1.00 10.00      A   
ATOM   3525  N   GLU A 375      -2.479 -13.914  15.639  1.00 10.00      A   
ATOM   3526  HN  GLU A 375      -2.082 -13.017  15.647  1.00 10.00      A   
ATOM   3527  CA  GLU A 375      -2.895 -14.495  14.369  1.00 10.00      A   
ATOM   3528  CB  GLU A 375      -4.313 -14.051  14.005  1.00 10.00      A   
ATOM   3529  CG  GLU A 375      -4.524 -12.545  14.003  1.00 10.00      A   
ATOM   3530  CD  GLU A 375      -4.907 -12.017  12.637  1.00 10.00      A   
ATOM   3531  OE1 GLU A 375      -4.151 -11.191  12.084  1.00 10.00      A   
ATOM   3532  OE2 GLU A 375      -5.967 -12.420  12.110  1.00 10.00      A   
ATOM   3533  C   GLU A 375      -1.913 -14.150  13.249  1.00 10.00      A   
ATOM   3534  O   GLU A 375      -1.892 -14.811  12.210  1.00 10.00      A   
ATOM   3535  N   SER A 376      -1.110 -13.111  13.461  1.00 10.00      A   
ATOM   3536  HN  SER A 376      -1.182 -12.612  14.301  1.00 10.00      A   
ATOM   3537  CA  SER A 376      -0.121 -12.693  12.479  1.00 10.00      A   
ATOM   3538  CB  SER A 376      -0.512 -11.348  11.862  1.00 10.00      A   
ATOM   3539  OG  SER A 376      -1.718 -11.468  11.124  1.00 10.00      A   
ATOM   3540  HG  SER A 376      -2.477 -11.384  11.724  1.00 10.00      A   
ATOM   3541  C   SER A 376       1.260 -12.617  13.122  1.00 10.00      A   
ATOM   3542  O   SER A 376       1.538 -11.728  13.932  1.00 10.00      A   
ATOM   3543  N   VAL A 377       2.123 -13.551  12.757  1.00 10.00      A   
ATOM   3544  HN  VAL A 377       1.853 -14.219  12.089  1.00 10.00      A   
ATOM   3545  CA  VAL A 377       3.464 -13.608  13.317  1.00 10.00      A   
ATOM   3546  CB  VAL A 377       3.663 -14.903  14.143  1.00 10.00      A   
ATOM   3547  CG1 VAL A 377       5.109 -15.053  14.593  1.00 10.00      A   
ATOM   3548  CG2 VAL A 377       2.724 -14.926  15.342  1.00 10.00      A   
ATOM   3549  C   VAL A 377       4.536 -13.531  12.231  1.00 10.00      A   
ATOM   3550  O   VAL A 377       4.513 -14.291  11.265  1.00 10.00      A   
ATOM   3551  N   LEU A 378       5.458 -12.591  12.392  1.00 10.00      A   
ATOM   3552  HN  LEU A 378       5.389 -11.983  13.165  1.00 10.00      A   
ATOM   3553  CA  LEU A 378       6.573 -12.425  11.465  1.00 10.00      A   
ATOM   3554  CB  LEU A 378       6.478 -11.085  10.723  1.00 10.00      A   
ATOM   3555  CG  LEU A 378       7.706 -10.666   9.898  1.00 10.00      A   
ATOM   3556  CD1 LEU A 378       7.926 -11.609   8.727  1.00 10.00      A   
ATOM   3557  CD2 LEU A 378       7.572  -9.231   9.412  1.00 10.00      A   
ATOM   3558  C   LEU A 378       7.866 -12.486  12.269  1.00 10.00      A   
ATOM   3559  O   LEU A 378       8.101 -11.637  13.132  1.00 10.00      A   
ATOM   3560  N   TYR A 379       8.703 -13.479  12.000  1.00 10.00      A   
ATOM   3561  HN  TYR A 379       8.496 -14.116  11.278  1.00 10.00      A   
ATOM   3562  CA  TYR A 379       9.938 -13.625  12.756  1.00 10.00      A   
ATOM   3563  CB  TYR A 379       9.756 -14.666  13.861  1.00 10.00      A   
ATOM   3564  CG  TYR A 379      10.179 -14.189  15.228  1.00 10.00      A   
ATOM   3565  CD1 TYR A 379       9.252 -14.058  16.251  1.00 10.00      A   
ATOM   3566  CD2 TYR A 379      11.502 -13.866  15.496  1.00 10.00      A   
ATOM   3567  CE1 TYR A 379       9.626 -13.618  17.502  1.00 10.00      A   
ATOM   3568  CE2 TYR A 379      11.887 -13.428  16.745  1.00 10.00      A   
ATOM   3569  CZ  TYR A 379      10.946 -13.303  17.744  1.00 10.00      A   
ATOM   3570  OH  TYR A 379      11.325 -12.860  18.986  1.00 10.00      A   
ATOM   3571  HH  TYR A 379      10.993 -13.466  19.655  1.00 10.00      A   
ATOM   3572  C   TYR A 379      11.130 -14.008  11.888  1.00 10.00      A   
ATOM   3573  O   TYR A 379      10.987 -14.693  10.871  1.00 10.00      A   
ATOM   3574  N   PHE A 380      12.304 -13.558  12.320  1.00 10.00      A   
ATOM   3575  HN  PHE A 380      12.326 -13.012  13.134  1.00 10.00      A   
ATOM   3576  CA  PHE A 380      13.565 -13.839  11.641  1.00 10.00      A   
ATOM   3577  CB  PHE A 380      14.096 -12.581  10.933  1.00 10.00      A   
ATOM   3578  CG  PHE A 380      13.197 -12.015   9.869  1.00 10.00      A   
ATOM   3579  CD1 PHE A 380      12.285 -11.018  10.168  1.00 10.00      A   
ATOM   3580  CD2 PHE A 380      13.270 -12.478   8.563  1.00 10.00      A   
ATOM   3581  CE1 PHE A 380      11.461 -10.493   9.191  1.00 10.00      A   
ATOM   3582  CE2 PHE A 380      12.448 -11.958   7.579  1.00 10.00      A   
ATOM   3583  CZ  PHE A 380      11.543 -10.965   7.894  1.00 10.00      A   
ATOM   3584  C   PHE A 380      14.599 -14.303  12.671  1.00 10.00      A   
ATOM   3585  O   PHE A 380      15.290 -13.482  13.281  1.00 10.00      A   
ATOM   3586  N   CYS A 381      14.689 -15.610  12.884  1.00 10.00      A   
ATOM   3587  HN  CYS A 381      14.110 -16.220  12.381  1.00 10.00      A   
ATOM   3588  CA  CYS A 381      15.638 -16.160  13.851  1.00 10.00      A   
ATOM   3589  CB  CYS A 381      14.910 -16.977  14.921  1.00 10.00      A   
ATOM   3590  SG  CYS A 381      13.109 -16.874  14.835  1.00 10.00      A   
ATOM   3591  HG  CYS A 381      12.689 -17.866  14.065  1.00 10.00      A   
ATOM   3592  C   CYS A 381      16.703 -17.005  13.155  1.00 10.00      A   
ATOM   3593  O   CYS A 381      16.633 -17.234  11.950  1.00 10.00      A   
ATOM   3594  N   ARG A 382      17.693 -17.461  13.911  1.00 10.00      A   
ATOM   3595  HN  ARG A 382      17.711 -17.237  14.867  1.00 10.00      A   
ATOM   3596  CA  ARG A 382      18.768 -18.267  13.348  1.00 10.00      A   
ATOM   3597  CB  ARG A 382      20.102 -17.880  13.978  1.00 10.00      A   
ATOM   3598  CG  ARG A 382      20.597 -16.501  13.586  1.00 10.00      A   
ATOM   3599  CD  ARG A 382      21.636 -16.001  14.573  1.00 10.00      A   
ATOM   3600  NE  ARG A 382      22.322 -14.807  14.091  1.00 10.00      A   
ATOM   3601  HE  ARG A 382      23.146 -14.942  13.566  1.00 10.00      A   
ATOM   3602  CZ  ARG A 382      21.909 -13.560  14.325  1.00 10.00      A   
ATOM   3603  NH1 ARG A 382      20.805 -13.335  15.033  1.00 10.00      A   
ATOM   3604 HH11 ARG A 382      20.253 -14.136  15.411  1.00 10.00      A   
ATOM   3605 HH12 ARG A 382      20.486 -12.357  15.219  1.00 10.00      A   
ATOM   3606  NH2 ARG A 382      22.607 -12.544  13.843  1.00 10.00      A   
ATOM   3607 HH21 ARG A 382      22.299 -11.562  14.010  1.00 10.00      A   
ATOM   3608 HH22 ARG A 382      23.477 -12.724  13.289  1.00 10.00      A   
ATOM   3609  C   ARG A 382      18.526 -19.761  13.528  1.00 10.00      A   
ATOM   3610  O   ARG A 382      19.001 -20.572  12.734  1.00 10.00      A   
ATOM   3611  N   GLN A 383      17.790 -20.125  14.565  1.00 10.00      A   
ATOM   3612  HN  GLN A 383      17.421 -19.437  15.162  1.00 10.00      A   
ATOM   3613  CA  GLN A 383      17.513 -21.533  14.836  1.00 10.00      A   
ATOM   3614  CB  GLN A 383      18.210 -21.983  16.124  1.00 10.00      A   
ATOM   3615  CG  GLN A 383      17.842 -21.163  17.351  1.00 10.00      A   
ATOM   3616  CD  GLN A 383      18.944 -21.158  18.386  1.00 10.00      A   
ATOM   3617  OE1 GLN A 383      19.872 -20.352  18.309  1.00 10.00      A   
ATOM   3618  NE2 GLN A 383      18.850 -22.048  19.365  1.00 10.00      A   
ATOM   3619 HE21 GLN A 383      18.079 -22.659  19.368  1.00 10.00      A   
ATOM   3620 HE22 GLN A 383      19.555 -22.062  20.048  1.00 10.00      A   
ATOM   3621  C   GLN A 383      16.016 -21.807  14.913  1.00 10.00      A   
ATOM   3622  O   GLN A 383      15.219 -20.894  15.146  1.00 10.00      A   
ATOM   3623  N   MET A 384      15.647 -23.065  14.703  1.00 10.00      A   
ATOM   3624  HN  MET A 384      16.336 -23.735  14.499  1.00 10.00      A   
ATOM   3625  CA  MET A 384      14.255 -23.487  14.752  1.00 10.00      A   
ATOM   3626  CB  MET A 384      13.494 -22.988  13.516  1.00 10.00      A   
ATOM   3627  CG  MET A 384      12.020 -23.360  13.489  1.00 10.00      A   
ATOM   3628  SD  MET A 384      11.148 -22.888  14.996  1.00 10.00      A   
ATOM   3629  CE  MET A 384      11.246 -21.102  14.907  1.00 10.00      A   
ATOM   3630  C   MET A 384      14.172 -25.003  14.844  1.00 10.00      A   
ATOM   3631  O   MET A 384      14.980 -25.709  14.243  1.00 10.00      A   
ATOM   3632  N   THR A 385      13.219 -25.494  15.619  1.00 10.00      A   
ATOM   3633  HN  THR A 385      12.624 -24.878  16.097  1.00 10.00      A   
ATOM   3634  CA  THR A 385      13.027 -26.924  15.779  1.00 10.00      A   
ATOM   3635  CB  THR A 385      13.232 -27.369  17.241  1.00 10.00      A   
ATOM   3636  OG1 THR A 385      12.684 -26.383  18.130  1.00 10.00      A   
ATOM   3637  HG1 THR A 385      13.395 -25.781  18.421  1.00 10.00      A   
ATOM   3638  CG2 THR A 385      14.709 -27.561  17.543  1.00 10.00      A   
ATOM   3639  C   THR A 385      11.630 -27.324  15.325  1.00 10.00      A   
ATOM   3640  O   THR A 385      10.693 -26.524  15.390  1.00 10.00      A   
ATOM   3641  N   ASN A 386      11.493 -28.563  14.880  1.00 10.00      A   
ATOM   3642  HN  ASN A 386      12.282 -29.158  14.865  1.00 10.00      A   
ATOM   3643  CA  ASN A 386      10.212 -29.072  14.416  1.00 10.00      A   
ATOM   3644  CB  ASN A 386      10.365 -30.488  13.854  1.00 10.00      A   
ATOM   3645  CG  ASN A 386      10.889 -30.506  12.434  1.00 10.00      A   
ATOM   3646  OD1 ASN A 386      10.148 -30.259  11.483  1.00 10.00      A   
ATOM   3647  ND2 ASN A 386      12.165 -30.811  12.278  1.00 10.00      A   
ATOM   3648 HD21 ASN A 386      12.698 -31.002  13.079  1.00 10.00      A   
ATOM   3649 HD22 ASN A 386      12.524 -30.843  11.362  1.00 10.00      A   
ATOM   3650  C   ASN A 386       9.189 -29.072  15.544  1.00 10.00      A   
ATOM   3651  O   ASN A 386       8.019 -28.751  15.333  1.00 10.00      A   
ATOM   3652  N   ALA A 387       9.647 -29.420  16.744  1.00 10.00      A   
ATOM   3653  HN  ALA A 387      10.599 -29.647  16.843  1.00 10.00      A   
ATOM   3654  CA  ALA A 387       8.780 -29.470  17.915  1.00 10.00      A   
ATOM   3655  CB  ALA A 387       9.549 -29.965  19.131  1.00 10.00      A   
ATOM   3656  C   ALA A 387       8.148 -28.109  18.195  1.00 10.00      A   
ATOM   3657  O   ALA A 387       6.968 -28.022  18.530  1.00 10.00      A   
ATOM   3658  N   ALA A 388       8.932 -27.049  18.033  1.00 10.00      A   
ATOM   3659  HN  ALA A 388       9.858 -27.177  17.736  1.00 10.00      A   
ATOM   3660  CA  ALA A 388       8.447 -25.698  18.270  1.00 10.00      A   
ATOM   3661  CB  ALA A 388       9.586 -24.699  18.158  1.00 10.00      A   
ATOM   3662  C   ALA A 388       7.331 -25.345  17.295  1.00 10.00      A   
ATOM   3663  O   ALA A 388       6.273 -24.861  17.697  1.00 10.00      A   
ATOM   3664  N   LEU A 389       7.572 -25.615  16.018  1.00 10.00      A   
ATOM   3665  HN  LEU A 389       8.435 -26.017  15.771  1.00 10.00      A   
ATOM   3666  CA  LEU A 389       6.596 -25.332  14.970  1.00 10.00      A   
ATOM   3667  CB  LEU A 389       7.153 -25.748  13.611  1.00 10.00      A   
ATOM   3668  CG  LEU A 389       8.413 -25.013  13.155  1.00 10.00      A   
ATOM   3669  CD1 LEU A 389       9.098 -25.774  12.032  1.00 10.00      A   
ATOM   3670  CD2 LEU A 389       8.078 -23.595  12.717  1.00 10.00      A   
ATOM   3671  C   LEU A 389       5.276 -26.047  15.241  1.00 10.00      A   
ATOM   3672  O   LEU A 389       4.207 -25.437  15.193  1.00 10.00      A   
ATOM   3673  N   ILE A 390       5.361 -27.337  15.553  1.00 10.00      A   
ATOM   3674  HN  ILE A 390       6.245 -27.762  15.587  1.00 10.00      A   
ATOM   3675  CA  ILE A 390       4.176 -28.139  15.842  1.00 10.00      A   
ATOM   3676  CB  ILE A 390       4.533 -29.624  16.096  1.00 10.00      A   
ATOM   3677  CG1 ILE A 390       5.242 -30.227  14.876  1.00 10.00      A   
ATOM   3678  CG2 ILE A 390       3.288 -30.433  16.440  1.00 10.00      A   
ATOM   3679  CD1 ILE A 390       5.756 -31.636  15.097  1.00 10.00      A   
ATOM   3680  C   ILE A 390       3.431 -27.573  17.052  1.00 10.00      A   
ATOM   3681  O   ILE A 390       2.208 -27.442  17.032  1.00 10.00      A   
ATOM   3682  N   THR A 391       4.179 -27.208  18.084  1.00 10.00      A   
ATOM   3683  HN  THR A 391       5.153 -27.309  18.028  1.00 10.00      A   
ATOM   3684  CA  THR A 391       3.592 -26.660  19.301  1.00 10.00      A   
ATOM   3685  CB  THR A 391       4.661 -26.431  20.383  1.00 10.00      A   
ATOM   3686  OG1 THR A 391       5.388 -27.649  20.595  1.00 10.00      A   
ATOM   3687  HG1 THR A 391       6.033 -27.765  19.884  1.00 10.00      A   
ATOM   3688  CG2 THR A 391       4.015 -26.008  21.693  1.00 10.00      A   
ATOM   3689  C   THR A 391       2.833 -25.359  19.031  1.00 10.00      A   
ATOM   3690  O   THR A 391       1.691 -25.207  19.459  1.00 10.00      A   
ATOM   3691  N   ILE A 392       3.460 -24.439  18.302  1.00 10.00      A   
ATOM   3692  HN  ILE A 392       4.366 -24.626  17.965  1.00 10.00      A   
ATOM   3693  CA  ILE A 392       2.832 -23.157  17.985  1.00 10.00      A   
ATOM   3694  CB  ILE A 392       3.780 -22.236  17.181  1.00 10.00      A   
ATOM   3695  CG1 ILE A 392       5.038 -21.924  17.998  1.00 10.00      A   
ATOM   3696  CG2 ILE A 392       3.072 -20.945  16.780  1.00 10.00      A   
ATOM   3697  CD1 ILE A 392       6.119 -21.205  17.218  1.00 10.00      A   
ATOM   3698  C   ILE A 392       1.531 -23.360  17.209  1.00 10.00      A   
ATOM   3699  O   ILE A 392       0.506 -22.759  17.535  1.00 10.00      A   
ATOM   3700  N   ALA A 393       1.581 -24.226  16.204  1.00 10.00      A   
ATOM   3701  HN  ALA A 393       2.429 -24.684  16.009  1.00 10.00      A   
ATOM   3702  CA  ALA A 393       0.415 -24.517  15.375  1.00 10.00      A   
ATOM   3703  CB  ALA A 393       0.791 -25.487  14.270  1.00 10.00      A   
ATOM   3704  C   ALA A 393      -0.734 -25.081  16.205  1.00 10.00      A   
ATOM   3705  O   ALA A 393      -1.890 -24.707  16.015  1.00 10.00      A   
ATOM   3706  N   ARG A 394      -0.408 -25.983  17.125  1.00 10.00      A   
ATOM   3707  HN  ARG A 394       0.535 -26.241  17.228  1.00 10.00      A   
ATOM   3708  CA  ARG A 394      -1.418 -26.597  17.982  1.00 10.00      A   
ATOM   3709  CB  ARG A 394      -0.846 -27.809  18.715  1.00 10.00      A   
ATOM   3710  CG  ARG A 394      -0.477 -28.961  17.800  1.00 10.00      A   
ATOM   3711  CD  ARG A 394       0.278 -30.048  18.546  1.00 10.00      A   
ATOM   3712  NE  ARG A 394      -0.598 -30.871  19.382  1.00 10.00      A   
ATOM   3713  HE  ARG A 394      -1.004 -30.442  20.174  1.00 10.00      A   
ATOM   3714  CZ  ARG A 394      -0.873 -32.151  19.132  1.00 10.00      A   
ATOM   3715  NH1 ARG A 394      -0.348 -32.752  18.072  1.00 10.00      A   
ATOM   3716 HH11 ARG A 394       0.278 -32.226  17.428  1.00 10.00      A   
ATOM   3717 HH12 ARG A 394      -0.565 -33.755  17.875  1.00 10.00      A   
ATOM   3718  NH2 ARG A 394      -1.670 -32.831  19.943  1.00 10.00      A   
ATOM   3719 HH21 ARG A 394      -1.881 -33.835  19.749  1.00 10.00      A   
ATOM   3720 HH22 ARG A 394      -2.089 -32.366  20.777  1.00 10.00      A   
ATOM   3721  C   ARG A 394      -1.968 -25.597  18.991  1.00 10.00      A   
ATOM   3722  O   ARG A 394      -3.159 -25.614  19.302  1.00 10.00      A   
ATOM   3723  N   ASN A 395      -1.096 -24.723  19.487  1.00 10.00      A   
ATOM   3724  HN  ASN A 395      -0.161 -24.749  19.182  1.00 10.00      A   
ATOM   3725  CA  ASN A 395      -1.491 -23.723  20.469  1.00 10.00      A   
ATOM   3726  CB  ASN A 395      -0.265 -23.078  21.128  1.00 10.00      A   
ATOM   3727  CG  ASN A 395       0.370 -23.950  22.199  1.00 10.00      A   
ATOM   3728  OD1 ASN A 395       1.589 -23.954  22.370  1.00 10.00      A   
ATOM   3729  ND2 ASN A 395      -0.446 -24.685  22.936  1.00 10.00      A   
ATOM   3730 HD21 ASN A 395      -1.407 -24.633  22.756  1.00 10.00      A   
ATOM   3731 HD22 ASN A 395      -0.054 -25.253  23.631  1.00 10.00      A   
ATOM   3732  C   ASN A 395      -2.382 -22.652  19.855  1.00 10.00      A   
ATOM   3733  O   ASN A 395      -3.379 -22.248  20.455  1.00 10.00      A   
ATOM   3734  N   ARG A 396      -2.024 -22.195  18.660  1.00 10.00      A   
ATOM   3735  HN  ARG A 396      -1.219 -22.561  18.223  1.00 10.00      A   
ATOM   3736  CA  ARG A 396      -2.799 -21.165  17.978  1.00 10.00      A   
ATOM   3737  CB  ARG A 396      -1.970 -19.892  17.791  1.00 10.00      A   
ATOM   3738  CG  ARG A 396      -1.534 -19.222  19.084  1.00 10.00      A   
ATOM   3739  CD  ARG A 396      -2.488 -18.109  19.495  1.00 10.00      A   
ATOM   3740  NE  ARG A 396      -3.806 -18.611  19.877  1.00 10.00      A   
ATOM   3741  HE  ARG A 396      -4.529 -18.532  19.208  1.00 10.00      A   
ATOM   3742  CZ  ARG A 396      -4.087 -19.170  21.057  1.00 10.00      A   
ATOM   3743  NH1 ARG A 396      -3.142 -19.308  21.984  1.00 10.00      A   
ATOM   3744 HH11 ARG A 396      -2.165 -18.981  21.801  1.00 10.00      A   
ATOM   3745 HH12 ARG A 396      -3.371 -19.749  22.901  1.00 10.00      A   
ATOM   3746  NH2 ARG A 396      -5.319 -19.584  21.309  1.00 10.00      A   
ATOM   3747 HH21 ARG A 396      -6.068 -19.473  20.589  1.00 10.00      A   
ATOM   3748 HH22 ARG A 396      -5.550 -20.023  22.225  1.00 10.00      A   
ATOM   3749  C   ARG A 396      -3.309 -21.654  16.622  1.00 10.00      A   
ATOM   3750  O   ARG A 396      -2.667 -21.438  15.598  1.00 10.00      A   
ATOM   3751  N   PRO A 397      -4.481 -22.307  16.589  1.00 10.00      A   
ATOM   3752  CA  PRO A 397      -5.066 -22.808  15.345  1.00 10.00      A   
ATOM   3753  CB  PRO A 397      -6.003 -23.908  15.843  1.00 10.00      A   
ATOM   3754  CG  PRO A 397      -6.461 -23.425  17.177  1.00 10.00      A   
ATOM   3755  CD  PRO A 397      -5.326 -22.620  17.759  1.00 10.00      A   
ATOM   3756  C   PRO A 397      -5.860 -21.713  14.632  1.00 10.00      A   
ATOM   3757  O   PRO A 397      -6.575 -21.966  13.661  1.00 10.00      A   
ATOM   3758  N   ASN A 398      -5.716 -20.493  15.130  1.00 10.00      A   
ATOM   3759  HN  ASN A 398      -5.120 -20.368  15.899  1.00 10.00      A   
ATOM   3760  CA  ASN A 398      -6.406 -19.334  14.581  1.00 10.00      A   
ATOM   3761  CB  ASN A 398      -7.047 -18.533  15.720  1.00 10.00      A   
ATOM   3762  CG  ASN A 398      -6.023 -17.930  16.665  1.00 10.00      A   
ATOM   3763  OD1 ASN A 398      -5.514 -18.603  17.564  1.00 10.00      A   
ATOM   3764  ND2 ASN A 398      -5.723 -16.657  16.477  1.00 10.00      A   
ATOM   3765 HD21 ASN A 398      -6.177 -16.176  15.753  1.00 10.00      A   
ATOM   3766 HD22 ASN A 398      -5.044 -16.248  17.057  1.00 10.00      A   
ATOM   3767  C   ASN A 398      -5.435 -18.449  13.803  1.00 10.00      A   
ATOM   3768  O   ASN A 398      -5.760 -17.315  13.444  1.00 10.00      A   
ATOM   3769  N   MET A 399      -4.241 -18.976  13.555  1.00 10.00      A   
ATOM   3770  HN  MET A 399      -4.047 -19.883  13.867  1.00 10.00      A   
ATOM   3771  CA  MET A 399      -3.209 -18.246  12.825  1.00 10.00      A   
ATOM   3772  CB  MET A 399      -1.892 -19.023  12.849  1.00 10.00      A   
ATOM   3773  CG  MET A 399      -0.669 -18.190  12.507  1.00 10.00      A   
ATOM   3774  SD  MET A 399      -0.188 -17.079  13.846  1.00 10.00      A   
ATOM   3775  CE  MET A 399       0.191 -18.256  15.142  1.00 10.00      A   
ATOM   3776  C   MET A 399      -3.641 -17.995  11.383  1.00 10.00      A   
ATOM   3777  O   MET A 399      -4.097 -18.910  10.694  1.00 10.00      A   
ATOM   3778  N   THR A 400      -3.503 -16.758  10.934  1.00 10.00      A   
ATOM   3779  HN  THR A 400      -3.137 -16.065  11.529  1.00 10.00      A   
ATOM   3780  CA  THR A 400      -3.887 -16.395   9.582  1.00 10.00      A   
ATOM   3781  CB  THR A 400      -4.862 -15.204   9.597  1.00 10.00      A   
ATOM   3782  OG1 THR A 400      -4.357 -14.193  10.482  1.00 10.00      A   
ATOM   3783  HG1 THR A 400      -5.092 -13.684  10.850  1.00 10.00      A   
ATOM   3784  CG2 THR A 400      -6.231 -15.650  10.089  1.00 10.00      A   
ATOM   3785  C   THR A 400      -2.664 -16.048   8.735  1.00 10.00      A   
ATOM   3786  O   THR A 400      -2.594 -16.378   7.551  1.00 10.00      A   
ATOM   3787  N   ARG A 401      -1.702 -15.378   9.341  1.00 10.00      A   
ATOM   3788  HN  ARG A 401      -1.812 -15.130  10.286  1.00 10.00      A   
ATOM   3789  CA  ARG A 401      -0.489 -14.993   8.637  1.00 10.00      A   
ATOM   3790  CB  ARG A 401      -0.487 -13.489   8.349  1.00 10.00      A   
ATOM   3791  CG  ARG A 401      -1.482 -13.063   7.276  1.00 10.00      A   
ATOM   3792  CD  ARG A 401      -1.765 -11.570   7.328  1.00 10.00      A   
ATOM   3793  NE  ARG A 401      -2.540 -11.197   8.513  1.00 10.00      A   
ATOM   3794  HE  ARG A 401      -2.311 -11.645   9.363  1.00 10.00      A   
ATOM   3795  CZ  ARG A 401      -3.505 -10.279   8.513  1.00 10.00      A   
ATOM   3796  NH1 ARG A 401      -3.807  -9.630   7.395  1.00 10.00      A   
ATOM   3797 HH11 ARG A 401      -4.558  -8.908   7.390  1.00 10.00      A   
ATOM   3798 HH12 ARG A 401      -3.293  -9.842   6.501  1.00 10.00      A   
ATOM   3799  NH2 ARG A 401      -4.183 -10.026   9.629  1.00 10.00      A   
ATOM   3800 HH21 ARG A 401      -4.935  -9.308   9.635  1.00 10.00      A   
ATOM   3801 HH22 ARG A 401      -3.964 -10.554  10.511  1.00 10.00      A   
ATOM   3802  C   ARG A 401       0.752 -15.402   9.420  1.00 10.00      A   
ATOM   3803  O   ARG A 401       1.097 -14.785  10.426  1.00 10.00      A   
ATOM   3804  N   PHE A 402       1.419 -16.451   8.955  1.00 10.00      A   
ATOM   3805  HN  PHE A 402       1.106 -16.896   8.132  1.00 10.00      A   
ATOM   3806  CA  PHE A 402       2.617 -16.947   9.616  1.00 10.00      A   
ATOM   3807  CB  PHE A 402       2.437 -18.410  10.032  1.00 10.00      A   
ATOM   3808  CG  PHE A 402       3.334 -18.832  11.160  1.00 10.00      A   
ATOM   3809  CD1 PHE A 402       2.884 -18.795  12.469  1.00 10.00      A   
ATOM   3810  CD2 PHE A 402       4.628 -19.264  10.915  1.00 10.00      A   
ATOM   3811  CE1 PHE A 402       3.702 -19.180  13.514  1.00 10.00      A   
ATOM   3812  CE2 PHE A 402       5.452 -19.650  11.955  1.00 10.00      A   
ATOM   3813  CZ  PHE A 402       4.989 -19.608  13.257  1.00 10.00      A   
ATOM   3814  C   PHE A 402       3.825 -16.801   8.700  1.00 10.00      A   
ATOM   3815  O   PHE A 402       3.947 -17.498   7.692  1.00 10.00      A   
ATOM   3816  N   ARG A 403       4.717 -15.897   9.057  1.00 10.00      A   
ATOM   3817  HN  ARG A 403       4.583 -15.391   9.892  1.00 10.00      A   
ATOM   3818  CA  ARG A 403       5.900 -15.645   8.267  1.00 10.00      A   
ATOM   3819  CB  ARG A 403       5.879 -14.214   7.744  1.00 10.00      A   
ATOM   3820  CG  ARG A 403       4.649 -13.877   6.920  1.00 10.00      A   
ATOM   3821  CD  ARG A 403       4.439 -12.378   6.838  1.00 10.00      A   
ATOM   3822  NE  ARG A 403       5.328 -11.734   5.874  1.00 10.00      A   
ATOM   3823  HE  ARG A 403       6.150 -12.223   5.602  1.00 10.00      A   
ATOM   3824  CZ  ARG A 403       5.100 -10.530   5.363  1.00 10.00      A   
ATOM   3825  NH1 ARG A 403       4.023  -9.846   5.738  1.00 10.00      A   
ATOM   3826 HH11 ARG A 403       3.363 -10.248   6.439  1.00 10.00      A   
ATOM   3827 HH12 ARG A 403       3.832  -8.908   5.330  1.00 10.00      A   
ATOM   3828  NH2 ARG A 403       5.938 -10.012   4.472  1.00 10.00      A   
ATOM   3829 HH21 ARG A 403       5.761  -9.068   4.069  1.00 10.00      A   
ATOM   3830 HH22 ARG A 403       6.779 -10.554   4.167  1.00 10.00      A   
ATOM   3831  C   ARG A 403       7.156 -15.888   9.088  1.00 10.00      A   
ATOM   3832  O   ARG A 403       7.508 -15.094   9.964  1.00 10.00      A   
ATOM   3833  N   LEU A 404       7.820 -16.995   8.810  1.00 10.00      A   
ATOM   3834  HN  LEU A 404       7.489 -17.591   8.104  1.00 10.00      A   
ATOM   3835  CA  LEU A 404       9.036 -17.348   9.513  1.00 10.00      A   
ATOM   3836  CB  LEU A 404       8.844 -18.650  10.294  1.00 10.00      A   
ATOM   3837  CG  LEU A 404      10.068 -19.160  11.055  1.00 10.00      A   
ATOM   3838  CD1 LEU A 404      10.352 -18.286  12.267  1.00 10.00      A   
ATOM   3839  CD2 LEU A 404       9.882 -20.611  11.460  1.00 10.00      A   
ATOM   3840  C   LEU A 404      10.188 -17.496   8.530  1.00 10.00      A   
ATOM   3841  O   LEU A 404      10.125 -18.308   7.603  1.00 10.00      A   
ATOM   3842  N   CYS A 405      11.230 -16.708   8.724  1.00 10.00      A   
ATOM   3843  HN  CYS A 405      11.217 -16.061   9.464  1.00 10.00      A   
ATOM   3844  CA  CYS A 405      12.388 -16.772   7.858  1.00 10.00      A   
ATOM   3845  CB  CYS A 405      12.470 -15.548   6.950  1.00 10.00      A   
ATOM   3846  SG  CYS A 405      13.838 -15.600   5.768  1.00 10.00      A   
ATOM   3847  HG  CYS A 405      14.937 -15.937   6.433  1.00 10.00      A   
ATOM   3848  C   CYS A 405      13.666 -16.925   8.668  1.00 10.00      A   
ATOM   3849  O   CYS A 405      14.082 -16.006   9.373  1.00 10.00      A   
ATOM   3850  N   ILE A 406      14.270 -18.098   8.575  1.00 10.00      A   
ATOM   3851  HN  ILE A 406      13.867 -18.797   8.017  1.00 10.00      A   
ATOM   3852  CA  ILE A 406      15.509 -18.381   9.273  1.00 10.00      A   
ATOM   3853  CB  ILE A 406      15.781 -19.905   9.329  1.00 10.00      A   
ATOM   3854  CG1 ILE A 406      14.577 -20.636   9.934  1.00 10.00      A   
ATOM   3855  CG2 ILE A 406      17.041 -20.208  10.131  1.00 10.00      A   
ATOM   3856  CD1 ILE A 406      14.705 -22.145   9.937  1.00 10.00      A   
ATOM   3857  C   ILE A 406      16.663 -17.676   8.564  1.00 10.00      A   
ATOM   3858  O   ILE A 406      16.713 -17.642   7.337  1.00 10.00      A   
ATOM   3859  N   ILE A 407      17.563 -17.088   9.342  1.00 10.00      A   
ATOM   3860  HN  ILE A 407      17.428 -17.107  10.317  1.00 10.00      A   
ATOM   3861  CA  ILE A 407      18.726 -16.387   8.797  1.00 10.00      A   
ATOM   3862  CB  ILE A 407      19.579 -15.763   9.928  1.00 10.00      A   
ATOM   3863  CG1 ILE A 407      18.740 -14.785  10.760  1.00 10.00      A   
ATOM   3864  CG2 ILE A 407      20.820 -15.070   9.371  1.00 10.00      A   
ATOM   3865  CD1 ILE A 407      18.207 -13.603   9.977  1.00 10.00      A   
ATOM   3866  C   ILE A 407      19.596 -17.335   7.964  1.00 10.00      A   
ATOM   3867  O   ILE A 407      20.168 -16.944   6.944  1.00 10.00      A   
ATOM   3868  N   GLU A 408      19.684 -18.582   8.398  1.00 10.00      A   
ATOM   3869  HN  GLU A 408      19.192 -18.844   9.201  1.00 10.00      A   
ATOM   3870  CA  GLU A 408      20.478 -19.575   7.696  1.00 10.00      A   
ATOM   3871  CB  GLU A 408      21.080 -20.570   8.692  1.00 10.00      A   
ATOM   3872  CG  GLU A 408      22.117 -21.508   8.096  1.00 10.00      A   
ATOM   3873  CD  GLU A 408      23.450 -20.830   7.850  1.00 10.00      A   
ATOM   3874  OE1 GLU A 408      24.354 -20.968   8.701  1.00 10.00      A   
ATOM   3875  OE2 GLU A 408      23.603 -20.163   6.802  1.00 10.00      A   
ATOM   3876  C   GLU A 408      19.621 -20.310   6.666  1.00 10.00      A   
ATOM   3877  O   GLU A 408      18.648 -20.976   7.022  1.00 10.00      A   
ATOM   3878  N   PRO A 409      19.953 -20.173   5.374  1.00 10.00      A   
ATOM   3879  CA  PRO A 409      19.214 -20.834   4.301  1.00 10.00      A   
ATOM   3880  CB  PRO A 409      19.819 -20.238   3.025  1.00 10.00      A   
ATOM   3881  CG  PRO A 409      21.182 -19.790   3.428  1.00 10.00      A   
ATOM   3882  CD  PRO A 409      21.067 -19.357   4.860  1.00 10.00      A   
ATOM   3883  C   PRO A 409      19.416 -22.348   4.330  1.00 10.00      A   
ATOM   3884  O   PRO A 409      20.545 -22.836   4.469  1.00 10.00      A   
ATOM   3885  N   LYS A 410      18.317 -23.078   4.203  1.00 10.00      A   
ATOM   3886  HN  LYS A 410      17.455 -22.616   4.095  1.00 10.00      A   
ATOM   3887  CA  LYS A 410      18.336 -24.542   4.208  1.00 10.00      A   
ATOM   3888  CB  LYS A 410      19.174 -25.104   3.049  1.00 10.00      A   
ATOM   3889  CG  LYS A 410      18.599 -24.813   1.674  1.00 10.00      A   
ATOM   3890  CD  LYS A 410      19.565 -25.214   0.574  1.00 10.00      A   
ATOM   3891  CE  LYS A 410      19.031 -24.828  -0.796  1.00 10.00      A   
ATOM   3892  NZ  LYS A 410      20.061 -24.983  -1.858  1.00 10.00      A   
ATOM   3893  HZ1 LYS A 410      20.928 -24.470  -1.595  1.00 10.00      A   
ATOM   3894  HZ2 LYS A 410      19.710 -24.601  -2.758  1.00 10.00      A   
ATOM   3895  HZ3 LYS A 410      20.292 -25.989  -1.990  1.00 10.00      A   
ATOM   3896  C   LYS A 410      18.802 -25.107   5.553  1.00 10.00      A   
ATOM   3897  O   LYS A 410      19.372 -26.195   5.616  1.00 10.00      A   
ATOM   3898  N   ALA A 411      18.549 -24.366   6.626  1.00 10.00      A   
ATOM   3899  HN  ALA A 411      18.094 -23.505   6.517  1.00 10.00      A   
ATOM   3900  CA  ALA A 411      18.931 -24.802   7.964  1.00 10.00      A   
ATOM   3901  CB  ALA A 411      19.027 -23.613   8.908  1.00 10.00      A   
ATOM   3902  C   ALA A 411      17.929 -25.817   8.499  1.00 10.00      A   
ATOM   3903  O   ALA A 411      16.721 -25.566   8.490  1.00 10.00      A   
ATOM   3904  N   PRO A 412      18.410 -26.981   8.949  1.00 10.00      A   
ATOM   3905  CA  PRO A 412      17.557 -28.036   9.486  1.00 10.00      A   
ATOM   3906  CB  PRO A 412      18.387 -29.287   9.204  1.00 10.00      A   
ATOM   3907  CG  PRO A 412      19.803 -28.831   9.347  1.00 10.00      A   
ATOM   3908  CD  PRO A 412      19.834 -27.370   8.962  1.00 10.00      A   
ATOM   3909  C   PRO A 412      17.342 -27.892  10.989  1.00 10.00      A   
ATOM   3910  O   PRO A 412      17.819 -26.937  11.611  1.00 10.00      A   
ATOM   3911  N   ASP A 413      16.610 -28.844  11.555  1.00 10.00      A   
ATOM   3912  HN  ASP A 413      16.239 -29.559  10.989  1.00 10.00      A   
ATOM   3913  CA  ASP A 413      16.332 -28.870  12.988  1.00 10.00      A   
ATOM   3914  CB  ASP A 413      15.448 -30.084  13.294  1.00 10.00      A   
ATOM   3915  CG  ASP A 413      15.010 -30.176  14.738  1.00 10.00      A   
ATOM   3916  OD1 ASP A 413      15.853 -30.500  15.591  1.00 10.00      A   
ATOM   3917  OD2 ASP A 413      13.810 -29.948  15.020  1.00 10.00      A   
ATOM   3918  C   ASP A 413      17.654 -28.995  13.737  1.00 10.00      A   
ATOM   3919  O   ASP A 413      18.385 -29.958  13.544  1.00 10.00      A   
ATOM   3920  N   TYR A 414      17.971 -28.033  14.590  1.00 10.00      A   
ATOM   3921  HN  TYR A 414      17.349 -27.289  14.736  1.00 10.00      A   
ATOM   3922  CA  TYR A 414      19.244 -28.068  15.309  1.00 10.00      A   
ATOM   3923  CB  TYR A 414      19.688 -26.679  15.793  1.00 10.00      A   
ATOM   3924  CG  TYR A 414      18.923 -26.136  16.983  1.00 10.00      A   
ATOM   3925  CD1 TYR A 414      19.404 -26.297  18.277  1.00 10.00      A   
ATOM   3926  CD2 TYR A 414      17.728 -25.450  16.811  1.00 10.00      A   
ATOM   3927  CE1 TYR A 414      18.716 -25.791  19.362  1.00 10.00      A   
ATOM   3928  CE2 TYR A 414      17.033 -24.942  17.890  1.00 10.00      A   
ATOM   3929  CZ  TYR A 414      17.532 -25.116  19.165  1.00 10.00      A   
ATOM   3930  OH  TYR A 414      16.853 -24.605  20.246  1.00 10.00      A   
ATOM   3931  HH  TYR A 414      15.914 -24.491  20.008  1.00 10.00      A   
ATOM   3932  C   TYR A 414      19.308 -29.111  16.427  1.00 10.00      A   
ATOM   3933  O   TYR A 414      20.328 -29.223  17.108  1.00 10.00      A   
ATOM   3934  N   LEU A 415      18.240 -29.875  16.617  1.00 10.00      A   
ATOM   3935  HN  LEU A 415      17.445 -29.756  16.043  1.00 10.00      A   
ATOM   3936  CA  LEU A 415      18.223 -30.900  17.648  1.00 10.00      A   
ATOM   3937  CB  LEU A 415      16.945 -30.843  18.493  1.00 10.00      A   
ATOM   3938  CG  LEU A 415      16.829 -29.667  19.469  1.00 10.00      A   
ATOM   3939  CD1 LEU A 415      15.582 -29.812  20.329  1.00 10.00      A   
ATOM   3940  CD2 LEU A 415      18.070 -29.570  20.344  1.00 10.00      A   
ATOM   3941  C   LEU A 415      18.428 -32.290  17.052  1.00 10.00      A   
ATOM   3942  O   LEU A 415      19.369 -32.995  17.428  1.00 10.00      A   
ATOM   3943  N   THR A 416      17.571 -32.673  16.111  1.00 10.00      A   
ATOM   3944  HN  THR A 416      16.846 -32.060  15.834  1.00 10.00      A   
ATOM   3945  CA  THR A 416      17.679 -33.984  15.484  1.00 10.00      A   
ATOM   3946  CB  THR A 416      16.305 -34.662  15.321  1.00 10.00      A   
ATOM   3947  OG1 THR A 416      15.386 -33.760  14.690  1.00 10.00      A   
ATOM   3948  HG1 THR A 416      14.755 -34.268  14.163  1.00 10.00      A   
ATOM   3949  CG2 THR A 416      15.755 -35.074  16.679  1.00 10.00      A   
ATOM   3950  C   THR A 416      18.388 -33.917  14.133  1.00 10.00      A   
ATOM   3951  O   THR A 416      18.725 -34.952  13.554  1.00 10.00      A   
ATOM   3952  N   LEU A 417      18.611 -32.693  13.647  1.00 10.00      A   
ATOM   3953  HN  LEU A 417      18.311 -31.917  14.173  1.00 10.00      A   
ATOM   3954  CA  LEU A 417      19.280 -32.450  12.361  1.00 10.00      A   
ATOM   3955  CB  LEU A 417      20.674 -33.094  12.298  1.00 10.00      A   
ATOM   3956  CG  LEU A 417      21.730 -32.528  13.252  1.00 10.00      A   
ATOM   3957  CD1 LEU A 417      23.093 -33.150  12.978  1.00 10.00      A   
ATOM   3958  CD2 LEU A 417      21.800 -31.011  13.147  1.00 10.00      A   
ATOM   3959  C   LEU A 417      18.417 -32.873  11.175  1.00 10.00      A   
ATOM   3960  O   LEU A 417      18.909 -33.040  10.058  1.00 10.00      A   
ATOM   3961  N   GLU A 418      17.129 -33.030  11.420  1.00 10.00      A   
ATOM   3962  HN  GLU A 418      16.791 -32.860  12.324  1.00 10.00      A   
ATOM   3963  CA  GLU A 418      16.195 -33.432  10.380  1.00 10.00      A   
ATOM   3964  CB  GLU A 418      15.109 -34.329  10.975  1.00 10.00      A   
ATOM   3965  CG  GLU A 418      15.621 -35.668  11.473  1.00 10.00      A   
ATOM   3966  CD  GLU A 418      14.545 -36.479  12.163  1.00 10.00      A   
ATOM   3967  OE1 GLU A 418      14.247 -36.193  13.341  1.00 10.00      A   
ATOM   3968  OE2 GLU A 418      14.000 -37.415  11.536  1.00 10.00      A   
ATOM   3969  C   GLU A 418      15.563 -32.203   9.733  1.00 10.00      A   
ATOM   3970  O   GLU A 418      15.636 -31.103  10.286  1.00 10.00      A   
ATOM   3971  N   PRO A 419      14.964 -32.359   8.538  1.00 10.00      A   
ATOM   3972  CA  PRO A 419      14.302 -31.254   7.835  1.00 10.00      A   
ATOM   3973  CB  PRO A 419      13.830 -31.888   6.521  1.00 10.00      A   
ATOM   3974  CG  PRO A 419      14.663 -33.115   6.367  1.00 10.00      A   
ATOM   3975  CD  PRO A 419      14.911 -33.609   7.760  1.00 10.00      A   
ATOM   3976  C   PRO A 419      13.113 -30.713   8.634  1.00 10.00      A   
ATOM   3977  O   PRO A 419      12.687 -31.322   9.615  1.00 10.00      A   
ATOM   3978  N   LEU A 420      12.567 -29.586   8.204  1.00 10.00      A   
ATOM   3979  HN  LEU A 420      12.914 -29.166   7.379  1.00 10.00      A   
ATOM   3980  CA  LEU A 420      11.446 -28.964   8.907  1.00 10.00      A   
ATOM   3981  CB  LEU A 420      11.700 -27.463   9.084  1.00 10.00      A   
ATOM   3982  CG  LEU A 420      12.986 -27.072   9.815  1.00 10.00      A   
ATOM   3983  CD1 LEU A 420      13.271 -25.589   9.641  1.00 10.00      A   
ATOM   3984  CD2 LEU A 420      12.896 -27.427  11.291  1.00 10.00      A   
ATOM   3985  C   LEU A 420      10.120 -29.192   8.182  1.00 10.00      A   
ATOM   3986  O   LEU A 420       9.155 -28.449   8.388  1.00 10.00      A   
ATOM   3987  N   ASP A 421      10.071 -30.225   7.343  1.00 10.00      A   
ATOM   3988  HN  ASP A 421      10.866 -30.788   7.236  1.00 10.00      A   
ATOM   3989  CA  ASP A 421       8.863 -30.546   6.576  1.00 10.00      A   
ATOM   3990  CB  ASP A 421       9.089 -31.753   5.658  1.00 10.00      A   
ATOM   3991  CG  ASP A 421      10.168 -31.529   4.622  1.00 10.00      A   
ATOM   3992  OD1 ASP A 421       9.847 -31.089   3.497  1.00 10.00      A   
ATOM   3993  OD2 ASP A 421      11.339 -31.813   4.918  1.00 10.00      A   
ATOM   3994  C   ASP A 421       7.680 -30.825   7.494  1.00 10.00      A   
ATOM   3995  O   ASP A 421       6.590 -30.280   7.306  1.00 10.00      A   
ATOM   3996  N   ILE A 422       7.902 -31.663   8.499  1.00 10.00      A   
ATOM   3997  HN  ILE A 422       8.799 -32.056   8.610  1.00 10.00      A   
ATOM   3998  CA  ILE A 422       6.848 -32.019   9.441  1.00 10.00      A   
ATOM   3999  CB  ILE A 422       7.223 -33.221  10.337  1.00 10.00      A   
ATOM   4000  CG1 ILE A 422       8.578 -33.003  11.019  1.00 10.00      A   
ATOM   4001  CG2 ILE A 422       7.228 -34.502   9.516  1.00 10.00      A   
ATOM   4002  CD1 ILE A 422       8.879 -33.996  12.121  1.00 10.00      A   
ATOM   4003  C   ILE A 422       6.422 -30.832  10.294  1.00 10.00      A   
ATOM   4004  O   ILE A 422       5.245 -30.692  10.632  1.00 10.00      A   
ATOM   4005  N   GLY A 423       7.384 -29.974  10.623  1.00 10.00      A   
ATOM   4006  HN  GLY A 423       8.301 -30.141  10.315  1.00 10.00      A   
ATOM   4007  CA  GLY A 423       7.096 -28.805  11.428  1.00 10.00      A   
ATOM   4008  C   GLY A 423       6.200 -27.827  10.701  1.00 10.00      A   
ATOM   4009  O   GLY A 423       5.153 -27.435  11.214  1.00 10.00      A   
ATOM   4010  N   PHE A 424       6.601 -27.444   9.495  1.00 10.00      A   
ATOM   4011  HN  PHE A 424       7.446 -27.798   9.135  1.00 10.00      A   
ATOM   4012  CA  PHE A 424       5.824 -26.514   8.690  1.00 10.00      A   
ATOM   4013  CB  PHE A 424       6.627 -26.045   7.476  1.00 10.00      A   
ATOM   4014  CG  PHE A 424       7.572 -24.914   7.767  1.00 10.00      A   
ATOM   4015  CD1 PHE A 424       8.830 -25.154   8.292  1.00 10.00      A   
ATOM   4016  CD2 PHE A 424       7.202 -23.609   7.507  1.00 10.00      A   
ATOM   4017  CE1 PHE A 424       9.702 -24.113   8.552  1.00 10.00      A   
ATOM   4018  CE2 PHE A 424       8.067 -22.561   7.765  1.00 10.00      A   
ATOM   4019  CZ  PHE A 424       9.319 -22.813   8.288  1.00 10.00      A   
ATOM   4020  C   PHE A 424       4.507 -27.154   8.254  1.00 10.00      A   
ATOM   4021  O   PHE A 424       3.497 -26.470   8.080  1.00 10.00      A   
ATOM   4022  N   GLY A 425       4.529 -28.474   8.088  1.00 10.00      A   
ATOM   4023  HN  GLY A 425       5.372 -28.961   8.220  1.00 10.00      A   
ATOM   4024  CA  GLY A 425       3.336 -29.200   7.698  1.00 10.00      A   
ATOM   4025  C   GLY A 425       2.275 -29.163   8.781  1.00 10.00      A   
ATOM   4026  O   GLY A 425       1.079 -29.152   8.493  1.00 10.00      A   
ATOM   4027  N   ALA A 426       2.718 -29.124  10.033  1.00 10.00      A   
ATOM   4028  HN  ALA A 426       3.685 -29.124  10.199  1.00 10.00      A   
ATOM   4029  CA  ALA A 426       1.805 -29.077  11.164  1.00 10.00      A   
ATOM   4030  CB  ALA A 426       2.552 -29.337  12.463  1.00 10.00      A   
ATOM   4031  C   ALA A 426       1.102 -27.728  11.222  1.00 10.00      A   
ATOM   4032  O   ALA A 426      -0.030 -27.628  11.690  1.00 10.00      A   
ATOM   4033  N   ILE A 427       1.781 -26.699  10.725  1.00 10.00      A   
ATOM   4034  HN  ILE A 427       2.670 -26.857  10.345  1.00 10.00      A   
ATOM   4035  CA  ILE A 427       1.237 -25.347  10.719  1.00 10.00      A   
ATOM   4036  CB  ILE A 427       2.257 -24.330  10.151  1.00 10.00      A   
ATOM   4037  CG1 ILE A 427       3.604 -24.421  10.887  1.00 10.00      A   
ATOM   4038  CG2 ILE A 427       1.705 -22.910  10.194  1.00 10.00      A   
ATOM   4039  CD1 ILE A 427       3.566 -23.981  12.336  1.00 10.00      A   
ATOM   4040  C   ILE A 427      -0.045 -25.296   9.894  1.00 10.00      A   
ATOM   4041  O   ILE A 427      -1.104 -24.936  10.401  1.00 10.00      A   
ATOM   4042  N   VAL A 428       0.051 -25.700   8.632  1.00 10.00      A   
ATOM   4043  HN  VAL A 428       0.916 -26.012   8.292  1.00 10.00      A   
ATOM   4044  CA  VAL A 428      -1.102 -25.698   7.741  1.00 10.00      A   
ATOM   4045  CB  VAL A 428      -0.697 -25.898   6.262  1.00 10.00      A   
ATOM   4046  CG1 VAL A 428       0.084 -24.697   5.748  1.00 10.00      A   
ATOM   4047  CG2 VAL A 428       0.117 -27.170   6.085  1.00 10.00      A   
ATOM   4048  C   VAL A 428      -2.121 -26.761   8.155  1.00 10.00      A   
ATOM   4049  O   VAL A 428      -3.303 -26.653   7.844  1.00 10.00      A   
ATOM   4050  N   GLU A 429      -1.655 -27.783   8.872  1.00 10.00      A   
ATOM   4051  HN  GLU A 429      -0.697 -27.816   9.094  1.00 10.00      A   
ATOM   4052  CA  GLU A 429      -2.529 -28.860   9.328  1.00 10.00      A   
ATOM   4053  CB  GLU A 429      -1.700 -30.032   9.870  1.00 10.00      A   
ATOM   4054  CG  GLU A 429      -2.454 -31.349   9.950  1.00 10.00      A   
ATOM   4055  CD  GLU A 429      -1.883 -32.285  10.992  1.00 10.00      A   
ATOM   4056  OE1 GLU A 429      -0.821 -32.887  10.738  1.00 10.00      A   
ATOM   4057  OE2 GLU A 429      -2.497 -32.427  12.072  1.00 10.00      A   
ATOM   4058  C   GLU A 429      -3.495 -28.360  10.400  1.00 10.00      A   
ATOM   4059  O   GLU A 429      -4.625 -28.834  10.501  1.00 10.00      A   
ATOM   4060  N   HIS A 430      -3.041 -27.407  11.201  1.00 10.00      A   
ATOM   4061  HN  HIS A 430      -2.125 -27.072  11.075  1.00 10.00      A   
ATOM   4062  CA  HIS A 430      -3.869 -26.849  12.264  1.00 10.00      A   
ATOM   4063  CB  HIS A 430      -3.077 -26.689  13.564  1.00 10.00      A   
ATOM   4064  CG  HIS A 430      -2.939 -27.961  14.342  1.00 10.00      A   
ATOM   4065  ND1 HIS A 430      -3.762 -28.248  15.409  1.00 10.00      A   
ATOM   4066  CD2 HIS A 430      -2.069 -28.986  14.158  1.00 10.00      A   
ATOM   4067  CE1 HIS A 430      -3.379 -29.436  15.846  1.00 10.00      A   
ATOM   4068  NE2 HIS A 430      -2.360 -29.916  15.118  1.00 10.00      A   
ATOM   4069  HE2 HIS A 430      -1.898 -30.773  15.251  1.00 10.00      A   
ATOM   4070  C   HIS A 430      -4.501 -25.526  11.848  1.00 10.00      A   
ATOM   4071  O   HIS A 430      -5.708 -25.327  12.006  1.00 10.00      A   
ATOM   4072  N   CYS A 431      -3.688 -24.630  11.308  1.00 10.00      A   
ATOM   4073  HN  CYS A 431      -2.736 -24.855  11.187  1.00 10.00      A   
ATOM   4074  CA  CYS A 431      -4.165 -23.327  10.870  1.00 10.00      A   
ATOM   4075  CB  CYS A 431      -3.018 -22.314  10.899  1.00 10.00      A   
ATOM   4076  SG  CYS A 431      -1.965 -22.430  12.366  1.00 10.00      A   
ATOM   4077  HG  CYS A 431      -2.608 -23.138  13.283  1.00 10.00      A   
ATOM   4078  C   CYS A 431      -4.768 -23.411   9.471  1.00 10.00      A   
ATOM   4079  O   CYS A 431      -4.073 -23.251   8.470  1.00 10.00      A   
ATOM   4080  N   LYS A 432      -6.067 -23.666   9.410  1.00 10.00      A   
ATOM   4081  HN  LYS A 432      -6.570 -23.786  10.248  1.00 10.00      A   
ATOM   4082  CA  LYS A 432      -6.770 -23.783   8.137  1.00 10.00      A   
ATOM   4083  CB  LYS A 432      -8.084 -24.538   8.324  1.00 10.00      A   
ATOM   4084  CG  LYS A 432      -7.911 -25.932   8.899  1.00 10.00      A   
ATOM   4085  CD  LYS A 432      -7.200 -26.851   7.921  1.00 10.00      A   
ATOM   4086  CE  LYS A 432      -6.967 -28.223   8.528  1.00 10.00      A   
ATOM   4087  NZ  LYS A 432      -8.206 -28.786   9.125  1.00 10.00      A   
ATOM   4088  HZ1 LYS A 432      -8.039 -29.765   9.434  1.00 10.00      A   
ATOM   4089  HZ2 LYS A 432      -8.976 -28.781   8.429  1.00 10.00      A   
ATOM   4090  HZ3 LYS A 432      -8.497 -28.222   9.949  1.00 10.00      A   
ATOM   4091  C   LYS A 432      -7.037 -22.416   7.523  1.00 10.00      A   
ATOM   4092  O   LYS A 432      -7.120 -22.280   6.300  1.00 10.00      A   
ATOM   4093  N   ASP A 433      -7.155 -21.407   8.375  1.00 10.00      A   
ATOM   4094  HN  ASP A 433      -7.059 -21.582   9.335  1.00 10.00      A   
ATOM   4095  CA  ASP A 433      -7.422 -20.044   7.923  1.00 10.00      A   
ATOM   4096  CB  ASP A 433      -8.165 -19.254   9.005  1.00 10.00      A   
ATOM   4097  CG  ASP A 433      -9.590 -18.916   8.611  1.00 10.00      A   
ATOM   4098  OD1 ASP A 433     -10.511 -19.694   8.959  1.00 10.00      A   
ATOM   4099  OD2 ASP A 433      -9.805 -17.875   7.954  1.00 10.00      A   
ATOM   4100  C   ASP A 433      -6.140 -19.317   7.529  1.00 10.00      A   
ATOM   4101  O   ASP A 433      -6.135 -18.096   7.348  1.00 10.00      A   
ATOM   4102  N   LEU A 434      -5.055 -20.075   7.398  1.00 10.00      A   
ATOM   4103  HN  LEU A 434      -5.130 -21.037   7.564  1.00 10.00      A   
ATOM   4104  CA  LEU A 434      -3.759 -19.524   7.018  1.00 10.00      A   
ATOM   4105  CB  LEU A 434      -2.671 -20.597   7.139  1.00 10.00      A   
ATOM   4106  CG  LEU A 434      -1.224 -20.121   7.000  1.00 10.00      A   
ATOM   4107  CD1 LEU A 434      -0.818 -19.277   8.198  1.00 10.00      A   
ATOM   4108  CD2 LEU A 434      -0.292 -21.309   6.851  1.00 10.00      A   
ATOM   4109  C   LEU A 434      -3.812 -18.979   5.593  1.00 10.00      A   
ATOM   4110  O   LEU A 434      -4.067 -19.723   4.641  1.00 10.00      A   
ATOM   4111  N   ARG A 435      -3.579 -17.680   5.463  1.00 10.00      A   
ATOM   4112  HN  ARG A 435      -3.374 -17.151   6.269  1.00 10.00      A   
ATOM   4113  CA  ARG A 435      -3.608 -17.012   4.173  1.00 10.00      A   
ATOM   4114  CB  ARG A 435      -4.375 -15.696   4.283  1.00 10.00      A   
ATOM   4115  CG  ARG A 435      -5.880 -15.832   4.445  1.00 10.00      A   
ATOM   4116  CD  ARG A 435      -6.537 -14.460   4.526  1.00 10.00      A   
ATOM   4117  NE  ARG A 435      -6.128 -13.600   3.417  1.00 10.00      A   
ATOM   4118  HE  ARG A 435      -6.438 -13.854   2.511  1.00 10.00      A   
ATOM   4119  CZ  ARG A 435      -5.382 -12.501   3.543  1.00 10.00      A   
ATOM   4120  NH1 ARG A 435      -4.946 -12.106   4.735  1.00 10.00      A   
ATOM   4121 HH11 ARG A 435      -5.190 -12.645   5.592  1.00 10.00      A   
ATOM   4122 HH12 ARG A 435      -4.354 -11.239   4.820  1.00 10.00      A   
ATOM   4123  NH2 ARG A 435      -5.059 -11.811   2.458  1.00 10.00      A   
ATOM   4124 HH21 ARG A 435      -4.468 -10.949   2.542  1.00 10.00      A   
ATOM   4125 HH22 ARG A 435      -5.388 -12.120   1.520  1.00 10.00      A   
ATOM   4126  C   ARG A 435      -2.200 -16.716   3.670  1.00 10.00      A   
ATOM   4127  O   ARG A 435      -1.917 -16.856   2.485  1.00 10.00      A   
ATOM   4128  N   ARG A 436      -1.324 -16.300   4.567  1.00 10.00      A   
ATOM   4129  HN  ARG A 436      -1.598 -16.218   5.503  1.00 10.00      A   
ATOM   4130  CA  ARG A 436       0.049 -15.969   4.195  1.00 10.00      A   
ATOM   4131  CB  ARG A 436       0.345 -14.511   4.547  1.00 10.00      A   
ATOM   4132  CG  ARG A 436       1.456 -13.863   3.733  1.00 10.00      A   
ATOM   4133  CD  ARG A 436       1.404 -12.347   3.865  1.00 10.00      A   
ATOM   4134  NE  ARG A 436       2.496 -11.671   3.164  1.00 10.00      A   
ATOM   4135  HE  ARG A 436       3.288 -12.209   2.928  1.00 10.00      A   
ATOM   4136  CZ  ARG A 436       2.472 -10.378   2.832  1.00 10.00      A   
ATOM   4137  NH1 ARG A 436       1.403  -9.639   3.112  1.00 10.00      A   
ATOM   4138 HH11 ARG A 436       1.385  -8.630   2.856  1.00 10.00      A   
ATOM   4139 HH12 ARG A 436       0.569 -10.065   3.599  1.00 10.00      A   
ATOM   4140  NH2 ARG A 436       3.518  -9.824   2.220  1.00 10.00      A   
ATOM   4141 HH21 ARG A 436       4.367 -10.400   2.004  1.00 10.00      A   
ATOM   4142 HH22 ARG A 436       3.501  -8.806   1.962  1.00 10.00      A   
ATOM   4143  C   ARG A 436       1.023 -16.884   4.913  1.00 10.00      A   
ATOM   4144  O   ARG A 436       0.915 -17.083   6.126  1.00 10.00      A   
ATOM   4145  N   LEU A 437       1.965 -17.438   4.168  1.00 10.00      A   
ATOM   4146  HN  LEU A 437       2.005 -17.228   3.207  1.00 10.00      A   
ATOM   4147  CA  LEU A 437       2.950 -18.341   4.737  1.00 10.00      A   
ATOM   4148  CB  LEU A 437       2.490 -19.792   4.586  1.00 10.00      A   
ATOM   4149  CG  LEU A 437       3.425 -20.867   5.148  1.00 10.00      A   
ATOM   4150  CD1 LEU A 437       3.528 -20.752   6.662  1.00 10.00      A   
ATOM   4151  CD2 LEU A 437       2.954 -22.254   4.741  1.00 10.00      A   
ATOM   4152  C   LEU A 437       4.316 -18.156   4.087  1.00 10.00      A   
ATOM   4153  O   LEU A 437       4.451 -18.186   2.862  1.00 10.00      A   
ATOM   4154  N   SER A 438       5.320 -17.956   4.919  1.00 10.00      A   
ATOM   4155  HN  SER A 438       5.135 -17.914   5.882  1.00 10.00      A   
ATOM   4156  CA  SER A 438       6.687 -17.793   4.456  1.00 10.00      A   
ATOM   4157  CB  SER A 438       7.298 -16.529   5.059  1.00 10.00      A   
ATOM   4158  OG  SER A 438       6.531 -15.387   4.715  1.00 10.00      A   
ATOM   4159  HG  SER A 438       7.032 -14.586   4.937  1.00 10.00      A   
ATOM   4160  C   SER A 438       7.505 -19.016   4.849  1.00 10.00      A   
ATOM   4161  O   SER A 438       7.495 -19.423   6.011  1.00 10.00      A   
ATOM   4162  N   LEU A 439       8.202 -19.600   3.880  1.00 10.00      A   
ATOM   4163  HN  LEU A 439       8.180 -19.215   2.974  1.00 10.00      A   
ATOM   4164  CA  LEU A 439       8.998 -20.795   4.122  1.00 10.00      A   
ATOM   4165  CB  LEU A 439       8.731 -21.832   3.027  1.00 10.00      A   
ATOM   4166  CG  LEU A 439       7.271 -22.241   2.827  1.00 10.00      A   
ATOM   4167  CD1 LEU A 439       7.147 -23.172   1.636  1.00 10.00      A   
ATOM   4168  CD2 LEU A 439       6.726 -22.906   4.079  1.00 10.00      A   
ATOM   4169  C   LEU A 439      10.490 -20.492   4.196  1.00 10.00      A   
ATOM   4170  O   LEU A 439      10.984 -19.572   3.540  1.00 10.00      A   
ATOM   4171  N   SER A 440      11.194 -21.271   5.005  1.00 10.00      A   
ATOM   4172  HN  SER A 440      10.731 -21.970   5.515  1.00 10.00      A   
ATOM   4173  CA  SER A 440      12.630 -21.132   5.169  1.00 10.00      A   
ATOM   4174  CB  SER A 440      12.979 -19.857   5.939  1.00 10.00      A   
ATOM   4175  OG  SER A 440      12.353 -19.836   7.209  1.00 10.00      A   
ATOM   4176  HG  SER A 440      11.447 -19.505   7.117  1.00 10.00      A   
ATOM   4177  C   SER A 440      13.183 -22.365   5.879  1.00 10.00      A   
ATOM   4178  O   SER A 440      12.432 -23.109   6.511  1.00 10.00      A   
ATOM   4179  N   GLY A 441      14.478 -22.594   5.756  1.00 10.00      A   
ATOM   4180  HN  GLY A 441      15.023 -21.994   5.209  1.00 10.00      A   
ATOM   4181  CA  GLY A 441      15.086 -23.738   6.399  1.00 10.00      A   
ATOM   4182  C   GLY A 441      15.206 -24.923   5.466  1.00 10.00      A   
ATOM   4183  O   GLY A 441      15.030 -24.790   4.254  1.00 10.00      A   
ATOM   4184  N   LEU A 442      15.524 -26.080   6.022  1.00 10.00      A   
ATOM   4185  HN  LEU A 442      15.664 -26.123   6.995  1.00 10.00      A   
ATOM   4186  CA  LEU A 442      15.668 -27.287   5.225  1.00 10.00      A   
ATOM   4187  CB  LEU A 442      16.607 -28.292   5.900  1.00 10.00      A   
ATOM   4188  CG  LEU A 442      17.001 -29.505   5.052  1.00 10.00      A   
ATOM   4189  CD1 LEU A 442      17.802 -29.075   3.834  1.00 10.00      A   
ATOM   4190  CD2 LEU A 442      17.769 -30.524   5.878  1.00 10.00      A   
ATOM   4191  C   LEU A 442      14.313 -27.921   4.967  1.00 10.00      A   
ATOM   4192  O   LEU A 442      13.759 -28.603   5.828  1.00 10.00      A   
ATOM   4193  N   LEU A 443      13.783 -27.680   3.781  1.00 10.00      A   
ATOM   4194  HN  LEU A 443      14.277 -27.124   3.143  1.00 10.00      A   
ATOM   4195  CA  LEU A 443      12.490 -28.217   3.391  1.00 10.00      A   
ATOM   4196  CB  LEU A 443      11.486 -27.076   3.202  1.00 10.00      A   
ATOM   4197  CG  LEU A 443      11.287 -26.135   4.393  1.00 10.00      A   
ATOM   4198  CD1 LEU A 443      10.474 -24.917   3.985  1.00 10.00      A   
ATOM   4199  CD2 LEU A 443      10.614 -26.865   5.543  1.00 10.00      A   
ATOM   4200  C   LEU A 443      12.627 -28.995   2.093  1.00 10.00      A   
ATOM   4201  O   LEU A 443      13.311 -28.551   1.165  1.00 10.00      A   
ATOM   4202  N   THR A 444      11.983 -30.147   2.026  1.00 10.00      A   
ATOM   4203  HN  THR A 444      11.431 -30.437   2.792  1.00 10.00      A   
ATOM   4204  CA  THR A 444      12.034 -30.980   0.835  1.00 10.00      A   
ATOM   4205  CB  THR A 444      12.301 -32.460   1.180  1.00 10.00      A   
ATOM   4206  OG1 THR A 444      11.344 -32.918   2.146  1.00 10.00      A   
ATOM   4207  HG1 THR A 444      11.040 -32.167   2.690  1.00 10.00      A   
ATOM   4208  CG2 THR A 444      13.708 -32.640   1.734  1.00 10.00      A   
ATOM   4209  C   THR A 444      10.721 -30.861   0.073  1.00 10.00      A   
ATOM   4210  O   THR A 444      10.007 -29.873   0.222  1.00 10.00      A   
ATOM   4211  N   ASP A 445      10.392 -31.863  -0.730  1.00 10.00      A   
ATOM   4212  HN  ASP A 445      10.990 -32.639  -0.806  1.00 10.00      A   
ATOM   4213  CA  ASP A 445       9.149 -31.842  -1.495  1.00 10.00      A   
ATOM   4214  CB  ASP A 445       9.237 -32.770  -2.713  1.00 10.00      A   
ATOM   4215  CG  ASP A 445       9.889 -32.127  -3.925  1.00 10.00      A   
ATOM   4216  OD1 ASP A 445      10.130 -32.846  -4.918  1.00 10.00      A   
ATOM   4217  OD2 ASP A 445      10.165 -30.912  -3.896  1.00 10.00      A   
ATOM   4218  C   ASP A 445       7.982 -32.267  -0.608  1.00 10.00      A   
ATOM   4219  O   ASP A 445       6.812 -32.067  -0.950  1.00 10.00      A   
ATOM   4220  N   LYS A 446       8.314 -32.835   0.546  1.00 10.00      A   
ATOM   4221  HN  LYS A 446       9.264 -32.934   0.769  1.00 10.00      A   
ATOM   4222  CA  LYS A 446       7.316 -33.308   1.495  1.00 10.00      A   
ATOM   4223  CB  LYS A 446       7.973 -34.152   2.590  1.00 10.00      A   
ATOM   4224  CG  LYS A 446       7.006 -35.002   3.401  1.00 10.00      A   
ATOM   4225  CD  LYS A 446       6.278 -36.007   2.522  1.00 10.00      A   
ATOM   4226  CE  LYS A 446       5.439 -36.963   3.353  1.00 10.00      A   
ATOM   4227  NZ  LYS A 446       4.672 -37.915   2.508  1.00 10.00      A   
ATOM   4228  HZ1 LYS A 446       5.321 -38.501   1.946  1.00 10.00      A   
ATOM   4229  HZ2 LYS A 446       4.040 -37.391   1.858  1.00 10.00      A   
ATOM   4230  HZ3 LYS A 446       4.091 -38.537   3.105  1.00 10.00      A   
ATOM   4231  C   LYS A 446       6.532 -32.149   2.104  1.00 10.00      A   
ATOM   4232  O   LYS A 446       5.314 -32.230   2.253  1.00 10.00      A   
ATOM   4233  N   VAL A 447       7.227 -31.069   2.447  1.00 10.00      A   
ATOM   4234  HN  VAL A 447       8.206 -31.064   2.327  1.00 10.00      A   
ATOM   4235  CA  VAL A 447       6.573 -29.899   3.031  1.00 10.00      A   
ATOM   4236  CB  VAL A 447       7.586 -28.813   3.469  1.00 10.00      A   
ATOM   4237  CG1 VAL A 447       8.266 -28.167   2.271  1.00 10.00      A   
ATOM   4238  CG2 VAL A 447       6.908 -27.760   4.333  1.00 10.00      A   
ATOM   4239  C   VAL A 447       5.531 -29.307   2.076  1.00 10.00      A   
ATOM   4240  O   VAL A 447       4.462 -28.868   2.501  1.00 10.00      A   
ATOM   4241  N   PHE A 448       5.835 -29.334   0.785  1.00 10.00      A   
ATOM   4242  HN  PHE A 448       6.692 -29.718   0.508  1.00 10.00      A   
ATOM   4243  CA  PHE A 448       4.933 -28.808  -0.228  1.00 10.00      A   
ATOM   4244  CB  PHE A 448       5.668 -28.617  -1.553  1.00 10.00      A   
ATOM   4245  CG  PHE A 448       6.753 -27.583  -1.483  1.00 10.00      A   
ATOM   4246  CD1 PHE A 448       8.084 -27.957  -1.454  1.00 10.00      A   
ATOM   4247  CD2 PHE A 448       6.437 -26.237  -1.435  1.00 10.00      A   
ATOM   4248  CE1 PHE A 448       9.082 -27.005  -1.377  1.00 10.00      A   
ATOM   4249  CE2 PHE A 448       7.428 -25.280  -1.360  1.00 10.00      A   
ATOM   4250  CZ  PHE A 448       8.753 -25.665  -1.330  1.00 10.00      A   
ATOM   4251  C   PHE A 448       3.741 -29.733  -0.403  1.00 10.00      A   
ATOM   4252  O   PHE A 448       2.648 -29.296  -0.762  1.00 10.00      A   
ATOM   4253  N   GLU A 449       3.960 -31.016  -0.134  1.00 10.00      A   
ATOM   4254  HN  GLU A 449       4.859 -31.301   0.138  1.00 10.00      A   
ATOM   4255  CA  GLU A 449       2.904 -32.009  -0.230  1.00 10.00      A   
ATOM   4256  CB  GLU A 449       3.479 -33.406   0.016  1.00 10.00      A   
ATOM   4257  CG  GLU A 449       2.518 -34.546  -0.274  1.00 10.00      A   
ATOM   4258  CD  GLU A 449       3.177 -35.901  -0.138  1.00 10.00      A   
ATOM   4259  OE1 GLU A 449       3.821 -36.359  -1.107  1.00 10.00      A   
ATOM   4260  OE2 GLU A 449       3.062 -36.518   0.938  1.00 10.00      A   
ATOM   4261  C   GLU A 449       1.826 -31.690   0.799  1.00 10.00      A   
ATOM   4262  O   GLU A 449       0.632 -31.738   0.505  1.00 10.00      A   
ATOM   4263  N   TYR A 450       2.260 -31.333   2.005  1.00 10.00      A   
ATOM   4264  HN  TYR A 450       3.224 -31.307   2.178  1.00 10.00      A   
ATOM   4265  CA  TYR A 450       1.338 -30.980   3.073  1.00 10.00      A   
ATOM   4266  CB  TYR A 450       2.080 -30.844   4.405  1.00 10.00      A   
ATOM   4267  CG  TYR A 450       2.734 -32.119   4.886  1.00 10.00      A   
ATOM   4268  CD1 TYR A 450       4.046 -32.120   5.334  1.00 10.00      A   
ATOM   4269  CD2 TYR A 450       2.036 -33.321   4.893  1.00 10.00      A   
ATOM   4270  CE1 TYR A 450       4.649 -33.281   5.776  1.00 10.00      A   
ATOM   4271  CE2 TYR A 450       2.630 -34.486   5.333  1.00 10.00      A   
ATOM   4272  CZ  TYR A 450       3.937 -34.462   5.773  1.00 10.00      A   
ATOM   4273  OH  TYR A 450       4.535 -35.621   6.211  1.00 10.00      A   
ATOM   4274  HH  TYR A 450       4.945 -35.466   7.068  1.00 10.00      A   
ATOM   4275  C   TYR A 450       0.635 -29.674   2.729  1.00 10.00      A   
ATOM   4276  O   TYR A 450      -0.562 -29.513   2.980  1.00 10.00      A   
ATOM   4277  N   ILE A 451       1.388 -28.758   2.129  1.00 10.00      A   
ATOM   4278  HN  ILE A 451       2.333 -28.962   1.958  1.00 10.00      A   
ATOM   4279  CA  ILE A 451       0.858 -27.460   1.725  1.00 10.00      A   
ATOM   4280  CB  ILE A 451       1.957 -26.571   1.094  1.00 10.00      A   
ATOM   4281  CG1 ILE A 451       2.926 -26.074   2.167  1.00 10.00      A   
ATOM   4282  CG2 ILE A 451       1.354 -25.401   0.327  1.00 10.00      A   
ATOM   4283  CD1 ILE A 451       4.142 -25.365   1.612  1.00 10.00      A   
ATOM   4284  C   ILE A 451      -0.293 -27.629   0.738  1.00 10.00      A   
ATOM   4285  O   ILE A 451      -1.348 -27.018   0.894  1.00 10.00      A   
ATOM   4286  N   GLY A 452      -0.100 -28.489  -0.255  1.00 10.00      A   
ATOM   4287  HN  GLY A 452       0.757 -28.966  -0.320  1.00 10.00      A   
ATOM   4288  CA  GLY A 452      -1.129 -28.718  -1.253  1.00 10.00      A   
ATOM   4289  C   GLY A 452      -2.281 -29.576  -0.757  1.00 10.00      A   
ATOM   4290  O   GLY A 452      -3.176 -29.942  -1.525  1.00 10.00      A   
ATOM   4291  N   THR A 453      -2.271 -29.897   0.521  1.00 10.00      A   
ATOM   4292  HN  THR A 453      -1.540 -29.576   1.090  1.00 10.00      A   
ATOM   4293  CA  THR A 453      -3.321 -30.715   1.099  1.00 10.00      A   
ATOM   4294  CB  THR A 453      -2.738 -32.014   1.693  1.00 10.00      A   
ATOM   4295  OG1 THR A 453      -1.851 -32.621   0.742  1.00 10.00      A   
ATOM   4296  HG1 THR A 453      -1.020 -32.125   0.713  1.00 10.00      A   
ATOM   4297  CG2 THR A 453      -3.847 -32.995   2.033  1.00 10.00      A   
ATOM   4298  C   THR A 453      -4.087 -29.955   2.183  1.00 10.00      A   
ATOM   4299  O   THR A 453      -5.313 -30.035   2.255  1.00 10.00      A   
ATOM   4300  N   TYR A 454      -3.365 -29.203   3.007  1.00 10.00      A   
ATOM   4301  HN  TYR A 454      -2.391 -29.157   2.887  1.00 10.00      A   
ATOM   4302  CA  TYR A 454      -3.987 -28.460   4.100  1.00 10.00      A   
ATOM   4303  CB  TYR A 454      -3.218 -28.678   5.403  1.00 10.00      A   
ATOM   4304  CG  TYR A 454      -3.173 -30.122   5.851  1.00 10.00      A   
ATOM   4305  CD1 TYR A 454      -2.007 -30.867   5.732  1.00 10.00      A   
ATOM   4306  CD2 TYR A 454      -4.294 -30.741   6.392  1.00 10.00      A   
ATOM   4307  CE1 TYR A 454      -1.959 -32.186   6.137  1.00 10.00      A   
ATOM   4308  CE2 TYR A 454      -4.255 -32.060   6.801  1.00 10.00      A   
ATOM   4309  CZ  TYR A 454      -3.083 -32.778   6.671  1.00 10.00      A   
ATOM   4310  OH  TYR A 454      -3.033 -34.096   7.072  1.00 10.00      A   
ATOM   4311  HH  TYR A 454      -3.841 -34.545   6.790  1.00 10.00      A   
ATOM   4312  C   TYR A 454      -4.139 -26.966   3.816  1.00 10.00      A   
ATOM   4313  O   TYR A 454      -5.108 -26.347   4.262  1.00 10.00      A   
ATOM   4314  N   ALA A 455      -3.198 -26.387   3.081  1.00 10.00      A   
ATOM   4315  HN  ALA A 455      -2.460 -26.925   2.721  1.00 10.00      A   
ATOM   4316  CA  ALA A 455      -3.258 -24.961   2.773  1.00 10.00      A   
ATOM   4317  CB  ALA A 455      -1.877 -24.401   2.476  1.00 10.00      A   
ATOM   4318  C   ALA A 455      -4.216 -24.693   1.622  1.00 10.00      A   
ATOM   4319  O   ALA A 455      -3.830 -24.708   0.453  1.00 10.00      A   
ATOM   4320  N   LYS A 456      -5.472 -24.457   1.957  1.00 10.00      A   
ATOM   4321  HN  LYS A 456      -5.720 -24.458   2.907  1.00 10.00      A   
ATOM   4322  CA  LYS A 456      -6.491 -24.201   0.956  1.00 10.00      A   
ATOM   4323  CB  LYS A 456      -7.756 -25.008   1.261  1.00 10.00      A   
ATOM   4324  CG  LYS A 456      -7.641 -26.480   0.910  1.00 10.00      A   
ATOM   4325  CD  LYS A 456      -7.402 -26.653  -0.576  1.00 10.00      A   
ATOM   4326  CE  LYS A 456      -7.448 -28.112  -0.982  1.00 10.00      A   
ATOM   4327  NZ  LYS A 456      -7.477 -28.261  -2.459  1.00 10.00      A   
ATOM   4328  HZ1 LYS A 456      -7.726 -29.235  -2.717  1.00 10.00      A   
ATOM   4329  HZ2 LYS A 456      -6.540 -28.038  -2.860  1.00 10.00      A   
ATOM   4330  HZ3 LYS A 456      -8.181 -27.606  -2.873  1.00 10.00      A   
ATOM   4331  C   LYS A 456      -6.825 -22.720   0.857  1.00 10.00      A   
ATOM   4332  O   LYS A 456      -7.037 -22.196  -0.237  1.00 10.00      A   
ATOM   4333  N   LYS A 457      -6.853 -22.043   1.997  1.00 10.00      A   
ATOM   4334  HN  LYS A 457      -6.636 -22.505   2.836  1.00 10.00      A   
ATOM   4335  CA  LYS A 457      -7.182 -20.624   2.032  1.00 10.00      A   
ATOM   4336  CB  LYS A 457      -7.952 -20.277   3.310  1.00 10.00      A   
ATOM   4337  CG  LYS A 457      -9.106 -21.216   3.616  1.00 10.00      A   
ATOM   4338  CD  LYS A 457     -10.088 -20.597   4.595  1.00 10.00      A   
ATOM   4339  CE  LYS A 457     -11.259 -21.531   4.865  1.00 10.00      A   
ATOM   4340  NZ  LYS A 457     -11.957 -21.936   3.616  1.00 10.00      A   
ATOM   4341  HZ1 LYS A 457     -11.264 -22.172   2.877  1.00 10.00      A   
ATOM   4342  HZ2 LYS A 457     -12.561 -21.164   3.275  1.00 10.00      A   
ATOM   4343  HZ3 LYS A 457     -12.549 -22.769   3.794  1.00 10.00      A   
ATOM   4344  C   LYS A 457      -5.934 -19.757   1.919  1.00 10.00      A   
ATOM   4345  O   LYS A 457      -5.998 -18.535   2.077  1.00 10.00      A   
ATOM   4346  N   MET A 458      -4.802 -20.389   1.650  1.00 10.00      A   
ATOM   4347  HN  MET A 458      -4.813 -21.360   1.535  1.00 10.00      A   
ATOM   4348  CA  MET A 458      -3.543 -19.673   1.515  1.00 10.00      A   
ATOM   4349  CB  MET A 458      -2.368 -20.646   1.560  1.00 10.00      A   
ATOM   4350  CG  MET A 458      -1.032 -19.985   1.862  1.00 10.00      A   
ATOM   4351  SD  MET A 458       0.295 -21.177   2.118  1.00 10.00      A   
ATOM   4352  CE  MET A 458       0.349 -21.957   0.505  1.00 10.00      A   
ATOM   4353  C   MET A 458      -3.525 -18.869   0.223  1.00 10.00      A   
ATOM   4354  O   MET A 458      -3.626 -19.428  -0.870  1.00 10.00      A   
ATOM   4355  N   GLU A 459      -3.409 -17.557   0.360  1.00 10.00      A   
ATOM   4356  HN  GLU A 459      -3.317 -17.178   1.262  1.00 10.00      A   
ATOM   4357  CA  GLU A 459      -3.400 -16.663  -0.785  1.00 10.00      A   
ATOM   4358  CB  GLU A 459      -4.198 -15.390  -0.488  1.00 10.00      A   
ATOM   4359  CG  GLU A 459      -5.686 -15.618  -0.280  1.00 10.00      A   
ATOM   4360  CD  GLU A 459      -6.467 -14.324  -0.186  1.00 10.00      A   
ATOM   4361  OE1 GLU A 459      -6.627 -13.647  -1.224  1.00 10.00      A   
ATOM   4362  OE2 GLU A 459      -6.929 -13.982   0.923  1.00 10.00      A   
ATOM   4363  C   GLU A 459      -1.986 -16.295  -1.205  1.00 10.00      A   
ATOM   4364  O   GLU A 459      -1.717 -16.124  -2.394  1.00 10.00      A   
ATOM   4365  N   MET A 460      -1.083 -16.173  -0.241  1.00 10.00      A   
ATOM   4366  HN  MET A 460      -1.341 -16.345   0.695  1.00 10.00      A   
ATOM   4367  CA  MET A 460       0.291 -15.802  -0.542  1.00 10.00      A   
ATOM   4368  CB  MET A 460       0.571 -14.364  -0.097  1.00 10.00      A   
ATOM   4369  CG  MET A 460       1.950 -13.851  -0.480  1.00 10.00      A   
ATOM   4370  SD  MET A 460       2.040 -12.051  -0.463  1.00 10.00      A   
ATOM   4371  CE  MET A 460       3.764 -11.793  -0.874  1.00 10.00      A   
ATOM   4372  C   MET A 460       1.291 -16.758   0.088  1.00 10.00      A   
ATOM   4373  O   MET A 460       1.213 -17.065   1.278  1.00 10.00      A   
ATOM   4374  N   LEU A 461       2.229 -17.223  -0.727  1.00 10.00      A   
ATOM   4375  HN  LEU A 461       2.223 -16.944  -1.671  1.00 10.00      A   
ATOM   4376  CA  LEU A 461       3.262 -18.140  -0.265  1.00 10.00      A   
ATOM   4377  CB  LEU A 461       2.969 -19.565  -0.750  1.00 10.00      A   
ATOM   4378  CG  LEU A 461       4.011 -20.633  -0.401  1.00 10.00      A   
ATOM   4379  CD1 LEU A 461       4.042 -20.897   1.095  1.00 10.00      A   
ATOM   4380  CD2 LEU A 461       3.744 -21.919  -1.169  1.00 10.00      A   
ATOM   4381  C   LEU A 461       4.639 -17.696  -0.756  1.00 10.00      A   
ATOM   4382  O   LEU A 461       4.839 -17.475  -1.953  1.00 10.00      A   
ATOM   4383  N   SER A 462       5.578 -17.564   0.167  1.00 10.00      A   
ATOM   4384  HN  SER A 462       5.354 -17.740   1.107  1.00 10.00      A   
ATOM   4385  CA  SER A 462       6.933 -17.161  -0.174  1.00 10.00      A   
ATOM   4386  CB  SER A 462       7.350 -15.955   0.671  1.00 10.00      A   
ATOM   4387  OG  SER A 462       6.392 -14.911   0.578  1.00 10.00      A   
ATOM   4388  HG  SER A 462       6.677 -14.274  -0.102  1.00 10.00      A   
ATOM   4389  C   SER A 462       7.897 -18.332   0.030  1.00 10.00      A   
ATOM   4390  O   SER A 462       8.102 -18.792   1.156  1.00 10.00      A   
ATOM   4391  N   VAL A 463       8.474 -18.818  -1.063  1.00 10.00      A   
ATOM   4392  HN  VAL A 463       8.289 -18.390  -1.930  1.00 10.00      A   
ATOM   4393  CA  VAL A 463       9.397 -19.950  -1.014  1.00 10.00      A   
ATOM   4394  CB  VAL A 463       8.966 -21.083  -1.974  1.00 10.00      A   
ATOM   4395  CG1 VAL A 463       9.868 -22.297  -1.809  1.00 10.00      A   
ATOM   4396  CG2 VAL A 463       7.508 -21.461  -1.762  1.00 10.00      A   
ATOM   4397  C   VAL A 463      10.813 -19.514  -1.381  1.00 10.00      A   
ATOM   4398  O   VAL A 463      11.028 -18.858  -2.404  1.00 10.00      A   
ATOM   4399  N   ALA A 464      11.777 -19.879  -0.545  1.00 10.00      A   
ATOM   4400  HN  ALA A 464      11.550 -20.408   0.250  1.00 10.00      A   
ATOM   4401  CA  ALA A 464      13.169 -19.527  -0.784  1.00 10.00      A   
ATOM   4402  CB  ALA A 464      13.515 -18.214  -0.096  1.00 10.00      A   
ATOM   4403  C   ALA A 464      14.098 -20.636  -0.307  1.00 10.00      A   
ATOM   4404  O   ALA A 464      14.095 -20.990   0.875  1.00 10.00      A   
ATOM   4405  N   PHE A 465      14.878 -21.184  -1.239  1.00 10.00      A   
ATOM   4406  HN  PHE A 465      14.801 -20.866  -2.164  1.00 10.00      A   
ATOM   4407  CA  PHE A 465      15.837 -22.250  -0.938  1.00 10.00      A   
ATOM   4408  CB  PHE A 465      16.957 -21.743  -0.011  1.00 10.00      A   
ATOM   4409  CG  PHE A 465      17.771 -20.608  -0.569  1.00 10.00      A   
ATOM   4410  CD1 PHE A 465      17.372 -19.293  -0.388  1.00 10.00      A   
ATOM   4411  CD2 PHE A 465      18.939 -20.854  -1.267  1.00 10.00      A   
ATOM   4412  CE1 PHE A 465      18.119 -18.245  -0.893  1.00 10.00      A   
ATOM   4413  CE2 PHE A 465      19.693 -19.812  -1.777  1.00 10.00      A   
ATOM   4414  CZ  PHE A 465      19.282 -18.505  -1.590  1.00 10.00      A   
ATOM   4415  C   PHE A 465      15.156 -23.474  -0.325  1.00 10.00      A   
ATOM   4416  O   PHE A 465      15.474 -23.870   0.797  1.00 10.00      A   
ATOM   4417  N   ALA A 466      14.224 -24.068  -1.060  1.00 10.00      A   
ATOM   4418  HN  ALA A 466      14.018 -23.715  -1.954  1.00 10.00      A   
ATOM   4419  CA  ALA A 466      13.504 -25.241  -0.578  1.00 10.00      A   
ATOM   4420  CB  ALA A 466      12.313 -24.826   0.274  1.00 10.00      A   
ATOM   4421  C   ALA A 466      13.044 -26.105  -1.745  1.00 10.00      A   
ATOM   4422  O   ALA A 466      13.171 -25.713  -2.906  1.00 10.00      A   
ATOM   4423  N   GLY A 467      12.525 -27.288  -1.429  1.00 10.00      A   
ATOM   4424  HN  GLY A 467      12.481 -27.556  -0.485  1.00 10.00      A   
ATOM   4425  CA  GLY A 467      12.042 -28.193  -2.456  1.00 10.00      A   
ATOM   4426  C   GLY A 467      13.133 -29.093  -2.997  1.00 10.00      A   
ATOM   4427  O   GLY A 467      14.319 -28.869  -2.737  1.00 10.00      A   
ATOM   4428  N   ASP A 468      12.741 -30.122  -3.733  1.00 10.00      A   
ATOM   4429  HN  ASP A 468      11.772 -30.277  -3.877  1.00 10.00      A   
ATOM   4430  CA  ASP A 468      13.705 -31.046  -4.311  1.00 10.00      A   
ATOM   4431  CB  ASP A 468      13.651 -32.411  -3.628  1.00 10.00      A   
ATOM   4432  CG  ASP A 468      14.857 -33.263  -3.967  1.00 10.00      A   
ATOM   4433  OD1 ASP A 468      15.792 -33.331  -3.139  1.00 10.00      A   
ATOM   4434  OD2 ASP A 468      14.888 -33.859  -5.065  1.00 10.00      A   
ATOM   4435  C   ASP A 468      13.504 -31.197  -5.811  1.00 10.00      A   
ATOM   4436  O   ASP A 468      14.459 -31.104  -6.582  1.00 10.00      A   
ATOM   4437  N   SER A 469      12.267 -31.422  -6.225  1.00 10.00      A   
ATOM   4438  HN  SER A 469      11.532 -31.483  -5.564  1.00 10.00      A   
ATOM   4439  CA  SER A 469      11.966 -31.582  -7.637  1.00 10.00      A   
ATOM   4440  CB  SER A 469      11.775 -33.065  -7.975  1.00 10.00      A   
ATOM   4441  OG  SER A 469      10.600 -33.585  -7.372  1.00 10.00      A   
ATOM   4442  HG  SER A 469      10.550 -33.291  -6.442  1.00 10.00      A   
ATOM   4443  C   SER A 469      10.725 -30.785  -8.028  1.00 10.00      A   
ATOM   4444  O   SER A 469      10.233 -29.964  -7.254  1.00 10.00      A   
ATOM   4445  N   ASP A 470      10.221 -31.036  -9.229  1.00 10.00      A   
ATOM   4446  HN  ASP A 470      10.657 -31.707  -9.796  1.00 10.00      A   
ATOM   4447  CA  ASP A 470       9.039 -30.345  -9.735  1.00 10.00      A   
ATOM   4448  CB  ASP A 470       8.820 -30.673 -11.215  1.00 10.00      A   
ATOM   4449  CG  ASP A 470       9.546 -29.730 -12.148  1.00 10.00      A   
ATOM   4450  OD1 ASP A 470       8.906 -28.792 -12.659  1.00 10.00      A   
ATOM   4451  OD2 ASP A 470      10.758 -29.934 -12.381  1.00 10.00      A   
ATOM   4452  C   ASP A 470       7.797 -30.721  -8.940  1.00 10.00      A   
ATOM   4453  O   ASP A 470       6.795 -30.007  -8.967  1.00 10.00      A   
ATOM   4454  N   LEU A 471       7.872 -31.842  -8.222  1.00 10.00      A   
ATOM   4455  HN  LEU A 471       8.709 -32.358  -8.230  1.00 10.00      A   
ATOM   4456  CA  LEU A 471       6.754 -32.322  -7.418  1.00 10.00      A   
ATOM   4457  CB  LEU A 471       7.114 -33.634  -6.716  1.00 10.00      A   
ATOM   4458  CG  LEU A 471       7.403 -34.835  -7.614  1.00 10.00      A   
ATOM   4459  CD1 LEU A 471       7.755 -36.048  -6.766  1.00 10.00      A   
ATOM   4460  CD2 LEU A 471       6.213 -35.135  -8.512  1.00 10.00      A   
ATOM   4461  C   LEU A 471       6.323 -31.292  -6.387  1.00 10.00      A   
ATOM   4462  O   LEU A 471       5.130 -31.113  -6.143  1.00 10.00      A   
ATOM   4463  N   GLY A 472       7.299 -30.606  -5.801  1.00 10.00      A   
ATOM   4464  HN  GLY A 472       8.230 -30.789  -6.052  1.00 10.00      A   
ATOM   4465  CA  GLY A 472       7.011 -29.599  -4.798  1.00 10.00      A   
ATOM   4466  C   GLY A 472       6.093 -28.510  -5.314  1.00 10.00      A   
ATOM   4467  O   GLY A 472       5.045 -28.239  -4.726  1.00 10.00      A   
ATOM   4468  N   MET A 473       6.476 -27.901  -6.428  1.00 10.00      A   
ATOM   4469  HN  MET A 473       7.318 -28.171  -6.852  1.00 10.00      A   
ATOM   4470  CA  MET A 473       5.682 -26.835  -7.029  1.00 10.00      A   
ATOM   4471  CB  MET A 473       6.452 -26.172  -8.173  1.00 10.00      A   
ATOM   4472  CG  MET A 473       5.707 -25.023  -8.835  1.00 10.00      A   
ATOM   4473  SD  MET A 473       6.781 -23.956  -9.814  1.00 10.00      A   
ATOM   4474  CE  MET A 473       7.398 -25.114 -11.032  1.00 10.00      A   
ATOM   4475  C   MET A 473       4.339 -27.365  -7.525  1.00 10.00      A   
ATOM   4476  O   MET A 473       3.311 -26.690  -7.411  1.00 10.00      A   
ATOM   4477  N   HIS A 474       4.356 -28.582  -8.061  1.00 10.00      A   
ATOM   4478  HN  HIS A 474       5.209 -29.064  -8.117  1.00 10.00      A   
ATOM   4479  CA  HIS A 474       3.148 -29.217  -8.572  1.00 10.00      A   
ATOM   4480  CB  HIS A 474       3.486 -30.570  -9.212  1.00 10.00      A   
ATOM   4481  CG  HIS A 474       2.295 -31.315  -9.729  1.00 10.00      A   
ATOM   4482  ND1 HIS A 474       1.698 -30.974 -10.920  1.00 10.00      A   
ATOM   4483  CD2 HIS A 474       1.621 -32.350  -9.172  1.00 10.00      A   
ATOM   4484  CE1 HIS A 474       0.679 -31.803 -11.059  1.00 10.00      A   
ATOM   4485  NE2 HIS A 474       0.595 -32.648 -10.027  1.00 10.00      A   
ATOM   4486  HE2 HIS A 474      -0.090 -33.342  -9.897  1.00 10.00      A   
ATOM   4487  C   HIS A 474       2.107 -29.392  -7.467  1.00 10.00      A   
ATOM   4488  O   HIS A 474       0.930 -29.075  -7.655  1.00 10.00      A   
ATOM   4489  N   HIS A 475       2.551 -29.877  -6.314  1.00 10.00      A   
ATOM   4490  HN  HIS A 475       3.508 -30.092  -6.223  1.00 10.00      A   
ATOM   4491  CA  HIS A 475       1.660 -30.101  -5.178  1.00 10.00      A   
ATOM   4492  CB  HIS A 475       2.379 -30.828  -4.039  1.00 10.00      A   
ATOM   4493  CG  HIS A 475       2.295 -32.320  -4.136  1.00 10.00      A   
ATOM   4494  ND1 HIS A 475       1.386 -33.084  -3.441  1.00 10.00      A   
ATOM   4495  HD1 HIS A 475       0.706 -32.750  -2.810  1.00 10.00      A   
ATOM   4496  CD2 HIS A 475       3.018 -33.190  -4.883  1.00 10.00      A   
ATOM   4497  CE1 HIS A 475       1.578 -34.364  -3.778  1.00 10.00      A   
ATOM   4498  NE2 HIS A 475       2.559 -34.482  -4.651  1.00 10.00      A   
ATOM   4499  C   HIS A 475       1.033 -28.803  -4.685  1.00 10.00      A   
ATOM   4500  O   HIS A 475      -0.110 -28.796  -4.233  1.00 10.00      A   
ATOM   4501  N   VAL A 476       1.775 -27.710  -4.782  1.00 10.00      A   
ATOM   4502  HN  VAL A 476       2.685 -27.777  -5.142  1.00 10.00      A   
ATOM   4503  CA  VAL A 476       1.274 -26.413  -4.354  1.00 10.00      A   
ATOM   4504  CB  VAL A 476       2.413 -25.382  -4.207  1.00 10.00      A   
ATOM   4505  CG1 VAL A 476       1.862 -24.018  -3.827  1.00 10.00      A   
ATOM   4506  CG2 VAL A 476       3.425 -25.845  -3.176  1.00 10.00      A   
ATOM   4507  C   VAL A 476       0.230 -25.888  -5.335  1.00 10.00      A   
ATOM   4508  O   VAL A 476      -0.871 -25.506  -4.936  1.00 10.00      A   
ATOM   4509  N   LEU A 477       0.572 -25.897  -6.619  1.00 10.00      A   
ATOM   4510  HN  LEU A 477       1.460 -26.238  -6.875  1.00 10.00      A   
ATOM   4511  CA  LEU A 477      -0.326 -25.410  -7.661  1.00 10.00      A   
ATOM   4512  CB  LEU A 477       0.365 -25.438  -9.025  1.00 10.00      A   
ATOM   4513  CG  LEU A 477       1.549 -24.483  -9.201  1.00 10.00      A   
ATOM   4514  CD1 LEU A 477       2.251 -24.742 -10.523  1.00 10.00      A   
ATOM   4515  CD2 LEU A 477       1.097 -23.034  -9.105  1.00 10.00      A   
ATOM   4516  C   LEU A 477      -1.629 -26.202  -7.717  1.00 10.00      A   
ATOM   4517  O   LEU A 477      -2.704 -25.624  -7.869  1.00 10.00      A   
ATOM   4518  N   SER A 478      -1.533 -27.518  -7.579  1.00 10.00      A   
ATOM   4519  HN  SER A 478      -0.649 -27.925  -7.446  1.00 10.00      A   
ATOM   4520  CA  SER A 478      -2.709 -28.378  -7.628  1.00 10.00      A   
ATOM   4521  CB  SER A 478      -2.315 -29.759  -8.159  1.00 10.00      A   
ATOM   4522  OG  SER A 478      -1.318 -29.654  -9.164  1.00 10.00      A   
ATOM   4523  HG  SER A 478      -0.449 -29.580  -8.748  1.00 10.00      A   
ATOM   4524  C   SER A 478      -3.351 -28.522  -6.249  1.00 10.00      A   
ATOM   4525  O   SER A 478      -4.399 -29.153  -6.105  1.00 10.00      A   
ATOM   4526  N   GLY A 479      -2.730 -27.927  -5.239  1.00 10.00      A   
ATOM   4527  HN  GLY A 479      -1.913 -27.412  -5.410  1.00 10.00      A   
ATOM   4528  CA  GLY A 479      -3.253 -28.037  -3.893  1.00 10.00      A   
ATOM   4529  C   GLY A 479      -3.966 -26.795  -3.403  1.00 10.00      A   
ATOM   4530  O   GLY A 479      -5.113 -26.870  -2.959  1.00 10.00      A   
ATOM   4531  N   CYS A 480      -3.297 -25.656  -3.485  1.00 10.00      A   
ATOM   4532  HN  CYS A 480      -2.395 -25.652  -3.880  1.00 10.00      A   
ATOM   4533  CA  CYS A 480      -3.873 -24.402  -3.020  1.00 10.00      A   
ATOM   4534  CB  CYS A 480      -2.792 -23.327  -2.925  1.00 10.00      A   
ATOM   4535  SG  CYS A 480      -1.309 -23.856  -2.033  1.00 10.00      A   
ATOM   4536  HG  CYS A 480      -1.555 -25.044  -1.496  1.00 10.00      A   
ATOM   4537  C   CYS A 480      -5.019 -23.944  -3.917  1.00 10.00      A   
ATOM   4538  O   CYS A 480      -4.879 -23.866  -5.140  1.00 10.00      A   
ATOM   4539  N   ASP A 481      -6.156 -23.657  -3.302  1.00 10.00      A   
ATOM   4540  HN  ASP A 481      -6.207 -23.757  -2.326  1.00 10.00      A   
ATOM   4541  CA  ASP A 481      -7.335 -23.211  -4.040  1.00 10.00      A   
ATOM   4542  CB  ASP A 481      -8.617 -23.797  -3.444  1.00 10.00      A   
ATOM   4543  CG  ASP A 481      -9.003 -25.126  -4.059  1.00 10.00      A   
ATOM   4544  OD1 ASP A 481      -9.373 -25.153  -5.249  1.00 10.00      A   
ATOM   4545  OD2 ASP A 481      -8.950 -26.155  -3.352  1.00 10.00      A   
ATOM   4546  C   ASP A 481      -7.429 -21.690  -4.090  1.00 10.00      A   
ATOM   4547  O   ASP A 481      -7.666 -21.110  -5.149  1.00 10.00      A   
ATOM   4548  N   SER A 482      -7.228 -21.045  -2.949  1.00 10.00      A   
ATOM   4549  HN  SER A 482      -7.032 -21.559  -2.135  1.00 10.00      A   
ATOM   4550  CA  SER A 482      -7.306 -19.591  -2.862  1.00 10.00      A   
ATOM   4551  CB  SER A 482      -7.808 -19.179  -1.473  1.00 10.00      A   
ATOM   4552  OG  SER A 482      -8.958 -19.922  -1.103  1.00 10.00      A   
ATOM   4553  HG  SER A 482      -9.350 -20.314  -1.889  1.00 10.00      A   
ATOM   4554  C   SER A 482      -5.961 -18.918  -3.164  1.00 10.00      A   
ATOM   4555  O   SER A 482      -5.707 -17.801  -2.717  1.00 10.00      A   
ATOM   4556  N   LEU A 483      -5.115 -19.595  -3.937  1.00 10.00      A   
ATOM   4557  HN  LEU A 483      -5.381 -20.473  -4.280  1.00 10.00      A   
ATOM   4558  CA  LEU A 483      -3.802 -19.062  -4.295  1.00 10.00      A   
ATOM   4559  CB  LEU A 483      -2.993 -20.107  -5.075  1.00 10.00      A   
ATOM   4560  CG  LEU A 483      -1.541 -20.332  -4.628  1.00 10.00      A   
ATOM   4561  CD1 LEU A 483      -0.889 -21.422  -5.466  1.00 10.00      A   
ATOM   4562  CD2 LEU A 483      -0.734 -19.044  -4.704  1.00 10.00      A   
ATOM   4563  C   LEU A 483      -3.943 -17.783  -5.120  1.00 10.00      A   
ATOM   4564  O   LEU A 483      -4.629 -17.763  -6.141  1.00 10.00      A   
ATOM   4565  N   ARG A 484      -3.281 -16.723  -4.673  1.00 10.00      A   
ATOM   4566  HN  ARG A 484      -2.734 -16.813  -3.862  1.00 10.00      A   
ATOM   4567  CA  ARG A 484      -3.333 -15.439  -5.361  1.00 10.00      A   
ATOM   4568  CB  ARG A 484      -4.058 -14.400  -4.502  1.00 10.00      A   
ATOM   4569  CG  ARG A 484      -5.287 -13.790  -5.160  1.00 10.00      A   
ATOM   4570  CD  ARG A 484      -5.916 -12.721  -4.276  1.00 10.00      A   
ATOM   4571  NE  ARG A 484      -5.081 -11.521  -4.177  1.00 10.00      A   
ATOM   4572  HE  ARG A 484      -4.845 -11.065  -5.019  1.00 10.00      A   
ATOM   4573  CZ  ARG A 484      -4.655 -10.995  -3.025  1.00 10.00      A   
ATOM   4574  NH1 ARG A 484      -4.981 -11.549  -1.861  1.00 10.00      A   
ATOM   4575 HH11 ARG A 484      -4.636 -11.121  -0.970  1.00 10.00      A   
ATOM   4576 HH12 ARG A 484      -5.588 -12.406  -1.821  1.00 10.00      A   
ATOM   4577  NH2 ARG A 484      -3.894  -9.912  -3.039  1.00 10.00      A   
ATOM   4578 HH21 ARG A 484      -3.557  -9.491  -2.135  1.00 10.00      A   
ATOM   4579 HH22 ARG A 484      -3.623  -9.465  -3.941  1.00 10.00      A   
ATOM   4580  C   ARG A 484      -1.933 -14.938  -5.714  1.00 10.00      A   
ATOM   4581  O   ARG A 484      -1.684 -14.499  -6.838  1.00 10.00      A   
ATOM   4582  N   LYS A 485      -1.023 -15.016  -4.754  1.00 10.00      A   
ATOM   4583  HN  LYS A 485      -1.273 -15.411  -3.887  1.00 10.00      A   
ATOM   4584  CA  LYS A 485       0.348 -14.559  -4.950  1.00 10.00      A   
ATOM   4585  CB  LYS A 485       0.614 -13.298  -4.114  1.00 10.00      A   
ATOM   4586  CG  LYS A 485      -0.113 -12.049  -4.596  1.00 10.00      A   
ATOM   4587  CD  LYS A 485       0.185 -10.849  -3.707  1.00 10.00      A   
ATOM   4588  CE  LYS A 485      -0.692 -10.835  -2.462  1.00 10.00      A   
ATOM   4589  NZ  LYS A 485      -0.586  -9.550  -1.721  1.00 10.00      A   
ATOM   4590  HZ1 LYS A 485       0.261  -9.542  -1.125  1.00 10.00      A   
ATOM   4591  HZ2 LYS A 485      -1.426  -9.406  -1.121  1.00 10.00      A   
ATOM   4592  HZ3 LYS A 485      -0.527  -8.755  -2.396  1.00 10.00      A   
ATOM   4593  C   LYS A 485       1.348 -15.651  -4.567  1.00 10.00      A   
ATOM   4594  O   LYS A 485       1.274 -16.222  -3.476  1.00 10.00      A   
ATOM   4595  N   LEU A 486       2.279 -15.937  -5.468  1.00 10.00      A   
ATOM   4596  HN  LEU A 486       2.296 -15.445  -6.317  1.00 10.00      A   
ATOM   4597  CA  LEU A 486       3.289 -16.958  -5.224  1.00 10.00      A   
ATOM   4598  CB  LEU A 486       2.895 -18.272  -5.908  1.00 10.00      A   
ATOM   4599  CG  LEU A 486       3.844 -19.463  -5.728  1.00 10.00      A   
ATOM   4600  CD1 LEU A 486       4.064 -19.768  -4.256  1.00 10.00      A   
ATOM   4601  CD2 LEU A 486       3.297 -20.687  -6.445  1.00 10.00      A   
ATOM   4602  C   LEU A 486       4.653 -16.490  -5.707  1.00 10.00      A   
ATOM   4603  O   LEU A 486       4.813 -16.084  -6.861  1.00 10.00      A   
ATOM   4604  N   GLU A 487       5.628 -16.547  -4.814  1.00 10.00      A   
ATOM   4605  HN  GLU A 487       5.431 -16.885  -3.909  1.00 10.00      A   
ATOM   4606  CA  GLU A 487       6.984 -16.131  -5.125  1.00 10.00      A   
ATOM   4607  CB  GLU A 487       7.288 -14.798  -4.441  1.00 10.00      A   
ATOM   4608  CG  GLU A 487       6.571 -14.614  -3.110  1.00 10.00      A   
ATOM   4609  CD  GLU A 487       6.698 -13.208  -2.569  1.00 10.00      A   
ATOM   4610  OE1 GLU A 487       7.096 -13.056  -1.398  1.00 10.00      A   
ATOM   4611  OE2 GLU A 487       6.400 -12.249  -3.314  1.00 10.00      A   
ATOM   4612  C   GLU A 487       7.982 -17.209  -4.699  1.00 10.00      A   
ATOM   4613  O   GLU A 487       8.019 -17.609  -3.536  1.00 10.00      A   
ATOM   4614  N   ILE A 488       8.772 -17.691  -5.649  1.00 10.00      A   
ATOM   4615  HN  ILE A 488       8.695 -17.333  -6.562  1.00 10.00      A   
ATOM   4616  CA  ILE A 488       9.759 -18.732  -5.376  1.00 10.00      A   
ATOM   4617  CB  ILE A 488       9.349 -20.070  -6.035  1.00 10.00      A   
ATOM   4618  CG1 ILE A 488       7.980 -20.533  -5.521  1.00 10.00      A   
ATOM   4619  CG2 ILE A 488      10.404 -21.138  -5.776  1.00 10.00      A   
ATOM   4620  CD1 ILE A 488       7.418 -21.732  -6.257  1.00 10.00      A   
ATOM   4621  C   ILE A 488      11.135 -18.328  -5.904  1.00 10.00      A   
ATOM   4622  O   ILE A 488      11.278 -17.962  -7.070  1.00 10.00      A   
ATOM   4623  N   ARG A 489      12.147 -18.384  -5.048  1.00 10.00      A   
ATOM   4624  HN  ARG A 489      11.981 -18.657  -4.115  1.00 10.00      A   
ATOM   4625  CA  ARG A 489      13.498 -18.033  -5.466  1.00 10.00      A   
ATOM   4626  CB  ARG A 489      13.913 -16.649  -4.952  1.00 10.00      A   
ATOM   4627  CG  ARG A 489      14.321 -16.614  -3.486  1.00 10.00      A   
ATOM   4628  CD  ARG A 489      15.334 -15.511  -3.209  1.00 10.00      A   
ATOM   4629  NE  ARG A 489      16.612 -15.735  -3.894  1.00 10.00      A   
ATOM   4630  HE  ARG A 489      16.710 -16.576  -4.403  1.00 10.00      A   
ATOM   4631  CZ  ARG A 489      17.643 -14.883  -3.867  1.00 10.00      A   
ATOM   4632  NH1 ARG A 489      17.568 -13.745  -3.187  1.00 10.00      A   
ATOM   4633 HH11 ARG A 489      16.699 -13.505  -2.661  1.00 10.00      A   
ATOM   4634 HH12 ARG A 489      18.381 -13.086  -3.174  1.00 10.00      A   
ATOM   4635  NH2 ARG A 489      18.752 -15.186  -4.519  1.00 10.00      A   
ATOM   4636 HH21 ARG A 489      19.566 -14.537  -4.511  1.00 10.00      A   
ATOM   4637 HH22 ARG A 489      18.814 -16.095  -5.050  1.00 10.00      A   
ATOM   4638  C   ARG A 489      14.520 -19.086  -5.053  1.00 10.00      A   
ATOM   4639  O   ARG A 489      14.402 -19.695  -3.985  1.00 10.00      A   
ATOM   4640  N   ASP A 490      15.507 -19.296  -5.926  1.00 10.00      A   
ATOM   4641  HN  ASP A 490      15.498 -18.793  -6.772  1.00 10.00      A   
ATOM   4642  CA  ASP A 490      16.592 -20.252  -5.701  1.00 10.00      A   
ATOM   4643  CB  ASP A 490      17.627 -19.709  -4.716  1.00 10.00      A   
ATOM   4644  CG  ASP A 490      18.660 -18.831  -5.386  1.00 10.00      A   
ATOM   4645  OD1 ASP A 490      19.704 -19.361  -5.819  1.00 10.00      A   
ATOM   4646  OD2 ASP A 490      18.431 -17.608  -5.484  1.00 10.00      A   
ATOM   4647  C   ASP A 490      16.096 -21.622  -5.271  1.00 10.00      A   
ATOM   4648  O   ASP A 490      16.390 -22.088  -4.167  1.00 10.00      A   
ATOM   4649  N   CYS A 491      15.341 -22.263  -6.143  1.00 10.00      A   
ATOM   4650  HN  CYS A 491      15.152 -21.849  -7.012  1.00 10.00      A   
ATOM   4651  CA  CYS A 491      14.803 -23.583  -5.858  1.00 10.00      A   
ATOM   4652  CB  CYS A 491      13.340 -23.485  -5.416  1.00 10.00      A   
ATOM   4653  SG  CYS A 491      13.077 -22.531  -3.902  1.00 10.00      A   
ATOM   4654  HG  CYS A 491      13.716 -21.376  -4.036  1.00 10.00      A   
ATOM   4655  C   CYS A 491      14.944 -24.488  -7.079  1.00 10.00      A   
ATOM   4656  O   CYS A 491      14.895 -24.015  -8.215  1.00 10.00      A   
ATOM   4657  N   PRO A 492      15.109 -25.805  -6.862  1.00 10.00      A   
ATOM   4658  CA  PRO A 492      15.276 -26.782  -7.949  1.00 10.00      A   
ATOM   4659  CB  PRO A 492      15.766 -28.031  -7.215  1.00 10.00      A   
ATOM   4660  CG  PRO A 492      15.174 -27.915  -5.855  1.00 10.00      A   
ATOM   4661  CD  PRO A 492      15.154 -26.448  -5.533  1.00 10.00      A   
ATOM   4662  C   PRO A 492      13.977 -27.080  -8.710  1.00 10.00      A   
ATOM   4663  O   PRO A 492      13.832 -28.142  -9.321  1.00 10.00      A   
ATOM   4664  N   PHE A 493      13.039 -26.145  -8.675  1.00 10.00      A   
ATOM   4665  HN  PHE A 493      13.211 -25.320  -8.181  1.00 10.00      A   
ATOM   4666  CA  PHE A 493      11.775 -26.304  -9.377  1.00 10.00      A   
ATOM   4667  CB  PHE A 493      10.712 -25.357  -8.813  1.00 10.00      A   
ATOM   4668  CG  PHE A 493      10.342 -25.631  -7.381  1.00 10.00      A   
ATOM   4669  CD1 PHE A 493      10.240 -24.597  -6.466  1.00 10.00      A   
ATOM   4670  CD2 PHE A 493      10.101 -26.925  -6.951  1.00 10.00      A   
ATOM   4671  CE1 PHE A 493       9.904 -24.847  -5.148  1.00 10.00      A   
ATOM   4672  CE2 PHE A 493       9.764 -27.182  -5.636  1.00 10.00      A   
ATOM   4673  CZ  PHE A 493       9.665 -26.142  -4.734  1.00 10.00      A   
ATOM   4674  C   PHE A 493      11.997 -26.027 -10.855  1.00 10.00      A   
ATOM   4675  O   PHE A 493      12.578 -25.001 -11.221  1.00 10.00      A   
ATOM   4676  N   GLY A 494      11.550 -26.943 -11.694  1.00 10.00      A   
ATOM   4677  HN  GLY A 494      11.067 -27.721 -11.350  1.00 10.00      A   
ATOM   4678  CA  GLY A 494      11.738 -26.789 -13.114  1.00 10.00      A   
ATOM   4679  C   GLY A 494      10.534 -26.199 -13.811  1.00 10.00      A   
ATOM   4680  O   GLY A 494       9.726 -25.499 -13.204  1.00 10.00      A   
ATOM   4681  N   ASP A 495      10.415 -26.495 -15.091  1.00 10.00      A   
ATOM   4682  HN  ASP A 495      11.097 -27.059 -15.514  1.00 10.00      A   
ATOM   4683  CA  ASP A 495       9.313 -25.996 -15.895  1.00 10.00      A   
ATOM   4684  CB  ASP A 495       9.835 -25.447 -17.222  1.00 10.00      A   
ATOM   4685  CG  ASP A 495      11.003 -26.243 -17.780  1.00 10.00      A   
ATOM   4686  OD1 ASP A 495      12.076 -25.646 -18.010  1.00 10.00      A   
ATOM   4687  OD2 ASP A 495      10.863 -27.471 -17.973  1.00 10.00      A   
ATOM   4688  C   ASP A 495       8.273 -27.078 -16.151  1.00 10.00      A   
ATOM   4689  O   ASP A 495       7.271 -26.840 -16.827  1.00 10.00      A   
ATOM   4690  N   LYS A 496       8.494 -28.252 -15.577  1.00 10.00      A   
ATOM   4691  HN  LYS A 496       9.278 -28.362 -14.998  1.00 10.00      A   
ATOM   4692  CA  LYS A 496       7.580 -29.373 -15.757  1.00 10.00      A   
ATOM   4693  CB  LYS A 496       8.193 -30.665 -15.205  1.00 10.00      A   
ATOM   4694  CG  LYS A 496       9.586 -30.977 -15.722  1.00 10.00      A   
ATOM   4695  CD  LYS A 496      10.182 -32.181 -15.012  1.00 10.00      A   
ATOM   4696  CE  LYS A 496      11.701 -32.147 -15.063  1.00 10.00      A   
ATOM   4697  NZ  LYS A 496      12.258 -30.928 -14.411  1.00 10.00      A   
ATOM   4698  HZ1 LYS A 496      12.375 -30.171 -15.112  1.00 10.00      A   
ATOM   4699  HZ2 LYS A 496      13.185 -31.138 -13.989  1.00 10.00      A   
ATOM   4700  HZ3 LYS A 496      11.614 -30.591 -13.656  1.00 10.00      A   
ATOM   4701  C   LYS A 496       6.258 -29.091 -15.059  1.00 10.00      A   
ATOM   4702  O   LYS A 496       5.190 -29.145 -15.676  1.00 10.00      A   
ATOM   4703  N   ALA A 497       6.341 -28.759 -13.776  1.00 10.00      A   
ATOM   4704  HN  ALA A 497       7.230 -28.710 -13.348  1.00 10.00      A   
ATOM   4705  CA  ALA A 497       5.156 -28.461 -12.984  1.00 10.00      A   
ATOM   4706  CB  ALA A 497       5.514 -28.385 -11.510  1.00 10.00      A   
ATOM   4707  C   ALA A 497       4.522 -27.156 -13.447  1.00 10.00      A   
ATOM   4708  O   ALA A 497       3.316 -26.949 -13.297  1.00 10.00      A   
ATOM   4709  N   LEU A 498       5.349 -26.289 -14.023  1.00 10.00      A   
ATOM   4710  HN  LEU A 498       6.294 -26.529 -14.115  1.00 10.00      A   
ATOM   4711  CA  LEU A 498       4.898 -24.996 -14.522  1.00 10.00      A   
ATOM   4712  CB  LEU A 498       6.106 -24.141 -14.924  1.00 10.00      A   
ATOM   4713  CG  LEU A 498       5.798 -22.739 -15.462  1.00 10.00      A   
ATOM   4714  CD1 LEU A 498       5.217 -21.864 -14.364  1.00 10.00      A   
ATOM   4715  CD2 LEU A 498       7.045 -22.104 -16.059  1.00 10.00      A   
ATOM   4716  C   LEU A 498       3.963 -25.172 -15.718  1.00 10.00      A   
ATOM   4717  O   LEU A 498       2.851 -24.646 -15.736  1.00 10.00      A   
ATOM   4718  N   LEU A 499       4.413 -25.937 -16.703  1.00 10.00      A   
ATOM   4719  HN  LEU A 499       5.303 -26.348 -16.621  1.00 10.00      A   
ATOM   4720  CA  LEU A 499       3.626 -26.176 -17.908  1.00 10.00      A   
ATOM   4721  CB  LEU A 499       4.519 -26.703 -19.034  1.00 10.00      A   
ATOM   4722  CG  LEU A 499       5.475 -25.688 -19.666  1.00 10.00      A   
ATOM   4723  CD1 LEU A 499       6.574 -26.405 -20.434  1.00 10.00      A   
ATOM   4724  CD2 LEU A 499       4.717 -24.741 -20.584  1.00 10.00      A   
ATOM   4725  C   LEU A 499       2.470 -27.141 -17.653  1.00 10.00      A   
ATOM   4726  O   LEU A 499       1.494 -27.164 -18.404  1.00 10.00      A   
ATOM   4727  N   ALA A 500       2.581 -27.934 -16.597  1.00 10.00      A   
ATOM   4728  HN  ALA A 500       3.385 -27.876 -16.038  1.00 10.00      A   
ATOM   4729  CA  ALA A 500       1.545 -28.902 -16.260  1.00 10.00      A   
ATOM   4730  CB  ALA A 500       2.116 -30.010 -15.393  1.00 10.00      A   
ATOM   4731  C   ALA A 500       0.354 -28.244 -15.568  1.00 10.00      A   
ATOM   4732  O   ALA A 500      -0.743 -28.803 -15.540  1.00 10.00      A   
ATOM   4733  N   ASN A 501       0.575 -27.058 -15.010  1.00 10.00      A   
ATOM   4734  HN  ASN A 501       1.470 -26.654 -15.078  1.00 10.00      A   
ATOM   4735  CA  ASN A 501      -0.484 -26.335 -14.309  1.00 10.00      A   
ATOM   4736  CB  ASN A 501      -0.267 -26.374 -12.792  1.00 10.00      A   
ATOM   4737  CG  ASN A 501      -0.260 -27.783 -12.232  1.00 10.00      A   
ATOM   4738  OD1 ASN A 501      -1.315 -28.380 -12.003  1.00 10.00      A   
ATOM   4739  ND2 ASN A 501       0.933 -28.324 -12.011  1.00 10.00      A   
ATOM   4740 HD21 ASN A 501       1.730 -27.788 -12.222  1.00 10.00      A   
ATOM   4741 HD22 ASN A 501       0.971 -29.238 -11.647  1.00 10.00      A   
ATOM   4742  C   ASN A 501      -0.562 -24.891 -14.791  1.00 10.00      A   
ATOM   4743  O   ASN A 501      -0.780 -23.967 -14.005  1.00 10.00      A   
ATOM   4744  N   ALA A 502      -0.407 -24.714 -16.094  1.00 10.00      A   
ATOM   4745  HN  ALA A 502      -0.278 -25.502 -16.665  1.00 10.00      A   
ATOM   4746  CA  ALA A 502      -0.442 -23.393 -16.709  1.00 10.00      A   
ATOM   4747  CB  ALA A 502      -0.011 -23.483 -18.166  1.00 10.00      A   
ATOM   4748  C   ALA A 502      -1.828 -22.763 -16.597  1.00 10.00      A   
ATOM   4749  O   ALA A 502      -1.959 -21.549 -16.438  1.00 10.00      A   
ATOM   4750  N   SER A 503      -2.860 -23.595 -16.662  1.00 10.00      A   
ATOM   4751  HN  SER A 503      -2.692 -24.556 -16.779  1.00 10.00      A   
ATOM   4752  CA  SER A 503      -4.236 -23.126 -16.575  1.00 10.00      A   
ATOM   4753  CB  SER A 503      -5.183 -24.261 -16.961  1.00 10.00      A   
ATOM   4754  OG  SER A 503      -4.554 -25.518 -16.762  1.00 10.00      A   
ATOM   4755  HG  SER A 503      -5.154 -26.105 -16.286  1.00 10.00      A   
ATOM   4756  C   SER A 503      -4.561 -22.606 -15.177  1.00 10.00      A   
ATOM   4757  O   SER A 503      -5.445 -21.764 -15.004  1.00 10.00      A   
ATOM   4758  N   LYS A 504      -3.824 -23.095 -14.185  1.00 10.00      A   
ATOM   4759  HN  LYS A 504      -3.116 -23.741 -14.392  1.00 10.00      A   
ATOM   4760  CA  LYS A 504      -4.032 -22.690 -12.799  1.00 10.00      A   
ATOM   4761  CB  LYS A 504      -3.376 -23.700 -11.849  1.00 10.00      A   
ATOM   4762  CG  LYS A 504      -3.637 -23.451 -10.371  1.00 10.00      A   
ATOM   4763  CD  LYS A 504      -5.125 -23.455 -10.062  1.00 10.00      A   
ATOM   4764  CE  LYS A 504      -5.383 -23.218  -8.583  1.00 10.00      A   
ATOM   4765  NZ  LYS A 504      -5.195 -24.455  -7.778  1.00 10.00      A   
ATOM   4766  HZ1 LYS A 504      -5.957 -25.132  -7.986  1.00 10.00      A   
ATOM   4767  HZ2 LYS A 504      -5.213 -24.233  -6.759  1.00 10.00      A   
ATOM   4768  HZ3 LYS A 504      -4.280 -24.898  -8.008  1.00 10.00      A   
ATOM   4769  C   LYS A 504      -3.483 -21.287 -12.556  1.00 10.00      A   
ATOM   4770  O   LYS A 504      -3.913 -20.590 -11.633  1.00 10.00      A   
ATOM   4771  N   LEU A 505      -2.559 -20.868 -13.410  1.00 10.00      A   
ATOM   4772  HN  LEU A 505      -2.286 -21.461 -14.144  1.00 10.00      A   
ATOM   4773  CA  LEU A 505      -1.940 -19.549 -13.288  1.00 10.00      A   
ATOM   4774  CB  LEU A 505      -0.689 -19.438 -14.162  1.00 10.00      A   
ATOM   4775  CG  LEU A 505       0.401 -20.480 -13.906  1.00 10.00      A   
ATOM   4776  CD1 LEU A 505       1.552 -20.299 -14.879  1.00 10.00      A   
ATOM   4777  CD2 LEU A 505       0.895 -20.411 -12.469  1.00 10.00      A   
ATOM   4778  C   LEU A 505      -2.926 -18.423 -13.594  1.00 10.00      A   
ATOM   4779  O   LEU A 505      -2.700 -17.274 -13.223  1.00 10.00      A   
ATOM   4780  N   GLU A 506      -4.028 -18.758 -14.259  1.00 10.00      A   
ATOM   4781  HN  GLU A 506      -4.152 -19.687 -14.539  1.00 10.00      A   
ATOM   4782  CA  GLU A 506      -5.053 -17.770 -14.587  1.00 10.00      A   
ATOM   4783  CB  GLU A 506      -6.023 -18.330 -15.630  1.00 10.00      A   
ATOM   4784  CG  GLU A 506      -5.406 -18.576 -16.996  1.00 10.00      A   
ATOM   4785  CD  GLU A 506      -6.448 -18.798 -18.075  1.00 10.00      A   
ATOM   4786  OE1 GLU A 506      -7.220 -19.773 -17.967  1.00 10.00      A   
ATOM   4787  OE2 GLU A 506      -6.502 -18.002 -19.036  1.00 10.00      A   
ATOM   4788  C   GLU A 506      -5.823 -17.369 -13.330  1.00 10.00      A   
ATOM   4789  O   GLU A 506      -6.359 -16.261 -13.232  1.00 10.00      A   
ATOM   4790  N   THR A 507      -5.859 -18.276 -12.365  1.00 10.00      A   
ATOM   4791  HN  THR A 507      -5.405 -19.133 -12.498  1.00 10.00      A   
ATOM   4792  CA  THR A 507      -6.557 -18.041 -11.112  1.00 10.00      A   
ATOM   4793  CB  THR A 507      -6.999 -19.378 -10.489  1.00 10.00      A   
ATOM   4794  OG1 THR A 507      -7.279 -20.317 -11.541  1.00 10.00      A   
ATOM   4795  HG1 THR A 507      -7.189 -21.216 -11.204  1.00 10.00      A   
ATOM   4796  CG2 THR A 507      -8.258 -19.185  -9.659  1.00 10.00      A   
ATOM   4797  C   THR A 507      -5.675 -17.271 -10.127  1.00 10.00      A   
ATOM   4798  O   THR A 507      -6.142 -16.797  -9.089  1.00 10.00      A   
ATOM   4799  N   MET A 508      -4.412 -17.114 -10.482  1.00 10.00      A   
ATOM   4800  HN  MET A 508      -4.114 -17.458 -11.351  1.00 10.00      A   
ATOM   4801  CA  MET A 508      -3.463 -16.405  -9.642  1.00 10.00      A   
ATOM   4802  CB  MET A 508      -2.160 -17.199  -9.527  1.00 10.00      A   
ATOM   4803  CG  MET A 508      -2.273 -18.447  -8.667  1.00 10.00      A   
ATOM   4804  SD  MET A 508      -0.860 -19.555  -8.844  1.00 10.00      A   
ATOM   4805  CE  MET A 508       0.498 -18.425  -8.548  1.00 10.00      A   
ATOM   4806  C   MET A 508      -3.187 -15.027 -10.226  1.00 10.00      A   
ATOM   4807  O   MET A 508      -3.344 -14.816 -11.428  1.00 10.00      A   
ATOM   4808  N   ARG A 509      -2.773 -14.093  -9.382  1.00 10.00      A   
ATOM   4809  HN  ARG A 509      -2.640 -14.323  -8.435  1.00 10.00      A   
ATOM   4810  CA  ARG A 509      -2.484 -12.740  -9.841  1.00 10.00      A   
ATOM   4811  CB  ARG A 509      -2.544 -11.731  -8.682  1.00 10.00      A   
ATOM   4812  CG  ARG A 509      -2.362 -10.280  -9.117  1.00 10.00      A   
ATOM   4813  CD  ARG A 509      -1.730  -9.424  -8.024  1.00 10.00      A   
ATOM   4814  NE  ARG A 509      -2.715  -8.892  -7.079  1.00 10.00      A   
ATOM   4815  HE  ARG A 509      -3.662  -8.924  -7.347  1.00 10.00      A   
ATOM   4816  CZ  ARG A 509      -2.401  -8.357  -5.897  1.00 10.00      A   
ATOM   4817  NH1 ARG A 509      -1.142  -8.271  -5.506  1.00 10.00      A   
ATOM   4818 HH11 ARG A 509      -0.370  -8.609  -6.121  1.00 10.00      A   
ATOM   4819 HH12 ARG A 509      -0.918  -7.854  -4.563  1.00 10.00      A   
ATOM   4820  NH2 ARG A 509      -3.355  -7.896  -5.100  1.00 10.00      A   
ATOM   4821 HH21 ARG A 509      -3.097  -7.479  -4.167  1.00 10.00      A   
ATOM   4822 HH22 ARG A 509      -4.355  -7.937  -5.392  1.00 10.00      A   
ATOM   4823  C   ARG A 509      -1.119 -12.679 -10.516  1.00 10.00      A   
ATOM   4824  O   ARG A 509      -0.996 -12.227 -11.655  1.00 10.00      A   
ATOM   4825  N   SER A 510      -0.098 -13.150  -9.814  1.00 10.00      A   
ATOM   4826  HN  SER A 510      -0.259 -13.522  -8.922  1.00 10.00      A   
ATOM   4827  CA  SER A 510       1.257 -13.127 -10.343  1.00 10.00      A   
ATOM   4828  CB  SER A 510       1.891 -11.760 -10.079  1.00 10.00      A   
ATOM   4829  OG  SER A 510       1.361 -11.174  -8.899  1.00 10.00      A   
ATOM   4830  HG  SER A 510       2.059 -11.090  -8.243  1.00 10.00      A   
ATOM   4831  C   SER A 510       2.121 -14.237  -9.748  1.00 10.00      A   
ATOM   4832  O   SER A 510       2.036 -14.543  -8.554  1.00 10.00      A   
ATOM   4833  N   LEU A 511       2.931 -14.847 -10.601  1.00 10.00      A   
ATOM   4834  HN  LEU A 511       2.910 -14.577 -11.551  1.00 10.00      A   
ATOM   4835  CA  LEU A 511       3.844 -15.907 -10.199  1.00 10.00      A   
ATOM   4836  CB  LEU A 511       3.581 -17.174 -11.016  1.00 10.00      A   
ATOM   4837  CG  LEU A 511       4.562 -18.333 -10.807  1.00 10.00      A   
ATOM   4838  CD1 LEU A 511       4.385 -18.950  -9.431  1.00 10.00      A   
ATOM   4839  CD2 LEU A 511       4.391 -19.384 -11.890  1.00 10.00      A   
ATOM   4840  C   LEU A 511       5.272 -15.430 -10.426  1.00 10.00      A   
ATOM   4841  O   LEU A 511       5.679 -15.190 -11.565  1.00 10.00      A   
ATOM   4842  N   TRP A 512       6.015 -15.266  -9.343  1.00 10.00      A   
ATOM   4843  HN  TRP A 512       5.630 -15.470  -8.460  1.00 10.00      A   
ATOM   4844  CA  TRP A 512       7.387 -14.798  -9.426  1.00 10.00      A   
ATOM   4845  CB  TRP A 512       7.610 -13.659  -8.427  1.00 10.00      A   
ATOM   4846  CG  TRP A 512       9.006 -13.113  -8.418  1.00 10.00      A   
ATOM   4847  CD1 TRP A 512       9.969 -13.350  -7.480  1.00 10.00      A   
ATOM   4848  CD2 TRP A 512       9.595 -12.238  -9.385  1.00 10.00      A   
ATOM   4849  NE1 TRP A 512      11.117 -12.672  -7.801  1.00 10.00      A   
ATOM   4850  HE1 TRP A 512      11.952 -12.681  -7.279  1.00 10.00      A   
ATOM   4851  CE2 TRP A 512      10.915 -11.984  -8.968  1.00 10.00      A   
ATOM   4852  CE3 TRP A 512       9.136 -11.645 -10.566  1.00 10.00      A   
ATOM   4853  CZ2 TRP A 512      11.780 -11.163  -9.685  1.00 10.00      A   
ATOM   4854  CZ3 TRP A 512       9.995 -10.832 -11.276  1.00 10.00      A   
ATOM   4855  CH2 TRP A 512      11.301 -10.599 -10.834  1.00 10.00      A   
ATOM   4856  C   TRP A 512       8.376 -15.931  -9.178  1.00 10.00      A   
ATOM   4857  O   TRP A 512       8.338 -16.589  -8.140  1.00 10.00      A   
ATOM   4858  N   MET A 513       9.252 -16.161 -10.141  1.00 10.00      A   
ATOM   4859  HN  MET A 513       9.223 -15.613 -10.957  1.00 10.00      A   
ATOM   4860  CA  MET A 513      10.260 -17.203 -10.023  1.00 10.00      A   
ATOM   4861  CB  MET A 513       9.943 -18.386 -10.943  1.00 10.00      A   
ATOM   4862  CG  MET A 513       8.589 -19.032 -10.700  1.00 10.00      A   
ATOM   4863  SD  MET A 513       8.333 -20.513 -11.698  1.00 10.00      A   
ATOM   4864  CE  MET A 513       9.403 -21.678 -10.861  1.00 10.00      A   
ATOM   4865  C   MET A 513      11.633 -16.641 -10.363  1.00 10.00      A   
ATOM   4866  O   MET A 513      11.809 -15.996 -11.397  1.00 10.00      A   
ATOM   4867  N   SER A 514      12.598 -16.861  -9.482  1.00 10.00      A   
ATOM   4868  HN  SER A 514      12.388 -17.357  -8.659  1.00 10.00      A   
ATOM   4869  CA  SER A 514      13.958 -16.383  -9.699  1.00 10.00      A   
ATOM   4870  CB  SER A 514      14.229 -15.135  -8.860  1.00 10.00      A   
ATOM   4871  OG  SER A 514      13.348 -14.084  -9.219  1.00 10.00      A   
ATOM   4872  HG  SER A 514      12.621 -14.439  -9.745  1.00 10.00      A   
ATOM   4873  C   SER A 514      14.978 -17.468  -9.378  1.00 10.00      A   
ATOM   4874  O   SER A 514      14.837 -18.180  -8.381  1.00 10.00      A   
ATOM   4875  N   SER A 515      15.990 -17.593 -10.234  1.00 10.00      A   
ATOM   4876  HN  SER A 515      16.026 -16.997 -11.016  1.00 10.00      A   
ATOM   4877  CA  SER A 515      17.049 -18.580 -10.056  1.00 10.00      A   
ATOM   4878  CB  SER A 515      17.953 -18.194  -8.881  1.00 10.00      A   
ATOM   4879  OG  SER A 515      18.350 -16.834  -8.975  1.00 10.00      A   
ATOM   4880  HG  SER A 515      18.538 -16.620  -9.896  1.00 10.00      A   
ATOM   4881  C   SER A 515      16.470 -19.980  -9.873  1.00 10.00      A   
ATOM   4882  O   SER A 515      16.713 -20.647  -8.865  1.00 10.00      A   
ATOM   4883  N   CYS A 516      15.672 -20.398 -10.845  1.00 10.00      A   
ATOM   4884  HN  CYS A 516      15.505 -19.809 -11.609  1.00 10.00      A   
ATOM   4885  CA  CYS A 516      15.045 -21.709 -10.816  1.00 10.00      A   
ATOM   4886  CB  CYS A 516      13.529 -21.574 -10.649  1.00 10.00      A   
ATOM   4887  SG  CYS A 516      13.019 -20.679  -9.162  1.00 10.00      A   
ATOM   4888  HG  CYS A 516      13.968 -19.797  -8.876  1.00 10.00      A   
ATOM   4889  C   CYS A 516      15.389 -22.478 -12.085  1.00 10.00      A   
ATOM   4890  O   CYS A 516      16.041 -21.941 -12.979  1.00 10.00      A   
ATOM   4891  N   SER A 517      14.931 -23.715 -12.176  1.00 10.00      A   
ATOM   4892  HN  SER A 517      14.368 -24.075 -11.455  1.00 10.00      A   
ATOM   4893  CA  SER A 517      15.223 -24.558 -13.327  1.00 10.00      A   
ATOM   4894  CB  SER A 517      15.278 -26.019 -12.881  1.00 10.00      A   
ATOM   4895  OG  SER A 517      15.893 -26.130 -11.601  1.00 10.00      A   
ATOM   4896  HG  SER A 517      16.304 -25.285 -11.367  1.00 10.00      A   
ATOM   4897  C   SER A 517      14.199 -24.363 -14.451  1.00 10.00      A   
ATOM   4898  O   SER A 517      13.739 -25.325 -15.066  1.00 10.00      A   
ATOM   4899  N   VAL A 518      13.858 -23.111 -14.720  1.00 10.00      A   
ATOM   4900  HN  VAL A 518      14.276 -22.385 -14.212  1.00 10.00      A   
ATOM   4901  CA  VAL A 518      12.901 -22.785 -15.767  1.00 10.00      A   
ATOM   4902  CB  VAL A 518      11.993 -21.604 -15.361  1.00 10.00      A   
ATOM   4903  CG1 VAL A 518      10.882 -21.402 -16.384  1.00 10.00      A   
ATOM   4904  CG2 VAL A 518      11.414 -21.814 -13.971  1.00 10.00      A   
ATOM   4905  C   VAL A 518      13.650 -22.425 -17.043  1.00 10.00      A   
ATOM   4906  O   VAL A 518      14.302 -21.382 -17.119  1.00 10.00      A   
ATOM   4907  N   SER A 519      13.560 -23.288 -18.039  1.00 10.00      A   
ATOM   4908  HN  SER A 519      13.004 -24.095 -17.928  1.00 10.00      A   
ATOM   4909  CA  SER A 519      14.248 -23.069 -19.301  1.00 10.00      A   
ATOM   4910  CB  SER A 519      14.340 -24.381 -20.081  1.00 10.00      A   
ATOM   4911  OG  SER A 519      13.054 -24.929 -20.323  1.00 10.00      A   
ATOM   4912  HG  SER A 519      12.657 -25.213 -19.478  1.00 10.00      A   
ATOM   4913  C   SER A 519      13.562 -21.997 -20.142  1.00 10.00      A   
ATOM   4914  O   SER A 519      12.363 -21.741 -19.990  1.00 10.00      A   
ATOM   4915  N   PHE A 520      14.331 -21.370 -21.028  1.00 10.00      A   
ATOM   4916  HN  PHE A 520      15.283 -21.608 -21.087  1.00 10.00      A   
ATOM   4917  CA  PHE A 520      13.803 -20.335 -21.910  1.00 10.00      A   
ATOM   4918  CB  PHE A 520      14.940 -19.652 -22.674  1.00 10.00      A   
ATOM   4919  CG  PHE A 520      14.487 -18.510 -23.534  1.00 10.00      A   
ATOM   4920  CD1 PHE A 520      13.771 -17.455 -22.986  1.00 10.00      A   
ATOM   4921  CD2 PHE A 520      14.769 -18.490 -24.886  1.00 10.00      A   
ATOM   4922  CE1 PHE A 520      13.347 -16.403 -23.772  1.00 10.00      A   
ATOM   4923  CE2 PHE A 520      14.350 -17.439 -25.678  1.00 10.00      A   
ATOM   4924  CZ  PHE A 520      13.638 -16.394 -25.121  1.00 10.00      A   
ATOM   4925  C   PHE A 520      12.790 -20.935 -22.880  1.00 10.00      A   
ATOM   4926  O   PHE A 520      11.811 -20.289 -23.259  1.00 10.00      A   
ATOM   4927  N   GLY A 521      13.030 -22.185 -23.262  1.00 10.00      A   
ATOM   4928  HN  GLY A 521      13.832 -22.643 -22.923  1.00 10.00      A   
ATOM   4929  CA  GLY A 521      12.132 -22.877 -24.168  1.00 10.00      A   
ATOM   4930  C   GLY A 521      10.751 -23.028 -23.570  1.00 10.00      A   
ATOM   4931  O   GLY A 521       9.742 -22.911 -24.268  1.00 10.00      A   
ATOM   4932  N   ALA A 522      10.703 -23.260 -22.264  1.00 10.00      A   
ATOM   4933  HN  ALA A 522      11.544 -23.328 -21.759  1.00 10.00      A   
ATOM   4934  CA  ALA A 522       9.438 -23.416 -21.563  1.00 10.00      A   
ATOM   4935  CB  ALA A 522       9.670 -23.975 -20.176  1.00 10.00      A   
ATOM   4936  C   ALA A 522       8.706 -22.084 -21.480  1.00 10.00      A   
ATOM   4937  O   ALA A 522       7.477 -22.035 -21.539  1.00 10.00      A   
ATOM   4938  N   CYS A 523       9.471 -21.008 -21.343  1.00 10.00      A   
ATOM   4939  HN  CYS A 523      10.443 -21.118 -21.291  1.00 10.00      A   
ATOM   4940  CA  CYS A 523       8.905 -19.669 -21.269  1.00 10.00      A   
ATOM   4941  CB  CYS A 523      10.011 -18.639 -21.024  1.00 10.00      A   
ATOM   4942  SG  CYS A 523      11.030 -18.971 -19.564  1.00 10.00      A   
ATOM   4943  HG  CYS A 523      11.566 -20.180 -19.700  1.00 10.00      A   
ATOM   4944  C   CYS A 523       8.154 -19.356 -22.561  1.00 10.00      A   
ATOM   4945  O   CYS A 523       7.085 -18.747 -22.541  1.00 10.00      A   
ATOM   4946  N   LYS A 524       8.721 -19.801 -23.681  1.00 10.00      A   
ATOM   4947  HN  LYS A 524       9.576 -20.277 -23.623  1.00 10.00      A   
ATOM   4948  CA  LYS A 524       8.112 -19.605 -24.988  1.00 10.00      A   
ATOM   4949  CB  LYS A 524       9.075 -20.065 -26.085  1.00 10.00      A   
ATOM   4950  CG  LYS A 524      10.195 -19.095 -26.409  1.00 10.00      A   
ATOM   4951  CD  LYS A 524      11.025 -19.619 -27.568  1.00 10.00      A   
ATOM   4952  CE  LYS A 524      12.062 -18.607 -28.014  1.00 10.00      A   
ATOM   4953  NZ  LYS A 524      12.969 -19.167 -29.050  1.00 10.00      A   
ATOM   4954  HZ1 LYS A 524      13.797 -18.539 -29.182  1.00 10.00      A   
ATOM   4955  HZ2 LYS A 524      12.469 -19.250 -29.953  1.00 10.00      A   
ATOM   4956  HZ3 LYS A 524      13.306 -20.115 -28.761  1.00 10.00      A   
ATOM   4957  C   LYS A 524       6.830 -20.421 -25.083  1.00 10.00      A   
ATOM   4958  O   LYS A 524       5.780 -19.911 -25.467  1.00 10.00      A   
ATOM   4959  N   LEU A 525       6.931 -21.693 -24.710  1.00 10.00      A   
ATOM   4960  HN  LEU A 525       7.803 -22.029 -24.406  1.00 10.00      A   
ATOM   4961  CA  LEU A 525       5.797 -22.605 -24.748  1.00 10.00      A   
ATOM   4962  CB  LEU A 525       6.229 -24.007 -24.311  1.00 10.00      A   
ATOM   4963  CG  LEU A 525       5.281 -25.148 -24.678  1.00 10.00      A   
ATOM   4964  CD1 LEU A 525       5.079 -25.203 -26.184  1.00 10.00      A   
ATOM   4965  CD2 LEU A 525       5.815 -26.473 -24.158  1.00 10.00      A   
ATOM   4966  C   LEU A 525       4.650 -22.105 -23.875  1.00 10.00      A   
ATOM   4967  O   LEU A 525       3.480 -22.219 -24.245  1.00 10.00      A   
ATOM   4968  N   LEU A 526       4.995 -21.555 -22.714  1.00 10.00      A   
ATOM   4969  HN  LEU A 526       5.947 -21.523 -22.461  1.00 10.00      A   
ATOM   4970  CA  LEU A 526       4.000 -21.025 -21.795  1.00 10.00      A   
ATOM   4971  CB  LEU A 526       4.648 -20.621 -20.470  1.00 10.00      A   
ATOM   4972  CG  LEU A 526       3.697 -20.392 -19.295  1.00 10.00      A   
ATOM   4973  CD1 LEU A 526       3.014 -21.691 -18.902  1.00 10.00      A   
ATOM   4974  CD2 LEU A 526       4.444 -19.808 -18.109  1.00 10.00      A   
ATOM   4975  C   LEU A 526       3.282 -19.835 -22.419  1.00 10.00      A   
ATOM   4976  O   LEU A 526       2.055 -19.743 -22.368  1.00 10.00      A   
ATOM   4977  N   GLY A 527       4.054 -18.942 -23.034  1.00 10.00      A   
ATOM   4978  HN  GLY A 527       5.024 -19.085 -23.062  1.00 10.00      A   
ATOM   4979  CA  GLY A 527       3.479 -17.769 -23.671  1.00 10.00      A   
ATOM   4980  C   GLY A 527       2.605 -18.141 -24.856  1.00 10.00      A   
ATOM   4981  O   GLY A 527       1.624 -17.461 -25.160  1.00 10.00      A   
ATOM   4982  N   GLN A 528       2.968 -19.227 -25.526  1.00 10.00      A   
ATOM   4983  HN  GLN A 528       3.780 -19.705 -25.247  1.00 10.00      A   
ATOM   4984  CA  GLN A 528       2.215 -19.720 -26.673  1.00 10.00      A   
ATOM   4985  CB  GLN A 528       3.033 -20.784 -27.417  1.00 10.00      A   
ATOM   4986  CG  GLN A 528       4.051 -20.242 -28.408  1.00 10.00      A   
ATOM   4987  CD  GLN A 528       3.416 -19.653 -29.652  1.00 10.00      A   
ATOM   4988  OE1 GLN A 528       2.287 -19.995 -30.015  1.00 10.00      A   
ATOM   4989  NE2 GLN A 528       4.142 -18.776 -30.324  1.00 10.00      A   
ATOM   4990 HE21 GLN A 528       5.043 -18.562 -29.983  1.00 10.00      A   
ATOM   4991 HE22 GLN A 528       3.759 -18.381 -31.138  1.00 10.00      A   
ATOM   4992  C   GLN A 528       0.899 -20.345 -26.223  1.00 10.00      A   
ATOM   4993  O   GLN A 528      -0.164 -20.051 -26.771  1.00 10.00      A   
ATOM   4994  N   LYS A 529       0.987 -21.205 -25.216  1.00 10.00      A   
ATOM   4995  HN  LYS A 529       1.871 -21.377 -24.817  1.00 10.00      A   
ATOM   4996  CA  LYS A 529      -0.177 -21.908 -24.686  1.00 10.00      A   
ATOM   4997  CB  LYS A 529       0.268 -23.036 -23.746  1.00 10.00      A   
ATOM   4998  CG  LYS A 529      -0.875 -23.845 -23.151  1.00 10.00      A   
ATOM   4999  CD  LYS A 529      -0.364 -24.935 -22.224  1.00 10.00      A   
ATOM   5000  CE  LYS A 529      -1.498 -25.561 -21.425  1.00 10.00      A   
ATOM   5001  NZ  LYS A 529      -2.513 -26.208 -22.300  1.00 10.00      A   
ATOM   5002  HZ1 LYS A 529      -2.087 -27.006 -22.815  1.00 10.00      A   
ATOM   5003  HZ2 LYS A 529      -2.882 -25.524 -22.988  1.00 10.00      A   
ATOM   5004  HZ3 LYS A 529      -3.305 -26.566 -21.727  1.00 10.00      A   
ATOM   5005  C   LYS A 529      -1.150 -20.977 -23.964  1.00 10.00      A   
ATOM   5006  O   LYS A 529      -2.371 -21.127 -24.078  1.00 10.00      A   
ATOM   5007  N   MET A 530      -0.613 -20.022 -23.220  1.00 10.00      A   
ATOM   5008  HN  MET A 530       0.366 -19.936 -23.180  1.00 10.00      A   
ATOM   5009  CA  MET A 530      -1.438 -19.090 -22.464  1.00 10.00      A   
ATOM   5010  CB  MET A 530      -0.997 -19.059 -20.998  1.00 10.00      A   
ATOM   5011  CG  MET A 530      -0.720 -20.427 -20.388  1.00 10.00      A   
ATOM   5012  SD  MET A 530      -2.135 -21.541 -20.481  1.00 10.00      A   
ATOM   5013  CE  MET A 530      -3.306 -20.698 -19.421  1.00 10.00      A   
ATOM   5014  C   MET A 530      -1.379 -17.685 -23.059  1.00 10.00      A   
ATOM   5015  O   MET A 530      -0.417 -16.947 -22.836  1.00 10.00      A   
ATOM   5016  N   PRO A 531      -2.408 -17.299 -23.827  1.00 10.00      A   
ATOM   5017  CA  PRO A 531      -2.475 -15.977 -24.459  1.00 10.00      A   
ATOM   5018  CB  PRO A 531      -3.585 -16.146 -25.499  1.00 10.00      A   
ATOM   5019  CG  PRO A 531      -4.471 -17.204 -24.936  1.00 10.00      A   
ATOM   5020  CD  PRO A 531      -3.577 -18.133 -24.162  1.00 10.00      A   
ATOM   5021  C   PRO A 531      -2.827 -14.865 -23.469  1.00 10.00      A   
ATOM   5022  O   PRO A 531      -2.399 -13.724 -23.630  1.00 10.00      A   
ATOM   5023  N   LYS A 532      -3.593 -15.203 -22.435  1.00 10.00      A   
ATOM   5024  HN  LYS A 532      -3.887 -16.135 -22.338  1.00 10.00      A   
ATOM   5025  CA  LYS A 532      -4.002 -14.217 -21.438  1.00 10.00      A   
ATOM   5026  CB  LYS A 532      -5.330 -14.611 -20.784  1.00 10.00      A   
ATOM   5027  CG  LYS A 532      -6.374 -15.174 -21.734  1.00 10.00      A   
ATOM   5028  CD  LYS A 532      -7.729 -15.274 -21.046  1.00 10.00      A   
ATOM   5029  CE  LYS A 532      -8.586 -16.389 -21.626  1.00 10.00      A   
ATOM   5030  NZ  LYS A 532      -8.093 -17.740 -21.237  1.00 10.00      A   
ATOM   5031  HZ1 LYS A 532      -7.336 -18.048 -21.877  1.00 10.00      A   
ATOM   5032  HZ2 LYS A 532      -8.869 -18.431 -21.286  1.00 10.00      A   
ATOM   5033  HZ3 LYS A 532      -7.723 -17.723 -20.259  1.00 10.00      A   
ATOM   5034  C   LYS A 532      -2.932 -14.050 -20.365  1.00 10.00      A   
ATOM   5035  O   LYS A 532      -3.055 -13.209 -19.475  1.00 10.00      A   
ATOM   5036  N   LEU A 533      -1.889 -14.861 -20.447  1.00 10.00      A   
ATOM   5037  HN  LEU A 533      -1.838 -15.503 -21.187  1.00 10.00      A   
ATOM   5038  CA  LEU A 533      -0.802 -14.804 -19.486  1.00 10.00      A   
ATOM   5039  CB  LEU A 533      -0.381 -16.218 -19.078  1.00 10.00      A   
ATOM   5040  CG  LEU A 533      -0.740 -16.651 -17.656  1.00 10.00      A   
ATOM   5041  CD1 LEU A 533      -2.238 -16.537 -17.414  1.00 10.00      A   
ATOM   5042  CD2 LEU A 533      -0.261 -18.069 -17.402  1.00 10.00      A   
ATOM   5043  C   LEU A 533       0.383 -14.055 -20.073  1.00 10.00      A   
ATOM   5044  O   LEU A 533       0.852 -14.374 -21.167  1.00 10.00      A   
ATOM   5045  N   ASN A 534       0.854 -13.061 -19.348  1.00 10.00      A   
ATOM   5046  HN  ASN A 534       0.438 -12.862 -18.479  1.00 10.00      A   
ATOM   5047  CA  ASN A 534       1.982 -12.263 -19.790  1.00 10.00      A   
ATOM   5048  CB  ASN A 534       1.766 -10.789 -19.438  1.00 10.00      A   
ATOM   5049  CG  ASN A 534       2.383  -9.852 -20.454  1.00 10.00      A   
ATOM   5050  OD1 ASN A 534       2.439 -10.159 -21.642  1.00 10.00      A   
ATOM   5051  ND2 ASN A 534       2.864  -8.707 -19.997  1.00 10.00      A   
ATOM   5052 HD21 ASN A 534       2.801  -8.524 -19.028  1.00 10.00      A   
ATOM   5053 HD22 ASN A 534       3.256  -8.080 -20.635  1.00 10.00      A   
ATOM   5054  C   ASN A 534       3.256 -12.780 -19.142  1.00 10.00      A   
ATOM   5055  O   ASN A 534       3.445 -12.648 -17.933  1.00 10.00      A   
ATOM   5056  N   VAL A 535       4.109 -13.398 -19.944  1.00 10.00      A   
ATOM   5057  HN  VAL A 535       3.892 -13.485 -20.898  1.00 10.00      A   
ATOM   5058  CA  VAL A 535       5.361 -13.950 -19.450  1.00 10.00      A   
ATOM   5059  CB  VAL A 535       5.661 -15.328 -20.087  1.00 10.00      A   
ATOM   5060  CG1 VAL A 535       6.900 -15.958 -19.465  1.00 10.00      A   
ATOM   5061  CG2 VAL A 535       4.461 -16.255 -19.955  1.00 10.00      A   
ATOM   5062  C   VAL A 535       6.518 -12.995 -19.733  1.00 10.00      A   
ATOM   5063  O   VAL A 535       7.000 -12.912 -20.860  1.00 10.00      A   
ATOM   5064  N   GLU A 536       6.952 -12.268 -18.714  1.00 10.00      A   
ATOM   5065  HN  GLU A 536       6.526 -12.367 -17.833  1.00 10.00      A   
ATOM   5066  CA  GLU A 536       8.057 -11.331 -18.865  1.00 10.00      A   
ATOM   5067  CB  GLU A 536       7.750  -9.997 -18.190  1.00 10.00      A   
ATOM   5068  CG  GLU A 536       6.875  -9.070 -19.016  1.00 10.00      A   
ATOM   5069  CD  GLU A 536       6.843  -7.659 -18.465  1.00 10.00      A   
ATOM   5070  OE1 GLU A 536       7.801  -7.261 -17.772  1.00 10.00      A   
ATOM   5071  OE2 GLU A 536       5.863  -6.932 -18.729  1.00 10.00      A   
ATOM   5072  C   GLU A 536       9.349 -11.920 -18.311  1.00 10.00      A   
ATOM   5073  O   GLU A 536       9.484 -12.131 -17.104  1.00 10.00      A   
ATOM   5074  N   VAL A 537      10.293 -12.197 -19.195  1.00 10.00      A   
ATOM   5075  HN  VAL A 537      10.130 -12.016 -20.147  1.00 10.00      A   
ATOM   5076  CA  VAL A 537      11.569 -12.763 -18.792  1.00 10.00      A   
ATOM   5077  CB  VAL A 537      12.089 -13.777 -19.835  1.00 10.00      A   
ATOM   5078  CG1 VAL A 537      13.368 -14.446 -19.353  1.00 10.00      A   
ATOM   5079  CG2 VAL A 537      11.024 -14.821 -20.147  1.00 10.00      A   
ATOM   5080  C   VAL A 537      12.602 -11.661 -18.593  1.00 10.00      A   
ATOM   5081  O   VAL A 537      12.804 -10.827 -19.473  1.00 10.00      A   
ATOM   5082  N   ILE A 538      13.236 -11.652 -17.430  1.00 10.00      A   
ATOM   5083  HN  ILE A 538      13.024 -12.348 -16.765  1.00 10.00      A   
ATOM   5084  CA  ILE A 538      14.252 -10.656 -17.114  1.00 10.00      A   
ATOM   5085  CB  ILE A 538      13.978  -9.985 -15.751  1.00 10.00      A   
ATOM   5086  CG1 ILE A 538      12.507  -9.565 -15.643  1.00 10.00      A   
ATOM   5087  CG2 ILE A 538      14.889  -8.781 -15.559  1.00 10.00      A   
ATOM   5088  CD1 ILE A 538      12.080  -9.179 -14.244  1.00 10.00      A   
ATOM   5089  C   ILE A 538      15.629 -11.319 -17.083  1.00 10.00      A   
ATOM   5090  O   ILE A 538      15.904 -12.160 -16.219  1.00 10.00      A   
ATOM   5091  N   ASP A 539      16.489 -10.930 -18.014  1.00 10.00      A   
ATOM   5092  HN  ASP A 539      16.223 -10.225 -18.647  1.00 10.00      A   
ATOM   5093  CA  ASP A 539      17.827 -11.506 -18.114  1.00 10.00      A   
ATOM   5094  CB  ASP A 539      17.877 -12.452 -19.318  1.00 10.00      A   
ATOM   5095  CG  ASP A 539      19.102 -13.339 -19.341  1.00 10.00      A   
ATOM   5096  OD1 ASP A 539      19.023 -14.489 -18.850  1.00 10.00      A   
ATOM   5097  OD2 ASP A 539      20.144 -12.904 -19.866  1.00 10.00      A   
ATOM   5098  C   ASP A 539      18.889 -10.417 -18.254  1.00 10.00      A   
ATOM   5099  O   ASP A 539      18.729  -9.483 -19.040  1.00 10.00      A   
ATOM   5100  N   GLU A 540      19.965 -10.537 -17.477  1.00 10.00      A   
ATOM   5101  HN  GLU A 540      20.025 -11.304 -16.852  1.00 10.00      A   
ATOM   5102  CA  GLU A 540      21.054  -9.563 -17.507  1.00 10.00      A   
ATOM   5103  CB  GLU A 540      21.605  -9.338 -16.096  1.00 10.00      A   
ATOM   5104  CG  GLU A 540      20.595  -8.867 -15.068  1.00 10.00      A   
ATOM   5105  CD  GLU A 540      21.198  -8.802 -13.682  1.00 10.00      A   
ATOM   5106  OE1 GLU A 540      21.684  -9.845 -13.194  1.00 10.00      A   
ATOM   5107  OE2 GLU A 540      21.186  -7.711 -13.071  1.00 10.00      A   
ATOM   5108  C   GLU A 540      22.204 -10.031 -18.396  1.00 10.00      A   
ATOM   5109  O   GLU A 540      23.137  -9.274 -18.666  1.00 10.00      A   
ATOM   5110  N   ARG A 541      22.154 -11.276 -18.837  1.00 10.00      A   
ATOM   5111  HN  ARG A 541      21.373 -11.834 -18.624  1.00 10.00      A   
ATOM   5112  CA  ARG A 541      23.218 -11.817 -19.676  1.00 10.00      A   
ATOM   5113  CB  ARG A 541      23.241 -13.349 -19.629  1.00 10.00      A   
ATOM   5114  CG  ARG A 541      23.311 -13.941 -18.231  1.00 10.00      A   
ATOM   5115  CD  ARG A 541      22.042 -14.710 -17.901  1.00 10.00      A   
ATOM   5116  NE  ARG A 541      22.295 -16.126 -17.635  1.00 10.00      A   
ATOM   5117  HE  ARG A 541      23.233 -16.399 -17.509  1.00 10.00      A   
ATOM   5118  CZ  ARG A 541      21.337 -17.056 -17.556  1.00 10.00      A   
ATOM   5119  NH1 ARG A 541      20.063 -16.723 -17.727  1.00 10.00      A   
ATOM   5120 HH11 ARG A 541      19.799 -15.725 -17.932  1.00 10.00      A   
ATOM   5121 HH12 ARG A 541      19.321 -17.450 -17.661  1.00 10.00      A   
ATOM   5122  NH2 ARG A 541      21.660 -18.321 -17.314  1.00 10.00      A   
ATOM   5123 HH21 ARG A 541      20.919 -19.056 -17.254  1.00 10.00      A   
ATOM   5124 HH22 ARG A 541      22.658 -18.589 -17.182  1.00 10.00      A   
ATOM   5125  C   ARG A 541      23.053 -11.341 -21.110  1.00 10.00      A   
ATOM   5126  O   ARG A 541      24.034 -11.055 -21.802  1.00 10.00      A   
ATOM   5127  N   GLY A 542      21.806 -11.259 -21.544  1.00 10.00      A   
ATOM   5128  HN  GLY A 542      21.067 -11.516 -20.941  1.00 10.00      A   
ATOM   5129  CA  GLY A 542      21.506 -10.817 -22.888  1.00 10.00      A   
ATOM   5130  C   GLY A 542      20.314 -11.555 -23.448  1.00 10.00      A   
ATOM   5131  O   GLY A 542      19.557 -12.162 -22.694  1.00 10.00      A   
ATOM   5132  N   ALA A 543      20.147 -11.519 -24.762  1.00 10.00      A   
ATOM   5133  HN  ALA A 543      20.794 -11.032 -25.313  1.00 10.00      A   
ATOM   5134  CA  ALA A 543      19.031 -12.199 -25.405  1.00 10.00      A   
ATOM   5135  CB  ALA A 543      18.979 -11.860 -26.886  1.00 10.00      A   
ATOM   5136  C   ALA A 543      19.137 -13.705 -25.198  1.00 10.00      A   
ATOM   5137  O   ALA A 543      20.061 -14.347 -25.697  1.00 10.00      A   
ATOM   5138  N   PRO A 544      18.184 -14.299 -24.468  1.00 10.00      A   
ATOM   5139  CA  PRO A 544      18.187 -15.734 -24.177  1.00 10.00      A   
ATOM   5140  CB  PRO A 544      17.047 -15.906 -23.162  1.00 10.00      A   
ATOM   5141  CG  PRO A 544      16.701 -14.523 -22.717  1.00 10.00      A   
ATOM   5142  CD  PRO A 544      17.028 -13.622 -23.869  1.00 10.00      A   
ATOM   5143  C   PRO A 544      17.924 -16.579 -25.420  1.00 10.00      A   
ATOM   5144  O   PRO A 544      18.162 -17.785 -25.422  1.00 10.00      A   
ATOM   5145  N   ASP A 545      17.448 -15.935 -26.479  1.00 10.00      A   
ATOM   5146  HN  ASP A 545      17.298 -14.972 -26.419  1.00 10.00      A   
ATOM   5147  CA  ASP A 545      17.146 -16.622 -27.728  1.00 10.00      A   
ATOM   5148  CB  ASP A 545      16.242 -15.760 -28.612  1.00 10.00      A   
ATOM   5149  CG  ASP A 545      15.552 -16.577 -29.686  1.00 10.00      A   
ATOM   5150  OD1 ASP A 545      15.143 -17.725 -29.399  1.00 10.00      A   
ATOM   5151  OD2 ASP A 545      15.412 -16.083 -30.820  1.00 10.00      A   
ATOM   5152  C   ASP A 545      18.423 -16.987 -28.476  1.00 10.00      A   
ATOM   5153  O   ASP A 545      18.447 -17.925 -29.276  1.00 10.00      A   
ATOM   5154  N   SER A 546      19.487 -16.238 -28.214  1.00 10.00      A   
ATOM   5155  HN  SER A 546      19.404 -15.489 -27.584  1.00 10.00      A   
ATOM   5156  CA  SER A 546      20.773 -16.481 -28.847  1.00 10.00      A   
ATOM   5157  CB  SER A 546      21.586 -15.187 -28.863  1.00 10.00      A   
ATOM   5158  OG  SER A 546      20.724 -14.061 -28.819  1.00 10.00      A   
ATOM   5159  HG  SER A 546      21.120 -13.336 -29.314  1.00 10.00      A   
ATOM   5160  C   SER A 546      21.535 -17.563 -28.090  1.00 10.00      A   
ATOM   5161  O   SER A 546      22.613 -17.998 -28.506  1.00 10.00      A   
ATOM   5162  N   ARG A 547      20.956 -18.008 -26.982  1.00 10.00      A   
ATOM   5163  HN  ARG A 547      20.079 -17.649 -26.726  1.00 10.00      A   
ATOM   5164  CA  ARG A 547      21.560 -19.030 -26.148  1.00 10.00      A   
ATOM   5165  CB  ARG A 547      21.730 -18.487 -24.722  1.00 10.00      A   
ATOM   5166  CG  ARG A 547      22.144 -17.020 -24.655  1.00 10.00      A   
ATOM   5167  CD  ARG A 547      22.636 -16.632 -23.268  1.00 10.00      A
[truncated: 216,683 more chars]
