# Supplementary material for: Flexibility of intrinsically disordered degrons in AUX/IAA proteins reinforces auxin co-receptor assemblies
Source: Nat Commun. 2020 May 8;11:2277. doi: 10.1038/s41467-020-16147-2 (PMC7210949; doi:10.1038/s41467-020-16147-2)
Supplement: Supplementary file 11 — Supplementary Data 8 [file 41467_2020_16147_MOESM11_ESM.gz › disvis_haddock_files/IAA12/cluster6_2.pdb]

REMARK FILENAME="complex_24w.pdb0"
REMARK ===============================================================
REMARK HADDOCK run for complex
REMARK initial structure: complex_24.pdb
REMARK final NOE weights: unambig 50 amb: 50
REMARK ===============================================================
REMARK            total,bonds,angles,improper,dihe,vdw,elec,air,cdih,coup,rdcs,vean,dani,xpcs,rg
REMARK energies: -452.086, 0, 0, 0, 0, -78.1591, -491.58, 117.653, 0, 0, 0, 0, 0, 0, 0
REMARK ===============================================================
REMARK            bonds,angles,impropers,dihe,air,cdih,coup,rdcs,vean,dani,xpcs
REMARK rms-dev.: 0,0,0,0,0.33077,0,0, 0, 0, 0, 0
REMARK ===============================================================
REMARK               air,cdih,coup,rdcs,vean,dani,xpcs
REMARK               >0.3,>5,>1,>0,>5,>0.2,>0.2
REMARK violations.: 4, 0, 0, 0, 0, 0, 0
REMARK ===============================================================
REMARK                        CVpartition#,violations,rms
REMARK AIRs cross-validation: 2, 23, 1.30448
REMARK ===============================================================
REMARK NCS energy: 0
REMARK ===============================================================
REMARK Symmetry energy: 0
REMARK ===============================================================
REMARK Desolvation energy: 60.8098
REMARK Internal energy free molecules: -22045.8
REMARK Internal energy complex: -33261.1
REMARK Binding energy: -11724.2
REMARK ===============================================================
REMARK buried surface area: 2538.14
REMARK ===============================================================
REMARK water - chain1: 0 0 0
REMARK water - chain2: 0 0 0
REMARK water - chain3: 0 0 0
REMARK water - chain4: 0 0 0
REMARK water - chain5: 0 0 0
REMARK water - chain6: 0 0 0
REMARK ===============================================================
REMARK water - water: 0 0 0
REMARK ===============================================================
REMARK DATE:09-Dec-2019  18:25:08       created by user: enmr049
REMARK VERSION:1.3U
ATOM      1  N   PHE A   9     -36.360   1.891  11.080  1.00 10.00      A   
ATOM      2  HN  PHE A   9     -36.290   1.596  12.016  1.00 10.00      A   
ATOM      3  CA  PHE A   9     -36.382   0.884  10.029  1.00 10.00      A   
ATOM      4  CB  PHE A   9     -35.556   1.345   8.822  1.00 10.00      A   
ATOM      5  CG  PHE A   9     -35.918   2.713   8.317  1.00 10.00      A   
ATOM      6  CD1 PHE A   9     -35.006   3.752   8.388  1.00 10.00      A   
ATOM      7  CD2 PHE A   9     -37.168   2.960   7.771  1.00 10.00      A   
ATOM      8  CE1 PHE A   9     -35.331   5.011   7.926  1.00 10.00      A   
ATOM      9  CE2 PHE A   9     -37.501   4.217   7.307  1.00 10.00      A   
ATOM     10  CZ  PHE A   9     -36.580   5.244   7.385  1.00 10.00      A   
ATOM     11  C   PHE A   9     -35.837  -0.443  10.555  1.00 10.00      A   
ATOM     12  O   PHE A   9     -34.926  -0.458  11.386  1.00 10.00      A   
ATOM     13  N   PRO A  10     -36.396  -1.570  10.092  1.00 10.00      A   
ATOM     14  CA  PRO A  10     -35.960  -2.906  10.519  1.00 10.00      A   
ATOM     15  CB  PRO A  10     -36.902  -3.856   9.765  1.00 10.00      A   
ATOM     16  CG  PRO A  10     -38.054  -3.010   9.347  1.00 10.00      A   
ATOM     17  CD  PRO A  10     -37.497  -1.637   9.120  1.00 10.00      A   
ATOM     18  C   PRO A  10     -34.508  -3.182  10.126  1.00 10.00      A   
ATOM     19  O   PRO A  10     -34.085  -2.862   9.011  1.00 10.00      A   
ATOM     20  N   GLU A  11     -33.753  -3.790  11.041  1.00 10.00      A   
ATOM     21  HN  GLU A  11     -34.150  -4.017  11.915  1.00 10.00      A   
ATOM     22  CA  GLU A  11     -32.347  -4.116  10.797  1.00 10.00      A   
ATOM     23  CB  GLU A  11     -31.676  -4.720  12.036  1.00 10.00      A   
ATOM     24  CG  GLU A  11     -32.606  -5.486  12.958  1.00 10.00      A   
ATOM     25  CD  GLU A  11     -33.185  -4.594  14.031  1.00 10.00      A   
ATOM     26  OE1 GLU A  11     -32.564  -4.479  15.106  1.00 10.00      A   
ATOM     27  OE2 GLU A  11     -34.256  -3.999  13.796  1.00 10.00      A   
ATOM     28  C   GLU A  11     -32.171  -5.046   9.603  1.00 10.00      A   
ATOM     29  O   GLU A  11     -31.115  -5.054   8.969  1.00 10.00      A   
ATOM     30  N   GLU A  12     -33.203  -5.832   9.305  1.00 10.00      A   
ATOM     31  HN  GLU A  12     -34.004  -5.803   9.871  1.00 10.00      A   
ATOM     32  CA  GLU A  12     -33.160  -6.752   8.172  1.00 10.00      A   
ATOM     33  CB  GLU A  12     -34.458  -7.549   8.061  1.00 10.00      A   
ATOM     34  CG  GLU A  12     -34.606  -8.652   9.089  1.00 10.00      A   
ATOM     35  CD  GLU A  12     -35.755  -9.578   8.766  1.00 10.00      A   
ATOM     36  OE1 GLU A  12     -35.533 -10.802   8.701  1.00 10.00      A   
ATOM     37  OE2 GLU A  12     -36.884  -9.083   8.574  1.00 10.00      A   
ATOM     38  C   GLU A  12     -32.925  -5.993   6.873  1.00 10.00      A   
ATOM     39  O   GLU A  12     -32.340  -6.521   5.927  1.00 10.00      A   
ATOM     40  N   VAL A  13     -33.397  -4.757   6.833  1.00 10.00      A   
ATOM     41  HN  VAL A  13     -33.870  -4.399   7.615  1.00 10.00      A   
ATOM     42  CA  VAL A  13     -33.227  -3.919   5.662  1.00 10.00      A   
ATOM     43  CB  VAL A  13     -34.437  -2.985   5.447  1.00 10.00      A   
ATOM     44  CG1 VAL A  13     -34.289  -2.225   4.136  1.00 10.00      A   
ATOM     45  CG2 VAL A  13     -35.738  -3.777   5.468  1.00 10.00      A   
ATOM     46  C   VAL A  13     -31.965  -3.073   5.811  1.00 10.00      A   
ATOM     47  O   VAL A  13     -31.153  -2.987   4.893  1.00 10.00      A   
ATOM     48  N   LEU A  14     -31.798  -2.477   6.992  1.00 10.00      A   
ATOM     49  HN  LEU A  14     -32.475  -2.603   7.689  1.00 10.00      A   
ATOM     50  CA  LEU A  14     -30.645  -1.627   7.276  1.00 10.00      A   
ATOM     51  CB  LEU A  14     -30.709  -1.078   8.704  1.00 10.00      A   
ATOM     52  CG  LEU A  14     -31.839  -0.086   8.993  1.00 10.00      A   
ATOM     53  CD1 LEU A  14     -31.725   0.448  10.412  1.00 10.00      A   
ATOM     54  CD2 LEU A  14     -31.818   1.052   7.984  1.00 10.00      A   
ATOM     55  C   LEU A  14     -29.319  -2.341   7.029  1.00 10.00      A   
ATOM     56  O   LEU A  14     -28.420  -1.785   6.397  1.00 10.00      A   
ATOM     57  N   GLU A  15     -29.212  -3.581   7.500  1.00 10.00      A   
ATOM     58  HN  GLU A  15     -29.979  -3.988   7.967  1.00 10.00      A   
ATOM     59  CA  GLU A  15     -27.983  -4.358   7.331  1.00 10.00      A   
ATOM     60  CB  GLU A  15     -28.038  -5.677   8.118  1.00 10.00      A   
ATOM     61  CG  GLU A  15     -26.765  -5.985   8.900  1.00 10.00      A   
ATOM     62  CD  GLU A  15     -26.851  -7.258   9.724  1.00 10.00      A   
ATOM     63  OE1 GLU A  15     -27.856  -7.445  10.444  1.00 10.00      A   
ATOM     64  OE2 GLU A  15     -25.900  -8.068   9.671  1.00 10.00      A   
ATOM     65  C   GLU A  15     -27.690  -4.614   5.853  1.00 10.00      A   
ATOM     66  O   GLU A  15     -26.533  -4.754   5.452  1.00 10.00      A   
ATOM     67  N   HIS A  16     -28.740  -4.659   5.044  1.00 10.00      A   
ATOM     68  HN  HIS A  16     -29.636  -4.529   5.418  1.00 10.00      A   
ATOM     69  CA  HIS A  16     -28.591  -4.885   3.613  1.00 10.00      A   
ATOM     70  CB  HIS A  16     -29.874  -5.462   3.006  1.00 10.00      A   
ATOM     71  CG  HIS A  16     -29.691  -6.004   1.622  1.00 10.00      A   
ATOM     72  ND1 HIS A  16     -28.626  -6.813   1.313  1.00 10.00      A   
ATOM     73  CD2 HIS A  16     -30.449  -5.821   0.512  1.00 10.00      A   
ATOM     74  CE1 HIS A  16     -28.754  -7.107   0.032  1.00 10.00      A   
ATOM     75  NE2 HIS A  16     -29.840  -6.531  -0.493  1.00 10.00      A   
ATOM     76  HE2 HIS A  16     -30.147  -6.610  -1.431  1.00 10.00      A   
ATOM     77  C   HIS A  16     -28.203  -3.584   2.923  1.00 10.00      A   
ATOM     78  O   HIS A  16     -27.379  -3.573   2.010  1.00 10.00      A   
ATOM     79  N   VAL A  17     -28.789  -2.485   3.385  1.00 10.00      A   
ATOM     80  HN  VAL A  17     -29.445  -2.562   4.112  1.00 10.00      A   
ATOM     81  CA  VAL A  17     -28.494  -1.168   2.832  1.00 10.00      A   
ATOM     82  CB  VAL A  17     -29.373  -0.079   3.491  1.00 10.00      A   
ATOM     83  CG1 VAL A  17     -28.953   1.315   3.042  1.00 10.00      A   
ATOM     84  CG2 VAL A  17     -30.844  -0.313   3.182  1.00 10.00      A   
ATOM     85  C   VAL A  17     -27.024  -0.829   3.059  1.00 10.00      A   
ATOM     86  O   VAL A  17     -26.352  -0.273   2.187  1.00 10.00      A   
ATOM     87  N   PHE A  18     -26.526  -1.204   4.232  1.00 10.00      A   
ATOM     88  HN  PHE A  18     -27.114  -1.666   4.869  1.00 10.00      A   
ATOM     89  CA  PHE A  18     -25.138  -0.943   4.605  1.00 10.00      A   
ATOM     90  CB  PHE A  18     -24.912  -1.194   6.100  1.00 10.00      A   
ATOM     91  CG  PHE A  18     -25.716  -0.311   7.020  1.00 10.00      A   
ATOM     92  CD1 PHE A  18     -25.869  -0.646   8.355  1.00 10.00      A   
ATOM     93  CD2 PHE A  18     -26.323   0.846   6.554  1.00 10.00      A   
ATOM     94  CE1 PHE A  18     -26.610   0.152   9.206  1.00 10.00      A   
ATOM     95  CE2 PHE A  18     -27.068   1.649   7.399  1.00 10.00      A   
ATOM     96  CZ  PHE A  18     -27.211   1.300   8.728  1.00 10.00      A   
ATOM     97  C   PHE A  18     -24.151  -1.770   3.775  1.00 10.00      A   
ATOM     98  O   PHE A  18     -22.964  -1.448   3.719  1.00 10.00      A   
ATOM     99  N   SER A  19     -24.638  -2.824   3.123  1.00 10.00      A   
ATOM    100  HN  SER A  19     -25.594  -3.030   3.190  1.00 10.00      A   
ATOM    101  CA  SER A  19     -23.776  -3.672   2.303  1.00 10.00      A   
ATOM    102  CB  SER A  19     -24.389  -5.062   2.086  1.00 10.00      A   
ATOM    103  OG  SER A  19     -25.427  -5.037   1.118  1.00 10.00      A   
ATOM    104  HG  SER A  19     -26.191  -4.554   1.471  1.00 10.00      A   
ATOM    105  C   SER A  19     -23.451  -2.999   0.970  1.00 10.00      A   
ATOM    106  O   SER A  19     -22.520  -3.402   0.268  1.00 10.00      A   
ATOM    107  N   PHE A  20     -24.215  -1.960   0.635  1.00 10.00      A   
ATOM    108  HN  PHE A  20     -24.937  -1.681   1.243  1.00 10.00      A   
ATOM    109  CA  PHE A  20     -24.013  -1.225  -0.608  1.00 10.00      A   
ATOM    110  CB  PHE A  20     -25.345  -0.736  -1.187  1.00 10.00      A   
ATOM    111  CG  PHE A  20     -26.198  -1.842  -1.744  1.00 10.00      A   
ATOM    112  CD1 PHE A  20     -27.373  -2.217  -1.112  1.00 10.00      A   
ATOM    113  CD2 PHE A  20     -25.820  -2.512  -2.899  1.00 10.00      A   
ATOM    114  CE1 PHE A  20     -28.153  -3.238  -1.621  1.00 10.00      A   
ATOM    115  CE2 PHE A  20     -26.595  -3.533  -3.413  1.00 10.00      A   
ATOM    116  CZ  PHE A  20     -27.763  -3.897  -2.773  1.00 10.00      A   
ATOM    117  C   PHE A  20     -23.047  -0.064  -0.405  1.00 10.00      A   
ATOM    118  O   PHE A  20     -22.680   0.623  -1.359  1.00 10.00      A   
ATOM    119  N   ILE A  21     -22.640   0.149   0.841  1.00 10.00      A   
ATOM    120  HN  ILE A  21     -22.984  -0.418   1.562  1.00 10.00      A   
ATOM    121  CA  ILE A  21     -21.700   1.214   1.167  1.00 10.00      A   
ATOM    122  CB  ILE A  21     -22.298   2.223   2.167  1.00 10.00      A   
ATOM    123  CG1 ILE A  21     -23.599   2.814   1.615  1.00 10.00      A   
ATOM    124  CG2 ILE A  21     -21.295   3.326   2.467  1.00 10.00      A   
ATOM    125  CD1 ILE A  21     -24.343   3.680   2.606  1.00 10.00      A   
ATOM    126  C   ILE A  21     -20.419   0.620   1.750  1.00 10.00      A   
ATOM    127  O   ILE A  21     -20.373   0.235   2.923  1.00 10.00      A   
ATOM    128  N   GLN A  22     -19.386   0.538   0.920  1.00 10.00      A   
ATOM    129  HN  GLN A  22     -19.489   0.856  -0.001  1.00 10.00      A   
ATOM    130  CA  GLN A  22     -18.106  -0.025   1.333  1.00 10.00      A   
ATOM    131  CB  GLN A  22     -17.605  -1.019   0.284  1.00 10.00      A   
ATOM    132  CG  GLN A  22     -18.229  -2.398   0.400  1.00 10.00      A   
ATOM    133  CD  GLN A  22     -17.534  -3.251   1.445  1.00 10.00      A   
ATOM    134  OE1 GLN A  22     -17.859  -3.195   2.633  1.00 10.00      A   
ATOM    135  NE2 GLN A  22     -16.567  -4.048   1.009  1.00 10.00      A   
ATOM    136 HE21 GLN A  22     -16.362  -4.049   0.050  1.00 10.00      A   
ATOM    137 HE22 GLN A  22     -16.096  -4.609   1.664  1.00 10.00      A   
ATOM    138  C   GLN A  22     -17.055   1.051   1.592  1.00 10.00      A   
ATOM    139  O   GLN A  22     -16.007   0.770   2.177  1.00 10.00      A   
ATOM    140  N   LEU A  23     -17.338   2.278   1.160  1.00 10.00      A   
ATOM    141  HN  LEU A  23     -18.195   2.444   0.717  1.00 10.00      A   
ATOM    142  CA  LEU A  23     -16.409   3.387   1.349  1.00 10.00      A   
ATOM    143  CB  LEU A  23     -16.814   4.603   0.508  1.00 10.00      A   
ATOM    144  CG  LEU A  23     -16.259   4.645  -0.921  1.00 10.00      A   
ATOM    145  CD1 LEU A  23     -16.880   3.556  -1.784  1.00 10.00      A   
ATOM    146  CD2 LEU A  23     -16.476   6.015  -1.547  1.00 10.00      A   
ATOM    147  C   LEU A  23     -16.306   3.759   2.823  1.00 10.00      A   
ATOM    148  O   LEU A  23     -17.310   4.080   3.463  1.00 10.00      A   
ATOM    149  N   ASP A  24     -15.085   3.702   3.348  1.00 10.00      A   
ATOM    150  HN  ASP A  24     -14.333   3.444   2.770  1.00 10.00      A   
ATOM    151  CA  ASP A  24     -14.818   4.005   4.751  1.00 10.00      A   
ATOM    152  CB  ASP A  24     -13.325   3.852   5.064  1.00 10.00      A   
ATOM    153  CG  ASP A  24     -12.835   2.436   4.853  1.00 10.00      A   
ATOM    154  OD1 ASP A  24     -13.074   1.581   5.731  1.00 10.00      A   
ATOM    155  OD2 ASP A  24     -12.226   2.165   3.796  1.00 10.00      A   
ATOM    156  C   ASP A  24     -15.298   5.396   5.145  1.00 10.00      A   
ATOM    157  O   ASP A  24     -15.895   5.571   6.204  1.00 10.00      A   
ATOM    158  N   LYS A  25     -15.056   6.375   4.282  1.00 10.00      A   
ATOM    159  HN  LYS A  25     -14.595   6.166   3.439  1.00 10.00      A   
ATOM    160  CA  LYS A  25     -15.458   7.752   4.554  1.00 10.00      A   
ATOM    161  CB  LYS A  25     -14.951   8.698   3.462  1.00 10.00      A   
ATOM    162  CG  LYS A  25     -13.433   8.785   3.394  1.00 10.00      A   
ATOM    163  CD  LYS A  25     -12.964   9.768   2.335  1.00 10.00      A   
ATOM    164  CE  LYS A  25     -11.448   9.890   2.334  1.00 10.00      A   
ATOM    165  NZ  LYS A  25     -10.951  10.681   3.492  1.00 10.00      A   
ATOM    166  HZ1 LYS A  25      -9.911  10.683   3.501  1.00 10.00      A   
ATOM    167  HZ2 LYS A  25     -11.295  10.272   4.393  1.00 10.00      A   
ATOM    168  HZ3 LYS A  25     -11.287  11.661   3.422  1.00 10.00      A   
ATOM    169  C   LYS A  25     -16.970   7.877   4.741  1.00 10.00      A   
ATOM    170  O   LYS A  25     -17.436   8.594   5.627  1.00 10.00      A   
ATOM    171  N   ASP A  26     -17.732   7.165   3.918  1.00 10.00      A   
ATOM    172  HN  ASP A  26     -17.306   6.610   3.231  1.00 10.00      A   
ATOM    173  CA  ASP A  26     -19.191   7.193   4.013  1.00 10.00      A   
ATOM    174  CB  ASP A  26     -19.851   6.702   2.720  1.00 10.00      A   
ATOM    175  CG  ASP A  26     -19.702   7.675   1.571  1.00 10.00      A   
ATOM    176  OD1 ASP A  26     -20.225   8.809   1.664  1.00 10.00      A   
ATOM    177  OD2 ASP A  26     -19.061   7.311   0.565  1.00 10.00      A   
ATOM    178  C   ASP A  26     -19.654   6.345   5.187  1.00 10.00      A   
ATOM    179  O   ASP A  26     -20.626   6.677   5.870  1.00 10.00      A   
ATOM    180  N   ARG A  27     -18.945   5.246   5.419  1.00 10.00      A   
ATOM    181  HN  ARG A  27     -18.190   5.031   4.826  1.00 10.00      A   
ATOM    182  CA  ARG A  27     -19.261   4.349   6.519  1.00 10.00      A   
ATOM    183  CB  ARG A  27     -18.316   3.145   6.510  1.00 10.00      A   
ATOM    184  CG  ARG A  27     -18.834   1.955   5.719  1.00 10.00      A   
ATOM    185  CD  ARG A  27     -20.014   1.312   6.424  1.00 10.00      A   
ATOM    186  NE  ARG A  27     -20.437   0.072   5.784  1.00 10.00      A   
ATOM    187  HE  ARG A  27     -20.542   0.082   4.802  1.00 10.00      A   
ATOM    188  CZ  ARG A  27     -20.678  -1.055   6.447  1.00 10.00      A   
ATOM    189  NH1 ARG A  27     -20.533  -1.094   7.766  1.00 10.00      A   
ATOM    190 HH11 ARG A  27     -20.726  -1.972   8.291  1.00 10.00      A   
ATOM    191 HH12 ARG A  27     -20.221  -0.236   8.294  1.00 10.00      A   
ATOM    192  NH2 ARG A  27     -21.075  -2.140   5.792  1.00 10.00      A   
ATOM    193 HH21 ARG A  27     -21.206  -2.109   4.755  1.00 10.00      A   
ATOM    194 HH22 ARG A  27     -21.257  -3.032   6.311  1.00 10.00      A   
ATOM    195  C   ARG A  27     -19.146   5.084   7.847  1.00 10.00      A   
ATOM    196  O   ARG A  27     -19.913   4.838   8.776  1.00 10.00      A   
ATOM    197  N   ASN A  28     -18.197   6.008   7.916  1.00 10.00      A   
ATOM    198  HN  ASN A  28     -17.630   6.171   7.128  1.00 10.00      A   
ATOM    199  CA  ASN A  28     -17.968   6.782   9.124  1.00 10.00      A   
ATOM    200  CB  ASN A  28     -16.612   7.490   9.075  1.00 10.00      A   
ATOM    201  CG  ASN A  28     -15.455   6.533   9.307  1.00 10.00      A   
ATOM    202  OD1 ASN A  28     -15.622   5.467   9.914  1.00 10.00      A   
ATOM    203  ND2 ASN A  28     -14.274   6.907   8.840  1.00 10.00      A   
ATOM    204 HD21 ASN A  28     -14.208   7.769   8.371  1.00 10.00      A   
ATOM    205 HD22 ASN A  28     -13.509   6.305   8.980  1.00 10.00      A   
ATOM    206  C   ASN A  28     -19.095   7.778   9.379  1.00 10.00      A   
ATOM    207  O   ASN A  28     -19.300   8.215  10.509  1.00 10.00      A   
ATOM    208  N   SER A  29     -19.818   8.141   8.331  1.00 10.00      A   
ATOM    209  HN  SER A  29     -19.596   7.786   7.442  1.00 10.00      A   
ATOM    210  CA  SER A  29     -20.928   9.069   8.471  1.00 10.00      A   
ATOM    211  CB  SER A  29     -21.249   9.726   7.128  1.00 10.00      A   
ATOM    212  OG  SER A  29     -20.118  10.418   6.626  1.00 10.00      A   
ATOM    213  HG  SER A  29     -20.102  11.305   6.996  1.00 10.00      A   
ATOM    214  C   SER A  29     -22.154   8.346   9.016  1.00 10.00      A   
ATOM    215  O   SER A  29     -22.936   8.913   9.778  1.00 10.00      A   
ATOM    216  N   VAL A  30     -22.295   7.079   8.642  1.00 10.00      A   
ATOM    217  HN  VAL A  30     -21.621   6.681   8.053  1.00 10.00      A   
ATOM    218  CA  VAL A  30     -23.423   6.263   9.079  1.00 10.00      A   
ATOM    219  CB  VAL A  30     -23.478   4.924   8.304  1.00 10.00      A   
ATOM    220  CG1 VAL A  30     -24.683   4.095   8.732  1.00 10.00      A   
ATOM    221  CG2 VAL A  30     -23.503   5.167   6.803  1.00 10.00      A   
ATOM    222  C   VAL A  30     -23.359   5.987  10.584  1.00 10.00      A   
ATOM    223  O   VAL A  30     -24.378   5.977  11.272  1.00 10.00      A   
ATOM    224  N   SER A  31     -22.155   5.793  11.101  1.00 10.00      A   
ATOM    225  HN  SER A  31     -21.364   5.830  10.520  1.00 10.00      A   
ATOM    226  CA  SER A  31     -21.980   5.513  12.518  1.00 10.00      A   
ATOM    227  CB  SER A  31     -20.657   4.782  12.740  1.00 10.00      A   
ATOM    228  OG  SER A  31     -19.759   5.012  11.664  1.00 10.00      A   
ATOM    229  HG  SER A  31     -19.802   4.262  11.049  1.00 10.00      A   
ATOM    230  C   SER A  31     -22.039   6.781  13.366  1.00 10.00      A   
ATOM    231  O   SER A  31     -21.792   6.742  14.570  1.00 10.00      A   
ATOM    232  N   LEU A  32     -22.383   7.896  12.741  1.00 10.00      A   
ATOM    233  HN  LEU A  32     -22.584   7.866  11.782  1.00 10.00      A   
ATOM    234  CA  LEU A  32     -22.458   9.162  13.447  1.00 10.00      A   
ATOM    235  CB  LEU A  32     -21.444  10.146  12.869  1.00 10.00      A   
ATOM    236  CG  LEU A  32     -20.089  10.213  13.570  1.00 10.00      A   
ATOM    237  CD1 LEU A  32     -19.089  10.959  12.704  1.00 10.00      A   
ATOM    238  CD2 LEU A  32     -20.224  10.886  14.927  1.00 10.00      A   
ATOM    239  C   LEU A  32     -23.857   9.765  13.398  1.00 10.00      A   
ATOM    240  O   LEU A  32     -24.070  10.878  13.873  1.00 10.00      A   
ATOM    241  N   VAL A  33     -24.814   9.035  12.834  1.00 10.00      A   
ATOM    242  HN  VAL A  33     -24.603   8.144  12.478  1.00 10.00      A   
ATOM    243  CA  VAL A  33     -26.178   9.546  12.747  1.00 10.00      A   
ATOM    244  CB  VAL A  33     -26.963   9.000  11.534  1.00 10.00      A   
ATOM    245  CG1 VAL A  33     -26.334   9.481  10.236  1.00 10.00      A   
ATOM    246  CG2 VAL A  33     -27.045   7.483  11.563  1.00 10.00      A   
ATOM    247  C   VAL A  33     -26.951   9.318  14.045  1.00 10.00      A   
ATOM    248  O   VAL A  33     -27.643  10.219  14.524  1.00 10.00      A   
ATOM    249  N   CYS A  34     -26.811   8.121  14.616  1.00 10.00      A   
ATOM    250  HN  CYS A  34     -26.230   7.455  14.191  1.00 10.00      A   
ATOM    251  CA  CYS A  34     -27.489   7.761  15.857  1.00 10.00      A   
ATOM    252  CB  CYS A  34     -29.000   7.641  15.640  1.00 10.00      A   
ATOM    253  SG  CYS A  34     -29.472   6.577  14.260  1.00 10.00      A   
ATOM    254  HG  CYS A  34     -29.420   7.299  13.151  1.00 10.00      A   
ATOM    255  C   CYS A  34     -26.916   6.456  16.406  1.00 10.00      A   
ATOM    256  O   CYS A  34     -26.213   5.737  15.692  1.00 10.00      A   
ATOM    257  N   LYS A  35     -27.229   6.150  17.660  1.00 10.00      A   
ATOM    258  HN  LYS A  35     -27.829   6.754  18.165  1.00 10.00      A   
ATOM    259  CA  LYS A  35     -26.724   4.945  18.318  1.00 10.00      A   
ATOM    260  CB  LYS A  35     -27.122   4.953  19.800  1.00 10.00      A   
ATOM    261  CG  LYS A  35     -26.827   3.669  20.566  1.00 10.00      A   
ATOM    262  CD  LYS A  35     -25.340   3.492  20.824  1.00 10.00      A   
ATOM    263  CE  LYS A  35     -25.097   2.661  22.076  1.00 10.00      A   
ATOM    264  NZ  LYS A  35     -23.698   2.169  22.157  1.00 10.00      A   
ATOM    265  HZ1 LYS A  35     -23.036   2.923  21.881  1.00 10.00      A   
ATOM    266  HZ2 LYS A  35     -23.566   1.351  21.523  1.00 10.00      A   
ATOM    267  HZ3 LYS A  35     -23.479   1.875  23.126  1.00 10.00      A   
ATOM    268  C   LYS A  35     -27.215   3.665  17.643  1.00 10.00      A   
ATOM    269  O   LYS A  35     -26.445   2.725  17.453  1.00 10.00      A   
ATOM    270  N   SER A  36     -28.487   3.645  17.271  1.00 10.00      A   
ATOM    271  HN  SER A  36     -29.040   4.440  17.416  1.00 10.00      A   
ATOM    272  CA  SER A  36     -29.094   2.476  16.643  1.00 10.00      A   
ATOM    273  CB  SER A  36     -30.565   2.760  16.355  1.00 10.00      A   
ATOM    274  OG  SER A  36     -31.028   3.830  17.168  1.00 10.00      A   
ATOM    275  HG  SER A  36     -31.821   4.209  16.766  1.00 10.00      A   
ATOM    276  C   SER A  36     -28.368   2.067  15.362  1.00 10.00      A   
ATOM    277  O   SER A  36     -27.998   0.902  15.190  1.00 10.00      A   
ATOM    278  N   TRP A  37     -28.151   3.028  14.473  1.00 10.00      A   
ATOM    279  HN  TRP A  37     -28.457   3.940  14.666  1.00 10.00      A   
ATOM    280  CA  TRP A  37     -27.472   2.757  13.211  1.00 10.00      A   
ATOM    281  CB  TRP A  37     -27.654   3.915  12.226  1.00 10.00      A   
ATOM    282  CG  TRP A  37     -29.059   4.066  11.705  1.00 10.00      A   
ATOM    283  CD1 TRP A  37     -30.217   3.996  12.426  1.00 10.00      A   
ATOM    284  CD2 TRP A  37     -29.453   4.322  10.350  1.00 10.00      A   
ATOM    285  NE1 TRP A  37     -31.302   4.195  11.612  1.00 10.00      A   
ATOM    286  HE1 TRP A  37     -32.240   4.195  11.905  1.00 10.00      A   
ATOM    287  CE2 TRP A  37     -30.861   4.395  10.330  1.00 10.00      A   
ATOM    288  CE3 TRP A  37     -28.756   4.497   9.153  1.00 10.00      A   
ATOM    289  CZ2 TRP A  37     -31.579   4.636   9.161  1.00 10.00      A   
ATOM    290  CZ3 TRP A  37     -29.471   4.736   7.996  1.00 10.00      A   
ATOM    291  CH2 TRP A  37     -30.869   4.803   8.007  1.00 10.00      A   
ATOM    292  C   TRP A  37     -25.992   2.453  13.434  1.00 10.00      A   
ATOM    293  O   TRP A  37     -25.401   1.657  12.709  1.00 10.00      A   
ATOM    294  N   TYR A  38     -25.410   3.074  14.459  1.00 10.00      A   
ATOM    295  HN  TYR A  38     -25.939   3.692  15.004  1.00 10.00      A   
ATOM    296  CA  TYR A  38     -24.003   2.868  14.793  1.00 10.00      A   
ATOM    297  CB  TYR A  38     -23.578   3.791  15.947  1.00 10.00      A   
ATOM    298  CG  TYR A  38     -22.287   3.387  16.636  1.00 10.00      A   
ATOM    299  CD1 TYR A  38     -22.304   2.842  17.915  1.00 10.00      A   
ATOM    300  CD2 TYR A  38     -21.058   3.541  16.009  1.00 10.00      A   
ATOM    301  CE1 TYR A  38     -21.134   2.459  18.546  1.00 10.00      A   
ATOM    302  CE2 TYR A  38     -19.883   3.163  16.633  1.00 10.00      A   
ATOM    303  CZ  TYR A  38     -19.927   2.622  17.901  1.00 10.00      A   
ATOM    304  OH  TYR A  38     -18.760   2.238  18.523  1.00 10.00      A   
ATOM    305  HH  TYR A  38     -18.107   2.940  18.436  1.00 10.00      A   
ATOM    306  C   TYR A  38     -23.727   1.406  15.142  1.00 10.00      A   
ATOM    307  O   TYR A  38     -22.756   0.817  14.662  1.00 10.00      A   
ATOM    308  N   GLU A  39     -24.597   0.822  15.960  1.00 10.00      A   
ATOM    309  HN  GLU A  39     -25.367   1.339  16.290  1.00 10.00      A   
ATOM    310  CA  GLU A  39     -24.433  -0.566  16.379  1.00 10.00      A   
ATOM    311  CB  GLU A  39     -25.430  -0.935  17.479  1.00 10.00      A   
ATOM    312  CG  GLU A  39     -25.327  -0.072  18.729  1.00 10.00      A   
ATOM    313  CD  GLU A  39     -24.038  -0.280  19.507  1.00 10.00      A   
ATOM    314  OE1 GLU A  39     -24.041  -0.054  20.733  1.00 10.00      A   
ATOM    315  OE2 GLU A  39     -23.017  -0.665  18.907  1.00 10.00      A   
ATOM    316  C   GLU A  39     -24.551  -1.528  15.201  1.00 10.00      A   
ATOM    317  O   GLU A  39     -23.830  -2.523  15.124  1.00 10.00      A   
ATOM    318  N   ILE A  40     -25.451  -1.223  14.276  1.00 10.00      A   
ATOM    319  HN  ILE A  40     -26.000  -0.419  14.386  1.00 10.00      A   
ATOM    320  CA  ILE A  40     -25.643  -2.065  13.106  1.00 10.00      A   
ATOM    321  CB  ILE A  40     -26.989  -1.776  12.404  1.00 10.00      A   
ATOM    322  CG1 ILE A  40     -28.136  -1.857  13.415  1.00 10.00      A   
ATOM    323  CG2 ILE A  40     -27.224  -2.765  11.268  1.00 10.00      A   
ATOM    324  CD1 ILE A  40     -29.480  -1.435  12.858  1.00 10.00      A   
ATOM    325  C   ILE A  40     -24.487  -1.895  12.119  1.00 10.00      A   
ATOM    326  O   ILE A  40     -24.045  -2.859  11.495  1.00 10.00      A   
ATOM    327  N   GLU A  41     -23.992  -0.668  11.999  1.00 10.00      A   
ATOM    328  HN  GLU A  41     -24.388   0.057  12.531  1.00 10.00      A   
ATOM    329  CA  GLU A  41     -22.885  -0.359  11.097  1.00 10.00      A   
ATOM    330  CB  GLU A  41     -22.588   1.148  11.125  1.00 10.00      A   
ATOM    331  CG  GLU A  41     -21.803   1.671   9.929  1.00 10.00      A   
ATOM    332  CD  GLU A  41     -20.301   1.583  10.114  1.00 10.00      A   
ATOM    333  OE1 GLU A  41     -19.731   2.433  10.826  1.00 10.00      A   
ATOM    334  OE2 GLU A  41     -19.679   0.674   9.529  1.00 10.00      A   
ATOM    335  C   GLU A  41     -21.634  -1.144  11.485  1.00 10.00      A   
ATOM    336  O   GLU A  41     -21.032  -1.828  10.655  1.00 10.00      A   
ATOM    337  N   ARG A  42     -21.270  -1.065  12.758  1.00 10.00      A   
ATOM    338  HN  ARG A  42     -21.817  -0.531  13.377  1.00 10.00      A   
ATOM    339  CA  ARG A  42     -20.084  -1.750  13.261  1.00 10.00      A   
ATOM    340  CB  ARG A  42     -19.806  -1.369  14.720  1.00 10.00      A   
ATOM    341  CG  ARG A  42     -20.979  -1.584  15.660  1.00 10.00      A   
ATOM    342  CD  ARG A  42     -20.609  -1.272  17.098  1.00 10.00      A   
ATOM    343  NE  ARG A  42     -19.842  -2.350  17.711  1.00 10.00      A   
ATOM    344  HE  ARG A  42     -19.007  -2.625  17.259  1.00 10.00      A   
ATOM    345  CZ  ARG A  42     -20.211  -2.982  18.825  1.00 10.00      A   
ATOM    346  NH1 ARG A  42     -21.335  -2.646  19.446  1.00 10.00      A   
ATOM    347 HH11 ARG A  42     -21.949  -1.875  19.064  1.00 10.00      A   
ATOM    348 HH12 ARG A  42     -21.619  -3.139  20.319  1.00 10.00      A   
ATOM    349  NH2 ARG A  42     -19.446  -3.946  19.324  1.00 10.00      A   
ATOM    350 HH21 ARG A  42     -19.733  -4.447  20.195  1.00 10.00      A   
ATOM    351 HH22 ARG A  42     -18.551  -4.204  18.851  1.00 10.00      A   
ATOM    352  C   ARG A  42     -20.189  -3.263  13.115  1.00 10.00      A   
ATOM    353  O   ARG A  42     -19.187  -3.944  12.905  1.00 10.00      A   
ATOM    354  N   TRP A  43     -21.401  -3.783  13.192  1.00 10.00      A   
ATOM    355  HN  TRP A  43     -22.174  -3.190  13.323  1.00 10.00      A   
ATOM    356  CA  TRP A  43     -21.615  -5.216  13.085  1.00 10.00      A   
ATOM    357  CB  TRP A  43     -22.841  -5.648  13.891  1.00 10.00      A   
ATOM    358  CG  TRP A  43     -22.529  -5.999  15.312  1.00 10.00      A   
ATOM    359  CD1 TRP A  43     -22.632  -5.185  16.401  1.00 10.00      A   
ATOM    360  CD2 TRP A  43     -22.064  -7.265  15.802  1.00 10.00      A   
ATOM    361  NE1 TRP A  43     -22.256  -5.861  17.537  1.00 10.00      A   
ATOM    362  HE1 TRP A  43     -22.242  -5.488  18.446  1.00 10.00      A   
ATOM    363  CE2 TRP A  43     -21.904  -7.140  17.196  1.00 10.00      A   
ATOM    364  CE3 TRP A  43     -21.767  -8.491  15.198  1.00 10.00      A   
ATOM    365  CZ2 TRP A  43     -21.463  -8.193  17.995  1.00 10.00      A   
ATOM    366  CZ3 TRP A  43     -21.329  -9.532  15.992  1.00 10.00      A   
ATOM    367  CH2 TRP A  43     -21.181  -9.379  17.376  1.00 10.00      A   
ATOM    368  C   TRP A  43     -21.719  -5.693  11.638  1.00 10.00      A   
ATOM    369  O   TRP A  43     -21.955  -6.874  11.386  1.00 10.00      A   
ATOM    370  N   CYS A  44     -21.544  -4.785  10.681  1.00 10.00      A   
ATOM    371  HN  CYS A  44     -21.376  -3.848  10.925  1.00 10.00      A   
ATOM    372  CA  CYS A  44     -21.622  -5.163   9.273  1.00 10.00      A   
ATOM    373  CB  CYS A  44     -22.984  -4.816   8.672  1.00 10.00      A   
ATOM    374  SG  CYS A  44     -23.354  -3.051   8.651  1.00 10.00      A   
ATOM    375  HG  CYS A  44     -23.784  -2.724   9.865  1.00 10.00      A   
ATOM    376  C   CYS A  44     -20.493  -4.565   8.430  1.00 10.00      A   
ATOM    377  O   CYS A  44     -20.554  -4.597   7.198  1.00 10.00      A   
ATOM    378  N   ARG A  45     -19.476  -3.995   9.080  1.00 10.00      A   
ATOM    379  HN  ARG A  45     -19.488  -3.958  10.058  1.00 10.00      A   
ATOM    380  CA  ARG A  45     -18.340  -3.430   8.346  1.00 10.00      A   
ATOM    381  CB  ARG A  45     -17.592  -2.356   9.147  1.00 10.00      A   
ATOM    382  CG  ARG A  45     -16.809  -1.387   8.265  1.00 10.00      A   
ATOM    383  CD  ARG A  45     -16.051  -0.337   9.071  1.00 10.00      A   
ATOM    384  NE  ARG A  45     -16.896   0.800   9.455  1.00 10.00      A   
ATOM    385  HE  ARG A  45     -17.857   0.614   9.621  1.00 10.00      A   
ATOM    386  CZ  ARG A  45     -16.456   2.057   9.582  1.00 10.00      A   
ATOM    387  NH1 ARG A  45     -15.182   2.358   9.354  1.00 10.00      A   
ATOM    388 HH11 ARG A  45     -14.507   1.615   9.076  1.00 10.00      A   
ATOM    389 HH12 ARG A  45     -14.851   3.342   9.452  1.00 10.00      A   
ATOM    390  NH2 ARG A  45     -17.287   3.017   9.963  1.00 10.00      A   
ATOM    391 HH21 ARG A  45     -18.297   2.790  10.170  1.00 10.00      A   
ATOM    392 HH22 ARG A  45     -16.948   4.002  10.058  1.00 10.00      A   
ATOM    393  C   ARG A  45     -17.406  -4.560   7.930  1.00 10.00      A   
ATOM    394  O   ARG A  45     -16.836  -5.249   8.777  1.00 10.00      A   
ATOM    395  N   ARG A  46     -17.254  -4.737   6.625  1.00 10.00      A   
ATOM    396  HN  ARG A  46     -17.689  -4.108   6.010  1.00 10.00      A   
ATOM    397  CA  ARG A  46     -16.439  -5.815   6.073  1.00 10.00      A   
ATOM    398  CB  ARG A  46     -16.935  -6.188   4.672  1.00 10.00      A   
ATOM    399  CG  ARG A  46     -18.397  -6.605   4.635  1.00 10.00      A   
ATOM    400  CD  ARG A  46     -18.871  -6.950   3.230  1.00 10.00      A   
ATOM    401  NE  ARG A  46     -20.221  -7.516   3.258  1.00 10.00      A   
ATOM    402  HE  ARG A  46     -20.652  -7.591   4.141  1.00 10.00      A   
ATOM    403  CZ  ARG A  46     -20.887  -7.944   2.180  1.00 10.00      A   
ATOM    404  NH1 ARG A  46     -20.329  -7.874   0.976  1.00 10.00      A   
ATOM    405 HH11 ARG A  46     -20.850  -8.206   0.131  1.00 10.00      A   
ATOM    406 HH12 ARG A  46     -19.367  -7.489   0.867  1.00 10.00      A   
ATOM    407  NH2 ARG A  46     -22.110  -8.454   2.313  1.00 10.00      A   
ATOM    408 HH21 ARG A  46     -22.554  -8.518   3.256  1.00 10.00      A   
ATOM    409 HH22 ARG A  46     -22.631  -8.796   1.476  1.00 10.00      A   
ATOM    410  C   ARG A  46     -14.945  -5.497   6.035  1.00 10.00      A   
ATOM    411  O   ARG A  46     -14.113  -6.405   6.125  1.00 10.00      A   
ATOM    412  N   LYS A  47     -14.592  -4.226   5.912  1.00 10.00      A   
ATOM    413  HN  LYS A  47     -15.283  -3.529   5.883  1.00 10.00      A   
ATOM    414  CA  LYS A  47     -13.186  -3.845   5.841  1.00 10.00      A   
ATOM    415  CB  LYS A  47     -12.777  -3.546   4.395  1.00 10.00      A   
ATOM    416  CG  LYS A  47     -13.854  -2.858   3.569  1.00 10.00      A   
ATOM    417  CD  LYS A  47     -13.321  -2.423   2.216  1.00 10.00      A   
ATOM    418  CE  LYS A  47     -12.487  -1.157   2.331  1.00 10.00      A   
ATOM    419  NZ  LYS A  47     -13.302   0.013   2.742  1.00 10.00      A   
ATOM    420  HZ1 LYS A  47     -12.684   0.778   3.100  1.00 10.00      A   
ATOM    421  HZ2 LYS A  47     -13.968  -0.257   3.488  1.00 10.00      A   
ATOM    422  HZ3 LYS A  47     -13.841   0.375   1.930  1.00 10.00      A   
ATOM    423  C   LYS A  47     -12.865  -2.654   6.725  1.00 10.00      A   
ATOM    424  O   LYS A  47     -13.751  -1.871   7.075  1.00 10.00      A   
ATOM    425  N   VAL A  48     -11.591  -2.535   7.089  1.00 10.00      A   
ATOM    426  HN  VAL A  48     -10.944  -3.208   6.780  1.00 10.00      A   
ATOM    427  CA  VAL A  48     -11.117  -1.441   7.922  1.00 10.00      A   
ATOM    428  CB  VAL A  48     -10.865  -1.876   9.388  1.00 10.00      A   
ATOM    429  CG1 VAL A  48     -12.174  -2.053  10.143  1.00 10.00      A   
ATOM    430  CG2 VAL A  48     -10.025  -3.143   9.468  1.00 10.00      A   
ATOM    431  C   VAL A  48      -9.837  -0.855   7.326  1.00 10.00      A   
ATOM    432  O   VAL A  48      -8.932  -1.592   6.923  1.00 10.00      A   
ATOM    433  N   PHE A  49      -9.776   0.464   7.251  1.00 10.00      A   
ATOM    434  HN  PHE A  49     -10.532   0.998   7.584  1.00 10.00      A   
ATOM    435  CA  PHE A  49      -8.613   1.149   6.697  1.00 10.00      A   
ATOM    436  CB  PHE A  49      -9.033   2.081   5.559  1.00 10.00      A   
ATOM    437  CG  PHE A  49      -8.801   1.519   4.186  1.00 10.00      A   
ATOM    438  CD1 PHE A  49      -9.347   0.303   3.816  1.00 10.00      A   
ATOM    439  CD2 PHE A  49      -8.041   2.217   3.264  1.00 10.00      A   
ATOM    440  CE1 PHE A  49      -9.140  -0.210   2.551  1.00 10.00      A   
ATOM    441  CE2 PHE A  49      -7.828   1.710   1.998  1.00 10.00      A   
ATOM    442  CZ  PHE A  49      -8.379   0.497   1.644  1.00 10.00      A   
ATOM    443  C   PHE A  49      -7.879   1.940   7.771  1.00 10.00      A   
ATOM    444  O   PHE A  49      -8.318   3.025   8.167  1.00 10.00      A   
ATOM    445  N   ILE A  50      -6.766   1.399   8.239  1.00 10.00      A   
ATOM    446  HN  ILE A  50      -6.461   0.539   7.879  1.00 10.00      A   
ATOM    447  CA  ILE A  50      -5.980   2.054   9.267  1.00 10.00      A   
ATOM    448  CB  ILE A  50      -5.636   1.084  10.418  1.00 10.00      A   
ATOM    449  CG1 ILE A  50      -6.877   0.290  10.856  1.00 10.00      A   
ATOM    450  CG2 ILE A  50      -5.044   1.841  11.597  1.00 10.00      A   
ATOM    451  CD1 ILE A  50      -7.982   1.128  11.470  1.00 10.00      A   
ATOM    452  C   ILE A  50      -4.694   2.623   8.679  1.00 10.00      A   
ATOM    453  O   ILE A  50      -3.755   1.886   8.379  1.00 10.00      A   
ATOM    454  N   GLY A  51      -4.663   3.942   8.524  1.00 10.00      A   
ATOM    455  HN  GLY A  51      -5.446   4.468   8.790  1.00 10.00      A   
ATOM    456  CA  GLY A  51      -3.500   4.614   7.964  1.00 10.00      A   
ATOM    457  C   GLY A  51      -2.274   4.534   8.853  1.00 10.00      A   
ATOM    458  O   GLY A  51      -1.154   4.721   8.388  1.00 10.00      A   
ATOM    459  N   ASN A  52      -2.483   4.277  10.135  1.00 10.00      A   
ATOM    460  HN  ASN A  52      -3.403   4.162  10.455  1.00 10.00      A   
ATOM    461  CA  ASN A  52      -1.385   4.159  11.083  1.00 10.00      A   
ATOM    462  CB  ASN A  52      -1.046   5.523  11.695  1.00 10.00      A   
ATOM    463  CG  ASN A  52       0.278   5.530  12.445  1.00 10.00      A   
ATOM    464  OD1 ASN A  52       0.667   4.541  13.067  1.00 10.00      A   
ATOM    465  ND2 ASN A  52       0.989   6.643  12.381  1.00 10.00      A   
ATOM    466 HD21 ASN A  52       0.633   7.395  11.862  1.00 10.00      A   
ATOM    467 HD22 ASN A  52       1.848   6.669  12.849  1.00 10.00      A   
ATOM    468  C   ASN A  52      -1.751   3.153  12.168  1.00 10.00      A   
ATOM    469  O   ASN A  52      -2.667   3.382  12.956  1.00 10.00      A   
ATOM    470  N   CYS A  53      -1.023   2.048  12.208  1.00 10.00      A   
ATOM    471  HN  CYS A  53      -0.287   1.943  11.565  1.00 10.00      A   
ATOM    472  CA  CYS A  53      -1.269   0.977  13.175  1.00 10.00      A   
ATOM    473  CB  CYS A  53      -0.376  -0.225  12.864  1.00 10.00      A   
ATOM    474  SG  CYS A  53       1.327   0.213  12.445  1.00 10.00      A   
ATOM    475  HG  CYS A  53       1.376   0.422  11.134  1.00 10.00      A   
ATOM    476  C   CYS A  53      -1.071   1.418  14.627  1.00 10.00      A   
ATOM    477  O   CYS A  53      -1.463   0.712  15.552  1.00 10.00      A   
ATOM    478  N   TYR A  54      -0.471   2.584  14.830  1.00 10.00      A   
ATOM    479  HN  TYR A  54      -0.182   3.121  14.058  1.00 10.00      A   
ATOM    480  CA  TYR A  54      -0.230   3.084  16.174  1.00 10.00      A   
ATOM    481  CB  TYR A  54       1.213   3.565  16.321  1.00 10.00      A   
ATOM    482  CG  TYR A  54       2.220   2.441  16.235  1.00 10.00      A   
ATOM    483  CD1 TYR A  54       3.354   2.549  15.436  1.00 10.00      A   
ATOM    484  CD2 TYR A  54       2.030   1.265  16.945  1.00 10.00      A   
ATOM    485  CE1 TYR A  54       4.269   1.512  15.354  1.00 10.00      A   
ATOM    486  CE2 TYR A  54       2.935   0.226  16.871  1.00 10.00      A   
ATOM    487  CZ  TYR A  54       4.055   0.353  16.076  1.00 10.00      A   
ATOM    488  OH  TYR A  54       4.961  -0.683  16.001  1.00 10.00      A   
ATOM    489  HH  TYR A  54       5.473  -0.717  16.831  1.00 10.00      A   
ATOM    490  C   TYR A  54      -1.227   4.172  16.565  1.00 10.00      A   
ATOM    491  O   TYR A  54      -1.089   4.817  17.606  1.00 10.00      A   
ATOM    492  N   ALA A  55      -2.238   4.365  15.726  1.00 10.00      A   
ATOM    493  HN  ALA A  55      -2.287   3.829  14.904  1.00 10.00      A   
ATOM    494  CA  ALA A  55      -3.271   5.359  15.991  1.00 10.00      A   
ATOM    495  CB  ALA A  55      -3.783   5.963  14.693  1.00 10.00      A   
ATOM    496  C   ALA A  55      -4.419   4.737  16.773  1.00 10.00      A   
ATOM    497  O   ALA A  55      -5.192   5.439  17.429  1.00 10.00      A   
ATOM    498  N   VAL A  56      -4.508   3.411  16.713  1.00 10.00      A   
ATOM    499  HN  VAL A  56      -3.842   2.913  16.193  1.00 10.00      A   
ATOM    500  CA  VAL A  56      -5.556   2.675  17.404  1.00 10.00      A   
ATOM    501  CB  VAL A  56      -6.811   2.509  16.516  1.00 10.00      A   
ATOM    502  CG1 VAL A  56      -6.486   1.754  15.236  1.00 10.00      A   
ATOM    503  CG2 VAL A  56      -7.945   1.835  17.275  1.00 10.00      A   
ATOM    504  C   VAL A  56      -5.052   1.308  17.865  1.00 10.00      A   
ATOM    505  O   VAL A  56      -4.233   0.678  17.196  1.00 10.00      A   
ATOM    506  N   SER A  57      -5.516   0.881  19.024  1.00 10.00      A   
ATOM    507  HN  SER A  57      -6.134   1.447  19.527  1.00 10.00      A   
ATOM    508  CA  SER A  57      -5.133  -0.403  19.585  1.00 10.00      A   
ATOM    509  CB  SER A  57      -5.325  -0.347  21.102  1.00 10.00      A   
ATOM    510  OG  SER A  57      -6.117   0.782  21.454  1.00 10.00      A   
ATOM    511  HG  SER A  57      -6.248   0.797  22.412  1.00 10.00      A   
ATOM    512  C   SER A  57      -5.973  -1.529  18.971  1.00 10.00      A   
ATOM    513  O   SER A  57      -7.166  -1.351  18.709  1.00 10.00      A   
ATOM    514  N   PRO A  58      -5.351  -2.699  18.726  1.00 10.00      A   
ATOM    515  CA  PRO A  58      -6.033  -3.864  18.136  1.00 10.00      A   
ATOM    516  CB  PRO A  58      -4.999  -4.988  18.276  1.00 10.00      A   
ATOM    517  CG  PRO A  58      -3.684  -4.292  18.313  1.00 10.00      A   
ATOM    518  CD  PRO A  58      -3.927  -2.973  18.991  1.00 10.00      A   
ATOM    519  C   PRO A  58      -7.314  -4.237  18.882  1.00 10.00      A   
ATOM    520  O   PRO A  58      -8.338  -4.537  18.265  1.00 10.00      A   
ATOM    521  N   ALA A  59      -7.252  -4.200  20.208  1.00 10.00      A   
ATOM    522  HN  ALA A  59      -6.408  -3.937  20.638  1.00 10.00      A   
ATOM    523  CA  ALA A  59      -8.397  -4.541  21.044  1.00 10.00      A   
ATOM    524  CB  ALA A  59      -8.022  -4.474  22.516  1.00 10.00      A   
ATOM    525  C   ALA A  59      -9.593  -3.638  20.755  1.00 10.00      A   
ATOM    526  O   ALA A  59     -10.728  -4.102  20.706  1.00 10.00      A   
ATOM    527  N   THR A  60      -9.325  -2.359  20.532  1.00 10.00      A   
ATOM    528  HN  THR A  60      -8.393  -2.056  20.548  1.00 10.00      A   
ATOM    529  CA  THR A  60     -10.375  -1.387  20.256  1.00 10.00      A   
ATOM    530  CB  THR A  60      -9.807   0.040  20.306  1.00 10.00      A   
ATOM    531  OG1 THR A  60      -8.790   0.085  21.315  1.00 10.00      A   
ATOM    532  HG1 THR A  60      -8.073   0.664  21.027  1.00 10.00      A   
ATOM    533  CG2 THR A  60     -10.898   1.040  20.652  1.00 10.00      A   
ATOM    534  C   THR A  60     -11.022  -1.632  18.892  1.00 10.00      A   
ATOM    535  O   THR A  60     -12.237  -1.490  18.737  1.00 10.00      A   
ATOM    536  N   VAL A  61     -10.207  -2.019  17.917  1.00 10.00      A   
ATOM    537  HN  VAL A  61      -9.250  -2.132  18.108  1.00 10.00      A   
ATOM    538  CA  VAL A  61     -10.700  -2.285  16.567  1.00 10.00      A   
ATOM    539  CB  VAL A  61      -9.547  -2.582  15.583  1.00 10.00      A   
ATOM    540  CG1 VAL A  61     -10.071  -2.743  14.163  1.00 10.00      A   
ATOM    541  CG2 VAL A  61      -8.505  -1.478  15.643  1.00 10.00      A   
ATOM    542  C   VAL A  61     -11.675  -3.459  16.574  1.00 10.00      A   
ATOM    543  O   VAL A  61     -12.801  -3.345  16.088  1.00 10.00      A   
ATOM    544  N   ILE A  62     -11.245  -4.571  17.159  1.00 10.00      A   
ATOM    545  HN  ILE A  62     -10.339  -4.586  17.546  1.00 10.00      A   
ATOM    546  CA  ILE A  62     -12.072  -5.773  17.235  1.00 10.00      A   
ATOM    547  CB  ILE A  62     -11.266  -6.975  17.764  1.00 10.00      A   
ATOM    548  CG1 ILE A  62      -9.913  -7.066  17.053  1.00 10.00      A   
ATOM    549  CG2 ILE A  62     -12.048  -8.268  17.583  1.00 10.00      A   
ATOM    550  CD1 ILE A  62      -8.980  -8.105  17.639  1.00 10.00      A   
ATOM    551  C   ILE A  62     -13.292  -5.551  18.126  1.00 10.00      A   
ATOM    552  O   ILE A  62     -14.335  -6.176  17.933  1.00 10.00      A   
ATOM    553  N   ARG A  63     -13.145  -4.666  19.106  1.00 10.00      A   
ATOM    554  HN  ARG A  63     -12.277  -4.223  19.217  1.00 10.00      A   
ATOM    555  CA  ARG A  63     -14.225  -4.342  20.028  1.00 10.00      A   
ATOM    556  CB  ARG A  63     -13.728  -3.355  21.089  1.00 10.00      A   
ATOM    557  CG  ARG A  63     -14.730  -3.049  22.189  1.00 10.00      A   
ATOM    558  CD  ARG A  63     -14.280  -3.636  23.514  1.00 10.00      A   
ATOM    559  NE  ARG A  63     -12.963  -3.142  23.912  1.00 10.00      A   
ATOM    560  HE  ARG A  63     -12.835  -2.164  23.938  1.00 10.00      A   
ATOM    561  CZ  ARG A  63     -11.938  -3.935  24.220  1.00 10.00      A   
ATOM    562  NH1 ARG A  63     -12.079  -5.250  24.176  1.00 10.00      A   
ATOM    563 HH11 ARG A  63     -11.276  -5.870  24.411  1.00 10.00      A   
ATOM    564 HH12 ARG A  63     -12.992  -5.672  23.901  1.00 10.00      A   
ATOM    565  NH2 ARG A  63     -10.771  -3.412  24.568  1.00 10.00      A   
ATOM    566 HH21 ARG A  63     -10.645  -2.376  24.599  1.00 10.00      A   
ATOM    567 HH22 ARG A  63      -9.971  -4.036  24.812  1.00 10.00      A   
ATOM    568  C   ARG A  63     -15.400  -3.732  19.276  1.00 10.00      A   
ATOM    569  O   ARG A  63     -16.560  -4.082  19.509  1.00 10.00      A   
ATOM    570  N   ARG A  64     -15.088  -2.828  18.365  1.00 10.00      A   
ATOM    571  HN  ARG A  64     -14.143  -2.604  18.216  1.00 10.00      A   
ATOM    572  CA  ARG A  64     -16.108  -2.161  17.582  1.00 10.00      A   
ATOM    573  CB  ARG A  64     -15.631  -0.784  17.124  1.00 10.00      A   
ATOM    574  CG  ARG A  64     -16.698   0.036  16.422  1.00 10.00      A   
ATOM    575  CD  ARG A  64     -16.247   1.471  16.240  1.00 10.00      A   
ATOM    576  NE  ARG A  64     -16.946   2.124  15.134  1.00 10.00      A   
ATOM    577  HE  ARG A  64     -17.593   1.585  14.634  1.00 10.00      A   
ATOM    578  CZ  ARG A  64     -16.747   3.387  14.777  1.00 10.00      A   
ATOM    579  NH1 ARG A  64     -15.872   4.147  15.426  1.00 10.00      A   
ATOM    580 HH11 ARG A  64     -15.321   3.756  16.239  1.00 10.00      A   
ATOM    581 HH12 ARG A  64     -15.722   5.142  15.135  1.00 10.00      A   
ATOM    582  NH2 ARG A  64     -17.421   3.900  13.753  1.00 10.00      A   
ATOM    583 HH21 ARG A  64     -17.262   4.896  13.477  1.00 10.00      A   
ATOM    584 HH22 ARG A  64     -18.105   3.318  13.222  1.00 10.00      A   
ATOM    585  C   ARG A  64     -16.542  -3.010  16.394  1.00 10.00      A   
ATOM    586  O   ARG A  64     -17.729  -3.274  16.223  1.00 10.00      A   
ATOM    587  N   PHE A  65     -15.580  -3.457  15.591  1.00 10.00      A   
ATOM    588  HN  PHE A  65     -14.642  -3.255  15.805  1.00 10.00      A   
ATOM    589  CA  PHE A  65     -15.880  -4.269  14.409  1.00 10.00      A   
ATOM    590  CB  PHE A  65     -15.210  -3.692  13.155  1.00 10.00      A   
ATOM    591  CG  PHE A  65     -15.405  -2.219  12.969  1.00 10.00      A   
ATOM    592  CD1 PHE A  65     -14.319  -1.364  12.956  1.00 10.00      A   
ATOM    593  CD2 PHE A  65     -16.673  -1.688  12.813  1.00 10.00      A   
ATOM    594  CE1 PHE A  65     -14.493  -0.004  12.792  1.00 10.00      A   
ATOM    595  CE2 PHE A  65     -16.855  -0.329  12.649  1.00 10.00      A   
ATOM    596  CZ  PHE A  65     -15.763   0.514  12.639  1.00 10.00      A   
ATOM    597  C   PHE A  65     -15.432  -5.714  14.607  1.00 10.00      A   
ATOM    598  O   PHE A  65     -14.257  -6.035  14.440  1.00 10.00      A   
ATOM    599  N   PRO A  66     -16.362  -6.607  14.964  1.00 10.00      A   
ATOM    600  CA  PRO A  66     -16.061  -8.008  15.189  1.00 10.00      A   
ATOM    601  CB  PRO A  66     -17.013  -8.353  16.336  1.00 10.00      A   
ATOM    602  CG  PRO A  66     -18.168  -7.400  16.207  1.00 10.00      A   
ATOM    603  CD  PRO A  66     -17.780  -6.332  15.212  1.00 10.00      A   
ATOM    604  C   PRO A  66     -16.361  -8.888  13.973  1.00 10.00      A   
ATOM    605  O   PRO A  66     -16.327 -10.114  14.076  1.00 10.00      A   
ATOM    606  N   LYS A  67     -16.636  -8.269  12.826  1.00 10.00      A   
ATOM    607  HN  LYS A  67     -16.622  -7.285  12.793  1.00 10.00      A   
ATOM    608  CA  LYS A  67     -16.949  -9.020  11.607  1.00 10.00      A   
ATOM    609  CB  LYS A  67     -18.451  -8.983  11.311  1.00 10.00      A   
ATOM    610  CG  LYS A  67     -19.287  -9.867  12.219  1.00 10.00      A   
ATOM    611  CD  LYS A  67     -20.726  -9.933  11.743  1.00 10.00      A   
ATOM    612  CE  LYS A  67     -21.520 -10.970  12.517  1.00 10.00      A   
ATOM    613  NZ  LYS A  67     -22.901 -11.129  11.982  1.00 10.00      A   
ATOM    614  HZ1 LYS A  67     -22.872 -11.394  10.980  1.00 10.00      A   
ATOM    615  HZ2 LYS A  67     -23.434 -10.238  12.079  1.00 10.00      A   
ATOM    616  HZ3 LYS A  67     -23.400 -11.875  12.509  1.00 10.00      A   
ATOM    617  C   LYS A  67     -16.169  -8.510  10.396  1.00 10.00      A   
ATOM    618  O   LYS A  67     -16.692  -8.466   9.282  1.00 10.00      A   
ATOM    619  N   VAL A  68     -14.916  -8.138  10.614  1.00 10.00      A   
ATOM    620  HN  VAL A  68     -14.548  -8.201  11.518  1.00 10.00      A   
ATOM    621  CA  VAL A  68     -14.069  -7.638   9.536  1.00 10.00      A   
ATOM    622  CB  VAL A  68     -12.938  -6.744  10.079  1.00 10.00      A   
ATOM    623  CG1 VAL A  68     -12.096  -6.185   8.944  1.00 10.00      A   
ATOM    624  CG2 VAL A  68     -13.507  -5.620  10.925  1.00 10.00      A   
ATOM    625  C   VAL A  68     -13.458  -8.800   8.751  1.00 10.00      A   
ATOM    626  O   VAL A  68     -12.951  -9.758   9.336  1.00 10.00      A   
ATOM    627  N   ARG A  69     -13.508  -8.716   7.428  1.00 10.00      A   
ATOM    628  HN  ARG A  69     -13.925  -7.925   7.011  1.00 10.00      A   
ATOM    629  CA  ARG A  69     -12.958  -9.761   6.576  1.00 10.00      A   
ATOM    630  CB  ARG A  69     -14.012 -10.265   5.584  1.00 10.00      A   
ATOM    631  CG  ARG A  69     -15.155 -11.035   6.229  1.00 10.00      A   
ATOM    632  CD  ARG A  69     -16.044 -11.687   5.180  1.00 10.00      A   
ATOM    633  NE  ARG A  69     -17.094 -12.524   5.771  1.00 10.00      A   
ATOM    634  HE  ARG A  69     -17.679 -12.104   6.446  1.00 10.00      A   
ATOM    635  CZ  ARG A  69     -17.296 -13.805   5.455  1.00 10.00      A   
ATOM    636  NH1 ARG A  69     -16.519 -14.411   4.557  1.00 10.00      A   
ATOM    637 HH11 ARG A  69     -15.737 -13.883   4.086  1.00 10.00      A   
ATOM    638 HH12 ARG A  69     -16.676 -15.414   4.319  1.00 10.00      A   
ATOM    639  NH2 ARG A  69     -18.282 -14.477   6.038  1.00 10.00      A   
ATOM    640 HH21 ARG A  69     -18.455 -15.478   5.796  1.00 10.00      A   
ATOM    641 HH22 ARG A  69     -18.893 -14.006   6.739  1.00 10.00      A   
ATOM    642  C   ARG A  69     -11.710  -9.278   5.832  1.00 10.00      A   
ATOM    643  O   ARG A  69     -10.888 -10.084   5.395  1.00 10.00      A   
ATOM    644  N   SER A  70     -11.577  -7.966   5.693  1.00 10.00      A   
ATOM    645  HN  SER A  70     -12.267  -7.375   6.060  1.00 10.00      A   
ATOM    646  CA  SER A  70     -10.433  -7.375   5.009  1.00 10.00      A   
ATOM    647  CB  SER A  70     -10.869  -6.801   3.659  1.00 10.00      A   
ATOM    648  OG  SER A  70      -9.753  -6.507   2.838  1.00 10.00      A   
ATOM    649  HG  SER A  70      -9.382  -5.652   3.096  1.00 10.00      A   
ATOM    650  C   SER A  70      -9.811  -6.281   5.877  1.00 10.00      A   
ATOM    651  O   SER A  70     -10.457  -5.276   6.189  1.00 10.00      A   
ATOM    652  N   VAL A  71      -8.559  -6.482   6.269  1.00 10.00      A   
ATOM    653  HN  VAL A  71      -8.088  -7.293   5.974  1.00 10.00      A   
ATOM    654  CA  VAL A  71      -7.861  -5.524   7.118  1.00 10.00      A   
ATOM    655  CB  VAL A  71      -7.363  -6.185   8.422  1.00 10.00      A   
ATOM    656  CG1 VAL A  71      -6.803  -5.140   9.375  1.00 10.00      A   
ATOM    657  CG2 VAL A  71      -8.478  -6.975   9.090  1.00 10.00      A   
ATOM    658  C   VAL A  71      -6.674  -4.887   6.399  1.00 10.00      A   
ATOM    659  O   VAL A  71      -5.832  -5.589   5.832  1.00 10.00      A   
ATOM    660  N   GLU A  72      -6.613  -3.560   6.434  1.00 10.00      A   
ATOM    661  HN  GLU A  72      -7.321  -3.066   6.899  1.00 10.00      A   
ATOM    662  CA  GLU A  72      -5.529  -2.807   5.809  1.00 10.00      A   
ATOM    663  CB  GLU A  72      -6.098  -1.834   4.778  1.00 10.00      A   
ATOM    664  CG  GLU A  72      -5.137  -1.470   3.657  1.00 10.00      A   
ATOM    665  CD  GLU A  72      -5.678  -1.838   2.289  1.00 10.00      A   
ATOM    666  OE1 GLU A  72      -6.728  -2.507   2.221  1.00 10.00      A   
ATOM    667  OE2 GLU A  72      -5.050  -1.466   1.277  1.00 10.00      A   
ATOM    668  C   GLU A  72      -4.775  -2.032   6.886  1.00 10.00      A   
ATOM    669  O   GLU A  72      -5.377  -1.262   7.640  1.00 10.00      A   
ATOM    670  N   LEU A  73      -3.463  -2.235   6.969  1.00 10.00      A   
ATOM    671  HN  LEU A  73      -3.027  -2.855   6.338  1.00 10.00      A   
ATOM    672  CA  LEU A  73      -2.656  -1.554   7.978  1.00 10.00      A   
ATOM    673  CB  LEU A  73      -2.342  -2.508   9.135  1.00 10.00      A   
ATOM    674  CG  LEU A  73      -3.520  -2.924  10.018  1.00 10.00      A   
ATOM    675  CD1 LEU A  73      -3.239  -4.256  10.695  1.00 10.00      A   
ATOM    676  CD2 LEU A  73      -3.809  -1.855  11.060  1.00 10.00      A   
ATOM    677  C   LEU A  73      -1.351  -0.999   7.416  1.00 10.00      A   
ATOM    678  O   LEU A  73      -0.671  -1.649   6.620  1.00 10.00      A   
ATOM    679  N   LYS A  74      -1.014   0.213   7.839  1.00 10.00      A   
ATOM    680  HN  LYS A  74      -1.617   0.688   8.448  1.00 10.00      A   
ATOM    681  CA  LYS A  74       0.223   0.868   7.426  1.00 10.00      A   
ATOM    682  CB  LYS A  74      -0.071   2.168   6.667  1.00 10.00      A   
ATOM    683  CG  LYS A  74      -1.019   2.010   5.483  1.00 10.00      A   
ATOM    684  CD  LYS A  74      -1.205   3.327   4.745  1.00 10.00      A   
ATOM    685  CE  LYS A  74      -2.255   3.215   3.648  1.00 10.00      A   
ATOM    686  NZ  LYS A  74      -2.358   4.464   2.843  1.00 10.00      A   
ATOM    687  HZ1 LYS A  74      -1.869   4.341   1.931  1.00 10.00      A   
ATOM    688  HZ2 LYS A  74      -1.911   5.256   3.348  1.00 10.00      A   
ATOM    689  HZ3 LYS A  74      -3.353   4.701   2.661  1.00 10.00      A   
ATOM    690  C   LYS A  74       1.057   1.156   8.675  1.00 10.00      A   
ATOM    691  O   LYS A  74       0.500   1.434   9.744  1.00 10.00      A   
ATOM    692  N   GLY A  75       2.376   1.075   8.556  1.00 10.00      A   
ATOM    693  HN  GLY A  75       2.775   0.861   7.685  1.00 10.00      A   
ATOM    694  CA  GLY A  75       3.228   1.307   9.710  1.00 10.00      A   
ATOM    695  C   GLY A  75       4.322   2.327   9.482  1.00 10.00      A   
ATOM    696  O   GLY A  75       4.262   3.438  10.010  1.00 10.00      A   
ATOM    697  N   LYS A  76       5.336   1.943   8.713  1.00 10.00      A   
ATOM    698  HN  LYS A  76       5.326   1.039   8.324  1.00 10.00      A   
ATOM    699  CA  LYS A  76       6.459   2.829   8.426  1.00 10.00      A   
ATOM    700  CB  LYS A  76       7.600   2.060   7.750  1.00 10.00      A   
ATOM    701  CG  LYS A  76       8.360   1.109   8.659  1.00 10.00      A   
ATOM    702  CD  LYS A  76       9.477   0.411   7.896  1.00 10.00      A   
ATOM    703  CE  LYS A  76      10.368  -0.405   8.817  1.00 10.00      A   
ATOM    704  NZ  LYS A  76      11.493  -1.041   8.076  1.00 10.00      A   
ATOM    705  HZ1 LYS A  76      12.157  -1.487   8.744  1.00 10.00      A   
ATOM    706  HZ2 LYS A  76      12.006  -0.328   7.521  1.00 10.00      A   
ATOM    707  HZ3 LYS A  76      11.131  -1.768   7.427  1.00 10.00      A   
ATOM    708  C   LYS A  76       6.032   4.005   7.548  1.00 10.00      A   
ATOM    709  O   LYS A  76       5.140   3.870   6.712  1.00 10.00      A   
ATOM    710  N   PRO A  77       6.668   5.173   7.733  1.00 10.00      A   
ATOM    711  CA  PRO A  77       6.360   6.378   6.955  1.00 10.00      A   
ATOM    712  CB  PRO A  77       7.083   7.484   7.729  1.00 10.00      A   
ATOM    713  CG  PRO A  77       8.218   6.796   8.398  1.00 10.00      A   
ATOM    714  CD  PRO A  77       7.734   5.411   8.723  1.00 10.00      A   
ATOM    715  C   PRO A  77       6.889   6.290   5.519  1.00 10.00      A   
ATOM    716  O   PRO A  77       7.617   5.359   5.166  1.00 10.00      A   
ATOM    717  N   HIS A  78       6.525   7.277   4.709  1.00 10.00      A   
ATOM    718  HN  HIS A  78       5.957   7.994   5.069  1.00 10.00      A   
ATOM    719  CA  HIS A  78       6.925   7.342   3.302  1.00 10.00      A   
ATOM    720  CB  HIS A  78       6.287   8.578   2.639  1.00 10.00      A   
ATOM    721  CG  HIS A  78       6.902   9.024   1.344  1.00 10.00      A   
ATOM    722  ND1 HIS A  78       7.377  10.299   1.129  1.00 10.00      A   
ATOM    723  HD1 HIS A  78       7.358  11.043   1.780  1.00 10.00      A   
ATOM    724  CD2 HIS A  78       7.104   8.351   0.182  1.00 10.00      A   
ATOM    725  CE1 HIS A  78       7.843  10.360  -0.124  1.00 10.00      A   
ATOM    726  NE2 HIS A  78       7.701   9.204  -0.745  1.00 10.00      A   
ATOM    727  C   HIS A  78       8.447   7.325   3.113  1.00 10.00      A   
ATOM    728  O   HIS A  78       8.966   6.589   2.274  1.00 10.00      A   
ATOM    729  N   PHE A  79       9.164   8.111   3.910  1.00 10.00      A   
ATOM    730  HN  PHE A  79       8.704   8.656   4.587  1.00 10.00      A   
ATOM    731  CA  PHE A  79      10.620   8.193   3.793  1.00 10.00      A   
ATOM    732  CB  PHE A  79      11.150   9.486   4.416  1.00 10.00      A   
ATOM    733  CG  PHE A  79      11.348  10.593   3.418  1.00 10.00      A   
ATOM    734  CD1 PHE A  79      10.262  11.266   2.885  1.00 10.00      A   
ATOM    735  CD2 PHE A  79      12.622  10.957   3.008  1.00 10.00      A   
ATOM    736  CE1 PHE A  79      10.438  12.280   1.963  1.00 10.00      A   
ATOM    737  CE2 PHE A  79      12.806  11.972   2.086  1.00 10.00      A   
ATOM    738  CZ  PHE A  79      11.711  12.634   1.562  1.00 10.00      A   
ATOM    739  C   PHE A  79      11.359   6.967   4.340  1.00 10.00      A   
ATOM    740  O   PHE A  79      12.588   6.961   4.424  1.00 10.00      A   
ATOM    741  N   ALA A  80      10.620   5.920   4.689  1.00 10.00      A   
ATOM    742  HN  ALA A  80       9.644   5.967   4.596  1.00 10.00      A   
ATOM    743  CA  ALA A  80      11.229   4.702   5.206  1.00 10.00      A   
ATOM    744  CB  ALA A  80      10.205   3.842   5.923  1.00 10.00      A   
ATOM    745  C   ALA A  80      11.899   3.913   4.088  1.00 10.00      A   
ATOM    746  O   ALA A  80      12.930   3.278   4.299  1.00 10.00      A   
ATOM    747  N   ASP A  81      11.321   3.976   2.893  1.00 10.00      A   
ATOM    748  HN  ASP A  81      10.501   4.508   2.782  1.00 10.00      A   
ATOM    749  CA  ASP A  81      11.866   3.260   1.739  1.00 10.00      A   
ATOM    750  CB  ASP A  81      10.829   3.160   0.613  1.00 10.00      A   
ATOM    751  CG  ASP A  81       9.676   2.231   0.946  1.00 10.00      A   
ATOM    752  OD1 ASP A  81       9.735   1.040   0.570  1.00 10.00      A   
ATOM    753  OD2 ASP A  81       8.708   2.693   1.583  1.00 10.00      A   
ATOM    754  C   ASP A  81      13.132   3.936   1.222  1.00 10.00      A   
ATOM    755  O   ASP A  81      13.842   3.391   0.378  1.00 10.00      A   
ATOM    756  N   PHE A  82      13.416   5.124   1.741  1.00 10.00      A   
ATOM    757  HN  PHE A  82      12.820   5.503   2.420  1.00 10.00      A   
ATOM    758  CA  PHE A  82      14.596   5.873   1.328  1.00 10.00      A   
ATOM    759  CB  PHE A  82      14.261   7.357   1.154  1.00 10.00      A   
ATOM    760  CG  PHE A  82      13.165   7.625   0.160  1.00 10.00      A   
ATOM    761  CD1 PHE A  82      13.170   7.013  -1.084  1.00 10.00      A   
ATOM    762  CD2 PHE A  82      12.130   8.490   0.471  1.00 10.00      A   
ATOM    763  CE1 PHE A  82      12.164   7.257  -1.995  1.00 10.00      A   
ATOM    764  CE2 PHE A  82      11.122   8.739  -0.437  1.00 10.00      A   
ATOM    765  CZ  PHE A  82      11.138   8.122  -1.672  1.00 10.00      A   
ATOM    766  C   PHE A  82      15.736   5.703   2.327  1.00 10.00      A   
ATOM    767  O   PHE A  82      16.778   6.349   2.208  1.00 10.00      A   
ATOM    768  N   ASN A  83      15.522   4.824   3.307  1.00 10.00      A   
ATOM    769  HN  ASN A  83      14.663   4.356   3.338  1.00 10.00      A   
ATOM    770  CA  ASN A  83      16.520   4.535   4.338  1.00 10.00      A   
ATOM    771  CB  ASN A  83      17.801   3.934   3.739  1.00 10.00      A   
ATOM    772  CG  ASN A  83      18.717   3.329   4.787  1.00 10.00      A   
ATOM    773  OD1 ASN A  83      18.261   2.838   5.820  1.00 10.00      A   
ATOM    774  ND2 ASN A  83      20.019   3.361   4.530  1.00 10.00      A   
ATOM    775 HD21 ASN A  83      20.315   3.768   3.687  1.00 10.00      A   
ATOM    776 HD22 ASN A  83      20.631   2.977   5.193  1.00 10.00      A   
ATOM    777  C   ASN A  83      16.819   5.765   5.203  1.00 10.00      A   
ATOM    778  O   ASN A  83      17.963   6.223   5.294  1.00 10.00      A   
ATOM    779  N   LEU A  84      15.777   6.301   5.830  1.00 10.00      A   
ATOM    780  HN  LEU A  84      14.890   5.897   5.709  1.00 10.00      A   
ATOM    781  CA  LEU A  84      15.916   7.472   6.697  1.00 10.00      A   
ATOM    782  CB  LEU A  84      15.147   8.671   6.129  1.00 10.00      A   
ATOM    783  CG  LEU A  84      15.947   9.663   5.286  1.00 10.00      A   
ATOM    784  CD1 LEU A  84      15.973   9.238   3.829  1.00 10.00      A   
ATOM    785  CD2 LEU A  84      15.383  11.069   5.436  1.00 10.00      A   
ATOM    786  C   LEU A  84      15.398   7.171   8.093  1.00 10.00      A   
ATOM    787  O   LEU A  84      15.383   8.044   8.966  1.00 10.00      A   
ATOM    788  N   VAL A  85      14.969   5.935   8.298  1.00 10.00      A   
ATOM    789  HN  VAL A  85      15.022   5.281   7.567  1.00 10.00      A   
ATOM    790  CA  VAL A  85      14.430   5.515   9.581  1.00 10.00      A   
ATOM    791  CB  VAL A  85      12.982   4.991   9.436  1.00 10.00      A   
ATOM    792  CG1 VAL A  85      12.333   4.790  10.799  1.00 10.00      A   
ATOM    793  CG2 VAL A  85      12.148   5.929   8.576  1.00 10.00      A   
ATOM    794  C   VAL A  85      15.296   4.417  10.190  1.00 10.00      A   
ATOM    795  O   VAL A  85      15.493   3.366   9.575  1.00 10.00      A   
ATOM    796  N   PRO A  86      15.845   4.663  11.396  1.00 10.00      A   
ATOM    797  CA  PRO A  86      16.684   3.687  12.106  1.00 10.00      A   
ATOM    798  CB  PRO A  86      16.915   4.343  13.474  1.00 10.00      A   
ATOM    799  CG  PRO A  86      16.752   5.801  13.220  1.00 10.00      A   
ATOM    800  CD  PRO A  86      15.700   5.918  12.154  1.00 10.00      A   
ATOM    801  C   PRO A  86      15.955   2.354  12.266  1.00 10.00      A   
ATOM    802  O   PRO A  86      14.756   2.320  12.566  1.00 10.00      A   
ATOM    803  N   ASP A  87      16.676   1.267  12.037  1.00 10.00      A   
ATOM    804  HN  ASP A  87      17.627   1.363  11.812  1.00 10.00      A   
ATOM    805  CA  ASP A  87      16.107  -0.069  12.131  1.00 10.00      A   
ATOM    806  CB  ASP A  87      17.062  -1.106  11.540  1.00 10.00      A   
ATOM    807  CG  ASP A  87      17.070  -1.086  10.024  1.00 10.00      A   
ATOM    808  OD1 ASP A  87      17.793  -0.248   9.436  1.00 10.00      A   
ATOM    809  OD2 ASP A  87      16.342  -1.902   9.414  1.00 10.00      A   
ATOM    810  C   ASP A  87      15.750  -0.422  13.567  1.00 10.00      A   
ATOM    811  O   ASP A  87      16.574  -0.285  14.475  1.00 10.00      A   
ATOM    812  N   GLY A  88      14.520  -0.878  13.758  1.00 10.00      A   
ATOM    813  HN  GLY A  88      13.920  -0.975  12.988  1.00 10.00      A   
ATOM    814  CA  GLY A  88      14.054  -1.238  15.082  1.00 10.00      A   
ATOM    815  C   GLY A  88      13.134  -0.178  15.649  1.00 10.00      A   
ATOM    816  O   GLY A  88      12.859  -0.163  16.847  1.00 10.00      A   
ATOM    817  N   TRP A  89      12.667   0.717  14.782  1.00 10.00      A   
ATOM    818  HN  TRP A  89      12.930   0.653  13.841  1.00 10.00      A   
ATOM    819  CA  TRP A  89      11.775   1.788  15.192  1.00 10.00      A   
ATOM    820  CB  TRP A  89      11.620   2.824  14.071  1.00 10.00      A   
ATOM    821  CG  TRP A  89      10.736   3.984  14.422  1.00 10.00      A   
ATOM    822  CD1 TRP A  89      11.094   5.106  15.112  1.00 10.00      A   
ATOM    823  CD2 TRP A  89       9.348   4.138  14.097  1.00 10.00      A   
ATOM    824  NE1 TRP A  89      10.015   5.945  15.242  1.00 10.00      A   
ATOM    825  HE1 TRP A  89      10.019   6.813  15.698  1.00 10.00      A   
ATOM    826  CE2 TRP A  89       8.930   5.375  14.628  1.00 10.00      A   
ATOM    827  CE3 TRP A  89       8.417   3.350  13.411  1.00 10.00      A   
ATOM    828  CZ2 TRP A  89       7.624   5.844  14.495  1.00 10.00      A   
ATOM    829  CZ3 TRP A  89       7.123   3.817  13.279  1.00 10.00      A   
ATOM    830  CH2 TRP A  89       6.739   5.052  13.819  1.00 10.00      A   
ATOM    831  C   TRP A  89      10.415   1.233  15.590  1.00 10.00      A   
ATOM    832  O   TRP A  89       9.936   1.478  16.696  1.00 10.00      A   
ATOM    833  N   GLY A  90       9.796   0.487  14.684  1.00 10.00      A   
ATOM    834  HN  GLY A  90      10.230   0.315  13.821  1.00 10.00      A   
ATOM    835  CA  GLY A  90       8.493  -0.083  14.957  1.00 10.00      A   
ATOM    836  C   GLY A  90       7.852  -0.657  13.710  1.00 10.00      A   
ATOM    837  O   GLY A  90       8.545  -0.965  12.741  1.00 10.00      A   
ATOM    838  N   GLY A  91       6.531  -0.784  13.731  1.00 10.00      A   
ATOM    839  HN  GLY A  91       6.033  -0.514  14.535  1.00 10.00      A   
ATOM    840  CA  GLY A  91       5.813  -1.330  12.597  1.00 10.00      A   
ATOM    841  C   GLY A  91       5.623  -2.823  12.748  1.00 10.00      A   
ATOM    842  O   GLY A  91       5.685  -3.572  11.776  1.00 10.00      A   
ATOM    843  N   TYR A  92       5.392  -3.255  13.977  1.00 10.00      A   
ATOM    844  HN  TYR A  92       5.328  -2.602  14.707  1.00 10.00      A   
ATOM    845  CA  TYR A  92       5.213  -4.669  14.268  1.00 10.00      A   
ATOM    846  CB  TYR A  92       5.782  -4.999  15.648  1.00 10.00      A   
ATOM    847  CG  TYR A  92       7.189  -4.478  15.852  1.00 10.00      A   
ATOM    848  CD1 TYR A  92       7.449  -3.441  16.742  1.00 10.00      A   
ATOM    849  CD2 TYR A  92       8.256  -5.009  15.141  1.00 10.00      A   
ATOM    850  CE1 TYR A  92       8.731  -2.949  16.917  1.00 10.00      A   
ATOM    851  CE2 TYR A  92       9.540  -4.527  15.312  1.00 10.00      A   
ATOM    852  CZ  TYR A  92       9.773  -3.497  16.198  1.00 10.00      A   
ATOM    853  OH  TYR A  92      11.054  -3.009  16.354  1.00 10.00      A   
ATOM    854  HH  TYR A  92      11.172  -2.680  17.251  1.00 10.00      A   
ATOM    855  C   TYR A  92       3.746  -5.061  14.187  1.00 10.00      A   
ATOM    856  O   TYR A  92       2.905  -4.497  14.885  1.00 10.00      A   
ATOM    857  N   VAL A  93       3.447  -6.028  13.334  1.00 10.00      A   
ATOM    858  HN  VAL A  93       4.167  -6.440  12.808  1.00 10.00      A   
ATOM    859  CA  VAL A  93       2.079  -6.497  13.151  1.00 10.00      A   
ATOM    860  CB  VAL A  93       1.799  -6.851  11.673  1.00 10.00      A   
ATOM    861  CG1 VAL A  93       2.427  -8.187  11.304  1.00 10.00      A   
ATOM    862  CG2 VAL A  93       0.304  -6.844  11.385  1.00 10.00      A   
ATOM    863  C   VAL A  93       1.777  -7.703  14.044  1.00 10.00      A   
ATOM    864  O   VAL A  93       0.634  -8.162  14.116  1.00 10.00      A   
ATOM    865  N   TYR A  94       2.806  -8.207  14.728  1.00 10.00      A   
ATOM    866  HN  TYR A  94       3.695  -7.802  14.618  1.00 10.00      A   
ATOM    867  CA  TYR A  94       2.655  -9.359  15.622  1.00 10.00      A   
ATOM    868  CB  TYR A  94       3.945  -9.648  16.399  1.00 10.00      A   
ATOM    869  CG  TYR A  94       3.816 -10.781  17.395  1.00 10.00      A   
ATOM    870  CD1 TYR A  94       3.624 -12.090  16.970  1.00 10.00      A   
ATOM    871  CD2 TYR A  94       3.873 -10.539  18.761  1.00 10.00      A   
ATOM    872  CE1 TYR A  94       3.495 -13.125  17.878  1.00 10.00      A   
ATOM    873  CE2 TYR A  94       3.748 -11.568  19.676  1.00 10.00      A   
ATOM    874  CZ  TYR A  94       3.557 -12.858  19.230  1.00 10.00      A   
ATOM    875  OH  TYR A  94       3.423 -13.883  20.141  1.00 10.00      A   
ATOM    876  HH  TYR A  94       2.581 -13.778  20.615  1.00 10.00      A   
ATOM    877  C   TYR A  94       1.450  -9.233  16.568  1.00 10.00      A   
ATOM    878  O   TYR A  94       0.605 -10.128  16.601  1.00 10.00      A   
ATOM    879  N   PRO A  95       1.337  -8.128  17.346  1.00 10.00      A   
ATOM    880  CA  PRO A  95       0.210  -7.933  18.272  1.00 10.00      A   
ATOM    881  CB  PRO A  95       0.442  -6.528  18.832  1.00 10.00      A   
ATOM    882  CG  PRO A  95       1.904  -6.303  18.683  1.00 10.00      A   
ATOM    883  CD  PRO A  95       2.298  -7.003  17.417  1.00 10.00      A   
ATOM    884  C   PRO A  95      -1.141  -7.991  17.565  1.00 10.00      A   
ATOM    885  O   PRO A  95      -2.126  -8.470  18.131  1.00 10.00      A   
ATOM    886  N   TRP A  96      -1.181  -7.511  16.327  1.00 10.00      A   
ATOM    887  HN  TRP A  96      -0.356  -7.165  15.924  1.00 10.00      A   
ATOM    888  CA  TRP A  96      -2.414  -7.512  15.547  1.00 10.00      A   
ATOM    889  CB  TRP A  96      -2.262  -6.652  14.292  1.00 10.00      A   
ATOM    890  CG  TRP A  96      -2.111  -5.189  14.564  1.00 10.00      A   
ATOM    891  CD1 TRP A  96      -0.945  -4.516  14.774  1.00 10.00      A   
ATOM    892  CD2 TRP A  96      -3.158  -4.215  14.642  1.00 10.00      A   
ATOM    893  NE1 TRP A  96      -1.199  -3.185  14.985  1.00 10.00      A   
ATOM    894  HE1 TRP A  96      -0.518  -2.497  15.161  1.00 10.00      A   
ATOM    895  CE2 TRP A  96      -2.552  -2.972  14.907  1.00 10.00      A   
ATOM    896  CE3 TRP A  96      -4.548  -4.273  14.515  1.00 10.00      A   
ATOM    897  CZ2 TRP A  96      -3.288  -1.797  15.046  1.00 10.00      A   
ATOM    898  CZ3 TRP A  96      -5.276  -3.105  14.652  1.00 10.00      A   
ATOM    899  CH2 TRP A  96      -4.646  -1.885  14.916  1.00 10.00      A   
ATOM    900  C   TRP A  96      -2.790  -8.933  15.146  1.00 10.00      A   
ATOM    901  O   TRP A  96      -3.917  -9.374  15.365  1.00 10.00      A   
ATOM    902  N   ILE A  97      -1.830  -9.647  14.570  1.00 10.00      A   
ATOM    903  HN  ILE A  97      -0.947  -9.235  14.437  1.00 10.00      A   
ATOM    904  CA  ILE A  97      -2.044 -11.021  14.128  1.00 10.00      A   
ATOM    905  CB  ILE A  97      -0.762 -11.620  13.505  1.00 10.00      A   
ATOM    906  CG1 ILE A  97      -0.376 -10.859  12.232  1.00 10.00      A   
ATOM    907  CG2 ILE A  97      -0.933 -13.109  13.219  1.00 10.00      A   
ATOM    908  CD1 ILE A  97      -1.459 -10.839  11.171  1.00 10.00      A   
ATOM    909  C   ILE A  97      -2.501 -11.898  15.287  1.00 10.00      A   
ATOM    910  O   ILE A  97      -3.462 -12.660  15.158  1.00 10.00      A   
ATOM    911  N   GLU A  98      -1.818 -11.769  16.421  1.00 10.00      A   
ATOM    912  HN  GLU A  98      -1.065 -11.135  16.457  1.00 10.00      A   
ATOM    913  CA  GLU A  98      -2.144 -12.546  17.608  1.00 10.00      A   
ATOM    914  CB  GLU A  98      -1.164 -12.223  18.737  1.00 10.00      A   
ATOM    915  CG  GLU A  98      -1.206 -13.211  19.888  1.00 10.00      A   
ATOM    916  CD  GLU A  98      -0.195 -12.892  20.964  1.00 10.00      A   
ATOM    917  OE1 GLU A  98       0.895 -13.496  20.956  1.00 10.00      A   
ATOM    918  OE2 GLU A  98      -0.489 -12.042  21.830  1.00 10.00      A   
ATOM    919  C   GLU A  98      -3.578 -12.284  18.061  1.00 10.00      A   
ATOM    920  O   GLU A  98      -4.350 -13.218  18.295  1.00 10.00      A   
ATOM    921  N   ALA A  99      -3.939 -11.011  18.156  1.00 10.00      A   
ATOM    922  HN  ALA A  99      -3.285 -10.312  17.936  1.00 10.00      A   
ATOM    923  CA  ALA A  99      -5.278 -10.623  18.581  1.00 10.00      A   
ATOM    924  CB  ALA A  99      -5.351  -9.119  18.809  1.00 10.00      A   
ATOM    925  C   ALA A  99      -6.334 -11.069  17.572  1.00 10.00      A   
ATOM    926  O   ALA A  99      -7.410 -11.535  17.951  1.00 10.00      A   
ATOM    927  N   MET A 100      -6.016 -10.934  16.289  1.00 10.00      A   
ATOM    928  HN  MET A 100      -5.139 -10.551  16.049  1.00 10.00      A   
ATOM    929  CA  MET A 100      -6.938 -11.322  15.227  1.00 10.00      A   
ATOM    930  CB  MET A 100      -6.466 -10.819  13.859  1.00 10.00      A   
ATOM    931  CG  MET A 100      -6.665  -9.326  13.654  1.00 10.00      A   
ATOM    932  SD  MET A 100      -6.737  -8.856  11.914  1.00 10.00      A   
ATOM    933  CE  MET A 100      -5.038  -9.126  11.413  1.00 10.00      A   
ATOM    934  C   MET A 100      -7.160 -12.827  15.201  1.00 10.00      A   
ATOM    935  O   MET A 100      -8.272 -13.289  14.958  1.00 10.00      A   
ATOM    936  N   SER A 101      -6.108 -13.587  15.480  1.00 10.00      A   
ATOM    937  HN  SER A 101      -5.246 -13.159  15.677  1.00 10.00      A   
ATOM    938  CA  SER A 101      -6.200 -15.043  15.488  1.00 10.00      A   
ATOM    939  CB  SER A 101      -4.810 -15.670  15.608  1.00 10.00      A   
ATOM    940  OG  SER A 101      -3.952 -15.232  14.569  1.00 10.00      A   
ATOM    941  HG  SER A 101      -3.859 -14.275  14.620  1.00 10.00      A   
ATOM    942  C   SER A 101      -7.079 -15.525  16.636  1.00 10.00      A   
ATOM    943  O   SER A 101      -7.516 -16.672  16.664  1.00 10.00      A   
ATOM    944  N   SER A 102      -7.351 -14.632  17.576  1.00 10.00      A   
ATOM    945  HN  SER A 102      -7.006 -13.718  17.482  1.00 10.00      A   
ATOM    946  CA  SER A 102      -8.164 -14.968  18.729  1.00 10.00      A   
ATOM    947  CB  SER A 102      -7.464 -14.497  20.007  1.00 10.00      A   
ATOM    948  OG  SER A 102      -6.072 -14.768  19.958  1.00 10.00      A   
ATOM    949  HG  SER A 102      -5.688 -14.337  19.185  1.00 10.00      A   
ATOM    950  C   SER A 102      -9.544 -14.329  18.631  1.00 10.00      A   
ATOM    951  O   SER A 102     -10.260 -14.223  19.629  1.00 10.00      A   
ATOM    952  N   SER A 103      -9.917 -13.904  17.424  1.00 10.00      A   
ATOM    953  HN  SER A 103      -9.308 -14.031  16.662  1.00 10.00      A   
ATOM    954  CA  SER A 103     -11.214 -13.266  17.209  1.00 10.00      A   
ATOM    955  CB  SER A 103     -11.111 -11.754  17.439  1.00 10.00      A   
ATOM    956  OG  SER A 103     -10.644 -11.458  18.746  1.00 10.00      A   
ATOM    957  HG  SER A 103      -9.681 -11.494  18.758  1.00 10.00      A   
ATOM    958  C   SER A 103     -11.778 -13.533  15.810  1.00 10.00      A   
ATOM    959  O   SER A 103     -12.798 -14.211  15.659  1.00 10.00      A   
ATOM    960  N   TYR A 104     -11.102 -13.013  14.788  1.00 10.00      A   
ATOM    961  HN  TYR A 104     -10.265 -12.535  14.964  1.00 10.00      A   
ATOM    962  CA  TYR A 104     -11.555 -13.161  13.409  1.00 10.00      A   
ATOM    963  CB  TYR A 104     -10.882 -12.136  12.493  1.00 10.00      A   
ATOM    964  CG  TYR A 104     -11.118 -10.697  12.891  1.00 10.00      A   
ATOM    965  CD1 TYR A 104     -10.117  -9.958  13.501  1.00 10.00      A   
ATOM    966  CD2 TYR A 104     -12.341 -10.079  12.658  1.00 10.00      A   
ATOM    967  CE1 TYR A 104     -10.322  -8.641  13.863  1.00 10.00      A   
ATOM    968  CE2 TYR A 104     -12.555  -8.761  13.018  1.00 10.00      A   
ATOM    969  CZ  TYR A 104     -11.541  -8.047  13.620  1.00 10.00      A   
ATOM    970  OH  TYR A 104     -11.737  -6.732  13.975  1.00 10.00      A   
ATOM    971  HH  TYR A 104     -12.668  -6.591  14.212  1.00 10.00      A   
ATOM    972  C   TYR A 104     -11.324 -14.566  12.874  1.00 10.00      A   
ATOM    973  O   TYR A 104     -10.269 -14.871  12.327  1.00 10.00      A   
ATOM    974  N   THR A 105     -12.314 -15.421  13.039  1.00 10.00      A   
ATOM    975  HN  THR A 105     -13.126 -15.134  13.517  1.00 10.00      A   
ATOM    976  CA  THR A 105     -12.227 -16.782  12.549  1.00 10.00      A   
ATOM    977  CB  THR A 105     -13.118 -17.713  13.390  1.00 10.00      A   
ATOM    978  OG1 THR A 105     -13.612 -16.989  14.532  1.00 10.00      A   
ATOM    979  HG1 THR A 105     -12.869 -16.585  15.001  1.00 10.00      A   
ATOM    980  CG2 THR A 105     -12.327 -18.922  13.863  1.00 10.00      A   
ATOM    981  C   THR A 105     -12.679 -16.828  11.090  1.00 10.00      A   
ATOM    982  O   THR A 105     -12.580 -17.859  10.419  1.00 10.00      A   
ATOM    983  N   TRP A 106     -13.179 -15.690  10.609  1.00 10.00      A   
ATOM    984  HN  TRP A 106     -13.229 -14.907  11.199  1.00 10.00      A   
ATOM    985  CA  TRP A 106     -13.656 -15.570   9.240  1.00 10.00      A   
ATOM    986  CB  TRP A 106     -15.156 -15.257   9.221  1.00 10.00      A   
ATOM    987  CG  TRP A 106     -16.010 -16.333   9.822  1.00 10.00      A   
ATOM    988  CD1 TRP A 106     -16.518 -16.366  11.088  1.00 10.00      A   
ATOM    989  CD2 TRP A 106     -16.455 -17.537   9.182  1.00 10.00      A   
ATOM    990  NE1 TRP A 106     -17.254 -17.508  11.278  1.00 10.00      A   
ATOM    991  HE1 TRP A 106     -17.722 -17.756  12.108  1.00 10.00      A   
ATOM    992  CE2 TRP A 106     -17.228 -18.248  10.124  1.00 10.00      A   
ATOM    993  CE3 TRP A 106     -16.275 -18.081   7.905  1.00 10.00      A   
ATOM    994  CZ2 TRP A 106     -17.819 -19.472   9.829  1.00 10.00      A   
ATOM    995  CZ3 TRP A 106     -16.863 -19.297   7.616  1.00 10.00      A   
ATOM    996  CH2 TRP A 106     -17.626 -19.980   8.572  1.00 10.00      A   
ATOM    997  C   TRP A 106     -12.883 -14.495   8.480  1.00 10.00      A   
ATOM    998  O   TRP A 106     -13.447 -13.771   7.657  1.00 10.00      A   
ATOM    999  N   LEU A 107     -11.594 -14.382   8.775  1.00 10.00      A   
ATOM   1000  HN  LEU A 107     -11.204 -14.968   9.456  1.00 10.00      A   
ATOM   1001  CA  LEU A 107     -10.743 -13.411   8.100  1.00 10.00      A   
ATOM   1002  CB  LEU A 107      -9.527 -13.068   8.960  1.00 10.00      A   
ATOM   1003  CG  LEU A 107      -8.708 -11.856   8.508  1.00 10.00      A   
ATOM   1004  CD1 LEU A 107      -9.561 -10.600   8.518  1.00 10.00      A   
ATOM   1005  CD2 LEU A 107      -7.486 -11.676   9.389  1.00 10.00      A   
ATOM   1006  C   LEU A 107     -10.296 -13.986   6.763  1.00 10.00      A   
ATOM   1007  O   LEU A 107      -9.974 -15.174   6.674  1.00 10.00      A   
ATOM   1008  N   GLU A 108     -10.279 -13.153   5.728  1.00 10.00      A   
ATOM   1009  HN  GLU A 108     -10.521 -12.213   5.861  1.00 10.00      A   
ATOM   1010  CA  GLU A 108      -9.905 -13.617   4.400  1.00 10.00      A   
ATOM   1011  CB  GLU A 108     -11.128 -13.627   3.473  1.00 10.00      A   
ATOM   1012  CG  GLU A 108     -12.306 -14.445   3.986  1.00 10.00      A   
ATOM   1013  CD  GLU A 108     -13.508 -14.384   3.065  1.00 10.00      A   
ATOM   1014  OE1 GLU A 108     -14.331 -13.456   3.205  1.00 10.00      A   
ATOM   1015  OE2 GLU A 108     -13.642 -15.268   2.196  1.00 10.00      A   
ATOM   1016  C   GLU A 108      -8.782 -12.796   3.763  1.00 10.00      A   
ATOM   1017  O   GLU A 108      -7.892 -13.354   3.115  1.00 10.00      A   
ATOM   1018  N   GLU A 109      -8.808 -11.478   3.945  1.00 10.00      A   
ATOM   1019  HN  GLU A 109      -9.514 -11.077   4.500  1.00 10.00      A   
ATOM   1020  CA  GLU A 109      -7.801 -10.618   3.325  1.00 10.00      A   
ATOM   1021  CB  GLU A 109      -8.459  -9.692   2.303  1.00 10.00      A   
ATOM   1022  CG  GLU A 109      -9.174 -10.422   1.178  1.00 10.00      A   
ATOM   1023  CD  GLU A 109     -10.072  -9.511   0.368  1.00 10.00      A   
ATOM   1024  OE1 GLU A 109      -9.566  -8.525  -0.208  1.00 10.00      A   
ATOM   1025  OE2 GLU A 109     -11.292  -9.781   0.297  1.00 10.00      A   
ATOM   1026  C   GLU A 109      -6.978  -9.800   4.320  1.00 10.00      A   
ATOM   1027  O   GLU A 109      -7.521  -9.119   5.198  1.00 10.00      A   
ATOM   1028  N   ILE A 110      -5.659  -9.868   4.156  1.00 10.00      A   
ATOM   1029  HN  ILE A 110      -5.298 -10.441   3.440  1.00 10.00      A   
ATOM   1030  CA  ILE A 110      -4.724  -9.128   4.995  1.00 10.00      A   
ATOM   1031  CB  ILE A 110      -3.886 -10.068   5.897  1.00 10.00      A   
ATOM   1032  CG1 ILE A 110      -4.760 -10.652   7.011  1.00 10.00      A   
ATOM   1033  CG2 ILE A 110      -2.688  -9.332   6.488  1.00 10.00      A   
ATOM   1034  CD1 ILE A 110      -4.017 -11.553   7.977  1.00 10.00      A   
ATOM   1035  C   ILE A 110      -3.792  -8.298   4.112  1.00 10.00      A   
ATOM   1036  O   ILE A 110      -3.069  -8.836   3.265  1.00 10.00      A   
ATOM   1037  N   ARG A 111      -3.839  -6.988   4.286  1.00 10.00      A   
ATOM   1038  HN  ARG A 111      -4.459  -6.611   4.951  1.00 10.00      A   
ATOM   1039  CA  ARG A 111      -3.003  -6.086   3.509  1.00 10.00      A   
ATOM   1040  CB  ARG A 111      -3.871  -5.212   2.598  1.00 10.00      A   
ATOM   1041  CG  ARG A 111      -4.717  -6.013   1.621  1.00 10.00      A   
ATOM   1042  CD  ARG A 111      -5.992  -5.281   1.242  1.00 10.00      A   
ATOM   1043  NE  ARG A 111      -6.902  -6.136   0.478  1.00 10.00      A   
ATOM   1044  HE  ARG A 111      -7.505  -6.716   0.992  1.00 10.00      A   
ATOM   1045  CZ  ARG A 111      -6.966  -6.158  -0.853  1.00 10.00      A   
ATOM   1046  NH1 ARG A 111      -6.179  -5.365  -1.575  1.00 10.00      A   
ATOM   1047 HH11 ARG A 111      -6.230  -5.386  -2.616  1.00 10.00      A   
ATOM   1048 HH12 ARG A 111      -5.512  -4.711  -1.104  1.00 10.00      A   
ATOM   1049  NH2 ARG A 111      -7.823  -6.968  -1.460  1.00 10.00      A   
ATOM   1050 HH21 ARG A 111      -7.874  -6.991  -2.501  1.00 10.00      A   
ATOM   1051 HH22 ARG A 111      -8.461  -7.592  -0.893  1.00 10.00      A   
ATOM   1052  C   ARG A 111      -2.136  -5.234   4.428  1.00 10.00      A   
ATOM   1053  O   ARG A 111      -2.641  -4.548   5.318  1.00 10.00      A   
ATOM   1054  N   LEU A 112      -0.830  -5.298   4.224  1.00 10.00      A   
ATOM   1055  HN  LEU A 112      -0.480  -5.873   3.502  1.00 10.00      A   
ATOM   1056  CA  LEU A 112       0.107  -4.541   5.043  1.00 10.00      A   
ATOM   1057  CB  LEU A 112       0.897  -5.476   5.958  1.00 10.00      A   
ATOM   1058  CG  LEU A 112       0.103  -6.180   7.056  1.00 10.00      A   
ATOM   1059  CD1 LEU A 112       0.944  -7.262   7.708  1.00 10.00      A   
ATOM   1060  CD2 LEU A 112      -0.373  -5.181   8.093  1.00 10.00      A   
ATOM   1061  C   LEU A 112       1.077  -3.746   4.183  1.00 10.00      A   
ATOM   1062  O   LEU A 112       1.627  -4.263   3.207  1.00 10.00      A   
ATOM   1063  N   LYS A 113       1.273  -2.487   4.541  1.00 10.00      A   
ATOM   1064  HN  LYS A 113       0.783  -2.128   5.315  1.00 10.00      A   
ATOM   1065  CA  LYS A 113       2.195  -1.623   3.817  1.00 10.00      A   
ATOM   1066  CB  LYS A 113       1.457  -0.481   3.103  1.00 10.00      A   
ATOM   1067  CG  LYS A 113       2.345   0.319   2.156  1.00 10.00      A   
ATOM   1068  CD  LYS A 113       1.774   1.699   1.860  1.00 10.00      A   
ATOM   1069  CE  LYS A 113       2.710   2.493   0.960  1.00 10.00      A   
ATOM   1070  NZ  LYS A 113       2.300   3.917   0.853  1.00 10.00      A   
ATOM   1071  HZ1 LYS A 113       1.375   3.989   0.384  1.00 10.00      A   
ATOM   1072  HZ2 LYS A 113       3.000   4.463   0.302  1.00 10.00      A   
ATOM   1073  HZ3 LYS A 113       2.225   4.337   1.801  1.00 10.00      A   
ATOM   1074  C   LYS A 113       3.231  -1.054   4.775  1.00 10.00      A   
ATOM   1075  O   LYS A 113       2.881  -0.355   5.728  1.00 10.00      A   
ATOM   1076  N   ARG A 114       4.500  -1.368   4.520  1.00 10.00      A   
ATOM   1077  HN  ARG A 114       4.700  -1.948   3.748  1.00 10.00      A   
ATOM   1078  CA  ARG A 114       5.605  -0.894   5.345  1.00 10.00      A   
ATOM   1079  CB  ARG A 114       5.692   0.635   5.334  1.00 10.00      A   
ATOM   1080  CG  ARG A 114       6.109   1.223   3.994  1.00 10.00      A   
ATOM   1081  CD  ARG A 114       5.981   2.737   3.991  1.00 10.00      A   
ATOM   1082  NE  ARG A 114       6.453   3.326   2.744  1.00 10.00      A   
ATOM   1083  HE  ARG A 114       7.309   2.979   2.369  1.00 10.00      A   
ATOM   1084  CZ  ARG A 114       5.814   4.290   2.085  1.00 10.00      A   
ATOM   1085  NH1 ARG A 114       4.664   4.777   2.536  1.00 10.00      A   
ATOM   1086 HH11 ARG A 114       4.178   5.540   1.999  1.00 10.00      A   
ATOM   1087 HH12 ARG A 114       4.237   4.415   3.411  1.00 10.00      A   
ATOM   1088  NH2 ARG A 114       6.321   4.774   0.963  1.00 10.00      A   
ATOM   1089 HH21 ARG A 114       7.223   4.406   0.593  1.00 10.00      A   
ATOM   1090 HH22 ARG A 114       5.811   5.532   0.445  1.00 10.00      A   
ATOM   1091  C   ARG A 114       5.498  -1.433   6.769  1.00 10.00      A   
ATOM   1092  O   ARG A 114       5.517  -0.672   7.737  1.00 10.00      A   
ATOM   1093  N   MET A 115       5.384  -2.752   6.887  1.00 10.00      A   
ATOM   1094  HN  MET A 115       5.392  -3.307   6.077  1.00 10.00      A   
ATOM   1095  CA  MET A 115       5.271  -3.402   8.191  1.00 10.00      A   
ATOM   1096  CB  MET A 115       3.855  -3.954   8.405  1.00 10.00      A   
ATOM   1097  CG  MET A 115       2.767  -2.894   8.476  1.00 10.00      A   
ATOM   1098  SD  MET A 115       2.747  -2.009  10.047  1.00 10.00      A   
ATOM   1099  CE  MET A 115       2.061  -3.254  11.139  1.00 10.00      A   
ATOM   1100  C   MET A 115       6.289  -4.531   8.317  1.00 10.00      A   
ATOM   1101  O   MET A 115       6.728  -5.098   7.314  1.00 10.00      A   
ATOM   1102  N   VAL A 116       6.668  -4.853   9.546  1.00 10.00      A   
ATOM   1103  HN  VAL A 116       6.283  -4.368  10.313  1.00 10.00      A   
ATOM   1104  CA  VAL A 116       7.632  -5.912   9.791  1.00 10.00      A   
ATOM   1105  CB  VAL A 116       8.594  -5.551  10.942  1.00 10.00      A   
ATOM   1106  CG1 VAL A 116       9.644  -6.635  11.126  1.00 10.00      A   
ATOM   1107  CG2 VAL A 116       9.250  -4.202  10.692  1.00 10.00      A   
ATOM   1108  C   VAL A 116       6.921  -7.217  10.130  1.00 10.00      A   
ATOM   1109  O   VAL A 116       6.215  -7.306  11.136  1.00 10.00      A   
ATOM   1110  N   VAL A 117       7.110  -8.217   9.285  1.00 10.00      A   
ATOM   1111  HN  VAL A 117       7.692  -8.077   8.505  1.00 10.00      A   
ATOM   1112  CA  VAL A 117       6.506  -9.529   9.486  1.00 10.00      A   
ATOM   1113  CB  VAL A 117       5.591  -9.944   8.314  1.00 10.00      A   
ATOM   1114  CG1 VAL A 117       4.172  -9.449   8.531  1.00 10.00      A   
ATOM   1115  CG2 VAL A 117       6.138  -9.443   6.986  1.00 10.00      A   
ATOM   1116  C   VAL A 117       7.599 -10.572   9.648  1.00 10.00      A   
ATOM   1117  O   VAL A 117       8.511 -10.640   8.836  1.00 10.00      A   
ATOM   1118  N   THR A 118       7.508 -11.377  10.691  1.00 10.00      A   
ATOM   1119  HN  THR A 118       6.750 -11.287  11.305  1.00 10.00      A   
ATOM   1120  CA  THR A 118       8.509 -12.395  10.944  1.00 10.00      A   
ATOM   1121  CB  THR A 118       8.874 -12.432  12.441  1.00 10.00      A   
ATOM   1122  OG1 THR A 118       7.680 -12.546  13.235  1.00 10.00      A   
ATOM   1123  HG1 THR A 118       7.926 -12.657  14.163  1.00 10.00      A   
ATOM   1124  CG2 THR A 118       9.612 -11.161  12.831  1.00 10.00      A   
ATOM   1125  C   THR A 118       8.030 -13.772  10.494  1.00 10.00      A   
ATOM   1126  O   THR A 118       6.824 -13.990  10.327  1.00 10.00      A   
ATOM   1127  N   ASP A 119       8.982 -14.687  10.293  1.00 10.00      A   
ATOM   1128  HN  ASP A 119       9.920 -14.432  10.419  1.00 10.00      A   
ATOM   1129  CA  ASP A 119       8.679 -16.057   9.879  1.00 10.00      A   
ATOM   1130  CB  ASP A 119       9.968 -16.901   9.826  1.00 10.00      A   
ATOM   1131  CG  ASP A 119      10.808 -16.690   8.571  1.00 10.00      A   
ATOM   1132  OD1 ASP A 119      10.678 -15.634   7.919  1.00 10.00      A   
ATOM   1133  OD2 ASP A 119      11.619 -17.584   8.237  1.00 10.00      A   
ATOM   1134  C   ASP A 119       7.694 -16.675  10.868  1.00 10.00      A   
ATOM   1135  O   ASP A 119       6.794 -17.429  10.493  1.00 10.00      A   
ATOM   1136  N   ASP A 120       7.870 -16.320  12.138  1.00 10.00      A   
ATOM   1137  HN  ASP A 120       8.620 -15.722  12.360  1.00 10.00      A   
ATOM   1138  CA  ASP A 120       7.006 -16.800  13.213  1.00 10.00      A   
ATOM   1139  CB  ASP A 120       7.475 -16.219  14.548  1.00 10.00      A   
ATOM   1140  CG  ASP A 120       6.953 -16.983  15.751  1.00 10.00      A   
ATOM   1141  OD1 ASP A 120       5.723 -17.055  15.938  1.00 10.00      A   
ATOM   1142  OD2 ASP A 120       7.780 -17.510  16.530  1.00 10.00      A   
ATOM   1143  C   ASP A 120       5.554 -16.389  12.961  1.00 10.00      A   
ATOM   1144  O   ASP A 120       4.643 -17.218  13.011  1.00 10.00      A   
ATOM   1145  N   CYS A 121       5.357 -15.106  12.667  1.00 10.00      A   
ATOM   1146  HN  CYS A 121       6.131 -14.504  12.627  1.00 10.00      A   
ATOM   1147  CA  CYS A 121       4.029 -14.562  12.403  1.00 10.00      A   
ATOM   1148  CB  CYS A 121       4.109 -13.049  12.179  1.00 10.00      A   
ATOM   1149  SG  CYS A 121       4.737 -12.116  13.595  1.00 10.00      A   
ATOM   1150  HG  CYS A 121       6.065 -12.160  13.559  1.00 10.00      A   
ATOM   1151  C   CYS A 121       3.374 -15.234  11.201  1.00 10.00      A   
ATOM   1152  O   CYS A 121       2.176 -15.510  11.221  1.00 10.00      A   
ATOM   1153  N   LEU A 122       4.165 -15.497  10.166  1.00 10.00      A   
ATOM   1154  HN  LEU A 122       5.116 -15.246  10.214  1.00 10.00      A   
ATOM   1155  CA  LEU A 122       3.660 -16.139   8.957  1.00 10.00      A   
ATOM   1156  CB  LEU A 122       4.787 -16.297   7.932  1.00 10.00      A   
ATOM   1157  CG  LEU A 122       5.529 -15.016   7.542  1.00 10.00      A   
ATOM   1158  CD1 LEU A 122       6.727 -15.343   6.667  1.00 10.00      A   
ATOM   1159  CD2 LEU A 122       4.597 -14.042   6.836  1.00 10.00      A   
ATOM   1160  C   LEU A 122       3.035 -17.498   9.277  1.00 10.00      A   
ATOM   1161  O   LEU A 122       1.935 -17.816   8.821  1.00 10.00      A   
ATOM   1162  N   GLU A 123       3.740 -18.279  10.082  1.00 10.00      A   
ATOM   1163  HN  GLU A 123       4.609 -17.959  10.411  1.00 10.00      A   
ATOM   1164  CA  GLU A 123       3.273 -19.602  10.487  1.00 10.00      A   
ATOM   1165  CB  GLU A 123       4.372 -20.321  11.272  1.00 10.00      A   
ATOM   1166  CG  GLU A 123       4.891 -21.589  10.613  1.00 10.00      A   
ATOM   1167  CD  GLU A 123       3.983 -22.782  10.838  1.00 10.00      A   
ATOM   1168  OE1 GLU A 123       3.849 -23.213  12.004  1.00 10.00      A   
ATOM   1169  OE2 GLU A 123       3.415 -23.304   9.854  1.00 10.00      A   
ATOM   1170  C   GLU A 123       2.003 -19.499  11.334  1.00 10.00      A   
ATOM   1171  O   GLU A 123       1.085 -20.312  11.205  1.00 10.00      A   
ATOM   1172  N   LEU A 124       1.953 -18.480  12.187  1.00 10.00      A   
ATOM   1173  HN  LEU A 124       2.709 -17.857  12.227  1.00 10.00      A   
ATOM   1174  CA  LEU A 124       0.803 -18.260  13.058  1.00 10.00      A   
ATOM   1175  CB  LEU A 124       1.075 -17.124  14.045  1.00 10.00      A   
ATOM   1176  CG  LEU A 124       2.082 -17.423  15.159  1.00 10.00      A   
ATOM   1177  CD1 LEU A 124       2.279 -16.204  16.045  1.00 10.00      A   
ATOM   1178  CD2 LEU A 124       1.637 -18.624  15.983  1.00 10.00      A   
ATOM   1179  C   LEU A 124      -0.453 -17.956  12.251  1.00 10.00      A   
ATOM   1180  O   LEU A 124      -1.543 -18.407  12.594  1.00 10.00      A   
ATOM   1181  N   ILE A 125      -0.294 -17.189  11.180  1.00 10.00      A   
ATOM   1182  HN  ILE A 125       0.602 -16.854  10.962  1.00 10.00      A   
ATOM   1183  CA  ILE A 125      -1.414 -16.827  10.321  1.00 10.00      A   
ATOM   1184  CB  ILE A 125      -0.992 -15.796   9.249  1.00 10.00      A   
ATOM   1185  CG1 ILE A 125      -0.535 -14.492   9.903  1.00 10.00      A   
ATOM   1186  CG2 ILE A 125      -2.128 -15.530   8.272  1.00 10.00      A   
ATOM   1187  CD1 ILE A 125       0.224 -13.575   8.969  1.00 10.00      A   
ATOM   1188  C   ILE A 125      -1.978 -18.067   9.632  1.00 10.00      A   
ATOM   1189  O   ILE A 125      -3.190 -18.263   9.584  1.00 10.00      A   
ATOM   1190  N   ALA A 126      -1.086 -18.910   9.135  1.00 10.00      A   
ATOM   1191  HN  ALA A 126      -0.130 -18.705   9.241  1.00 10.00      A   
ATOM   1192  CA  ALA A 126      -1.472 -20.130   8.432  1.00 10.00      A   
ATOM   1193  CB  ALA A 126      -0.237 -20.807   7.868  1.00 10.00      A   
ATOM   1194  C   ALA A 126      -2.250 -21.102   9.320  1.00 10.00      A   
ATOM   1195  O   ALA A 126      -3.219 -21.726   8.876  1.00 10.00      A   
ATOM   1196  N   LYS A 127      -1.839 -21.223  10.575  1.00 10.00      A   
ATOM   1197  HN  LYS A 127      -1.072 -20.694  10.884  1.00 10.00      A   
ATOM   1198  CA  LYS A 127      -2.495 -22.139  11.501  1.00 10.00      A   
ATOM   1199  CB  LYS A 127      -1.529 -22.587  12.605  1.00 10.00      A   
ATOM   1200  CG  LYS A 127      -1.203 -21.517  13.635  1.00 10.00      A   
ATOM   1201  CD  LYS A 127      -0.206 -22.024  14.665  1.00 10.00      A   
ATOM   1202  CE  LYS A 127      -0.809 -23.112  15.541  1.00 10.00      A   
ATOM   1203  NZ  LYS A 127      -1.903 -22.594  16.404  1.00 10.00      A   
ATOM   1204  HZ1 LYS A 127      -2.057 -23.233  17.207  1.00 10.00      A   
ATOM   1205  HZ2 LYS A 127      -2.790 -22.528  15.864  1.00 10.00      A   
ATOM   1206  HZ3 LYS A 127      -1.656 -21.650  16.769  1.00 10.00      A   
ATOM   1207  C   LYS A 127      -3.762 -21.546  12.108  1.00 10.00      A   
ATOM   1208  O   LYS A 127      -4.463 -22.215  12.863  1.00 10.00      A   
ATOM   1209  N   SER A 128      -4.070 -20.303  11.774  1.00 10.00      A   
ATOM   1210  HN  SER A 128      -3.496 -19.812  11.152  1.00 10.00      A   
ATOM   1211  CA  SER A 128      -5.253 -19.661  12.320  1.00 10.00      A   
ATOM   1212  CB  SER A 128      -4.856 -18.430  13.135  1.00 10.00      A   
ATOM   1213  OG  SER A 128      -3.786 -18.738  14.011  1.00 10.00      A   
ATOM   1214  HG  SER A 128      -2.946 -18.536  13.574  1.00 10.00      A   
ATOM   1215  C   SER A 128      -6.256 -19.288  11.236  1.00 10.00      A   
ATOM   1216  O   SER A 128      -7.414 -19.711  11.274  1.00 10.00      A   
ATOM   1217  N   PHE A 129      -5.810 -18.508  10.264  1.00 10.00      A   
ATOM   1218  HN  PHE A 129      -4.866 -18.225  10.266  1.00 10.00      A   
ATOM   1219  CA  PHE A 129      -6.680 -18.072   9.185  1.00 10.00      A   
ATOM   1220  CB  PHE A 129      -6.319 -16.659   8.711  1.00 10.00      A   
ATOM   1221  CG  PHE A 129      -6.186 -15.665   9.831  1.00 10.00      A   
ATOM   1222  CD1 PHE A 129      -5.018 -14.942  10.000  1.00 10.00      A   
ATOM   1223  CD2 PHE A 129      -7.226 -15.465  10.727  1.00 10.00      A   
ATOM   1224  CE1 PHE A 129      -4.885 -14.039  11.037  1.00 10.00      A   
ATOM   1225  CE2 PHE A 129      -7.103 -14.562  11.765  1.00 10.00      A   
ATOM   1226  CZ  PHE A 129      -5.931 -13.850  11.920  1.00 10.00      A   
ATOM   1227  C   PHE A 129      -6.666 -19.062   8.032  1.00 10.00      A   
ATOM   1228  O   PHE A 129      -5.940 -18.897   7.051  1.00 10.00      A   
ATOM   1229  N   LYS A 130      -7.461 -20.114   8.178  1.00 10.00      A   
ATOM   1230  HN  LYS A 130      -7.978 -20.209   9.007  1.00 10.00      A   
ATOM   1231  CA  LYS A 130      -7.565 -21.141   7.149  1.00 10.00      A   
ATOM   1232  CB  LYS A 130      -8.220 -22.413   7.698  1.00 10.00      A   
ATOM   1233  CG  LYS A 130      -7.405 -23.141   8.756  1.00 10.00      A   
ATOM   1234  CD  LYS A 130      -7.764 -22.675  10.157  1.00 10.00      A   
ATOM   1235  CE  LYS A 130      -7.051 -23.503  11.214  1.00 10.00      A   
ATOM   1236  NZ  LYS A 130      -7.470 -23.138  12.594  1.00 10.00      A   
ATOM   1237  HZ1 LYS A 130      -7.121 -23.843  13.274  1.00 10.00      A   
ATOM   1238  HZ2 LYS A 130      -8.505 -23.106  12.659  1.00 10.00      A   
ATOM   1239  HZ3 LYS A 130      -7.084 -22.204  12.854  1.00 10.00      A   
ATOM   1240  C   LYS A 130      -8.363 -20.612   5.964  1.00 10.00      A   
ATOM   1241  O   LYS A 130      -8.199 -21.070   4.835  1.00 10.00      A   
ATOM   1242  N   ASN A 131      -9.214 -19.623   6.234  1.00 10.00      A   
ATOM   1243  HN  ASN A 131      -9.280 -19.295   7.155  1.00 10.00      A   
ATOM   1244  CA  ASN A 131     -10.050 -19.005   5.201  1.00 10.00      A   
ATOM   1245  CB  ASN A 131     -11.339 -18.448   5.825  1.00 10.00      A   
ATOM   1246  CG  ASN A 131     -12.374 -19.523   6.115  1.00 10.00      A   
ATOM   1247  OD1 ASN A 131     -12.541 -20.464   5.340  1.00 10.00      A   
ATOM   1248  ND2 ASN A 131     -13.068 -19.400   7.243  1.00 10.00      A   
ATOM   1249 HD21 ASN A 131     -12.880 -18.635   7.828  1.00 10.00      A   
ATOM   1250 HD22 ASN A 131     -13.749 -20.082   7.442  1.00 10.00      A   
ATOM   1251  C   ASN A 131      -9.295 -17.887   4.484  1.00 10.00      A   
ATOM   1252  O   ASN A 131      -9.893 -17.049   3.809  1.00 10.00      A   
ATOM   1253  N   PHE A 132      -7.977 -17.896   4.637  1.00 10.00      A   
ATOM   1254  HN  PHE A 132      -7.572 -18.606   5.172  1.00 10.00      A   
ATOM   1255  CA  PHE A 132      -7.107 -16.897   4.032  1.00 10.00      A   
ATOM   1256  CB  PHE A 132      -5.667 -17.163   4.467  1.00 10.00      A   
ATOM   1257  CG  PHE A 132      -4.807 -15.939   4.499  1.00 10.00      A   
ATOM   1258  CD1 PHE A 132      -5.248 -14.788   5.126  1.00 10.00      A   
ATOM   1259  CD2 PHE A 132      -3.557 -15.939   3.903  1.00 10.00      A   
ATOM   1260  CE1 PHE A 132      -4.461 -13.657   5.159  1.00 10.00      A   
ATOM   1261  CE2 PHE A 132      -2.764 -14.811   3.932  1.00 10.00      A   
ATOM   1262  CZ  PHE A 132      -3.216 -13.666   4.561  1.00 10.00      A   
ATOM   1263  C   PHE A 132      -7.207 -16.927   2.509  1.00 10.00      A   
ATOM   1264  O   PHE A 132      -7.197 -18.000   1.900  1.00 10.00      A   
ATOM   1265  N   LYS A 133      -7.296 -15.748   1.904  1.00 10.00      A   
ATOM   1266  HN  LYS A 133      -7.284 -14.929   2.448  1.00 10.00      A   
ATOM   1267  CA  LYS A 133      -7.411 -15.642   0.454  1.00 10.00      A   
ATOM   1268  CB  LYS A 133      -8.827 -15.220   0.056  1.00 10.00      A   
ATOM   1269  CG  LYS A 133      -9.850 -16.338   0.118  1.00 10.00      A   
ATOM   1270  CD  LYS A 133     -11.245 -15.816  -0.178  1.00 10.00      A   
ATOM   1271  CE  LYS A 133     -12.260 -16.946  -0.205  1.00 10.00      A   
ATOM   1272  NZ  LYS A 133     -13.658 -16.443  -0.199  1.00 10.00      A   
ATOM   1273  HZ1 LYS A 133     -13.828 -15.857   0.652  1.00 10.00      A   
ATOM   1274  HZ2 LYS A 133     -14.322 -17.240  -0.191  1.00 10.00      A   
ATOM   1275  HZ3 LYS A 133     -13.837 -15.868  -1.046  1.00 10.00      A   
ATOM   1276  C   LYS A 133      -6.406 -14.668  -0.156  1.00 10.00      A   
ATOM   1277  O   LYS A 133      -5.706 -15.003  -1.108  1.00 10.00      A   
ATOM   1278  N   VAL A 134      -6.332 -13.457   0.382  1.00 10.00      A   
ATOM   1279  HN  VAL A 134      -6.887 -13.239   1.162  1.00 10.00      A   
ATOM   1280  CA  VAL A 134      -5.426 -12.448  -0.166  1.00 10.00      A   
ATOM   1281  CB  VAL A 134      -6.208 -11.243  -0.742  1.00 10.00      A   
ATOM   1282  CG1 VAL A 134      -5.257 -10.185  -1.289  1.00 10.00      A   
ATOM   1283  CG2 VAL A 134      -7.185 -11.692  -1.821  1.00 10.00      A   
ATOM   1284  C   VAL A 134      -4.409 -11.948   0.856  1.00 10.00      A   
ATOM   1285  O   VAL A 134      -4.767 -11.551   1.966  1.00 10.00      A   
ATOM   1286  N   LEU A 135      -3.141 -11.959   0.461  1.00 10.00      A   
ATOM   1287  HN  LEU A 135      -2.927 -12.289  -0.439  1.00 10.00      A   
ATOM   1288  CA  LEU A 135      -2.053 -11.490   1.310  1.00 10.00      A   
ATOM   1289  CB  LEU A 135      -1.214 -12.665   1.821  1.00 10.00      A   
ATOM   1290  CG  LEU A 135      -0.054 -12.312   2.760  1.00 10.00      A   
ATOM   1291  CD1 LEU A 135      -0.533 -11.454   3.925  1.00 10.00      A   
ATOM   1292  CD2 LEU A 135       0.619 -13.576   3.268  1.00 10.00      A   
ATOM   1293  C   LEU A 135      -1.170 -10.518   0.534  1.00 10.00      A   
ATOM   1294  O   LEU A 135      -0.487 -10.904  -0.415  1.00 10.00      A   
ATOM   1295  N   VAL A 136      -1.198  -9.256   0.932  1.00 10.00      A   
ATOM   1296  HN  VAL A 136      -1.753  -9.008   1.704  1.00 10.00      A   
ATOM   1297  CA  VAL A 136      -0.405  -8.231   0.268  1.00 10.00      A   
ATOM   1298  CB  VAL A 136      -1.290  -7.107  -0.322  1.00 10.00      A   
ATOM   1299  CG1 VAL A 136      -0.439  -6.061  -1.036  1.00 10.00      A   
ATOM   1300  CG2 VAL A 136      -2.339  -7.681  -1.264  1.00 10.00      A   
ATOM   1301  C   VAL A 136       0.603  -7.627   1.235  1.00 10.00      A   
ATOM   1302  O   VAL A 136       0.227  -7.014   2.236  1.00 10.00      A   
ATOM   1303  N   LEU A 137       1.879  -7.824   0.938  1.00 10.00      A   
ATOM   1304  HN  LEU A 137       2.105  -8.346   0.137  1.00 10.00      A   
ATOM   1305  CA  LEU A 137       2.953  -7.291   1.760  1.00 10.00      A   
ATOM   1306  CB  LEU A 137       3.822  -8.417   2.327  1.00 10.00      A   
ATOM   1307  CG  LEU A 137       3.117  -9.442   3.217  1.00 10.00      A   
ATOM   1308  CD1 LEU A 137       4.108 -10.484   3.709  1.00 10.00      A   
ATOM   1309  CD2 LEU A 137       2.430  -8.759   4.387  1.00 10.00      A   
ATOM   1310  C   LEU A 137       3.811  -6.328   0.946  1.00 10.00      A   
ATOM   1311  O   LEU A 137       4.726  -6.743   0.236  1.00 10.00      A   
ATOM   1312  N   SER A 138       3.501  -5.046   1.038  1.00 10.00      A   
ATOM   1313  HN  SER A 138       2.760  -4.774   1.623  1.00 10.00      A   
ATOM   1314  CA  SER A 138       4.237  -4.026   0.308  1.00 10.00      A   
ATOM   1315  CB  SER A 138       3.263  -2.991  -0.269  1.00 10.00      A   
ATOM   1316  OG  SER A 138       3.929  -2.075  -1.119  1.00 10.00      A   
ATOM   1317  HG  SER A 138       4.824  -2.389  -1.288  1.00 10.00      A   
ATOM   1318  C   SER A 138       5.255  -3.349   1.222  1.00 10.00      A   
ATOM   1319  O   SER A 138       4.911  -2.917   2.325  1.00 10.00      A   
ATOM   1320  N   SER A 139       6.504  -3.284   0.765  1.00 10.00      A   
ATOM   1321  HN  SER A 139       6.708  -3.668  -0.116  1.00 10.00      A   
ATOM   1322  CA  SER A 139       7.588  -2.663   1.527  1.00 10.00      A   
ATOM   1323  CB  SER A 139       7.415  -1.143   1.591  1.00 10.00      A   
ATOM   1324  OG  SER A 139       7.492  -0.562   0.300  1.00 10.00      A   
ATOM   1325  HG  SER A 139       8.254   0.042   0.268  1.00 10.00      A   
ATOM   1326  C   SER A 139       7.708  -3.264   2.927  1.00 10.00      A   
ATOM   1327  O   SER A 139       7.688  -2.555   3.935  1.00 10.00      A   
ATOM   1328  N   CYS A 140       7.824  -4.578   2.980  1.00 10.00      A   
ATOM   1329  HN  CYS A 140       7.838  -5.094   2.139  1.00 10.00      A   
ATOM   1330  CA  CYS A 140       7.939  -5.283   4.242  1.00 10.00      A   
ATOM   1331  CB  CYS A 140       6.816  -6.313   4.365  1.00 10.00      A   
ATOM   1332  SG  CYS A 140       5.162  -5.619   4.125  1.00 10.00      A   
ATOM   1333  HG  CYS A 140       5.258  -4.638   3.234  1.00 10.00      A   
ATOM   1334  C   CYS A 140       9.305  -5.946   4.376  1.00 10.00      A   
ATOM   1335  O   CYS A 140      10.047  -6.054   3.399  1.00 10.00      A   
ATOM   1336  N   GLU A 141       9.635  -6.374   5.588  1.00 10.00      A   
ATOM   1337  HN  GLU A 141       9.001  -6.252   6.327  1.00 10.00      A   
ATOM   1338  CA  GLU A 141      10.912  -7.028   5.859  1.00 10.00      A   
ATOM   1339  CB  GLU A 141      12.029  -5.991   6.027  1.00 10.00      A   
ATOM   1340  CG  GLU A 141      11.791  -4.994   7.151  1.00 10.00      A   
ATOM   1341  CD  GLU A 141      12.957  -4.053   7.355  1.00 10.00      A   
ATOM   1342  OE1 GLU A 141      13.680  -4.204   8.359  1.00 10.00      A   
ATOM   1343  OE2 GLU A 141      13.149  -3.148   6.519  1.00 10.00      A   
ATOM   1344  C   GLU A 141      10.805  -7.883   7.117  1.00 10.00      A   
ATOM   1345  O   GLU A 141       9.794  -7.825   7.820  1.00 10.00      A   
ATOM   1346  N   GLY A 142      11.843  -8.665   7.395  1.00 10.00      A   
ATOM   1347  HN  GLY A 142      12.620  -8.668   6.796  1.00 10.00      A   
ATOM   1348  CA  GLY A 142      11.845  -9.509   8.574  1.00 10.00      A   
ATOM   1349  C   GLY A 142      11.383 -10.918   8.278  1.00 10.00      A   
ATOM   1350  O   GLY A 142      11.276 -11.745   9.185  1.00 10.00      A   
ATOM   1351  N   PHE A 143      11.120 -11.206   7.011  1.00 10.00      A   
ATOM   1352  HN  PHE A 143      11.263 -10.523   6.322  1.00 10.00      A   
ATOM   1353  CA  PHE A 143      10.649 -12.527   6.621  1.00 10.00      A   
ATOM   1354  CB  PHE A 143       9.209 -12.455   6.092  1.00 10.00      A   
ATOM   1355  CG  PHE A 143       9.036 -11.600   4.864  1.00 10.00      A   
ATOM   1356  CD1 PHE A 143       8.987 -12.175   3.608  1.00 10.00      A   
ATOM   1357  CD2 PHE A 143       8.916 -10.225   4.968  1.00 10.00      A   
ATOM   1358  CE1 PHE A 143       8.822 -11.399   2.478  1.00 10.00      A   
ATOM   1359  CE2 PHE A 143       8.752  -9.441   3.842  1.00 10.00      A   
ATOM   1360  CZ  PHE A 143       8.706 -10.030   2.594  1.00 10.00      A   
ATOM   1361  C   PHE A 143      11.569 -13.164   5.588  1.00 10.00      A   
ATOM   1362  O   PHE A 143      12.165 -12.469   4.760  1.00 10.00      A   
ATOM   1363  N   SER A 144      11.673 -14.483   5.632  1.00 10.00      A   
ATOM   1364  HN  SER A 144      11.160 -14.984   6.312  1.00 10.00      A   
ATOM   1365  CA  SER A 144      12.518 -15.209   4.699  1.00 10.00      A   
ATOM   1366  CB  SER A 144      13.394 -16.213   5.455  1.00 10.00      A   
ATOM   1367  OG  SER A 144      12.641 -17.345   5.863  1.00 10.00      A   
ATOM   1368  HG  SER A 144      12.222 -17.168   6.732  1.00 10.00      A   
ATOM   1369  C   SER A 144      11.665 -15.936   3.666  1.00 10.00      A   
ATOM   1370  O   SER A 144      10.458 -16.095   3.855  1.00 10.00      A   
ATOM   1371  N   THR A 145      12.284 -16.370   2.571  1.00 10.00      A   
ATOM   1372  HN  THR A 145      13.243 -16.186   2.451  1.00 10.00      A   
ATOM   1373  CA  THR A 145      11.567 -17.097   1.531  1.00 10.00      A   
ATOM   1374  CB  THR A 145      12.443 -17.326   0.286  1.00 10.00      A   
ATOM   1375  OG1 THR A 145      13.782 -17.652   0.687  1.00 10.00      A   
ATOM   1376  HG1 THR A 145      14.300 -17.856  -0.101  1.00 10.00      A   
ATOM   1377  CG2 THR A 145      12.471 -16.083  -0.586  1.00 10.00      A   
ATOM   1378  C   THR A 145      11.080 -18.440   2.069  1.00 10.00      A   
ATOM   1379  O   THR A 145       9.985 -18.897   1.737  1.00 10.00      A   
ATOM   1380  N   ASP A 146      11.893 -19.058   2.918  1.00 10.00      A   
ATOM   1381  HN  ASP A 146      12.751 -18.645   3.144  1.00 10.00      A   
ATOM   1382  CA  ASP A 146      11.541 -20.336   3.518  1.00 10.00      A   
ATOM   1383  CB  ASP A 146      12.734 -20.965   4.240  1.00 10.00      A   
ATOM   1384  CG  ASP A 146      13.313 -22.138   3.478  1.00 10.00      A   
ATOM   1385  OD1 ASP A 146      13.225 -23.281   3.979  1.00 10.00      A   
ATOM   1386  OD2 ASP A 146      13.852 -21.927   2.374  1.00 10.00      A   
ATOM   1387  C   ASP A 146      10.366 -20.153   4.462  1.00 10.00      A   
ATOM   1388  O   ASP A 146       9.443 -20.969   4.486  1.00 10.00      A   
ATOM   1389  N   GLY A 147      10.404 -19.078   5.241  1.00 10.00      A   
ATOM   1390  HN  GLY A 147      11.199 -18.492   5.227  1.00 10.00      A   
ATOM   1391  CA  GLY A 147       9.310 -18.780   6.141  1.00 10.00      A   
ATOM   1392  C   GLY A 147       8.021 -18.525   5.375  1.00 10.00      A   
ATOM   1393  O   GLY A 147       6.932 -18.822   5.861  1.00 10.00      A   
ATOM   1394  N   LEU A 148       8.153 -17.989   4.163  1.00 10.00      A   
ATOM   1395  HN  LEU A 148       9.053 -17.770   3.837  1.00 10.00      A   
ATOM   1396  CA  LEU A 148       7.001 -17.705   3.311  1.00 10.00      A   
ATOM   1397  CB  LEU A 148       7.425 -16.935   2.058  1.00 10.00      A   
ATOM   1398  CG  LEU A 148       7.768 -15.455   2.242  1.00 10.00      A   
ATOM   1399  CD1 LEU A 148       8.305 -14.868   0.943  1.00 10.00      A   
ATOM   1400  CD2 LEU A 148       6.552 -14.673   2.718  1.00 10.00      A   
ATOM   1401  C   LEU A 148       6.296 -18.995   2.904  1.00 10.00      A   
ATOM   1402  O   LEU A 148       5.088 -19.007   2.675  1.00 10.00      A   
ATOM   1403  N   ALA A 149       7.057 -20.082   2.816  1.00 10.00      A   
ATOM   1404  HN  ALA A 149       8.015 -20.011   3.003  1.00 10.00      A   
ATOM   1405  CA  ALA A 149       6.503 -21.378   2.446  1.00 10.00      A   
ATOM   1406  CB  ALA A 149       7.617 -22.375   2.164  1.00 10.00      A   
ATOM   1407  C   ALA A 149       5.598 -21.896   3.554  1.00 10.00      A   
ATOM   1408  O   ALA A 149       4.630 -22.620   3.303  1.00 10.00      A   
ATOM   1409  N   ALA A 150       5.891 -21.473   4.784  1.00 10.00      A   
ATOM   1410  HN  ALA A 150       6.645 -20.854   4.907  1.00 10.00      A   
ATOM   1411  CA  ALA A 150       5.119 -21.883   5.953  1.00 10.00      A   
ATOM   1412  CB  ALA A 150       5.850 -21.509   7.232  1.00 10.00      A   
ATOM   1413  C   ALA A 150       3.713 -21.281   5.925  1.00 10.00      A   
ATOM   1414  O   ALA A 150       2.866 -21.614   6.747  1.00 10.00      A   
ATOM   1415  N   ILE A 151       3.471 -20.417   4.958  1.00 10.00      A   
ATOM   1416  HN  ILE A 151       4.195 -20.189   4.335  1.00 10.00      A   
ATOM   1417  CA  ILE A 151       2.175 -19.774   4.793  1.00 10.00      A   
ATOM   1418  CB  ILE A 151       2.199 -18.314   5.316  1.00 10.00      A   
ATOM   1419  CG1 ILE A 151       0.781 -17.745   5.452  1.00 10.00      A   
ATOM   1420  CG2 ILE A 151       3.075 -17.413   4.450  1.00 10.00      A   
ATOM   1421  CD1 ILE A 151       0.734 -16.316   5.954  1.00 10.00      A   
ATOM   1422  C   ILE A 151       1.784 -19.819   3.317  1.00 10.00      A   
ATOM   1423  O   ILE A 151       0.923 -19.074   2.849  1.00 10.00      A   
ATOM   1424  N   ALA A 152       2.417 -20.736   2.597  1.00 10.00      A   
ATOM   1425  HN  ALA A 152       3.063 -21.333   3.043  1.00 10.00      A   
ATOM   1426  CA  ALA A 152       2.172 -20.888   1.170  1.00 10.00      A   
ATOM   1427  CB  ALA A 152       3.486 -21.066   0.425  1.00 10.00      A   
ATOM   1428  C   ALA A 152       1.231 -22.051   0.883  1.00 10.00      A   
ATOM   1429  O   ALA A 152       0.109 -21.856   0.420  1.00 10.00      A   
ATOM   1430  N   ALA A 153       1.694 -23.262   1.177  1.00 10.00      A   
ATOM   1431  HN  ALA A 153       2.597 -23.351   1.544  1.00 10.00      A   
ATOM   1432  CA  ALA A 153       0.902 -24.465   0.944  1.00 10.00      A   
ATOM   1433  CB  ALA A 153       1.765 -25.705   1.086  1.00 10.00      A   
ATOM   1434  C   ALA A 153      -0.306 -24.548   1.871  1.00 10.00      A   
ATOM   1435  O   ALA A 153      -1.190 -25.380   1.676  1.00 10.00      A   
ATOM   1436  N   THR A 154      -0.332 -23.702   2.888  1.00 10.00      A   
ATOM   1437  HN  THR A 154       0.408 -23.073   3.011  1.00 10.00      A   
ATOM   1438  CA  THR A 154      -1.434 -23.689   3.834  1.00 10.00      A   
ATOM   1439  CB  THR A 154      -1.016 -22.977   5.126  1.00 10.00      A   
ATOM   1440  OG1 THR A 154       0.323 -22.469   4.975  1.00 10.00      A   
ATOM   1441  HG1 THR A 154       0.672 -22.225   5.842  1.00 10.00      A   
ATOM   1442  CG2 THR A 154      -1.065 -23.945   6.300  1.00 10.00      A   
ATOM   1443  C   THR A 154      -2.653 -22.987   3.243  1.00 10.00      A   
ATOM   1444  O   THR A 154      -3.778 -23.474   3.344  1.00 10.00      A   
ATOM   1445  N   CYS A 155      -2.417 -21.852   2.604  1.00 10.00      A   
ATOM   1446  HN  CYS A 155      -1.495 -21.534   2.527  1.00 10.00      A   
ATOM   1447  CA  CYS A 155      -3.489 -21.070   2.001  1.00 10.00      A   
ATOM   1448  CB  CYS A 155      -3.055 -19.609   1.875  1.00 10.00      A   
ATOM   1449  SG  CYS A 155      -2.105 -19.011   3.291  1.00 10.00      A   
ATOM   1450  HG  CYS A 155      -0.856 -18.813   2.887  1.00 10.00      A   
ATOM   1451  C   CYS A 155      -3.886 -21.633   0.640  1.00 10.00      A   
ATOM   1452  O   CYS A 155      -3.385 -21.199  -0.400  1.00 10.00      A   
ATOM   1453  N   ARG A 156      -4.796 -22.601   0.655  1.00 10.00      A   
ATOM   1454  HN  ARG A 156      -5.153 -22.901   1.517  1.00 10.00      A   
ATOM   1455  CA  ARG A 156      -5.269 -23.229  -0.571  1.00 10.00      A   
ATOM   1456  CB  ARG A 156      -5.998 -24.543  -0.263  1.00 10.00      A   
ATOM   1457  CG  ARG A 156      -7.299 -24.372   0.510  1.00 10.00      A   
ATOM   1458  CD  ARG A 156      -8.059 -25.682   0.609  1.00 10.00      A   
ATOM   1459  NE  ARG A 156      -9.286 -25.545   1.390  1.00 10.00      A   
ATOM   1460  HE  ARG A 156      -9.922 -24.843   1.116  1.00 10.00      A   
ATOM   1461  CZ  ARG A 156      -9.587 -26.306   2.442  1.00 10.00      A   
ATOM   1462  NH1 ARG A 156      -8.749 -27.255   2.841  1.00 10.00      A   
ATOM   1463 HH11 ARG A 156      -8.984 -27.850   3.665  1.00 10.00      A   
ATOM   1464 HH12 ARG A 156      -7.851 -27.414   2.332  1.00 10.00      A   
ATOM   1465  NH2 ARG A 156     -10.727 -26.119   3.093  1.00 10.00      A   
ATOM   1466 HH21 ARG A 156     -11.391 -25.375   2.784  1.00 10.00      A   
ATOM   1467 HH22 ARG A 156     -10.967 -26.716   3.916  1.00 10.00      A   
ATOM   1468  C   ARG A 156      -6.184 -22.285  -1.347  1.00 10.00      A   
ATOM   1469  O   ARG A 156      -6.372 -22.429  -2.557  1.00 10.00      A   
ATOM   1470  N   ASN A 157      -6.737 -21.308  -0.645  1.00 10.00      A   
ATOM   1471  HN  ASN A 157      -6.535 -21.232   0.313  1.00 10.00      A   
ATOM   1472  CA  ASN A 157      -7.635 -20.345  -1.260  1.00 10.00      A   
ATOM   1473  CB  ASN A 157      -8.860 -20.096  -0.379  1.00 10.00      A   
ATOM   1474  CG  ASN A 157     -10.085 -20.835  -0.881  1.00 10.00      A   
ATOM   1475  OD1 ASN A 157     -10.198 -21.123  -2.074  1.00 10.00      A   
ATOM   1476  ND2 ASN A 157     -11.008 -21.142   0.018  1.00 10.00      A   
ATOM   1477 HD21 ASN A 157     -10.855 -20.876   0.950  1.00 10.00      A   
ATOM   1478 HD22 ASN A 157     -11.808 -21.625  -0.286  1.00 10.00      A   
ATOM   1479  C   ASN A 157      -6.930 -19.037  -1.587  1.00 10.00      A   
ATOM   1480  O   ASN A 157      -7.582 -18.031  -1.867  1.00 10.00      A   
ATOM   1481  N   LEU A 158      -5.599 -19.059  -1.566  1.00 10.00      A   
ATOM   1482  HN  LEU A 158      -5.138 -19.898  -1.349  1.00 10.00      A   
ATOM   1483  CA  LEU A 158      -4.809 -17.868  -1.866  1.00 10.00      A   
ATOM   1484  CB  LEU A 158      -3.323 -18.117  -1.611  1.00 10.00      A   
ATOM   1485  CG  LEU A 158      -2.424 -16.878  -1.616  1.00 10.00      A   
ATOM   1486  CD1 LEU A 158      -2.604 -16.078  -0.333  1.00 10.00      A   
ATOM   1487  CD2 LEU A 158      -0.971 -17.276  -1.804  1.00 10.00      A   
ATOM   1488  C   LEU A 158      -5.027 -17.442  -3.314  1.00 10.00      A   
ATOM   1489  O   LEU A 158      -4.823 -18.225  -4.238  1.00 10.00      A   
ATOM   1490  N   LYS A 159      -5.450 -16.205  -3.498  1.00 10.00      A   
ATOM   1491  HN  LYS A 159      -5.587 -15.628  -2.712  1.00 10.00      A   
ATOM   1492  CA  LYS A 159      -5.725 -15.673  -4.826  1.00 10.00      A   
ATOM   1493  CB  LYS A 159      -7.112 -15.024  -4.845  1.00 10.00      A   
ATOM   1494  CG  LYS A 159      -8.266 -15.989  -4.633  1.00 10.00      A   
ATOM   1495  CD  LYS A 159      -9.579 -15.247  -4.418  1.00 10.00      A   
ATOM   1496  CE  LYS A 159      -9.973 -14.446  -5.648  1.00 10.00      A   
ATOM   1497  NZ  LYS A 159     -11.261 -13.732  -5.452  1.00 10.00      A   
ATOM   1498  HZ1 LYS A 159     -11.441 -13.093  -6.253  1.00 10.00      A   
ATOM   1499  HZ2 LYS A 159     -11.231 -13.170  -4.576  1.00 10.00      A   
ATOM   1500  HZ3 LYS A 159     -12.044 -14.415  -5.387  1.00 10.00      A   
ATOM   1501  C   LYS A 159      -4.678 -14.647  -5.253  1.00 10.00      A   
ATOM   1502  O   LYS A 159      -4.210 -14.661  -6.392  1.00 10.00      A   
ATOM   1503  N   GLU A 160      -4.312 -13.758  -4.340  1.00 10.00      A   
ATOM   1504  HN  GLU A 160      -4.692 -13.810  -3.440  1.00 10.00      A   
ATOM   1505  CA  GLU A 160      -3.337 -12.717  -4.642  1.00 10.00      A   
ATOM   1506  CB  GLU A 160      -3.991 -11.330  -4.628  1.00 10.00      A   
ATOM   1507  CG  GLU A 160      -5.036 -11.129  -5.714  1.00 10.00      A   
ATOM   1508  CD  GLU A 160      -5.582  -9.716  -5.750  1.00 10.00      A   
ATOM   1509  OE1 GLU A 160      -6.803  -9.540  -5.551  1.00 10.00      A   
ATOM   1510  OE2 GLU A 160      -4.796  -8.771  -5.978  1.00 10.00      A   
ATOM   1511  C   GLU A 160      -2.161 -12.755  -3.675  1.00 10.00      A   
ATOM   1512  O   GLU A 160      -2.344 -12.902  -2.463  1.00 10.00      A   
ATOM   1513  N   LEU A 161      -0.963 -12.615  -4.226  1.00 10.00      A   
ATOM   1514  HN  LEU A 161      -0.905 -12.487  -5.202  1.00 10.00      A   
ATOM   1515  CA  LEU A 161       0.265 -12.627  -3.441  1.00 10.00      A   
ATOM   1516  CB  LEU A 161       0.926 -14.015  -3.487  1.00 10.00      A   
ATOM   1517  CG  LEU A 161       2.027 -14.281  -2.454  1.00 10.00      A   
ATOM   1518  CD1 LEU A 161       1.439 -14.339  -1.053  1.00 10.00      A   
ATOM   1519  CD2 LEU A 161       2.763 -15.572  -2.779  1.00 10.00      A   
ATOM   1520  C   LEU A 161       1.228 -11.550  -3.941  1.00 10.00      A   
ATOM   1521  O   LEU A 161       1.990 -11.767  -4.885  1.00 10.00      A   
ATOM   1522  N   ASP A 162       1.167 -10.377  -3.320  1.00 10.00      A   
ATOM   1523  HN  ASP A 162       0.525 -10.257  -2.584  1.00 10.00      A   
ATOM   1524  CA  ASP A 162       2.033  -9.262  -3.695  1.00 10.00      A   
ATOM   1525  CB  ASP A 162       1.195  -7.996  -3.924  1.00 10.00      A   
ATOM   1526  CG  ASP A 162       1.970  -6.834  -4.533  1.00 10.00      A   
ATOM   1527  OD1 ASP A 162       3.137  -7.022  -4.942  1.00 10.00      A   
ATOM   1528  OD2 ASP A 162       1.394  -5.725  -4.624  1.00 10.00      A   
ATOM   1529  C   ASP A 162       3.072  -9.021  -2.605  1.00 10.00      A   
ATOM   1530  O   ASP A 162       2.740  -8.984  -1.416  1.00 10.00      A   
ATOM   1531  N   LEU A 163       4.323  -8.876  -3.012  1.00 10.00      A   
ATOM   1532  HN  LEU A 163       4.519  -8.926  -3.972  1.00 10.00      A   
ATOM   1533  CA  LEU A 163       5.417  -8.645  -2.084  1.00 10.00      A   
ATOM   1534  CB  LEU A 163       6.226  -9.935  -1.921  1.00 10.00      A   
ATOM   1535  CG  LEU A 163       5.476 -11.149  -1.366  1.00 10.00      A   
ATOM   1536  CD1 LEU A 163       5.768 -12.391  -2.200  1.00 10.00      A   
ATOM   1537  CD2 LEU A 163       5.846 -11.377   0.092  1.00 10.00      A   
ATOM   1538  C   LEU A 163       6.323  -7.544  -2.626  1.00 10.00      A   
ATOM   1539  O   LEU A 163       7.516  -7.504  -2.326  1.00 10.00      A   
ATOM   1540  N   ARG A 164       5.738  -6.647  -3.416  1.00 10.00      A   
ATOM   1541  HN  ARG A 164       4.769  -6.719  -3.580  1.00 10.00      A   
ATOM   1542  CA  ARG A 164       6.478  -5.554  -4.047  1.00 10.00      A   
ATOM   1543  CB  ARG A 164       5.548  -4.665  -4.883  1.00 10.00      A   
ATOM   1544  CG  ARG A 164       4.574  -3.818  -4.078  1.00 10.00      A   
ATOM   1545  CD  ARG A 164       3.556  -3.151  -4.990  1.00 10.00      A   
ATOM   1546  NE  ARG A 164       2.954  -1.965  -4.388  1.00 10.00      A   
ATOM   1547  HE  ARG A 164       3.534  -1.169  -4.287  1.00 10.00      A   
ATOM   1548  CZ  ARG A 164       1.691  -1.893  -3.973  1.00 10.00      A   
ATOM   1549  NH1 ARG A 164       0.887  -2.949  -4.090  1.00 10.00      A   
ATOM   1550 HH11 ARG A 164       1.245  -3.843  -4.506  1.00 10.00      A   
ATOM   1551 HH12 ARG A 164      -0.103  -2.895  -3.762  1.00 10.00      A   
ATOM   1552  NH2 ARG A 164       1.235  -0.760  -3.449  1.00 10.00      A   
ATOM   1553 HH21 ARG A 164       0.250  -0.687  -3.121  1.00 10.00      A   
ATOM   1554 HH22 ARG A 164       1.869   0.069  -3.366  1.00 10.00      A   
ATOM   1555  C   ARG A 164       7.298  -4.699  -3.082  1.00 10.00      A   
ATOM   1556  O   ARG A 164       6.873  -4.413  -1.956  1.00 10.00      A   
ATOM   1557  N   GLU A 165       8.485  -4.317  -3.559  1.00 10.00      A   
ATOM   1558  HN  GLU A 165       8.746  -4.629  -4.454  1.00 10.00      A   
ATOM   1559  CA  GLU A 165       9.421  -3.459  -2.828  1.00 10.00      A   
ATOM   1560  CB  GLU A 165       8.969  -1.989  -2.866  1.00 10.00      A   
ATOM   1561  CG  GLU A 165       9.233  -1.280  -4.193  1.00 10.00      A   
ATOM   1562  CD  GLU A 165       8.501  -1.906  -5.368  1.00 10.00      A   
ATOM   1563  OE1 GLU A 165       7.314  -1.584  -5.579  1.00 10.00      A   
ATOM   1564  OE2 GLU A 165       9.110  -2.727  -6.088  1.00 10.00      A   
ATOM   1565  C   GLU A 165       9.703  -3.925  -1.400  1.00 10.00      A   
ATOM   1566  O   GLU A 165       9.701  -3.131  -0.461  1.00 10.00      A   
ATOM   1567  N   SER A 166       9.977  -5.206  -1.239  1.00 10.00      A   
ATOM   1568  HN  SER A 166       9.995  -5.796  -2.021  1.00 10.00      A   
ATOM   1569  CA  SER A 166      10.260  -5.757   0.075  1.00 10.00      A   
ATOM   1570  CB  SER A 166       9.140  -6.710   0.490  1.00 10.00      A   
ATOM   1571  OG  SER A 166       7.887  -6.046   0.497  1.00 10.00      A   
ATOM   1572  HG  SER A 166       7.484  -6.121  -0.376  1.00 10.00      A   
ATOM   1573  C   SER A 166      11.596  -6.487   0.092  1.00 10.00      A   
ATOM   1574  O   SER A 166      11.905  -7.244  -0.826  1.00 10.00      A   
ATOM   1575  N   ASP A 167      12.396  -6.244   1.126  1.00 10.00      A   
ATOM   1576  HN  ASP A 167      12.103  -5.619   1.822  1.00 10.00      A   
ATOM   1577  CA  ASP A 167      13.685  -6.920   1.262  1.00 10.00      A   
ATOM   1578  CB  ASP A 167      14.657  -6.105   2.126  1.00 10.00      A   
ATOM   1579  CG  ASP A 167      16.055  -6.030   1.532  1.00 10.00      A   
ATOM   1580  OD1 ASP A 167      16.235  -5.315   0.519  1.00 10.00      A   
ATOM   1581  OD2 ASP A 167      16.981  -6.661   2.083  1.00 10.00      A   
ATOM   1582  C   ASP A 167      13.420  -8.278   1.885  1.00 10.00      A   
ATOM   1583  O   ASP A 167      12.890  -8.362   2.993  1.00 10.00      A   
ATOM   1584  N   VAL A 168      13.759  -9.340   1.172  1.00 10.00      A   
ATOM   1585  HN  VAL A 168      14.221  -9.220   0.314  1.00 10.00      A   
ATOM   1586  CA  VAL A 168      13.483 -10.685   1.657  1.00 10.00      A   
ATOM   1587  CB  VAL A 168      12.630 -11.475   0.635  1.00 10.00      A   
ATOM   1588  CG1 VAL A 168      12.071 -12.748   1.253  1.00 10.00      A   
ATOM   1589  CG2 VAL A 168      11.511 -10.616   0.069  1.00 10.00      A   
ATOM   1590  C   VAL A 168      14.746 -11.481   1.939  1.00 10.00      A   
ATOM   1591  O   VAL A 168      15.746 -11.365   1.225  1.00 10.00      A   
ATOM   1592  N   ASP A 169      14.688 -12.286   2.994  1.00 10.00      A   
ATOM   1593  HN  ASP A 169      13.877 -12.290   3.547  1.00 10.00      A   
ATOM   1594  CA  ASP A 169      15.794 -13.150   3.355  1.00 10.00      A   
ATOM   1595  CB  ASP A 169      15.652 -13.664   4.794  1.00 10.00      A   
ATOM   1596  CG  ASP A 169      15.307 -12.599   5.816  1.00 10.00      A   
ATOM   1597  OD1 ASP A 169      15.647 -11.418   5.601  1.00 10.00      A   
ATOM   1598  OD2 ASP A 169      14.703 -12.947   6.854  1.00 10.00      A   
ATOM   1599  C   ASP A 169      15.764 -14.333   2.396  1.00 10.00      A   
ATOM   1600  O   ASP A 169      15.050 -15.318   2.623  1.00 10.00      A   
ATOM   1601  N   ASP A 170      16.520 -14.226   1.318  1.00 10.00      A   
ATOM   1602  HN  ASP A 170      17.103 -13.428   1.220  1.00 10.00      A   
ATOM   1603  CA  ASP A 170      16.548 -15.258   0.294  1.00 10.00      A   
ATOM   1604  CB  ASP A 170      17.070 -14.714  -1.039  1.00 10.00      A   
ATOM   1605  CG  ASP A 170      15.960 -14.219  -1.946  1.00 10.00      A   
ATOM   1606  OD1 ASP A 170      15.100 -15.029  -2.331  1.00 10.00      A   
ATOM   1607  OD2 ASP A 170      15.954 -13.020  -2.294  1.00 10.00      A   
ATOM   1608  C   ASP A 170      17.328 -16.492   0.727  1.00 10.00      A   
ATOM   1609  O   ASP A 170      18.533 -16.604   0.487  1.00 10.00      A   
ATOM   1610  N   VAL A 171      16.625 -17.409   1.377  1.00 10.00      A   
ATOM   1611  HN  VAL A 171      15.672 -17.237   1.552  1.00 10.00      A   
ATOM   1612  CA  VAL A 171      17.216 -18.660   1.840  1.00 10.00      A   
ATOM   1613  CB  VAL A 171      16.255 -19.396   2.802  1.00 10.00      A   
ATOM   1614  CG1 VAL A 171      16.915 -20.628   3.397  1.00 10.00      A   
ATOM   1615  CG2 VAL A 171      15.766 -18.464   3.898  1.00 10.00      A   
ATOM   1616  C   VAL A 171      17.483 -19.549   0.629  1.00 10.00      A   
ATOM   1617  O   VAL A 171      18.622 -19.696   0.180  1.00 10.00      A   
ATOM   1618  N   SER A 172      16.413 -20.110   0.095  1.00 10.00      A   
ATOM   1619  HN  SER A 172      15.539 -19.952   0.510  1.00 10.00      A   
ATOM   1620  CA  SER A 172      16.476 -20.959  -1.081  1.00 10.00      A   
ATOM   1621  CB  SER A 172      16.546 -22.438  -0.686  1.00 10.00      A   
ATOM   1622  OG  SER A 172      17.827 -22.775  -0.174  1.00 10.00      A   
ATOM   1623  HG  SER A 172      17.966 -23.737  -0.257  1.00 10.00      A   
ATOM   1624  C   SER A 172      15.250 -20.696  -1.942  1.00 10.00      A   
ATOM   1625  O   SER A 172      14.296 -20.062  -1.487  1.00 10.00      A   
ATOM   1626  N   GLY A 173      15.276 -21.170  -3.175  1.00 10.00      A   
ATOM   1627  HN  GLY A 173      16.063 -21.667  -3.484  1.00 10.00      A   
ATOM   1628  CA  GLY A 173      14.156 -20.968  -4.069  1.00 10.00      A   
ATOM   1629  C   GLY A 173      13.331 -22.228  -4.213  1.00 10.00      A   
ATOM   1630  O   GLY A 173      12.782 -22.503  -5.280  1.00 10.00      A   
ATOM   1631  N   HIS A 174      13.232 -22.983  -3.126  1.00 10.00      A   
ATOM   1632  HN  HIS A 174      13.667 -22.684  -2.295  1.00 10.00      A   
ATOM   1633  CA  HIS A 174      12.493 -24.237  -3.123  1.00 10.00      A   
ATOM   1634  CB  HIS A 174      13.284 -25.305  -2.365  1.00 10.00      A   
ATOM   1635  CG  HIS A 174      12.970 -26.703  -2.790  1.00 10.00      A   
ATOM   1636  ND1 HIS A 174      12.829 -27.020  -4.117  1.00 10.00      A   
ATOM   1637  CD2 HIS A 174      12.799 -27.821  -2.042  1.00 10.00      A   
ATOM   1638  CE1 HIS A 174      12.579 -28.314  -4.155  1.00 10.00      A   
ATOM   1639  NE2 HIS A 174      12.550 -28.839  -2.927  1.00 10.00      A   
ATOM   1640  HE2 HIS A 174      12.376 -29.779  -2.702  1.00 10.00      A   
ATOM   1641  C   HIS A 174      11.112 -24.065  -2.500  1.00 10.00      A   
ATOM   1642  O   HIS A 174      10.294 -24.989  -2.494  1.00 10.00      A   
ATOM   1643  N   TRP A 175      10.852 -22.875  -1.977  1.00 10.00      A   
ATOM   1644  HN  TRP A 175      11.544 -22.184  -1.999  1.00 10.00      A   
ATOM   1645  CA  TRP A 175       9.570 -22.577  -1.355  1.00 10.00      A   
ATOM   1646  CB  TRP A 175       9.609 -21.245  -0.600  1.00 10.00      A   
ATOM   1647  CG  TRP A 175       9.748 -20.037  -1.477  1.00 10.00      A   
ATOM   1648  CD1 TRP A 175      10.872 -19.616  -2.123  1.00 10.00      A   
ATOM   1649  CD2 TRP A 175       8.724 -19.084  -1.795  1.00 10.00      A   
ATOM   1650  NE1 TRP A 175      10.614 -18.468  -2.825  1.00 10.00      A   
ATOM   1651  HE1 TRP A 175      11.265 -17.977  -3.372  1.00 10.00      A   
ATOM   1652  CE2 TRP A 175       9.302 -18.118  -2.640  1.00 10.00      A   
ATOM   1653  CE3 TRP A 175       7.376 -18.956  -1.447  1.00 10.00      A   
ATOM   1654  CZ2 TRP A 175       8.579 -17.037  -3.142  1.00 10.00      A   
ATOM   1655  CZ3 TRP A 175       6.660 -17.884  -1.947  1.00 10.00      A   
ATOM   1656  CH2 TRP A 175       7.262 -16.939  -2.786  1.00 10.00      A   
ATOM   1657  C   TRP A 175       8.437 -22.595  -2.382  1.00 10.00      A   
ATOM   1658  O   TRP A 175       7.274 -22.803  -2.037  1.00 10.00      A   
ATOM   1659  N   LEU A 176       8.787 -22.389  -3.649  1.00 10.00      A   
ATOM   1660  HN  LEU A 176       9.729 -22.224  -3.860  1.00 10.00      A   
ATOM   1661  CA  LEU A 176       7.808 -22.400  -4.729  1.00 10.00      A   
ATOM   1662  CB  LEU A 176       8.404 -21.776  -5.995  1.00 10.00      A   
ATOM   1663  CG  LEU A 176       7.545 -21.852  -7.260  1.00 10.00      A   
ATOM   1664  CD1 LEU A 176       6.281 -21.019  -7.112  1.00 10.00      A   
ATOM   1665  CD2 LEU A 176       8.342 -21.403  -8.470  1.00 10.00      A   
ATOM   1666  C   LEU A 176       7.357 -23.831  -5.004  1.00 10.00      A   
ATOM   1667  O   LEU A 176       6.240 -24.075  -5.456  1.00 10.00      A   
ATOM   1668  N   SER A 177       8.235 -24.778  -4.707  1.00 10.00      A   
ATOM   1669  HN  SER A 177       9.115 -24.524  -4.354  1.00 10.00      A   
ATOM   1670  CA  SER A 177       7.939 -26.188  -4.901  1.00 10.00      A   
ATOM   1671  CB  SER A 177       9.245 -26.972  -5.007  1.00 10.00      A   
ATOM   1672  OG  SER A 177      10.326 -26.114  -5.350  1.00 10.00      A   
ATOM   1673  HG  SER A 177      11.139 -26.455  -4.948  1.00 10.00      A   
ATOM   1674  C   SER A 177       7.098 -26.715  -3.738  1.00 10.00      A   
ATOM   1675  O   SER A 177       6.635 -27.852  -3.755  1.00 10.00      A   
ATOM   1676  N   HIS A 178       6.898 -25.870  -2.732  1.00 10.00      A   
ATOM   1677  HN  HIS A 178       7.293 -24.973  -2.778  1.00 10.00      A   
ATOM   1678  CA  HIS A 178       6.113 -26.240  -1.558  1.00 10.00      A   
ATOM   1679  CB  HIS A 178       6.470 -25.353  -0.364  1.00 10.00      A   
ATOM   1680  CG  HIS A 178       7.579 -25.880   0.494  1.00 10.00      A   
ATOM   1681  ND1 HIS A 178       7.328 -26.464   1.715  1.00 10.00      A   
ATOM   1682  CD2 HIS A 178       8.913 -25.864   0.275  1.00 10.00      A   
ATOM   1683  CE1 HIS A 178       8.509 -26.788   2.211  1.00 10.00      A   
ATOM   1684  NE2 HIS A 178       9.496 -26.440   1.377  1.00 10.00      A   
ATOM   1685  HE2 HIS A 178      10.459 -26.547   1.540  1.00 10.00      A   
ATOM   1686  C   HIS A 178       4.622 -26.129  -1.832  1.00 10.00      A   
ATOM   1687  O   HIS A 178       3.809 -26.690  -1.099  1.00 10.00      A   
ATOM   1688  N   PHE A 179       4.272 -25.388  -2.881  1.00 10.00      A   
ATOM   1689  HN  PHE A 179       4.972 -24.969  -3.421  1.00 10.00      A   
ATOM   1690  CA  PHE A 179       2.878 -25.193  -3.255  1.00 10.00      A   
ATOM   1691  CB  PHE A 179       2.748 -24.230  -4.440  1.00 10.00      A   
ATOM   1692  CG  PHE A 179       2.918 -22.789  -4.050  1.00 10.00      A   
ATOM   1693  CD1 PHE A 179       4.156 -22.173  -4.139  1.00 10.00      A   
ATOM   1694  CD2 PHE A 179       1.842 -22.052  -3.588  1.00 10.00      A   
ATOM   1695  CE1 PHE A 179       4.316 -20.852  -3.774  1.00 10.00      A   
ATOM   1696  CE2 PHE A 179       1.993 -20.730  -3.220  1.00 10.00      A   
ATOM   1697  CZ  PHE A 179       3.234 -20.128  -3.312  1.00 10.00      A   
ATOM   1698  C   PHE A 179       2.205 -26.527  -3.557  1.00 10.00      A   
ATOM   1699  O   PHE A 179       2.738 -27.342  -4.312  1.00 10.00      A   
ATOM   1700  N   PRO A 180       1.020 -26.757  -2.972  1.00 10.00      A   
ATOM   1701  CA  PRO A 180       0.276 -28.004  -3.153  1.00 10.00      A   
ATOM   1702  CB  PRO A 180      -0.904 -27.868  -2.183  1.00 10.00      A   
ATOM   1703  CG  PRO A 180      -1.068 -26.403  -1.981  1.00 10.00      A   
ATOM   1704  CD  PRO A 180       0.304 -25.804  -2.108  1.00 10.00      A   
ATOM   1705  C   PRO A 180      -0.226 -28.179  -4.579  1.00 10.00      A   
ATOM   1706  O   PRO A 180      -0.534 -27.204  -5.270  1.00 10.00      A   
ATOM   1707  N   ASP A 181      -0.316 -29.435  -5.011  1.00 10.00      A   
ATOM   1708  HN  ASP A 181      -0.055 -30.167  -4.410  1.00 10.00      A   
ATOM   1709  CA  ASP A 181      -0.788 -29.765  -6.354  1.00 10.00      A   
ATOM   1710  CB  ASP A 181      -0.532 -31.247  -6.663  1.00 10.00      A   
ATOM   1711  CG  ASP A 181       0.800 -31.747  -6.132  1.00 10.00      A   
ATOM   1712  OD1 ASP A 181       1.832 -31.562  -6.814  1.00 10.00      A   
ATOM   1713  OD2 ASP A 181       0.823 -32.323  -5.019  1.00 10.00      A   
ATOM   1714  C   ASP A 181      -2.279 -29.466  -6.461  1.00 10.00      A   
ATOM   1715  O   ASP A 181      -2.860 -29.458  -7.546  1.00 10.00      A   
ATOM   1716  N   THR A 182      -2.885 -29.216  -5.311  1.00 10.00      A   
ATOM   1717  HN  THR A 182      -2.361 -29.248  -4.484  1.00 10.00      A   
ATOM   1718  CA  THR A 182      -4.300 -28.914  -5.216  1.00 10.00      A   
ATOM   1719  CB  THR A 182      -4.837 -29.457  -3.883  1.00 10.00      A   
ATOM   1720  OG1 THR A 182      -3.765 -29.465  -2.926  1.00 10.00      A   
ATOM   1721  HG1 THR A 182      -4.130 -29.569  -2.038  1.00 10.00      A   
ATOM   1722  CG2 THR A 182      -5.351 -30.875  -4.061  1.00 10.00      A   
ATOM   1723  C   THR A 182      -4.546 -27.407  -5.266  1.00 10.00      A   
ATOM   1724  O   THR A 182      -5.681 -26.952  -5.122  1.00 10.00      A   
ATOM   1725  N   TYR A 183      -3.482 -26.639  -5.483  1.00 10.00      A   
ATOM   1726  HN  TYR A 183      -2.608 -27.064  -5.617  1.00 10.00      A   
ATOM   1727  CA  TYR A 183      -3.582 -25.184  -5.532  1.00 10.00      A   
ATOM   1728  CB  TYR A 183      -2.403 -24.546  -4.781  1.00 10.00      A   
ATOM   1729  CG  TYR A 183      -2.362 -23.033  -4.839  1.00 10.00      A   
ATOM   1730  CD1 TYR A 183      -3.395 -22.271  -4.313  1.00 10.00      A   
ATOM   1731  CD2 TYR A 183      -1.287 -22.368  -5.419  1.00 10.00      A   
ATOM   1732  CE1 TYR A 183      -3.362 -20.893  -4.367  1.00 10.00      A   
ATOM   1733  CE2 TYR A 183      -1.245 -20.990  -5.477  1.00 10.00      A   
ATOM   1734  CZ  TYR A 183      -2.286 -20.257  -4.948  1.00 10.00      A   
ATOM   1735  OH  TYR A 183      -2.257 -18.884  -5.003  1.00 10.00      A   
ATOM   1736  HH  TYR A 183      -3.107 -18.537  -4.694  1.00 10.00      A   
ATOM   1737  C   TYR A 183      -3.647 -24.662  -6.968  1.00 10.00      A   
ATOM   1738  O   TYR A 183      -2.681 -24.778  -7.724  1.00 10.00      A   
ATOM   1739  N   THR A 184      -4.800 -24.102  -7.335  1.00 10.00      A   
ATOM   1740  HN  THR A 184      -5.548 -24.095  -6.699  1.00 10.00      A   
ATOM   1741  CA  THR A 184      -5.012 -23.539  -8.668  1.00 10.00      A   
ATOM   1742  CB  THR A 184      -5.851 -24.504  -9.533  1.00 10.00      A   
ATOM   1743  OG1 THR A 184      -6.986 -24.961  -8.777  1.00 10.00      A   
ATOM   1744  HG1 THR A 184      -7.796 -24.785  -9.278  1.00 10.00      A   
ATOM   1745  CG2 THR A 184      -5.022 -25.704  -9.962  1.00 10.00      A   
ATOM   1746  C   THR A 184      -5.766 -22.209  -8.564  1.00 10.00      A   
ATOM   1747  O   THR A 184      -6.257 -21.679  -9.559  1.00 10.00      A   
ATOM   1748  N   SER A 185      -5.842 -21.673  -7.350  1.00 10.00      A   
ATOM   1749  HN  SER A 185      -5.419 -22.132  -6.601  1.00 10.00      A   
ATOM   1750  CA  SER A 185      -6.567 -20.433  -7.089  1.00 10.00      A   
ATOM   1751  CB  SER A 185      -7.105 -20.474  -5.652  1.00 10.00      A   
ATOM   1752  OG  SER A 185      -7.282 -21.821  -5.221  1.00 10.00      A   
ATOM   1753  HG  SER A 185      -7.025 -21.899  -4.289  1.00 10.00      A   
ATOM   1754  C   SER A 185      -5.718 -19.175  -7.296  1.00 10.00      A   
ATOM   1755  O   SER A 185      -6.120 -18.083  -6.894  1.00 10.00      A   
ATOM   1756  N   LEU A 186      -4.565 -19.311  -7.942  1.00 10.00      A   
ATOM   1757  HN  LEU A 186      -4.303 -20.188  -8.286  1.00 10.00      A   
ATOM   1758  CA  LEU A 186      -3.691 -18.166  -8.162  1.00 10.00      A   
ATOM   1759  CB  LEU A 186      -2.272 -18.620  -8.522  1.00 10.00      A   
ATOM   1760  CG  LEU A 186      -1.223 -17.510  -8.657  1.00 10.00      A   
ATOM   1761  CD1 LEU A 186      -1.240 -16.594  -7.442  1.00 10.00      A   
ATOM   1762  CD2 LEU A 186       0.160 -18.104  -8.859  1.00 10.00      A   
ATOM   1763  C   LEU A 186      -4.248 -17.227  -9.229  1.00 10.00      A   
ATOM   1764  O   LEU A 186      -4.512 -17.639 -10.360  1.00 10.00      A   
ATOM   1765  N   VAL A 187      -4.428 -15.966  -8.852  1.00 10.00      A   
ATOM   1766  HN  VAL A 187      -4.218 -15.713  -7.926  1.00 10.00      A   
ATOM   1767  CA  VAL A 187      -4.946 -14.949  -9.760  1.00 10.00      A   
ATOM   1768  CB  VAL A 187      -6.229 -14.296  -9.198  1.00 10.00      A   
ATOM   1769  CG1 VAL A 187      -6.782 -13.263 -10.171  1.00 10.00      A   
ATOM   1770  CG2 VAL A 187      -7.280 -15.352  -8.893  1.00 10.00      A   
ATOM   1771  C   VAL A 187      -3.899 -13.861 -10.005  1.00 10.00      A   
ATOM   1772  O   VAL A 187      -3.638 -13.478 -11.148  1.00 10.00      A   
ATOM   1773  N   SER A 188      -3.294 -13.374  -8.934  1.00 10.00      A   
ATOM   1774  HN  SER A 188      -3.527 -13.725  -8.047  1.00 10.00      A   
ATOM   1775  CA  SER A 188      -2.285 -12.330  -9.039  1.00 10.00      A   
ATOM   1776  CB  SER A 188      -2.864 -10.985  -8.588  1.00 10.00      A   
ATOM   1777  OG  SER A 188      -1.935  -9.932  -8.780  1.00 10.00      A   
ATOM   1778  HG  SER A 188      -1.779  -9.489  -7.937  1.00 10.00      A   
ATOM   1779  C   SER A 188      -1.059 -12.680  -8.207  1.00 10.00      A   
ATOM   1780  O   SER A 188      -1.177 -13.043  -7.036  1.00 10.00      A   
ATOM   1781  N   LEU A 189       0.113 -12.567  -8.819  1.00 10.00      A   
ATOM   1782  HN  LEU A 189       0.137 -12.265  -9.756  1.00 10.00      A   
ATOM   1783  CA  LEU A 189       1.366 -12.873  -8.141  1.00 10.00      A   
ATOM   1784  CB  LEU A 189       1.810 -14.303  -8.460  1.00 10.00      A   
ATOM   1785  CG  LEU A 189       3.183 -14.709  -7.920  1.00 10.00      A   
ATOM   1786  CD1 LEU A 189       3.065 -15.320  -6.534  1.00 10.00      A   
ATOM   1787  CD2 LEU A 189       3.890 -15.652  -8.877  1.00 10.00      A   
ATOM   1788  C   LEU A 189       2.473 -11.903  -8.542  1.00 10.00      A   
ATOM   1789  O   LEU A 189       2.599 -11.529  -9.713  1.00 10.00      A   
ATOM   1790  N   ASN A 190       3.271 -11.502  -7.565  1.00 10.00      A   
ATOM   1791  HN  ASN A 190       3.101 -11.824  -6.649  1.00 10.00      A   
ATOM   1792  CA  ASN A 190       4.389 -10.602  -7.799  1.00 10.00      A   
ATOM   1793  CB  ASN A 190       4.012  -9.155  -7.473  1.00 10.00      A   
ATOM   1794  CG  ASN A 190       5.204  -8.217  -7.540  1.00 10.00      A   
ATOM   1795  OD1 ASN A 190       6.113  -8.399  -8.351  1.00 10.00      A   
ATOM   1796  ND2 ASN A 190       5.215  -7.216  -6.679  1.00 10.00      A   
ATOM   1797 HD21 ASN A 190       4.457  -7.137  -6.044  1.00 10.00      A   
ATOM   1798 HD22 ASN A 190       5.972  -6.591  -6.702  1.00 10.00      A   
ATOM   1799  C   ASN A 190       5.588 -11.028  -6.964  1.00 10.00      A   
ATOM   1800  O   ASN A 190       5.553 -10.961  -5.734  1.00 10.00      A   
ATOM   1801  N   ILE A 191       6.647 -11.462  -7.636  1.00 10.00      A   
ATOM   1802  HN  ILE A 191       6.614 -11.486  -8.623  1.00 10.00      A   
ATOM   1803  CA  ILE A 191       7.857 -11.906  -6.957  1.00 10.00      A   
ATOM   1804  CB  ILE A 191       8.055 -13.435  -7.084  1.00 10.00      A   
ATOM   1805  CG1 ILE A 191       7.997 -13.882  -8.550  1.00 10.00      A   
ATOM   1806  CG2 ILE A 191       7.025 -14.182  -6.250  1.00 10.00      A   
ATOM   1807  CD1 ILE A 191       8.551 -15.271  -8.789  1.00 10.00      A   
ATOM   1808  C   ILE A 191       9.092 -11.191  -7.501  1.00 10.00      A   
ATOM   1809  O   ILE A 191      10.202 -11.719  -7.445  1.00 10.00      A   
ATOM   1810  N   SER A 192       8.901  -9.969  -7.989  1.00 10.00      A   
ATOM   1811  HN  SER A 192       8.000  -9.585  -7.971  1.00 10.00      A   
ATOM   1812  CA  SER A 192       9.997  -9.186  -8.559  1.00 10.00      A   
ATOM   1813  CB  SER A 192       9.449  -8.083  -9.471  1.00 10.00      A   
ATOM   1814  OG  SER A 192       8.450  -7.317  -8.813  1.00 10.00      A   
ATOM   1815  HG  SER A 192       7.624  -7.825  -8.765  1.00 10.00      A   
ATOM   1816  C   SER A 192      10.916  -8.595  -7.488  1.00 10.00      A   
ATOM   1817  O   SER A 192      11.730  -7.721  -7.778  1.00 10.00      A   
ATOM   1818  N   CYS A 193      10.796  -9.086  -6.259  1.00 10.00      A   
ATOM   1819  HN  CYS A 193      10.142  -9.794  -6.086  1.00 10.00      A   
ATOM   1820  CA  CYS A 193      11.609  -8.596  -5.156  1.00 10.00      A   
ATOM   1821  CB  CYS A 193      10.697  -8.147  -4.017  1.00 10.00      A   
ATOM   1822  SG  CYS A 193       9.354  -9.309  -3.671  1.00 10.00      A   
ATOM   1823  HG  CYS A 193       8.496  -8.709  -2.850  1.00 10.00      A   
ATOM   1824  C   CYS A 193      12.571  -9.669  -4.651  1.00 10.00      A   
ATOM   1825  O   CYS A 193      13.402  -9.409  -3.782  1.00 10.00      A   
ATOM   1826  N   LEU A 194      12.465 -10.869  -5.206  1.00 10.00      A   
ATOM   1827  HN  LEU A 194      11.808 -11.013  -5.917  1.00 10.00      A   
ATOM   1828  CA  LEU A 194      13.317 -11.976  -4.790  1.00 10.00      A   
ATOM   1829  CB  LEU A 194      12.597 -13.308  -4.998  1.00 10.00      A   
ATOM   1830  CG  LEU A 194      11.186 -13.425  -4.416  1.00 10.00      A   
ATOM   1831  CD1 LEU A 194      10.581 -14.770  -4.774  1.00 10.00      A   
ATOM   1832  CD2 LEU A 194      11.204 -13.233  -2.907  1.00 10.00      A   
ATOM   1833  C   LEU A 194      14.630 -11.985  -5.559  1.00 10.00      A   
ATOM   1834  O   LEU A 194      14.670 -11.616  -6.733  1.00 10.00      A   
ATOM   1835  N   ALA A 195      15.692 -12.418  -4.895  1.00 10.00      A   
ATOM   1836  HN  ALA A 195      15.590 -12.695  -3.951  1.00 10.00      A   
ATOM   1837  CA  ALA A 195      17.009 -12.485  -5.508  1.00 10.00      A   
ATOM   1838  CB  ALA A 195      18.049 -11.867  -4.587  1.00 10.00      A   
ATOM   1839  C   ALA A 195      17.392 -13.924  -5.838  1.00 10.00      A   
ATOM   1840  O   ALA A 195      18.338 -14.167  -6.589  1.00 10.00      A   
ATOM   1841  N   SER A 196      16.665 -14.880  -5.271  1.00 10.00      A   
ATOM   1842  HN  SER A 196      15.922 -14.636  -4.680  1.00 10.00      A   
ATOM   1843  CA  SER A 196      16.949 -16.284  -5.516  1.00 10.00      A   
ATOM   1844  CB  SER A 196      16.642 -17.136  -4.282  1.00 10.00      A   
ATOM   1845  OG  SER A 196      15.296 -16.983  -3.877  1.00 10.00      A   
ATOM   1846  HG  SER A 196      15.232 -16.248  -3.236  1.00 10.00      A   
ATOM   1847  C   SER A 196      16.196 -16.803  -6.737  1.00 10.00      A   
ATOM   1848  O   SER A 196      15.244 -16.177  -7.211  1.00 10.00      A   
ATOM   1849  N   GLU A 197      16.631 -17.945  -7.240  1.00 10.00      A   
ATOM   1850  HN  GLU A 197      17.396 -18.391  -6.819  1.00 10.00      A   
ATOM   1851  CA  GLU A 197      16.020 -18.552  -8.405  1.00 10.00      A   
ATOM   1852  CB  GLU A 197      17.104 -19.225  -9.244  1.00 10.00      A   
ATOM   1853  CG  GLU A 197      16.634 -19.737 -10.591  1.00 10.00      A   
ATOM   1854  CD  GLU A 197      17.607 -20.729 -11.187  1.00 10.00      A   
ATOM   1855  OE1 GLU A 197      18.822 -20.440 -11.216  1.00 10.00      A   
ATOM   1856  OE2 GLU A 197      17.163 -21.813 -11.623  1.00 10.00      A   
ATOM   1857  C   GLU A 197      14.967 -19.575  -8.001  1.00 10.00      A   
ATOM   1858  O   GLU A 197      15.280 -20.581  -7.362  1.00 10.00      A   
ATOM   1859  N   VAL A 198      13.719 -19.305  -8.354  1.00 10.00      A   
ATOM   1860  HN  VAL A 198      13.526 -18.470  -8.829  1.00 10.00      A   
ATOM   1861  CA  VAL A 198      12.627 -20.218  -8.050  1.00 10.00      A   
ATOM   1862  CB  VAL A 198      11.248 -19.518  -8.101  1.00 10.00      A   
ATOM   1863  CG1 VAL A 198      11.100 -18.505  -6.978  1.00 10.00      A   
ATOM   1864  CG2 VAL A 198      11.011 -18.860  -9.454  1.00 10.00      A   
ATOM   1865  C   VAL A 198      12.627 -21.384  -9.033  1.00 10.00      A   
ATOM   1866  O   VAL A 198      13.158 -21.267 -10.144  1.00 10.00      A   
ATOM   1867  N   SER A 199      12.039 -22.499  -8.626  1.00 10.00      A   
ATOM   1868  HN  SER A 199      11.646 -22.533  -7.726  1.00 10.00      A   
ATOM   1869  CA  SER A 199      11.962 -23.687  -9.465  1.00 10.00      A   
ATOM   1870  CB  SER A 199      11.390 -24.842  -8.641  1.00 10.00      A   
ATOM   1871  OG  SER A 199      10.778 -24.357  -7.454  1.00 10.00      A   
ATOM   1872  HG  SER A 199      10.750 -25.065  -6.792  1.00 10.00      A   
ATOM   1873  C   SER A 199      11.101 -23.430 -10.706  1.00 10.00      A   
ATOM   1874  O   SER A 199       9.871 -23.372 -10.621  1.00 10.00      A   
ATOM   1875  N   PHE A 200      11.755 -23.279 -11.857  1.00 10.00      A   
ATOM   1876  HN  PHE A 200      12.735 -23.349 -11.859  1.00 10.00      A   
ATOM   1877  CA  PHE A 200      11.064 -23.007 -13.116  1.00 10.00      A   
ATOM   1878  CB  PHE A 200      12.061 -22.881 -14.274  1.00 10.00      A   
ATOM   1879  CG  PHE A 200      11.408 -22.645 -15.609  1.00 10.00      A   
ATOM   1880  CD1 PHE A 200      10.778 -21.443 -15.885  1.00 10.00      A   
ATOM   1881  CD2 PHE A 200      11.423 -23.626 -16.588  1.00 10.00      A   
ATOM   1882  CE1 PHE A 200      10.175 -21.222 -17.108  1.00 10.00      A   
ATOM   1883  CE2 PHE A 200      10.821 -23.413 -17.814  1.00 10.00      A   
ATOM   1884  CZ  PHE A 200      10.195 -22.208 -18.074  1.00 10.00      A   
ATOM   1885  C   PHE A 200      10.011 -24.063 -13.433  1.00 10.00      A   
ATOM   1886  O   PHE A 200       8.878 -23.733 -13.787  1.00 10.00      A   
ATOM   1887  N   SER A 201      10.386 -25.326 -13.287  1.00 10.00      A   
ATOM   1888  HN  SER A 201      11.301 -25.519 -12.995  1.00 10.00      A   
ATOM   1889  CA  SER A 201       9.482 -26.434 -13.563  1.00 10.00      A   
ATOM   1890  CB  SER A 201      10.196 -27.760 -13.315  1.00 10.00      A   
ATOM   1891  OG  SER A 201      11.498 -27.734 -13.882  1.00 10.00      A   
ATOM   1892  HG  SER A 201      11.728 -28.621 -14.181  1.00 10.00      A   
ATOM   1893  C   SER A 201       8.207 -26.336 -12.729  1.00 10.00      A   
ATOM   1894  O   SER A 201       7.103 -26.555 -13.236  1.00 10.00      A   
ATOM   1895  N   ALA A 202       8.362 -25.976 -11.460  1.00 10.00      A   
ATOM   1896  HN  ALA A 202       9.265 -25.784 -11.124  1.00 10.00      A   
ATOM   1897  CA  ALA A 202       7.226 -25.849 -10.558  1.00 10.00      A   
ATOM   1898  CB  ALA A 202       7.695 -25.825  -9.112  1.00 10.00      A   
ATOM   1899  C   ALA A 202       6.417 -24.598 -10.885  1.00 10.00      A   
ATOM   1900  O   ALA A 202       5.190 -24.596 -10.775  1.00 10.00      A   
ATOM   1901  N   LEU A 203       7.119 -23.537 -11.278  1.00 10.00      A   
ATOM   1902  HN  LEU A 203       8.099 -23.601 -11.308  1.00 10.00      A   
ATOM   1903  CA  LEU A 203       6.492 -22.272 -11.642  1.00 10.00      A   
ATOM   1904  CB  LEU A 203       7.573 -21.222 -11.923  1.00 10.00      A   
ATOM   1905  CG  LEU A 203       7.090 -19.812 -12.269  1.00 10.00      A   
ATOM   1906  CD1 LEU A 203       6.392 -19.172 -11.079  1.00 10.00      A   
ATOM   1907  CD2 LEU A 203       8.254 -18.951 -12.736  1.00 10.00      A   
ATOM   1908  C   LEU A 203       5.614 -22.455 -12.874  1.00 10.00      A   
ATOM   1909  O   LEU A 203       4.437 -22.090 -12.870  1.00 10.00      A   
ATOM   1910  N   GLU A 204       6.188 -23.046 -13.916  1.00 10.00      A   
ATOM   1911  HN  GLU A 204       7.131 -23.329 -13.848  1.00 10.00      A   
ATOM   1912  CA  GLU A 204       5.461 -23.288 -15.158  1.00 10.00      A   
ATOM   1913  CB  GLU A 204       6.368 -23.962 -16.188  1.00 10.00      A   
ATOM   1914  CG  GLU A 204       5.774 -24.034 -17.584  1.00 10.00      A   
ATOM   1915  CD  GLU A 204       6.120 -25.326 -18.295  1.00 10.00      A   
ATOM   1916  OE1 GLU A 204       6.968 -26.088 -17.786  1.00 10.00      A   
ATOM   1917  OE2 GLU A 204       5.539 -25.596 -19.368  1.00 10.00      A   
ATOM   1918  C   GLU A 204       4.234 -24.159 -14.897  1.00 10.00      A   
ATOM   1919  O   GLU A 204       3.137 -23.871 -15.380  1.00 10.00      A   
ATOM   1920  N   ARG A 205       4.426 -25.201 -14.097  1.00 10.00      A   
ATOM   1921  HN  ARG A 205       5.319 -25.350 -13.720  1.00 10.00      A   
ATOM   1922  CA  ARG A 205       3.353 -26.128 -13.760  1.00 10.00      A   
ATOM   1923  CB  ARG A 205       3.883 -27.221 -12.837  1.00 10.00      A   
ATOM   1924  CG  ARG A 205       3.017 -28.466 -12.781  1.00 10.00      A   
ATOM   1925  CD  ARG A 205       3.514 -29.429 -11.717  1.00 10.00      A   
ATOM   1926  NE  ARG A 205       4.963 -29.626 -11.773  1.00 10.00      A   
ATOM   1927  HE  ARG A 205       5.373 -29.707 -12.667  1.00 10.00      A   
ATOM   1928  CZ  ARG A 205       5.746 -29.716 -10.698  1.00 10.00      A   
ATOM   1929  NH1 ARG A 205       5.228 -29.629  -9.477  1.00 10.00      A   
ATOM   1930 HH11 ARG A 205       4.201 -29.497  -9.343  1.00 10.00      A   
ATOM   1931 HH12 ARG A 205       5.848 -29.696  -8.641  1.00 10.00      A   
ATOM   1932  NH2 ARG A 205       7.049 -29.904 -10.850  1.00 10.00      A   
ATOM   1933 HH21 ARG A 205       7.673 -29.979 -10.016  1.00 10.00      A   
ATOM   1934 HH22 ARG A 205       7.462 -29.986 -11.809  1.00 10.00      A   
ATOM   1935  C   ARG A 205       2.193 -25.403 -13.084  1.00 10.00      A   
ATOM   1936  O   ARG A 205       1.026 -25.682 -13.363  1.00 10.00      A   
ATOM   1937  N   LEU A 206       2.527 -24.471 -12.198  1.00 10.00      A   
ATOM   1938  HN  LEU A 206       3.479 -24.297 -12.025  1.00 10.00      A   
ATOM   1939  CA  LEU A 206       1.521 -23.700 -11.479  1.00 10.00      A   
ATOM   1940  CB  LEU A 206       2.161 -22.859 -10.370  1.00 10.00      A   
ATOM   1941  CG  LEU A 206       1.720 -23.181  -8.941  1.00 10.00      A   
ATOM   1942  CD1 LEU A 206       2.527 -22.367  -7.945  1.00 10.00      A   
ATOM   1943  CD2 LEU A 206       0.231 -22.923  -8.759  1.00 10.00      A   
ATOM   1944  C   LEU A 206       0.744 -22.804 -12.428  1.00 10.00      A   
ATOM   1945  O   LEU A 206      -0.483 -22.766 -12.389  1.00 10.00      A   
ATOM   1946  N   VAL A 207       1.468 -22.103 -13.286  1.00 10.00      A   
ATOM   1947  HN  VAL A 207       2.448 -22.187 -13.258  1.00 10.00      A   
ATOM   1948  CA  VAL A 207       0.861 -21.197 -14.258  1.00 10.00      A   
ATOM   1949  CB  VAL A 207       1.938 -20.431 -15.063  1.00 10.00      A   
ATOM   1950  CG1 VAL A 207       1.300 -19.560 -16.136  1.00 10.00      A   
ATOM   1951  CG2 VAL A 207       2.795 -19.586 -14.133  1.00 10.00      A   
ATOM   1952  C   VAL A 207      -0.067 -21.944 -15.220  1.00 10.00      A   
ATOM   1953  O   VAL A 207      -1.163 -21.475 -15.531  1.00 10.00      A   
ATOM   1954  N   THR A 208       0.376 -23.113 -15.671  1.00 10.00      A   
ATOM   1955  HN  THR A 208       1.256 -23.436 -15.374  1.00 10.00      A   
ATOM   1956  CA  THR A 208      -0.400 -23.926 -16.605  1.00 10.00      A   
ATOM   1957  CB  THR A 208       0.386 -25.189 -17.028  1.00 10.00      A   
ATOM   1958  OG1 THR A 208       1.727 -24.826 -17.387  1.00 10.00      A   
ATOM   1959  HG1 THR A 208       2.207 -24.547 -16.598  1.00 10.00      A   
ATOM   1960  CG2 THR A 208      -0.280 -25.871 -18.216  1.00 10.00      A   
ATOM   1961  C   THR A 208      -1.753 -24.345 -16.020  1.00 10.00      A   
ATOM   1962  O   THR A 208      -2.769 -24.347 -16.718  1.00 10.00      A   
ATOM   1963  N   ARG A 209      -1.770 -24.676 -14.735  1.00 10.00      A   
ATOM   1964  HN  ARG A 209      -0.942 -24.614 -14.210  1.00 10.00      A   
ATOM   1965  CA  ARG A 209      -2.998 -25.123 -14.089  1.00 10.00      A   
ATOM   1966  CB  ARG A 209      -2.717 -26.202 -13.043  1.00 10.00      A   
ATOM   1967  CG  ARG A 209      -1.929 -25.729 -11.837  1.00 10.00      A   
ATOM   1968  CD  ARG A 209      -1.678 -26.873 -10.871  1.00 10.00      A   
ATOM   1969  NE  ARG A 209      -1.138 -26.399  -9.601  1.00 10.00      A   
ATOM   1970  HE  ARG A 209      -1.608 -25.652  -9.161  1.00 10.00      A   
ATOM   1971  CZ  ARG A 209      -0.074 -26.931  -9.002  1.00 10.00      A   
ATOM   1972  NH1 ARG A 209       0.560 -27.961  -9.552  1.00 10.00      A   
ATOM   1973 HH11 ARG A 209       0.222 -28.363 -10.453  1.00 10.00      A   
ATOM   1974 HH12 ARG A 209       1.395 -28.377  -9.085  1.00 10.00      A   
ATOM   1975  NH2 ARG A 209       0.354 -26.432  -7.851  1.00 10.00      A   
ATOM   1976 HH21 ARG A 209      -0.140 -25.626  -7.413  1.00 10.00      A   
ATOM   1977 HH22 ARG A 209       1.190 -26.844  -7.378  1.00 10.00      A   
ATOM   1978  C   ARG A 209      -3.820 -23.984 -13.495  1.00 10.00      A   
ATOM   1979  O   ARG A 209      -4.883 -24.217 -12.922  1.00 10.00      A   
ATOM   1980  N   CYS A 210      -3.345 -22.755 -13.627  1.00 10.00      A   
ATOM   1981  HN  CYS A 210      -2.491 -22.612 -14.090  1.00 10.00      A   
ATOM   1982  CA  CYS A 210      -4.072 -21.611 -13.094  1.00 10.00      A   
ATOM   1983  CB  CYS A 210      -3.261 -20.877 -12.031  1.00 10.00      A   
ATOM   1984  SG  CYS A 210      -2.690 -21.921 -10.675  1.00 10.00      A   
ATOM   1985  HG  CYS A 210      -1.587 -22.535 -11.089  1.00 10.00      A   
ATOM   1986  C   CYS A 210      -4.489 -20.643 -14.191  1.00 10.00      A   
ATOM   1987  O   CYS A 210      -3.761 -19.704 -14.511  1.00 10.00      A   
ATOM   1988  N   PRO A 211      -5.670 -20.851 -14.783  1.00 10.00      A   
ATOM   1989  CA  PRO A 211      -6.186 -19.975 -15.840  1.00 10.00      A   
ATOM   1990  CB  PRO A 211      -7.315 -20.804 -16.453  1.00 10.00      A   
ATOM   1991  CG  PRO A 211      -7.795 -21.664 -15.335  1.00 10.00      A   
ATOM   1992  CD  PRO A 211      -6.594 -21.961 -14.479  1.00 10.00      A   
ATOM   1993  C   PRO A 211      -6.741 -18.679 -15.255  1.00 10.00      A   
ATOM   1994  O   PRO A 211      -7.073 -17.737 -15.978  1.00 10.00      A   
ATOM   1995  N   ASN A 212      -6.834 -18.646 -13.932  1.00 10.00      A   
ATOM   1996  HN  ASN A 212      -6.561 -19.439 -13.424  1.00 10.00      A   
ATOM   1997  CA  ASN A 212      -7.338 -17.482 -13.213  1.00 10.00      A   
ATOM   1998  CB  ASN A 212      -7.741 -17.867 -11.785  1.00 10.00      A   
ATOM   1999  CG  ASN A 212      -8.907 -18.834 -11.730  1.00 10.00      A   
ATOM   2000  OD1 ASN A 212      -9.871 -18.713 -12.488  1.00 10.00      A   
ATOM   2001  ND2 ASN A 212      -8.818 -19.810 -10.837  1.00 10.00      A   
ATOM   2002 HD21 ASN A 212      -8.020 -19.847 -10.269  1.00 10.00      A   
ATOM   2003 HD22 ASN A 212      -9.555 -20.458 -10.780  1.00 10.00      A   
ATOM   2004  C   ASN A 212      -6.278 -16.393 -13.163  1.00 10.00      A   
ATOM   2005  O   ASN A 212      -6.585 -15.226 -12.929  1.00 10.00      A   
ATOM   2006  N   LEU A 213      -5.031 -16.791 -13.398  1.00 10.00      A   
ATOM   2007  HN  LEU A 213      -4.868 -17.741 -13.591  1.00 10.00      A   
ATOM   2008  CA  LEU A 213      -3.898 -15.873 -13.374  1.00 10.00      A   
ATOM   2009  CB  LEU A 213      -2.602 -16.632 -13.666  1.00 10.00      A   
ATOM   2010  CG  LEU A 213      -1.302 -15.843 -13.505  1.00 10.00      A   
ATOM   2011  CD1 LEU A 213      -1.011 -15.578 -12.036  1.00 10.00      A   
ATOM   2012  CD2 LEU A 213      -0.148 -16.582 -14.161  1.00 10.00      A   
ATOM   2013  C   LEU A 213      -4.071 -14.728 -14.370  1.00 10.00      A   
ATOM   2014  O   LEU A 213      -4.201 -14.951 -15.576  1.00 10.00      A   
ATOM   2015  N   LYS A 214      -4.092 -13.507 -13.850  1.00 10.00      A   
ATOM   2016  HN  LYS A 214      -4.008 -13.403 -12.876  1.00 10.00      A   
ATOM   2017  CA  LYS A 214      -4.241 -12.316 -14.676  1.00 10.00      A   
ATOM   2018  CB  LYS A 214      -5.536 -11.574 -14.329  1.00 10.00      A   
ATOM   2019  CG  LYS A 214      -6.808 -12.372 -14.577  1.00 10.00      A   
ATOM   2020  CD  LYS A 214      -6.925 -12.803 -16.030  1.00 10.00      A   
ATOM   2021  CE  LYS A 214      -8.227 -13.544 -16.288  1.00 10.00      A   
ATOM   2022  NZ  LYS A 214      -8.347 -14.777 -15.465  1.00 10.00      A   
ATOM   2023  HZ1 LYS A 214      -7.657 -15.487 -15.776  1.00 10.00      A   
ATOM   2024  HZ2 LYS A 214      -9.303 -15.177 -15.562  1.00 10.00      A   
ATOM   2025  HZ3 LYS A 214      -8.175 -14.560 -14.458  1.00 10.00      A   
ATOM   2026  C   LYS A 214      -3.051 -11.381 -14.489  1.00 10.00      A   
ATOM   2027  O   LYS A 214      -2.768 -10.542 -15.346  1.00 10.00      A   
ATOM   2028  N   SER A 215      -2.357 -11.527 -13.367  1.00 10.00      A   
ATOM   2029  HN  SER A 215      -2.624 -12.219 -12.723  1.00 10.00      A   
ATOM   2030  CA  SER A 215      -1.204 -10.694 -13.064  1.00 10.00      A   
ATOM   2031  CB  SER A 215      -1.565  -9.687 -11.967  1.00 10.00      A   
ATOM   2032  OG  SER A 215      -0.413  -9.049 -11.438  1.00 10.00      A   
ATOM   2033  HG  SER A 215      -0.301  -9.309 -10.509  1.00 10.00      A   
ATOM   2034  C   SER A 215      -0.026 -11.557 -12.634  1.00 10.00      A   
ATOM   2035  O   SER A 215      -0.112 -12.291 -11.647  1.00 10.00      A   
ATOM   2036  N   LEU A 216       1.067 -11.473 -13.377  1.00 10.00      A   
ATOM   2037  HN  LEU A 216       1.077 -10.858 -14.147  1.00 10.00      A   
ATOM   2038  CA  LEU A 216       2.256 -12.256 -13.076  1.00 10.00      A   
ATOM   2039  CB  LEU A 216       2.321 -13.496 -13.975  1.00 10.00      A   
ATOM   2040  CG  LEU A 216       3.511 -14.432 -13.749  1.00 10.00      A   
ATOM   2041  CD1 LEU A 216       3.284 -15.310 -12.529  1.00 10.00      A   
ATOM   2042  CD2 LEU A 216       3.766 -15.279 -14.984  1.00 10.00      A   
ATOM   2043  C   LEU A 216       3.529 -11.430 -13.241  1.00 10.00      A   
ATOM   2044  O   LEU A 216       3.939 -11.121 -14.358  1.00 10.00      A   
ATOM   2045  N   LYS A 217       4.143 -11.060 -12.126  1.00 10.00      A   
ATOM   2046  HN  LYS A 217       3.756 -11.308 -11.257  1.00 10.00      A   
ATOM   2047  CA  LYS A 217       5.379 -10.287 -12.157  1.00 10.00      A   
ATOM   2048  CB  LYS A 217       5.252  -9.010 -11.324  1.00 10.00      A   
ATOM   2049  CG  LYS A 217       4.381  -7.924 -11.942  1.00 10.00      A   
ATOM   2050  CD  LYS A 217       2.999  -7.887 -11.309  1.00 10.00      A   
ATOM   2051  CE  LYS A 217       2.192  -6.696 -11.804  1.00 10.00      A   
ATOM   2052  NZ  LYS A 217       0.864  -6.614 -11.139  1.00 10.00      A   
ATOM   2053  HZ1 LYS A 217       0.980  -6.359 -10.138  1.00 10.00      A   
ATOM   2054  HZ2 LYS A 217       0.376  -7.533 -11.195  1.00 10.00      A   
ATOM   2055  HZ3 LYS A 217       0.267  -5.895 -11.607  1.00 10.00      A   
ATOM   2056  C   LYS A 217       6.545 -11.138 -11.656  1.00 10.00      A   
ATOM   2057  O   LYS A 217       6.612 -11.487 -10.472  1.00 10.00      A   
ATOM   2058  N   LEU A 218       7.449 -11.478 -12.565  1.00 10.00      A   
ATOM   2059  HN  LEU A 218       7.339 -11.157 -13.489  1.00 10.00      A   
ATOM   2060  CA  LEU A 218       8.609 -12.305 -12.240  1.00 10.00      A   
ATOM   2061  CB  LEU A 218       9.005 -13.143 -13.455  1.00 10.00      A   
ATOM   2062  CG  LEU A 218       7.898 -14.007 -14.058  1.00 10.00      A   
ATOM   2063  CD1 LEU A 218       8.256 -14.419 -15.476  1.00 10.00      A   
ATOM   2064  CD2 LEU A 218       7.640 -15.229 -13.189  1.00 10.00      A   
ATOM   2065  C   LEU A 218       9.793 -11.457 -11.787  1.00 10.00      A   
ATOM   2066  O   LEU A 218       9.718 -10.231 -11.788  1.00 10.00      A   
ATOM   2067  N   ASN A 219      10.882 -12.119 -11.400  1.00 10.00      A   
ATOM   2068  HN  ASN A 219      10.882 -13.098 -11.426  1.00 10.00      A   
ATOM   2069  CA  ASN A 219      12.084 -11.429 -10.943  1.00 10.00      A   
ATOM   2070  CB  ASN A 219      12.543 -11.928  -9.563  1.00 10.00      A   
ATOM   2071  CG  ASN A 219      13.078 -13.356  -9.546  1.00 10.00      A   
ATOM   2072  OD1 ASN A 219      12.681 -14.205 -10.347  1.00 10.00      A   
ATOM   2073  ND2 ASN A 219      13.985 -13.628  -8.620  1.00 10.00      A   
ATOM   2074 HD21 ASN A 219      14.261 -12.902  -8.009  1.00 10.00      A   
ATOM   2075 HD22 ASN A 219      14.344 -14.539  -8.567  1.00 10.00      A   
ATOM   2076  C   ASN A 219      13.213 -11.510 -11.972  1.00 10.00      A   
ATOM   2077  O   ASN A 219      13.104 -12.222 -12.971  1.00 10.00      A   
ATOM   2078  N   ARG A 220      14.297 -10.789 -11.700  1.00 10.00      A   
ATOM   2079  HN  ARG A 220      14.321 -10.282 -10.857  1.00 10.00      A   
ATOM   2080  CA  ARG A 220      15.462 -10.718 -12.588  1.00 10.00      A   
ATOM   2081  CB  ARG A 220      16.519  -9.797 -11.971  1.00 10.00      A   
ATOM   2082  CG  ARG A 220      17.607  -9.347 -12.930  1.00 10.00      A   
ATOM   2083  CD  ARG A 220      18.741  -8.661 -12.185  1.00 10.00      A   
ATOM   2084  NE  ARG A 220      19.260  -7.504 -12.913  1.00 10.00      A   
ATOM   2085  HE  ARG A 220      19.360  -7.593 -13.888  1.00 10.00      A   
ATOM   2086  CZ  ARG A 220      19.607  -6.354 -12.335  1.00 10.00      A   
ATOM   2087  NH1 ARG A 220      19.499  -6.208 -11.018  1.00 10.00      A   
ATOM   2088 HH11 ARG A 220      19.770  -5.309 -10.562  1.00 10.00      A   
ATOM   2089 HH12 ARG A 220      19.141  -6.996 -10.429  1.00 10.00      A   
ATOM   2090  NH2 ARG A 220      20.057  -5.346 -13.079  1.00 10.00      A   
ATOM   2091 HH21 ARG A 220      20.331  -4.446 -12.635  1.00 10.00      A   
ATOM   2092 HH22 ARG A 220      20.137  -5.456 -14.126  1.00 10.00      A   
ATOM   2093  C   ARG A 220      16.076 -12.088 -12.867  1.00 10.00      A   
ATOM   2094  O   ARG A 220      16.669 -12.309 -13.927  1.00 10.00      A   
ATOM   2095  N   ALA A 221      15.941 -12.996 -11.910  1.00 10.00      A   
ATOM   2096  HN  ALA A 221      15.481 -12.745 -11.078  1.00 10.00      A   
ATOM   2097  CA  ALA A 221      16.485 -14.340 -12.045  1.00 10.00      A   
ATOM   2098  CB  ALA A 221      16.275 -15.139 -10.768  1.00 10.00      A   
ATOM   2099  C   ALA A 221      15.913 -15.079 -13.252  1.00 10.00      A   
ATOM   2100  O   ALA A 221      16.591 -15.914 -13.845  1.00 10.00      A   
ATOM   2101  N   VAL A 222      14.678 -14.758 -13.625  1.00 10.00      A   
ATOM   2102  HN  VAL A 222      14.195 -14.056 -13.137  1.00 10.00      A   
ATOM   2103  CA  VAL A 222      14.034 -15.403 -14.764  1.00 10.00      A   
ATOM   2104  CB  VAL A 222      12.514 -15.131 -14.787  1.00 10.00      A   
ATOM   2105  CG1 VAL A 222      11.849 -15.887 -15.928  1.00 10.00      A   
ATOM   2106  CG2 VAL A 222      11.884 -15.521 -13.456  1.00 10.00      A   
ATOM   2107  C   VAL A 222      14.670 -14.931 -16.071  1.00 10.00      A   
ATOM   2108  O   VAL A 222      14.671 -13.735 -16.371  1.00 10.00      A   
ATOM   2109  N   PRO A 223      15.239 -15.868 -16.852  1.00 10.00      A   
ATOM   2110  CA  PRO A 223      15.900 -15.559 -18.126  1.00 10.00      A   
ATOM   2111  CB  PRO A 223      16.508 -16.902 -18.560  1.00 10.00      A   
ATOM   2112  CG  PRO A 223      16.493 -17.749 -17.331  1.00 10.00      A   
ATOM   2113  CD  PRO A 223      15.293 -17.305 -16.549  1.00 10.00      A   
ATOM   2114  C   PRO A 223      14.929 -15.036 -19.190  1.00 10.00      A   
ATOM   2115  O   PRO A 223      13.710 -15.077 -19.010  1.00 10.00      A   
ATOM   2116  N   LEU A 224      15.481 -14.564 -20.301  1.00 10.00      A   
ATOM   2117  HN  LEU A 224      16.456 -14.584 -20.393  1.00 10.00      A   
ATOM   2118  CA  LEU A 224      14.682 -14.019 -21.394  1.00 10.00      A   
ATOM   2119  CB  LEU A 224      15.520 -13.025 -22.207  1.00 10.00      A   
ATOM   2120  CG  LEU A 224      14.814 -12.315 -23.360  1.00 10.00      A   
ATOM   2121  CD1 LEU A 224      13.654 -11.477 -22.845  1.00 10.00      A   
ATOM   2122  CD2 LEU A 224      15.800 -11.448 -24.124  1.00 10.00      A   
ATOM   2123  C   LEU A 224      14.167 -15.132 -22.300  1.00 10.00      A   
ATOM   2124  O   LEU A 224      13.076 -15.043 -22.864  1.00 10.00      A   
ATOM   2125  N   GLU A 225      14.950 -16.192 -22.415  1.00 10.00      A   
ATOM   2126  HN  GLU A 225      15.805 -16.215 -21.922  1.00 10.00      A   
ATOM   2127  CA  GLU A 225      14.594 -17.325 -23.257  1.00 10.00      A   
ATOM   2128  CB  GLU A 225      15.848 -18.084 -23.696  1.00 10.00      A   
ATOM   2129  CG  GLU A 225      17.057 -17.195 -23.939  1.00 10.00      A   
ATOM   2130  CD  GLU A 225      17.964 -17.112 -22.730  1.00 10.00      A   
ATOM   2131  OE1 GLU A 225      17.488 -16.717 -21.644  1.00 10.00      A   
ATOM   2132  OE2 GLU A 225      19.157 -17.455 -22.861  1.00 10.00      A   
ATOM   2133  C   GLU A 225      13.625 -18.265 -22.545  1.00 10.00      A   
ATOM   2134  O   GLU A 225      13.316 -19.345 -23.041  1.00 10.00      A   
ATOM   2135  N   LYS A 226      13.151 -17.851 -21.377  1.00 10.00      A   
ATOM   2136  HN  LYS A 226      13.437 -16.981 -21.026  1.00 10.00      A   
ATOM   2137  CA  LYS A 226      12.210 -18.654 -20.610  1.00 10.00      A   
ATOM   2138  CB  LYS A 226      12.781 -18.978 -19.225  1.00 10.00      A   
ATOM   2139  CG  LYS A 226      14.039 -19.832 -19.249  1.00 10.00      A   
ATOM   2140  CD  LYS A 226      13.764 -21.209 -19.833  1.00 10.00      A   
ATOM   2141  CE  LYS A 226      15.028 -22.050 -19.888  1.00 10.00      A   
ATOM   2142  NZ  LYS A 226      15.535 -22.396 -18.533  1.00 10.00      A   
ATOM   2143  HZ1 LYS A 226      15.797 -21.533 -18.012  1.00 10.00      A   
ATOM   2144  HZ2 LYS A 226      16.373 -23.003 -18.610  1.00 10.00      A   
ATOM   2145  HZ3 LYS A 226      14.805 -22.902 -17.993  1.00 10.00      A   
ATOM   2146  C   LYS A 226      10.884 -17.917 -20.472  1.00 10.00      A   
ATOM   2147  O   LYS A 226      10.003 -18.330 -19.722  1.00 10.00      A   
ATOM   2148  N   LEU A 227      10.752 -16.823 -21.213  1.00 10.00      A   
ATOM   2149  HN  LEU A 227      11.482 -16.563 -21.816  1.00 10.00      A   
ATOM   2150  CA  LEU A 227       9.543 -16.012 -21.168  1.00 10.00      A   
ATOM   2151  CB  LEU A 227       9.829 -14.600 -21.686  1.00 10.00      A   
ATOM   2152  CG  LEU A 227       9.768 -13.470 -20.661  1.00 10.00      A   
ATOM   2153  CD1 LEU A 227      10.127 -12.149 -21.316  1.00 10.00      A   
ATOM   2154  CD2 LEU A 227       8.392 -13.396 -20.015  1.00 10.00      A   
ATOM   2155  C   LEU A 227       8.422 -16.640 -21.983  1.00 10.00      A   
ATOM   2156  O   LEU A 227       7.314 -16.826 -21.483  1.00 10.00      A   
ATOM   2157  N   ALA A 228       8.725 -16.977 -23.235  1.00 10.00      A   
ATOM   2158  HN  ALA A 228       9.636 -16.817 -23.558  1.00 10.00      A   
ATOM   2159  CA  ALA A 228       7.750 -17.578 -24.144  1.00 10.00      A   
ATOM   2160  CB  ALA A 228       8.400 -17.902 -25.483  1.00 10.00      A   
ATOM   2161  C   ALA A 228       7.119 -18.828 -23.540  1.00 10.00      A   
ATOM   2162  O   ALA A 228       5.926 -19.085 -23.723  1.00 10.00      A   
ATOM   2163  N   THR A 229       7.927 -19.585 -22.811  1.00 10.00      A   
ATOM   2164  HN  THR A 229       8.866 -19.317 -22.708  1.00 10.00      A   
ATOM   2165  CA  THR A 229       7.471 -20.806 -22.164  1.00 10.00      A   
ATOM   2166  CB  THR A 229       8.629 -21.476 -21.407  1.00 10.00      A   
ATOM   2167  OG1 THR A 229       9.838 -21.263 -22.143  1.00 10.00      A   
ATOM   2168  HG1 THR A 229       9.688 -21.491 -23.069  1.00 10.00      A   
ATOM   2169  CG2 THR A 229       8.384 -22.971 -21.275  1.00 10.00      A   
ATOM   2170  C   THR A 229       6.333 -20.519 -21.186  1.00 10.00      A   
ATOM   2171  O   THR A 229       5.335 -21.237 -21.158  1.00 10.00      A   
ATOM   2172  N   LEU A 230       6.481 -19.458 -20.404  1.00 10.00      A   
ATOM   2173  HN  LEU A 230       7.290 -18.910 -20.490  1.00 10.00      A   
ATOM   2174  CA  LEU A 230       5.472 -19.083 -19.426  1.00 10.00      A   
ATOM   2175  CB  LEU A 230       6.097 -18.247 -18.308  1.00 10.00      A   
ATOM   2176  CG  LEU A 230       7.059 -18.983 -17.376  1.00 10.00      A   
ATOM   2177  CD1 LEU A 230       7.848 -18.002 -16.523  1.00 10.00      A   
ATOM   2178  CD2 LEU A 230       6.305 -19.972 -16.501  1.00 10.00      A   
ATOM   2179  C   LEU A 230       4.328 -18.317 -20.076  1.00 10.00      A   
ATOM   2180  O   LEU A 230       3.171 -18.476 -19.690  1.00 10.00      A   
ATOM   2181  N   LEU A 231       4.656 -17.495 -21.062  1.00 10.00      A   
ATOM   2182  HN  LEU A 231       5.600 -17.413 -21.317  1.00 10.00      A   
ATOM   2183  CA  LEU A 231       3.663 -16.693 -21.769  1.00 10.00      A   
ATOM   2184  CB  LEU A 231       4.338 -15.843 -22.844  1.00 10.00      A   
ATOM   2185  CG  LEU A 231       5.158 -14.647 -22.355  1.00 10.00      A   
ATOM   2186  CD1 LEU A 231       5.975 -14.061 -23.496  1.00 10.00      A   
ATOM   2187  CD2 LEU A 231       4.252 -13.585 -21.749  1.00 10.00      A   
ATOM   2188  C   LEU A 231       2.584 -17.556 -22.411  1.00 10.00      A   
ATOM   2189  O   LEU A 231       1.391 -17.298 -22.251  1.00 10.00      A   
ATOM   2190  N   GLN A 232       3.006 -18.596 -23.119  1.00 10.00      A   
ATOM   2191  HN  GLN A 232       3.972 -18.762 -23.197  1.00 10.00      A   
ATOM   2192  CA  GLN A 232       2.073 -19.490 -23.797  1.00 10.00      A   
ATOM   2193  CB  GLN A 232       2.794 -20.335 -24.843  1.00 10.00      A   
ATOM   2194  CG  GLN A 232       3.363 -19.527 -25.999  1.00 10.00      A   
ATOM   2195  CD  GLN A 232       2.305 -19.067 -26.987  1.00 10.00      A   
ATOM   2196  OE1 GLN A 232       1.145 -18.855 -26.631  1.00 10.00      A   
ATOM   2197  NE2 GLN A 232       2.704 -18.910 -28.237  1.00 10.00      A   
ATOM   2198 HE21 GLN A 232       3.645 -19.098 -28.451  1.00 10.00      A   
ATOM   2199 HE22 GLN A 232       2.043 -18.609 -28.903  1.00 10.00      A   
ATOM   2200  C   GLN A 232       1.303 -20.373 -22.820  1.00 10.00      A   
ATOM   2201  O   GLN A 232       0.397 -21.110 -23.214  1.00 10.00      A   
ATOM   2202  N   ARG A 233       1.669 -20.305 -21.548  1.00 10.00      A   
ATOM   2203  HN  ARG A 233       2.408 -19.711 -21.293  1.00 10.00      A   
ATOM   2204  CA  ARG A 233       0.991 -21.084 -20.525  1.00 10.00      A   
ATOM   2205  CB  ARG A 233       1.959 -21.496 -19.415  1.00 10.00      A   
ATOM   2206  CG  ARG A 233       2.972 -22.551 -19.822  1.00 10.00      A   
ATOM   2207  CD  ARG A 233       2.300 -23.821 -20.317  1.00 10.00      A   
ATOM   2208  NE  ARG A 233       3.276 -24.856 -20.662  1.00 10.00      A   
ATOM   2209  HE  ARG A 233       4.130 -24.866 -20.159  1.00 10.00      A   
ATOM   2210  CZ  ARG A 233       3.072 -25.785 -21.591  1.00 10.00      A   
ATOM   2211  NH1 ARG A 233       1.927 -25.817 -22.258  1.00 10.00      A   
ATOM   2212 HH11 ARG A 233       1.768 -26.546 -22.986  1.00 10.00      A   
ATOM   2213 HH12 ARG A 233       1.180 -25.116 -22.057  1.00 10.00      A   
ATOM   2214  NH2 ARG A 233       4.010 -26.683 -21.851  1.00 10.00      A   
ATOM   2215 HH21 ARG A 233       4.912 -26.662 -21.329  1.00 10.00      A   
ATOM   2216 HH22 ARG A 233       3.848 -27.413 -22.581  1.00 10.00      A   
ATOM   2217  C   ARG A 233      -0.166 -20.281 -19.943  1.00 10.00      A   
ATOM   2218  O   ARG A 233      -1.033 -20.827 -19.258  1.00 10.00      A   
ATOM   2219  N   ALA A 234      -0.176 -18.982 -20.231  1.00 10.00      A   
ATOM   2220  HN  ALA A 234       0.537 -18.613 -20.799  1.00 10.00      A   
ATOM   2221  CA  ALA A 234      -1.217 -18.087 -19.746  1.00 10.00      A   
ATOM   2222  CB  ALA A 234      -0.883 -17.576 -18.349  1.00 10.00      A   
ATOM   2223  C   ALA A 234      -1.406 -16.919 -20.712  1.00 10.00      A   
ATOM   2224  O   ALA A 234      -0.829 -15.844 -20.529  1.00 10.00      A   
ATOM   2225  N   PRO A 235      -2.211 -17.117 -21.767  1.00 10.00      A   
ATOM   2226  CA  PRO A 235      -2.470 -16.080 -22.767  1.00 10.00      A   
ATOM   2227  CB  PRO A 235      -2.931 -16.888 -23.980  1.00 10.00      A   
ATOM   2228  CG  PRO A 235      -3.600 -18.087 -23.394  1.00 10.00      A   
ATOM   2229  CD  PRO A 235      -2.922 -18.371 -22.078  1.00 10.00      A   
ATOM   2230  C   PRO A 235      -3.569 -15.113 -22.328  1.00 10.00      A   
ATOM   2231  O   PRO A 235      -3.922 -14.184 -23.057  1.00 10.00      A   
ATOM   2232  N   GLN A 236      -4.106 -15.336 -21.134  1.00 10.00      A   
ATOM   2233  HN  GLN A 236      -3.782 -16.093 -20.602  1.00 10.00      A   
ATOM   2234  CA  GLN A 236      -5.164 -14.487 -20.597  1.00 10.00      A   
ATOM   2235  CB  GLN A 236      -6.252 -15.335 -19.920  1.00 10.00      A   
ATOM   2236  CG  GLN A 236      -5.879 -15.883 -18.547  1.00 10.00      A   
ATOM   2237  CD  GLN A 236      -5.075 -17.167 -18.611  1.00 10.00      A   
ATOM   2238  OE1 GLN A 236      -5.229 -17.967 -19.533  1.00 10.00      A   
ATOM   2239  NE2 GLN A 236      -4.214 -17.369 -17.628  1.00 10.00      A   
ATOM   2240 HE21 GLN A 236      -4.143 -16.682 -16.927  1.00 10.00      A   
ATOM   2241 HE22 GLN A 236      -3.691 -18.201 -17.629  1.00 10.00      A   
ATOM   2242  C   GLN A 236      -4.599 -13.463 -19.613  1.00 10.00      A   
ATOM   2243  O   GLN A 236      -5.347 -12.786 -18.904  1.00 10.00      A   
ATOM   2244  N   LEU A 237      -3.280 -13.350 -19.584  1.00 10.00      A   
ATOM   2245  HN  LEU A 237      -2.743 -13.894 -20.193  1.00 10.00      A   
ATOM   2246  CA  LEU A 237      -2.610 -12.422 -18.683  1.00 10.00      A   
ATOM   2247  CB  LEU A 237      -1.101 -12.683 -18.678  1.00 10.00      A   
ATOM   2248  CG  LEU A 237      -0.380 -12.400 -17.360  1.00 10.00      A   
ATOM   2249  CD1 LEU A 237      -0.754 -13.442 -16.318  1.00 10.00      A   
ATOM   2250  CD2 LEU A 237       1.124 -12.366 -17.567  1.00 10.00      A   
ATOM   2251  C   LEU A 237      -2.885 -10.975 -19.078  1.00 10.00      A   
ATOM   2252  O   LEU A 237      -2.957 -10.649 -20.261  1.00 10.00      A   
ATOM   2253  N   GLU A 238      -3.043 -10.117 -18.078  1.00 10.00      A   
ATOM   2254  HN  GLU A 238      -2.988 -10.445 -17.154  1.00 10.00      A   
ATOM   2255  CA  GLU A 238      -3.299  -8.700 -18.309  1.00 10.00      A   
ATOM   2256  CB  GLU A 238      -4.567  -8.263 -17.578  1.00 10.00      A   
ATOM   2257  CG  GLU A 238      -5.822  -9.012 -17.997  1.00 10.00      A   
ATOM   2258  CD  GLU A 238      -7.050  -8.558 -17.238  1.00 10.00      A   
ATOM   2259  OE1 GLU A 238      -7.359  -7.346 -17.273  1.00 10.00      A   
ATOM   2260  OE2 GLU A 238      -7.704  -9.403 -16.593  1.00 10.00      A   
ATOM   2261  C   GLU A 238      -2.113  -7.872 -17.828  1.00 10.00      A   
ATOM   2262  O   GLU A 238      -1.641  -6.971 -18.520  1.00 10.00      A   
ATOM   2263  N   GLU A 239      -1.644  -8.178 -16.631  1.00 10.00      A   
ATOM   2264  HN  GLU A 239      -2.076  -8.900 -16.121  1.00 10.00      A   
ATOM   2265  CA  GLU A 239      -0.502  -7.488 -16.052  1.00 10.00      A   
ATOM   2266  CB  GLU A 239      -0.810  -7.021 -14.626  1.00 10.00      A   
ATOM   2267  CG  GLU A 239      -1.815  -5.879 -14.552  1.00 10.00      A   
ATOM   2268  CD  GLU A 239      -1.993  -5.339 -13.145  1.00 10.00      A   
ATOM   2269  OE1 GLU A 239      -0.979  -5.178 -12.429  1.00 10.00      A   
ATOM   2270  OE2 GLU A 239      -3.147  -5.066 -12.748  1.00 10.00      A   
ATOM   2271  C   GLU A 239       0.707  -8.416 -16.074  1.00 10.00      A   
ATOM   2272  O   GLU A 239       0.775  -9.376 -15.305  1.00 10.00      A   
ATOM   2273  N   LEU A 240       1.653  -8.122 -16.952  1.00 10.00      A   
ATOM   2274  HN  LEU A 240       1.557  -7.313 -17.508  1.00 10.00      A   
ATOM   2275  CA  LEU A 240       2.841  -8.948 -17.105  1.00 10.00      A   
ATOM   2276  CB  LEU A 240       3.018  -9.337 -18.580  1.00 10.00      A   
ATOM   2277  CG  LEU A 240       4.349  -9.996 -18.971  1.00 10.00      A   
ATOM   2278  CD1 LEU A 240       4.490 -11.370 -18.334  1.00 10.00      A   
ATOM   2279  CD2 LEU A 240       4.479 -10.093 -20.484  1.00 10.00      A   
ATOM   2280  C   LEU A 240       4.097  -8.258 -16.592  1.00 10.00      A   
ATOM   2281  O   LEU A 240       4.355  -7.097 -16.903  1.00 10.00      A   
ATOM   2282  N   GLY A 241       4.867  -8.991 -15.804  1.00 10.00      A   
ATOM   2283  HN  GLY A 241       4.579  -9.901 -15.572  1.00 10.00      A   
ATOM   2284  CA  GLY A 241       6.111  -8.487 -15.268  1.00 10.00      A   
ATOM   2285  C   GLY A 241       7.258  -9.383 -15.687  1.00 10.00      A   
ATOM   2286  O   GLY A 241       7.358 -10.526 -15.234  1.00 10.00      A   
ATOM   2287  N   THR A 242       8.104  -8.874 -16.562  1.00 10.00      A   
ATOM   2288  HN  THR A 242       7.978  -7.949 -16.864  1.00 10.00      A   
ATOM   2289  CA  THR A 242       9.237  -9.631 -17.075  1.00 10.00      A   
ATOM   2290  CB  THR A 242       9.652  -9.122 -18.470  1.00 10.00      A   
ATOM   2291  OG1 THR A 242       9.816  -7.694 -18.436  1.00 10.00      A   
ATOM   2292  HG1 THR A 242       8.957  -7.267 -18.538  1.00 10.00      A   
ATOM   2293  CG2 THR A 242       8.585  -9.476 -19.495  1.00 10.00      A   
ATOM   2294  C   THR A 242      10.428  -9.561 -16.128  1.00 10.00      A   
ATOM   2295  O   THR A 242      10.452  -8.743 -15.207  1.00 10.00      A   
ATOM   2296  N   GLY A 243      11.408 -10.425 -16.355  1.00 10.00      A   
ATOM   2297  HN  GLY A 243      11.328 -11.058 -17.100  1.00 10.00      A   
ATOM   2298  CA  GLY A 243      12.590 -10.438 -15.522  1.00 10.00      A   
ATOM   2299  C   GLY A 243      13.820  -9.977 -16.278  1.00 10.00      A   
ATOM   2300  O   GLY A 243      13.915  -8.811 -16.676  1.00 10.00      A   
ATOM   2301  N   GLY A 244      14.757 -10.892 -16.486  1.00 10.00      A   
ATOM   2302  HN  GLY A 244      14.615 -11.809 -16.164  1.00 10.00      A   
ATOM   2303  CA  GLY A 244      15.973 -10.561 -17.201  1.00 10.00      A   
ATOM   2304  C   GLY A 244      15.726 -10.459 -18.691  1.00 10.00      A   
ATOM   2305  O   GLY A 244      15.587 -11.474 -19.376  1.00 10.00      A   
ATOM   2306  N   TYR A 245      15.670  -9.231 -19.195  1.00 10.00      A   
ATOM   2307  HN  TYR A 245      15.804  -8.463 -18.595  1.00 10.00      A   
ATOM   2308  CA  TYR A 245      15.417  -8.987 -20.610  1.00 10.00      A   
ATOM   2309  CB  TYR A 245      14.603  -7.697 -20.773  1.00 10.00      A   
ATOM   2310  CG  TYR A 245      13.421  -7.820 -21.708  1.00 10.00      A   
ATOM   2311  CD1 TYR A 245      12.180  -8.233 -21.241  1.00 10.00      A   
ATOM   2312  CD2 TYR A 245      13.542  -7.510 -23.057  1.00 10.00      A   
ATOM   2313  CE1 TYR A 245      11.095  -8.339 -22.092  1.00 10.00      A   
ATOM   2314  CE2 TYR A 245      12.465  -7.615 -23.916  1.00 10.00      A   
ATOM   2315  CZ  TYR A 245      11.243  -8.029 -23.428  1.00 10.00      A   
ATOM   2316  OH  TYR A 245      10.165  -8.130 -24.282  1.00 10.00      A   
ATOM   2317  HH  TYR A 245      10.484  -8.190 -25.190  1.00 10.00      A   
ATOM   2318  C   TYR A 245      16.723  -8.896 -21.396  1.00 10.00      A   
ATOM   2319  O   TYR A 245      16.835  -8.138 -22.360  1.00 10.00      A   
ATOM   2320  N   THR A 246      17.703  -9.686 -20.984  1.00 10.00      A   
ATOM   2321  HN  THR A 246      17.544 -10.283 -20.226  1.00 10.00      A   
ATOM   2322  CA  THR A 246      19.001  -9.704 -21.635  1.00 10.00      A   
ATOM   2323  CB  THR A 246      20.090  -9.030 -20.761  1.00 10.00      A   
ATOM   2324  OG1 THR A 246      21.358  -9.041 -21.437  1.00 10.00      A   
ATOM   2325  HG1 THR A 246      21.826  -9.859 -21.225  1.00 10.00      A   
ATOM   2326  CG2 THR A 246      20.225  -9.713 -19.406  1.00 10.00      A   
ATOM   2327  C   THR A 246      19.404 -11.135 -21.986  1.00 10.00      A   
ATOM   2328  O   THR A 246      19.239 -12.051 -21.174  1.00 10.00      A   
ATOM   2329  N   ALA A 247      19.916 -11.319 -23.201  1.00 10.00      A   
ATOM   2330  HN  ALA A 247      20.027 -10.545 -23.791  1.00 10.00      A   
ATOM   2331  CA  ALA A 247      20.342 -12.628 -23.679  1.00 10.00      A   
ATOM   2332  CB  ALA A 247      19.146 -13.560 -23.837  1.00 10.00      A   
ATOM   2333  C   ALA A 247      21.079 -12.489 -25.007  1.00 10.00      A   
ATOM   2334  O   ALA A 247      21.295 -11.376 -25.492  1.00 10.00      A   
ATOM   2335  N   GLU A 248      21.471 -13.623 -25.578  1.00 10.00      A   
ATOM   2336  HN  GLU A 248      21.286 -14.472 -25.123  1.00 10.00      A   
ATOM   2337  CA  GLU A 248      22.168 -13.650 -26.856  1.00 10.00      A   
ATOM   2338  CB  GLU A 248      22.736 -15.054 -27.101  1.00 10.00      A   
ATOM   2339  CG  GLU A 248      23.502 -15.213 -28.403  1.00 10.00      A   
ATOM   2340  CD  GLU A 248      23.777 -16.664 -28.739  1.00 10.00      A   
ATOM   2341  OE1 GLU A 248      24.131 -17.433 -27.820  1.00 10.00      A   
ATOM   2342  OE2 GLU A 248      23.648 -17.040 -29.924  1.00 10.00      A   
ATOM   2343  C   GLU A 248      21.200 -13.278 -27.978  1.00 10.00      A   
ATOM   2344  O   GLU A 248      20.028 -13.662 -27.942  1.00 10.00      A   
ATOM   2345  N   VAL A 249      21.679 -12.523 -28.959  1.00 10.00      A   
ATOM   2346  HN  VAL A 249      22.620 -12.238 -28.931  1.00 10.00      A   
ATOM   2347  CA  VAL A 249      20.843 -12.110 -30.080  1.00 10.00      A   
ATOM   2348  CB  VAL A 249      21.509 -10.994 -30.910  1.00 10.00      A   
ATOM   2349  CG1 VAL A 249      20.502 -10.345 -31.845  1.00 10.00      A   
ATOM   2350  CG2 VAL A 249      22.150  -9.961 -30.006  1.00 10.00      A   
ATOM   2351  C   VAL A 249      20.538 -13.298 -30.993  1.00 10.00      A   
ATOM   2352  O   VAL A 249      21.284 -13.584 -31.936  1.00 10.00      A   
ATOM   2353  N   ARG A 250      19.452 -13.998 -30.702  1.00 10.00      A   
ATOM   2354  HN  ARG A 250      18.903 -13.735 -29.926  1.00 10.00      A   
ATOM   2355  CA  ARG A 250      19.055 -15.156 -31.490  1.00 10.00      A   
ATOM   2356  CB  ARG A 250      18.953 -16.395 -30.603  1.00 10.00      A   
ATOM   2357  CG  ARG A 250      20.289 -16.940 -30.137  1.00 10.00      A   
ATOM   2358  CD  ARG A 250      20.135 -18.324 -29.530  1.00 10.00      A   
ATOM   2359  NE  ARG A 250      19.638 -19.300 -30.502  1.00 10.00      A   
ATOM   2360  HE  ARG A 250      18.702 -19.198 -30.814  1.00 10.00      A   
ATOM   2361  CZ  ARG A 250      20.372 -20.306 -30.979  1.00 10.00      A   
ATOM   2362  NH1 ARG A 250      21.627 -20.462 -30.572  1.00 10.00      A   
ATOM   2363 HH11 ARG A 250      22.209 -21.245 -30.941  1.00 10.00      A   
ATOM   2364 HH12 ARG A 250      22.035 -19.798 -29.877  1.00 10.00      A   
ATOM   2365  NH2 ARG A 250      19.846 -21.155 -31.853  1.00 10.00      A   
ATOM   2366 HH21 ARG A 250      18.851 -21.033 -32.169  1.00 10.00      A   
ATOM   2367 HH22 ARG A 250      20.415 -21.946 -32.231  1.00 10.00      A   
ATOM   2368  C   ARG A 250      17.731 -14.916 -32.202  1.00 10.00      A   
ATOM   2369  O   ARG A 250      16.745 -14.518 -31.578  1.00 10.00      A   
ATOM   2370  N   PRO A 251      17.693 -15.173 -33.520  1.00 10.00      A   
ATOM   2371  CA  PRO A 251      16.488 -14.982 -34.340  1.00 10.00      A   
ATOM   2372  CB  PRO A 251      16.960 -15.314 -35.761  1.00 10.00      A   
ATOM   2373  CG  PRO A 251      18.445 -15.232 -35.705  1.00 10.00      A   
ATOM   2374  CD  PRO A 251      18.823 -15.663 -34.323  1.00 10.00      A   
ATOM   2375  C   PRO A 251      15.360 -15.925 -33.933  1.00 10.00      A   
ATOM   2376  O   PRO A 251      14.192 -15.533 -33.893  1.00 10.00      A   
ATOM   2377  N   ASP A 252      15.717 -17.164 -33.620  1.00 10.00      A   
ATOM   2378  HN  ASP A 252      16.669 -17.413 -33.657  1.00 10.00      A   
ATOM   2379  CA  ASP A 252      14.730 -18.161 -33.208  1.00 10.00      A   
ATOM   2380  CB  ASP A 252      15.321 -19.578 -33.118  1.00 10.00      A   
ATOM   2381  CG  ASP A 252      16.704 -19.661 -32.485  1.00 10.00      A   
ATOM   2382  OD1 ASP A 252      17.396 -20.679 -32.711  1.00 10.00      A   
ATOM   2383  OD2 ASP A 252      17.116 -18.720 -31.777  1.00 10.00      A   
ATOM   2384  C   ASP A 252      14.056 -17.755 -31.905  1.00 10.00      A   
ATOM   2385  O   ASP A 252      12.825 -17.774 -31.798  1.00 10.00      A   
ATOM   2386  N   VAL A 253      14.866 -17.383 -30.922  1.00 10.00      A   
ATOM   2387  HN  VAL A 253      15.841 -17.431 -31.066  1.00 10.00      A   
ATOM   2388  CA  VAL A 253      14.353 -16.943 -29.630  1.00 10.00      A   
ATOM   2389  CB  VAL A 253      15.497 -16.663 -28.629  1.00 10.00      A   
ATOM   2390  CG1 VAL A 253      14.941 -16.223 -27.281  1.00 10.00      A   
ATOM   2391  CG2 VAL A 253      16.378 -17.892 -28.467  1.00 10.00      A   
ATOM   2392  C   VAL A 253      13.514 -15.682 -29.818  1.00 10.00      A   
ATOM   2393  O   VAL A 253      12.440 -15.548 -29.235  1.00 10.00      A   
ATOM   2394  N   TYR A 254      14.008 -14.776 -30.665  1.00 10.00      A   
ATOM   2395  HN  TYR A 254      14.868 -14.955 -31.105  1.00 10.00      A   
ATOM   2396  CA  TYR A 254      13.317 -13.525 -30.956  1.00 10.00      A   
ATOM   2397  CB  TYR A 254      14.163 -12.661 -31.907  1.00 10.00      A   
ATOM   2398  CG  TYR A 254      13.435 -11.487 -32.531  1.00 10.00      A   
ATOM   2399  CD1 TYR A 254      13.269 -10.294 -31.840  1.00 10.00      A   
ATOM   2400  CD2 TYR A 254      12.923 -11.574 -33.821  1.00 10.00      A   
ATOM   2401  CE1 TYR A 254      12.614  -9.219 -32.416  1.00 10.00      A   
ATOM   2402  CE2 TYR A 254      12.266 -10.506 -34.403  1.00 10.00      A   
ATOM   2403  CZ  TYR A 254      12.116  -9.332 -33.698  1.00 10.00      A   
ATOM   2404  OH  TYR A 254      11.467  -8.265 -34.278  1.00 10.00      A   
ATOM   2405  HH  TYR A 254      12.100  -7.557 -34.444  1.00 10.00      A   
ATOM   2406  C   TYR A 254      11.939 -13.795 -31.555  1.00 10.00      A   
ATOM   2407  O   TYR A 254      10.948 -13.199 -31.134  1.00 10.00      A   
ATOM   2408  N   SER A 255      11.882 -14.701 -32.525  1.00 10.00      A   
ATOM   2409  HN  SER A 255      12.707 -15.148 -32.814  1.00 10.00      A   
ATOM   2410  CA  SER A 255      10.629 -15.051 -33.174  1.00 10.00      A   
ATOM   2411  CB  SER A 255      10.882 -15.963 -34.380  1.00 10.00      A   
ATOM   2412  OG  SER A 255      11.847 -15.392 -35.255  1.00 10.00      A   
ATOM   2413  HG  SER A 255      12.725 -15.452 -34.850  1.00 10.00      A   
ATOM   2414  C   SER A 255       9.674 -15.716 -32.183  1.00 10.00      A   
ATOM   2415  O   SER A 255       8.499 -15.357 -32.107  1.00 10.00      A   
ATOM   2416  N   GLY A 256      10.192 -16.662 -31.400  1.00 10.00      A   
ATOM   2417  HN  GLY A 256      11.146 -16.889 -31.485  1.00 10.00      A   
ATOM   2418  CA  GLY A 256       9.368 -17.354 -30.422  1.00 10.00      A   
ATOM   2419  C   GLY A 256       8.771 -16.401 -29.402  1.00 10.00      A   
ATOM   2420  O   GLY A 256       7.583 -16.484 -29.079  1.00 10.00      A   
ATOM   2421  N   LEU A 257       9.597 -15.485 -28.908  1.00 10.00      A   
ATOM   2422  HN  LEU A 257      10.534 -15.477 -29.207  1.00 10.00      A   
ATOM   2423  CA  LEU A 257       9.162 -14.500 -27.926  1.00 10.00      A   
ATOM   2424  CB  LEU A 257      10.355 -13.666 -27.452  1.00 10.00      A   
ATOM   2425  CG  LEU A 257      10.910 -14.014 -26.071  1.00 10.00      A   
ATOM   2426  CD1 LEU A 257      12.337 -13.506 -25.922  1.00 10.00      A   
ATOM   2427  CD2 LEU A 257      10.018 -13.436 -24.983  1.00 10.00      A   
ATOM   2428  C   LEU A 257       8.098 -13.583 -28.509  1.00 10.00      A   
ATOM   2429  O   LEU A 257       7.064 -13.337 -27.884  1.00 10.00      A   
ATOM   2430  N   SER A 258       8.353 -13.097 -29.716  1.00 10.00      A   
ATOM   2431  HN  SER A 258       9.190 -13.349 -30.166  1.00 10.00      A   
ATOM   2432  CA  SER A 258       7.429 -12.200 -30.391  1.00 10.00      A   
ATOM   2433  CB  SER A 258       8.032 -11.694 -31.701  1.00 10.00      A   
ATOM   2434  OG  SER A 258       9.307 -11.116 -31.479  1.00 10.00      A   
ATOM   2435  HG  SER A 258       9.955 -11.817 -31.341  1.00 10.00      A   
ATOM   2436  C   SER A 258       6.076 -12.867 -30.634  1.00 10.00      A   
ATOM   2437  O   SER A 258       5.031 -12.273 -30.371  1.00 10.00      A   
ATOM   2438  N   VAL A 259       6.104 -14.104 -31.124  1.00 10.00      A   
ATOM   2439  HN  VAL A 259       6.975 -14.522 -31.317  1.00 10.00      A   
ATOM   2440  CA  VAL A 259       4.882 -14.855 -31.395  1.00 10.00      A   
ATOM   2441  CB  VAL A 259       5.188 -16.216 -32.067  1.00 10.00      A   
ATOM   2442  CG1 VAL A 259       3.935 -17.073 -32.168  1.00 10.00      A   
ATOM   2443  CG2 VAL A 259       5.790 -16.005 -33.449  1.00 10.00      A   
ATOM   2444  C   VAL A 259       4.075 -15.077 -30.113  1.00 10.00      A   
ATOM   2445  O   VAL A 259       2.863 -14.862 -30.090  1.00 10.00      A   
ATOM   2446  N   ALA A 260       4.757 -15.476 -29.047  1.00 10.00      A   
ATOM   2447  HN  ALA A 260       5.728 -15.603 -29.119  1.00 10.00      A   
ATOM   2448  CA  ALA A 260       4.103 -15.731 -27.768  1.00 10.00      A   
ATOM   2449  CB  ALA A 260       5.113 -16.253 -26.757  1.00 10.00      A   
ATOM   2450  C   ALA A 260       3.409 -14.477 -27.235  1.00 10.00      A   
ATOM   2451  O   ALA A 260       2.274 -14.538 -26.760  1.00 10.00      A   
ATOM   2452  N   LEU A 261       4.085 -13.338 -27.348  1.00 10.00      A   
ATOM   2453  HN  LEU A 261       4.978 -13.351 -27.756  1.00 10.00      A   
ATOM   2454  CA  LEU A 261       3.538 -12.069 -26.875  1.00 10.00      A   
ATOM   2455  CB  LEU A 261       4.644 -11.014 -26.781  1.00 10.00      A   
ATOM   2456  CG  LEU A 261       5.549 -11.109 -25.554  1.00 10.00      A   
ATOM   2457  CD1 LEU A 261       6.912 -10.505 -25.844  1.00 10.00      A   
ATOM   2458  CD2 LEU A 261       4.902 -10.422 -24.361  1.00 10.00      A   
ATOM   2459  C   LEU A 261       2.399 -11.572 -27.762  1.00 10.00      A   
ATOM   2460  O   LEU A 261       1.613 -10.713 -27.361  1.00 10.00      A   
ATOM   2461  N   SER A 262       2.300 -12.124 -28.959  1.00 10.00      A   
ATOM   2462  HN  SER A 262       2.930 -12.830 -29.216  1.00 10.00      A   
ATOM   2463  CA  SER A 262       1.257 -11.723 -29.891  1.00 10.00      A   
ATOM   2464  CB  SER A 262       1.679 -12.028 -31.329  1.00 10.00      A   
ATOM   2465  OG  SER A 262       2.921 -11.407 -31.623  1.00 10.00      A   
ATOM   2466  HG  SER A 262       3.596 -11.726 -31.002  1.00 10.00      A   
ATOM   2467  C   SER A 262      -0.065 -12.410 -29.567  1.00 10.00      A   
ATOM   2468  O   SER A 262      -1.120 -12.009 -30.062  1.00 10.00      A   
ATOM   2469  N   GLY A 263      -0.002 -13.440 -28.728  1.00 10.00      A   
ATOM   2470  HN  GLY A 263       0.872 -13.715 -28.368  1.00 10.00      A   
ATOM   2471  CA  GLY A 263      -1.198 -14.169 -28.352  1.00 10.00      A   
ATOM   2472  C   GLY A 263      -1.971 -13.509 -27.227  1.00 10.00      A   
ATOM   2473  O   GLY A 263      -3.204 -13.508 -27.228  1.00 10.00      A   
ATOM   2474  N   CYS A 264      -1.253 -12.935 -26.271  1.00 10.00      A   
ATOM   2475  HN  CYS A 264      -0.271 -12.949 -26.331  1.00 10.00      A   
ATOM   2476  CA  CYS A 264      -1.880 -12.282 -25.130  1.00 10.00      A   
ATOM   2477  CB  CYS A 264      -0.873 -12.126 -23.993  1.00 10.00      A   
ATOM   2478  SG  CYS A 264       0.821 -12.558 -24.451  1.00 10.00      A   
ATOM   2479  HG  CYS A 264       1.476 -12.864 -23.339  1.00 10.00      A   
ATOM   2480  C   CYS A 264      -2.483 -10.932 -25.510  1.00 10.00      A   
ATOM   2481  O   CYS A 264      -1.814  -9.898 -25.476  1.00 10.00      A   
ATOM   2482  N   LYS A 265      -3.753 -10.955 -25.880  1.00 10.00      A   
ATOM   2483  HN  LYS A 265      -4.224 -11.814 -25.900  1.00 10.00      A   
ATOM   2484  CA  LYS A 265      -4.466  -9.747 -26.268  1.00 10.00      A   
ATOM   2485  CB  LYS A 265      -5.595 -10.084 -27.245  1.00 10.00      A   
ATOM   2486  CG  LYS A 265      -5.258  -9.836 -28.707  1.00 10.00      A   
ATOM   2487  CD  LYS A 265      -4.424 -10.965 -29.293  1.00 10.00      A   
ATOM   2488  CE  LYS A 265      -4.294 -10.824 -30.803  1.00 10.00      A   
ATOM   2489  NZ  LYS A 265      -3.499 -11.927 -31.401  1.00 10.00      A   
ATOM   2490  HZ1 LYS A 265      -3.433 -11.802 -32.431  1.00 10.00      A   
ATOM   2491  HZ2 LYS A 265      -3.950 -12.844 -31.205  1.00 10.00      A   
ATOM   2492  HZ3 LYS A 265      -2.536 -11.935 -31.002  1.00 10.00      A   
ATOM   2493  C   LYS A 265      -5.028  -9.011 -25.054  1.00 10.00      A   
ATOM   2494  O   LYS A 265      -5.435  -7.852 -25.148  1.00 10.00      A   
ATOM   2495  N   GLU A 266      -5.035  -9.683 -23.909  1.00 10.00      A   
ATOM   2496  HN  GLU A 266      -4.694 -10.599 -23.891  1.00 10.00      A   
ATOM   2497  CA  GLU A 266      -5.555  -9.098 -22.677  1.00 10.00      A   
ATOM   2498  CB  GLU A 266      -6.051 -10.193 -21.731  1.00 10.00      A   
ATOM   2499  CG  GLU A 266      -7.018 -11.184 -22.361  1.00 10.00      A   
ATOM   2500  CD  GLU A 266      -8.219 -10.519 -23.002  1.00 10.00      A   
ATOM   2501  OE1 GLU A 266      -8.640 -10.973 -24.086  1.00 10.00      A   
ATOM   2502  OE2 GLU A 266      -8.752  -9.547 -22.428  1.00 10.00      A   
ATOM   2503  C   GLU A 266      -4.500  -8.245 -21.970  1.00 10.00      A   
ATOM   2504  O   GLU A 266      -4.801  -7.558 -20.995  1.00 10.00      A   
ATOM   2505  N   LEU A 267      -3.268  -8.298 -22.464  1.00 10.00      A   
ATOM   2506  HN  LEU A 267      -3.093  -8.873 -23.231  1.00 10.00      A   
ATOM   2507  CA  LEU A 267      -2.168  -7.536 -21.881  1.00 10.00      A   
ATOM   2508  CB  LEU A 267      -0.854  -7.814 -22.618  1.00 10.00      A   
ATOM   2509  CG  LEU A 267      -0.160  -9.139 -22.295  1.00 10.00      A   
ATOM   2510  CD1 LEU A 267       1.193  -9.221 -22.985  1.00 10.00      A   
ATOM   2511  CD2 LEU A 267      -0.007  -9.318 -20.794  1.00 10.00      A   
ATOM   2512  C   LEU A 267      -2.460  -6.038 -21.868  1.00 10.00      A   
ATOM   2513  O   LEU A 267      -2.819  -5.456 -22.893  1.00 10.00      A   
ATOM   2514  N   ARG A 268      -2.320  -5.429 -20.697  1.00 10.00      A   
ATOM   2515  HN  ARG A 268      -2.050  -5.964 -19.918  1.00 10.00      A   
ATOM   2516  CA  ARG A 268      -2.566  -3.999 -20.531  1.00 10.00      A   
ATOM   2517  CB  ARG A 268      -3.856  -3.760 -19.743  1.00 10.00      A   
ATOM   2518  CG  ARG A 268      -5.127  -4.184 -20.465  1.00 10.00      A   
ATOM   2519  CD  ARG A 268      -5.287  -3.444 -21.784  1.00 10.00      A   
ATOM   2520  NE  ARG A 268      -6.502  -3.838 -22.493  1.00 10.00      A   
ATOM   2521  HE  ARG A 268      -7.336  -3.380 -22.240  1.00 10.00      A   
ATOM   2522  CZ  ARG A 268      -6.542  -4.770 -23.447  1.00 10.00      A   
ATOM   2523  NH1 ARG A 268      -5.435  -5.411 -23.805  1.00 10.00      A   
ATOM   2524 HH11 ARG A 268      -4.523  -5.185 -23.343  1.00 10.00      A   
ATOM   2525 HH12 ARG A 268      -5.471  -6.144 -24.548  1.00 10.00      A   
ATOM   2526  NH2 ARG A 268      -7.688  -5.066 -24.041  1.00 10.00      A   
ATOM   2527 HH21 ARG A 268      -7.724  -5.794 -24.786  1.00 10.00      A   
ATOM   2528 HH22 ARG A 268      -8.567  -4.573 -23.765  1.00 10.00      A   
ATOM   2529  C   ARG A 268      -1.403  -3.317 -19.817  1.00 10.00      A   
ATOM   2530  O   ARG A 268      -1.048  -2.181 -20.131  1.00 10.00      A   
ATOM   2531  N   CYS A 269      -0.811  -4.011 -18.859  1.00 10.00      A   
ATOM   2532  HN  CYS A 269      -1.120  -4.917 -18.662  1.00 10.00      A   
ATOM   2533  CA  CYS A 269       0.295  -3.463 -18.099  1.00 10.00      A   
ATOM   2534  CB  CYS A 269      -0.075  -3.366 -16.614  1.00 10.00      A   
ATOM   2535  SG  CYS A 269       1.183  -2.583 -15.577  1.00 10.00      A   
ATOM   2536  HG  CYS A 269       2.309  -2.521 -16.275  1.00 10.00      A   
ATOM   2537  C   CYS A 269       1.550  -4.302 -18.281  1.00 10.00      A   
ATOM   2538  O   CYS A 269       1.548  -5.509 -18.032  1.00 10.00      A   
ATOM   2539  N   LEU A 270       2.613  -3.664 -18.745  1.00 10.00      A   
ATOM   2540  HN  LEU A 270       2.537  -2.705 -18.960  1.00 10.00      A   
ATOM   2541  CA  LEU A 270       3.886  -4.340 -18.958  1.00 10.00      A   
ATOM   2542  CB  LEU A 270       4.329  -4.210 -20.415  1.00 10.00      A   
ATOM   2543  CG  LEU A 270       4.337  -5.502 -21.234  1.00 10.00      A   
ATOM   2544  CD1 LEU A 270       4.710  -5.220 -22.680  1.00 10.00      A   
ATOM   2545  CD2 LEU A 270       5.288  -6.519 -20.623  1.00 10.00      A   
ATOM   2546  C   LEU A 270       4.950  -3.770 -18.030  1.00 10.00      A   
ATOM   2547  O   LEU A 270       5.197  -2.563 -18.018  1.00 10.00      A   
ATOM   2548  N   SER A 271       5.560  -4.639 -17.240  1.00 10.00      A   
ATOM   2549  HN  SER A 271       5.315  -5.592 -17.294  1.00 10.00      A   
ATOM   2550  CA  SER A 271       6.591  -4.234 -16.302  1.00 10.00      A   
ATOM   2551  CB  SER A 271       6.025  -4.241 -14.879  1.00 10.00      A   
ATOM   2552  OG  SER A 271       4.701  -3.730 -14.866  1.00 10.00      A   
ATOM   2553  HG  SER A 271       4.361  -3.725 -15.763  1.00 10.00      A   
ATOM   2554  C   SER A 271       7.807  -5.157 -16.404  1.00 10.00      A   
ATOM   2555  O   SER A 271       7.783  -6.159 -17.128  1.00 10.00      A   
ATOM   2556  N   GLY A 272       8.866  -4.813 -15.679  1.00 10.00      A   
ATOM   2557  HN  GLY A 272       8.830  -4.004 -15.130  1.00 10.00      A   
ATOM   2558  CA  GLY A 272      10.079  -5.609 -15.700  1.00 10.00      A   
ATOM   2559  C   GLY A 272      11.146  -4.982 -16.570  1.00 10.00      A   
ATOM   2560  O   GLY A 272      11.600  -3.869 -16.293  1.00 10.00      A   
ATOM   2561  N   PHE A 273      11.536  -5.696 -17.622  1.00 10.00      A   
ATOM   2562  HN  PHE A 273      11.125  -6.580 -17.772  1.00 10.00      A   
ATOM   2563  CA  PHE A 273      12.547  -5.224 -18.568  1.00 10.00      A   
ATOM   2564  CB  PHE A 273      12.060  -3.977 -19.324  1.00 10.00      A   
ATOM   2565  CG  PHE A 273      10.900  -4.225 -20.253  1.00 10.00      A   
ATOM   2566  CD1 PHE A 273       9.609  -4.337 -19.762  1.00 10.00      A   
ATOM   2567  CD2 PHE A 273      11.101  -4.342 -21.619  1.00 10.00      A   
ATOM   2568  CE1 PHE A 273       8.541  -4.562 -20.612  1.00 10.00      A   
ATOM   2569  CE2 PHE A 273      10.038  -4.567 -22.477  1.00 10.00      A   
ATOM   2570  CZ  PHE A 273       8.757  -4.677 -21.971  1.00 10.00      A   
ATOM   2571  C   PHE A 273      13.884  -4.948 -17.881  1.00 10.00      A   
ATOM   2572  O   PHE A 273      14.537  -3.941 -18.157  1.00 10.00      A   
ATOM   2573  N   TRP A 274      14.292  -5.849 -16.990  1.00 10.00      A   
ATOM   2574  HN  TRP A 274      13.735  -6.639 -16.818  1.00 10.00      A   
ATOM   2575  CA  TRP A 274      15.551  -5.700 -16.273  1.00 10.00      A   
ATOM   2576  CB  TRP A 274      15.660  -6.732 -15.149  1.00 10.00      A   
ATOM   2577  CG  TRP A 274      15.399  -6.172 -13.787  1.00 10.00      A   
ATOM   2578  CD1 TRP A 274      16.129  -5.217 -13.142  1.00 10.00      A   
ATOM   2579  CD2 TRP A 274      14.339  -6.538 -12.896  1.00 10.00      A   
ATOM   2580  NE1 TRP A 274      15.590  -4.963 -11.906  1.00 10.00      A   
ATOM   2581  HE1 TRP A 274      15.938  -4.315 -11.253  1.00 10.00      A   
ATOM   2582  CE2 TRP A 274      14.490  -5.761 -11.729  1.00 10.00      A   
ATOM   2583  CE3 TRP A 274      13.277  -7.447 -12.970  1.00 10.00      A   
ATOM   2584  CZ2 TRP A 274      13.623  -5.865 -10.645  1.00 10.00      A   
ATOM   2585  CZ3 TRP A 274      12.417  -7.545 -11.894  1.00 10.00      A   
ATOM   2586  CH2 TRP A 274      12.594  -6.760 -10.747  1.00 10.00      A   
ATOM   2587  C   TRP A 274      16.723  -5.857 -17.227  1.00 10.00      A   
ATOM   2588  O   TRP A 274      16.976  -6.957 -17.724  1.00 10.00      A   
ATOM   2589  N   ASP A 275      17.428  -4.752 -17.478  1.00 10.00      A   
ATOM   2590  HN  ASP A 275      17.155  -3.912 -17.052  1.00 10.00      A   
ATOM   2591  CA  ASP A 275      18.581  -4.742 -18.382  1.00 10.00      A   
ATOM   2592  CB  ASP A 275      19.723  -5.634 -17.874  1.00 10.00      A   
ATOM   2593  CG  ASP A 275      20.139  -5.328 -16.448  1.00 10.00      A   
ATOM   2594  OD1 ASP A 275      20.472  -4.164 -16.148  1.00 10.00      A   
ATOM   2595  OD2 ASP A 275      20.142  -6.258 -15.614  1.00 10.00      A   
ATOM   2596  C   ASP A 275      18.142  -5.170 -19.771  1.00 10.00      A   
ATOM   2597  O   ASP A 275      18.804  -5.963 -20.438  1.00 10.00      A   
ATOM   2598  N   ALA A 276      17.001  -4.637 -20.182  1.00 10.00      A   
ATOM   2599  HN  ALA A 276      16.527  -4.024 -19.581  1.00 10.00      A   
ATOM   2600  CA  ALA A 276      16.420  -4.940 -21.481  1.00 10.00      A   
ATOM   2601  CB  ALA A 276      15.068  -4.259 -21.625  1.00 10.00      A   
ATOM   2602  C   ALA A 276      17.341  -4.557 -22.634  1.00 10.00      A   
ATOM   2603  O   ALA A 276      17.827  -3.425 -22.714  1.00 10.00      A   
ATOM   2604  N   VAL A 277      17.584  -5.517 -23.511  1.00 10.00      A   
ATOM   2605  HN  VAL A 277      17.181  -6.403 -23.369  1.00 10.00      A   
ATOM   2606  CA  VAL A 277      18.419  -5.303 -24.678  1.00 10.00      A   
ATOM   2607  CB  VAL A 277      19.148  -6.605 -25.084  1.00 10.00      A   
ATOM   2608  CG1 VAL A 277      20.040  -6.383 -26.297  1.00 10.00      A   
ATOM   2609  CG2 VAL A 277      19.963  -7.143 -23.920  1.00 10.00      A   
ATOM   2610  C   VAL A 277      17.535  -4.833 -25.832  1.00 10.00      A   
ATOM   2611  O   VAL A 277      16.543  -5.487 -26.157  1.00 10.00      A   
ATOM   2612  N   PRO A 278      17.888  -3.697 -26.462  1.00 10.00      A   
ATOM   2613  CA  PRO A 278      17.115  -3.116 -27.577  1.00 10.00      A   
ATOM   2614  CB  PRO A 278      18.013  -1.984 -28.076  1.00 10.00      A   
ATOM   2615  CG  PRO A 278      18.826  -1.605 -26.887  1.00 10.00      A   
ATOM   2616  CD  PRO A 278      19.070  -2.880 -26.134  1.00 10.00      A   
ATOM   2617  C   PRO A 278      16.847  -4.112 -28.706  1.00 10.00      A   
ATOM   2618  O   PRO A 278      15.893  -3.956 -29.472  1.00 10.00      A   
ATOM   2619  N   ALA A 279      17.685  -5.136 -28.785  1.00 10.00      A   
ATOM   2620  HN  ALA A 279      18.418  -5.190 -28.139  1.00 10.00      A   
ATOM   2621  CA  ALA A 279      17.564  -6.173 -29.804  1.00 10.00      A   
ATOM   2622  CB  ALA A 279      18.773  -7.094 -29.752  1.00 10.00      A   
ATOM   2623  C   ALA A 279      16.282  -6.990 -29.642  1.00 10.00      A   
ATOM   2624  O   ALA A 279      15.777  -7.570 -30.608  1.00 10.00      A   
ATOM   2625  N   TYR A 280      15.757  -7.037 -28.425  1.00 10.00      A   
ATOM   2626  HN  TYR A 280      16.186  -6.539 -27.692  1.00 10.00      A   
ATOM   2627  CA  TYR A 280      14.545  -7.801 -28.157  1.00 10.00      A   
ATOM   2628  CB  TYR A 280      14.768  -8.831 -27.048  1.00 10.00      A   
ATOM   2629  CG  TYR A 280      15.423 -10.102 -27.545  1.00 10.00      A   
ATOM   2630  CD1 TYR A 280      16.795 -10.162 -27.767  1.00 10.00      A   
ATOM   2631  CD2 TYR A 280      14.669 -11.235 -27.815  1.00 10.00      A   
ATOM   2632  CE1 TYR A 280      17.394 -11.314 -28.241  1.00 10.00      A   
ATOM   2633  CE2 TYR A 280      15.261 -12.394 -28.286  1.00 10.00      A   
ATOM   2634  CZ  TYR A 280      16.622 -12.428 -28.499  1.00 10.00      A   
ATOM   2635  OH  TYR A 280      17.212 -13.576 -28.980  1.00 10.00      A   
ATOM   2636  HH  TYR A 280      16.728 -13.885 -29.757  1.00 10.00      A   
ATOM   2637  C   TYR A 280      13.354  -6.896 -27.862  1.00 10.00      A   
ATOM   2638  O   TYR A 280      12.309  -7.357 -27.408  1.00 10.00      A   
ATOM   2639  N   LEU A 281      13.514  -5.609 -28.138  1.00 10.00      A   
ATOM   2640  HN  LEU A 281      14.376  -5.299 -28.487  1.00 10.00      A   
ATOM   2641  CA  LEU A 281      12.442  -4.638 -27.927  1.00 10.00      A   
ATOM   2642  CB  LEU A 281      12.952  -3.199 -28.027  1.00 10.00      A   
ATOM   2643  CG  LEU A 281      13.452  -2.580 -26.724  1.00 10.00      A   
ATOM   2644  CD1 LEU A 281      13.860  -1.130 -26.936  1.00 10.00      A   
ATOM   2645  CD2 LEU A 281      12.388  -2.693 -25.641  1.00 10.00      A   
ATOM   2646  C   LEU A 281      11.251  -4.855 -28.873  1.00 10.00      A   
ATOM   2647  O   LEU A 281      10.106  -4.849 -28.423  1.00 10.00      A   
ATOM   2648  N   PRO A 282      11.492  -5.056 -30.196  1.00 10.00      A   
ATOM   2649  CA  PRO A 282      10.410  -5.273 -31.174  1.00 10.00      A   
ATOM   2650  CB  PRO A 282      11.150  -5.490 -32.498  1.00 10.00      A   
ATOM   2651  CG  PRO A 282      12.474  -4.843 -32.302  1.00 10.00      A   
ATOM   2652  CD  PRO A 282      12.813  -5.048 -30.859  1.00 10.00      A   
ATOM   2653  C   PRO A 282       9.527  -6.488 -30.860  1.00 10.00      A   
ATOM   2654  O   PRO A 282       8.497  -6.697 -31.500  1.00 10.00      A   
ATOM   2655  N   ALA A 283       9.920  -7.270 -29.863  1.00 10.00      A   
ATOM   2656  HN  ALA A 283      10.737  -7.042 -29.372  1.00 10.00      A   
ATOM   2657  CA  ALA A 283       9.162  -8.451 -29.471  1.00 10.00      A   
ATOM   2658  CB  ALA A 283       9.942  -9.286 -28.467  1.00 10.00      A   
ATOM   2659  C   ALA A 283       7.794  -8.074 -28.908  1.00 10.00      A   
ATOM   2660  O   ALA A 283       6.861  -8.872 -28.939  1.00 10.00      A   
ATOM   2661  N   VAL A 284       7.675  -6.854 -28.396  1.00 10.00      A   
ATOM   2662  HN  VAL A 284       8.453  -6.257 -28.392  1.00 10.00      A   
ATOM   2663  CA  VAL A 284       6.414  -6.385 -27.830  1.00 10.00      A   
ATOM   2664  CB  VAL A 284       6.599  -5.783 -26.420  1.00 10.00      A   
ATOM   2665  CG1 VAL A 284       7.073  -6.843 -25.439  1.00 10.00      A   
ATOM   2666  CG2 VAL A 284       7.569  -4.611 -26.451  1.00 10.00      A   
ATOM   2667  C   VAL A 284       5.758  -5.349 -28.736  1.00 10.00      A   
ATOM   2668  O   VAL A 284       4.827  -4.657 -28.325  1.00 10.00      A   
ATOM   2669  N   TYR A 285       6.221  -5.282 -29.982  1.00 10.00      A   
ATOM   2670  HN  TYR A 285       6.931  -5.902 -30.258  1.00 10.00      A   
ATOM   2671  CA  TYR A 285       5.702  -4.321 -30.962  1.00 10.00      A   
ATOM   2672  CB  TYR A 285       6.534  -4.335 -32.246  1.00 10.00      A   
ATOM   2673  CG  TYR A 285       7.667  -3.331 -32.269  1.00 10.00      A   
ATOM   2674  CD1 TYR A 285       8.003  -2.598 -31.137  1.00 10.00      A   
ATOM   2675  CD2 TYR A 285       8.399  -3.113 -33.429  1.00 10.00      A   
ATOM   2676  CE1 TYR A 285       9.034  -1.680 -31.164  1.00 10.00      A   
ATOM   2677  CE2 TYR A 285       9.433  -2.198 -33.464  1.00 10.00      A   
ATOM   2678  CZ  TYR A 285       9.746  -1.484 -32.327  1.00 10.00      A   
ATOM   2679  OH  TYR A 285      10.772  -0.565 -32.356  1.00 10.00      A   
ATOM   2680  HH  TYR A 285      10.537   0.155 -32.951  1.00 10.00      A   
ATOM   2681  C   TYR A 285       4.233  -4.549 -31.300  1.00 10.00      A   
ATOM   2682  O   TYR A 285       3.577  -3.667 -31.846  1.00 10.00      A   
ATOM   2683  N   SER A 286       3.717  -5.726 -30.989  1.00 10.00      A   
ATOM   2684  HN  SER A 286       4.283  -6.406 -30.566  1.00 10.00      A   
ATOM   2685  CA  SER A 286       2.322  -6.030 -31.278  1.00 10.00      A   
ATOM   2686  CB  SER A 286       2.209  -7.390 -31.962  1.00 10.00      A   
ATOM   2687  OG  SER A 286       3.347  -7.633 -32.774  1.00 10.00      A   
ATOM   2688  HG  SER A 286       4.099  -7.854 -32.210  1.00 10.00      A   
ATOM   2689  C   SER A 286       1.474  -5.991 -30.012  1.00 10.00      A   
ATOM   2690  O   SER A 286       0.311  -6.389 -30.022  1.00 10.00      A   
ATOM   2691  N   VAL A 287       2.065  -5.511 -28.924  1.00 10.00      A   
ATOM   2692  HN  VAL A 287       2.994  -5.205 -28.981  1.00 10.00      A   
ATOM   2693  CA  VAL A 287       1.367  -5.432 -27.649  1.00 10.00      A   
ATOM   2694  CB  VAL A 287       2.137  -6.173 -26.531  1.00 10.00      A   
ATOM   2695  CG1 VAL A 287       1.276  -6.303 -25.288  1.00 10.00      A   
ATOM   2696  CG2 VAL A 287       2.613  -7.542 -27.001  1.00 10.00      A   
ATOM   2697  C   VAL A 287       1.151  -3.984 -27.221  1.00 10.00      A   
ATOM   2698  O   VAL A 287       0.138  -3.660 -26.599  1.00 10.00      A   
ATOM   2699  N   CYS A 288       2.098  -3.117 -27.579  1.00 10.00      A   
ATOM   2700  HN  CYS A 288       2.870  -3.442 -28.093  1.00 10.00      A   
ATOM   2701  CA  CYS A 288       2.042  -1.697 -27.224  1.00 10.00      A   
ATOM   2702  CB  CYS A 288       3.265  -0.966 -27.778  1.00 10.00      A   
ATOM   2703  SG  CYS A 288       3.849  -1.615 -29.360  1.00 10.00      A   
ATOM   2704  HG  CYS A 288       3.099  -1.090 -30.320  1.00 10.00      A   
ATOM   2705  C   CYS A 288       0.753  -1.015 -27.682  1.00 10.00      A   
ATOM   2706  O   CYS A 288       0.293  -0.064 -27.051  1.00 10.00      A   
ATOM   2707  N   SER A 289       0.163  -1.527 -28.757  1.00 10.00      A   
ATOM   2708  HN  SER A 289       0.569  -2.301 -29.197  1.00 10.00      A   
ATOM   2709  CA  SER A 289      -1.065  -0.971 -29.309  1.00 10.00      A   
ATOM   2710  CB  SER A 289      -1.408  -1.676 -30.620  1.00 10.00      A   
ATOM   2711  OG  SER A 289      -1.294  -3.085 -30.485  1.00 10.00      A   
ATOM   2712  HG  SER A 289      -0.655  -3.414 -31.129  1.00 10.00      A   
ATOM   2713  C   SER A 289      -2.239  -1.081 -28.335  1.00 10.00      A   
ATOM   2714  O   SER A 289      -3.199  -0.312 -28.415  1.00 10.00      A   
ATOM   2715  N   ARG A 290      -2.168  -2.041 -27.424  1.00 10.00      A   
ATOM   2716  HN  ARG A 290      -1.379  -2.629 -27.404  1.00 10.00      A   
ATOM   2717  CA  ARG A 290      -3.235  -2.238 -26.453  1.00 10.00      A   
ATOM   2718  CB  ARG A 290      -3.842  -3.639 -26.585  1.00 10.00      A   
ATOM   2719  CG  ARG A 290      -2.845  -4.772 -26.402  1.00 10.00      A   
ATOM   2720  CD  ARG A 290      -3.434  -6.108 -26.819  1.00 10.00      A   
ATOM   2721  NE  ARG A 290      -2.427  -7.170 -26.812  1.00 10.00      A   
ATOM   2722  HE  ARG A 290      -2.167  -7.540 -25.937  1.00 10.00      A   
ATOM   2723  CZ  ARG A 290      -1.861  -7.654 -27.917  1.00 10.00      A   
ATOM   2724  NH1 ARG A 290      -2.211  -7.174 -29.099  1.00 10.00      A   
ATOM   2725 HH11 ARG A 290      -1.771  -7.547 -29.970  1.00 10.00      A   
ATOM   2726 HH12 ARG A 290      -2.929  -6.423 -29.167  1.00 10.00      A   
ATOM   2727  NH2 ARG A 290      -0.957  -8.624 -27.845  1.00 10.00      A   
ATOM   2728 HH21 ARG A 290      -0.513  -8.992 -28.713  1.00 10.00      A   
ATOM   2729 HH22 ARG A 290      -0.683  -9.025 -26.916  1.00 10.00      A   
ATOM   2730  C   ARG A 290      -2.745  -1.993 -25.030  1.00 10.00      A   
ATOM   2731  O   ARG A 290      -3.473  -2.211 -24.063  1.00 10.00      A   
ATOM   2732  N   LEU A 291      -1.514  -1.529 -24.910  1.00 10.00      A   
ATOM   2733  HN  LEU A 291      -0.986  -1.357 -25.718  1.00 10.00      A   
ATOM   2734  CA  LEU A 291      -0.929  -1.265 -23.605  1.00 10.00      A   
ATOM   2735  CB  LEU A 291       0.589  -1.154 -23.697  1.00 10.00      A   
ATOM   2736  CG  LEU A 291       1.358  -2.466 -23.835  1.00 10.00      A   
ATOM   2737  CD1 LEU A 291       2.857  -2.208 -23.824  1.00 10.00      A   
ATOM   2738  CD2 LEU A 291       0.965  -3.442 -22.738  1.00 10.00      A   
ATOM   2739  C   LEU A 291      -1.501  -0.004 -22.987  1.00 10.00      A   
ATOM   2740  O   LEU A 291      -1.715   0.993 -23.671  1.00 10.00      A   
ATOM   2741  N   THR A 292      -1.748  -0.060 -21.694  1.00 10.00      A   
ATOM   2742  HN  THR A 292      -1.560  -0.895 -21.205  1.00 10.00      A   
ATOM   2743  CA  THR A 292      -2.291   1.073 -20.971  1.00 10.00      A   
ATOM   2744  CB  THR A 292      -3.588   0.666 -20.255  1.00 10.00      A   
ATOM   2745  OG1 THR A 292      -4.357  -0.174 -21.129  1.00 10.00      A   
ATOM   2746  HG1 THR A 292      -3.893  -0.266 -21.970  1.00 10.00      A   
ATOM   2747  CG2 THR A 292      -4.407   1.894 -19.893  1.00 10.00      A   
ATOM   2748  C   THR A 292      -1.271   1.587 -19.952  1.00 10.00      A   
ATOM   2749  O   THR A 292      -1.211   2.782 -19.653  1.00 10.00      A   
ATOM   2750  N   THR A 293      -0.461   0.677 -19.429  1.00 10.00      A   
ATOM   2751  HN  THR A 293      -0.554  -0.260 -19.704  1.00 10.00      A   
ATOM   2752  CA  THR A 293       0.565   1.023 -18.460  1.00 10.00      A   
ATOM   2753  CB  THR A 293       0.172   0.550 -17.048  1.00 10.00      A   
ATOM   2754  OG1 THR A 293      -1.162   0.983 -16.751  1.00 10.00      A   
ATOM   2755  HG1 THR A 293      -1.795   0.392 -17.182  1.00 10.00      A   
ATOM   2756  CG2 THR A 293       1.132   1.118 -16.010  1.00 10.00      A   
ATOM   2757  C   THR A 293       1.888   0.368 -18.845  1.00 10.00      A   
ATOM   2758  O   THR A 293       1.946  -0.845 -19.070  1.00 10.00      A   
ATOM   2759  N   LEU A 294       2.947   1.165 -18.920  1.00 10.00      A   
ATOM   2760  HN  LEU A 294       2.845   2.124 -18.722  1.00 10.00      A   
ATOM   2761  CA  LEU A 294       4.260   0.651 -19.285  1.00 10.00      A   
ATOM   2762  CB  LEU A 294       4.623   1.091 -20.708  1.00 10.00      A   
ATOM   2763  CG  LEU A 294       5.913   0.521 -21.297  1.00 10.00      A   
ATOM   2764  CD1 LEU A 294       5.858  -0.999 -21.346  1.00 10.00      A   
ATOM   2765  CD2 LEU A 294       6.151   1.090 -22.686  1.00 10.00      A   
ATOM   2766  C   LEU A 294       5.325   1.101 -18.287  1.00 10.00      A   
ATOM   2767  O   LEU A 294       5.480   2.293 -18.022  1.00 10.00      A   
ATOM   2768  N   ASN A 295       6.037   0.136 -17.726  1.00 10.00      A   
ATOM   2769  HN  ASN A 295       5.855  -0.796 -17.974  1.00 10.00      A   
ATOM   2770  CA  ASN A 295       7.087   0.415 -16.753  1.00 10.00      A   
ATOM   2771  CB  ASN A 295       6.807  -0.336 -15.442  1.00 10.00      A   
ATOM   2772  CG  ASN A 295       7.672   0.122 -14.276  1.00 10.00      A   
ATOM   2773  OD1 ASN A 295       8.817   0.538 -14.451  1.00 10.00      A   
ATOM   2774  ND2 ASN A 295       7.124   0.045 -13.072  1.00 10.00      A   
ATOM   2775 HD21 ASN A 295       6.201  -0.295 -13.002  1.00 10.00      A   
ATOM   2776 HD22 ASN A 295       7.656   0.324 -12.298  1.00 10.00      A   
ATOM   2777  C   ASN A 295       8.445  -0.001 -17.316  1.00 10.00      A   
ATOM   2778  O   ASN A 295       8.748  -1.189 -17.413  1.00 10.00      A   
ATOM   2779  N   LEU A 296       9.248   0.980 -17.694  1.00 10.00      A   
ATOM   2780  HN  LEU A 296       8.949   1.915 -17.587  1.00 10.00      A   
ATOM   2781  CA  LEU A 296      10.568   0.727 -18.252  1.00 10.00      A   
ATOM   2782  CB  LEU A 296      10.655   1.293 -19.675  1.00 10.00      A   
ATOM   2783  CG  LEU A 296       9.658   0.728 -20.695  1.00 10.00      A   
ATOM   2784  CD1 LEU A 296       9.803   1.439 -22.032  1.00 10.00      A   
ATOM   2785  CD2 LEU A 296       9.862  -0.769 -20.865  1.00 10.00      A   
ATOM   2786  C   LEU A 296      11.639   1.371 -17.378  1.00 10.00      A   
ATOM   2787  O   LEU A 296      12.673   1.824 -17.870  1.00 10.00      A   
ATOM   2788  N   SER A 297      11.392   1.395 -16.075  1.00 10.00      A   
ATOM   2789  HN  SER A 297      10.552   1.013 -15.742  1.00 10.00      A   
ATOM   2790  CA  SER A 297      12.322   1.995 -15.122  1.00 10.00      A   
ATOM   2791  CB  SER A 297      11.625   2.205 -13.779  1.00 10.00      A   
ATOM   2792  OG  SER A 297      10.338   2.766 -13.973  1.00 10.00      A   
ATOM   2793  HG  SER A 297       9.678   2.060 -13.995  1.00 10.00      A   
ATOM   2794  C   SER A 297      13.586   1.158 -14.940  1.00 10.00      A   
ATOM   2795  O   SER A 297      14.541   1.596 -14.300  1.00 10.00      A   
ATOM   2796  N   TYR A 298      13.588  -0.047 -15.493  1.00 10.00      A   
ATOM   2797  HN  TYR A 298      12.796  -0.349 -15.986  1.00 10.00      A   
ATOM   2798  CA  TYR A 298      14.744  -0.929 -15.381  1.00 10.00      A   
ATOM   2799  CB  TYR A 298      14.333  -2.302 -14.832  1.00 10.00      A   
ATOM   2800  CG  TYR A 298      13.648  -2.245 -13.484  1.00 10.00      A   
ATOM   2801  CD1 TYR A 298      12.377  -2.777 -13.305  1.00 10.00      A   
ATOM   2802  CD2 TYR A 298      14.271  -1.654 -12.394  1.00 10.00      A   
ATOM   2803  CE1 TYR A 298      11.746  -2.717 -12.078  1.00 10.00      A   
ATOM   2804  CE2 TYR A 298      13.649  -1.591 -11.166  1.00 10.00      A   
ATOM   2805  CZ  TYR A 298      12.390  -2.123 -11.013  1.00 10.00      A   
ATOM   2806  OH  TYR A 298      11.770  -2.054  -9.788  1.00 10.00      A   
ATOM   2807  HH  TYR A 298      11.454  -2.932  -9.536  1.00 10.00      A   
ATOM   2808  C   TYR A 298      15.438  -1.093 -16.730  1.00 10.00      A   
ATOM   2809  O   TYR A 298      16.422  -1.835 -16.852  1.00 10.00      A   
ATOM   2810  N   ALA A 299      14.931  -0.384 -17.736  1.00 10.00      A   
ATOM   2811  HN  ALA A 299      14.177   0.218 -17.567  1.00 10.00      A   
ATOM   2812  CA  ALA A 299      15.485  -0.450 -19.078  1.00 10.00      A   
ATOM   2813  CB  ALA A 299      14.367  -0.541 -20.105  1.00 10.00      A   
ATOM   2814  C   ALA A 299      16.366   0.763 -19.351  1.00 10.00      A   
ATOM   2815  O   ALA A 299      15.880   1.816 -19.763  1.00 10.00      A   
ATOM   2816  N   THR A 300      17.656   0.612 -19.101  1.00 10.00      A   
ATOM   2817  HN  THR A 300      17.979  -0.246 -18.747  1.00 10.00      A   
ATOM   2818  CA  THR A 300      18.619   1.685 -19.304  1.00 10.00      A   
ATOM   2819  CB  THR A 300      19.843   1.454 -18.404  1.00 10.00      A   
ATOM   2820  OG1 THR A 300      19.778   0.121 -17.867  1.00 10.00      A   
ATOM   2821  HG1 THR A 300      20.537  -0.031 -17.290  1.00 10.00      A   
ATOM   2822  CG2 THR A 300      19.861   2.455 -17.260  1.00 10.00      A   
ATOM   2823  C   THR A 300      19.070   1.767 -20.765  1.00 10.00      A   
ATOM   2824  O   THR A 300      20.257   1.650 -21.070  1.00 10.00      A   
ATOM   2825  N   VAL A 301      18.116   1.969 -21.667  1.00 10.00      A   
ATOM   2826  HN  VAL A 301      17.188   2.066 -21.366  1.00 10.00      A   
ATOM   2827  CA  VAL A 301      18.415   2.065 -23.091  1.00 10.00      A   
ATOM   2828  CB  VAL A 301      17.395   1.294 -23.950  1.00 10.00      A   
ATOM   2829  CG1 VAL A 301      17.488  -0.194 -23.661  1.00 10.00      A   
ATOM   2830  CG2 VAL A 301      15.981   1.804 -23.702  1.00 10.00      A   
ATOM   2831  C   VAL A 301      18.472   3.521 -23.539  1.00 10.00      A   
ATOM   2832  O   VAL A 301      18.161   4.427 -22.769  1.00 10.00      A   
ATOM   2833  N   GLN A 302      18.860   3.738 -24.785  1.00 10.00      A   
ATOM   2834  HN  GLN A 302      19.065   2.972 -25.361  1.00 10.00      A   
ATOM   2835  CA  GLN A 302      18.970   5.083 -25.329  1.00 10.00      A   
ATOM   2836  CB  GLN A 302      19.851   5.100 -26.577  1.00 10.00      A   
ATOM   2837  CG  GLN A 302      21.318   4.784 -26.323  1.00 10.00      A   
ATOM   2838  CD  GLN A 302      21.908   5.585 -25.181  1.00 10.00      A   
ATOM   2839  OE1 GLN A 302      22.274   6.746 -25.344  1.00 10.00      A   
ATOM   2840  NE2 GLN A 302      22.032   4.960 -24.024  1.00 10.00      A   
ATOM   2841 HE21 GLN A 302      21.739   4.027 -23.969  1.00 10.00      A   
ATOM   2842 HE22 GLN A 302      22.420   5.453 -23.269  1.00 10.00      A   
ATOM   2843  C   GLN A 302      17.598   5.679 -25.631  1.00 10.00      A   
ATOM   2844  O   GLN A 302      16.602   4.956 -25.743  1.00 10.00      A   
ATOM   2845  N   SER A 303      17.567   6.999 -25.783  1.00 10.00      A   
ATOM   2846  HN  SER A 303      18.407   7.504 -25.714  1.00 10.00      A   
ATOM   2847  CA  SER A 303      16.335   7.729 -26.053  1.00 10.00      A   
ATOM   2848  CB  SER A 303      16.629   9.232 -26.166  1.00 10.00      A   
ATOM   2849  OG  SER A 303      15.465   9.968 -26.501  1.00 10.00      A   
ATOM   2850  HG  SER A 303      15.095  10.367 -25.701  1.00 10.00      A   
ATOM   2851  C   SER A 303      15.625   7.234 -27.312  1.00 10.00      A   
ATOM   2852  O   SER A 303      14.429   6.945 -27.282  1.00 10.00      A   
ATOM   2853  N   TYR A 304      16.368   7.117 -28.407  1.00 10.00      A   
ATOM   2854  HN  TYR A 304      17.326   7.328 -28.358  1.00 10.00      A   
ATOM   2855  CA  TYR A 304      15.794   6.685 -29.678  1.00 10.00      A   
ATOM   2856  CB  TYR A 304      16.835   6.709 -30.799  1.00 10.00      A   
ATOM   2857  CG  TYR A 304      16.231   6.879 -32.174  1.00 10.00      A   
ATOM   2858  CD1 TYR A 304      15.529   8.032 -32.507  1.00 10.00      A   
ATOM   2859  CD2 TYR A 304      16.358   5.889 -33.136  1.00 10.00      A   
ATOM   2860  CE1 TYR A 304      14.970   8.190 -33.761  1.00 10.00      A   
ATOM   2861  CE2 TYR A 304      15.804   6.041 -34.392  1.00 10.00      A   
ATOM   2862  CZ  TYR A 304      15.110   7.193 -34.700  1.00 10.00      A   
ATOM   2863  OH  TYR A 304      14.553   7.348 -35.949  1.00 10.00      A   
ATOM   2864  HH  TYR A 304      14.071   6.544 -36.187  1.00 10.00      A   
ATOM   2865  C   TYR A 304      15.116   5.317 -29.585  1.00 10.00      A   
ATOM   2866  O   TYR A 304      14.077   5.085 -30.207  1.00 10.00      A   
ATOM   2867  N   ASP A 305      15.689   4.416 -28.799  1.00 10.00      A   
ATOM   2868  HN  ASP A 305      16.507   4.653 -28.309  1.00 10.00      A   
ATOM   2869  CA  ASP A 305      15.116   3.083 -28.644  1.00 10.00      A   
ATOM   2870  CB  ASP A 305      16.096   2.121 -27.975  1.00 10.00      A   
ATOM   2871  CG  ASP A 305      17.022   1.470 -28.983  1.00 10.00      A   
ATOM   2872  OD1 ASP A 305      16.539   0.676 -29.818  1.00 10.00      A   
ATOM   2873  OD2 ASP A 305      18.236   1.763 -28.960  1.00 10.00      A   
ATOM   2874  C   ASP A 305      13.789   3.145 -27.899  1.00 10.00      A   
ATOM   2875  O   ASP A 305      12.865   2.383 -28.182  1.00 10.00      A   
ATOM   2876  N   LEU A 306      13.690   4.084 -26.968  1.00 10.00      A   
ATOM   2877  HN  LEU A 306      14.460   4.667 -26.795  1.00 10.00      A   
ATOM   2878  CA  LEU A 306      12.469   4.274 -26.200  1.00 10.00      A   
ATOM   2879  CB  LEU A 306      12.748   5.153 -24.978  1.00 10.00      A   
ATOM   2880  CG  LEU A 306      13.599   4.535 -23.868  1.00 10.00      A   
ATOM   2881  CD1 LEU A 306      14.190   5.624 -22.986  1.00 10.00      A   
ATOM   2882  CD2 LEU A 306      12.769   3.570 -23.037  1.00 10.00      A   
ATOM   2883  C   LEU A 306      11.411   4.931 -27.083  1.00 10.00      A   
ATOM   2884  O   LEU A 306      10.235   4.573 -27.037  1.00 10.00      A   
ATOM   2885  N   VAL A 307      11.853   5.885 -27.897  1.00 10.00      A   
ATOM   2886  HN  VAL A 307      12.807   6.124 -27.869  1.00 10.00      A   
ATOM   2887  CA  VAL A 307      10.974   6.608 -28.811  1.00 10.00      A   
ATOM   2888  CB  VAL A 307      11.755   7.681 -29.610  1.00 10.00      A   
ATOM   2889  CG1 VAL A 307      10.907   8.258 -30.736  1.00 10.00      A   
ATOM   2890  CG2 VAL A 307      12.232   8.791 -28.688  1.00 10.00      A   
ATOM   2891  C   VAL A 307      10.279   5.655 -29.778  1.00 10.00      A   
ATOM   2892  O   VAL A 307       9.091   5.809 -30.064  1.00 10.00      A   
ATOM   2893  N   LYS A 308      11.024   4.664 -30.264  1.00 10.00      A   
ATOM   2894  HN  LYS A 308      11.966   4.600 -29.987  1.00 10.00      A   
ATOM   2895  CA  LYS A 308      10.488   3.677 -31.204  1.00 10.00      A   
ATOM   2896  CB  LYS A 308      11.581   2.712 -31.673  1.00 10.00      A   
ATOM   2897  CG  LYS A 308      12.551   3.312 -32.680  1.00 10.00      A   
ATOM   2898  CD  LYS A 308      13.621   2.310 -33.094  1.00 10.00      A   
ATOM   2899  CE  LYS A 308      14.568   2.002 -31.946  1.00 10.00      A   
ATOM   2900  NZ  LYS A 308      15.697   1.130 -32.363  1.00 10.00      A   
ATOM   2901  HZ1 LYS A 308      16.325   1.641 -33.012  1.00 10.00      A   
ATOM   2902  HZ2 LYS A 308      15.339   0.281 -32.843  1.00 10.00      A   
ATOM   2903  HZ3 LYS A 308      16.250   0.837 -31.524  1.00 10.00      A   
ATOM   2904  C   LYS A 308       9.316   2.905 -30.610  1.00 10.00      A   
ATOM   2905  O   LYS A 308       8.436   2.440 -31.335  1.00 10.00      A   
ATOM   2906  N   LEU A 309       9.307   2.778 -29.290  1.00 10.00      A   
ATOM   2907  HN  LEU A 309      10.038   3.171 -28.763  1.00 10.00      A   
ATOM   2908  CA  LEU A 309       8.239   2.067 -28.602  1.00 10.00      A   
ATOM   2909  CB  LEU A 309       8.752   1.495 -27.277  1.00 10.00      A   
ATOM   2910  CG  LEU A 309      10.056   0.701 -27.329  1.00 10.00      A   
ATOM   2911  CD1 LEU A 309      10.674   0.616 -25.943  1.00 10.00      A   
ATOM   2912  CD2 LEU A 309       9.810  -0.690 -27.891  1.00 10.00      A   
ATOM   2913  C   LEU A 309       7.074   3.006 -28.312  1.00 10.00      A   
ATOM   2914  O   LEU A 309       5.913   2.650 -28.498  1.00 10.00      A   
ATOM   2915  N   LEU A 310       7.403   4.216 -27.866  1.00 10.00      A   
ATOM   2916  HN  LEU A 310       8.354   4.438 -27.762  1.00 10.00      A   
ATOM   2917  CA  LEU A 310       6.404   5.222 -27.513  1.00 10.00      A   
ATOM   2918  CB  LEU A 310       7.067   6.470 -26.928  1.00 10.00      A   
ATOM   2919  CG  LEU A 310       7.845   6.272 -25.624  1.00 10.00      A   
ATOM   2920  CD1 LEU A 310       8.411   7.594 -25.135  1.00 10.00      A   
ATOM   2921  CD2 LEU A 310       6.970   5.630 -24.556  1.00 10.00      A   
ATOM   2922  C   LEU A 310       5.485   5.601 -28.670  1.00 10.00      A   
ATOM   2923  O   LEU A 310       4.294   5.821 -28.463  1.00 10.00      A   
ATOM   2924  N   CYS A 311       6.022   5.669 -29.886  1.00 10.00      A   
ATOM   2925  HN  CYS A 311       6.977   5.472 -30.006  1.00 10.00      A   
ATOM   2926  CA  CYS A 311       5.214   6.030 -31.045  1.00 10.00      A   
ATOM   2927  CB  CYS A 311       6.085   6.373 -32.255  1.00 10.00      A   
ATOM   2928  SG  CYS A 311       7.508   5.289 -32.497  1.00 10.00      A   
ATOM   2929  HG  CYS A 311       8.436   5.635 -31.612  1.00 10.00      A   
ATOM   2930  C   CYS A 311       4.194   4.945 -31.387  1.00 10.00      A   
ATOM   2931  O   CYS A 311       3.292   5.161 -32.194  1.00 10.00      A   
ATOM   2932  N   GLN A 312       4.336   3.782 -30.762  1.00 10.00      A   
ATOM   2933  HN  GLN A 312       5.077   3.665 -30.125  1.00 10.00      A   
ATOM   2934  CA  GLN A 312       3.424   2.674 -30.989  1.00 10.00      A   
ATOM   2935  CB  GLN A 312       4.203   1.385 -31.261  1.00 10.00      A   
ATOM   2936  CG  GLN A 312       5.150   1.464 -32.450  1.00 10.00      A   
ATOM   2937  CD  GLN A 312       5.704   0.109 -32.861  1.00 10.00      A   
ATOM   2938  OE1 GLN A 312       6.845   0.000 -33.308  1.00 10.00      A   
ATOM   2939  NE2 GLN A 312       4.898  -0.930 -32.728  1.00 10.00      A   
ATOM   2940 HE21 GLN A 312       3.991  -0.775 -32.380  1.00 10.00      A   
ATOM   2941 HE22 GLN A 312       5.233  -1.812 -32.988  1.00 10.00      A   
ATOM   2942  C   GLN A 312       2.500   2.496 -29.783  1.00 10.00      A   
ATOM   2943  O   GLN A 312       1.800   1.492 -29.663  1.00 10.00      A   
ATOM   2944  N   CYS A 313       2.505   3.484 -28.890  1.00 10.00      A   
ATOM   2945  HN  CYS A 313       3.084   4.261 -29.039  1.00 10.00      A   
ATOM   2946  CA  CYS A 313       1.667   3.446 -27.696  1.00 10.00      A   
ATOM   2947  CB  CYS A 313       2.526   3.602 -26.436  1.00 10.00      A   
ATOM   2948  SG  CYS A 313       3.858   2.390 -26.282  1.00 10.00      A   
ATOM   2949  HG  CYS A 313       4.654   2.524 -27.340  1.00 10.00      A   
ATOM   2950  C   CYS A 313       0.600   4.542 -27.750  1.00 10.00      A   
ATOM   2951  O   CYS A 313       0.809   5.656 -27.267  1.00 10.00      A   
ATOM   2952  N   PRO A 314      -0.560   4.242 -28.356  1.00 10.00      A   
ATOM   2953  CA  PRO A 314      -1.658   5.193 -28.494  1.00 10.00      A   
ATOM   2954  CB  PRO A 314      -2.250   4.771 -29.835  1.00 10.00      A   
ATOM   2955  CG  PRO A 314      -2.074   3.285 -29.870  1.00 10.00      A   
ATOM   2956  CD  PRO A 314      -0.891   2.955 -28.988  1.00 10.00      A   
ATOM   2957  C   PRO A 314      -2.720   5.065 -27.395  1.00 10.00      A   
ATOM   2958  O   PRO A 314      -3.720   5.781 -27.406  1.00 10.00      A   
ATOM   2959  N   LYS A 315      -2.512   4.158 -26.451  1.00 10.00      A   
ATOM   2960  HN  LYS A 315      -1.701   3.603 -26.488  1.00 10.00      A   
ATOM   2961  CA  LYS A 315      -3.472   3.954 -25.368  1.00 10.00      A   
ATOM   2962  CB  LYS A 315      -4.162   2.595 -25.529  1.00 10.00      A   
ATOM   2963  CG  LYS A 315      -5.586   2.547 -24.998  1.00 10.00      A   
ATOM   2964  CD  LYS A 315      -6.259   1.233 -25.345  1.00 10.00      A   
ATOM   2965  CE  LYS A 315      -7.749   1.292 -25.063  1.00 10.00      A   
ATOM   2966  NZ  LYS A 315      -8.447   2.243 -25.963  1.00 10.00      A   
ATOM   2967  HZ1 LYS A 315      -8.409   1.904 -26.943  1.00 10.00      A   
ATOM   2968  HZ2 LYS A 315      -7.997   3.181 -25.910  1.00 10.00      A   
ATOM   2969  HZ3 LYS A 315      -9.443   2.338 -25.676  1.00 10.00      A   
ATOM   2970  C   LYS A 315      -2.780   4.036 -24.012  1.00 10.00      A   
ATOM   2971  O   LYS A 315      -3.353   3.675 -22.983  1.00 10.00      A   
ATOM   2972  N   LEU A 316      -1.549   4.520 -24.026  1.00 10.00      A   
ATOM   2973  HN  LEU A 316      -1.157   4.788 -24.880  1.00 10.00      A   
ATOM   2974  CA  LEU A 316      -0.751   4.651 -22.817  1.00 10.00      A   
ATOM   2975  CB  LEU A 316       0.695   4.968 -23.194  1.00 10.00      A   
ATOM   2976  CG  LEU A 316       1.748   4.698 -22.123  1.00 10.00      A   
ATOM   2977  CD1 LEU A 316       1.766   3.225 -21.752  1.00 10.00      A   
ATOM   2978  CD2 LEU A 316       3.118   5.147 -22.603  1.00 10.00      A   
ATOM   2979  C   LEU A 316      -1.304   5.726 -21.881  1.00 10.00      A   
ATOM   2980  O   LEU A 316      -1.432   6.891 -22.257  1.00 10.00      A   
ATOM   2981  N   GLN A 317      -1.638   5.315 -20.664  1.00 10.00      A   
ATOM   2982  HN  GLN A 317      -1.527   4.363 -20.433  1.00 10.00      A   
ATOM   2983  CA  GLN A 317      -2.167   6.230 -19.661  1.00 10.00      A   
ATOM   2984  CB  GLN A 317      -3.458   5.682 -19.052  1.00 10.00      A   
ATOM   2985  CG  GLN A 317      -4.676   5.778 -19.959  1.00 10.00      A   
ATOM   2986  CD  GLN A 317      -5.956   5.355 -19.263  1.00 10.00      A   
ATOM   2987  OE1 GLN A 317      -5.947   4.494 -18.383  1.00 10.00      A   
ATOM   2988  NE2 GLN A 317      -7.064   5.963 -19.641  1.00 10.00      A   
ATOM   2989 HE21 GLN A 317      -7.001   6.651 -20.350  1.00 10.00      A   
ATOM   2990 HE22 GLN A 317      -7.903   5.711 -19.202  1.00 10.00      A   
ATOM   2991  C   GLN A 317      -1.143   6.470 -18.560  1.00 10.00      A   
ATOM   2992  O   GLN A 317      -1.060   7.563 -18.000  1.00 10.00      A   
ATOM   2993  N   ARG A 318      -0.379   5.438 -18.241  1.00 10.00      A   
ATOM   2994  HN  ARG A 318      -0.494   4.587 -18.722  1.00 10.00      A   
ATOM   2995  CA  ARG A 318       0.642   5.535 -17.209  1.00 10.00      A   
ATOM   2996  CB  ARG A 318       0.267   4.687 -15.993  1.00 10.00      A   
ATOM   2997  CG  ARG A 318      -0.878   5.251 -15.168  1.00 10.00      A   
ATOM   2998  CD  ARG A 318      -0.551   5.240 -13.683  1.00 10.00      A   
ATOM   2999  NE  ARG A 318      -0.566   3.893 -13.120  1.00 10.00      A   
ATOM   3000  HE  ARG A 318      -0.985   3.184 -13.661  1.00 10.00      A   
ATOM   3001  CZ  ARG A 318      -0.061   3.576 -11.927  1.00 10.00      A   
ATOM   3002  NH1 ARG A 318       0.518   4.505 -11.173  1.00 10.00      A   
ATOM   3003 HH11 ARG A 318       0.910   4.255 -10.238  1.00 10.00      A   
ATOM   3004 HH12 ARG A 318       0.582   5.498 -11.510  1.00 10.00      A   
ATOM   3005  NH2 ARG A 318      -0.122   2.319 -11.498  1.00 10.00      A   
ATOM   3006 HH21 ARG A 318      -0.568   1.583 -12.090  1.00 10.00      A   
ATOM   3007 HH22 ARG A 318       0.266   2.060 -10.560  1.00 10.00      A   
ATOM   3008  C   ARG A 318       1.984   5.084 -17.761  1.00 10.00      A   
ATOM   3009  O   ARG A 318       2.101   3.978 -18.293  1.00 10.00      A   
ATOM   3010  N   LEU A 319       2.991   5.933 -17.628  1.00 10.00      A   
ATOM   3011  HN  LEU A 319       2.844   6.792 -17.169  1.00 10.00      A   
ATOM   3012  CA  LEU A 319       4.312   5.619 -18.132  1.00 10.00      A   
ATOM   3013  CB  LEU A 319       4.621   6.437 -19.388  1.00 10.00      A   
ATOM   3014  CG  LEU A 319       5.988   6.187 -20.031  1.00 10.00      A   
ATOM   3015  CD1 LEU A 319       6.098   4.756 -20.541  1.00 10.00      A   
ATOM   3016  CD2 LEU A 319       6.248   7.183 -21.149  1.00 10.00      A   
ATOM   3017  C   LEU A 319       5.395   5.839 -17.083  1.00 10.00      A   
ATOM   3018  O   LEU A 319       5.504   6.914 -16.492  1.00 10.00      A   
ATOM   3019  N   TRP A 320       6.175   4.796 -16.855  1.00 10.00      A   
ATOM   3020  HN  TRP A 320       5.999   3.959 -17.343  1.00 10.00      A   
ATOM   3021  CA  TRP A 320       7.284   4.834 -15.913  1.00 10.00      A   
ATOM   3022  CB  TRP A 320       7.177   3.670 -14.918  1.00 10.00      A   
ATOM   3023  CG  TRP A 320       5.891   3.596 -14.143  1.00 10.00      A   
ATOM   3024  CD1 TRP A 320       4.633   3.390 -14.641  1.00 10.00      A   
ATOM   3025  CD2 TRP A 320       5.741   3.699 -12.719  1.00 10.00      A   
ATOM   3026  NE1 TRP A 320       3.712   3.379 -13.621  1.00 10.00      A   
ATOM   3027  HE1 TRP A 320       2.745   3.254 -13.728  1.00 10.00      A   
ATOM   3028  CE2 TRP A 320       4.367   3.562 -12.431  1.00 10.00      A   
ATOM   3029  CE3 TRP A 320       6.633   3.895 -11.659  1.00 10.00      A   
ATOM   3030  CZ2 TRP A 320       3.867   3.616 -11.132  1.00 10.00      A   
ATOM   3031  CZ3 TRP A 320       6.134   3.948 -10.372  1.00 10.00      A   
ATOM   3032  CH2 TRP A 320       4.762   3.809 -10.119  1.00 10.00      A   
ATOM   3033  C   TRP A 320       8.571   4.690 -16.716  1.00 10.00      A   
ATOM   3034  O   TRP A 320       8.890   3.598 -17.184  1.00 10.00      A   
ATOM   3035  N   VAL A 321       9.292   5.781 -16.903  1.00 10.00      A   
ATOM   3036  HN  VAL A 321       9.009   6.624 -16.491  1.00 10.00      A   
ATOM   3037  CA  VAL A 321      10.521   5.742 -17.685  1.00 10.00      A   
ATOM   3038  CB  VAL A 321      10.356   6.415 -19.068  1.00 10.00      A   
ATOM   3039  CG1 VAL A 321       9.697   5.466 -20.059  1.00 10.00      A   
ATOM   3040  CG2 VAL A 321       9.563   7.707 -18.949  1.00 10.00      A   
ATOM   3041  C   VAL A 321      11.689   6.380 -16.952  1.00 10.00      A   
ATOM   3042  O   VAL A 321      11.539   6.913 -15.852  1.00 10.00      A   
ATOM   3043  N   LEU A 322      12.852   6.310 -17.569  1.00 10.00      A   
ATOM   3044  HN  LEU A 322      12.902   5.855 -18.436  1.00 10.00      A   
ATOM   3045  CA  LEU A 322      14.059   6.878 -16.999  1.00 10.00      A   
ATOM   3046  CB  LEU A 322      15.226   5.890 -17.108  1.00 10.00      A   
ATOM   3047  CG  LEU A 322      15.099   4.600 -16.295  1.00 10.00      A   
ATOM   3048  CD1 LEU A 322      16.235   3.645 -16.628  1.00 10.00      A   
ATOM   3049  CD2 LEU A 322      15.073   4.908 -14.805  1.00 10.00      A   
ATOM   3050  C   LEU A 322      14.421   8.190 -17.683  1.00 10.00      A   
ATOM   3051  O   LEU A 322      13.810   8.578 -18.679  1.00 10.00      A   
ATOM   3052  N   ASP A 323      15.436   8.851 -17.151  1.00 10.00      A   
ATOM   3053  HN  ASP A 323      15.891   8.467 -16.370  1.00 10.00      A   
ATOM   3054  CA  ASP A 323      15.913  10.123 -17.684  1.00 10.00      A   
ATOM   3055  CB  ASP A 323      16.933  10.771 -16.729  1.00 10.00      A   
ATOM   3056  CG  ASP A 323      18.128   9.885 -16.416  1.00 10.00      A   
ATOM   3057  OD1 ASP A 323      18.065   8.669 -16.690  1.00 10.00      A   
ATOM   3058  OD2 ASP A 323      19.125  10.390 -15.861  1.00 10.00      A   
ATOM   3059  C   ASP A 323      16.523   9.948 -19.071  1.00 10.00      A   
ATOM   3060  O   ASP A 323      16.714  10.916 -19.806  1.00 10.00      A   
ATOM   3061  N   TYR A 324      16.801   8.702 -19.424  1.00 10.00      A   
ATOM   3062  HN  TYR A 324      16.617   7.982 -18.789  1.00 10.00      A   
ATOM   3063  CA  TYR A 324      17.386   8.368 -20.714  1.00 10.00      A   
ATOM   3064  CB  TYR A 324      17.710   6.875 -20.774  1.00 10.00      A   
ATOM   3065  CG  TYR A 324      19.190   6.575 -20.735  1.00 10.00      A   
ATOM   3066  CD1 TYR A 324      19.713   5.650 -19.840  1.00 10.00      A   
ATOM   3067  CD2 TYR A 324      20.067   7.216 -21.600  1.00 10.00      A   
ATOM   3068  CE1 TYR A 324      21.067   5.376 -19.807  1.00 10.00      A   
ATOM   3069  CE2 TYR A 324      21.419   6.948 -21.574  1.00 10.00      A   
ATOM   3070  CZ  TYR A 324      21.914   6.027 -20.679  1.00 10.00      A   
ATOM   3071  OH  TYR A 324      23.262   5.757 -20.654  1.00 10.00      A   
ATOM   3072  HH  TYR A 324      23.396   4.799 -20.695  1.00 10.00      A   
ATOM   3073  C   TYR A 324      16.479   8.763 -21.881  1.00 10.00      A   
ATOM   3074  O   TYR A 324      16.922   8.810 -23.028  1.00 10.00      A   
ATOM   3075  N   ILE A 325      15.213   9.043 -21.582  1.00 10.00      A   
ATOM   3076  HN  ILE A 325      14.919   8.974 -20.649  1.00 10.00      A   
ATOM   3077  CA  ILE A 325      14.251   9.442 -22.602  1.00 10.00      A   
ATOM   3078  CB  ILE A 325      12.796   9.440 -22.061  1.00 10.00      A   
ATOM   3079  CG1 ILE A 325      11.786   9.604 -23.196  1.00 10.00      A   
ATOM   3080  CG2 ILE A 325      12.588  10.502 -20.990  1.00 10.00      A   
ATOM   3081  CD1 ILE A 325      11.847   8.500 -24.230  1.00 10.00      A   
ATOM   3082  C   ILE A 325      14.607  10.814 -23.182  1.00 10.00      A   
ATOM   3083  O   ILE A 325      14.327  11.099 -24.348  1.00 10.00      A   
ATOM   3084  N   GLU A 326      15.248  11.642 -22.361  1.00 10.00      A   
ATOM   3085  HN  GLU A 326      15.462  11.331 -21.453  1.00 10.00      A   
ATOM   3086  CA  GLU A 326      15.666  12.988 -22.760  1.00 10.00      A   
ATOM   3087  CB  GLU A 326      16.715  12.941 -23.878  1.00 10.00      A   
ATOM   3088  CG  GLU A 326      17.964  12.141 -23.530  1.00 10.00      A   
ATOM   3089  CD  GLU A 326      19.159  12.500 -24.392  1.00 10.00      A   
ATOM   3090  OE1 GLU A 326      18.976  12.783 -25.595  1.00 10.00      A   
ATOM   3091  OE2 GLU A 326      20.294  12.506 -23.865  1.00 10.00      A   
ATOM   3092  C   GLU A 326      14.495  13.893 -23.157  1.00 10.00      A   
ATOM   3093  O   GLU A 326      13.330  13.478 -23.157  1.00 10.00      A   
ATOM   3094  N   ASP A 327      14.815  15.140 -23.501  1.00 10.00      A   
ATOM   3095  HN  ASP A 327      15.762  15.414 -23.484  1.00 10.00      A   
ATOM   3096  CA  ASP A 327      13.799  16.110 -23.900  1.00 10.00      A   
ATOM   3097  CB  ASP A 327      14.400  17.511 -24.059  1.00 10.00      A   
ATOM   3098  CG  ASP A 327      14.833  18.146 -22.751  1.00 10.00      A   
ATOM   3099  OD1 ASP A 327      14.070  18.087 -21.770  1.00 10.00      A   
ATOM   3100  OD2 ASP A 327      15.943  18.722 -22.705  1.00 10.00      A   
ATOM   3101  C   ASP A 327      13.136  15.692 -25.205  1.00 10.00      A   
ATOM   3102  O   ASP A 327      11.925  15.850 -25.377  1.00 10.00      A   
ATOM   3103  N   ALA A 328      13.938  15.137 -26.115  1.00 10.00      A   
ATOM   3104  HN  ALA A 328      14.892  15.027 -25.904  1.00 10.00      A   
ATOM   3105  CA  ALA A 328      13.444  14.696 -27.418  1.00 10.00      A   
ATOM   3106  CB  ALA A 328      14.592  14.211 -28.286  1.00 10.00      A   
ATOM   3107  C   ALA A 328      12.376  13.616 -27.281  1.00 10.00      A   
ATOM   3108  O   ALA A 328      11.340  13.668 -27.944  1.00 10.00      A   
ATOM   3109  N   GLY A 329      12.626  12.651 -26.409  1.00 10.00      A   
ATOM   3110  HN  GLY A 329      13.470  12.665 -25.905  1.00 10.00      A   
ATOM   3111  CA  GLY A 329      11.676  11.577 -26.200  1.00 10.00      A   
ATOM   3112  C   GLY A 329      10.363  12.076 -25.634  1.00 10.00      A   
ATOM   3113  O   GLY A 329       9.291  11.613 -26.030  1.00 10.00      A   
ATOM   3114  N   LEU A 330      10.446  13.025 -24.710  1.00 10.00      A   
ATOM   3115  HN  LEU A 330      11.333  13.343 -24.430  1.00 10.00      A   
ATOM   3116  CA  LEU A 330       9.258  13.601 -24.093  1.00 10.00      A   
ATOM   3117  CB  LEU A 330       9.634  14.497 -22.911  1.00 10.00      A   
ATOM   3118  CG  LEU A 330      10.182  13.775 -21.676  1.00 10.00      A   
ATOM   3119  CD1 LEU A 330      10.507  14.767 -20.575  1.00 10.00      A   
ATOM   3120  CD2 LEU A 330       9.196  12.731 -21.178  1.00 10.00      A   
ATOM   3121  C   LEU A 330       8.427  14.364 -25.122  1.00 10.00      A   
ATOM   3122  O   LEU A 330       7.193  14.354 -25.078  1.00 10.00      A   
ATOM   3123  N   GLU A 331       9.116  15.014 -26.051  1.00 10.00      A   
ATOM   3124  HN  GLU A 331      10.098  14.993 -26.016  1.00 10.00      A   
ATOM   3125  CA  GLU A 331       8.464  15.769 -27.112  1.00 10.00      A   
ATOM   3126  CB  GLU A 331       9.514  16.502 -27.949  1.00 10.00      A   
ATOM   3127  CG  GLU A 331       8.975  17.691 -28.727  1.00 10.00      A   
ATOM   3128  CD  GLU A 331       9.664  18.989 -28.355  1.00 10.00      A   
ATOM   3129  OE1 GLU A 331      10.772  19.255 -28.873  1.00 10.00      A   
ATOM   3130  OE2 GLU A 331       9.107  19.748 -27.539  1.00 10.00      A   
ATOM   3131  C   GLU A 331       7.647  14.823 -27.996  1.00 10.00      A   
ATOM   3132  O   GLU A 331       6.533  15.144 -28.416  1.00 10.00      A   
ATOM   3133  N   VAL A 332       8.204  13.640 -28.255  1.00 10.00      A   
ATOM   3134  HN  VAL A 332       9.088  13.438 -27.881  1.00 10.00      A   
ATOM   3135  CA  VAL A 332       7.532  12.637 -29.072  1.00 10.00      A   
ATOM   3136  CB  VAL A 332       8.496  11.505 -29.488  1.00 10.00      A   
ATOM   3137  CG1 VAL A 332       7.773  10.466 -30.334  1.00 10.00      A   
ATOM   3138  CG2 VAL A 332       9.688  12.073 -30.246  1.00 10.00      A   
ATOM   3139  C   VAL A 332       6.348  12.045 -28.308  1.00 10.00      A   
ATOM   3140  O   VAL A 332       5.279  11.810 -28.877  1.00 10.00      A   
ATOM   3141  N   LEU A 333       6.544  11.823 -27.015  1.00 10.00      A   
ATOM   3142  HN  LEU A 333       7.424  12.031 -26.626  1.00 10.00      A   
ATOM   3143  CA  LEU A 333       5.502  11.270 -26.154  1.00 10.00      A   
ATOM   3144  CB  LEU A 333       6.026  11.112 -24.726  1.00 10.00      A   
ATOM   3145  CG  LEU A 333       5.034  10.561 -23.699  1.00 10.00      A   
ATOM   3146  CD1 LEU A 333       4.833   9.068 -23.896  1.00 10.00      A   
ATOM   3147  CD2 LEU A 333       5.507  10.860 -22.286  1.00 10.00      A   
ATOM   3148  C   LEU A 333       4.271  12.169 -26.158  1.00 10.00      A   
ATOM   3149  O   LEU A 333       3.137  11.690 -26.248  1.00 10.00      A   
ATOM   3150  N   ALA A 334       4.510  13.475 -26.111  1.00 10.00      A   
ATOM   3151  HN  ALA A 334       5.442  13.785 -26.070  1.00 10.00      A   
ATOM   3152  CA  ALA A 334       3.439  14.464 -26.105  1.00 10.00      A   
ATOM   3153  CB  ALA A 334       3.983  15.814 -25.672  1.00 10.00      A   
ATOM   3154  C   ALA A 334       2.769  14.578 -27.474  1.00 10.00      A   
ATOM   3155  O   ALA A 334       1.824  15.350 -27.650  1.00 10.00      A   
ATOM   3156  N   SER A 335       3.256  13.808 -28.434  1.00 10.00      A   
ATOM   3157  HN  SER A 335       4.008  13.211 -28.236  1.00 10.00      A   
ATOM   3158  CA  SER A 335       2.703  13.819 -29.773  1.00 10.00      A   
ATOM   3159  CB  SER A 335       3.765  14.286 -30.771  1.00 10.00      A   
ATOM   3160  OG  SER A 335       4.430  15.448 -30.291  1.00 10.00      A   
ATOM   3161  HG  SER A 335       5.178  15.184 -29.734  1.00 10.00      A   
ATOM   3162  C   SER A 335       2.180  12.434 -30.143  1.00 10.00      A   
ATOM   3163  O   SER A 335       1.957  12.134 -31.316  1.00 10.00      A   
ATOM   3164  N   THR A 336       1.977  11.596 -29.128  1.00 10.00      A   
ATOM   3165  HN  THR A 336       2.164  11.896 -28.212  1.00 10.00      A   
ATOM   3166  CA  THR A 336       1.477  10.246 -29.344  1.00 10.00      A   
ATOM   3167  CB  THR A 336       2.622   9.215 -29.322  1.00 10.00      A   
ATOM   3168  OG1 THR A 336       3.783   9.767 -29.961  1.00 10.00      A   
ATOM   3169  HG1 THR A 336       4.123  10.500 -29.430  1.00 10.00      A   
ATOM   3170  CG2 THR A 336       2.197   7.943 -30.044  1.00 10.00      A   
ATOM   3171  C   THR A 336       0.435   9.858 -28.295  1.00 10.00      A   
ATOM   3172  O   THR A 336      -0.727   9.600 -28.620  1.00 10.00      A   
ATOM   3173  N   CYS A 337       0.850   9.825 -27.037  1.00 10.00      A   
ATOM   3174  HN  CYS A 337       1.780  10.057 -26.833  1.00 10.00      A   
ATOM   3175  CA  CYS A 337      -0.042   9.459 -25.948  1.00 10.00      A   
ATOM   3176  CB  CYS A 337       0.755   8.824 -24.808  1.00 10.00      A   
ATOM   3177  SG  CYS A 337       2.012   7.649 -25.362  1.00 10.00      A   
ATOM   3178  HG  CYS A 337       1.464   6.868 -26.287  1.00 10.00      A   
ATOM   3179  C   CYS A 337      -0.815  10.673 -25.452  1.00 10.00      A   
ATOM   3180  O   CYS A 337      -0.357  11.399 -24.568  1.00 10.00      A   
ATOM   3181  N   LYS A 338      -1.986  10.895 -26.037  1.00 10.00      A   
ATOM   3182  HN  LYS A 338      -2.294  10.280 -26.737  1.00 10.00      A   
ATOM   3183  CA  LYS A 338      -2.828  12.026 -25.671  1.00 10.00      A   
ATOM   3184  CB  LYS A 338      -3.787  12.357 -26.814  1.00 10.00      A   
ATOM   3185  CG  LYS A 338      -3.097  12.879 -28.065  1.00 10.00      A   
ATOM   3186  CD  LYS A 338      -2.476  14.245 -27.825  1.00 10.00      A   
ATOM   3187  CE  LYS A 338      -1.511  14.631 -28.936  1.00 10.00      A   
ATOM   3188  NZ  LYS A 338      -0.758  15.871 -28.601  1.00 10.00      A   
ATOM   3189  HZ1 LYS A 338      -1.320  16.470 -27.963  1.00 10.00      A   
ATOM   3190  HZ2 LYS A 338      -0.549  16.411 -29.468  1.00 10.00      A   
ATOM   3191  HZ3 LYS A 338       0.144  15.631 -28.130  1.00 10.00      A   
ATOM   3192  C   LYS A 338      -3.612  11.747 -24.397  1.00 10.00      A   
ATOM   3193  O   LYS A 338      -4.028  12.671 -23.694  1.00 10.00      A   
ATOM   3194  N   ASP A 339      -3.803  10.472 -24.096  1.00 10.00      A   
ATOM   3195  HN  ASP A 339      -3.436   9.777 -24.685  1.00 10.00      A   
ATOM   3196  CA  ASP A 339      -4.549  10.077 -22.909  1.00 10.00      A   
ATOM   3197  CB  ASP A 339      -5.413   8.849 -23.201  1.00 10.00      A   
ATOM   3198  CG  ASP A 339      -6.664   8.795 -22.345  1.00 10.00      A   
ATOM   3199  OD1 ASP A 339      -7.554   9.650 -22.529  1.00 10.00      A   
ATOM   3200  OD2 ASP A 339      -6.774   7.887 -21.493  1.00 10.00      A   
ATOM   3201  C   ASP A 339      -3.618   9.804 -21.734  1.00 10.00      A   
ATOM   3202  O   ASP A 339      -4.002   9.152 -20.766  1.00 10.00      A   
ATOM   3203  N   LEU A 340      -2.392  10.303 -21.826  1.00 10.00      A   
ATOM   3204  HN  LEU A 340      -2.141  10.806 -22.625  1.00 10.00      A   
ATOM   3205  CA  LEU A 340      -1.411  10.120 -20.763  1.00 10.00      A   
ATOM   3206  CB  LEU A 340      -0.049  10.668 -21.193  1.00 10.00      A   
ATOM   3207  CG  LEU A 340       1.121  10.379 -20.251  1.00 10.00      A   
ATOM   3208  CD1 LEU A 340       1.574   8.935 -20.382  1.00 10.00      A   
ATOM   3209  CD2 LEU A 340       2.271  11.336 -20.511  1.00 10.00      A   
ATOM   3210  C   LEU A 340      -1.882  10.826 -19.498  1.00 10.00      A   
ATOM   3211  O   LEU A 340      -2.028  12.046 -19.474  1.00 10.00      A   
ATOM   3212  N   ARG A 341      -2.122  10.051 -18.454  1.00 10.00      A   
ATOM   3213  HN  ARG A 341      -1.967   9.083 -18.531  1.00 10.00      A   
ATOM   3214  CA  ARG A 341      -2.601  10.593 -17.189  1.00 10.00      A   
ATOM   3215  CB  ARG A 341      -3.634   9.645 -16.564  1.00 10.00      A   
ATOM   3216  CG  ARG A 341      -4.621   9.036 -17.544  1.00 10.00      A   
ATOM   3217  CD  ARG A 341      -5.635  10.057 -18.015  1.00 10.00      A   
ATOM   3218  NE  ARG A 341      -6.576   9.477 -18.963  1.00 10.00      A   
ATOM   3219  HE  ARG A 341      -6.196   9.021 -19.754  1.00 10.00      A   
ATOM   3220  CZ  ARG A 341      -7.896   9.523 -18.825  1.00 10.00      A   
ATOM   3221  NH1 ARG A 341      -8.442  10.124 -17.772  1.00 10.00      A   
ATOM   3222 HH11 ARG A 341      -9.479  10.157 -17.667  1.00 10.00      A   
ATOM   3223 HH12 ARG A 341      -7.834  10.570 -17.043  1.00 10.00      A   
ATOM   3224  NH2 ARG A 341      -8.673   8.981 -19.756  1.00 10.00      A   
ATOM   3225 HH21 ARG A 341      -8.241   8.522 -20.600  1.00 10.00      A   
ATOM   3226 HH22 ARG A 341      -9.710   9.006 -19.658  1.00 10.00      A   
ATOM   3227  C   ARG A 341      -1.461  10.779 -16.199  1.00 10.00      A   
ATOM   3228  O   ARG A 341      -1.414  11.769 -15.462  1.00 10.00      A   
ATOM   3229  N   GLU A 342      -0.545   9.823 -16.180  1.00 10.00      A   
ATOM   3230  HN  GLU A 342      -0.614   9.074 -16.811  1.00 10.00      A   
ATOM   3231  CA  GLU A 342       0.571   9.871 -15.254  1.00 10.00      A   
ATOM   3232  CB  GLU A 342       0.342   8.895 -14.102  1.00 10.00      A   
ATOM   3233  CG  GLU A 342       1.372   8.998 -12.992  1.00 10.00      A   
ATOM   3234  CD  GLU A 342       1.107   8.033 -11.864  1.00 10.00      A   
ATOM   3235  OE1 GLU A 342       0.496   8.439 -10.854  1.00 10.00      A   
ATOM   3236  OE2 GLU A 342       1.525   6.866 -11.971  1.00 10.00      A   
ATOM   3237  C   GLU A 342       1.904   9.585 -15.930  1.00 10.00      A   
ATOM   3238  O   GLU A 342       2.010   8.704 -16.786  1.00 10.00      A   
ATOM   3239  N   LEU A 343       2.912  10.348 -15.535  1.00 10.00      A   
ATOM   3240  HN  LEU A 343       2.745  11.041 -14.854  1.00 10.00      A   
ATOM   3241  CA  LEU A 343       4.252  10.198 -16.068  1.00 10.00      A   
ATOM   3242  CB  LEU A 343       4.546  11.300 -17.095  1.00 10.00      A   
ATOM   3243  CG  LEU A 343       5.935  11.283 -17.732  1.00 10.00      A   
ATOM   3244  CD1 LEU A 343       6.129  10.023 -18.563  1.00 10.00      A   
ATOM   3245  CD2 LEU A 343       6.148  12.527 -18.580  1.00 10.00      A   
ATOM   3246  C   LEU A 343       5.261  10.258 -14.928  1.00 10.00      A   
ATOM   3247  O   LEU A 343       5.488  11.321 -14.343  1.00 10.00      A   
ATOM   3248  N   ARG A 344       5.827   9.108 -14.589  1.00 10.00      A   
ATOM   3249  HN  ARG A 344       5.581   8.290 -15.080  1.00 10.00      A   
ATOM   3250  CA  ARG A 344       6.817   9.023 -13.522  1.00 10.00      A   
ATOM   3251  CB  ARG A 344       6.421   7.975 -12.468  1.00 10.00      A   
ATOM   3252  CG  ARG A 344       5.130   8.306 -11.725  1.00 10.00      A   
ATOM   3253  CD  ARG A 344       4.908   7.409 -10.509  1.00 10.00      A   
ATOM   3254  NE  ARG A 344       3.515   7.459 -10.052  1.00 10.00      A   
ATOM   3255  HE  ARG A 344       2.819   7.502 -10.756  1.00 10.00      A   
ATOM   3256  CZ  ARG A 344       3.119   7.426  -8.771  1.00 10.00      A   
ATOM   3257  NH1 ARG A 344       4.002   7.320  -7.786  1.00 10.00      A   
ATOM   3258 HH11 ARG A 344       5.021   7.258  -7.992  1.00 10.00      A   
ATOM   3259 HH12 ARG A 344       3.676   7.296  -6.790  1.00 10.00      A   
ATOM   3260  NH2 ARG A 344       1.825   7.545  -8.486  1.00 10.00      A   
ATOM   3261 HH21 ARG A 344       1.129   7.672  -9.256  1.00 10.00      A   
ATOM   3262 HH22 ARG A 344       1.492   7.515  -7.487  1.00 10.00      A   
ATOM   3263  C   ARG A 344       8.197   8.733 -14.103  1.00 10.00      A   
ATOM   3264  O   ARG A 344       8.485   7.613 -14.530  1.00 10.00      A   
ATOM   3265  N   VAL A 345       9.039   9.756 -14.127  1.00 10.00      A   
ATOM   3266  HN  VAL A 345       8.754  10.622 -13.752  1.00 10.00      A   
ATOM   3267  CA  VAL A 345      10.381   9.634 -14.674  1.00 10.00      A   
ATOM   3268  CB  VAL A 345      10.724  10.834 -15.583  1.00 10.00      A   
ATOM   3269  CG1 VAL A 345      11.985  10.558 -16.386  1.00 10.00      A   
ATOM   3270  CG2 VAL A 345       9.563  11.157 -16.510  1.00 10.00      A   
ATOM   3271  C   VAL A 345      11.413   9.545 -13.558  1.00 10.00      A   
ATOM   3272  O   VAL A 345      11.381  10.323 -12.603  1.00 10.00      A   
ATOM   3273  N   PHE A 346      12.320   8.584 -13.679  1.00 10.00      A   
ATOM   3274  HN  PHE A 346      12.278   7.986 -14.461  1.00 10.00      A   
ATOM   3275  CA  PHE A 346      13.372   8.382 -12.693  1.00 10.00      A   
ATOM   3276  CB  PHE A 346      13.275   6.971 -12.092  1.00 10.00      A   
ATOM   3277  CG  PHE A 346      11.955   6.668 -11.441  1.00 10.00      A   
ATOM   3278  CD1 PHE A 346      10.954   6.021 -12.148  1.00 10.00      A   
ATOM   3279  CD2 PHE A 346      11.715   7.030 -10.127  1.00 10.00      A   
ATOM   3280  CE1 PHE A 346       9.738   5.740 -11.557  1.00 10.00      A   
ATOM   3281  CE2 PHE A 346      10.501   6.753  -9.528  1.00 10.00      A   
ATOM   3282  CZ  PHE A 346       9.512   6.107 -10.246  1.00 10.00      A   
ATOM   3283  C   PHE A 346      14.742   8.565 -13.338  1.00 10.00      A   
ATOM   3284  O   PHE A 346      14.943   8.188 -14.489  1.00 10.00      A   
ATOM   3285  N   PRO A 347      15.707   9.150 -12.620  1.00 10.00      A   
ATOM   3286  CA  PRO A 347      17.048   9.357 -13.156  1.00 10.00      A   
ATOM   3287  CB  PRO A 347      17.608  10.459 -12.256  1.00 10.00      A   
ATOM   3288  CG  PRO A 347      16.921  10.263 -10.943  1.00 10.00      A   
ATOM   3289  CD  PRO A 347      15.574   9.650 -11.239  1.00 10.00      A   
ATOM   3290  C   PRO A 347      17.895   8.093 -13.054  1.00 10.00      A   
ATOM   3291  O   PRO A 347      17.930   7.442 -12.005  1.00 10.00      A   
ATOM   3292  N   SER A 348      18.557   7.732 -14.147  1.00 10.00      A   
ATOM   3293  HN  SER A 348      18.471   8.274 -14.966  1.00 10.00      A   
ATOM   3294  CA  SER A 348      19.407   6.555 -14.165  1.00 10.00      A   
ATOM   3295  CB  SER A 348      19.810   6.186 -15.597  1.00 10.00      A   
ATOM   3296  OG  SER A 348      20.240   7.327 -16.317  1.00 10.00      A   
ATOM   3297  HG  SER A 348      19.462   7.836 -16.606  1.00 10.00      A   
ATOM   3298  C   SER A 348      20.640   6.804 -13.313  1.00 10.00      A   
ATOM   3299  O   SER A 348      21.042   5.952 -12.519  1.00 10.00      A   
ATOM   3300  N   GLU A 349      21.224   7.987 -13.473  1.00 10.00      A   
ATOM   3301  HN  GLU A 349      20.850   8.615 -14.128  1.00 10.00      A   
ATOM   3302  CA  GLU A 349      22.406   8.371 -12.717  1.00 10.00      A   
ATOM   3303  CB  GLU A 349      23.549   8.715 -13.670  1.00 10.00      A   
ATOM   3304  CG  GLU A 349      23.993   7.560 -14.548  1.00 10.00      A   
ATOM   3305  CD  GLU A 349      24.691   6.474 -13.759  1.00 10.00      A   
ATOM   3306  OE1 GLU A 349      25.811   6.725 -13.269  1.00 10.00      A   
ATOM   3307  OE2 GLU A 349      24.125   5.369 -13.618  1.00 10.00      A   
ATOM   3308  C   GLU A 349      22.100   9.574 -11.828  1.00 10.00      A   
ATOM   3309  O   GLU A 349      22.407  10.711 -12.189  1.00 10.00      A   
ATOM   3310  N   PRO A 350      21.483   9.345 -10.658  1.00 10.00      A   
ATOM   3311  CA  PRO A 350      21.126  10.416  -9.729  1.00 10.00      A   
ATOM   3312  CB  PRO A 350      19.922   9.821  -9.005  1.00 10.00      A   
ATOM   3313  CG  PRO A 350      20.200   8.354  -8.957  1.00 10.00      A   
ATOM   3314  CD  PRO A 350      21.065   8.025 -10.151  1.00 10.00      A   
ATOM   3315  C   PRO A 350      22.235  10.719  -8.726  1.00 10.00      A   
ATOM   3316  O   PRO A 350      22.071  11.557  -7.843  1.00 10.00      A   
ATOM   3317  N   PHE A 351      23.363  10.040  -8.868  1.00 10.00      A   
ATOM   3318  HN  PHE A 351      23.444   9.391  -9.597  1.00 10.00      A   
ATOM   3319  CA  PHE A 351      24.485  10.237  -7.964  1.00 10.00      A   
ATOM   3320  CB  PHE A 351      25.029   8.884  -7.504  1.00 10.00      A   
ATOM   3321  CG  PHE A 351      23.958   7.955  -7.007  1.00 10.00      A   
ATOM   3322  CD1 PHE A 351      23.658   6.792  -7.695  1.00 10.00      A   
ATOM   3323  CD2 PHE A 351      23.243   8.256  -5.858  1.00 10.00      A   
ATOM   3324  CE1 PHE A 351      22.666   5.947  -7.244  1.00 10.00      A   
ATOM   3325  CE2 PHE A 351      22.250   7.413  -5.401  1.00 10.00      A   
ATOM   3326  CZ  PHE A 351      21.961   6.257  -6.094  1.00 10.00      A   
ATOM   3327  C   PHE A 351      25.577  11.054  -8.633  1.00 10.00      A   
ATOM   3328  O   PHE A 351      26.644  11.281  -8.062  1.00 10.00      A   
ATOM   3329  N   VAL A 352      25.297  11.498  -9.847  1.00 10.00      A   
ATOM   3330  HN  VAL A 352      24.422  11.297 -10.237  1.00 10.00      A   
ATOM   3331  CA  VAL A 352      26.245  12.295 -10.610  1.00 10.00      A   
ATOM   3332  CB  VAL A 352      26.372  11.785 -12.067  1.00 10.00      A   
ATOM   3333  CG1 VAL A 352      27.555  12.433 -12.769  1.00 10.00      A   
ATOM   3334  CG2 VAL A 352      26.489  10.269 -12.109  1.00 10.00      A   
ATOM   3335  C   VAL A 352      25.783  13.747 -10.638  1.00 10.00      A   
ATOM   3336  O   VAL A 352      24.628  14.024 -10.960  1.00 10.00      A   
ATOM   3337  N   MET A 353      26.675  14.666 -10.295  1.00 10.00      A   
ATOM   3338  HN  MET A 353      27.581  14.386 -10.043  1.00 10.00      A   
ATOM   3339  CA  MET A 353      26.344  16.086 -10.295  1.00 10.00      A   
ATOM   3340  CB  MET A 353      27.433  16.896  -9.580  1.00 10.00      A   
ATOM   3341  CG  MET A 353      27.170  18.394  -9.558  1.00 10.00      A   
ATOM   3342  SD  MET A 353      28.523  19.349  -8.844  1.00 10.00      A   
ATOM   3343  CE  MET A 353      27.824  20.999  -8.910  1.00 10.00      A   
ATOM   3344  C   MET A 353      26.169  16.584 -11.722  1.00 10.00      A   
ATOM   3345  O   MET A 353      25.222  17.313 -12.030  1.00 10.00      A   
ATOM   3346  N   GLU A 354      27.083  16.173 -12.589  1.00 10.00      A   
ATOM   3347  HN  GLU A 354      27.811  15.595 -12.275  1.00 10.00      A   
ATOM   3348  CA  GLU A 354      27.044  16.562 -13.988  1.00 10.00      A   
ATOM   3349  CB  GLU A 354      28.377  16.242 -14.667  1.00 10.00      A   
ATOM   3350  CG  GLU A 354      29.544  17.064 -14.150  1.00 10.00      A   
ATOM   3351  CD  GLU A 354      29.386  18.545 -14.427  1.00 10.00      A   
ATOM   3352  OE1 GLU A 354      29.559  18.956 -15.595  1.00 10.00      A   
ATOM   3353  OE2 GLU A 354      29.112  19.306 -13.478  1.00 10.00      A   
ATOM   3354  C   GLU A 354      25.904  15.862 -14.723  1.00 10.00      A   
ATOM   3355  O   GLU A 354      25.594  14.701 -14.450  1.00 10.00      A   
ATOM   3356  N   PRO A 355      25.254  16.578 -15.651  1.00 10.00      A   
ATOM   3357  CA  PRO A 355      24.147  16.037 -16.447  1.00 10.00      A   
ATOM   3358  CB  PRO A 355      23.743  17.207 -17.355  1.00 10.00      A   
ATOM   3359  CG  PRO A 355      24.288  18.418 -16.681  1.00 10.00      A   
ATOM   3360  CD  PRO A 355      25.544  17.978 -15.990  1.00 10.00      A   
ATOM   3361  C   PRO A 355      24.585  14.839 -17.285  1.00 10.00      A   
ATOM   3362  O   PRO A 355      25.508  14.936 -18.097  1.00 10.00      A   
ATOM   3363  N   ASN A 356      23.909  13.717 -17.088  1.00 10.00      A   
ATOM   3364  HN  ASN A 356      23.164  13.715 -16.451  1.00 10.00      A   
ATOM   3365  CA  ASN A 356      24.226  12.489 -17.806  1.00 10.00      A   
ATOM   3366  CB  ASN A 356      23.877  11.243 -16.971  1.00 10.00      A   
ATOM   3367  CG  ASN A 356      22.413  11.174 -16.565  1.00 10.00      A   
ATOM   3368  OD1 ASN A 356      21.829  12.172 -16.137  1.00 10.00      A   
ATOM   3369  ND2 ASN A 356      21.808  10.003 -16.695  1.00 10.00      A   
ATOM   3370 HD21 ASN A 356      22.327   9.243 -17.041  1.00 10.00      A   
ATOM   3371 HD22 ASN A 356      20.853   9.944 -16.446  1.00 10.00      A   
ATOM   3372  C   ASN A 356      23.516  12.438 -19.151  1.00 10.00      A   
ATOM   3373  O   ASN A 356      24.062  11.942 -20.135  1.00 10.00      A   
ATOM   3374  N   VAL A 357      22.307  12.970 -19.196  1.00 10.00      A   
ATOM   3375  HN  VAL A 357      21.936  13.385 -18.389  1.00 10.00      A   
ATOM   3376  CA  VAL A 357      21.521  12.965 -20.421  1.00 10.00      A   
ATOM   3377  CB  VAL A 357      20.330  11.988 -20.324  1.00 10.00      A   
ATOM   3378  CG1 VAL A 357      20.805  10.543 -20.354  1.00 10.00      A   
ATOM   3379  CG2 VAL A 357      19.520  12.260 -19.066  1.00 10.00      A   
ATOM   3380  C   VAL A 357      20.988  14.356 -20.734  1.00 10.00      A   
ATOM   3381  O   VAL A 357      21.032  15.256 -19.889  1.00 10.00      A   
ATOM   3382  N   ALA A 358      20.483  14.527 -21.951  1.00 10.00      A   
ATOM   3383  HN  ALA A 358      20.479  13.767 -22.583  1.00 10.00      A   
ATOM   3384  CA  ALA A 358      19.929  15.805 -22.374  1.00 10.00      A   
ATOM   3385  CB  ALA A 358      20.091  16.004 -23.874  1.00 10.00      A   
ATOM   3386  C   ALA A 358      18.462  15.911 -21.966  1.00 10.00      A   
ATOM   3387  O   ALA A 358      17.562  15.924 -22.804  1.00 10.00      A   
ATOM   3388  N   LEU A 359      18.236  15.960 -20.668  1.00 10.00      A   
ATOM   3389  HN  LEU A 359      18.999  15.929 -20.052  1.00 10.00      A   
ATOM   3390  CA  LEU A 359      16.894  16.064 -20.123  1.00 10.00      A   
ATOM   3391  CB  LEU A 359      16.549  14.806 -19.319  1.00 10.00      A   
ATOM   3392  CG  LEU A 359      15.136  14.733 -18.738  1.00 10.00      A   
ATOM   3393  CD1 LEU A 359      14.091  14.791 -19.839  1.00 10.00      A   
ATOM   3394  CD2 LEU A 359      14.959  13.484 -17.892  1.00 10.00      A   
ATOM   3395  C   LEU A 359      16.790  17.307 -19.249  1.00 10.00      A   
ATOM   3396  O   LEU A 359      17.521  17.449 -18.266  1.00 10.00      A   
ATOM   3397  N   THR A 360      15.901  18.213 -19.625  1.00 10.00      A   
ATOM   3398  HN  THR A 360      15.340  18.041 -20.422  1.00 10.00      A   
ATOM   3399  CA  THR A 360      15.717  19.451 -18.884  1.00 10.00      A   
ATOM   3400  CB  THR A 360      16.284  20.653 -19.669  1.00 10.00      A   
ATOM   3401  OG1 THR A 360      15.698  20.703 -20.975  1.00 10.00      A   
ATOM   3402  HG1 THR A 360      15.784  19.833 -21.405  1.00 10.00      A   
ATOM   3403  CG2 THR A 360      17.799  20.563 -19.794  1.00 10.00      A   
ATOM   3404  C   THR A 360      14.239  19.694 -18.588  1.00 10.00      A   
ATOM   3405  O   THR A 360      13.418  18.775 -18.665  1.00 10.00      A   
ATOM   3406  N   GLU A 361      13.902  20.934 -18.256  1.00 10.00      A   
ATOM   3407  HN  GLU A 361      14.601  21.634 -18.228  1.00 10.00      A   
ATOM   3408  CA  GLU A 361      12.528  21.298 -17.957  1.00 10.00      A   
ATOM   3409  CB  GLU A 361      12.478  22.599 -17.153  1.00 10.00      A   
ATOM   3410  CG  GLU A 361      13.008  23.816 -17.899  1.00 10.00      A   
ATOM   3411  CD  GLU A 361      14.510  23.978 -17.780  1.00 10.00      A   
ATOM   3412  OE1 GLU A 361      14.954  24.810 -16.966  1.00 10.00      A   
ATOM   3413  OE2 GLU A 361      15.250  23.276 -18.504  1.00 10.00      A   
ATOM   3414  C   GLU A 361      11.731  21.452 -19.247  1.00 10.00      A   
ATOM   3415  O   GLU A 361      10.499  21.465 -19.233  1.00 10.00      A   
ATOM   3416  N   GLN A 362      12.450  21.550 -20.362  1.00 10.00      A   
ATOM   3417  HN  GLN A 362      13.431  21.510 -20.301  1.00 10.00      A   
ATOM   3418  CA  GLN A 362      11.828  21.709 -21.666  1.00 10.00      A   
ATOM   3419  CB  GLN A 362      12.890  21.826 -22.760  1.00 10.00      A   
ATOM   3420  CG  GLN A 362      12.339  22.293 -24.094  1.00 10.00      A   
ATOM   3421  CD  GLN A 362      11.783  23.705 -24.038  1.00 10.00      A   
ATOM   3422  OE1 GLN A 362      12.320  24.576 -23.346  1.00 10.00      A   
ATOM   3423  NE2 GLN A 362      10.702  23.942 -24.765  1.00 10.00      A   
ATOM   3424 HE21 GLN A 362      10.327  23.201 -25.292  1.00 10.00      A   
ATOM   3425 HE22 GLN A 362      10.314  24.843 -24.748  1.00 10.00      A   
ATOM   3426  C   GLN A 362      10.896  20.542 -21.956  1.00 10.00      A   
ATOM   3427  O   GLN A 362       9.750  20.740 -22.359  1.00 10.00      A   
ATOM   3428  N   GLY A 363      11.391  19.331 -21.724  1.00 10.00      A   
ATOM   3429  HN  GLY A 363      12.319  19.243 -21.401  1.00 10.00      A   
ATOM   3430  CA  GLY A 363      10.592  18.143 -21.957  1.00 10.00      A   
ATOM   3431  C   GLY A 363       9.311  18.145 -21.144  1.00 10.00      A   
ATOM   3432  O   GLY A 363       8.262  17.703 -21.617  1.00 10.00      A   
ATOM   3433  N   LEU A 364       9.388  18.667 -19.924  1.00 10.00      A   
ATOM   3434  HN  LEU A 364      10.246  19.032 -19.617  1.00 10.00      A   
ATOM   3435  CA  LEU A 364       8.225  18.734 -19.046  1.00 10.00      A   
ATOM   3436  CB  LEU A 364       8.602  19.332 -17.691  1.00 10.00      A   
ATOM   3437  CG  LEU A 364       9.181  18.372 -16.656  1.00 10.00      A   
ATOM   3438  CD1 LEU A 364       9.545  19.134 -15.395  1.00 10.00      A   
ATOM   3439  CD2 LEU A 364       8.183  17.266 -16.340  1.00 10.00      A   
ATOM   3440  C   LEU A 364       7.126  19.574 -19.678  1.00 10.00      A   
ATOM   3441  O   LEU A 364       5.970  19.153 -19.742  1.00 10.00      A   
ATOM   3442  N   VAL A 365       7.504  20.752 -20.162  1.00 10.00      A   
ATOM   3443  HN  VAL A 365       8.448  21.011 -20.096  1.00 10.00      A   
ATOM   3444  CA  VAL A 365       6.561  21.667 -20.793  1.00 10.00      A   
ATOM   3445  CB  VAL A 365       7.240  22.988 -21.216  1.00 10.00      A   
ATOM   3446  CG1 VAL A 365       6.210  23.977 -21.742  1.00 10.00      A   
ATOM   3447  CG2 VAL A 365       8.008  23.590 -20.050  1.00 10.00      A   
ATOM   3448  C   VAL A 365       5.906  21.021 -22.008  1.00 10.00      A   
ATOM   3449  O   VAL A 365       4.684  21.094 -22.179  1.00 10.00      A   
ATOM   3450  N   SER A 366       6.719  20.374 -22.834  1.00 10.00      A   
ATOM   3451  HN  SER A 366       7.686  20.354 -22.639  1.00 10.00      A   
ATOM   3452  CA  SER A 366       6.231  19.707 -24.032  1.00 10.00      A   
ATOM   3453  CB  SER A 366       7.388  19.009 -24.744  1.00 10.00      A   
ATOM   3454  OG  SER A 366       8.474  19.899 -24.938  1.00 10.00      A   
ATOM   3455  HG  SER A 366       8.786  19.828 -25.853  1.00 10.00      A   
ATOM   3456  C   SER A 366       5.122  18.705 -23.707  1.00 10.00      A   
ATOM   3457  O   SER A 366       4.063  18.708 -24.340  1.00 10.00      A   
ATOM   3458  N   VAL A 367       5.352  17.874 -22.696  1.00 10.00      A   
ATOM   3459  HN  VAL A 367       6.201  17.942 -22.202  1.00 10.00      A   
ATOM   3460  CA  VAL A 367       4.377  16.864 -22.303  1.00 10.00      A   
ATOM   3461  CB  VAL A 367       4.961  15.836 -21.313  1.00 10.00      A   
ATOM   3462  CG1 VAL A 367       3.996  14.682 -21.109  1.00 10.00      A   
ATOM   3463  CG2 VAL A 367       6.294  15.315 -21.818  1.00 10.00      A   
ATOM   3464  C   VAL A 367       3.104  17.487 -21.732  1.00 10.00      A   
ATOM   3465  O   VAL A 367       2.000  17.056 -22.059  1.00 10.00      A   
ATOM   3466  N   SER A 368       3.252  18.524 -20.910  1.00 10.00      A   
ATOM   3467  HN  SER A 368       4.157  18.850 -20.701  1.00 10.00      A   
ATOM   3468  CA  SER A 368       2.095  19.183 -20.310  1.00 10.00      A   
ATOM   3469  CB  SER A 368       2.521  20.171 -19.219  1.00 10.00      A   
ATOM   3470  OG  SER A 368       3.606  20.978 -19.643  1.00 10.00      A   
ATOM   3471  HG  SER A 368       3.709  20.908 -20.599  1.00 10.00      A   
ATOM   3472  C   SER A 368       1.212  19.858 -21.365  1.00 10.00      A   
ATOM   3473  O   SER A 368       0.021  20.082 -21.141  1.00 10.00      A   
ATOM   3474  N   MET A 369       1.805  20.169 -22.515  1.00 10.00      A   
ATOM   3475  HN  MET A 369       2.758  19.965 -22.631  1.00 10.00      A   
ATOM   3476  CA  MET A 369       1.076  20.801 -23.609  1.00 10.00      A   
ATOM   3477  CB  MET A 369       2.007  21.674 -24.452  1.00 10.00      A   
ATOM   3478  CG  MET A 369       2.367  23.012 -23.828  1.00 10.00      A   
ATOM   3479  SD  MET A 369       3.220  24.107 -24.982  1.00 10.00      A   
ATOM   3480  CE  MET A 369       3.451  25.558 -23.958  1.00 10.00      A   
ATOM   3481  C   MET A 369       0.438  19.751 -24.508  1.00 10.00      A   
ATOM   3482  O   MET A 369      -0.710  19.888 -24.924  1.00 10.00      A   
ATOM   3483  N   GLY A 370       1.194  18.697 -24.793  1.00 10.00      A   
ATOM   3484  HN  GLY A 370       2.100  18.641 -24.418  1.00 10.00      A   
ATOM   3485  CA  GLY A 370       0.710  17.639 -25.658  1.00 10.00      A   
ATOM   3486  C   GLY A 370      -0.296  16.715 -25.001  1.00 10.00      A   
ATOM   3487  O   GLY A 370      -1.163  16.161 -25.676  1.00 10.00      A   
ATOM   3488  N   CYS A 371      -0.185  16.532 -23.696  1.00 10.00      A   
ATOM   3489  HN  CYS A 371       0.531  16.992 -23.203  1.00 10.00      A   
ATOM   3490  CA  CYS A 371      -1.095  15.654 -22.973  1.00 10.00      A   
ATOM   3491  CB  CYS A 371      -0.309  14.596 -22.198  1.00 10.00      A   
ATOM   3492  SG  CYS A 371       0.969  13.769 -23.175  1.00 10.00      A   
ATOM   3493  HG  CYS A 371       0.561  12.530 -23.420  1.00 10.00      A   
ATOM   3494  C   CYS A 371      -2.011  16.436 -22.034  1.00 10.00      A   
ATOM   3495  O   CYS A 371      -1.580  16.916 -20.986  1.00 10.00      A   
ATOM   3496  N   PRO A 372      -3.294  16.576 -22.408  1.00 10.00      A   
ATOM   3497  CA  PRO A 372      -4.283  17.303 -21.605  1.00 10.00      A   
ATOM   3498  CB  PRO A 372      -5.376  17.616 -22.627  1.00 10.00      A   
ATOM   3499  CG  PRO A 372      -5.317  16.483 -23.593  1.00 10.00      A   
ATOM   3500  CD  PRO A 372      -3.874  16.058 -23.663  1.00 10.00      A   
ATOM   3501  C   PRO A 372      -4.854  16.454 -20.471  1.00 10.00      A   
ATOM   3502  O   PRO A 372      -5.508  16.964 -19.559  1.00 10.00      A   
ATOM   3503  N   LYS A 373      -4.591  15.158 -20.528  1.00 10.00      A   
ATOM   3504  HN  LYS A 373      -4.045  14.818 -21.266  1.00 10.00      A   
ATOM   3505  CA  LYS A 373      -5.084  14.229 -19.521  1.00 10.00      A   
ATOM   3506  CB  LYS A 373      -5.375  12.868 -20.161  1.00 10.00      A   
ATOM   3507  CG  LYS A 373      -6.538  12.876 -21.143  1.00 10.00      A   
ATOM   3508  CD  LYS A 373      -7.858  12.588 -20.446  1.00 10.00      A   
ATOM   3509  CE  LYS A 373      -9.042  12.726 -21.395  1.00 10.00      A   
ATOM   3510  NZ  LYS A 373      -8.898  11.890 -22.616  1.00 10.00      A   
ATOM   3511  HZ1 LYS A 373      -8.420  12.431 -23.363  1.00 10.00      A   
ATOM   3512  HZ2 LYS A 373      -9.833  11.595 -22.963  1.00 10.00      A   
ATOM   3513  HZ3 LYS A 373      -8.333  11.034 -22.409  1.00 10.00      A   
ATOM   3514  C   LYS A 373      -4.078  14.077 -18.385  1.00 10.00      A   
ATOM   3515  O   LYS A 373      -4.321  13.350 -17.419  1.00 10.00      A   
ATOM   3516  N   LEU A 374      -2.957  14.779 -18.504  1.00 10.00      A   
ATOM   3517  HN  LEU A 374      -2.842  15.360 -19.281  1.00 10.00      A   
ATOM   3518  CA  LEU A 374      -1.901  14.724 -17.505  1.00 10.00      A   
ATOM   3519  CB  LEU A 374      -0.661  15.468 -18.002  1.00 10.00      A   
ATOM   3520  CG  LEU A 374       0.543  14.617 -18.402  1.00 10.00      A   
ATOM   3521  CD1 LEU A 374       1.751  15.506 -18.632  1.00 10.00      A   
ATOM   3522  CD2 LEU A 374       0.845  13.573 -17.340  1.00 10.00      A   
ATOM   3523  C   LEU A 374      -2.357  15.331 -16.190  1.00 10.00      A   
ATOM   3524  O   LEU A 374      -2.816  16.474 -16.151  1.00 10.00      A   
ATOM   3525  N   GLU A 375      -2.239  14.556 -15.122  1.00 10.00      A   
ATOM   3526  HN  GLU A 375      -1.897  13.645 -15.234  1.00 10.00      A   
ATOM   3527  CA  GLU A 375      -2.629  15.019 -13.798  1.00 10.00      A   
ATOM   3528  CB  GLU A 375      -4.042  14.547 -13.448  1.00 10.00      A   
ATOM   3529  CG  GLU A 375      -4.243  13.041 -13.525  1.00 10.00      A   
ATOM   3530  CD  GLU A 375      -5.463  12.587 -12.753  1.00 10.00      A   
ATOM   3531  OE1 GLU A 375      -5.463  12.727 -11.510  1.00 10.00      A   
ATOM   3532  OE2 GLU A 375      -6.426  12.096 -13.381  1.00 10.00      A   
ATOM   3533  C   GLU A 375      -1.633  14.574 -12.728  1.00 10.00      A   
ATOM   3534  O   GLU A 375      -1.550  15.175 -11.659  1.00 10.00      A   
ATOM   3535  N   SER A 376      -0.884  13.519 -13.014  1.00 10.00      A   
ATOM   3536  HN  SER A 376      -0.993  13.072 -13.878  1.00 10.00      A   
ATOM   3537  CA  SER A 376       0.101  13.010 -12.074  1.00 10.00      A   
ATOM   3538  CB  SER A 376      -0.309  11.620 -11.582  1.00 10.00      A   
ATOM   3539  OG  SER A 376       0.501  11.185 -10.501  1.00 10.00      A   
ATOM   3540  HG  SER A 376       0.527  10.213 -10.491  1.00 10.00      A   
ATOM   3541  C   SER A 376       1.472  12.963 -12.736  1.00 10.00      A   
ATOM   3542  O   SER A 376       1.705  12.172 -13.656  1.00 10.00      A   
ATOM   3543  N   VAL A 377       2.377  13.824 -12.288  1.00 10.00      A   
ATOM   3544  HN  VAL A 377       2.143  14.433 -11.548  1.00 10.00      A   
ATOM   3545  CA  VAL A 377       3.711  13.881 -12.864  1.00 10.00      A   
ATOM   3546  CB  VAL A 377       3.930  15.167 -13.698  1.00 10.00      A   
ATOM   3547  CG1 VAL A 377       5.255  15.107 -14.447  1.00 10.00      A   
ATOM   3548  CG2 VAL A 377       2.784  15.399 -14.668  1.00 10.00      A   
ATOM   3549  C   VAL A 377       4.803  13.795 -11.800  1.00 10.00      A   
ATOM   3550  O   VAL A 377       4.784  14.521 -10.805  1.00 10.00      A   
ATOM   3551  N   LEU A 378       5.740  12.887 -12.019  1.00 10.00      A   
ATOM   3552  HN  LEU A 378       5.659  12.315 -12.816  1.00 10.00      A   
ATOM   3553  CA  LEU A 378       6.888  12.698 -11.142  1.00 10.00      A   
ATOM   3554  CB  LEU A 378       6.852  11.307 -10.499  1.00 10.00      A   
ATOM   3555  CG  LEU A 378       8.094  10.875  -9.710  1.00 10.00      A   
ATOM   3556  CD1 LEU A 378       8.299  11.762  -8.491  1.00 10.00      A   
ATOM   3557  CD2 LEU A 378       7.974   9.419  -9.293  1.00 10.00      A   
ATOM   3558  C   LEU A 378       8.136  12.847 -11.999  1.00 10.00      A   
ATOM   3559  O   LEU A 378       8.313  12.101 -12.960  1.00 10.00      A   
ATOM   3560  N   TYR A 379       8.990  13.805 -11.678  1.00 10.00      A   
ATOM   3561  HN  TYR A 379       8.836  14.356 -10.877  1.00 10.00      A   
ATOM   3562  CA  TYR A 379      10.166  14.040 -12.495  1.00 10.00      A   
ATOM   3563  CB  TYR A 379       9.782  15.005 -13.627  1.00 10.00      A   
ATOM   3564  CG  TYR A 379      10.917  15.492 -14.496  1.00 10.00      A   
ATOM   3565  CD1 TYR A 379      11.301  14.796 -15.633  1.00 10.00      A   
ATOM   3566  CD2 TYR A 379      11.595  16.659 -14.183  1.00 10.00      A   
ATOM   3567  CE1 TYR A 379      12.331  15.254 -16.433  1.00 10.00      A   
ATOM   3568  CE2 TYR A 379      12.621  17.122 -14.974  1.00 10.00      A   
ATOM   3569  CZ  TYR A 379      12.989  16.417 -16.096  1.00 10.00      A   
ATOM   3570  OH  TYR A 379      14.020  16.878 -16.883  1.00 10.00      A   
ATOM   3571  HH  TYR A 379      13.659  17.290 -17.683  1.00 10.00      A   
ATOM   3572  C   TYR A 379      11.340  14.585 -11.688  1.00 10.00      A   
ATOM   3573  O   TYR A 379      11.171  15.428 -10.803  1.00 10.00      A   
ATOM   3574  N   PHE A 380      12.526  14.079 -12.002  1.00 10.00      A   
ATOM   3575  HN  PHE A 380      12.576  13.388 -12.700  1.00 10.00      A   
ATOM   3576  CA  PHE A 380      13.759  14.506 -11.353  1.00 10.00      A   
ATOM   3577  CB  PHE A 380      14.554  13.291 -10.858  1.00 10.00      A   
ATOM   3578  CG  PHE A 380      13.920  12.558  -9.706  1.00 10.00      A   
ATOM   3579  CD1 PHE A 380      12.806  11.757  -9.903  1.00 10.00      A   
ATOM   3580  CD2 PHE A 380      14.444  12.666  -8.430  1.00 10.00      A   
ATOM   3581  CE1 PHE A 380      12.228  11.080  -8.848  1.00 10.00      A   
ATOM   3582  CE2 PHE A 380      13.870  11.992  -7.369  1.00 10.00      A   
ATOM   3583  CZ  PHE A 380      12.759  11.197  -7.579  1.00 10.00      A   
ATOM   3584  C   PHE A 380      14.598  15.305 -12.348  1.00 10.00      A   
ATOM   3585  O   PHE A 380      14.841  14.853 -13.471  1.00 10.00      A   
ATOM   3586  N   CYS A 381      15.028  16.489 -11.948  1.00 10.00      A   
ATOM   3587  HN  CYS A 381      14.814  16.797 -11.041  1.00 10.00      A   
ATOM   3588  CA  CYS A 381      15.815  17.341 -12.825  1.00 10.00      A   
ATOM   3589  CB  CYS A 381      14.972  18.534 -13.277  1.00 10.00      A   
ATOM   3590  SG  CYS A 381      13.985  19.279 -11.958  1.00 10.00      A   
ATOM   3591  HG  CYS A 381      14.087  18.506 -10.883  1.00 10.00      A   
ATOM   3592  C   CYS A 381      17.076  17.845 -12.147  1.00 10.00      A   
ATOM   3593  O   CYS A 381      17.277  17.640 -10.951  1.00 10.00      A   
ATOM   3594  N   ARG A 382      17.932  18.485 -12.930  1.00 10.00      A   
ATOM   3595  HN  ARG A 382      17.729  18.568 -13.890  1.00 10.00      A   
ATOM   3596  CA  ARG A 382      19.167  19.059 -12.419  1.00 10.00      A   
ATOM   3597  CB  ARG A 382      20.367  18.587 -13.233  1.00 10.00      A   
ATOM   3598  CG  ARG A 382      20.870  17.221 -12.820  1.00 10.00      A   
ATOM   3599  CD  ARG A 382      22.084  16.817 -13.627  1.00 10.00      A   
ATOM   3600  NE  ARG A 382      22.697  15.601 -13.101  1.00 10.00      A   
ATOM   3601  HE  ARG A 382      23.420  15.710 -12.441  1.00 10.00      A   
ATOM   3602  CZ  ARG A 382      22.341  14.368 -13.458  1.00 10.00      A   
ATOM   3603  NH1 ARG A 382      21.384  14.177 -14.360  1.00 10.00      A   
ATOM   3604 HH11 ARG A 382      20.895  14.991 -14.791  1.00 10.00      A   
ATOM   3605 HH12 ARG A 382      21.113  13.208 -14.645  1.00 10.00      A   
ATOM   3606  NH2 ARG A 382      22.949  13.328 -12.910  1.00 10.00      A   
ATOM   3607 HH21 ARG A 382      22.684  12.354 -13.182  1.00 10.00      A   
ATOM   3608 HH22 ARG A 382      23.698  13.481 -12.196  1.00 10.00      A   
ATOM   3609  C   ARG A 382      19.075  20.577 -12.447  1.00 10.00      A   
ATOM   3610  O   ARG A 382      19.707  21.269 -11.651  1.00 10.00      A   
ATOM   3611  N   GLN A 383      18.268  21.080 -13.370  1.00 10.00      A   
ATOM   3612  HN  GLN A 383      17.791  20.468 -13.969  1.00 10.00      A   
ATOM   3613  CA  GLN A 383      18.058  22.510 -13.517  1.00 10.00      A   
ATOM   3614  CB  GLN A 383      18.738  23.039 -14.790  1.00 10.00      A   
ATOM   3615  CG  GLN A 383      17.983  22.743 -16.078  1.00 10.00      A   
ATOM   3616  CD  GLN A 383      18.689  23.263 -17.316  1.00 10.00      A   
ATOM   3617  OE1 GLN A 383      19.921  23.265 -17.394  1.00 10.00      A   
ATOM   3618  NE2 GLN A 383      17.920  23.720 -18.288  1.00 10.00      A   
ATOM   3619 HE21 GLN A 383      16.935  23.696 -18.158  1.00 10.00      A   
ATOM   3620 HE22 GLN A 383      18.349  24.052 -19.105  1.00 10.00      A   
ATOM   3621  C   GLN A 383      16.563  22.793 -13.562  1.00 10.00      A   
ATOM   3622  O   GLN A 383      15.762  21.874 -13.742  1.00 10.00      A   
ATOM   3623  N   MET A 384      16.189  24.051 -13.405  1.00 10.00      A   
ATOM   3624  HN  MET A 384      16.870  24.741 -13.269  1.00 10.00      A   
ATOM   3625  CA  MET A 384      14.790  24.438 -13.432  1.00 10.00      A   
ATOM   3626  CB  MET A 384      14.091  24.027 -12.128  1.00 10.00      A   
ATOM   3627  CG  MET A 384      12.598  24.324 -12.083  1.00 10.00      A   
ATOM   3628  SD  MET A 384      11.712  23.721 -13.534  1.00 10.00      A   
ATOM   3629  CE  MET A 384      12.082  21.970 -13.466  1.00 10.00      A   
ATOM   3630  C   MET A 384      14.654  25.933 -13.656  1.00 10.00      A   
ATOM   3631  O   MET A 384      15.497  26.718 -13.215  1.00 10.00      A   
ATOM   3632  N   THR A 385      13.607  26.319 -14.364  1.00 10.00      A   
ATOM   3633  HN  THR A 385      12.992  25.641 -14.717  1.00 10.00      A   
ATOM   3634  CA  THR A 385      13.341  27.714 -14.640  1.00 10.00      A   
ATOM   3635  CB  THR A 385      13.521  28.036 -16.133  1.00 10.00      A   
ATOM   3636  OG1 THR A 385      13.268  26.861 -16.915  1.00 10.00      A   
ATOM   3637  HG1 THR A 385      13.965  26.201 -16.744  1.00 10.00      A   
ATOM   3638  CG2 THR A 385      14.935  28.531 -16.401  1.00 10.00      A   
ATOM   3639  C   THR A 385      11.933  28.083 -14.182  1.00 10.00      A   
ATOM   3640  O   THR A 385      11.016  27.258 -14.231  1.00 10.00      A   
ATOM   3641  N   ASN A 386      11.774  29.309 -13.714  1.00 10.00      A   
ATOM   3642  HN  ASN A 386      12.554  29.913 -13.685  1.00 10.00      A   
ATOM   3643  CA  ASN A 386      10.487  29.790 -13.223  1.00 10.00      A   
ATOM   3644  CB  ASN A 386      10.628  31.163 -12.565  1.00 10.00      A   
ATOM   3645  CG  ASN A 386      11.091  31.080 -11.119  1.00 10.00      A   
ATOM   3646  OD1 ASN A 386      10.285  30.892 -10.204  1.00 10.00      A   
ATOM   3647  ND2 ASN A 386      12.396  31.212 -10.903  1.00 10.00      A   
ATOM   3648 HD21 ASN A 386      12.985  31.351 -11.680  1.00 10.00      A   
ATOM   3649 HD22 ASN A 386      12.717  31.179  -9.976  1.00 10.00      A   
ATOM   3650  C   ASN A 386       9.439  29.841 -14.324  1.00 10.00      A   
ATOM   3651  O   ASN A 386       8.309  29.390 -14.132  1.00 10.00      A   
ATOM   3652  N   ALA A 387       9.822  30.374 -15.481  1.00 10.00      A   
ATOM   3653  HN  ALA A 387      10.746  30.694 -15.578  1.00 10.00      A   
ATOM   3654  CA  ALA A 387       8.904  30.493 -16.610  1.00 10.00      A   
ATOM   3655  CB  ALA A 387       9.575  31.190 -17.783  1.00 10.00      A   
ATOM   3656  C   ALA A 387       8.346  29.136 -17.032  1.00 10.00      A   
ATOM   3657  O   ALA A 387       7.178  29.028 -17.414  1.00 10.00      A   
ATOM   3658  N   ALA A 388       9.179  28.104 -16.947  1.00 10.00      A   
ATOM   3659  HN  ALA A 388      10.095  28.256 -16.637  1.00 10.00      A   
ATOM   3660  CA  ALA A 388       8.768  26.756 -17.315  1.00 10.00      A   
ATOM   3661  CB  ALA A 388       9.933  25.787 -17.201  1.00 10.00      A   
ATOM   3662  C   ALA A 388       7.595  26.289 -16.457  1.00 10.00      A   
ATOM   3663  O   ALA A 388       6.557  25.880 -16.980  1.00 10.00      A   
ATOM   3664  N   LEU A 389       7.752  26.390 -15.140  1.00 10.00      A   
ATOM   3665  HN  LEU A 389       8.585  26.770 -14.786  1.00 10.00      A   
ATOM   3666  CA  LEU A 389       6.709  25.967 -14.208  1.00 10.00      A   
ATOM   3667  CB  LEU A 389       7.185  26.044 -12.756  1.00 10.00      A   
ATOM   3668  CG  LEU A 389       8.054  24.883 -12.261  1.00 10.00      A   
ATOM   3669  CD1 LEU A 389       8.226  24.945 -10.751  1.00 10.00      A   
ATOM   3670  CD2 LEU A 389       7.455  23.547 -12.675  1.00 10.00      A   
ATOM   3671  C   LEU A 389       5.430  26.770 -14.397  1.00 10.00      A   
ATOM   3672  O   LEU A 389       4.329  26.219 -14.338  1.00 10.00      A   
ATOM   3673  N   ILE A 390       5.578  28.071 -14.626  1.00 10.00      A   
ATOM   3674  HN  ILE A 390       6.483  28.456 -14.644  1.00 10.00      A   
ATOM   3675  CA  ILE A 390       4.432  28.945 -14.843  1.00 10.00      A   
ATOM   3676  CB  ILE A 390       4.869  30.417 -15.037  1.00 10.00      A   
ATOM   3677  CG1 ILE A 390       5.595  30.935 -13.789  1.00 10.00      A   
ATOM   3678  CG2 ILE A 390       3.673  31.301 -15.368  1.00 10.00      A   
ATOM   3679  CD1 ILE A 390       6.269  32.275 -13.985  1.00 10.00      A   
ATOM   3680  C   ILE A 390       3.645  28.476 -16.067  1.00 10.00      A   
ATOM   3681  O   ILE A 390       2.414  28.412 -16.041  1.00 10.00      A   
ATOM   3682  N   THR A 391       4.365  28.122 -17.128  1.00 10.00      A   
ATOM   3683  HN  THR A 391       5.346  28.181 -17.084  1.00 10.00      A   
ATOM   3684  CA  THR A 391       3.738  27.646 -18.354  1.00 10.00      A   
ATOM   3685  CB  THR A 391       4.775  27.491 -19.492  1.00 10.00      A   
ATOM   3686  OG1 THR A 391       5.595  28.664 -19.555  1.00 10.00      A   
ATOM   3687  HG1 THR A 391       6.125  28.734 -18.747  1.00 10.00      A   
ATOM   3688  CG2 THR A 391       4.082  27.316 -20.835  1.00 10.00      A   
ATOM   3689  C   THR A 391       3.021  26.309 -18.117  1.00 10.00      A   
ATOM   3690  O   THR A 391       1.896  26.105 -18.580  1.00 10.00      A   
ATOM   3691  N   ILE A 392       3.670  25.416 -17.371  1.00 10.00      A   
ATOM   3692  HN  ILE A 392       4.553  25.648 -17.010  1.00 10.00      A   
ATOM   3693  CA  ILE A 392       3.106  24.105 -17.073  1.00 10.00      A   
ATOM   3694  CB  ILE A 392       4.100  23.226 -16.278  1.00 10.00      A   
ATOM   3695  CG1 ILE A 392       5.359  22.956 -17.108  1.00 10.00      A   
ATOM   3696  CG2 ILE A 392       3.453  21.918 -15.844  1.00 10.00      A   
ATOM   3697  CD1 ILE A 392       6.487  22.326 -16.319  1.00 10.00      A   
ATOM   3698  C   ILE A 392       1.797  24.239 -16.292  1.00 10.00      A   
ATOM   3699  O   ILE A 392       0.796  23.609 -16.632  1.00 10.00      A   
ATOM   3700  N   ALA A 393       1.807  25.085 -15.267  1.00 10.00      A   
ATOM   3701  HN  ALA A 393       2.632  25.579 -15.066  1.00 10.00      A   
ATOM   3702  CA  ALA A 393       0.628  25.300 -14.430  1.00 10.00      A   
ATOM   3703  CB  ALA A 393       0.955  26.227 -13.271  1.00 10.00      A   
ATOM   3704  C   ALA A 393      -0.536  25.862 -15.236  1.00 10.00      A   
ATOM   3705  O   ALA A 393      -1.676  25.428 -15.083  1.00 10.00      A   
ATOM   3706  N   ARG A 394      -0.241  26.819 -16.104  1.00 10.00      A   
ATOM   3707  HN  ARG A 394       0.694  27.105 -16.200  1.00 10.00      A   
ATOM   3708  CA  ARG A 394      -1.268  27.447 -16.927  1.00 10.00      A   
ATOM   3709  CB  ARG A 394      -0.715  28.687 -17.632  1.00 10.00      A   
ATOM   3710  CG  ARG A 394      -0.365  29.832 -16.696  1.00 10.00      A   
ATOM   3711  CD  ARG A 394       0.006  31.088 -17.468  1.00 10.00      A   
ATOM   3712  NE  ARG A 394      -1.101  31.575 -18.299  1.00 10.00      A   
ATOM   3713  HE  ARG A 394      -1.316  31.060 -19.109  1.00 10.00      A   
ATOM   3714  CZ  ARG A 394      -1.822  32.661 -18.022  1.00 10.00      A   
ATOM   3715  NH1 ARG A 394      -1.557  33.380 -16.939  1.00 10.00      A   
ATOM   3716 HH11 ARG A 394      -0.786  33.099 -16.297  1.00 10.00      A   
ATOM   3717 HH12 ARG A 394      -2.120  34.235 -16.728  1.00 10.00      A   
ATOM   3718  NH2 ARG A 394      -2.807  33.028 -18.828  1.00 10.00      A   
ATOM   3719 HH21 ARG A 394      -3.373  33.877 -18.610  1.00 10.00      A   
ATOM   3720 HH22 ARG A 394      -3.028  32.470 -19.682  1.00 10.00      A   
ATOM   3721  C   ARG A 394      -1.834  26.468 -17.950  1.00 10.00      A   
ATOM   3722  O   ARG A 394      -3.008  26.548 -18.320  1.00 10.00      A   
ATOM   3723  N   ASN A 395      -0.996  25.548 -18.405  1.00 10.00      A   
ATOM   3724  HN  ASN A 395      -0.068  25.543 -18.082  1.00 10.00      A   
ATOM   3725  CA  ASN A 395      -1.413  24.551 -19.384  1.00 10.00      A   
ATOM   3726  CB  ASN A 395      -0.216  23.995 -20.155  1.00 10.00      A   
ATOM   3727  CG  ASN A 395      -0.133  24.527 -21.574  1.00 10.00      A   
ATOM   3728  OD1 ASN A 395       0.546  25.515 -21.838  1.00 10.00      A   
ATOM   3729  ND2 ASN A 395      -0.825  23.877 -22.499  1.00 10.00      A   
ATOM   3730 HD21 ASN A 395      -1.350  23.098 -22.222  1.00 10.00      A   
ATOM   3731 HD22 ASN A 395      -0.784  24.202 -23.426  1.00 10.00      A   
ATOM   3732  C   ASN A 395      -2.192  23.416 -18.735  1.00 10.00      A   
ATOM   3733  O   ASN A 395      -3.209  22.973 -19.265  1.00 10.00      A   
ATOM   3734  N   ARG A 396      -1.726  22.955 -17.581  1.00 10.00      A   
ATOM   3735  HN  ARG A 396      -0.920  23.359 -17.191  1.00 10.00      A   
ATOM   3736  CA  ARG A 396      -2.385  21.860 -16.877  1.00 10.00      A   
ATOM   3737  CB  ARG A 396      -1.422  20.685 -16.705  1.00 10.00      A   
ATOM   3738  CG  ARG A 396      -0.969  20.048 -18.006  1.00 10.00      A   
ATOM   3739  CD  ARG A 396      -1.897  18.921 -18.441  1.00 10.00      A   
ATOM   3740  NE  ARG A 396      -3.260  19.383 -18.706  1.00 10.00      A   
ATOM   3741  HE  ARG A 396      -3.940  19.218 -18.004  1.00 10.00      A   
ATOM   3742  CZ  ARG A 396      -3.637  19.994 -19.831  1.00 10.00      A   
ATOM   3743  NH1 ARG A 396      -2.752  20.222 -20.800  1.00 10.00      A   
ATOM   3744 HH11 ARG A 396      -1.754  19.920 -20.689  1.00 10.00      A   
ATOM   3745 HH12 ARG A 396      -3.049  20.706 -21.677  1.00 10.00      A   
ATOM   3746  NH2 ARG A 396      -4.899  20.371 -19.994  1.00 10.00      A   
ATOM   3747 HH21 ARG A 396      -5.604  20.195 -19.243  1.00 10.00      A   
ATOM   3748 HH22 ARG A 396      -5.197  20.846 -20.873  1.00 10.00      A   
ATOM   3749  C   ARG A 396      -2.924  22.287 -15.512  1.00 10.00      A   
ATOM   3750  O   ARG A 396      -2.253  22.120 -14.490  1.00 10.00      A   
ATOM   3751  N   PRO A 397      -4.150  22.829 -15.467  1.00 10.00      A   
ATOM   3752  CA  PRO A 397      -4.783  23.258 -14.221  1.00 10.00      A   
ATOM   3753  CB  PRO A 397      -5.847  24.270 -14.690  1.00 10.00      A   
ATOM   3754  CG  PRO A 397      -5.720  24.348 -16.182  1.00 10.00      A   
ATOM   3755  CD  PRO A 397      -5.018  23.093 -16.617  1.00 10.00      A   
ATOM   3756  C   PRO A 397      -5.459  22.076 -13.526  1.00 10.00      A   
ATOM   3757  O   PRO A 397      -5.921  22.179 -12.387  1.00 10.00      A   
ATOM   3758  N   ASN A 398      -5.492  20.947 -14.230  1.00 10.00      A   
ATOM   3759  HN  ASN A 398      -5.082  20.939 -15.121  1.00 10.00      A   
ATOM   3760  CA  ASN A 398      -6.109  19.722 -13.738  1.00 10.00      A   
ATOM   3761  CB  ASN A 398      -6.741  18.949 -14.904  1.00 10.00      A   
ATOM   3762  CG  ASN A 398      -5.703  18.378 -15.855  1.00 10.00      A   
ATOM   3763  OD1 ASN A 398      -4.990  19.120 -16.534  1.00 10.00      A   
ATOM   3764  ND2 ASN A 398      -5.609  17.059 -15.915  1.00 10.00      A   
ATOM   3765 HD21 ASN A 398      -6.208  16.527 -15.353  1.00 10.00      A   
ATOM   3766 HD22 ASN A 398      -4.933  16.668 -16.507  1.00 10.00      A   
ATOM   3767  C   ASN A 398      -5.088  18.835 -13.035  1.00 10.00      A   
ATOM   3768  O   ASN A 398      -5.371  17.681 -12.717  1.00 10.00      A   
ATOM   3769  N   MET A 399      -3.895  19.377 -12.805  1.00 10.00      A   
ATOM   3770  HN  MET A 399      -3.726  20.299 -13.094  1.00 10.00      A   
ATOM   3771  CA  MET A 399      -2.832  18.633 -12.142  1.00 10.00      A   
ATOM   3772  CB  MET A 399      -1.538  19.446 -12.140  1.00 10.00      A   
ATOM   3773  CG  MET A 399      -0.293  18.638 -11.819  1.00 10.00      A   
ATOM   3774  SD  MET A 399       0.200  17.560 -13.177  1.00 10.00      A   
ATOM   3775  CE  MET A 399       0.621  18.768 -14.430  1.00 10.00      A   
ATOM   3776  C   MET A 399      -3.232  18.286 -10.711  1.00 10.00      A   
ATOM   3777  O   MET A 399      -3.566  19.168  -9.922  1.00 10.00      A   
ATOM   3778  N   THR A 400      -3.195  17.002 -10.387  1.00 10.00      A   
ATOM   3779  HN  THR A 400      -2.909  16.346 -11.057  1.00 10.00      A   
ATOM   3780  CA  THR A 400      -3.564  16.538  -9.062  1.00 10.00      A   
ATOM   3781  CB  THR A 400      -4.526  15.337  -9.143  1.00 10.00      A   
ATOM   3782  OG1 THR A 400      -3.951  14.308  -9.968  1.00 10.00      A   
ATOM   3783  HG1 THR A 400      -4.610  14.008 -10.616  1.00 10.00      A   
ATOM   3784  CG2 THR A 400      -5.864  15.758  -9.729  1.00 10.00      A   
ATOM   3785  C   THR A 400      -2.334  16.131  -8.261  1.00 10.00      A   
ATOM   3786  O   THR A 400      -2.321  16.225  -7.034  1.00 10.00      A   
ATOM   3787  N   ARG A 401      -1.299  15.672  -8.953  1.00 10.00      A   
ATOM   3788  HN  ARG A 401      -1.362  15.621  -9.936  1.00 10.00      A   
ATOM   3789  CA  ARG A 401      -0.074  15.239  -8.297  1.00 10.00      A   
ATOM   3790  CB  ARG A 401      -0.026  13.712  -8.231  1.00 10.00      A   
ATOM   3791  CG  ARG A 401      -1.040  13.098  -7.278  1.00 10.00      A   
ATOM   3792  CD  ARG A 401      -1.502  11.733  -7.760  1.00 10.00      A   
ATOM   3793  NE  ARG A 401      -2.630  11.823  -8.688  1.00 10.00      A   
ATOM   3794  HE  ARG A 401      -2.678  12.620  -9.267  1.00 10.00      A   
ATOM   3795  CZ  ARG A 401      -3.582  10.903  -8.783  1.00 10.00      A   
ATOM   3796  NH1 ARG A 401      -3.546   9.824  -8.010  1.00 10.00      A   
ATOM   3797 HH11 ARG A 401      -4.294   9.102  -8.079  1.00 10.00      A   
ATOM   3798 HH12 ARG A 401      -2.764   9.682  -7.320  1.00 10.00      A   
ATOM   3799  NH2 ARG A 401      -4.574  11.049  -9.655  1.00 10.00      A   
ATOM   3800 HH21 ARG A 401      -5.318  10.324  -9.726  1.00 10.00      A   
ATOM   3801 HH22 ARG A 401      -4.617  11.897 -10.283  1.00 10.00      A   
ATOM   3802  C   ARG A 401       1.155  15.772  -9.025  1.00 10.00      A   
ATOM   3803  O   ARG A 401       1.516  15.277 -10.093  1.00 10.00      A   
ATOM   3804  N   PHE A 402       1.795  16.775  -8.445  1.00 10.00      A   
ATOM   3805  HN  PHE A 402       1.471  17.124  -7.586  1.00 10.00      A   
ATOM   3806  CA  PHE A 402       2.983  17.360  -9.043  1.00 10.00      A   
ATOM   3807  CB  PHE A 402       2.802  18.858  -9.277  1.00 10.00      A   
ATOM   3808  CG  PHE A 402       3.678  19.399 -10.368  1.00 10.00      A   
ATOM   3809  CD1 PHE A 402       3.353  19.190 -11.697  1.00 10.00      A   
ATOM   3810  CD2 PHE A 402       4.824  20.111 -10.069  1.00 10.00      A   
ATOM   3811  CE1 PHE A 402       4.156  19.682 -12.707  1.00 10.00      A   
ATOM   3812  CE2 PHE A 402       5.633  20.607 -11.073  1.00 10.00      A   
ATOM   3813  CZ  PHE A 402       5.297  20.393 -12.395  1.00 10.00      A   
ATOM   3814  C   PHE A 402       4.193  17.097  -8.165  1.00 10.00      A   
ATOM   3815  O   PHE A 402       4.484  17.851  -7.239  1.00 10.00      A   
ATOM   3816  N   ARG A 403       4.881  16.012  -8.456  1.00 10.00      A   
ATOM   3817  HN  ARG A 403       4.596  15.457  -9.212  1.00 10.00      A   
ATOM   3818  CA  ARG A 403       6.049  15.617  -7.699  1.00 10.00      A   
ATOM   3819  CB  ARG A 403       5.965  14.129  -7.354  1.00 10.00      A   
ATOM   3820  CG  ARG A 403       4.630  13.737  -6.740  1.00 10.00      A   
ATOM   3821  CD  ARG A 403       4.182  12.358  -7.197  1.00 10.00      A   
ATOM   3822  NE  ARG A 403       4.568  11.314  -6.249  1.00 10.00      A   
ATOM   3823  HE  ARG A 403       5.429  11.435  -5.771  1.00 10.00      A   
ATOM   3824  CZ  ARG A 403       3.831  10.241  -5.962  1.00 10.00      A   
ATOM   3825  NH1 ARG A 403       2.644  10.055  -6.543  1.00 10.00      A   
ATOM   3826 HH11 ARG A 403       2.283  10.747  -7.230  1.00 10.00      A   
ATOM   3827 HH12 ARG A 403       2.059   9.213  -6.306  1.00 10.00      A   
ATOM   3828  NH2 ARG A 403       4.291   9.352  -5.100  1.00 10.00      A   
ATOM   3829 HH21 ARG A 403       3.728   8.504  -4.862  1.00 10.00      A   
ATOM   3830 HH22 ARG A 403       5.224   9.503  -4.651  1.00 10.00      A   
ATOM   3831  C   ARG A 403       7.321  15.931  -8.478  1.00 10.00      A   
ATOM   3832  O   ARG A 403       7.786  15.133  -9.295  1.00 10.00      A   
ATOM   3833  N   LEU A 404       7.856  17.115  -8.246  1.00 10.00      A   
ATOM   3834  HN  LEU A 404       7.426  17.711  -7.595  1.00 10.00      A   
ATOM   3835  CA  LEU A 404       9.072  17.554  -8.910  1.00 10.00      A   
ATOM   3836  CB  LEU A 404       8.886  18.972  -9.459  1.00 10.00      A   
ATOM   3837  CG  LEU A 404      10.054  19.556 -10.255  1.00 10.00      A   
ATOM   3838  CD1 LEU A 404      10.228  18.818 -11.571  1.00 10.00      A   
ATOM   3839  CD2 LEU A 404       9.840  21.039 -10.495  1.00 10.00      A   
ATOM   3840  C   LEU A 404      10.236  17.523  -7.927  1.00 10.00      A   
ATOM   3841  O   LEU A 404      10.078  17.893  -6.762  1.00 10.00      A   
ATOM   3842  N   CYS A 405      11.389  17.062  -8.391  1.00 10.00      A   
ATOM   3843  HN  CYS A 405      11.442  16.753  -9.324  1.00 10.00      A   
ATOM   3844  CA  CYS A 405      12.578  16.988  -7.551  1.00 10.00      A   
ATOM   3845  CB  CYS A 405      12.750  15.570  -7.002  1.00 10.00      A   
ATOM   3846  SG  CYS A 405      14.062  15.384  -5.770  1.00 10.00      A   
ATOM   3847  HG  CYS A 405      13.991  16.413  -4.936  1.00 10.00      A   
ATOM   3848  C   CYS A 405      13.818  17.405  -8.333  1.00 10.00      A   
ATOM   3849  O   CYS A 405      13.882  17.240  -9.553  1.00 10.00      A   
ATOM   3850  N   ILE A 406      14.788  17.969  -7.630  1.00 10.00      A   
ATOM   3851  HN  ILE A 406      14.665  18.088  -6.665  1.00 10.00      A   
ATOM   3852  CA  ILE A 406      16.032  18.408  -8.238  1.00 10.00      A   
ATOM   3853  CB  ILE A 406      16.205  19.941  -8.145  1.00 10.00      A   
ATOM   3854  CG1 ILE A 406      14.981  20.645  -8.745  1.00 10.00      A   
ATOM   3855  CG2 ILE A 406      17.475  20.383  -8.862  1.00 10.00      A   
ATOM   3856  CD1 ILE A 406      15.037  22.155  -8.682  1.00 10.00      A   
ATOM   3857  C   ILE A 406      17.210  17.714  -7.559  1.00 10.00      A   
ATOM   3858  O   ILE A 406      17.275  17.653  -6.332  1.00 10.00      A   
ATOM   3859  N   ILE A 407      18.121  17.185  -8.367  1.00 10.00      A   
ATOM   3860  HN  ILE A 407      17.997  17.269  -9.340  1.00 10.00      A   
ATOM   3861  CA  ILE A 407      19.297  16.483  -7.863  1.00 10.00      A   
ATOM   3862  CB  ILE A 407      20.155  15.918  -9.020  1.00 10.00      A   
ATOM   3863  CG1 ILE A 407      19.317  15.005  -9.927  1.00 10.00      A   
ATOM   3864  CG2 ILE A 407      21.377  15.177  -8.489  1.00 10.00      A   
ATOM   3865  CD1 ILE A 407      18.692  13.823  -9.212  1.00 10.00      A   
ATOM   3866  C   ILE A 407      20.150  17.402  -6.991  1.00 10.00      A   
ATOM   3867  O   ILE A 407      20.585  17.016  -5.905  1.00 10.00      A   
ATOM   3868  N   GLU A 408      20.370  18.622  -7.465  1.00 10.00      A   
ATOM   3869  HN  GLU A 408      19.980  18.877  -8.325  1.00 10.00      A   
ATOM   3870  CA  GLU A 408      21.161  19.594  -6.728  1.00 10.00      A   
ATOM   3871  CB  GLU A 408      21.862  20.553  -7.689  1.00 10.00      A   
ATOM   3872  CG  GLU A 408      23.298  20.875  -7.305  1.00 10.00      A   
ATOM   3873  CD  GLU A 408      24.120  19.630  -7.047  1.00 10.00      A   
ATOM   3874  OE1 GLU A 408      24.334  18.854  -8.000  1.00 10.00      A   
ATOM   3875  OE2 GLU A 408      24.544  19.418  -5.887  1.00 10.00      A   
ATOM   3876  C   GLU A 408      20.271  20.369  -5.758  1.00 10.00      A   
ATOM   3877  O   GLU A 408      19.340  21.067  -6.175  1.00 10.00      A   
ATOM   3878  N   PRO A 409      20.535  20.247  -4.448  1.00 10.00      A   
ATOM   3879  CA  PRO A 409      19.754  20.930  -3.420  1.00 10.00      A   
ATOM   3880  CB  PRO A 409      20.307  20.376  -2.098  1.00 10.00      A   
ATOM   3881  CG  PRO A 409      21.114  19.179  -2.474  1.00 10.00      A   
ATOM   3882  CD  PRO A 409      21.613  19.436  -3.865  1.00 10.00      A   
ATOM   3883  C   PRO A 409      19.945  22.440  -3.472  1.00 10.00      A   
ATOM   3884  O   PRO A 409      21.049  22.927  -3.714  1.00 10.00      A   
ATOM   3885  N   LYS A 410      18.852  23.167  -3.265  1.00 10.00      A   
ATOM   3886  HN  LYS A 410      17.999  22.702  -3.112  1.00 10.00      A   
ATOM   3887  CA  LYS A 410      18.862  24.632  -3.263  1.00 10.00      A   
ATOM   3888  CB  LYS A 410      19.743  25.184  -2.134  1.00 10.00      A   
ATOM   3889  CG  LYS A 410      19.393  24.648  -0.755  1.00 10.00      A   
ATOM   3890  CD  LYS A 410      20.311  25.219   0.312  1.00 10.00      A   
ATOM   3891  CE  LYS A 410      19.956  24.675   1.684  1.00 10.00      A   
ATOM   3892  NZ  LYS A 410      20.684  25.382   2.767  1.00 10.00      A   
ATOM   3893  HZ1 LYS A 410      21.708  25.330   2.603  1.00 10.00      A   
ATOM   3894  HZ2 LYS A 410      20.469  24.946   3.687  1.00 10.00      A   
ATOM   3895  HZ3 LYS A 410      20.401  26.383   2.798  1.00 10.00      A   
ATOM   3896  C   LYS A 410      19.280  25.225  -4.611  1.00 10.00      A   
ATOM   3897  O   LYS A 410      19.858  26.310  -4.666  1.00 10.00      A   
ATOM   3898  N   ALA A 411      18.985  24.521  -5.696  1.00 10.00      A   
ATOM   3899  HN  ALA A 411      18.532  23.660  -5.601  1.00 10.00      A   
ATOM   3900  CA  ALA A 411      19.325  25.000  -7.029  1.00 10.00      A   
ATOM   3901  CB  ALA A 411      19.356  23.846  -8.021  1.00 10.00      A   
ATOM   3902  C   ALA A 411      18.333  26.066  -7.481  1.00 10.00      A   
ATOM   3903  O   ALA A 411      17.128  25.817  -7.538  1.00 10.00      A   
ATOM   3904  N   PRO A 412      18.819  27.282  -7.774  1.00 10.00      A   
ATOM   3905  CA  PRO A 412      17.968  28.386  -8.219  1.00 10.00      A   
ATOM   3906  CB  PRO A 412      18.812  29.613  -7.872  1.00 10.00      A   
ATOM   3907  CG  PRO A 412      20.220  29.148  -8.042  1.00 10.00      A   
ATOM   3908  CD  PRO A 412      20.235  27.683  -7.679  1.00 10.00      A   
ATOM   3909  C   PRO A 412      17.706  28.344  -9.724  1.00 10.00      A   
ATOM   3910  O   PRO A 412      18.190  27.447 -10.424  1.00 10.00      A   
ATOM   3911  N   ASP A 413      16.931  29.319 -10.203  1.00 10.00      A   
ATOM   3912  HN  ASP A 413      16.566  29.984  -9.579  1.00 10.00      A   
ATOM   3913  CA  ASP A 413      16.600  29.435 -11.619  1.00 10.00      A   
ATOM   3914  CB  ASP A 413      15.815  30.731 -11.860  1.00 10.00      A   
ATOM   3915  CG  ASP A 413      15.268  30.861 -13.266  1.00 10.00      A   
ATOM   3916  OD1 ASP A 413      16.053  31.167 -14.182  1.00 10.00      A   
ATOM   3917  OD2 ASP A 413      14.045  30.691 -13.454  1.00 10.00      A   
ATOM   3918  C   ASP A 413      17.878  29.432 -12.442  1.00 10.00      A   
ATOM   3919  O   ASP A 413      18.760  30.256 -12.229  1.00 10.00      A   
ATOM   3920  N   TYR A 414      17.967  28.501 -13.375  1.00 10.00      A   
ATOM   3921  HN  TYR A 414      17.210  27.889 -13.505  1.00 10.00      A   
ATOM   3922  CA  TYR A 414      19.151  28.347 -14.213  1.00 10.00      A   
ATOM   3923  CB  TYR A 414      19.077  27.010 -14.972  1.00 10.00      A   
ATOM   3924  CG  TYR A 414      19.471  27.045 -16.434  1.00 10.00      A   
ATOM   3925  CD1 TYR A 414      20.792  26.855 -16.828  1.00 10.00      A   
ATOM   3926  CD2 TYR A 414      18.518  27.266 -17.422  1.00 10.00      A   
ATOM   3927  CE1 TYR A 414      21.149  26.893 -18.164  1.00 10.00      A   
ATOM   3928  CE2 TYR A 414      18.868  27.301 -18.759  1.00 10.00      A   
ATOM   3929  CZ  TYR A 414      20.184  27.113 -19.125  1.00 10.00      A   
ATOM   3930  OH  TYR A 414      20.539  27.156 -20.456  1.00 10.00      A   
ATOM   3931  HH  TYR A 414      21.036  26.356 -20.681  1.00 10.00      A   
ATOM   3932  C   TYR A 414      19.421  29.546 -15.137  1.00 10.00      A   
ATOM   3933  O   TYR A 414      20.535  29.718 -15.641  1.00 10.00      A   
ATOM   3934  N   LEU A 415      18.426  30.391 -15.339  1.00 10.00      A   
ATOM   3935  HN  LEU A 415      17.569  30.252 -14.880  1.00 10.00      A   
ATOM   3936  CA  LEU A 415      18.587  31.539 -16.213  1.00 10.00      A   
ATOM   3937  CB  LEU A 415      17.432  31.632 -17.211  1.00 10.00      A   
ATOM   3938  CG  LEU A 415      17.519  30.719 -18.437  1.00 10.00      A   
ATOM   3939  CD1 LEU A 415      16.312  30.920 -19.337  1.00 10.00      A   
ATOM   3940  CD2 LEU A 415      18.805  30.973 -19.210  1.00 10.00      A   
ATOM   3941  C   LEU A 415      18.746  32.853 -15.450  1.00 10.00      A   
ATOM   3942  O   LEU A 415      19.652  33.631 -15.734  1.00 10.00      A   
ATOM   3943  N   THR A 416      17.872  33.098 -14.485  1.00 10.00      A   
ATOM   3944  HN  THR A 416      17.175  32.427 -14.281  1.00 10.00      A   
ATOM   3945  CA  THR A 416      17.915  34.345 -13.723  1.00 10.00      A   
ATOM   3946  CB  THR A 416      16.498  34.922 -13.509  1.00 10.00      A   
ATOM   3947  OG1 THR A 416      15.625  33.881 -13.049  1.00 10.00      A   
ATOM   3948  HG1 THR A 416      15.516  33.224 -13.749  1.00 10.00      A   
ATOM   3949  CG2 THR A 416      15.952  35.482 -14.813  1.00 10.00      A   
ATOM   3950  C   THR A 416      18.625  34.207 -12.377  1.00 10.00      A   
ATOM   3951  O   THR A 416      18.946  35.211 -11.737  1.00 10.00      A   
ATOM   3952  N   LEU A 417      18.880  32.969 -11.961  1.00 10.00      A   
ATOM   3953  HN  LEU A 417      18.627  32.212 -12.535  1.00 10.00      A   
ATOM   3954  CA  LEU A 417      19.540  32.688 -10.684  1.00 10.00      A   
ATOM   3955  CB  LEU A 417      20.945  33.296 -10.615  1.00 10.00      A   
ATOM   3956  CG  LEU A 417      21.981  32.700 -11.568  1.00 10.00      A   
ATOM   3957  CD1 LEU A 417      23.330  33.368 -11.365  1.00 10.00      A   
ATOM   3958  CD2 LEU A 417      22.092  31.195 -11.371  1.00 10.00      A   
ATOM   3959  C   LEU A 417      18.690  33.142  -9.501  1.00 10.00      A   
ATOM   3960  O   LEU A 417      19.208  33.453  -8.427  1.00 10.00      A   
ATOM   3961  N   GLU A 418      17.384  33.171  -9.703  1.00 10.00      A   
ATOM   3962  HN  GLU A 418      17.033  32.913 -10.579  1.00 10.00      A   
ATOM   3963  CA  GLU A 418      16.453  33.571  -8.660  1.00 10.00      A   
ATOM   3964  CB  GLU A 418      15.414  34.548  -9.225  1.00 10.00      A   
ATOM   3965  CG  GLU A 418      15.879  35.992  -9.285  1.00 10.00      A   
ATOM   3966  CD  GLU A 418      14.732  36.960  -9.499  1.00 10.00      A   
ATOM   3967  OE1 GLU A 418      14.480  37.340 -10.662  1.00 10.00      A   
ATOM   3968  OE2 GLU A 418      14.080  37.353  -8.507  1.00 10.00      A   
ATOM   3969  C   GLU A 418      15.748  32.345  -8.096  1.00 10.00      A   
ATOM   3970  O   GLU A 418      15.755  31.287  -8.724  1.00 10.00      A   
ATOM   3971  N   PRO A 419      15.167  32.446  -6.891  1.00 10.00      A   
ATOM   3972  CA  PRO A 419      14.438  31.337  -6.281  1.00 10.00      A   
ATOM   3973  CB  PRO A 419      14.000  31.883  -4.918  1.00 10.00      A   
ATOM   3974  CG  PRO A 419      14.885  33.056  -4.669  1.00 10.00      A   
ATOM   3975  CD  PRO A 419      15.198  33.631  -6.018  1.00 10.00      A   
ATOM   3976  C   PRO A 419      13.218  30.964  -7.122  1.00 10.00      A   
ATOM   3977  O   PRO A 419      12.737  31.764  -7.929  1.00 10.00      A   
ATOM   3978  N   LEU A 420      12.708  29.765  -6.916  1.00 10.00      A   
ATOM   3979  HN  LEU A 420      13.106  29.186  -6.227  1.00 10.00      A   
ATOM   3980  CA  LEU A 420      11.563  29.285  -7.670  1.00 10.00      A   
ATOM   3981  CB  LEU A 420      11.739  27.794  -7.970  1.00 10.00      A   
ATOM   3982  CG  LEU A 420      13.118  27.370  -8.486  1.00 10.00      A   
ATOM   3983  CD1 LEU A 420      13.251  25.857  -8.473  1.00 10.00      A   
ATOM   3984  CD2 LEU A 420      13.367  27.917  -9.883  1.00 10.00      A   
ATOM   3985  C   LEU A 420      10.260  29.536  -6.914  1.00 10.00      A   
ATOM   3986  O   LEU A 420       9.304  28.768  -7.031  1.00 10.00      A   
ATOM   3987  N   ASP A 421      10.226  30.626  -6.152  1.00 10.00      A   
ATOM   3988  HN  ASP A 421      11.016  31.206  -6.120  1.00 10.00      A   
ATOM   3989  CA  ASP A 421       9.044  30.980  -5.364  1.00 10.00      A   
ATOM   3990  CB  ASP A 421       9.271  32.260  -4.549  1.00 10.00      A   
ATOM   3991  CG  ASP A 421      10.469  32.206  -3.621  1.00 10.00      A   
ATOM   3992  OD1 ASP A 421      10.485  31.367  -2.689  1.00 10.00      A   
ATOM   3993  OD2 ASP A 421      11.396  33.023  -3.807  1.00 10.00      A   
ATOM   3994  C   ASP A 421       7.818  31.171  -6.254  1.00 10.00      A   
ATOM   3995  O   ASP A 421       6.760  30.589  -6.008  1.00 10.00      A   
ATOM   3996  N   ILE A 422       7.966  31.985  -7.291  1.00 10.00      A   
ATOM   3997  HN  ILE A 422       8.834  32.408  -7.445  1.00 10.00      A   
ATOM   3998  CA  ILE A 422       6.866  32.261  -8.210  1.00 10.00      A   
ATOM   3999  CB  ILE A 422       7.131  33.482  -9.118  1.00 10.00      A   
ATOM   4000  CG1 ILE A 422       8.540  33.426  -9.711  1.00 10.00      A   
ATOM   4001  CG2 ILE A 422       6.920  34.775  -8.347  1.00 10.00      A   
ATOM   4002  CD1 ILE A 422       8.742  34.324 -10.911  1.00 10.00      A   
ATOM   4003  C   ILE A 422       6.520  31.047  -9.061  1.00 10.00      A   
ATOM   4004  O   ILE A 422       5.350  30.814  -9.357  1.00 10.00      A   
ATOM   4005  N   GLY A 423       7.536  30.276  -9.446  1.00 10.00      A   
ATOM   4006  HN  GLY A 423       8.452  30.520  -9.186  1.00 10.00      A   
ATOM   4007  CA  GLY A 423       7.312  29.088 -10.252  1.00 10.00      A   
ATOM   4008  C   GLY A 423       6.401  28.101  -9.550  1.00 10.00      A   
ATOM   4009  O   GLY A 423       5.366  27.704 -10.091  1.00 10.00      A   
ATOM   4010  N   PHE A 424       6.774  27.725  -8.333  1.00 10.00      A   
ATOM   4011  HN  PHE A 424       7.608  28.085  -7.954  1.00 10.00      A   
ATOM   4012  CA  PHE A 424       5.981  26.793  -7.542  1.00 10.00      A   
ATOM   4013  CB  PHE A 424       6.770  26.311  -6.322  1.00 10.00      A   
ATOM   4014  CG  PHE A 424       7.783  25.239  -6.625  1.00 10.00      A   
ATOM   4015  CD1 PHE A 424       9.052  25.569  -7.071  1.00 10.00      A   
ATOM   4016  CD2 PHE A 424       7.465  23.901  -6.460  1.00 10.00      A   
ATOM   4017  CE1 PHE A 424       9.984  24.588  -7.344  1.00 10.00      A   
ATOM   4018  CE2 PHE A 424       8.394  22.915  -6.732  1.00 10.00      A   
ATOM   4019  CZ  PHE A 424       9.656  23.258  -7.174  1.00 10.00      A   
ATOM   4020  C   PHE A 424       4.670  27.448  -7.109  1.00 10.00      A   
ATOM   4021  O   PHE A 424       3.641  26.781  -6.980  1.00 10.00      A   
ATOM   4022  N   GLY A 425       4.717  28.761  -6.909  1.00 10.00      A   
ATOM   4023  HN  GLY A 425       5.569  29.235  -7.025  1.00 10.00      A   
ATOM   4024  CA  GLY A 425       3.535  29.502  -6.510  1.00 10.00      A   
ATOM   4025  C   GLY A 425       2.467  29.485  -7.586  1.00 10.00      A   
ATOM   4026  O   GLY A 425       1.278  29.455  -7.285  1.00 10.00      A   
ATOM   4027  N   ALA A 426       2.894  29.501  -8.845  1.00 10.00      A   
ATOM   4028  HN  ALA A 426       3.862  29.543  -9.024  1.00 10.00      A   
ATOM   4029  CA  ALA A 426       1.966  29.473  -9.967  1.00 10.00      A   
ATOM   4030  CB  ALA A 426       2.697  29.776 -11.266  1.00 10.00      A   
ATOM   4031  C   ALA A 426       1.272  28.118 -10.046  1.00 10.00      A   
ATOM   4032  O   ALA A 426       0.126  28.017 -10.484  1.00 10.00      A   
ATOM   4033  N   ILE A 427       1.978  27.080  -9.608  1.00 10.00      A   
ATOM   4034  HN  ILE A 427       2.885  27.230  -9.271  1.00 10.00      A   
ATOM   4035  CA  ILE A 427       1.441  25.725  -9.618  1.00 10.00      A   
ATOM   4036  CB  ILE A 427       2.498  24.686  -9.187  1.00 10.00      A   
ATOM   4037  CG1 ILE A 427       3.755  24.790 -10.061  1.00 10.00      A   
ATOM   4038  CG2 ILE A 427       1.924  23.274  -9.231  1.00 10.00      A   
ATOM   4039  CD1 ILE A 427       3.541  24.397 -11.509  1.00 10.00      A   
ATOM   4040  C   ILE A 427       0.227  25.625  -8.697  1.00 10.00      A   
ATOM   4041  O   ILE A 427      -0.842  25.191  -9.115  1.00 10.00      A   
ATOM   4042  N   VAL A 428       0.385  26.072  -7.452  1.00 10.00      A   
ATOM   4043  HN  VAL A 428       1.251  26.445  -7.179  1.00 10.00      A   
ATOM   4044  CA  VAL A 428      -0.706  26.022  -6.483  1.00 10.00      A   
ATOM   4045  CB  VAL A 428      -0.220  26.234  -5.031  1.00 10.00      A   
ATOM   4046  CG1 VAL A 428       0.756  25.138  -4.629  1.00 10.00      A   
ATOM   4047  CG2 VAL A 428       0.412  27.606  -4.854  1.00 10.00      A   
ATOM   4048  C   VAL A 428      -1.803  27.031  -6.825  1.00 10.00      A   
ATOM   4049  O   VAL A 428      -2.928  26.931  -6.337  1.00 10.00      A   
ATOM   4050  N   GLU A 429      -1.465  28.002  -7.664  1.00 10.00      A   
ATOM   4051  HN  GLU A 429      -0.547  28.041  -8.006  1.00 10.00      A   
ATOM   4052  CA  GLU A 429      -2.416  29.022  -8.077  1.00 10.00      A   
ATOM   4053  CB  GLU A 429      -1.678  30.277  -8.551  1.00 10.00      A   
ATOM   4054  CG  GLU A 429      -2.578  31.339  -9.162  1.00 10.00      A   
ATOM   4055  CD  GLU A 429      -1.871  32.660  -9.356  1.00 10.00      A   
ATOM   4056  OE1 GLU A 429      -2.071  33.572  -8.524  1.00 10.00      A   
ATOM   4057  OE2 GLU A 429      -1.114  32.796 -10.339  1.00 10.00      A   
ATOM   4058  C   GLU A 429      -3.342  28.505  -9.177  1.00 10.00      A   
ATOM   4059  O   GLU A 429      -4.535  28.812  -9.194  1.00 10.00      A   
ATOM   4060  N   HIS A 430      -2.792  27.720 -10.089  1.00 10.00      A   
ATOM   4061  HN  HIS A 430      -1.836  27.511 -10.029  1.00 10.00      A   
ATOM   4062  CA  HIS A 430      -3.575  27.177 -11.193  1.00 10.00      A   
ATOM   4063  CB  HIS A 430      -2.764  27.162 -12.489  1.00 10.00      A   
ATOM   4064  CG  HIS A 430      -2.662  28.497 -13.160  1.00 10.00      A   
ATOM   4065  ND1 HIS A 430      -3.561  28.883 -14.125  1.00 10.00      A   
ATOM   4066  CD2 HIS A 430      -1.766  29.496 -12.963  1.00 10.00      A   
ATOM   4067  CE1 HIS A 430      -3.201  30.099 -14.491  1.00 10.00      A   
ATOM   4068  NE2 HIS A 430      -2.121  30.511 -13.817  1.00 10.00      A   
ATOM   4069  HE2 HIS A 430      -1.669  31.380 -13.911  1.00 10.00      A   
ATOM   4070  C   HIS A 430      -4.124  25.784 -10.894  1.00 10.00      A   
ATOM   4071  O   HIS A 430      -5.308  25.521 -11.111  1.00 10.00      A   
ATOM   4072  N   CYS A 431      -3.272  24.898 -10.400  1.00 10.00      A   
ATOM   4073  HN  CYS A 431      -2.343  25.169 -10.222  1.00 10.00      A   
ATOM   4074  CA  CYS A 431      -3.683  23.533 -10.092  1.00 10.00      A   
ATOM   4075  CB  CYS A 431      -2.470  22.596 -10.101  1.00 10.00      A   
ATOM   4076  SG  CYS A 431      -1.311  22.893 -11.461  1.00 10.00      A   
ATOM   4077  HG  CYS A 431      -1.950  22.669 -12.604  1.00 10.00      A   
ATOM   4078  C   CYS A 431      -4.416  23.472  -8.750  1.00 10.00      A   
ATOM   4079  O   CYS A 431      -3.809  23.272  -7.702  1.00 10.00      A   
ATOM   4080  N   LYS A 432      -5.734  23.642  -8.799  1.00 10.00      A   
ATOM   4081  HN  LYS A 432      -6.159  23.793  -9.669  1.00 10.00      A   
ATOM   4082  CA  LYS A 432      -6.564  23.629  -7.594  1.00 10.00      A   
ATOM   4083  CB  LYS A 432      -7.914  24.300  -7.866  1.00 10.00      A   
ATOM   4084  CG  LYS A 432      -7.819  25.722  -8.395  1.00 10.00      A   
ATOM   4085  CD  LYS A 432      -7.128  26.639  -7.400  1.00 10.00      A   
ATOM   4086  CE  LYS A 432      -7.202  28.091  -7.840  1.00 10.00      A   
ATOM   4087  NZ  LYS A 432      -8.592  28.624  -7.785  1.00 10.00      A   
ATOM   4088  HZ1 LYS A 432      -8.614  29.602  -8.133  1.00 10.00      A   
ATOM   4089  HZ2 LYS A 432      -8.942  28.613  -6.804  1.00 10.00      A   
ATOM   4090  HZ3 LYS A 432      -9.224  28.046  -8.374  1.00 10.00      A   
ATOM   4091  C   LYS A 432      -6.787  22.212  -7.058  1.00 10.00      A   
ATOM   4092  O   LYS A 432      -7.125  22.031  -5.887  1.00 10.00      A   
ATOM   4093  N   ASP A 433      -6.587  21.213  -7.912  1.00 10.00      A   
ATOM   4094  HN  ASP A 433      -6.298  21.416  -8.825  1.00 10.00      A   
ATOM   4095  CA  ASP A 433      -6.779  19.816  -7.517  1.00 10.00      A   
ATOM   4096  CB  ASP A 433      -7.379  19.000  -8.662  1.00 10.00      A   
ATOM   4097  CG  ASP A 433      -8.892  18.980  -8.644  1.00 10.00      A   
ATOM   4098  OD1 ASP A 433      -9.505  19.325  -9.677  1.00 10.00      A   
ATOM   4099  OD2 ASP A 433      -9.479  18.620  -7.604  1.00 10.00      A   
ATOM   4100  C   ASP A 433      -5.470  19.184  -7.062  1.00 10.00      A   
ATOM   4101  O   ASP A 433      -5.380  17.962  -6.902  1.00 10.00      A   
ATOM   4102  N   LEU A 434      -4.463  20.024  -6.855  1.00 10.00      A   
ATOM   4103  HN  LEU A 434      -4.607  20.984  -6.998  1.00 10.00      A   
ATOM   4104  CA  LEU A 434      -3.153  19.565  -6.419  1.00 10.00      A   
ATOM   4105  CB  LEU A 434      -2.136  20.706  -6.509  1.00 10.00      A   
ATOM   4106  CG  LEU A 434      -0.696  20.361  -6.123  1.00 10.00      A   
ATOM   4107  CD1 LEU A 434      -0.088  19.403  -7.137  1.00 10.00      A   
ATOM   4108  CD2 LEU A 434       0.139  21.626  -6.019  1.00 10.00      A   
ATOM   4109  C   LEU A 434      -3.210  19.024  -4.994  1.00 10.00      A   
ATOM   4110  O   LEU A 434      -3.462  19.772  -4.047  1.00 10.00      A   
ATOM   4111  N   ARG A 435      -2.990  17.723  -4.854  1.00 10.00      A   
ATOM   4112  HN  ARG A 435      -2.808  17.182  -5.656  1.00 10.00      A   
ATOM   4113  CA  ARG A 435      -3.011  17.077  -3.549  1.00 10.00      A   
ATOM   4114  CB  ARG A 435      -3.766  15.744  -3.610  1.00 10.00      A   
ATOM   4115  CG  ARG A 435      -5.181  15.830  -4.152  1.00 10.00      A   
ATOM   4116  CD  ARG A 435      -5.930  14.521  -3.950  1.00 10.00      A   
ATOM   4117  NE  ARG A 435      -5.089  13.348  -4.205  1.00 10.00      A   
ATOM   4118  HE  ARG A 435      -4.492  13.056  -3.473  1.00 10.00      A   
ATOM   4119  CZ  ARG A 435      -5.090  12.653  -5.346  1.00 10.00      A   
ATOM   4120  NH1 ARG A 435      -5.884  13.011  -6.351  1.00 10.00      A   
ATOM   4121 HH11 ARG A 435      -6.507  13.843  -6.255  1.00 10.00      A   
ATOM   4122 HH12 ARG A 435      -5.889  12.465  -7.243  1.00 10.00      A   
ATOM   4123  NH2 ARG A 435      -4.272  11.616  -5.488  1.00 10.00      A   
ATOM   4124 HH21 ARG A 435      -4.269  11.061  -6.371  1.00 10.00      A   
ATOM   4125 HH22 ARG A 435      -3.624  11.341  -4.711  1.00 10.00      A   
ATOM   4126  C   ARG A 435      -1.590  16.825  -3.059  1.00 10.00      A   
ATOM   4127  O   ARG A 435      -1.198  17.295  -1.993  1.00 10.00      A   
ATOM   4128  N   ARG A 436      -0.824  16.081  -3.845  1.00 10.00      A   
ATOM   4129  HN  ARG A 436      -1.187  15.749  -4.693  1.00 10.00      A   
ATOM   4130  CA  ARG A 436       0.553  15.758  -3.488  1.00 10.00      A   
ATOM   4131  CB  ARG A 436       0.868  14.309  -3.860  1.00 10.00      A   
ATOM   4132  CG  ARG A 436       2.213  13.810  -3.360  1.00 10.00      A   
ATOM   4133  CD  ARG A 436       2.273  12.295  -3.416  1.00 10.00      A   
ATOM   4134  NE  ARG A 436       3.583  11.771  -3.052  1.00 10.00      A   
ATOM   4135  HE  ARG A 436       4.374  12.280  -3.358  1.00 10.00      A   
ATOM   4136  CZ  ARG A 436       3.773  10.650  -2.352  1.00 10.00      A   
ATOM   4137  NH1 ARG A 436       2.746   9.928  -1.941  1.00 10.00      A   
ATOM   4138 HH11 ARG A 436       2.920   9.053  -1.393  1.00 10.00      A   
ATOM   4139 HH12 ARG A 436       1.770  10.221  -2.158  1.00 10.00      A   
ATOM   4140  NH2 ARG A 436       4.995  10.232  -2.079  1.00 10.00      A   
ATOM   4141 HH21 ARG A 436       5.818  10.772  -2.402  1.00 10.00      A   
ATOM   4142 HH22 ARG A 436       5.130   9.345  -1.532  1.00 10.00      A   
ATOM   4143  C   ARG A 436       1.521  16.709  -4.181  1.00 10.00      A   
ATOM   4144  O   ARG A 436       1.474  16.884  -5.403  1.00 10.00      A   
ATOM   4145  N   LEU A 437       2.392  17.322  -3.397  1.00 10.00      A   
ATOM   4146  HN  LEU A 437       2.376  17.146  -2.428  1.00 10.00      A   
ATOM   4147  CA  LEU A 437       3.361  18.265  -3.923  1.00 10.00      A   
ATOM   4148  CB  LEU A 437       2.823  19.688  -3.751  1.00 10.00      A   
ATOM   4149  CG  LEU A 437       3.779  20.824  -4.113  1.00 10.00      A   
ATOM   4150  CD1 LEU A 437       4.085  20.815  -5.603  1.00 10.00      A   
ATOM   4151  CD2 LEU A 437       3.201  22.163  -3.689  1.00 10.00      A   
ATOM   4152  C   LEU A 437       4.702  18.130  -3.207  1.00 10.00      A   
ATOM   4153  O   LEU A 437       4.751  17.935  -1.990  1.00 10.00      A   
ATOM   4154  N   SER A 438       5.782  18.223  -3.967  1.00 10.00      A   
ATOM   4155  HN  SER A 438       5.677  18.348  -4.933  1.00 10.00      A   
ATOM   4156  CA  SER A 438       7.121  18.140  -3.414  1.00 10.00      A   
ATOM   4157  CB  SER A 438       7.840  16.898  -3.940  1.00 10.00      A   
ATOM   4158  OG  SER A 438       7.837  16.862  -5.359  1.00 10.00      A   
ATOM   4159  HG  SER A 438       8.633  17.301  -5.696  1.00 10.00      A   
ATOM   4160  C   SER A 438       7.901  19.402  -3.765  1.00 10.00      A   
ATOM   4161  O   SER A 438       7.794  19.921  -4.879  1.00 10.00      A   
ATOM   4162  N   LEU A 439       8.680  19.896  -2.819  1.00 10.00      A   
ATOM   4163  HN  LEU A 439       8.738  19.432  -1.950  1.00 10.00      A   
ATOM   4164  CA  LEU A 439       9.457  21.105  -3.034  1.00 10.00      A   
ATOM   4165  CB  LEU A 439       9.226  22.091  -1.885  1.00 10.00      A   
ATOM   4166  CG  LEU A 439       7.778  22.535  -1.658  1.00 10.00      A   
ATOM   4167  CD1 LEU A 439       7.689  23.481  -0.472  1.00 10.00      A   
ATOM   4168  CD2 LEU A 439       7.209  23.187  -2.908  1.00 10.00      A   
ATOM   4169  C   LEU A 439      10.939  20.795  -3.179  1.00 10.00      A   
ATOM   4170  O   LEU A 439      11.485  19.972  -2.443  1.00 10.00      A   
ATOM   4171  N   SER A 440      11.579  21.445  -4.142  1.00 10.00      A   
ATOM   4172  HN  SER A 440      11.080  22.078  -4.703  1.00 10.00      A   
ATOM   4173  CA  SER A 440      13.002  21.257  -4.400  1.00 10.00      A   
ATOM   4174  CB  SER A 440      13.231  20.017  -5.276  1.00 10.00      A   
ATOM   4175  OG  SER A 440      12.844  18.829  -4.604  1.00 10.00      A   
ATOM   4176  HG  SER A 440      12.412  19.064  -3.771  1.00 10.00      A   
ATOM   4177  C   SER A 440      13.578  22.501  -5.074  1.00 10.00      A   
ATOM   4178  O   SER A 440      12.854  23.245  -5.736  1.00 10.00      A   
ATOM   4179  N   GLY A 441      14.866  22.739  -4.879  1.00 10.00      A   
ATOM   4180  HN  GLY A 441      15.386  22.139  -4.307  1.00 10.00      A   
ATOM   4181  CA  GLY A 441      15.502  23.898  -5.471  1.00 10.00      A   
ATOM   4182  C   GLY A 441      15.584  25.043  -4.486  1.00 10.00      A   
ATOM   4183  O   GLY A 441      15.315  24.855  -3.301  1.00 10.00      A   
ATOM   4184  N   LEU A 442      15.967  26.220  -4.964  1.00 10.00      A   
ATOM   4185  HN  LEU A 442      16.182  26.304  -5.920  1.00 10.00      A   
ATOM   4186  CA  LEU A 442      16.071  27.387  -4.103  1.00 10.00      A   
ATOM   4187  CB  LEU A 442      16.985  28.457  -4.716  1.00 10.00      A   
ATOM   4188  CG  LEU A 442      17.333  29.637  -3.802  1.00 10.00      A   
ATOM   4189  CD1 LEU A 442      18.317  29.209  -2.719  1.00 10.00      A   
ATOM   4190  CD2 LEU A 442      17.887  30.801  -4.606  1.00 10.00      A   
ATOM   4191  C   LEU A 442      14.687  27.962  -3.830  1.00 10.00      A   
ATOM   4192  O   LEU A 442      14.055  28.539  -4.719  1.00 10.00      A   
ATOM   4193  N   LEU A 443      14.221  27.789  -2.606  1.00 10.00      A   
ATOM   4194  HN  LEU A 443      14.779  27.325  -1.944  1.00 10.00      A   
ATOM   4195  CA  LEU A 443      12.912  28.278  -2.211  1.00 10.00      A   
ATOM   4196  CB  LEU A 443      11.928  27.113  -2.083  1.00 10.00      A   
ATOM   4197  CG  LEU A 443      11.645  26.335  -3.368  1.00 10.00      A   
ATOM   4198  CD1 LEU A 443      10.958  25.018  -3.054  1.00 10.00      A   
ATOM   4199  CD2 LEU A 443      10.799  27.163  -4.318  1.00 10.00      A   
ATOM   4200  C   LEU A 443      13.005  29.037  -0.898  1.00 10.00      A   
ATOM   4201  O   LEU A 443      13.716  28.622   0.023  1.00 10.00      A   
ATOM   4202  N   THR A 444      12.292  30.148  -0.806  1.00 10.00      A   
ATOM   4203  HN  THR A 444      11.721  30.425  -1.562  1.00 10.00      A   
ATOM   4204  CA  THR A 444      12.309  30.953   0.399  1.00 10.00      A   
ATOM   4205  CB  THR A 444      12.603  32.430   0.076  1.00 10.00      A   
ATOM   4206  OG1 THR A 444      11.561  32.957  -0.755  1.00 10.00      A   
ATOM   4207  HG1 THR A 444      11.435  32.379  -1.528  1.00 10.00      A   
ATOM   4208  CG2 THR A 444      13.936  32.565  -0.644  1.00 10.00      A   
ATOM   4209  C   THR A 444      10.966  30.851   1.107  1.00 10.00      A   
ATOM   4210  O   THR A 444      10.150  29.995   0.771  1.00 10.00      A   
ATOM   4211  N   ASP A 445      10.726  31.732   2.067  1.00 10.00      A   
ATOM   4212  HN  ASP A 445      11.410  32.402   2.291  1.00 10.00      A   
ATOM   4213  CA  ASP A 445       9.462  31.726   2.801  1.00 10.00      A   
ATOM   4214  CB  ASP A 445       9.564  32.566   4.083  1.00 10.00      A   
ATOM   4215  CG  ASP A 445      10.323  31.879   5.206  1.00 10.00      A   
ATOM   4216  OD1 ASP A 445      10.488  32.496   6.278  1.00 10.00      A   
ATOM   4217  OD2 ASP A 445      10.769  30.731   5.023  1.00 10.00      A   
ATOM   4218  C   ASP A 445       8.334  32.265   1.925  1.00 10.00      A   
ATOM   4219  O   ASP A 445       7.155  32.133   2.257  1.00 10.00      A   
ATOM   4220  N   LYS A 446       8.706  32.854   0.793  1.00 10.00      A   
ATOM   4221  HN  LYS A 446       9.662  32.890   0.566  1.00 10.00      A   
ATOM   4222  CA  LYS A 446       7.740  33.433  -0.131  1.00 10.00      A   
ATOM   4223  CB  LYS A 446       8.439  34.310  -1.180  1.00 10.00      A   
ATOM   4224  CG  LYS A 446       7.487  35.084  -2.080  1.00 10.00      A   
ATOM   4225  CD  LYS A 446       6.614  36.036  -1.277  1.00 10.00      A   
ATOM   4226  CE  LYS A 446       5.591  36.724  -2.167  1.00 10.00      A   
ATOM   4227  NZ  LYS A 446       4.726  37.659  -1.403  1.00 10.00      A   
ATOM   4228  HZ1 LYS A 446       5.292  38.447  -1.023  1.00 10.00      A   
ATOM   4229  HZ2 LYS A 446       4.269  37.158  -0.606  1.00 10.00      A   
ATOM   4230  HZ3 LYS A 446       3.987  38.046  -2.021  1.00 10.00      A   
ATOM   4231  C   LYS A 446       6.894  32.359  -0.809  1.00 10.00      A   
ATOM   4232  O   LYS A 446       5.684  32.526  -0.957  1.00 10.00      A   
ATOM   4233  N   VAL A 447       7.525  31.259  -1.219  1.00 10.00      A   
ATOM   4234  HN  VAL A 447       8.497  31.184  -1.090  1.00 10.00      A   
ATOM   4235  CA  VAL A 447       6.802  30.170  -1.877  1.00 10.00      A   
ATOM   4236  CB  VAL A 447       7.743  29.065  -2.421  1.00 10.00      A   
ATOM   4237  CG1 VAL A 447       8.447  28.317  -1.297  1.00 10.00      A   
ATOM   4238  CG2 VAL A 447       6.987  28.102  -3.324  1.00 10.00      A   
ATOM   4239  C   VAL A 447       5.742  29.569  -0.950  1.00 10.00      A   
ATOM   4240  O   VAL A 447       4.652  29.194  -1.386  1.00 10.00      A   
ATOM   4241  N   PHE A 448       6.063  29.511   0.339  1.00 10.00      A   
ATOM   4242  HN  PHE A 448       6.938  29.845   0.625  1.00 10.00      A   
ATOM   4243  CA  PHE A 448       5.152  28.963   1.337  1.00 10.00      A   
ATOM   4244  CB  PHE A 448       5.864  28.766   2.671  1.00 10.00      A   
ATOM   4245  CG  PHE A 448       7.005  27.797   2.597  1.00 10.00      A   
ATOM   4246  CD1 PHE A 448       8.312  28.243   2.606  1.00 10.00      A   
ATOM   4247  CD2 PHE A 448       6.766  26.433   2.508  1.00 10.00      A   
ATOM   4248  CE1 PHE A 448       9.359  27.348   2.528  1.00 10.00      A   
ATOM   4249  CE2 PHE A 448       7.809  25.533   2.433  1.00 10.00      A   
ATOM   4250  CZ  PHE A 448       9.108  25.990   2.443  1.00 10.00      A   
ATOM   4251  C   PHE A 448       3.932  29.852   1.505  1.00 10.00      A   
ATOM   4252  O   PHE A 448       2.847  29.378   1.843  1.00 10.00      A   
ATOM   4253  N   GLU A 449       4.115  31.143   1.254  1.00 10.00      A   
ATOM   4254  HN  GLU A 449       5.007  31.459   1.000  1.00 10.00      A   
ATOM   4255  CA  GLU A 449       3.027  32.103   1.351  1.00 10.00      A   
ATOM   4256  CB  GLU A 449       3.552  33.521   1.104  1.00 10.00      A   
ATOM   4257  CG  GLU A 449       2.503  34.613   1.233  1.00 10.00      A   
ATOM   4258  CD  GLU A 449       2.903  35.897   0.532  1.00 10.00      A   
ATOM   4259  OE1 GLU A 449       3.836  36.578   1.003  1.00 10.00      A   
ATOM   4260  OE2 GLU A 449       2.290  36.230  -0.502  1.00 10.00      A   
ATOM   4261  C   GLU A 449       1.939  31.752   0.336  1.00 10.00      A   
ATOM   4262  O   GLU A 449       0.749  31.801   0.638  1.00 10.00      A   
ATOM   4263  N   TYR A 450       2.363  31.369  -0.865  1.00 10.00      A   
ATOM   4264  HN  TYR A 450       3.326  31.335  -1.039  1.00 10.00      A   
ATOM   4265  CA  TYR A 450       1.433  30.992  -1.924  1.00 10.00      A   
ATOM   4266  CB  TYR A 450       2.168  30.806  -3.258  1.00 10.00      A   
ATOM   4267  CG  TYR A 450       2.747  32.071  -3.848  1.00 10.00      A   
ATOM   4268  CD1 TYR A 450       4.120  32.276  -3.883  1.00 10.00      A   
ATOM   4269  CD2 TYR A 450       1.924  33.056  -4.380  1.00 10.00      A   
ATOM   4270  CE1 TYR A 450       4.657  33.425  -4.429  1.00 10.00      A   
ATOM   4271  CE2 TYR A 450       2.452  34.209  -4.926  1.00 10.00      A   
ATOM   4272  CZ  TYR A 450       3.820  34.389  -4.950  1.00 10.00      A   
ATOM   4273  OH  TYR A 450       4.355  35.535  -5.495  1.00 10.00      A   
ATOM   4274  HH  TYR A 450       3.784  36.287  -5.290  1.00 10.00      A   
ATOM   4275  C   TYR A 450       0.741  29.686  -1.559  1.00 10.00      A   
ATOM   4276  O   TYR A 450      -0.473  29.547  -1.714  1.00 10.00      A   
ATOM   4277  N   ILE A 451       1.530  28.737  -1.064  1.00 10.00      A   
ATOM   4278  HN  ILE A 451       2.489  28.925  -0.955  1.00 10.00      A   
ATOM   4279  CA  ILE A 451       1.021  27.430  -0.672  1.00 10.00      A   
ATOM   4280  CB  ILE A 451       2.164  26.500  -0.202  1.00 10.00      A   
ATOM   4281  CG1 ILE A 451       3.191  26.312  -1.324  1.00 10.00      A   
ATOM   4282  CG2 ILE A 451       1.608  25.151   0.244  1.00 10.00      A   
ATOM   4283  CD1 ILE A 451       4.456  25.595  -0.894  1.00 10.00      A   
ATOM   4284  C   ILE A 451      -0.021  27.560   0.434  1.00 10.00      A   
ATOM   4285  O   ILE A 451      -1.103  26.985   0.354  1.00 10.00      A   
ATOM   4286  N   GLY A 452       0.291  28.364   1.439  1.00 10.00      A   
ATOM   4287  HN  GLY A 452       1.155  28.836   1.426  1.00 10.00      A   
ATOM   4288  CA  GLY A 452      -0.618  28.551   2.556  1.00 10.00      A   
ATOM   4289  C   GLY A 452      -1.743  29.530   2.271  1.00 10.00      A   
ATOM   4290  O   GLY A 452      -2.293  30.138   3.193  1.00 10.00      A   
ATOM   4291  N   THR A 453      -2.093  29.680   1.003  1.00 10.00      A   
ATOM   4292  HN  THR A 453      -1.623  29.164   0.315  1.00 10.00      A   
ATOM   4293  CA  THR A 453      -3.160  30.585   0.611  1.00 10.00      A   
ATOM   4294  CB  THR A 453      -2.611  31.978   0.240  1.00 10.00      A   
ATOM   4295  OG1 THR A 453      -1.733  32.440   1.279  1.00 10.00      A   
ATOM   4296  HG1 THR A 453      -0.818  32.195   1.061  1.00 10.00      A   
ATOM   4297  CG2 THR A 453      -3.747  32.975   0.058  1.00 10.00      A   
ATOM   4298  C   THR A 453      -3.955  30.021  -0.566  1.00 10.00      A   
ATOM   4299  O   THR A 453      -5.187  30.062  -0.574  1.00 10.00      A   
ATOM   4300  N   TYR A 454      -3.252  29.484  -1.557  1.00 10.00      A   
ATOM   4301  HN  TYR A 454      -2.271  29.464  -1.499  1.00 10.00      A   
ATOM   4302  CA  TYR A 454      -3.908  28.929  -2.735  1.00 10.00      A   
ATOM   4303  CB  TYR A 454      -3.129  29.276  -4.008  1.00 10.00      A   
ATOM   4304  CG  TYR A 454      -3.044  30.762  -4.272  1.00 10.00      A   
ATOM   4305  CD1 TYR A 454      -1.818  31.391  -4.449  1.00 10.00      A   
ATOM   4306  CD2 TYR A 454      -4.193  31.537  -4.332  1.00 10.00      A   
ATOM   4307  CE1 TYR A 454      -1.742  32.753  -4.678  1.00 10.00      A   
ATOM   4308  CE2 TYR A 454      -4.125  32.896  -4.563  1.00 10.00      A   
ATOM   4309  CZ  TYR A 454      -2.899  33.500  -4.734  1.00 10.00      A   
ATOM   4310  OH  TYR A 454      -2.829  34.856  -4.961  1.00 10.00      A   
ATOM   4311  HH  TYR A 454      -3.521  35.302  -4.458  1.00 10.00      A   
ATOM   4312  C   TYR A 454      -4.115  27.423  -2.618  1.00 10.00      A   
ATOM   4313  O   TYR A 454      -5.141  26.895  -3.045  1.00 10.00      A   
ATOM   4314  N   ALA A 455      -3.151  26.733  -2.026  1.00 10.00      A   
ATOM   4315  HN  ALA A 455      -2.362  27.200  -1.684  1.00 10.00      A   
ATOM   4316  CA  ALA A 455      -3.245  25.287  -1.870  1.00 10.00      A   
ATOM   4317  CB  ALA A 455      -1.863  24.677  -1.716  1.00 10.00      A   
ATOM   4318  C   ALA A 455      -4.142  24.916  -0.692  1.00 10.00      A   
ATOM   4319  O   ALA A 455      -3.705  24.889   0.461  1.00 10.00      A   
ATOM   4320  N   LYS A 456      -5.406  24.650  -0.987  1.00 10.00      A   
ATOM   4321  HN  LYS A 456      -5.695  24.694  -1.923  1.00 10.00      A   
ATOM   4322  CA  LYS A 456      -6.373  24.287   0.039  1.00 10.00      A   
ATOM   4323  CB  LYS A 456      -7.671  25.079  -0.146  1.00 10.00      A   
ATOM   4324  CG  LYS A 456      -7.511  26.583   0.006  1.00 10.00      A   
ATOM   4325  CD  LYS A 456      -7.328  26.973   1.461  1.00 10.00      A   
ATOM   4326  CE  LYS A 456      -7.054  28.461   1.600  1.00 10.00      A   
ATOM   4327  NZ  LYS A 456      -7.009  28.891   3.022  1.00 10.00      A   
ATOM   4328  HZ1 LYS A 456      -6.586  29.840   3.095  1.00 10.00      A   
ATOM   4329  HZ2 LYS A 456      -6.441  28.224   3.583  1.00 10.00      A   
ATOM   4330  HZ3 LYS A 456      -7.970  28.924   3.415  1.00 10.00      A   
ATOM   4331  C   LYS A 456      -6.658  22.791  -0.009  1.00 10.00      A   
ATOM   4332  O   LYS A 456      -6.984  22.175   1.009  1.00 10.00      A   
ATOM   4333  N   LYS A 457      -6.516  22.207  -1.196  1.00 10.00      A   
ATOM   4334  HN  LYS A 457      -6.237  22.749  -1.970  1.00 10.00      A   
ATOM   4335  CA  LYS A 457      -6.757  20.784  -1.384  1.00 10.00      A   
ATOM   4336  CB  LYS A 457      -7.439  20.517  -2.725  1.00 10.00      A   
ATOM   4337  CG  LYS A 457      -8.957  20.527  -2.670  1.00 10.00      A   
ATOM   4338  CD  LYS A 457      -9.554  20.182  -4.025  1.00 10.00      A   
ATOM   4339  CE  LYS A 457     -10.985  19.685  -3.895  1.00 10.00      A   
ATOM   4340  NZ  LYS A 457     -11.895  20.736  -3.375  1.00 10.00      A   
ATOM   4341  HZ1 LYS A 457     -11.909  21.544  -4.028  1.00 10.00      A   
ATOM   4342  HZ2 LYS A 457     -11.575  21.060  -2.440  1.00 10.00      A   
ATOM   4343  HZ3 LYS A 457     -12.861  20.362  -3.288  1.00 10.00      A   
ATOM   4344  C   LYS A 457      -5.463  19.986  -1.283  1.00 10.00      A   
ATOM   4345  O   LYS A 457      -5.461  18.769  -1.464  1.00 10.00      A   
ATOM   4346  N   MET A 458      -4.363  20.679  -1.007  1.00 10.00      A   
ATOM   4347  HN  MET A 458      -4.425  21.651  -0.904  1.00 10.00      A   
ATOM   4348  CA  MET A 458      -3.066  20.031  -0.871  1.00 10.00      A   
ATOM   4349  CB  MET A 458      -1.948  21.068  -0.766  1.00 10.00      A   
ATOM   4350  CG  MET A 458      -0.555  20.490  -0.936  1.00 10.00      A   
ATOM   4351  SD  MET A 458       0.698  21.463  -0.088  1.00 10.00      A   
ATOM   4352  CE  MET A 458       0.254  21.147   1.618  1.00 10.00      A   
ATOM   4353  C   MET A 458      -3.057  19.121   0.352  1.00 10.00      A   
ATOM   4354  O   MET A 458      -3.031  19.588   1.490  1.00 10.00      A   
ATOM   4355  N   GLU A 459      -3.079  17.822   0.106  1.00 10.00      A   
ATOM   4356  HN  GLU A 459      -3.078  17.515  -0.823  1.00 10.00      A   
ATOM   4357  CA  GLU A 459      -3.102  16.843   1.181  1.00 10.00      A   
ATOM   4358  CB  GLU A 459      -3.907  15.606   0.772  1.00 10.00      A   
ATOM   4359  CG  GLU A 459      -5.319  15.914   0.292  1.00 10.00      A   
ATOM   4360  CD  GLU A 459      -6.225  14.700   0.328  1.00 10.00      A   
ATOM   4361  OE1 GLU A 459      -5.827  13.643  -0.197  1.00 10.00      A   
ATOM   4362  OE2 GLU A 459      -7.333  14.796   0.898  1.00 10.00      A   
ATOM   4363  C   GLU A 459      -1.705  16.442   1.638  1.00 10.00      A   
ATOM   4364  O   GLU A 459      -1.492  16.150   2.814  1.00 10.00      A   
ATOM   4365  N   MET A 460      -0.751  16.425   0.722  1.00 10.00      A   
ATOM   4366  HN  MET A 460      -0.960  16.683  -0.205  1.00 10.00      A   
ATOM   4367  CA  MET A 460       0.609  16.035   1.072  1.00 10.00      A   
ATOM   4368  CB  MET A 460       0.893  14.605   0.607  1.00 10.00      A   
ATOM   4369  CG  MET A 460       2.323  14.146   0.840  1.00 10.00      A   
ATOM   4370  SD  MET A 460       2.520  12.372   0.612  1.00 10.00      A   
ATOM   4371  CE  MET A 460       4.294  12.220   0.791  1.00 10.00      A   
ATOM   4372  C   MET A 460       1.644  16.991   0.501  1.00 10.00      A   
ATOM   4373  O   MET A 460       1.582  17.356  -0.671  1.00 10.00      A   
ATOM   4374  N   LEU A 461       2.594  17.386   1.343  1.00 10.00      A   
ATOM   4375  HN  LEU A 461       2.567  17.068   2.274  1.00 10.00      A   
ATOM   4376  CA  LEU A 461       3.667  18.285   0.936  1.00 10.00      A   
ATOM   4377  CB  LEU A 461       3.378  19.715   1.402  1.00 10.00      A   
ATOM   4378  CG  LEU A 461       4.449  20.768   1.095  1.00 10.00      A   
ATOM   4379  CD1 LEU A 461       4.592  20.974  -0.405  1.00 10.00      A   
ATOM   4380  CD2 LEU A 461       4.120  22.082   1.786  1.00 10.00      A   
ATOM   4381  C   LEU A 461       5.004  17.823   1.507  1.00 10.00      A   
ATOM   4382  O   LEU A 461       5.130  17.601   2.714  1.00 10.00      A   
ATOM   4383  N   SER A 462       5.992  17.683   0.638  1.00 10.00      A   
ATOM   4384  HN  SER A 462       5.824  17.863  -0.312  1.00 10.00      A   
ATOM   4385  CA  SER A 462       7.317  17.263   1.049  1.00 10.00      A   
ATOM   4386  CB  SER A 462       7.748  16.031   0.244  1.00 10.00      A   
ATOM   4387  OG  SER A 462       6.713  15.056   0.225  1.00 10.00      A   
ATOM   4388  HG  SER A 462       6.897  14.368   0.895  1.00 10.00      A   
ATOM   4389  C   SER A 462       8.309  18.410   0.865  1.00 10.00      A   
ATOM   4390  O   SER A 462       8.610  18.810  -0.261  1.00 10.00      A   
ATOM   4391  N   VAL A 463       8.786  18.951   1.979  1.00 10.00      A   
ATOM   4392  HN  VAL A 463       8.486  18.597   2.849  1.00 10.00      A   
ATOM   4393  CA  VAL A 463       9.740  20.055   1.963  1.00 10.00      A   
ATOM   4394  CB  VAL A 463       9.364  21.139   3.003  1.00 10.00      A   
ATOM   4395  CG1 VAL A 463      10.197  22.400   2.804  1.00 10.00      A   
ATOM   4396  CG2 VAL A 463       7.880  21.463   2.934  1.00 10.00      A   
ATOM   4397  C   VAL A 463      11.153  19.554   2.259  1.00 10.00      A   
ATOM   4398  O   VAL A 463      11.382  18.827   3.231  1.00 10.00      A   
ATOM   4399  N   ALA A 464      12.100  19.946   1.417  1.00 10.00      A   
ATOM   4400  HN  ALA A 464      11.861  20.517   0.659  1.00 10.00      A   
ATOM   4401  CA  ALA A 464      13.485  19.544   1.585  1.00 10.00      A   
ATOM   4402  CB  ALA A 464      13.755  18.270   0.804  1.00 10.00      A   
ATOM   4403  C   ALA A 464      14.432  20.651   1.132  1.00 10.00      A   
ATOM   4404  O   ALA A 464      14.408  21.053  -0.034  1.00 10.00      A   
ATOM   4405  N   PHE A 465      15.262  21.128   2.063  1.00 10.00      A   
ATOM   4406  HN  PHE A 465      15.219  20.751   2.969  1.00 10.00      A   
ATOM   4407  CA  PHE A 465      16.239  22.189   1.787  1.00 10.00      A   
ATOM   4408  CB  PHE A 465      17.322  21.700   0.814  1.00 10.00      A   
ATOM   4409  CG  PHE A 465      18.206  20.607   1.352  1.00 10.00      A   
ATOM   4410  CD1 PHE A 465      17.857  19.271   1.209  1.00 10.00      A   
ATOM   4411  CD2 PHE A 465      19.389  20.915   1.999  1.00 10.00      A   
ATOM   4412  CE1 PHE A 465      18.670  18.269   1.703  1.00 10.00      A   
ATOM   4413  CE2 PHE A 465      20.204  19.918   2.494  1.00 10.00      A   
ATOM   4414  CZ  PHE A 465      19.845  18.592   2.347  1.00 10.00      A   
ATOM   4415  C   PHE A 465      15.560  23.447   1.234  1.00 10.00      A   
ATOM   4416  O   PHE A 465      15.949  23.966   0.186  1.00 10.00      A   
ATOM   4417  N   ALA A 466      14.544  23.926   1.938  1.00 10.00      A   
ATOM   4418  HN  ALA A 466      14.285  23.477   2.768  1.00 10.00      A   
ATOM   4419  CA  ALA A 466      13.809  25.109   1.517  1.00 10.00      A   
ATOM   4420  CB  ALA A 466      12.644  24.715   0.620  1.00 10.00      A   
ATOM   4421  C   ALA A 466      13.311  25.892   2.726  1.00 10.00      A   
ATOM   4422  O   ALA A 466      13.145  25.334   3.811  1.00 10.00      A   
ATOM   4423  N   GLY A 467      13.084  27.182   2.532  1.00 10.00      A   
ATOM   4424  HN  GLY A 467      13.249  27.569   1.642  1.00 10.00      A   
ATOM   4425  CA  GLY A 467      12.605  28.028   3.609  1.00 10.00      A   
ATOM   4426  C   GLY A 467      13.699  28.899   4.190  1.00 10.00      A   
ATOM   4427  O   GLY A 467      14.887  28.595   4.044  1.00 10.00      A   
ATOM   4428  N   ASP A 468      13.300  29.988   4.834  1.00 10.00      A   
ATOM   4429  HN  ASP A 468      12.328  30.185   4.892  1.00 10.00      A   
ATOM   4430  CA  ASP A 468      14.247  30.909   5.452  1.00 10.00      A   
ATOM   4431  CB  ASP A 468      14.137  32.310   4.845  1.00 10.00      A   
ATOM   4432  CG  ASP A 468      15.198  32.584   3.798  1.00 10.00      A   
ATOM   4433  OD1 ASP A 468      16.351  32.144   3.983  1.00 10.00      A   
ATOM   4434  OD2 ASP A 468      14.883  33.242   2.783  1.00 10.00      A   
ATOM   4435  C   ASP A 468      14.045  30.977   6.962  1.00 10.00      A   
ATOM   4436  O   ASP A 468      15.010  30.973   7.731  1.00 10.00      A   
ATOM   4437  N   SER A 469      12.791  31.036   7.386  1.00 10.00      A   
ATOM   4438  HN  SER A 469      12.056  31.025   6.729  1.00 10.00      A   
ATOM   4439  CA  SER A 469      12.472  31.105   8.805  1.00 10.00      A   
ATOM   4440  CB  SER A 469      12.308  32.561   9.263  1.00 10.00      A   
ATOM   4441  OG  SER A 469      11.196  33.192   8.644  1.00 10.00      A   
ATOM   4442  HG  SER A 469      11.056  32.812   7.756  1.00 10.00      A   
ATOM   4443  C   SER A 469      11.228  30.283   9.123  1.00 10.00      A   
ATOM   4444  O   SER A 469      10.728  29.552   8.271  1.00 10.00      A   
ATOM   4445  N   ASP A 470      10.725  30.414  10.347  1.00 10.00      A   
ATOM   4446  HN  ASP A 470      11.156  31.030  10.978  1.00 10.00      A   
ATOM   4447  CA  ASP A 470       9.546  29.670  10.782  1.00 10.00      A   
ATOM   4448  CB  ASP A 470       9.344  29.802  12.291  1.00 10.00      A   
ATOM   4449  CG  ASP A 470       9.786  28.570  13.057  1.00 10.00      A   
ATOM   4450  OD1 ASP A 470       8.916  27.768  13.462  1.00 10.00      A   
ATOM   4451  OD2 ASP A 470      11.004  28.411  13.273  1.00 10.00      A   
ATOM   4452  C   ASP A 470       8.289  30.122  10.052  1.00 10.00      A   
ATOM   4453  O   ASP A 470       7.286  29.408  10.034  1.00 10.00      A   
ATOM   4454  N   LEU A 471       8.346  31.305   9.443  1.00 10.00      A   
ATOM   4455  HN  LEU A 471       9.177  31.825   9.484  1.00 10.00      A   
ATOM   4456  CA  LEU A 471       7.202  31.845   8.711  1.00 10.00      A   
ATOM   4457  CB  LEU A 471       7.515  33.221   8.121  1.00 10.00      A   
ATOM   4458  CG  LEU A 471       7.016  34.429   8.920  1.00 10.00      A   
ATOM   4459  CD1 LEU A 471       7.210  35.708   8.119  1.00 10.00      A   
ATOM   4460  CD2 LEU A 471       5.555  34.254   9.313  1.00 10.00      A   
ATOM   4461  C   LEU A 471       6.743  30.892   7.618  1.00 10.00      A   
ATOM   4462  O   LEU A 471       5.543  30.709   7.416  1.00 10.00      A   
ATOM   4463  N   GLY A 472       7.702  30.261   6.945  1.00 10.00      A   
ATOM   4464  HN  GLY A 472       8.643  30.432   7.173  1.00 10.00      A   
ATOM   4465  CA  GLY A 472       7.377  29.325   5.887  1.00 10.00      A   
ATOM   4466  C   GLY A 472       6.500  28.191   6.383  1.00 10.00      A   
ATOM   4467  O   GLY A 472       5.546  27.793   5.717  1.00 10.00      A   
ATOM   4468  N   MET A 473       6.802  27.693   7.570  1.00 10.00      A   
ATOM   4469  HN  MET A 473       7.554  28.074   8.071  1.00 10.00      A   
ATOM   4470  CA  MET A 473       6.031  26.606   8.153  1.00 10.00      A   
ATOM   4471  CB  MET A 473       6.824  25.937   9.278  1.00 10.00      A   
ATOM   4472  CG  MET A 473       6.140  24.721   9.883  1.00 10.00      A   
ATOM   4473  SD  MET A 473       7.244  23.727  10.908  1.00 10.00      A   
ATOM   4474  CE  MET A 473       7.730  24.919  12.156  1.00 10.00      A   
ATOM   4475  C   MET A 473       4.689  27.121   8.671  1.00 10.00      A   
ATOM   4476  O   MET A 473       3.671  26.433   8.582  1.00 10.00      A   
ATOM   4477  N   HIS A 474       4.695  28.343   9.195  1.00 10.00      A   
ATOM   4478  HN  HIS A 474       5.543  28.842   9.230  1.00 10.00      A   
ATOM   4479  CA  HIS A 474       3.484  28.969   9.724  1.00 10.00      A   
ATOM   4480  CB  HIS A 474       3.834  30.306  10.396  1.00 10.00      A   
ATOM   4481  CG  HIS A 474       2.676  30.989  11.063  1.00 10.00      A   
ATOM   4482  ND1 HIS A 474       2.048  30.433  12.152  1.00 10.00      A   
ATOM   4483  CD2 HIS A 474       2.086  32.172  10.763  1.00 10.00      A   
ATOM   4484  CE1 HIS A 474       1.095  31.284  12.492  1.00 10.00      A   
ATOM   4485  NE2 HIS A 474       1.082  32.346  11.681  1.00 10.00      A   
ATOM   4486  HE2 HIS A 474       0.464  33.108  11.731  1.00 10.00      A   
ATOM   4487  C   HIS A 474       2.461  29.187   8.611  1.00 10.00      A   
ATOM   4488  O   HIS A 474       1.265  28.954   8.797  1.00 10.00      A   
ATOM   4489  N   HIS A 475       2.944  29.632   7.456  1.00 10.00      A   
ATOM   4490  HN  HIS A 475       3.907  29.808   7.383  1.00 10.00      A   
ATOM   4491  CA  HIS A 475       2.090  29.884   6.300  1.00 10.00      A   
ATOM   4492  CB  HIS A 475       2.915  30.432   5.128  1.00 10.00      A   
ATOM   4493  CG  HIS A 475       3.168  31.908   5.177  1.00 10.00      A   
ATOM   4494  ND1 HIS A 475       2.179  32.860   5.069  1.00 10.00      A   
ATOM   4495  HD1 HIS A 475       1.217  32.686   4.962  1.00 10.00      A   
ATOM   4496  CD2 HIS A 475       4.333  32.595   5.311  1.00 10.00      A   
ATOM   4497  CE1 HIS A 475       2.756  34.064   5.146  1.00 10.00      A   
ATOM   4498  NE2 HIS A 475       4.065  33.960   5.294  1.00 10.00      A   
ATOM   4499  C   HIS A 475       1.356  28.616   5.862  1.00 10.00      A   
ATOM   4500  O   HIS A 475       0.175  28.653   5.526  1.00 10.00      A   
ATOM   4501  N   VAL A 476       2.061  27.490   5.886  1.00 10.00      A   
ATOM   4502  HN  VAL A 476       2.999  27.517   6.177  1.00 10.00      A   
ATOM   4503  CA  VAL A 476       1.479  26.216   5.477  1.00 10.00      A   
ATOM   4504  CB  VAL A 476       2.572  25.150   5.214  1.00 10.00      A   
ATOM   4505  CG1 VAL A 476       1.954  23.817   4.816  1.00 10.00      A   
ATOM   4506  CG2 VAL A 476       3.543  25.626   4.146  1.00 10.00      A   
ATOM   4507  C   VAL A 476       0.476  25.690   6.507  1.00 10.00      A   
ATOM   4508  O   VAL A 476      -0.666  25.366   6.168  1.00 10.00      A   
ATOM   4509  N   LEU A 477       0.899  25.641   7.768  1.00 10.00      A   
ATOM   4510  HN  LEU A 477       1.808  25.949   7.978  1.00 10.00      A   
ATOM   4511  CA  LEU A 477       0.057  25.141   8.848  1.00 10.00      A   
ATOM   4512  CB  LEU A 477       0.832  25.106  10.164  1.00 10.00      A   
ATOM   4513  CG  LEU A 477       1.930  24.044  10.267  1.00 10.00      A   
ATOM   4514  CD1 LEU A 477       2.718  24.213  11.557  1.00 10.00      A   
ATOM   4515  CD2 LEU A 477       1.339  22.644  10.178  1.00 10.00      A   
ATOM   4516  C   LEU A 477      -1.237  25.940   8.997  1.00 10.00      A   
ATOM   4517  O   LEU A 477      -2.263  25.398   9.407  1.00 10.00      A   
ATOM   4518  N   SER A 478      -1.193  27.218   8.640  1.00 10.00      A   
ATOM   4519  HN  SER A 478      -0.352  27.591   8.299  1.00 10.00      A   
ATOM   4520  CA  SER A 478      -2.370  28.076   8.735  1.00 10.00      A   
ATOM   4521  CB  SER A 478      -2.023  29.370   9.472  1.00 10.00      A   
ATOM   4522  OG  SER A 478      -1.027  29.154  10.460  1.00 10.00      A   
ATOM   4523  HG  SER A 478      -0.212  28.860  10.034  1.00 10.00      A   
ATOM   4524  C   SER A 478      -2.908  28.405   7.342  1.00 10.00      A   
ATOM   4525  O   SER A 478      -3.615  29.399   7.149  1.00 10.00      A   
ATOM   4526  N   GLY A 479      -2.585  27.563   6.375  1.00 10.00      A   
ATOM   4527  HN  GLY A 479      -2.040  26.774   6.584  1.00 10.00      A   
ATOM   4528  CA  GLY A 479      -3.029  27.803   5.020  1.00 10.00      A   
ATOM   4529  C   GLY A 479      -3.721  26.621   4.380  1.00 10.00      A   
ATOM   4530  O   GLY A 479      -4.849  26.744   3.893  1.00 10.00      A   
ATOM   4531  N   CYS A 480      -3.048  25.481   4.374  1.00 10.00      A   
ATOM   4532  HN  CYS A 480      -2.155  25.446   4.783  1.00 10.00      A   
ATOM   4533  CA  CYS A 480      -3.596  24.275   3.776  1.00 10.00      A   
ATOM   4534  CB  CYS A 480      -2.472  23.296   3.451  1.00 10.00      A   
ATOM   4535  SG  CYS A 480      -1.088  24.073   2.584  1.00 10.00      A   
ATOM   4536  HG  CYS A 480      -1.578  24.717   1.530  1.00 10.00      A   
ATOM   4537  C   CYS A 480      -4.652  23.642   4.672  1.00 10.00      A   
ATOM   4538  O   CYS A 480      -4.364  23.177   5.778  1.00 10.00      A   
ATOM   4539  N   ASP A 481      -5.884  23.648   4.190  1.00 10.00      A   
ATOM   4540  HN  ASP A 481      -6.045  24.044   3.309  1.00 10.00      A   
ATOM   4541  CA  ASP A 481      -7.003  23.091   4.936  1.00 10.00      A   
ATOM   4542  CB  ASP A 481      -8.331  23.586   4.357  1.00 10.00      A   
ATOM   4543  CG  ASP A 481      -9.292  24.055   5.429  1.00 10.00      A   
ATOM   4544  OD1 ASP A 481      -9.977  23.209   6.037  1.00 10.00      A   
ATOM   4545  OD2 ASP A 481      -9.359  25.280   5.674  1.00 10.00      A   
ATOM   4546  C   ASP A 481      -6.969  21.568   4.942  1.00 10.00      A   
ATOM   4547  O   ASP A 481      -7.019  20.943   6.005  1.00 10.00      A   
ATOM   4548  N   SER A 482      -6.853  20.982   3.755  1.00 10.00      A   
ATOM   4549  HN  SER A 482      -6.790  21.542   2.951  1.00 10.00      A   
ATOM   4550  CA  SER A 482      -6.831  19.529   3.604  1.00 10.00      A   
ATOM   4551  CB  SER A 482      -7.280  19.145   2.189  1.00 10.00      A   
ATOM   4552  OG  SER A 482      -8.414  19.901   1.788  1.00 10.00      A   
ATOM   4553  HG  SER A 482      -8.123  20.758   1.445  1.00 10.00      A   
ATOM   4554  C   SER A 482      -5.455  18.925   3.908  1.00 10.00      A   
ATOM   4555  O   SER A 482      -5.037  17.971   3.259  1.00 10.00      A   
ATOM   4556  N   LEU A 483      -4.762  19.472   4.903  1.00 10.00      A   
ATOM   4557  HN  LEU A 483      -5.147  20.220   5.401  1.00 10.00      A   
ATOM   4558  CA  LEU A 483      -3.445  18.973   5.281  1.00 10.00      A   
ATOM   4559  CB  LEU A 483      -2.773  19.928   6.269  1.00 10.00      A   
ATOM   4560  CG  LEU A 483      -1.590  20.734   5.732  1.00 10.00      A   
ATOM   4561  CD1 LEU A 483      -1.105  21.724   6.778  1.00 10.00      A   
ATOM   4562  CD2 LEU A 483      -0.462  19.806   5.311  1.00 10.00      A   
ATOM   4563  C   LEU A 483      -3.548  17.579   5.889  1.00 10.00      A   
ATOM   4564  O   LEU A 483      -4.223  17.377   6.900  1.00 10.00      A   
ATOM   4565  N   ARG A 484      -2.882  16.617   5.266  1.00 10.00      A   
ATOM   4566  HN  ARG A 484      -2.369  16.834   4.457  1.00 10.00      A   
ATOM   4567  CA  ARG A 484      -2.901  15.241   5.745  1.00 10.00      A   
ATOM   4568  CB  ARG A 484      -3.552  14.326   4.707  1.00 10.00      A   
ATOM   4569  CG  ARG A 484      -5.045  14.533   4.520  1.00 10.00      A   
ATOM   4570  CD  ARG A 484      -5.592  13.576   3.472  1.00 10.00      A   
ATOM   4571  NE  ARG A 484      -5.088  12.212   3.658  1.00 10.00      A   
ATOM   4572  HE  ARG A 484      -5.094  11.857   4.571  1.00 10.00      A   
ATOM   4573  CZ  ARG A 484      -4.643  11.433   2.674  1.00 10.00      A   
ATOM   4574  NH1 ARG A 484      -4.641  11.846   1.412  1.00 10.00      A   
ATOM   4575 HH11 ARG A 484      -4.289  11.213   0.659  1.00 10.00      A   
ATOM   4576 HH12 ARG A 484      -4.995  12.802   1.158  1.00 10.00      A   
ATOM   4577  NH2 ARG A 484      -4.188  10.224   2.951  1.00 10.00      A   
ATOM   4578 HH21 ARG A 484      -3.834   9.602   2.183  1.00 10.00      A   
ATOM   4579 HH22 ARG A 484      -4.167   9.879   3.931  1.00 10.00      A   
ATOM   4580  C   ARG A 484      -1.490  14.745   6.040  1.00 10.00      A   
ATOM   4581  O   ARG A 484      -1.210  14.240   7.129  1.00 10.00      A   
ATOM   4582  N   LYS A 485      -0.605  14.891   5.064  1.00 10.00      A   
ATOM   4583  HN  LYS A 485      -0.886  15.314   4.219  1.00 10.00      A   
ATOM   4584  CA  LYS A 485       0.774  14.452   5.202  1.00 10.00      A   
ATOM   4585  CB  LYS A 485       1.063  13.339   4.187  1.00 10.00      A   
ATOM   4586  CG  LYS A 485       0.336  12.030   4.462  1.00 10.00      A   
ATOM   4587  CD  LYS A 485       0.236  11.170   3.210  1.00 10.00      A   
ATOM   4588  CE  LYS A 485       0.255   9.693   3.563  1.00 10.00      A   
ATOM   4589  NZ  LYS A 485      -0.276   8.841   2.468  1.00 10.00      A   
ATOM   4590  HZ1 LYS A 485      -1.254   9.128   2.232  1.00 10.00      A   
ATOM   4591  HZ2 LYS A 485      -0.295   7.843   2.766  1.00 10.00      A   
ATOM   4592  HZ3 LYS A 485       0.312   8.928   1.621  1.00 10.00      A   
ATOM   4593  C   LYS A 485       1.733  15.619   4.980  1.00 10.00      A   
ATOM   4594  O   LYS A 485       1.678  16.289   3.950  1.00 10.00      A   
ATOM   4595  N   LEU A 486       2.600  15.869   5.951  1.00 10.00      A   
ATOM   4596  HN  LEU A 486       2.599  15.308   6.754  1.00 10.00      A   
ATOM   4597  CA  LEU A 486       3.565  16.953   5.849  1.00 10.00      A   
ATOM   4598  CB  LEU A 486       3.147  18.136   6.730  1.00 10.00      A   
ATOM   4599  CG  LEU A 486       4.013  19.398   6.636  1.00 10.00      A   
ATOM   4600  CD1 LEU A 486       4.036  19.932   5.212  1.00 10.00      A   
ATOM   4601  CD2 LEU A 486       3.507  20.462   7.597  1.00 10.00      A   
ATOM   4602  C   LEU A 486       4.962  16.473   6.230  1.00 10.00      A   
ATOM   4603  O   LEU A 486       5.207  16.077   7.372  1.00 10.00      A   
ATOM   4604  N   GLU A 487       5.870  16.509   5.266  1.00 10.00      A   
ATOM   4605  HN  GLU A 487       5.613  16.842   4.376  1.00 10.00      A   
ATOM   4606  CA  GLU A 487       7.243  16.078   5.485  1.00 10.00      A   
ATOM   4607  CB  GLU A 487       7.628  15.002   4.473  1.00 10.00      A   
ATOM   4608  CG  GLU A 487       6.534  13.989   4.197  1.00 10.00      A   
ATOM   4609  CD  GLU A 487       6.979  12.894   3.253  1.00 10.00      A   
ATOM   4610  OE1 GLU A 487       7.181  13.179   2.057  1.00 10.00      A   
ATOM   4611  OE2 GLU A 487       7.121  11.740   3.707  1.00 10.00      A   
ATOM   4612  C   GLU A 487       8.192  17.254   5.348  1.00 10.00      A   
ATOM   4613  O   GLU A 487       8.130  17.999   4.371  1.00 10.00      A   
ATOM   4614  N   ILE A 488       9.056  17.426   6.332  1.00 10.00      A   
ATOM   4615  HN  ILE A 488       9.034  16.807   7.100  1.00 10.00      A   
ATOM   4616  CA  ILE A 488      10.027  18.509   6.323  1.00 10.00      A   
ATOM   4617  CB  ILE A 488       9.626  19.630   7.309  1.00 10.00      A   
ATOM   4618  CG1 ILE A 488       8.268  20.229   6.924  1.00 10.00      A   
ATOM   4619  CG2 ILE A 488      10.690  20.716   7.344  1.00 10.00      A   
ATOM   4620  CD1 ILE A 488       7.678  21.141   7.976  1.00 10.00      A   
ATOM   4621  C   ILE A 488      11.408  17.983   6.705  1.00 10.00      A   
ATOM   4622  O   ILE A 488      11.611  17.501   7.821  1.00 10.00      A   
ATOM   4623  N   ARG A 489      12.354  18.066   5.781  1.00 10.00      A   
ATOM   4624  HN  ARG A 489      12.140  18.454   4.900  1.00 10.00      A   
ATOM   4625  CA  ARG A 489      13.710  17.603   6.051  1.00 10.00      A   
ATOM   4626  CB  ARG A 489      14.005  16.264   5.366  1.00 10.00      A   
ATOM   4627  CG  ARG A 489      14.231  16.339   3.865  1.00 10.00      A   
ATOM   4628  CD  ARG A 489      15.298  15.349   3.422  1.00 10.00      A   
ATOM   4629  NE  ARG A 489      16.588  15.618   4.056  1.00 10.00      A   
ATOM   4630  HE  ARG A 489      16.693  16.484   4.511  1.00 10.00      A   
ATOM   4631  CZ  ARG A 489      17.616  14.769   4.059  1.00 10.00      A   
ATOM   4632  NH1 ARG A 489      17.516  13.589   3.459  1.00 10.00      A   
ATOM   4633 HH11 ARG A 489      16.633  13.318   2.981  1.00 10.00      A   
ATOM   4634 HH12 ARG A 489      18.325  12.926   3.464  1.00 10.00      A   
ATOM   4635  NH2 ARG A 489      18.743  15.103   4.663  1.00 10.00      A   
ATOM   4636 HH21 ARG A 489      19.549  14.446   4.671  1.00 10.00      A   
ATOM   4637 HH22 ARG A 489      18.829  16.041   5.142  1.00 10.00      A   
ATOM   4638  C   ARG A 489      14.745  18.657   5.670  1.00 10.00      A   
ATOM   4639  O   ARG A 489      14.648  19.283   4.609  1.00 10.00      A   
ATOM   4640  N   ASP A 490      15.717  18.856   6.556  1.00 10.00      A   
ATOM   4641  HN  ASP A 490      15.709  18.333   7.388  1.00 10.00      A   
ATOM   4642  CA  ASP A 490      16.793  19.831   6.347  1.00 10.00      A   
ATOM   4643  CB  ASP A 490      17.764  19.371   5.253  1.00 10.00      A   
ATOM   4644  CG  ASP A 490      18.986  18.665   5.802  1.00 10.00      A   
ATOM   4645  OD1 ASP A 490      19.962  19.352   6.170  1.00 10.00      A   
ATOM   4646  OD2 ASP A 490      18.977  17.418   5.866  1.00 10.00      A   
ATOM   4647  C   ASP A 490      16.246  21.216   6.025  1.00 10.00      A   
ATOM   4648  O   ASP A 490      16.442  21.737   4.927  1.00 10.00      A   
ATOM   4649  N   CYS A 491      15.542  21.798   6.979  1.00 10.00      A   
ATOM   4650  HN  CYS A 491      15.427  21.342   7.836  1.00 10.00      A   
ATOM   4651  CA  CYS A 491      14.955  23.115   6.797  1.00 10.00      A   
ATOM   4652  CB  CYS A 491      13.470  22.987   6.443  1.00 10.00      A   
ATOM   4653  SG  CYS A 491      13.137  22.017   4.953  1.00 10.00      A   
ATOM   4654  HG  CYS A 491      13.965  20.979   4.947  1.00 10.00      A   
ATOM   4655  C   CYS A 491      15.125  23.943   8.068  1.00 10.00      A   
ATOM   4656  O   CYS A 491      15.180  23.387   9.169  1.00 10.00      A   
ATOM   4657  N   PRO A 492      15.202  25.278   7.937  1.00 10.00      A   
ATOM   4658  CA  PRO A 492      15.371  26.193   9.073  1.00 10.00      A   
ATOM   4659  CB  PRO A 492      15.788  27.522   8.417  1.00 10.00      A   
ATOM   4660  CG  PRO A 492      16.003  27.210   6.972  1.00 10.00      A   
ATOM   4661  CD  PRO A 492      15.153  26.013   6.671  1.00 10.00      A   
ATOM   4662  C   PRO A 492      14.080  26.385   9.867  1.00 10.00      A   
ATOM   4663  O   PRO A 492      13.893  27.405  10.528  1.00 10.00      A   
ATOM   4664  N   PHE A 493      13.194  25.404   9.789  1.00 10.00      A   
ATOM   4665  HN  PHE A 493      13.403  24.620   9.244  1.00 10.00      A   
ATOM   4666  CA  PHE A 493      11.935  25.454  10.510  1.00 10.00      A   
ATOM   4667  CB  PHE A 493      10.869  24.602   9.810  1.00 10.00      A   
ATOM   4668  CG  PHE A 493      10.518  25.063   8.421  1.00 10.00      A   
ATOM   4669  CD1 PHE A 493      10.015  24.166   7.494  1.00 10.00      A   
ATOM   4670  CD2 PHE A 493      10.691  26.386   8.040  1.00 10.00      A   
ATOM   4671  CE1 PHE A 493       9.690  24.573   6.216  1.00 10.00      A   
ATOM   4672  CE2 PHE A 493      10.367  26.799   6.762  1.00 10.00      A   
ATOM   4673  CZ  PHE A 493       9.867  25.891   5.849  1.00 10.00      A   
ATOM   4674  C   PHE A 493      12.155  24.960  11.930  1.00 10.00      A   
ATOM   4675  O   PHE A 493      12.607  23.830  12.138  1.00 10.00      A   
ATOM   4676  N   GLY A 494      11.863  25.814  12.896  1.00 10.00      A   
ATOM   4677  HN  GLY A 494      11.499  26.701  12.670  1.00 10.00      A   
ATOM   4678  CA  GLY A 494      12.054  25.452  14.278  1.00 10.00      A   
ATOM   4679  C   GLY A 494      10.777  24.995  14.943  1.00 10.00      A   
ATOM   4680  O   GLY A 494      10.046  24.162  14.409  1.00 10.00      A   
ATOM   4681  N   ASP A 495      10.506  25.555  16.106  1.00 10.00      A   
ATOM   4682  HN  ASP A 495      11.123  26.226  16.466  1.00 10.00      A   
ATOM   4683  CA  ASP A 495       9.325  25.203  16.871  1.00 10.00      A   
ATOM   4684  CB  ASP A 495       9.738  24.555  18.196  1.00 10.00      A   
ATOM   4685  CG  ASP A 495      10.851  25.312  18.900  1.00 10.00      A   
ATOM   4686  OD1 ASP A 495      11.976  24.772  19.012  1.00 10.00      A   
ATOM   4687  OD2 ASP A 495      10.615  26.458  19.332  1.00 10.00      A   
ATOM   4688  C   ASP A 495       8.457  26.423  17.135  1.00 10.00      A   
ATOM   4689  O   ASP A 495       7.452  26.341  17.841  1.00 10.00      A   
ATOM   4690  N   LYS A 496       8.830  27.546  16.536  1.00 10.00      A   
ATOM   4691  HN  LYS A 496       9.610  27.533  15.940  1.00 10.00      A   
ATOM   4692  CA  LYS A 496       8.093  28.791  16.719  1.00 10.00      A   
ATOM   4693  CB  LYS A 496       8.853  29.970  16.109  1.00 10.00      A   
ATOM   4694  CG  LYS A 496      10.349  29.949  16.365  1.00 10.00      A   
ATOM   4695  CD  LYS A 496      11.068  30.916  15.443  1.00 10.00      A   
ATOM   4696  CE  LYS A 496      12.567  30.657  15.415  1.00 10.00      A   
ATOM   4697  NZ  LYS A 496      12.906  29.310  14.876  1.00 10.00      A   
ATOM   4698  HZ1 LYS A 496      12.982  28.624  15.652  1.00 10.00      A   
ATOM   4699  HZ2 LYS A 496      13.816  29.345  14.367  1.00 10.00      A   
ATOM   4700  HZ3 LYS A 496      12.166  28.987  14.210  1.00 10.00      A   
ATOM   4701  C   LYS A 496       6.709  28.692  16.095  1.00 10.00      A   
ATOM   4702  O   LYS A 496       5.709  29.045  16.714  1.00 10.00      A   
ATOM   4703  N   ALA A 497       6.662  28.213  14.862  1.00 10.00      A   
ATOM   4704  HN  ALA A 497       7.507  27.969  14.407  1.00 10.00      A   
ATOM   4705  CA  ALA A 497       5.400  28.058  14.151  1.00 10.00      A   
ATOM   4706  CB  ALA A 497       5.631  28.091  12.648  1.00 10.00      A   
ATOM   4707  C   ALA A 497       4.723  26.756  14.555  1.00 10.00      A   
ATOM   4708  O   ALA A 497       3.498  26.640  14.515  1.00 10.00      A   
ATOM   4709  N   LEU A 498       5.534  25.784  14.954  1.00 10.00      A   
ATOM   4710  HN  LEU A 498       6.499  25.945  14.959  1.00 10.00      A   
ATOM   4711  CA  LEU A 498       5.034  24.483  15.375  1.00 10.00      A   
ATOM   4712  CB  LEU A 498       6.201  23.524  15.616  1.00 10.00      A   
ATOM   4713  CG  LEU A 498       5.842  22.090  16.009  1.00 10.00      A   
ATOM   4714  CD1 LEU A 498       4.988  21.436  14.937  1.00 10.00      A   
ATOM   4715  CD2 LEU A 498       7.103  21.277  16.261  1.00 10.00      A   
ATOM   4716  C   LEU A 498       4.190  24.610  16.638  1.00 10.00      A   
ATOM   4717  O   LEU A 498       3.058  24.132  16.693  1.00 10.00      A   
ATOM   4718  N   LEU A 499       4.736  25.286  17.642  1.00 10.00      A   
ATOM   4719  HN  LEU A 499       5.637  25.670  17.530  1.00 10.00      A   
ATOM   4720  CA  LEU A 499       4.032  25.475  18.909  1.00 10.00      A   
ATOM   4721  CB  LEU A 499       4.993  25.967  19.996  1.00 10.00      A   
ATOM   4722  CG  LEU A 499       6.055  24.972  20.474  1.00 10.00      A   
ATOM   4723  CD1 LEU A 499       7.025  25.651  21.427  1.00 10.00      A   
ATOM   4724  CD2 LEU A 499       5.404  23.769  21.141  1.00 10.00      A   
ATOM   4725  C   LEU A 499       2.862  26.445  18.759  1.00 10.00      A   
ATOM   4726  O   LEU A 499       1.994  26.531  19.627  1.00 10.00      A   
ATOM   4727  N   ALA A 500       2.840  27.167  17.651  1.00 10.00      A   
ATOM   4728  HN  ALA A 500       3.556  27.048  16.992  1.00 10.00      A   
ATOM   4729  CA  ALA A 500       1.780  28.132  17.389  1.00 10.00      A   
ATOM   4730  CB  ALA A 500       2.329  29.328  16.626  1.00 10.00      A   
ATOM   4731  C   ALA A 500       0.629  27.498  16.617  1.00 10.00      A   
ATOM   4732  O   ALA A 500      -0.470  28.050  16.558  1.00 10.00      A   
ATOM   4733  N   ASN A 501       0.875  26.332  16.038  1.00 10.00      A   
ATOM   4734  HN  ASN A 501       1.760  25.921  16.141  1.00 10.00      A   
ATOM   4735  CA  ASN A 501      -0.147  25.643  15.259  1.00 10.00      A   
ATOM   4736  CB  ASN A 501       0.195  25.665  13.769  1.00 10.00      A   
ATOM   4737  CG  ASN A 501      -0.002  27.030  13.146  1.00 10.00      A   
ATOM   4738  OD1 ASN A 501      -1.118  27.400  12.780  1.00 10.00      A   
ATOM   4739  ND2 ASN A 501       1.079  27.790  13.029  1.00 10.00      A   
ATOM   4740 HD21 ASN A 501       1.937  27.431  13.349  1.00 10.00      A   
ATOM   4741 HD22 ASN A 501       0.980  28.683  12.632  1.00 10.00      A   
ATOM   4742  C   ASN A 501      -0.337  24.208  15.723  1.00 10.00      A   
ATOM   4743  O   ASN A 501      -0.613  23.316  14.921  1.00 10.00      A   
ATOM   4744  N   ALA A 502      -0.223  23.994  17.026  1.00 10.00      A   
ATOM   4745  HN  ALA A 502      -0.033  24.753  17.619  1.00 10.00      A   
ATOM   4746  CA  ALA A 502      -0.378  22.662  17.600  1.00 10.00      A   
ATOM   4747  CB  ALA A 502      -0.025  22.685  19.079  1.00 10.00      A   
ATOM   4748  C   ALA A 502      -1.801  22.137  17.400  1.00 10.00      A   
ATOM   4749  O   ALA A 502      -2.023  20.928  17.303  1.00 10.00      A   
ATOM   4750  N   SER A 503      -2.753  23.056  17.312  1.00 10.00      A   
ATOM   4751  HN  SER A 503      -2.509  24.003  17.377  1.00 10.00      A   
ATOM   4752  CA  SER A 503      -4.153  22.705  17.133  1.00 10.00      A   
ATOM   4753  CB  SER A 503      -5.017  23.940  17.377  1.00 10.00      A   
ATOM   4754  OG  SER A 503      -4.342  24.857  18.230  1.00 10.00      A   
ATOM   4755  HG  SER A 503      -4.113  25.650  17.727  1.00 10.00      A   
ATOM   4756  C   SER A 503      -4.429  22.123  15.740  1.00 10.00      A   
ATOM   4757  O   SER A 503      -5.330  21.301  15.570  1.00 10.00      A   
ATOM   4758  N   LYS A 504      -3.644  22.537  14.747  1.00 10.00      A   
ATOM   4759  HN  LYS A 504      -2.924  23.176  14.936  1.00 10.00      A   
ATOM   4760  CA  LYS A 504      -3.828  22.054  13.379  1.00 10.00      A   
ATOM   4761  CB  LYS A 504      -3.096  22.953  12.371  1.00 10.00      A   
ATOM   4762  CG  LYS A 504      -3.298  22.562  10.910  1.00 10.00      A   
ATOM   4763  CD  LYS A 504      -4.774  22.518  10.529  1.00 10.00      A   
ATOM   4764  CE  LYS A 504      -4.977  21.927   9.139  1.00 10.00      A   
ATOM   4765  NZ  LYS A 504      -6.382  21.468   8.933  1.00 10.00      A   
ATOM   4766  HZ1 LYS A 504      -6.625  20.728   9.627  1.00 10.00      A   
ATOM   4767  HZ2 LYS A 504      -6.501  21.079   7.976  1.00 10.00      A   
ATOM   4768  HZ3 LYS A 504      -7.041  22.265   9.051  1.00 10.00      A   
ATOM   4769  C   LYS A 504      -3.376  20.602  13.250  1.00 10.00      A   
ATOM   4770  O   LYS A 504      -3.886  19.852  12.413  1.00 10.00      A   
ATOM   4771  N   LEU A 505      -2.450  20.203  14.116  1.00 10.00      A   
ATOM   4772  HN  LEU A 505      -2.116  20.837  14.785  1.00 10.00      A   
ATOM   4773  CA  LEU A 505      -1.917  18.846  14.108  1.00 10.00      A   
ATOM   4774  CB  LEU A 505      -0.733  18.730  15.069  1.00 10.00      A   
ATOM   4775  CG  LEU A 505       0.526  19.505  14.674  1.00 10.00      A   
ATOM   4776  CD1 LEU A 505       1.571  19.436  15.778  1.00 10.00      A   
ATOM   4777  CD2 LEU A 505       1.093  18.982  13.363  1.00 10.00      A   
ATOM   4778  C   LEU A 505      -2.991  17.812  14.444  1.00 10.00      A   
ATOM   4779  O   LEU A 505      -2.818  16.623  14.182  1.00 10.00      A   
ATOM   4780  N   GLU A 506      -4.108  18.268  15.011  1.00 10.00      A   
ATOM   4781  HN  GLU A 506      -4.195  19.228  15.196  1.00 10.00      A   
ATOM   4782  CA  GLU A 506      -5.206  17.374  15.369  1.00 10.00      A   
ATOM   4783  CB  GLU A 506      -6.182  18.067  16.323  1.00 10.00      A   
ATOM   4784  CG  GLU A 506      -5.765  18.028  17.782  1.00 10.00      A   
ATOM   4785  CD  GLU A 506      -6.887  18.431  18.718  1.00 10.00      A   
ATOM   4786  OE1 GLU A 506      -6.842  19.553  19.260  1.00 10.00      A   
ATOM   4787  OE2 GLU A 506      -7.822  17.627  18.913  1.00 10.00      A   
ATOM   4788  C   GLU A 506      -5.955  16.898  14.131  1.00 10.00      A   
ATOM   4789  O   GLU A 506      -6.630  15.870  14.162  1.00 10.00      A   
ATOM   4790  N   THR A 507      -5.825  17.643  13.038  1.00 10.00      A   
ATOM   4791  HN  THR A 507      -5.250  18.437  13.067  1.00 10.00      A   
ATOM   4792  CA  THR A 507      -6.507  17.297  11.797  1.00 10.00      A   
ATOM   4793  CB  THR A 507      -7.232  18.518  11.188  1.00 10.00      A   
ATOM   4794  OG1 THR A 507      -6.376  19.672  11.242  1.00 10.00      A   
ATOM   4795  HG1 THR A 507      -5.475  19.402  11.471  1.00 10.00      A   
ATOM   4796  CG2 THR A 507      -8.519  18.812  11.951  1.00 10.00      A   
ATOM   4797  C   THR A 507      -5.545  16.707  10.770  1.00 10.00      A   
ATOM   4798  O   THR A 507      -5.875  16.592   9.591  1.00 10.00      A   
ATOM   4799  N   MET A 508      -4.358  16.329  11.219  1.00 10.00      A   
ATOM   4800  HN  MET A 508      -4.150  16.418  12.175  1.00 10.00      A   
ATOM   4801  CA  MET A 508      -3.359  15.761  10.324  1.00 10.00      A   
ATOM   4802  CB  MET A 508      -2.122  16.657  10.272  1.00 10.00      A   
ATOM   4803  CG  MET A 508      -2.336  17.959   9.516  1.00 10.00      A   
ATOM   4804  SD  MET A 508      -1.163  19.246   9.986  1.00 10.00      A   
ATOM   4805  CE  MET A 508       0.388  18.511   9.469  1.00 10.00      A   
ATOM   4806  C   MET A 508      -2.979  14.360  10.774  1.00 10.00      A   
ATOM   4807  O   MET A 508      -2.915  14.091  11.973  1.00 10.00      A   
ATOM   4808  N   ARG A 509      -2.729  13.470   9.815  1.00 10.00      A   
ATOM   4809  HN  ARG A 509      -2.792  13.746   8.876  1.00 10.00      A   
ATOM   4810  CA  ARG A 509      -2.368  12.093  10.130  1.00 10.00      A   
ATOM   4811  CB  ARG A 509      -2.307  11.216   8.875  1.00 10.00      A   
ATOM   4812  CG  ARG A 509      -1.925   9.765   9.163  1.00 10.00      A   
ATOM   4813  CD  ARG A 509      -1.550   9.003   7.898  1.00 10.00      A   
ATOM   4814  NE  ARG A 509      -2.692   8.806   7.010  1.00 10.00      A   
ATOM   4815  HE  ARG A 509      -3.576   9.086   7.344  1.00 10.00      A   
ATOM   4816  CZ  ARG A 509      -2.609   8.255   5.800  1.00 10.00      A   
ATOM   4817  NH1 ARG A 509      -1.446   7.831   5.328  1.00 10.00      A   
ATOM   4818 HH11 ARG A 509      -0.581   7.921   5.899  1.00 10.00      A   
ATOM   4819 HH12 ARG A 509      -1.392   7.398   4.369  1.00 10.00      A   
ATOM   4820  NH2 ARG A 509      -3.699   8.120   5.063  1.00 10.00      A   
ATOM   4821 HH21 ARG A 509      -3.629   7.700   4.099  1.00 10.00      A   
ATOM   4822 HH22 ARG A 509      -4.624   8.429   5.430  1.00 10.00      A   
ATOM   4823  C   ARG A 509      -1.048  12.020  10.883  1.00 10.00      A   
ATOM   4824  O   ARG A 509      -1.003  11.585  12.034  1.00 10.00      A   
ATOM   4825  N   SER A 510       0.024  12.445  10.235  1.00 10.00      A   
ATOM   4826  HN  SER A 510      -0.068  12.786   9.322  1.00 10.00      A   
ATOM   4827  CA  SER A 510       1.338  12.414  10.851  1.00 10.00      A   
ATOM   4828  CB  SER A 510       1.984  11.038  10.662  1.00 10.00      A   
ATOM   4829  OG  SER A 510       1.099  10.003  11.068  1.00 10.00      A   
ATOM   4830  HG  SER A 510       0.376  10.393  11.576  1.00 10.00      A   
ATOM   4831  C   SER A 510       2.246  13.498  10.291  1.00 10.00      A   
ATOM   4832  O   SER A 510       2.186  13.825   9.102  1.00 10.00      A   
ATOM   4833  N   LEU A 511       3.068  14.059  11.164  1.00 10.00      A   
ATOM   4834  HN  LEU A 511       3.039  13.760  12.102  1.00 10.00      A   
ATOM   4835  CA  LEU A 511       4.014  15.097  10.793  1.00 10.00      A   
ATOM   4836  CB  LEU A 511       3.854  16.318  11.708  1.00 10.00      A   
ATOM   4837  CG  LEU A 511       4.920  17.409  11.576  1.00 10.00      A   
ATOM   4838  CD1 LEU A 511       4.828  18.102  10.224  1.00 10.00      A   
ATOM   4839  CD2 LEU A 511       4.807  18.413  12.711  1.00 10.00      A   
ATOM   4840  C   LEU A 511       5.433  14.557  10.888  1.00 10.00      A   
ATOM   4841  O   LEU A 511       5.845  14.052  11.935  1.00 10.00      A   
ATOM   4842  N   TRP A 512       6.174  14.665   9.799  1.00 10.00      A   
ATOM   4843  HN  TRP A 512       5.795  15.089   8.999  1.00 10.00      A   
ATOM   4844  CA  TRP A 512       7.540  14.172   9.761  1.00 10.00      A   
ATOM   4845  CB  TRP A 512       7.704  13.139   8.642  1.00 10.00      A   
ATOM   4846  CG  TRP A 512       9.131  12.793   8.336  1.00 10.00      A   
ATOM   4847  CD1 TRP A 512       9.758  12.918   7.133  1.00 10.00      A   
ATOM   4848  CD2 TRP A 512      10.106  12.273   9.248  1.00 10.00      A   
ATOM   4849  NE1 TRP A 512      11.064  12.507   7.237  1.00 10.00      A   
ATOM   4850  HE1 TRP A 512      11.721  12.505   6.505  1.00 10.00      A   
ATOM   4851  CE2 TRP A 512      11.302  12.106   8.523  1.00 10.00      A   
ATOM   4852  CE3 TRP A 512      10.086  11.933  10.602  1.00 10.00      A   
ATOM   4853  CZ2 TRP A 512      12.463  11.613   9.107  1.00 10.00      A   
ATOM   4854  CZ3 TRP A 512      11.239  11.446  11.180  1.00 10.00      A   
ATOM   4855  CH2 TRP A 512      12.411  11.292  10.432  1.00 10.00      A   
ATOM   4856  C   TRP A 512       8.539  15.310   9.586  1.00 10.00      A   
ATOM   4857  O   TRP A 512       8.547  15.992   8.559  1.00 10.00      A   
ATOM   4858  N   MET A 513       9.377  15.517  10.592  1.00 10.00      A   
ATOM   4859  HN  MET A 513       9.317  14.949  11.394  1.00 10.00      A   
ATOM   4860  CA  MET A 513      10.387  16.563  10.539  1.00 10.00      A   
ATOM   4861  CB  MET A 513      10.041  17.716  11.491  1.00 10.00      A   
ATOM   4862  CG  MET A 513       8.750  18.446  11.148  1.00 10.00      A   
ATOM   4863  SD  MET A 513       8.439  19.867  12.217  1.00 10.00      A   
ATOM   4864  CE  MET A 513       9.644  21.039  11.589  1.00 10.00      A   
ATOM   4865  C   MET A 513      11.763  15.989  10.870  1.00 10.00      A   
ATOM   4866  O   MET A 513      11.940  15.333  11.895  1.00 10.00      A   
ATOM   4867  N   SER A 514      12.729  16.223   9.998  1.00 10.00      A   
ATOM   4868  HN  SER A 514      12.534  16.751   9.189  1.00 10.00      A   
ATOM   4869  CA  SER A 514      14.080  15.722  10.205  1.00 10.00      A   
ATOM   4870  CB  SER A 514      14.317  14.492   9.331  1.00 10.00      A   
ATOM   4871  OG  SER A 514      13.495  14.540   8.177  1.00 10.00      A   
ATOM   4872  HG  SER A 514      12.580  14.648   8.447  1.00 10.00      A   
ATOM   4873  C   SER A 514      15.114  16.792   9.879  1.00 10.00      A   
ATOM   4874  O   SER A 514      14.919  17.593   8.959  1.00 10.00      A   
ATOM   4875  N   SER A 515      16.196  16.812  10.654  1.00 10.00      A   
ATOM   4876  HN  SER A 515      16.265  16.159  11.386  1.00 10.00      A   
ATOM   4877  CA  SER A 515      17.285  17.767  10.466  1.00 10.00      A   
ATOM   4878  CB  SER A 515      18.053  17.448   9.178  1.00 10.00      A   
ATOM   4879  OG  SER A 515      18.308  16.052   9.069  1.00 10.00      A   
ATOM   4880  HG  SER A 515      19.225  15.921   8.797  1.00 10.00      A   
ATOM   4881  C   SER A 515      16.771  19.209  10.462  1.00 10.00      A   
ATOM   4882  O   SER A 515      17.229  20.053   9.690  1.00 10.00      A   
ATOM   4883  N   CYS A 516      15.807  19.482  11.332  1.00 10.00      A   
ATOM   4884  HN  CYS A 516      15.486  18.770  11.926  1.00 10.00      A   
ATOM   4885  CA  CYS A 516      15.220  20.813  11.434  1.00 10.00      A   
ATOM   4886  CB  CYS A 516      13.697  20.716  11.442  1.00 10.00      A   
ATOM   4887  SG  CYS A 516      13.013  19.772  10.062  1.00 10.00      A   
ATOM   4888  HG  CYS A 516      13.973  18.988   9.583  1.00 10.00      A   
ATOM   4889  C   CYS A 516      15.724  21.537  12.680  1.00 10.00      A   
ATOM   4890  O   CYS A 516      16.613  21.040  13.375  1.00 10.00      A   
ATOM   4891  N   SER A 517      15.144  22.694  12.972  1.00 10.00      A   
ATOM   4892  HN  SER A 517      14.417  23.032  12.396  1.00 10.00      A   
ATOM   4893  CA  SER A 517      15.554  23.487  14.123  1.00 10.00      A   
ATOM   4894  CB  SER A 517      15.625  24.968  13.728  1.00 10.00      A   
ATOM   4895  OG  SER A 517      16.014  25.109  12.370  1.00 10.00      A   
ATOM   4896  HG  SER A 517      16.926  24.822  12.268  1.00 10.00      A   
ATOM   4897  C   SER A 517      14.600  23.299  15.303  1.00 10.00      A   
ATOM   4898  O   SER A 517      14.390  24.218  16.090  1.00 10.00      A   
ATOM   4899  N   VAL A 518      14.023  22.107  15.417  1.00 10.00      A   
ATOM   4900  HN  VAL A 518      14.224  21.417  14.755  1.00 10.00      A   
ATOM   4901  CA  VAL A 518      13.099  21.805  16.507  1.00 10.00      A   
ATOM   4902  CB  VAL A 518      12.165  20.630  16.152  1.00 10.00      A   
ATOM   4903  CG1 VAL A 518      11.097  20.450  17.219  1.00 10.00      A   
ATOM   4904  CG2 VAL A 518      11.527  20.842  14.787  1.00 10.00      A   
ATOM   4905  C   VAL A 518      13.876  21.467  17.777  1.00 10.00      A   
ATOM   4906  O   VAL A 518      14.575  20.454  17.828  1.00 10.00      A   
ATOM   4907  N   SER A 519      13.753  22.316  18.794  1.00 10.00      A   
ATOM   4908  HN  SER A 519      13.170  23.102  18.696  1.00 10.00      A   
ATOM   4909  CA  SER A 519      14.458  22.111  20.052  1.00 10.00      A   
ATOM   4910  CB  SER A 519      14.514  23.412  20.859  1.00 10.00      A   
ATOM   4911  OG  SER A 519      13.213  23.905  21.135  1.00 10.00      A   
ATOM   4912  HG  SER A 519      12.793  24.202  20.307  1.00 10.00      A   
ATOM   4913  C   SER A 519      13.828  21.001  20.889  1.00 10.00      A   
ATOM   4914  O   SER A 519      12.630  20.716  20.779  1.00 10.00      A   
ATOM   4915  N   PHE A 520      14.650  20.381  21.728  1.00 10.00      A   
ATOM   4916  HN  PHE A 520      15.595  20.652  21.755  1.00 10.00      A   
ATOM   4917  CA  PHE A 520      14.197  19.312  22.603  1.00 10.00      A   
ATOM   4918  CB  PHE A 520      15.397  18.651  23.293  1.00 10.00      A   
ATOM   4919  CG  PHE A 520      15.032  17.709  24.404  1.00 10.00      A   
ATOM   4920  CD1 PHE A 520      14.288  16.567  24.152  1.00 10.00      A   
ATOM   4921  CD2 PHE A 520      15.432  17.969  25.703  1.00 10.00      A   
ATOM   4922  CE1 PHE A 520      13.950  15.702  25.176  1.00 10.00      A   
ATOM   4923  CE2 PHE A 520      15.098  17.109  26.730  1.00 10.00      A   
ATOM   4924  CZ  PHE A 520      14.356  15.973  26.467  1.00 10.00      A   
ATOM   4925  C   PHE A 520      13.203  19.847  23.634  1.00 10.00      A   
ATOM   4926  O   PHE A 520      12.210  19.188  23.957  1.00 10.00      A   
ATOM   4927  N   GLY A 521      13.464  21.056  24.127  1.00 10.00      A   
ATOM   4928  HN  GLY A 521      14.271  21.537  23.821  1.00 10.00      A   
ATOM   4929  CA  GLY A 521      12.588  21.671  25.114  1.00 10.00      A   
ATOM   4930  C   GLY A 521      11.188  21.901  24.581  1.00 10.00      A   
ATOM   4931  O   GLY A 521      10.210  21.847  25.329  1.00 10.00      A   
ATOM   4932  N   ALA A 522      11.092  22.145  23.284  1.00 10.00      A   
ATOM   4933  HN  ALA A 522      11.909  22.168  22.739  1.00 10.00      A   
ATOM   4934  CA  ALA A 522       9.805  22.380  22.649  1.00 10.00      A   
ATOM   4935  CB  ALA A 522       9.996  23.057  21.307  1.00 10.00      A   
ATOM   4936  C   ALA A 522       9.037  21.076  22.484  1.00 10.00      A   
ATOM   4937  O   ALA A 522       7.817  21.041  22.651  1.00 10.00      A   
ATOM   4938  N   CYS A 523       9.760  20.006  22.162  1.00 10.00      A   
ATOM   4939  HN  CYS A 523      10.727  20.103  22.041  1.00 10.00      A   
ATOM   4940  CA  CYS A 523       9.153  18.692  21.980  1.00 10.00      A   
ATOM   4941  CB  CYS A 523      10.222  17.661  21.612  1.00 10.00      A   
ATOM   4942  SG  CYS A 523      11.189  18.081  20.142  1.00 10.00      A   
ATOM   4943  HG  CYS A 523      11.781  19.253  20.354  1.00 10.00      A   
ATOM   4944  C   CYS A 523       8.413  18.257  23.242  1.00 10.00      A   
ATOM   4945  O   CYS A 523       7.304  17.717  23.174  1.00 10.00      A   
ATOM   4946  N   LYS A 524       9.025  18.509  24.394  1.00 10.00      A   
ATOM   4947  HN  LYS A 524       9.903  18.947  24.383  1.00 10.00      A   
ATOM   4948  CA  LYS A 524       8.419  18.152  25.669  1.00 10.00      A   
ATOM   4949  CB  LYS A 524       9.404  18.355  26.821  1.00 10.00      A   
ATOM   4950  CG  LYS A 524      10.597  17.413  26.808  1.00 10.00      A   
ATOM   4951  CD  LYS A 524      11.363  17.481  28.118  1.00 10.00      A   
ATOM   4952  CE  LYS A 524      11.983  18.852  28.330  1.00 10.00      A   
ATOM   4953  NZ  LYS A 524      12.523  19.013  29.705  1.00 10.00      A   
ATOM   4954  HZ1 LYS A 524      13.115  18.195  29.956  1.00 10.00      A   
ATOM   4955  HZ2 LYS A 524      11.745  19.088  30.391  1.00 10.00      A   
ATOM   4956  HZ3 LYS A 524      13.104  19.878  29.758  1.00 10.00      A   
ATOM   4957  C   LYS A 524       7.166  18.978  25.917  1.00 10.00      A   
ATOM   4958  O   LYS A 524       6.114  18.437  26.263  1.00 10.00      A   
ATOM   4959  N   LEU A 525       7.289  20.291  25.720  1.00 10.00      A   
ATOM   4960  HN  LEU A 525       8.156  20.651  25.433  1.00 10.00      A   
ATOM   4961  CA  LEU A 525       6.180  21.212  25.923  1.00 10.00      A   
ATOM   4962  CB  LEU A 525       6.627  22.648  25.628  1.00 10.00      A   
ATOM   4963  CG  LEU A 525       5.612  23.752  25.945  1.00 10.00      A   
ATOM   4964  CD1 LEU A 525       5.429  23.899  27.447  1.00 10.00      A   
ATOM   4965  CD2 LEU A 525       6.034  25.073  25.317  1.00 10.00      A   
ATOM   4966  C   LEU A 525       4.992  20.840  25.046  1.00 10.00      A   
ATOM   4967  O   LEU A 525       3.848  20.852  25.498  1.00 10.00      A   
ATOM   4968  N   LEU A 526       5.277  20.493  23.798  1.00 10.00      A   
ATOM   4969  HN  LEU A 526       6.216  20.498  23.505  1.00 10.00      A   
ATOM   4970  CA  LEU A 526       4.238  20.111  22.850  1.00 10.00      A   
ATOM   4971  CB  LEU A 526       4.840  19.923  21.455  1.00 10.00      A   
ATOM   4972  CG  LEU A 526       3.848  19.736  20.309  1.00 10.00      A   
ATOM   4973  CD1 LEU A 526       2.902  20.922  20.218  1.00 10.00      A   
ATOM   4974  CD2 LEU A 526       4.587  19.543  19.000  1.00 10.00      A   
ATOM   4975  C   LEU A 526       3.538  18.829  23.298  1.00 10.00      A   
ATOM   4976  O   LEU A 526       2.314  18.720  23.216  1.00 10.00      A   
ATOM   4977  N   GLY A 527       4.324  17.879  23.797  1.00 10.00      A   
ATOM   4978  HN  GLY A 527       5.289  18.047  23.866  1.00 10.00      A   
ATOM   4979  CA  GLY A 527       3.779  16.609  24.254  1.00 10.00      A   
ATOM   4980  C   GLY A 527       2.885  16.764  25.471  1.00 10.00      A   
ATOM   4981  O   GLY A 527       2.011  15.931  25.726  1.00 10.00      A   
ATOM   4982  N   GLN A 528       3.120  17.823  26.235  1.00 10.00      A   
ATOM   4983  HN  GLN A 528       3.846  18.436  25.993  1.00 10.00      A   
ATOM   4984  CA  GLN A 528       2.328  18.095  27.424  1.00 10.00      A   
ATOM   4985  CB  GLN A 528       3.134  18.887  28.454  1.00 10.00      A   
ATOM   4986  CG  GLN A 528       4.300  18.124  29.060  1.00 10.00      A   
ATOM   4987  CD  GLN A 528       3.894  16.785  29.641  1.00 10.00      A   
ATOM   4988  OE1 GLN A 528       2.753  16.594  30.064  1.00 10.00      A   
ATOM   4989  NE2 GLN A 528       4.833  15.854  29.678  1.00 10.00      A   
ATOM   4990 HE21 GLN A 528       5.724  16.083  29.333  1.00 10.00      A   
ATOM   4991 HE22 GLN A 528       4.603  14.972  30.044  1.00 10.00      A   
ATOM   4992  C   GLN A 528       1.068  18.861  27.049  1.00 10.00      A   
ATOM   4993  O   GLN A 528      -0.016  18.580  27.556  1.00 10.00      A   
ATOM   4994  N   LYS A 529       1.228  19.833  26.160  1.00 10.00      A   
ATOM   4995  HN  LYS A 529       2.132  20.022  25.816  1.00 10.00      A   
ATOM   4996  CA  LYS A 529       0.116  20.650  25.692  1.00 10.00      A   
ATOM   4997  CB  LYS A 529       0.627  21.725  24.727  1.00 10.00      A   
ATOM   4998  CG  LYS A 529      -0.456  22.601  24.123  1.00 10.00      A   
ATOM   4999  CD  LYS A 529       0.139  23.634  23.179  1.00 10.00      A   
ATOM   5000  CE  LYS A 529      -0.937  24.376  22.404  1.00 10.00      A   
ATOM   5001  NZ  LYS A 529      -1.879  25.089  23.304  1.00 10.00      A   
ATOM   5002  HZ1 LYS A 529      -1.357  25.551  24.076  1.00 10.00      A   
ATOM   5003  HZ2 LYS A 529      -2.559  24.421  23.713  1.00 10.00      A   
ATOM   5004  HZ3 LYS A 529      -2.403  25.815  22.774  1.00 10.00      A   
ATOM   5005  C   LYS A 529      -0.939  19.784  25.009  1.00 10.00      A   
ATOM   5006  O   LYS A 529      -2.136  19.918  25.273  1.00 10.00      A   
ATOM   5007  N   MET A 530      -0.490  18.890  24.141  1.00 10.00      A   
ATOM   5008  HN  MET A 530       0.478  18.815  23.982  1.00 10.00      A   
ATOM   5009  CA  MET A 530      -1.401  18.008  23.430  1.00 10.00      A   
ATOM   5010  CB  MET A 530      -1.362  18.268  21.921  1.00 10.00      A   
ATOM   5011  CG  MET A 530      -1.953  19.607  21.507  1.00 10.00      A   
ATOM   5012  SD  MET A 530      -3.625  19.869  22.136  1.00 10.00      A   
ATOM   5013  CE  MET A 530      -4.482  18.456  21.444  1.00 10.00      A   
ATOM   5014  C   MET A 530      -1.100  16.545  23.725  1.00 10.00      A   
ATOM   5015  O   MET A 530      -0.263  15.932  23.071  1.00 10.00      A   
ATOM   5016  N   PRO A 531      -1.789  15.967  24.720  1.00 10.00      A   
ATOM   5017  CA  PRO A 531      -1.595  14.566  25.106  1.00 10.00      A   
ATOM   5018  CB  PRO A 531      -2.181  14.526  26.518  1.00 10.00      A   
ATOM   5019  CG  PRO A 531      -3.268  15.544  26.492  1.00 10.00      A   
ATOM   5020  CD  PRO A 531      -2.801  16.634  25.562  1.00 10.00      A   
ATOM   5021  C   PRO A 531      -2.357  13.615  24.182  1.00 10.00      A   
ATOM   5022  O   PRO A 531      -2.319  12.396  24.357  1.00 10.00      A   
ATOM   5023  N   LYS A 532      -3.047  14.191  23.201  1.00 10.00      A   
ATOM   5024  HN  LYS A 532      -3.029  15.168  23.123  1.00 10.00      A   
ATOM   5025  CA  LYS A 532      -3.822  13.416  22.243  1.00 10.00      A   
ATOM   5026  CB  LYS A 532      -5.013  14.232  21.733  1.00 10.00      A   
ATOM   5027  CG  LYS A 532      -5.947  14.721  22.827  1.00 10.00      A   
ATOM   5028  CD  LYS A 532      -7.097  15.534  22.247  1.00 10.00      A   
ATOM   5029  CE  LYS A 532      -8.087  15.942  23.325  1.00 10.00      A   
ATOM   5030  NZ  LYS A 532      -9.263  16.655  22.761  1.00 10.00      A   
ATOM   5031  HZ1 LYS A 532      -8.987  17.601  22.426  1.00 10.00      A   
ATOM   5032  HZ2 LYS A 532     -10.001  16.759  23.491  1.00 10.00      A   
ATOM   5033  HZ3 LYS A 532      -9.659  16.121  21.964  1.00 10.00      A   
ATOM   5034  C   LYS A 532      -2.946  12.999  21.071  1.00 10.00      A   
ATOM   5035  O   LYS A 532      -3.344  12.189  20.233  1.00 10.00      A   
ATOM   5036  N   LEU A 533      -1.749  13.554  21.016  1.00 10.00      A   
ATOM   5037  HN  LEU A 533      -1.477  14.184  21.717  1.00 10.00      A   
ATOM   5038  CA  LEU A 533      -0.821  13.240  19.947  1.00 10.00      A   
ATOM   5039  CB  LEU A 533      -0.399  14.507  19.200  1.00 10.00      A   
ATOM   5040  CG  LEU A 533      -1.238  14.894  17.979  1.00 10.00      A   
ATOM   5041  CD1 LEU A 533      -2.648  15.298  18.383  1.00 10.00      A   
ATOM   5042  CD2 LEU A 533      -0.561  16.011  17.207  1.00 10.00      A   
ATOM   5043  C   LEU A 533       0.402  12.522  20.487  1.00 10.00      A   
ATOM   5044  O   LEU A 533       0.864  12.803  21.596  1.00 10.00      A   
ATOM   5045  N   ASN A 534       0.915  11.588  19.708  1.00 10.00      A   
ATOM   5046  HN  ASN A 534       0.492  11.399  18.838  1.00 10.00      A   
ATOM   5047  CA  ASN A 534       2.091  10.835  20.102  1.00 10.00      A   
ATOM   5048  CB  ASN A 534       1.987   9.377  19.637  1.00 10.00      A   
ATOM   5049  CG  ASN A 534       2.623   8.413  20.619  1.00 10.00      A   
ATOM   5050  OD1 ASN A 534       2.588   8.633  21.828  1.00 10.00      A   
ATOM   5051  ND2 ASN A 534       3.201   7.334  20.108  1.00 10.00      A   
ATOM   5052 HD21 ASN A 534       3.184   7.217  19.130  1.00 10.00      A   
ATOM   5053 HD22 ASN A 534       3.626   6.702  20.722  1.00 10.00      A   
ATOM   5054  C   ASN A 534       3.344  11.487  19.534  1.00 10.00      A   
ATOM   5055  O   ASN A 534       3.671  11.315  18.357  1.00 10.00      A   
ATOM   5056  N   VAL A 535       4.013  12.276  20.361  1.00 10.00      A   
ATOM   5057  HN  VAL A 535       3.680  12.403  21.276  1.00 10.00      A   
ATOM   5058  CA  VAL A 535       5.233  12.952  19.948  1.00 10.00      A   
ATOM   5059  CB  VAL A 535       5.439  14.282  20.717  1.00 10.00      A   
ATOM   5060  CG1 VAL A 535       6.614  15.069  20.142  1.00 10.00      A   
ATOM   5061  CG2 VAL A 535       4.169  15.119  20.686  1.00 10.00      A   
ATOM   5062  C   VAL A 535       6.425  12.032  20.176  1.00 10.00      A   
ATOM   5063  O   VAL A 535       6.943  11.933  21.290  1.00 10.00      A   
ATOM   5064  N   GLU A 536       6.825  11.333  19.128  1.00 10.00      A   
ATOM   5065  HN  GLU A 536       6.345  11.428  18.274  1.00 10.00      A   
ATOM   5066  CA  GLU A 536       7.949  10.419  19.210  1.00 10.00      A   
ATOM   5067  CB  GLU A 536       7.657   9.129  18.446  1.00 10.00      A   
ATOM   5068  CG  GLU A 536       6.447   8.372  18.970  1.00 10.00      A   
ATOM   5069  CD  GLU A 536       6.593   6.875  18.830  1.00 10.00      A   
ATOM   5070  OE1 GLU A 536       7.384   6.281  19.589  1.00 10.00      A   
ATOM   5071  OE2 GLU A 536       5.914   6.281  17.971  1.00 10.00      A   
ATOM   5072  C   GLU A 536       9.230  11.070  18.701  1.00 10.00      A   
ATOM   5073  O   GLU A 536       9.356  11.390  17.516  1.00 10.00      A   
ATOM   5074  N   VAL A 537      10.170  11.277  19.610  1.00 10.00      A   
ATOM   5075  HN  VAL A 537       9.999  11.009  20.541  1.00 10.00      A   
ATOM   5076  CA  VAL A 537      11.444  11.885  19.272  1.00 10.00      A   
ATOM   5077  CB  VAL A 537      11.959  12.791  20.409  1.00 10.00      A   
ATOM   5078  CG1 VAL A 537      13.323  13.368  20.064  1.00 10.00      A   
ATOM   5079  CG2 VAL A 537      10.966  13.909  20.677  1.00 10.00      A   
ATOM   5080  C   VAL A 537      12.483  10.812  18.969  1.00 10.00      A   
ATOM   5081  O   VAL A 537      12.815   9.999  19.831  1.00 10.00      A   
ATOM   5082  N   ILE A 538      12.979  10.810  17.741  1.00 10.00      A   
ATOM   5083  HN  ILE A 538      12.678  11.494  17.099  1.00 10.00      A   
ATOM   5084  CA  ILE A 538      13.979   9.843  17.321  1.00 10.00      A   
ATOM   5085  CB  ILE A 538      13.750   9.399  15.863  1.00 10.00      A   
ATOM   5086  CG1 ILE A 538      12.278   9.026  15.649  1.00 10.00      A   
ATOM   5087  CG2 ILE A 538      14.647   8.217  15.526  1.00 10.00      A   
ATOM   5088  CD1 ILE A 538      11.888   8.877  14.196  1.00 10.00      A   
ATOM   5089  C   ILE A 538      15.362  10.461  17.451  1.00 10.00      A   
ATOM   5090  O   ILE A 538      15.649  11.491  16.835  1.00 10.00      A   
ATOM   5091  N   ASP A 539      16.217   9.833  18.244  1.00 10.00      A   
ATOM   5092  HN  ASP A 539      15.941   8.994  18.688  1.00 10.00      A   
ATOM   5093  CA  ASP A 539      17.561  10.345  18.466  1.00 10.00      A   
ATOM   5094  CB  ASP A 539      17.606  11.115  19.783  1.00 10.00      A   
ATOM   5095  CG  ASP A 539      18.770  12.073  19.860  1.00 10.00      A   
ATOM   5096  OD1 ASP A 539      18.592  13.265  19.531  1.00 10.00      A   
ATOM   5097  OD2 ASP A 539      19.868  11.649  20.261  1.00 10.00      A   
ATOM   5098  C   ASP A 539      18.581   9.216  18.501  1.00 10.00      A   
ATOM   5099  O   ASP A 539      18.304   8.138  19.022  1.00 10.00      A   
ATOM   5100  N   GLU A 540      19.753   9.459  17.937  1.00 10.00      A   
ATOM   5101  HN  GLU A 540      19.905  10.332  17.496  1.00 10.00      A   
ATOM   5102  CA  GLU A 540      20.816   8.461  17.924  1.00 10.00      A   
ATOM   5103  CB  GLU A 540      21.298   8.203  16.493  1.00 10.00      A   
ATOM   5104  CG  GLU A 540      20.346   7.410  15.614  1.00 10.00      A   
ATOM   5105  CD  GLU A 540      20.880   7.253  14.204  1.00 10.00      A   
ATOM   5106  OE1 GLU A 540      20.939   8.266  13.473  1.00 10.00      A   
ATOM   5107  OE2 GLU A 540      21.255   6.127  13.822  1.00 10.00      A   
ATOM   5108  C   GLU A 540      22.007   8.911  18.768  1.00 10.00      A   
ATOM   5109  O   GLU A 540      23.045   8.249  18.783  1.00 10.00      A   
ATOM   5110  N   ARG A 541      21.858  10.021  19.481  1.00 10.00      A   
ATOM   5111  HN  ARG A 541      20.987  10.488  19.481  1.00 10.00      A   
ATOM   5112  CA  ARG A 541      22.949  10.551  20.295  1.00 10.00      A   
ATOM   5113  CB  ARG A 541      23.127  12.056  20.069  1.00 10.00      A   
ATOM   5114  CG  ARG A 541      23.024  12.501  18.618  1.00 10.00      A   
ATOM   5115  CD  ARG A 541      21.764  13.320  18.383  1.00 10.00      A   
ATOM   5116  NE  ARG A 541      22.047  14.746  18.204  1.00 10.00      A   
ATOM   5117  HE  ARG A 541      22.972  14.992  17.974  1.00 10.00      A   
ATOM   5118  CZ  ARG A 541      21.136  15.713  18.328  1.00 10.00      A   
ATOM   5119  NH1 ARG A 541      19.878  15.420  18.639  1.00 10.00      A   
ATOM   5120 HH11 ARG A 541      19.585  14.418  18.792  1.00 10.00      A   
ATOM   5121 HH12 ARG A 541      19.172  16.180  18.740  1.00 10.00      A   
ATOM   5122  NH2 ARG A 541      21.488  16.980  18.135  1.00 10.00      A   
ATOM   5123 HH21 ARG A 541      20.778  17.743  18.225  1.00 10.00      A   
ATOM   5124 HH22 ARG A 541      22.475  17.220  17.893  1.00 10.00      A   
ATOM   5125  C   ARG A 541      22.738  10.268  21.778  1.00 10.00      A   
ATOM   5126  O   ARG A 541      23.321  10.933  22.636  1.00 10.00      A   
ATOM   5127  N   GLY A 542      21.897   9.292  22.083  1.00 10.00      A   
ATOM   5128  HN  GLY A 542      21.437   8.808  21.366  1.00 10.00      A   
ATOM   5129  CA  GLY A 542      21.645   8.943  23.464  1.00 10.00      A   
ATOM   5130  C   GLY A 542      20.441   9.658  24.031  1.00 10.00      A   
ATOM   5131  O   GLY A 542      19.504   9.978  23.302  1.00 10.00      A   
ATOM   5132  N   ALA A 543      20.471   9.905  25.332  1.00 10.00      A   
ATOM   5133  HN  ALA A 543      21.253   9.623  25.851  1.00 10.00      A   
ATOM   5134  CA  ALA A 543      19.377  10.580  26.011  1.00 10.00      A   
ATOM   5135  CB  ALA A 543      19.391  10.257  27.499  1.00 10.00      A   
ATOM   5136  C   ALA A 543      19.437  12.090  25.782  1.00 10.00      A   
ATOM   5137  O   ALA A 543      20.403  12.756  26.167  1.00 10.00      A   
ATOM   5138  N   PRO A 544      18.405  12.645  25.136  1.00 10.00      A   
ATOM   5139  CA  PRO A 544      18.327  14.083  24.855  1.00 10.00      A   
ATOM   5140  CB  PRO A 544      17.018  14.236  24.072  1.00 10.00      A   
ATOM   5141  CG  PRO A 544      16.695  12.866  23.580  1.00 10.00      A   
ATOM   5142  CD  PRO A 544      17.246  11.915  24.602  1.00 10.00      A   
ATOM   5143  C   PRO A 544      18.274  14.915  26.133  1.00 10.00      A   
ATOM   5144  O   PRO A 544      18.675  16.079  26.143  1.00 10.00      A   
ATOM   5145  N   ASP A 545      17.781  14.307  27.209  1.00 10.00      A   
ATOM   5146  HN  ASP A 545      17.472  13.379  27.129  1.00 10.00      A   
ATOM   5147  CA  ASP A 545      17.673  14.985  28.504  1.00 10.00      A   
ATOM   5148  CB  ASP A 545      16.997  14.082  29.538  1.00 10.00      A   
ATOM   5149  CG  ASP A 545      15.486  14.155  29.493  1.00 10.00      A   
ATOM   5150  OD1 ASP A 545      14.910  15.070  30.121  1.00 10.00      A   
ATOM   5151  OD2 ASP A 545      14.871  13.292  28.832  1.00 10.00      A   
ATOM   5152  C   ASP A 545      19.038  15.408  29.029  1.00 10.00      A   
ATOM   5153  O   ASP A 545      19.155  16.399  29.753  1.00 10.00      A   
ATOM   5154  N   SER A 546      20.068  14.657  28.658  1.00 10.00      A   
ATOM   5155  HN  SER A 546      19.911  13.882  28.076  1.00 10.00      A   
ATOM   5156  CA  SER A 546      21.428  14.943  29.103  1.00 10.00      A   
ATOM   5157  CB  SER A 546      22.292  13.684  28.985  1.00 10.00      A   
ATOM   5158  OG  SER A 546      21.542  12.522  29.314  1.00 10.00      A   
ATOM   5159  HG  SER A 546      21.018  12.694  30.107  1.00 10.00      A   
ATOM   5160  C   SER A 546      22.056  16.098  28.320  1.00 10.00      A   
ATOM   5161  O   SER A 546      23.131  16.590  28.669  1.00 10.00      A   
ATOM   5162  N   ARG A 547      21.382  16.532  27.268  1.00 10.00      A   
ATOM   5163  HN  ARG A 547      20.514  16.128  27.057  1.00 10.00      A   
ATOM   5164  CA  ARG A 547      21.875  17.617  26.436  1.00 10.00      A   
ATOM   5165  CB  ARG A 547      21.874  17.190  24.965  1.00 10.00      A   
ATOM   5166  CG  ARG A 547      22.469  15.813  24.712  1.00 10.00      A   
ATOM   5167  CD  ARG A 547      22.386  15.441  23.243  1.00 10.00      A
[truncated: 216,683 more chars]
