# Supplementary material for: Flexibility of intrinsically disordered degrons in AUX/IAA proteins reinforces auxin co-receptor assemblies
Source: Nat Commun. 2020 May 8;11:2277. doi: 10.1038/s41467-020-16147-2 (PMC7210949; doi:10.1038/s41467-020-16147-2)
Supplement: Supplementary file 11 — Supplementary Data 8 [file 41467_2020_16147_MOESM11_ESM.gz › disvis_haddock_files/IAA12/cluster6_3.pdb]

REMARK FILENAME="complex_110w.pdb0"
REMARK ===============================================================
REMARK HADDOCK run for complex
REMARK initial structure: complex_110.pdb
REMARK final NOE weights: unambig 50 amb: 50
REMARK ===============================================================
REMARK            total,bonds,angles,improper,dihe,vdw,elec,air,cdih,coup,rdcs,vean,dani,xpcs,rg
REMARK energies: -306.255, 0, 0, 0, 0, -59.8082, -568.278, 321.831, 0, 0, 0, 0, 0, 0, 0
REMARK ===============================================================
REMARK            bonds,angles,impropers,dihe,air,cdih,coup,rdcs,vean,dani,xpcs
REMARK rms-dev.: 0,0,0,0,0.876759,0,0, 0, 0, 0, 0
REMARK ===============================================================
REMARK               air,cdih,coup,rdcs,vean,dani,xpcs
REMARK               >0.3,>5,>1,>0,>5,>0.2,>0.2
REMARK violations.: 9, 0, 0, 0, 0, 0, 0
REMARK ===============================================================
REMARK                        CVpartition#,violations,rms
REMARK AIRs cross-validation: 1, 28, 1.23684
REMARK ===============================================================
REMARK NCS energy: 0
REMARK ===============================================================
REMARK Symmetry energy: 0
REMARK ===============================================================
REMARK Desolvation energy: 44.9446
REMARK Internal energy free molecules: -22195
REMARK Internal energy complex: -33234
REMARK Binding energy: -11622.2
REMARK ===============================================================
REMARK buried surface area: 2416.66
REMARK ===============================================================
REMARK water - chain1: 0 0 0
REMARK water - chain2: 0 0 0
REMARK water - chain3: 0 0 0
REMARK water - chain4: 0 0 0
REMARK water - chain5: 0 0 0
REMARK water - chain6: 0 0 0
REMARK ===============================================================
REMARK water - water: 0 0 0
REMARK ===============================================================
REMARK DATE:09-Dec-2019  18:25:44       created by user: enm009
REMARK VERSION:1.3U
ATOM      1  N   PHE A   9     -36.648   2.571   9.720  1.00 10.00      A   
ATOM      2  HN  PHE A   9     -36.009   2.743  10.449  1.00 10.00      A   
ATOM      3  CA  PHE A   9     -36.772   1.216   9.206  1.00 10.00      A   
ATOM      4  CB  PHE A   9     -36.071   1.094   7.850  1.00 10.00      A   
ATOM      5  CG  PHE A   9     -36.730   1.868   6.751  1.00 10.00      A   
ATOM      6  CD1 PHE A   9     -35.975   2.632   5.879  1.00 10.00      A   
ATOM      7  CD2 PHE A   9     -38.105   1.830   6.589  1.00 10.00      A   
ATOM      8  CE1 PHE A   9     -36.576   3.345   4.865  1.00 10.00      A   
ATOM      9  CE2 PHE A   9     -38.712   2.541   5.578  1.00 10.00      A   
ATOM     10  CZ  PHE A   9     -37.947   3.298   4.716  1.00 10.00      A   
ATOM     11  C   PHE A   9     -36.177   0.212  10.185  1.00 10.00      A   
ATOM     12  O   PHE A   9     -35.322   0.564  11.000  1.00 10.00      A   
ATOM     13  N   PRO A  10     -36.644  -1.047  10.132  1.00 10.00      A   
ATOM     14  CA  PRO A  10     -36.141  -2.118  11.001  1.00 10.00      A   
ATOM     15  CB  PRO A  10     -36.924  -3.353  10.542  1.00 10.00      A   
ATOM     16  CG  PRO A  10     -38.141  -2.805   9.882  1.00 10.00      A   
ATOM     17  CD  PRO A  10     -37.716  -1.517   9.243  1.00 10.00      A   
ATOM     18  C   PRO A  10     -34.647  -2.342  10.788  1.00 10.00      A   
ATOM     19  O   PRO A  10     -34.136  -2.148   9.680  1.00 10.00      A   
ATOM     20  N   GLU A  11     -33.961  -2.751  11.849  1.00 10.00      A   
ATOM     21  HN  GLU A  11     -34.438  -2.879  12.705  1.00 10.00      A   
ATOM     22  CA  GLU A  11     -32.525  -2.999  11.809  1.00 10.00      A   
ATOM     23  CB  GLU A  11     -32.032  -3.573  13.141  1.00 10.00      A   
ATOM     24  CG  GLU A  11     -32.940  -4.631  13.752  1.00 10.00      A   
ATOM     25  CD  GLU A  11     -33.885  -4.056  14.791  1.00 10.00      A   
ATOM     26  OE1 GLU A  11     -33.869  -4.529  15.946  1.00 10.00      A   
ATOM     27  OE2 GLU A  11     -34.646  -3.120  14.459  1.00 10.00      A   
ATOM     28  C   GLU A  11     -32.115  -3.897  10.645  1.00 10.00      A   
ATOM     29  O   GLU A  11     -31.107  -3.644   9.987  1.00 10.00      A   
ATOM     30  N   GLU A  12     -32.908  -4.928  10.384  1.00 10.00      A   
ATOM     31  HN  GLU A  12     -33.700  -5.074  10.941  1.00 10.00      A   
ATOM     32  CA  GLU A  12     -32.617  -5.857   9.297  1.00 10.00      A   
ATOM     33  CB  GLU A  12     -33.587  -7.034   9.300  1.00 10.00      A   
ATOM     34  CG  GLU A  12     -35.054  -6.652   9.205  1.00 10.00      A   
ATOM     35  CD  GLU A  12     -35.959  -7.858   9.308  1.00 10.00      A   
ATOM     36  OE1 GLU A  12     -36.578  -8.053  10.372  1.00 10.00      A   
ATOM     37  OE2 GLU A  12     -36.048  -8.624   8.326  1.00 10.00      A   
ATOM     38  C   GLU A  12     -32.596  -5.166   7.929  1.00 10.00      A   
ATOM     39  O   GLU A  12     -31.733  -5.445   7.099  1.00 10.00      A   
ATOM     40  N   VAL A  13     -33.542  -4.259   7.702  1.00 10.00      A   
ATOM     41  HN  VAL A  13     -34.203  -4.072   8.399  1.00 10.00      A   
ATOM     42  CA  VAL A  13     -33.609  -3.530   6.442  1.00 10.00      A   
ATOM     43  CB  VAL A  13     -34.899  -2.692   6.342  1.00 10.00      A   
ATOM     44  CG1 VAL A  13     -35.006  -2.035   4.976  1.00 10.00      A   
ATOM     45  CG2 VAL A  13     -36.123  -3.549   6.621  1.00 10.00      A   
ATOM     46  C   VAL A  13     -32.406  -2.602   6.326  1.00 10.00      A   
ATOM     47  O   VAL A  13     -31.746  -2.542   5.291  1.00 10.00      A   
ATOM     48  N   LEU A  14     -32.109  -1.908   7.419  1.00 10.00      A   
ATOM     49  HN  LEU A  14     -32.658  -2.029   8.224  1.00 10.00      A   
ATOM     50  CA  LEU A  14     -30.992  -0.980   7.459  1.00 10.00      A   
ATOM     51  CB  LEU A  14     -30.935  -0.261   8.808  1.00 10.00      A   
ATOM     52  CG  LEU A  14     -32.137   0.634   9.137  1.00 10.00      A   
ATOM     53  CD1 LEU A  14     -31.998   1.244  10.524  1.00 10.00      A   
ATOM     54  CD2 LEU A  14     -32.303   1.723   8.088  1.00 10.00      A   
ATOM     55  C   LEU A  14     -29.675  -1.684   7.157  1.00 10.00      A   
ATOM     56  O   LEU A  14     -28.838  -1.156   6.426  1.00 10.00      A   
ATOM     57  N   GLU A  15     -29.505  -2.889   7.704  1.00 10.00      A   
ATOM     58  HN  GLU A  15     -30.209  -3.259   8.283  1.00 10.00      A   
ATOM     59  CA  GLU A  15     -28.291  -3.668   7.475  1.00 10.00      A   
ATOM     60  CB  GLU A  15     -28.329  -4.977   8.259  1.00 10.00      A   
ATOM     61  CG  GLU A  15     -27.840  -4.859   9.690  1.00 10.00      A   
ATOM     62  CD  GLU A  15     -27.622  -6.209  10.336  1.00 10.00      A   
ATOM     63  OE1 GLU A  15     -28.365  -6.549  11.280  1.00 10.00      A   
ATOM     64  OE2 GLU A  15     -26.706  -6.940   9.906  1.00 10.00      A   
ATOM     65  C   GLU A  15     -28.099  -3.960   5.992  1.00 10.00      A   
ATOM     66  O   GLU A  15     -26.971  -3.998   5.494  1.00 10.00      A   
ATOM     67  N   HIS A  16     -29.208  -4.160   5.290  1.00 10.00      A   
ATOM     68  HN  HIS A  16     -30.079  -4.111   5.743  1.00 10.00      A   
ATOM     69  CA  HIS A  16     -29.163  -4.442   3.865  1.00 10.00      A   
ATOM     70  CB  HIS A  16     -30.508  -4.996   3.380  1.00 10.00      A   
ATOM     71  CG  HIS A  16     -30.418  -5.786   2.109  1.00 10.00      A   
ATOM     72  ND1 HIS A  16     -30.119  -7.128   2.122  1.00 10.00      A   
ATOM     73  CD2 HIS A  16     -30.589  -5.380   0.823  1.00 10.00      A   
ATOM     74  CE1 HIS A  16     -30.113  -7.509   0.858  1.00 10.00      A   
ATOM     75  NE2 HIS A  16     -30.391  -6.489   0.039  1.00 10.00      A   
ATOM     76  HE2 HIS A  16     -30.446  -6.529  -0.949  1.00 10.00      A   
ATOM     77  C   HIS A  16     -28.791  -3.180   3.096  1.00 10.00      A   
ATOM     78  O   HIS A  16     -27.958  -3.214   2.195  1.00 10.00      A   
ATOM     79  N   VAL A  17     -29.390  -2.058   3.477  1.00 10.00      A   
ATOM     80  HN  VAL A  17     -30.038  -2.087   4.218  1.00 10.00      A   
ATOM     81  CA  VAL A  17     -29.113  -0.787   2.821  1.00 10.00      A   
ATOM     82  CB  VAL A  17     -30.033   0.335   3.345  1.00 10.00      A   
ATOM     83  CG1 VAL A  17     -29.849   1.603   2.532  1.00 10.00      A   
ATOM     84  CG2 VAL A  17     -31.489  -0.102   3.317  1.00 10.00      A   
ATOM     85  C   VAL A  17     -27.655  -0.374   3.028  1.00 10.00      A   
ATOM     86  O   VAL A  17     -27.009   0.154   2.119  1.00 10.00      A   
ATOM     87  N   PHE A  18     -27.139  -0.630   4.226  1.00 10.00      A   
ATOM     88  HN  PHE A  18     -27.706  -1.055   4.911  1.00 10.00      A   
ATOM     89  CA  PHE A  18     -25.759  -0.275   4.562  1.00 10.00      A   
ATOM     90  CB  PHE A  18     -25.518  -0.328   6.074  1.00 10.00      A   
ATOM     91  CG  PHE A  18     -26.317   0.670   6.863  1.00 10.00      A   
ATOM     92  CD1 PHE A  18     -26.555   0.467   8.212  1.00 10.00      A   
ATOM     93  CD2 PHE A  18     -26.835   1.805   6.260  1.00 10.00      A   
ATOM     94  CE1 PHE A  18     -27.291   1.377   8.946  1.00 10.00      A   
ATOM     95  CE2 PHE A  18     -27.573   2.720   6.986  1.00 10.00      A   
ATOM     96  CZ  PHE A  18     -27.802   2.505   8.332  1.00 10.00      A   
ATOM     97  C   PHE A  18     -24.732  -1.141   3.829  1.00 10.00      A   
ATOM     98  O   PHE A  18     -23.567  -0.755   3.705  1.00 10.00      A   
ATOM     99  N   SER A  19     -25.158  -2.296   3.327  1.00 10.00      A   
ATOM    100  HN  SER A  19     -26.100  -2.548   3.430  1.00 10.00      A   
ATOM    101  CA  SER A  19     -24.246  -3.189   2.623  1.00 10.00      A   
ATOM    102  CB  SER A  19     -24.843  -4.591   2.471  1.00 10.00      A   
ATOM    103  OG  SER A  19     -25.878  -4.620   1.503  1.00 10.00      A   
ATOM    104  HG  SER A  19     -26.616  -4.069   1.796  1.00 10.00      A   
ATOM    105  C   SER A  19     -23.839  -2.616   1.266  1.00 10.00      A   
ATOM    106  O   SER A  19     -22.833  -3.023   0.681  1.00 10.00      A   
ATOM    107  N   PHE A  20     -24.626  -1.662   0.775  1.00 10.00      A   
ATOM    108  HN  PHE A  20     -25.418  -1.384   1.284  1.00 10.00      A   
ATOM    109  CA  PHE A  20     -24.347  -1.030  -0.504  1.00 10.00      A   
ATOM    110  CB  PHE A  20     -25.641  -0.566  -1.180  1.00 10.00      A   
ATOM    111  CG  PHE A  20     -26.557  -1.689  -1.584  1.00 10.00      A   
ATOM    112  CD1 PHE A  20     -27.719  -1.941  -0.872  1.00 10.00      A   
ATOM    113  CD2 PHE A  20     -26.258  -2.491  -2.675  1.00 10.00      A   
ATOM    114  CE1 PHE A  20     -28.566  -2.971  -1.240  1.00 10.00      A   
ATOM    115  CE2 PHE A  20     -27.101  -3.524  -3.048  1.00 10.00      A   
ATOM    116  CZ  PHE A  20     -28.257  -3.764  -2.330  1.00 10.00      A   
ATOM    117  C   PHE A  20     -23.381   0.137  -0.337  1.00 10.00      A   
ATOM    118  O   PHE A  20     -22.961   0.760  -1.311  1.00 10.00      A   
ATOM    119  N   ILE A  21     -23.028   0.429   0.905  1.00 10.00      A   
ATOM    120  HN  ILE A  21     -23.388  -0.108   1.646  1.00 10.00      A   
ATOM    121  CA  ILE A  21     -22.103   1.511   1.196  1.00 10.00      A   
ATOM    122  CB  ILE A  21     -22.675   2.486   2.250  1.00 10.00      A   
ATOM    123  CG1 ILE A  21     -24.104   2.890   1.870  1.00 10.00      A   
ATOM    124  CG2 ILE A  21     -21.785   3.716   2.377  1.00 10.00      A   
ATOM    125  CD1 ILE A  21     -24.843   3.642   2.955  1.00 10.00      A   
ATOM    126  C   ILE A  21     -20.780   0.939   1.696  1.00 10.00      A   
ATOM    127  O   ILE A  21     -20.644   0.590   2.870  1.00 10.00      A   
ATOM    128  N   GLN A  22     -19.813   0.826   0.797  1.00 10.00      A   
ATOM    129  HN  GLN A  22     -19.985   1.098  -0.128  1.00 10.00      A   
ATOM    130  CA  GLN A  22     -18.505   0.288   1.149  1.00 10.00      A   
ATOM    131  CB  GLN A  22     -18.089  -0.799   0.161  1.00 10.00      A   
ATOM    132  CG  GLN A  22     -18.754  -2.144   0.403  1.00 10.00      A   
ATOM    133  CD  GLN A  22     -18.347  -2.762   1.729  1.00 10.00      A   
ATOM    134  OE1 GLN A  22     -18.986  -2.540   2.759  1.00 10.00      A   
ATOM    135  NE2 GLN A  22     -17.275  -3.538   1.715  1.00 10.00      A   
ATOM    136 HE21 GLN A  22     -16.809  -3.667   0.860  1.00 10.00      A   
ATOM    137 HE22 GLN A  22     -16.990  -3.953   2.554  1.00 10.00      A   
ATOM    138  C   GLN A  22     -17.444   1.382   1.204  1.00 10.00      A   
ATOM    139  O   GLN A  22     -16.261   1.105   1.390  1.00 10.00      A   
ATOM    140  N   LEU A  23     -17.877   2.622   1.040  1.00 10.00      A   
ATOM    141  HN  LEU A  23     -18.828   2.776   0.893  1.00 10.00      A   
ATOM    142  CA  LEU A  23     -16.970   3.760   1.084  1.00 10.00      A   
ATOM    143  CB  LEU A  23     -17.530   4.936   0.274  1.00 10.00      A   
ATOM    144  CG  LEU A  23     -18.094   4.603  -1.111  1.00 10.00      A   
ATOM    145  CD1 LEU A  23     -19.603   4.424  -1.050  1.00 10.00      A   
ATOM    146  CD2 LEU A  23     -17.722   5.683  -2.112  1.00 10.00      A   
ATOM    147  C   LEU A  23     -16.750   4.185   2.530  1.00 10.00      A   
ATOM    148  O   LEU A  23     -17.706   4.525   3.228  1.00 10.00      A   
ATOM    149  N   ASP A  24     -15.493   4.164   2.968  1.00 10.00      A   
ATOM    150  HN  ASP A  24     -14.780   3.897   2.348  1.00 10.00      A   
ATOM    151  CA  ASP A  24     -15.133   4.523   4.341  1.00 10.00      A   
ATOM    152  CB  ASP A  24     -13.612   4.483   4.535  1.00 10.00      A   
ATOM    153  CG  ASP A  24     -13.021   3.100   4.353  1.00 10.00      A   
ATOM    154  OD1 ASP A  24     -12.770   2.416   5.367  1.00 10.00      A   
ATOM    155  OD2 ASP A  24     -12.792   2.696   3.192  1.00 10.00      A   
ATOM    156  C   ASP A  24     -15.650   5.902   4.714  1.00 10.00      A   
ATOM    157  O   ASP A  24     -16.226   6.089   5.787  1.00 10.00      A   
ATOM    158  N   LYS A  25     -15.454   6.860   3.814  1.00 10.00      A   
ATOM    159  HN  LYS A  25     -14.994   6.636   2.973  1.00 10.00      A   
ATOM    160  CA  LYS A  25     -15.889   8.234   4.043  1.00 10.00      A   
ATOM    161  CB  LYS A  25     -15.490   9.133   2.873  1.00 10.00      A   
ATOM    162  CG  LYS A  25     -14.036   9.569   2.910  1.00 10.00      A   
ATOM    163  CD  LYS A  25     -13.702  10.489   1.750  1.00 10.00      A   
ATOM    164  CE  LYS A  25     -12.478  11.337   2.051  1.00 10.00      A   
ATOM    165  NZ  LYS A  25     -12.768  12.415   3.035  1.00 10.00      A   
ATOM    166  HZ1 LYS A  25     -12.031  13.148   2.990  1.00 10.00      A   
ATOM    167  HZ2 LYS A  25     -12.794  12.028   4.006  1.00 10.00      A   
ATOM    168  HZ3 LYS A  25     -13.687  12.853   2.827  1.00 10.00      A   
ATOM    169  C   LYS A  25     -17.387   8.325   4.306  1.00 10.00      A   
ATOM    170  O   LYS A  25     -17.815   8.924   5.292  1.00 10.00      A   
ATOM    171  N   ASP A  26     -18.178   7.715   3.433  1.00 10.00      A   
ATOM    172  HN  ASP A  26     -17.777   7.244   2.674  1.00 10.00      A   
ATOM    173  CA  ASP A  26     -19.629   7.732   3.573  1.00 10.00      A   
ATOM    174  CB  ASP A  26     -20.314   7.238   2.300  1.00 10.00      A   
ATOM    175  CG  ASP A  26     -20.230   8.237   1.167  1.00 10.00      A   
ATOM    176  OD1 ASP A  26     -20.803   9.339   1.295  1.00 10.00      A   
ATOM    177  OD2 ASP A  26     -19.582   7.929   0.146  1.00 10.00      A   
ATOM    178  C   ASP A  26     -20.072   6.908   4.770  1.00 10.00      A   
ATOM    179  O   ASP A  26     -21.064   7.228   5.419  1.00 10.00      A   
ATOM    180  N   ARG A  27     -19.322   5.848   5.061  1.00 10.00      A   
ATOM    181  HN  ARG A  27     -18.546   5.639   4.491  1.00 10.00      A   
ATOM    182  CA  ARG A  27     -19.620   4.986   6.196  1.00 10.00      A   
ATOM    183  CB  ARG A  27     -18.666   3.789   6.228  1.00 10.00      A   
ATOM    184  CG  ARG A  27     -19.173   2.566   5.485  1.00 10.00      A   
ATOM    185  CD  ARG A  27     -20.453   2.041   6.111  1.00 10.00      A   
ATOM    186  NE  ARG A  27     -20.839   0.735   5.578  1.00 10.00      A   
ATOM    187  HE  ARG A  27     -20.923   0.654   4.593  1.00 10.00      A   
ATOM    188  CZ  ARG A  27     -21.072  -0.337   6.336  1.00 10.00      A   
ATOM    189  NH1 ARG A  27     -20.954  -0.259   7.661  1.00 10.00      A   
ATOM    190 HH11 ARG A  27     -21.142  -1.092   8.259  1.00 10.00      A   
ATOM    191 HH12 ARG A  27     -20.670   0.644   8.117  1.00 10.00      A   
ATOM    192  NH2 ARG A  27     -21.428  -1.485   5.773  1.00 10.00      A   
ATOM    193 HH21 ARG A  27     -21.531  -1.548   4.736  1.00 10.00      A   
ATOM    194 HH22 ARG A  27     -21.606  -2.327   6.362  1.00 10.00      A   
ATOM    195  C   ARG A  27     -19.507   5.780   7.490  1.00 10.00      A   
ATOM    196  O   ARG A  27     -20.300   5.602   8.412  1.00 10.00      A   
ATOM    197  N   ASN A  28     -18.524   6.671   7.532  1.00 10.00      A   
ATOM    198  HN  ASN A  28     -17.927   6.756   6.755  1.00 10.00      A   
ATOM    199  CA  ASN A  28     -18.296   7.515   8.697  1.00 10.00      A   
ATOM    200  CB  ASN A  28     -16.963   8.260   8.584  1.00 10.00      A   
ATOM    201  CG  ASN A  28     -15.763   7.346   8.735  1.00 10.00      A   
ATOM    202  OD1 ASN A  28     -15.850   6.285   9.359  1.00 10.00      A   
ATOM    203  ND2 ASN A  28     -14.637   7.750   8.169  1.00 10.00      A   
ATOM    204 HD21 ASN A  28     -14.636   8.612   7.688  1.00 10.00      A   
ATOM    205 HD22 ASN A  28     -13.843   7.174   8.249  1.00 10.00      A   
ATOM    206  C   ASN A  28     -19.441   8.506   8.889  1.00 10.00      A   
ATOM    207  O   ASN A  28     -19.722   8.934  10.007  1.00 10.00      A   
ATOM    208  N   SER A  29     -20.095   8.872   7.795  1.00 10.00      A   
ATOM    209  HN  SER A  29     -19.811   8.522   6.925  1.00 10.00      A   
ATOM    210  CA  SER A  29     -21.214   9.799   7.849  1.00 10.00      A   
ATOM    211  CB  SER A  29     -21.495  10.354   6.450  1.00 10.00      A   
ATOM    212  OG  SER A  29     -20.285  10.720   5.805  1.00 10.00      A   
ATOM    213  HG  SER A  29     -20.411  10.696   4.849  1.00 10.00      A   
ATOM    214  C   SER A  29     -22.460   9.111   8.407  1.00 10.00      A   
ATOM    215  O   SER A  29     -23.235   9.713   9.153  1.00 10.00      A   
ATOM    216  N   VAL A  30     -22.624   7.836   8.066  1.00 10.00      A   
ATOM    217  HN  VAL A  30     -21.956   7.408   7.491  1.00 10.00      A   
ATOM    218  CA  VAL A  30     -23.767   7.053   8.518  1.00 10.00      A   
ATOM    219  CB  VAL A  30     -23.778   5.655   7.855  1.00 10.00      A   
ATOM    220  CG1 VAL A  30     -24.950   4.823   8.348  1.00 10.00      A   
ATOM    221  CG2 VAL A  30     -23.823   5.780   6.338  1.00 10.00      A   
ATOM    222  C   VAL A  30     -23.772   6.896  10.041  1.00 10.00      A   
ATOM    223  O   VAL A  30     -24.825   6.946  10.677  1.00 10.00      A   
ATOM    224  N   SER A  31     -22.594   6.744  10.625  1.00 10.00      A   
ATOM    225  HN  SER A  31     -21.781   6.748  10.078  1.00 10.00      A   
ATOM    226  CA  SER A  31     -22.478   6.566  12.065  1.00 10.00      A   
ATOM    227  CB  SER A  31     -21.190   5.817  12.401  1.00 10.00      A   
ATOM    228  OG  SER A  31     -20.242   5.925  11.352  1.00 10.00      A   
ATOM    229  HG  SER A  31     -20.218   5.089  10.857  1.00 10.00      A   
ATOM    230  C   SER A  31     -22.534   7.889  12.826  1.00 10.00      A   
ATOM    231  O   SER A  31     -22.340   7.915  14.039  1.00 10.00      A   
ATOM    232  N   LEU A  32     -22.813   8.978  12.119  1.00 10.00      A   
ATOM    233  HN  LEU A  32     -22.973   8.895  11.155  1.00 10.00      A   
ATOM    234  CA  LEU A  32     -22.873  10.295  12.746  1.00 10.00      A   
ATOM    235  CB  LEU A  32     -21.859  11.243  12.101  1.00 10.00      A   
ATOM    236  CG  LEU A  32     -20.434  11.169  12.645  1.00 10.00      A   
ATOM    237  CD1 LEU A  32     -19.487  11.995  11.787  1.00 10.00      A   
ATOM    238  CD2 LEU A  32     -20.395  11.634  14.091  1.00 10.00      A   
ATOM    239  C   LEU A  32     -24.269  10.908  12.708  1.00 10.00      A   
ATOM    240  O   LEU A  32     -24.471  12.028  13.182  1.00 10.00      A   
ATOM    241  N   VAL A  33     -25.236  10.185  12.160  1.00 10.00      A   
ATOM    242  HN  VAL A  33     -25.035   9.294  11.804  1.00 10.00      A   
ATOM    243  CA  VAL A  33     -26.598  10.707  12.082  1.00 10.00      A   
ATOM    244  CB  VAL A  33     -27.386  10.157  10.873  1.00 10.00      A   
ATOM    245  CG1 VAL A  33     -26.678  10.510   9.576  1.00 10.00      A   
ATOM    246  CG2 VAL A  33     -27.582   8.655  10.978  1.00 10.00      A   
ATOM    247  C   VAL A  33     -27.378  10.485  13.380  1.00 10.00      A   
ATOM    248  O   VAL A  33     -28.154  11.345  13.799  1.00 10.00      A   
ATOM    249  N   CYS A  34     -27.148   9.343  14.019  1.00 10.00      A   
ATOM    250  HN  CYS A  34     -26.499   8.711  13.647  1.00 10.00      A   
ATOM    251  CA  CYS A  34     -27.823   8.999  15.266  1.00 10.00      A   
ATOM    252  CB  CYS A  34     -29.313   8.725  15.023  1.00 10.00      A   
ATOM    253  SG  CYS A  34     -29.662   7.298  13.968  1.00 10.00      A   
ATOM    254  HG  CYS A  34     -30.980   7.168  13.888  1.00 10.00      A   
ATOM    255  C   CYS A  34     -27.163   7.769  15.877  1.00 10.00      A   
ATOM    256  O   CYS A  34     -26.436   7.046  15.187  1.00 10.00      A   
ATOM    257  N   LYS A  35     -27.418   7.521  17.156  1.00 10.00      A   
ATOM    258  HN  LYS A  35     -28.021   8.126  17.656  1.00 10.00      A   
ATOM    259  CA  LYS A  35     -26.824   6.374  17.836  1.00 10.00      A   
ATOM    260  CB  LYS A  35     -27.027   6.458  19.351  1.00 10.00      A   
ATOM    261  CG  LYS A  35     -26.050   5.615  20.158  1.00 10.00      A   
ATOM    262  CD  LYS A  35     -26.428   5.594  21.628  1.00 10.00      A   
ATOM    263  CE  LYS A  35     -25.429   4.789  22.443  1.00 10.00      A   
ATOM    264  NZ  LYS A  35     -24.098   5.459  22.529  1.00 10.00      A   
ATOM    265  HZ1 LYS A  35     -23.628   5.446  21.604  1.00 10.00      A   
ATOM    266  HZ2 LYS A  35     -23.492   4.962  23.211  1.00 10.00      A   
ATOM    267  HZ3 LYS A  35     -24.208   6.449  22.836  1.00 10.00      A   
ATOM    268  C   LYS A  35     -27.375   5.055  17.291  1.00 10.00      A   
ATOM    269  O   LYS A  35     -26.667   4.045  17.262  1.00 10.00      A   
ATOM    270  N   SER A  36     -28.634   5.067  16.860  1.00 10.00      A   
ATOM    271  HN  SER A  36     -29.153   5.894  16.920  1.00 10.00      A   
ATOM    272  CA  SER A  36     -29.263   3.874  16.308  1.00 10.00      A   
ATOM    273  CB  SER A  36     -30.735   4.142  15.975  1.00 10.00      A   
ATOM    274  OG  SER A  36     -31.467   4.501  17.132  1.00 10.00      A   
ATOM    275  HG  SER A  36     -31.790   3.698  17.561  1.00 10.00      A   
ATOM    276  C   SER A  36     -28.522   3.401  15.060  1.00 10.00      A   
ATOM    277  O   SER A  36     -28.197   2.218  14.926  1.00 10.00      A   
ATOM    278  N   TRP A  37     -28.241   4.333  14.154  1.00 10.00      A   
ATOM    279  HN  TRP A  37     -28.514   5.263  14.316  1.00 10.00      A   
ATOM    280  CA  TRP A  37     -27.533   4.001  12.926  1.00 10.00      A   
ATOM    281  CB  TRP A  37     -27.695   5.101  11.875  1.00 10.00      A   
ATOM    282  CG  TRP A  37     -29.011   5.067  11.154  1.00 10.00      A   
ATOM    283  CD1 TRP A  37     -30.199   4.596  11.630  1.00 10.00      A   
ATOM    284  CD2 TRP A  37     -29.273   5.536   9.825  1.00 10.00      A   
ATOM    285  NE1 TRP A  37     -31.182   4.738  10.682  1.00 10.00      A   
ATOM    286  HE1 TRP A  37     -32.124   4.472  10.788  1.00 10.00      A   
ATOM    287  CE2 TRP A  37     -30.639   5.312   9.564  1.00 10.00      A   
ATOM    288  CE3 TRP A  37     -28.485   6.121   8.830  1.00 10.00      A   
ATOM    289  CZ2 TRP A  37     -31.230   5.656   8.351  1.00 10.00      A   
ATOM    290  CZ3 TRP A  37     -29.073   6.462   7.628  1.00 10.00      A   
ATOM    291  CH2 TRP A  37     -30.434   6.228   7.398  1.00 10.00      A   
ATOM    292  C   TRP A  37     -26.059   3.736  13.214  1.00 10.00      A   
ATOM    293  O   TRP A  37     -25.440   2.888  12.574  1.00 10.00      A   
ATOM    294  N   TYR A  38     -25.510   4.459  14.190  1.00 10.00      A   
ATOM    295  HN  TYR A  38     -26.060   5.128  14.654  1.00 10.00      A   
ATOM    296  CA  TYR A  38     -24.112   4.294  14.583  1.00 10.00      A   
ATOM    297  CB  TYR A  38     -23.771   5.234  15.751  1.00 10.00      A   
ATOM    298  CG  TYR A  38     -22.450   4.960  16.448  1.00 10.00      A   
ATOM    299  CD1 TYR A  38     -22.408   4.285  17.663  1.00 10.00      A   
ATOM    300  CD2 TYR A  38     -21.248   5.382  15.897  1.00 10.00      A   
ATOM    301  CE1 TYR A  38     -21.210   4.040  18.307  1.00 10.00      A   
ATOM    302  CE2 TYR A  38     -20.045   5.140  16.534  1.00 10.00      A   
ATOM    303  CZ  TYR A  38     -20.032   4.469  17.738  1.00 10.00      A   
ATOM    304  OH  TYR A  38     -18.834   4.226  18.372  1.00 10.00      A   
ATOM    305  HH  TYR A  38     -18.294   5.025  18.357  1.00 10.00      A   
ATOM    306  C   TYR A  38     -23.842   2.844  14.969  1.00 10.00      A   
ATOM    307  O   TYR A  38     -22.854   2.247  14.533  1.00 10.00      A   
ATOM    308  N   GLU A  39     -24.734   2.284  15.780  1.00 10.00      A   
ATOM    309  HN  GLU A  39     -25.488   2.824  16.108  1.00 10.00      A   
ATOM    310  CA  GLU A  39     -24.605   0.904  16.222  1.00 10.00      A   
ATOM    311  CB  GLU A  39     -25.651   0.581  17.288  1.00 10.00      A   
ATOM    312  CG  GLU A  39     -25.332   1.163  18.654  1.00 10.00      A   
ATOM    313  CD  GLU A  39     -24.087   0.552  19.264  1.00 10.00      A   
ATOM    314  OE1 GLU A  39     -23.006   1.175  19.190  1.00 10.00      A   
ATOM    315  OE2 GLU A  39     -24.184  -0.558  19.823  1.00 10.00      A   
ATOM    316  C   GLU A  39     -24.713  -0.072  15.056  1.00 10.00      A   
ATOM    317  O   GLU A  39     -23.876  -0.954  14.893  1.00 10.00      A   
ATOM    318  N   ILE A  40     -25.728   0.103  14.227  1.00 10.00      A   
ATOM    319  HN  ILE A  40     -26.356   0.845  14.379  1.00 10.00      A   
ATOM    320  CA  ILE A  40     -25.923  -0.779  13.084  1.00 10.00      A   
ATOM    321  CB  ILE A  40     -27.251  -0.491  12.353  1.00 10.00      A   
ATOM    322  CG1 ILE A  40     -28.418  -0.621  13.334  1.00 10.00      A   
ATOM    323  CG2 ILE A  40     -27.444  -1.442  11.177  1.00 10.00      A   
ATOM    324  CD1 ILE A  40     -29.747  -0.170  12.774  1.00 10.00      A   
ATOM    325  C   ILE A  40     -24.740  -0.683  12.117  1.00 10.00      A   
ATOM    326  O   ILE A  40     -24.300  -1.686  11.563  1.00 10.00      A   
ATOM    327  N   GLU A  41     -24.219   0.525  11.935  1.00 10.00      A   
ATOM    328  HN  GLU A  41     -24.620   1.295  12.402  1.00 10.00      A   
ATOM    329  CA  GLU A  41     -23.081   0.754  11.045  1.00 10.00      A   
ATOM    330  CB  GLU A  41     -22.784   2.257  10.951  1.00 10.00      A   
ATOM    331  CG  GLU A  41     -22.029   2.686   9.701  1.00 10.00      A   
ATOM    332  CD  GLU A  41     -20.523   2.561   9.845  1.00 10.00      A   
ATOM    333  OE1 GLU A  41     -19.924   3.341  10.617  1.00 10.00      A   
ATOM    334  OE2 GLU A  41     -19.930   1.688   9.183  1.00 10.00      A   
ATOM    335  C   GLU A  41     -21.837  -0.006  11.521  1.00 10.00      A   
ATOM    336  O   GLU A  41     -21.184  -0.697  10.737  1.00 10.00      A   
ATOM    337  N   ARG A  42     -21.528   0.102  12.814  1.00 10.00      A   
ATOM    338  HN  ARG A  42     -22.104   0.638  13.402  1.00 10.00      A   
ATOM    339  CA  ARG A  42     -20.357  -0.568  13.378  1.00 10.00      A   
ATOM    340  CB  ARG A  42     -20.041  -0.060  14.790  1.00 10.00      A   
ATOM    341  CG  ARG A  42     -21.179  -0.228  15.782  1.00 10.00      A   
ATOM    342  CD  ARG A  42     -20.770   0.153  17.194  1.00 10.00      A   
ATOM    343  NE  ARG A  42     -19.997  -0.904  17.841  1.00 10.00      A   
ATOM    344  HE  ARG A  42     -19.289  -1.335  17.308  1.00 10.00      A   
ATOM    345  CZ  ARG A  42     -20.197  -1.316  19.094  1.00 10.00      A   
ATOM    346  NH1 ARG A  42     -21.150  -0.768  19.842  1.00 10.00      A   
ATOM    347 HH11 ARG A  42     -21.763  -0.005  19.451  1.00 10.00      A   
ATOM    348 HH12 ARG A  42     -21.298  -1.087  20.822  1.00 10.00      A   
ATOM    349  NH2 ARG A  42     -19.442  -2.283  19.602  1.00 10.00      A   
ATOM    350 HH21 ARG A  42     -19.598  -2.609  20.583  1.00 10.00      A   
ATOM    351 HH22 ARG A  42     -18.689  -2.720  19.028  1.00 10.00      A   
ATOM    352  C   ARG A  42     -20.508  -2.088  13.364  1.00 10.00      A   
ATOM    353  O   ARG A  42     -19.518  -2.818  13.377  1.00 10.00      A   
ATOM    354  N   TRP A  43     -21.750  -2.554  13.321  1.00 10.00      A   
ATOM    355  HN  TRP A  43     -22.497  -1.919  13.304  1.00 10.00      A   
ATOM    356  CA  TRP A  43     -22.037  -3.986  13.302  1.00 10.00      A   
ATOM    357  CB  TRP A  43     -23.281  -4.311  14.141  1.00 10.00      A   
ATOM    358  CG  TRP A  43     -23.036  -4.316  15.624  1.00 10.00      A   
ATOM    359  CD1 TRP A  43     -23.327  -3.317  16.506  1.00 10.00      A   
ATOM    360  CD2 TRP A  43     -22.457  -5.374  16.399  1.00 10.00      A   
ATOM    361  NE1 TRP A  43     -22.957  -3.679  17.776  1.00 10.00      A   
ATOM    362  HE1 TRP A  43     -23.063  -3.125  18.580  1.00 10.00      A   
ATOM    363  CE2 TRP A  43     -22.425  -4.938  17.740  1.00 10.00      A   
ATOM    364  CE3 TRP A  43     -21.960  -6.641  16.093  1.00 10.00      A   
ATOM    365  CZ2 TRP A  43     -21.921  -5.728  18.770  1.00 10.00      A   
ATOM    366  CZ3 TRP A  43     -21.461  -7.423  17.117  1.00 10.00      A   
ATOM    367  CH2 TRP A  43     -21.444  -6.963  18.438  1.00 10.00      A   
ATOM    368  C   TRP A  43     -22.213  -4.508  11.875  1.00 10.00      A   
ATOM    369  O   TRP A  43     -22.660  -5.639  11.676  1.00 10.00      A   
ATOM    370  N   CYS A  44     -21.869  -3.690  10.882  1.00 10.00      A   
ATOM    371  HN  CYS A  44     -21.538  -2.790  11.089  1.00 10.00      A   
ATOM    372  CA  CYS A  44     -21.997  -4.111   9.491  1.00 10.00      A   
ATOM    373  CB  CYS A  44     -23.334  -3.671   8.888  1.00 10.00      A   
ATOM    374  SG  CYS A  44     -23.544  -1.884   8.752  1.00 10.00      A   
ATOM    375  HG  CYS A  44     -23.919  -1.434   9.946  1.00 10.00      A   
ATOM    376  C   CYS A  44     -20.829  -3.657   8.612  1.00 10.00      A   
ATOM    377  O   CYS A  44     -20.838  -3.897   7.404  1.00 10.00      A   
ATOM    378  N   ARG A  45     -19.836  -2.986   9.199  1.00 10.00      A   
ATOM    379  HN  ARG A  45     -19.879  -2.793  10.157  1.00 10.00      A   
ATOM    380  CA  ARG A  45     -18.675  -2.542   8.427  1.00 10.00      A   
ATOM    381  CB  ARG A  45     -17.954  -1.358   9.087  1.00 10.00      A   
ATOM    382  CG  ARG A  45     -17.085  -0.562   8.118  1.00 10.00      A   
ATOM    383  CD  ARG A  45     -16.298   0.541   8.814  1.00 10.00      A   
ATOM    384  NE  ARG A  45     -17.132   1.691   9.165  1.00 10.00      A   
ATOM    385  HE  ARG A  45     -18.086   1.514   9.375  1.00 10.00      A   
ATOM    386  CZ  ARG A  45     -16.694   2.953   9.207  1.00 10.00      A   
ATOM    387  NH1 ARG A  45     -15.433   3.248   8.901  1.00 10.00      A   
ATOM    388 HH11 ARG A  45     -14.764   2.494   8.630  1.00 10.00      A   
ATOM    389 HH12 ARG A  45     -15.105   4.241   8.933  1.00 10.00      A   
ATOM    390  NH2 ARG A  45     -17.518   3.926   9.574  1.00 10.00      A   
ATOM    391 HH21 ARG A  45     -18.514   3.706   9.842  1.00 10.00      A   
ATOM    392 HH22 ARG A  45     -17.180   4.915   9.602  1.00 10.00      A   
ATOM    393  C   ARG A  45     -17.726  -3.717   8.216  1.00 10.00      A   
ATOM    394  O   ARG A  45     -17.284  -4.348   9.173  1.00 10.00      A   
ATOM    395  N   ARG A  46     -17.422  -4.008   6.960  1.00 10.00      A   
ATOM    396  HN  ARG A  46     -17.779  -3.448   6.239  1.00 10.00      A   
ATOM    397  CA  ARG A  46     -16.565  -5.139   6.624  1.00 10.00      A   
ATOM    398  CB  ARG A  46     -17.119  -5.872   5.397  1.00 10.00      A   
ATOM    399  CG  ARG A  46     -18.591  -6.242   5.513  1.00 10.00      A   
ATOM    400  CD  ARG A  46     -19.116  -6.882   4.236  1.00 10.00      A   
ATOM    401  NE  ARG A  46     -20.568  -7.076   4.286  1.00 10.00      A   
ATOM    402  HE  ARG A  46     -20.998  -7.016   5.168  1.00 10.00      A   
ATOM    403  CZ  ARG A  46     -21.329  -7.344   3.221  1.00 10.00      A   
ATOM    404  NH1 ARG A  46     -20.786  -7.457   2.017  1.00 10.00      A   
ATOM    405 HH11 ARG A  46     -21.390  -7.665   1.188  1.00 10.00      A   
ATOM    406 HH12 ARG A  46     -19.759  -7.341   1.888  1.00 10.00      A   
ATOM    407  NH2 ARG A  46     -22.642  -7.476   3.360  1.00 10.00      A   
ATOM    408 HH21 ARG A  46     -23.089  -7.379   4.299  1.00 10.00      A   
ATOM    409 HH22 ARG A  46     -23.235  -7.676   2.524  1.00 10.00      A   
ATOM    410  C   ARG A  46     -15.112  -4.736   6.387  1.00 10.00      A   
ATOM    411  O   ARG A  46     -14.200  -5.537   6.599  1.00 10.00      A   
ATOM    412  N   LYS A  47     -14.889  -3.503   5.957  1.00 10.00      A   
ATOM    413  HN  LYS A  47     -15.646  -2.890   5.831  1.00 10.00      A   
ATOM    414  CA  LYS A  47     -13.534  -3.034   5.686  1.00 10.00      A   
ATOM    415  CB  LYS A  47     -13.355  -2.753   4.187  1.00 10.00      A   
ATOM    416  CG  LYS A  47     -11.927  -2.415   3.785  1.00 10.00      A   
ATOM    417  CD  LYS A  47     -11.859  -1.833   2.380  1.00 10.00      A   
ATOM    418  CE  LYS A  47     -12.303  -0.379   2.357  1.00 10.00      A   
ATOM    419  NZ  LYS A  47     -11.380   0.499   3.127  1.00 10.00      A   
ATOM    420  HZ1 LYS A  47     -11.362   0.215   4.123  1.00 10.00      A   
ATOM    421  HZ2 LYS A  47     -11.702   1.494   3.073  1.00 10.00      A   
ATOM    422  HZ3 LYS A  47     -10.408   0.433   2.740  1.00 10.00      A   
ATOM    423  C   LYS A  47     -13.206  -1.782   6.490  1.00 10.00      A   
ATOM    424  O   LYS A  47     -14.035  -0.887   6.618  1.00 10.00      A   
ATOM    425  N   VAL A  48     -12.000  -1.740   7.039  1.00 10.00      A   
ATOM    426  HN  VAL A  48     -11.393  -2.502   6.912  1.00 10.00      A   
ATOM    427  CA  VAL A  48     -11.543  -0.588   7.809  1.00 10.00      A   
ATOM    428  CB  VAL A  48     -11.416  -0.874   9.328  1.00 10.00      A   
ATOM    429  CG1 VAL A  48     -12.784  -0.890   9.992  1.00 10.00      A   
ATOM    430  CG2 VAL A  48     -10.664  -2.171   9.595  1.00 10.00      A   
ATOM    431  C   VAL A  48     -10.210  -0.079   7.266  1.00 10.00      A   
ATOM    432  O   VAL A  48      -9.221  -0.819   7.210  1.00 10.00      A   
ATOM    433  N   PHE A  49     -10.197   1.171   6.836  1.00 10.00      A   
ATOM    434  HN  PHE A  49     -11.021   1.705   6.882  1.00 10.00      A   
ATOM    435  CA  PHE A  49      -8.991   1.780   6.298  1.00 10.00      A   
ATOM    436  CB  PHE A  49      -9.312   2.585   5.032  1.00 10.00      A   
ATOM    437  CG  PHE A  49      -8.125   3.286   4.428  1.00 10.00      A   
ATOM    438  CD1 PHE A  49      -7.098   2.560   3.851  1.00 10.00      A   
ATOM    439  CD2 PHE A  49      -8.036   4.669   4.440  1.00 10.00      A   
ATOM    440  CE1 PHE A  49      -6.003   3.198   3.299  1.00 10.00      A   
ATOM    441  CE2 PHE A  49      -6.944   5.314   3.889  1.00 10.00      A   
ATOM    442  CZ  PHE A  49      -5.926   4.576   3.318  1.00 10.00      A   
ATOM    443  C   PHE A  49      -8.335   2.672   7.343  1.00 10.00      A   
ATOM    444  O   PHE A  49      -8.858   3.734   7.685  1.00 10.00      A   
ATOM    445  N   ILE A  50      -7.197   2.236   7.858  1.00 10.00      A   
ATOM    446  HN  ILE A  50      -6.822   1.380   7.547  1.00 10.00      A   
ATOM    447  CA  ILE A  50      -6.479   3.002   8.861  1.00 10.00      A   
ATOM    448  CB  ILE A  50      -6.118   2.140  10.088  1.00 10.00      A   
ATOM    449  CG1 ILE A  50      -7.354   1.412  10.636  1.00 10.00      A   
ATOM    450  CG2 ILE A  50      -5.456   2.983  11.169  1.00 10.00      A   
ATOM    451  CD1 ILE A  50      -8.462   2.328  11.111  1.00 10.00      A   
ATOM    452  C   ILE A  50      -5.206   3.586   8.260  1.00 10.00      A   
ATOM    453  O   ILE A  50      -4.254   2.859   7.969  1.00 10.00      A   
ATOM    454  N   GLY A  51      -5.209   4.897   8.056  1.00 10.00      A   
ATOM    455  HN  GLY A  51      -6.007   5.414   8.292  1.00 10.00      A   
ATOM    456  CA  GLY A  51      -4.053   5.569   7.484  1.00 10.00      A   
ATOM    457  C   GLY A  51      -2.831   5.501   8.381  1.00 10.00      A   
ATOM    458  O   GLY A  51      -1.727   5.226   7.917  1.00 10.00      A   
ATOM    459  N   ASN A  52      -3.032   5.763   9.667  1.00 10.00      A   
ATOM    460  HN  ASN A  52      -3.938   5.982   9.973  1.00 10.00      A   
ATOM    461  CA  ASN A  52      -1.944   5.726  10.639  1.00 10.00      A   
ATOM    462  CB  ASN A  52      -1.688   7.118  11.231  1.00 10.00      A   
ATOM    463  CG  ASN A  52      -0.372   7.211  11.984  1.00 10.00      A   
ATOM    464  OD1 ASN A  52       0.094   6.239  12.577  1.00 10.00      A   
ATOM    465  ND2 ASN A  52       0.242   8.385  11.959  1.00 10.00      A   
ATOM    466 HD21 ASN A  52      -0.179   9.119  11.463  1.00 10.00      A   
ATOM    467 HD22 ASN A  52       1.088   8.474  12.444  1.00 10.00      A   
ATOM    468  C   ASN A  52      -2.268   4.728  11.741  1.00 10.00      A   
ATOM    469  O   ASN A  52      -3.186   4.940  12.534  1.00 10.00      A   
ATOM    470  N   CYS A  53      -1.508   3.644  11.783  1.00 10.00      A   
ATOM    471  HN  CYS A  53      -0.786   3.546  11.125  1.00 10.00      A   
ATOM    472  CA  CYS A  53      -1.712   2.589  12.772  1.00 10.00      A   
ATOM    473  CB  CYS A  53      -0.800   1.397  12.475  1.00 10.00      A   
ATOM    474  SG  CYS A  53       0.915   1.841  12.121  1.00 10.00      A   
ATOM    475  HG  CYS A  53       1.016   2.047  10.813  1.00 10.00      A   
ATOM    476  C   CYS A  53      -1.494   3.073  14.205  1.00 10.00      A   
ATOM    477  O   CYS A  53      -1.987   2.469  15.152  1.00 10.00      A   
ATOM    478  N   TYR A  54      -0.764   4.166  14.364  1.00 10.00      A   
ATOM    479  HN  TYR A  54      -0.400   4.623  13.576  1.00 10.00      A   
ATOM    480  CA  TYR A  54      -0.491   4.700  15.689  1.00 10.00      A   
ATOM    481  CB  TYR A  54       0.973   5.121  15.823  1.00 10.00      A   
ATOM    482  CG  TYR A  54       1.920   3.940  15.854  1.00 10.00      A   
ATOM    483  CD1 TYR A  54       3.066   3.910  15.066  1.00 10.00      A   
ATOM    484  CD2 TYR A  54       1.660   2.847  16.672  1.00 10.00      A   
ATOM    485  CE1 TYR A  54       3.925   2.823  15.098  1.00 10.00      A   
ATOM    486  CE2 TYR A  54       2.509   1.763  16.708  1.00 10.00      A   
ATOM    487  CZ  TYR A  54       3.639   1.755  15.923  1.00 10.00      A   
ATOM    488  OH  TYR A  54       4.487   0.675  15.970  1.00 10.00      A   
ATOM    489  HH  TYR A  54       5.042   0.745  16.769  1.00 10.00      A   
ATOM    490  C   TYR A  54      -1.444   5.827  16.058  1.00 10.00      A   
ATOM    491  O   TYR A  54      -1.347   6.413  17.136  1.00 10.00      A   
ATOM    492  N   ALA A  55      -2.380   6.117  15.166  1.00 10.00      A   
ATOM    493  HN  ALA A  55      -2.411   5.617  14.323  1.00 10.00      A   
ATOM    494  CA  ALA A  55      -3.362   7.156  15.410  1.00 10.00      A   
ATOM    495  CB  ALA A  55      -3.849   7.757  14.101  1.00 10.00      A   
ATOM    496  C   ALA A  55      -4.532   6.586  16.200  1.00 10.00      A   
ATOM    497  O   ALA A  55      -5.282   7.318  16.839  1.00 10.00      A   
ATOM    498  N   VAL A  56      -4.674   5.269  16.161  1.00 10.00      A   
ATOM    499  HN  VAL A  56      -4.031   4.731  15.651  1.00 10.00      A   
ATOM    500  CA  VAL A  56      -5.750   4.595  16.870  1.00 10.00      A   
ATOM    501  CB  VAL A  56      -6.950   4.310  15.939  1.00 10.00      A   
ATOM    502  CG1 VAL A  56      -6.598   3.277  14.878  1.00 10.00      A   
ATOM    503  CG2 VAL A  56      -8.178   3.890  16.735  1.00 10.00      A   
ATOM    504  C   VAL A  56      -5.244   3.298  17.492  1.00 10.00      A   
ATOM    505  O   VAL A  56      -4.309   2.687  16.985  1.00 10.00      A   
ATOM    506  N   SER A  57      -5.853   2.900  18.597  1.00 10.00      A   
ATOM    507  HN  SER A  57      -6.589   3.437  18.961  1.00 10.00      A   
ATOM    508  CA  SER A  57      -5.469   1.684  19.287  1.00 10.00      A   
ATOM    509  CB  SER A  57      -5.837   1.819  20.763  1.00 10.00      A   
ATOM    510  OG  SER A  57      -6.823   2.824  20.936  1.00 10.00      A   
ATOM    511  HG  SER A  57      -6.636   3.314  21.748  1.00 10.00      A   
ATOM    512  C   SER A  57      -6.177   0.478  18.676  1.00 10.00      A   
ATOM    513  O   SER A  57      -7.363   0.556  18.343  1.00 10.00      A   
ATOM    514  N   PRO A  58      -5.457  -0.646  18.512  1.00 10.00      A   
ATOM    515  CA  PRO A  58      -6.017  -1.877  17.940  1.00 10.00      A   
ATOM    516  CB  PRO A  58      -4.887  -2.897  18.119  1.00 10.00      A   
ATOM    517  CG  PRO A  58      -3.645  -2.080  18.179  1.00 10.00      A   
ATOM    518  CD  PRO A  58      -4.030  -0.795  18.853  1.00 10.00      A   
ATOM    519  C   PRO A  58      -7.257  -2.349  18.694  1.00 10.00      A   
ATOM    520  O   PRO A  58      -8.229  -2.808  18.087  1.00 10.00      A   
ATOM    521  N   ALA A  59      -7.204  -2.243  20.017  1.00 10.00      A   
ATOM    522  HN  ALA A  59      -6.382  -1.901  20.431  1.00 10.00      A   
ATOM    523  CA  ALA A  59      -8.309  -2.652  20.877  1.00 10.00      A   
ATOM    524  CB  ALA A  59      -7.932  -2.476  22.340  1.00 10.00      A   
ATOM    525  C   ALA A  59      -9.582  -1.881  20.559  1.00 10.00      A   
ATOM    526  O   ALA A  59     -10.655  -2.466  20.464  1.00 10.00      A   
ATOM    527  N   THR A  60      -9.453  -0.571  20.375  1.00 10.00      A   
ATOM    528  HN  THR A  60      -8.565  -0.164  20.442  1.00 10.00      A   
ATOM    529  CA  THR A  60     -10.597   0.276  20.076  1.00 10.00      A   
ATOM    530  CB  THR A  60     -10.208   1.763  20.117  1.00 10.00      A   
ATOM    531  OG1 THR A  60      -9.345   1.987  21.241  1.00 10.00      A   
ATOM    532  HG1 THR A  60      -8.513   2.382  20.938  1.00 10.00      A   
ATOM    533  CG2 THR A  60     -11.446   2.634  20.257  1.00 10.00      A   
ATOM    534  C   THR A  60     -11.211  -0.064  18.719  1.00 10.00      A   
ATOM    535  O   THR A  60     -12.432  -0.032  18.559  1.00 10.00      A   
ATOM    536  N   VAL A  61     -10.364  -0.406  17.752  1.00 10.00      A   
ATOM    537  HN  VAL A  61      -9.402  -0.414  17.943  1.00 10.00      A   
ATOM    538  CA  VAL A  61     -10.831  -0.760  16.414  1.00 10.00      A   
ATOM    539  CB  VAL A  61      -9.660  -1.042  15.444  1.00 10.00      A   
ATOM    540  CG1 VAL A  61     -10.184  -1.328  14.042  1.00 10.00      A   
ATOM    541  CG2 VAL A  61      -8.687   0.127  15.421  1.00 10.00      A   
ATOM    542  C   VAL A  61     -11.749  -1.976  16.464  1.00 10.00      A   
ATOM    543  O   VAL A  61     -12.882  -1.923  15.986  1.00 10.00      A   
ATOM    544  N   ILE A  62     -11.264  -3.057  17.067  1.00 10.00      A   
ATOM    545  HN  ILE A  62     -10.355  -3.031  17.444  1.00 10.00      A   
ATOM    546  CA  ILE A  62     -12.043  -4.285  17.173  1.00 10.00      A   
ATOM    547  CB  ILE A  62     -11.180  -5.468  17.661  1.00 10.00      A   
ATOM    548  CG1 ILE A  62      -9.852  -5.521  16.898  1.00 10.00      A   
ATOM    549  CG2 ILE A  62     -11.933  -6.780  17.497  1.00 10.00      A   
ATOM    550  CD1 ILE A  62      -8.899  -6.585  17.402  1.00 10.00      A   
ATOM    551  C   ILE A  62     -13.224  -4.099  18.122  1.00 10.00      A   
ATOM    552  O   ILE A  62     -14.269  -4.729  17.957  1.00 10.00      A   
ATOM    553  N   ARG A  63     -13.044  -3.236  19.120  1.00 10.00      A   
ATOM    554  HN  ARG A  63     -12.177  -2.784  19.206  1.00 10.00      A   
ATOM    555  CA  ARG A  63     -14.089  -2.955  20.099  1.00 10.00      A   
ATOM    556  CB  ARG A  63     -13.557  -2.028  21.201  1.00 10.00      A   
ATOM    557  CG  ARG A  63     -14.586  -1.609  22.239  1.00 10.00      A   
ATOM    558  CD  ARG A  63     -13.989  -1.591  23.636  1.00 10.00      A   
ATOM    559  NE  ARG A  63     -12.841  -0.693  23.744  1.00 10.00      A   
ATOM    560  HE  ARG A  63     -12.990   0.256  23.523  1.00 10.00      A   
ATOM    561  CZ  ARG A  63     -11.626  -1.085  24.127  1.00 10.00      A   
ATOM    562  NH1 ARG A  63     -11.394  -2.356  24.428  1.00 10.00      A   
ATOM    563 HH11 ARG A  63     -10.439  -2.659  24.733  1.00 10.00      A   
ATOM    564 HH12 ARG A  63     -12.159  -3.058  24.364  1.00 10.00      A   
ATOM    565  NH2 ARG A  63     -10.642  -0.203  24.212  1.00 10.00      A   
ATOM    566 HH21 ARG A  63     -10.814   0.799  23.982  1.00 10.00      A   
ATOM    567 HH22 ARG A  63      -9.691  -0.505  24.515  1.00 10.00      A   
ATOM    568  C   ARG A  63     -15.309  -2.333  19.425  1.00 10.00      A   
ATOM    569  O   ARG A  63     -16.452  -2.666  19.751  1.00 10.00      A   
ATOM    570  N   ARG A  64     -15.060  -1.438  18.478  1.00 10.00      A   
ATOM    571  HN  ARG A  64     -14.128  -1.222  18.253  1.00 10.00      A   
ATOM    572  CA  ARG A  64     -16.136  -0.769  17.765  1.00 10.00      A   
ATOM    573  CB  ARG A  64     -15.708   0.629  17.299  1.00 10.00      A   
ATOM    574  CG  ARG A  64     -16.837   1.445  16.684  1.00 10.00      A   
ATOM    575  CD  ARG A  64     -16.399   2.867  16.377  1.00 10.00      A   
ATOM    576  NE  ARG A  64     -17.127   3.422  15.239  1.00 10.00      A   
ATOM    577  HE  ARG A  64     -17.748   2.824  14.770  1.00 10.00      A   
ATOM    578  CZ  ARG A  64     -16.995   4.671  14.803  1.00 10.00      A   
ATOM    579  NH1 ARG A  64     -16.185   5.522  15.411  1.00 10.00      A   
ATOM    580 HH11 ARG A  64     -15.627   5.221  16.250  1.00 10.00      A   
ATOM    581 HH12 ARG A  64     -16.089   6.499  15.054  1.00 10.00      A   
ATOM    582  NH2 ARG A  64     -17.691   5.080  13.752  1.00 10.00      A   
ATOM    583 HH21 ARG A  64     -17.588   6.062  13.411  1.00 10.00      A   
ATOM    584 HH22 ARG A  64     -18.339   4.428  13.261  1.00 10.00      A   
ATOM    585  C   ARG A  64     -16.629  -1.608  16.586  1.00 10.00      A   
ATOM    586  O   ARG A  64     -17.834  -1.792  16.414  1.00 10.00      A   
ATOM    587  N   PHE A  65     -15.697  -2.123  15.789  1.00 10.00      A   
ATOM    588  HN  PHE A  65     -14.748  -1.957  15.991  1.00 10.00      A   
ATOM    589  CA  PHE A  65     -16.035  -2.937  14.624  1.00 10.00      A   
ATOM    590  CB  PHE A  65     -15.393  -2.357  13.360  1.00 10.00      A   
ATOM    591  CG  PHE A  65     -15.737  -0.923  13.074  1.00 10.00      A   
ATOM    592  CD1 PHE A  65     -14.793   0.074  13.249  1.00 10.00      A   
ATOM    593  CD2 PHE A  65     -16.997  -0.572  12.626  1.00 10.00      A   
ATOM    594  CE1 PHE A  65     -15.098   1.395  12.983  1.00 10.00      A   
ATOM    595  CE2 PHE A  65     -17.310   0.747  12.357  1.00 10.00      A   
ATOM    596  CZ  PHE A  65     -16.358   1.732  12.536  1.00 10.00      A   
ATOM    597  C   PHE A  65     -15.566  -4.383  14.809  1.00 10.00      A   
ATOM    598  O   PHE A  65     -14.406  -4.710  14.548  1.00 10.00      A   
ATOM    599  N   PRO A  66     -16.460  -5.268  15.270  1.00 10.00      A   
ATOM    600  CA  PRO A  66     -16.140  -6.674  15.496  1.00 10.00      A   
ATOM    601  CB  PRO A  66     -17.027  -7.003  16.698  1.00 10.00      A   
ATOM    602  CG  PRO A  66     -18.228  -6.118  16.552  1.00 10.00      A   
ATOM    603  CD  PRO A  66     -17.847  -4.967  15.650  1.00 10.00      A   
ATOM    604  C   PRO A  66     -16.507  -7.572  14.309  1.00 10.00      A   
ATOM    605  O   PRO A  66     -16.359  -8.796  14.382  1.00 10.00      A   
ATOM    606  N   LYS A  67     -16.972  -6.967  13.217  1.00 10.00      A   
ATOM    607  HN  LYS A  67     -17.046  -5.987  13.206  1.00 10.00      A   
ATOM    608  CA  LYS A  67     -17.362  -7.732  12.030  1.00 10.00      A   
ATOM    609  CB  LYS A  67     -18.850  -7.556  11.723  1.00 10.00      A   
ATOM    610  CG  LYS A  67     -19.778  -8.240  12.714  1.00 10.00      A   
ATOM    611  CD  LYS A  67     -21.202  -8.304  12.186  1.00 10.00      A   
ATOM    612  CE  LYS A  67     -22.167  -8.800  13.251  1.00 10.00      A   
ATOM    613  NZ  LYS A  67     -23.584  -8.574  12.866  1.00 10.00      A   
ATOM    614  HZ1 LYS A  67     -23.703  -7.618  12.475  1.00 10.00      A   
ATOM    615  HZ2 LYS A  67     -24.202  -8.674  13.697  1.00 10.00      A   
ATOM    616  HZ3 LYS A  67     -23.877  -9.268  12.149  1.00 10.00      A   
ATOM    617  C   LYS A  67     -16.530  -7.354  10.809  1.00 10.00      A   
ATOM    618  O   LYS A  67     -17.006  -7.421   9.672  1.00 10.00      A   
ATOM    619  N   VAL A  68     -15.285  -6.978  11.049  1.00 10.00      A   
ATOM    620  HN  VAL A  68     -14.960  -6.970  11.972  1.00 10.00      A   
ATOM    621  CA  VAL A  68     -14.380  -6.587   9.975  1.00 10.00      A   
ATOM    622  CB  VAL A  68     -13.348  -5.547  10.463  1.00 10.00      A   
ATOM    623  CG1 VAL A  68     -12.255  -5.328   9.431  1.00 10.00      A   
ATOM    624  CG2 VAL A  68     -14.038  -4.232  10.781  1.00 10.00      A   
ATOM    625  C   VAL A  68     -13.659  -7.801   9.387  1.00 10.00      A   
ATOM    626  O   VAL A  68     -13.226  -8.698  10.115  1.00 10.00      A   
ATOM    627  N   ARG A  69     -13.553  -7.828   8.064  1.00 10.00      A   
ATOM    628  HN  ARG A  69     -13.932  -7.088   7.540  1.00 10.00      A   
ATOM    629  CA  ARG A  69     -12.888  -8.920   7.368  1.00 10.00      A   
ATOM    630  CB  ARG A  69     -13.870  -9.655   6.459  1.00 10.00      A   
ATOM    631  CG  ARG A  69     -15.027 -10.309   7.188  1.00 10.00      A   
ATOM    632  CD  ARG A  69     -15.962 -10.990   6.211  1.00 10.00      A   
ATOM    633  NE  ARG A  69     -17.078 -11.630   6.893  1.00 10.00      A   
ATOM    634  HE  ARG A  69     -17.462 -11.157   7.668  1.00 10.00      A   
ATOM    635  CZ  ARG A  69     -17.590 -12.804   6.541  1.00 10.00      A   
ATOM    636  NH1 ARG A  69     -17.080 -13.486   5.517  1.00 10.00      A   
ATOM    637 HH11 ARG A  69     -16.261 -13.099   4.975  1.00 10.00      A   
ATOM    638 HH12 ARG A  69     -17.487 -14.403   5.240  1.00 10.00      A   
ATOM    639  NH2 ARG A  69     -18.619 -13.296   7.225  1.00 10.00      A   
ATOM    640 HH21 ARG A  69     -19.035 -14.212   6.963  1.00 10.00      A   
ATOM    641 HH22 ARG A  69     -19.015 -12.761   8.031  1.00 10.00      A   
ATOM    642  C   ARG A  69     -11.712  -8.409   6.545  1.00 10.00      A   
ATOM    643  O   ARG A  69     -10.801  -9.168   6.212  1.00 10.00      A   
ATOM    644  N   SER A  70     -11.731  -7.121   6.221  1.00 10.00      A   
ATOM    645  HN  SER A  70     -12.482  -6.559   6.515  1.00 10.00      A   
ATOM    646  CA  SER A  70     -10.660  -6.516   5.441  1.00 10.00      A   
ATOM    647  CB  SER A  70     -11.194  -6.046   4.088  1.00 10.00      A   
ATOM    648  OG  SER A  70     -11.947  -7.073   3.461  1.00 10.00      A   
ATOM    649  HG  SER A  70     -12.761  -7.231   3.958  1.00 10.00      A   
ATOM    650  C   SER A  70     -10.029  -5.352   6.205  1.00 10.00      A   
ATOM    651  O   SER A  70     -10.671  -4.323   6.435  1.00 10.00      A   
ATOM    652  N   VAL A  71      -8.774  -5.521   6.601  1.00 10.00      A   
ATOM    653  HN  VAL A  71      -8.309  -6.360   6.380  1.00 10.00      A   
ATOM    654  CA  VAL A  71      -8.065  -4.491   7.353  1.00 10.00      A   
ATOM    655  CB  VAL A  71      -7.521  -5.039   8.692  1.00 10.00      A   
ATOM    656  CG1 VAL A  71      -6.999  -3.910   9.567  1.00 10.00      A   
ATOM    657  CG2 VAL A  71      -8.585  -5.837   9.428  1.00 10.00      A   
ATOM    658  C   VAL A  71      -6.903  -3.913   6.549  1.00 10.00      A   
ATOM    659  O   VAL A  71      -6.027  -4.647   6.079  1.00 10.00      A   
ATOM    660  N   GLU A  72      -6.906  -2.596   6.390  1.00 10.00      A   
ATOM    661  HN  GLU A  72      -7.642  -2.068   6.779  1.00 10.00      A   
ATOM    662  CA  GLU A  72      -5.851  -1.901   5.664  1.00 10.00      A   
ATOM    663  CB  GLU A  72      -6.450  -1.024   4.562  1.00 10.00      A   
ATOM    664  CG  GLU A  72      -7.567  -1.689   3.777  1.00 10.00      A   
ATOM    665  CD  GLU A  72      -7.967  -0.898   2.552  1.00 10.00      A   
ATOM    666  OE1 GLU A  72      -8.888  -0.066   2.651  1.00 10.00      A   
ATOM    667  OE2 GLU A  72      -7.364  -1.113   1.480  1.00 10.00      A   
ATOM    668  C   GLU A  72      -5.060  -1.042   6.647  1.00 10.00      A   
ATOM    669  O   GLU A  72      -5.620  -0.145   7.282  1.00 10.00      A   
ATOM    670  N   LEU A  73      -3.770  -1.317   6.782  1.00 10.00      A   
ATOM    671  HN  LEU A  73      -3.368  -2.036   6.239  1.00 10.00      A   
ATOM    672  CA  LEU A  73      -2.935  -0.573   7.721  1.00 10.00      A   
ATOM    673  CB  LEU A  73      -2.586  -1.447   8.929  1.00 10.00      A   
ATOM    674  CG  LEU A  73      -3.755  -1.971   9.762  1.00 10.00      A   
ATOM    675  CD1 LEU A  73      -3.285  -3.089  10.678  1.00 10.00      A   
ATOM    676  CD2 LEU A  73      -4.374  -0.845  10.575  1.00 10.00      A   
ATOM    677  C   LEU A  73      -1.644  -0.064   7.093  1.00 10.00      A   
ATOM    678  O   LEU A  73      -1.035  -0.733   6.255  1.00 10.00      A   
ATOM    679  N   LYS A  74      -1.244   1.128   7.513  1.00 10.00      A   
ATOM    680  HN  LYS A  74      -1.806   1.613   8.159  1.00 10.00      A   
ATOM    681  CA  LYS A  74      -0.009   1.753   7.054  1.00 10.00      A   
ATOM    682  CB  LYS A  74      -0.309   2.990   6.201  1.00 10.00      A   
ATOM    683  CG  LYS A  74      -1.038   2.702   4.898  1.00 10.00      A   
ATOM    684  CD  LYS A  74      -1.328   3.986   4.138  1.00 10.00      A   
ATOM    685  CE  LYS A  74      -1.929   3.700   2.771  1.00 10.00      A   
ATOM    686  NZ  LYS A  74      -2.094   4.939   1.972  1.00 10.00      A   
ATOM    687  HZ1 LYS A  74      -2.258   4.704   0.973  1.00 10.00      A   
ATOM    688  HZ2 LYS A  74      -1.235   5.528   2.037  1.00 10.00      A   
ATOM    689  HZ3 LYS A  74      -2.904   5.488   2.320  1.00 10.00      A   
ATOM    690  C   LYS A  74       0.807   2.154   8.281  1.00 10.00      A   
ATOM    691  O   LYS A  74       0.238   2.569   9.295  1.00 10.00      A   
ATOM    692  N   GLY A  75       2.121   2.012   8.215  1.00 10.00      A   
ATOM    693  HN  GLY A  75       2.537   1.670   7.391  1.00 10.00      A   
ATOM    694  CA  GLY A  75       2.940   2.355   9.364  1.00 10.00      A   
ATOM    695  C   GLY A  75       3.918   3.478   9.107  1.00 10.00      A   
ATOM    696  O   GLY A  75       3.633   4.642   9.389  1.00 10.00      A   
ATOM    697  N   LYS A  76       5.074   3.125   8.579  1.00 10.00      A   
ATOM    698  HN  LYS A  76       5.232   2.180   8.368  1.00 10.00      A   
ATOM    699  CA  LYS A  76       6.114   4.099   8.297  1.00 10.00      A   
ATOM    700  CB  LYS A  76       7.428   3.396   7.959  1.00 10.00      A   
ATOM    701  CG  LYS A  76       7.995   2.550   9.085  1.00 10.00      A   
ATOM    702  CD  LYS A  76       9.261   1.840   8.642  1.00 10.00      A   
ATOM    703  CE  LYS A  76       9.715   0.818   9.671  1.00 10.00      A   
ATOM    704  NZ  LYS A  76      10.845  -0.011   9.175  1.00 10.00      A   
ATOM    705  HZ1 LYS A  76      10.584  -0.475   8.279  1.00 10.00      A   
ATOM    706  HZ2 LYS A  76      11.084  -0.743   9.869  1.00 10.00      A   
ATOM    707  HZ3 LYS A  76      11.685   0.580   9.011  1.00 10.00      A   
ATOM    708  C   LYS A  76       5.713   5.041   7.164  1.00 10.00      A   
ATOM    709  O   LYS A  76       5.053   4.636   6.204  1.00 10.00      A   
ATOM    710  N   PRO A  77       6.098   6.321   7.275  1.00 10.00      A   
ATOM    711  CA  PRO A  77       5.800   7.334   6.264  1.00 10.00      A   
ATOM    712  CB  PRO A  77       6.144   8.662   6.959  1.00 10.00      A   
ATOM    713  CG  PRO A  77       6.363   8.315   8.393  1.00 10.00      A   
ATOM    714  CD  PRO A  77       6.832   6.894   8.405  1.00 10.00      A   
ATOM    715  C   PRO A  77       6.651   7.165   5.006  1.00 10.00      A   
ATOM    716  O   PRO A  77       7.528   6.300   4.938  1.00 10.00      A   
ATOM    717  N   HIS A  78       6.398   8.018   4.027  1.00 10.00      A   
ATOM    718  HN  HIS A  78       5.706   8.700   4.165  1.00 10.00      A   
ATOM    719  CA  HIS A  78       7.103   7.988   2.747  1.00 10.00      A   
ATOM    720  CB  HIS A  78       6.577   9.131   1.868  1.00 10.00      A   
ATOM    721  CG  HIS A  78       6.977   9.069   0.425  1.00 10.00      A   
ATOM    722  ND1 HIS A  78       7.260  10.178  -0.339  1.00 10.00      A   
ATOM    723  HD1 HIS A  78       7.246  11.121  -0.025  1.00 10.00      A   
ATOM    724  CD2 HIS A  78       7.128   8.000  -0.394  1.00 10.00      A   
ATOM    725  CE1 HIS A  78       7.563   9.757  -1.578  1.00 10.00      A   
ATOM    726  NE2 HIS A  78       7.496   8.439  -1.663  1.00 10.00      A   
ATOM    727  C   HIS A  78       8.620   8.110   2.925  1.00 10.00      A   
ATOM    728  O   HIS A  78       9.395   7.484   2.203  1.00 10.00      A   
ATOM    729  N   PHE A  79       9.029   8.888   3.917  1.00 10.00      A   
ATOM    730  HN  PHE A  79       8.355   9.329   4.479  1.00 10.00      A   
ATOM    731  CA  PHE A  79      10.446   9.119   4.194  1.00 10.00      A   
ATOM    732  CB  PHE A  79      10.605  10.158   5.304  1.00 10.00      A   
ATOM    733  CG  PHE A  79      11.601  11.229   4.976  1.00 10.00      A   
ATOM    734  CD1 PHE A  79      11.403  12.058   3.883  1.00 10.00      A   
ATOM    735  CD2 PHE A  79      12.734  11.406   5.754  1.00 10.00      A   
ATOM    736  CE1 PHE A  79      12.316  13.044   3.569  1.00 10.00      A   
ATOM    737  CE2 PHE A  79      13.650  12.391   5.447  1.00 10.00      A   
ATOM    738  CZ  PHE A  79      13.441  13.210   4.354  1.00 10.00      A   
ATOM    739  C   PHE A  79      11.207   7.843   4.562  1.00 10.00      A   
ATOM    740  O   PHE A  79      12.433   7.788   4.440  1.00 10.00      A   
ATOM    741  N   ALA A  80      10.485   6.819   5.001  1.00 10.00      A   
ATOM    742  HN  ALA A  80       9.507   6.905   5.054  1.00 10.00      A   
ATOM    743  CA  ALA A  80      11.113   5.563   5.398  1.00 10.00      A   
ATOM    744  CB  ALA A  80      10.130   4.686   6.152  1.00 10.00      A   
ATOM    745  C   ALA A  80      11.690   4.817   4.204  1.00 10.00      A   
ATOM    746  O   ALA A  80      12.711   4.143   4.322  1.00 10.00      A   
ATOM    747  N   ASP A  81      11.051   4.965   3.050  1.00 10.00      A   
ATOM    748  HN  ASP A  81      10.259   5.543   3.011  1.00 10.00      A   
ATOM    749  CA  ASP A  81      11.495   4.291   1.833  1.00 10.00      A   
ATOM    750  CB  ASP A  81      10.451   4.439   0.716  1.00 10.00      A   
ATOM    751  CG  ASP A  81       9.256   3.511   0.877  1.00 10.00      A   
ATOM    752  OD1 ASP A  81       9.194   2.770   1.880  1.00 10.00      A   
ATOM    753  OD2 ASP A  81       8.358   3.531   0.006  1.00 10.00      A   
ATOM    754  C   ASP A  81      12.838   4.831   1.355  1.00 10.00      A   
ATOM    755  O   ASP A  81      13.547   4.177   0.590  1.00 10.00      A   
ATOM    756  N   PHE A  82      13.196   6.021   1.823  1.00 10.00      A   
ATOM    757  HN  PHE A  82      12.605   6.483   2.454  1.00 10.00      A   
ATOM    758  CA  PHE A  82      14.445   6.652   1.423  1.00 10.00      A   
ATOM    759  CB  PHE A  82      14.270   8.166   1.315  1.00 10.00      A   
ATOM    760  CG  PHE A  82      13.120   8.581   0.438  1.00 10.00      A   
ATOM    761  CD1 PHE A  82      12.995   8.086  -0.852  1.00 10.00      A   
ATOM    762  CD2 PHE A  82      12.164   9.467   0.906  1.00 10.00      A   
ATOM    763  CE1 PHE A  82      11.939   8.468  -1.656  1.00 10.00      A   
ATOM    764  CE2 PHE A  82      11.107   9.854   0.105  1.00 10.00      A   
ATOM    765  CZ  PHE A  82      10.996   9.354  -1.177  1.00 10.00      A   
ATOM    766  C   PHE A  82      15.603   6.297   2.354  1.00 10.00      A   
ATOM    767  O   PHE A  82      16.667   6.915   2.288  1.00 10.00      A   
ATOM    768  N   ASN A  83      15.382   5.309   3.225  1.00 10.00      A   
ATOM    769  HN  ASN A  83      14.501   4.877   3.237  1.00 10.00      A   
ATOM    770  CA  ASN A  83      16.410   4.842   4.166  1.00 10.00      A   
ATOM    771  CB  ASN A  83      17.594   4.234   3.407  1.00 10.00      A   
ATOM    772  CG  ASN A  83      18.324   3.152   4.181  1.00 10.00      A   
ATOM    773  OD1 ASN A  83      18.399   3.176   5.414  1.00 10.00      A   
ATOM    774  ND2 ASN A  83      18.869   2.189   3.457  1.00 10.00      A   
ATOM    775 HD21 ASN A  83      18.772   2.231   2.477  1.00 10.00      A   
ATOM    776 HD22 ASN A  83      19.353   1.474   3.919  1.00 10.00      A   
ATOM    777  C   ASN A  83      16.887   5.957   5.097  1.00 10.00      A   
ATOM    778  O   ASN A  83      18.066   6.035   5.460  1.00 10.00      A   
ATOM    779  N   LEU A  84      15.963   6.823   5.487  1.00 10.00      A   
ATOM    780  HN  LEU A  84      15.047   6.722   5.155  1.00 10.00      A   
ATOM    781  CA  LEU A  84      16.280   7.930   6.381  1.00 10.00      A   
ATOM    782  CB  LEU A  84      15.790   9.248   5.781  1.00 10.00      A   
ATOM    783  CG  LEU A  84      16.664   9.830   4.668  1.00 10.00      A   
ATOM    784  CD1 LEU A  84      15.809  10.458   3.581  1.00 10.00      A   
ATOM    785  CD2 LEU A  84      17.640  10.846   5.239  1.00 10.00      A   
ATOM    786  C   LEU A  84      15.678   7.703   7.766  1.00 10.00      A   
ATOM    787  O   LEU A  84      15.527   8.636   8.557  1.00 10.00      A   
ATOM    788  N   VAL A  85      15.335   6.452   8.045  1.00 10.00      A   
ATOM    789  HN  VAL A  85      15.476   5.760   7.369  1.00 10.00      A   
ATOM    790  CA  VAL A  85      14.756   6.077   9.328  1.00 10.00      A   
ATOM    791  CB  VAL A  85      13.268   5.681   9.192  1.00 10.00      A   
ATOM    792  CG1 VAL A  85      12.681   5.298  10.544  1.00 10.00      A   
ATOM    793  CG2 VAL A  85      12.468   6.815   8.568  1.00 10.00      A   
ATOM    794  C   VAL A  85      15.535   4.907   9.929  1.00 10.00      A   
ATOM    795  O   VAL A  85      15.711   3.873   9.283  1.00 10.00      A   
ATOM    796  N   PRO A  86      16.035   5.071  11.162  1.00 10.00      A   
ATOM    797  CA  PRO A  86      16.794   4.027  11.855  1.00 10.00      A   
ATOM    798  CB  PRO A  86      17.219   4.693  13.172  1.00 10.00      A   
ATOM    799  CG  PRO A  86      17.037   6.156  12.948  1.00 10.00      A   
ATOM    800  CD  PRO A  86      15.908   6.289  11.972  1.00 10.00      A   
ATOM    801  C   PRO A  86      15.930   2.799  12.143  1.00 10.00      A   
ATOM    802  O   PRO A  86      14.737   2.919  12.436  1.00 10.00      A   
ATOM    803  N   ASP A  87      16.531   1.618  12.050  1.00 10.00      A   
ATOM    804  HN  ASP A  87      17.482   1.579  11.806  1.00 10.00      A   
ATOM    805  CA  ASP A  87      15.813   0.377  12.303  1.00 10.00      A   
ATOM    806  CB  ASP A  87      16.606  -0.831  11.812  1.00 10.00      A   
ATOM    807  CG  ASP A  87      16.252  -1.213  10.393  1.00 10.00      A   
ATOM    808  OD1 ASP A  87      17.120  -1.768   9.687  1.00 10.00      A   
ATOM    809  OD2 ASP A  87      15.103  -0.949   9.974  1.00 10.00      A   
ATOM    810  C   ASP A  87      15.483   0.225  13.779  1.00 10.00      A   
ATOM    811  O   ASP A  87      16.270   0.613  14.645  1.00 10.00      A   
ATOM    812  N   GLY A  88      14.312  -0.322  14.061  1.00 10.00      A   
ATOM    813  HN  GLY A  88      13.718  -0.597  13.327  1.00 10.00      A   
ATOM    814  CA  GLY A  88      13.899  -0.516  15.433  1.00 10.00      A   
ATOM    815  C   GLY A  88      13.015   0.613  15.918  1.00 10.00      A   
ATOM    816  O   GLY A  88      12.606   0.635  17.077  1.00 10.00      A   
ATOM    817  N   TRP A  89      12.730   1.553  15.018  1.00 10.00      A   
ATOM    818  HN  TRP A  89      13.112   1.471  14.120  1.00 10.00      A   
ATOM    819  CA  TRP A  89      11.886   2.707  15.322  1.00 10.00      A   
ATOM    820  CB  TRP A  89      11.794   3.619  14.090  1.00 10.00      A   
ATOM    821  CG  TRP A  89      10.857   4.782  14.245  1.00 10.00      A   
ATOM    822  CD1 TRP A  89      11.105   5.957  14.895  1.00 10.00      A   
ATOM    823  CD2 TRP A  89       9.520   4.883  13.738  1.00 10.00      A   
ATOM    824  NE1 TRP A  89      10.006   6.778  14.829  1.00 10.00      A   
ATOM    825  HE1 TRP A  89       9.937   7.676  15.224  1.00 10.00      A   
ATOM    826  CE2 TRP A  89       9.021   6.142  14.122  1.00 10.00      A   
ATOM    827  CE3 TRP A  89       8.698   4.030  12.996  1.00 10.00      A   
ATOM    828  CZ2 TRP A  89       7.737   6.567  13.790  1.00 10.00      A   
ATOM    829  CZ3 TRP A  89       7.424   4.455  12.668  1.00 10.00      A   
ATOM    830  CH2 TRP A  89       6.955   5.711  13.064  1.00 10.00      A   
ATOM    831  C   TRP A  89      10.491   2.272  15.765  1.00 10.00      A   
ATOM    832  O   TRP A  89       9.868   2.912  16.616  1.00 10.00      A   
ATOM    833  N   GLY A  90      10.016   1.176  15.196  1.00 10.00      A   
ATOM    834  HN  GLY A  90      10.566   0.700  14.537  1.00 10.00      A   
ATOM    835  CA  GLY A  90       8.704   0.672  15.532  1.00 10.00      A   
ATOM    836  C   GLY A  90       7.992   0.130  14.316  1.00 10.00      A   
ATOM    837  O   GLY A  90       8.636  -0.243  13.332  1.00 10.00      A   
ATOM    838  N   GLY A  91       6.674   0.086  14.377  1.00 10.00      A   
ATOM    839  HN  GLY A  91       6.214   0.407  15.187  1.00 10.00      A   
ATOM    840  CA  GLY A  91       5.896  -0.418  13.263  1.00 10.00      A   
ATOM    841  C   GLY A  91       5.686  -1.915  13.332  1.00 10.00      A   
ATOM    842  O   GLY A  91       5.479  -2.571  12.309  1.00 10.00      A   
ATOM    843  N   TYR A  92       5.739  -2.456  14.540  1.00 10.00      A   
ATOM    844  HN  TYR A  92       5.898  -1.875  15.310  1.00 10.00      A   
ATOM    845  CA  TYR A  92       5.557  -3.884  14.755  1.00 10.00      A   
ATOM    846  CB  TYR A  92       5.998  -4.268  16.171  1.00 10.00      A   
ATOM    847  CG  TYR A  92       7.312  -3.649  16.607  1.00 10.00      A   
ATOM    848  CD1 TYR A  92       7.347  -2.640  17.564  1.00 10.00      A   
ATOM    849  CD2 TYR A  92       8.516  -4.075  16.064  1.00 10.00      A   
ATOM    850  CE1 TYR A  92       8.544  -2.073  17.964  1.00 10.00      A   
ATOM    851  CE2 TYR A  92       9.718  -3.512  16.458  1.00 10.00      A   
ATOM    852  CZ  TYR A  92       9.728  -2.513  17.407  1.00 10.00      A   
ATOM    853  OH  TYR A  92      10.926  -1.950  17.800  1.00 10.00      A   
ATOM    854  HH  TYR A  92      11.426  -1.680  17.020  1.00 10.00      A   
ATOM    855  C   TYR A  92       4.098  -4.266  14.542  1.00 10.00      A   
ATOM    856  O   TYR A  92       3.205  -3.743  15.206  1.00 10.00      A   
ATOM    857  N   VAL A  93       3.860  -5.182  13.617  1.00 10.00      A   
ATOM    858  HN  VAL A  93       4.614  -5.581  13.131  1.00 10.00      A   
ATOM    859  CA  VAL A  93       2.506  -5.621  13.313  1.00 10.00      A   
ATOM    860  CB  VAL A  93       2.370  -6.064  11.839  1.00 10.00      A   
ATOM    861  CG1 VAL A  93       3.110  -7.368  11.587  1.00 10.00      A   
ATOM    862  CG2 VAL A  93       0.909  -6.165  11.431  1.00 10.00      A   
ATOM    863  C   VAL A  93       2.064  -6.742  14.257  1.00 10.00      A   
ATOM    864  O   VAL A  93       0.891  -7.118  14.290  1.00 10.00      A   
ATOM    865  N   TYR A  94       3.015  -7.263  15.028  1.00 10.00      A   
ATOM    866  HN  TYR A  94       3.931  -6.924  14.941  1.00 10.00      A   
ATOM    867  CA  TYR A  94       2.745  -8.333  15.986  1.00 10.00      A   
ATOM    868  CB  TYR A  94       4.007  -8.690  16.789  1.00 10.00      A   
ATOM    869  CG  TYR A  94       3.780  -9.661  17.928  1.00 10.00      A   
ATOM    870  CD1 TYR A  94       3.654 -11.025  17.697  1.00 10.00      A   
ATOM    871  CD2 TYR A  94       3.699  -9.210  19.239  1.00 10.00      A   
ATOM    872  CE1 TYR A  94       3.450 -11.910  18.740  1.00 10.00      A   
ATOM    873  CE2 TYR A  94       3.497 -10.085  20.284  1.00 10.00      A   
ATOM    874  CZ  TYR A  94       3.374 -11.432  20.031  1.00 10.00      A   
ATOM    875  OH  TYR A  94       3.168 -12.300  21.077  1.00 10.00      A   
ATOM    876  HH  TYR A  94       2.325 -12.074  21.505  1.00 10.00      A   
ATOM    877  C   TYR A  94       1.544  -8.034  16.900  1.00 10.00      A   
ATOM    878  O   TYR A  94       0.604  -8.828  16.946  1.00 10.00      A   
ATOM    879  N   PRO A  95       1.541  -6.885  17.628  1.00 10.00      A   
ATOM    880  CA  PRO A  95       0.434  -6.519  18.528  1.00 10.00      A   
ATOM    881  CB  PRO A  95       0.789  -5.100  18.973  1.00 10.00      A   
ATOM    882  CG  PRO A  95       2.270  -5.034  18.852  1.00 10.00      A   
ATOM    883  CD  PRO A  95       2.615  -5.868  17.656  1.00 10.00      A   
ATOM    884  C   PRO A  95      -0.918  -6.518  17.814  1.00 10.00      A   
ATOM    885  O   PRO A  95      -1.948  -6.847  18.407  1.00 10.00      A   
ATOM    886  N   TRP A  96      -0.904  -6.157  16.534  1.00 10.00      A   
ATOM    887  HN  TRP A  96      -0.048  -5.925  16.114  1.00 10.00      A   
ATOM    888  CA  TRP A  96      -2.121  -6.114  15.737  1.00 10.00      A   
ATOM    889  CB  TRP A  96      -1.890  -5.345  14.434  1.00 10.00      A   
ATOM    890  CG  TRP A  96      -1.727  -3.866  14.627  1.00 10.00      A   
ATOM    891  CD1 TRP A  96      -0.568  -3.192  14.895  1.00 10.00      A   
ATOM    892  CD2 TRP A  96      -2.763  -2.876  14.572  1.00 10.00      A   
ATOM    893  NE1 TRP A  96      -0.821  -1.845  15.012  1.00 10.00      A   
ATOM    894  HE1 TRP A  96      -0.151  -1.151  15.204  1.00 10.00      A   
ATOM    895  CE2 TRP A  96      -2.160  -1.626  14.815  1.00 10.00      A   
ATOM    896  CE3 TRP A  96      -4.142  -2.923  14.338  1.00 10.00      A   
ATOM    897  CZ2 TRP A  96      -2.887  -0.439  14.834  1.00 10.00      A   
ATOM    898  CZ3 TRP A  96      -4.860  -1.740  14.356  1.00 10.00      A   
ATOM    899  CH2 TRP A  96      -4.231  -0.515  14.601  1.00 10.00      A   
ATOM    900  C   TRP A  96      -2.615  -7.523  15.441  1.00 10.00      A   
ATOM    901  O   TRP A  96      -3.759  -7.862  15.723  1.00 10.00      A   
ATOM    902  N   ILE A  97      -1.731  -8.350  14.895  1.00 10.00      A   
ATOM    903  HN  ILE A  97      -0.818  -8.025  14.712  1.00 10.00      A   
ATOM    904  CA  ILE A  97      -2.075  -9.728  14.559  1.00 10.00      A   
ATOM    905  CB  ILE A  97      -0.895 -10.452  13.873  1.00 10.00      A   
ATOM    906  CG1 ILE A  97      -0.432  -9.675  12.637  1.00 10.00      A   
ATOM    907  CG2 ILE A  97      -1.273 -11.880  13.498  1.00 10.00      A   
ATOM    908  CD1 ILE A  97      -1.503  -9.505  11.579  1.00 10.00      A   
ATOM    909  C   ILE A  97      -2.492 -10.506  15.807  1.00 10.00      A   
ATOM    910  O   ILE A  97      -3.449 -11.279  15.781  1.00 10.00      A   
ATOM    911  N   GLU A  98      -1.781 -10.272  16.902  1.00 10.00      A   
ATOM    912  HN  GLU A  98      -1.034  -9.631  16.858  1.00 10.00      A   
ATOM    913  CA  GLU A  98      -2.058 -10.943  18.165  1.00 10.00      A   
ATOM    914  CB  GLU A  98      -0.988 -10.582  19.192  1.00 10.00      A   
ATOM    915  CG  GLU A  98      -1.121 -11.324  20.508  1.00 10.00      A   
ATOM    916  CD  GLU A  98      -0.156 -10.827  21.558  1.00 10.00      A   
ATOM    917  OE1 GLU A  98       0.783 -11.572  21.911  1.00 10.00      A   
ATOM    918  OE2 GLU A  98      -0.336  -9.694  22.044  1.00 10.00      A   
ATOM    919  C   GLU A  98      -3.444 -10.588  18.707  1.00 10.00      A   
ATOM    920  O   GLU A  98      -4.141 -11.437  19.264  1.00 10.00      A   
ATOM    921  N   ALA A  99      -3.835  -9.334  18.531  1.00 10.00      A   
ATOM    922  HN  ALA A  99      -3.233  -8.711  18.075  1.00 10.00      A   
ATOM    923  CA  ALA A  99      -5.126  -8.850  19.004  1.00 10.00      A   
ATOM    924  CB  ALA A  99      -5.079  -7.341  19.193  1.00 10.00      A   
ATOM    925  C   ALA A  99      -6.262  -9.231  18.057  1.00 10.00      A   
ATOM    926  O   ALA A  99      -7.382  -9.503  18.490  1.00 10.00      A   
ATOM    927  N   MET A 100      -5.974  -9.255  16.762  1.00 10.00      A   
ATOM    928  HN  MET A 100      -5.065  -9.029  16.469  1.00 10.00      A   
ATOM    929  CA  MET A 100      -6.987  -9.589  15.765  1.00 10.00      A   
ATOM    930  CB  MET A 100      -6.572  -9.105  14.370  1.00 10.00      A   
ATOM    931  CG  MET A 100      -6.598  -7.592  14.201  1.00 10.00      A   
ATOM    932  SD  MET A 100      -6.461  -7.062  12.480  1.00 10.00      A   
ATOM    933  CE  MET A 100      -4.836  -7.684  12.051  1.00 10.00      A   
ATOM    934  C   MET A 100      -7.317 -11.081  15.747  1.00 10.00      A   
ATOM    935  O   MET A 100      -8.470 -11.470  15.549  1.00 10.00      A   
ATOM    936  N   SER A 101      -6.309 -11.913  15.987  1.00 10.00      A   
ATOM    937  HN  SER A 101      -5.421 -11.543  16.178  1.00 10.00      A   
ATOM    938  CA  SER A 101      -6.489 -13.368  15.977  1.00 10.00      A   
ATOM    939  CB  SER A 101      -5.136 -14.085  16.074  1.00 10.00      A   
ATOM    940  OG  SER A 101      -4.288 -13.460  17.026  1.00 10.00      A   
ATOM    941  HG  SER A 101      -3.866 -12.690  16.619  1.00 10.00      A   
ATOM    942  C   SER A 101      -7.427 -13.856  17.079  1.00 10.00      A   
ATOM    943  O   SER A 101      -7.945 -14.969  17.020  1.00 10.00      A   
ATOM    944  N   SER A 102      -7.659 -13.022  18.077  1.00 10.00      A   
ATOM    945  HN  SER A 102      -7.234 -12.138  18.077  1.00 10.00      A   
ATOM    946  CA  SER A 102      -8.524 -13.394  19.183  1.00 10.00      A   
ATOM    947  CB  SER A 102      -7.958 -12.842  20.489  1.00 10.00      A   
ATOM    948  OG  SER A 102      -7.068 -11.766  20.241  1.00 10.00      A   
ATOM    949  HG  SER A 102      -6.221 -11.952  20.659  1.00 10.00      A   
ATOM    950  C   SER A 102      -9.962 -12.919  18.978  1.00 10.00      A   
ATOM    951  O   SER A 102     -10.811 -13.098  19.851  1.00 10.00      A   
ATOM    952  N   SER A 103     -10.246 -12.322  17.826  1.00 10.00      A   
ATOM    953  HN  SER A 103      -9.539 -12.211  17.151  1.00 10.00      A   
ATOM    954  CA  SER A 103     -11.594 -11.827  17.556  1.00 10.00      A   
ATOM    955  CB  SER A 103     -11.727 -10.376  18.012  1.00 10.00      A   
ATOM    956  OG  SER A 103     -11.293 -10.230  19.354  1.00 10.00      A   
ATOM    957  HG  SER A 103     -11.173 -11.106  19.746  1.00 10.00      A   
ATOM    958  C   SER A 103     -12.010 -11.972  16.089  1.00 10.00      A   
ATOM    959  O   SER A 103     -13.093 -12.480  15.793  1.00 10.00      A   
ATOM    960  N   TYR A 104     -11.146 -11.541  15.179  1.00 10.00      A   
ATOM    961  HN  TYR A 104     -10.278 -11.183  15.470  1.00 10.00      A   
ATOM    962  CA  TYR A 104     -11.438 -11.613  13.751  1.00 10.00      A   
ATOM    963  CB  TYR A 104     -10.586 -10.610  12.972  1.00 10.00      A   
ATOM    964  CG  TYR A 104     -10.949  -9.155  13.177  1.00 10.00      A   
ATOM    965  CD1 TYR A 104      -9.956  -8.193  13.262  1.00 10.00      A   
ATOM    966  CD2 TYR A 104     -12.274  -8.741  13.272  1.00 10.00      A   
ATOM    967  CE1 TYR A 104     -10.264  -6.860  13.432  1.00 10.00      A   
ATOM    968  CE2 TYR A 104     -12.591  -7.407  13.445  1.00 10.00      A   
ATOM    969  CZ  TYR A 104     -11.579  -6.471  13.523  1.00 10.00      A   
ATOM    970  OH  TYR A 104     -11.878  -5.139  13.680  1.00 10.00      A   
ATOM    971  HH  TYR A 104     -12.745  -5.044  14.100  1.00 10.00      A   
ATOM    972  C   TYR A 104     -11.196 -13.018  13.209  1.00 10.00      A   
ATOM    973  O   TYR A 104     -10.274 -13.244  12.431  1.00 10.00      A   
ATOM    974  N   THR A 105     -12.031 -13.959  13.609  1.00 10.00      A   
ATOM    975  HN  THR A 105     -12.753 -13.730  14.238  1.00 10.00      A   
ATOM    976  CA  THR A 105     -11.894 -15.333  13.157  1.00 10.00      A   
ATOM    977  CB  THR A 105     -12.652 -16.288  14.092  1.00 10.00      A   
ATOM    978  OG1 THR A 105     -13.210 -15.538  15.181  1.00 10.00      A   
ATOM    979  HG1 THR A 105     -12.699 -15.711  15.979  1.00 10.00      A   
ATOM    980  CG2 THR A 105     -11.719 -17.359  14.637  1.00 10.00      A   
ATOM    981  C   THR A 105     -12.422 -15.507  11.735  1.00 10.00      A   
ATOM    982  O   THR A 105     -12.334 -16.591  11.160  1.00 10.00      A   
ATOM    983  N   TRP A 106     -12.977 -14.442  11.179  1.00 10.00      A   
ATOM    984  HN  TRP A 106     -13.018 -13.602  11.687  1.00 10.00      A   
ATOM    985  CA  TRP A 106     -13.524 -14.483   9.832  1.00 10.00      A   
ATOM    986  CB  TRP A 106     -15.017 -14.146   9.852  1.00 10.00      A   
ATOM    987  CG  TRP A 106     -15.842 -15.127  10.628  1.00 10.00      A   
ATOM    988  CD1 TRP A 106     -15.926 -15.233  11.986  1.00 10.00      A   
ATOM    989  CD2 TRP A 106     -16.699 -16.143  10.094  1.00 10.00      A   
ATOM    990  NE1 TRP A 106     -16.779 -16.254  12.330  1.00 10.00      A   
ATOM    991  HE1 TRP A 106     -17.002 -16.530  13.251  1.00 10.00      A   
ATOM    992  CE2 TRP A 106     -17.268 -16.827  11.186  1.00 10.00      A   
ATOM    993  CE3 TRP A 106     -17.041 -16.541   8.798  1.00 10.00      A   
ATOM    994  CZ2 TRP A 106     -18.159 -17.887  11.022  1.00 10.00      A   
ATOM    995  CZ3 TRP A 106     -17.925 -17.591   8.635  1.00 10.00      A   
ATOM    996  CH2 TRP A 106     -18.475 -18.250   9.741  1.00 10.00      A   
ATOM    997  C   TRP A 106     -12.775 -13.523   8.915  1.00 10.00      A   
ATOM    998  O   TRP A 106     -13.249 -13.194   7.829  1.00 10.00      A   
ATOM    999  N   LEU A 107     -11.595 -13.094   9.357  1.00 10.00      A   
ATOM   1000  HN  LEU A 107     -11.267 -13.416  10.225  1.00 10.00      A   
ATOM   1001  CA  LEU A 107     -10.767 -12.168   8.582  1.00 10.00      A   
ATOM   1002  CB  LEU A 107      -9.493 -11.820   9.354  1.00 10.00      A   
ATOM   1003  CG  LEU A 107      -8.894 -10.438   9.085  1.00 10.00      A   
ATOM   1004  CD1 LEU A 107      -9.881  -9.345   9.463  1.00 10.00      A   
ATOM   1005  CD2 LEU A 107      -7.592 -10.266   9.849  1.00 10.00      A   
ATOM   1006  C   LEU A 107     -10.419 -12.768   7.220  1.00 10.00      A   
ATOM   1007  O   LEU A 107     -10.134 -13.963   7.114  1.00 10.00      A   
ATOM   1008  N   GLU A 108     -10.447 -11.937   6.182  1.00 10.00      A   
ATOM   1009  HN  GLU A 108     -10.659 -10.990   6.333  1.00 10.00      A   
ATOM   1010  CA  GLU A 108     -10.168 -12.398   4.828  1.00 10.00      A   
ATOM   1011  CB  GLU A 108     -11.418 -12.254   3.951  1.00 10.00      A   
ATOM   1012  CG  GLU A 108     -12.621 -13.037   4.453  1.00 10.00      A   
ATOM   1013  CD  GLU A 108     -13.797 -13.016   3.493  1.00 10.00      A   
ATOM   1014  OE1 GLU A 108     -13.578 -13.113   2.266  1.00 10.00      A   
ATOM   1015  OE2 GLU A 108     -14.953 -12.928   3.960  1.00 10.00      A   
ATOM   1016  C   GLU A 108      -9.004 -11.661   4.175  1.00 10.00      A   
ATOM   1017  O   GLU A 108      -8.168 -12.277   3.510  1.00 10.00      A   
ATOM   1018  N   GLU A 109      -8.941 -10.350   4.366  1.00 10.00      A   
ATOM   1019  HN  GLU A 109      -9.610  -9.911   4.937  1.00 10.00      A   
ATOM   1020  CA  GLU A 109      -7.888  -9.550   3.746  1.00 10.00      A   
ATOM   1021  CB  GLU A 109      -8.488  -8.585   2.724  1.00 10.00      A   
ATOM   1022  CG  GLU A 109      -9.158  -9.270   1.548  1.00 10.00      A   
ATOM   1023  CD  GLU A 109      -9.523  -8.307   0.439  1.00 10.00      A   
ATOM   1024  OE1 GLU A 109      -8.723  -7.397   0.138  1.00 10.00      A   
ATOM   1025  OE2 GLU A 109     -10.612  -8.459  -0.151  1.00 10.00      A   
ATOM   1026  C   GLU A 109      -7.048  -8.771   4.749  1.00 10.00      A   
ATOM   1027  O   GLU A 109      -7.577  -8.087   5.629  1.00 10.00      A   
ATOM   1028  N   ILE A 110      -5.734  -8.875   4.594  1.00 10.00      A   
ATOM   1029  HN  ILE A 110      -5.382  -9.449   3.877  1.00 10.00      A   
ATOM   1030  CA  ILE A 110      -4.790  -8.168   5.447  1.00 10.00      A   
ATOM   1031  CB  ILE A 110      -3.980  -9.134   6.346  1.00 10.00      A   
ATOM   1032  CG1 ILE A 110      -4.879  -9.735   7.430  1.00 10.00      A   
ATOM   1033  CG2 ILE A 110      -2.788  -8.421   6.977  1.00 10.00      A   
ATOM   1034  CD1 ILE A 110      -4.155 -10.660   8.385  1.00 10.00      A   
ATOM   1035  C   ILE A 110      -3.835  -7.356   4.574  1.00 10.00      A   
ATOM   1036  O   ILE A 110      -3.064  -7.917   3.788  1.00 10.00      A   
ATOM   1037  N   ARG A 111      -3.917  -6.038   4.687  1.00 10.00      A   
ATOM   1038  HN  ARG A 111      -4.576  -5.650   5.308  1.00 10.00      A   
ATOM   1039  CA  ARG A 111      -3.063  -5.146   3.913  1.00 10.00      A   
ATOM   1040  CB  ARG A 111      -3.919  -4.206   3.063  1.00 10.00      A   
ATOM   1041  CG  ARG A 111      -4.720  -4.928   1.991  1.00 10.00      A   
ATOM   1042  CD  ARG A 111      -6.079  -4.287   1.775  1.00 10.00      A   
ATOM   1043  NE  ARG A 111      -6.863  -5.007   0.775  1.00 10.00      A   
ATOM   1044  HE  ARG A 111      -7.247  -5.874   1.039  1.00 10.00      A   
ATOM   1045  CZ  ARG A 111      -7.097  -4.557  -0.451  1.00 10.00      A   
ATOM   1046  NH1 ARG A 111      -6.616  -3.379  -0.845  1.00 10.00      A   
ATOM   1047 HH11 ARG A 111      -6.804  -3.029  -1.811  1.00 10.00      A   
ATOM   1048 HH12 ARG A 111      -6.052  -2.795  -0.188  1.00 10.00      A   
ATOM   1049  NH2 ARG A 111      -7.810  -5.294  -1.289  1.00 10.00      A   
ATOM   1050 HH21 ARG A 111      -8.001  -4.953  -2.256  1.00 10.00      A   
ATOM   1051 HH22 ARG A 111      -8.188  -6.227  -0.977  1.00 10.00      A   
ATOM   1052  C   ARG A 111      -2.151  -4.351   4.834  1.00 10.00      A   
ATOM   1053  O   ARG A 111      -2.617  -3.701   5.768  1.00 10.00      A   
ATOM   1054  N   LEU A 112      -0.855  -4.420   4.582  1.00 10.00      A   
ATOM   1055  HN  LEU A 112      -0.541  -4.972   3.826  1.00 10.00      A   
ATOM   1056  CA  LEU A 112       0.123  -3.719   5.394  1.00 10.00      A   
ATOM   1057  CB  LEU A 112       0.830  -4.713   6.312  1.00 10.00      A   
ATOM   1058  CG  LEU A 112      -0.036  -5.376   7.380  1.00 10.00      A   
ATOM   1059  CD1 LEU A 112       0.663  -6.602   7.942  1.00 10.00      A   
ATOM   1060  CD2 LEU A 112      -0.355  -4.387   8.490  1.00 10.00      A   
ATOM   1061  C   LEU A 112       1.158  -3.019   4.527  1.00 10.00      A   
ATOM   1062  O   LEU A 112       1.804  -3.644   3.682  1.00 10.00      A   
ATOM   1063  N   LYS A 113       1.313  -1.724   4.736  1.00 10.00      A   
ATOM   1064  HN  LYS A 113       0.756  -1.276   5.413  1.00 10.00      A   
ATOM   1065  CA  LYS A 113       2.285  -0.948   3.982  1.00 10.00      A   
ATOM   1066  CB  LYS A 113       1.607   0.145   3.153  1.00 10.00      A   
ATOM   1067  CG  LYS A 113       2.507   0.728   2.072  1.00 10.00      A   
ATOM   1068  CD  LYS A 113       2.004   2.076   1.580  1.00 10.00      A   
ATOM   1069  CE  LYS A 113       2.894   2.622   0.471  1.00 10.00      A   
ATOM   1070  NZ  LYS A 113       2.567   4.032   0.146  1.00 10.00      A   
ATOM   1071  HZ1 LYS A 113       3.187   4.386  -0.609  1.00 10.00      A   
ATOM   1072  HZ2 LYS A 113       2.689   4.633   0.991  1.00 10.00      A   
ATOM   1073  HZ3 LYS A 113       1.579   4.101  -0.169  1.00 10.00      A   
ATOM   1074  C   LYS A 113       3.316  -0.332   4.918  1.00 10.00      A   
ATOM   1075  O   LYS A 113       2.962   0.415   5.831  1.00 10.00      A   
ATOM   1076  N   ARG A 114       4.586  -0.652   4.678  1.00 10.00      A   
ATOM   1077  HN  ARG A 114       4.786  -1.253   3.924  1.00 10.00      A   
ATOM   1078  CA  ARG A 114       5.697  -0.149   5.486  1.00 10.00      A   
ATOM   1079  CB  ARG A 114       5.880   1.363   5.315  1.00 10.00      A   
ATOM   1080  CG  ARG A 114       6.311   1.781   3.919  1.00 10.00      A   
ATOM   1081  CD  ARG A 114       6.402   3.293   3.800  1.00 10.00      A   
ATOM   1082  NE  ARG A 114       6.563   3.719   2.415  1.00 10.00      A   
ATOM   1083  HE  ARG A 114       7.357   3.377   1.924  1.00 10.00      A   
ATOM   1084  CZ  ARG A 114       5.724   4.539   1.785  1.00 10.00      A   
ATOM   1085  NH1 ARG A 114       4.667   5.032   2.428  1.00 10.00      A   
ATOM   1086 HH11 ARG A 114       3.998   5.678   1.941  1.00 10.00      A   
ATOM   1087 HH12 ARG A 114       4.497   4.782   3.422  1.00 10.00      A   
ATOM   1088  NH2 ARG A 114       5.938   4.852   0.514  1.00 10.00      A   
ATOM   1089 HH21 ARG A 114       6.770   4.454   0.009  1.00 10.00      A   
ATOM   1090 HH22 ARG A 114       5.281   5.491   0.000  1.00 10.00      A   
ATOM   1091  C   ARG A 114       5.534  -0.521   6.953  1.00 10.00      A   
ATOM   1092  O   ARG A 114       5.380   0.344   7.815  1.00 10.00      A   
ATOM   1093  N   MET A 115       5.550  -1.818   7.220  1.00 10.00      A   
ATOM   1094  HN  MET A 115       5.674  -2.455   6.482  1.00 10.00      A   
ATOM   1095  CA  MET A 115       5.403  -2.331   8.573  1.00 10.00      A   
ATOM   1096  CB  MET A 115       4.005  -2.930   8.772  1.00 10.00      A   
ATOM   1097  CG  MET A 115       2.870  -1.916   8.729  1.00 10.00      A   
ATOM   1098  SD  MET A 115       2.720  -0.961  10.252  1.00 10.00      A   
ATOM   1099  CE  MET A 115       1.822  -2.117  11.289  1.00 10.00      A   
ATOM   1100  C   MET A 115       6.461  -3.389   8.851  1.00 10.00      A   
ATOM   1101  O   MET A 115       7.063  -3.937   7.927  1.00 10.00      A   
ATOM   1102  N   VAL A 116       6.696  -3.667  10.121  1.00 10.00      A   
ATOM   1103  HN  VAL A 116       6.195  -3.188  10.818  1.00 10.00      A   
ATOM   1104  CA  VAL A 116       7.671  -4.674  10.510  1.00 10.00      A   
ATOM   1105  CB  VAL A 116       8.437  -4.293  11.795  1.00 10.00      A   
ATOM   1106  CG1 VAL A 116       9.497  -5.337  12.121  1.00 10.00      A   
ATOM   1107  CG2 VAL A 116       9.072  -2.922  11.645  1.00 10.00      A   
ATOM   1108  C   VAL A 116       6.980  -6.019  10.689  1.00 10.00      A   
ATOM   1109  O   VAL A 116       6.433  -6.326  11.752  1.00 10.00      A   
ATOM   1110  N   VAL A 117       6.988  -6.808   9.634  1.00 10.00      A   
ATOM   1111  HN  VAL A 117       7.444  -6.512   8.816  1.00 10.00      A   
ATOM   1112  CA  VAL A 117       6.361  -8.114   9.661  1.00 10.00      A   
ATOM   1113  CB  VAL A 117       5.614  -8.406   8.340  1.00 10.00      A   
ATOM   1114  CG1 VAL A 117       4.844  -9.716   8.429  1.00 10.00      A   
ATOM   1115  CG2 VAL A 117       4.682  -7.259   7.979  1.00 10.00      A   
ATOM   1116  C   VAL A 117       7.414  -9.185   9.898  1.00 10.00      A   
ATOM   1117  O   VAL A 117       8.423  -9.229   9.200  1.00 10.00      A   
ATOM   1118  N   THR A 118       7.194 -10.017  10.899  1.00 10.00      A   
ATOM   1119  HN  THR A 118       6.386  -9.913  11.445  1.00 10.00      A   
ATOM   1120  CA  THR A 118       8.125 -11.085  11.221  1.00 10.00      A   
ATOM   1121  CB  THR A 118       8.493 -11.039  12.715  1.00 10.00      A   
ATOM   1122  OG1 THR A 118       7.346 -10.632  13.481  1.00 10.00      A   
ATOM   1123  HG1 THR A 118       7.540 -10.726  14.425  1.00 10.00      A   
ATOM   1124  CG2 THR A 118       9.629 -10.054  12.953  1.00 10.00      A   
ATOM   1125  C   THR A 118       7.512 -12.443  10.890  1.00 10.00      A   
ATOM   1126  O   THR A 118       6.301 -12.541  10.664  1.00 10.00      A   
ATOM   1127  N   ASP A 119       8.347 -13.483  10.855  1.00 10.00      A   
ATOM   1128  HN  ASP A 119       9.306 -13.330  11.020  1.00 10.00      A   
ATOM   1129  CA  ASP A 119       7.884 -14.845  10.568  1.00 10.00      A   
ATOM   1130  CB  ASP A 119       9.045 -15.853  10.643  1.00 10.00      A   
ATOM   1131  CG  ASP A 119      10.038 -15.737   9.498  1.00 10.00      A   
ATOM   1132  OD1 ASP A 119      10.223 -16.721   8.753  1.00 10.00      A   
ATOM   1133  OD2 ASP A 119      10.657 -14.663   9.350  1.00 10.00      A   
ATOM   1134  C   ASP A 119       6.803 -15.245  11.568  1.00 10.00      A   
ATOM   1135  O   ASP A 119       5.864 -15.975  11.241  1.00 10.00      A   
ATOM   1136  N   ASP A 120       6.953 -14.738  12.788  1.00 10.00      A   
ATOM   1137  HN  ASP A 120       7.732 -14.168  12.963  1.00 10.00      A   
ATOM   1138  CA  ASP A 120       6.020 -15.003  13.881  1.00 10.00      A   
ATOM   1139  CB  ASP A 120       6.423 -14.189  15.113  1.00 10.00      A   
ATOM   1140  CG  ASP A 120       5.854 -14.755  16.396  1.00 10.00      A   
ATOM   1141  OD1 ASP A 120       6.592 -15.464  17.113  1.00 10.00      A   
ATOM   1142  OD2 ASP A 120       4.671 -14.510  16.695  1.00 10.00      A   
ATOM   1143  C   ASP A 120       4.593 -14.648  13.486  1.00 10.00      A   
ATOM   1144  O   ASP A 120       3.679 -15.466  13.608  1.00 10.00      A   
ATOM   1145  N   CYS A 121       4.419 -13.432  12.982  1.00 10.00      A   
ATOM   1146  HN  CYS A 121       5.195 -12.843  12.880  1.00 10.00      A   
ATOM   1147  CA  CYS A 121       3.110 -12.952  12.569  1.00 10.00      A   
ATOM   1148  CB  CYS A 121       3.178 -11.472  12.196  1.00 10.00      A   
ATOM   1149  SG  CYS A 121       4.104 -10.462  13.371  1.00 10.00      A   
ATOM   1150  HG  CYS A 121       4.218 -11.150  14.498  1.00 10.00      A   
ATOM   1151  C   CYS A 121       2.559 -13.765  11.405  1.00 10.00      A   
ATOM   1152  O   CYS A 121       1.362 -14.041  11.350  1.00 10.00      A   
ATOM   1153  N   LEU A 122       3.435 -14.153  10.484  1.00 10.00      A   
ATOM   1154  HN  LEU A 122       4.379 -13.911  10.591  1.00 10.00      A   
ATOM   1155  CA  LEU A 122       3.033 -14.933   9.323  1.00 10.00      A   
ATOM   1156  CB  LEU A 122       4.232 -15.175   8.404  1.00 10.00      A   
ATOM   1157  CG  LEU A 122       4.843 -13.925   7.763  1.00 10.00      A   
ATOM   1158  CD1 LEU A 122       6.136 -14.272   7.043  1.00 10.00      A   
ATOM   1159  CD2 LEU A 122       3.854 -13.275   6.803  1.00 10.00      A   
ATOM   1160  C   LEU A 122       2.405 -16.256   9.747  1.00 10.00      A   
ATOM   1161  O   LEU A 122       1.342 -16.636   9.253  1.00 10.00      A   
ATOM   1162  N   GLU A 123       3.055 -16.950  10.676  1.00 10.00      A   
ATOM   1163  HN  GLU A 123       3.895 -16.594  11.046  1.00 10.00      A   
ATOM   1164  CA  GLU A 123       2.541 -18.225  11.161  1.00 10.00      A   
ATOM   1165  CB  GLU A 123       3.566 -18.941  12.050  1.00 10.00      A   
ATOM   1166  CG  GLU A 123       4.902 -19.205  11.370  1.00 10.00      A   
ATOM   1167  CD  GLU A 123       5.701 -20.312  12.030  1.00 10.00      A   
ATOM   1168  OE1 GLU A 123       5.683 -20.416  13.274  1.00 10.00      A   
ATOM   1169  OE2 GLU A 123       6.365 -21.084  11.303  1.00 10.00      A   
ATOM   1170  C   GLU A 123       1.225 -18.023  11.910  1.00 10.00      A   
ATOM   1171  O   GLU A 123       0.289 -18.812  11.766  1.00 10.00      A   
ATOM   1172  N   LEU A 124       1.155 -16.940  12.682  1.00 10.00      A   
ATOM   1173  HN  LEU A 124       1.932 -16.341  12.732  1.00 10.00      A   
ATOM   1174  CA  LEU A 124      -0.039 -16.614  13.458  1.00 10.00      A   
ATOM   1175  CB  LEU A 124       0.209 -15.387  14.340  1.00 10.00      A   
ATOM   1176  CG  LEU A 124       1.084 -15.606  15.573  1.00 10.00      A   
ATOM   1177  CD1 LEU A 124       1.317 -14.294  16.305  1.00 10.00      A   
ATOM   1178  CD2 LEU A 124       0.453 -16.632  16.504  1.00 10.00      A   
ATOM   1179  C   LEU A 124      -1.251 -16.372  12.561  1.00 10.00      A   
ATOM   1180  O   LEU A 124      -2.355 -16.821  12.868  1.00 10.00      A   
ATOM   1181  N   ILE A 125      -1.040 -15.657  11.463  1.00 10.00      A   
ATOM   1182  HN  ILE A 125      -0.138 -15.307  11.291  1.00 10.00      A   
ATOM   1183  CA  ILE A 125      -2.115 -15.354  10.515  1.00 10.00      A   
ATOM   1184  CB  ILE A 125      -1.610 -14.477   9.342  1.00 10.00      A   
ATOM   1185  CG1 ILE A 125      -1.204 -13.095   9.851  1.00 10.00      A   
ATOM   1186  CG2 ILE A 125      -2.669 -14.354   8.250  1.00 10.00      A   
ATOM   1187  CD1 ILE A 125      -0.551 -12.218   8.802  1.00 10.00      A   
ATOM   1188  C   ILE A 125      -2.740 -16.626   9.949  1.00 10.00      A   
ATOM   1189  O   ILE A 125      -3.944 -16.851  10.080  1.00 10.00      A   
ATOM   1190  N   ALA A 126      -1.901 -17.461   9.360  1.00 10.00      A   
ATOM   1191  HN  ALA A 126      -0.946 -17.240   9.347  1.00 10.00      A   
ATOM   1192  CA  ALA A 126      -2.341 -18.698   8.735  1.00 10.00      A   
ATOM   1193  CB  ALA A 126      -1.164 -19.371   8.057  1.00 10.00      A   
ATOM   1194  C   ALA A 126      -3.019 -19.661   9.706  1.00 10.00      A   
ATOM   1195  O   ALA A 126      -4.010 -20.303   9.358  1.00 10.00      A   
ATOM   1196  N   LYS A 127      -2.492 -19.759  10.919  1.00 10.00      A   
ATOM   1197  HN  LYS A 127      -1.712 -19.211  11.151  1.00 10.00      A   
ATOM   1198  CA  LYS A 127      -3.042 -20.673  11.912  1.00 10.00      A   
ATOM   1199  CB  LYS A 127      -2.022 -20.955  13.021  1.00 10.00      A   
ATOM   1200  CG  LYS A 127      -1.825 -19.816  14.012  1.00 10.00      A   
ATOM   1201  CD  LYS A 127      -0.591 -20.030  14.873  1.00 10.00      A   
ATOM   1202  CE  LYS A 127      -0.769 -21.193  15.834  1.00 10.00      A   
ATOM   1203  NZ  LYS A 127       0.480 -21.482  16.587  1.00 10.00      A   
ATOM   1204  HZ1 LYS A 127       0.306 -22.217  17.302  1.00 10.00      A   
ATOM   1205  HZ2 LYS A 127       0.817 -20.622  17.068  1.00 10.00      A   
ATOM   1206  HZ3 LYS A 127       1.224 -21.812  15.939  1.00 10.00      A   
ATOM   1207  C   LYS A 127      -4.358 -20.181  12.509  1.00 10.00      A   
ATOM   1208  O   LYS A 127      -5.147 -20.981  13.016  1.00 10.00      A   
ATOM   1209  N   SER A 128      -4.599 -18.880  12.439  1.00 10.00      A   
ATOM   1210  HN  SER A 128      -3.949 -18.290  11.999  1.00 10.00      A   
ATOM   1211  CA  SER A 128      -5.807 -18.308  13.009  1.00 10.00      A   
ATOM   1212  CB  SER A 128      -5.482 -16.993  13.715  1.00 10.00      A   
ATOM   1213  OG  SER A 128      -4.393 -17.160  14.608  1.00 10.00      A   
ATOM   1214  HG  SER A 128      -3.566 -17.044  14.120  1.00 10.00      A   
ATOM   1215  C   SER A 128      -6.909 -18.091  11.976  1.00 10.00      A   
ATOM   1216  O   SER A 128      -8.034 -18.563  12.153  1.00 10.00      A   
ATOM   1217  N   PHE A 129      -6.584 -17.404  10.891  1.00 10.00      A   
ATOM   1218  HN  PHE A 129      -5.652 -17.114  10.760  1.00 10.00      A   
ATOM   1219  CA  PHE A 129      -7.572 -17.097   9.869  1.00 10.00      A   
ATOM   1220  CB  PHE A 129      -7.305 -15.719   9.252  1.00 10.00      A   
ATOM   1221  CG  PHE A 129      -6.845 -14.688  10.246  1.00 10.00      A   
ATOM   1222  CD1 PHE A 129      -5.636 -14.033  10.074  1.00 10.00      A   
ATOM   1223  CD2 PHE A 129      -7.615 -14.376  11.354  1.00 10.00      A   
ATOM   1224  CE1 PHE A 129      -5.206 -13.089  10.987  1.00 10.00      A   
ATOM   1225  CE2 PHE A 129      -7.190 -13.433  12.272  1.00 10.00      A   
ATOM   1226  CZ  PHE A 129      -5.984 -12.788  12.087  1.00 10.00      A   
ATOM   1227  C   PHE A 129      -7.634 -18.165   8.782  1.00 10.00      A   
ATOM   1228  O   PHE A 129      -6.791 -18.208   7.886  1.00 10.00      A   
ATOM   1229  N   LYS A 130      -8.638 -19.028   8.869  1.00 10.00      A   
ATOM   1230  HN  LYS A 130      -9.270 -18.955   9.620  1.00 10.00      A   
ATOM   1231  CA  LYS A 130      -8.829 -20.078   7.877  1.00 10.00      A   
ATOM   1232  CB  LYS A 130      -9.668 -21.232   8.451  1.00 10.00      A   
ATOM   1233  CG  LYS A 130      -9.014 -21.993   9.597  1.00 10.00      A   
ATOM   1234  CD  LYS A 130      -9.252 -21.312  10.936  1.00 10.00      A   
ATOM   1235  CE  LYS A 130      -8.473 -21.990  12.049  1.00 10.00      A   
ATOM   1236  NZ  LYS A 130      -8.499 -21.187  13.299  1.00 10.00      A   
ATOM   1237  HZ1 LYS A 130      -7.900 -21.630  14.026  1.00 10.00      A   
ATOM   1238  HZ2 LYS A 130      -9.468 -21.117  13.663  1.00 10.00      A   
ATOM   1239  HZ3 LYS A 130      -8.150 -20.226  13.116  1.00 10.00      A   
ATOM   1240  C   LYS A 130      -9.537 -19.482   6.669  1.00 10.00      A   
ATOM   1241  O   LYS A 130      -9.512 -20.031   5.567  1.00 10.00      A   
ATOM   1242  N   ASN A 131     -10.164 -18.339   6.898  1.00 10.00      A   
ATOM   1243  HN  ASN A 131     -10.146 -17.966   7.804  1.00 10.00      A   
ATOM   1244  CA  ASN A 131     -10.889 -17.625   5.856  1.00 10.00      A   
ATOM   1245  CB  ASN A 131     -12.120 -16.930   6.454  1.00 10.00      A   
ATOM   1246  CG  ASN A 131     -13.263 -16.787   5.463  1.00 10.00      A   
ATOM   1247  OD1 ASN A 131     -13.444 -17.625   4.578  1.00 10.00      A   
ATOM   1248  ND2 ASN A 131     -14.042 -15.725   5.603  1.00 10.00      A   
ATOM   1249 HD21 ASN A 131     -13.839 -15.090   6.327  1.00 10.00      A   
ATOM   1250 HD22 ASN A 131     -14.788 -15.613   4.980  1.00 10.00      A   
ATOM   1251  C   ASN A 131      -9.981 -16.598   5.180  1.00 10.00      A   
ATOM   1252  O   ASN A 131     -10.438 -15.788   4.374  1.00 10.00      A   
ATOM   1253  N   PHE A 132      -8.692 -16.644   5.517  1.00 10.00      A   
ATOM   1254  HN  PHE A 132      -8.396 -17.313   6.164  1.00 10.00      A   
ATOM   1255  CA  PHE A 132      -7.709 -15.730   4.951  1.00 10.00      A   
ATOM   1256  CB  PHE A 132      -6.355 -15.940   5.629  1.00 10.00      A   
ATOM   1257  CG  PHE A 132      -5.355 -14.866   5.330  1.00 10.00      A   
ATOM   1258  CD1 PHE A 132      -5.657 -13.540   5.575  1.00 10.00      A   
ATOM   1259  CD2 PHE A 132      -4.113 -15.184   4.805  1.00 10.00      A   
ATOM   1260  CE1 PHE A 132      -4.742 -12.548   5.302  1.00 10.00      A   
ATOM   1261  CE2 PHE A 132      -3.192 -14.195   4.530  1.00 10.00      A   
ATOM   1262  CZ  PHE A 132      -3.508 -12.875   4.781  1.00 10.00      A   
ATOM   1263  C   PHE A 132      -7.585 -15.962   3.449  1.00 10.00      A   
ATOM   1264  O   PHE A 132      -7.403 -17.101   3.008  1.00 10.00      A   
ATOM   1265  N   LYS A 133      -7.680 -14.889   2.667  1.00 10.00      A   
ATOM   1266  HN  LYS A 133      -7.798 -14.002   3.076  1.00 10.00      A   
ATOM   1267  CA  LYS A 133      -7.612 -15.005   1.219  1.00 10.00      A   
ATOM   1268  CB  LYS A 133      -9.002 -14.794   0.604  1.00 10.00      A   
ATOM   1269  CG  LYS A 133     -10.059 -15.774   1.093  1.00 10.00      A   
ATOM   1270  CD  LYS A 133     -11.461 -15.298   0.751  1.00 10.00      A   
ATOM   1271  CE  LYS A 133     -12.515 -16.158   1.431  1.00 10.00      A   
ATOM   1272  NZ  LYS A 133     -13.878 -15.598   1.248  1.00 10.00      A   
ATOM   1273  HZ1 LYS A 133     -13.934 -14.646   1.681  1.00 10.00      A   
ATOM   1274  HZ2 LYS A 133     -14.583 -16.213   1.698  1.00 10.00      A   
ATOM   1275  HZ3 LYS A 133     -14.097 -15.517   0.235  1.00 10.00      A   
ATOM   1276  C   LYS A 133      -6.612 -14.046   0.577  1.00 10.00      A   
ATOM   1277  O   LYS A 133      -5.900 -14.425  -0.352  1.00 10.00      A   
ATOM   1278  N   VAL A 134      -6.547 -12.811   1.058  1.00 10.00      A   
ATOM   1279  HN  VAL A 134      -7.103 -12.553   1.825  1.00 10.00      A   
ATOM   1280  CA  VAL A 134      -5.646 -11.827   0.464  1.00 10.00      A   
ATOM   1281  CB  VAL A 134      -6.426 -10.653  -0.170  1.00 10.00      A   
ATOM   1282  CG1 VAL A 134      -5.478  -9.632  -0.784  1.00 10.00      A   
ATOM   1283  CG2 VAL A 134      -7.412 -11.161  -1.212  1.00 10.00      A   
ATOM   1284  C   VAL A 134      -4.620 -11.282   1.453  1.00 10.00      A   
ATOM   1285  O   VAL A 134      -4.972 -10.768   2.520  1.00 10.00      A   
ATOM   1286  N   LEU A 135      -3.352 -11.391   1.079  1.00 10.00      A   
ATOM   1287  HN  LEU A 135      -3.149 -11.825   0.217  1.00 10.00      A   
ATOM   1288  CA  LEU A 135      -2.248 -10.895   1.885  1.00 10.00      A   
ATOM   1289  CB  LEU A 135      -1.331 -12.044   2.318  1.00 10.00      A   
ATOM   1290  CG  LEU A 135      -0.071 -11.651   3.101  1.00 10.00      A   
ATOM   1291  CD1 LEU A 135      -0.437 -11.040   4.444  1.00 10.00      A   
ATOM   1292  CD2 LEU A 135       0.844 -12.851   3.285  1.00 10.00      A   
ATOM   1293  C   LEU A 135      -1.447  -9.876   1.083  1.00 10.00      A   
ATOM   1294  O   LEU A 135      -0.814 -10.216   0.081  1.00 10.00      A   
ATOM   1295  N   VAL A 136      -1.490  -8.627   1.515  1.00 10.00      A   
ATOM   1296  HN  VAL A 136      -2.020  -8.411   2.317  1.00 10.00      A   
ATOM   1297  CA  VAL A 136      -0.766  -7.563   0.835  1.00 10.00      A   
ATOM   1298  CB  VAL A 136      -1.713  -6.450   0.333  1.00 10.00      A   
ATOM   1299  CG1 VAL A 136      -0.937  -5.379  -0.424  1.00 10.00      A   
ATOM   1300  CG2 VAL A 136      -2.816  -7.028  -0.542  1.00 10.00      A   
ATOM   1301  C   VAL A 136       0.289  -6.950   1.749  1.00 10.00      A   
ATOM   1302  O   VAL A 136      -0.031  -6.217   2.683  1.00 10.00      A   
ATOM   1303  N   LEU A 137       1.543  -7.264   1.474  1.00 10.00      A   
ATOM   1304  HN  LEU A 137       1.731  -7.860   0.715  1.00 10.00      A   
ATOM   1305  CA  LEU A 137       2.656  -6.744   2.245  1.00 10.00      A   
ATOM   1306  CB  LEU A 137       3.517  -7.888   2.797  1.00 10.00      A   
ATOM   1307  CG  LEU A 137       2.841  -8.824   3.804  1.00 10.00      A   
ATOM   1308  CD1 LEU A 137       3.797  -9.922   4.245  1.00 10.00      A   
ATOM   1309  CD2 LEU A 137       2.337  -8.043   5.004  1.00 10.00      A   
ATOM   1310  C   LEU A 137       3.491  -5.846   1.346  1.00 10.00      A   
ATOM   1311  O   LEU A 137       4.231  -6.329   0.492  1.00 10.00      A   
ATOM   1312  N   SER A 138       3.348  -4.545   1.520  1.00 10.00      A   
ATOM   1313  HN  SER A 138       2.739  -4.219   2.221  1.00 10.00      A   
ATOM   1314  CA  SER A 138       4.078  -3.584   0.713  1.00 10.00      A   
ATOM   1315  CB  SER A 138       3.113  -2.547   0.128  1.00 10.00      A   
ATOM   1316  OG  SER A 138       3.749  -1.709  -0.826  1.00 10.00      A   
ATOM   1317  HG  SER A 138       4.528  -1.296  -0.432  1.00 10.00      A   
ATOM   1318  C   SER A 138       5.148  -2.893   1.541  1.00 10.00      A   
ATOM   1319  O   SER A 138       4.866  -2.388   2.626  1.00 10.00      A   
ATOM   1320  N   SER A 139       6.373  -2.907   1.033  1.00 10.00      A   
ATOM   1321  HN  SER A 139       6.524  -3.375   0.183  1.00 10.00      A   
ATOM   1322  CA  SER A 139       7.509  -2.266   1.691  1.00 10.00      A   
ATOM   1323  CB  SER A 139       7.363  -0.741   1.639  1.00 10.00      A   
ATOM   1324  OG  SER A 139       6.675  -0.337   0.460  1.00 10.00      A   
ATOM   1325  HG  SER A 139       7.099   0.450   0.097  1.00 10.00      A   
ATOM   1326  C   SER A 139       7.699  -2.745   3.131  1.00 10.00      A   
ATOM   1327  O   SER A 139       7.898  -1.944   4.044  1.00 10.00      A   
ATOM   1328  N   CYS A 140       7.639  -4.051   3.327  1.00 10.00      A   
ATOM   1329  HN  CYS A 140       7.474  -4.650   2.561  1.00 10.00      A   
ATOM   1330  CA  CYS A 140       7.812  -4.625   4.654  1.00 10.00      A   
ATOM   1331  CB  CYS A 140       6.523  -5.320   5.096  1.00 10.00      A   
ATOM   1332  SG  CYS A 140       5.055  -4.261   5.066  1.00 10.00      A   
ATOM   1333  HG  CYS A 140       5.039  -3.623   3.900  1.00 10.00      A   
ATOM   1334  C   CYS A 140       8.969  -5.618   4.656  1.00 10.00      A   
ATOM   1335  O   CYS A 140       9.098  -6.424   3.736  1.00 10.00      A   
ATOM   1336  N   GLU A 141       9.819  -5.551   5.672  1.00 10.00      A   
ATOM   1337  HN  GLU A 141       9.690  -4.876   6.371  1.00 10.00      A   
ATOM   1338  CA  GLU A 141      10.947  -6.467   5.775  1.00 10.00      A   
ATOM   1339  CB  GLU A 141      12.261  -5.787   5.367  1.00 10.00      A   
ATOM   1340  CG  GLU A 141      13.038  -5.147   6.506  1.00 10.00      A   
ATOM   1341  CD  GLU A 141      12.627  -3.716   6.772  1.00 10.00      A   
ATOM   1342  OE1 GLU A 141      13.416  -2.801   6.462  1.00 10.00      A   
ATOM   1343  OE2 GLU A 141      11.519  -3.496   7.300  1.00 10.00      A   
ATOM   1344  C   GLU A 141      11.042  -7.050   7.184  1.00 10.00      A   
ATOM   1345  O   GLU A 141      10.370  -6.580   8.105  1.00 10.00      A   
ATOM   1346  N   GLY A 142      11.858  -8.086   7.344  1.00 10.00      A   
ATOM   1347  HN  GLY A 142      12.349  -8.442   6.574  1.00 10.00      A   
ATOM   1348  CA  GLY A 142      12.021  -8.696   8.647  1.00 10.00      A   
ATOM   1349  C   GLY A 142      11.460 -10.098   8.701  1.00 10.00      A   
ATOM   1350  O   GLY A 142      11.586 -10.779   9.717  1.00 10.00      A   
ATOM   1351  N   PHE A 143      10.847 -10.536   7.610  1.00 10.00      A   
ATOM   1352  HN  PHE A 143      10.797  -9.958   6.820  1.00 10.00      A   
ATOM   1353  CA  PHE A 143      10.268 -11.866   7.553  1.00 10.00      A   
ATOM   1354  CB  PHE A 143       8.758 -11.818   7.289  1.00 10.00      A   
ATOM   1355  CG  PHE A 143       8.355 -11.111   6.026  1.00 10.00      A   
ATOM   1356  CD1 PHE A 143       8.161 -11.820   4.850  1.00 10.00      A   
ATOM   1357  CD2 PHE A 143       8.165  -9.740   6.016  1.00 10.00      A   
ATOM   1358  CE1 PHE A 143       7.785 -11.174   3.690  1.00 10.00      A   
ATOM   1359  CE2 PHE A 143       7.789  -9.089   4.861  1.00 10.00      A   
ATOM   1360  CZ  PHE A 143       7.597  -9.806   3.696  1.00 10.00      A   
ATOM   1361  C   PHE A 143      10.978 -12.722   6.519  1.00 10.00      A   
ATOM   1362  O   PHE A 143      11.355 -12.237   5.453  1.00 10.00      A   
ATOM   1363  N   SER A 144      11.154 -13.988   6.840  1.00 10.00      A   
ATOM   1364  HN  SER A 144      10.816 -14.312   7.708  1.00 10.00      A   
ATOM   1365  CA  SER A 144      11.828 -14.918   5.950  1.00 10.00      A   
ATOM   1366  CB  SER A 144      12.721 -15.861   6.755  1.00 10.00      A   
ATOM   1367  OG  SER A 144      12.908 -15.390   8.075  1.00 10.00      A   
ATOM   1368  HG  SER A 144      12.052 -15.112   8.444  1.00 10.00      A   
ATOM   1369  C   SER A 144      10.833 -15.738   5.140  1.00 10.00      A   
ATOM   1370  O   SER A 144       9.625 -15.704   5.391  1.00 10.00      A   
ATOM   1371  N   THR A 145      11.355 -16.480   4.169  1.00 10.00      A   
ATOM   1372  HN  THR A 145      12.324 -16.444   4.007  1.00 10.00      A   
ATOM   1373  CA  THR A 145      10.536 -17.332   3.325  1.00 10.00      A   
ATOM   1374  CB  THR A 145      11.348 -17.848   2.117  1.00 10.00      A   
ATOM   1375  OG1 THR A 145      12.669 -18.232   2.543  1.00 10.00      A   
ATOM   1376  HG1 THR A 145      12.987 -18.954   1.981  1.00 10.00      A   
ATOM   1377  CG2 THR A 145      11.458 -16.768   1.051  1.00 10.00      A   
ATOM   1378  C   THR A 145      10.002 -18.520   4.127  1.00 10.00      A   
ATOM   1379  O   THR A 145       8.983 -19.116   3.778  1.00 10.00      A   
ATOM   1380  N   ASP A 146      10.691 -18.830   5.224  1.00 10.00      A   
ATOM   1381  HN  ASP A 146      11.472 -18.287   5.459  1.00 10.00      A   
ATOM   1382  CA  ASP A 146      10.317 -19.941   6.097  1.00 10.00      A   
ATOM   1383  CB  ASP A 146      11.358 -20.114   7.209  1.00 10.00      A   
ATOM   1384  CG  ASP A 146      11.871 -21.538   7.322  1.00 10.00      A   
ATOM   1385  OD1 ASP A 146      11.807 -22.115   8.430  1.00 10.00      A   
ATOM   1386  OD2 ASP A 146      12.340 -22.089   6.304  1.00 10.00      A   
ATOM   1387  C   ASP A 146       8.935 -19.717   6.702  1.00 10.00      A   
ATOM   1388  O   ASP A 146       8.052 -20.573   6.603  1.00 10.00      A   
ATOM   1389  N   GLY A 147       8.746 -18.563   7.331  1.00 10.00      A   
ATOM   1390  HN  GLY A 147       9.492 -17.923   7.410  1.00 10.00      A   
ATOM   1391  CA  GLY A 147       7.467 -18.242   7.924  1.00 10.00      A   
ATOM   1392  C   GLY A 147       6.387 -18.106   6.868  1.00 10.00      A   
ATOM   1393  O   GLY A 147       5.250 -18.523   7.083  1.00 10.00      A   
ATOM   1394  N   LEU A 148       6.755 -17.544   5.712  1.00 10.00      A   
ATOM   1395  HN  LEU A 148       7.684 -17.243   5.608  1.00 10.00      A   
ATOM   1396  CA  LEU A 148       5.820 -17.355   4.601  1.00 10.00      A   
ATOM   1397  CB  LEU A 148       6.539 -16.745   3.393  1.00 10.00      A   
ATOM   1398  CG  LEU A 148       6.726 -15.228   3.399  1.00 10.00      A   
ATOM   1399  CD1 LEU A 148       7.614 -14.802   2.242  1.00 10.00      A   
ATOM   1400  CD2 LEU A 148       5.381 -14.525   3.320  1.00 10.00      A   
ATOM   1401  C   LEU A 148       5.175 -18.675   4.194  1.00 10.00      A   
ATOM   1402  O   LEU A 148       4.025 -18.710   3.760  1.00 10.00      A   
ATOM   1403  N   ALA A 149       5.920 -19.761   4.364  1.00 10.00      A   
ATOM   1404  HN  ALA A 149       6.826 -19.660   4.725  1.00 10.00      A   
ATOM   1405  CA  ALA A 149       5.446 -21.095   4.027  1.00 10.00      A   
ATOM   1406  CB  ALA A 149       6.557 -22.107   4.239  1.00 10.00      A   
ATOM   1407  C   ALA A 149       4.212 -21.482   4.843  1.00 10.00      A   
ATOM   1408  O   ALA A 149       3.484 -22.404   4.477  1.00 10.00      A   
ATOM   1409  N   ALA A 150       3.978 -20.783   5.951  1.00 10.00      A   
ATOM   1410  HN  ALA A 150       4.592 -20.052   6.205  1.00 10.00      A   
ATOM   1411  CA  ALA A 150       2.822 -21.063   6.791  1.00 10.00      A   
ATOM   1412  CB  ALA A 150       2.923 -20.325   8.117  1.00 10.00      A   
ATOM   1413  C   ALA A 150       1.544 -20.675   6.064  1.00 10.00      A   
ATOM   1414  O   ALA A 150       0.533 -21.369   6.152  1.00 10.00      A   
ATOM   1415  N   ILE A 151       1.614 -19.574   5.323  1.00 10.00      A   
ATOM   1416  HN  ILE A 151       2.464 -19.079   5.284  1.00 10.00      A   
ATOM   1417  CA  ILE A 151       0.473 -19.075   4.560  1.00 10.00      A   
ATOM   1418  CB  ILE A 151       0.738 -17.639   4.036  1.00 10.00      A   
ATOM   1419  CG1 ILE A 151       1.294 -16.738   5.144  1.00 10.00      A   
ATOM   1420  CG2 ILE A 151      -0.524 -17.028   3.436  1.00 10.00      A   
ATOM   1421  CD1 ILE A 151       0.298 -16.424   6.243  1.00 10.00      A   
ATOM   1422  C   ILE A 151       0.211 -19.990   3.365  1.00 10.00      A   
ATOM   1423  O   ILE A 151      -0.881 -20.021   2.812  1.00 10.00      A   
ATOM   1424  N   ALA A 152       1.226 -20.750   2.988  1.00 10.00      A   
ATOM   1425  HN  ALA A 152       2.070 -20.689   3.477  1.00 10.00      A   
ATOM   1426  CA  ALA A 152       1.128 -21.657   1.857  1.00 10.00      A   
ATOM   1427  CB  ALA A 152       2.518 -21.961   1.322  1.00 10.00      A   
ATOM   1428  C   ALA A 152       0.408 -22.954   2.213  1.00 10.00      A   
ATOM   1429  O   ALA A 152      -0.419 -23.445   1.447  1.00 10.00      A   
ATOM   1430  N   ALA A 153       0.718 -23.501   3.379  1.00 10.00      A   
ATOM   1431  HN  ALA A 153       1.363 -23.052   3.965  1.00 10.00      A   
ATOM   1432  CA  ALA A 153       0.121 -24.765   3.798  1.00 10.00      A   
ATOM   1433  CB  ALA A 153       1.150 -25.636   4.498  1.00 10.00      A   
ATOM   1434  C   ALA A 153      -1.127 -24.604   4.662  1.00 10.00      A   
ATOM   1435  O   ALA A 153      -2.144 -25.252   4.411  1.00 10.00      A   
ATOM   1436  N   THR A 154      -1.062 -23.738   5.663  1.00 10.00      A   
ATOM   1437  HN  THR A 154      -0.250 -23.209   5.792  1.00 10.00      A   
ATOM   1438  CA  THR A 154      -2.186 -23.550   6.576  1.00 10.00      A   
ATOM   1439  CB  THR A 154      -1.748 -22.887   7.897  1.00 10.00      A   
ATOM   1440  OG1 THR A 154      -0.327 -23.034   8.053  1.00 10.00      A   
ATOM   1441  HG1 THR A 154       0.116 -22.307   7.594  1.00 10.00      A   
ATOM   1442  CG2 THR A 154      -2.447 -23.543   9.077  1.00 10.00      A   
ATOM   1443  C   THR A 154      -3.343 -22.771   5.951  1.00 10.00      A   
ATOM   1444  O   THR A 154      -4.453 -22.763   6.482  1.00 10.00      A   
ATOM   1445  N   CYS A 155      -3.092 -22.124   4.824  1.00 10.00      A   
ATOM   1446  HN  CYS A 155      -2.194 -22.165   4.431  1.00 10.00      A   
ATOM   1447  CA  CYS A 155      -4.132 -21.361   4.149  1.00 10.00      A   
ATOM   1448  CB  CYS A 155      -3.681 -19.924   3.863  1.00 10.00      A   
ATOM   1449  SG  CYS A 155      -3.437 -18.915   5.347  1.00 10.00      A   
ATOM   1450  HG  CYS A 155      -4.593 -18.843   5.994  1.00 10.00      A   
ATOM   1451  C   CYS A 155      -4.584 -22.065   2.874  1.00 10.00      A   
ATOM   1452  O   CYS A 155      -3.791 -22.304   1.961  1.00 10.00      A   
ATOM   1453  N   ARG A 156      -5.862 -22.404   2.827  1.00 10.00      A   
ATOM   1454  HN  ARG A 156      -6.437 -22.194   3.592  1.00 10.00      A   
ATOM   1455  CA  ARG A 156      -6.437 -23.079   1.672  1.00 10.00      A   
ATOM   1456  CB  ARG A 156      -7.221 -24.320   2.108  1.00 10.00      A   
ATOM   1457  CG  ARG A 156      -8.316 -24.052   3.124  1.00 10.00      A   
ATOM   1458  CD  ARG A 156      -8.710 -25.325   3.852  1.00 10.00      A   
ATOM   1459  NE  ARG A 156      -9.307 -26.304   2.949  1.00 10.00      A   
ATOM   1460  HE  ARG A 156      -9.513 -26.006   2.033  1.00 10.00      A   
ATOM   1461  CZ  ARG A 156      -9.565 -27.564   3.285  1.00 10.00      A   
ATOM   1462  NH1 ARG A 156      -9.277 -28.009   4.504  1.00 10.00      A   
ATOM   1463 HH11 ARG A 156      -9.483 -28.999   4.767  1.00 10.00      A   
ATOM   1464 HH12 ARG A 156      -8.840 -27.375   5.203  1.00 10.00      A   
ATOM   1465  NH2 ARG A 156     -10.130 -28.375   2.403  1.00 10.00      A   
ATOM   1466 HH21 ARG A 156     -10.369 -28.027   1.446  1.00 10.00      A   
ATOM   1467 HH22 ARG A 156     -10.337 -29.366   2.659  1.00 10.00      A   
ATOM   1468  C   ARG A 156      -7.320 -22.128   0.871  1.00 10.00      A   
ATOM   1469  O   ARG A 156      -7.795 -22.459  -0.217  1.00 10.00      A   
ATOM   1470  N   ASN A 157      -7.517 -20.937   1.413  1.00 10.00      A   
ATOM   1471  HN  ASN A 157      -7.095 -20.732   2.276  1.00 10.00      A   
ATOM   1472  CA  ASN A 157      -8.341 -19.925   0.770  1.00 10.00      A   
ATOM   1473  CB  ASN A 157      -9.338 -19.335   1.776  1.00 10.00      A   
ATOM   1474  CG  ASN A 157     -10.584 -20.180   1.940  1.00 10.00      A   
ATOM   1475  OD1 ASN A 157     -11.276 -20.480   0.969  1.00 10.00      A   
ATOM   1476  ND2 ASN A 157     -10.878 -20.566   3.173  1.00 10.00      A   
ATOM   1477 HD21 ASN A 157     -10.276 -20.288   3.904  1.00 10.00      A   
ATOM   1478 HD22 ASN A 157     -11.685 -21.104   3.310  1.00 10.00      A   
ATOM   1479  C   ASN A 157      -7.476 -18.818   0.192  1.00 10.00      A   
ATOM   1480  O   ASN A 157      -7.989 -17.830  -0.323  1.00 10.00      A   
ATOM   1481  N   LEU A 158      -6.163 -19.000   0.277  1.00 10.00      A   
ATOM   1482  HN  LEU A 158      -5.823 -19.824   0.680  1.00 10.00      A   
ATOM   1483  CA  LEU A 158      -5.216 -18.017  -0.223  1.00 10.00      A   
ATOM   1484  CB  LEU A 158      -3.777 -18.475   0.041  1.00 10.00      A   
ATOM   1485  CG  LEU A 158      -2.674 -17.495  -0.373  1.00 10.00      A   
ATOM   1486  CD1 LEU A 158      -2.743 -16.221   0.460  1.00 10.00      A   
ATOM   1487  CD2 LEU A 158      -1.306 -18.147  -0.253  1.00 10.00      A   
ATOM   1488  C   LEU A 158      -5.430 -17.750  -1.708  1.00 10.00      A   
ATOM   1489  O   LEU A 158      -5.231 -18.634  -2.543  1.00 10.00      A   
ATOM   1490  N   LYS A 159      -5.840 -16.528  -2.022  1.00 10.00      A   
ATOM   1491  HN  LYS A 159      -5.965 -15.870  -1.300  1.00 10.00      A   
ATOM   1492  CA  LYS A 159      -6.102 -16.128  -3.399  1.00 10.00      A   
ATOM   1493  CB  LYS A 159      -7.495 -15.503  -3.516  1.00 10.00      A   
ATOM   1494  CG  LYS A 159      -8.651 -16.456  -3.260  1.00 10.00      A   
ATOM   1495  CD  LYS A 159      -9.978 -15.713  -3.255  1.00 10.00      A   
ATOM   1496  CE  LYS A 159     -10.287 -15.132  -4.627  1.00 10.00      A   
ATOM   1497  NZ  LYS A 159     -11.210 -13.971  -4.545  1.00 10.00      A   
ATOM   1498  HZ1 LYS A 159     -12.103 -14.252  -4.098  1.00 10.00      A   
ATOM   1499  HZ2 LYS A 159     -11.413 -13.607  -5.498  1.00 10.00      A   
ATOM   1500  HZ3 LYS A 159     -10.777 -13.211  -3.979  1.00 10.00      A   
ATOM   1501  C   LYS A 159      -5.066 -15.125  -3.908  1.00 10.00      A   
ATOM   1502  O   LYS A 159      -4.498 -15.297  -4.989  1.00 10.00      A   
ATOM   1503  N   GLU A 160      -4.816 -14.080  -3.132  1.00 10.00      A   
ATOM   1504  HN  GLU A 160      -5.260 -14.007  -2.260  1.00 10.00      A   
ATOM   1505  CA  GLU A 160      -3.871 -13.052  -3.541  1.00 10.00      A   
ATOM   1506  CB  GLU A 160      -4.588 -11.724  -3.790  1.00 10.00      A   
ATOM   1507  CG  GLU A 160      -5.584 -11.748  -4.936  1.00 10.00      A   
ATOM   1508  CD  GLU A 160      -6.058 -10.361  -5.320  1.00 10.00      A   
ATOM   1509  OE1 GLU A 160      -7.235 -10.029  -5.051  1.00 10.00      A   
ATOM   1510  OE2 GLU A 160      -5.260  -9.593  -5.899  1.00 10.00      A   
ATOM   1511  C   GLU A 160      -2.766 -12.845  -2.519  1.00 10.00      A   
ATOM   1512  O   GLU A 160      -3.028 -12.667  -1.329  1.00 10.00      A   
ATOM   1513  N   LEU A 161      -1.531 -12.856  -2.996  1.00 10.00      A   
ATOM   1514  HN  LEU A 161      -1.392 -13.019  -3.956  1.00 10.00      A   
ATOM   1515  CA  LEU A 161      -0.374 -12.636  -2.146  1.00 10.00      A   
ATOM   1516  CB  LEU A 161       0.332 -13.954  -1.810  1.00 10.00      A   
ATOM   1517  CG  LEU A 161       1.036 -14.009  -0.449  1.00 10.00      A   
ATOM   1518  CD1 LEU A 161       1.242 -15.448  -0.016  1.00 10.00      A   
ATOM   1519  CD2 LEU A 161       2.368 -13.271  -0.490  1.00 10.00      A   
ATOM   1520  C   LEU A 161       0.577 -11.668  -2.837  1.00 10.00      A   
ATOM   1521  O   LEU A 161       1.221 -12.013  -3.832  1.00 10.00      A   
ATOM   1522  N   ASP A 162       0.641 -10.453  -2.320  1.00 10.00      A   
ATOM   1523  HN  ASP A 162       0.103 -10.241  -1.521  1.00 10.00      A   
ATOM   1524  CA  ASP A 162       1.496  -9.421  -2.892  1.00 10.00      A   
ATOM   1525  CB  ASP A 162       0.648  -8.196  -3.257  1.00 10.00      A   
ATOM   1526  CG  ASP A 162       1.307  -7.288  -4.274  1.00 10.00      A   
ATOM   1527  OD1 ASP A 162       2.545  -7.168  -4.262  1.00 10.00      A   
ATOM   1528  OD2 ASP A 162       0.584  -6.681  -5.095  1.00 10.00      A   
ATOM   1529  C   ASP A 162       2.606  -9.032  -1.916  1.00 10.00      A   
ATOM   1530  O   ASP A 162       2.343  -8.740  -0.748  1.00 10.00      A   
ATOM   1531  N   LEU A 163       3.844  -9.048  -2.398  1.00 10.00      A   
ATOM   1532  HN  LEU A 163       3.982  -9.304  -3.334  1.00 10.00      A   
ATOM   1533  CA  LEU A 163       5.006  -8.697  -1.580  1.00 10.00      A   
ATOM   1534  CB  LEU A 163       5.930  -9.906  -1.401  1.00 10.00      A   
ATOM   1535  CG  LEU A 163       5.391 -11.061  -0.557  1.00 10.00      A   
ATOM   1536  CD1 LEU A 163       6.374 -12.217  -0.559  1.00 10.00      A   
ATOM   1537  CD2 LEU A 163       5.113 -10.600   0.863  1.00 10.00      A   
ATOM   1538  C   LEU A 163       5.782  -7.546  -2.219  1.00 10.00      A   
ATOM   1539  O   LEU A 163       7.008  -7.463  -2.097  1.00 10.00      A   
ATOM   1540  N   ARG A 164       5.056  -6.667  -2.902  1.00 10.00      A   
ATOM   1541  HN  ARG A 164       4.085  -6.803  -2.964  1.00 10.00      A   
ATOM   1542  CA  ARG A 164       5.647  -5.514  -3.576  1.00 10.00      A   
ATOM   1543  CB  ARG A 164       4.552  -4.646  -4.206  1.00 10.00      A   
ATOM   1544  CG  ARG A 164       3.585  -4.052  -3.193  1.00 10.00      A   
ATOM   1545  CD  ARG A 164       2.172  -3.975  -3.738  1.00 10.00      A   
ATOM   1546  NE  ARG A 164       2.011  -2.914  -4.729  1.00 10.00      A   
ATOM   1547  HE  ARG A 164       2.524  -2.086  -4.585  1.00 10.00      A   
ATOM   1548  CZ  ARG A 164       1.232  -3.014  -5.810  1.00 10.00      A   
ATOM   1549  NH1 ARG A 164       0.553  -4.130  -6.045  1.00 10.00      A   
ATOM   1550 HH11 ARG A 164       0.628  -4.946  -5.385  1.00 10.00      A   
ATOM   1551 HH12 ARG A 164      -0.057  -4.209  -6.888  1.00 10.00      A   
ATOM   1552  NH2 ARG A 164       1.137  -1.990  -6.651  1.00 10.00      A   
ATOM   1553 HH21 ARG A 164       0.531  -2.057  -7.499  1.00 10.00      A   
ATOM   1554 HH22 ARG A 164       1.671  -1.112  -6.471  1.00 10.00      A   
ATOM   1555  C   ARG A 164       6.519  -4.665  -2.652  1.00 10.00      A   
ATOM   1556  O   ARG A 164       6.118  -4.312  -1.540  1.00 10.00      A   
ATOM   1557  N   GLU A 165       7.727  -4.371  -3.125  1.00 10.00      A   
ATOM   1558  HN  GLU A 165       7.983  -4.726  -4.003  1.00 10.00      A   
ATOM   1559  CA  GLU A 165       8.694  -3.541  -2.404  1.00 10.00      A   
ATOM   1560  CB  GLU A 165       8.204  -2.091  -2.293  1.00 10.00      A   
ATOM   1561  CG  GLU A 165       8.445  -1.244  -3.536  1.00 10.00      A   
ATOM   1562  CD  GLU A 165       7.678  -1.727  -4.750  1.00 10.00      A   
ATOM   1563  OE1 GLU A 165       6.586  -1.178  -5.024  1.00 10.00      A   
ATOM   1564  OE2 GLU A 165       8.170  -2.649  -5.439  1.00 10.00      A   
ATOM   1565  C   GLU A 165       9.066  -4.085  -1.026  1.00 10.00      A   
ATOM   1566  O   GLU A 165       9.663  -3.377  -0.219  1.00 10.00      A   
ATOM   1567  N   SER A 166       8.739  -5.338  -0.765  1.00 10.00      A   
ATOM   1568  HN  SER A 166       8.288  -5.873  -1.454  1.00 10.00      A   
ATOM   1569  CA  SER A 166       9.036  -5.942   0.520  1.00 10.00      A   
ATOM   1570  CB  SER A 166       7.868  -6.814   0.980  1.00 10.00      A   
ATOM   1571  OG  SER A 166       6.763  -6.008   1.356  1.00 10.00      A   
ATOM   1572  HG  SER A 166       5.996  -6.238   0.812  1.00 10.00      A   
ATOM   1573  C   SER A 166      10.330  -6.740   0.484  1.00 10.00      A   
ATOM   1574  O   SER A 166      10.526  -7.585  -0.390  1.00 10.00      A   
ATOM   1575  N   ASP A 167      11.209  -6.464   1.435  1.00 10.00      A   
ATOM   1576  HN  ASP A 167      10.985  -5.788   2.113  1.00 10.00      A   
ATOM   1577  CA  ASP A 167      12.485  -7.157   1.523  1.00 10.00      A   
ATOM   1578  CB  ASP A 167      13.551  -6.248   2.140  1.00 10.00      A   
ATOM   1579  CG  ASP A 167      14.785  -7.003   2.592  1.00 10.00      A   
ATOM   1580  OD1 ASP A 167      15.358  -7.758   1.777  1.00 10.00      A   
ATOM   1581  OD2 ASP A 167      15.182  -6.840   3.765  1.00 10.00      A   
ATOM   1582  C   ASP A 167      12.331  -8.444   2.326  1.00 10.00      A   
ATOM   1583  O   ASP A 167      12.293  -8.429   3.557  1.00 10.00      A   
ATOM   1584  N   VAL A 168      12.212  -9.553   1.618  1.00 10.00      A   
ATOM   1585  HN  VAL A 168      12.247  -9.502   0.640  1.00 10.00      A   
ATOM   1586  CA  VAL A 168      12.046 -10.851   2.251  1.00 10.00      A   
ATOM   1587  CB  VAL A 168      11.239 -11.804   1.344  1.00 10.00      A   
ATOM   1588  CG1 VAL A 168      10.844 -13.061   2.099  1.00 10.00      A   
ATOM   1589  CG2 VAL A 168      10.014 -11.100   0.779  1.00 10.00      A   
ATOM   1590  C   VAL A 168      13.398 -11.483   2.546  1.00 10.00      A   
ATOM   1591  O   VAL A 168      14.314 -11.410   1.731  1.00 10.00      A   
ATOM   1592  N   ASP A 169      13.517 -12.086   3.719  1.00 10.00      A   
ATOM   1593  HN  ASP A 169      12.753 -12.079   4.341  1.00 10.00      A   
ATOM   1594  CA  ASP A 169      14.747 -12.747   4.120  1.00 10.00      A   
ATOM   1595  CB  ASP A 169      14.745 -13.000   5.631  1.00 10.00      A   
ATOM   1596  CG  ASP A 169      14.928 -11.732   6.446  1.00 10.00      A   
ATOM   1597  OD1 ASP A 169      14.051 -10.838   6.388  1.00 10.00      A   
ATOM   1598  OD2 ASP A 169      15.952 -11.620   7.147  1.00 10.00      A   
ATOM   1599  C   ASP A 169      14.898 -14.061   3.361  1.00 10.00      A   
ATOM   1600  O   ASP A 169      14.306 -15.080   3.737  1.00 10.00      A   
ATOM   1601  N   ASP A 170      15.664 -14.017   2.276  1.00 10.00      A   
ATOM   1602  HN  ASP A 170      16.073 -13.160   2.022  1.00 10.00      A   
ATOM   1603  CA  ASP A 170      15.902 -15.187   1.430  1.00 10.00      A   
ATOM   1604  CB  ASP A 170      16.655 -14.796   0.155  1.00 10.00      A   
ATOM   1605  CG  ASP A 170      16.017 -13.666  -0.616  1.00 10.00      A   
ATOM   1606  OD1 ASP A 170      15.057 -13.928  -1.371  1.00 10.00      A   
ATOM   1607  OD2 ASP A 170      16.498 -12.519  -0.494  1.00 10.00      A   
ATOM   1608  C   ASP A 170      16.710 -16.256   2.148  1.00 10.00      A   
ATOM   1609  O   ASP A 170      17.940 -16.227   2.134  1.00 10.00      A   
ATOM   1610  N   VAL A 171      16.025 -17.195   2.778  1.00 10.00      A   
ATOM   1611  HN  VAL A 171      15.046 -17.158   2.773  1.00 10.00      A   
ATOM   1612  CA  VAL A 171      16.706 -18.280   3.472  1.00 10.00      A   
ATOM   1613  CB  VAL A 171      15.964 -18.724   4.755  1.00 10.00      A   
ATOM   1614  CG1 VAL A 171      16.745 -19.812   5.487  1.00 10.00      A   
ATOM   1615  CG2 VAL A 171      15.720 -17.535   5.672  1.00 10.00      A   
ATOM   1616  C   VAL A 171      16.849 -19.461   2.523  1.00 10.00      A   
ATOM   1617  O   VAL A 171      17.889 -19.644   1.899  1.00 10.00      A   
ATOM   1618  N   SER A 172      15.786 -20.235   2.388  1.00 10.00      A   
ATOM   1619  HN  SER A 172      14.971 -20.028   2.891  1.00 10.00      A   
ATOM   1620  CA  SER A 172      15.798 -21.385   1.508  1.00 10.00      A   
ATOM   1621  CB  SER A 172      15.694 -22.672   2.324  1.00 10.00      A   
ATOM   1622  OG  SER A 172      15.705 -23.821   1.491  1.00 10.00      A   
ATOM   1623  HG  SER A 172      16.577 -24.252   1.547  1.00 10.00      A   
ATOM   1624  C   SER A 172      14.651 -21.279   0.513  1.00 10.00      A   
ATOM   1625  O   SER A 172      13.698 -20.523   0.733  1.00 10.00      A   
ATOM   1626  N   GLY A 173      14.744 -22.035  -0.575  1.00 10.00      A   
ATOM   1627  HN  GLY A 173      15.522 -22.629  -0.681  1.00 10.00      A   
ATOM   1628  CA  GLY A 173      13.712 -22.007  -1.591  1.00 10.00      A   
ATOM   1629  C   GLY A 173      12.746 -23.164  -1.446  1.00 10.00      A   
ATOM   1630  O   GLY A 173      11.870 -23.364  -2.288  1.00 10.00      A   
ATOM   1631  N   HIS A 174      12.894 -23.917  -0.362  1.00 10.00      A   
ATOM   1632  HN  HIS A 174      13.601 -23.689   0.284  1.00 10.00      A   
ATOM   1633  CA  HIS A 174      12.044 -25.075  -0.104  1.00 10.00      A   
ATOM   1634  CB  HIS A 174      12.722 -26.014   0.893  1.00 10.00      A   
ATOM   1635  CG  HIS A 174      12.308 -27.449   0.766  1.00 10.00      A   
ATOM   1636  ND1 HIS A 174      12.407 -28.117  -0.430  1.00 10.00      A   
ATOM   1637  CD2 HIS A 174      11.818 -28.293   1.709  1.00 10.00      A   
ATOM   1638  CE1 HIS A 174      11.983 -29.346  -0.195  1.00 10.00      A   
ATOM   1639  NE2 HIS A 174      11.617 -29.496   1.084  1.00 10.00      A   
ATOM   1640  HE2 HIS A 174      11.271 -30.317   1.500  1.00 10.00      A   
ATOM   1641  C   HIS A 174      10.668 -24.661   0.416  1.00 10.00      A   
ATOM   1642  O   HIS A 174       9.795 -25.502   0.630  1.00 10.00      A   
ATOM   1643  N   TRP A 175      10.478 -23.361   0.612  1.00 10.00      A   
ATOM   1644  HN  TRP A 175      11.214 -22.741   0.433  1.00 10.00      A   
ATOM   1645  CA  TRP A 175       9.208 -22.834   1.103  1.00 10.00      A   
ATOM   1646  CB  TRP A 175       9.327 -21.338   1.413  1.00 10.00      A   
ATOM   1647  CG  TRP A 175       9.526 -20.467   0.207  1.00 10.00      A   
ATOM   1648  CD1 TRP A 175      10.692 -20.248  -0.464  1.00 10.00      A   
ATOM   1649  CD2 TRP A 175       8.526 -19.690  -0.465  1.00 10.00      A   
ATOM   1650  NE1 TRP A 175      10.481 -19.390  -1.515  1.00 10.00      A   
ATOM   1651  HE1 TRP A 175      11.165 -19.081  -2.146  1.00 10.00      A   
ATOM   1652  CE2 TRP A 175       9.158 -19.032  -1.537  1.00 10.00      A   
ATOM   1653  CE3 TRP A 175       7.157 -19.491  -0.265  1.00 10.00      A   
ATOM   1654  CZ2 TRP A 175       8.470 -18.189  -2.406  1.00 10.00      A   
ATOM   1655  CZ3 TRP A 175       6.476 -18.655  -1.127  1.00 10.00      A   
ATOM   1656  CH2 TRP A 175       7.132 -18.013  -2.185  1.00 10.00      A   
ATOM   1657  C   TRP A 175       8.079 -23.084   0.105  1.00 10.00      A   
ATOM   1658  O   TRP A 175       6.907 -23.155   0.476  1.00 10.00      A   
ATOM   1659  N   LEU A 176       8.443 -23.235  -1.162  1.00 10.00      A   
ATOM   1660  HN  LEU A 176       9.394 -23.177  -1.392  1.00 10.00      A   
ATOM   1661  CA  LEU A 176       7.466 -23.478  -2.215  1.00 10.00      A   
ATOM   1662  CB  LEU A 176       8.095 -23.226  -3.587  1.00 10.00      A   
ATOM   1663  CG  LEU A 176       7.178 -22.610  -4.646  1.00 10.00      A   
ATOM   1664  CD1 LEU A 176       6.741 -21.214  -4.233  1.00 10.00      A   
ATOM   1665  CD2 LEU A 176       7.871 -22.573  -5.997  1.00 10.00      A   
ATOM   1666  C   LEU A 176       6.922 -24.903  -2.136  1.00 10.00      A   
ATOM   1667  O   LEU A 176       5.863 -25.209  -2.684  1.00 10.00      A   
ATOM   1668  N   SER A 177       7.648 -25.767  -1.438  1.00 10.00      A   
ATOM   1669  HN  SER A 177       8.482 -25.461  -1.017  1.00 10.00      A   
ATOM   1670  CA  SER A 177       7.250 -27.159  -1.286  1.00 10.00      A   
ATOM   1671  CB  SER A 177       8.482 -28.024  -1.017  1.00 10.00      A   
ATOM   1672  OG  SER A 177       9.580 -27.590  -1.809  1.00 10.00      A   
ATOM   1673  HG  SER A 177      10.388 -27.620  -1.280  1.00 10.00      A   
ATOM   1674  C   SER A 177       6.227 -27.325  -0.164  1.00 10.00      A   
ATOM   1675  O   SER A 177       5.763 -28.433   0.109  1.00 10.00      A   
ATOM   1676  N   HIS A 178       5.867 -26.220   0.479  1.00 10.00      A   
ATOM   1677  HN  HIS A 178       6.262 -25.360   0.215  1.00 10.00      A   
ATOM   1678  CA  HIS A 178       4.900 -26.261   1.568  1.00 10.00      A   
ATOM   1679  CB  HIS A 178       5.162 -25.153   2.588  1.00 10.00      A   
ATOM   1680  CG  HIS A 178       6.336 -25.411   3.489  1.00 10.00      A   
ATOM   1681  ND1 HIS A 178       6.164 -25.859   4.779  1.00 10.00      A   
ATOM   1682  CD2 HIS A 178       7.661 -25.248   3.246  1.00 10.00      A   
ATOM   1683  CE1 HIS A 178       7.378 -25.956   5.294  1.00 10.00      A   
ATOM   1684  NE2 HIS A 178       8.313 -25.595   4.403  1.00 10.00      A   
ATOM   1685  HE2 HIS A 178       9.285 -25.559   4.558  1.00 10.00      A   
ATOM   1686  C   HIS A 178       3.468 -26.190   1.046  1.00 10.00      A   
ATOM   1687  O   HIS A 178       2.518 -26.480   1.773  1.00 10.00      A   
ATOM   1688  N   PHE A 179       3.322 -25.827  -0.222  1.00 10.00      A   
ATOM   1689  HN  PHE A 179       4.118 -25.629  -0.758  1.00 10.00      A   
ATOM   1690  CA  PHE A 179       2.010 -25.728  -0.843  1.00 10.00      A   
ATOM   1691  CB  PHE A 179       2.123 -25.080  -2.223  1.00 10.00      A   
ATOM   1692  CG  PHE A 179       2.263 -23.586  -2.197  1.00 10.00      A   
ATOM   1693  CD1 PHE A 179       3.513 -22.992  -2.187  1.00 10.00      A   
ATOM   1694  CD2 PHE A 179       1.141 -22.773  -2.195  1.00 10.00      A   
ATOM   1695  CE1 PHE A 179       3.640 -21.614  -2.175  1.00 10.00      A   
ATOM   1696  CE2 PHE A 179       1.259 -21.397  -2.180  1.00 10.00      A   
ATOM   1697  CZ  PHE A 179       2.511 -20.817  -2.170  1.00 10.00      A   
ATOM   1698  C   PHE A 179       1.383 -27.108  -0.997  1.00 10.00      A   
ATOM   1699  O   PHE A 179       1.990 -28.008  -1.577  1.00 10.00      A   
ATOM   1700  N   PRO A 180       0.169 -27.299  -0.467  1.00 10.00      A   
ATOM   1701  CA  PRO A 180      -0.540 -28.575  -0.570  1.00 10.00      A   
ATOM   1702  CB  PRO A 180      -1.720 -28.409   0.384  1.00 10.00      A   
ATOM   1703  CG  PRO A 180      -1.948 -26.941   0.448  1.00 10.00      A   
ATOM   1704  CD  PRO A 180      -0.602 -26.293   0.282  1.00 10.00      A   
ATOM   1705  C   PRO A 180      -1.043 -28.827  -1.992  1.00 10.00      A   
ATOM   1706  O   PRO A 180      -1.305 -27.887  -2.743  1.00 10.00      A   
ATOM   1707  N   ASP A 181      -1.183 -30.098  -2.348  1.00 10.00      A   
ATOM   1708  HN  ASP A 181      -0.975 -30.797  -1.693  1.00 10.00      A   
ATOM   1709  CA  ASP A 181      -1.641 -30.490  -3.684  1.00 10.00      A   
ATOM   1710  CB  ASP A 181      -1.600 -32.013  -3.851  1.00 10.00      A   
ATOM   1711  CG  ASP A 181      -0.203 -32.561  -4.058  1.00 10.00      A   
ATOM   1712  OD1 ASP A 181       0.536 -32.722  -3.061  1.00 10.00      A   
ATOM   1713  OD2 ASP A 181       0.162 -32.846  -5.218  1.00 10.00      A   
ATOM   1714  C   ASP A 181      -3.056 -29.995  -3.945  1.00 10.00      A   
ATOM   1715  O   ASP A 181      -3.418 -29.677  -5.076  1.00 10.00      A   
ATOM   1716  N   THR A 182      -3.846 -29.912  -2.882  1.00 10.00      A   
ATOM   1717  HN  THR A 182      -3.494 -30.167  -2.007  1.00 10.00      A   
ATOM   1718  CA  THR A 182      -5.228 -29.469  -2.976  1.00 10.00      A   
ATOM   1719  CB  THR A 182      -6.048 -30.022  -1.798  1.00 10.00      A   
ATOM   1720  OG1 THR A 182      -5.170 -30.285  -0.692  1.00 10.00      A   
ATOM   1721  HG1 THR A 182      -5.547 -29.899   0.110  1.00 10.00      A   
ATOM   1722  CG2 THR A 182      -6.752 -31.312  -2.196  1.00 10.00      A   
ATOM   1723  C   THR A 182      -5.340 -27.941  -3.012  1.00 10.00      A   
ATOM   1724  O   THR A 182      -6.410 -27.384  -2.766  1.00 10.00      A   
ATOM   1725  N   TYR A 183      -4.243 -27.266  -3.324  1.00 10.00      A   
ATOM   1726  HN  TYR A 183      -3.417 -27.757  -3.519  1.00 10.00      A   
ATOM   1727  CA  TYR A 183      -4.243 -25.810  -3.394  1.00 10.00      A   
ATOM   1728  CB  TYR A 183      -2.988 -25.222  -2.741  1.00 10.00      A   
ATOM   1729  CG  TYR A 183      -2.914 -23.715  -2.829  1.00 10.00      A   
ATOM   1730  CD1 TYR A 183      -3.710 -22.911  -2.023  1.00 10.00      A   
ATOM   1731  CD2 TYR A 183      -2.055 -23.098  -3.726  1.00 10.00      A   
ATOM   1732  CE1 TYR A 183      -3.655 -21.537  -2.109  1.00 10.00      A   
ATOM   1733  CE2 TYR A 183      -1.992 -21.722  -3.817  1.00 10.00      A   
ATOM   1734  CZ  TYR A 183      -2.794 -20.948  -3.008  1.00 10.00      A   
ATOM   1735  OH  TYR A 183      -2.741 -19.582  -3.102  1.00 10.00      A   
ATOM   1736  HH  TYR A 183      -3.614 -19.217  -2.903  1.00 10.00      A   
ATOM   1737  C   TYR A 183      -4.357 -25.336  -4.837  1.00 10.00      A   
ATOM   1738  O   TYR A 183      -3.431 -25.523  -5.631  1.00 10.00      A   
ATOM   1739  N   THR A 184      -5.502 -24.746  -5.174  1.00 10.00      A   
ATOM   1740  HN  THR A 184      -6.211 -24.665  -4.503  1.00 10.00      A   
ATOM   1741  CA  THR A 184      -5.749 -24.239  -6.523  1.00 10.00      A   
ATOM   1742  CB  THR A 184      -6.607 -25.240  -7.331  1.00 10.00      A   
ATOM   1743  OG1 THR A 184      -7.838 -25.488  -6.636  1.00 10.00      A   
ATOM   1744  HG1 THR A 184      -7.716 -26.208  -6.005  1.00 10.00      A   
ATOM   1745  CG2 THR A 184      -5.873 -26.560  -7.527  1.00 10.00      A   
ATOM   1746  C   THR A 184      -6.488 -22.896  -6.468  1.00 10.00      A   
ATOM   1747  O   THR A 184      -6.996 -22.405  -7.479  1.00 10.00      A   
ATOM   1748  N   SER A 185      -6.520 -22.294  -5.284  1.00 10.00      A   
ATOM   1749  HN  SER A 185      -6.061 -22.705  -4.526  1.00 10.00      A   
ATOM   1750  CA  SER A 185      -7.224 -21.033  -5.079  1.00 10.00      A   
ATOM   1751  CB  SER A 185      -7.697 -20.953  -3.623  1.00 10.00      A   
ATOM   1752  OG  SER A 185      -7.990 -22.252  -3.119  1.00 10.00      A   
ATOM   1753  HG  SER A 185      -7.936 -22.240  -2.153  1.00 10.00      A   
ATOM   1754  C   SER A 185      -6.368 -19.808  -5.432  1.00 10.00      A   
ATOM   1755  O   SER A 185      -6.828 -18.668  -5.309  1.00 10.00      A   
ATOM   1756  N   LEU A 186      -5.141 -20.042  -5.891  1.00 10.00      A   
ATOM   1757  HN  LEU A 186      -4.842 -20.965  -6.013  1.00 10.00      A   
ATOM   1758  CA  LEU A 186      -4.239 -18.947  -6.235  1.00 10.00      A   
ATOM   1759  CB  LEU A 186      -2.817 -19.454  -6.487  1.00 10.00      A   
ATOM   1760  CG  LEU A 186      -1.721 -18.384  -6.581  1.00 10.00      A   
ATOM   1761  CD1 LEU A 186      -1.790 -17.427  -5.399  1.00 10.00      A   
ATOM   1762  CD2 LEU A 186      -0.345 -19.029  -6.656  1.00 10.00      A   
ATOM   1763  C   LEU A 186      -4.748 -18.124  -7.419  1.00 10.00      A   
ATOM   1764  O   LEU A 186      -5.008 -18.655  -8.499  1.00 10.00      A   
ATOM   1765  N   VAL A 187      -4.892 -16.827  -7.194  1.00 10.00      A   
ATOM   1766  HN  VAL A 187      -4.671 -16.474  -6.304  1.00 10.00      A   
ATOM   1767  CA  VAL A 187      -5.363 -15.905  -8.217  1.00 10.00      A   
ATOM   1768  CB  VAL A 187      -6.613 -15.124  -7.749  1.00 10.00      A   
ATOM   1769  CG1 VAL A 187      -7.055 -14.118  -8.802  1.00 10.00      A   
ATOM   1770  CG2 VAL A 187      -7.751 -16.072  -7.406  1.00 10.00      A   
ATOM   1771  C   VAL A 187      -4.271 -14.904  -8.579  1.00 10.00      A   
ATOM   1772  O   VAL A 187      -4.006 -14.651  -9.754  1.00 10.00      A   
ATOM   1773  N   SER A 188      -3.633 -14.339  -7.567  1.00 10.00      A   
ATOM   1774  HN  SER A 188      -3.867 -14.587  -6.646  1.00 10.00      A   
ATOM   1775  CA  SER A 188      -2.588 -13.358  -7.793  1.00 10.00      A   
ATOM   1776  CB  SER A 188      -3.130 -11.943  -7.574  1.00 10.00      A   
ATOM   1777  OG  SER A 188      -2.143 -10.963  -7.855  1.00 10.00      A   
ATOM   1778  HG  SER A 188      -2.283 -10.196  -7.289  1.00 10.00      A   
ATOM   1779  C   SER A 188      -1.383 -13.608  -6.898  1.00 10.00      A   
ATOM   1780  O   SER A 188      -1.519 -13.813  -5.690  1.00 10.00      A   
ATOM   1781  N   LEU A 189      -0.208 -13.599  -7.502  1.00 10.00      A   
ATOM   1782  HN  LEU A 189      -0.169 -13.447  -8.474  1.00 10.00      A   
ATOM   1783  CA  LEU A 189       1.027 -13.815  -6.771  1.00 10.00      A   
ATOM   1784  CB  LEU A 189       1.484 -15.267  -6.917  1.00 10.00      A   
ATOM   1785  CG  LEU A 189       2.828 -15.627  -6.280  1.00 10.00      A   
ATOM   1786  CD1 LEU A 189       2.736 -15.576  -4.763  1.00 10.00      A   
ATOM   1787  CD2 LEU A 189       3.285 -17.000  -6.746  1.00 10.00      A   
ATOM   1788  C   LEU A 189       2.115 -12.873  -7.266  1.00 10.00      A   
ATOM   1789  O   LEU A 189       2.458 -12.873  -8.451  1.00 10.00      A   
ATOM   1790  N   ASN A 190       2.644 -12.061  -6.365  1.00 10.00      A   
ATOM   1791  HN  ASN A 190       2.319 -12.096  -5.436  1.00 10.00      A   
ATOM   1792  CA  ASN A 190       3.704 -11.121  -6.714  1.00 10.00      A   
ATOM   1793  CB  ASN A 190       3.226  -9.670  -6.608  1.00 10.00      A   
ATOM   1794  CG  ASN A 190       4.337  -8.671  -6.897  1.00 10.00      A   
ATOM   1795  OD1 ASN A 190       5.223  -8.922  -7.718  1.00 10.00      A   
ATOM   1796  ND2 ASN A 190       4.312  -7.539  -6.217  1.00 10.00      A   
ATOM   1797 HD21 ASN A 190       3.582  -7.398  -5.562  1.00 10.00      A   
ATOM   1798 HD22 ASN A 190       5.022  -6.881  -6.387  1.00 10.00      A   
ATOM   1799  C   ASN A 190       4.925 -11.322  -5.830  1.00 10.00      A   
ATOM   1800  O   ASN A 190       4.997 -10.785  -4.721  1.00 10.00      A   
ATOM   1801  N   ILE A 191       5.876 -12.103  -6.321  1.00 10.00      A   
ATOM   1802  HN  ILE A 191       5.755 -12.506  -7.211  1.00 10.00      A   
ATOM   1803  CA  ILE A 191       7.106 -12.371  -5.586  1.00 10.00      A   
ATOM   1804  CB  ILE A 191       7.190 -13.831  -5.087  1.00 10.00      A   
ATOM   1805  CG1 ILE A 191       6.702 -14.808  -6.159  1.00 10.00      A   
ATOM   1806  CG2 ILE A 191       6.404 -14.003  -3.794  1.00 10.00      A   
ATOM   1807  CD1 ILE A 191       6.919 -16.262  -5.792  1.00 10.00      A   
ATOM   1808  C   ILE A 191       8.318 -12.039  -6.446  1.00 10.00      A   
ATOM   1809  O   ILE A 191       9.143 -12.900  -6.748  1.00 10.00      A   
ATOM   1810  N   SER A 192       8.404 -10.779  -6.851  1.00 10.00      A   
ATOM   1811  HN  SER A 192       7.712 -10.139  -6.575  1.00 10.00      A   
ATOM   1812  CA  SER A 192       9.494 -10.307  -7.684  1.00 10.00      A   
ATOM   1813  CB  SER A 192       8.995  -9.184  -8.599  1.00 10.00      A   
ATOM   1814  OG  SER A 192       7.948  -8.448  -7.977  1.00 10.00      A   
ATOM   1815  HG  SER A 192       7.091  -8.809  -8.253  1.00 10.00      A   
ATOM   1816  C   SER A 192      10.671  -9.834  -6.831  1.00 10.00      A   
ATOM   1817  O   SER A 192      11.827  -9.884  -7.260  1.00 10.00      A   
ATOM   1818  N   CYS A 193      10.372  -9.394  -5.614  1.00 10.00      A   
ATOM   1819  HN  CYS A 193       9.434  -9.389  -5.326  1.00 10.00      A   
ATOM   1820  CA  CYS A 193      11.396  -8.913  -4.698  1.00 10.00      A   
ATOM   1821  CB  CYS A 193      10.819  -7.842  -3.769  1.00 10.00      A   
ATOM   1822  SG  CYS A 193      10.073  -6.437  -4.632  1.00 10.00      A   
ATOM   1823  HG  CYS A 193      10.275  -6.603  -5.933  1.00 10.00      A   
ATOM   1824  C   CYS A 193      12.015 -10.061  -3.894  1.00 10.00      A   
ATOM   1825  O   CYS A 193      12.050 -10.034  -2.661  1.00 10.00      A   
ATOM   1826  N   LEU A 194      12.509 -11.062  -4.607  1.00 10.00      A   
ATOM   1827  HN  LEU A 194      12.467 -11.018  -5.587  1.00 10.00      A   
ATOM   1828  CA  LEU A 194      13.131 -12.218  -3.982  1.00 10.00      A   
ATOM   1829  CB  LEU A 194      12.236 -13.452  -4.100  1.00 10.00      A   
ATOM   1830  CG  LEU A 194      11.100 -13.575  -3.086  1.00 10.00      A   
ATOM   1831  CD1 LEU A 194      10.245 -14.791  -3.401  1.00 10.00      A   
ATOM   1832  CD2 LEU A 194      11.651 -13.666  -1.673  1.00 10.00      A   
ATOM   1833  C   LEU A 194      14.476 -12.505  -4.627  1.00 10.00      A   
ATOM   1834  O   LEU A 194      14.609 -12.453  -5.851  1.00 10.00      A   
ATOM   1835  N   ALA A 195      15.468 -12.805  -3.808  1.00 10.00      A   
ATOM   1836  HN  ALA A 195      15.301 -12.831  -2.833  1.00 10.00      A   
ATOM   1837  CA  ALA A 195      16.798 -13.110  -4.304  1.00 10.00      A   
ATOM   1838  CB  ALA A 195      17.854 -12.391  -3.478  1.00 10.00      A   
ATOM   1839  C   ALA A 195      17.025 -14.614  -4.284  1.00 10.00      A   
ATOM   1840  O   ALA A 195      18.023 -15.114  -4.809  1.00 10.00      A   
ATOM   1841  N   SER A 196      16.094 -15.325  -3.661  1.00 10.00      A   
ATOM   1842  HN  SER A 196      15.342 -14.858  -3.234  1.00 10.00      A   
ATOM   1843  CA  SER A 196      16.164 -16.773  -3.574  1.00 10.00      A   
ATOM   1844  CB  SER A 196      15.431 -17.256  -2.319  1.00 10.00      A   
ATOM   1845  OG  SER A 196      14.323 -16.419  -2.022  1.00 10.00      A   
ATOM   1846  HG  SER A 196      14.642 -15.556  -1.704  1.00 10.00      A   
ATOM   1847  C   SER A 196      15.571 -17.421  -4.822  1.00 10.00      A   
ATOM   1848  O   SER A 196      14.644 -16.886  -5.437  1.00 10.00      A   
ATOM   1849  N   GLU A 197      16.113 -18.567  -5.204  1.00 10.00      A   
ATOM   1850  HN  GLU A 197      16.851 -18.947  -4.680  1.00 10.00      A   
ATOM   1851  CA  GLU A 197      15.634 -19.276  -6.377  1.00 10.00      A   
ATOM   1852  CB  GLU A 197      16.777 -20.034  -7.048  1.00 10.00      A   
ATOM   1853  CG  GLU A 197      16.526 -20.367  -8.507  1.00 10.00      A   
ATOM   1854  CD  GLU A 197      17.678 -21.121  -9.130  1.00 10.00      A   
ATOM   1855  OE1 GLU A 197      18.643 -20.474  -9.590  1.00 10.00      A   
ATOM   1856  OE2 GLU A 197      17.629 -22.365  -9.156  1.00 10.00      A   
ATOM   1857  C   GLU A 197      14.505 -20.231  -6.000  1.00 10.00      A   
ATOM   1858  O   GLU A 197      14.706 -21.179  -5.234  1.00 10.00      A   
ATOM   1859  N   VAL A 198      13.321 -19.967  -6.533  1.00 10.00      A   
ATOM   1860  HN  VAL A 198      13.232 -19.199  -7.134  1.00 10.00      A   
ATOM   1861  CA  VAL A 198      12.152 -20.791  -6.255  1.00 10.00      A   
ATOM   1862  CB  VAL A 198      10.833 -20.076  -6.616  1.00 10.00      A   
ATOM   1863  CG1 VAL A 198      10.662 -18.814  -5.783  1.00 10.00      A   
ATOM   1864  CG2 VAL A 198      10.773 -19.757  -8.103  1.00 10.00      A   
ATOM   1865  C   VAL A 198      12.228 -22.119  -6.993  1.00 10.00      A   
ATOM   1866  O   VAL A 198      12.923 -22.242  -8.001  1.00 10.00      A   
ATOM   1867  N   SER A 199      11.524 -23.111  -6.478  1.00 10.00      A   
ATOM   1868  HN  SER A 199      11.000 -22.955  -5.668  1.00 10.00      A   
ATOM   1869  CA  SER A 199      11.510 -24.427  -7.086  1.00 10.00      A   
ATOM   1870  CB  SER A 199      11.011 -25.465  -6.077  1.00 10.00      A   
ATOM   1871  OG  SER A 199      10.945 -26.761  -6.652  1.00 10.00      A   
ATOM   1872  HG  SER A 199      11.179 -27.419  -5.984  1.00 10.00      A   
ATOM   1873  C   SER A 199      10.622 -24.430  -8.322  1.00 10.00      A   
ATOM   1874  O   SER A 199       9.396 -24.423  -8.213  1.00 10.00      A   
ATOM   1875  N   PHE A 200      11.242 -24.425  -9.497  1.00 10.00      A   
ATOM   1876  HN  PHE A 200      12.225 -24.400  -9.518  1.00 10.00      A   
ATOM   1877  CA  PHE A 200      10.498 -24.439 -10.753  1.00 10.00      A   
ATOM   1878  CB  PHE A 200      11.445 -24.316 -11.954  1.00 10.00      A   
ATOM   1879  CG  PHE A 200      10.741 -24.277 -13.285  1.00 10.00      A   
ATOM   1880  CD1 PHE A 200      10.057 -23.143 -13.692  1.00 10.00      A   
ATOM   1881  CD2 PHE A 200      10.764 -25.379 -14.127  1.00 10.00      A   
ATOM   1882  CE1 PHE A 200       9.408 -23.109 -14.912  1.00 10.00      A   
ATOM   1883  CE2 PHE A 200      10.118 -25.351 -15.348  1.00 10.00      A   
ATOM   1884  CZ  PHE A 200       9.440 -24.215 -15.741  1.00 10.00      A   
ATOM   1885  C   PHE A 200       9.665 -25.713 -10.859  1.00 10.00      A   
ATOM   1886  O   PHE A 200       8.591 -25.722 -11.464  1.00 10.00      A   
ATOM   1887  N   SER A 201      10.162 -26.776 -10.235  1.00 10.00      A   
ATOM   1888  HN  SER A 201      11.015 -26.690  -9.757  1.00 10.00      A   
ATOM   1889  CA  SER A 201       9.490 -28.066 -10.233  1.00 10.00      A   
ATOM   1890  CB  SER A 201      10.362 -29.081  -9.498  1.00 10.00      A   
ATOM   1891  OG  SER A 201      11.729 -28.701  -9.566  1.00 10.00      A   
ATOM   1892  HG  SER A 201      12.279 -29.494  -9.615  1.00 10.00      A   
ATOM   1893  C   SER A 201       8.124 -27.966  -9.557  1.00 10.00      A   
ATOM   1894  O   SER A 201       7.189 -28.688  -9.907  1.00 10.00      A   
ATOM   1895  N   ALA A 202       8.015 -27.074  -8.579  1.00 10.00      A   
ATOM   1896  HN  ALA A 202       8.799 -26.531  -8.334  1.00 10.00      A   
ATOM   1897  CA  ALA A 202       6.763 -26.874  -7.864  1.00 10.00      A   
ATOM   1898  CB  ALA A 202       7.030 -26.611  -6.391  1.00 10.00      A   
ATOM   1899  C   ALA A 202       5.992 -25.712  -8.476  1.00 10.00      A   
ATOM   1900  O   ALA A 202       4.765 -25.733  -8.543  1.00 10.00      A   
ATOM   1901  N   LEU A 203       6.734 -24.702  -8.926  1.00 10.00      A   
ATOM   1902  HN  LEU A 203       7.710 -24.753  -8.830  1.00 10.00      A   
ATOM   1903  CA  LEU A 203       6.151 -23.517  -9.542  1.00 10.00      A   
ATOM   1904  CB  LEU A 203       7.262 -22.548  -9.970  1.00 10.00      A   
ATOM   1905  CG  LEU A 203       6.826 -21.307 -10.753  1.00 10.00      A   
ATOM   1906  CD1 LEU A 203       5.854 -20.464  -9.939  1.00 10.00      A   
ATOM   1907  CD2 LEU A 203       8.032 -20.484 -11.173  1.00 10.00      A   
ATOM   1908  C   LEU A 203       5.287 -23.891 -10.742  1.00 10.00      A   
ATOM   1909  O   LEU A 203       4.148 -23.438 -10.859  1.00 10.00      A   
ATOM   1910  N   GLU A 204       5.829 -24.726 -11.624  1.00 10.00      A   
ATOM   1911  HN  GLU A 204       6.744 -25.056 -11.477  1.00 10.00      A   
ATOM   1912  CA  GLU A 204       5.099 -25.155 -12.807  1.00 10.00      A   
ATOM   1913  CB  GLU A 204       5.934 -26.125 -13.642  1.00 10.00      A   
ATOM   1914  CG  GLU A 204       5.233 -26.606 -14.901  1.00 10.00      A   
ATOM   1915  CD  GLU A 204       5.989 -27.709 -15.607  1.00 10.00      A   
ATOM   1916  OE1 GLU A 204       6.388 -28.687 -14.937  1.00 10.00      A   
ATOM   1917  OE2 GLU A 204       6.176 -27.615 -16.839  1.00 10.00      A   
ATOM   1918  C   GLU A 204       3.776 -25.801 -12.414  1.00 10.00      A   
ATOM   1919  O   GLU A 204       2.719 -25.431 -12.925  1.00 10.00      A   
ATOM   1920  N   ARG A 205       3.843 -26.743 -11.480  1.00 10.00      A   
ATOM   1921  HN  ARG A 205       4.715 -26.963 -11.093  1.00 10.00      A   
ATOM   1922  CA  ARG A 205       2.657 -27.446 -11.006  1.00 10.00      A   
ATOM   1923  CB  ARG A 205       3.037 -28.493  -9.957  1.00 10.00      A   
ATOM   1924  CG  ARG A 205       3.552 -29.796 -10.541  1.00 10.00      A   
ATOM   1925  CD  ARG A 205       3.906 -30.788  -9.445  1.00 10.00      A   
ATOM   1926  NE  ARG A 205       5.246 -30.552  -8.907  1.00 10.00      A   
ATOM   1927  HE  ARG A 205       5.925 -30.197  -9.528  1.00 10.00      A   
ATOM   1928  CZ  ARG A 205       5.589 -30.770  -7.634  1.00 10.00      A   
ATOM   1929  NH1 ARG A 205       4.690 -31.218  -6.767  1.00 10.00      A   
ATOM   1930 HH11 ARG A 205       3.710 -31.400  -7.075  1.00 10.00      A   
ATOM   1931 HH12 ARG A 205       4.954 -31.387  -5.772  1.00 10.00      A   
ATOM   1932  NH2 ARG A 205       6.837 -30.557  -7.235  1.00 10.00      A   
ATOM   1933 HH21 ARG A 205       7.109 -30.728  -6.237  1.00 10.00      A   
ATOM   1934 HH22 ARG A 205       7.553 -30.222  -7.914  1.00 10.00      A   
ATOM   1935  C   ARG A 205       1.626 -26.474 -10.436  1.00 10.00      A   
ATOM   1936  O   ARG A 205       0.436 -26.563 -10.741  1.00 10.00      A   
ATOM   1937  N   LEU A 206       2.102 -25.535  -9.630  1.00 10.00      A   
ATOM   1938  HN  LEU A 206       3.067 -25.514  -9.446  1.00 10.00      A   
ATOM   1939  CA  LEU A 206       1.241 -24.533  -9.005  1.00 10.00      A   
ATOM   1940  CB  LEU A 206       2.059 -23.622  -8.081  1.00 10.00      A   
ATOM   1941  CG  LEU A 206       2.333 -24.152  -6.671  1.00 10.00      A   
ATOM   1942  CD1 LEU A 206       3.458 -23.369  -6.008  1.00 10.00      A   
ATOM   1943  CD2 LEU A 206       1.068 -24.096  -5.825  1.00 10.00      A   
ATOM   1944  C   LEU A 206       0.509 -23.694 -10.044  1.00 10.00      A   
ATOM   1945  O   LEU A 206      -0.691 -23.452  -9.924  1.00 10.00      A   
ATOM   1946  N   VAL A 207       1.239 -23.250 -11.056  1.00 10.00      A   
ATOM   1947  HN  VAL A 207       2.198 -23.467 -11.085  1.00 10.00      A   
ATOM   1948  CA  VAL A 207       0.666 -22.429 -12.116  1.00 10.00      A   
ATOM   1949  CB  VAL A 207       1.780 -21.820 -13.004  1.00 10.00      A   
ATOM   1950  CG1 VAL A 207       1.197 -21.045 -14.174  1.00 10.00      A   
ATOM   1951  CG2 VAL A 207       2.693 -20.925 -12.180  1.00 10.00      A   
ATOM   1952  C   VAL A 207      -0.307 -23.232 -12.980  1.00 10.00      A   
ATOM   1953  O   VAL A 207      -1.338 -22.721 -13.416  1.00 10.00      A   
ATOM   1954  N   THR A 208       0.014 -24.501 -13.196  1.00 10.00      A   
ATOM   1955  HN  THR A 208       0.830 -24.863 -12.788  1.00 10.00      A   
ATOM   1956  CA  THR A 208      -0.812 -25.372 -14.024  1.00 10.00      A   
ATOM   1957  CB  THR A 208      -0.082 -26.696 -14.344  1.00 10.00      A   
ATOM   1958  OG1 THR A 208       1.234 -26.414 -14.843  1.00 10.00      A   
ATOM   1959  HG1 THR A 208       1.744 -25.962 -14.160  1.00 10.00      A   
ATOM   1960  CG2 THR A 208      -0.847 -27.502 -15.385  1.00 10.00      A   
ATOM   1961  C   THR A 208      -2.165 -25.685 -13.381  1.00 10.00      A   
ATOM   1962  O   THR A 208      -3.206 -25.609 -14.035  1.00 10.00      A   
ATOM   1963  N   ARG A 209      -2.159 -26.006 -12.095  1.00 10.00      A   
ATOM   1964  HN  ARG A 209      -1.309 -26.005 -11.596  1.00 10.00      A   
ATOM   1965  CA  ARG A 209      -3.393 -26.365 -11.407  1.00 10.00      A   
ATOM   1966  CB  ARG A 209      -3.134 -27.345 -10.257  1.00 10.00      A   
ATOM   1967  CG  ARG A 209      -2.368 -26.770  -9.075  1.00 10.00      A   
ATOM   1968  CD  ARG A 209      -1.952 -27.878  -8.121  1.00 10.00      A   
ATOM   1969  NE  ARG A 209      -1.455 -27.368  -6.842  1.00 10.00      A   
ATOM   1970  HE  ARG A 209      -2.027 -26.730  -6.358  1.00 10.00      A   
ATOM   1971  CZ  ARG A 209      -0.287 -27.725  -6.306  1.00 10.00      A   
ATOM   1972  NH1 ARG A 209       0.495 -28.591  -6.933  1.00 10.00      A   
ATOM   1973 HH11 ARG A 209       0.203 -28.996  -7.851  1.00 10.00      A   
ATOM   1974 HH12 ARG A 209       1.406 -28.876  -6.514  1.00 10.00      A   
ATOM   1975  NH2 ARG A 209       0.082 -27.247  -5.127  1.00 10.00      A   
ATOM   1976 HH21 ARG A 209      -0.536 -26.589  -4.609  1.00 10.00      A   
ATOM   1977 HH22 ARG A 209       0.999 -27.529  -4.713  1.00 10.00      A   
ATOM   1978  C   ARG A 209      -4.232 -25.170 -10.951  1.00 10.00      A   
ATOM   1979  O   ARG A 209      -5.328 -25.352 -10.426  1.00 10.00      A   
ATOM   1980  N   CYS A 210      -3.746 -23.958 -11.166  1.00 10.00      A   
ATOM   1981  HN  CYS A 210      -2.885 -23.856 -11.623  1.00 10.00      A   
ATOM   1982  CA  CYS A 210      -4.487 -22.770 -10.752  1.00 10.00      A   
ATOM   1983  CB  CYS A 210      -3.677 -21.932  -9.760  1.00 10.00      A   
ATOM   1984  SG  CYS A 210      -3.085 -22.841  -8.311  1.00 10.00      A   
ATOM   1985  HG  CYS A 210      -1.909 -23.374  -8.625  1.00 10.00      A   
ATOM   1986  C   CYS A 210      -4.923 -21.920 -11.945  1.00 10.00      A   
ATOM   1987  O   CYS A 210      -4.189 -21.043 -12.393  1.00 10.00      A   
ATOM   1988  N   PRO A 211      -6.129 -22.178 -12.481  1.00 10.00      A   
ATOM   1989  CA  PRO A 211      -6.679 -21.423 -13.613  1.00 10.00      A   
ATOM   1990  CB  PRO A 211      -7.859 -22.288 -14.087  1.00 10.00      A   
ATOM   1991  CG  PRO A 211      -7.773 -23.563 -13.312  1.00 10.00      A   
ATOM   1992  CD  PRO A 211      -7.048 -23.234 -12.045  1.00 10.00      A   
ATOM   1993  C   PRO A 211      -7.189 -20.058 -13.153  1.00 10.00      A   
ATOM   1994  O   PRO A 211      -7.485 -19.172 -13.959  1.00 10.00      A   
ATOM   1995  N   ASN A 212      -7.276 -19.903 -11.837  1.00 10.00      A   
ATOM   1996  HN  ASN A 212      -7.024 -20.652 -11.259  1.00 10.00      A   
ATOM   1997  CA  ASN A 212      -7.736 -18.661 -11.226  1.00 10.00      A   
ATOM   1998  CB  ASN A 212      -8.103 -18.903  -9.757  1.00 10.00      A   
ATOM   1999  CG  ASN A 212      -9.364 -19.723  -9.569  1.00 10.00      A   
ATOM   2000  OD1 ASN A 212     -10.338 -19.574 -10.313  1.00 10.00      A   
ATOM   2001  ND2 ASN A 212      -9.350 -20.601  -8.578  1.00 10.00      A   
ATOM   2002 HD21 ASN A 212      -8.536 -20.672  -8.032  1.00 10.00      A   
ATOM   2003 HD22 ASN A 212     -10.152 -21.148  -8.424  1.00 10.00      A   
ATOM   2004  C   ASN A 212      -6.643 -17.604 -11.302  1.00 10.00      A   
ATOM   2005  O   ASN A 212      -6.905 -16.412 -11.152  1.00 10.00      A   
ATOM   2006  N   LEU A 213      -5.422 -18.060 -11.547  1.00 10.00      A   
ATOM   2007  HN  LEU A 213      -5.296 -19.023 -11.674  1.00 10.00      A   
ATOM   2008  CA  LEU A 213      -4.266 -17.185 -11.638  1.00 10.00      A   
ATOM   2009  CB  LEU A 213      -2.997 -18.016 -11.845  1.00 10.00      A   
ATOM   2010  CG  LEU A 213      -1.665 -17.278 -11.714  1.00 10.00      A   
ATOM   2011  CD1 LEU A 213      -1.391 -16.919 -10.262  1.00 10.00      A   
ATOM   2012  CD2 LEU A 213      -0.539 -18.126 -12.280  1.00 10.00      A   
ATOM   2013  C   LEU A 213      -4.419 -16.166 -12.763  1.00 10.00      A   
ATOM   2014  O   LEU A 213      -4.447 -16.526 -13.941  1.00 10.00      A   
ATOM   2015  N   LYS A 214      -4.542 -14.899 -12.384  1.00 10.00      A   
ATOM   2016  HN  LYS A 214      -4.545 -14.691 -11.422  1.00 10.00      A   
ATOM   2017  CA  LYS A 214      -4.677 -13.811 -13.346  1.00 10.00      A   
ATOM   2018  CB  LYS A 214      -5.974 -13.030 -13.103  1.00 10.00      A   
ATOM   2019  CG  LYS A 214      -7.246 -13.851 -13.232  1.00 10.00      A   
ATOM   2020  CD  LYS A 214      -7.392 -14.448 -14.622  1.00 10.00      A   
ATOM   2021  CE  LYS A 214      -8.723 -15.163 -14.776  1.00 10.00      A   
ATOM   2022  NZ  LYS A 214      -8.871 -16.277 -13.799  1.00 10.00      A   
ATOM   2023  HZ1 LYS A 214      -8.668 -15.938 -12.833  1.00 10.00      A   
ATOM   2024  HZ2 LYS A 214      -8.215 -17.052 -14.030  1.00 10.00      A   
ATOM   2025  HZ3 LYS A 214      -9.845 -16.646 -13.827  1.00 10.00      A   
ATOM   2026  C   LYS A 214      -3.486 -12.866 -13.249  1.00 10.00      A   
ATOM   2027  O   LYS A 214      -3.219 -12.086 -14.162  1.00 10.00      A   
ATOM   2028  N   SER A 215      -2.765 -12.945 -12.146  1.00 10.00      A   
ATOM   2029  HN  SER A 215      -3.009 -13.597 -11.456  1.00 10.00      A   
ATOM   2030  CA  SER A 215      -1.608 -12.095 -11.934  1.00 10.00      A   
ATOM   2031  CB  SER A 215      -1.983 -10.922 -11.017  1.00 10.00      A   
ATOM   2032  OG  SER A 215      -0.889 -10.486 -10.227  1.00 10.00      A   
ATOM   2033  HG  SER A 215      -1.113 -10.600  -9.286  1.00 10.00      A   
ATOM   2034  C   SER A 215      -0.446 -12.906 -11.368  1.00 10.00      A   
ATOM   2035  O   SER A 215      -0.548 -13.490 -10.289  1.00 10.00      A   
ATOM   2036  N   LEU A 216       0.651 -12.952 -12.110  1.00 10.00      A   
ATOM   2037  HN  LEU A 216       0.676 -12.462 -12.967  1.00 10.00      A   
ATOM   2038  CA  LEU A 216       1.823 -13.700 -11.687  1.00 10.00      A   
ATOM   2039  CB  LEU A 216       1.863 -15.061 -12.385  1.00 10.00      A   
ATOM   2040  CG  LEU A 216       2.995 -16.002 -11.972  1.00 10.00      A   
ATOM   2041  CD1 LEU A 216       2.768 -16.530 -10.564  1.00 10.00      A   
ATOM   2042  CD2 LEU A 216       3.122 -17.148 -12.963  1.00 10.00      A   
ATOM   2043  C   LEU A 216       3.103 -12.928 -11.980  1.00 10.00      A   
ATOM   2044  O   LEU A 216       3.459 -12.717 -13.138  1.00 10.00      A   
ATOM   2045  N   LYS A 217       3.779 -12.497 -10.926  1.00 10.00      A   
ATOM   2046  HN  LYS A 217       3.431 -12.687 -10.024  1.00 10.00      A   
ATOM   2047  CA  LYS A 217       5.024 -11.759 -11.062  1.00 10.00      A   
ATOM   2048  CB  LYS A 217       4.918 -10.380 -10.405  1.00 10.00      A   
ATOM   2049  CG  LYS A 217       3.983  -9.401 -11.110  1.00 10.00      A   
ATOM   2050  CD  LYS A 217       2.631  -9.314 -10.415  1.00 10.00      A   
ATOM   2051  CE  LYS A 217       1.732  -8.276 -11.071  1.00 10.00      A   
ATOM   2052  NZ  LYS A 217       0.439  -8.122 -10.351  1.00 10.00      A   
ATOM   2053  HZ1 LYS A 217       0.584  -7.625  -9.449  1.00 10.00      A   
ATOM   2054  HZ2 LYS A 217       0.024  -9.057 -10.153  1.00 10.00      A   
ATOM   2055  HZ3 LYS A 217      -0.236  -7.574 -10.936  1.00 10.00      A   
ATOM   2056  C   LYS A 217       6.176 -12.554 -10.458  1.00 10.00      A   
ATOM   2057  O   LYS A 217       6.219 -12.784  -9.247  1.00 10.00      A   
ATOM   2058  N   LEU A 218       7.098 -12.978 -11.311  1.00 10.00      A   
ATOM   2059  HN  LEU A 218       7.011 -12.746 -12.263  1.00 10.00      A   
ATOM   2060  CA  LEU A 218       8.247 -13.762 -10.879  1.00 10.00      A   
ATOM   2061  CB  LEU A 218       8.689 -14.733 -11.986  1.00 10.00      A   
ATOM   2062  CG  LEU A 218       7.750 -15.903 -12.312  1.00 10.00      A   
ATOM   2063  CD1 LEU A 218       7.120 -16.476 -11.052  1.00 10.00      A   
ATOM   2064  CD2 LEU A 218       6.687 -15.498 -13.321  1.00 10.00      A   
ATOM   2065  C   LEU A 218       9.413 -12.861 -10.487  1.00 10.00      A   
ATOM   2066  O   LEU A 218       9.352 -11.641 -10.648  1.00 10.00      A   
ATOM   2067  N   ASN A 219      10.482 -13.467  -9.992  1.00 10.00      A   
ATOM   2068  HN  ASN A 219      10.484 -14.444  -9.911  1.00 10.00      A   
ATOM   2069  CA  ASN A 219      11.663 -12.717  -9.579  1.00 10.00      A   
ATOM   2070  CB  ASN A 219      12.124 -13.107  -8.168  1.00 10.00      A   
ATOM   2071  CG  ASN A 219      12.616 -14.540  -8.052  1.00 10.00      A   
ATOM   2072  OD1 ASN A 219      12.109 -15.446  -8.713  1.00 10.00      A   
ATOM   2073  ND2 ASN A 219      13.612 -14.755  -7.208  1.00 10.00      A   
ATOM   2074 HD21 ASN A 219      13.977 -13.986  -6.712  1.00 10.00      A   
ATOM   2075 HD22 ASN A 219      13.937 -15.677  -7.093  1.00 10.00      A   
ATOM   2076  C   ASN A 219      12.801 -12.862 -10.584  1.00 10.00      A   
ATOM   2077  O   ASN A 219      12.738 -13.689 -11.493  1.00 10.00      A   
ATOM   2078  N   ARG A 220      13.847 -12.062 -10.392  1.00 10.00      A   
ATOM   2079  HN  ARG A 220      13.837 -11.450  -9.620  1.00 10.00      A   
ATOM   2080  CA  ARG A 220      15.015 -12.050 -11.277  1.00 10.00      A   
ATOM   2081  CB  ARG A 220      16.036 -11.035 -10.751  1.00 10.00      A   
ATOM   2082  CG  ARG A 220      17.187 -10.732 -11.696  1.00 10.00      A   
ATOM   2083  CD  ARG A 220      18.258  -9.906 -11.000  1.00 10.00      A   
ATOM   2084  NE  ARG A 220      19.125  -9.201 -11.942  1.00 10.00      A   
ATOM   2085  HE  ARG A 220      18.982  -9.368 -12.909  1.00 10.00      A   
ATOM   2086  CZ  ARG A 220      20.081  -8.347 -11.578  1.00 10.00      A   
ATOM   2087  NH1 ARG A 220      20.301  -8.103 -10.293  1.00 10.00      A   
ATOM   2088 HH11 ARG A 220      21.050  -7.437 -10.004  1.00 10.00      A   
ATOM   2089 HH12 ARG A 220      19.724  -8.582  -9.564  1.00 10.00      A   
ATOM   2090  NH2 ARG A 220      20.818  -7.746 -12.504  1.00 10.00      A   
ATOM   2091 HH21 ARG A 220      21.571  -7.080 -12.228  1.00 10.00      A   
ATOM   2092 HH22 ARG A 220      20.640  -7.935 -13.521  1.00 10.00      A   
ATOM   2093  C   ARG A 220      15.673 -13.427 -11.413  1.00 10.00      A   
ATOM   2094  O   ARG A 220      16.265 -13.740 -12.444  1.00 10.00      A   
ATOM   2095  N   ALA A 221      15.562 -14.246 -10.375  1.00 10.00      A   
ATOM   2096  HN  ALA A 221      15.085 -13.939  -9.576  1.00 10.00      A   
ATOM   2097  CA  ALA A 221      16.158 -15.581 -10.376  1.00 10.00      A   
ATOM   2098  CB  ALA A 221      16.194 -16.153  -8.969  1.00 10.00      A   
ATOM   2099  C   ALA A 221      15.466 -16.550 -11.343  1.00 10.00      A   
ATOM   2100  O   ALA A 221      15.912 -17.686 -11.508  1.00 10.00      A   
ATOM   2101  N   VAL A 222      14.377 -16.113 -11.964  1.00 10.00      A   
ATOM   2102  HN  VAL A 222      14.054 -15.203 -11.785  1.00 10.00      A   
ATOM   2103  CA  VAL A 222      13.656 -16.950 -12.918  1.00 10.00      A   
ATOM   2104  CB  VAL A 222      12.144 -16.648 -12.920  1.00 10.00      A   
ATOM   2105  CG1 VAL A 222      11.430 -17.465 -13.987  1.00 10.00      A   
ATOM   2106  CG2 VAL A 222      11.551 -16.932 -11.550  1.00 10.00      A   
ATOM   2107  C   VAL A 222      14.230 -16.770 -14.322  1.00 10.00      A   
ATOM   2108  O   VAL A 222      14.147 -15.682 -14.897  1.00 10.00      A   
ATOM   2109  N   PRO A 223      14.822 -17.841 -14.878  1.00 10.00      A   
ATOM   2110  CA  PRO A 223      15.432 -17.821 -16.213  1.00 10.00      A   
ATOM   2111  CB  PRO A 223      16.035 -19.223 -16.361  1.00 10.00      A   
ATOM   2112  CG  PRO A 223      15.303 -20.065 -15.377  1.00 10.00      A   
ATOM   2113  CD  PRO A 223      14.937 -19.161 -14.239  1.00 10.00      A   
ATOM   2114  C   PRO A 223      14.423 -17.565 -17.330  1.00 10.00      A   
ATOM   2115  O   PRO A 223      13.267 -17.990 -17.254  1.00 10.00      A   
ATOM   2116  N   LEU A 224      14.889 -16.888 -18.375  1.00 10.00      A   
ATOM   2117  HN  LEU A 224      15.831 -16.604 -18.369  1.00 10.00      A   
ATOM   2118  CA  LEU A 224      14.060 -16.548 -19.528  1.00 10.00      A   
ATOM   2119  CB  LEU A 224      14.854 -15.643 -20.477  1.00 10.00      A   
ATOM   2120  CG  LEU A 224      14.095 -15.050 -21.665  1.00 10.00      A   
ATOM   2121  CD1 LEU A 224      13.007 -14.099 -21.187  1.00 10.00      A   
ATOM   2122  CD2 LEU A 224      15.060 -14.334 -22.595  1.00 10.00      A   
ATOM   2123  C   LEU A 224      13.607 -17.796 -20.273  1.00 10.00      A   
ATOM   2124  O   LEU A 224      12.511 -17.835 -20.842  1.00 10.00      A   
ATOM   2125  N   GLU A 225      14.453 -18.818 -20.256  1.00 10.00      A   
ATOM   2126  HN  GLU A 225      15.312 -18.720 -19.775  1.00 10.00      A   
ATOM   2127  CA  GLU A 225      14.165 -20.074 -20.936  1.00 10.00      A   
ATOM   2128  CB  GLU A 225      15.404 -20.973 -20.971  1.00 10.00      A   
ATOM   2129  CG  GLU A 225      16.666 -20.284 -21.466  1.00 10.00      A   
ATOM   2130  CD  GLU A 225      17.540 -19.776 -20.335  1.00 10.00      A   
ATOM   2131  OE1 GLU A 225      17.065 -18.949 -19.533  1.00 10.00      A   
ATOM   2132  OE2 GLU A 225      18.712 -20.204 -20.245  1.00 10.00      A   
ATOM   2133  C   GLU A 225      12.995 -20.817 -20.297  1.00 10.00      A   
ATOM   2134  O   GLU A 225      12.297 -21.582 -20.963  1.00 10.00      A   
ATOM   2135  N   LYS A 226      12.762 -20.574 -19.011  1.00 10.00      A   
ATOM   2136  HN  LYS A 226      13.317 -19.918 -18.539  1.00 10.00      A   
ATOM   2137  CA  LYS A 226      11.681 -21.247 -18.294  1.00 10.00      A   
ATOM   2138  CB  LYS A 226      12.107 -21.589 -16.864  1.00 10.00      A   
ATOM   2139  CG  LYS A 226      13.260 -22.574 -16.768  1.00 10.00      A   
ATOM   2140  CD  LYS A 226      12.910 -23.905 -17.407  1.00 10.00      A   
ATOM   2141  CE  LYS A 226      14.118 -24.825 -17.462  1.00 10.00      A   
ATOM   2142  NZ  LYS A 226      14.354 -25.526 -16.172  1.00 10.00      A   
ATOM   2143  HZ1 LYS A 226      14.385 -24.841 -15.387  1.00 10.00      A   
ATOM   2144  HZ2 LYS A 226      15.260 -26.035 -16.204  1.00 10.00      A   
ATOM   2145  HZ3 LYS A 226      13.595 -26.209 -15.992  1.00 10.00      A   
ATOM   2146  C   LYS A 226      10.402 -20.414 -18.281  1.00 10.00      A   
ATOM   2147  O   LYS A 226       9.333 -20.904 -17.912  1.00 10.00      A   
ATOM   2148  N   LEU A 227      10.512 -19.153 -18.680  1.00 10.00      A   
ATOM   2149  HN  LEU A 227      11.391 -18.811 -18.950  1.00 10.00      A   
ATOM   2150  CA  LEU A 227       9.357 -18.265 -18.712  1.00 10.00      A   
ATOM   2151  CB  LEU A 227       9.798 -16.815 -18.921  1.00 10.00      A   
ATOM   2152  CG  LEU A 227      10.377 -16.113 -17.691  1.00 10.00      A   
ATOM   2153  CD1 LEU A 227      11.100 -14.840 -18.091  1.00 10.00      A   
ATOM   2154  CD2 LEU A 227       9.281 -15.808 -16.682  1.00 10.00      A   
ATOM   2155  C   LEU A 227       8.363 -18.689 -19.789  1.00 10.00      A   
ATOM   2156  O   LEU A 227       7.150 -18.590 -19.604  1.00 10.00      A   
ATOM   2157  N   ALA A 228       8.885 -19.186 -20.904  1.00 10.00      A   
ATOM   2158  HN  ALA A 228       9.857 -19.261 -20.980  1.00 10.00      A   
ATOM   2159  CA  ALA A 228       8.046 -19.632 -22.009  1.00 10.00      A   
ATOM   2160  CB  ALA A 228       8.903 -19.958 -23.224  1.00 10.00      A   
ATOM   2161  C   ALA A 228       7.215 -20.842 -21.598  1.00 10.00      A   
ATOM   2162  O   ALA A 228       6.079 -21.008 -22.042  1.00 10.00      A   
ATOM   2163  N   THR A 229       7.786 -21.675 -20.736  1.00 10.00      A   
ATOM   2164  HN  THR A 229       8.693 -21.483 -20.412  1.00 10.00      A   
ATOM   2165  CA  THR A 229       7.110 -22.870 -20.257  1.00 10.00      A   
ATOM   2166  CB  THR A 229       8.088 -23.749 -19.455  1.00 10.00      A   
ATOM   2167  OG1 THR A 229       9.431 -23.310 -19.718  1.00 10.00      A   
ATOM   2168  HG1 THR A 229       9.811 -23.838 -20.428  1.00 10.00      A   
ATOM   2169  CG2 THR A 229       7.943 -25.204 -19.863  1.00 10.00      A   
ATOM   2170  C   THR A 229       5.918 -22.502 -19.376  1.00 10.00      A   
ATOM   2171  O   THR A 229       4.842 -23.093 -19.488  1.00 10.00      A   
ATOM   2172  N   LEU A 230       6.115 -21.504 -18.517  1.00 10.00      A   
ATOM   2173  HN  LEU A 230       6.991 -21.059 -18.498  1.00 10.00      A   
ATOM   2174  CA  LEU A 230       5.069 -21.049 -17.606  1.00 10.00      A   
ATOM   2175  CB  LEU A 230       5.643 -20.076 -16.573  1.00 10.00      A   
ATOM   2176  CG  LEU A 230       6.586 -20.678 -15.532  1.00 10.00      A   
ATOM   2177  CD1 LEU A 230       7.162 -19.585 -14.645  1.00 10.00      A   
ATOM   2178  CD2 LEU A 230       5.863 -21.727 -14.699  1.00 10.00      A   
ATOM   2179  C   LEU A 230       3.913 -20.398 -18.359  1.00 10.00      A   
ATOM   2180  O   LEU A 230       2.751 -20.530 -17.974  1.00 10.00      A   
ATOM   2181  N   LEU A 231       4.234 -19.703 -19.442  1.00 10.00      A   
ATOM   2182  HN  LEU A 231       5.181 -19.625 -19.699  1.00 10.00      A   
ATOM   2183  CA  LEU A 231       3.215 -19.038 -20.252  1.00 10.00      A   
ATOM   2184  CB  LEU A 231       3.864 -18.117 -21.288  1.00 10.00      A   
ATOM   2185  CG  LEU A 231       4.534 -16.860 -20.729  1.00 10.00      A   
ATOM   2186  CD1 LEU A 231       5.250 -16.095 -21.829  1.00 10.00      A   
ATOM   2187  CD2 LEU A 231       3.512 -15.975 -20.040  1.00 10.00      A   
ATOM   2188  C   LEU A 231       2.302 -20.054 -20.938  1.00 10.00      A   
ATOM   2189  O   LEU A 231       1.157 -19.753 -21.273  1.00 10.00      A   
ATOM   2190  N   GLN A 232       2.819 -21.265 -21.136  1.00 10.00      A   
ATOM   2191  HN  GLN A 232       3.744 -21.442 -20.855  1.00 10.00      A   
ATOM   2192  CA  GLN A 232       2.053 -22.336 -21.768  1.00 10.00      A   
ATOM   2193  CB  GLN A 232       2.987 -23.319 -22.480  1.00 10.00      A   
ATOM   2194  CG  GLN A 232       3.596 -22.797 -23.774  1.00 10.00      A   
ATOM   2195  CD  GLN A 232       2.556 -22.503 -24.839  1.00 10.00      A   
ATOM   2196  OE1 GLN A 232       1.466 -23.073 -24.834  1.00 10.00      A   
ATOM   2197  NE2 GLN A 232       2.892 -21.625 -25.770  1.00 10.00      A   
ATOM   2198 HE21 GLN A 232       3.783 -21.217 -25.722  1.00 10.00      A   
ATOM   2199 HE22 GLN A 232       2.236 -21.418 -26.471  1.00 10.00      A   
ATOM   2200  C   GLN A 232       1.201 -23.074 -20.736  1.00 10.00      A   
ATOM   2201  O   GLN A 232       0.364 -23.907 -21.083  1.00 10.00      A   
ATOM   2202  N   ARG A 233       1.426 -22.767 -19.465  1.00 10.00      A   
ATOM   2203  HN  ARG A 233       2.114 -22.100 -19.251  1.00 10.00      A   
ATOM   2204  CA  ARG A 233       0.679 -23.397 -18.381  1.00 10.00      A   
ATOM   2205  CB  ARG A 233       1.588 -23.659 -17.177  1.00 10.00      A   
ATOM   2206  CG  ARG A 233       2.767 -24.575 -17.465  1.00 10.00      A   
ATOM   2207  CD  ARG A 233       2.312 -25.966 -17.884  1.00 10.00      A   
ATOM   2208  NE  ARG A 233       3.430 -26.910 -17.925  1.00 10.00      A   
ATOM   2209  HE  ARG A 233       4.284 -26.610 -17.539  1.00 10.00      A   
ATOM   2210  CZ  ARG A 233       3.365 -28.135 -18.453  1.00 10.00      A   
ATOM   2211  NH1 ARG A 233       2.233 -28.578 -18.992  1.00 10.00      A   
ATOM   2212 HH11 ARG A 233       2.185 -29.535 -19.401  1.00 10.00      A   
ATOM   2213 HH12 ARG A 233       1.382 -27.970 -19.005  1.00 10.00      A   
ATOM   2214  NH2 ARG A 233       4.436 -28.925 -18.423  1.00 10.00      A   
ATOM   2215 HH21 ARG A 233       5.328 -28.587 -17.977  1.00 10.00      A   
ATOM   2216 HH22 ARG A 233       4.398 -29.881 -18.841  1.00 10.00      A   
ATOM   2217  C   ARG A 233      -0.506 -22.534 -17.958  1.00 10.00      A   
ATOM   2218  O   ARG A 233      -1.503 -23.039 -17.437  1.00 10.00      A   
ATOM   2219  N   ALA A 234      -0.387 -21.232 -18.176  1.00 10.00      A   
ATOM   2220  HN  ALA A 234       0.435 -20.889 -18.588  1.00 10.00      A   
ATOM   2221  CA  ALA A 234      -1.446 -20.299 -17.821  1.00 10.00      A   
ATOM   2222  CB  ALA A 234      -1.192 -19.700 -16.450  1.00 10.00      A   
ATOM   2223  C   ALA A 234      -1.577 -19.199 -18.866  1.00 10.00      A   
ATOM   2224  O   ALA A 234      -0.935 -18.150 -18.763  1.00 10.00      A   
ATOM   2225  N   PRO A 235      -2.404 -19.429 -19.896  1.00 10.00      A   
ATOM   2226  CA  PRO A 235      -2.623 -18.460 -20.968  1.00 10.00      A   
ATOM   2227  CB  PRO A 235      -3.106 -19.345 -22.115  1.00 10.00      A   
ATOM   2228  CG  PRO A 235      -3.846 -20.451 -21.442  1.00 10.00      A   
ATOM   2229  CD  PRO A 235      -3.181 -20.667 -20.108  1.00 10.00      A   
ATOM   2230  C   PRO A 235      -3.698 -17.433 -20.607  1.00 10.00      A   
ATOM   2231  O   PRO A 235      -4.002 -16.536 -21.393  1.00 10.00      A   
ATOM   2232  N   GLN A 236      -4.269 -17.557 -19.412  1.00 10.00      A   
ATOM   2233  HN  GLN A 236      -3.988 -18.290 -18.818  1.00 10.00      A   
ATOM   2234  CA  GLN A 236      -5.313 -16.635 -18.970  1.00 10.00      A   
ATOM   2235  CB  GLN A 236      -6.461 -17.380 -18.273  1.00 10.00      A   
ATOM   2236  CG  GLN A 236      -6.167 -17.849 -16.852  1.00 10.00      A   
ATOM   2237  CD  GLN A 236      -5.326 -19.107 -16.802  1.00 10.00      A   
ATOM   2238  OE1 GLN A 236      -5.356 -19.926 -17.719  1.00 10.00      A   
ATOM   2239  NE2 GLN A 236      -4.575 -19.272 -15.726  1.00 10.00      A   
ATOM   2240 HE21 GLN A 236      -4.602 -18.577 -15.031  1.00 10.00      A   
ATOM   2241 HE22 GLN A 236      -4.030 -20.087 -15.660  1.00 10.00      A   
ATOM   2242  C   GLN A 236      -4.750 -15.536 -18.068  1.00 10.00      A   
ATOM   2243  O   GLN A 236      -5.496 -14.798 -17.429  1.00 10.00      A   
ATOM   2244  N   LEU A 237      -3.431 -15.426 -18.036  1.00 10.00      A   
ATOM   2245  HN  LEU A 237      -2.892 -16.020 -18.595  1.00 10.00      A   
ATOM   2246  CA  LEU A 237      -2.764 -14.432 -17.208  1.00 10.00      A   
ATOM   2247  CB  LEU A 237      -1.265 -14.732 -17.138  1.00 10.00      A   
ATOM   2248  CG  LEU A 237      -0.555 -14.310 -15.853  1.00 10.00      A   
ATOM   2249  CD1 LEU A 237      -1.083 -15.101 -14.668  1.00 10.00      A   
ATOM   2250  CD2 LEU A 237       0.947 -14.492 -15.991  1.00 10.00      A   
ATOM   2251  C   LEU A 237      -2.986 -13.020 -17.744  1.00 10.00      A   
ATOM   2252  O   LEU A 237      -2.796 -12.763 -18.933  1.00 10.00      A   
ATOM   2253  N   GLU A 238      -3.401 -12.114 -16.863  1.00 10.00      A   
ATOM   2254  HN  GLU A 238      -3.549 -12.387 -15.931  1.00 10.00      A   
ATOM   2255  CA  GLU A 238      -3.636 -10.724 -17.239  1.00 10.00      A   
ATOM   2256  CB  GLU A 238      -4.794 -10.131 -16.425  1.00 10.00      A   
ATOM   2257  CG  GLU A 238      -6.148 -10.784 -16.657  1.00 10.00      A   
ATOM   2258  CD  GLU A 238      -7.260 -10.081 -15.900  1.00 10.00      A   
ATOM   2259  OE1 GLU A 238      -7.458  -8.868 -16.127  1.00 10.00      A   
ATOM   2260  OE2 GLU A 238      -7.938 -10.732 -15.072  1.00 10.00      A   
ATOM   2261  C   GLU A 238      -2.379  -9.903 -16.980  1.00 10.00      A   
ATOM   2262  O   GLU A 238      -1.939  -9.118 -17.821  1.00 10.00      A   
ATOM   2263  N   GLU A 239      -1.809 -10.086 -15.801  1.00 10.00      A   
ATOM   2264  HN  GLU A 239      -2.209 -10.724 -15.171  1.00 10.00      A   
ATOM   2265  CA  GLU A 239      -0.607  -9.370 -15.414  1.00 10.00      A   
ATOM   2266  CB  GLU A 239      -0.832  -8.622 -14.101  1.00 10.00      A   
ATOM   2267  CG  GLU A 239      -2.080  -7.748 -14.090  1.00 10.00      A   
ATOM   2268  CD  GLU A 239      -2.119  -6.803 -12.906  1.00 10.00      A   
ATOM   2269  OE1 GLU A 239      -1.359  -7.023 -11.942  1.00 10.00      A   
ATOM   2270  OE2 GLU A 239      -2.912  -5.838 -12.936  1.00 10.00      A   
ATOM   2271  C   GLU A 239       0.558 -10.341 -15.282  1.00 10.00      A   
ATOM   2272  O   GLU A 239       0.549 -11.222 -14.421  1.00 10.00      A   
ATOM   2273  N   LEU A 240       1.553 -10.183 -16.140  1.00 10.00      A   
ATOM   2274  HN  LEU A 240       1.512  -9.449 -16.797  1.00 10.00      A   
ATOM   2275  CA  LEU A 240       2.714 -11.056 -16.124  1.00 10.00      A   
ATOM   2276  CB  LEU A 240       2.903 -11.737 -17.482  1.00 10.00      A   
ATOM   2277  CG  LEU A 240       4.262 -12.403 -17.727  1.00 10.00      A   
ATOM   2278  CD1 LEU A 240       4.386 -13.705 -16.948  1.00 10.00      A   
ATOM   2279  CD2 LEU A 240       4.494 -12.630 -19.212  1.00 10.00      A   
ATOM   2280  C   LEU A 240       3.978 -10.301 -15.752  1.00 10.00      A   
ATOM   2281  O   LEU A 240       4.302  -9.272 -16.348  1.00 10.00      A   
ATOM   2282  N   GLY A 241       4.676 -10.816 -14.759  1.00 10.00      A   
ATOM   2283  HN  GLY A 241       4.338 -11.621 -14.303  1.00 10.00      A   
ATOM   2284  CA  GLY A 241       5.920 -10.223 -14.332  1.00 10.00      A   
ATOM   2285  C   GLY A 241       7.067 -11.164 -14.625  1.00 10.00      A   
ATOM   2286  O   GLY A 241       7.236 -12.174 -13.939  1.00 10.00      A   
ATOM   2287  N   THR A 242       7.838 -10.856 -15.653  1.00 10.00      A   
ATOM   2288  HN  THR A 242       7.657 -10.033 -16.159  1.00 10.00      A   
ATOM   2289  CA  THR A 242       8.958 -11.695 -16.035  1.00 10.00      A   
ATOM   2290  CB  THR A 242       9.368 -11.459 -17.498  1.00 10.00      A   
ATOM   2291  OG1 THR A 242       9.314 -10.056 -17.798  1.00 10.00      A   
ATOM   2292  HG1 THR A 242       8.395  -9.762 -17.800  1.00 10.00      A   
ATOM   2293  CG2 THR A 242       8.442 -12.216 -18.438  1.00 10.00      A   
ATOM   2294  C   THR A 242      10.153 -11.467 -15.124  1.00 10.00      A   
ATOM   2295  O   THR A 242      10.327 -10.381 -14.568  1.00 10.00      A   
ATOM   2296  N   GLY A 243      10.962 -12.499 -14.960  1.00 10.00      A   
ATOM   2297  HN  GLY A 243      10.765 -13.341 -15.416  1.00 10.00      A   
ATOM   2298  CA  GLY A 243      12.132 -12.391 -14.123  1.00 10.00      A   
ATOM   2299  C   GLY A 243      13.343 -11.965 -14.918  1.00 10.00      A   
ATOM   2300  O   GLY A 243      13.478 -10.793 -15.276  1.00 10.00      A   
ATOM   2301  N   GLY A 244      14.211 -12.922 -15.220  1.00 10.00      A   
ATOM   2302  HN  GLY A 244      14.030 -13.848 -14.937  1.00 10.00      A   
ATOM   2303  CA  GLY A 244      15.407 -12.626 -15.976  1.00 10.00      A   
ATOM   2304  C   GLY A 244      15.136 -12.609 -17.461  1.00 10.00      A   
ATOM   2305  O   GLY A 244      14.888 -13.649 -18.062  1.00 10.00      A   
ATOM   2306  N   TYR A 245      15.178 -11.424 -18.056  1.00 10.00      A   
ATOM   2307  HN  TYR A 245      15.384 -10.624 -17.521  1.00 10.00      A   
ATOM   2308  CA  TYR A 245      14.941 -11.280 -19.486  1.00 10.00      A   
ATOM   2309  CB  TYR A 245      14.177  -9.988 -19.783  1.00 10.00      A   
ATOM   2310  CG  TYR A 245      12.959 -10.201 -20.652  1.00 10.00      A   
ATOM   2311  CD1 TYR A 245      11.697 -10.300 -20.089  1.00 10.00      A   
ATOM   2312  CD2 TYR A 245      13.071 -10.317 -22.034  1.00 10.00      A   
ATOM   2313  CE1 TYR A 245      10.578 -10.509 -20.872  1.00 10.00      A   
ATOM   2314  CE2 TYR A 245      11.956 -10.524 -22.825  1.00 10.00      A   
ATOM   2315  CZ  TYR A 245      10.712 -10.620 -22.237  1.00 10.00      A   
ATOM   2316  OH  TYR A 245       9.597 -10.834 -23.016  1.00 10.00      A   
ATOM   2317  HH  TYR A 245       9.077 -10.023 -23.057  1.00 10.00      A   
ATOM   2318  C   TYR A 245      16.260 -11.298 -20.245  1.00 10.00      A   
ATOM   2319  O   TYR A 245      16.420 -10.623 -21.263  1.00 10.00      A   
ATOM   2320  N   THR A 246      17.196 -12.086 -19.743  1.00 10.00      A   
ATOM   2321  HN  THR A 246      16.996 -12.606 -18.939  1.00 10.00      A   
ATOM   2322  CA  THR A 246      18.505 -12.210 -20.351  1.00 10.00      A   
ATOM   2323  CB  THR A 246      19.587 -11.545 -19.477  1.00 10.00      A   
ATOM   2324  OG1 THR A 246      20.876 -11.683 -20.086  1.00 10.00      A   
ATOM   2325  HG1 THR A 246      21.553 -11.684 -19.399  1.00 10.00      A   
ATOM   2326  CG2 THR A 246      19.609 -12.156 -18.084  1.00 10.00      A   
ATOM   2327  C   THR A 246      18.843 -13.681 -20.582  1.00 10.00      A   
ATOM   2328  O   THR A 246      18.547 -14.535 -19.739  1.00 10.00      A   
ATOM   2329  N   ALA A 247      19.445 -13.967 -21.731  1.00 10.00      A   
ATOM   2330  HN  ALA A 247      19.649 -13.238 -22.355  1.00 10.00      A   
ATOM   2331  CA  ALA A 247      19.826 -15.322 -22.100  1.00 10.00      A   
ATOM   2332  CB  ALA A 247      18.587 -16.185 -22.311  1.00 10.00      A   
ATOM   2333  C   ALA A 247      20.643 -15.274 -23.380  1.00 10.00      A   
ATOM   2334  O   ALA A 247      20.751 -14.218 -24.007  1.00 10.00      A   
ATOM   2335  N   GLU A 248      21.218 -16.404 -23.759  1.00 10.00      A   
ATOM   2336  HN  GLU A 248      21.109 -17.205 -23.205  1.00 10.00      A   
ATOM   2337  CA  GLU A 248      22.003 -16.486 -24.978  1.00 10.00      A   
ATOM   2338  CB  GLU A 248      22.650 -17.867 -25.100  1.00 10.00      A   
ATOM   2339  CG  GLU A 248      24.164 -17.833 -25.197  1.00 10.00      A   
ATOM   2340  CD  GLU A 248      24.678 -18.565 -26.417  1.00 10.00      A   
ATOM   2341  OE1 GLU A 248      24.519 -19.802 -26.483  1.00 10.00      A   
ATOM   2342  OE2 GLU A 248      25.243 -17.908 -27.317  1.00 10.00      A   
ATOM   2343  C   GLU A 248      21.102 -16.234 -26.177  1.00 10.00      A   
ATOM   2344  O   GLU A 248      20.047 -16.857 -26.302  1.00 10.00      A   
ATOM   2345  N   VAL A 249      21.515 -15.315 -27.043  1.00 10.00      A   
ATOM   2346  HN  VAL A 249      22.370 -14.860 -26.884  1.00 10.00      A   
ATOM   2347  CA  VAL A 249      20.735 -14.965 -28.225  1.00 10.00      A   
ATOM   2348  CB  VAL A 249      21.344 -13.764 -28.982  1.00 10.00      A   
ATOM   2349  CG1 VAL A 249      20.380 -13.251 -30.038  1.00 10.00      A   
ATOM   2350  CG2 VAL A 249      21.715 -12.652 -28.012  1.00 10.00      A   
ATOM   2351  C   VAL A 249      20.578 -16.158 -29.171  1.00 10.00      A   
ATOM   2352  O   VAL A 249      21.454 -16.438 -29.991  1.00 10.00      A   
ATOM   2353  N   ARG A 250      19.463 -16.863 -29.027  1.00 10.00      A   
ATOM   2354  HN  ARG A 250      18.821 -16.594 -28.328  1.00 10.00      A   
ATOM   2355  CA  ARG A 250      19.158 -18.024 -29.849  1.00 10.00      A   
ATOM   2356  CB  ARG A 250      19.156 -19.288 -28.993  1.00 10.00      A   
ATOM   2357  CG  ARG A 250      20.480 -20.027 -28.975  1.00 10.00      A   
ATOM   2358  CD  ARG A 250      20.482 -21.140 -27.941  1.00 10.00      A   
ATOM   2359  NE  ARG A 250      19.531 -22.203 -28.260  1.00 10.00      A   
ATOM   2360  HE  ARG A 250      18.703 -21.943 -28.739  1.00 10.00      A   
ATOM   2361  CZ  ARG A 250      19.727 -23.488 -27.962  1.00 10.00      A   
ATOM   2362  NH1 ARG A 250      20.838 -23.864 -27.339  1.00 10.00      A   
ATOM   2363 HH11 ARG A 250      20.997 -24.869 -27.106  1.00 10.00      A   
ATOM   2364 HH12 ARG A 250      21.560 -23.153 -27.082  1.00 10.00      A   
ATOM   2365  NH2 ARG A 250      18.802 -24.388 -28.276  1.00 10.00      A   
ATOM   2366 HH21 ARG A 250      17.915 -24.086 -28.757  1.00 10.00      A   
ATOM   2367 HH22 ARG A 250      18.949 -25.395 -28.049  1.00 10.00      A   
ATOM   2368  C   ARG A 250      17.799 -17.856 -30.516  1.00 10.00      A   
ATOM   2369  O   ARG A 250      16.811 -17.547 -29.846  1.00 10.00      A   
ATOM   2370  N   PRO A 251      17.727 -18.071 -31.838  1.00 10.00      A   
ATOM   2371  CA  PRO A 251      16.479 -17.928 -32.603  1.00 10.00      A   
ATOM   2372  CB  PRO A 251      16.893 -18.251 -34.042  1.00 10.00      A   
ATOM   2373  CG  PRO A 251      18.372 -18.081 -34.065  1.00 10.00      A   
ATOM   2374  CD  PRO A 251      18.852 -18.471 -32.699  1.00 10.00      A   
ATOM   2375  C   PRO A 251      15.395 -18.898 -32.140  1.00 10.00      A   
ATOM   2376  O   PRO A 251      14.212 -18.553 -32.118  1.00 10.00      A   
ATOM   2377  N   ASP A 252      15.808 -20.099 -31.744  1.00 10.00      A   
ATOM   2378  HN  ASP A 252      16.769 -20.298 -31.745  1.00 10.00      A   
ATOM   2379  CA  ASP A 252      14.872 -21.124 -31.294  1.00 10.00      A   
ATOM   2380  CB  ASP A 252      15.554 -22.493 -31.194  1.00 10.00      A   
ATOM   2381  CG  ASP A 252      16.582 -22.580 -30.083  1.00 10.00      A   
ATOM   2382  OD1 ASP A 252      16.472 -23.487 -29.233  1.00 10.00      A   
ATOM   2383  OD2 ASP A 252      17.511 -21.748 -30.055  1.00 10.00      A   
ATOM   2384  C   ASP A 252      14.208 -20.746 -29.974  1.00 10.00      A   
ATOM   2385  O   ASP A 252      13.013 -20.987 -29.777  1.00 10.00      A   
ATOM   2386  N   VAL A 253      14.986 -20.162 -29.071  1.00 10.00      A   
ATOM   2387  HN  VAL A 253      15.937 -20.024 -29.277  1.00 10.00      A   
ATOM   2388  CA  VAL A 253      14.464 -19.734 -27.777  1.00 10.00      A   
ATOM   2389  CB  VAL A 253      15.604 -19.366 -26.802  1.00 10.00      A   
ATOM   2390  CG1 VAL A 253      15.054 -18.975 -25.441  1.00 10.00      A   
ATOM   2391  CG2 VAL A 253      16.580 -20.521 -26.665  1.00 10.00      A   
ATOM   2392  C   VAL A 253      13.549 -18.530 -27.973  1.00 10.00      A   
ATOM   2393  O   VAL A 253      12.542 -18.375 -27.276  1.00 10.00      A   
ATOM   2394  N   TYR A 254      13.900 -17.694 -28.943  1.00 10.00      A   
ATOM   2395  HN  TYR A 254      14.715 -17.881 -29.460  1.00 10.00      A   
ATOM   2396  CA  TYR A 254      13.124 -16.507 -29.261  1.00 10.00      A   
ATOM   2397  CB  TYR A 254      13.806 -15.717 -30.384  1.00 10.00      A   
ATOM   2398  CG  TYR A 254      13.041 -14.500 -30.848  1.00 10.00      A   
ATOM   2399  CD1 TYR A 254      13.071 -13.318 -30.120  1.00 10.00      A   
ATOM   2400  CD2 TYR A 254      12.293 -14.534 -32.016  1.00 10.00      A   
ATOM   2401  CE1 TYR A 254      12.375 -12.203 -30.542  1.00 10.00      A   
ATOM   2402  CE2 TYR A 254      11.594 -13.425 -32.446  1.00 10.00      A   
ATOM   2403  CZ  TYR A 254      11.638 -12.263 -31.706  1.00 10.00      A   
ATOM   2404  OH  TYR A 254      10.940 -11.156 -32.131  1.00 10.00      A   
ATOM   2405  HH  TYR A 254      10.000 -11.377 -32.199  1.00 10.00      A   
ATOM   2406  C   TYR A 254      11.702 -16.886 -29.657  1.00 10.00      A   
ATOM   2407  O   TYR A 254      10.736 -16.366 -29.097  1.00 10.00      A   
ATOM   2408  N   SER A 255      11.584 -17.814 -30.604  1.00 10.00      A   
ATOM   2409  HN  SER A 255      12.394 -18.197 -31.004  1.00 10.00      A   
ATOM   2410  CA  SER A 255      10.285 -18.270 -31.073  1.00 10.00      A   
ATOM   2411  CB  SER A 255      10.464 -19.323 -32.162  1.00 10.00      A   
ATOM   2412  OG  SER A 255      11.456 -18.920 -33.093  1.00 10.00      A   
ATOM   2413  HG  SER A 255      11.220 -18.057 -33.461  1.00 10.00      A   
ATOM   2414  C   SER A 255       9.445 -18.827 -29.925  1.00 10.00      A   
ATOM   2415  O   SER A 255       8.232 -18.633 -29.890  1.00 10.00      A   
ATOM   2416  N   GLY A 256      10.107 -19.493 -28.978  1.00 10.00      A   
ATOM   2417  HN  GLY A 256      11.079 -19.592 -29.051  1.00 10.00      A   
ATOM   2418  CA  GLY A 256       9.413 -20.061 -27.838  1.00 10.00      A   
ATOM   2419  C   GLY A 256       8.660 -19.004 -27.056  1.00 10.00      A   
ATOM   2420  O   GLY A 256       7.496 -19.196 -26.701  1.00 10.00      A   
ATOM   2421  N   LEU A 257       9.320 -17.879 -26.809  1.00 10.00      A   
ATOM   2422  HN  LEU A 257      10.243 -17.786 -27.134  1.00 10.00      A   
ATOM   2423  CA  LEU A 257       8.709 -16.781 -26.077  1.00 10.00      A   
ATOM   2424  CB  LEU A 257       9.748 -15.706 -25.753  1.00 10.00      A   
ATOM   2425  CG  LEU A 257      10.754 -16.050 -24.656  1.00 10.00      A   
ATOM   2426  CD1 LEU A 257      11.932 -15.091 -24.704  1.00 10.00      A   
ATOM   2427  CD2 LEU A 257      10.088 -16.015 -23.289  1.00 10.00      A   
ATOM   2428  C   LEU A 257       7.559 -16.172 -26.866  1.00 10.00      A   
ATOM   2429  O   LEU A 257       6.465 -15.991 -26.335  1.00 10.00      A   
ATOM   2430  N   SER A 258       7.814 -15.874 -28.133  1.00 10.00      A   
ATOM   2431  HN  SER A 258       8.714 -16.044 -28.494  1.00 10.00      A   
ATOM   2432  CA  SER A 258       6.810 -15.280 -29.010  1.00 10.00      A   
ATOM   2433  CB  SER A 258       7.409 -15.059 -30.400  1.00 10.00      A   
ATOM   2434  OG  SER A 258       8.724 -14.537 -30.294  1.00 10.00      A   
ATOM   2435  HG  SER A 258       8.808 -13.769 -30.870  1.00 10.00      A   
ATOM   2436  C   SER A 258       5.548 -16.140 -29.104  1.00 10.00      A   
ATOM   2437  O   SER A 258       4.429 -15.634 -28.987  1.00 10.00      A   
ATOM   2438  N   VAL A 259       5.730 -17.441 -29.293  1.00 10.00      A   
ATOM   2439  HN  VAL A 259       6.650 -17.793 -29.368  1.00 10.00      A   
ATOM   2440  CA  VAL A 259       4.602 -18.363 -29.398  1.00 10.00      A   
ATOM   2441  CB  VAL A 259       5.060 -19.777 -29.823  1.00 10.00      A   
ATOM   2442  CG1 VAL A 259       3.904 -20.765 -29.782  1.00 10.00      A   
ATOM   2443  CG2 VAL A 259       5.667 -19.738 -31.217  1.00 10.00      A   
ATOM   2444  C   VAL A 259       3.819 -18.431 -28.083  1.00 10.00      A   
ATOM   2445  O   VAL A 259       2.590 -18.507 -28.081  1.00 10.00      A   
ATOM   2446  N   ALA A 260       4.532 -18.384 -26.967  1.00 10.00      A   
ATOM   2447  HN  ALA A 260       5.507 -18.309 -27.022  1.00 10.00      A   
ATOM   2448  CA  ALA A 260       3.897 -18.442 -25.660  1.00 10.00      A   
ATOM   2449  CB  ALA A 260       4.929 -18.732 -24.585  1.00 10.00      A   
ATOM   2450  C   ALA A 260       3.153 -17.146 -25.351  1.00 10.00      A   
ATOM   2451  O   ALA A 260       2.054 -17.164 -24.791  1.00 10.00      A   
ATOM   2452  N   LEU A 261       3.755 -16.026 -25.736  1.00 10.00      A   
ATOM   2453  HN  LEU A 261       4.626 -16.085 -26.188  1.00 10.00      A   
ATOM   2454  CA  LEU A 261       3.171 -14.712 -25.499  1.00 10.00      A   
ATOM   2455  CB  LEU A 261       4.213 -13.613 -25.720  1.00 10.00      A   
ATOM   2456  CG  LEU A 261       5.256 -13.442 -24.609  1.00 10.00      A   
ATOM   2457  CD1 LEU A 261       6.502 -12.748 -25.137  1.00 10.00      A   
ATOM   2458  CD2 LEU A 261       4.673 -12.667 -23.439  1.00 10.00      A   
ATOM   2459  C   LEU A 261       1.938 -14.469 -26.363  1.00 10.00      A   
ATOM   2460  O   LEU A 261       0.969 -13.863 -25.907  1.00 10.00      A   
ATOM   2461  N   SER A 262       1.966 -14.955 -27.603  1.00 10.00      A   
ATOM   2462  HN  SER A 262       2.764 -15.435 -27.917  1.00 10.00      A   
ATOM   2463  CA  SER A 262       0.840 -14.781 -28.514  1.00 10.00      A   
ATOM   2464  CB  SER A 262       1.241 -15.112 -29.954  1.00 10.00      A   
ATOM   2465  OG  SER A 262       2.018 -16.296 -30.008  1.00 10.00      A   
ATOM   2466  HG  SER A 262       2.958 -16.063 -30.014  1.00 10.00      A   
ATOM   2467  C   SER A 262      -0.364 -15.610 -28.073  1.00 10.00      A   
ATOM   2468  O   SER A 262      -1.494 -15.345 -28.474  1.00 10.00      A   
ATOM   2469  N   GLY A 263      -0.113 -16.615 -27.243  1.00 10.00      A   
ATOM   2470  HN  GLY A 263       0.811 -16.789 -26.966  1.00 10.00      A   
ATOM   2471  CA  GLY A 263      -1.187 -17.452 -26.746  1.00 10.00      A   
ATOM   2472  C   GLY A 263      -1.907 -16.788 -25.589  1.00 10.00      A   
ATOM   2473  O   GLY A 263      -2.996 -17.204 -25.193  1.00 10.00      A   
ATOM   2474  N   CYS A 264      -1.295 -15.738 -25.061  1.00 10.00      A   
ATOM   2475  HN  CYS A 264      -0.442 -15.444 -25.444  1.00 10.00      A   
ATOM   2476  CA  CYS A 264      -1.854 -14.999 -23.948  1.00 10.00      A   
ATOM   2477  CB  CYS A 264      -0.753 -14.679 -22.937  1.00 10.00      A   
ATOM   2478  SG  CYS A 264       0.251 -16.107 -22.463  1.00 10.00      A   
ATOM   2479  HG  CYS A 264       0.937 -16.506 -23.529  1.00 10.00      A   
ATOM   2480  C   CYS A 264      -2.522 -13.719 -24.444  1.00 10.00      A   
ATOM   2481  O   CYS A 264      -1.875 -12.684 -24.610  1.00 10.00      A   
ATOM   2482  N   LYS A 265      -3.821 -13.798 -24.691  1.00 10.00      A   
ATOM   2483  HN  LYS A 265      -4.288 -14.647 -24.537  1.00 10.00      A   
ATOM   2484  CA  LYS A 265      -4.577 -12.654 -25.181  1.00 10.00      A   
ATOM   2485  CB  LYS A 265      -5.676 -13.103 -26.146  1.00 10.00      A   
ATOM   2486  CG  LYS A 265      -5.163 -13.606 -27.486  1.00 10.00      A   
ATOM   2487  CD  LYS A 265      -5.012 -15.119 -27.496  1.00 10.00      A   
ATOM   2488  CE  LYS A 265      -4.518 -15.613 -28.845  1.00 10.00      A   
ATOM   2489  NZ  LYS A 265      -4.498 -17.099 -28.924  1.00 10.00      A   
ATOM   2490  HZ1 LYS A 265      -5.468 -17.468 -28.986  1.00 10.00      A   
ATOM   2491  HZ2 LYS A 265      -4.048 -17.499 -28.079  1.00 10.00      A   
ATOM   2492  HZ3 LYS A 265      -3.971 -17.407 -29.767  1.00 10.00      A   
ATOM   2493  C   LYS A 265      -5.180 -11.846 -24.039  1.00 10.00      A   
ATOM   2494  O   LYS A 265      -5.653 -10.728 -24.238  1.00 10.00      A   
ATOM   2495  N   GLU A 266      -5.135 -12.399 -22.839  1.00 10.00      A   
ATOM   2496  HN  GLU A 266      -4.714 -13.280 -22.731  1.00 10.00      A   
ATOM   2497  CA  GLU A 266      -5.687 -11.724 -21.670  1.00 10.00      A   
ATOM   2498  CB  GLU A 266      -6.170 -12.736 -20.630  1.00 10.00      A   
ATOM   2499  CG  GLU A 266      -7.303 -13.626 -21.110  1.00 10.00      A   
ATOM   2500  CD  GLU A 266      -8.505 -12.835 -21.580  1.00 10.00      A   
ATOM   2501  OE1 GLU A 266      -9.267 -13.350 -22.424  1.00 10.00      A   
ATOM   2502  OE2 GLU A 266      -8.704 -11.698 -21.107  1.00 10.00      A   
ATOM   2503  C   GLU A 266      -4.683 -10.762 -21.047  1.00 10.00      A   
ATOM   2504  O   GLU A 266      -5.040  -9.966 -20.175  1.00 10.00      A   
ATOM   2505  N   LEU A 267      -3.435 -10.843 -21.498  1.00 10.00      A   
ATOM   2506  HN  LEU A 267      -3.222 -11.514 -22.181  1.00 10.00      A   
ATOM   2507  CA  LEU A 267      -2.372  -9.983 -20.991  1.00 10.00      A   
ATOM   2508  CB  LEU A 267      -1.040 -10.285 -21.690  1.00 10.00      A   
ATOM   2509  CG  LEU A 267      -0.255 -11.493 -21.165  1.00 10.00      A   
ATOM   2510  CD1 LEU A 267       1.019 -11.704 -21.970  1.00 10.00      A   
ATOM   2511  CD2 LEU A 267       0.075 -11.318 -19.692  1.00 10.00      A   
ATOM   2512  C   LEU A 267      -2.722  -8.505 -21.142  1.00 10.00      A   
ATOM   2513  O   LEU A 267      -3.128  -8.052 -22.215  1.00 10.00      A   
ATOM   2514  N   ARG A 268      -2.592  -7.774 -20.045  1.00 10.00      A   
ATOM   2515  HN  ARG A 268      -2.302  -8.217 -19.215  1.00 10.00      A   
ATOM   2516  CA  ARG A 268      -2.875  -6.344 -20.024  1.00 10.00      A   
ATOM   2517  CB  ARG A 268      -4.188  -6.058 -19.288  1.00 10.00      A   
ATOM   2518  CG  ARG A 268      -5.433  -6.602 -19.971  1.00 10.00      A   
ATOM   2519  CD  ARG A 268      -5.600  -6.031 -21.370  1.00 10.00      A   
ATOM   2520  NE  ARG A 268      -6.853  -6.461 -21.985  1.00 10.00      A   
ATOM   2521  HE  ARG A 268      -7.649  -5.908 -21.817  1.00 10.00      A   
ATOM   2522  CZ  ARG A 268      -6.974  -7.539 -22.755  1.00 10.00      A   
ATOM   2523  NH1 ARG A 268      -5.919  -8.310 -23.001  1.00 10.00      A   
ATOM   2524 HH11 ARG A 268      -4.986  -8.070 -22.594  1.00 10.00      A   
ATOM   2525 HH12 ARG A 268      -6.016  -9.162 -23.603  1.00 10.00      A   
ATOM   2526  NH2 ARG A 268      -8.162  -7.854 -23.258  1.00 10.00      A   
ATOM   2527 HH21 ARG A 268      -8.275  -8.697 -23.862  1.00 10.00      A   
ATOM   2528 HH22 ARG A 268      -8.992  -7.258 -23.047  1.00 10.00      A   
ATOM   2529  C   ARG A 268      -1.738  -5.574 -19.356  1.00 10.00      A   
ATOM   2530  O   ARG A 268      -1.528  -4.391 -19.639  1.00 10.00      A   
ATOM   2531  N   CYS A 269      -1.009  -6.249 -18.472  1.00 10.00      A   
ATOM   2532  HN  CYS A 269      -1.219  -7.190 -18.294  1.00 10.00      A   
ATOM   2533  CA  CYS A 269       0.098  -5.629 -17.756  1.00 10.00      A   
ATOM   2534  CB  CYS A 269      -0.298  -5.360 -16.300  1.00 10.00      A   
ATOM   2535  SG  CYS A 269       1.034  -4.715 -15.259  1.00 10.00      A   
ATOM   2536  HG  CYS A 269       0.477  -4.126 -14.211  1.00 10.00      A   
ATOM   2537  C   CYS A 269       1.346  -6.500 -17.799  1.00 10.00      A   
ATOM   2538  O   CYS A 269       1.276  -7.722 -17.639  1.00 10.00      A   
ATOM   2539  N   LEU A 270       2.486  -5.863 -18.020  1.00 10.00      A   
ATOM   2540  HN  LEU A 270       2.469  -4.886 -18.149  1.00 10.00      A   
ATOM   2541  CA  LEU A 270       3.762  -6.560 -18.069  1.00 10.00      A   
ATOM   2542  CB  LEU A 270       4.302  -6.621 -19.500  1.00 10.00      A   
ATOM   2543  CG  LEU A 270       3.600  -7.584 -20.461  1.00 10.00      A   
ATOM   2544  CD1 LEU A 270       4.342  -7.647 -21.786  1.00 10.00      A   
ATOM   2545  CD2 LEU A 270       3.476  -8.972 -19.849  1.00 10.00      A   
ATOM   2546  C   LEU A 270       4.767  -5.861 -17.164  1.00 10.00      A   
ATOM   2547  O   LEU A 270       4.886  -4.634 -17.186  1.00 10.00      A   
ATOM   2548  N   SER A 271       5.472  -6.638 -16.356  1.00 10.00      A   
ATOM   2549  HN  SER A 271       5.331  -7.611 -16.380  1.00 10.00      A   
ATOM   2550  CA  SER A 271       6.462  -6.091 -15.440  1.00 10.00      A   
ATOM   2551  CB  SER A 271       5.857  -5.941 -14.038  1.00 10.00      A   
ATOM   2552  OG  SER A 271       4.624  -5.238 -14.090  1.00 10.00      A   
ATOM   2553  HG  SER A 271       4.317  -5.203 -15.004  1.00 10.00      A   
ATOM   2554  C   SER A 271       7.699  -6.985 -15.398  1.00 10.00      A   
ATOM   2555  O   SER A 271       7.727  -8.045 -16.023  1.00 10.00      A   
ATOM   2556  N   GLY A 272       8.714  -6.555 -14.664  1.00 10.00      A   
ATOM   2557  HN  GLY A 272       8.637  -5.701 -14.186  1.00 10.00      A   
ATOM   2558  CA  GLY A 272       9.935  -7.330 -14.563  1.00 10.00      A   
ATOM   2559  C   GLY A 272      10.982  -6.859 -15.551  1.00 10.00      A   
ATOM   2560  O   GLY A 272      11.503  -5.753 -15.422  1.00 10.00      A   
ATOM   2561  N   PHE A 273      11.282  -7.695 -16.542  1.00 10.00      A   
ATOM   2562  HN  PHE A 273      10.822  -8.562 -16.586  1.00 10.00      A   
ATOM   2563  CA  PHE A 273      12.268  -7.365 -17.575  1.00 10.00      A   
ATOM   2564  CB  PHE A 273      11.813  -6.157 -18.409  1.00 10.00      A   
ATOM   2565  CG  PHE A 273      10.616  -6.415 -19.282  1.00 10.00      A   
ATOM   2566  CD1 PHE A 273       9.334  -6.335 -18.761  1.00 10.00      A   
ATOM   2567  CD2 PHE A 273      10.774  -6.730 -20.623  1.00 10.00      A   
ATOM   2568  CE1 PHE A 273       8.232  -6.566 -19.559  1.00 10.00      A   
ATOM   2569  CE2 PHE A 273       9.676  -6.963 -21.426  1.00 10.00      A   
ATOM   2570  CZ  PHE A 273       8.402  -6.882 -20.895  1.00 10.00      A   
ATOM   2571  C   PHE A 273      13.662  -7.113 -16.990  1.00 10.00      A   
ATOM   2572  O   PHE A 273      14.390  -6.238 -17.463  1.00 10.00      A   
ATOM   2573  N   TRP A 274      14.034  -7.887 -15.975  1.00 10.00      A   
ATOM   2574  HN  TRP A 274      13.420  -8.578 -15.647  1.00 10.00      A   
ATOM   2575  CA  TRP A 274      15.342  -7.742 -15.345  1.00 10.00      A   
ATOM   2576  CB  TRP A 274      15.424  -8.568 -14.059  1.00 10.00      A   
ATOM   2577  CG  TRP A 274      15.055  -7.812 -12.820  1.00 10.00      A   
ATOM   2578  CD1 TRP A 274      15.821  -6.894 -12.165  1.00 10.00      A   
ATOM   2579  CD2 TRP A 274      13.835  -7.918 -12.077  1.00 10.00      A   
ATOM   2580  NE1 TRP A 274      15.155  -6.416 -11.065  1.00 10.00      A   
ATOM   2581  HE1 TRP A 274      15.499  -5.743 -10.438  1.00 10.00      A   
ATOM   2582  CE2 TRP A 274      13.932  -7.028 -10.988  1.00 10.00      A   
ATOM   2583  CE3 TRP A 274      12.670  -8.673 -12.228  1.00 10.00      A   
ATOM   2584  CZ2 TRP A 274      12.910  -6.877 -10.056  1.00 10.00      A   
ATOM   2585  CZ3 TRP A 274      11.657  -8.521 -11.301  1.00 10.00      A   
ATOM   2586  CH2 TRP A 274      11.782  -7.629 -10.230  1.00 10.00      A   
ATOM   2587  C   TRP A 274      16.442  -8.171 -16.303  1.00 10.00      A   
ATOM   2588  O   TRP A 274      16.422  -9.294 -16.815  1.00 10.00      A   
ATOM   2589  N   ASP A 275      17.387  -7.265 -16.543  1.00 10.00      A   
ATOM   2590  HN  ASP A 275      17.324  -6.392 -16.100  1.00 10.00      A   
ATOM   2591  CA  ASP A 275      18.515  -7.517 -17.443  1.00 10.00      A   
ATOM   2592  CB  ASP A 275      19.380  -8.691 -16.952  1.00 10.00      A   
ATOM   2593  CG  ASP A 275      19.943  -8.501 -15.556  1.00 10.00      A   
ATOM   2594  OD1 ASP A 275      20.983  -7.827 -15.409  1.00 10.00      A   
ATOM   2595  OD2 ASP A 275      19.362  -9.048 -14.596  1.00 10.00      A   
ATOM   2596  C   ASP A 275      18.020  -7.790 -18.860  1.00 10.00      A   
ATOM   2597  O   ASP A 275      18.619  -8.569 -19.596  1.00 10.00      A   
ATOM   2598  N   ALA A 276      16.929  -7.126 -19.230  1.00 10.00      A   
ATOM   2599  HN  ALA A 276      16.522  -6.501 -18.597  1.00 10.00      A   
ATOM   2600  CA  ALA A 276      16.312  -7.294 -20.542  1.00 10.00      A   
ATOM   2601  CB  ALA A 276      15.121  -6.364 -20.697  1.00 10.00      A   
ATOM   2602  C   ALA A 276      17.287  -7.100 -21.699  1.00 10.00      A   
ATOM   2603  O   ALA A 276      17.971  -6.078 -21.794  1.00 10.00      A   
ATOM   2604  N   VAL A 277      17.349  -8.103 -22.564  1.00 10.00      A   
ATOM   2605  HN  VAL A 277      16.810  -8.906 -22.397  1.00 10.00      A   
ATOM   2606  CA  VAL A 277      18.200  -8.063 -23.744  1.00 10.00      A   
ATOM   2607  CB  VAL A 277      18.767  -9.466 -24.078  1.00 10.00      A   
ATOM   2608  CG1 VAL A 277      19.553  -9.450 -25.384  1.00 10.00      A   
ATOM   2609  CG2 VAL A 277      19.636  -9.978 -22.941  1.00 10.00      A   
ATOM   2610  C   VAL A 277      17.383  -7.555 -24.933  1.00 10.00      A   
ATOM   2611  O   VAL A 277      16.304  -8.078 -25.214  1.00 10.00      A   
ATOM   2612  N   PRO A 278      17.886  -6.528 -25.640  1.00 10.00      A   
ATOM   2613  CA  PRO A 278      17.206  -5.927 -26.798  1.00 10.00      A   
ATOM   2614  CB  PRO A 278      18.271  -5.005 -27.389  1.00 10.00      A   
ATOM   2615  CG  PRO A 278      19.123  -4.637 -26.229  1.00 10.00      A   
ATOM   2616  CD  PRO A 278      19.168  -5.857 -25.355  1.00 10.00      A   
ATOM   2617  C   PRO A 278      16.767  -6.949 -27.841  1.00 10.00      A   
ATOM   2618  O   PRO A 278      15.683  -6.837 -28.411  1.00 10.00      A   
ATOM   2619  N   ALA A 279      17.601  -7.952 -28.068  1.00 10.00      A   
ATOM   2620  HN  ALA A 279      18.444  -7.991 -27.564  1.00 10.00      A   
ATOM   2621  CA  ALA A 279      17.315  -8.991 -29.053  1.00 10.00      A   
ATOM   2622  CB  ALA A 279      18.554  -9.834 -29.312  1.00 10.00      A   
ATOM   2623  C   ALA A 279      16.131  -9.877 -28.657  1.00 10.00      A   
ATOM   2624  O   ALA A 279      15.672 -10.694 -29.455  1.00 10.00      A   
ATOM   2625  N   TYR A 280      15.644  -9.729 -27.430  1.00 10.00      A   
ATOM   2626  HN  TYR A 280      16.049  -9.065 -26.826  1.00 10.00      A   
ATOM   2627  CA  TYR A 280      14.520 -10.532 -26.958  1.00 10.00      A   
ATOM   2628  CB  TYR A 280      14.933 -11.411 -25.772  1.00 10.00      A   
ATOM   2629  CG  TYR A 280      15.556 -12.723 -26.196  1.00 10.00      A   
ATOM   2630  CD1 TYR A 280      16.931 -12.916 -26.152  1.00 10.00      A   
ATOM   2631  CD2 TYR A 280      14.763 -13.764 -26.659  1.00 10.00      A   
ATOM   2632  CE1 TYR A 280      17.496 -14.109 -26.560  1.00 10.00      A   
ATOM   2633  CE2 TYR A 280      15.318 -14.959 -27.065  1.00 10.00      A   
ATOM   2634  CZ  TYR A 280      16.682 -15.126 -27.015  1.00 10.00      A   
ATOM   2635  OH  TYR A 280      17.234 -16.312 -27.431  1.00 10.00      A   
ATOM   2636  HH  TYR A 280      16.808 -16.589 -28.249  1.00 10.00      A   
ATOM   2637  C   TYR A 280      13.307  -9.672 -26.619  1.00 10.00      A   
ATOM   2638  O   TYR A 280      12.295 -10.168 -26.129  1.00 10.00      A   
ATOM   2639  N   LEU A 281      13.415  -8.380 -26.894  1.00 10.00      A   
ATOM   2640  HN  LEU A 281      14.251  -8.045 -27.285  1.00 10.00      A   
ATOM   2641  CA  LEU A 281      12.324  -7.441 -26.634  1.00 10.00      A   
ATOM   2642  CB  LEU A 281      12.825  -5.993 -26.594  1.00 10.00      A   
ATOM   2643  CG  LEU A 281      13.820  -5.646 -25.485  1.00 10.00      A   
ATOM   2644  CD1 LEU A 281      14.157  -4.164 -25.525  1.00 10.00      A   
ATOM   2645  CD2 LEU A 281      13.257  -6.023 -24.125  1.00 10.00      A   
ATOM   2646  C   LEU A 281      11.155  -7.583 -27.629  1.00 10.00      A   
ATOM   2647  O   LEU A 281       9.998  -7.558 -27.216  1.00 10.00      A   
ATOM   2648  N   PRO A 282      11.423  -7.740 -28.955  1.00 10.00      A   
ATOM   2649  CA  PRO A 282      10.360  -7.880 -29.970  1.00 10.00      A   
ATOM   2650  CB  PRO A 282      11.123  -8.112 -31.275  1.00 10.00      A   
ATOM   2651  CG  PRO A 282      12.466  -7.529 -31.036  1.00 10.00      A   
ATOM   2652  CD  PRO A 282      12.759  -7.753 -29.584  1.00 10.00      A   
ATOM   2653  C   PRO A 282       9.390  -9.038 -29.721  1.00 10.00      A   
ATOM   2654  O   PRO A 282       8.360  -9.145 -30.388  1.00 10.00      A   
ATOM   2655  N   ALA A 283       9.711  -9.895 -28.763  1.00 10.00      A   
ATOM   2656  HN  ALA A 283      10.542  -9.759 -28.264  1.00 10.00      A   
ATOM   2657  CA  ALA A 283       8.856 -11.028 -28.435  1.00 10.00      A   
ATOM   2658  CB  ALA A 283       9.551 -11.957 -27.451  1.00 10.00      A   
ATOM   2659  C   ALA A 283       7.510 -10.560 -27.876  1.00 10.00      A   
ATOM   2660  O   ALA A 283       6.487 -11.219 -28.064  1.00 10.00      A   
ATOM   2661  N   VAL A 284       7.506  -9.404 -27.215  1.00 10.00      A   
ATOM   2662  HN  VAL A 284       8.343  -8.897 -27.117  1.00 10.00      A   
ATOM   2663  CA  VAL A 284       6.276  -8.873 -26.635  1.00 10.00      A   
ATOM   2664  CB  VAL A 284       6.519  -8.126 -25.307  1.00 10.00      A   
ATOM   2665  CG1 VAL A 284       7.071  -9.069 -24.254  1.00 10.00      A   
ATOM   2666  CG2 VAL A 284       7.445  -6.937 -25.507  1.00 10.00      A   
ATOM   2667  C   VAL A 284       5.518  -7.965 -27.606  1.00 10.00      A   
ATOM   2668  O   VAL A 284       4.538  -7.322 -27.224  1.00 10.00      A   
ATOM   2669  N   TYR A 285       5.955  -7.929 -28.864  1.00 10.00      A   
ATOM   2670  HN  TYR A 285       6.735  -8.470 -29.118  1.00 10.00      A   
ATOM   2671  CA  TYR A 285       5.298  -7.096 -29.878  1.00 10.00      A   
ATOM   2672  CB  TYR A 285       6.098  -7.069 -31.183  1.00 10.00      A   
ATOM   2673  CG  TYR A 285       7.317  -6.169 -31.176  1.00 10.00      A   
ATOM   2674  CD1 TYR A 285       7.630  -5.376 -30.079  1.00 10.00      A   
ATOM   2675  CD2 TYR A 285       8.159  -6.119 -32.280  1.00 10.00      A   
ATOM   2676  CE1 TYR A 285       8.750  -4.565 -30.082  1.00 10.00      A   
ATOM   2677  CE2 TYR A 285       9.275  -5.311 -32.292  1.00 10.00      A   
ATOM   2678  CZ  TYR A 285       9.568  -4.537 -31.193  1.00 10.00      A   
ATOM   2679  OH  TYR A 285      10.690  -3.741 -31.202  1.00 10.00      A   
ATOM   2680  HH  TYR A 285      11.008  -3.627 -30.296  1.00 10.00      A   
ATOM   2681  C   TYR A 285       3.887  -7.601 -30.154  1.00 10.00      A   
ATOM   2682  O   TYR A 285       3.026  -6.863 -30.634  1.00 10.00      A   
ATOM   2683  N   SER A 286       3.662  -8.865 -29.842  1.00 10.00      A   
ATOM   2684  HN  SER A 286       4.397  -9.407 -29.477  1.00 10.00      A   
ATOM   2685  CA  SER A 286       2.367  -9.486 -30.042  1.00 10.00      A   
ATOM   2686  CB  SER A 286       2.564 -10.970 -30.344  1.00 10.00      A   
ATOM   2687  OG  SER A 286       3.862 -11.391 -29.936  1.00 10.00      A   
ATOM   2688  HG  SER A 286       3.793 -12.222 -29.451  1.00 10.00      A   
ATOM   2689  C   SER A 286       1.473  -9.310 -28.818  1.00 10.00      A   
ATOM   2690  O   SER A 286       0.376  -9.858 -28.764  1.00 10.00      A   
ATOM   2691  N   VAL A 287       1.946  -8.542 -27.838  1.00 10.00      A   
ATOM   2692  HN  VAL A 287       2.832  -8.130 -27.937  1.00 10.00      A   
ATOM   2693  CA  VAL A 287       1.185  -8.307 -26.614  1.00 10.00      A   
ATOM   2694  CB  VAL A 287       1.900  -8.919 -25.389  1.00 10.00      A   
ATOM   2695  CG1 VAL A 287       1.070  -8.736 -24.128  1.00 10.00      A   
ATOM   2696  CG2 VAL A 287       2.211 -10.391 -25.618  1.00 10.00      A   
ATOM   2697  C   VAL A 287       0.961  -6.812 -26.368  1.00 10.00      A   
ATOM   2698  O   VAL A 287      -0.094  -6.408 -25.875  1.00 10.00      A   
ATOM   2699  N   CYS A 288       1.949  -6.000 -26.733  1.00 10.00      A   
ATOM   2700  HN  CYS A 288       2.754  -6.385 -27.144  1.00 10.00      A   
ATOM   2701  CA  CYS A 288       1.886  -4.551 -26.541  1.00 10.00      A   
ATOM   2702  CB  CYS A 288       3.176  -3.904 -27.044  1.00 10.00      A   
ATOM   2703  SG  CYS A 288       3.586  -4.305 -28.758  1.00 10.00      A   
ATOM   2704  HG  CYS A 288       2.775  -3.601 -29.536  1.00 10.00      A   
ATOM   2705  C   CYS A 288       0.669  -3.920 -27.219  1.00 10.00      A   
ATOM   2706  O   CYS A 288       0.221  -2.839 -26.833  1.00 10.00      A   
ATOM   2707  N   SER A 289       0.121  -4.619 -28.206  1.00 10.00      A   
ATOM   2708  HN  SER A 289       0.504  -5.489 -28.443  1.00 10.00      A   
ATOM   2709  CA  SER A 289      -1.034  -4.143 -28.949  1.00 10.00      A   
ATOM   2710  CB  SER A 289      -1.307  -5.096 -30.111  1.00 10.00      A   
ATOM   2711  OG  SER A 289      -0.623  -6.325 -29.911  1.00 10.00      A   
ATOM   2712  HG  SER A 289      -0.293  -6.647 -30.757  1.00 10.00      A   
ATOM   2713  C   SER A 289      -2.275  -4.026 -28.060  1.00 10.00      A   
ATOM   2714  O   SER A 289      -3.274  -3.424 -28.454  1.00 10.00      A   
ATOM   2715  N   ARG A 290      -2.213  -4.610 -26.867  1.00 10.00      A   
ATOM   2716  HN  ARG A 290      -1.395  -5.096 -26.611  1.00 10.00      A   
ATOM   2717  CA  ARG A 290      -3.327  -4.561 -25.934  1.00 10.00      A   
ATOM   2718  CB  ARG A 290      -4.113  -5.872 -25.991  1.00 10.00      A   
ATOM   2719  CG  ARG A 290      -3.292  -7.103 -25.645  1.00 10.00      A   
ATOM   2720  CD  ARG A 290      -4.003  -8.379 -26.065  1.00 10.00      A   
ATOM   2721  NE  ARG A 290      -3.132  -9.548 -25.948  1.00 10.00      A   
ATOM   2722  HE  ARG A 290      -3.200 -10.075 -25.125  1.00 10.00      A   
ATOM   2723  CZ  ARG A 290      -2.271  -9.934 -26.893  1.00 10.00      A   
ATOM   2724  NH1 ARG A 290      -2.167  -9.247 -28.018  1.00 10.00      A   
ATOM   2725 HH11 ARG A 290      -1.485  -9.549 -28.753  1.00 10.00      A   
ATOM   2726 HH12 ARG A 290      -2.761  -8.407 -28.181  1.00 10.00      A   
ATOM   2727  NH2 ARG A 290      -1.507 -11.006 -26.710  1.00 10.00      A   
ATOM   2728 HH21 ARG A 290      -0.834 -11.301 -27.457  1.00 10.00      A   
ATOM   2729 HH22 ARG A 290      -1.572 -11.563 -25.825  1.00 10.00      A   
ATOM   2730  C   ARG A 290      -2.837  -4.297 -24.512  1.00 10.00      A   
ATOM   2731  O   ARG A 290      -3.558  -4.537 -23.539  1.00 10.00      A   
ATOM   2732  N   LEU A 291      -1.618  -3.786 -24.402  1.00 10.00      A   
ATOM   2733  HN  LEU A 291      -1.110  -3.574 -25.216  1.00 10.00      A   
ATOM   2734  CA  LEU A 291      -1.023  -3.498 -23.104  1.00 10.00      A   
ATOM   2735  CB  LEU A 291       0.503  -3.545 -23.184  1.00 10.00      A   
ATOM   2736  CG  LEU A 291       1.154  -4.928 -23.137  1.00 10.00      A   
ATOM   2737  CD1 LEU A 291       2.669  -4.795 -23.176  1.00 10.00      A   
ATOM   2738  CD2 LEU A 291       0.717  -5.689 -21.895  1.00 10.00      A   
ATOM   2739  C   LEU A 291      -1.458  -2.138 -22.582  1.00 10.00      A   
ATOM   2740  O   LEU A 291      -1.342  -1.130 -23.278  1.00 10.00      A   
ATOM   2741  N   THR A 292      -1.955  -2.115 -21.357  1.00 10.00      A   
ATOM   2742  HN  THR A 292      -2.037  -2.955 -20.854  1.00 10.00      A   
ATOM   2743  CA  THR A 292      -2.389  -0.874 -20.739  1.00 10.00      A   
ATOM   2744  CB  THR A 292      -3.728  -1.052 -19.999  1.00 10.00      A   
ATOM   2745  OG1 THR A 292      -3.807  -2.378 -19.452  1.00 10.00      A   
ATOM   2746  HG1 THR A 292      -4.723  -2.677 -19.484  1.00 10.00      A   
ATOM   2747  CG2 THR A 292      -4.896  -0.833 -20.952  1.00 10.00      A   
ATOM   2748  C   THR A 292      -1.329  -0.373 -19.763  1.00 10.00      A   
ATOM   2749  O   THR A 292      -1.223   0.826 -19.496  1.00 10.00      A   
ATOM   2750  N   THR A 293      -0.542  -1.304 -19.237  1.00 10.00      A   
ATOM   2751  HN  THR A 293      -0.677  -2.243 -19.498  1.00 10.00      A   
ATOM   2752  CA  THR A 293       0.519  -0.980 -18.293  1.00 10.00      A   
ATOM   2753  CB  THR A 293       0.104  -1.339 -16.850  1.00 10.00      A   
ATOM   2754  OG1 THR A 293      -1.097  -0.630 -16.512  1.00 10.00      A   
ATOM   2755  HG1 THR A 293      -1.710  -0.680 -17.252  1.00 10.00      A   
ATOM   2756  CG2 THR A 293       1.200  -0.976 -15.859  1.00 10.00      A   
ATOM   2757  C   THR A 293       1.808  -1.721 -18.647  1.00 10.00      A   
ATOM   2758  O   THR A 293       1.821  -2.950 -18.764  1.00 10.00      A   
ATOM   2759  N   LEU A 294       2.887  -0.970 -18.820  1.00 10.00      A   
ATOM   2760  HN  LEU A 294       2.819   0.005 -18.714  1.00 10.00      A   
ATOM   2761  CA  LEU A 294       4.174  -1.555 -19.161  1.00 10.00      A   
ATOM   2762  CB  LEU A 294       4.513  -1.287 -20.631  1.00 10.00      A   
ATOM   2763  CG  LEU A 294       5.760  -1.984 -21.191  1.00 10.00      A   
ATOM   2764  CD1 LEU A 294       5.660  -3.495 -21.026  1.00 10.00      A   
ATOM   2765  CD2 LEU A 294       5.972  -1.615 -22.653  1.00 10.00      A   
ATOM   2766  C   LEU A 294       5.265  -1.001 -18.252  1.00 10.00      A   
ATOM   2767  O   LEU A 294       5.512   0.205 -18.222  1.00 10.00      A   
ATOM   2768  N   ASN A 295       5.886  -1.884 -17.489  1.00 10.00      A   
ATOM   2769  HN  ASN A 295       5.613  -2.828 -17.533  1.00 10.00      A   
ATOM   2770  CA  ASN A 295       6.958  -1.496 -16.583  1.00 10.00      A   
ATOM   2771  CB  ASN A 295       6.751  -2.137 -15.202  1.00 10.00      A   
ATOM   2772  CG  ASN A 295       7.601  -1.509 -14.107  1.00 10.00      A   
ATOM   2773  OD1 ASN A 295       8.678  -0.971 -14.359  1.00 10.00      A   
ATOM   2774  ND2 ASN A 295       7.118  -1.583 -12.875  1.00 10.00      A   
ATOM   2775 HD21 ASN A 295       6.253  -2.030 -12.740  1.00 10.00      A   
ATOM   2776 HD22 ASN A 295       7.644  -1.186 -12.147  1.00 10.00      A   
ATOM   2777  C   ASN A 295       8.303  -1.921 -17.159  1.00 10.00      A   
ATOM   2778  O   ASN A 295       8.584  -3.112 -17.292  1.00 10.00      A   
ATOM   2779  N   LEU A 296       9.122  -0.943 -17.509  1.00 10.00      A   
ATOM   2780  HN  LEU A 296       8.837  -0.009 -17.369  1.00 10.00      A   
ATOM   2781  CA  LEU A 296      10.438  -1.198 -18.081  1.00 10.00      A   
ATOM   2782  CB  LEU A 296      10.481  -0.729 -19.538  1.00 10.00      A   
ATOM   2783  CG  LEU A 296       9.552  -1.461 -20.506  1.00 10.00      A   
ATOM   2784  CD1 LEU A 296       9.453  -0.709 -21.820  1.00 10.00      A   
ATOM   2785  CD2 LEU A 296      10.028  -2.886 -20.737  1.00 10.00      A   
ATOM   2786  C   LEU A 296      11.521  -0.486 -17.277  1.00 10.00      A   
ATOM   2787  O   LEU A 296      12.579  -0.135 -17.808  1.00 10.00      A   
ATOM   2788  N   SER A 297      11.262  -0.300 -15.989  1.00 10.00      A   
ATOM   2789  HN  SER A 297      10.412  -0.627 -15.623  1.00 10.00      A   
ATOM   2790  CA  SER A 297      12.200   0.375 -15.096  1.00 10.00      A   
ATOM   2791  CB  SER A 297      11.502   0.740 -13.785  1.00 10.00      A   
ATOM   2792  OG  SER A 297      10.209   1.270 -14.028  1.00 10.00      A   
ATOM   2793  HG  SER A 297       9.556   0.560 -13.974  1.00 10.00      A   
ATOM   2794  C   SER A 297      13.446  -0.476 -14.819  1.00 10.00      A   
ATOM   2795  O   SER A 297      14.473   0.035 -14.374  1.00 10.00      A   
ATOM   2796  N   TYR A 298      13.351  -1.772 -15.081  1.00 10.00      A   
ATOM   2797  HN  TYR A 298      12.504  -2.130 -15.422  1.00 10.00      A   
ATOM   2798  CA  TYR A 298      14.474  -2.674 -14.866  1.00 10.00      A   
ATOM   2799  CB  TYR A 298      14.030  -3.915 -14.083  1.00 10.00      A   
ATOM   2800  CG  TYR A 298      13.242  -3.605 -12.827  1.00 10.00      A   
ATOM   2801  CD1 TYR A 298      11.941  -4.064 -12.672  1.00 10.00      A   
ATOM   2802  CD2 TYR A 298      13.796  -2.848 -11.805  1.00 10.00      A   
ATOM   2803  CE1 TYR A 298      11.215  -3.777 -11.535  1.00 10.00      A   
ATOM   2804  CE2 TYR A 298      13.078  -2.558 -10.664  1.00 10.00      A   
ATOM   2805  CZ  TYR A 298      11.788  -3.023 -10.533  1.00 10.00      A   
ATOM   2806  OH  TYR A 298      11.068  -2.732  -9.397  1.00 10.00      A   
ATOM   2807  HH  TYR A 298      10.695  -3.548  -9.038  1.00 10.00      A   
ATOM   2808  C   TYR A 298      15.100  -3.080 -16.196  1.00 10.00      A   
ATOM   2809  O   TYR A 298      16.039  -3.873 -16.241  1.00 10.00      A   
ATOM   2810  N   ALA A 299      14.587  -2.511 -17.278  1.00 10.00      A   
ATOM   2811  HN  ALA A 299      13.861  -1.856 -17.176  1.00 10.00      A   
ATOM   2812  CA  ALA A 299      15.087  -2.815 -18.611  1.00 10.00      A   
ATOM   2813  CB  ALA A 299      13.946  -2.828 -19.614  1.00 10.00      A   
ATOM   2814  C   ALA A 299      16.162  -1.818 -19.029  1.00 10.00      A   
ATOM   2815  O   ALA A 299      15.858  -0.701 -19.457  1.00 10.00      A   
ATOM   2816  N   THR A 300      17.416  -2.219 -18.886  1.00 10.00      A   
ATOM   2817  HN  THR A 300      17.595  -3.109 -18.518  1.00 10.00      A   
ATOM   2818  CA  THR A 300      18.539  -1.368 -19.244  1.00 10.00      A   
ATOM   2819  CB  THR A 300      19.813  -1.796 -18.497  1.00 10.00      A   
ATOM   2820  OG1 THR A 300      19.471  -2.138 -17.146  1.00 10.00      A   
ATOM   2821  HG1 THR A 300      19.727  -1.418 -16.558  1.00 10.00      A   
ATOM   2822  CG2 THR A 300      20.824  -0.663 -18.486  1.00 10.00      A   
ATOM   2823  C   THR A 300      18.795  -1.385 -20.752  1.00 10.00      A   
ATOM   2824  O   THR A 300      19.628  -2.144 -21.251  1.00 10.00      A   
ATOM   2825  N   VAL A 301      18.063  -0.550 -21.469  1.00 10.00      A   
ATOM   2826  HN  VAL A 301      17.417   0.026 -21.014  1.00 10.00      A   
ATOM   2827  CA  VAL A 301      18.193  -0.453 -22.918  1.00 10.00      A   
ATOM   2828  CB  VAL A 301      16.985  -1.087 -23.646  1.00 10.00      A   
ATOM   2829  CG1 VAL A 301      17.033  -2.606 -23.557  1.00 10.00      A   
ATOM   2830  CG2 VAL A 301      15.671  -0.560 -23.087  1.00 10.00      A   
ATOM   2831  C   VAL A 301      18.333   1.006 -23.336  1.00 10.00      A   
ATOM   2832  O   VAL A 301      18.456   1.886 -22.487  1.00 10.00      A   
ATOM   2833  N   GLN A 302      18.328   1.264 -24.632  1.00 10.00      A   
ATOM   2834  HN  GLN A 302      18.248   0.524 -25.270  1.00 10.00      A   
ATOM   2835  CA  GLN A 302      18.449   2.625 -25.130  1.00 10.00      A   
ATOM   2836  CB  GLN A 302      19.567   2.739 -26.168  1.00 10.00      A   
ATOM   2837  CG  GLN A 302      20.959   2.819 -25.560  1.00 10.00      A   
ATOM   2838  CD  GLN A 302      21.130   4.020 -24.645  1.00 10.00      A   
ATOM   2839  OE1 GLN A 302      21.568   5.086 -25.075  1.00 10.00      A   
ATOM   2840  NE2 GLN A 302      20.781   3.862 -23.377  1.00 10.00      A   
ATOM   2841 HE21 GLN A 302      20.430   2.989 -23.096  1.00 10.00      A   
ATOM   2842 HE22 GLN A 302      20.893   4.620 -22.770  1.00 10.00      A   
ATOM   2843  C   GLN A 302      17.124   3.150 -25.669  1.00 10.00      A   
ATOM   2844  O   GLN A 302      16.136   2.416 -25.736  1.00 10.00      A   
ATOM   2845  N   SER A 303      17.119   4.420 -26.064  1.00 10.00      A   
ATOM   2846  HN  SER A 303      17.948   4.935 -26.003  1.00 10.00      A   
ATOM   2847  CA  SER A 303      15.924   5.076 -26.583  1.00 10.00      A   
ATOM   2848  CB  SER A 303      16.231   6.529 -26.954  1.00 10.00      A   
ATOM   2849  OG  SER A 303      15.041   7.277 -27.138  1.00 10.00      A   
ATOM   2850  HG  SER A 303      14.783   7.680 -26.298  1.00 10.00      A   
ATOM   2851  C   SER A 303      15.326   4.333 -27.773  1.00 10.00      A   
ATOM   2852  O   SER A 303      14.134   4.028 -27.779  1.00 10.00      A   
ATOM   2853  N   TYR A 304      16.156   4.015 -28.765  1.00 10.00      A   
ATOM   2854  HN  TYR A 304      17.105   4.262 -28.696  1.00 10.00      A   
ATOM   2855  CA  TYR A 304      15.683   3.316 -29.958  1.00 10.00      A   
ATOM   2856  CB  TYR A 304      16.823   3.065 -30.949  1.00 10.00      A   
ATOM   2857  CG  TYR A 304      16.347   2.804 -32.365  1.00 10.00      A   
ATOM   2858  CD1 TYR A 304      16.031   3.855 -33.217  1.00 10.00      A   
ATOM   2859  CD2 TYR A 304      16.206   1.507 -32.845  1.00 10.00      A   
ATOM   2860  CE1 TYR A 304      15.583   3.622 -34.503  1.00 10.00      A   
ATOM   2861  CE2 TYR A 304      15.763   1.267 -34.132  1.00 10.00      A   
ATOM   2862  CZ  TYR A 304      15.452   2.328 -34.956  1.00 10.00      A   
ATOM   2863  OH  TYR A 304      15.000   2.094 -36.237  1.00 10.00      A   
ATOM   2864  HH  TYR A 304      14.073   1.823 -36.203  1.00 10.00      A   
ATOM   2865  C   TYR A 304      14.978   2.007 -29.610  1.00 10.00      A   
ATOM   2866  O   TYR A 304      13.944   1.676 -30.192  1.00 10.00      A   
ATOM   2867  N   ASP A 305      15.527   1.275 -28.649  1.00 10.00      A   
ATOM   2868  HN  ASP A 305      16.338   1.597 -28.205  1.00 10.00      A   
ATOM   2869  CA  ASP A 305      14.942   0.006 -28.238  1.00 10.00      A   
ATOM   2870  CB  ASP A 305      15.886  -0.785 -27.338  1.00 10.00      A   
ATOM   2871  CG  ASP A 305      16.757  -1.733 -28.130  1.00 10.00      A   
ATOM   2872  OD1 ASP A 305      16.210  -2.625 -28.811  1.00 10.00      A   
ATOM   2873  OD2 ASP A 305      17.995  -1.584 -28.087  1.00 10.00      A   
ATOM   2874  C   ASP A 305      13.588   0.198 -27.572  1.00 10.00      A   
ATOM   2875  O   ASP A 305      12.677  -0.609 -27.759  1.00 10.00      A   
ATOM   2876  N   LEU A 306      13.459   1.274 -26.806  1.00 10.00      A   
ATOM   2877  HN  LEU A 306      14.227   1.878 -26.695  1.00 10.00      A   
ATOM   2878  CA  LEU A 306      12.209   1.579 -26.122  1.00 10.00      A   
ATOM   2879  CB  LEU A 306      12.440   2.618 -25.020  1.00 10.00      A   
ATOM   2880  CG  LEU A 306      13.237   2.146 -23.803  1.00 10.00      A   
ATOM   2881  CD1 LEU A 306      13.672   3.331 -22.956  1.00 10.00      A   
ATOM   2882  CD2 LEU A 306      12.410   1.176 -22.975  1.00 10.00      A   
ATOM   2883  C   LEU A 306      11.173   2.092 -27.116  1.00 10.00      A   
ATOM   2884  O   LEU A 306      10.012   1.685 -27.084  1.00 10.00      A   
ATOM   2885  N   VAL A 307      11.615   2.970 -28.011  1.00 10.00      A   
ATOM   2886  HN  VAL A 307      12.563   3.240 -27.981  1.00 10.00      A   
ATOM   2887  CA  VAL A 307      10.747   3.556 -29.032  1.00 10.00      A   
ATOM   2888  CB  VAL A 307      11.521   4.557 -29.922  1.00 10.00      A   
ATOM   2889  CG1 VAL A 307      10.699   4.957 -31.138  1.00 10.00      A   
ATOM   2890  CG2 VAL A 307      11.904   5.792 -29.121  1.00 10.00      A   
ATOM   2891  C   VAL A 307      10.103   2.477 -29.904  1.00 10.00      A   
ATOM   2892  O   VAL A 307       8.917   2.558 -30.231  1.00 10.00      A   
ATOM   2893  N   LYS A 308      10.885   1.464 -30.260  1.00 10.00      A   
ATOM   2894  HN  LYS A 308      11.822   1.459 -29.959  1.00 10.00      A   
ATOM   2895  CA  LYS A 308      10.392   0.365 -31.093  1.00 10.00      A   
ATOM   2896  CB  LYS A 308      11.495  -0.664 -31.350  1.00 10.00      A   
ATOM   2897  CG  LYS A 308      12.485  -0.282 -32.439  1.00 10.00      A   
ATOM   2898  CD  LYS A 308      13.553  -1.353 -32.608  1.00 10.00      A   
ATOM   2899  CE  LYS A 308      14.425  -1.465 -31.366  1.00 10.00      A   
ATOM   2900  NZ  LYS A 308      15.304  -2.661 -31.403  1.00 10.00      A   
ATOM   2901  HZ1 LYS A 308      15.977  -2.590 -32.192  1.00 10.00      A   
ATOM   2902  HZ2 LYS A 308      14.732  -3.519 -31.527  1.00 10.00      A   
ATOM   2903  HZ3 LYS A 308      15.839  -2.740 -30.509  1.00 10.00      A   
ATOM   2904  C   LYS A 308       9.189  -0.325 -30.460  1.00 10.00      A   
ATOM   2905  O   LYS A 308       8.266  -0.750 -31.154  1.00 10.00      A   
ATOM   2906  N   LEU A 309       9.205  -0.432 -29.144  1.00 10.00      A   
ATOM   2907  HN  LEU A 309       9.969  -0.069 -28.645  1.00 10.00      A   
ATOM   2908  CA  LEU A 309       8.118  -1.071 -28.417  1.00 10.00      A   
ATOM   2909  CB  LEU A 309       8.611  -1.533 -27.041  1.00 10.00      A   
ATOM   2910  CG  LEU A 309       8.400  -3.012 -26.696  1.00 10.00      A   
ATOM   2911  CD1 LEU A 309       9.041  -3.349 -25.357  1.00 10.00      A   
ATOM   2912  CD2 LEU A 309       6.920  -3.365 -26.687  1.00 10.00      A   
ATOM   2913  C   LEU A 309       6.944  -0.108 -28.246  1.00 10.00      A   
ATOM   2914  O   LEU A 309       5.781  -0.493 -28.384  1.00 10.00      A   
ATOM   2915  N   LEU A 310       7.262   1.148 -27.956  1.00 10.00      A   
ATOM   2916  HN  LEU A 310       8.210   1.389 -27.870  1.00 10.00      A   
ATOM   2917  CA  LEU A 310       6.250   2.178 -27.745  1.00 10.00      A   
ATOM   2918  CB  LEU A 310       6.900   3.490 -27.300  1.00 10.00      A   
ATOM   2919  CG  LEU A 310       7.650   3.455 -25.968  1.00 10.00      A   
ATOM   2920  CD1 LEU A 310       8.185   4.834 -25.617  1.00 10.00      A   
ATOM   2921  CD2 LEU A 310       6.758   2.922 -24.856  1.00 10.00      A   
ATOM   2922  C   LEU A 310       5.390   2.412 -28.982  1.00 10.00      A   
ATOM   2923  O   LEU A 310       4.206   2.728 -28.865  1.00 10.00      A   
ATOM   2924  N   CYS A 311       5.984   2.244 -30.160  1.00 10.00      A   
ATOM   2925  HN  CYS A 311       6.931   1.988 -30.185  1.00 10.00      A   
ATOM   2926  CA  CYS A 311       5.267   2.448 -31.415  1.00 10.00      A   
ATOM   2927  CB  CYS A 311       6.214   2.326 -32.611  1.00 10.00      A   
ATOM   2928  SG  CYS A 311       7.538   3.554 -32.641  1.00 10.00      A   
ATOM   2929  HG  CYS A 311       8.379   3.269 -31.658  1.00 10.00      A   
ATOM   2930  C   CYS A 311       4.093   1.483 -31.572  1.00 10.00      A   
ATOM   2931  O   CYS A 311       3.131   1.775 -32.283  1.00 10.00      A   
ATOM   2932  N   GLN A 312       4.170   0.346 -30.889  1.00 10.00      A   
ATOM   2933  HN  GLN A 312       4.947   0.186 -30.310  1.00 10.00      A   
ATOM   2934  CA  GLN A 312       3.122  -0.658 -30.966  1.00 10.00      A   
ATOM   2935  CB  GLN A 312       3.704  -2.042 -31.266  1.00 10.00      A   
ATOM   2936  CG  GLN A 312       4.196  -2.202 -32.695  1.00 10.00      A   
ATOM   2937  CD  GLN A 312       4.154  -3.636 -33.175  1.00 10.00      A   
ATOM   2938  OE1 GLN A 312       5.127  -4.380 -33.043  1.00 10.00      A   
ATOM   2939  NE2 GLN A 312       3.030  -4.029 -33.750  1.00 10.00      A   
ATOM   2940 HE21 GLN A 312       2.302  -3.377 -33.830  1.00 10.00      A   
ATOM   2941 HE22 GLN A 312       2.971  -4.952 -34.078  1.00 10.00      A   
ATOM   2942  C   GLN A 312       2.268  -0.682 -29.703  1.00 10.00      A   
ATOM   2943  O   GLN A 312       1.559  -1.654 -29.443  1.00 10.00      A   
ATOM   2944  N   CYS A 313       2.343   0.391 -28.917  1.00 10.00      A   
ATOM   2945  HN  CYS A 313       2.947   1.127 -29.165  1.00 10.00      A   
ATOM   2946  CA  CYS A 313       1.558   0.499 -27.689  1.00 10.00      A   
ATOM   2947  CB  CYS A 313       2.476   0.651 -26.472  1.00 10.00      A   
ATOM   2948  SG  CYS A 313       3.662  -0.694 -26.243  1.00 10.00      A   
ATOM   2949  HG  CYS A 313       4.508  -0.678 -27.266  1.00 10.00      A   
ATOM   2950  C   CYS A 313       0.596   1.688 -27.772  1.00 10.00      A   
ATOM   2951  O   CYS A 313       0.887   2.770 -27.267  1.00 10.00      A   
ATOM   2952  N   PRO A 314      -0.563   1.511 -28.425  1.00 10.00      A   
ATOM   2953  CA  PRO A 314      -1.545   2.579 -28.577  1.00 10.00      A   
ATOM   2954  CB  PRO A 314      -2.252   2.186 -29.875  1.00 10.00      A   
ATOM   2955  CG  PRO A 314      -2.214   0.693 -29.891  1.00 10.00      A   
ATOM   2956  CD  PRO A 314      -1.007   0.267 -29.084  1.00 10.00      A   
ATOM   2957  C   PRO A 314      -2.549   2.644 -27.423  1.00 10.00      A   
ATOM   2958  O   PRO A 314      -3.255   3.640 -27.263  1.00 10.00      A   
ATOM   2959  N   LYS A 315      -2.592   1.593 -26.609  1.00 10.00      A   
ATOM   2960  HN  LYS A 315      -1.979   0.843 -26.762  1.00 10.00      A   
ATOM   2961  CA  LYS A 315      -3.529   1.530 -25.488  1.00 10.00      A   
ATOM   2962  CB  LYS A 315      -4.331   0.221 -25.544  1.00 10.00      A   
ATOM   2963  CG  LYS A 315      -4.734  -0.200 -26.950  1.00 10.00      A   
ATOM   2964  CD  LYS A 315      -5.529  -1.495 -26.943  1.00 10.00      A   
ATOM   2965  CE  LYS A 315      -6.997  -1.247 -26.649  1.00 10.00      A   
ATOM   2966  NZ  LYS A 315      -7.728  -0.758 -27.849  1.00 10.00      A   
ATOM   2967  HZ1 LYS A 315      -7.794  -1.510 -28.564  1.00 10.00      A   
ATOM   2968  HZ2 LYS A 315      -7.232   0.052 -28.266  1.00 10.00      A   
ATOM   2969  HZ3 LYS A 315      -8.691  -0.461 -27.585  1.00 10.00      A   
ATOM   2970  C   LYS A 315      -2.800   1.648 -24.151  1.00 10.00      A   
ATOM   2971  O   LYS A 315      -3.369   1.392 -23.090  1.00 10.00      A   
ATOM   2972  N   LEU A 316      -1.544   2.060 -24.206  1.00 10.00      A   
ATOM   2973  HN  LEU A 316      -1.153   2.277 -25.077  1.00 10.00      A   
ATOM   2974  CA  LEU A 316      -0.733   2.203 -23.006  1.00 10.00      A   
ATOM   2975  CB  LEU A 316       0.745   2.304 -23.387  1.00 10.00      A   
ATOM   2976  CG  LEU A 316       1.754   1.891 -22.318  1.00 10.00      A   
ATOM   2977  CD1 LEU A 316       1.539   0.443 -21.908  1.00 10.00      A   
ATOM   2978  CD2 LEU A 316       3.168   2.093 -22.829  1.00 10.00      A   
ATOM   2979  C   LEU A 316      -1.168   3.418 -22.187  1.00 10.00      A   
ATOM   2980  O   LEU A 316      -1.017   4.562 -22.623  1.00 10.00      A   
ATOM   2981  N   GLN A 317      -1.705   3.160 -20.999  1.00 10.00      A   
ATOM   2982  HN  GLN A 317      -1.784   2.227 -20.705  1.00 10.00      A   
ATOM   2983  CA  GLN A 317      -2.178   4.222 -20.120  1.00 10.00      A   
ATOM   2984  CB  GLN A 317      -3.550   3.868 -19.548  1.00 10.00      A   
ATOM   2985  CG  GLN A 317      -4.640   3.718 -20.597  1.00 10.00      A   
ATOM   2986  CD  GLN A 317      -5.997   3.410 -19.994  1.00 10.00      A   
ATOM   2987  OE1 GLN A 317      -6.099   2.795 -18.929  1.00 10.00      A   
ATOM   2988  NE2 GLN A 317      -7.055   3.821 -20.676  1.00 10.00      A   
ATOM   2989 HE21 GLN A 317      -6.907   4.297 -21.532  1.00 10.00      A   
ATOM   2990 HE22 GLN A 317      -7.942   3.641 -20.309  1.00 10.00      A   
ATOM   2991  C   GLN A 317      -1.195   4.500 -18.987  1.00 10.00      A   
ATOM   2992  O   GLN A 317      -1.125   5.618 -18.475  1.00 10.00      A   
ATOM   2993  N   ARG A 318      -0.444   3.485 -18.587  1.00 10.00      A   
ATOM   2994  HN  ARG A 318      -0.543   2.608 -19.025  1.00 10.00      A   
ATOM   2995  CA  ARG A 318       0.532   3.641 -17.515  1.00 10.00      A   
ATOM   2996  CB  ARG A 318       0.075   2.914 -16.245  1.00 10.00      A   
ATOM   2997  CG  ARG A 318       1.077   2.986 -15.101  1.00 10.00      A   
ATOM   2998  CD  ARG A 318       0.712   2.040 -13.965  1.00 10.00      A   
ATOM   2999  NE  ARG A 318      -0.269   2.618 -13.050  1.00 10.00      A   
ATOM   3000  HE  ARG A 318      -1.024   3.111 -13.448  1.00 10.00      A   
ATOM   3001  CZ  ARG A 318      -0.206   2.505 -11.718  1.00 10.00      A   
ATOM   3002  NH1 ARG A 318       0.784   1.828 -11.147  1.00 10.00      A   
ATOM   3003 HH11 ARG A 318       0.831   1.746 -10.106  1.00 10.00      A   
ATOM   3004 HH12 ARG A 318       1.515   1.376 -11.733  1.00 10.00      A   
ATOM   3005  NH2 ARG A 318      -1.134   3.077 -10.966  1.00 10.00      A   
ATOM   3006 HH21 ARG A 318      -1.913   3.613 -11.409  1.00 10.00      A   
ATOM   3007 HH22 ARG A 318      -1.092   2.998  -9.925  1.00 10.00      A   
ATOM   3008  C   ARG A 318       1.888   3.115 -17.955  1.00 10.00      A   
ATOM   3009  O   ARG A 318       2.034   1.926 -18.254  1.00 10.00      A   
ATOM   3010  N   LEU A 319       2.877   3.994 -17.999  1.00 10.00      A   
ATOM   3011  HN  LEU A 319       2.706   4.930 -17.747  1.00 10.00      A   
ATOM   3012  CA  LEU A 319       4.209   3.605 -18.414  1.00 10.00      A   
ATOM   3013  CB  LEU A 319       4.570   4.239 -19.759  1.00 10.00      A   
ATOM   3014  CG  LEU A 319       5.961   3.901 -20.303  1.00 10.00      A   
ATOM   3015  CD1 LEU A 319       6.058   2.429 -20.686  1.00 10.00      A   
ATOM   3016  CD2 LEU A 319       6.322   4.795 -21.478  1.00 10.00      A   
ATOM   3017  C   LEU A 319       5.258   3.962 -17.372  1.00 10.00      A   
ATOM   3018  O   LEU A 319       5.372   5.115 -16.949  1.00 10.00      A   
ATOM   3019  N   TRP A 320       6.005   2.955 -16.958  1.00 10.00      A   
ATOM   3020  HN  TRP A 320       5.835   2.057 -17.321  1.00 10.00      A   
ATOM   3021  CA  TRP A 320       7.077   3.124 -15.995  1.00 10.00      A   
ATOM   3022  CB  TRP A 320       6.878   2.172 -14.805  1.00 10.00      A   
ATOM   3023  CG  TRP A 320       5.806   2.583 -13.834  1.00 10.00      A   
ATOM   3024  CD1 TRP A 320       4.693   3.334 -14.097  1.00 10.00      A   
ATOM   3025  CD2 TRP A 320       5.740   2.247 -12.443  1.00 10.00      A   
ATOM   3026  NE1 TRP A 320       3.945   3.495 -12.956  1.00 10.00      A   
ATOM   3027  HE1 TRP A 320       3.095   4.004 -12.888  1.00 10.00      A   
ATOM   3028  CE2 TRP A 320       4.565   2.834 -11.925  1.00 10.00      A   
ATOM   3029  CE3 TRP A 320       6.560   1.508 -11.583  1.00 10.00      A   
ATOM   3030  CZ2 TRP A 320       4.192   2.705 -10.590  1.00 10.00      A   
ATOM   3031  CZ3 TRP A 320       6.186   1.381 -10.259  1.00 10.00      A   
ATOM   3032  CH2 TRP A 320       5.013   1.975  -9.775  1.00 10.00      A   
ATOM   3033  C   TRP A 320       8.383   2.795 -16.702  1.00 10.00      A   
ATOM   3034  O   TRP A 320       8.638   1.636 -17.020  1.00 10.00      A   
ATOM   3035  N   VAL A 321       9.192   3.806 -16.977  1.00 10.00      A   
ATOM   3036  HN  VAL A 321       8.953   4.711 -16.676  1.00 10.00      A   
ATOM   3037  CA  VAL A 321      10.450   3.596 -17.685  1.00 10.00      A   
ATOM   3038  CB  VAL A 321      10.352   4.013 -19.173  1.00 10.00      A   
ATOM   3039  CG1 VAL A 321       9.602   2.968 -19.984  1.00 10.00      A   
ATOM   3040  CG2 VAL A 321       9.705   5.385 -19.319  1.00 10.00      A   
ATOM   3041  C   VAL A 321      11.597   4.359 -17.043  1.00 10.00      A   
ATOM   3042  O   VAL A 321      11.407   5.104 -16.080  1.00 10.00      A   
ATOM   3043  N   LEU A 322      12.791   4.155 -17.583  1.00 10.00      A   
ATOM   3044  HN  LEU A 322      12.874   3.534 -18.338  1.00 10.00      A   
ATOM   3045  CA  LEU A 322      13.981   4.826 -17.092  1.00 10.00      A   
ATOM   3046  CB  LEU A 322      15.194   3.895 -17.172  1.00 10.00      A   
ATOM   3047  CG  LEU A 322      15.207   2.711 -16.205  1.00 10.00      A   
ATOM   3048  CD1 LEU A 322      16.352   1.765 -16.538  1.00 10.00      A   
ATOM   3049  CD2 LEU A 322      15.324   3.206 -14.772  1.00 10.00      A   
ATOM   3050  C   LEU A 322      14.239   6.087 -17.903  1.00 10.00      A   
ATOM   3051  O   LEU A 322      13.565   6.344 -18.901  1.00 10.00      A   
ATOM   3052  N   ASP A 323      15.234   6.859 -17.494  1.00 10.00      A   
ATOM   3053  HN  ASP A 323      15.755   6.595 -16.704  1.00 10.00      A   
ATOM   3054  CA  ASP A 323      15.579   8.094 -18.188  1.00 10.00      A   
ATOM   3055  CB  ASP A 323      16.380   9.040 -17.290  1.00 10.00      A   
ATOM   3056  CG  ASP A 323      17.750   8.519 -16.912  1.00 10.00      A   
ATOM   3057  OD1 ASP A 323      17.916   7.288 -16.779  1.00 10.00      A   
ATOM   3058  OD2 ASP A 323      18.664   9.345 -16.712  1.00 10.00      A   
ATOM   3059  C   ASP A 323      16.311   7.816 -19.498  1.00 10.00      A   
ATOM   3060  O   ASP A 323      16.671   8.736 -20.229  1.00 10.00      A   
ATOM   3061  N   TYR A 324      16.501   6.533 -19.800  1.00 10.00      A   
ATOM   3062  HN  TYR A 324      16.197   5.851 -19.171  1.00 10.00      A   
ATOM   3063  CA  TYR A 324      17.156   6.118 -21.034  1.00 10.00      A   
ATOM   3064  CB  TYR A 324      17.485   4.621 -21.000  1.00 10.00      A   
ATOM   3065  CG  TYR A 324      18.655   4.242 -20.116  1.00 10.00      A   
ATOM   3066  CD1 TYR A 324      18.531   3.237 -19.164  1.00 10.00      A   
ATOM   3067  CD2 TYR A 324      19.884   4.877 -20.239  1.00 10.00      A   
ATOM   3068  CE1 TYR A 324      19.596   2.878 -18.362  1.00 10.00      A   
ATOM   3069  CE2 TYR A 324      20.956   4.526 -19.439  1.00 10.00      A   
ATOM   3070  CZ  TYR A 324      20.805   3.525 -18.502  1.00 10.00      A   
ATOM   3071  OH  TYR A 324      21.867   3.166 -17.701  1.00 10.00      A   
ATOM   3072  HH  TYR A 324      21.821   2.221 -17.507  1.00 10.00      A   
ATOM   3073  C   TYR A 324      16.252   6.404 -22.230  1.00 10.00      A   
ATOM   3074  O   TYR A 324      16.671   6.288 -23.379  1.00 10.00      A   
ATOM   3075  N   ILE A 325      15.004   6.763 -21.940  1.00 10.00      A   
ATOM   3076  HN  ILE A 325      14.735   6.818 -20.997  1.00 10.00      A   
ATOM   3077  CA  ILE A 325      14.023   7.072 -22.969  1.00 10.00      A   
ATOM   3078  CB  ILE A 325      12.610   7.245 -22.354  1.00 10.00      A   
ATOM   3079  CG1 ILE A 325      11.539   7.386 -23.440  1.00 10.00      A   
ATOM   3080  CG2 ILE A 325      12.563   8.418 -21.383  1.00 10.00      A   
ATOM   3081  CD1 ILE A 325      11.357   6.145 -24.286  1.00 10.00      A   
ATOM   3082  C   ILE A 325      14.426   8.329 -23.747  1.00 10.00      A   
ATOM   3083  O   ILE A 325      14.110   8.467 -24.930  1.00 10.00      A   
ATOM   3084  N   GLU A 326      15.144   9.226 -23.069  1.00 10.00      A   
ATOM   3085  HN  GLU A 326      15.373   9.031 -22.136  1.00 10.00      A   
ATOM   3086  CA  GLU A 326      15.612  10.482 -23.654  1.00 10.00      A   
ATOM   3087  CB  GLU A 326      16.582  10.234 -24.811  1.00 10.00      A   
ATOM   3088  CG  GLU A 326      17.868   9.533 -24.410  1.00 10.00      A   
ATOM   3089  CD  GLU A 326      18.945   9.674 -25.464  1.00 10.00      A   
ATOM   3090  OE1 GLU A 326      18.600   9.820 -26.653  1.00 10.00      A   
ATOM   3091  OE2 GLU A 326      20.142   9.639 -25.112  1.00 10.00      A   
ATOM   3092  C   GLU A 326      14.454  11.386 -24.086  1.00 10.00      A   
ATOM   3093  O   GLU A 326      13.283  11.075 -23.857  1.00 10.00      A   
ATOM   3094  N   ASP A 327      14.788  12.518 -24.688  1.00 10.00      A   
ATOM   3095  HN  ASP A 327      15.740  12.729 -24.816  1.00 10.00      A   
ATOM   3096  CA  ASP A 327      13.778  13.466 -25.145  1.00 10.00      A   
ATOM   3097  CB  ASP A 327      14.406  14.835 -25.437  1.00 10.00      A   
ATOM   3098  CG  ASP A 327      14.948  15.520 -24.199  1.00 10.00      A   
ATOM   3099  OD1 ASP A 327      14.305  15.444 -23.134  1.00 10.00      A   
ATOM   3100  OD2 ASP A 327      16.023  16.150 -24.285  1.00 10.00      A   
ATOM   3101  C   ASP A 327      13.066  12.949 -26.388  1.00 10.00      A   
ATOM   3102  O   ASP A 327      11.840  13.039 -26.502  1.00 10.00      A   
ATOM   3103  N   ALA A 328      13.841  12.387 -27.308  1.00 10.00      A   
ATOM   3104  HN  ALA A 328      14.806  12.327 -27.143  1.00 10.00      A   
ATOM   3105  CA  ALA A 328      13.300  11.861 -28.559  1.00 10.00      A   
ATOM   3106  CB  ALA A 328      14.422  11.367 -29.460  1.00 10.00      A   
ATOM   3107  C   ALA A 328      12.280  10.752 -28.319  1.00 10.00      A   
ATOM   3108  O   ALA A 328      11.207  10.739 -28.929  1.00 10.00      A   
ATOM   3109  N   GLY A 329      12.610   9.839 -27.415  1.00 10.00      A   
ATOM   3110  HN  GLY A 329      13.471   9.914 -26.948  1.00 10.00      A   
ATOM   3111  CA  GLY A 329      11.726   8.727 -27.114  1.00 10.00      A   
ATOM   3112  C   GLY A 329      10.385   9.162 -26.559  1.00 10.00      A   
ATOM   3113  O   GLY A 329       9.342   8.641 -26.957  1.00 10.00      A   
ATOM   3114  N   LEU A 330      10.411  10.135 -25.658  1.00 10.00      A   
ATOM   3115  HN  LEU A 330      11.275  10.525 -25.402  1.00 10.00      A   
ATOM   3116  CA  LEU A 330       9.188  10.641 -25.040  1.00 10.00      A   
ATOM   3117  CB  LEU A 330       9.509  11.619 -23.914  1.00 10.00      A   
ATOM   3118  CG  LEU A 330       9.906  10.994 -22.576  1.00 10.00      A   
ATOM   3119  CD1 LEU A 330      10.004  12.065 -21.505  1.00 10.00      A   
ATOM   3120  CD2 LEU A 330       8.911   9.919 -22.165  1.00 10.00      A   
ATOM   3121  C   LEU A 330       8.260  11.287 -26.069  1.00 10.00      A   
ATOM   3122  O   LEU A 330       7.034  11.209 -25.954  1.00 10.00      A   
ATOM   3123  N   GLU A 331       8.845  11.923 -27.077  1.00 10.00      A   
ATOM   3124  HN  GLU A 331       9.824  11.967 -27.112  1.00 10.00      A   
ATOM   3125  CA  GLU A 331       8.062  12.567 -28.125  1.00 10.00      A   
ATOM   3126  CB  GLU A 331       8.962  13.394 -29.037  1.00 10.00      A   
ATOM   3127  CG  GLU A 331       8.211  14.273 -30.022  1.00 10.00      A   
ATOM   3128  CD  GLU A 331       9.137  15.171 -30.815  1.00 10.00      A   
ATOM   3129  OE1 GLU A 331      10.199  14.688 -31.263  1.00 10.00      A   
ATOM   3130  OE2 GLU A 331       8.807  16.360 -30.999  1.00 10.00      A   
ATOM   3131  C   GLU A 331       7.289  11.525 -28.930  1.00 10.00      A   
ATOM   3132  O   GLU A 331       6.152  11.755 -29.346  1.00 10.00      A   
ATOM   3133  N   VAL A 332       7.908  10.368 -29.136  1.00 10.00      A   
ATOM   3134  HN  VAL A 332       8.818  10.245 -28.790  1.00 10.00      A   
ATOM   3135  CA  VAL A 332       7.269   9.282 -29.870  1.00 10.00      A   
ATOM   3136  CB  VAL A 332       8.259   8.131 -30.167  1.00 10.00      A   
ATOM   3137  CG1 VAL A 332       7.586   7.041 -30.998  1.00 10.00      A   
ATOM   3138  CG2 VAL A 332       9.493   8.659 -30.879  1.00 10.00      A   
ATOM   3139  C   VAL A 332       6.103   8.736 -29.056  1.00 10.00      A   
ATOM   3140  O   VAL A 332       5.030   8.437 -29.594  1.00 10.00      A   
ATOM   3141  N   LEU A 333       6.327   8.637 -27.750  1.00 10.00      A   
ATOM   3142  HN  LEU A 333       7.204   8.911 -27.399  1.00 10.00      A   
ATOM   3143  CA  LEU A 333       5.322   8.143 -26.822  1.00 10.00      A   
ATOM   3144  CB  LEU A 333       5.914   8.058 -25.417  1.00 10.00      A   
ATOM   3145  CG  LEU A 333       4.949   7.700 -24.290  1.00 10.00      A   
ATOM   3146  CD1 LEU A 333       4.644   6.214 -24.297  1.00 10.00      A   
ATOM   3147  CD2 LEU A 333       5.521   8.125 -22.950  1.00 10.00      A   
ATOM   3148  C   LEU A 333       4.096   9.054 -26.815  1.00 10.00      A   
ATOM   3149  O   LEU A 333       2.963   8.583 -26.910  1.00 10.00      A   
ATOM   3150  N   ALA A 334       4.332  10.359 -26.730  1.00 10.00      A   
ATOM   3151  HN  ALA A 334       5.263  10.670 -26.671  1.00 10.00      A   
ATOM   3152  CA  ALA A 334       3.249  11.344 -26.707  1.00 10.00      A   
ATOM   3153  CB  ALA A 334       3.798  12.730 -26.407  1.00 10.00      A   
ATOM   3154  C   ALA A 334       2.466  11.364 -28.018  1.00 10.00      A   
ATOM   3155  O   ALA A 334       1.325  11.830 -28.064  1.00 10.00      A   
ATOM   3156  N   SER A 335       3.076  10.857 -29.082  1.00 10.00      A   
ATOM   3157  HN  SER A 335       3.979  10.490 -28.991  1.00 10.00      A   
ATOM   3158  CA  SER A 335       2.431  10.832 -30.381  1.00 10.00      A   
ATOM   3159  CB  SER A 335       3.464  11.068 -31.483  1.00 10.00      A   
ATOM   3160  OG  SER A 335       4.158  12.289 -31.272  1.00 10.00      A   
ATOM   3161  HG  SER A 335       4.823  12.167 -30.579  1.00 10.00      A   
ATOM   3162  C   SER A 335       1.692   9.517 -30.618  1.00 10.00      A   
ATOM   3163  O   SER A 335       0.793   9.447 -31.456  1.00 10.00      A   
ATOM   3164  N   THR A 336       2.060   8.479 -29.875  1.00 10.00      A   
ATOM   3165  HN  THR A 336       2.772   8.590 -29.211  1.00 10.00      A   
ATOM   3166  CA  THR A 336       1.430   7.173 -30.033  1.00 10.00      A   
ATOM   3167  CB  THR A 336       2.484   6.049 -30.053  1.00 10.00      A   
ATOM   3168  OG1 THR A 336       3.598   6.451 -30.863  1.00 10.00      A   
ATOM   3169  HG1 THR A 336       4.109   7.123 -30.390  1.00 10.00      A   
ATOM   3170  CG2 THR A 336       1.889   4.764 -30.610  1.00 10.00      A   
ATOM   3171  C   THR A 336       0.408   6.898 -28.927  1.00 10.00      A   
ATOM   3172  O   THR A 336      -0.722   6.483 -29.198  1.00 10.00      A   
ATOM   3173  N   CYS A 337       0.805   7.130 -27.685  1.00 10.00      A   
ATOM   3174  HN  CYS A 337       1.715   7.472 -27.522  1.00 10.00      A   
ATOM   3175  CA  CYS A 337      -0.075   6.903 -26.551  1.00 10.00      A   
ATOM   3176  CB  CYS A 337       0.729   6.438 -25.339  1.00 10.00      A   
ATOM   3177  SG  CYS A 337       1.787   5.009 -25.658  1.00 10.00      A   
ATOM   3178  HG  CYS A 337       1.135   4.184 -26.471  1.00 10.00      A   
ATOM   3179  C   CYS A 337      -0.855   8.163 -26.205  1.00 10.00      A   
ATOM   3180  O   CYS A 337      -0.415   8.977 -25.395  1.00 10.00      A   
ATOM   3181  N   LYS A 338      -2.016   8.322 -26.825  1.00 10.00      A   
ATOM   3182  HN  LYS A 338      -2.310   7.646 -27.473  1.00 10.00      A   
ATOM   3183  CA  LYS A 338      -2.863   9.479 -26.579  1.00 10.00      A   
ATOM   3184  CB  LYS A 338      -3.685   9.814 -27.825  1.00 10.00      A   
ATOM   3185  CG  LYS A 338      -2.851  10.252 -29.020  1.00 10.00      A   
ATOM   3186  CD  LYS A 338      -2.068  11.516 -28.709  1.00 10.00      A   
ATOM   3187  CE  LYS A 338      -1.429  12.105 -29.955  1.00 10.00      A   
ATOM   3188  NZ  LYS A 338      -0.806  13.426 -29.679  1.00 10.00      A   
ATOM   3189  HZ1 LYS A 338      -1.519  14.086 -29.307  1.00 10.00      A   
ATOM   3190  HZ2 LYS A 338      -0.403  13.824 -30.552  1.00 10.00      A   
ATOM   3191  HZ3 LYS A 338      -0.045  13.327 -28.977  1.00 10.00      A   
ATOM   3192  C   LYS A 338      -3.782   9.226 -25.393  1.00 10.00      A   
ATOM   3193  O   LYS A 338      -4.553  10.096 -24.987  1.00 10.00      A   
ATOM   3194  N   ASP A 339      -3.682   8.027 -24.834  1.00 10.00      A   
ATOM   3195  HN  ASP A 339      -3.042   7.383 -25.199  1.00 10.00      A   
ATOM   3196  CA  ASP A 339      -4.504   7.640 -23.694  1.00 10.00      A   
ATOM   3197  CB  ASP A 339      -5.234   6.327 -23.991  1.00 10.00      A   
ATOM   3198  CG  ASP A 339      -6.469   6.129 -23.135  1.00 10.00      A   
ATOM   3199  OD1 ASP A 339      -6.922   7.100 -22.494  1.00 10.00      A   
ATOM   3200  OD2 ASP A 339      -7.008   5.004 -23.114  1.00 10.00      A   
ATOM   3201  C   ASP A 339      -3.656   7.502 -22.430  1.00 10.00      A   
ATOM   3202  O   ASP A 339      -4.110   6.975 -21.413  1.00 10.00      A   
ATOM   3203  N   LEU A 340      -2.422   7.991 -22.501  1.00 10.00      A   
ATOM   3204  HN  LEU A 340      -2.125   8.412 -23.331  1.00 10.00      A   
ATOM   3205  CA  LEU A 340      -1.506   7.930 -21.368  1.00 10.00      A   
ATOM   3206  CB  LEU A 340      -0.124   8.451 -21.771  1.00 10.00      A   
ATOM   3207  CG  LEU A 340       0.913   8.576 -20.652  1.00 10.00      A   
ATOM   3208  CD1 LEU A 340       1.259   7.212 -20.082  1.00 10.00      A   
ATOM   3209  CD2 LEU A 340       2.166   9.269 -21.159  1.00 10.00      A   
ATOM   3210  C   LEU A 340      -2.054   8.729 -20.191  1.00 10.00      A   
ATOM   3211  O   LEU A 340      -2.435   9.891 -20.340  1.00 10.00      A   
ATOM   3212  N   ARG A 341      -2.099   8.094 -19.027  1.00 10.00      A   
ATOM   3213  HN  ARG A 341      -1.768   7.168 -18.978  1.00 10.00      A   
ATOM   3214  CA  ARG A 341      -2.612   8.728 -17.820  1.00 10.00      A   
ATOM   3215  CB  ARG A 341      -3.667   7.837 -17.152  1.00 10.00      A   
ATOM   3216  CG  ARG A 341      -4.671   7.214 -18.104  1.00 10.00      A   
ATOM   3217  CD  ARG A 341      -5.758   8.197 -18.493  1.00 10.00      A   
ATOM   3218  NE  ARG A 341      -6.601   7.659 -19.554  1.00 10.00      A   
ATOM   3219  HE  ARG A 341      -6.199   7.593 -20.454  1.00 10.00      A   
ATOM   3220  CZ  ARG A 341      -7.851   7.238 -19.381  1.00 10.00      A   
ATOM   3221  NH1 ARG A 341      -8.420   7.284 -18.179  1.00 10.00      A   
ATOM   3222 HH11 ARG A 341      -9.403   6.951 -18.046  1.00 10.00      A   
ATOM   3223 HH12 ARG A 341      -7.888   7.650 -17.364  1.00 10.00      A   
ATOM   3224  NH2 ARG A 341      -8.524   6.767 -20.418  1.00 10.00      A   
ATOM   3225 HH21 ARG A 341      -8.063   6.731 -21.363  1.00 10.00      A   
ATOM   3226 HH22 ARG A 341      -9.504   6.432 -20.308  1.00 10.00      A   
ATOM   3227  C   ARG A 341      -1.493   8.982 -16.823  1.00 10.00      A   
ATOM   3228  O   ARG A 341      -1.436  10.041 -16.189  1.00 10.00      A   
ATOM   3229  N   GLU A 342      -0.609   8.003 -16.686  1.00 10.00      A   
ATOM   3230  HN  GLU A 342      -0.694   7.198 -17.240  1.00 10.00      A   
ATOM   3231  CA  GLU A 342       0.491   8.096 -15.741  1.00 10.00      A   
ATOM   3232  CB  GLU A 342       0.233   7.163 -14.558  1.00 10.00      A   
ATOM   3233  CG  GLU A 342       1.259   7.279 -13.447  1.00 10.00      A   
ATOM   3234  CD  GLU A 342       1.118   6.184 -12.421  1.00 10.00      A   
ATOM   3235  OE1 GLU A 342       0.285   6.328 -11.503  1.00 10.00      A   
ATOM   3236  OE2 GLU A 342       1.856   5.184 -12.516  1.00 10.00      A   
ATOM   3237  C   GLU A 342       1.824   7.747 -16.384  1.00 10.00      A   
ATOM   3238  O   GLU A 342       1.965   6.703 -17.026  1.00 10.00      A   
ATOM   3239  N   LEU A 343       2.795   8.625 -16.194  1.00 10.00      A   
ATOM   3240  HN  LEU A 343       2.607   9.437 -15.668  1.00 10.00      A   
ATOM   3241  CA  LEU A 343       4.133   8.430 -16.732  1.00 10.00      A   
ATOM   3242  CB  LEU A 343       4.397   9.403 -17.888  1.00 10.00      A   
ATOM   3243  CG  LEU A 343       5.746   9.262 -18.602  1.00 10.00      A   
ATOM   3244  CD1 LEU A 343       5.932   7.853 -19.143  1.00 10.00      A   
ATOM   3245  CD2 LEU A 343       5.884  10.290 -19.715  1.00 10.00      A   
ATOM   3246  C   LEU A 343       5.170   8.623 -15.632  1.00 10.00      A   
ATOM   3247  O   LEU A 343       5.352   9.727 -15.117  1.00 10.00      A   
ATOM   3248  N   ARG A 344       5.833   7.540 -15.262  1.00 10.00      A   
ATOM   3249  HN  ARG A 344       5.647   6.686 -15.714  1.00 10.00      A   
ATOM   3250  CA  ARG A 344       6.850   7.586 -14.220  1.00 10.00      A   
ATOM   3251  CB  ARG A 344       6.505   6.630 -13.070  1.00 10.00      A   
ATOM   3252  CG  ARG A 344       5.160   6.913 -12.415  1.00 10.00      A   
ATOM   3253  CD  ARG A 344       5.025   6.221 -11.064  1.00 10.00      A   
ATOM   3254  NE  ARG A 344       3.617   6.065 -10.686  1.00 10.00      A   
ATOM   3255  HE  ARG A 344       2.988   5.788 -11.403  1.00 10.00      A   
ATOM   3256  CZ  ARG A 344       3.123   6.238  -9.456  1.00 10.00      A   
ATOM   3257  NH1 ARG A 344       3.907   6.571  -8.441  1.00 10.00      A   
ATOM   3258 HH11 ARG A 344       4.929   6.697  -8.584  1.00 10.00      A   
ATOM   3259 HH12 ARG A 344       3.497   6.702  -7.484  1.00 10.00      A   
ATOM   3260  NH2 ARG A 344       1.824   6.113  -9.259  1.00 10.00      A   
ATOM   3261 HH21 ARG A 344       1.187   5.881 -10.063  1.00 10.00      A   
ATOM   3262 HH22 ARG A 344       1.421   6.250  -8.303  1.00 10.00      A   
ATOM   3263  C   ARG A 344       8.220   7.259 -14.804  1.00 10.00      A   
ATOM   3264  O   ARG A 344       8.472   6.132 -15.236  1.00 10.00      A   
ATOM   3265  N   VAL A 345       9.094   8.253 -14.836  1.00 10.00      A   
ATOM   3266  HN  VAL A 345       8.832   9.134 -14.485  1.00 10.00      A   
ATOM   3267  CA  VAL A 345      10.436   8.078 -15.375  1.00 10.00      A   
ATOM   3268  CB  VAL A 345      10.777   9.178 -16.404  1.00 10.00      A   
ATOM   3269  CG1 VAL A 345      12.207   9.034 -16.907  1.00 10.00      A   
ATOM   3270  CG2 VAL A 345       9.795   9.142 -17.568  1.00 10.00      A   
ATOM   3271  C   VAL A 345      11.474   8.075 -14.257  1.00 10.00      A   
ATOM   3272  O   VAL A 345      11.696   9.090 -13.590  1.00 10.00      A   
ATOM   3273  N   PHE A 346      12.099   6.923 -14.057  1.00 10.00      A   
ATOM   3274  HN  PHE A 346      11.877   6.154 -14.632  1.00 10.00      A   
ATOM   3275  CA  PHE A 346      13.111   6.761 -13.024  1.00 10.00      A   
ATOM   3276  CB  PHE A 346      13.008   5.372 -12.392  1.00 10.00      A   
ATOM   3277  CG  PHE A 346      11.674   5.091 -11.760  1.00 10.00      A   
ATOM   3278  CD1 PHE A 346      10.725   4.327 -12.423  1.00 10.00      A   
ATOM   3279  CD2 PHE A 346      11.368   5.589 -10.507  1.00 10.00      A   
ATOM   3280  CE1 PHE A 346       9.498   4.064 -11.845  1.00 10.00      A   
ATOM   3281  CE2 PHE A 346      10.142   5.331  -9.922  1.00 10.00      A   
ATOM   3282  CZ  PHE A 346       9.205   4.566 -10.593  1.00 10.00      A   
ATOM   3283  C   PHE A 346      14.508   6.969 -13.598  1.00 10.00      A   
ATOM   3284  O   PHE A 346      14.796   6.550 -14.718  1.00 10.00      A   
ATOM   3285  N   PRO A 347      15.399   7.620 -12.841  1.00 10.00      A   
ATOM   3286  CA  PRO A 347      16.764   7.880 -13.292  1.00 10.00      A   
ATOM   3287  CB  PRO A 347      17.260   8.947 -12.321  1.00 10.00      A   
ATOM   3288  CG  PRO A 347      16.475   8.720 -11.074  1.00 10.00      A   
ATOM   3289  CD  PRO A 347      15.147   8.147 -11.489  1.00 10.00      A   
ATOM   3290  C   PRO A 347      17.640   6.636 -13.203  1.00 10.00      A   
ATOM   3291  O   PRO A 347      17.607   5.907 -12.210  1.00 10.00      A   
ATOM   3292  N   SER A 348      18.406   6.387 -14.253  1.00 10.00      A   
ATOM   3293  HN  SER A 348      18.360   6.986 -15.035  1.00 10.00      A   
ATOM   3294  CA  SER A 348      19.299   5.241 -14.293  1.00 10.00      A   
ATOM   3295  CB  SER A 348      19.942   5.123 -15.673  1.00 10.00      A   
ATOM   3296  OG  SER A 348      20.283   6.403 -16.181  1.00 10.00      A   
ATOM   3297  HG  SER A 348      19.488   6.810 -16.573  1.00 10.00      A   
ATOM   3298  C   SER A 348      20.375   5.366 -13.225  1.00 10.00      A   
ATOM   3299  O   SER A 348      20.486   4.518 -12.339  1.00 10.00      A   
ATOM   3300  N   GLU A 349      21.154   6.435 -13.308  1.00 10.00      A   
ATOM   3301  HN  GLU A 349      21.001   7.080 -14.033  1.00 10.00      A   
ATOM   3302  CA  GLU A 349      22.220   6.684 -12.352  1.00 10.00      A   
ATOM   3303  CB  GLU A 349      23.590   6.397 -12.970  1.00 10.00      A   
ATOM   3304  CG  GLU A 349      23.811   4.938 -13.334  1.00 10.00      A   
ATOM   3305  CD  GLU A 349      25.194   4.678 -13.878  1.00 10.00      A   
ATOM   3306  OE1 GLU A 349      26.099   4.379 -13.078  1.00 10.00      A   
ATOM   3307  OE2 GLU A 349      25.384   4.779 -15.110  1.00 10.00      A   
ATOM   3308  C   GLU A 349      22.155   8.115 -11.834  1.00 10.00      A   
ATOM   3309  O   GLU A 349      22.904   8.985 -12.280  1.00 10.00      A   
ATOM   3310  N   PRO A 350      21.258   8.376 -10.868  1.00 10.00      A   
ATOM   3311  CA  PRO A 350      21.091   9.710 -10.277  1.00 10.00      A   
ATOM   3312  CB  PRO A 350      19.772   9.587  -9.512  1.00 10.00      A   
ATOM   3313  CG  PRO A 350      19.689   8.146  -9.148  1.00 10.00      A   
ATOM   3314  CD  PRO A 350      20.334   7.389 -10.275  1.00 10.00      A   
ATOM   3315  C   PRO A 350      22.227  10.043  -9.314  1.00 10.00      A   
ATOM   3316  O   PRO A 350      22.199  11.055  -8.618  1.00 10.00      A   
ATOM   3317  N   PHE A 351      23.220   9.169  -9.277  1.00 10.00      A   
ATOM   3318  HN  PHE A 351      23.175   8.378  -9.850  1.00 10.00      A   
ATOM   3319  CA  PHE A 351      24.375   9.349  -8.417  1.00 10.00      A   
ATOM   3320  CB  PHE A 351      24.863   7.991  -7.915  1.00 10.00      A   
ATOM   3321  CG  PHE A 351      23.753   7.010  -7.664  1.00 10.00      A   
ATOM   3322  CD1 PHE A 351      23.649   5.858  -8.423  1.00 10.00      A   
ATOM   3323  CD2 PHE A 351      22.810   7.244  -6.671  1.00 10.00      A   
ATOM   3324  CE1 PHE A 351      22.630   4.955  -8.202  1.00 10.00      A   
ATOM   3325  CE2 PHE A 351      21.787   6.344  -6.444  1.00 10.00      A   
ATOM   3326  CZ  PHE A 351      21.699   5.199  -7.211  1.00 10.00      A   
ATOM   3327  C   PHE A 351      25.481  10.051  -9.189  1.00 10.00      A   
ATOM   3328  O   PHE A 351      26.522  10.396  -8.636  1.00 10.00      A   
ATOM   3329  N   VAL A 352      25.242  10.249 -10.475  1.00 10.00      A   
ATOM   3330  HN  VAL A 352      24.396   9.933 -10.853  1.00 10.00      A   
ATOM   3331  CA  VAL A 352      26.193  10.920 -11.345  1.00 10.00      A   
ATOM   3332  CB  VAL A 352      26.424  10.105 -12.636  1.00 10.00      A   
ATOM   3333  CG1 VAL A 352      27.506  10.739 -13.494  1.00 10.00      A   
ATOM   3334  CG2 VAL A 352      26.775   8.661 -12.306  1.00 10.00      A   
ATOM   3335  C   VAL A 352      25.650  12.297 -11.706  1.00 10.00      A   
ATOM   3336  O   VAL A 352      24.490  12.422 -12.106  1.00 10.00      A   
ATOM   3337  N   MET A 353      26.478  13.322 -11.542  1.00 10.00      A   
ATOM   3338  HN  MET A 353      27.390  13.155 -11.208  1.00 10.00      A   
ATOM   3339  CA  MET A 353      26.071  14.688 -11.847  1.00 10.00      A   
ATOM   3340  CB  MET A 353      27.124  15.690 -11.374  1.00 10.00      A   
ATOM   3341  CG  MET A 353      26.733  17.145 -11.582  1.00 10.00      A   
ATOM   3342  SD  MET A 353      28.041  18.293 -11.106  1.00 10.00      A   
ATOM   3343  CE  MET A 353      27.238  19.865 -11.419  1.00 10.00      A   
ATOM   3344  C   MET A 353      25.803  14.872 -13.338  1.00 10.00      A   
ATOM   3345  O   MET A 353      24.743  15.366 -13.728  1.00 10.00      A   
ATOM   3346  N   GLU A 354      26.758  14.469 -14.166  1.00 10.00      A   
ATOM   3347  HN  GLU A 354      27.577  14.070 -13.796  1.00 10.00      A   
ATOM   3348  CA  GLU A 354      26.616  14.599 -15.612  1.00 10.00      A   
ATOM   3349  CB  GLU A 354      27.966  14.394 -16.300  1.00 10.00      A   
ATOM   3350  CG  GLU A 354      29.065  15.324 -15.813  1.00 10.00      A   
ATOM   3351  CD  GLU A 354      28.658  16.785 -15.823  1.00 10.00      A   
ATOM   3352  OE1 GLU A 354      28.569  17.383 -16.918  1.00 10.00      A   
ATOM   3353  OE2 GLU A 354      28.435  17.348 -14.731  1.00 10.00      A   
ATOM   3354  C   GLU A 354      25.589  13.600 -16.148  1.00 10.00      A   
ATOM   3355  O   GLU A 354      25.484  12.485 -15.641  1.00 10.00      A   
ATOM   3356  N   PRO A 355      24.808  13.993 -17.171  1.00 10.00      A   
ATOM   3357  CA  PRO A 355      23.784  13.131 -17.769  1.00 10.00      A   
ATOM   3358  CB  PRO A 355      22.910  14.107 -18.578  1.00 10.00      A   
ATOM   3359  CG  PRO A 355      23.442  15.476 -18.292  1.00 10.00      A   
ATOM   3360  CD  PRO A 355      24.857  15.300 -17.831  1.00 10.00      A   
ATOM   3361  C   PRO A 355      24.386  12.088 -18.708  1.00 10.00      A   
ATOM   3362  O   PRO A 355      25.206  12.417 -19.570  1.00 10.00      A   
ATOM   3363  N   ASN A 356      23.975  10.835 -18.537  1.00 10.00      A   
ATOM   3364  HN  ASN A 356      23.333  10.632 -17.817  1.00 10.00      A   
ATOM   3365  CA  ASN A 356      24.469   9.751 -19.380  1.00 10.00      A   
ATOM   3366  CB  ASN A 356      24.464   8.392 -18.652  1.00 10.00      A   
ATOM   3367  CG  ASN A 356      23.094   7.907 -18.190  1.00 10.00      A   
ATOM   3368  OD1 ASN A 356      22.084   8.101 -18.861  1.00 10.00      A   
ATOM   3369  ND2 ASN A 356      23.052   7.271 -17.027  1.00 10.00      A   
ATOM   3370 HD21 ASN A 356      23.894   7.149 -16.535  1.00 10.00      A   
ATOM   3371 HD22 ASN A 356      22.181   6.945 -16.704  1.00 10.00      A   
ATOM   3372  C   ASN A 356      23.729   9.686 -20.713  1.00 10.00      A   
ATOM   3373  O   ASN A 356      24.249   9.156 -21.696  1.00 10.00      A   
ATOM   3374  N   VAL A 357      22.527  10.247 -20.749  1.00 10.00      A   
ATOM   3375  HN  VAL A 357      22.175  10.674 -19.937  1.00 10.00      A   
ATOM   3376  CA  VAL A 357      21.716  10.257 -21.962  1.00 10.00      A   
ATOM   3377  CB  VAL A 357      20.517   9.285 -21.873  1.00 10.00      A   
ATOM   3378  CG1 VAL A 357      20.980   7.838 -21.969  1.00 10.00      A   
ATOM   3379  CG2 VAL A 357      19.718   9.519 -20.598  1.00 10.00      A   
ATOM   3380  C   VAL A 357      21.201  11.662 -22.258  1.00 10.00      A   
ATOM   3381  O   VAL A 357      21.334  12.567 -21.431  1.00 10.00      A   
ATOM   3382  N   ALA A 358      20.602  11.833 -23.430  1.00 10.00      A   
ATOM   3383  HN  ALA A 358      20.512  11.063 -24.040  1.00 10.00      A   
ATOM   3384  CA  ALA A 358      20.065  13.126 -23.836  1.00 10.00      A   
ATOM   3385  CB  ALA A 358      20.079  13.259 -25.353  1.00 10.00      A   
ATOM   3386  C   ALA A 358      18.656  13.313 -23.284  1.00 10.00      A   
ATOM   3387  O   ALA A 358      17.665  13.217 -24.012  1.00 10.00      A   
ATOM   3388  N   LEU A 359      18.583  13.572 -21.991  1.00 10.00      A   
ATOM   3389  HN  LEU A 359      19.416  13.634 -21.470  1.00 10.00      A   
ATOM   3390  CA  LEU A 359      17.312  13.762 -21.318  1.00 10.00      A   
ATOM   3391  CB  LEU A 359      17.143  12.693 -20.236  1.00 10.00      A   
ATOM   3392  CG  LEU A 359      15.755  12.581 -19.613  1.00 10.00      A   
ATOM   3393  CD1 LEU A 359      15.012  11.393 -20.199  1.00 10.00      A   
ATOM   3394  CD2 LEU A 359      15.860  12.465 -18.102  1.00 10.00      A   
ATOM   3395  C   LEU A 359      17.246  15.145 -20.683  1.00 10.00      A   
ATOM   3396  O   LEU A 359      18.038  15.470 -19.797  1.00 10.00      A   
ATOM   3397  N   THR A 360      16.315  15.960 -21.143  1.00 10.00      A   
ATOM   3398  HN  THR A 360      15.712  15.651 -21.861  1.00 10.00      A   
ATOM   3399  CA  THR A 360      16.147  17.301 -20.613  1.00 10.00      A   
ATOM   3400  CB  THR A 360      16.436  18.366 -21.696  1.00 10.00      A   
ATOM   3401  OG1 THR A 360      15.494  18.238 -22.769  1.00 10.00      A   
ATOM   3402  HG1 THR A 360      15.631  17.386 -23.218  1.00 10.00      A   
ATOM   3403  CG2 THR A 360      17.849  18.214 -22.247  1.00 10.00      A   
ATOM   3404  C   THR A 360      14.721  17.473 -20.090  1.00 10.00      A   
ATOM   3405  O   THR A 360      14.115  16.516 -19.607  1.00 10.00      A   
ATOM   3406  N   GLU A 361      14.196  18.689 -20.165  1.00 10.00      A   
ATOM   3407  HN  GLU A 361      14.743  19.430 -20.517  1.00 10.00      A   
ATOM   3408  CA  GLU A 361      12.839  18.967 -19.727  1.00 10.00      A   
ATOM   3409  CB  GLU A 361      12.796  20.268 -18.914  1.00 10.00      A   
ATOM   3410  CG  GLU A 361      13.092  21.523 -19.720  1.00 10.00      A   
ATOM   3411  CD  GLU A 361      14.571  21.832 -19.798  1.00 10.00      A   
ATOM   3412  OE1 GLU A 361      15.286  21.141 -20.554  1.00 10.00      A   
ATOM   3413  OE2 GLU A 361      15.020  22.767 -19.107  1.00 10.00      A   
ATOM   3414  C   GLU A 361      11.925  19.078 -20.945  1.00 10.00      A   
ATOM   3415  O   GLU A 361      10.703  19.186 -20.822  1.00 10.00      A   
ATOM   3416  N   GLN A 362      12.542  19.042 -22.127  1.00 10.00      A   
ATOM   3417  HN  GLN A 362      13.521  18.943 -22.144  1.00 10.00      A   
ATOM   3418  CA  GLN A 362      11.821  19.144 -23.388  1.00 10.00      A   
ATOM   3419  CB  GLN A 362      12.797  19.174 -24.566  1.00 10.00      A   
ATOM   3420  CG  GLN A 362      12.129  19.289 -25.925  1.00 10.00      A   
ATOM   3421  CD  GLN A 362      11.290  20.544 -26.057  1.00 10.00      A   
ATOM   3422  OE1 GLN A 362      11.776  21.586 -26.497  1.00 10.00      A   
ATOM   3423  NE2 GLN A 362      10.023  20.454 -25.676  1.00 10.00      A   
ATOM   3424 HE21 GLN A 362       9.703  19.589 -25.334  1.00 10.00      A   
ATOM   3425 HE22 GLN A 362       9.454  21.253 -25.753  1.00 10.00      A   
ATOM   3426  C   GLN A 362      10.826  18.002 -23.552  1.00 10.00      A   
ATOM   3427  O   GLN A 362       9.690  18.218 -23.981  1.00 10.00      A   
ATOM   3428  N   GLY A 363      11.256  16.797 -23.190  1.00 10.00      A   
ATOM   3429  HN  GLY A 363      12.168  16.698 -22.839  1.00 10.00      A   
ATOM   3430  CA  GLY A 363      10.396  15.633 -23.296  1.00 10.00      A   
ATOM   3431  C   GLY A 363       9.097  15.823 -22.541  1.00 10.00      A   
ATOM   3432  O   GLY A 363       8.021  15.583 -23.084  1.00 10.00      A   
ATOM   3433  N   LEU A 364       9.209  16.280 -21.299  1.00 10.00      A   
ATOM   3434  HN  LEU A 364      10.106  16.452 -20.939  1.00 10.00      A   
ATOM   3435  CA  LEU A 364       8.051  16.528 -20.448  1.00 10.00      A   
ATOM   3436  CB  LEU A 364       8.486  17.203 -19.145  1.00 10.00      A   
ATOM   3437  CG  LEU A 364       9.080  16.288 -18.074  1.00 10.00      A   
ATOM   3438  CD1 LEU A 364      10.209  16.992 -17.336  1.00 10.00      A   
ATOM   3439  CD2 LEU A 364       7.999  15.846 -17.098  1.00 10.00      A   
ATOM   3440  C   LEU A 364       7.031  17.409 -21.153  1.00 10.00      A   
ATOM   3441  O   LEU A 364       5.859  17.048 -21.250  1.00 10.00      A   
ATOM   3442  N   VAL A 365       7.498  18.548 -21.661  1.00 10.00      A   
ATOM   3443  HN  VAL A 365       8.451  18.754 -21.562  1.00 10.00      A   
ATOM   3444  CA  VAL A 365       6.643  19.502 -22.358  1.00 10.00      A   
ATOM   3445  CB  VAL A 365       7.446  20.742 -22.816  1.00 10.00      A   
ATOM   3446  CG1 VAL A 365       6.538  21.768 -23.476  1.00 10.00      A   
ATOM   3447  CG2 VAL A 365       8.190  21.362 -21.644  1.00 10.00      A   
ATOM   3448  C   VAL A 365       5.963  18.857 -23.566  1.00 10.00      A   
ATOM   3449  O   VAL A 365       4.761  19.039 -23.789  1.00 10.00      A   
ATOM   3450  N   SER A 366       6.731  18.090 -24.329  1.00 10.00      A   
ATOM   3451  HN  SER A 366       7.679  17.964 -24.089  1.00 10.00      A   
ATOM   3452  CA  SER A 366       6.204  17.428 -25.512  1.00 10.00      A   
ATOM   3453  CB  SER A 366       7.341  16.826 -26.337  1.00 10.00      A   
ATOM   3454  OG  SER A 366       8.286  17.826 -26.683  1.00 10.00      A   
ATOM   3455  HG  SER A 366       7.863  18.691 -26.637  1.00 10.00      A   
ATOM   3456  C   SER A 366       5.158  16.371 -25.158  1.00 10.00      A   
ATOM   3457  O   SER A 366       4.183  16.184 -25.889  1.00 10.00      A   
ATOM   3458  N   VAL A 367       5.340  15.702 -24.021  1.00 10.00      A   
ATOM   3459  HN  VAL A 367       6.120  15.906 -23.459  1.00 10.00      A   
ATOM   3460  CA  VAL A 367       4.402  14.675 -23.591  1.00 10.00      A   
ATOM   3461  CB  VAL A 367       5.005  13.721 -22.534  1.00 10.00      A   
ATOM   3462  CG1 VAL A 367       4.019  12.619 -22.186  1.00 10.00      A   
ATOM   3463  CG2 VAL A 367       6.296  13.107 -23.047  1.00 10.00      A   
ATOM   3464  C   VAL A 367       3.100  15.294 -23.084  1.00 10.00      A   
ATOM   3465  O   VAL A 367       2.013  14.784 -23.370  1.00 10.00      A   
ATOM   3466  N   SER A 368       3.204  16.411 -22.359  1.00 10.00      A   
ATOM   3467  HN  SER A 368       4.097  16.781 -22.161  1.00 10.00      A   
ATOM   3468  CA  SER A 368       2.019  17.087 -21.841  1.00 10.00      A   
ATOM   3469  CB  SER A 368       2.401  18.213 -20.877  1.00 10.00      A   
ATOM   3470  OG  SER A 368       3.655  18.780 -21.213  1.00 10.00      A   
ATOM   3471  HG  SER A 368       3.665  19.021 -22.147  1.00 10.00      A   
ATOM   3472  C   SER A 368       1.151  17.622 -22.980  1.00 10.00      A   
ATOM   3473  O   SER A 368      -0.066  17.759 -22.836  1.00 10.00      A   
ATOM   3474  N   MET A 369       1.788  17.924 -24.109  1.00 10.00      A   
ATOM   3475  HN  MET A 369       2.760  17.804 -24.155  1.00 10.00      A   
ATOM   3476  CA  MET A 369       1.078  18.429 -25.280  1.00 10.00      A   
ATOM   3477  CB  MET A 369       2.015  19.251 -26.172  1.00 10.00      A   
ATOM   3478  CG  MET A 369       2.220  20.688 -25.728  1.00 10.00      A   
ATOM   3479  SD  MET A 369       2.900  21.717 -27.045  1.00 10.00      A   
ATOM   3480  CE  MET A 369       3.041  23.290 -26.207  1.00 10.00      A   
ATOM   3481  C   MET A 369       0.512  17.273 -26.091  1.00 10.00      A   
ATOM   3482  O   MET A 369      -0.505  17.414 -26.770  1.00 10.00      A   
ATOM   3483  N   GLY A 370       1.183  16.133 -26.015  1.00 10.00      A   
ATOM   3484  HN  GLY A 370       1.983  16.085 -25.450  1.00 10.00      A   
ATOM   3485  CA  GLY A 370       0.753  14.965 -26.748  1.00 10.00      A   
ATOM   3486  C   GLY A 370      -0.403  14.249 -26.083  1.00 10.00      A   
ATOM   3487  O   GLY A 370      -1.460  14.082 -26.689  1.00 10.00      A   
ATOM   3488  N   CYS A 371      -0.217  13.854 -24.834  1.00 10.00      A   
ATOM   3489  HN  CYS A 371       0.638  14.058 -24.386  1.00 10.00      A   
ATOM   3490  CA  CYS A 371      -1.247  13.136 -24.098  1.00 10.00      A   
ATOM   3491  CB  CYS A 371      -0.595  12.120 -23.165  1.00 10.00      A   
ATOM   3492  SG  CYS A 371       0.815  11.262 -23.903  1.00 10.00      A   
ATOM   3493  HG  CYS A 371       0.351  10.235 -24.603  1.00 10.00      A   
ATOM   3494  C   CYS A 371      -2.146  14.089 -23.310  1.00 10.00      A   
ATOM   3495  O   CYS A 371      -1.687  14.771 -22.397  1.00 10.00      A   
ATOM   3496  N   PRO A 372      -3.442  14.147 -23.661  1.00 10.00      A   
ATOM   3497  CA  PRO A 372      -4.406  15.023 -22.991  1.00 10.00      A   
ATOM   3498  CB  PRO A 372      -5.505  15.174 -24.043  1.00 10.00      A   
ATOM   3499  CG  PRO A 372      -5.480  13.889 -24.802  1.00 10.00      A   
ATOM   3500  CD  PRO A 372      -4.061  13.381 -24.759  1.00 10.00      A   
ATOM   3501  C   PRO A 372      -4.986  14.405 -21.718  1.00 10.00      A   
ATOM   3502  O   PRO A 372      -5.627  15.091 -20.923  1.00 10.00      A   
ATOM   3503  N   LYS A 373      -4.746  13.115 -21.518  1.00 10.00      A   
ATOM   3504  HN  LYS A 373      -4.197  12.626 -22.165  1.00 10.00      A   
ATOM   3505  CA  LYS A 373      -5.275  12.415 -20.351  1.00 10.00      A   
ATOM   3506  CB  LYS A 373      -5.862  11.063 -20.763  1.00 10.00      A   
ATOM   3507  CG  LYS A 373      -7.132  11.170 -21.590  1.00 10.00      A   
ATOM   3508  CD  LYS A 373      -8.275  11.767 -20.782  1.00 10.00      A   
ATOM   3509  CE  LYS A 373      -9.315  12.410 -21.689  1.00 10.00      A   
ATOM   3510  NZ  LYS A 373      -9.997  11.422 -22.568  1.00 10.00      A   
ATOM   3511  HZ1 LYS A 373     -10.520  11.914 -23.321  1.00 10.00      A   
ATOM   3512  HZ2 LYS A 373     -10.668  10.849 -22.018  1.00 10.00      A   
ATOM   3513  HZ3 LYS A 373      -9.299  10.790 -23.006  1.00 10.00      A   
ATOM   3514  C   LYS A 373      -4.221  12.229 -19.271  1.00 10.00      A   
ATOM   3515  O   LYS A 373      -4.443  11.519 -18.284  1.00 10.00      A   
ATOM   3516  N   LEU A 374      -3.074  12.866 -19.462  1.00 10.00      A   
ATOM   3517  HN  LEU A 374      -2.963  13.414 -20.266  1.00 10.00      A   
ATOM   3518  CA  LEU A 374      -1.977  12.773 -18.512  1.00 10.00      A   
ATOM   3519  CB  LEU A 374      -0.683  13.283 -19.149  1.00 10.00      A   
ATOM   3520  CG  LEU A 374       0.491  12.306 -19.196  1.00 10.00      A   
ATOM   3521  CD1 LEU A 374       1.714  12.999 -19.764  1.00 10.00      A   
ATOM   3522  CD2 LEU A 374       0.793  11.747 -17.816  1.00 10.00      A   
ATOM   3523  C   LEU A 374      -2.284  13.594 -17.269  1.00 10.00      A   
ATOM   3524  O   LEU A 374      -2.487  14.805 -17.356  1.00 10.00      A   
ATOM   3525  N   GLU A 375      -2.335  12.930 -16.123  1.00 10.00      A   
ATOM   3526  HN  GLU A 375      -2.188  11.960 -16.125  1.00 10.00      A   
ATOM   3527  CA  GLU A 375      -2.613  13.608 -14.866  1.00 10.00      A   
ATOM   3528  CB  GLU A 375      -4.059  13.387 -14.420  1.00 10.00      A   
ATOM   3529  CG  GLU A 375      -4.429  11.936 -14.167  1.00 10.00      A   
ATOM   3530  CD  GLU A 375      -5.790  11.812 -13.527  1.00 10.00      A   
ATOM   3531  OE1 GLU A 375      -5.864  11.776 -12.279  1.00 10.00      A   
ATOM   3532  OE2 GLU A 375      -6.794  11.777 -14.266  1.00 10.00      A   
ATOM   3533  C   GLU A 375      -1.637  13.194 -13.771  1.00 10.00      A   
ATOM   3534  O   GLU A 375      -1.559  13.841 -12.725  1.00 10.00      A   
ATOM   3535  N   SER A 376      -0.895  12.121 -14.012  1.00 10.00      A   
ATOM   3536  HN  SER A 376      -1.000  11.639 -14.861  1.00 10.00      A   
ATOM   3537  CA  SER A 376       0.078  11.639 -13.047  1.00 10.00      A   
ATOM   3538  CB  SER A 376      -0.310  10.249 -12.546  1.00 10.00      A   
ATOM   3539  OG  SER A 376      -1.654  10.226 -12.092  1.00 10.00      A   
ATOM   3540  HG  SER A 376      -1.825   9.387 -11.644  1.00 10.00      A   
ATOM   3541  C   SER A 376       1.467  11.619 -13.678  1.00 10.00      A   
ATOM   3542  O   SER A 376       1.777  10.753 -14.502  1.00 10.00      A   
ATOM   3543  N   VAL A 377       2.296  12.582 -13.299  1.00 10.00      A   
ATOM   3544  HN  VAL A 377       1.995  13.241 -12.629  1.00 10.00      A   
ATOM   3545  CA  VAL A 377       3.641  12.689 -13.844  1.00 10.00      A   
ATOM   3546  CB  VAL A 377       3.824  14.029 -14.600  1.00 10.00      A   
ATOM   3547  CG1 VAL A 377       5.286  14.288 -14.936  1.00 10.00      A   
ATOM   3548  CG2 VAL A 377       2.981  14.050 -15.864  1.00 10.00      A   
ATOM   3549  C   VAL A 377       4.708  12.572 -12.761  1.00 10.00      A   
ATOM   3550  O   VAL A 377       4.620  13.216 -11.717  1.00 10.00      A   
ATOM   3551  N   LEU A 378       5.695  11.723 -13.013  1.00 10.00      A   
ATOM   3552  HN  LEU A 378       5.670  11.205 -13.851  1.00 10.00      A   
ATOM   3553  CA  LEU A 378       6.818  11.526 -12.103  1.00 10.00      A   
ATOM   3554  CB  LEU A 378       6.735  10.162 -11.412  1.00 10.00      A   
ATOM   3555  CG  LEU A 378       7.952   9.754 -10.573  1.00 10.00      A   
ATOM   3556  CD1 LEU A 378       8.117  10.676  -9.378  1.00 10.00      A   
ATOM   3557  CD2 LEU A 378       7.830   8.311 -10.114  1.00 10.00      A   
ATOM   3558  C   LEU A 378       8.099  11.614 -12.919  1.00 10.00      A   
ATOM   3559  O   LEU A 378       8.314  10.803 -13.824  1.00 10.00      A   
ATOM   3560  N   TYR A 379       8.943  12.589 -12.612  1.00 10.00      A   
ATOM   3561  HN  TYR A 379       8.737  13.196 -11.863  1.00 10.00      A   
ATOM   3562  CA  TYR A 379      10.168  12.774 -13.366  1.00 10.00      A   
ATOM   3563  CB  TYR A 379       9.952  13.862 -14.417  1.00 10.00      A   
ATOM   3564  CG  TYR A 379      10.634  13.583 -15.729  1.00 10.00      A   
ATOM   3565  CD1 TYR A 379      10.005  12.827 -16.703  1.00 10.00      A   
ATOM   3566  CD2 TYR A 379      11.905  14.074 -15.992  1.00 10.00      A   
ATOM   3567  CE1 TYR A 379      10.620  12.566 -17.906  1.00 10.00      A   
ATOM   3568  CE2 TYR A 379      12.528  13.818 -17.197  1.00 10.00      A   
ATOM   3569  CZ  TYR A 379      11.880  13.064 -18.150  1.00 10.00      A   
ATOM   3570  OH  TYR A 379      12.495  12.801 -19.347  1.00 10.00      A   
ATOM   3571  HH  TYR A 379      11.921  13.069 -20.074  1.00 10.00      A   
ATOM   3572  C   TYR A 379      11.347  13.159 -12.489  1.00 10.00      A   
ATOM   3573  O   TYR A 379      11.223  13.980 -11.578  1.00 10.00      A   
ATOM   3574  N   PHE A 380      12.491  12.560 -12.788  1.00 10.00      A   
ATOM   3575  HN  PHE A 380      12.502  11.905 -13.517  1.00 10.00      A   
ATOM   3576  CA  PHE A 380      13.729  12.839 -12.068  1.00 10.00      A   
ATOM   3577  CB  PHE A 380      14.178  11.624 -11.249  1.00 10.00      A   
ATOM   3578  CG  PHE A 380      13.196  11.178 -10.200  1.00 10.00      A   
ATOM   3579  CD1 PHE A 380      12.510   9.983 -10.337  1.00 10.00      A   
ATOM   3580  CD2 PHE A 380      12.964  11.949  -9.074  1.00 10.00      A   
ATOM   3581  CE1 PHE A 380      11.613   9.564  -9.374  1.00 10.00      A   
ATOM   3582  CE2 PHE A 380      12.066  11.536  -8.109  1.00 10.00      A   
ATOM   3583  CZ  PHE A 380      11.390  10.343  -8.258  1.00 10.00      A   
ATOM   3584  C   PHE A 380      14.823  13.219 -13.065  1.00 10.00      A   
ATOM   3585  O   PHE A 380      15.570  12.363 -13.539  1.00 10.00      A   
ATOM   3586  N   CYS A 381      14.902  14.501 -13.398  1.00 10.00      A   
ATOM   3587  HN  CYS A 381      14.288  15.142 -12.992  1.00 10.00      A   
ATOM   3588  CA  CYS A 381      15.890  14.977 -14.353  1.00 10.00      A   
ATOM   3589  CB  CYS A 381      15.199  15.768 -15.466  1.00 10.00      A   
ATOM   3590  SG  CYS A 381      14.136  17.108 -14.879  1.00 10.00      A   
ATOM   3591  HG  CYS A 381      14.494  18.220 -15.518  1.00 10.00      A   
ATOM   3592  C   CYS A 381      16.970  15.822 -13.677  1.00 10.00      A   
ATOM   3593  O   CYS A 381      17.002  15.952 -12.453  1.00 10.00      A   
ATOM   3594  N   ARG A 382      17.857  16.388 -14.483  1.00 10.00      A   
ATOM   3595  HN  ARG A 382      17.783  16.239 -15.452  1.00 10.00      A   
ATOM   3596  CA  ARG A 382      18.942  17.217 -13.974  1.00 10.00      A   
ATOM   3597  CB  ARG A 382      20.278  16.747 -14.543  1.00 10.00      A   
ATOM   3598  CG  ARG A 382      20.776  15.445 -13.947  1.00 10.00      A   
ATOM   3599  CD  ARG A 382      21.779  14.772 -14.862  1.00 10.00      A   
ATOM   3600  NE  ARG A 382      22.407  13.622 -14.222  1.00 10.00      A   
ATOM   3601  HE  ARG A 382      23.119  13.807 -13.561  1.00 10.00      A   
ATOM   3602  CZ  ARG A 382      22.089  12.356 -14.490  1.00 10.00      A   
ATOM   3603  NH1 ARG A 382      21.153  12.077 -15.390  1.00 10.00      A   
ATOM   3604 HH11 ARG A 382      20.665  12.842 -15.893  1.00 10.00      A   
ATOM   3605 HH12 ARG A 382      20.905  11.082 -15.602  1.00 10.00      A   
ATOM   3606  NH2 ARG A 382      22.699  11.376 -13.850  1.00 10.00      A   
ATOM   3607 HH21 ARG A 382      22.456  10.379 -14.054  1.00 10.00      A   
ATOM   3608 HH22 ARG A 382      23.433  11.594 -13.140  1.00 10.00      A   
ATOM   3609  C   ARG A 382      18.719  18.688 -14.296  1.00 10.00      A   
ATOM   3610  O   ARG A 382      19.225  19.565 -13.602  1.00 10.00      A   
ATOM   3611  N   GLN A 383      17.968  18.956 -15.351  1.00 10.00      A   
ATOM   3612  HN  GLN A 383      17.591  18.216 -15.875  1.00 10.00      A   
ATOM   3613  CA  GLN A 383      17.687  20.329 -15.745  1.00 10.00      A   
ATOM   3614  CB  GLN A 383      18.393  20.703 -17.050  1.00 10.00      A   
ATOM   3615  CG  GLN A 383      18.021  19.844 -18.247  1.00 10.00      A   
ATOM   3616  CD  GLN A 383      18.707  20.308 -19.516  1.00 10.00      A   
ATOM   3617  OE1 GLN A 383      19.859  19.955 -19.773  1.00 10.00      A   
ATOM   3618  NE2 GLN A 383      17.998  21.075 -20.332  1.00 10.00      A   
ATOM   3619 HE21 GLN A 383      17.067  21.301 -20.077  1.00 10.00      A   
ATOM   3620 HE22 GLN A 383      18.418  21.387 -21.158  1.00 10.00      A   
ATOM   3621  C   GLN A 383      16.193  20.585 -15.843  1.00 10.00      A   
ATOM   3622  O   GLN A 383      15.406  19.672 -16.113  1.00 10.00      A   
ATOM   3623  N   MET A 384      15.817  21.829 -15.609  1.00 10.00      A   
ATOM   3624  HN  MET A 384      16.502  22.501 -15.400  1.00 10.00      A   
ATOM   3625  CA  MET A 384      14.427  22.243 -15.660  1.00 10.00      A   
ATOM   3626  CB  MET A 384      13.692  21.819 -14.381  1.00 10.00      A   
ATOM   3627  CG  MET A 384      12.259  22.325 -14.286  1.00 10.00      A   
ATOM   3628  SD  MET A 384      11.254  21.869 -15.715  1.00 10.00      A   
ATOM   3629  CE  MET A 384      11.266  20.083 -15.584  1.00 10.00      A   
ATOM   3630  C   MET A 384      14.357  23.751 -15.830  1.00 10.00      A   
ATOM   3631  O   MET A 384      15.091  24.490 -15.167  1.00 10.00      A   
ATOM   3632  N   THR A 385      13.501  24.202 -16.732  1.00 10.00      A   
ATOM   3633  HN  THR A 385      12.965  23.564 -17.248  1.00 10.00      A   
ATOM   3634  CA  THR A 385      13.339  25.622 -16.983  1.00 10.00      A   
ATOM   3635  CB  THR A 385      13.485  25.945 -18.480  1.00 10.00      A   
ATOM   3636  OG1 THR A 385      13.232  24.768 -19.255  1.00 10.00      A   
ATOM   3637  HG1 THR A 385      13.958  24.130 -19.120  1.00 10.00      A   
ATOM   3638  CG2 THR A 385      14.884  26.454 -18.781  1.00 10.00      A   
ATOM   3639  C   THR A 385      11.987  26.114 -16.475  1.00 10.00      A   
ATOM   3640  O   THR A 385      11.005  25.372 -16.482  1.00 10.00      A   
ATOM   3641  N   ASN A 386      11.951  27.366 -16.037  1.00 10.00      A   
ATOM   3642  HN  ASN A 386      12.779  27.903 -16.069  1.00 10.00      A   
ATOM   3643  CA  ASN A 386      10.732  27.977 -15.515  1.00 10.00      A   
ATOM   3644  CB  ASN A 386      11.008  29.413 -15.054  1.00 10.00      A   
ATOM   3645  CG  ASN A 386      11.257  29.519 -13.562  1.00 10.00      A   
ATOM   3646  OD1 ASN A 386      10.614  28.843 -12.760  1.00 10.00      A   
ATOM   3647  ND2 ASN A 386      12.203  30.362 -13.178  1.00 10.00      A   
ATOM   3648 HD21 ASN A 386      12.684  30.866 -13.867  1.00 10.00      A   
ATOM   3649 HD22 ASN A 386      12.389  30.446 -12.213  1.00 10.00      A   
ATOM   3650  C   ASN A 386       9.633  27.977 -16.565  1.00 10.00      A   
ATOM   3651  O   ASN A 386       8.488  27.621 -16.280  1.00 10.00      A   
ATOM   3652  N   ALA A 387       9.998  28.372 -17.781  1.00 10.00      A   
ATOM   3653  HN  ALA A 387      10.928  28.641 -17.932  1.00 10.00      A   
ATOM   3654  CA  ALA A 387       9.054  28.425 -18.890  1.00 10.00      A   
ATOM   3655  CB  ALA A 387       9.724  28.981 -20.137  1.00 10.00      A   
ATOM   3656  C   ALA A 387       8.450  27.051 -19.165  1.00 10.00      A   
ATOM   3657  O   ALA A 387       7.261  26.940 -19.463  1.00 10.00      A   
ATOM   3658  N   ALA A 388       9.271  26.009 -19.034  1.00 10.00      A   
ATOM   3659  HN  ALA A 388      10.200  26.163 -18.759  1.00 10.00      A   
ATOM   3660  CA  ALA A 388       8.824  24.644 -19.269  1.00 10.00      A   
ATOM   3661  CB  ALA A 388       9.997  23.681 -19.177  1.00 10.00      A   
ATOM   3662  C   ALA A 388       7.730  24.267 -18.278  1.00 10.00      A   
ATOM   3663  O   ALA A 388       6.671  23.780 -18.675  1.00 10.00      A   
ATOM   3664  N   LEU A 389       7.989  24.520 -16.994  1.00 10.00      A   
ATOM   3665  HN  LEU A 389       8.855  24.914 -16.751  1.00 10.00      A   
ATOM   3666  CA  LEU A 389       7.022  24.225 -15.939  1.00 10.00      A   
ATOM   3667  CB  LEU A 389       7.576  24.624 -14.568  1.00 10.00      A   
ATOM   3668  CG  LEU A 389       8.620  23.687 -13.956  1.00 10.00      A   
ATOM   3669  CD1 LEU A 389       9.272  24.334 -12.743  1.00 10.00      A   
ATOM   3670  CD2 LEU A 389       7.989  22.357 -13.578  1.00 10.00      A   
ATOM   3671  C   LEU A 389       5.713  24.959 -16.200  1.00 10.00      A   
ATOM   3672  O   LEU A 389       4.629  24.386 -16.072  1.00 10.00      A   
ATOM   3673  N   ILE A 390       5.824  26.227 -16.576  1.00 10.00      A   
ATOM   3674  HN  ILE A 390       6.720  26.626 -16.648  1.00 10.00      A   
ATOM   3675  CA  ILE A 390       4.653  27.042 -16.874  1.00 10.00      A   
ATOM   3676  CB  ILE A 390       5.053  28.499 -17.190  1.00 10.00      A   
ATOM   3677  CG1 ILE A 390       5.708  29.134 -15.957  1.00 10.00      A   
ATOM   3678  CG2 ILE A 390       3.844  29.313 -17.632  1.00 10.00      A   
ATOM   3679  CD1 ILE A 390       6.424  30.434 -16.244  1.00 10.00      A   
ATOM   3680  C   ILE A 390       3.873  26.442 -18.044  1.00 10.00      A   
ATOM   3681  O   ILE A 390       2.647  26.318 -17.990  1.00 10.00      A   
ATOM   3682  N   THR A 391       4.601  26.040 -19.079  1.00 10.00      A   
ATOM   3683  HN  THR A 391       5.576  26.143 -19.044  1.00 10.00      A   
ATOM   3684  CA  THR A 391       3.995  25.446 -20.260  1.00 10.00      A   
ATOM   3685  CB  THR A 391       5.048  25.161 -21.355  1.00 10.00      A   
ATOM   3686  OG1 THR A 391       5.752  26.373 -21.666  1.00 10.00      A   
ATOM   3687  HG1 THR A 391       5.953  26.844 -20.849  1.00 10.00      A   
ATOM   3688  CG2 THR A 391       4.388  24.636 -22.622  1.00 10.00      A   
ATOM   3689  C   THR A 391       3.257  24.156 -19.902  1.00 10.00      A   
ATOM   3690  O   THR A 391       2.102  23.974 -20.282  1.00 10.00      A   
ATOM   3691  N   ILE A 392       3.919  23.284 -19.143  1.00 10.00      A   
ATOM   3692  HN  ILE A 392       4.831  23.505 -18.846  1.00 10.00      A   
ATOM   3693  CA  ILE A 392       3.331  22.008 -18.733  1.00 10.00      A   
ATOM   3694  CB  ILE A 392       4.324  21.175 -17.890  1.00 10.00      A   
ATOM   3695  CG1 ILE A 392       5.575  20.833 -18.707  1.00 10.00      A   
ATOM   3696  CG2 ILE A 392       3.662  19.904 -17.376  1.00 10.00      A   
ATOM   3697  CD1 ILE A 392       6.706  20.261 -17.881  1.00 10.00      A   
ATOM   3698  C   ILE A 392       2.041  22.218 -17.939  1.00 10.00      A   
ATOM   3699  O   ILE A 392       1.041  21.537 -18.174  1.00 10.00      A   
ATOM   3700  N   ALA A 393       2.071  23.173 -17.013  1.00 10.00      A   
ATOM   3701  HN  ALA A 393       2.899  23.683 -16.883  1.00 10.00      A   
ATOM   3702  CA  ALA A 393       0.914  23.480 -16.176  1.00 10.00      A   
ATOM   3703  CB  ALA A 393       1.276  24.539 -15.151  1.00 10.00      A   
ATOM   3704  C   ALA A 393      -0.275  23.948 -17.007  1.00 10.00      A   
ATOM   3705  O   ALA A 393      -1.406  23.518 -16.788  1.00 10.00      A   
ATOM   3706  N   ARG A 394      -0.013  24.832 -17.959  1.00 10.00      A   
ATOM   3707  HN  ARG A 394       0.913  25.133 -18.090  1.00 10.00      A   
ATOM   3708  CA  ARG A 394      -1.067  25.361 -18.816  1.00 10.00      A   
ATOM   3709  CB  ARG A 394      -0.578  26.582 -19.600  1.00 10.00      A   
ATOM   3710  CG  ARG A 394      -0.031  27.705 -18.735  1.00 10.00      A   
ATOM   3711  CD  ARG A 394       0.180  28.975 -19.539  1.00 10.00      A   
ATOM   3712  NE  ARG A 394      -1.088  29.617 -19.888  1.00 10.00      A   
ATOM   3713  HE  ARG A 394      -1.677  29.140 -20.520  1.00 10.00      A   
ATOM   3714  CZ  ARG A 394      -1.488  30.791 -19.398  1.00 10.00      A   
ATOM   3715  NH1 ARG A 394      -0.728  31.456 -18.538  1.00 10.00      A   
ATOM   3716 HH11 ARG A 394       0.192  31.065 -18.233  1.00 10.00      A   
ATOM   3717 HH12 ARG A 394      -1.048  32.372 -18.158  1.00 10.00      A   
ATOM   3718  NH2 ARG A 394      -2.659  31.288 -19.763  1.00 10.00      A   
ATOM   3719 HH21 ARG A 394      -2.977  32.206 -19.389  1.00 10.00      A   
ATOM   3720 HH22 ARG A 394      -3.269  30.760 -20.426  1.00 10.00      A   
ATOM   3721  C   ARG A 394      -1.565  24.289 -19.775  1.00 10.00      A   
ATOM   3722  O   ARG A 394      -2.734  24.286 -20.176  1.00 10.00      A   
ATOM   3723  N   ASN A 395      -0.666  23.381 -20.139  1.00 10.00      A   
ATOM   3724  HN  ASN A 395       0.250  23.452 -19.791  1.00 10.00      A   
ATOM   3725  CA  ASN A 395      -0.995  22.292 -21.047  1.00 10.00      A   
ATOM   3726  CB  ASN A 395       0.268  21.630 -21.606  1.00 10.00      A   
ATOM   3727  CG  ASN A 395       0.825  22.350 -22.819  1.00 10.00      A   
ATOM   3728  OD1 ASN A 395       2.035  22.405 -23.020  1.00 10.00      A   
ATOM   3729  ND2 ASN A 395      -0.053  22.907 -23.640  1.00 10.00      A   
ATOM   3730 HD21 ASN A 395      -1.008  22.826 -23.423  1.00 10.00      A   
ATOM   3731 HD22 ASN A 395       0.284  23.378 -24.431  1.00 10.00      A   
ATOM   3732  C   ASN A 395      -1.877  21.254 -20.375  1.00 10.00      A   
ATOM   3733  O   ASN A 395      -2.907  20.863 -20.919  1.00 10.00      A   
ATOM   3734  N   ARG A 396      -1.481  20.818 -19.190  1.00 10.00      A   
ATOM   3735  HN  ARG A 396      -0.657  21.180 -18.793  1.00 10.00      A   
ATOM   3736  CA  ARG A 396      -2.243  19.817 -18.456  1.00 10.00      A   
ATOM   3737  CB  ARG A 396      -1.394  18.569 -18.202  1.00 10.00      A   
ATOM   3738  CG  ARG A 396      -0.894  17.889 -19.465  1.00 10.00      A   
ATOM   3739  CD  ARG A 396      -1.854  16.811 -19.949  1.00 10.00      A   
ATOM   3740  NE  ARG A 396      -3.214  17.311 -20.141  1.00 10.00      A   
ATOM   3741  HE  ARG A 396      -3.851  17.183 -19.393  1.00 10.00      A   
ATOM   3742  CZ  ARG A 396      -3.643  17.903 -21.254  1.00 10.00      A   
ATOM   3743  NH1 ARG A 396      -2.819  18.078 -22.287  1.00 10.00      A   
ATOM   3744 HH11 ARG A 396      -1.827  17.750 -22.235  1.00 10.00      A   
ATOM   3745 HH12 ARG A 396      -3.159  18.544 -23.158  1.00 10.00      A   
ATOM   3746  NH2 ARG A 396      -4.901  18.309 -21.342  1.00 10.00      A   
ATOM   3747 HH21 ARG A 396      -5.556  18.161 -20.542  1.00 10.00      A   
ATOM   3748 HH22 ARG A 396      -5.241  18.777 -22.207  1.00 10.00      A   
ATOM   3749  C   ARG A 396      -2.780  20.370 -17.139  1.00 10.00      A   
ATOM   3750  O   ARG A 396      -2.183  20.171 -16.081  1.00 10.00      A   
ATOM   3751  N   PRO A 397      -3.922  21.068 -17.186  1.00 10.00      A   
ATOM   3752  CA  PRO A 397      -4.549  21.637 -15.989  1.00 10.00      A   
ATOM   3753  CB  PRO A 397      -5.507  22.672 -16.575  1.00 10.00      A   
ATOM   3754  CG  PRO A 397      -5.893  22.112 -17.900  1.00 10.00      A   
ATOM   3755  CD  PRO A 397      -4.691  21.367 -18.410  1.00 10.00      A   
ATOM   3756  C   PRO A 397      -5.330  20.568 -15.226  1.00 10.00      A   
ATOM   3757  O   PRO A 397      -5.855  20.809 -14.134  1.00 10.00      A   
ATOM   3758  N   ASN A 398      -5.397  19.384 -15.825  1.00 10.00      A   
ATOM   3759  HN  ASN A 398      -4.958  19.271 -16.695  1.00 10.00      A   
ATOM   3760  CA  ASN A 398      -6.094  18.245 -15.242  1.00 10.00      A   
ATOM   3761  CB  ASN A 398      -6.683  17.366 -16.353  1.00 10.00      A   
ATOM   3762  CG  ASN A 398      -5.616  16.769 -17.252  1.00 10.00      A   
ATOM   3763  OD1 ASN A 398      -5.145  17.414 -18.190  1.00 10.00      A   
ATOM   3764  ND2 ASN A 398      -5.228  15.538 -16.973  1.00 10.00      A   
ATOM   3765 HD21 ASN A 398      -5.649  15.081 -16.214  1.00 10.00      A   
ATOM   3766 HD22 ASN A 398      -4.535  15.131 -17.534  1.00 10.00      A   
ATOM   3767  C   ASN A 398      -5.131  17.418 -14.399  1.00 10.00      A   
ATOM   3768  O   ASN A 398      -5.498  16.365 -13.874  1.00 10.00      A   
ATOM   3769  N   MET A 399      -3.895  17.903 -14.288  1.00 10.00      A   
ATOM   3770  HN  MET A 399      -3.679  18.747 -14.735  1.00 10.00      A   
ATOM   3771  CA  MET A 399      -2.853  17.225 -13.521  1.00 10.00      A   
ATOM   3772  CB  MET A 399      -1.542  18.011 -13.607  1.00 10.00      A   
ATOM   3773  CG  MET A 399      -0.314  17.244 -13.142  1.00 10.00      A   
ATOM   3774  SD  MET A 399       0.288  16.084 -14.383  1.00 10.00      A   
ATOM   3775  CE  MET A 399       0.866  17.224 -15.637  1.00 10.00      A   
ATOM   3776  C   MET A 399      -3.267  17.080 -12.065  1.00 10.00      A   
ATOM   3777  O   MET A 399      -3.606  18.064 -11.406  1.00 10.00      A   
ATOM   3778  N   THR A 400      -3.252  15.854 -11.573  1.00 10.00      A   
ATOM   3779  HN  THR A 400      -2.984  15.107 -12.150  1.00 10.00      A   
ATOM   3780  CA  THR A 400      -3.628  15.583 -10.201  1.00 10.00      A   
ATOM   3781  CB  THR A 400      -4.648  14.428 -10.132  1.00 10.00      A   
ATOM   3782  OG1 THR A 400      -4.167  13.315 -10.900  1.00 10.00      A   
ATOM   3783  HG1 THR A 400      -4.879  12.990 -11.478  1.00 10.00      A   
ATOM   3784  CG2 THR A 400      -5.997  14.871 -10.683  1.00 10.00      A   
ATOM   3785  C   THR A 400      -2.402  15.231  -9.367  1.00 10.00      A   
ATOM   3786  O   THR A 400      -2.392  15.418  -8.149  1.00 10.00      A   
ATOM   3787  N   ARG A 401      -1.372  14.716 -10.027  1.00 10.00      A   
ATOM   3788  HN  ARG A 401      -1.445  14.581 -10.999  1.00 10.00      A   
ATOM   3789  CA  ARG A 401      -0.145  14.331  -9.350  1.00 10.00      A   
ATOM   3790  CB  ARG A 401      -0.107  12.814  -9.160  1.00 10.00      A   
ATOM   3791  CG  ARG A 401      -1.129  12.285  -8.166  1.00 10.00      A   
ATOM   3792  CD  ARG A 401      -1.648  10.916  -8.574  1.00 10.00      A   
ATOM   3793  NE  ARG A 401      -2.823  11.003  -9.444  1.00 10.00      A   
ATOM   3794  HE  ARG A 401      -2.776  11.620 -10.213  1.00 10.00      A   
ATOM   3795  CZ  ARG A 401      -3.929  10.284  -9.256  1.00 10.00      A   
ATOM   3796  NH1 ARG A 401      -4.001   9.434  -8.239  1.00 10.00      A   
ATOM   3797 HH11 ARG A 401      -4.862   8.867  -8.084  1.00 10.00      A   
ATOM   3798 HH12 ARG A 401      -3.187   9.319  -7.583  1.00 10.00      A   
ATOM   3799  NH2 ARG A 401      -4.965  10.405 -10.083  1.00 10.00      A   
ATOM   3800 HH21 ARG A 401      -5.827   9.838  -9.927  1.00 10.00      A   
ATOM   3801 HH22 ARG A 401      -4.927  11.068 -10.898  1.00 10.00      A   
ATOM   3802  C   ARG A 401       1.077  14.781 -10.141  1.00 10.00      A   
ATOM   3803  O   ARG A 401       1.373  14.235 -11.203  1.00 10.00      A   
ATOM   3804  N   PHE A 402       1.782  15.773  -9.622  1.00 10.00      A   
ATOM   3805  HN  PHE A 402       1.500  16.164  -8.763  1.00 10.00      A   
ATOM   3806  CA  PHE A 402       2.974  16.288 -10.279  1.00 10.00      A   
ATOM   3807  CB  PHE A 402       2.820  17.768 -10.637  1.00 10.00      A   
ATOM   3808  CG  PHE A 402       3.867  18.268 -11.592  1.00 10.00      A   
ATOM   3809  CD1 PHE A 402       3.836  17.895 -12.926  1.00 10.00      A   
ATOM   3810  CD2 PHE A 402       4.880  19.105 -11.158  1.00 10.00      A   
ATOM   3811  CE1 PHE A 402       4.797  18.348 -13.808  1.00 10.00      A   
ATOM   3812  CE2 PHE A 402       5.845  19.563 -12.035  1.00 10.00      A   
ATOM   3813  CZ  PHE A 402       5.802  19.184 -13.362  1.00 10.00      A   
ATOM   3814  C   PHE A 402       4.198  16.081  -9.399  1.00 10.00      A   
ATOM   3815  O   PHE A 402       4.470  16.871  -8.490  1.00 10.00      A   
ATOM   3816  N   ARG A 403       4.919  15.006  -9.661  1.00 10.00      A   
ATOM   3817  HN  ARG A 403       4.649  14.411 -10.400  1.00 10.00      A   
ATOM   3818  CA  ARG A 403       6.111  14.684  -8.898  1.00 10.00      A   
ATOM   3819  CB  ARG A 403       6.076  13.223  -8.442  1.00 10.00      A   
ATOM   3820  CG  ARG A 403       4.841  12.841  -7.642  1.00 10.00      A   
ATOM   3821  CD  ARG A 403       4.685  11.330  -7.554  1.00 10.00      A   
ATOM   3822  NE  ARG A 403       5.403  10.760  -6.415  1.00 10.00      A   
ATOM   3823  HE  ARG A 403       6.202  11.250  -6.085  1.00 10.00      A   
ATOM   3824  CZ  ARG A 403       5.052   9.630  -5.800  1.00 10.00      A   
ATOM   3825  NH1 ARG A 403       3.998   8.940  -6.221  1.00 10.00      A   
ATOM   3826 HH11 ARG A 403       3.440   9.276  -7.031  1.00 10.00      A   
ATOM   3827 HH12 ARG A 403       3.723   8.052  -5.741  1.00 10.00      A   
ATOM   3828  NH2 ARG A 403       5.759   9.196  -4.765  1.00 10.00      A   
ATOM   3829 HH21 ARG A 403       5.486   8.317  -4.263  1.00 10.00      A   
ATOM   3830 HH22 ARG A 403       6.595   9.740  -4.444  1.00 10.00      A   
ATOM   3831  C   ARG A 403       7.358  14.945  -9.732  1.00 10.00      A   
ATOM   3832  O   ARG A 403       7.691  14.176 -10.634  1.00 10.00      A   
ATOM   3833  N   LEU A 404       8.029  16.045  -9.446  1.00 10.00      A   
ATOM   3834  HN  LEU A 404       7.711  16.630  -8.724  1.00 10.00      A   
ATOM   3835  CA  LEU A 404       9.236  16.408 -10.165  1.00 10.00      A   
ATOM   3836  CB  LEU A 404       9.001  17.671 -11.001  1.00 10.00      A   
ATOM   3837  CG  LEU A 404      10.224  18.233 -11.732  1.00 10.00      A   
ATOM   3838  CD1 LEU A 404      10.565  17.390 -12.951  1.00 10.00      A   
ATOM   3839  CD2 LEU A 404      10.005  19.687 -12.116  1.00 10.00      A   
ATOM   3840  C   LEU A 404      10.370  16.651  -9.183  1.00 10.00      A   
ATOM   3841  O   LEU A 404      10.245  17.468  -8.269  1.00 10.00      A   
ATOM   3842  N   CYS A 405      11.466  15.938  -9.357  1.00 10.00      A   
ATOM   3843  HN  CYS A 405      11.511  15.280 -10.089  1.00 10.00      A   
ATOM   3844  CA  CYS A 405      12.602  16.102  -8.477  1.00 10.00      A   
ATOM   3845  CB  CYS A 405      12.660  14.993  -7.426  1.00 10.00      A   
ATOM   3846  SG  CYS A 405      13.937  15.232  -6.166  1.00 10.00      A   
ATOM   3847  HG  CYS A 405      15.009  15.739  -6.766  1.00 10.00      A   
ATOM   3848  C   CYS A 405      13.904  16.177  -9.254  1.00 10.00      A   
ATOM   3849  O   CYS A 405      14.337  15.200  -9.867  1.00 10.00      A   
ATOM   3850  N   ILE A 406      14.504  17.355  -9.248  1.00 10.00      A   
ATOM   3851  HN  ILE A 406      14.074  18.105  -8.778  1.00 10.00      A   
ATOM   3852  CA  ILE A 406      15.772  17.573  -9.921  1.00 10.00      A   
ATOM   3853  CB  ILE A 406      16.049  19.079 -10.123  1.00 10.00      A   
ATOM   3854  CG1 ILE A 406      14.886  19.731 -10.875  1.00 10.00      A   
ATOM   3855  CG2 ILE A 406      17.364  19.301 -10.866  1.00 10.00      A   
ATOM   3856  CD1 ILE A 406      14.956  21.241 -10.919  1.00 10.00      A   
ATOM   3857  C   ILE A 406      16.890  16.957  -9.086  1.00 10.00      A   
ATOM   3858  O   ILE A 406      16.931  17.139  -7.868  1.00 10.00      A   
ATOM   3859  N   ILE A 407      17.767  16.208  -9.742  1.00 10.00      A   
ATOM   3860  HN  ILE A 407      17.653  16.086 -10.711  1.00 10.00      A   
ATOM   3861  CA  ILE A 407      18.886  15.547  -9.071  1.00 10.00      A   
ATOM   3862  CB  ILE A 407      19.702  14.689 -10.064  1.00 10.00      A   
ATOM   3863  CG1 ILE A 407      18.790  13.715 -10.823  1.00 10.00      A   
ATOM   3864  CG2 ILE A 407      20.818  13.934  -9.353  1.00 10.00      A   
ATOM   3865  CD1 ILE A 407      17.969  12.800  -9.934  1.00 10.00      A   
ATOM   3866  C   ILE A 407      19.807  16.564  -8.404  1.00 10.00      A   
ATOM   3867  O   ILE A 407      20.315  16.336  -7.304  1.00 10.00      A   
ATOM   3868  N   GLU A 408      20.008  17.690  -9.075  1.00 10.00      A   
ATOM   3869  HN  GLU A 408      19.563  17.814  -9.936  1.00 10.00      A   
ATOM   3870  CA  GLU A 408      20.861  18.749  -8.553  1.00 10.00      A   
ATOM   3871  CB  GLU A 408      21.285  19.698  -9.681  1.00 10.00      A   
ATOM   3872  CG  GLU A 408      22.651  20.337  -9.480  1.00 10.00      A   
ATOM   3873  CD  GLU A 408      23.735  19.310  -9.229  1.00 10.00      A   
ATOM   3874  OE1 GLU A 408      24.154  18.642 -10.190  1.00 10.00      A   
ATOM   3875  OE2 GLU A 408      24.164  19.163  -8.065  1.00 10.00      A   
ATOM   3876  C   GLU A 408      20.142  19.525  -7.448  1.00 10.00      A   
ATOM   3877  O   GLU A 408      19.130  20.185  -7.698  1.00 10.00      A   
ATOM   3878  N   PRO A 409      20.652  19.447  -6.209  1.00 10.00      A   
ATOM   3879  CA  PRO A 409      20.065  20.139  -5.060  1.00 10.00      A   
ATOM   3880  CB  PRO A 409      20.931  19.689  -3.874  1.00 10.00      A   
ATOM   3881  CG  PRO A 409      21.643  18.474  -4.352  1.00 10.00      A   
ATOM   3882  CD  PRO A 409      21.836  18.666  -5.826  1.00 10.00      A   
ATOM   3883  C   PRO A 409      20.132  21.655  -5.200  1.00 10.00      A   
ATOM   3884  O   PRO A 409      21.199  22.220  -5.454  1.00 10.00      A   
ATOM   3885  N   LYS A 410      18.976  22.293  -5.033  1.00 10.00      A   
ATOM   3886  HN  LYS A 410      18.174  21.763  -4.846  1.00 10.00      A   
ATOM   3887  CA  LYS A 410      18.852  23.747  -5.116  1.00 10.00      A   
ATOM   3888  CB  LYS A 410      19.539  24.436  -3.939  1.00 10.00      A   
ATOM   3889  CG  LYS A 410      18.702  24.454  -2.673  1.00 10.00      A   
ATOM   3890  CD  LYS A 410      19.318  25.344  -1.607  1.00 10.00      A   
ATOM   3891  CE  LYS A 410      18.354  25.554  -0.453  1.00 10.00      A   
ATOM   3892  NZ  LYS A 410      18.950  26.368   0.634  1.00 10.00      A   
ATOM   3893  HZ1 LYS A 410      19.732  25.851   1.081  1.00 10.00      A   
ATOM   3894  HZ2 LYS A 410      18.235  26.579   1.357  1.00 10.00      A   
ATOM   3895  HZ3 LYS A 410      19.315  27.263   0.254  1.00 10.00      A   
ATOM   3896  C   LYS A 410      19.324  24.316  -6.453  1.00 10.00      A   
ATOM   3897  O   LYS A 410      20.028  25.330  -6.499  1.00 10.00      A   
ATOM   3898  N   ALA A 411      18.933  23.664  -7.538  1.00 10.00      A   
ATOM   3899  HN  ALA A 411      18.392  22.854  -7.443  1.00 10.00      A   
ATOM   3900  CA  ALA A 411      19.300  24.120  -8.867  1.00 10.00      A   
ATOM   3901  CB  ALA A 411      19.595  22.941  -9.778  1.00 10.00      A   
ATOM   3902  C   ALA A 411      18.184  24.979  -9.449  1.00 10.00      A   
ATOM   3903  O   ALA A 411      17.032  24.553  -9.501  1.00 10.00      A   
ATOM   3904  N   PRO A 412      18.501  26.216  -9.854  1.00 10.00      A   
ATOM   3905  CA  PRO A 412      17.519  27.130 -10.437  1.00 10.00      A   
ATOM   3906  CB  PRO A 412      18.150  28.498 -10.175  1.00 10.00      A   
ATOM   3907  CG  PRO A 412      19.620  28.247 -10.236  1.00 10.00      A   
ATOM   3908  CD  PRO A 412      19.838  26.830  -9.764  1.00 10.00      A   
ATOM   3909  C   PRO A 412      17.370  26.909 -11.939  1.00 10.00      A   
ATOM   3910  O   PRO A 412      17.855  25.913 -12.481  1.00 10.00      A   
ATOM   3911  N   ASP A 413      16.680  27.832 -12.599  1.00 10.00      A   
ATOM   3912  HN  ASP A 413      16.286  28.579 -12.096  1.00 10.00      A   
ATOM   3913  CA  ASP A 413      16.483  27.767 -14.045  1.00 10.00      A   
ATOM   3914  CB  ASP A 413      15.699  28.993 -14.516  1.00 10.00      A   
ATOM   3915  CG  ASP A 413      15.380  28.961 -15.992  1.00 10.00      A   
ATOM   3916  OD1 ASP A 413      16.254  29.330 -16.799  1.00 10.00      A   
ATOM   3917  OD2 ASP A 413      14.251  28.584 -16.350  1.00 10.00      A   
ATOM   3918  C   ASP A 413      17.844  27.714 -14.731  1.00 10.00      A   
ATOM   3919  O   ASP A 413      18.714  28.530 -14.443  1.00 10.00      A   
ATOM   3920  N   TYR A 414      18.033  26.765 -15.635  1.00 10.00      A   
ATOM   3921  HN  TYR A 414      17.297  26.152 -15.856  1.00 10.00      A   
ATOM   3922  CA  TYR A 414      19.325  26.609 -16.298  1.00 10.00      A   
ATOM   3923  CB  TYR A 414      19.563  25.162 -16.757  1.00 10.00      A   
ATOM   3924  CG  TYR A 414      19.303  24.881 -18.223  1.00 10.00      A   
ATOM   3925  CD1 TYR A 414      20.348  24.867 -19.140  1.00 10.00      A   
ATOM   3926  CD2 TYR A 414      18.020  24.623 -18.689  1.00 10.00      A   
ATOM   3927  CE1 TYR A 414      20.124  24.606 -20.474  1.00 10.00      A   
ATOM   3928  CE2 TYR A 414      17.789  24.361 -20.024  1.00 10.00      A   
ATOM   3929  CZ  TYR A 414      18.842  24.354 -20.912  1.00 10.00      A   
ATOM   3930  OH  TYR A 414      18.617  24.088 -22.243  1.00 10.00      A   
ATOM   3931  HH  TYR A 414      17.765  24.467 -22.507  1.00 10.00      A   
ATOM   3932  C   TYR A 414      19.601  27.635 -17.400  1.00 10.00      A   
ATOM   3933  O   TYR A 414      20.729  27.739 -17.883  1.00 10.00      A   
ATOM   3934  N   LEU A 415      18.596  28.408 -17.783  1.00 10.00      A   
ATOM   3935  HN  LEU A 415      17.716  28.313 -17.351  1.00 10.00      A   
ATOM   3936  CA  LEU A 415      18.778  29.408 -18.832  1.00 10.00      A   
ATOM   3937  CB  LEU A 415      17.662  29.328 -19.877  1.00 10.00      A   
ATOM   3938  CG  LEU A 415      17.750  28.167 -20.870  1.00 10.00      A   
ATOM   3939  CD1 LEU A 415      16.621  28.247 -21.881  1.00 10.00      A   
ATOM   3940  CD2 LEU A 415      19.098  28.160 -21.575  1.00 10.00      A   
ATOM   3941  C   LEU A 415      18.891  30.824 -18.274  1.00 10.00      A   
ATOM   3942  O   LEU A 415      19.681  31.632 -18.765  1.00 10.00      A   
ATOM   3943  N   THR A 416      18.115  31.117 -17.242  1.00 10.00      A   
ATOM   3944  HN  THR A 416      17.516  30.421 -16.882  1.00 10.00      A   
ATOM   3945  CA  THR A 416      18.118  32.447 -16.637  1.00 10.00      A   
ATOM   3946  CB  THR A 416      16.691  33.025 -16.557  1.00 10.00      A   
ATOM   3947  OG1 THR A 416      15.784  32.007 -16.104  1.00 10.00      A   
ATOM   3948  HG1 THR A 416      15.873  31.220 -16.660  1.00 10.00      A   
ATOM   3949  CG2 THR A 416      16.241  33.536 -17.918  1.00 10.00      A   
ATOM   3950  C   THR A 416      18.747  32.458 -15.245  1.00 10.00      A   
ATOM   3951  O   THR A 416      19.031  33.526 -14.694  1.00 10.00      A   
ATOM   3952  N   LEU A 417      18.958  31.266 -14.681  1.00 10.00      A   
ATOM   3953  HN  LEU A 417      18.705  30.455 -15.175  1.00 10.00      A   
ATOM   3954  CA  LEU A 417      19.550  31.116 -13.348  1.00 10.00      A   
ATOM   3955  CB  LEU A 417      20.977  31.672 -13.293  1.00 10.00      A   
ATOM   3956  CG  LEU A 417      22.030  30.887 -14.079  1.00 10.00      A   
ATOM   3957  CD1 LEU A 417      23.400  31.527 -13.931  1.00 10.00      A   
ATOM   3958  CD2 LEU A 417      22.064  29.435 -13.629  1.00 10.00      A   
ATOM   3959  C   LEU A 417      18.668  31.728 -12.260  1.00 10.00      A   
ATOM   3960  O   LEU A 417      19.144  32.091 -11.183  1.00 10.00      A   
ATOM   3961  N   GLU A 418      17.377  31.821 -12.549  1.00 10.00      A   
ATOM   3962  HN  GLU A 418      17.061  31.500 -13.417  1.00 10.00      A   
ATOM   3963  CA  GLU A 418      16.415  32.383 -11.616  1.00 10.00      A   
ATOM   3964  CB  GLU A 418      15.431  33.291 -12.361  1.00 10.00      A   
ATOM   3965  CG  GLU A 418      16.007  34.650 -12.728  1.00 10.00      A   
ATOM   3966  CD  GLU A 418      15.021  35.533 -13.465  1.00 10.00      A   
ATOM   3967  OE1 GLU A 418      15.441  36.230 -14.416  1.00 10.00      A   
ATOM   3968  OE2 GLU A 418      13.825  35.536 -13.097  1.00 10.00      A   
ATOM   3969  C   GLU A 418      15.666  31.276 -10.876  1.00 10.00      A   
ATOM   3970  O   GLU A 418      15.576  30.147 -11.368  1.00 10.00      A   
ATOM   3971  N   PRO A 419      15.151  31.580  -9.669  1.00 10.00      A   
ATOM   3972  CA  PRO A 419      14.392  30.621  -8.855  1.00 10.00      A   
ATOM   3973  CB  PRO A 419      13.855  31.482  -7.708  1.00 10.00      A   
ATOM   3974  CG  PRO A 419      14.829  32.598  -7.594  1.00 10.00      A   
ATOM   3975  CD  PRO A 419      15.286  32.886  -8.996  1.00 10.00      A   
ATOM   3976  C   PRO A 419      13.227  30.017  -9.639  1.00 10.00      A   
ATOM   3977  O   PRO A 419      12.610  30.691 -10.469  1.00 10.00      A   
ATOM   3978  N   LEU A 420      12.916  28.755  -9.359  1.00 10.00      A   
ATOM   3979  HN  LEU A 420      13.413  28.284  -8.651  1.00 10.00      A   
ATOM   3980  CA  LEU A 420      11.839  28.055 -10.056  1.00 10.00      A   
ATOM   3981  CB  LEU A 420      12.141  26.558 -10.140  1.00 10.00      A   
ATOM   3982  CG  LEU A 420      13.379  26.165 -10.948  1.00 10.00      A   
ATOM   3983  CD1 LEU A 420      13.734  24.710 -10.701  1.00 10.00      A   
ATOM   3984  CD2 LEU A 420      13.155  26.413 -12.433  1.00 10.00      A   
ATOM   3985  C   LEU A 420      10.492  28.283  -9.379  1.00 10.00      A   
ATOM   3986  O   LEU A 420       9.504  27.614  -9.692  1.00 10.00      A   
ATOM   3987  N   ASP A 421      10.467  29.236  -8.455  1.00 10.00      A   
ATOM   3988  HN  ASP A 421      11.300  29.711  -8.248  1.00 10.00      A   
ATOM   3989  CA  ASP A 421       9.260  29.583  -7.710  1.00 10.00      A   
ATOM   3990  CB  ASP A 421       9.532  30.774  -6.782  1.00 10.00      A   
ATOM   3991  CG  ASP A 421      10.518  30.461  -5.670  1.00 10.00      A   
ATOM   3992  OD1 ASP A 421      10.161  30.625  -4.485  1.00 10.00      A   
ATOM   3993  OD2 ASP A 421      11.659  30.061  -5.969  1.00 10.00      A   
ATOM   3994  C   ASP A 421       8.096  29.917  -8.640  1.00 10.00      A   
ATOM   3995  O   ASP A 421       6.972  29.475  -8.421  1.00 10.00      A   
ATOM   3996  N   ILE A 422       8.367  30.695  -9.680  1.00 10.00      A   
ATOM   3997  HN  ILE A 422       9.283  31.017  -9.812  1.00 10.00      A   
ATOM   3998  CA  ILE A 422       7.325  31.084 -10.626  1.00 10.00      A   
ATOM   3999  CB  ILE A 422       7.756  32.258 -11.523  1.00 10.00      A   
ATOM   4000  CG1 ILE A 422       9.113  31.979 -12.178  1.00 10.00      A   
ATOM   4001  CG2 ILE A 422       7.802  33.543 -10.712  1.00 10.00      A   
ATOM   4002  CD1 ILE A 422       9.490  32.978 -13.252  1.00 10.00      A   
ATOM   4003  C   ILE A 422       6.852  29.914 -11.487  1.00 10.00      A   
ATOM   4004  O   ILE A 422       5.672  29.827 -11.830  1.00 10.00      A   
ATOM   4005  N   GLY A 423       7.772  29.019 -11.827  1.00 10.00      A   
ATOM   4006  HN  GLY A 423       8.697  29.142 -11.530  1.00 10.00      A   
ATOM   4007  CA  GLY A 423       7.427  27.867 -12.636  1.00 10.00      A   
ATOM   4008  C   GLY A 423       6.514  26.922 -11.890  1.00 10.00      A   
ATOM   4009  O   GLY A 423       5.491  26.482 -12.417  1.00 10.00      A   
ATOM   4010  N   PHE A 424       6.878  26.621 -10.651  1.00 10.00      A   
ATOM   4011  HN  PHE A 424       7.712  26.999 -10.289  1.00 10.00      A   
ATOM   4012  CA  PHE A 424       6.081  25.739  -9.816  1.00 10.00      A   
ATOM   4013  CB  PHE A 424       6.865  25.332  -8.573  1.00 10.00      A   
ATOM   4014  CG  PHE A 424       7.767  24.149  -8.781  1.00 10.00      A   
ATOM   4015  CD1 PHE A 424       9.140  24.306  -8.839  1.00 10.00      A   
ATOM   4016  CD2 PHE A 424       7.236  22.875  -8.913  1.00 10.00      A   
ATOM   4017  CE1 PHE A 424       9.968  23.215  -9.022  1.00 10.00      A   
ATOM   4018  CE2 PHE A 424       8.057  21.780  -9.097  1.00 10.00      A   
ATOM   4019  CZ  PHE A 424       9.425  21.952  -9.150  1.00 10.00      A   
ATOM   4020  C   PHE A 424       4.771  26.414  -9.423  1.00 10.00      A   
ATOM   4021  O   PHE A 424       3.758  25.747  -9.187  1.00 10.00      A   
ATOM   4022  N   GLY A 425       4.802  27.742  -9.361  1.00 10.00      A   
ATOM   4023  HN  GLY A 425       5.648  28.208  -9.534  1.00 10.00      A   
ATOM   4024  CA  GLY A 425       3.619  28.506  -9.017  1.00 10.00      A   
ATOM   4025  C   GLY A 425       2.536  28.372 -10.066  1.00 10.00      A   
ATOM   4026  O   GLY A 425       1.346  28.388  -9.754  1.00 10.00      A   
ATOM   4027  N   ALA A 426       2.952  28.228 -11.316  1.00 10.00      A   
ATOM   4028  HN  ALA A 426       3.915  28.224 -11.500  1.00 10.00      A   
ATOM   4029  CA  ALA A 426       2.017  28.074 -12.417  1.00 10.00      A   
ATOM   4030  CB  ALA A 426       2.741  28.212 -13.748  1.00 10.00      A   
ATOM   4031  C   ALA A 426       1.322  26.720 -12.323  1.00 10.00      A   
ATOM   4032  O   ALA A 426       0.160  26.576 -12.709  1.00 10.00      A   
ATOM   4033  N   ILE A 427       2.044  25.737 -11.787  1.00 10.00      A   
ATOM   4034  HN  ILE A 427       2.963  25.928 -11.495  1.00 10.00      A   
ATOM   4035  CA  ILE A 427       1.516  24.388 -11.621  1.00 10.00      A   
ATOM   4036  CB  ILE A 427       2.586  23.430 -11.043  1.00 10.00      A   
ATOM   4037  CG1 ILE A 427       3.839  23.404 -11.932  1.00 10.00      A   
ATOM   4038  CG2 ILE A 427       2.026  22.025 -10.856  1.00 10.00      A   
ATOM   4039  CD1 ILE A 427       3.656  22.675 -13.247  1.00 10.00      A   
ATOM   4040  C   ILE A 427       0.298  24.397 -10.697  1.00 10.00      A   
ATOM   4041  O   ILE A 427      -0.779  23.937 -11.067  1.00 10.00      A   
ATOM   4042  N   VAL A 428       0.465  24.966  -9.509  1.00 10.00      A   
ATOM   4043  HN  VAL A 428       1.334  25.362  -9.286  1.00 10.00      A   
ATOM   4044  CA  VAL A 428      -0.615  25.023  -8.532  1.00 10.00      A   
ATOM   4045  CB  VAL A 428      -0.105  25.381  -7.119  1.00 10.00      A   
ATOM   4046  CG1 VAL A 428       0.834  24.302  -6.606  1.00 10.00      A   
ATOM   4047  CG2 VAL A 428       0.589  26.734  -7.109  1.00 10.00      A   
ATOM   4048  C   VAL A 428      -1.724  25.988  -8.954  1.00 10.00      A   
ATOM   4049  O   VAL A 428      -2.838  25.934  -8.434  1.00 10.00      A   
ATOM   4050  N   GLU A 429      -1.418  26.862  -9.899  1.00 10.00      A   
ATOM   4051  HN  GLU A 429      -0.518  26.852 -10.284  1.00 10.00      A   
ATOM   4052  CA  GLU A 429      -2.388  27.837 -10.377  1.00 10.00      A   
ATOM   4053  CB  GLU A 429      -1.686  29.081 -10.936  1.00 10.00      A   
ATOM   4054  CG  GLU A 429      -2.632  30.222 -11.277  1.00 10.00      A   
ATOM   4055  CD  GLU A 429      -1.919  31.442 -11.828  1.00 10.00      A   
ATOM   4056  OE1 GLU A 429      -1.440  31.387 -12.982  1.00 10.00      A   
ATOM   4057  OE2 GLU A 429      -1.852  32.469 -11.118  1.00 10.00      A   
ATOM   4058  C   GLU A 429      -3.322  27.234 -11.426  1.00 10.00      A   
ATOM   4059  O   GLU A 429      -4.538  27.412 -11.359  1.00 10.00      A   
ATOM   4060  N   HIS A 430      -2.756  26.509 -12.381  1.00 10.00      A   
ATOM   4061  HN  HIS A 430      -1.786  26.370 -12.367  1.00 10.00      A   
ATOM   4062  CA  HIS A 430      -3.549  25.906 -13.445  1.00 10.00      A   
ATOM   4063  CB  HIS A 430      -2.748  25.806 -14.742  1.00 10.00      A   
ATOM   4064  CG  HIS A 430      -2.658  27.105 -15.481  1.00 10.00      A   
ATOM   4065  ND1 HIS A 430      -3.492  27.386 -16.540  1.00 10.00      A   
ATOM   4066  CD2 HIS A 430      -1.844  28.166 -15.260  1.00 10.00      A   
ATOM   4067  CE1 HIS A 430      -3.172  28.608 -16.935  1.00 10.00      A   
ATOM   4068  NE2 HIS A 430      -2.182  29.116 -16.190  1.00 10.00      A   
ATOM   4069  HE2 HIS A 430      -1.776  30.008 -16.287  1.00 10.00      A   
ATOM   4070  C   HIS A 430      -4.117  24.550 -13.047  1.00 10.00      A   
ATOM   4071  O   HIS A 430      -5.264  24.230 -13.377  1.00 10.00      A   
ATOM   4072  N   CYS A 431      -3.328  23.752 -12.340  1.00 10.00      A   
ATOM   4073  HN  CYS A 431      -2.424  24.056 -12.091  1.00 10.00      A   
ATOM   4074  CA  CYS A 431      -3.779  22.438 -11.908  1.00 10.00      A   
ATOM   4075  CB  CYS A 431      -2.591  21.500 -11.676  1.00 10.00      A   
ATOM   4076  SG  CYS A 431      -1.393  21.461 -13.034  1.00 10.00      A   
ATOM   4077  HG  CYS A 431      -2.059  21.329 -14.174  1.00 10.00      A   
ATOM   4078  C   CYS A 431      -4.632  22.562 -10.649  1.00 10.00      A   
ATOM   4079  O   CYS A 431      -4.138  22.441  -9.531  1.00 10.00      A   
ATOM   4080  N   LYS A 432      -5.920  22.820 -10.849  1.00 10.00      A   
ATOM   4081  HN  LYS A 432      -6.246  22.915 -11.771  1.00 10.00      A   
ATOM   4082  CA  LYS A 432      -6.862  22.985  -9.745  1.00 10.00      A   
ATOM   4083  CB  LYS A 432      -8.157  23.627 -10.248  1.00 10.00      A   
ATOM   4084  CG  LYS A 432      -7.978  25.041 -10.781  1.00 10.00      A   
ATOM   4085  CD  LYS A 432      -8.124  26.074  -9.675  1.00 10.00      A   
ATOM   4086  CE  LYS A 432      -7.532  27.414 -10.080  1.00 10.00      A   
ATOM   4087  NZ  LYS A 432      -8.146  27.943 -11.326  1.00 10.00      A   
ATOM   4088  HZ1 LYS A 432      -7.755  28.881 -11.543  1.00 10.00      A   
ATOM   4089  HZ2 LYS A 432      -9.177  28.026 -11.212  1.00 10.00      A   
ATOM   4090  HZ3 LYS A 432      -7.949  27.305 -12.125  1.00 10.00      A   
ATOM   4091  C   LYS A 432      -7.162  21.664  -9.038  1.00 10.00      A   
ATOM   4092  O   LYS A 432      -7.685  21.655  -7.924  1.00 10.00      A   
ATOM   4093  N   ASP A 433      -6.825  20.554  -9.681  1.00 10.00      A   
ATOM   4094  HN  ASP A 433      -6.410  20.619 -10.562  1.00 10.00      A   
ATOM   4095  CA  ASP A 433      -7.064  19.238  -9.098  1.00 10.00      A   
ATOM   4096  CB  ASP A 433      -7.749  18.302 -10.096  1.00 10.00      A   
ATOM   4097  CG  ASP A 433      -9.059  17.753  -9.567  1.00 10.00      A   
ATOM   4098  OD1 ASP A 433     -10.100  18.428  -9.735  1.00 10.00      A   
ATOM   4099  OD2 ASP A 433      -9.060  16.645  -8.987  1.00 10.00      A   
ATOM   4100  C   ASP A 433      -5.771  18.615  -8.590  1.00 10.00      A   
ATOM   4101  O   ASP A 433      -5.705  17.410  -8.336  1.00 10.00      A   
ATOM   4102  N   LEU A 434      -4.746  19.442  -8.435  1.00 10.00      A   
ATOM   4103  HN  LEU A 434      -4.866  20.393  -8.642  1.00 10.00      A   
ATOM   4104  CA  LEU A 434      -3.453  18.972  -7.952  1.00 10.00      A   
ATOM   4105  CB  LEU A 434      -2.410  20.086  -8.025  1.00 10.00      A   
ATOM   4106  CG  LEU A 434      -0.949  19.643  -7.945  1.00 10.00      A   
ATOM   4107  CD1 LEU A 434      -0.571  18.815  -9.164  1.00 10.00      A   
ATOM   4108  CD2 LEU A 434      -0.030  20.845  -7.802  1.00 10.00      A   
ATOM   4109  C   LEU A 434      -3.577  18.458  -6.523  1.00 10.00      A   
ATOM   4110  O   LEU A 434      -3.836  19.226  -5.601  1.00 10.00      A   
ATOM   4111  N   ARG A 435      -3.394  17.157  -6.353  1.00 10.00      A   
ATOM   4112  HN  ARG A 435      -3.174  16.599  -7.135  1.00 10.00      A   
ATOM   4113  CA  ARG A 435      -3.506  16.526  -5.045  1.00 10.00      A   
ATOM   4114  CB  ARG A 435      -4.308  15.234  -5.170  1.00 10.00      A   
ATOM   4115  CG  ARG A 435      -5.669  15.262  -4.496  1.00 10.00      A   
ATOM   4116  CD  ARG A 435      -6.520  14.076  -4.930  1.00 10.00      A   
ATOM   4117  NE  ARG A 435      -5.789  12.809  -4.855  1.00 10.00      A   
ATOM   4118  HE  ARG A 435      -5.593  12.459  -3.954  1.00 10.00      A   
ATOM   4119  CZ  ARG A 435      -5.388  12.099  -5.919  1.00 10.00      A   
ATOM   4120  NH1 ARG A 435      -5.657  12.518  -7.156  1.00 10.00      A   
ATOM   4121 HH11 ARG A 435      -6.182  13.409  -7.306  1.00 10.00      A   
ATOM   4122 HH12 ARG A 435      -5.343  11.960  -7.980  1.00 10.00      A   
ATOM   4123  NH2 ARG A 435      -4.709  10.974  -5.741  1.00 10.00      A   
ATOM   4124 HH21 ARG A 435      -4.387  10.408  -6.559  1.00 10.00      A   
ATOM   4125 HH22 ARG A 435      -4.484  10.641  -4.774  1.00 10.00      A   
ATOM   4126  C   ARG A 435      -2.136  16.214  -4.466  1.00 10.00      A   
ATOM   4127  O   ARG A 435      -1.924  16.317  -3.261  1.00 10.00      A   
ATOM   4128  N   ARG A 436      -1.206  15.836  -5.326  1.00 10.00      A   
ATOM   4129  HN  ARG A 436      -1.425  15.794  -6.284  1.00 10.00      A   
ATOM   4130  CA  ARG A 436       0.144  15.508  -4.887  1.00 10.00      A   
ATOM   4131  CB  ARG A 436       0.414  14.007  -5.012  1.00 10.00      A   
ATOM   4132  CG  ARG A 436       1.578  13.521  -4.164  1.00 10.00      A   
ATOM   4133  CD  ARG A 436       1.679  12.003  -4.153  1.00 10.00      A   
ATOM   4134  NE  ARG A 436       2.797  11.548  -3.323  1.00 10.00      A   
ATOM   4135  HE  ARG A 436       3.339  12.239  -2.887  1.00 10.00      A   
ATOM   4136  CZ  ARG A 436       3.122  10.273  -3.129  1.00 10.00      A   
ATOM   4137  NH1 ARG A 436       2.422   9.306  -3.699  1.00 10.00      A   
ATOM   4138 HH11 ARG A 436       2.695   8.306  -3.541  1.00 10.00      A   
ATOM   4139 HH12 ARG A 436       1.606   9.530  -4.306  1.00 10.00      A   
ATOM   4140  NH2 ARG A 436       4.158   9.964  -2.365  1.00 10.00      A   
ATOM   4141 HH21 ARG A 436       4.724  10.708  -1.915  1.00 10.00      A   
ATOM   4142 HH22 ARG A 436       4.413   8.956  -2.215  1.00 10.00      A   
ATOM   4143  C   ARG A 436       1.170  16.309  -5.673  1.00 10.00      A   
ATOM   4144  O   ARG A 436       1.089  16.406  -6.902  1.00 10.00      A   
ATOM   4145  N   LEU A 437       2.120  16.894  -4.959  1.00 10.00      A   
ATOM   4146  HN  LEU A 437       2.122  16.783  -3.981  1.00 10.00      A   
ATOM   4147  CA  LEU A 437       3.160  17.702  -5.579  1.00 10.00      A   
ATOM   4148  CB  LEU A 437       2.737  19.174  -5.606  1.00 10.00      A   
ATOM   4149  CG  LEU A 437       3.820  20.202  -5.949  1.00 10.00      A   
ATOM   4150  CD1 LEU A 437       4.135  20.193  -7.438  1.00 10.00      A   
ATOM   4151  CD2 LEU A 437       3.393  21.587  -5.497  1.00 10.00      A   
ATOM   4152  C   LEU A 437       4.490  17.556  -4.848  1.00 10.00      A   
ATOM   4153  O   LEU A 437       4.546  17.585  -3.616  1.00 10.00      A   
ATOM   4154  N   SER A 438       5.551  17.390  -5.617  1.00 10.00      A   
ATOM   4155  HN  SER A 438       5.432  17.351  -6.590  1.00 10.00      A   
ATOM   4156  CA  SER A 438       6.890  17.262  -5.067  1.00 10.00      A   
ATOM   4157  CB  SER A 438       7.518  15.947  -5.528  1.00 10.00      A   
ATOM   4158  OG  SER A 438       6.594  14.879  -5.406  1.00 10.00      A   
ATOM   4159  HG  SER A 438       7.080  14.039  -5.378  1.00 10.00      A   
ATOM   4160  C   SER A 438       7.731  18.448  -5.534  1.00 10.00      A   
ATOM   4161  O   SER A 438       7.741  18.780  -6.722  1.00 10.00      A   
ATOM   4162  N   LEU A 439       8.423  19.093  -4.603  1.00 10.00      A   
ATOM   4163  HN  LEU A 439       8.394  18.776  -3.671  1.00 10.00      A   
ATOM   4164  CA  LEU A 439       9.235  20.253  -4.931  1.00 10.00      A   
ATOM   4165  CB  LEU A 439       9.010  21.365  -3.904  1.00 10.00      A   
ATOM   4166  CG  LEU A 439       7.596  21.943  -3.825  1.00 10.00      A   
ATOM   4167  CD1 LEU A 439       7.498  22.974  -2.711  1.00 10.00      A   
ATOM   4168  CD2 LEU A 439       7.183  22.549  -5.158  1.00 10.00      A   
ATOM   4169  C   LEU A 439      10.715  19.905  -4.996  1.00 10.00      A   
ATOM   4170  O   LEU A 439      11.181  18.997  -4.305  1.00 10.00      A   
ATOM   4171  N   SER A 440      11.439  20.627  -5.843  1.00 10.00      A   
ATOM   4172  HN  SER A 440      10.993  21.311  -6.387  1.00 10.00      A   
ATOM   4173  CA  SER A 440      12.873  20.435  -6.003  1.00 10.00      A   
ATOM   4174  CB  SER A 440      13.165  19.131  -6.751  1.00 10.00      A   
ATOM   4175  OG  SER A 440      12.469  19.079  -7.985  1.00 10.00      A   
ATOM   4176  HG  SER A 440      11.587  18.705  -7.843  1.00 10.00      A   
ATOM   4177  C   SER A 440      13.482  21.623  -6.746  1.00 10.00      A   
ATOM   4178  O   SER A 440      12.781  22.337  -7.466  1.00 10.00      A   
ATOM   4179  N   GLY A 441      14.778  21.839  -6.563  1.00 10.00      A   
ATOM   4180  HN  GLY A 441      15.282  21.256  -5.960  1.00 10.00      A   
ATOM   4181  CA  GLY A 441      15.446  22.940  -7.223  1.00 10.00      A   
ATOM   4182  C   GLY A 441      15.590  24.138  -6.310  1.00 10.00      A   
ATOM   4183  O   GLY A 441      15.362  24.031  -5.101  1.00 10.00      A   
ATOM   4184  N   LEU A 442      15.977  25.276  -6.875  1.00 10.00      A   
ATOM   4185  HN  LEU A 442      16.139  25.301  -7.844  1.00 10.00      A   
ATOM   4186  CA  LEU A 442      16.139  26.491  -6.090  1.00 10.00      A   
ATOM   4187  CB  LEU A 442      17.141  27.449  -6.736  1.00 10.00      A   
ATOM   4188  CG  LEU A 442      17.576  28.635  -5.872  1.00 10.00      A   
ATOM   4189  CD1 LEU A 442      18.297  28.148  -4.627  1.00 10.00      A   
ATOM   4190  CD2 LEU A 442      18.462  29.585  -6.662  1.00 10.00      A   
ATOM   4191  C   LEU A 442      14.796  27.176  -5.904  1.00 10.00      A   
ATOM   4192  O   LEU A 442      14.292  27.830  -6.817  1.00 10.00      A   
ATOM   4193  N   LEU A 443      14.215  26.998  -4.726  1.00 10.00      A   
ATOM   4194  HN  LEU A 443      14.667  26.456  -4.049  1.00 10.00      A   
ATOM   4195  CA  LEU A 443      12.922  27.584  -4.410  1.00 10.00      A   
ATOM   4196  CB  LEU A 443      11.883  26.476  -4.217  1.00 10.00      A   
ATOM   4197  CG  LEU A 443      11.734  25.477  -5.366  1.00 10.00      A   
ATOM   4198  CD1 LEU A 443      10.853  24.311  -4.947  1.00 10.00      A   
ATOM   4199  CD2 LEU A 443      11.165  26.163  -6.595  1.00 10.00      A   
ATOM   4200  C   LEU A 443      13.013  28.427  -3.145  1.00 10.00      A   
ATOM   4201  O   LEU A 443      13.631  28.014  -2.163  1.00 10.00      A   
ATOM   4202  N   THR A 444      12.409  29.604  -3.170  1.00 10.00      A   
ATOM   4203  HN  THR A 444      11.929  29.882  -3.989  1.00 10.00      A   
ATOM   4204  CA  THR A 444      12.417  30.491  -2.017  1.00 10.00      A   
ATOM   4205  CB  THR A 444      12.720  31.951  -2.429  1.00 10.00      A   
ATOM   4206  OG1 THR A 444      11.703  32.439  -3.319  1.00 10.00      A   
ATOM   4207  HG1 THR A 444      11.322  31.693  -3.818  1.00 10.00      A   
ATOM   4208  CG2 THR A 444      14.073  32.041  -3.121  1.00 10.00      A   
ATOM   4209  C   THR A 444      11.067  30.418  -1.300  1.00 10.00      A   
ATOM   4210  O   THR A 444      10.373  29.401  -1.378  1.00 10.00      A   
ATOM   4211  N   ASP A 445      10.694  31.483  -0.604  1.00 10.00      A   
ATOM   4212  HN  ASP A 445      11.286  32.262  -0.565  1.00 10.00      A   
ATOM   4213  CA  ASP A 445       9.420  31.517   0.108  1.00 10.00      A   
ATOM   4214  CB  ASP A 445       9.463  32.503   1.281  1.00 10.00      A   
ATOM   4215  CG  ASP A 445      10.206  31.976   2.494  1.00 10.00      A   
ATOM   4216  OD1 ASP A 445      10.553  32.787   3.381  1.00 10.00      A   
ATOM   4217  OD2 ASP A 445      10.459  30.758   2.568  1.00 10.00      A   
ATOM   4218  C   ASP A 445       8.296  31.903  -0.843  1.00 10.00      A   
ATOM   4219  O   ASP A 445       7.117  31.875  -0.483  1.00 10.00      A   
ATOM   4220  N   LYS A 446       8.672  32.247  -2.070  1.00 10.00      A   
ATOM   4221  HN  LYS A 446       9.624  32.216  -2.301  1.00 10.00      A   
ATOM   4222  CA  LYS A 446       7.714  32.649  -3.087  1.00 10.00      A   
ATOM   4223  CB  LYS A 446       8.438  33.323  -4.257  1.00 10.00      A   
ATOM   4224  CG  LYS A 446       7.515  33.972  -5.275  1.00 10.00      A   
ATOM   4225  CD  LYS A 446       6.721  35.112  -4.658  1.00 10.00      A   
ATOM   4226  CE  LYS A 446       5.825  35.780  -5.686  1.00 10.00      A   
ATOM   4227  NZ  LYS A 446       5.096  36.937  -5.116  1.00 10.00      A   
ATOM   4228  HZ1 LYS A 446       5.770  37.642  -4.747  1.00 10.00      A   
ATOM   4229  HZ2 LYS A 446       4.478  36.621  -4.336  1.00 10.00      A   
ATOM   4230  HZ3 LYS A 446       4.511  37.386  -5.848  1.00 10.00      A   
ATOM   4231  C   LYS A 446       6.900  31.452  -3.577  1.00 10.00      A   
ATOM   4232  O   LYS A 446       5.681  31.541  -3.730  1.00 10.00      A   
ATOM   4233  N   VAL A 447       7.577  30.333  -3.815  1.00 10.00      A   
ATOM   4234  HN  VAL A 447       8.559  30.331  -3.698  1.00 10.00      A   
ATOM   4235  CA  VAL A 447       6.914  29.116  -4.277  1.00 10.00      A   
ATOM   4236  CB  VAL A 447       7.921  27.976  -4.583  1.00 10.00      A   
ATOM   4237  CG1 VAL A 447       8.627  27.494  -3.323  1.00 10.00      A   
ATOM   4238  CG2 VAL A 447       7.242  26.816  -5.299  1.00 10.00      A   
ATOM   4239  C   VAL A 447       5.866  28.647  -3.269  1.00 10.00      A   
ATOM   4240  O   VAL A 447       4.791  28.185  -3.647  1.00 10.00      A   
ATOM   4241  N   PHE A 448       6.177  28.800  -1.986  1.00 10.00      A   
ATOM   4242  HN  PHE A 448       7.049  29.186  -1.750  1.00 10.00      A   
ATOM   4243  CA  PHE A 448       5.264  28.404  -0.922  1.00 10.00      A   
ATOM   4244  CB  PHE A 448       5.990  28.341   0.419  1.00 10.00      A   
ATOM   4245  CG  PHE A 448       7.106  27.335   0.448  1.00 10.00      A   
ATOM   4246  CD1 PHE A 448       8.425  27.747   0.539  1.00 10.00      A   
ATOM   4247  CD2 PHE A 448       6.839  25.980   0.377  1.00 10.00      A   
ATOM   4248  CE1 PHE A 448       9.453  26.826   0.557  1.00 10.00      A   
ATOM   4249  CE2 PHE A 448       7.862  25.056   0.395  1.00 10.00      A   
ATOM   4250  CZ  PHE A 448       9.173  25.478   0.484  1.00 10.00      A   
ATOM   4251  C   PHE A 448       4.095  29.370  -0.850  1.00 10.00      A   
ATOM   4252  O   PHE A 448       2.995  29.001  -0.446  1.00 10.00      A   
ATOM   4253  N   GLU A 449       4.350  30.608  -1.250  1.00 10.00      A   
ATOM   4254  HN  GLU A 449       5.260  30.837  -1.538  1.00 10.00      A   
ATOM   4255  CA  GLU A 449       3.328  31.638  -1.267  1.00 10.00      A   
ATOM   4256  CB  GLU A 449       3.950  32.977  -1.660  1.00 10.00      A   
ATOM   4257  CG  GLU A 449       2.986  34.147  -1.648  1.00 10.00      A   
ATOM   4258  CD  GLU A 449       3.640  35.431  -2.107  1.00 10.00      A   
ATOM   4259  OE1 GLU A 449       4.381  36.041  -1.310  1.00 10.00      A   
ATOM   4260  OE2 GLU A 449       3.422  35.836  -3.268  1.00 10.00      A   
ATOM   4261  C   GLU A 449       2.241  31.243  -2.257  1.00 10.00      A   
ATOM   4262  O   GLU A 449       1.051  31.356  -1.967  1.00 10.00      A   
ATOM   4263  N   TYR A 450       2.665  30.759  -3.420  1.00 10.00      A   
ATOM   4264  HN  TYR A 450       3.630  30.702  -3.589  1.00 10.00      A   
ATOM   4265  CA  TYR A 450       1.734  30.317  -4.446  1.00 10.00      A   
ATOM   4266  CB  TYR A 450       2.482  29.952  -5.732  1.00 10.00      A   
ATOM   4267  CG  TYR A 450       3.020  31.131  -6.508  1.00 10.00      A   
ATOM   4268  CD1 TYR A 450       4.389  31.310  -6.679  1.00 10.00      A   
ATOM   4269  CD2 TYR A 450       2.162  32.060  -7.081  1.00 10.00      A   
ATOM   4270  CE1 TYR A 450       4.883  32.382  -7.396  1.00 10.00      A   
ATOM   4271  CE2 TYR A 450       2.649  33.135  -7.797  1.00 10.00      A   
ATOM   4272  CZ  TYR A 450       4.009  33.290  -7.953  1.00 10.00      A   
ATOM   4273  OH  TYR A 450       4.495  34.359  -8.670  1.00 10.00      A   
ATOM   4274  HH  TYR A 450       4.019  35.161  -8.418  1.00 10.00      A   
ATOM   4275  C   TYR A 450       0.963  29.103  -3.951  1.00 10.00      A   
ATOM   4276  O   TYR A 450      -0.256  29.035  -4.079  1.00 10.00      A   
ATOM   4277  N   ILE A 451       1.687  28.158  -3.365  1.00 10.00      A   
ATOM   4278  HN  ILE A 451       2.660  28.283  -3.290  1.00 10.00      A   
ATOM   4279  CA  ILE A 451       1.085  26.938  -2.838  1.00 10.00      A   
ATOM   4280  CB  ILE A 451       2.157  25.993  -2.251  1.00 10.00      A   
ATOM   4281  CG1 ILE A 451       3.056  25.449  -3.361  1.00 10.00      A   
ATOM   4282  CG2 ILE A 451       1.516  24.850  -1.481  1.00 10.00      A   
ATOM   4283  CD1 ILE A 451       4.271  24.706  -2.850  1.00 10.00      A   
ATOM   4284  C   ILE A 451       0.032  27.249  -1.775  1.00 10.00      A   
ATOM   4285  O   ILE A 451      -1.068  26.698  -1.795  1.00 10.00      A   
ATOM   4286  N   GLY A 452       0.361  28.165  -0.877  1.00 10.00      A   
ATOM   4287  HN  GLY A 452       1.241  28.602  -0.933  1.00 10.00      A   
ATOM   4288  CA  GLY A 452      -0.554  28.526   0.187  1.00 10.00      A   
ATOM   4289  C   GLY A 452      -1.712  29.398  -0.267  1.00 10.00      A   
ATOM   4290  O   GLY A 452      -2.570  29.754   0.534  1.00 10.00      A   
ATOM   4291  N   THR A 453      -1.751  29.738  -1.544  1.00 10.00      A   
ATOM   4292  HN  THR A 453      -1.050  29.424  -2.150  1.00 10.00      A   
ATOM   4293  CA  THR A 453      -2.825  30.574  -2.061  1.00 10.00      A   
ATOM   4294  CB  THR A 453      -2.294  31.957  -2.505  1.00 10.00      A   
ATOM   4295  OG1 THR A 453      -1.381  32.454  -1.515  1.00 10.00      A   
ATOM   4296  HG1 THR A 453      -0.504  32.068  -1.664  1.00 10.00      A   
ATOM   4297  CG2 THR A 453      -3.433  32.954  -2.662  1.00 10.00      A   
ATOM   4298  C   THR A 453      -3.570  29.893  -3.217  1.00 10.00      A   
ATOM   4299  O   THR A 453      -4.709  30.244  -3.529  1.00 10.00      A   
ATOM   4300  N   TYR A 454      -2.933  28.912  -3.842  1.00 10.00      A   
ATOM   4301  HN  TYR A 454      -2.032  28.661  -3.550  1.00 10.00      A   
ATOM   4302  CA  TYR A 454      -3.541  28.206  -4.962  1.00 10.00      A   
ATOM   4303  CB  TYR A 454      -2.674  28.320  -6.215  1.00 10.00      A   
ATOM   4304  CG  TYR A 454      -2.674  29.694  -6.841  1.00 10.00      A   
ATOM   4305  CD1 TYR A 454      -1.489  30.391  -7.042  1.00 10.00      A   
ATOM   4306  CD2 TYR A 454      -3.863  30.294  -7.234  1.00 10.00      A   
ATOM   4307  CE1 TYR A 454      -1.489  31.648  -7.618  1.00 10.00      A   
ATOM   4308  CE2 TYR A 454      -3.872  31.550  -7.809  1.00 10.00      A   
ATOM   4309  CZ  TYR A 454      -2.684  32.222  -7.999  1.00 10.00      A   
ATOM   4310  OH  TYR A 454      -2.690  33.470  -8.575  1.00 10.00      A   
ATOM   4311  HH  TYR A 454      -2.144  33.455  -9.375  1.00 10.00      A   
ATOM   4312  C   TYR A 454      -3.815  26.742  -4.645  1.00 10.00      A   
ATOM   4313  O   TYR A 454      -4.936  26.270  -4.820  1.00 10.00      A   
ATOM   4314  N   ALA A 455      -2.790  26.027  -4.183  1.00 10.00      A   
ATOM   4315  HN  ALA A 455      -1.925  26.462  -4.048  1.00 10.00      A   
ATOM   4316  CA  ALA A 455      -2.933  24.611  -3.857  1.00 10.00      A   
ATOM   4317  CB  ALA A 455      -1.577  23.985  -3.556  1.00 10.00      A   
ATOM   4318  C   ALA A 455      -3.897  24.411  -2.693  1.00 10.00      A   
ATOM   4319  O   ALA A 455      -3.559  24.669  -1.533  1.00 10.00      A   
ATOM   4320  N   LYS A 456      -5.100  23.963  -3.013  1.00 10.00      A   
ATOM   4321  HN  LYS A 456      -5.305  23.775  -3.958  1.00 10.00      A   
ATOM   4322  CA  LYS A 456      -6.120  23.736  -2.011  1.00 10.00      A   
ATOM   4323  CB  LYS A 456      -7.408  24.468  -2.391  1.00 10.00      A   
ATOM   4324  CG  LYS A 456      -7.360  25.968  -2.165  1.00 10.00      A   
ATOM   4325  CD  LYS A 456      -7.293  26.285  -0.685  1.00 10.00      A   
ATOM   4326  CE  LYS A 456      -7.445  27.769  -0.427  1.00 10.00      A   
ATOM   4327  NZ  LYS A 456      -7.545  28.054   1.026  1.00 10.00      A   
ATOM   4328  HZ1 LYS A 456      -7.905  29.015   1.173  1.00 10.00      A   
ATOM   4329  HZ2 LYS A 456      -6.609  27.968   1.478  1.00 10.00      A   
ATOM   4330  HZ3 LYS A 456      -8.199  27.372   1.480  1.00 10.00      A   
ATOM   4331  C   LYS A 456      -6.402  22.252  -1.852  1.00 10.00      A   
ATOM   4332  O   LYS A 456      -6.502  21.750  -0.733  1.00 10.00      A   
ATOM   4333  N   LYS A 457      -6.510  21.556  -2.981  1.00 10.00      A   
ATOM   4334  HN  LYS A 457      -6.384  22.017  -3.838  1.00 10.00      A   
ATOM   4335  CA  LYS A 457      -6.801  20.124  -2.989  1.00 10.00      A   
ATOM   4336  CB  LYS A 457      -7.458  19.716  -4.313  1.00 10.00      A   
ATOM   4337  CG  LYS A 457      -8.800  20.377  -4.580  1.00 10.00      A   
ATOM   4338  CD  LYS A 457      -9.816  20.015  -3.509  1.00 10.00      A   
ATOM   4339  CE  LYS A 457     -11.202  20.533  -3.860  1.00 10.00      A   
ATOM   4340  NZ  LYS A 457     -11.230  22.011  -4.032  1.00 10.00      A   
ATOM   4341  HZ1 LYS A 457     -10.651  22.289  -4.851  1.00 10.00      A   
ATOM   4342  HZ2 LYS A 457     -10.858  22.484  -3.184  1.00 10.00      A   
ATOM   4343  HZ3 LYS A 457     -12.203  22.335  -4.187  1.00 10.00      A   
ATOM   4344  C   LYS A 457      -5.549  19.290  -2.763  1.00 10.00      A   
ATOM   4345  O   LYS A 457      -5.612  18.059  -2.740  1.00 10.00      A   
ATOM   4346  N   MET A 458      -4.412  19.955  -2.626  1.00 10.00      A   
ATOM   4347  HN  MET A 458      -4.419  20.932  -2.685  1.00 10.00      A   
ATOM   4348  CA  MET A 458      -3.153  19.259  -2.400  1.00 10.00      A   
ATOM   4349  CB  MET A 458      -1.973  20.228  -2.482  1.00 10.00      A   
ATOM   4350  CG  MET A 458      -0.622  19.542  -2.609  1.00 10.00      A   
ATOM   4351  SD  MET A 458       0.758  20.702  -2.616  1.00 10.00      A   
ATOM   4352  CE  MET A 458       0.554  21.472  -1.015  1.00 10.00      A   
ATOM   4353  C   MET A 458      -3.172  18.554  -1.046  1.00 10.00      A   
ATOM   4354  O   MET A 458      -3.133  19.198   0.005  1.00 10.00      A   
ATOM   4355  N   GLU A 459      -3.231  17.231  -1.082  1.00 10.00      A   
ATOM   4356  HN  GLU A 459      -3.240  16.779  -1.954  1.00 10.00      A   
ATOM   4357  CA  GLU A 459      -3.278  16.428   0.126  1.00 10.00      A   
ATOM   4358  CB  GLU A 459      -4.192  15.213  -0.073  1.00 10.00      A   
ATOM   4359  CG  GLU A 459      -5.592  15.578  -0.550  1.00 10.00      A   
ATOM   4360  CD  GLU A 459      -6.580  14.432  -0.458  1.00 10.00      A   
ATOM   4361  OE1 GLU A 459      -7.122  14.192   0.642  1.00 10.00      A   
ATOM   4362  OE2 GLU A 459      -6.833  13.767  -1.483  1.00 10.00      A   
ATOM   4363  C   GLU A 459      -1.883  15.995   0.576  1.00 10.00      A   
ATOM   4364  O   GLU A 459      -1.671  15.688   1.748  1.00 10.00      A   
ATOM   4365  N   MET A 460      -0.934  15.969  -0.349  1.00 10.00      A   
ATOM   4366  HN  MET A 460      -1.152  16.216  -1.274  1.00 10.00      A   
ATOM   4367  CA  MET A 460       0.430  15.574  -0.015  1.00 10.00      A   
ATOM   4368  CB  MET A 460       0.672  14.102  -0.355  1.00 10.00      A   
ATOM   4369  CG  MET A 460       1.996  13.556   0.152  1.00 10.00      A   
ATOM   4370  SD  MET A 460       2.162  11.786  -0.133  1.00 10.00      A   
ATOM   4371  CE  MET A 460       3.686  11.442   0.746  1.00 10.00      A   
ATOM   4372  C   MET A 460       1.458  16.463  -0.706  1.00 10.00      A   
ATOM   4373  O   MET A 460       1.380  16.700  -1.915  1.00 10.00      A   
ATOM   4374  N   LEU A 461       2.421  16.948   0.067  1.00 10.00      A   
ATOM   4375  HN  LEU A 461       2.431  16.714   1.021  1.00 10.00      A   
ATOM   4376  CA  LEU A 461       3.469  17.811  -0.458  1.00 10.00      A   
ATOM   4377  CB  LEU A 461       3.202  19.268  -0.071  1.00 10.00      A   
ATOM   4378  CG  LEU A 461       4.315  20.271  -0.393  1.00 10.00      A   
ATOM   4379  CD1 LEU A 461       4.468  20.449  -1.896  1.00 10.00      A   
ATOM   4380  CD2 LEU A 461       4.053  21.606   0.288  1.00 10.00      A   
ATOM   4381  C   LEU A 461       4.837  17.386   0.066  1.00 10.00      A   
ATOM   4382  O   LEU A 461       5.010  17.171   1.267  1.00 10.00      A   
ATOM   4383  N   SER A 462       5.793  17.252  -0.841  1.00 10.00      A   
ATOM   4384  HN  SER A 462       5.576  17.390  -1.791  1.00 10.00      A   
ATOM   4385  CA  SER A 462       7.148  16.868  -0.476  1.00 10.00      A   
ATOM   4386  CB  SER A 462       7.576  15.647  -1.296  1.00 10.00      A   
ATOM   4387  OG  SER A 462       6.570  14.645  -1.279  1.00 10.00      A   
ATOM   4388  HG  SER A 462       6.820  13.945  -0.651  1.00 10.00      A   
ATOM   4389  C   SER A 462       8.114  18.036  -0.702  1.00 10.00      A   
ATOM   4390  O   SER A 462       8.295  18.495  -1.835  1.00 10.00      A   
ATOM   4391  N   VAL A 463       8.723  18.523   0.375  1.00 10.00      A   
ATOM   4392  HN  VAL A 463       8.546  18.114   1.254  1.00 10.00      A   
ATOM   4393  CA  VAL A 463       9.655  19.643   0.291  1.00 10.00      A   
ATOM   4394  CB  VAL A 463       9.252  20.789   1.246  1.00 10.00      A   
ATOM   4395  CG1 VAL A 463      10.157  22.002   1.054  1.00 10.00      A   
ATOM   4396  CG2 VAL A 463       7.792  21.169   1.055  1.00 10.00      A   
ATOM   4397  C   VAL A 463      11.073  19.197   0.633  1.00 10.00      A   
ATOM   4398  O   VAL A 463      11.319  18.646   1.708  1.00 10.00      A   
ATOM   4399  N   ALA A 464      12.004  19.451  -0.279  1.00 10.00      A   
ATOM   4400  HN  ALA A 464      11.747  19.906  -1.108  1.00 10.00      A   
ATOM   4401  CA  ALA A 464      13.397  19.075  -0.084  1.00 10.00      A   
ATOM   4402  CB  ALA A 464      13.686  17.773  -0.813  1.00 10.00      A   
ATOM   4403  C   ALA A 464      14.341  20.171  -0.572  1.00 10.00      A   
ATOM   4404  O   ALA A 464      14.342  20.516  -1.756  1.00 10.00      A   
ATOM   4405  N   PHE A 465      15.133  20.711   0.354  1.00 10.00      A   
ATOM   4406  HN  PHE A 465      15.062  20.388   1.277  1.00 10.00      A   
ATOM   4407  CA  PHE A 465      16.104  21.764   0.053  1.00 10.00      A   
ATOM   4408  CB  PHE A 465      17.229  21.247  -0.854  1.00 10.00      A   
ATOM   4409  CG  PHE A 465      18.169  20.261  -0.215  1.00 10.00      A   
ATOM   4410  CD1 PHE A 465      17.910  18.899  -0.267  1.00 10.00      A   
ATOM   4411  CD2 PHE A 465      19.324  20.696   0.420  1.00 10.00      A   
ATOM   4412  CE1 PHE A 465      18.783  17.991   0.302  1.00 10.00      A   
ATOM   4413  CE2 PHE A 465      20.201  19.795   0.994  1.00 10.00      A   
ATOM   4414  CZ  PHE A 465      19.930  18.440   0.934  1.00 10.00      A   
ATOM   4415  C   PHE A 465      15.447  22.998  -0.573  1.00 10.00      A   
ATOM   4416  O   PHE A 465      15.715  23.335  -1.726  1.00 10.00      A   
ATOM   4417  N   ALA A 466      14.597  23.671   0.186  1.00 10.00      A   
ATOM   4418  HN  ALA A 466      14.419  23.366   1.103  1.00 10.00      A   
ATOM   4419  CA  ALA A 466      13.922  24.861  -0.312  1.00 10.00      A   
ATOM   4420  CB  ALA A 466      12.724  24.477  -1.163  1.00 10.00      A   
ATOM   4421  C   ALA A 466      13.482  25.757   0.837  1.00 10.00      A   
ATOM   4422  O   ALA A 466      13.649  25.405   2.005  1.00 10.00      A   
ATOM   4423  N   GLY A 467      12.943  26.921   0.499  1.00 10.00      A   
ATOM   4424  HN  GLY A 467      12.872  27.157  -0.450  1.00 10.00      A   
ATOM   4425  CA  GLY A 467      12.473  27.850   1.506  1.00 10.00      A   
ATOM   4426  C   GLY A 467      13.514  28.883   1.881  1.00 10.00      A   
ATOM   4427  O   GLY A 467      14.714  28.672   1.684  1.00 10.00      A   
ATOM   4428  N   ASP A 468      13.055  30.010   2.400  1.00 10.00      A   
ATOM   4429  HN  ASP A 468      12.075  30.134   2.489  1.00 10.00      A   
ATOM   4430  CA  ASP A 468      13.945  31.080   2.826  1.00 10.00      A   
ATOM   4431  CB  ASP A 468      13.666  32.372   2.063  1.00 10.00      A   
ATOM   4432  CG  ASP A 468      14.807  32.742   1.141  1.00 10.00      A   
ATOM   4433  OD1 ASP A 468      15.975  32.465   1.493  1.00 10.00      A   
ATOM   4434  OD2 ASP A 468      14.551  33.321   0.065  1.00 10.00      A   
ATOM   4435  C   ASP A 468      13.818  31.308   4.326  1.00 10.00      A   
ATOM   4436  O   ASP A 468      14.810  31.296   5.054  1.00 10.00      A   
ATOM   4437  N   SER A 469      12.590  31.488   4.788  1.00 10.00      A   
ATOM   4438  HN  SER A 469      11.829  31.475   4.157  1.00 10.00      A   
ATOM   4439  CA  SER A 469      12.333  31.707   6.204  1.00 10.00      A   
ATOM   4440  CB  SER A 469      12.016  33.184   6.474  1.00 10.00      A   
ATOM   4441  OG  SER A 469      10.788  33.567   5.870  1.00 10.00      A   
ATOM   4442  HG  SER A 469      10.774  33.267   4.940  1.00 10.00      A   
ATOM   4443  C   SER A 469      11.188  30.814   6.675  1.00 10.00      A   
ATOM   4444  O   SER A 469      10.691  29.981   5.912  1.00 10.00      A   
ATOM   4445  N   ASP A 470      10.775  30.989   7.925  1.00 10.00      A   
ATOM   4446  HN  ASP A 470      11.221  31.663   8.483  1.00 10.00      A   
ATOM   4447  CA  ASP A 470       9.685  30.201   8.504  1.00 10.00      A   
ATOM   4448  CB  ASP A 470       9.524  30.517   9.991  1.00 10.00      A   
ATOM   4449  CG  ASP A 470      10.091  29.441  10.894  1.00 10.00      A   
ATOM   4450  OD1 ASP A 470       9.321  28.568  11.344  1.00 10.00      A   
ATOM   4451  OD2 ASP A 470      11.309  29.469  11.170  1.00 10.00      A   
ATOM   4452  C   ASP A 470       8.372  30.471   7.784  1.00 10.00      A   
ATOM   4453  O   ASP A 470       7.446  29.658   7.828  1.00 10.00      A   
ATOM   4454  N   LEU A 471       8.305  31.615   7.111  1.00 10.00      A   
ATOM   4455  HN  LEU A 471       9.084  32.210   7.109  1.00 10.00      A   
ATOM   4456  CA  LEU A 471       7.114  32.008   6.372  1.00 10.00      A   
ATOM   4457  CB  LEU A 471       7.304  33.379   5.718  1.00 10.00      A   
ATOM   4458  CG  LEU A 471       6.952  34.599   6.574  1.00 10.00      A   
ATOM   4459  CD1 LEU A 471       7.151  35.885   5.782  1.00 10.00      A   
ATOM   4460  CD2 LEU A 471       5.522  34.504   7.089  1.00 10.00      A   
ATOM   4461  C   LEU A 471       6.735  30.972   5.319  1.00 10.00      A   
ATOM   4462  O   LEU A 471       5.556  30.748   5.070  1.00 10.00      A   
ATOM   4463  N   GLY A 472       7.733  30.326   4.719  1.00 10.00      A   
ATOM   4464  HN  GLY A 472       8.662  30.528   4.968  1.00 10.00      A   
ATOM   4465  CA  GLY A 472       7.460  29.324   3.703  1.00 10.00      A   
ATOM   4466  C   GLY A 472       6.565  28.213   4.217  1.00 10.00      A   
ATOM   4467  O   GLY A 472       5.621  27.800   3.541  1.00 10.00      A   
ATOM   4468  N   MET A 473       6.846  27.749   5.424  1.00 10.00      A   
ATOM   4469  HN  MET A 473       7.589  28.148   5.928  1.00 10.00      A   
ATOM   4470  CA  MET A 473       6.061  26.683   6.031  1.00 10.00      A   
ATOM   4471  CB  MET A 473       6.797  26.105   7.244  1.00 10.00      A   
ATOM   4472  CG  MET A 473       6.112  24.911   7.888  1.00 10.00      A   
ATOM   4473  SD  MET A 473       6.982  24.321   9.355  1.00 10.00      A   
ATOM   4474  CE  MET A 473       5.820  23.094   9.958  1.00 10.00      A   
ATOM   4475  C   MET A 473       4.695  27.220   6.446  1.00 10.00      A   
ATOM   4476  O   MET A 473       3.668  26.574   6.236  1.00 10.00      A   
ATOM   4477  N   HIS A 474       4.701  28.418   7.019  1.00 10.00      A   
ATOM   4478  HN  HIS A 474       5.560  28.877   7.145  1.00 10.00      A   
ATOM   4479  CA  HIS A 474       3.479  29.073   7.474  1.00 10.00      A   
ATOM   4480  CB  HIS A 474       3.824  30.401   8.160  1.00 10.00      A   
ATOM   4481  CG  HIS A 474       2.649  31.128   8.741  1.00 10.00      A   
ATOM   4482  ND1 HIS A 474       2.143  30.802   9.976  1.00 10.00      A   
ATOM   4483  CD2 HIS A 474       1.932  32.156   8.224  1.00 10.00      A   
ATOM   4484  CE1 HIS A 474       1.138  31.633  10.184  1.00 10.00      A   
ATOM   4485  NE2 HIS A 474       0.974  32.466   9.152  1.00 10.00      A   
ATOM   4486  HE2 HIS A 474       0.285  33.163   9.067  1.00 10.00      A   
ATOM   4487  C   HIS A 474       2.507  29.307   6.318  1.00 10.00      A   
ATOM   4488  O   HIS A 474       1.303  29.093   6.459  1.00 10.00      A   
ATOM   4489  N   HIS A 475       3.041  29.736   5.177  1.00 10.00      A   
ATOM   4490  HN  HIS A 475       4.014  29.886   5.132  1.00 10.00      A   
ATOM   4491  CA  HIS A 475       2.228  30.009   3.993  1.00 10.00      A   
ATOM   4492  CB  HIS A 475       3.101  30.515   2.841  1.00 10.00      A   
ATOM   4493  CG  HIS A 475       3.235  32.005   2.773  1.00 10.00      A   
ATOM   4494  ND1 HIS A 475       2.521  32.798   1.903  1.00 10.00      A   
ATOM   4495  HD1 HIS A 475       1.851  32.490   1.256  1.00 10.00      A   
ATOM   4496  CD2 HIS A 475       4.020  32.848   3.487  1.00 10.00      A   
ATOM   4497  CE1 HIS A 475       2.893  34.069   2.103  1.00 10.00      A   
ATOM   4498  NE2 HIS A 475       3.801  34.153   3.057  1.00 10.00      A   
ATOM   4499  C   HIS A 475       1.444  28.784   3.545  1.00 10.00      A   
ATOM   4500  O   HIS A 475       0.261  28.885   3.224  1.00 10.00      A   
ATOM   4501  N   VAL A 476       2.106  27.631   3.526  1.00 10.00      A   
ATOM   4502  HN  VAL A 476       3.051  27.618   3.797  1.00 10.00      A   
ATOM   4503  CA  VAL A 476       1.464  26.384   3.112  1.00 10.00      A   
ATOM   4504  CB  VAL A 476       2.493  25.243   2.949  1.00 10.00      A   
ATOM   4505  CG1 VAL A 476       1.811  23.957   2.503  1.00 10.00      A   
ATOM   4506  CG2 VAL A 476       3.579  25.638   1.959  1.00 10.00      A   
ATOM   4507  C   VAL A 476       0.400  25.963   4.123  1.00 10.00      A   
ATOM   4508  O   VAL A 476      -0.737  25.652   3.758  1.00 10.00      A   
ATOM   4509  N   LEU A 477       0.776  25.969   5.395  1.00 10.00      A   
ATOM   4510  HN  LEU A 477       1.697  26.236   5.618  1.00 10.00      A   
ATOM   4511  CA  LEU A 477      -0.131  25.588   6.470  1.00 10.00      A   
ATOM   4512  CB  LEU A 477       0.610  25.588   7.806  1.00 10.00      A   
ATOM   4513  CG  LEU A 477       1.696  24.523   7.968  1.00 10.00      A   
ATOM   4514  CD1 LEU A 477       2.639  24.896   9.099  1.00 10.00      A   
ATOM   4515  CD2 LEU A 477       1.073  23.157   8.218  1.00 10.00      A   
ATOM   4516  C   LEU A 477      -1.343  26.512   6.535  1.00 10.00      A   
ATOM   4517  O   LEU A 477      -2.470  26.064   6.733  1.00 10.00      A   
ATOM   4518  N   SER A 478      -1.111  27.799   6.339  1.00 10.00      A   
ATOM   4519  HN  SER A 478      -0.190  28.098   6.167  1.00 10.00      A   
ATOM   4520  CA  SER A 478      -2.184  28.783   6.372  1.00 10.00      A   
ATOM   4521  CB  SER A 478      -1.668  30.105   6.936  1.00 10.00      A   
ATOM   4522  OG  SER A 478      -0.919  29.893   8.118  1.00 10.00      A   
ATOM   4523  HG  SER A 478      -0.110  29.419   7.899  1.00 10.00      A   
ATOM   4524  C   SER A 478      -2.758  29.002   4.978  1.00 10.00      A   
ATOM   4525  O   SER A 478      -3.170  30.111   4.630  1.00 10.00      A   
ATOM   4526  N   GLY A 479      -2.782  27.946   4.181  1.00 10.00      A   
ATOM   4527  HN  GLY A 479      -2.444  27.084   4.508  1.00 10.00      A   
ATOM   4528  CA  GLY A 479      -3.303  28.060   2.839  1.00 10.00      A   
ATOM   4529  C   GLY A 479      -4.018  26.815   2.368  1.00 10.00      A   
ATOM   4530  O   GLY A 479      -5.170  26.883   1.938  1.00 10.00      A   
ATOM   4531  N   CYS A 480      -3.337  25.677   2.439  1.00 10.00      A   
ATOM   4532  HN  CYS A 480      -2.417  25.686   2.794  1.00 10.00      A   
ATOM   4533  CA  CYS A 480      -3.921  24.411   2.004  1.00 10.00      A   
ATOM   4534  CB  CYS A 480      -2.846  23.329   1.897  1.00 10.00      A   
ATOM   4535  SG  CYS A 480      -1.540  23.713   0.710  1.00 10.00      A   
ATOM   4536  HG  CYS A 480      -2.106  24.285  -0.347  1.00 10.00      A   
ATOM   4537  C   CYS A 480      -5.046  23.965   2.930  1.00 10.00      A   
ATOM   4538  O   CYS A 480      -4.923  24.025   4.155  1.00 10.00      A   
ATOM   4539  N   ASP A 481      -6.142  23.514   2.338  1.00 10.00      A   
ATOM   4540  HN  ASP A 481      -6.179  23.483   1.357  1.00 10.00      A   
ATOM   4541  CA  ASP A 481      -7.296  23.071   3.109  1.00 10.00      A   
ATOM   4542  CB  ASP A 481      -8.589  23.676   2.552  1.00 10.00      A   
ATOM   4543  CG  ASP A 481      -8.751  25.145   2.896  1.00 10.00      A   
ATOM   4544  OD1 ASP A 481      -8.727  25.488   4.094  1.00 10.00      A   
ATOM   4545  OD2 ASP A 481      -8.910  25.966   1.968  1.00 10.00      A   
ATOM   4546  C   ASP A 481      -7.396  21.548   3.169  1.00 10.00      A   
ATOM   4547  O   ASP A 481      -7.958  20.993   4.111  1.00 10.00      A   
ATOM   4548  N   SER A 482      -6.848  20.876   2.166  1.00 10.00      A   
ATOM   4549  HN  SER A 482      -6.429  21.368   1.431  1.00 10.00      A   
ATOM   4550  CA  SER A 482      -6.884  19.419   2.111  1.00 10.00      A   
ATOM   4551  CB  SER A 482      -7.283  18.957   0.705  1.00 10.00      A   
ATOM   4552  OG  SER A 482      -8.533  19.512   0.323  1.00 10.00      A   
ATOM   4553  HG  SER A 482      -9.238  18.881   0.520  1.00 10.00      A   
ATOM   4554  C   SER A 482      -5.544  18.799   2.530  1.00 10.00      A   
ATOM   4555  O   SER A 482      -5.245  17.655   2.190  1.00 10.00      A   
ATOM   4556  N   LEU A 483      -4.763  19.556   3.297  1.00 10.00      A   
ATOM   4557  HN  LEU A 483      -5.082  20.442   3.560  1.00 10.00      A   
ATOM   4558  CA  LEU A 483      -3.454  19.107   3.771  1.00 10.00      A   
ATOM   4559  CB  LEU A 483      -2.818  20.204   4.632  1.00 10.00      A   
ATOM   4560  CG  LEU A 483      -1.351  20.536   4.346  1.00 10.00      A   
ATOM   4561  CD1 LEU A 483      -0.935  21.793   5.092  1.00 10.00      A   
ATOM   4562  CD2 LEU A 483      -0.449  19.370   4.715  1.00 10.00      A   
ATOM   4563  C   LEU A 483      -3.575  17.815   4.580  1.00 10.00      A   
ATOM   4564  O   LEU A 483      -4.312  17.759   5.565  1.00 10.00      A   
ATOM   4565  N   ARG A 484      -2.857  16.784   4.160  1.00 10.00      A   
ATOM   4566  HN  ARG A 484      -2.289  16.888   3.362  1.00 10.00      A   
ATOM   4567  CA  ARG A 484      -2.899  15.495   4.845  1.00 10.00      A   
ATOM   4568  CB  ARG A 484      -3.570  14.448   3.955  1.00 10.00      A   
ATOM   4569  CG  ARG A 484      -5.016  14.150   4.315  1.00 10.00      A   
ATOM   4570  CD  ARG A 484      -5.672  13.256   3.276  1.00 10.00      A   
ATOM   4571  NE  ARG A 484      -4.850  12.091   2.948  1.00 10.00      A   
ATOM   4572  HE  ARG A 484      -4.198  11.797   3.620  1.00 10.00      A   
ATOM   4573  CZ  ARG A 484      -4.939  11.414   1.804  1.00 10.00      A   
ATOM   4574  NH1 ARG A 484      -5.812  11.780   0.874  1.00 10.00      A   
ATOM   4575 HH11 ARG A 484      -5.881  11.242  -0.019  1.00 10.00      A   
ATOM   4576 HH12 ARG A 484      -6.430  12.615   1.024  1.00 10.00      A   
ATOM   4577  NH2 ARG A 484      -4.129  10.396   1.573  1.00 10.00      A   
ATOM   4578 HH21 ARG A 484      -4.195   9.863   0.672  1.00 10.00      A   
ATOM   4579 HH22 ARG A 484      -3.408  10.108   2.274  1.00 10.00      A   
ATOM   4580  C   ARG A 484      -1.502  15.024   5.239  1.00 10.00      A   
ATOM   4581  O   ARG A 484      -1.227  14.788   6.414  1.00 10.00      A   
ATOM   4582  N   LYS A 485      -0.628  14.889   4.253  1.00 10.00      A   
ATOM   4583  HN  LYS A 485      -0.905  15.109   3.334  1.00 10.00      A   
ATOM   4584  CA  LYS A 485       0.740  14.445   4.493  1.00 10.00      A   
ATOM   4585  CB  LYS A 485       1.021  13.119   3.779  1.00 10.00      A   
ATOM   4586  CG  LYS A 485       0.352  11.908   4.419  1.00 10.00      A   
ATOM   4587  CD  LYS A 485       0.771  10.609   3.740  1.00 10.00      A   
ATOM   4588  CE  LYS A 485       0.185  10.508   2.343  1.00 10.00      A   
ATOM   4589  NZ  LYS A 485       0.390   9.171   1.730  1.00 10.00      A   
ATOM   4590  HZ1 LYS A 485      -0.342   8.505   2.064  1.00 10.00      A   
ATOM   4591  HZ2 LYS A 485       1.325   8.795   1.980  1.00 10.00      A   
ATOM   4592  HZ3 LYS A 485       0.325   9.242   0.697  1.00 10.00      A   
ATOM   4593  C   LYS A 485       1.730  15.505   4.034  1.00 10.00      A   
ATOM   4594  O   LYS A 485       1.665  15.980   2.897  1.00 10.00      A   
ATOM   4595  N   LEU A 486       2.640  15.867   4.921  1.00 10.00      A   
ATOM   4596  HN  LEU A 486       2.648  15.430   5.802  1.00 10.00      A   
ATOM   4597  CA  LEU A 486       3.642  16.879   4.622  1.00 10.00      A   
ATOM   4598  CB  LEU A 486       3.270  18.220   5.270  1.00 10.00      A   
ATOM   4599  CG  LEU A 486       4.236  19.390   5.039  1.00 10.00      A   
ATOM   4600  CD1 LEU A 486       4.406  19.669   3.554  1.00 10.00      A   
ATOM   4601  CD2 LEU A 486       3.749  20.635   5.764  1.00 10.00      A   
ATOM   4602  C   LEU A 486       5.025  16.432   5.068  1.00 10.00      A   
ATOM   4603  O   LEU A 486       5.267  16.196   6.255  1.00 10.00      A   
ATOM   4604  N   GLU A 487       5.927  16.311   4.111  1.00 10.00      A   
ATOM   4605  HN  GLU A 487       5.669  16.504   3.183  1.00 10.00      A   
ATOM   4606  CA  GLU A 487       7.292  15.899   4.391  1.00 10.00      A   
ATOM   4607  CB  GLU A 487       7.632  14.603   3.652  1.00 10.00      A   
ATOM   4608  CG  GLU A 487       7.056  14.509   2.248  1.00 10.00      A   
ATOM   4609  CD  GLU A 487       6.784  13.079   1.829  1.00 10.00      A   
ATOM   4610  OE1 GLU A 487       7.056  12.733   0.660  1.00 10.00      A   
ATOM   4611  OE2 GLU A 487       6.294  12.298   2.675  1.00 10.00      A   
ATOM   4612  C   GLU A 487       8.270  17.013   4.037  1.00 10.00      A   
ATOM   4613  O   GLU A 487       8.393  17.412   2.879  1.00 10.00      A   
ATOM   4614  N   ILE A 488       8.943  17.535   5.049  1.00 10.00      A   
ATOM   4615  HN  ILE A 488       8.791  17.183   5.956  1.00 10.00      A   
ATOM   4616  CA  ILE A 488       9.903  18.610   4.858  1.00 10.00      A   
ATOM   4617  CB  ILE A 488       9.503  19.857   5.674  1.00 10.00      A   
ATOM   4618  CG1 ILE A 488       8.103  20.344   5.280  1.00 10.00      A   
ATOM   4619  CG2 ILE A 488      10.530  20.965   5.500  1.00 10.00      A   
ATOM   4620  CD1 ILE A 488       7.536  21.395   6.211  1.00 10.00      A   
ATOM   4621  C   ILE A 488      11.298  18.167   5.292  1.00 10.00      A   
ATOM   4622  O   ILE A 488      11.482  17.694   6.414  1.00 10.00      A   
ATOM   4623  N   ARG A 489      12.272  18.298   4.400  1.00 10.00      A   
ATOM   4624  HN  ARG A 489      12.064  18.649   3.502  1.00 10.00      A   
ATOM   4625  CA  ARG A 489      13.640  17.921   4.722  1.00 10.00      A   
ATOM   4626  CB  ARG A 489      14.008  16.573   4.089  1.00 10.00      A   
ATOM   4627  CG  ARG A 489      14.210  16.616   2.579  1.00 10.00      A   
ATOM   4628  CD  ARG A 489      15.063  15.450   2.091  1.00 10.00      A   
ATOM   4629  NE  ARG A 489      16.402  15.449   2.689  1.00 10.00      A   
ATOM   4630  HE  ARG A 489      16.687  16.269   3.170  1.00 10.00      A   
ATOM   4631  CZ  ARG A 489      17.255  14.422   2.623  1.00 10.00      A   
ATOM   4632  NH1 ARG A 489      16.924  13.308   1.981  1.00 10.00      A   
ATOM   4633 HH11 ARG A 489      15.992  13.226   1.521  1.00 10.00      A   
ATOM   4634 HH12 ARG A 489      17.595  12.511   1.937  1.00 10.00      A   
ATOM   4635  NH2 ARG A 489      18.442  14.509   3.209  1.00 10.00      A   
ATOM   4636 HH21 ARG A 489      19.112  13.707   3.162  1.00 10.00      A   
ATOM   4637 HH22 ARG A 489      18.713  15.381   3.724  1.00 10.00      A   
ATOM   4638  C   ARG A 489      14.635  18.993   4.284  1.00 10.00      A   
ATOM   4639  O   ARG A 489      14.473  19.609   3.224  1.00 10.00      A   
ATOM   4640  N   ASP A 490      15.649  19.211   5.119  1.00 10.00      A   
ATOM   4641  HN  ASP A 490      15.682  18.703   5.959  1.00 10.00      A   
ATOM   4642  CA  ASP A 490      16.714  20.181   4.846  1.00 10.00      A   
ATOM   4643  CB  ASP A 490      17.646  19.673   3.743  1.00 10.00      A   
ATOM   4644  CG  ASP A 490      18.424  18.445   4.166  1.00 10.00      A   
ATOM   4645  OD1 ASP A 490      19.569  18.597   4.638  1.00 10.00      A   
ATOM   4646  OD2 ASP A 490      17.892  17.319   4.035  1.00 10.00      A   
ATOM   4647  C   ASP A 490      16.164  21.559   4.499  1.00 10.00      A   
ATOM   4648  O   ASP A 490      16.413  22.093   3.415  1.00 10.00      A   
ATOM   4649  N   CYS A 491      15.417  22.135   5.427  1.00 10.00      A   
ATOM   4650  HN  CYS A 491      15.268  21.671   6.281  1.00 10.00      A   
ATOM   4651  CA  CYS A 491      14.828  23.449   5.215  1.00 10.00      A   
ATOM   4652  CB  CYS A 491      13.346  23.317   4.855  1.00 10.00      A   
ATOM   4653  SG  CYS A 491      13.035  22.380   3.338  1.00 10.00      A   
ATOM   4654  HG  CYS A 491      13.761  21.270   3.390  1.00 10.00      A   
ATOM   4655  C   CYS A 491      15.015  24.337   6.444  1.00 10.00      A   
ATOM   4656  O   CYS A 491      15.083  23.842   7.568  1.00 10.00      A   
ATOM   4657  N   PRO A 492      15.115  25.663   6.242  1.00 10.00      A   
ATOM   4658  CA  PRO A 492      15.301  26.637   7.327  1.00 10.00      A   
ATOM   4659  CB  PRO A 492      15.704  27.931   6.599  1.00 10.00      A   
ATOM   4660  CG  PRO A 492      15.954  27.534   5.180  1.00 10.00      A   
ATOM   4661  CD  PRO A 492      15.099  26.326   4.933  1.00 10.00      A   
ATOM   4662  C   PRO A 492      14.041  26.878   8.167  1.00 10.00      A   
ATOM   4663  O   PRO A 492      13.985  27.838   8.943  1.00 10.00      A   
ATOM   4664  N   PHE A 493      13.038  26.013   8.014  1.00 10.00      A   
ATOM   4665  HN  PHE A 493      13.142  25.273   7.382  1.00 10.00      A   
ATOM   4666  CA  PHE A 493      11.798  26.135   8.777  1.00 10.00      A   
ATOM   4667  CB  PHE A 493      10.708  25.215   8.212  1.00 10.00      A   
ATOM   4668  CG  PHE A 493      10.380  25.446   6.764  1.00 10.00      A   
ATOM   4669  CD1 PHE A 493      10.216  24.374   5.907  1.00 10.00      A   
ATOM   4670  CD2 PHE A 493      10.232  26.727   6.260  1.00 10.00      A   
ATOM   4671  CE1 PHE A 493       9.914  24.571   4.575  1.00 10.00      A   
ATOM   4672  CE2 PHE A 493       9.930  26.933   4.926  1.00 10.00      A   
ATOM   4673  CZ  PHE A 493       9.771  25.852   4.082  1.00 10.00      A   
ATOM   4674  C   PHE A 493      12.066  25.774  10.231  1.00 10.00      A   
ATOM   4675  O   PHE A 493      12.829  24.841  10.511  1.00 10.00      A   
ATOM   4676  N   GLY A 494      11.447  26.503  11.149  1.00 10.00      A   
ATOM   4677  HN  GLY A 494      10.830  27.218  10.871  1.00 10.00      A   
ATOM   4678  CA  GLY A 494      11.656  26.247  12.554  1.00 10.00      A   
ATOM   4679  C   GLY A 494      10.369  26.152  13.344  1.00 10.00      A   
ATOM   4680  O   GLY A 494       9.349  25.678  12.843  1.00 10.00      A   
ATOM   4681  N   ASP A 495      10.417  26.622  14.581  1.00 10.00      A   
ATOM   4682  HN  ASP A 495      11.256  27.016  14.907  1.00 10.00      A   
ATOM   4683  CA  ASP A 495       9.266  26.572  15.470  1.00 10.00      A   
ATOM   4684  CB  ASP A 495       9.711  26.429  16.926  1.00 10.00      A   
ATOM   4685  CG  ASP A 495      10.605  27.556  17.397  1.00 10.00      A   
ATOM   4686  OD1 ASP A 495      11.842  27.440  17.259  1.00 10.00      A   
ATOM   4687  OD2 ASP A 495      10.080  28.561  17.918  1.00 10.00      A   
ATOM   4688  C   ASP A 495       8.342  27.775  15.318  1.00 10.00      A   
ATOM   4689  O   ASP A 495       7.262  27.804  15.913  1.00 10.00      A   
ATOM   4690  N   LYS A 496       8.748  28.753  14.516  1.00 10.00      A   
ATOM   4691  HN  LYS A 496       9.599  28.664  14.037  1.00 10.00      A   
ATOM   4692  CA  LYS A 496       7.939  29.949  14.315  1.00 10.00      A   
ATOM   4693  CB  LYS A 496       8.706  31.018  13.534  1.00 10.00      A   
ATOM   4694  CG  LYS A 496      10.105  31.296  14.061  1.00 10.00      A   
ATOM   4695  CD  LYS A 496      10.830  32.308  13.186  1.00 10.00      A   
ATOM   4696  CE  LYS A 496      12.340  32.170  13.307  1.00 10.00      A   
ATOM   4697  NZ  LYS A 496      12.811  30.820  12.899  1.00 10.00      A   
ATOM   4698  HZ1 LYS A 496      12.730  30.158  13.694  1.00 10.00      A   
ATOM   4699  HZ2 LYS A 496      13.806  30.857  12.594  1.00 10.00      A   
ATOM   4700  HZ3 LYS A 496      12.233  30.459  12.105  1.00 10.00      A   
ATOM   4701  C   LYS A 496       6.641  29.596  13.604  1.00 10.00      A   
ATOM   4702  O   LYS A 496       5.558  29.970  14.054  1.00 10.00      A   
ATOM   4703  N   ALA A 497       6.754  28.858  12.511  1.00 10.00      A   
ATOM   4704  HN  ALA A 497       7.655  28.586  12.201  1.00 10.00      A   
ATOM   4705  CA  ALA A 497       5.583  28.449  11.749  1.00 10.00      A   
ATOM   4706  CB  ALA A 497       5.989  28.055  10.339  1.00 10.00      A   
ATOM   4707  C   ALA A 497       4.869  27.289  12.440  1.00 10.00      A   
ATOM   4708  O   ALA A 497       3.638  27.214  12.445  1.00 10.00      A   
ATOM   4709  N   LEU A 498       5.656  26.403  13.039  1.00 10.00      A   
ATOM   4710  HN  LEU A 498       6.626  26.539  13.010  1.00 10.00      A   
ATOM   4711  CA  LEU A 498       5.127  25.227  13.732  1.00 10.00      A   
ATOM   4712  CB  LEU A 498       6.271  24.361  14.267  1.00 10.00      A   
ATOM   4713  CG  LEU A 498       5.868  23.128  15.083  1.00 10.00      A   
ATOM   4714  CD1 LEU A 498       5.297  22.043  14.183  1.00 10.00      A   
ATOM   4715  CD2 LEU A 498       7.048  22.603  15.888  1.00 10.00      A   
ATOM   4716  C   LEU A 498       4.188  25.601  14.876  1.00 10.00      A   
ATOM   4717  O   LEU A 498       3.062  25.108  14.952  1.00 10.00      A   
ATOM   4718  N   LEU A 499       4.645  26.487  15.752  1.00 10.00      A   
ATOM   4719  HN  LEU A 499       5.541  26.872  15.626  1.00 10.00      A   
ATOM   4720  CA  LEU A 499       3.845  26.900  16.903  1.00 10.00      A   
ATOM   4721  CB  LEU A 499       4.725  27.479  18.014  1.00 10.00      A   
ATOM   4722  CG  LEU A 499       5.712  26.499  18.651  1.00 10.00      A   
ATOM   4723  CD1 LEU A 499       6.610  27.213  19.647  1.00 10.00      A   
ATOM   4724  CD2 LEU A 499       4.968  25.359  19.327  1.00 10.00      A   
ATOM   4725  C   LEU A 499       2.731  27.869  16.518  1.00 10.00      A   
ATOM   4726  O   LEU A 499       1.891  28.219  17.345  1.00 10.00      A   
ATOM   4727  N   ALA A 500       2.729  28.303  15.264  1.00 10.00      A   
ATOM   4728  HN  ALA A 500       3.435  28.006  14.653  1.00 10.00      A   
ATOM   4729  CA  ALA A 500       1.708  29.217  14.780  1.00 10.00      A   
ATOM   4730  CB  ALA A 500       2.308  30.217  13.805  1.00 10.00      A   
ATOM   4731  C   ALA A 500       0.575  28.441  14.116  1.00 10.00      A   
ATOM   4732  O   ALA A 500      -0.547  28.931  14.006  1.00 10.00      A   
ATOM   4733  N   ASN A 501       0.878  27.220  13.687  1.00 10.00      A   
ATOM   4734  HN  ASN A 501       1.789  26.880  13.819  1.00 10.00      A   
ATOM   4735  CA  ASN A 501      -0.104  26.367  13.020  1.00 10.00      A   
ATOM   4736  CB  ASN A 501       0.301  26.140  11.556  1.00 10.00      A   
ATOM   4737  CG  ASN A 501       0.382  27.422  10.747  1.00 10.00      A   
ATOM   4738  OD1 ASN A 501      -0.595  27.843  10.133  1.00 10.00      A   
ATOM   4739  ND2 ASN A 501       1.553  28.040  10.731  1.00 10.00      A   
ATOM   4740 HD21 ASN A 501       2.298  27.639  11.234  1.00 10.00      A   
ATOM   4741 HD22 ASN A 501       1.630  28.879  10.224  1.00 10.00      A   
ATOM   4742  C   ASN A 501      -0.215  25.022  13.729  1.00 10.00      A   
ATOM   4743  O   ASN A 501      -0.254  23.971  13.087  1.00 10.00      A   
ATOM   4744  N   ALA A 502      -0.271  25.057  15.055  1.00 10.00      A   
ATOM   4745  HN  ALA A 502      -0.243  25.926  15.512  1.00 10.00      A   
ATOM   4746  CA  ALA A 502      -0.369  23.840  15.849  1.00 10.00      A   
ATOM   4747  CB  ALA A 502      -0.066  24.126  17.313  1.00 10.00      A   
ATOM   4748  C   ALA A 502      -1.738  23.192  15.707  1.00 10.00      A   
ATOM   4749  O   ALA A 502      -1.846  21.971  15.630  1.00 10.00      A   
ATOM   4750  N   SER A 503      -2.784  24.008  15.655  1.00 10.00      A   
ATOM   4751  HN  SER A 503      -2.643  24.978  15.710  1.00 10.00      A   
ATOM   4752  CA  SER A 503      -4.141  23.489  15.527  1.00 10.00      A   
ATOM   4753  CB  SER A 503      -5.159  24.586  15.839  1.00 10.00      A   
ATOM   4754  OG  SER A 503      -4.749  25.336  16.969  1.00 10.00      A   
ATOM   4755  HG  SER A 503      -4.320  26.145  16.671  1.00 10.00      A   
ATOM   4756  C   SER A 503      -4.381  22.916  14.134  1.00 10.00      A   
ATOM   4757  O   SER A 503      -5.273  22.092  13.931  1.00 10.00      A   
ATOM   4758  N   LYS A 504      -3.570  23.351  13.178  1.00 10.00      A   
ATOM   4759  HN  LYS A 504      -2.878  24.009  13.404  1.00 10.00      A   
ATOM   4760  CA  LYS A 504      -3.682  22.891  11.804  1.00 10.00      A   
ATOM   4761  CB  LYS A 504      -2.823  23.779  10.903  1.00 10.00      A   
ATOM   4762  CG  LYS A 504      -2.973  23.503   9.420  1.00 10.00      A   
ATOM   4763  CD  LYS A 504      -4.299  24.021   8.893  1.00 10.00      A   
ATOM   4764  CE  LYS A 504      -4.404  23.807   7.397  1.00 10.00      A   
ATOM   4765  NZ  LYS A 504      -5.482  24.627   6.796  1.00 10.00      A   
ATOM   4766  HZ1 LYS A 504      -5.432  24.574   5.758  1.00 10.00      A   
ATOM   4767  HZ2 LYS A 504      -5.384  25.622   7.087  1.00 10.00      A   
ATOM   4768  HZ3 LYS A 504      -6.413  24.276   7.106  1.00 10.00      A   
ATOM   4769  C   LYS A 504      -3.225  21.440  11.682  1.00 10.00      A   
ATOM   4770  O   LYS A 504      -3.681  20.701  10.812  1.00 10.00      A   
ATOM   4771  N   LEU A 505      -2.341  21.035  12.583  1.00 10.00      A   
ATOM   4772  HN  LEU A 505      -2.044  21.668  13.271  1.00 10.00      A   
ATOM   4773  CA  LEU A 505      -1.799  19.680  12.586  1.00 10.00      A   
ATOM   4774  CB  LEU A 505      -0.653  19.581  13.593  1.00 10.00      A   
ATOM   4775  CG  LEU A 505       0.452  20.635  13.462  1.00 10.00      A   
ATOM   4776  CD1 LEU A 505       1.468  20.496  14.585  1.00 10.00      A   
ATOM   4777  CD2 LEU A 505       1.135  20.533  12.109  1.00 10.00      A   
ATOM   4778  C   LEU A 505      -2.871  18.643  12.911  1.00 10.00      A   
ATOM   4779  O   LEU A 505      -2.775  17.486  12.499  1.00 10.00      A   
ATOM   4780  N   GLU A 506      -3.903  19.070  13.633  1.00 10.00      A   
ATOM   4781  HN  GLU A 506      -3.933  20.009  13.912  1.00 10.00      A   
ATOM   4782  CA  GLU A 506      -4.995  18.179  14.021  1.00 10.00      A   
ATOM   4783  CB  GLU A 506      -5.906  18.838  15.065  1.00 10.00      A   
ATOM   4784  CG  GLU A 506      -5.198  19.195  16.365  1.00 10.00      A   
ATOM   4785  CD  GLU A 506      -6.150  19.574  17.486  1.00 10.00      A   
ATOM   4786  OE1 GLU A 506      -7.094  20.352  17.236  1.00 10.00      A   
ATOM   4787  OE2 GLU A 506      -5.946  19.110  18.631  1.00 10.00      A   
ATOM   4788  C   GLU A 506      -5.806  17.714  12.811  1.00 10.00      A   
ATOM   4789  O   GLU A 506      -6.469  16.673  12.853  1.00 10.00      A   
ATOM   4790  N   THR A 507      -5.751  18.484  11.732  1.00 10.00      A   
ATOM   4791  HN  THR A 507      -5.219  19.310  11.756  1.00 10.00      A   
ATOM   4792  CA  THR A 507      -6.474  18.140  10.514  1.00 10.00      A   
ATOM   4793  CB  THR A 507      -7.032  19.400   9.827  1.00 10.00      A   
ATOM   4794  OG1 THR A 507      -6.718  20.554  10.621  1.00 10.00      A   
ATOM   4795  HG1 THR A 507      -6.519  21.294  10.036  1.00 10.00      A   
ATOM   4796  CG2 THR A 507      -8.543  19.294   9.668  1.00 10.00      A   
ATOM   4797  C   THR A 507      -5.579  17.367   9.542  1.00 10.00      A   
ATOM   4798  O   THR A 507      -6.030  16.913   8.489  1.00 10.00      A   
ATOM   4799  N   MET A 508      -4.312  17.211   9.912  1.00 10.00      A   
ATOM   4800  HN  MET A 508      -4.019  17.582  10.771  1.00 10.00      A   
ATOM   4801  CA  MET A 508      -3.344  16.495   9.086  1.00 10.00      A   
ATOM   4802  CB  MET A 508      -1.982  17.194   9.139  1.00 10.00      A   
ATOM   4803  CG  MET A 508      -1.951  18.554   8.459  1.00 10.00      A   
ATOM   4804  SD  MET A 508      -0.452  19.486   8.828  1.00 10.00      A   
ATOM   4805  CE  MET A 508       0.805  18.397   8.160  1.00 10.00      A   
ATOM   4806  C   MET A 508      -3.202  15.052   9.555  1.00 10.00      A   
ATOM   4807  O   MET A 508      -3.665  14.699  10.638  1.00 10.00      A   
ATOM   4808  N   ARG A 509      -2.546  14.225   8.751  1.00 10.00      A   
ATOM   4809  HN  ARG A 509      -2.167  14.569   7.910  1.00 10.00      A   
ATOM   4810  CA  ARG A 509      -2.353  12.822   9.102  1.00 10.00      A   
ATOM   4811  CB  ARG A 509      -2.615  11.907   7.897  1.00 10.00      A   
ATOM   4812  CG  ARG A 509      -2.510  10.421   8.222  1.00 10.00      A   
ATOM   4813  CD  ARG A 509      -2.044   9.614   7.020  1.00 10.00      A   
ATOM   4814  NE  ARG A 509      -3.106   9.410   6.032  1.00 10.00      A   
ATOM   4815  HE  ARG A 509      -4.014   9.716   6.272  1.00 10.00      A   
ATOM   4816  CZ  ARG A 509      -2.914   8.836   4.837  1.00 10.00      A   
ATOM   4817  NH1 ARG A 509      -1.709   8.408   4.475  1.00 10.00      A   
ATOM   4818 HH11 ARG A 509      -0.896   8.510   5.121  1.00 10.00      A   
ATOM   4819 HH12 ARG A 509      -1.568   7.967   3.529  1.00 10.00      A   
ATOM   4820  NH2 ARG A 509      -3.932   8.671   4.012  1.00 10.00      A   
ATOM   4821 HH21 ARG A 509      -3.777   8.221   3.074  1.00 10.00      A   
ATOM   4822 HH22 ARG A 509      -4.887   8.979   4.285  1.00 10.00      A   
ATOM   4823  C   ARG A 509      -0.946  12.586   9.635  1.00 10.00      A   
ATOM   4824  O   ARG A 509      -0.765  11.952  10.674  1.00 10.00      A   
ATOM   4825  N   SER A 510       0.049  13.102   8.923  1.00 10.00      A   
ATOM   4826  HN  SER A 510      -0.150  13.611   8.114  1.00 10.00      A   
ATOM   4827  CA  SER A 510       1.435  12.920   9.324  1.00 10.00      A   
ATOM   4828  CB  SER A 510       1.967  11.589   8.778  1.00 10.00      A   
ATOM   4829  OG  SER A 510       1.029  10.985   7.897  1.00 10.00      A   
ATOM   4830  HG  SER A 510       1.414  10.188   7.513  1.00 10.00      A   
ATOM   4831  C   SER A 510       2.320  14.073   8.853  1.00 10.00      A   
ATOM   4832  O   SER A 510       2.272  14.477   7.688  1.00 10.00      A   
ATOM   4833  N   LEU A 511       3.111  14.608   9.775  1.00 10.00      A   
ATOM   4834  HN  LEU A 511       3.072  14.264  10.696  1.00 10.00      A   
ATOM   4835  CA  LEU A 511       4.035  15.691   9.475  1.00 10.00      A   
ATOM   4836  CB  LEU A 511       3.672  16.954  10.263  1.00 10.00      A   
ATOM   4837  CG  LEU A 511       4.687  18.103  10.200  1.00 10.00      A   
ATOM   4838  CD1 LEU A 511       4.757  18.688   8.798  1.00 10.00      A   
ATOM   4839  CD2 LEU A 511       4.352  19.181  11.220  1.00 10.00      A   
ATOM   4840  C   LEU A 511       5.445  15.244   9.830  1.00 10.00      A   
ATOM   4841  O   LEU A 511       5.725  14.920  10.988  1.00 10.00      A   
ATOM   4842  N   TRP A 512       6.325  15.213   8.841  1.00 10.00      A   
ATOM   4843  HN  TRP A 512       6.048  15.497   7.940  1.00 10.00      A   
ATOM   4844  CA  TRP A 512       7.701  14.785   9.060  1.00 10.00      A   
ATOM   4845  CB  TRP A 512       8.010  13.535   8.228  1.00 10.00      A   
ATOM   4846  CG  TRP A 512       9.307  12.861   8.585  1.00 10.00      A   
ATOM   4847  CD1 TRP A 512      10.567  13.292   8.287  1.00 10.00      A   
ATOM   4848  CD2 TRP A 512       9.468  11.631   9.302  1.00 10.00      A   
ATOM   4849  NE1 TRP A 512      11.500  12.415   8.779  1.00 10.00      A   
ATOM   4850  HE1 TRP A 512      12.471  12.513   8.694  1.00 10.00      A   
ATOM   4851  CE2 TRP A 512      10.852  11.385   9.406  1.00 10.00      A   
ATOM   4852  CE3 TRP A 512       8.577  10.714   9.867  1.00 10.00      A   
ATOM   4853  CZ2 TRP A 512      11.363  10.263  10.053  1.00 10.00      A   
ATOM   4854  CZ3 TRP A 512       9.085   9.602  10.509  1.00 10.00      A   
ATOM   4855  CH2 TRP A 512      10.464   9.385  10.597  1.00 10.00      A   
ATOM   4856  C   TRP A 512       8.676  15.897   8.702  1.00 10.00      A   
ATOM   4857  O   TRP A 512       8.643  16.424   7.590  1.00 10.00      A   
ATOM   4858  N   MET A 513       9.533  16.258   9.648  1.00 10.00      A   
ATOM   4859  HN  MET A 513       9.491  15.819  10.527  1.00 10.00      A   
ATOM   4860  CA  MET A 513      10.533  17.294   9.423  1.00 10.00      A   
ATOM   4861  CB  MET A 513      10.166  18.584  10.152  1.00 10.00      A   
ATOM   4862  CG  MET A 513       8.929  19.277   9.607  1.00 10.00      A   
ATOM   4863  SD  MET A 513       8.666  20.902  10.341  1.00 10.00      A   
ATOM   4864  CE  MET A 513      10.086  21.793   9.702  1.00 10.00      A   
ATOM   4865  C   MET A 513      11.902  16.812   9.879  1.00 10.00      A   
ATOM   4866  O   MET A 513      12.088  16.447  11.043  1.00 10.00      A   
ATOM   4867  N   SER A 514      12.850  16.793   8.958  1.00 10.00      A   
ATOM   4868  HN  SER A 514      12.635  17.071   8.042  1.00 10.00      A   
ATOM   4869  CA  SER A 514      14.197  16.351   9.264  1.00 10.00      A   
ATOM   4870  CB  SER A 514      14.447  14.972   8.647  1.00 10.00      A   
ATOM   4871  OG  SER A 514      13.845  14.879   7.366  1.00 10.00      A   
ATOM   4872  HG  SER A 514      14.522  15.003   6.688  1.00 10.00      A   
ATOM   4873  C   SER A 514      15.233  17.354   8.768  1.00 10.00      A   
ATOM   4874  O   SER A 514      15.033  18.011   7.741  1.00 10.00      A   
ATOM   4875  N   SER A 515      16.326  17.476   9.516  1.00 10.00      A   
ATOM   4876  HN  SER A 515      16.399  16.935  10.338  1.00 10.00      A   
ATOM   4877  CA  SER A 515      17.421  18.384   9.170  1.00 10.00      A   
ATOM   4878  CB  SER A 515      18.170  17.879   7.932  1.00 10.00      A   
ATOM   4879  OG  SER A 515      18.387  16.474   8.013  1.00 10.00      A   
ATOM   4880  HG  SER A 515      18.572  16.235   8.930  1.00 10.00      A   
ATOM   4881  C   SER A 515      16.925  19.821   8.974  1.00 10.00      A   
ATOM   4882  O   SER A 515      17.305  20.504   8.023  1.00 10.00      A   
ATOM   4883  N   CYS A 516      16.070  20.267   9.881  1.00 10.00      A   
ATOM   4884  HN  CYS A 516      15.802  19.675  10.615  1.00 10.00      A   
ATOM   4885  CA  CYS A 516      15.521  21.609   9.823  1.00 10.00      A   
ATOM   4886  CB  CYS A 516      13.998  21.545   9.695  1.00 10.00      A   
ATOM   4887  SG  CYS A 516      13.424  20.612   8.257  1.00 10.00      A   
ATOM   4888  HG  CYS A 516      14.169  19.516   8.154  1.00 10.00      A   
ATOM   4889  C   CYS A 516      15.924  22.405  11.062  1.00 10.00      A   
ATOM   4890  O   CYS A 516      16.764  21.958  11.845  1.00 10.00      A   
ATOM   4891  N   SER A 517      15.329  23.575  11.240  1.00 10.00      A   
ATOM   4892  HN  SER A 517      14.660  23.881  10.587  1.00 10.00      A   
ATOM   4893  CA  SER A 517      15.630  24.422  12.383  1.00 10.00      A   
ATOM   4894  CB  SER A 517      15.631  25.889  11.949  1.00 10.00      A   
ATOM   4895  OG  SER A 517      16.398  26.065  10.765  1.00 10.00      A   
ATOM   4896  HG  SER A 517      17.319  25.845  10.952  1.00 10.00      A   
ATOM   4897  C   SER A 517      14.615  24.194  13.504  1.00 10.00      A   
ATOM   4898  O   SER A 517      14.183  25.132  14.178  1.00 10.00      A   
ATOM   4899  N   VAL A 518      14.252  22.933  13.706  1.00 10.00      A   
ATOM   4900  HN  VAL A 518      14.652  22.229  13.156  1.00 10.00      A   
ATOM   4901  CA  VAL A 518      13.285  22.565  14.731  1.00 10.00      A   
ATOM   4902  CB  VAL A 518      12.634  21.198  14.432  1.00 10.00      A   
ATOM   4903  CG1 VAL A 518      11.492  20.920  15.398  1.00 10.00      A   
ATOM   4904  CG2 VAL A 518      12.141  21.139  12.994  1.00 10.00      A   
ATOM   4905  C   VAL A 518      13.943  22.524  16.107  1.00 10.00      A   
ATOM   4906  O   VAL A 518      14.590  21.537  16.467  1.00 10.00      A   
ATOM   4907  N   SER A 519      13.800  23.615  16.852  1.00 10.00      A   
ATOM   4908  HN  SER A 519      13.317  24.383  16.484  1.00 10.00      A   
ATOM   4909  CA  SER A 519      14.355  23.717  18.191  1.00 10.00      A   
ATOM   4910  CB  SER A 519      14.088  25.119  18.738  1.00 10.00      A   
ATOM   4911  OG  SER A 519      14.140  26.076  17.691  1.00 10.00      A   
ATOM   4912  HG  SER A 519      13.297  26.561  17.650  1.00 10.00      A   
ATOM   4913  C   SER A 519      13.729  22.664  19.108  1.00 10.00      A   
ATOM   4914  O   SER A 519      12.509  22.478  19.111  1.00 10.00      A   
ATOM   4915  N   PHE A 520      14.570  21.978  19.879  1.00 10.00      A   
ATOM   4916  HN  PHE A 520      15.532  22.173  19.821  1.00 10.00      A   
ATOM   4917  CA  PHE A 520      14.121  20.933  20.800  1.00 10.00      A   
ATOM   4918  CB  PHE A 520      15.320  20.362  21.569  1.00 10.00      A   
ATOM   4919  CG  PHE A 520      14.953  19.465  22.717  1.00 10.00      A   
ATOM   4920  CD1 PHE A 520      14.188  18.328  22.509  1.00 10.00      A   
ATOM   4921  CD2 PHE A 520      15.373  19.762  24.004  1.00 10.00      A   
ATOM   4922  CE1 PHE A 520      13.848  17.506  23.562  1.00 10.00      A   
ATOM   4923  CE2 PHE A 520      15.035  18.943  25.061  1.00 10.00      A   
ATOM   4924  CZ  PHE A 520      14.270  17.814  24.839  1.00 10.00      A   
ATOM   4925  C   PHE A 520      13.051  21.442  21.768  1.00 10.00      A   
ATOM   4926  O   PHE A 520      12.103  20.723  22.099  1.00 10.00      A   
ATOM   4927  N   GLY A 521      13.197  22.689  22.200  1.00 10.00      A   
ATOM   4928  HN  GLY A 521      13.962  23.220  21.888  1.00 10.00      A   
ATOM   4929  CA  GLY A 521      12.244  23.270  23.122  1.00 10.00      A   
ATOM   4930  C   GLY A 521      10.843  23.336  22.545  1.00 10.00      A   
ATOM   4931  O   GLY A 521       9.857  23.251  23.282  1.00 10.00      A   
ATOM   4932  N   ALA A 522      10.755  23.459  21.225  1.00 10.00      A   
ATOM   4933  HN  ALA A 522      11.579  23.485  20.691  1.00 10.00      A   
ATOM   4934  CA  ALA A 522       9.468  23.540  20.547  1.00 10.00      A   
ATOM   4935  CB  ALA A 522       9.650  24.019  19.121  1.00 10.00      A   
ATOM   4936  C   ALA A 522       8.769  22.193  20.553  1.00 10.00      A   
ATOM   4937  O   ALA A 522       7.555  22.119  20.728  1.00 10.00      A   
ATOM   4938  N   CYS A 523       9.545  21.131  20.367  1.00 10.00      A   
ATOM   4939  HN  CYS A 523      10.510  21.259  20.230  1.00 10.00      A   
ATOM   4940  CA  CYS A 523       9.005  19.780  20.351  1.00 10.00      A   
ATOM   4941  CB  CYS A 523      10.124  18.771  20.097  1.00 10.00      A   
ATOM   4942  SG  CYS A 523      11.299  19.267  18.813  1.00 10.00      A   
ATOM   4943  HG  CYS A 523      10.621  19.856  17.834  1.00 10.00      A   
ATOM   4944  C   CYS A 523       8.305  19.470  21.667  1.00 10.00      A   
ATOM   4945  O   CYS A 523       7.230  18.870  21.689  1.00 10.00      A   
ATOM   4946  N   LYS A 524       8.913  19.900  22.764  1.00 10.00      A   
ATOM   4947  HN  LYS A 524       9.770  20.375  22.685  1.00 10.00      A   
ATOM   4948  CA  LYS A 524       8.339  19.676  24.081  1.00 10.00      A   
ATOM   4949  CB  LYS A 524       9.370  19.945  25.177  1.00 10.00      A   
ATOM   4950  CG  LYS A 524      10.587  19.032  25.123  1.00 10.00      A   
ATOM   4951  CD  LYS A 524      11.363  19.052  26.434  1.00 10.00      A   
ATOM   4952  CE  LYS A 524      12.012  20.404  26.671  1.00 10.00      A   
ATOM   4953  NZ  LYS A 524      12.760  20.453  27.954  1.00 10.00      A   
ATOM   4954  HZ1 LYS A 524      13.554  19.780  27.937  1.00 10.00      A   
ATOM   4955  HZ2 LYS A 524      12.135  20.208  28.748  1.00 10.00      A   
ATOM   4956  HZ3 LYS A 524      13.140  21.417  28.107  1.00 10.00      A   
ATOM   4957  C   LYS A 524       7.099  20.543  24.287  1.00 10.00      A   
ATOM   4958  O   LYS A 524       6.079  20.076  24.799  1.00 10.00      A   
ATOM   4959  N   LEU A 525       7.182  21.800  23.867  1.00 10.00      A   
ATOM   4960  HN  LEU A 525       8.015  22.116  23.455  1.00 10.00      A   
ATOM   4961  CA  LEU A 525       6.061  22.723  24.007  1.00 10.00      A   
ATOM   4962  CB  LEU A 525       6.470  24.144  23.610  1.00 10.00      A   
ATOM   4963  CG  LEU A 525       5.392  25.226  23.742  1.00 10.00      A   
ATOM   4964  CD1 LEU A 525       4.922  25.353  25.183  1.00 10.00      A   
ATOM   4965  CD2 LEU A 525       5.917  26.558  23.233  1.00 10.00      A   
ATOM   4966  C   LEU A 525       4.871  22.260  23.176  1.00 10.00      A   
ATOM   4967  O   LEU A 525       3.733  22.311  23.632  1.00 10.00      A   
ATOM   4968  N   LEU A 526       5.148  21.792  21.963  1.00 10.00      A   
ATOM   4969  HN  LEU A 526       6.083  21.779  21.664  1.00 10.00      A   
ATOM   4970  CA  LEU A 526       4.112  21.310  21.056  1.00 10.00      A   
ATOM   4971  CB  LEU A 526       4.732  20.917  19.710  1.00 10.00      A   
ATOM   4972  CG  LEU A 526       3.755  20.526  18.598  1.00 10.00      A   
ATOM   4973  CD1 LEU A 526       2.988  21.741  18.098  1.00 10.00      A   
ATOM   4974  CD2 LEU A 526       4.492  19.844  17.458  1.00 10.00      A   
ATOM   4975  C   LEU A 526       3.377  20.112  21.655  1.00 10.00      A   
ATOM   4976  O   LEU A 526       2.169  19.949  21.460  1.00 10.00      A   
ATOM   4977  N   GLY A 527       4.112  19.287  22.392  1.00 10.00      A   
ATOM   4978  HN  GLY A 527       5.067  19.476  22.515  1.00 10.00      A   
ATOM   4979  CA  GLY A 527       3.526  18.115  23.013  1.00 10.00      A   
ATOM   4980  C   GLY A 527       2.614  18.469  24.168  1.00 10.00      A   
ATOM   4981  O   GLY A 527       1.549  17.877  24.333  1.00 10.00      A   
ATOM   4982  N   GLN A 528       3.034  19.434  24.973  1.00 10.00      A   
ATOM   4983  HN  GLN A 528       3.904  19.859  24.798  1.00 10.00      A   
ATOM   4984  CA  GLN A 528       2.247  19.868  26.121  1.00 10.00      A   
ATOM   4985  CB  GLN A 528       3.132  20.581  27.149  1.00 10.00      A   
ATOM   4986  CG  GLN A 528       4.294  19.727  27.640  1.00 10.00      A   
ATOM   4987  CD  GLN A 528       5.037  20.334  28.814  1.00 10.00      A   
ATOM   4988  OE1 GLN A 528       5.124  21.555  28.954  1.00 10.00      A   
ATOM   4989  NE2 GLN A 528       5.568  19.479  29.675  1.00 10.00      A   
ATOM   4990 HE21 GLN A 528       5.450  18.517  29.506  1.00 10.00      A   
ATOM   4991 HE22 GLN A 528       6.058  19.834  30.445  1.00 10.00      A   
ATOM   4992  C   GLN A 528       1.076  20.749  25.688  1.00 10.00      A   
ATOM   4993  O   GLN A 528       0.053  20.830  26.375  1.00 10.00      A   
ATOM   4994  N   LYS A 529       1.232  21.401  24.540  1.00 10.00      A   
ATOM   4995  HN  LYS A 529       2.075  21.300  24.047  1.00 10.00      A   
ATOM   4996  CA  LYS A 529       0.198  22.272  23.997  1.00 10.00      A   
ATOM   4997  CB  LYS A 529       0.817  23.275  23.018  1.00 10.00      A   
ATOM   4998  CG  LYS A 529      -0.161  24.295  22.457  1.00 10.00      A   
ATOM   4999  CD  LYS A 529       0.488  25.162  21.392  1.00 10.00      A   
ATOM   5000  CE  LYS A 529      -0.471  26.225  20.881  1.00 10.00      A   
ATOM   5001  NZ  LYS A 529      -0.773  27.249  21.916  1.00 10.00      A   
ATOM   5002  HZ1 LYS A 529      -1.455  27.941  21.546  1.00 10.00      A   
ATOM   5003  HZ2 LYS A 529       0.099  27.749  22.188  1.00 10.00      A   
ATOM   5004  HZ3 LYS A 529      -1.179  26.799  22.762  1.00 10.00      A   
ATOM   5005  C   LYS A 529      -0.882  21.453  23.290  1.00 10.00      A   
ATOM   5006  O   LYS A 529      -2.075  21.694  23.472  1.00 10.00      A   
ATOM   5007  N   MET A 530      -0.454  20.482  22.487  1.00 10.00      A   
ATOM   5008  HN  MET A 530       0.511  20.329  22.399  1.00 10.00      A   
ATOM   5009  CA  MET A 530      -1.378  19.627  21.743  1.00 10.00      A   
ATOM   5010  CB  MET A 530      -1.106  19.714  20.237  1.00 10.00      A   
ATOM   5011  CG  MET A 530      -0.881  21.125  19.712  1.00 10.00      A   
ATOM   5012  SD  MET A 530      -2.340  22.178  19.852  1.00 10.00      A   
ATOM   5013  CE  MET A 530      -3.396  21.459  18.596  1.00 10.00      A   
ATOM   5014  C   MET A 530      -1.253  18.179  22.212  1.00 10.00      A   
ATOM   5015  O   MET A 530      -0.429  17.421  21.694  1.00 10.00      A   
ATOM   5016  N   PRO A 531      -2.083  17.772  23.193  1.00 10.00      A   
ATOM   5017  CA  PRO A 531      -2.052  16.418  23.759  1.00 10.00      A   
ATOM   5018  CB  PRO A 531      -2.858  16.568  25.050  1.00 10.00      A   
ATOM   5019  CG  PRO A 531      -3.820  17.666  24.765  1.00 10.00      A   
ATOM   5020  CD  PRO A 531      -3.119  18.611  23.830  1.00 10.00      A   
ATOM   5021  C   PRO A 531      -2.697  15.365  22.863  1.00 10.00      A   
ATOM   5022  O   PRO A 531      -2.576  14.168  23.117  1.00 10.00      A   
ATOM   5023  N   LYS A 532      -3.382  15.806  21.817  1.00 10.00      A   
ATOM   5024  HN  LYS A 532      -3.448  16.771  21.660  1.00 10.00      A   
ATOM   5025  CA  LYS A 532      -4.041  14.882  20.903  1.00 10.00      A   
ATOM   5026  CB  LYS A 532      -5.328  15.488  20.342  1.00 10.00      A   
ATOM   5027  CG  LYS A 532      -6.391  15.766  21.391  1.00 10.00      A   
ATOM   5028  CD  LYS A 532      -7.647  16.348  20.763  1.00 10.00      A   
ATOM   5029  CE  LYS A 532      -8.602  16.870  21.824  1.00 10.00      A   
ATOM   5030  NZ  LYS A 532      -8.023  18.012  22.579  1.00 10.00      A   
ATOM   5031  HZ1 LYS A 532      -8.717  18.386  23.256  1.00 10.00      A   
ATOM   5032  HZ2 LYS A 532      -7.747  18.771  21.925  1.00 10.00      A   
ATOM   5033  HZ3 LYS A 532      -7.185  17.702  23.103  1.00 10.00      A   
ATOM   5034  C   LYS A 532      -3.106  14.452  19.778  1.00 10.00      A   
ATOM   5035  O   LYS A 532      -3.515  13.765  18.840  1.00 10.00      A   
ATOM   5036  N   LEU A 533      -1.846  14.852  19.877  1.00 10.00      A   
ATOM   5037  HN  LEU A 533      -1.571  15.384  20.654  1.00 10.00      A   
ATOM   5038  CA  LEU A 533      -0.857  14.508  18.873  1.00 10.00      A   
ATOM   5039  CB  LEU A 533      -0.523  15.718  17.991  1.00 10.00      A   
ATOM   5040  CG  LEU A 533      -1.641  16.223  17.074  1.00 10.00      A   
ATOM   5041  CD1 LEU A 533      -2.409  17.360  17.727  1.00 10.00      A   
ATOM   5042  CD2 LEU A 533      -1.082  16.648  15.727  1.00 10.00      A   
ATOM   5043  C   LEU A 533       0.400  13.978  19.546  1.00 10.00      A   
ATOM   5044  O   LEU A 533       0.739  14.383  20.660  1.00 10.00      A   
ATOM   5045  N   ASN A 534       1.077  13.060  18.879  1.00 10.00      A   
ATOM   5046  HN  ASN A 534       0.755  12.777  17.994  1.00 10.00      A   
ATOM   5047  CA  ASN A 534       2.290  12.468  19.416  1.00 10.00      A   
ATOM   5048  CB  ASN A 534       2.325  10.959  19.157  1.00 10.00      A   
ATOM   5049  CG  ASN A 534       1.534  10.158  20.174  1.00 10.00      A   
ATOM   5050  OD1 ASN A 534       1.202  10.650  21.250  1.00 10.00      A   
ATOM   5051  ND2 ASN A 534       1.248   8.907  19.852  1.00 10.00      A   
ATOM   5052 HD21 ASN A 534       1.564   8.562  18.982  1.00 10.00      A   
ATOM   5053 HD22 ASN A 534       0.726   8.372  20.493  1.00 10.00      A   
ATOM   5054  C   ASN A 534       3.529  13.109  18.818  1.00 10.00      A   
ATOM   5055  O   ASN A 534       3.853  12.883  17.653  1.00 10.00      A   
ATOM   5056  N   VAL A 535       4.204  13.926  19.606  1.00 10.00      A   
ATOM   5057  HN  VAL A 535       3.879  14.088  20.518  1.00 10.00      A   
ATOM   5058  CA  VAL A 535       5.420  14.579  19.153  1.00 10.00      A   
ATOM   5059  CB  VAL A 535       5.646  15.941  19.837  1.00 10.00      A   
ATOM   5060  CG1 VAL A 535       6.707  16.739  19.095  1.00 10.00      A   
ATOM   5061  CG2 VAL A 535       4.349  16.723  19.923  1.00 10.00      A   
ATOM   5062  C   VAL A 535       6.598  13.672  19.453  1.00 10.00      A   
ATOM   5063  O   VAL A 535       7.169  13.718  20.545  1.00 10.00      A   
ATOM   5064  N   GLU A 536       6.932  12.830  18.493  1.00 10.00      A   
ATOM   5065  HN  GLU A 536       6.435  12.850  17.643  1.00 10.00      A   
ATOM   5066  CA  GLU A 536       8.022  11.891  18.656  1.00 10.00      A   
ATOM   5067  CB  GLU A 536       7.705  10.557  17.980  1.00 10.00      A   
ATOM   5068  CG  GLU A 536       6.517   9.828  18.591  1.00 10.00      A   
ATOM   5069  CD  GLU A 536       6.442   8.371  18.179  1.00 10.00      A   
ATOM   5070  OE1 GLU A 536       7.438   7.847  17.640  1.00 10.00      A   
ATOM   5071  OE2 GLU A 536       5.387   7.742  18.402  1.00 10.00      A   
ATOM   5072  C   GLU A 536       9.338  12.460  18.146  1.00 10.00      A   
ATOM   5073  O   GLU A 536       9.507  12.713  16.950  1.00 10.00      A   
ATOM   5074  N   VAL A 537      10.255  12.675  19.070  1.00 10.00      A   
ATOM   5075  HN  VAL A 537      10.043  12.459  20.006  1.00 10.00      A   
ATOM   5076  CA  VAL A 537      11.569  13.205  18.745  1.00 10.00      A   
ATOM   5077  CB  VAL A 537      12.182  13.974  19.936  1.00 10.00      A   
ATOM   5078  CG1 VAL A 537      13.544  14.548  19.572  1.00 10.00      A   
ATOM   5079  CG2 VAL A 537      11.240  15.071  20.418  1.00 10.00      A   
ATOM   5080  C   VAL A 537      12.497  12.061  18.355  1.00 10.00      A   
ATOM   5081  O   VAL A 537      12.704  11.129  19.132  1.00 10.00      A   
ATOM   5082  N   ILE A 538      13.038  12.136  17.151  1.00 10.00      A   
ATOM   5083  HN  ILE A 538      12.840  12.916  16.587  1.00 10.00      A   
ATOM   5084  CA  ILE A 538      13.934  11.107  16.639  1.00 10.00      A   
ATOM   5085  CB  ILE A 538      13.425  10.560  15.284  1.00 10.00      A   
ATOM   5086  CG1 ILE A 538      11.905  10.352  15.334  1.00 10.00      A   
ATOM   5087  CG2 ILE A 538      14.136   9.263  14.916  1.00 10.00      A   
ATOM   5088  CD1 ILE A 538      11.268  10.109  13.984  1.00 10.00      A   
ATOM   5089  C   ILE A 538      15.339  11.682  16.458  1.00 10.00      A   
ATOM   5090  O   ILE A 538      15.628  12.353  15.463  1.00 10.00      A   
ATOM   5091  N   ASP A 539      16.203  11.420  17.427  1.00 10.00      A   
ATOM   5092  HN  ASP A 539      15.912  10.868  18.185  1.00 10.00      A   
ATOM   5093  CA  ASP A 539      17.577  11.914  17.395  1.00 10.00      A   
ATOM   5094  CB  ASP A 539      17.735  13.047  18.416  1.00 10.00      A   
ATOM   5095  CG  ASP A 539      18.965  13.904  18.186  1.00 10.00      A   
ATOM   5096  OD1 ASP A 539      18.838  15.001  17.588  1.00 10.00      A   
ATOM   5097  OD2 ASP A 539      20.060  13.510  18.633  1.00 10.00      A   
ATOM   5098  C   ASP A 539      18.554  10.781  17.703  1.00 10.00      A   
ATOM   5099  O   ASP A 539      18.308   9.969  18.599  1.00 10.00      A   
ATOM   5100  N   GLU A 540      19.649  10.711  16.955  1.00 10.00      A   
ATOM   5101  HN  GLU A 540      19.797  11.381  16.244  1.00 10.00      A   
ATOM   5102  CA  GLU A 540      20.642   9.657  17.153  1.00 10.00      A   
ATOM   5103  CB  GLU A 540      20.947   8.948  15.830  1.00 10.00      A   
ATOM   5104  CG  GLU A 540      19.803   8.119  15.271  1.00 10.00      A   
ATOM   5105  CD  GLU A 540      20.170   7.458  13.959  1.00 10.00      A   
ATOM   5106  OE1 GLU A 540      19.979   8.093  12.901  1.00 10.00      A   
ATOM   5107  OE2 GLU A 540      20.655   6.308  13.979  1.00 10.00      A   
ATOM   5108  C   GLU A 540      21.936  10.195  17.763  1.00 10.00      A   
ATOM   5109  O   GLU A 540      22.945   9.488  17.817  1.00 10.00      A   
ATOM   5110  N   ARG A 541      21.914  11.438  18.229  1.00 10.00      A   
ATOM   5111  HN  ARG A 541      21.081  11.963  18.182  1.00 10.00      A   
ATOM   5112  CA  ARG A 541      23.101  12.037  18.830  1.00 10.00      A   
ATOM   5113  CB  ARG A 541      23.198  13.527  18.490  1.00 10.00      A   
ATOM   5114  CG  ARG A 541      23.191  13.827  16.999  1.00 10.00      A   
ATOM   5115  CD  ARG A 541      22.061  14.775  16.632  1.00 10.00      A   
ATOM   5116  NE  ARG A 541      22.534  16.125  16.330  1.00 10.00      A   
ATOM   5117  HE  ARG A 541      23.491  16.231  16.112  1.00 10.00      A   
ATOM   5118  CZ  ARG A 541      21.744  17.204  16.313  1.00 10.00      A   
ATOM   5119  NH1 ARG A 541      20.444  17.093  16.581  1.00 10.00      A   
ATOM   5120 HH11 ARG A 541      20.030  16.154  16.807  1.00 10.00      A   
ATOM   5121 HH12 ARG A 541      19.827  17.940  16.568  1.00 10.00      A   
ATOM   5122  NH2 ARG A 541      22.255  18.391  16.020  1.00 10.00      A   
ATOM   5123 HH21 ARG A 541      21.645  19.239  16.000  1.00 10.00      A   
ATOM   5124 HH22 ARG A 541      23.270  18.486  15.803  1.00 10.00      A   
ATOM   5125  C   ARG A 541      23.095  11.826  20.338  1.00 10.00      A   
ATOM   5126  O   ARG A 541      24.068  12.134  21.034  1.00 10.00      A   
ATOM   5127  N   GLY A 542      21.986  11.300  20.834  1.00 10.00      A   
ATOM   5128  HN  GLY A 542      21.238  11.104  20.229  1.00 10.00      A   
ATOM   5129  CA  GLY A 542      21.852  11.034  22.251  1.00 10.00      A   
ATOM   5130  C   GLY A 542      20.644  11.726  22.836  1.00 10.00      A   
ATOM   5131  O   GLY A 542      19.825  12.274  22.097  1.00 10.00      A   
ATOM   5132  N   ALA A 543      20.529  11.704  24.157  1.00 10.00      A   
ATOM   5133  HN  ALA A 543      21.216  11.255  24.693  1.00 10.00      A   
ATOM   5134  CA  ALA A 543      19.412  12.341  24.834  1.00 10.00      A   
ATOM   5135  CB  ALA A 543      19.395  11.957  26.302  1.00 10.00      A   
ATOM   5136  C   ALA A 543      19.493  13.854  24.680  1.00 10.00      A   
ATOM   5137  O   ALA A 543      20.494  14.469  25.043  1.00 10.00      A   
ATOM   5138  N   PRO A 544      18.437  14.478  24.139  1.00 10.00      A   
ATOM   5139  CA  PRO A 544      18.392  15.928  23.932  1.00 10.00      A   
ATOM   5140  CB  PRO A 544      17.083  16.147  23.156  1.00 10.00      A   
ATOM   5141  CG  PRO A 544      16.687  14.795  22.662  1.00 10.00      A   
ATOM   5142  CD  PRO A 544      17.209  13.819  23.672  1.00 10.00      A   
ATOM   5143  C   PRO A 544      18.376  16.704  25.253  1.00 10.00      A   
ATOM   5144  O   PRO A 544      18.519  17.926  25.263  1.00 10.00      A   
ATOM   5145  N   ASP A 545      18.204  15.980  26.363  1.00 10.00      A   
ATOM   5146  HN  ASP A 545      18.083  15.011  26.280  1.00 10.00      A   
ATOM   5147  CA  ASP A 545      18.175  16.580  27.700  1.00 10.00      A   
ATOM   5148  CB  ASP A 545      17.874  15.512  28.758  1.00 10.00      A   
ATOM   5149  CG  ASP A 545      16.412  15.125  28.829  1.00 10.00      A   
ATOM   5150  OD1 ASP A 545      15.714  15.591  29.754  1.00 10.00      A   
ATOM   5151  OD2 ASP A 545      15.956  14.345  27.967  1.00 10.00      A   
ATOM   5152  C   ASP A 545      19.503  17.245  28.040  1.00 10.00      A   
ATOM   5153  O   ASP A 545      19.545  18.249  28.753  1.00 10.00      A   
ATOM   5154  N   SER A 546      20.591  16.687  27.523  1.00 10.00      A   
ATOM   5155  HN  SER A 546      20.501  15.899  26.943  1.00 10.00      A   
ATOM   5156  CA  SER A 546      21.917  17.225  27.787  1.00 10.00      A   
ATOM   5157  CB  SER A 546      22.955  16.106  27.756  1.00 10.00      A   
ATOM   5158  OG  SER A 546      22.582  15.093  26.836  1.00 10.00      A   
ATOM   5159  HG  SER A 546      22.161  14.366  27.311  1.00 10.00      A   
ATOM   5160  C   SER A 546      22.277  18.330  26.797  1.00 10.00      A   
ATOM   5161  O   SER A 546      23.399  18.844  26.803  1.00 10.00      A   
ATOM   5162  N   ARG A 547      21.317  18.711  25.964  1.00 10.00      A   
ATOM   5163  HN  ARG A 547      20.429  18.288  26.029  1.00 10.00      A   
ATOM   5164  CA  ARG A 547      21.536  19.751  24.969  1.00 10.00      A   
ATOM   5165  CB  ARG A 547      21.361  19.186  23.555  1.00 10.00      A   
ATOM   5166  CG  ARG A 547      21.832  17.750  23.397  1.00 10.00      A   
ATOM   5167  CD  ARG A 547      22.127  17.411  21.948  1.00 10.00      A
[truncated: 216,683 more chars]
