# Supplementary material for: Flexibility of intrinsically disordered degrons in AUX/IAA proteins reinforces auxin co-receptor assemblies
Source: Nat Commun. 2020 May 8;11:2277. doi: 10.1038/s41467-020-16147-2 (PMC7210949; doi:10.1038/s41467-020-16147-2)
Supplement: Supplementary file 11 — Supplementary Data 8 [file 41467_2020_16147_MOESM11_ESM.gz › disvis_haddock_files/IAA12/cluster6_4.pdb]

REMARK FILENAME="complex_130w.pdb0"
REMARK ===============================================================
REMARK HADDOCK run for complex
REMARK initial structure: complex_130.pdb
REMARK final NOE weights: unambig 50 amb: 50
REMARK ===============================================================
REMARK            total,bonds,angles,improper,dihe,vdw,elec,air,cdih,coup,rdcs,vean,dani,xpcs,rg
REMARK energies: -112.652, 0, 0, 0, 0, -58.5377, -414.691, 360.576, 0, 0, 0, 0, 0, 0, 0
REMARK ===============================================================
REMARK            bonds,angles,impropers,dihe,air,cdih,coup,rdcs,vean,dani,xpcs
REMARK rms-dev.: 0,0,0,0,0.750518,0,0, 0, 0, 0, 0
REMARK ===============================================================
REMARK               air,cdih,coup,rdcs,vean,dani,xpcs
REMARK               >0.3,>5,>1,>0,>5,>0.2,>0.2
REMARK violations.: 13, 0, 0, 0, 0, 0, 0
REMARK ===============================================================
REMARK                        CVpartition#,violations,rms
REMARK AIRs cross-validation: 2, 21, 1.2925
REMARK ===============================================================
REMARK NCS energy: 0
REMARK ===============================================================
REMARK Symmetry energy: 0
REMARK ===============================================================
REMARK Desolvation energy: 36.7946
REMARK Internal energy free molecules: -22123.8
REMARK Internal energy complex: -33233.2
REMARK Binding energy: -11545.8
REMARK ===============================================================
REMARK buried surface area: 2228.28
REMARK ===============================================================
REMARK water - chain1: 0 0 0
REMARK water - chain2: 0 0 0
REMARK water - chain3: 0 0 0
REMARK water - chain4: 0 0 0
REMARK water - chain5: 0 0 0
REMARK water - chain6: 0 0 0
REMARK ===============================================================
REMARK water - water: 0 0 0
REMARK ===============================================================
REMARK DATE:09-Dec-2019  18:19:21       created by user: enmr049
REMARK VERSION:1.3U
ATOM      1  N   PHE A   9     -37.409   2.043  11.038  1.00 10.00      A   
ATOM      2  HN  PHE A   9     -37.238   1.925  12.001  1.00 10.00      A   
ATOM      3  CA  PHE A   9     -37.057   0.967  10.124  1.00 10.00      A   
ATOM      4  CB  PHE A   9     -36.146   1.478   9.003  1.00 10.00      A   
ATOM      5  CG  PHE A   9     -36.890   1.928   7.778  1.00 10.00      A   
ATOM      6  CD1 PHE A   9     -37.069   3.275   7.513  1.00 10.00      A   
ATOM      7  CD2 PHE A   9     -37.412   0.999   6.892  1.00 10.00      A   
ATOM      8  CE1 PHE A   9     -37.755   3.686   6.387  1.00 10.00      A   
ATOM      9  CE2 PHE A   9     -38.099   1.401   5.765  1.00 10.00      A   
ATOM     10  CZ  PHE A   9     -38.272   2.747   5.512  1.00 10.00      A   
ATOM     11  C   PHE A   9     -36.404  -0.206  10.852  1.00 10.00      A   
ATOM     12  O   PHE A   9     -35.562  -0.018  11.736  1.00 10.00      A   
ATOM     13  N   PRO A  10     -36.809  -1.433  10.492  1.00 10.00      A   
ATOM     14  CA  PRO A  10     -36.266  -2.660  11.085  1.00 10.00      A   
ATOM     15  CB  PRO A  10     -37.069  -3.778  10.404  1.00 10.00      A   
ATOM     16  CG  PRO A  10     -38.279  -3.105   9.851  1.00 10.00      A   
ATOM     17  CD  PRO A  10     -37.838  -1.721   9.486  1.00 10.00      A   
ATOM     18  C   PRO A  10     -34.776  -2.818  10.775  1.00 10.00      A   
ATOM     19  O   PRO A  10     -34.320  -2.518   9.665  1.00 10.00      A   
ATOM     20  N   GLU A  11     -34.030  -3.309  11.754  1.00 10.00      A   
ATOM     21  HN  GLU A  11     -34.465  -3.551  12.608  1.00 10.00      A   
ATOM     22  CA  GLU A  11     -32.591  -3.510  11.619  1.00 10.00      A   
ATOM     23  CB  GLU A  11     -31.990  -3.992  12.943  1.00 10.00      A   
ATOM     24  CG  GLU A  11     -32.738  -5.148  13.591  1.00 10.00      A   
ATOM     25  CD  GLU A  11     -33.778  -4.684  14.589  1.00 10.00      A   
ATOM     26  OE1 GLU A  11     -33.611  -4.955  15.794  1.00 10.00      A   
ATOM     27  OE2 GLU A  11     -34.763  -4.037  14.172  1.00 10.00      A   
ATOM     28  C   GLU A  11     -32.254  -4.484  10.490  1.00 10.00      A   
ATOM     29  O   GLU A  11     -31.183  -4.400   9.886  1.00 10.00      A   
ATOM     30  N   GLU A  12     -33.168  -5.411  10.219  1.00 10.00      A   
ATOM     31  HN  GLU A  12     -33.980  -5.448  10.763  1.00 10.00      A   
ATOM     32  CA  GLU A  12     -32.984  -6.388   9.149  1.00 10.00      A   
ATOM     33  CB  GLU A  12     -34.110  -7.429   9.177  1.00 10.00      A   
ATOM     34  CG  GLU A  12     -35.506  -6.841   9.342  1.00 10.00      A   
ATOM     35  CD  GLU A  12     -36.577  -7.898   9.528  1.00 10.00      A   
ATOM     36  OE1 GLU A  12     -36.651  -8.826   8.697  1.00 10.00      A   
ATOM     37  OE2 GLU A  12     -37.361  -7.795  10.497  1.00 10.00      A   
ATOM     38  C   GLU A  12     -32.925  -5.687   7.793  1.00 10.00      A   
ATOM     39  O   GLU A  12     -32.199  -6.105   6.892  1.00 10.00      A   
ATOM     40  N   VAL A  13     -33.677  -4.603   7.672  1.00 10.00      A   
ATOM     41  HN  VAL A  13     -34.217  -4.314   8.437  1.00 10.00      A   
ATOM     42  CA  VAL A  13     -33.717  -3.820   6.444  1.00 10.00      A   
ATOM     43  CB  VAL A  13     -34.985  -2.936   6.404  1.00 10.00      A   
ATOM     44  CG1 VAL A  13     -34.966  -1.989   5.213  1.00 10.00      A   
ATOM     45  CG2 VAL A  13     -36.238  -3.796   6.388  1.00 10.00      A   
ATOM     46  C   VAL A  13     -32.486  -2.929   6.375  1.00 10.00      A   
ATOM     47  O   VAL A  13     -31.813  -2.849   5.345  1.00 10.00      A   
ATOM     48  N   LEU A  14     -32.179  -2.289   7.495  1.00 10.00      A   
ATOM     49  HN  LEU A  14     -32.741  -2.424   8.291  1.00 10.00      A   
ATOM     50  CA  LEU A  14     -31.038  -1.384   7.581  1.00 10.00      A   
ATOM     51  CB  LEU A  14     -30.980  -0.707   8.952  1.00 10.00      A   
ATOM     52  CG  LEU A  14     -32.202   0.138   9.330  1.00 10.00      A   
ATOM     53  CD1 LEU A  14     -32.084   0.673  10.750  1.00 10.00      A   
ATOM     54  CD2 LEU A  14     -32.399   1.274   8.338  1.00 10.00      A   
ATOM     55  C   LEU A  14     -29.717  -2.077   7.261  1.00 10.00      A   
ATOM     56  O   LEU A  14     -28.883  -1.525   6.542  1.00 10.00      A   
ATOM     57  N   GLU A  15     -29.531  -3.288   7.778  1.00 10.00      A   
ATOM     58  HN  GLU A  15     -30.236  -3.692   8.333  1.00 10.00      A   
ATOM     59  CA  GLU A  15     -28.301  -4.031   7.535  1.00 10.00      A   
ATOM     60  CB  GLU A  15     -28.252  -5.307   8.370  1.00 10.00      A   
ATOM     61  CG  GLU A  15     -26.930  -5.509   9.092  1.00 10.00      A   
ATOM     62  CD  GLU A  15     -26.795  -6.896   9.683  1.00 10.00      A   
ATOM     63  OE1 GLU A  15     -25.840  -7.613   9.317  1.00 10.00      A   
ATOM     64  OE2 GLU A  15     -27.643  -7.280  10.514  1.00 10.00      A   
ATOM     65  C   GLU A  15     -28.139  -4.353   6.053  1.00 10.00      A   
ATOM     66  O   GLU A  15     -27.018  -4.432   5.544  1.00 10.00      A   
ATOM     67  N   HIS A  16     -29.264  -4.518   5.362  1.00 10.00      A   
ATOM     68  HN  HIS A  16     -30.125  -4.430   5.823  1.00 10.00      A   
ATOM     69  CA  HIS A  16     -29.248  -4.815   3.938  1.00 10.00      A   
ATOM     70  CB  HIS A  16     -30.624  -5.310   3.469  1.00 10.00      A   
ATOM     71  CG  HIS A  16     -30.580  -6.195   2.256  1.00 10.00      A   
ATOM     72  ND1 HIS A  16     -30.638  -7.565   2.368  1.00 10.00      A   
ATOM     73  CD2 HIS A  16     -30.473  -5.860   0.942  1.00 10.00      A   
ATOM     74  CE1 HIS A  16     -30.565  -8.033   1.132  1.00 10.00      A   
ATOM     75  NE2 HIS A  16     -30.463  -7.042   0.240  1.00 10.00      A   
ATOM     76  HE2 HIS A  16     -30.386  -7.143  -0.746  1.00 10.00      A   
ATOM     77  C   HIS A  16     -28.840  -3.568   3.160  1.00 10.00      A   
ATOM     78  O   HIS A  16     -28.052  -3.643   2.220  1.00 10.00      A   
ATOM     79  N   VAL A  17     -29.369  -2.419   3.571  1.00 10.00      A   
ATOM     80  HN  VAL A  17     -29.997  -2.423   4.327  1.00 10.00      A   
ATOM     81  CA  VAL A  17     -29.053  -1.151   2.921  1.00 10.00      A   
ATOM     82  CB  VAL A  17     -29.926   0.001   3.472  1.00 10.00      A   
ATOM     83  CG1 VAL A  17     -29.602   1.317   2.780  1.00 10.00      A   
ATOM     84  CG2 VAL A  17     -31.408  -0.324   3.342  1.00 10.00      A   
ATOM     85  C   VAL A  17     -27.577  -0.799   3.115  1.00 10.00      A   
ATOM     86  O   VAL A  17     -26.889  -0.402   2.173  1.00 10.00      A   
ATOM     87  N   PHE A  18     -27.090  -0.979   4.339  1.00 10.00      A   
ATOM     88  HN  PHE A  18     -27.687  -1.323   5.042  1.00 10.00      A   
ATOM     89  CA  PHE A  18     -25.697  -0.672   4.674  1.00 10.00      A   
ATOM     90  CB  PHE A  18     -25.439  -0.887   6.173  1.00 10.00      A   
ATOM     91  CG  PHE A  18     -26.137   0.080   7.088  1.00 10.00      A   
ATOM     92  CD1 PHE A  18     -26.191  -0.160   8.451  1.00 10.00      A   
ATOM     93  CD2 PHE A  18     -26.737   1.223   6.592  1.00 10.00      A   
ATOM     94  CE1 PHE A  18     -26.830   0.718   9.304  1.00 10.00      A   
ATOM     95  CE2 PHE A  18     -27.378   2.106   7.437  1.00 10.00      A   
ATOM     96  CZ  PHE A  18     -27.426   1.855   8.795  1.00 10.00      A   
ATOM     97  C   PHE A  18     -24.709  -1.514   3.862  1.00 10.00      A   
ATOM     98  O   PHE A  18     -23.564  -1.108   3.646  1.00 10.00      A   
ATOM     99  N   SER A  19     -25.158  -2.675   3.397  1.00 10.00      A   
ATOM    100  HN  SER A  19     -26.090  -2.930   3.570  1.00 10.00      A   
ATOM    101  CA  SER A  19     -24.300  -3.574   2.630  1.00 10.00      A   
ATOM    102  CB  SER A  19     -24.920  -4.972   2.518  1.00 10.00      A   
ATOM    103  OG  SER A  19     -25.927  -5.021   1.521  1.00 10.00      A   
ATOM    104  HG  SER A  19     -26.706  -4.526   1.819  1.00 10.00      A   
ATOM    105  C   SER A  19     -23.952  -3.010   1.252  1.00 10.00      A   
ATOM    106  O   SER A  19     -23.005  -3.465   0.606  1.00 10.00      A   
ATOM    107  N   PHE A  20     -24.707  -2.008   0.807  1.00 10.00      A   
ATOM    108  HN  PHE A  20     -25.445  -1.673   1.366  1.00 10.00      A   
ATOM    109  CA  PHE A  20     -24.466  -1.396  -0.495  1.00 10.00      A   
ATOM    110  CB  PHE A  20     -25.771  -0.890  -1.116  1.00 10.00      A   
ATOM    111  CG  PHE A  20     -26.704  -1.986  -1.546  1.00 10.00      A   
ATOM    112  CD1 PHE A  20     -27.769  -2.361  -0.746  1.00 10.00      A   
ATOM    113  CD2 PHE A  20     -26.512  -2.644  -2.751  1.00 10.00      A   
ATOM    114  CE1 PHE A  20     -28.624  -3.371  -1.137  1.00 10.00      A   
ATOM    115  CE2 PHE A  20     -27.365  -3.655  -3.150  1.00 10.00      A   
ATOM    116  CZ  PHE A  20     -28.422  -4.018  -2.341  1.00 10.00      A   
ATOM    117  C   PHE A  20     -23.449  -0.263  -0.395  1.00 10.00      A   
ATOM    118  O   PHE A  20     -23.024   0.300  -1.406  1.00 10.00      A   
ATOM    119  N   ILE A  21     -23.062   0.067   0.827  1.00 10.00      A   
ATOM    120  HN  ILE A  21     -23.429  -0.421   1.595  1.00 10.00      A   
ATOM    121  CA  ILE A  21     -22.093   1.124   1.062  1.00 10.00      A   
ATOM    122  CB  ILE A  21     -22.659   2.190   2.025  1.00 10.00      A   
ATOM    123  CG1 ILE A  21     -24.001   2.716   1.501  1.00 10.00      A   
ATOM    124  CG2 ILE A  21     -21.670   3.334   2.204  1.00 10.00      A   
ATOM    125  CD1 ILE A  21     -24.720   3.651   2.451  1.00 10.00      A   
ATOM    126  C   ILE A  21     -20.820   0.518   1.646  1.00 10.00      A   
ATOM    127  O   ILE A  21     -20.801   0.079   2.799  1.00 10.00      A   
ATOM    128  N   GLN A  22     -19.767   0.467   0.842  1.00 10.00      A   
ATOM    129  HN  GLN A  22     -19.845   0.815  -0.074  1.00 10.00      A   
ATOM    130  CA  GLN A  22     -18.502  -0.113   1.282  1.00 10.00      A   
ATOM    131  CB  GLN A  22     -17.968  -1.091   0.232  1.00 10.00      A   
ATOM    132  CG  GLN A  22     -18.768  -2.379   0.113  1.00 10.00      A   
ATOM    133  CD  GLN A  22     -18.001  -3.594   0.600  1.00 10.00      A   
ATOM    134  OE1 GLN A  22     -18.581  -4.530   1.146  1.00 10.00      A   
ATOM    135  NE2 GLN A  22     -16.692  -3.596   0.393  1.00 10.00      A   
ATOM    136 HE21 GLN A  22     -16.292  -2.822  -0.057  1.00 10.00      A   
ATOM    137 HE22 GLN A  22     -16.177  -4.375   0.693  1.00 10.00      A   
ATOM    138  C   GLN A  22     -17.451   0.948   1.596  1.00 10.00      A   
ATOM    139  O   GLN A  22     -16.557   0.711   2.410  1.00 10.00      A   
ATOM    140  N   LEU A  23     -17.570   2.113   0.963  1.00 10.00      A   
ATOM    141  HN  LEU A  23     -18.319   2.246   0.348  1.00 10.00      A   
ATOM    142  CA  LEU A  23     -16.618   3.204   1.166  1.00 10.00      A   
ATOM    143  CB  LEU A  23     -16.922   4.387   0.248  1.00 10.00      A   
ATOM    144  CG  LEU A  23     -16.278   4.338  -1.141  1.00 10.00      A   
ATOM    145  CD1 LEU A  23     -17.053   3.415  -2.069  1.00 10.00      A   
ATOM    146  CD2 LEU A  23     -16.176   5.733  -1.729  1.00 10.00      A   
ATOM    147  C   LEU A  23     -16.550   3.648   2.623  1.00 10.00      A   
ATOM    148  O   LEU A  23     -17.574   3.918   3.253  1.00 10.00      A   
ATOM    149  N   ASP A  24     -15.329   3.713   3.142  1.00 10.00      A   
ATOM    150  HN  ASP A  24     -14.561   3.486   2.576  1.00 10.00      A   
ATOM    151  CA  ASP A  24     -15.083   4.103   4.523  1.00 10.00      A   
ATOM    152  CB  ASP A  24     -13.581   4.068   4.826  1.00 10.00      A   
ATOM    153  CG  ASP A  24     -12.900   2.787   4.376  1.00 10.00      A   
ATOM    154  OD1 ASP A  24     -12.721   1.871   5.207  1.00 10.00      A   
ATOM    155  OD2 ASP A  24     -12.530   2.693   3.181  1.00 10.00      A   
ATOM    156  C   ASP A  24     -15.627   5.495   4.819  1.00 10.00      A   
ATOM    157  O   ASP A  24     -16.273   5.713   5.843  1.00 10.00      A   
ATOM    158  N   LYS A  25     -15.374   6.429   3.908  1.00 10.00      A   
ATOM    159  HN  LYS A  25     -14.868   6.185   3.102  1.00 10.00      A   
ATOM    160  CA  LYS A  25     -15.824   7.808   4.070  1.00 10.00      A   
ATOM    161  CB  LYS A  25     -15.344   8.677   2.906  1.00 10.00      A   
ATOM    162  CG  LYS A  25     -13.846   8.925   2.908  1.00 10.00      A   
ATOM    163  CD  LYS A  25     -13.424   9.833   1.766  1.00 10.00      A   
ATOM    164  CE  LYS A  25     -11.993  10.317   1.948  1.00 10.00      A   
ATOM    165  NZ  LYS A  25     -11.884  11.335   3.029  1.00 10.00      A   
ATOM    166  HZ1 LYS A  25     -10.886  11.503   3.263  1.00 10.00      A   
ATOM    167  HZ2 LYS A  25     -12.381  11.012   3.892  1.00 10.00      A   
ATOM    168  HZ3 LYS A  25     -12.307  12.232   2.718  1.00 10.00      A   
ATOM    169  C   LYS A  25     -17.339   7.902   4.224  1.00 10.00      A   
ATOM    170  O   LYS A  25     -17.837   8.563   5.138  1.00 10.00      A   
ATOM    171  N   ASP A  26     -18.066   7.218   3.348  1.00 10.00      A   
ATOM    172  HN  ASP A  26     -17.612   6.680   2.666  1.00 10.00      A   
ATOM    173  CA  ASP A  26     -19.526   7.232   3.393  1.00 10.00      A   
ATOM    174  CB  ASP A  26     -20.123   6.551   2.158  1.00 10.00      A   
ATOM    175  CG  ASP A  26     -19.838   7.292   0.870  1.00 10.00      A   
ATOM    176  OD1 ASP A  26     -20.370   8.406   0.684  1.00 10.00      A   
ATOM    177  OD2 ASP A  26     -19.076   6.764   0.033  1.00 10.00      A   
ATOM    178  C   ASP A  26     -20.020   6.535   4.649  1.00 10.00      A   
ATOM    179  O   ASP A  26     -20.985   6.969   5.279  1.00 10.00      A   
ATOM    180  N   ARG A  27     -19.340   5.449   5.004  1.00 10.00      A   
ATOM    181  HN  ARG A  27     -18.583   5.163   4.445  1.00 10.00      A   
ATOM    182  CA  ARG A  27     -19.678   4.666   6.189  1.00 10.00      A   
ATOM    183  CB  ARG A  27     -18.748   3.460   6.311  1.00 10.00      A   
ATOM    184  CG  ARG A  27     -19.200   2.235   5.538  1.00 10.00      A   
ATOM    185  CD  ARG A  27     -20.474   1.651   6.124  1.00 10.00      A   
ATOM    186  NE  ARG A  27     -20.857   0.404   5.467  1.00 10.00      A   
ATOM    187  HE  ARG A  27     -20.957   0.426   4.482  1.00 10.00      A   
ATOM    188  CZ  ARG A  27     -21.058  -0.747   6.101  1.00 10.00      A   
ATOM    189  NH1 ARG A  27     -20.909  -0.829   7.417  1.00 10.00      A   
ATOM    190 HH11 ARG A  27     -21.069  -1.733   7.904  1.00 10.00      A   
ATOM    191 HH12 ARG A  27     -20.624   0.019   7.977  1.00 10.00      A   
ATOM    192  NH2 ARG A  27     -21.424  -1.820   5.415  1.00 10.00      A   
ATOM    193 HH21 ARG A  27     -21.558  -1.761   4.382  1.00 10.00      A   
ATOM    194 HH22 ARG A  27     -21.582  -2.728   5.906  1.00 10.00      A   
ATOM    195  C   ARG A  27     -19.570   5.515   7.446  1.00 10.00      A   
ATOM    196  O   ARG A  27     -20.387   5.400   8.355  1.00 10.00      A   
ATOM    197  N   ASN A  28     -18.555   6.368   7.487  1.00 10.00      A   
ATOM    198  HN  ASN A  28     -17.928   6.401   6.730  1.00 10.00      A   
ATOM    199  CA  ASN A  28     -18.332   7.243   8.629  1.00 10.00      A   
ATOM    200  CB  ASN A  28     -17.024   8.020   8.492  1.00 10.00      A   
ATOM    201  CG  ASN A  28     -15.807   7.132   8.666  1.00 10.00      A   
ATOM    202  OD1 ASN A  28     -15.887   6.056   9.270  1.00 10.00      A   
ATOM    203  ND2 ASN A  28     -14.672   7.570   8.144  1.00 10.00      A   
ATOM    204 HD21 ASN A  28     -14.676   8.440   7.676  1.00 10.00      A   
ATOM    205 HD22 ASN A  28     -13.868   7.011   8.241  1.00 10.00      A   
ATOM    206  C   ASN A  28     -19.506   8.183   8.847  1.00 10.00      A   
ATOM    207  O   ASN A  28     -19.919   8.419   9.985  1.00 10.00      A   
ATOM    208  N   SER A  29     -20.061   8.702   7.759  1.00 10.00      A   
ATOM    209  HN  SER A  29     -19.689   8.488   6.875  1.00 10.00      A   
ATOM    210  CA  SER A  29     -21.208   9.595   7.847  1.00 10.00      A   
ATOM    211  CB  SER A  29     -21.503  10.215   6.485  1.00 10.00      A   
ATOM    212  OG  SER A  29     -20.324  10.745   5.911  1.00 10.00      A   
ATOM    213  HG  SER A  29     -20.564  11.432   5.278  1.00 10.00      A   
ATOM    214  C   SER A  29     -22.430   8.828   8.340  1.00 10.00      A   
ATOM    215  O   SER A  29     -23.257   9.362   9.079  1.00 10.00      A   
ATOM    216  N   VAL A  30     -22.527   7.568   7.926  1.00 10.00      A   
ATOM    217  HN  VAL A  30     -21.836   7.211   7.327  1.00 10.00      A   
ATOM    218  CA  VAL A  30     -23.633   6.704   8.329  1.00 10.00      A   
ATOM    219  CB  VAL A  30     -23.584   5.343   7.591  1.00 10.00      A   
ATOM    220  CG1 VAL A  30     -24.642   4.385   8.124  1.00 10.00      A   
ATOM    221  CG2 VAL A  30     -23.755   5.540   6.092  1.00 10.00      A   
ATOM    222  C   VAL A  30     -23.600   6.469   9.839  1.00 10.00      A   
ATOM    223  O   VAL A  30     -24.633   6.489  10.504  1.00 10.00      A   
ATOM    224  N   SER A  31     -22.403   6.273  10.377  1.00 10.00      A   
ATOM    225  HN  SER A  31     -21.610   6.267   9.796  1.00 10.00      A   
ATOM    226  CA  SER A  31     -22.236   6.036  11.803  1.00 10.00      A   
ATOM    227  CB  SER A  31     -20.883   5.372  12.072  1.00 10.00      A   
ATOM    228  OG  SER A  31     -19.828   6.073  11.432  1.00 10.00      A   
ATOM    229  HG  SER A  31     -20.178   6.877  11.026  1.00 10.00      A   
ATOM    230  C   SER A  31     -22.357   7.325  12.612  1.00 10.00      A   
ATOM    231  O   SER A  31     -22.233   7.308  13.832  1.00 10.00      A   
ATOM    232  N   LEU A  32     -22.610   8.442  11.935  1.00 10.00      A   
ATOM    233  HN  LEU A  32     -22.728   8.404  10.961  1.00 10.00      A   
ATOM    234  CA  LEU A  32     -22.729   9.721  12.616  1.00 10.00      A   
ATOM    235  CB  LEU A  32     -21.678  10.706  12.102  1.00 10.00      A   
ATOM    236  CG  LEU A  32     -20.335  10.698  12.829  1.00 10.00      A   
ATOM    237  CD1 LEU A  32     -19.285  11.425  12.008  1.00 10.00      A   
ATOM    238  CD2 LEU A  32     -20.471  11.331  14.205  1.00 10.00      A   
ATOM    239  C   LEU A  32     -24.123  10.316  12.468  1.00 10.00      A   
ATOM    240  O   LEU A  32     -24.342  11.484  12.783  1.00 10.00      A   
ATOM    241  N   VAL A  33     -25.068   9.523  11.976  1.00 10.00      A   
ATOM    242  HN  VAL A  33     -24.845   8.601  11.724  1.00 10.00      A   
ATOM    243  CA  VAL A  33     -26.432  10.010  11.812  1.00 10.00      A   
ATOM    244  CB  VAL A  33     -27.213   9.253  10.704  1.00 10.00      A   
ATOM    245  CG1 VAL A  33     -27.412   7.785  11.051  1.00 10.00      A   
ATOM    246  CG2 VAL A  33     -28.544   9.930  10.408  1.00 10.00      A   
ATOM    247  C   VAL A  33     -27.178   9.968  13.149  1.00 10.00      A   
ATOM    248  O   VAL A  33     -27.947  10.879  13.469  1.00 10.00      A   
ATOM    249  N   CYS A  34     -26.910   8.921  13.929  1.00 10.00      A   
ATOM    250  HN  CYS A  34     -26.269   8.251  13.616  1.00 10.00      A   
ATOM    251  CA  CYS A  34     -27.527   8.730  15.237  1.00 10.00      A   
ATOM    252  CB  CYS A  34     -29.034   8.481  15.101  1.00 10.00      A   
ATOM    253  SG  CYS A  34     -29.471   7.029  14.120  1.00 10.00      A   
ATOM    254  HG  CYS A  34     -30.442   6.385  14.761  1.00 10.00      A   
ATOM    255  C   CYS A  34     -26.851   7.563  15.952  1.00 10.00      A   
ATOM    256  O   CYS A  34     -26.154   6.769  15.317  1.00 10.00      A   
ATOM    257  N   LYS A  35     -27.064   7.450  17.258  1.00 10.00      A   
ATOM    258  HN  LYS A  35     -27.664   8.099  17.708  1.00 10.00      A   
ATOM    259  CA  LYS A  35     -26.455   6.383  18.044  1.00 10.00      A   
ATOM    260  CB  LYS A  35     -26.555   6.686  19.541  1.00 10.00      A   
ATOM    261  CG  LYS A  35     -25.632   5.846  20.414  1.00 10.00      A   
ATOM    262  CD  LYS A  35     -25.784   6.210  21.885  1.00 10.00      A   
ATOM    263  CE  LYS A  35     -24.899   5.348  22.778  1.00 10.00      A   
ATOM    264  NZ  LYS A  35     -23.492   5.831  22.814  1.00 10.00      A   
ATOM    265  HZ1 LYS A  35     -23.462   6.823  23.147  1.00 10.00      A   
ATOM    266  HZ2 LYS A  35     -23.066   5.777  21.867  1.00 10.00      A   
ATOM    267  HZ3 LYS A  35     -22.931   5.247  23.463  1.00 10.00      A   
ATOM    268  C   LYS A  35     -27.091   5.035  17.731  1.00 10.00      A   
ATOM    269  O   LYS A  35     -26.467   3.989  17.906  1.00 10.00      A   
ATOM    270  N   SER A  36     -28.327   5.066  17.256  1.00 10.00      A   
ATOM    271  HN  SER A  36     -28.770   5.933  17.131  1.00 10.00      A   
ATOM    272  CA  SER A  36     -29.045   3.848  16.915  1.00 10.00      A   
ATOM    273  CB  SER A  36     -30.515   4.180  16.643  1.00 10.00      A   
ATOM    274  OG  SER A  36     -30.689   5.583  16.512  1.00 10.00      A   
ATOM    275  HG  SER A  36     -31.213   5.910  17.254  1.00 10.00      A   
ATOM    276  C   SER A  36     -28.412   3.164  15.704  1.00 10.00      A   
ATOM    277  O   SER A  36     -28.039   1.991  15.761  1.00 10.00      A   
ATOM    278  N   TRP A  37     -28.268   3.915  14.617  1.00 10.00      A   
ATOM    279  HN  TRP A  37     -28.569   4.850  14.637  1.00 10.00      A   
ATOM    280  CA  TRP A  37     -27.682   3.384  13.395  1.00 10.00      A   
ATOM    281  CB  TRP A  37     -27.946   4.313  12.205  1.00 10.00      A   
ATOM    282  CG  TRP A  37     -29.382   4.342  11.760  1.00 10.00      A   
ATOM    283  CD1 TRP A  37     -30.482   4.044  12.514  1.00 10.00      A   
ATOM    284  CD2 TRP A  37     -29.875   4.687  10.458  1.00 10.00      A   
ATOM    285  NE1 TRP A  37     -31.625   4.184  11.765  1.00 10.00      A   
ATOM    286  HE1 TRP A  37     -32.540   4.028  12.088  1.00 10.00      A   
ATOM    287  CE2 TRP A  37     -31.280   4.577  10.500  1.00 10.00      A   
ATOM    288  CE3 TRP A  37     -29.265   5.079   9.263  1.00 10.00      A   
ATOM    289  CZ2 TRP A  37     -32.082   4.844   9.393  1.00 10.00      A   
ATOM    290  CZ3 TRP A  37     -30.064   5.344   8.166  1.00 10.00      A   
ATOM    291  CH2 TRP A  37     -31.457   5.226   8.238  1.00 10.00      A   
ATOM    292  C   TRP A  37     -26.189   3.130  13.576  1.00 10.00      A   
ATOM    293  O   TRP A  37     -25.617   2.250  12.935  1.00 10.00      A   
ATOM    294  N   TYR A  38     -25.570   3.902  14.464  1.00 10.00      A   
ATOM    295  HN  TYR A  38     -26.082   4.595  14.930  1.00 10.00      A   
ATOM    296  CA  TYR A  38     -24.149   3.756  14.760  1.00 10.00      A   
ATOM    297  CB  TYR A  38     -23.725   4.796  15.806  1.00 10.00      A   
ATOM    298  CG  TYR A  38     -22.333   4.607  16.371  1.00 10.00      A   
ATOM    299  CD1 TYR A  38     -22.145   4.198  17.686  1.00 10.00      A   
ATOM    300  CD2 TYR A  38     -21.207   4.846  15.597  1.00 10.00      A   
ATOM    301  CE1 TYR A  38     -20.877   4.030  18.211  1.00 10.00      A   
ATOM    302  CE2 TYR A  38     -19.936   4.679  16.112  1.00 10.00      A   
ATOM    303  CZ  TYR A  38     -19.774   4.272  17.419  1.00 10.00      A   
ATOM    304  OH  TYR A  38     -18.504   4.100  17.932  1.00 10.00      A   
ATOM    305  HH  TYR A  38     -17.951   4.847  17.679  1.00 10.00      A   
ATOM    306  C   TYR A  38     -23.867   2.348  15.278  1.00 10.00      A   
ATOM    307  O   TYR A  38     -22.861   1.729  14.921  1.00 10.00      A   
ATOM    308  N   GLU A  39     -24.778   1.845  16.104  1.00 10.00      A   
ATOM    309  HN  GLU A  39     -25.557   2.393  16.347  1.00 10.00      A   
ATOM    310  CA  GLU A  39     -24.652   0.514  16.673  1.00 10.00      A   
ATOM    311  CB  GLU A  39     -25.678   0.320  17.788  1.00 10.00      A   
ATOM    312  CG  GLU A  39     -25.321   1.025  19.083  1.00 10.00      A   
ATOM    313  CD  GLU A  39     -24.078   0.449  19.723  1.00 10.00      A   
ATOM    314  OE1 GLU A  39     -23.035   1.134  19.741  1.00 10.00      A   
ATOM    315  OE2 GLU A  39     -24.136  -0.700  20.203  1.00 10.00      A   
ATOM    316  C   GLU A  39     -24.817  -0.567  15.608  1.00 10.00      A   
ATOM    317  O   GLU A  39     -24.191  -1.618  15.684  1.00 10.00      A   
ATOM    318  N   ILE A  40     -25.648  -0.297  14.615  1.00 10.00      A   
ATOM    319  HN  ILE A  40     -26.115   0.564  14.602  1.00 10.00      A   
ATOM    320  CA  ILE A  40     -25.887  -1.254  13.543  1.00 10.00      A   
ATOM    321  CB  ILE A  40     -27.222  -0.966  12.825  1.00 10.00      A   
ATOM    322  CG1 ILE A  40     -28.342  -0.782  13.854  1.00 10.00      A   
ATOM    323  CG2 ILE A  40     -27.561  -2.091  11.855  1.00 10.00      A   
ATOM    324  CD1 ILE A  40     -29.621  -0.216  13.281  1.00 10.00      A   
ATOM    325  C   ILE A  40     -24.737  -1.222  12.537  1.00 10.00      A   
ATOM    326  O   ILE A  40     -24.297  -2.262  12.041  1.00 10.00      A   
ATOM    327  N   GLU A  41     -24.242  -0.023  12.260  1.00 10.00      A   
ATOM    328  HN  GLU A  41     -24.630   0.768  12.698  1.00 10.00      A   
ATOM    329  CA  GLU A  41     -23.146   0.158  11.316  1.00 10.00      A   
ATOM    330  CB  GLU A  41     -22.894   1.652  11.077  1.00 10.00      A   
ATOM    331  CG  GLU A  41     -22.148   1.980   9.790  1.00 10.00      A   
ATOM    332  CD  GLU A  41     -20.648   1.794   9.908  1.00 10.00      A   
ATOM    333  OE1 GLU A  41     -20.034   2.427  10.790  1.00 10.00      A   
ATOM    334  OE2 GLU A  41     -20.076   1.023   9.111  1.00 10.00      A   
ATOM    335  C   GLU A  41     -21.880  -0.526  11.818  1.00 10.00      A   
ATOM    336  O   GLU A  41     -21.172  -1.191  11.053  1.00 10.00      A   
ATOM    337  N   ARG A  42     -21.623  -0.403  13.118  1.00 10.00      A   
ATOM    338  HN  ARG A  42     -22.252   0.096  13.689  1.00 10.00      A   
ATOM    339  CA  ARG A  42     -20.431  -0.998  13.718  1.00 10.00      A   
ATOM    340  CB  ARG A  42     -20.186  -0.468  15.137  1.00 10.00      A   
ATOM    341  CG  ARG A  42     -21.274  -0.818  16.136  1.00 10.00      A   
ATOM    342  CD  ARG A  42     -20.960  -0.281  17.522  1.00 10.00      A   
ATOM    343  NE  ARG A  42     -20.042  -1.155  18.252  1.00 10.00      A   
ATOM    344  HE  ARG A  42     -19.217  -1.421  17.791  1.00 10.00      A   
ATOM    345  CZ  ARG A  42     -20.261  -1.603  19.490  1.00 10.00      A   
ATOM    346  NH1 ARG A  42     -21.369  -1.263  20.140  1.00 10.00      A   
ATOM    347 HH11 ARG A  42     -22.080  -0.636  19.688  1.00 10.00      A   
ATOM    348 HH12 ARG A  42     -21.541  -1.615  21.106  1.00 10.00      A   
ATOM    349  NH2 ARG A  42     -19.369  -2.386  20.081  1.00 10.00      A   
ATOM    350 HH21 ARG A  42     -19.537  -2.740  21.045  1.00 10.00      A   
ATOM    351 HH22 ARG A  42     -18.486  -2.655  19.586  1.00 10.00      A   
ATOM    352  C   ARG A  42     -20.473  -2.524  13.703  1.00 10.00      A   
ATOM    353  O   ARG A  42     -19.492  -3.183  14.041  1.00 10.00      A   
ATOM    354  N   TRP A  43     -21.601  -3.083  13.303  1.00 10.00      A   
ATOM    355  HN  TRP A  43     -22.357  -2.515  13.040  1.00 10.00      A   
ATOM    356  CA  TRP A  43     -21.744  -4.525  13.247  1.00 10.00      A   
ATOM    357  CB  TRP A  43     -22.918  -4.986  14.114  1.00 10.00      A   
ATOM    358  CG  TRP A  43     -22.556  -5.192  15.555  1.00 10.00      A   
ATOM    359  CD1 TRP A  43     -22.701  -4.295  16.572  1.00 10.00      A   
ATOM    360  CD2 TRP A  43     -21.985  -6.370  16.137  1.00 10.00      A   
ATOM    361  NE1 TRP A  43     -22.262  -4.841  17.753  1.00 10.00      A   
ATOM    362  HE1 TRP A  43     -22.269  -4.390  18.627  1.00 10.00      A   
ATOM    363  CE2 TRP A  43     -21.818  -6.115  17.512  1.00 10.00      A   
ATOM    364  CE3 TRP A  43     -21.599  -7.614  15.629  1.00 10.00      A   
ATOM    365  CZ2 TRP A  43     -21.281  -7.058  18.384  1.00 10.00      A   
ATOM    366  CZ3 TRP A  43     -21.069  -8.548  16.498  1.00 10.00      A   
ATOM    367  CH2 TRP A  43     -20.916  -8.265  17.859  1.00 10.00      A   
ATOM    368  C   TRP A  43     -21.918  -5.019  11.814  1.00 10.00      A   
ATOM    369  O   TRP A  43     -22.246  -6.184  11.595  1.00 10.00      A   
ATOM    370  N   CYS A  44     -21.699  -4.146  10.836  1.00 10.00      A   
ATOM    371  HN  CYS A  44     -21.439  -3.222  11.053  1.00 10.00      A   
ATOM    372  CA  CYS A  44     -21.855  -4.547   9.439  1.00 10.00      A   
ATOM    373  CB  CYS A  44     -23.244  -4.169   8.915  1.00 10.00      A   
ATOM    374  SG  CYS A  44     -23.666  -2.424   9.111  1.00 10.00      A   
ATOM    375  HG  CYS A  44     -24.096  -2.253  10.360  1.00 10.00      A   
ATOM    376  C   CYS A  44     -20.763  -3.995   8.520  1.00 10.00      A   
ATOM    377  O   CYS A  44     -20.871  -4.094   7.295  1.00 10.00      A   
ATOM    378  N   ARG A  45     -19.724  -3.397   9.095  1.00 10.00      A   
ATOM    379  HN  ARG A  45     -19.688  -3.320  10.070  1.00 10.00      A   
ATOM    380  CA  ARG A  45     -18.625  -2.868   8.289  1.00 10.00      A   
ATOM    381  CB  ARG A  45     -17.900  -1.710   8.983  1.00 10.00      A   
ATOM    382  CG  ARG A  45     -17.149  -0.803   8.013  1.00 10.00      A   
ATOM    383  CD  ARG A  45     -16.406   0.327   8.717  1.00 10.00      A   
ATOM    384  NE  ARG A  45     -17.303   1.388   9.178  1.00 10.00      A   
ATOM    385  HE  ARG A  45     -18.227   1.121   9.425  1.00 10.00      A   
ATOM    386  CZ  ARG A  45     -16.968   2.682   9.266  1.00 10.00      A   
ATOM    387  NH1 ARG A  45     -15.754   3.101   8.915  1.00 10.00      A   
ATOM    388 HH11 ARG A  45     -15.049   2.424   8.562  1.00 10.00      A   
ATOM    389 HH12 ARG A  45     -15.506   4.117   8.987  1.00 10.00      A   
ATOM    390  NH2 ARG A  45     -17.843   3.551   9.743  1.00 10.00      A   
ATOM    391 HH21 ARG A  45     -18.796   3.218  10.052  1.00 10.00      A   
ATOM    392 HH22 ARG A  45     -17.599   4.561   9.816  1.00 10.00      A   
ATOM    393  C   ARG A  45     -17.658  -3.996   7.946  1.00 10.00      A   
ATOM    394  O   ARG A  45     -17.093  -4.636   8.833  1.00 10.00      A   
ATOM    395  N   ARG A  46     -17.473  -4.232   6.659  1.00 10.00      A   
ATOM    396  HN  ARG A  46     -17.913  -3.653   6.001  1.00 10.00      A   
ATOM    397  CA  ARG A  46     -16.615  -5.316   6.195  1.00 10.00      A   
ATOM    398  CB  ARG A  46     -17.122  -5.862   4.858  1.00 10.00      A   
ATOM    399  CG  ARG A  46     -18.577  -6.312   4.869  1.00 10.00      A   
ATOM    400  CD  ARG A  46     -19.074  -6.592   3.461  1.00 10.00      A   
ATOM    401  NE  ARG A  46     -20.465  -7.042   3.436  1.00 10.00      A   
ATOM    402  HE  ARG A  46     -20.825  -7.451   4.257  1.00 10.00      A   
ATOM    403  CZ  ARG A  46     -21.259  -6.912   2.373  1.00 10.00      A   
ATOM    404  NH1 ARG A  46     -20.804  -6.329   1.271  1.00 10.00      A   
ATOM    405 HH11 ARG A  46     -21.422  -6.225   0.437  1.00 10.00      A   
ATOM    406 HH12 ARG A  46     -19.824  -5.964   1.232  1.00 10.00      A   
ATOM    407  NH2 ARG A  46     -22.502  -7.371   2.413  1.00 10.00      A   
ATOM    408 HH21 ARG A  46     -22.869  -7.839   3.273  1.00 10.00      A   
ATOM    409 HH22 ARG A  46     -23.122  -7.272   1.577  1.00 10.00      A   
ATOM    410  C   ARG A  46     -15.156  -4.893   6.057  1.00 10.00      A   
ATOM    411  O   ARG A  46     -14.254  -5.725   6.150  1.00 10.00      A   
ATOM    412  N   LYS A  47     -14.920  -3.612   5.833  1.00 10.00      A   
ATOM    413  HN  LYS A  47     -15.669  -2.981   5.780  1.00 10.00      A   
ATOM    414  CA  LYS A  47     -13.563  -3.123   5.668  1.00 10.00      A   
ATOM    415  CB  LYS A  47     -13.317  -2.712   4.214  1.00 10.00      A   
ATOM    416  CG  LYS A  47     -13.994  -1.409   3.814  1.00 10.00      A   
ATOM    417  CD  LYS A  47     -13.584  -0.967   2.419  1.00 10.00      A   
ATOM    418  CE  LYS A  47     -12.075  -0.824   2.301  1.00 10.00      A   
ATOM    419  NZ  LYS A  47     -11.522   0.168   3.262  1.00 10.00      A   
ATOM    420  HZ1 LYS A  47     -10.486   0.229   3.153  1.00 10.00      A   
ATOM    421  HZ2 LYS A  47     -11.739  -0.114   4.238  1.00 10.00      A   
ATOM    422  HZ3 LYS A  47     -11.935   1.111   3.089  1.00 10.00      A   
ATOM    423  C   LYS A  47     -13.281  -1.952   6.594  1.00 10.00      A   
ATOM    424  O   LYS A  47     -14.198  -1.233   6.991  1.00 10.00      A   
ATOM    425  N   VAL A  48     -12.008  -1.771   6.929  1.00 10.00      A   
ATOM    426  HN  VAL A  48     -11.328  -2.384   6.569  1.00 10.00      A   
ATOM    427  CA  VAL A  48     -11.582  -0.684   7.800  1.00 10.00      A   
ATOM    428  CB  VAL A  48     -11.488  -1.110   9.288  1.00 10.00      A   
ATOM    429  CG1 VAL A  48     -12.862  -1.118   9.944  1.00 10.00      A   
ATOM    430  CG2 VAL A  48     -10.815  -2.466   9.439  1.00 10.00      A   
ATOM    431  C   VAL A  48     -10.238  -0.111   7.345  1.00 10.00      A   
ATOM    432  O   VAL A  48      -9.184  -0.730   7.525  1.00 10.00      A   
ATOM    433  N   PHE A  49     -10.281   1.056   6.721  1.00 10.00      A   
ATOM    434  HN  PHE A  49     -11.151   1.484   6.552  1.00 10.00      A   
ATOM    435  CA  PHE A  49      -9.069   1.713   6.259  1.00 10.00      A   
ATOM    436  CB  PHE A  49      -9.351   2.567   5.014  1.00 10.00      A   
ATOM    437  CG  PHE A  49      -8.219   3.475   4.623  1.00 10.00      A   
ATOM    438  CD1 PHE A  49      -7.067   2.961   4.050  1.00 10.00      A   
ATOM    439  CD2 PHE A  49      -8.304   4.841   4.833  1.00 10.00      A   
ATOM    440  CE1 PHE A  49      -6.023   3.789   3.694  1.00 10.00      A   
ATOM    441  CE2 PHE A  49      -7.263   5.676   4.478  1.00 10.00      A   
ATOM    442  CZ  PHE A  49      -6.120   5.149   3.908  1.00 10.00      A   
ATOM    443  C   PHE A  49      -8.456   2.562   7.369  1.00 10.00      A   
ATOM    444  O   PHE A  49      -9.029   3.570   7.784  1.00 10.00      A   
ATOM    445  N   ILE A  50      -7.299   2.136   7.857  1.00 10.00      A   
ATOM    446  HN  ILE A  50      -6.905   1.309   7.502  1.00 10.00      A   
ATOM    447  CA  ILE A  50      -6.598   2.861   8.908  1.00 10.00      A   
ATOM    448  CB  ILE A  50      -6.284   1.954  10.122  1.00 10.00      A   
ATOM    449  CG1 ILE A  50      -7.542   1.214  10.601  1.00 10.00      A   
ATOM    450  CG2 ILE A  50      -5.665   2.761  11.256  1.00 10.00      A   
ATOM    451  CD1 ILE A  50      -8.652   2.118  11.100  1.00 10.00      A   
ATOM    452  C   ILE A  50      -5.295   3.440   8.358  1.00 10.00      A   
ATOM    453  O   ILE A  50      -4.413   2.700   7.917  1.00 10.00      A   
ATOM    454  N   GLY A  51      -5.192   4.761   8.359  1.00 10.00      A   
ATOM    455  HN  GLY A  51      -5.934   5.300   8.703  1.00 10.00      A   
ATOM    456  CA  GLY A  51      -4.000   5.415   7.859  1.00 10.00      A   
ATOM    457  C   GLY A  51      -2.789   5.173   8.740  1.00 10.00      A   
ATOM    458  O   GLY A  51      -1.854   4.482   8.341  1.00 10.00      A   
ATOM    459  N   ASN A  52      -2.807   5.734   9.939  1.00 10.00      A   
ATOM    460  HN  ASN A  52      -3.595   6.256  10.216  1.00 10.00      A   
ATOM    461  CA  ASN A  52      -1.695   5.576  10.869  1.00 10.00      A   
ATOM    462  CB  ASN A  52      -1.391   6.898  11.579  1.00 10.00      A   
ATOM    463  CG  ASN A  52      -0.167   6.809  12.465  1.00 10.00      A   
ATOM    464  OD1 ASN A  52      -0.271   6.548  13.658  1.00 10.00      A   
ATOM    465  ND2 ASN A  52       1.003   7.030  11.888  1.00 10.00      A   
ATOM    466 HD21 ASN A  52       1.018   7.235  10.929  1.00 10.00      A   
ATOM    467 HD22 ASN A  52       1.811   6.967  12.443  1.00 10.00      A   
ATOM    468  C   ASN A  52      -1.990   4.465  11.869  1.00 10.00      A   
ATOM    469  O   ASN A  52      -3.010   4.494  12.557  1.00 10.00      A   
ATOM    470  N   CYS A  53      -1.094   3.486  11.950  1.00 10.00      A   
ATOM    471  HN  CYS A  53      -0.285   3.526  11.392  1.00 10.00      A   
ATOM    472  CA  CYS A  53      -1.278   2.344  12.848  1.00 10.00      A   
ATOM    473  CB  CYS A  53      -0.267   1.243  12.528  1.00 10.00      A   
ATOM    474  SG  CYS A  53       1.412   1.839  12.220  1.00 10.00      A   
ATOM    475  HG  CYS A  53       1.925   1.109  11.236  1.00 10.00      A   
ATOM    476  C   CYS A  53      -1.204   2.721  14.330  1.00 10.00      A   
ATOM    477  O   CYS A  53      -1.680   1.980  15.189  1.00 10.00      A   
ATOM    478  N   TYR A  54      -0.620   3.870  14.635  1.00 10.00      A   
ATOM    479  HN  TYR A  54      -0.273   4.445  13.918  1.00 10.00      A   
ATOM    480  CA  TYR A  54      -0.497   4.303  16.020  1.00 10.00      A   
ATOM    481  CB  TYR A  54       0.927   4.780  16.306  1.00 10.00      A   
ATOM    482  CG  TYR A  54       1.947   3.664  16.247  1.00 10.00      A   
ATOM    483  CD1 TYR A  54       3.102   3.777  15.483  1.00 10.00      A   
ATOM    484  CD2 TYR A  54       1.746   2.488  16.960  1.00 10.00      A   
ATOM    485  CE1 TYR A  54       4.028   2.748  15.436  1.00 10.00      A   
ATOM    486  CE2 TYR A  54       2.663   1.458  16.918  1.00 10.00      A   
ATOM    487  CZ  TYR A  54       3.802   1.592  16.157  1.00 10.00      A   
ATOM    488  OH  TYR A  54       4.723   0.570  16.124  1.00 10.00      A   
ATOM    489  HH  TYR A  54       5.270   0.614  16.931  1.00 10.00      A   
ATOM    490  C   TYR A  54      -1.523   5.375  16.355  1.00 10.00      A   
ATOM    491  O   TYR A  54      -1.457   6.024  17.401  1.00 10.00      A   
ATOM    492  N   ALA A  55      -2.488   5.544  15.462  1.00 10.00      A   
ATOM    493  HN  ALA A  55      -2.490   4.991  14.650  1.00 10.00      A   
ATOM    494  CA  ALA A  55      -3.538   6.530  15.650  1.00 10.00      A   
ATOM    495  CB  ALA A  55      -4.027   7.032  14.303  1.00 10.00      A   
ATOM    496  C   ALA A  55      -4.699   5.945  16.450  1.00 10.00      A   
ATOM    497  O   ALA A  55      -5.476   6.676  17.073  1.00 10.00      A   
ATOM    498  N   VAL A  56      -4.812   4.629  16.434  1.00 10.00      A   
ATOM    499  HN  VAL A  56      -4.153   4.098  15.941  1.00 10.00      A   
ATOM    500  CA  VAL A  56      -5.877   3.944  17.146  1.00 10.00      A   
ATOM    501  CB  VAL A  56      -7.127   3.753  16.249  1.00 10.00      A   
ATOM    502  CG1 VAL A  56      -6.818   2.881  15.039  1.00 10.00      A   
ATOM    503  CG2 VAL A  56      -8.305   3.202  17.041  1.00 10.00      A   
ATOM    504  C   VAL A  56      -5.390   2.598  17.678  1.00 10.00      A   
ATOM    505  O   VAL A  56      -4.624   1.902  17.017  1.00 10.00      A   
ATOM    506  N   SER A  57      -5.811   2.255  18.886  1.00 10.00      A   
ATOM    507  HN  SER A  57      -6.394   2.866  19.380  1.00 10.00      A   
ATOM    508  CA  SER A  57      -5.431   0.995  19.501  1.00 10.00      A   
ATOM    509  CB  SER A  57      -5.721   1.049  21.002  1.00 10.00      A   
ATOM    510  OG  SER A  57      -5.471   2.345  21.525  1.00 10.00      A   
ATOM    511  HG  SER A  57      -5.403   2.298  22.487  1.00 10.00      A   
ATOM    512  C   SER A  57      -6.211  -0.153  18.858  1.00 10.00      A   
ATOM    513  O   SER A  57      -7.404  -0.009  18.573  1.00 10.00      A   
ATOM    514  N   PRO A  58      -5.552  -1.298  18.611  1.00 10.00      A   
ATOM    515  CA  PRO A  58      -6.193  -2.469  17.999  1.00 10.00      A   
ATOM    516  CB  PRO A  58      -5.129  -3.564  18.132  1.00 10.00      A   
ATOM    517  CG  PRO A  58      -3.837  -2.826  18.184  1.00 10.00      A   
ATOM    518  CD  PRO A  58      -4.123  -1.533  18.893  1.00 10.00      A   
ATOM    519  C   PRO A  58      -7.460  -2.881  18.744  1.00 10.00      A   
ATOM    520  O   PRO A  58      -8.472  -3.230  18.131  1.00 10.00      A   
ATOM    521  N   ALA A  59      -7.406  -2.807  20.070  1.00 10.00      A   
ATOM    522  HN  ALA A  59      -6.576  -2.497  20.496  1.00 10.00      A   
ATOM    523  CA  ALA A  59      -8.540  -3.173  20.909  1.00 10.00      A   
ATOM    524  CB  ALA A  59      -8.147  -3.122  22.379  1.00 10.00      A   
ATOM    525  C   ALA A  59      -9.747  -2.276  20.643  1.00 10.00      A   
ATOM    526  O   ALA A  59     -10.886  -2.732  20.685  1.00 10.00      A   
ATOM    527  N   THR A  60      -9.486  -1.007  20.354  1.00 10.00      A   
ATOM    528  HN  THR A  60      -8.553  -0.704  20.315  1.00 10.00      A   
ATOM    529  CA  THR A  60     -10.546  -0.050  20.082  1.00 10.00      A   
ATOM    530  CB  THR A  60      -9.978   1.381  19.983  1.00 10.00      A   
ATOM    531  OG1 THR A  60      -8.993   1.578  21.016  1.00 10.00      A   
ATOM    532  HG1 THR A  60      -9.370   1.338  21.873  1.00 10.00      A   
ATOM    533  CG2 THR A  60     -11.088   2.410  20.140  1.00 10.00      A   
ATOM    534  C   THR A  60     -11.277  -0.397  18.784  1.00 10.00      A   
ATOM    535  O   THR A  60     -12.504  -0.292  18.706  1.00 10.00      A   
ATOM    536  N   VAL A  61     -10.520  -0.832  17.779  1.00 10.00      A   
ATOM    537  HN  VAL A  61      -9.551  -0.915  17.911  1.00 10.00      A   
ATOM    538  CA  VAL A  61     -11.087  -1.187  16.485  1.00 10.00      A   
ATOM    539  CB  VAL A  61      -9.984  -1.415  15.429  1.00 10.00      A   
ATOM    540  CG1 VAL A  61     -10.583  -1.562  14.038  1.00 10.00      A   
ATOM    541  CG2 VAL A  61      -8.973  -0.281  15.461  1.00 10.00      A   
ATOM    542  C   VAL A  61     -11.948  -2.444  16.591  1.00 10.00      A   
ATOM    543  O   VAL A  61     -13.110  -2.447  16.181  1.00 10.00      A   
ATOM    544  N   ILE A  62     -11.378  -3.500  17.165  1.00 10.00      A   
ATOM    545  HN  ILE A  62     -10.453  -3.424  17.487  1.00 10.00      A   
ATOM    546  CA  ILE A  62     -12.085  -4.773  17.324  1.00 10.00      A   
ATOM    547  CB  ILE A  62     -11.173  -5.860  17.941  1.00 10.00      A   
ATOM    548  CG1 ILE A  62      -9.864  -5.973  17.151  1.00 10.00      A   
ATOM    549  CG2 ILE A  62     -11.896  -7.203  17.971  1.00 10.00      A   
ATOM    550  CD1 ILE A  62      -8.801  -6.814  17.830  1.00 10.00      A   
ATOM    551  C   ILE A  62     -13.335  -4.615  18.194  1.00 10.00      A   
ATOM    552  O   ILE A  62     -14.377  -5.231  17.940  1.00 10.00      A   
ATOM    553  N   ARG A  63     -13.229  -3.784  19.219  1.00 10.00      A   
ATOM    554  HN  ARG A  63     -12.376  -3.326  19.374  1.00 10.00      A   
ATOM    555  CA  ARG A  63     -14.340  -3.540  20.124  1.00 10.00      A   
ATOM    556  CB  ARG A  63     -13.883  -2.662  21.290  1.00 10.00      A   
ATOM    557  CG  ARG A  63     -14.764  -2.748  22.523  1.00 10.00      A   
ATOM    558  CD  ARG A  63     -13.946  -3.104  23.753  1.00 10.00      A   
ATOM    559  NE  ARG A  63     -12.852  -2.158  23.986  1.00 10.00      A   
ATOM    560  HE  ARG A  63     -13.010  -1.215  23.746  1.00 10.00      A   
ATOM    561  CZ  ARG A  63     -11.674  -2.500  24.500  1.00 10.00      A   
ATOM    562  NH1 ARG A  63     -11.435  -3.764  24.839  1.00 10.00      A   
ATOM    563 HH11 ARG A  63     -10.509  -4.027  25.241  1.00 10.00      A   
ATOM    564 HH12 ARG A  63     -12.169  -4.496  24.704  1.00 10.00      A   
ATOM    565  NH2 ARG A  63     -10.726  -1.586  24.671  1.00 10.00      A   
ATOM    566 HH21 ARG A  63     -10.895  -0.589  24.398  1.00 10.00      A   
ATOM    567 HH22 ARG A  63      -9.806  -1.856  25.084  1.00 10.00      A   
ATOM    568  C   ARG A  63     -15.504  -2.887  19.384  1.00 10.00      A   
ATOM    569  O   ARG A  63     -16.669  -3.115  19.709  1.00 10.00      A   
ATOM    570  N   ARG A  64     -15.187  -2.091  18.376  1.00 10.00      A   
ATOM    571  HN  ARG A  64     -14.243  -1.963  18.141  1.00 10.00      A   
ATOM    572  CA  ARG A  64     -16.213  -1.416  17.604  1.00 10.00      A   
ATOM    573  CB  ARG A  64     -15.713  -0.060  17.104  1.00 10.00      A   
ATOM    574  CG  ARG A  64     -16.797   0.813  16.492  1.00 10.00      A   
ATOM    575  CD  ARG A  64     -16.287   2.218  16.214  1.00 10.00      A   
ATOM    576  NE  ARG A  64     -17.046   2.866  15.149  1.00 10.00      A   
ATOM    577  HE  ARG A  64     -17.823   2.379  14.791  1.00 10.00      A   
ATOM    578  CZ  ARG A  64     -16.755   4.059  14.640  1.00 10.00      A   
ATOM    579  NH1 ARG A  64     -15.723   4.761  15.097  1.00 10.00      A   
ATOM    580 HH11 ARG A  64     -15.119   4.385  15.874  1.00 10.00      A   
ATOM    581 HH12 ARG A  64     -15.505   5.695  14.685  1.00 10.00      A   
ATOM    582  NH2 ARG A  64     -17.498   4.548  13.659  1.00 10.00      A   
ATOM    583 HH21 ARG A  64     -17.274   5.486  13.253  1.00 10.00      A   
ATOM    584 HH22 ARG A  64     -18.307   4.002  13.286  1.00 10.00      A   
ATOM    585  C   ARG A  64     -16.703  -2.291  16.453  1.00 10.00      A   
ATOM    586  O   ARG A  64     -17.896  -2.576  16.357  1.00 10.00      A   
ATOM    587  N   PHE A  65     -15.780  -2.734  15.605  1.00 10.00      A   
ATOM    588  HN  PHE A  65     -14.833  -2.503  15.762  1.00 10.00      A   
ATOM    589  CA  PHE A  65     -16.126  -3.570  14.455  1.00 10.00      A   
ATOM    590  CB  PHE A  65     -15.610  -2.939  13.158  1.00 10.00      A   
ATOM    591  CG  PHE A  65     -16.089  -1.543  12.898  1.00 10.00      A   
ATOM    592  CD1 PHE A  65     -15.268  -0.460  13.151  1.00 10.00      A   
ATOM    593  CD2 PHE A  65     -17.354  -1.313  12.391  1.00 10.00      A   
ATOM    594  CE1 PHE A  65     -15.702   0.827  12.905  1.00 10.00      A   
ATOM    595  CE2 PHE A  65     -17.796  -0.028  12.144  1.00 10.00      A   
ATOM    596  CZ  PHE A  65     -16.969   1.044  12.402  1.00 10.00      A   
ATOM    597  C   PHE A  65     -15.518  -4.965  14.590  1.00 10.00      A   
ATOM    598  O   PHE A  65     -14.324  -5.150  14.364  1.00 10.00      A   
ATOM    599  N   PRO A  66     -16.326  -5.967  14.966  1.00 10.00      A   
ATOM    600  CA  PRO A  66     -15.859  -7.339  15.128  1.00 10.00      A   
ATOM    601  CB  PRO A  66     -16.679  -7.790  16.330  1.00 10.00      A   
ATOM    602  CG  PRO A  66     -17.980  -7.056  16.203  1.00 10.00      A   
ATOM    603  CD  PRO A  66     -17.744  -5.850  15.321  1.00 10.00      A   
ATOM    604  C   PRO A  66     -16.171  -8.232  13.922  1.00 10.00      A   
ATOM    605  O   PRO A  66     -15.805  -9.410  13.905  1.00 10.00      A   
ATOM    606  N   LYS A  67     -16.829  -7.672  12.911  1.00 10.00      A   
ATOM    607  HN  LYS A  67     -17.073  -6.724  12.963  1.00 10.00      A   
ATOM    608  CA  LYS A  67     -17.194  -8.439  11.725  1.00 10.00      A   
ATOM    609  CB  LYS A  67     -18.708  -8.382  11.478  1.00 10.00      A   
ATOM    610  CG  LYS A  67     -19.522  -9.349  12.331  1.00 10.00      A   
ATOM    611  CD  LYS A  67     -21.001  -9.317  11.958  1.00 10.00      A   
ATOM    612  CE  LYS A  67     -21.781 -10.411  12.675  1.00 10.00      A   
ATOM    613  NZ  LYS A  67     -23.234 -10.374  12.349  1.00 10.00      A   
ATOM    614  HZ1 LYS A  67     -23.659  -9.492  12.703  1.00 10.00      A   
ATOM    615  HZ2 LYS A  67     -23.720 -11.176  12.796  1.00 10.00      A   
ATOM    616  HZ3 LYS A  67     -23.380 -10.428  11.319  1.00 10.00      A   
ATOM    617  C   LYS A  67     -16.426  -7.980  10.489  1.00 10.00      A   
ATOM    618  O   LYS A  67     -16.923  -8.075   9.367  1.00 10.00      A   
ATOM    619  N   VAL A  68     -15.204  -7.515  10.703  1.00 10.00      A   
ATOM    620  HN  VAL A  68     -14.857  -7.493  11.616  1.00 10.00      A   
ATOM    621  CA  VAL A  68     -14.358  -7.042   9.612  1.00 10.00      A   
ATOM    622  CB  VAL A  68     -13.191  -6.179  10.141  1.00 10.00      A   
ATOM    623  CG1 VAL A  68     -12.341  -5.650   8.994  1.00 10.00      A   
ATOM    624  CG2 VAL A  68     -13.724  -5.023  10.975  1.00 10.00      A   
ATOM    625  C   VAL A  68     -13.805  -8.217   8.800  1.00 10.00      A   
ATOM    626  O   VAL A  68     -13.503  -9.278   9.350  1.00 10.00      A   
ATOM    627  N   ARG A  69     -13.690  -8.026   7.491  1.00 10.00      A   
ATOM    628  HN  ARG A  69     -13.959  -7.159   7.111  1.00 10.00      A   
ATOM    629  CA  ARG A  69     -13.176  -9.061   6.598  1.00 10.00      A   
ATOM    630  CB  ARG A  69     -14.229  -9.423   5.547  1.00 10.00      A   
ATOM    631  CG  ARG A  69     -15.488 -10.056   6.113  1.00 10.00      A   
ATOM    632  CD  ARG A  69     -15.278 -11.529   6.418  1.00 10.00      A   
ATOM    633  NE  ARG A  69     -16.436 -12.128   7.083  1.00 10.00      A   
ATOM    634  HE  ARG A  69     -16.886 -11.593   7.775  1.00 10.00      A   
ATOM    635  CZ  ARG A  69     -16.913 -13.341   6.803  1.00 10.00      A   
ATOM    636  NH1 ARG A  69     -16.340 -14.090   5.866  1.00 10.00      A   
ATOM    637 HH11 ARG A  69     -15.506 -13.728   5.334  1.00 10.00      A   
ATOM    638 HH12 ARG A  69     -16.715 -15.038   5.647  1.00 10.00      A   
ATOM    639  NH2 ARG A  69     -17.963 -13.801   7.470  1.00 10.00      A   
ATOM    640 HH21 ARG A  69     -18.348 -14.748   7.256  1.00 10.00      A   
ATOM    641 HH22 ARG A  69     -18.410 -13.217   8.211  1.00 10.00      A   
ATOM    642  C   ARG A  69     -11.891  -8.600   5.907  1.00 10.00      A   
ATOM    643  O   ARG A  69     -10.995  -9.405   5.633  1.00 10.00      A   
ATOM    644  N   SER A  70     -11.801  -7.300   5.644  1.00 10.00      A   
ATOM    645  HN  SER A  70     -12.541  -6.711   5.897  1.00 10.00      A   
ATOM    646  CA  SER A  70     -10.637  -6.720   4.984  1.00 10.00      A   
ATOM    647  CB  SER A  70     -11.035  -6.197   3.598  1.00 10.00      A   
ATOM    648  OG  SER A  70      -9.899  -5.815   2.837  1.00 10.00      A   
ATOM    649  HG  SER A  70      -9.840  -6.372   2.043  1.00 10.00      A   
ATOM    650  C   SER A  70     -10.055  -5.583   5.818  1.00 10.00      A   
ATOM    651  O   SER A  70     -10.764  -4.643   6.183  1.00 10.00      A   
ATOM    652  N   VAL A  71      -8.769  -5.676   6.125  1.00 10.00      A   
ATOM    653  HN  VAL A  71      -8.257  -6.457   5.814  1.00 10.00      A   
ATOM    654  CA  VAL A  71      -8.094  -4.652   6.915  1.00 10.00      A   
ATOM    655  CB  VAL A  71      -7.541  -5.223   8.243  1.00 10.00      A   
ATOM    656  CG1 VAL A  71      -7.087  -4.104   9.169  1.00 10.00      A   
ATOM    657  CG2 VAL A  71      -8.573  -6.101   8.934  1.00 10.00      A   
ATOM    658  C   VAL A  71      -6.942  -4.036   6.122  1.00 10.00      A   
ATOM    659  O   VAL A  71      -6.216  -4.738   5.411  1.00 10.00      A   
ATOM    660  N   GLU A  72      -6.800  -2.718   6.228  1.00 10.00      A   
ATOM    661  HN  GLU A  72      -7.435  -2.212   6.787  1.00 10.00      A   
ATOM    662  CA  GLU A  72      -5.735  -1.995   5.546  1.00 10.00      A   
ATOM    663  CB  GLU A  72      -6.322  -1.061   4.485  1.00 10.00      A   
ATOM    664  CG  GLU A  72      -7.125  -1.776   3.411  1.00 10.00      A   
ATOM    665  CD  GLU A  72      -7.804  -0.830   2.444  1.00 10.00      A   
ATOM    666  OE1 GLU A  72      -8.899  -0.329   2.772  1.00 10.00      A   
ATOM    667  OE2 GLU A  72      -7.257  -0.597   1.347  1.00 10.00      A   
ATOM    668  C   GLU A  72      -4.943  -1.188   6.564  1.00 10.00      A   
ATOM    669  O   GLU A  72      -5.497  -0.315   7.232  1.00 10.00      A   
ATOM    670  N   LEU A  73      -3.655  -1.482   6.694  1.00 10.00      A   
ATOM    671  HN  LEU A  73      -3.258  -2.185   6.129  1.00 10.00      A   
ATOM    672  CA  LEU A  73      -2.813  -0.782   7.658  1.00 10.00      A   
ATOM    673  CB  LEU A  73      -2.498  -1.692   8.851  1.00 10.00      A   
ATOM    674  CG  LEU A  73      -3.696  -2.222   9.645  1.00 10.00      A   
ATOM    675  CD1 LEU A  73      -3.268  -3.359  10.559  1.00 10.00      A   
ATOM    676  CD2 LEU A  73      -4.338  -1.105  10.450  1.00 10.00      A   
ATOM    677  C   LEU A  73      -1.511  -0.279   7.036  1.00 10.00      A   
ATOM    678  O   LEU A  73      -0.926  -0.931   6.171  1.00 10.00      A   
ATOM    679  N   LYS A  74      -1.073   0.886   7.491  1.00 10.00      A   
ATOM    680  HN  LYS A  74      -1.593   1.345   8.179  1.00 10.00      A   
ATOM    681  CA  LYS A  74       0.164   1.509   7.030  1.00 10.00      A   
ATOM    682  CB  LYS A  74      -0.141   2.739   6.171  1.00 10.00      A   
ATOM    683  CG  LYS A  74      -0.958   2.449   4.922  1.00 10.00      A   
ATOM    684  CD  LYS A  74      -1.458   3.736   4.287  1.00 10.00      A   
ATOM    685  CE  LYS A  74      -2.261   3.466   3.026  1.00 10.00      A   
ATOM    686  NZ  LYS A  74      -2.564   4.716   2.285  1.00 10.00      A   
ATOM    687  HZ1 LYS A  74      -2.780   4.500   1.292  1.00 10.00      A   
ATOM    688  HZ2 LYS A  74      -1.745   5.361   2.312  1.00 10.00      A   
ATOM    689  HZ3 LYS A  74      -3.382   5.200   2.704  1.00 10.00      A   
ATOM    690  C   LYS A  74       0.959   1.924   8.262  1.00 10.00      A   
ATOM    691  O   LYS A  74       0.368   2.266   9.289  1.00 10.00      A   
ATOM    692  N   GLY A  75       2.283   1.894   8.180  1.00 10.00      A   
ATOM    693  HN  GLY A  75       2.712   1.628   7.339  1.00 10.00      A   
ATOM    694  CA  GLY A  75       3.089   2.252   9.330  1.00 10.00      A   
ATOM    695  C   GLY A  75       4.090   3.354   9.070  1.00 10.00      A   
ATOM    696  O   GLY A  75       3.828   4.519   9.377  1.00 10.00      A   
ATOM    697  N   LYS A  76       5.241   2.977   8.523  1.00 10.00      A   
ATOM    698  HN  LYS A  76       5.366   2.031   8.295  1.00 10.00      A   
ATOM    699  CA  LYS A  76       6.321   3.919   8.232  1.00 10.00      A   
ATOM    700  CB  LYS A  76       7.550   3.176   7.688  1.00 10.00      A   
ATOM    701  CG  LYS A  76       8.296   2.344   8.723  1.00 10.00      A   
ATOM    702  CD  LYS A  76       9.361   1.465   8.077  1.00 10.00      A   
ATOM    703  CE  LYS A  76      10.064   0.595   9.114  1.00 10.00      A   
ATOM    704  NZ  LYS A  76      11.113  -0.273   8.510  1.00 10.00      A   
ATOM    705  HZ1 LYS A  76      11.872  -0.450   9.198  1.00 10.00      A   
ATOM    706  HZ2 LYS A  76      11.519   0.184   7.672  1.00 10.00      A   
ATOM    707  HZ3 LYS A  76      10.704  -1.196   8.224  1.00 10.00      A   
ATOM    708  C   LYS A  76       5.882   4.987   7.235  1.00 10.00      A   
ATOM    709  O   LYS A  76       5.106   4.714   6.319  1.00 10.00      A   
ATOM    710  N   PRO A  77       6.369   6.225   7.416  1.00 10.00      A   
ATOM    711  CA  PRO A  77       6.044   7.341   6.524  1.00 10.00      A   
ATOM    712  CB  PRO A  77       6.655   8.552   7.239  1.00 10.00      A   
ATOM    713  CG  PRO A  77       7.750   7.984   8.074  1.00 10.00      A   
ATOM    714  CD  PRO A  77       7.268   6.631   8.512  1.00 10.00      A   
ATOM    715  C   PRO A  77       6.679   7.165   5.142  1.00 10.00      A   
ATOM    716  O   PRO A  77       7.527   6.290   4.943  1.00 10.00      A   
ATOM    717  N   HIS A  78       6.276   8.006   4.201  1.00 10.00      A   
ATOM    718  HN  HIS A  78       5.609   8.686   4.429  1.00 10.00      A   
ATOM    719  CA  HIS A  78       6.793   7.950   2.835  1.00 10.00      A   
ATOM    720  CB  HIS A  78       6.083   9.003   1.972  1.00 10.00      A   
ATOM    721  CG  HIS A  78       6.657   9.194   0.595  1.00 10.00      A   
ATOM    722  ND1 HIS A  78       7.022  10.419   0.084  1.00 10.00      A   
ATOM    723  HD1 HIS A  78       6.942  11.296   0.543  1.00 10.00      A   
ATOM    724  CD2 HIS A  78       6.923   8.290  -0.380  1.00 10.00      A   
ATOM    725  CE1 HIS A  78       7.488  10.226  -1.157  1.00 10.00      A   
ATOM    726  NE2 HIS A  78       7.450   8.951  -1.487  1.00 10.00      A   
ATOM    727  C   HIS A  78       8.311   8.154   2.807  1.00 10.00      A   
ATOM    728  O   HIS A  78       9.033   7.473   2.074  1.00 10.00      A   
ATOM    729  N   PHE A  79       8.794   9.064   3.644  1.00 10.00      A   
ATOM    730  HN  PHE A  79       8.172   9.544   4.237  1.00 10.00      A   
ATOM    731  CA  PHE A  79      10.221   9.372   3.706  1.00 10.00      A   
ATOM    732  CB  PHE A  79      10.472  10.669   4.481  1.00 10.00      A   
ATOM    733  CG  PHE A  79      10.534  11.895   3.609  1.00 10.00      A   
ATOM    734  CD1 PHE A  79       9.827  11.957   2.420  1.00 10.00      A   
ATOM    735  CD2 PHE A  79      11.303  12.984   3.980  1.00 10.00      A   
ATOM    736  CE1 PHE A  79       9.886  13.081   1.618  1.00 10.00      A   
ATOM    737  CE2 PHE A  79      11.365  14.111   3.184  1.00 10.00      A   
ATOM    738  CZ  PHE A  79      10.655  14.161   2.000  1.00 10.00      A   
ATOM    739  C   PHE A  79      11.046   8.223   4.280  1.00 10.00      A   
ATOM    740  O   PHE A  79      12.277   8.253   4.245  1.00 10.00      A   
ATOM    741  N   ALA A  80      10.369   7.199   4.790  1.00 10.00      A   
ATOM    742  HN  ALA A  80       9.388   7.215   4.771  1.00 10.00      A   
ATOM    743  CA  ALA A  80      11.054   6.044   5.358  1.00 10.00      A   
ATOM    744  CB  ALA A  80      10.109   5.208   6.205  1.00 10.00      A   
ATOM    745  C   ALA A  80      11.673   5.193   4.259  1.00 10.00      A   
ATOM    746  O   ALA A  80      12.684   4.529   4.473  1.00 10.00      A   
ATOM    747  N   ASP A  81      11.079   5.245   3.073  1.00 10.00      A   
ATOM    748  HN  ASP A  81      10.295   5.822   2.957  1.00 10.00      A   
ATOM    749  CA  ASP A  81      11.562   4.470   1.936  1.00 10.00      A   
ATOM    750  CB  ASP A  81      10.522   4.437   0.818  1.00 10.00      A   
ATOM    751  CG  ASP A  81       9.597   3.240   0.908  1.00 10.00      A   
ATOM    752  OD1 ASP A  81      10.010   2.206   1.478  1.00 10.00      A   
ATOM    753  OD2 ASP A  81       8.456   3.327   0.400  1.00 10.00      A   
ATOM    754  C   ASP A  81      12.878   5.022   1.406  1.00 10.00      A   
ATOM    755  O   ASP A  81      13.558   4.378   0.605  1.00 10.00      A   
ATOM    756  N   PHE A  82      13.232   6.220   1.858  1.00 10.00      A   
ATOM    757  HN  PHE A  82      12.641   6.685   2.489  1.00 10.00      A   
ATOM    758  CA  PHE A  82      14.470   6.867   1.437  1.00 10.00      A   
ATOM    759  CB  PHE A  82      14.250   8.372   1.229  1.00 10.00      A   
ATOM    760  CG  PHE A  82      13.109   8.690   0.301  1.00 10.00      A   
ATOM    761  CD1 PHE A  82      12.967   8.017  -0.905  1.00 10.00      A   
ATOM    762  CD2 PHE A  82      12.171   9.654   0.638  1.00 10.00      A   
ATOM    763  CE1 PHE A  82      11.914   8.297  -1.755  1.00 10.00      A   
ATOM    764  CE2 PHE A  82      11.117   9.942  -0.207  1.00 10.00      A   
ATOM    765  CZ  PHE A  82      10.988   9.263  -1.404  1.00 10.00      A   
ATOM    766  C   PHE A  82      15.584   6.610   2.449  1.00 10.00      A   
ATOM    767  O   PHE A  82      16.619   7.277   2.439  1.00 10.00      A   
ATOM    768  N   ASN A  83      15.341   5.631   3.318  1.00 10.00      A   
ATOM    769  HN  ASN A  83      14.485   5.153   3.255  1.00 10.00      A   
ATOM    770  CA  ASN A  83      16.294   5.222   4.352  1.00 10.00      A   
ATOM    771  CB  ASN A  83      17.618   4.745   3.741  1.00 10.00      A   
ATOM    772  CG  ASN A  83      18.268   3.658   4.570  1.00 10.00      A   
ATOM    773  OD1 ASN A  83      19.488   3.644   4.758  1.00 10.00      A   
ATOM    774  ND2 ASN A  83      17.462   2.719   5.046  1.00 10.00      A   
ATOM    775 HD21 ASN A  83      16.502   2.780   4.834  1.00 10.00      A   
ATOM    776 HD22 ASN A  83      17.847   2.009   5.601  1.00 10.00      A   
ATOM    777  C   ASN A  83      16.536   6.306   5.397  1.00 10.00      A   
ATOM    778  O   ASN A  83      17.593   6.347   6.028  1.00 10.00      A   
ATOM    779  N   LEU A  84      15.542   7.164   5.598  1.00 10.00      A   
ATOM    780  HN  LEU A  84      14.719   7.071   5.077  1.00 10.00      A   
ATOM    781  CA  LEU A  84      15.652   8.245   6.571  1.00 10.00      A   
ATOM    782  CB  LEU A  84      14.915   9.496   6.081  1.00 10.00      A   
ATOM    783  CG  LEU A  84      15.439  10.116   4.784  1.00 10.00      A   
ATOM    784  CD1 LEU A  84      14.606  11.327   4.394  1.00 10.00      A   
ATOM    785  CD2 LEU A  84      16.903  10.503   4.935  1.00 10.00      A   
ATOM    786  C   LEU A  84      15.121   7.812   7.934  1.00 10.00      A   
ATOM    787  O   LEU A  84      15.119   8.588   8.891  1.00 10.00      A   
ATOM    788  N   VAL A  85      14.670   6.566   8.011  1.00 10.00      A   
ATOM    789  HN  VAL A  85      14.715   5.993   7.220  1.00 10.00      A   
ATOM    790  CA  VAL A  85      14.138   6.016   9.248  1.00 10.00      A   
ATOM    791  CB  VAL A  85      12.647   5.624   9.102  1.00 10.00      A   
ATOM    792  CG1 VAL A  85      12.176   4.790  10.287  1.00 10.00      A   
ATOM    793  CG2 VAL A  85      11.783   6.868   8.958  1.00 10.00      A   
ATOM    794  C   VAL A  85      14.966   4.805   9.673  1.00 10.00      A   
ATOM    795  O   VAL A  85      15.078   3.830   8.925  1.00 10.00      A   
ATOM    796  N   PRO A  86      15.576   4.872  10.867  1.00 10.00      A   
ATOM    797  CA  PRO A  86      16.409   3.790  11.413  1.00 10.00      A   
ATOM    798  CB  PRO A  86      16.911   4.355  12.750  1.00 10.00      A   
ATOM    799  CG  PRO A  86      16.740   5.830  12.627  1.00 10.00      A   
ATOM    800  CD  PRO A  86      15.522   6.027  11.776  1.00 10.00      A   
ATOM    801  C   PRO A  86      15.632   2.493  11.648  1.00 10.00      A   
ATOM    802  O   PRO A  86      14.428   2.510  11.945  1.00 10.00      A   
ATOM    803  N   ASP A  87      16.332   1.368  11.513  1.00 10.00      A   
ATOM    804  HN  ASP A  87      17.286   1.426  11.282  1.00 10.00      A   
ATOM    805  CA  ASP A  87      15.732   0.053  11.710  1.00 10.00      A   
ATOM    806  CB  ASP A  87      16.616  -1.049  11.117  1.00 10.00      A   
ATOM    807  CG  ASP A  87      16.007  -2.432  11.248  1.00 10.00      A   
ATOM    808  OD1 ASP A  87      14.954  -2.682  10.626  1.00 10.00      A   
ATOM    809  OD2 ASP A  87      16.588  -3.280  11.960  1.00 10.00      A   
ATOM    810  C   ASP A  87      15.488  -0.197  13.192  1.00 10.00      A   
ATOM    811  O   ASP A  87      16.429  -0.331  13.980  1.00 10.00      A   
ATOM    812  N   GLY A  88      14.224  -0.247  13.567  1.00 10.00      A   
ATOM    813  HN  GLY A  88      13.519  -0.148  12.891  1.00 10.00      A   
ATOM    814  CA  GLY A  88      13.867  -0.458  14.955  1.00 10.00      A   
ATOM    815  C   GLY A  88      12.987   0.658  15.477  1.00 10.00      A   
ATOM    816  O   GLY A  88      12.660   0.697  16.661  1.00 10.00      A   
ATOM    817  N   TRP A  89      12.622   1.575  14.581  1.00 10.00      A   
ATOM    818  HN  TRP A  89      12.954   1.498  13.663  1.00 10.00      A   
ATOM    819  CA  TRP A  89      11.768   2.704  14.925  1.00 10.00      A   
ATOM    820  CB  TRP A  89      11.591   3.617  13.704  1.00 10.00      A   
ATOM    821  CG  TRP A  89      10.490   4.629  13.841  1.00 10.00      A   
ATOM    822  CD1 TRP A  89      10.547   5.821  14.506  1.00 10.00      A   
ATOM    823  CD2 TRP A  89       9.163   4.532  13.303  1.00 10.00      A   
ATOM    824  NE1 TRP A  89       9.342   6.471  14.411  1.00 10.00      A   
ATOM    825  HE1 TRP A  89       9.134   7.347  14.806  1.00 10.00      A   
ATOM    826  CE2 TRP A  89       8.475   5.701  13.681  1.00 10.00      A   
ATOM    827  CE3 TRP A  89       8.491   3.570  12.540  1.00 10.00      A   
ATOM    828  CZ2 TRP A  89       7.151   5.937  13.322  1.00 10.00      A   
ATOM    829  CZ3 TRP A  89       7.175   3.805  12.185  1.00 10.00      A   
ATOM    830  CH2 TRP A  89       6.519   4.979  12.576  1.00 10.00      A   
ATOM    831  C   TRP A  89      10.410   2.235  15.433  1.00 10.00      A   
ATOM    832  O   TRP A  89       9.840   2.819  16.354  1.00 10.00      A   
ATOM    833  N   GLY A  90       9.899   1.181  14.826  1.00 10.00      A   
ATOM    834  HN  GLY A  90      10.401   0.749  14.105  1.00 10.00      A   
ATOM    835  CA  GLY A  90       8.613   0.658  15.212  1.00 10.00      A   
ATOM    836  C   GLY A  90       7.854   0.172  14.006  1.00 10.00      A   
ATOM    837  O   GLY A  90       8.463  -0.212  13.009  1.00 10.00      A   
ATOM    838  N   GLY A  91       6.534   0.208  14.085  1.00 10.00      A   
ATOM    839  HN  GLY A  91       6.107   0.551  14.905  1.00 10.00      A   
ATOM    840  CA  GLY A  91       5.712  -0.247  12.983  1.00 10.00      A   
ATOM    841  C   GLY A  91       5.528  -1.747  13.010  1.00 10.00      A   
ATOM    842  O   GLY A  91       5.280  -2.368  11.980  1.00 10.00      A   
ATOM    843  N   TYR A  92       5.650  -2.325  14.199  1.00 10.00      A   
ATOM    844  HN  TYR A  92       5.830  -1.765  14.979  1.00 10.00      A   
ATOM    845  CA  TYR A  92       5.506  -3.762  14.379  1.00 10.00      A   
ATOM    846  CB  TYR A  92       5.975  -4.175  15.780  1.00 10.00      A   
ATOM    847  CG  TYR A  92       7.389  -3.754  16.132  1.00 10.00      A   
ATOM    848  CD1 TYR A  92       7.627  -2.683  16.989  1.00 10.00      A   
ATOM    849  CD2 TYR A  92       8.486  -4.435  15.622  1.00 10.00      A   
ATOM    850  CE1 TYR A  92       8.914  -2.305  17.325  1.00 10.00      A   
ATOM    851  CE2 TYR A  92       9.776  -4.064  15.951  1.00 10.00      A   
ATOM    852  CZ  TYR A  92       9.985  -3.000  16.802  1.00 10.00      A   
ATOM    853  OH  TYR A  92      11.268  -2.635  17.137  1.00 10.00      A   
ATOM    854  HH  TYR A  92      11.833  -2.715  16.361  1.00 10.00      A   
ATOM    855  C   TYR A  92       4.053  -4.174  14.179  1.00 10.00      A   
ATOM    856  O   TYR A  92       3.145  -3.598  14.783  1.00 10.00      A   
ATOM    857  N   VAL A  93       3.832  -5.167  13.332  1.00 10.00      A   
ATOM    858  HN  VAL A  93       4.597  -5.596  12.881  1.00 10.00      A   
ATOM    859  CA  VAL A  93       2.482  -5.638  13.062  1.00 10.00      A   
ATOM    860  CB  VAL A  93       2.310  -6.120  11.605  1.00 10.00      A   
ATOM    861  CG1 VAL A  93       2.943  -7.488  11.392  1.00 10.00      A   
ATOM    862  CG2 VAL A  93       0.841  -6.128  11.213  1.00 10.00      A   
ATOM    863  C   VAL A  93       2.076  -6.743  14.036  1.00 10.00      A   
ATOM    864  O   VAL A  93       0.911  -7.141  14.084  1.00 10.00      A   
ATOM    865  N   TYR A  94       3.044  -7.230  14.811  1.00 10.00      A   
ATOM    866  HN  TYR A  94       3.954  -6.870  14.714  1.00 10.00      A   
ATOM    867  CA  TYR A  94       2.797  -8.290  15.789  1.00 10.00      A   
ATOM    868  CB  TYR A  94       4.047  -8.600  16.627  1.00 10.00      A   
ATOM    869  CG  TYR A  94       3.788  -9.543  17.782  1.00 10.00      A   
ATOM    870  CD1 TYR A  94       3.606 -10.904  17.568  1.00 10.00      A   
ATOM    871  CD2 TYR A  94       3.716  -9.068  19.085  1.00 10.00      A   
ATOM    872  CE1 TYR A  94       3.356 -11.763  18.621  1.00 10.00      A   
ATOM    873  CE2 TYR A  94       3.472  -9.921  20.143  1.00 10.00      A   
ATOM    874  CZ  TYR A  94       3.291 -11.266  19.906  1.00 10.00      A   
ATOM    875  OH  TYR A  94       3.030 -12.117  20.957  1.00 10.00      A   
ATOM    876  HH  TYR A  94       2.206 -11.835  21.397  1.00 10.00      A   
ATOM    877  C   TYR A  94       1.580  -8.014  16.684  1.00 10.00      A   
ATOM    878  O   TYR A  94       0.679  -8.849  16.761  1.00 10.00      A   
ATOM    879  N   PRO A  95       1.525  -6.851  17.380  1.00 10.00      A   
ATOM    880  CA  PRO A  95       0.394  -6.505  18.257  1.00 10.00      A   
ATOM    881  CB  PRO A  95       0.667  -5.043  18.620  1.00 10.00      A   
ATOM    882  CG  PRO A  95       2.147  -4.918  18.537  1.00 10.00      A   
ATOM    883  CD  PRO A  95       2.562  -5.797  17.394  1.00 10.00      A   
ATOM    884  C   PRO A  95      -0.956  -6.626  17.548  1.00 10.00      A   
ATOM    885  O   PRO A  95      -1.938  -7.094  18.128  1.00 10.00      A   
ATOM    886  N   TRP A  96      -0.993  -6.220  16.283  1.00 10.00      A   
ATOM    887  HN  TRP A  96      -0.174  -5.882  15.866  1.00 10.00      A   
ATOM    888  CA  TRP A  96      -2.215  -6.283  15.498  1.00 10.00      A   
ATOM    889  CB  TRP A  96      -2.053  -5.515  14.181  1.00 10.00      A   
ATOM    890  CG  TRP A  96      -1.911  -4.035  14.357  1.00 10.00      A   
ATOM    891  CD1 TRP A  96      -0.751  -3.335  14.512  1.00 10.00      A   
ATOM    892  CD2 TRP A  96      -2.971  -3.070  14.393  1.00 10.00      A   
ATOM    893  NE1 TRP A  96      -1.020  -1.994  14.645  1.00 10.00      A   
ATOM    894  HE1 TRP A  96      -0.347  -1.284  14.770  1.00 10.00      A   
ATOM    895  CE2 TRP A  96      -2.377  -1.805  14.574  1.00 10.00      A   
ATOM    896  CE3 TRP A  96      -4.365  -3.153  14.290  1.00 10.00      A   
ATOM    897  CZ2 TRP A  96      -3.129  -0.636  14.655  1.00 10.00      A   
ATOM    898  CZ3 TRP A  96      -5.108  -1.991  14.368  1.00 10.00      A   
ATOM    899  CH2 TRP A  96      -4.490  -0.748  14.549  1.00 10.00      A   
ATOM    900  C   TRP A  96      -2.594  -7.728  15.211  1.00 10.00      A   
ATOM    901  O   TRP A  96      -3.720  -8.152  15.464  1.00 10.00      A   
ATOM    902  N   ILE A  97      -1.628  -8.487  14.707  1.00 10.00      A   
ATOM    903  HN  ILE A  97      -0.740  -8.088  14.556  1.00 10.00      A   
ATOM    904  CA  ILE A  97      -1.841  -9.890  14.370  1.00 10.00      A   
ATOM    905  CB  ILE A  97      -0.582 -10.512  13.723  1.00 10.00      A   
ATOM    906  CG1 ILE A  97      -0.178  -9.729  12.464  1.00 10.00      A   
ATOM    907  CG2 ILE A  97      -0.801 -11.985  13.399  1.00 10.00      A   
ATOM    908  CD1 ILE A  97      -1.282  -9.589  11.436  1.00 10.00      A   
ATOM    909  C   ILE A  97      -2.245 -10.713  15.594  1.00 10.00      A   
ATOM    910  O   ILE A  97      -3.168 -11.522  15.528  1.00 10.00      A   
ATOM    911  N   GLU A  98      -1.566 -10.480  16.709  1.00 10.00      A   
ATOM    912  HN  GLU A  98      -0.849  -9.802  16.699  1.00 10.00      A   
ATOM    913  CA  GLU A  98      -1.835 -11.206  17.948  1.00 10.00      A   
ATOM    914  CB  GLU A  98      -0.799 -10.857  19.016  1.00 10.00      A   
ATOM    915  CG  GLU A  98      -0.415 -12.029  19.901  1.00 10.00      A   
ATOM    916  CD  GLU A  98      -0.443 -11.683  21.373  1.00 10.00      A   
ATOM    917  OE1 GLU A  98       0.546 -11.107  21.873  1.00 10.00      A   
ATOM    918  OE2 GLU A  98      -1.460 -11.981  22.038  1.00 10.00      A   
ATOM    919  C   GLU A  98      -3.247 -10.948  18.473  1.00 10.00      A   
ATOM    920  O   GLU A  98      -3.866 -11.829  19.071  1.00 10.00      A   
ATOM    921  N   ALA A  99      -3.756  -9.746  18.252  1.00 10.00      A   
ATOM    922  HN  ALA A  99      -3.219  -9.071  17.781  1.00 10.00      A   
ATOM    923  CA  ALA A  99      -5.091  -9.400  18.713  1.00 10.00      A   
ATOM    924  CB  ALA A  99      -5.209  -7.898  18.921  1.00 10.00      A   
ATOM    925  C   ALA A  99      -6.156  -9.895  17.738  1.00 10.00      A   
ATOM    926  O   ALA A  99      -7.176 -10.458  18.142  1.00 10.00      A   
ATOM    927  N   MET A 100      -5.904  -9.702  16.450  1.00 10.00      A   
ATOM    928  HN  MET A 100      -5.062  -9.261  16.187  1.00 10.00      A   
ATOM    929  CA  MET A 100      -6.848 -10.108  15.414  1.00 10.00      A   
ATOM    930  CB  MET A 100      -6.452  -9.530  14.057  1.00 10.00      A   
ATOM    931  CG  MET A 100      -6.549  -8.015  13.981  1.00 10.00      A   
ATOM    932  SD  MET A 100      -6.466  -7.398  12.289  1.00 10.00      A   
ATOM    933  CE  MET A 100      -4.801  -7.876  11.829  1.00 10.00      A   
ATOM    934  C   MET A 100      -7.016 -11.621  15.314  1.00 10.00      A   
ATOM    935  O   MET A 100      -8.102 -12.106  14.997  1.00 10.00      A   
ATOM    936  N   SER A 101      -5.957 -12.362  15.616  1.00 10.00      A   
ATOM    937  HN  SER A 101      -5.132 -11.914  15.902  1.00 10.00      A   
ATOM    938  CA  SER A 101      -5.983 -13.824  15.537  1.00 10.00      A   
ATOM    939  CB  SER A 101      -4.585 -14.398  15.769  1.00 10.00      A   
ATOM    940  OG  SER A 101      -3.925 -13.720  16.821  1.00 10.00      A   
ATOM    941  HG  SER A 101      -3.460 -12.950  16.464  1.00 10.00      A   
ATOM    942  C   SER A 101      -6.987 -14.455  16.503  1.00 10.00      A   
ATOM    943  O   SER A 101      -7.418 -15.595  16.308  1.00 10.00      A   
ATOM    944  N   SER A 102      -7.355 -13.718  17.541  1.00 10.00      A   
ATOM    945  HN  SER A 102      -6.980 -12.820  17.647  1.00 10.00      A   
ATOM    946  CA  SER A 102      -8.307 -14.208  18.525  1.00 10.00      A   
ATOM    947  CB  SER A 102      -7.687 -14.138  19.922  1.00 10.00      A   
ATOM    948  OG  SER A 102      -6.308 -14.464  19.882  1.00 10.00      A   
ATOM    949  HG  SER A 102      -6.058 -14.667  18.976  1.00 10.00      A   
ATOM    950  C   SER A 102      -9.591 -13.386  18.484  1.00 10.00      A   
ATOM    951  O   SER A 102     -10.358 -13.360  19.445  1.00 10.00      A   
ATOM    952  N   SER A 103      -9.830 -12.725  17.357  1.00 10.00      A   
ATOM    953  HN  SER A 103      -9.201 -12.805  16.610  1.00 10.00      A   
ATOM    954  CA  SER A 103     -11.014 -11.892  17.208  1.00 10.00      A   
ATOM    955  CB  SER A 103     -10.644 -10.426  17.430  1.00 10.00      A   
ATOM    956  OG  SER A 103      -9.842 -10.280  18.594  1.00 10.00      A   
ATOM    957  HG  SER A 103      -8.905 -10.367  18.358  1.00 10.00      A   
ATOM    958  C   SER A 103     -11.671 -12.070  15.844  1.00 10.00      A   
ATOM    959  O   SER A 103     -12.873 -12.309  15.756  1.00 10.00      A   
ATOM    960  N   TYR A 104     -10.883 -11.955  14.781  1.00 10.00      A   
ATOM    961  HN  TYR A 104      -9.921 -11.796  14.907  1.00 10.00      A   
ATOM    962  CA  TYR A 104     -11.408 -12.090  13.431  1.00 10.00      A   
ATOM    963  CB  TYR A 104     -10.824 -11.015  12.509  1.00 10.00      A   
ATOM    964  CG  TYR A 104     -11.060  -9.590  12.954  1.00 10.00      A   
ATOM    965  CD1 TYR A 104     -10.009  -8.808  13.411  1.00 10.00      A   
ATOM    966  CD2 TYR A 104     -12.327  -9.021  12.908  1.00 10.00      A   
ATOM    967  CE1 TYR A 104     -10.207  -7.500  13.810  1.00 10.00      A   
ATOM    968  CE2 TYR A 104     -12.534  -7.716  13.306  1.00 10.00      A   
ATOM    969  CZ  TYR A 104     -11.474  -6.960  13.754  1.00 10.00      A   
ATOM    970  OH  TYR A 104     -11.682  -5.657  14.144  1.00 10.00      A   
ATOM    971  HH  TYR A 104     -12.626  -5.523  14.329  1.00 10.00      A   
ATOM    972  C   TYR A 104     -11.098 -13.469  12.863  1.00 10.00      A   
ATOM    973  O   TYR A 104     -10.215 -13.617  12.019  1.00 10.00      A   
ATOM    974  N   THR A 105     -11.834 -14.474  13.313  1.00 10.00      A   
ATOM    975  HN  THR A 105     -12.528 -14.302  13.988  1.00 10.00      A   
ATOM    976  CA  THR A 105     -11.631 -15.836  12.837  1.00 10.00      A   
ATOM    977  CB  THR A 105     -12.339 -16.846  13.758  1.00 10.00      A   
ATOM    978  OG1 THR A 105     -12.407 -16.306  15.084  1.00 10.00      A   
ATOM    979  HG1 THR A 105     -13.328 -16.164  15.323  1.00 10.00      A   
ATOM    980  CG2 THR A 105     -11.574 -18.160  13.795  1.00 10.00      A   
ATOM    981  C   THR A 105     -12.153 -15.986  11.407  1.00 10.00      A   
ATOM    982  O   THR A 105     -11.978 -17.023  10.765  1.00 10.00      A   
ATOM    983  N   TRP A 106     -12.799 -14.932  10.919  1.00 10.00      A   
ATOM    984  HN  TRP A 106     -12.904 -14.140  11.486  1.00 10.00      A   
ATOM    985  CA  TRP A 106     -13.351 -14.916   9.572  1.00 10.00      A   
ATOM    986  CB  TRP A 106     -14.845 -14.570   9.606  1.00 10.00      A   
ATOM    987  CG  TRP A 106     -15.710 -15.621  10.234  1.00 10.00      A   
ATOM    988  CD1 TRP A 106     -15.967 -15.782  11.563  1.00 10.00      A   
ATOM    989  CD2 TRP A 106     -16.440 -16.650   9.557  1.00 10.00      A   
ATOM    990  NE1 TRP A 106     -16.807 -16.850  11.756  1.00 10.00      A   
ATOM    991  HE1 TRP A 106     -17.139 -17.163  12.627  1.00 10.00      A   
ATOM    992  CE2 TRP A 106     -17.114 -17.399  10.543  1.00 10.00      A   
ATOM    993  CE3 TRP A 106     -16.592 -17.012   8.216  1.00 10.00      A   
ATOM    994  CZ2 TRP A 106     -17.927 -18.484  10.230  1.00 10.00      A   
ATOM    995  CZ3 TRP A 106     -17.399 -18.089   7.909  1.00 10.00      A   
ATOM    996  CH2 TRP A 106     -18.055 -18.816   8.911  1.00 10.00      A   
ATOM    997  C   TRP A 106     -12.612 -13.906   8.700  1.00 10.00      A   
ATOM    998  O   TRP A 106     -13.105 -13.508   7.645  1.00 10.00      A   
ATOM    999  N   LEU A 107     -11.434 -13.487   9.145  1.00 10.00      A   
ATOM   1000  HN  LEU A 107     -11.091 -13.837   9.998  1.00 10.00      A   
ATOM   1001  CA  LEU A 107     -10.637 -12.521   8.391  1.00 10.00      A   
ATOM   1002  CB  LEU A 107      -9.451 -12.031   9.223  1.00 10.00      A   
ATOM   1003  CG  LEU A 107      -8.925 -10.629   8.896  1.00 10.00      A   
ATOM   1004  CD1 LEU A 107     -10.034  -9.594   9.011  1.00 10.00      A   
ATOM   1005  CD2 LEU A 107      -7.766 -10.271   9.811  1.00 10.00      A   
ATOM   1006  C   LEU A 107     -10.171 -13.130   7.068  1.00 10.00      A   
ATOM   1007  O   LEU A 107      -9.782 -14.300   7.018  1.00 10.00      A   
ATOM   1008  N   GLU A 108     -10.223 -12.341   5.997  1.00 10.00      A   
ATOM   1009  HN  GLU A 108     -10.530 -11.417   6.096  1.00 10.00      A   
ATOM   1010  CA  GLU A 108      -9.839 -12.826   4.679  1.00 10.00      A   
ATOM   1011  CB  GLU A 108     -11.056 -12.848   3.752  1.00 10.00      A   
ATOM   1012  CG  GLU A 108     -12.222 -13.675   4.266  1.00 10.00      A   
ATOM   1013  CD  GLU A 108     -13.466 -13.511   3.423  1.00 10.00      A   
ATOM   1014  OE1 GLU A 108     -13.345 -13.367   2.189  1.00 10.00      A   
ATOM   1015  OE2 GLU A 108     -14.579 -13.541   3.985  1.00 10.00      A   
ATOM   1016  C   GLU A 108      -8.738 -11.990   4.033  1.00 10.00      A   
ATOM   1017  O   GLU A 108      -7.870 -12.529   3.337  1.00 10.00      A   
ATOM   1018  N   GLU A 109      -8.770 -10.682   4.251  1.00 10.00      A   
ATOM   1019  HN  GLU A 109      -9.461 -10.302   4.841  1.00 10.00      A   
ATOM   1020  CA  GLU A 109      -7.788  -9.799   3.636  1.00 10.00      A   
ATOM   1021  CB  GLU A 109      -8.479  -8.821   2.685  1.00 10.00      A   
ATOM   1022  CG  GLU A 109      -9.269  -9.467   1.558  1.00 10.00      A   
ATOM   1023  CD  GLU A 109     -10.113  -8.458   0.808  1.00 10.00      A   
ATOM   1024  OE1 GLU A 109      -9.654  -7.310   0.633  1.00 10.00      A   
ATOM   1025  OE2 GLU A 109     -11.243  -8.802   0.400  1.00 10.00      A   
ATOM   1026  C   GLU A 109      -6.982  -9.003   4.654  1.00 10.00      A   
ATOM   1027  O   GLU A 109      -7.543  -8.342   5.534  1.00 10.00      A   
ATOM   1028  N   ILE A 110      -5.664  -9.066   4.515  1.00 10.00      A   
ATOM   1029  HN  ILE A 110      -5.289  -9.635   3.804  1.00 10.00      A   
ATOM   1030  CA  ILE A 110      -4.752  -8.325   5.372  1.00 10.00      A   
ATOM   1031  CB  ILE A 110      -3.969  -9.239   6.345  1.00 10.00      A   
ATOM   1032  CG1 ILE A 110      -4.911  -9.816   7.405  1.00 10.00      A   
ATOM   1033  CG2 ILE A 110      -2.828  -8.472   7.010  1.00 10.00      A   
ATOM   1034  CD1 ILE A 110      -4.237 -10.752   8.386  1.00 10.00      A   
ATOM   1035  C   ILE A 110      -3.775  -7.554   4.493  1.00 10.00      A   
ATOM   1036  O   ILE A 110      -2.916  -8.143   3.829  1.00 10.00      A   
ATOM   1037  N   ARG A 111      -3.937  -6.241   4.461  1.00 10.00      A   
ATOM   1038  HN  ARG A 111      -4.655  -5.837   5.002  1.00 10.00      A   
ATOM   1039  CA  ARG A 111      -3.085  -5.376   3.656  1.00 10.00      A   
ATOM   1040  CB  ARG A 111      -3.943  -4.488   2.751  1.00 10.00      A   
ATOM   1041  CG  ARG A 111      -4.941  -5.260   1.902  1.00 10.00      A   
ATOM   1042  CD  ARG A 111      -5.972  -4.337   1.276  1.00 10.00      A   
ATOM   1043  NE  ARG A 111      -7.068  -5.083   0.655  1.00 10.00      A   
ATOM   1044  HE  ARG A 111      -7.586  -5.687   1.235  1.00 10.00      A   
ATOM   1045  CZ  ARG A 111      -7.402  -4.992  -0.635  1.00 10.00      A   
ATOM   1046  NH1 ARG A 111      -6.730  -4.185  -1.452  1.00 10.00      A   
ATOM   1047 HH11 ARG A 111      -6.999  -4.118  -2.460  1.00 10.00      A   
ATOM   1048 HH12 ARG A 111      -5.930  -3.617  -1.093  1.00 10.00      A   
ATOM   1049  NH2 ARG A 111      -8.412  -5.719  -1.107  1.00 10.00      A   
ATOM   1050 HH21 ARG A 111      -8.681  -5.654  -2.115  1.00 10.00      A   
ATOM   1051 HH22 ARG A 111      -8.945  -6.367  -0.468  1.00 10.00      A   
ATOM   1052  C   ARG A 111      -2.199  -4.518   4.544  1.00 10.00      A   
ATOM   1053  O   ARG A 111      -2.692  -3.800   5.415  1.00 10.00      A   
ATOM   1054  N   LEU A 112      -0.895  -4.598   4.329  1.00 10.00      A   
ATOM   1055  HN  LEU A 112      -0.560  -5.191   3.616  1.00 10.00      A   
ATOM   1056  CA  LEU A 112       0.057  -3.838   5.117  1.00 10.00      A   
ATOM   1057  CB  LEU A 112       0.808  -4.773   6.068  1.00 10.00      A   
ATOM   1058  CG  LEU A 112      -0.043  -5.515   7.101  1.00 10.00      A   
ATOM   1059  CD1 LEU A 112       0.738  -6.670   7.707  1.00 10.00      A   
ATOM   1060  CD2 LEU A 112      -0.510  -4.560   8.187  1.00 10.00      A   
ATOM   1061  C   LEU A 112       1.052  -3.117   4.221  1.00 10.00      A   
ATOM   1062  O   LEU A 112       1.640  -3.716   3.319  1.00 10.00      A   
ATOM   1063  N   LYS A 113       1.225  -1.829   4.461  1.00 10.00      A   
ATOM   1064  HN  LYS A 113       0.699  -1.398   5.171  1.00 10.00      A   
ATOM   1065  CA  LYS A 113       2.168  -1.034   3.697  1.00 10.00      A   
ATOM   1066  CB  LYS A 113       1.451   0.031   2.866  1.00 10.00      A   
ATOM   1067  CG  LYS A 113       2.354   0.714   1.850  1.00 10.00      A   
ATOM   1068  CD  LYS A 113       1.774   2.035   1.387  1.00 10.00      A   
ATOM   1069  CE  LYS A 113       2.740   2.764   0.470  1.00 10.00      A   
ATOM   1070  NZ  LYS A 113       2.354   4.182   0.293  1.00 10.00      A   
ATOM   1071  HZ1 LYS A 113       2.992   4.653  -0.381  1.00 10.00      A   
ATOM   1072  HZ2 LYS A 113       2.411   4.682   1.206  1.00 10.00      A   
ATOM   1073  HZ3 LYS A 113       1.379   4.245  -0.059  1.00 10.00      A   
ATOM   1074  C   LYS A 113       3.166  -0.374   4.635  1.00 10.00      A   
ATOM   1075  O   LYS A 113       2.775   0.304   5.587  1.00 10.00      A   
ATOM   1076  N   ARG A 114       4.448  -0.595   4.371  1.00 10.00      A   
ATOM   1077  HN  ARG A 114       4.681  -1.161   3.600  1.00 10.00      A   
ATOM   1078  CA  ARG A 114       5.526  -0.028   5.184  1.00 10.00      A   
ATOM   1079  CB  ARG A 114       5.594   1.497   5.023  1.00 10.00      A   
ATOM   1080  CG  ARG A 114       6.044   1.945   3.637  1.00 10.00      A   
ATOM   1081  CD  ARG A 114       6.026   3.460   3.485  1.00 10.00      A   
ATOM   1082  NE  ARG A 114       6.415   3.873   2.134  1.00 10.00      A   
ATOM   1083  HE  ARG A 114       7.249   3.489   1.765  1.00 10.00      A   
ATOM   1084  CZ  ARG A 114       5.716   4.730   1.385  1.00 10.00      A   
ATOM   1085  NH1 ARG A 114       4.603   5.275   1.841  1.00 10.00      A   
ATOM   1086 HH11 ARG A 114       4.064   5.945   1.232  1.00 10.00      A   
ATOM   1087 HH12 ARG A 114       4.255   5.049   2.794  1.00 10.00      A   
ATOM   1088  NH2 ARG A 114       6.143   5.050   0.173  1.00 10.00      A   
ATOM   1089 HH21 ARG A 114       7.024   4.638  -0.201  1.00 10.00      A   
ATOM   1090 HH22 ARG A 114       5.580   5.726  -0.414  1.00 10.00      A   
ATOM   1091  C   ARG A 114       5.390  -0.437   6.651  1.00 10.00      A   
ATOM   1092  O   ARG A 114       5.482   0.392   7.560  1.00 10.00      A   
ATOM   1093  N   MET A 115       5.176  -1.727   6.874  1.00 10.00      A   
ATOM   1094  HN  MET A 115       5.137  -2.343   6.112  1.00 10.00      A   
ATOM   1095  CA  MET A 115       5.018  -2.256   8.220  1.00 10.00      A   
ATOM   1096  CB  MET A 115       3.615  -2.850   8.405  1.00 10.00      A   
ATOM   1097  CG  MET A 115       2.501  -1.819   8.530  1.00 10.00      A   
ATOM   1098  SD  MET A 115       2.494  -0.971  10.122  1.00 10.00      A   
ATOM   1099  CE  MET A 115       1.898  -2.265  11.205  1.00 10.00      A   
ATOM   1100  C   MET A 115       6.082  -3.311   8.515  1.00 10.00      A   
ATOM   1101  O   MET A 115       6.615  -3.938   7.602  1.00 10.00      A   
ATOM   1102  N   VAL A 116       6.395  -3.496   9.787  1.00 10.00      A   
ATOM   1103  HN  VAL A 116       5.931  -2.971  10.481  1.00 10.00      A   
ATOM   1104  CA  VAL A 116       7.388  -4.479  10.192  1.00 10.00      A   
ATOM   1105  CB  VAL A 116       8.170  -4.014  11.440  1.00 10.00      A   
ATOM   1106  CG1 VAL A 116       9.066  -5.125  11.969  1.00 10.00      A   
ATOM   1107  CG2 VAL A 116       8.992  -2.776  11.116  1.00 10.00      A   
ATOM   1108  C   VAL A 116       6.707  -5.813  10.475  1.00 10.00      A   
ATOM   1109  O   VAL A 116       5.987  -5.961  11.466  1.00 10.00      A   
ATOM   1110  N   VAL A 117       6.928  -6.774   9.595  1.00 10.00      A   
ATOM   1111  HN  VAL A 117       7.520  -6.596   8.833  1.00 10.00      A   
ATOM   1112  CA  VAL A 117       6.334  -8.093   9.732  1.00 10.00      A   
ATOM   1113  CB  VAL A 117       5.536  -8.482   8.466  1.00 10.00      A   
ATOM   1114  CG1 VAL A 117       4.727  -9.749   8.701  1.00 10.00      A   
ATOM   1115  CG2 VAL A 117       4.633  -7.341   8.019  1.00 10.00      A   
ATOM   1116  C   VAL A 117       7.428  -9.123   9.958  1.00 10.00      A   
ATOM   1117  O   VAL A 117       8.434  -9.119   9.260  1.00 10.00      A   
ATOM   1118  N   THR A 118       7.244  -9.980  10.947  1.00 10.00      A   
ATOM   1119  HN  THR A 118       6.434  -9.921  11.492  1.00 10.00      A   
ATOM   1120  CA  THR A 118       8.224 -11.006  11.248  1.00 10.00      A   
ATOM   1121  CB  THR A 118       8.637 -10.944  12.731  1.00 10.00      A   
ATOM   1122  OG1 THR A 118       7.480 -10.689  13.546  1.00 10.00      A   
ATOM   1123  HG1 THR A 118       7.724 -10.766  14.479  1.00 10.00      A   
ATOM   1124  CG2 THR A 118       9.667  -9.846  12.958  1.00 10.00      A   
ATOM   1125  C   THR A 118       7.665 -12.392  10.929  1.00 10.00      A   
ATOM   1126  O   THR A 118       6.455 -12.550  10.739  1.00 10.00      A   
ATOM   1127  N   ASP A 119       8.551 -13.384  10.859  1.00 10.00      A   
ATOM   1128  HN  ASP A 119       9.503 -13.177  10.986  1.00 10.00      A   
ATOM   1129  CA  ASP A 119       8.163 -14.769  10.578  1.00 10.00      A   
ATOM   1130  CB  ASP A 119       9.375 -15.703  10.690  1.00 10.00      A   
ATOM   1131  CG  ASP A 119      10.418 -15.493   9.613  1.00 10.00      A   
ATOM   1132  OD1 ASP A 119      10.690 -16.445   8.852  1.00 10.00      A   
ATOM   1133  OD2 ASP A 119      10.986 -14.383   9.535  1.00 10.00      A   
ATOM   1134  C   ASP A 119       7.108 -15.237  11.566  1.00 10.00      A   
ATOM   1135  O   ASP A 119       6.166 -15.945  11.201  1.00 10.00      A   
ATOM   1136  N   ASP A 120       7.278 -14.827  12.820  1.00 10.00      A   
ATOM   1137  HN  ASP A 120       8.056 -14.266  13.032  1.00 10.00      A   
ATOM   1138  CA  ASP A 120       6.362 -15.191  13.895  1.00 10.00      A   
ATOM   1139  CB  ASP A 120       6.810 -14.544  15.206  1.00 10.00      A   
ATOM   1140  CG  ASP A 120       6.660 -15.476  16.389  1.00 10.00      A   
ATOM   1141  OD1 ASP A 120       7.388 -16.491  16.442  1.00 10.00      A   
ATOM   1142  OD2 ASP A 120       5.828 -15.196  17.273  1.00 10.00      A   
ATOM   1143  C   ASP A 120       4.935 -14.769  13.581  1.00 10.00      A   
ATOM   1144  O   ASP A 120       3.988 -15.528  13.801  1.00 10.00      A   
ATOM   1145  N   CYS A 121       4.789 -13.563  13.043  1.00 10.00      A   
ATOM   1146  HN  CYS A 121       5.586 -13.022  12.865  1.00 10.00      A   
ATOM   1147  CA  CYS A 121       3.481 -13.026  12.695  1.00 10.00      A   
ATOM   1148  CB  CYS A 121       3.612 -11.556  12.284  1.00 10.00      A   
ATOM   1149  SG  CYS A 121       4.545 -10.527  13.444  1.00 10.00      A   
ATOM   1150  HG  CYS A 121       5.829 -10.866  13.367  1.00 10.00      A   
ATOM   1151  C   CYS A 121       2.854 -13.830  11.560  1.00 10.00      A   
ATOM   1152  O   CYS A 121       1.674 -14.182  11.613  1.00 10.00      A   
ATOM   1153  N   LEU A 122       3.665 -14.137  10.550  1.00 10.00      A   
ATOM   1154  HN  LEU A 122       4.603 -13.851  10.595  1.00 10.00      A   
ATOM   1155  CA  LEU A 122       3.211 -14.894   9.386  1.00 10.00      A   
ATOM   1156  CB  LEU A 122       4.358 -15.044   8.382  1.00 10.00      A   
ATOM   1157  CG  LEU A 122       4.997 -13.749   7.889  1.00 10.00      A   
ATOM   1158  CD1 LEU A 122       6.355 -14.033   7.274  1.00 10.00      A   
ATOM   1159  CD2 LEU A 122       4.091 -13.059   6.883  1.00 10.00      A   
ATOM   1160  C   LEU A 122       2.694 -16.270   9.798  1.00 10.00      A   
ATOM   1161  O   LEU A 122       1.605 -16.686   9.396  1.00 10.00      A   
ATOM   1162  N   GLU A 123       3.474 -16.963  10.616  1.00 10.00      A   
ATOM   1163  HN  GLU A 123       4.327 -16.570  10.905  1.00 10.00      A   
ATOM   1164  CA  GLU A 123       3.105 -18.293  11.088  1.00 10.00      A   
ATOM   1165  CB  GLU A 123       4.270 -18.956  11.826  1.00 10.00      A   
ATOM   1166  CG  GLU A 123       5.529 -19.058  10.981  1.00 10.00      A   
ATOM   1167  CD  GLU A 123       6.284 -20.351  11.186  1.00 10.00      A   
ATOM   1168  OE1 GLU A 123       7.487 -20.298  11.520  1.00 10.00      A   
ATOM   1169  OE2 GLU A 123       5.692 -21.427  10.985  1.00 10.00      A   
ATOM   1170  C   GLU A 123       1.847 -18.255  11.954  1.00 10.00      A   
ATOM   1171  O   GLU A 123       1.081 -19.222  11.997  1.00 10.00      A   
ATOM   1172  N   LEU A 124       1.630 -17.131  12.633  1.00 10.00      A   
ATOM   1173  HN  LEU A 124       2.281 -16.396  12.567  1.00 10.00      A   
ATOM   1174  CA  LEU A 124       0.452 -16.967  13.476  1.00 10.00      A   
ATOM   1175  CB  LEU A 124       0.632 -15.809  14.461  1.00 10.00      A   
ATOM   1176  CG  LEU A 124       1.391 -16.128  15.752  1.00 10.00      A   
ATOM   1177  CD1 LEU A 124       1.542 -14.882  16.613  1.00 10.00      A   
ATOM   1178  CD2 LEU A 124       0.691 -17.236  16.525  1.00 10.00      A   
ATOM   1179  C   LEU A 124      -0.785 -16.731  12.619  1.00 10.00      A   
ATOM   1180  O   LEU A 124      -1.862 -17.241  12.916  1.00 10.00      A   
ATOM   1181  N   ILE A 125      -0.615 -15.975  11.544  1.00 10.00      A   
ATOM   1182  HN  ILE A 125       0.279 -15.611  11.353  1.00 10.00      A   
ATOM   1183  CA  ILE A 125      -1.711 -15.669  10.636  1.00 10.00      A   
ATOM   1184  CB  ILE A 125      -1.241 -14.724   9.505  1.00 10.00      A   
ATOM   1185  CG1 ILE A 125      -0.929 -13.329  10.051  1.00 10.00      A   
ATOM   1186  CG2 ILE A 125      -2.273 -14.642   8.392  1.00 10.00      A   
ATOM   1187  CD1 ILE A 125      -0.290 -12.408   9.033  1.00 10.00      A   
ATOM   1188  C   ILE A 125      -2.275 -16.949  10.018  1.00 10.00      A   
ATOM   1189  O   ILE A 125      -3.484 -17.179  10.039  1.00 10.00      A   
ATOM   1190  N   ALA A 126      -1.383 -17.788   9.503  1.00 10.00      A   
ATOM   1191  HN  ALA A 126      -0.431 -17.551   9.554  1.00 10.00      A   
ATOM   1192  CA  ALA A 126      -1.768 -19.040   8.857  1.00 10.00      A   
ATOM   1193  CB  ALA A 126      -0.538 -19.765   8.338  1.00 10.00      A   
ATOM   1194  C   ALA A 126      -2.577 -19.966   9.761  1.00 10.00      A   
ATOM   1195  O   ALA A 126      -3.560 -20.567   9.323  1.00 10.00      A   
ATOM   1196  N   LYS A 127      -2.171 -20.077  11.018  1.00 10.00      A   
ATOM   1197  HN  LYS A 127      -1.397 -19.556  11.318  1.00 10.00      A   
ATOM   1198  CA  LYS A 127      -2.846 -20.962  11.959  1.00 10.00      A   
ATOM   1199  CB  LYS A 127      -1.901 -21.386  13.089  1.00 10.00      A   
ATOM   1200  CG  LYS A 127      -1.561 -20.287  14.084  1.00 10.00      A   
ATOM   1201  CD  LYS A 127      -0.601 -20.788  15.152  1.00 10.00      A   
ATOM   1202  CE  LYS A 127      -1.265 -21.812  16.065  1.00 10.00      A   
ATOM   1203  NZ  LYS A 127      -2.158 -21.178  17.070  1.00 10.00      A   
ATOM   1204  HZ1 LYS A 127      -2.790 -21.890  17.485  1.00 10.00      A   
ATOM   1205  HZ2 LYS A 127      -2.735 -20.438  16.624  1.00 10.00      A   
ATOM   1206  HZ3 LYS A 127      -1.593 -20.750  17.833  1.00 10.00      A   
ATOM   1207  C   LYS A 127      -4.130 -20.367  12.532  1.00 10.00      A   
ATOM   1208  O   LYS A 127      -4.983 -21.099  13.030  1.00 10.00      A   
ATOM   1209  N   SER A 128      -4.279 -19.055  12.451  1.00 10.00      A   
ATOM   1210  HN  SER A 128      -3.586 -18.516  12.011  1.00 10.00      A   
ATOM   1211  CA  SER A 128      -5.459 -18.399  13.000  1.00 10.00      A   
ATOM   1212  CB  SER A 128      -5.057 -17.117  13.725  1.00 10.00      A   
ATOM   1213  OG  SER A 128      -3.935 -17.343  14.565  1.00 10.00      A   
ATOM   1214  HG  SER A 128      -3.123 -17.316  14.034  1.00 10.00      A   
ATOM   1215  C   SER A 128      -6.507 -18.095  11.938  1.00 10.00      A   
ATOM   1216  O   SER A 128      -7.679 -18.436  12.094  1.00 10.00      A   
ATOM   1217  N   PHE A 129      -6.083 -17.471  10.853  1.00 10.00      A   
ATOM   1218  HN  PHE A 129      -5.126 -17.263  10.759  1.00 10.00      A   
ATOM   1219  CA  PHE A 129      -6.994 -17.106   9.783  1.00 10.00      A   
ATOM   1220  CB  PHE A 129      -6.578 -15.774   9.151  1.00 10.00      A   
ATOM   1221  CG  PHE A 129      -6.300 -14.697  10.164  1.00 10.00      A   
ATOM   1222  CD1 PHE A 129      -5.055 -14.097  10.240  1.00 10.00      A   
ATOM   1223  CD2 PHE A 129      -7.284 -14.292  11.051  1.00 10.00      A   
ATOM   1224  CE1 PHE A 129      -4.794 -13.114  11.177  1.00 10.00      A   
ATOM   1225  CE2 PHE A 129      -7.032 -13.309  11.989  1.00 10.00      A   
ATOM   1226  CZ  PHE A 129      -5.785 -12.719  12.053  1.00 10.00      A   
ATOM   1227  C   PHE A 129      -7.089 -18.206   8.740  1.00 10.00      A   
ATOM   1228  O   PHE A 129      -6.306 -18.256   7.795  1.00 10.00      A   
ATOM   1229  N   LYS A 130      -8.051 -19.098   8.929  1.00 10.00      A   
ATOM   1230  HN  LYS A 130      -8.632 -19.012   9.712  1.00 10.00      A   
ATOM   1231  CA  LYS A 130      -8.259 -20.203   8.004  1.00 10.00      A   
ATOM   1232  CB  LYS A 130      -8.991 -21.360   8.683  1.00 10.00      A   
ATOM   1233  CG  LYS A 130      -8.085 -22.326   9.431  1.00 10.00      A   
ATOM   1234  CD  LYS A 130      -7.846 -21.877  10.863  1.00 10.00      A   
ATOM   1235  CE  LYS A 130      -7.279 -23.009  11.705  1.00 10.00      A   
ATOM   1236  NZ  LYS A 130      -7.220 -22.654  13.147  1.00 10.00      A   
ATOM   1237  HZ1 LYS A 130      -7.030 -23.501  13.719  1.00 10.00      A   
ATOM   1238  HZ2 LYS A 130      -8.122 -22.238  13.452  1.00 10.00      A   
ATOM   1239  HZ3 LYS A 130      -6.459 -21.961  13.316  1.00 10.00      A   
ATOM   1240  C   LYS A 130      -9.031 -19.734   6.780  1.00 10.00      A   
ATOM   1241  O   LYS A 130      -9.136 -20.450   5.785  1.00 10.00      A   
ATOM   1242  N   ASN A 131      -9.570 -18.528   6.864  1.00 10.00      A   
ATOM   1243  HN  ASN A 131      -9.459 -18.016   7.688  1.00 10.00      A   
ATOM   1244  CA  ASN A 131     -10.327 -17.942   5.766  1.00 10.00      A   
ATOM   1245  CB  ASN A 131     -11.605 -17.266   6.280  1.00 10.00      A   
ATOM   1246  CG  ASN A 131     -12.756 -18.234   6.488  1.00 10.00      A   
ATOM   1247  OD1 ASN A 131     -12.592 -19.308   7.073  1.00 10.00      A   
ATOM   1248  ND2 ASN A 131     -13.931 -17.868   5.999  1.00 10.00      A   
ATOM   1249 HD21 ASN A 131     -13.995 -17.002   5.537  1.00 10.00      A   
ATOM   1250 HD22 ASN A 131     -14.692 -18.479   6.110  1.00 10.00      A   
ATOM   1251  C   ASN A 131      -9.471 -16.927   5.022  1.00 10.00      A   
ATOM   1252  O   ASN A 131      -9.972 -16.149   4.216  1.00 10.00      A   
ATOM   1253  N   PHE A 132      -8.176 -16.950   5.303  1.00 10.00      A   
ATOM   1254  HN  PHE A 132      -7.844 -17.604   5.950  1.00 10.00      A   
ATOM   1255  CA  PHE A 132      -7.230 -16.037   4.679  1.00 10.00      A   
ATOM   1256  CB  PHE A 132      -5.848 -16.232   5.292  1.00 10.00      A   
ATOM   1257  CG  PHE A 132      -4.975 -15.020   5.203  1.00 10.00      A   
ATOM   1258  CD1 PHE A 132      -5.498 -13.760   5.428  1.00 10.00      A   
ATOM   1259  CD2 PHE A 132      -3.634 -15.144   4.896  1.00 10.00      A   
ATOM   1260  CE1 PHE A 132      -4.697 -12.643   5.347  1.00 10.00      A   
ATOM   1261  CE2 PHE A 132      -2.826 -14.030   4.814  1.00 10.00      A   
ATOM   1262  CZ  PHE A 132      -3.359 -12.777   5.040  1.00 10.00      A   
ATOM   1263  C   PHE A 132      -7.174 -16.257   3.173  1.00 10.00      A   
ATOM   1264  O   PHE A 132      -7.006 -17.386   2.710  1.00 10.00      A   
ATOM   1265  N   LYS A 133      -7.328 -15.179   2.416  1.00 10.00      A   
ATOM   1266  HN  LYS A 133      -7.466 -14.307   2.844  1.00 10.00      A   
ATOM   1267  CA  LYS A 133      -7.311 -15.265   0.966  1.00 10.00      A   
ATOM   1268  CB  LYS A 133      -8.713 -15.012   0.408  1.00 10.00      A   
ATOM   1269  CG  LYS A 133      -9.783 -15.950   0.932  1.00 10.00      A   
ATOM   1270  CD  LYS A 133     -11.163 -15.481   0.514  1.00 10.00      A   
ATOM   1271  CE  LYS A 133     -12.247 -16.371   1.091  1.00 10.00      A   
ATOM   1272  NZ  LYS A 133     -13.585 -15.747   0.953  1.00 10.00      A   
ATOM   1273  HZ1 LYS A 133     -13.590 -14.810   1.412  1.00 10.00      A   
ATOM   1274  HZ2 LYS A 133     -14.306 -16.339   1.404  1.00 10.00      A   
ATOM   1275  HZ3 LYS A 133     -13.826 -15.630  -0.051  1.00 10.00      A   
ATOM   1276  C   LYS A 133      -6.348 -14.265   0.339  1.00 10.00      A   
ATOM   1277  O   LYS A 133      -5.626 -14.597  -0.604  1.00 10.00      A   
ATOM   1278  N   VAL A 134      -6.326 -13.045   0.857  1.00 10.00      A   
ATOM   1279  HN  VAL A 134      -6.867 -12.844   1.652  1.00 10.00      A   
ATOM   1280  CA  VAL A 134      -5.477 -12.007   0.288  1.00 10.00      A   
ATOM   1281  CB  VAL A 134      -6.313 -10.859  -0.326  1.00 10.00      A   
ATOM   1282  CG1 VAL A 134      -5.418  -9.861  -1.047  1.00 10.00      A   
ATOM   1283  CG2 VAL A 134      -7.377 -11.400  -1.273  1.00 10.00      A   
ATOM   1284  C   VAL A 134      -4.498 -11.430   1.305  1.00 10.00      A   
ATOM   1285  O   VAL A 134      -4.900 -10.931   2.357  1.00 10.00      A   
ATOM   1286  N   LEU A 135      -3.214 -11.507   0.974  1.00 10.00      A   
ATOM   1287  HN  LEU A 135      -2.970 -11.937   0.125  1.00 10.00      A   
ATOM   1288  CA  LEU A 135      -2.152 -10.973   1.816  1.00 10.00      A   
ATOM   1289  CB  LEU A 135      -1.295 -12.102   2.408  1.00 10.00      A   
ATOM   1290  CG  LEU A 135      -0.099 -11.663   3.270  1.00 10.00      A   
ATOM   1291  CD1 LEU A 135      -0.548 -10.739   4.396  1.00 10.00      A   
ATOM   1292  CD2 LEU A 135       0.637 -12.871   3.834  1.00 10.00      A   
ATOM   1293  C   LEU A 135      -1.283 -10.048   0.980  1.00 10.00      A   
ATOM   1294  O   LEU A 135      -0.619 -10.487   0.037  1.00 10.00      A   
ATOM   1295  N   VAL A 136      -1.307  -8.771   1.309  1.00 10.00      A   
ATOM   1296  HN  VAL A 136      -1.853  -8.482   2.072  1.00 10.00      A   
ATOM   1297  CA  VAL A 136      -0.529  -7.787   0.576  1.00 10.00      A   
ATOM   1298  CB  VAL A 136      -1.429  -6.726  -0.100  1.00 10.00      A   
ATOM   1299  CG1 VAL A 136      -0.590  -5.733  -0.891  1.00 10.00      A   
ATOM   1300  CG2 VAL A 136      -2.479  -7.377  -0.990  1.00 10.00      A   
ATOM   1301  C   VAL A 136       0.471  -7.086   1.487  1.00 10.00      A   
ATOM   1302  O   VAL A 136       0.088  -6.324   2.376  1.00 10.00      A   
ATOM   1303  N   LEU A 137       1.747  -7.361   1.264  1.00 10.00      A   
ATOM   1304  HN  LEU A 137       1.977  -8.000   0.551  1.00 10.00      A   
ATOM   1305  CA  LEU A 137       2.824  -6.757   2.032  1.00 10.00      A   
ATOM   1306  CB  LEU A 137       3.733  -7.841   2.629  1.00 10.00      A   
ATOM   1307  CG  LEU A 137       3.100  -8.747   3.691  1.00 10.00      A   
ATOM   1308  CD1 LEU A 137       4.115  -9.749   4.221  1.00 10.00      A   
ATOM   1309  CD2 LEU A 137       2.521  -7.915   4.826  1.00 10.00      A   
ATOM   1310  C   LEU A 137       3.635  -5.832   1.131  1.00 10.00      A   
ATOM   1311  O   LEU A 137       4.529  -6.272   0.408  1.00 10.00      A   
ATOM   1312  N   SER A 138       3.308  -4.557   1.167  1.00 10.00      A   
ATOM   1313  HN  SER A 138       2.590  -4.267   1.772  1.00 10.00      A   
ATOM   1314  CA  SER A 138       3.988  -3.571   0.346  1.00 10.00      A   
ATOM   1315  CB  SER A 138       2.963  -2.587  -0.235  1.00 10.00      A   
ATOM   1316  OG  SER A 138       3.485  -1.878  -1.347  1.00 10.00      A   
ATOM   1317  HG  SER A 138       4.252  -1.365  -1.070  1.00 10.00      A   
ATOM   1318  C   SER A 138       5.034  -2.822   1.168  1.00 10.00      A   
ATOM   1319  O   SER A 138       4.719  -2.280   2.229  1.00 10.00      A   
ATOM   1320  N   SER A 139       6.274  -2.823   0.685  1.00 10.00      A   
ATOM   1321  HN  SER A 139       6.459  -3.309  -0.150  1.00 10.00      A   
ATOM   1322  CA  SER A 139       7.380  -2.133   1.350  1.00 10.00      A   
ATOM   1323  CB  SER A 139       7.212  -0.613   1.253  1.00 10.00      A   
ATOM   1324  OG  SER A 139       6.983  -0.201  -0.086  1.00 10.00      A   
ATOM   1325  HG  SER A 139       7.729   0.337  -0.382  1.00 10.00      A   
ATOM   1326  C   SER A 139       7.549  -2.570   2.807  1.00 10.00      A   
ATOM   1327  O   SER A 139       7.699  -1.737   3.703  1.00 10.00      A   
ATOM   1328  N   CYS A 140       7.517  -3.870   3.039  1.00 10.00      A   
ATOM   1329  HN  CYS A 140       7.390  -4.492   2.285  1.00 10.00      A   
ATOM   1330  CA  CYS A 140       7.671  -4.407   4.382  1.00 10.00      A   
ATOM   1331  CB  CYS A 140       6.464  -5.278   4.741  1.00 10.00      A   
ATOM   1332  SG  CYS A 140       4.868  -4.432   4.598  1.00 10.00      A   
ATOM   1333  HG  CYS A 140       4.887  -3.714   3.481  1.00 10.00      A   
ATOM   1334  C   CYS A 140       8.966  -5.210   4.484  1.00 10.00      A   
ATOM   1335  O   CYS A 140       9.460  -5.726   3.485  1.00 10.00      A   
ATOM   1336  N   GLU A 141       9.527  -5.295   5.683  1.00 10.00      A   
ATOM   1337  HN  GLU A 141       9.104  -4.847   6.444  1.00 10.00      A   
ATOM   1338  CA  GLU A 141      10.765  -6.037   5.893  1.00 10.00      A   
ATOM   1339  CB  GLU A 141      11.996  -5.160   5.620  1.00 10.00      A   
ATOM   1340  CG  GLU A 141      11.802  -3.671   5.877  1.00 10.00      A   
ATOM   1341  CD  GLU A 141      11.747  -3.327   7.348  1.00 10.00      A   
ATOM   1342  OE1 GLU A 141      12.731  -3.603   8.066  1.00 10.00      A   
ATOM   1343  OE2 GLU A 141      10.730  -2.765   7.790  1.00 10.00      A   
ATOM   1344  C   GLU A 141      10.819  -6.641   7.292  1.00 10.00      A   
ATOM   1345  O   GLU A 141      10.024  -6.277   8.163  1.00 10.00      A   
ATOM   1346  N   GLY A 142      11.756  -7.559   7.500  1.00 10.00      A   
ATOM   1347  HN  GLY A 142      12.367  -7.804   6.766  1.00 10.00      A   
ATOM   1348  CA  GLY A 142      11.899  -8.204   8.792  1.00 10.00      A   
ATOM   1349  C   GLY A 142      11.367  -9.626   8.798  1.00 10.00      A   
ATOM   1350  O   GLY A 142      11.404 -10.304   9.826  1.00 10.00      A   
ATOM   1351  N   PHE A 143      10.878 -10.080   7.652  1.00 10.00      A   
ATOM   1352  HN  PHE A 143      10.897  -9.506   6.861  1.00 10.00      A   
ATOM   1353  CA  PHE A 143      10.336 -11.427   7.537  1.00 10.00      A   
ATOM   1354  CB  PHE A 143       8.862 -11.414   7.115  1.00 10.00      A   
ATOM   1355  CG  PHE A 143       8.565 -10.617   5.876  1.00 10.00      A   
ATOM   1356  CD1 PHE A 143       8.593 -11.213   4.626  1.00 10.00      A   
ATOM   1357  CD2 PHE A 143       8.244  -9.274   5.962  1.00 10.00      A   
ATOM   1358  CE1 PHE A 143       8.310 -10.489   3.485  1.00 10.00      A   
ATOM   1359  CE2 PHE A 143       7.962  -8.542   4.826  1.00 10.00      A   
ATOM   1360  CZ  PHE A 143       7.995  -9.150   3.586  1.00 10.00      A   
ATOM   1361  C   PHE A 143      11.162 -12.279   6.586  1.00 10.00      A   
ATOM   1362  O   PHE A 143      11.560 -11.829   5.507  1.00 10.00      A   
ATOM   1363  N   SER A 144      11.422 -13.507   6.996  1.00 10.00      A   
ATOM   1364  HN  SER A 144      11.089 -13.802   7.876  1.00 10.00      A   
ATOM   1365  CA  SER A 144      12.198 -14.428   6.192  1.00 10.00      A   
ATOM   1366  CB  SER A 144      13.061 -15.315   7.094  1.00 10.00      A   
ATOM   1367  OG  SER A 144      13.369 -14.666   8.317  1.00 10.00      A   
ATOM   1368  HG  SER A 144      12.543 -14.480   8.794  1.00 10.00      A   
ATOM   1369  C   SER A 144      11.289 -15.290   5.321  1.00 10.00      A   
ATOM   1370  O   SER A 144      10.088 -15.406   5.580  1.00 10.00      A   
ATOM   1371  N   THR A 145      11.862 -15.900   4.290  1.00 10.00      A   
ATOM   1372  HN  THR A 145      12.822 -15.756   4.118  1.00 10.00      A   
ATOM   1373  CA  THR A 145      11.100 -16.759   3.391  1.00 10.00      A   
ATOM   1374  CB  THR A 145      11.914 -17.148   2.145  1.00 10.00      A   
ATOM   1375  OG1 THR A 145      13.299 -16.834   2.353  1.00 10.00      A   
ATOM   1376  HG1 THR A 145      13.736 -16.723   1.485  1.00 10.00      A   
ATOM   1377  CG2 THR A 145      11.403 -16.406   0.920  1.00 10.00      A   
ATOM   1378  C   THR A 145      10.623 -18.025   4.100  1.00 10.00      A   
ATOM   1379  O   THR A 145       9.724 -18.718   3.623  1.00 10.00      A   
ATOM   1380  N   ASP A 146      11.223 -18.314   5.251  1.00 10.00      A   
ATOM   1381  HN  ASP A 146      11.921 -17.720   5.588  1.00 10.00      A   
ATOM   1382  CA  ASP A 146      10.853 -19.490   6.023  1.00 10.00      A   
ATOM   1383  CB  ASP A 146      11.856 -19.772   7.140  1.00 10.00      A   
ATOM   1384  CG  ASP A 146      11.486 -21.008   7.930  1.00 10.00      A   
ATOM   1385  OD1 ASP A 146      11.317 -22.080   7.316  1.00 10.00      A   
ATOM   1386  OD2 ASP A 146      11.345 -20.910   9.167  1.00 10.00      A   
ATOM   1387  C   ASP A 146       9.447 -19.350   6.589  1.00 10.00      A   
ATOM   1388  O   ASP A 146       8.564 -20.129   6.257  1.00 10.00      A   
ATOM   1389  N   GLY A 147       9.238 -18.338   7.429  1.00 10.00      A   
ATOM   1390  HN  GLY A 147       9.986 -17.739   7.664  1.00 10.00      A   
ATOM   1391  CA  GLY A 147       7.926 -18.113   8.016  1.00 10.00      A   
ATOM   1392  C   GLY A 147       6.841 -17.937   6.966  1.00 10.00      A   
ATOM   1393  O   GLY A 147       5.684 -18.291   7.192  1.00 10.00      A   
ATOM   1394  N   LEU A 148       7.222 -17.399   5.807  1.00 10.00      A   
ATOM   1395  HN  LEU A 148       8.157 -17.125   5.697  1.00 10.00      A   
ATOM   1396  CA  LEU A 148       6.290 -17.190   4.702  1.00 10.00      A   
ATOM   1397  CB  LEU A 148       6.996 -16.476   3.547  1.00 10.00      A   
ATOM   1398  CG  LEU A 148       7.226 -14.973   3.708  1.00 10.00      A   
ATOM   1399  CD1 LEU A 148       8.180 -14.467   2.637  1.00 10.00      A   
ATOM   1400  CD2 LEU A 148       5.905 -14.224   3.634  1.00 10.00      A   
ATOM   1401  C   LEU A 148       5.723 -18.519   4.212  1.00 10.00      A   
ATOM   1402  O   LEU A 148       4.614 -18.576   3.672  1.00 10.00      A   
ATOM   1403  N   ALA A 149       6.482 -19.587   4.427  1.00 10.00      A   
ATOM   1404  HN  ALA A 149       7.345 -19.474   4.889  1.00 10.00      A   
ATOM   1405  CA  ALA A 149       6.076 -20.920   4.009  1.00 10.00      A   
ATOM   1406  CB  ALA A 149       7.221 -21.901   4.186  1.00 10.00      A   
ATOM   1407  C   ALA A 149       4.840 -21.390   4.772  1.00 10.00      A   
ATOM   1408  O   ALA A 149       4.118 -22.271   4.314  1.00 10.00      A   
ATOM   1409  N   ALA A 150       4.602 -20.797   5.938  1.00 10.00      A   
ATOM   1410  HN  ALA A 150       5.221 -20.103   6.259  1.00 10.00      A   
ATOM   1411  CA  ALA A 150       3.443 -21.151   6.747  1.00 10.00      A   
ATOM   1412  CB  ALA A 150       3.515 -20.479   8.108  1.00 10.00      A   
ATOM   1413  C   ALA A 150       2.165 -20.751   6.025  1.00 10.00      A   
ATOM   1414  O   ALA A 150       1.195 -21.508   5.984  1.00 10.00      A   
ATOM   1415  N   ILE A 151       2.185 -19.564   5.436  1.00 10.00      A   
ATOM   1416  HN  ILE A 151       3.001 -19.021   5.490  1.00 10.00      A   
ATOM   1417  CA  ILE A 151       1.036 -19.043   4.702  1.00 10.00      A   
ATOM   1418  CB  ILE A 151       1.275 -17.579   4.271  1.00 10.00      A   
ATOM   1419  CG1 ILE A 151       1.543 -16.696   5.491  1.00 10.00      A   
ATOM   1420  CG2 ILE A 151       0.098 -17.044   3.465  1.00 10.00      A   
ATOM   1421  CD1 ILE A 151       0.348 -16.535   6.405  1.00 10.00      A   
ATOM   1422  C   ILE A 151       0.787 -19.886   3.455  1.00 10.00      A   
ATOM   1423  O   ILE A 151      -0.350 -20.201   3.111  1.00 10.00      A   
ATOM   1424  N   ALA A 152       1.871 -20.290   2.817  1.00 10.00      A   
ATOM   1425  HN  ALA A 152       2.750 -20.053   3.178  1.00 10.00      A   
ATOM   1426  CA  ALA A 152       1.798 -21.080   1.598  1.00 10.00      A   
ATOM   1427  CB  ALA A 152       3.084 -20.909   0.806  1.00 10.00      A   
ATOM   1428  C   ALA A 152       1.546 -22.559   1.887  1.00 10.00      A   
ATOM   1429  O   ALA A 152       1.565 -23.381   0.972  1.00 10.00      A   
ATOM   1430  N   ALA A 153       1.302 -22.892   3.147  1.00 10.00      A   
ATOM   1431  HN  ALA A 153       1.286 -22.194   3.834  1.00 10.00      A   
ATOM   1432  CA  ALA A 153       1.060 -24.277   3.526  1.00 10.00      A   
ATOM   1433  CB  ALA A 153       2.231 -24.821   4.320  1.00 10.00      A   
ATOM   1434  C   ALA A 153      -0.246 -24.451   4.297  1.00 10.00      A   
ATOM   1435  O   ALA A 153      -1.065 -25.306   3.955  1.00 10.00      A   
ATOM   1436  N   THR A 154      -0.441 -23.649   5.336  1.00 10.00      A   
ATOM   1437  HN  THR A 154       0.244 -22.982   5.570  1.00 10.00      A   
ATOM   1438  CA  THR A 154      -1.647 -23.741   6.144  1.00 10.00      A   
ATOM   1439  CB  THR A 154      -1.427 -23.176   7.561  1.00 10.00      A   
ATOM   1440  OG1 THR A 154      -0.167 -23.639   8.061  1.00 10.00      A   
ATOM   1441  HG1 THR A 154       0.142 -24.380   7.516  1.00 10.00      A   
ATOM   1442  CG2 THR A 154      -2.536 -23.637   8.499  1.00 10.00      A   
ATOM   1443  C   THR A 154      -2.825 -23.030   5.479  1.00 10.00      A   
ATOM   1444  O   THR A 154      -3.956 -23.523   5.513  1.00 10.00      A   
ATOM   1445  N   CYS A 155      -2.565 -21.880   4.863  1.00 10.00      A   
ATOM   1446  HN  CYS A 155      -1.646 -21.537   4.840  1.00 10.00      A   
ATOM   1447  CA  CYS A 155      -3.624 -21.121   4.204  1.00 10.00      A   
ATOM   1448  CB  CYS A 155      -3.234 -19.651   4.052  1.00 10.00      A   
ATOM   1449  SG  CYS A 155      -2.856 -18.832   5.617  1.00 10.00      A   
ATOM   1450  HG  CYS A 155      -3.934 -18.920   6.390  1.00 10.00      A   
ATOM   1451  C   CYS A 155      -3.982 -21.733   2.853  1.00 10.00      A   
ATOM   1452  O   CYS A 155      -3.409 -21.388   1.822  1.00 10.00      A   
ATOM   1453  N   ARG A 156      -4.935 -22.653   2.875  1.00 10.00      A   
ATOM   1454  HN  ARG A 156      -5.358 -22.874   3.731  1.00 10.00      A   
ATOM   1455  CA  ARG A 156      -5.375 -23.338   1.668  1.00 10.00      A   
ATOM   1456  CB  ARG A 156      -5.972 -24.704   2.016  1.00 10.00      A   
ATOM   1457  CG  ARG A 156      -7.191 -24.646   2.925  1.00 10.00      A   
ATOM   1458  CD  ARG A 156      -7.595 -26.036   3.383  1.00 10.00      A   
ATOM   1459  NE  ARG A 156      -8.875 -26.040   4.084  1.00 10.00      A   
ATOM   1460  HE  ARG A 156      -9.314 -25.168   4.233  1.00 10.00      A   
ATOM   1461  CZ  ARG A 156      -9.459 -27.142   4.547  1.00 10.00      A   
ATOM   1462  NH1 ARG A 156      -8.869 -28.323   4.395  1.00 10.00      A   
ATOM   1463 HH11 ARG A 156      -9.330 -29.187   4.751  1.00 10.00      A   
ATOM   1464 HH12 ARG A 156      -7.938 -28.388   3.928  1.00 10.00      A   
ATOM   1465  NH2 ARG A 156     -10.629 -27.066   5.167  1.00 10.00      A   
ATOM   1466 HH21 ARG A 156     -11.094 -26.141   5.293  1.00 10.00      A   
ATOM   1467 HH22 ARG A 156     -11.088 -27.931   5.529  1.00 10.00      A   
ATOM   1468  C   ARG A 156      -6.392 -22.502   0.902  1.00 10.00      A   
ATOM   1469  O   ARG A 156      -6.612 -22.710  -0.291  1.00 10.00      A   
ATOM   1470  N   ASN A 157      -7.006 -21.553   1.595  1.00 10.00      A   
ATOM   1471  HN  ASN A 157      -6.788 -21.439   2.544  1.00 10.00      A   
ATOM   1472  CA  ASN A 157      -8.002 -20.680   0.982  1.00 10.00      A   
ATOM   1473  CB  ASN A 157      -9.080 -20.271   1.993  1.00 10.00      A   
ATOM   1474  CG  ASN A 157     -10.082 -21.375   2.272  1.00 10.00      A   
ATOM   1475  OD1 ASN A 157     -11.062 -21.543   1.541  1.00 10.00      A   
ATOM   1476  ND2 ASN A 157      -9.851 -22.134   3.334  1.00 10.00      A   
ATOM   1477 HD21 ASN A 157      -9.057 -21.944   3.879  1.00 10.00      A   
ATOM   1478 HD22 ASN A 157     -10.487 -22.856   3.535  1.00 10.00      A   
ATOM   1479  C   ASN A 157      -7.348 -19.441   0.389  1.00 10.00      A   
ATOM   1480  O   ASN A 157      -8.037 -18.542  -0.095  1.00 10.00      A   
ATOM   1481  N   LEU A 158      -6.018 -19.410   0.427  1.00 10.00      A   
ATOM   1482  HN  LEU A 158      -5.540 -20.173   0.812  1.00 10.00      A   
ATOM   1483  CA  LEU A 158      -5.248 -18.290  -0.095  1.00 10.00      A   
ATOM   1484  CB  LEU A 158      -3.757 -18.505   0.190  1.00 10.00      A   
ATOM   1485  CG  LEU A 158      -2.822 -17.327  -0.100  1.00 10.00      A   
ATOM   1486  CD1 LEU A 158      -3.050 -16.201   0.898  1.00 10.00      A   
ATOM   1487  CD2 LEU A 158      -1.370 -17.778  -0.077  1.00 10.00      A   
ATOM   1488  C   LEU A 158      -5.482 -18.136  -1.591  1.00 10.00      A   
ATOM   1489  O   LEU A 158      -5.609 -19.126  -2.311  1.00 10.00      A   
ATOM   1490  N   LYS A 159      -5.542 -16.895  -2.049  1.00 10.00      A   
ATOM   1491  HN  LYS A 159      -5.424 -16.148  -1.420  1.00 10.00      A   
ATOM   1492  CA  LYS A 159      -5.774 -16.605  -3.455  1.00 10.00      A   
ATOM   1493  CB  LYS A 159      -7.176 -16.018  -3.640  1.00 10.00      A   
ATOM   1494  CG  LYS A 159      -8.312 -16.978  -3.342  1.00 10.00      A   
ATOM   1495  CD  LYS A 159      -9.658 -16.267  -3.382  1.00 10.00      A   
ATOM   1496  CE  LYS A 159      -9.953 -15.715  -4.767  1.00 10.00      A   
ATOM   1497  NZ  LYS A 159     -11.373 -15.312  -4.918  1.00 10.00      A   
ATOM   1498  HZ1 LYS A 159     -11.497 -14.756  -5.786  1.00 10.00      A   
ATOM   1499  HZ2 LYS A 159     -11.669 -14.735  -4.108  1.00 10.00      A   
ATOM   1500  HZ3 LYS A 159     -11.980 -16.154  -4.969  1.00 10.00      A   
ATOM   1501  C   LYS A 159      -4.750 -15.613  -3.994  1.00 10.00      A   
ATOM   1502  O   LYS A 159      -4.139 -15.838  -5.043  1.00 10.00      A   
ATOM   1503  N   GLU A 160      -4.557 -14.520  -3.272  1.00 10.00      A   
ATOM   1504  HN  GLU A 160      -5.034 -14.417  -2.419  1.00 10.00      A   
ATOM   1505  CA  GLU A 160      -3.634 -13.478  -3.701  1.00 10.00      A   
ATOM   1506  CB  GLU A 160      -4.395 -12.183  -4.002  1.00 10.00      A   
ATOM   1507  CG  GLU A 160      -5.535 -12.354  -4.999  1.00 10.00      A   
ATOM   1508  CD  GLU A 160      -6.239 -11.052  -5.334  1.00 10.00      A   
ATOM   1509  OE1 GLU A 160      -7.423 -10.899  -4.965  1.00 10.00      A   
ATOM   1510  OE2 GLU A 160      -5.615 -10.181  -5.982  1.00 10.00      A   
ATOM   1511  C   GLU A 160      -2.534 -13.227  -2.676  1.00 10.00      A   
ATOM   1512  O   GLU A 160      -2.807 -12.953  -1.505  1.00 10.00      A   
ATOM   1513  N   LEU A 161      -1.295 -13.317  -3.140  1.00 10.00      A   
ATOM   1514  HN  LEU A 161      -1.159 -13.539  -4.089  1.00 10.00      A   
ATOM   1515  CA  LEU A 161      -0.125 -13.103  -2.301  1.00 10.00      A   
ATOM   1516  CB  LEU A 161       0.611 -14.434  -2.099  1.00 10.00      A   
ATOM   1517  CG  LEU A 161       1.550 -14.528  -0.894  1.00 10.00      A   
ATOM   1518  CD1 LEU A 161       0.831 -14.117   0.378  1.00 10.00      A   
ATOM   1519  CD2 LEU A 161       2.097 -15.940  -0.756  1.00 10.00      A   
ATOM   1520  C   LEU A 161       0.797 -12.071  -2.958  1.00 10.00      A   
ATOM   1521  O   LEU A 161       1.428 -12.343  -3.982  1.00 10.00      A   
ATOM   1522  N   ASP A 162       0.860 -10.886  -2.370  1.00 10.00      A   
ATOM   1523  HN  ASP A 162       0.343 -10.732  -1.547  1.00 10.00      A   
ATOM   1524  CA  ASP A 162       1.686  -9.805  -2.902  1.00 10.00      A   
ATOM   1525  CB  ASP A 162       0.795  -8.632  -3.344  1.00 10.00      A   
ATOM   1526  CG  ASP A 162       1.508  -7.622  -4.223  1.00 10.00      A   
ATOM   1527  OD1 ASP A 162       2.751  -7.662  -4.308  1.00 10.00      A   
ATOM   1528  OD2 ASP A 162       0.822  -6.780  -4.842  1.00 10.00      A   
ATOM   1529  C   ASP A 162       2.700  -9.331  -1.864  1.00 10.00      A   
ATOM   1530  O   ASP A 162       2.350  -9.086  -0.712  1.00 10.00      A   
ATOM   1531  N   LEU A 163       3.956  -9.217  -2.278  1.00 10.00      A   
ATOM   1532  HN  LEU A 163       4.166  -9.433  -3.212  1.00 10.00      A   
ATOM   1533  CA  LEU A 163       5.032  -8.766  -1.397  1.00 10.00      A   
ATOM   1534  CB  LEU A 163       5.936  -9.944  -1.012  1.00 10.00      A   
ATOM   1535  CG  LEU A 163       5.242 -11.230  -0.554  1.00 10.00      A   
ATOM   1536  CD1 LEU A 163       6.202 -12.406  -0.638  1.00 10.00      A   
ATOM   1537  CD2 LEU A 163       4.708 -11.079   0.862  1.00 10.00      A   
ATOM   1538  C   LEU A 163       5.862  -7.706  -2.124  1.00 10.00      A   
ATOM   1539  O   LEU A 163       7.080  -7.627  -1.957  1.00 10.00      A   
ATOM   1540  N   ARG A 164       5.179  -6.901  -2.929  1.00 10.00      A   
ATOM   1541  HN  ARG A 164       4.203  -7.019  -2.992  1.00 10.00      A   
ATOM   1542  CA  ARG A 164       5.814  -5.850  -3.733  1.00 10.00      A   
ATOM   1543  CB  ARG A 164       4.767  -5.016  -4.478  1.00 10.00      A   
ATOM   1544  CG  ARG A 164       3.768  -4.290  -3.593  1.00 10.00      A   
ATOM   1545  CD  ARG A 164       2.471  -4.050  -4.342  1.00 10.00      A   
ATOM   1546  NE  ARG A 164       1.603  -3.076  -3.684  1.00 10.00      A   
ATOM   1547  HE  ARG A 164       2.033  -2.269  -3.312  1.00 10.00      A   
ATOM   1548  CZ  ARG A 164       0.282  -3.227  -3.559  1.00 10.00      A   
ATOM   1549  NH1 ARG A 164      -0.309  -4.319  -4.037  1.00 10.00      A   
ATOM   1550 HH11 ARG A 164       0.260  -5.067  -4.505  1.00 10.00      A   
ATOM   1551 HH12 ARG A 164      -1.340  -4.440  -3.947  1.00 10.00      A   
ATOM   1552  NH2 ARG A 164      -0.454  -2.283  -2.980  1.00 10.00      A   
ATOM   1553 HH21 ARG A 164      -1.491  -2.404  -2.882  1.00 10.00      A   
ATOM   1554 HH22 ARG A 164      -0.003  -1.411  -2.619  1.00 10.00      A   
ATOM   1555  C   ARG A 164       6.781  -4.944  -2.967  1.00 10.00      A   
ATOM   1556  O   ARG A 164       6.465  -4.436  -1.888  1.00 10.00      A   
ATOM   1557  N   GLU A 165       7.965  -4.768  -3.555  1.00 10.00      A   
ATOM   1558  HN  GLU A 165       8.131  -5.225  -4.407  1.00 10.00      A   
ATOM   1559  CA  GLU A 165       9.026  -3.911  -3.011  1.00 10.00      A   
ATOM   1560  CB  GLU A 165       8.751  -2.436  -3.309  1.00 10.00      A   
ATOM   1561  CG  GLU A 165       9.019  -2.026  -4.753  1.00 10.00      A   
ATOM   1562  CD  GLU A 165       8.016  -2.608  -5.728  1.00 10.00      A   
ATOM   1563  OE1 GLU A 165       6.922  -2.027  -5.874  1.00 10.00      A   
ATOM   1564  OE2 GLU A 165       8.317  -3.647  -6.357  1.00 10.00      A   
ATOM   1565  C   GLU A 165       9.303  -4.129  -1.528  1.00 10.00      A   
ATOM   1566  O   GLU A 165       9.541  -3.178  -0.783  1.00 10.00      A   
ATOM   1567  N   SER A 166       9.288  -5.377  -1.109  1.00 10.00      A   
ATOM   1568  HN  SER A 166       9.097  -6.095  -1.745  1.00 10.00      A   
ATOM   1569  CA  SER A 166       9.547  -5.708   0.276  1.00 10.00      A   
ATOM   1570  CB  SER A 166       8.425  -6.597   0.821  1.00 10.00      A   
ATOM   1571  OG  SER A 166       7.227  -5.850   0.992  1.00 10.00      A   
ATOM   1572  HG  SER A 166       6.537  -6.211   0.420  1.00 10.00      A   
ATOM   1573  C   SER A 166      10.906  -6.386   0.425  1.00 10.00      A   
ATOM   1574  O   SER A 166      11.300  -7.201  -0.413  1.00 10.00      A   
ATOM   1575  N   ASP A 167      11.631  -6.018   1.474  1.00 10.00      A   
ATOM   1576  HN  ASP A 167      11.269  -5.351   2.092  1.00 10.00      A   
ATOM   1577  CA  ASP A 167      12.936  -6.604   1.749  1.00 10.00      A   
ATOM   1578  CB  ASP A 167      13.788  -5.662   2.605  1.00 10.00      A   
ATOM   1579  CG  ASP A 167      15.075  -5.259   1.921  1.00 10.00      A   
ATOM   1580  OD1 ASP A 167      15.007  -4.499   0.931  1.00 10.00      A   
ATOM   1581  OD2 ASP A 167      16.154  -5.688   2.375  1.00 10.00      A   
ATOM   1582  C   ASP A 167      12.716  -7.918   2.475  1.00 10.00      A   
ATOM   1583  O   ASP A 167      12.301  -7.934   3.636  1.00 10.00      A   
ATOM   1584  N   VAL A 168      12.973  -9.014   1.788  1.00 10.00      A   
ATOM   1585  HN  VAL A 168      13.339  -8.938   0.879  1.00 10.00      A   
ATOM   1586  CA  VAL A 168      12.748 -10.333   2.357  1.00 10.00      A   
ATOM   1587  CB  VAL A 168      12.012 -11.252   1.356  1.00 10.00      A   
ATOM   1588  CG1 VAL A 168      11.594 -12.558   2.014  1.00 10.00      A   
ATOM   1589  CG2 VAL A 168      10.810 -10.547   0.746  1.00 10.00      A   
ATOM   1590  C   VAL A 168      14.041 -11.018   2.779  1.00 10.00      A   
ATOM   1591  O   VAL A 168      15.002 -11.087   2.009  1.00 10.00      A   
ATOM   1592  N   ASP A 169      14.045 -11.521   4.006  1.00 10.00      A   
ATOM   1593  HN  ASP A 169      13.257 -11.388   4.581  1.00 10.00      A   
ATOM   1594  CA  ASP A 169      15.183 -12.255   4.534  1.00 10.00      A   
ATOM   1595  CB  ASP A 169      15.080 -12.351   6.065  1.00 10.00      A   
ATOM   1596  CG  ASP A 169      15.170 -11.006   6.774  1.00 10.00      A   
ATOM   1597  OD1 ASP A 169      14.227 -10.188   6.655  1.00 10.00      A   
ATOM   1598  OD2 ASP A 169      16.176 -10.764   7.472  1.00 10.00      A   
ATOM   1599  C   ASP A 169      15.137 -13.653   3.917  1.00 10.00      A   
ATOM   1600  O   ASP A 169      14.477 -14.556   4.430  1.00 10.00      A   
ATOM   1601  N   ASP A 170      15.825 -13.828   2.808  1.00 10.00      A   
ATOM   1602  HN  ASP A 170      16.387 -13.086   2.469  1.00 10.00      A   
ATOM   1603  CA  ASP A 170      15.794 -15.093   2.089  1.00 10.00      A   
ATOM   1604  CB  ASP A 170      16.145 -14.906   0.621  1.00 10.00      A   
ATOM   1605  CG  ASP A 170      15.133 -15.582  -0.270  1.00 10.00      A   
ATOM   1606  OD1 ASP A 170      14.678 -16.690   0.082  1.00 10.00      A   
ATOM   1607  OD2 ASP A 170      14.797 -15.019  -1.330  1.00 10.00      A   
ATOM   1608  C   ASP A 170      16.623 -16.208   2.714  1.00 10.00      A   
ATOM   1609  O   ASP A 170      17.820 -16.066   2.936  1.00 10.00      A   
ATOM   1610  N   VAL A 171      15.973 -17.334   2.988  1.00 10.00      A   
ATOM   1611  HN  VAL A 171      15.014 -17.395   2.779  1.00 10.00      A   
ATOM   1612  CA  VAL A 171      16.646 -18.483   3.577  1.00 10.00      A   
ATOM   1613  CB  VAL A 171      15.847 -19.090   4.752  1.00 10.00      A   
ATOM   1614  CG1 VAL A 171      16.751 -19.939   5.632  1.00 10.00      A   
ATOM   1615  CG2 VAL A 171      15.159 -18.008   5.568  1.00 10.00      A   
ATOM   1616  C   VAL A 171      16.893 -19.561   2.522  1.00 10.00      A   
ATOM   1617  O   VAL A 171      17.855 -19.487   1.756  1.00 10.00      A   
ATOM   1618  N   SER A 172      16.020 -20.554   2.476  1.00 10.00      A   
ATOM   1619  HN  SER A 172      15.259 -20.560   3.097  1.00 10.00      A   
ATOM   1620  CA  SER A 172      16.157 -21.631   1.516  1.00 10.00      A   
ATOM   1621  CB  SER A 172      16.229 -22.982   2.234  1.00 10.00      A   
ATOM   1622  OG  SER A 172      16.725 -23.996   1.375  1.00 10.00      A   
ATOM   1623  HG  SER A 172      17.444 -24.476   1.821  1.00 10.00      A   
ATOM   1624  C   SER A 172      14.992 -21.607   0.530  1.00 10.00      A   
ATOM   1625  O   SER A 172      13.853 -21.341   0.912  1.00 10.00      A   
ATOM   1626  N   GLY A 173      15.280 -21.901  -0.736  1.00 10.00      A   
ATOM   1627  HN  GLY A 173      16.207 -22.115  -0.979  1.00 10.00      A   
ATOM   1628  CA  GLY A 173      14.249 -21.899  -1.763  1.00 10.00      A   
ATOM   1629  C   GLY A 173      13.337 -23.113  -1.708  1.00 10.00      A   
ATOM   1630  O   GLY A 173      12.369 -23.210  -2.465  1.00 10.00      A   
ATOM   1631  N   HIS A 174      13.629 -24.033  -0.799  1.00 10.00      A   
ATOM   1632  HN  HIS A 174      14.411 -23.899  -0.222  1.00 10.00      A   
ATOM   1633  CA  HIS A 174      12.828 -25.243  -0.646  1.00 10.00      A   
ATOM   1634  CB  HIS A 174      13.643 -26.332   0.061  1.00 10.00      A   
ATOM   1635  CG  HIS A 174      13.108 -27.721  -0.126  1.00 10.00      A   
ATOM   1636  ND1 HIS A 174      13.143 -28.343  -1.351  1.00 10.00      A   
ATOM   1637  CD2 HIS A 174      12.541 -28.553   0.782  1.00 10.00      A   
ATOM   1638  CE1 HIS A 174      12.601 -29.534  -1.169  1.00 10.00      A   
ATOM   1639  NE2 HIS A 174      12.223 -29.702   0.106  1.00 10.00      A   
ATOM   1640  HE2 HIS A 174      11.794 -30.503   0.485  1.00 10.00      A   
ATOM   1641  C   HIS A 174      11.525 -24.957   0.108  1.00 10.00      A   
ATOM   1642  O   HIS A 174      10.731 -25.861   0.377  1.00 10.00      A   
ATOM   1643  N   TRP A 175      11.302 -23.691   0.434  1.00 10.00      A   
ATOM   1644  HN  TRP A 175      11.966 -23.015   0.188  1.00 10.00      A   
ATOM   1645  CA  TRP A 175      10.098 -23.281   1.148  1.00 10.00      A   
ATOM   1646  CB  TRP A 175      10.219 -21.827   1.636  1.00 10.00      A   
ATOM   1647  CG  TRP A 175      10.119 -20.791   0.546  1.00 10.00      A   
ATOM   1648  CD1 TRP A 175      11.126 -20.343  -0.263  1.00 10.00      A   
ATOM   1649  CD2 TRP A 175       8.943 -20.068   0.152  1.00 10.00      A   
ATOM   1650  NE1 TRP A 175      10.653 -19.391  -1.133  1.00 10.00      A   
ATOM   1651  HE1 TRP A 175      11.188 -18.917  -1.813  1.00 10.00      A   
ATOM   1652  CE2 TRP A 175       9.314 -19.206  -0.900  1.00 10.00      A   
ATOM   1653  CE3 TRP A 175       7.614 -20.069   0.585  1.00 10.00      A   
ATOM   1654  CZ2 TRP A 175       8.403 -18.355  -1.524  1.00 10.00      A   
ATOM   1655  CZ3 TRP A 175       6.714 -19.224  -0.036  1.00 10.00      A   
ATOM   1656  CH2 TRP A 175       7.112 -18.379  -1.078  1.00 10.00      A   
ATOM   1657  C   TRP A 175       8.861 -23.449   0.267  1.00 10.00      A   
ATOM   1658  O   TRP A 175       7.747 -23.597   0.764  1.00 10.00      A   
ATOM   1659  N   LEU A 176       9.071 -23.453  -1.045  1.00 10.00      A   
ATOM   1660  HN  LEU A 176       9.989 -23.355  -1.382  1.00 10.00      A   
ATOM   1661  CA  LEU A 176       7.976 -23.597  -2.000  1.00 10.00      A   
ATOM   1662  CB  LEU A 176       8.477 -23.317  -3.419  1.00 10.00      A   
ATOM   1663  CG  LEU A 176       7.426 -22.855  -4.433  1.00 10.00      A   
ATOM   1664  CD1 LEU A 176       6.948 -21.447  -4.109  1.00 10.00      A   
ATOM   1665  CD2 LEU A 176       7.970 -22.930  -5.854  1.00 10.00      A   
ATOM   1666  C   LEU A 176       7.358 -24.993  -1.927  1.00 10.00      A   
ATOM   1667  O   LEU A 176       6.247 -25.218  -2.403  1.00 10.00      A   
ATOM   1668  N   SER A 177       8.079 -25.919  -1.307  1.00 10.00      A   
ATOM   1669  HN  SER A 177       8.954 -25.676  -0.938  1.00 10.00      A   
ATOM   1670  CA  SER A 177       7.620 -27.290  -1.169  1.00 10.00      A   
ATOM   1671  CB  SER A 177       8.813 -28.210  -0.907  1.00 10.00      A   
ATOM   1672  OG  SER A 177       9.918 -27.840  -1.718  1.00 10.00      A   
ATOM   1673  HG  SER A 177      10.720 -27.828  -1.184  1.00 10.00      A   
ATOM   1674  C   SER A 177       6.575 -27.424  -0.060  1.00 10.00      A   
ATOM   1675  O   SER A 177       6.095 -28.525   0.227  1.00 10.00      A   
ATOM   1676  N   HIS A 178       6.233 -26.300   0.568  1.00 10.00      A   
ATOM   1677  HN  HIS A 178       6.667 -25.458   0.309  1.00 10.00      A   
ATOM   1678  CA  HIS A 178       5.236 -26.284   1.628  1.00 10.00      A   
ATOM   1679  CB  HIS A 178       5.428 -25.075   2.543  1.00 10.00      A   
ATOM   1680  CG  HIS A 178       6.513 -25.222   3.568  1.00 10.00      A   
ATOM   1681  ND1 HIS A 178       6.224 -25.275   4.912  1.00 10.00      A   
ATOM   1682  CD2 HIS A 178       7.858 -25.262   3.405  1.00 10.00      A   
ATOM   1683  CE1 HIS A 178       7.386 -25.340   5.532  1.00 10.00      A   
ATOM   1684  NE2 HIS A 178       8.400 -25.334   4.664  1.00 10.00      A   
ATOM   1685  HE2 HIS A 178       9.358 -25.370   4.885  1.00 10.00      A   
ATOM   1686  C   HIS A 178       3.839 -26.242   1.029  1.00 10.00      A   
ATOM   1687  O   HIS A 178       2.869 -26.623   1.679  1.00 10.00      A   
ATOM   1688  N   PHE A 179       3.756 -25.802  -0.227  1.00 10.00      A   
ATOM   1689  HN  PHE A 179       4.578 -25.549  -0.696  1.00 10.00      A   
ATOM   1690  CA  PHE A 179       2.483 -25.691  -0.929  1.00 10.00      A   
ATOM   1691  CB  PHE A 179       2.686 -25.215  -2.364  1.00 10.00      A   
ATOM   1692  CG  PHE A 179       2.569 -23.732  -2.516  1.00 10.00      A   
ATOM   1693  CD1 PHE A 179       3.700 -22.936  -2.538  1.00 10.00      A   
ATOM   1694  CD2 PHE A 179       1.328 -23.133  -2.639  1.00 10.00      A   
ATOM   1695  CE1 PHE A 179       3.594 -21.567  -2.684  1.00 10.00      A   
ATOM   1696  CE2 PHE A 179       1.212 -21.766  -2.783  1.00 10.00      A   
ATOM   1697  CZ  PHE A 179       2.348 -20.983  -2.807  1.00 10.00      A   
ATOM   1698  C   PHE A 179       1.684 -26.987  -0.904  1.00 10.00      A   
ATOM   1699  O   PHE A 179       2.187 -28.051  -1.270  1.00 10.00      A   
ATOM   1700  N   PRO A 180       0.422 -26.906  -0.455  1.00 10.00      A   
ATOM   1701  CA  PRO A 180      -0.466 -28.063  -0.372  1.00 10.00      A   
ATOM   1702  CB  PRO A 180      -1.747 -27.498   0.255  1.00 10.00      A   
ATOM   1703  CG  PRO A 180      -1.350 -26.196   0.857  1.00 10.00      A   
ATOM   1704  CD  PRO A 180      -0.234 -25.674   0.007  1.00 10.00      A   
ATOM   1705  C   PRO A 180      -0.779 -28.625  -1.748  1.00 10.00      A   
ATOM   1706  O   PRO A 180      -1.009 -27.878  -2.694  1.00 10.00      A   
ATOM   1707  N   ASP A 181      -0.787 -29.943  -1.846  1.00 10.00      A   
ATOM   1708  HN  ASP A 181      -0.568 -30.480  -1.054  1.00 10.00      A   
ATOM   1709  CA  ASP A 181      -1.079 -30.628  -3.097  1.00 10.00      A   
ATOM   1710  CB  ASP A 181      -0.841 -32.131  -2.928  1.00 10.00      A   
ATOM   1711  CG  ASP A 181       0.568 -32.445  -2.467  1.00 10.00      A   
ATOM   1712  OD1 ASP A 181       1.368 -32.939  -3.284  1.00 10.00      A   
ATOM   1713  OD2 ASP A 181       0.890 -32.187  -1.281  1.00 10.00      A   
ATOM   1714  C   ASP A 181      -2.517 -30.363  -3.535  1.00 10.00      A   
ATOM   1715  O   ASP A 181      -2.851 -30.471  -4.715  1.00 10.00      A   
ATOM   1716  N   THR A 182      -3.355 -30.004  -2.574  1.00 10.00      A   
ATOM   1717  HN  THR A 182      -3.027 -29.944  -1.656  1.00 10.00      A   
ATOM   1718  CA  THR A 182      -4.755 -29.717  -2.834  1.00 10.00      A   
ATOM   1719  CB  THR A 182      -5.600 -30.113  -1.615  1.00 10.00      A   
ATOM   1720  OG1 THR A 182      -4.725 -30.362  -0.500  1.00 10.00      A   
ATOM   1721  HG1 THR A 182      -5.085 -29.936   0.290  1.00 10.00      A   
ATOM   1722  CG2 THR A 182      -6.400 -31.372  -1.911  1.00 10.00      A   
ATOM   1723  C   THR A 182      -4.976 -28.234  -3.126  1.00 10.00      A   
ATOM   1724  O   THR A 182      -6.087 -27.817  -3.460  1.00 10.00      A   
ATOM   1725  N   TYR A 183      -3.911 -27.445  -3.012  1.00 10.00      A   
ATOM   1726  HN  TYR A 183      -3.043 -27.842  -2.784  1.00 10.00      A   
ATOM   1727  CA  TYR A 183      -3.985 -26.007  -3.245  1.00 10.00      A   
ATOM   1728  CB  TYR A 183      -2.661 -25.349  -2.846  1.00 10.00      A   
ATOM   1729  CG  TYR A 183      -2.672 -23.838  -2.876  1.00 10.00      A   
ATOM   1730  CD1 TYR A 183      -3.072 -23.102  -1.770  1.00 10.00      A   
ATOM   1731  CD2 TYR A 183      -2.271 -23.150  -4.012  1.00 10.00      A   
ATOM   1732  CE1 TYR A 183      -3.075 -21.721  -1.796  1.00 10.00      A   
ATOM   1733  CE2 TYR A 183      -2.270 -21.772  -4.047  1.00 10.00      A   
ATOM   1734  CZ  TYR A 183      -2.672 -21.062  -2.936  1.00 10.00      A   
ATOM   1735  OH  TYR A 183      -2.679 -19.686  -2.975  1.00 10.00      A   
ATOM   1736  HH  TYR A 183      -3.508 -19.394  -3.379  1.00 10.00      A   
ATOM   1737  C   TYR A 183      -4.307 -25.717  -4.707  1.00 10.00      A   
ATOM   1738  O   TYR A 183      -3.528 -26.047  -5.598  1.00 10.00      A   
ATOM   1739  N   THR A 184      -5.462 -25.111  -4.950  1.00 10.00      A   
ATOM   1740  HN  THR A 184      -6.051 -24.885  -4.201  1.00 10.00      A   
ATOM   1741  CA  THR A 184      -5.882 -24.800  -6.310  1.00 10.00      A   
ATOM   1742  CB  THR A 184      -6.994 -25.762  -6.756  1.00 10.00      A   
ATOM   1743  OG1 THR A 184      -7.454 -26.508  -5.618  1.00 10.00      A   
ATOM   1744  HG1 THR A 184      -6.700 -26.724  -5.055  1.00 10.00      A   
ATOM   1745  CG2 THR A 184      -6.478 -26.725  -7.813  1.00 10.00      A   
ATOM   1746  C   THR A 184      -6.370 -23.357  -6.467  1.00 10.00      A   
ATOM   1747  O   THR A 184      -6.664 -22.912  -7.581  1.00 10.00      A   
ATOM   1748  N   SER A 185      -6.465 -22.627  -5.365  1.00 10.00      A   
ATOM   1749  HN  SER A 185      -6.226 -23.020  -4.498  1.00 10.00      A   
ATOM   1750  CA  SER A 185      -6.924 -21.245  -5.411  1.00 10.00      A   
ATOM   1751  CB  SER A 185      -7.706 -20.917  -4.139  1.00 10.00      A   
ATOM   1752  OG  SER A 185      -7.290 -21.747  -3.067  1.00 10.00      A   
ATOM   1753  HG  SER A 185      -6.627 -21.278  -2.541  1.00 10.00      A   
ATOM   1754  C   SER A 185      -5.752 -20.279  -5.587  1.00 10.00      A   
ATOM   1755  O   SER A 185      -4.863 -20.206  -4.743  1.00 10.00      A   
ATOM   1756  N   LEU A 186      -5.750 -19.545  -6.687  1.00 10.00      A   
ATOM   1757  HN  LEU A 186      -6.477 -19.649  -7.335  1.00 10.00      A   
ATOM   1758  CA  LEU A 186      -4.686 -18.588  -6.962  1.00 10.00      A   
ATOM   1759  CB  LEU A 186      -3.441 -19.313  -7.486  1.00 10.00      A   
ATOM   1760  CG  LEU A 186      -2.247 -18.442  -7.889  1.00 10.00      A   
ATOM   1761  CD1 LEU A 186      -1.769 -17.597  -6.718  1.00 10.00      A   
ATOM   1762  CD2 LEU A 186      -1.118 -19.308  -8.419  1.00 10.00      A   
ATOM   1763  C   LEU A 186      -5.156 -17.549  -7.965  1.00 10.00      A   
ATOM   1764  O   LEU A 186      -5.752 -17.890  -8.984  1.00 10.00      A   
ATOM   1765  N   VAL A 187      -4.905 -16.284  -7.662  1.00 10.00      A   
ATOM   1766  HN  VAL A 187      -4.438 -16.079  -6.822  1.00 10.00      A   
ATOM   1767  CA  VAL A 187      -5.297 -15.192  -8.540  1.00 10.00      A   
ATOM   1768  CB  VAL A 187      -6.440 -14.345  -7.932  1.00 10.00      A   
ATOM   1769  CG1 VAL A 187      -6.821 -13.210  -8.872  1.00 10.00      A   
ATOM   1770  CG2 VAL A 187      -7.653 -15.213  -7.628  1.00 10.00      A   
ATOM   1771  C   VAL A 187      -4.105 -14.286  -8.828  1.00 10.00      A   
ATOM   1772  O   VAL A 187      -3.741 -14.068  -9.986  1.00 10.00      A   
ATOM   1773  N   SER A 188      -3.494 -13.771  -7.769  1.00 10.00      A   
ATOM   1774  HN  SER A 188      -3.816 -13.997  -6.872  1.00 10.00      A   
ATOM   1775  CA  SER A 188      -2.348 -12.884  -7.907  1.00 10.00      A   
ATOM   1776  CB  SER A 188      -2.714 -11.469  -7.445  1.00 10.00      A   
ATOM   1777  OG  SER A 188      -3.984 -11.076  -7.941  1.00 10.00      A   
ATOM   1778  HG  SER A 188      -4.562 -10.842  -7.194  1.00 10.00      A   
ATOM   1779  C   SER A 188      -1.164 -13.398  -7.092  1.00 10.00      A   
ATOM   1780  O   SER A 188      -1.296 -13.686  -5.898  1.00 10.00      A   
ATOM   1781  N   LEU A 189      -0.015 -13.523  -7.740  1.00 10.00      A   
ATOM   1782  HN  LEU A 189       0.023 -13.296  -8.700  1.00 10.00      A   
ATOM   1783  CA  LEU A 189       1.194 -13.986  -7.077  1.00 10.00      A   
ATOM   1784  CB  LEU A 189       1.467 -15.453  -7.417  1.00 10.00      A   
ATOM   1785  CG  LEU A 189       2.591 -16.123  -6.624  1.00 10.00      A   
ATOM   1786  CD1 LEU A 189       2.203 -16.269  -5.161  1.00 10.00      A   
ATOM   1787  CD2 LEU A 189       2.937 -17.474  -7.221  1.00 10.00      A   
ATOM   1788  C   LEU A 189       2.380 -13.121  -7.483  1.00 10.00      A   
ATOM   1789  O   LEU A 189       2.823 -13.161  -8.630  1.00 10.00      A   
ATOM   1790  N   ASN A 190       2.873 -12.320  -6.547  1.00 10.00      A   
ATOM   1791  HN  ASN A 190       2.464 -12.324  -5.654  1.00 10.00      A   
ATOM   1792  CA  ASN A 190       4.010 -11.436  -6.808  1.00 10.00      A   
ATOM   1793  CB  ASN A 190       3.624  -9.974  -6.562  1.00 10.00      A   
ATOM   1794  CG  ASN A 190       4.764  -9.008  -6.828  1.00 10.00      A   
ATOM   1795  OD1 ASN A 190       5.666  -9.292  -7.617  1.00 10.00      A   
ATOM   1796  ND2 ASN A 190       4.733  -7.862  -6.170  1.00 10.00      A   
ATOM   1797 HD21 ASN A 190       3.976  -7.699  -5.550  1.00 10.00      A   
ATOM   1798 HD22 ASN A 190       5.460  -7.221  -6.320  1.00 10.00      A   
ATOM   1799  C   ASN A 190       5.199 -11.824  -5.939  1.00 10.00      A   
ATOM   1800  O   ASN A 190       5.191 -11.604  -4.726  1.00 10.00      A   
ATOM   1801  N   ILE A 191       6.221 -12.395  -6.565  1.00 10.00      A   
ATOM   1802  HN  ILE A 191       6.176 -12.518  -7.541  1.00 10.00      A   
ATOM   1803  CA  ILE A 191       7.413 -12.836  -5.851  1.00 10.00      A   
ATOM   1804  CB  ILE A 191       7.580 -14.370  -5.932  1.00 10.00      A   
ATOM   1805  CG1 ILE A 191       7.593 -14.849  -7.389  1.00 10.00      A   
ATOM   1806  CG2 ILE A 191       6.485 -15.075  -5.143  1.00 10.00      A   
ATOM   1807  CD1 ILE A 191       7.983 -16.303  -7.550  1.00 10.00      A   
ATOM   1808  C   ILE A 191       8.674 -12.166  -6.399  1.00 10.00      A   
ATOM   1809  O   ILE A 191       9.772 -12.709  -6.286  1.00 10.00      A   
ATOM   1810  N   SER A 192       8.517 -10.969  -6.953  1.00 10.00      A   
ATOM   1811  HN  SER A 192       7.625 -10.565  -6.968  1.00 10.00      A   
ATOM   1812  CA  SER A 192       9.633 -10.230  -7.538  1.00 10.00      A   
ATOM   1813  CB  SER A 192       9.096  -9.019  -8.308  1.00 10.00      A   
ATOM   1814  OG  SER A 192       8.115  -8.327  -7.548  1.00 10.00      A   
ATOM   1815  HG  SER A 192       7.230  -8.600  -7.833  1.00 10.00      A   
ATOM   1816  C   SER A 192      10.663  -9.785  -6.491  1.00 10.00      A   
ATOM   1817  O   SER A 192      11.803  -9.453  -6.826  1.00 10.00      A   
ATOM   1818  N   CYS A 193      10.264  -9.797  -5.226  1.00 10.00      A   
ATOM   1819  HN  CYS A 193       9.357 -10.098  -5.016  1.00 10.00      A   
ATOM   1820  CA  CYS A 193      11.133  -9.372  -4.138  1.00 10.00      A   
ATOM   1821  CB  CYS A 193      10.271  -8.839  -3.001  1.00 10.00      A   
ATOM   1822  SG  CYS A 193       8.831  -9.877  -2.671  1.00 10.00      A   
ATOM   1823  HG  CYS A 193       7.891  -9.112  -2.129  1.00 10.00      A   
ATOM   1824  C   CYS A 193      12.013 -10.507  -3.620  1.00 10.00      A   
ATOM   1825  O   CYS A 193      12.899 -10.279  -2.798  1.00 10.00      A   
ATOM   1826  N   LEU A 194      11.769 -11.727  -4.090  1.00 10.00      A   
ATOM   1827  HN  LEU A 194      11.060 -11.853  -4.756  1.00 10.00      A   
ATOM   1828  CA  LEU A 194      12.550 -12.880  -3.649  1.00 10.00      A   
ATOM   1829  CB  LEU A 194      11.891 -14.190  -4.092  1.00 10.00      A   
ATOM   1830  CG  LEU A 194      10.498 -14.478  -3.518  1.00 10.00      A   
ATOM   1831  CD1 LEU A 194      10.024 -15.861  -3.937  1.00 10.00      A   
ATOM   1832  CD2 LEU A 194      10.498 -14.347  -2.001  1.00 10.00      A   
ATOM   1833  C   LEU A 194      13.983 -12.796  -4.170  1.00 10.00      A   
ATOM   1834  O   LEU A 194      14.225 -12.275  -5.262  1.00 10.00      A   
ATOM   1835  N   ALA A 195      14.926 -13.315  -3.396  1.00 10.00      A   
ATOM   1836  HN  ALA A 195      14.671 -13.747  -2.543  1.00 10.00      A   
ATOM   1837  CA  ALA A 195      16.329 -13.283  -3.777  1.00 10.00      A   
ATOM   1838  CB  ALA A 195      17.171 -12.696  -2.652  1.00 10.00      A   
ATOM   1839  C   ALA A 195      16.827 -14.671  -4.157  1.00 10.00      A   
ATOM   1840  O   ALA A 195      17.644 -14.820  -5.066  1.00 10.00      A   
ATOM   1841  N   SER A 196      16.328 -15.690  -3.464  1.00 10.00      A   
ATOM   1842  HN  SER A 196      15.670 -15.514  -2.749  1.00 10.00      A   
ATOM   1843  CA  SER A 196      16.730 -17.058  -3.741  1.00 10.00      A   
ATOM   1844  CB  SER A 196      16.475 -17.965  -2.531  1.00 10.00      A   
ATOM   1845  OG  SER A 196      15.107 -17.968  -2.166  1.00 10.00      A   
ATOM   1846  HG  SER A 196      14.991 -17.479  -1.329  1.00 10.00      A   
ATOM   1847  C   SER A 196      16.015 -17.591  -4.977  1.00 10.00      A   
ATOM   1848  O   SER A 196      15.119 -16.937  -5.524  1.00 10.00      A   
ATOM   1849  N   GLU A 197      16.413 -18.773  -5.416  1.00 10.00      A   
ATOM   1850  HN  GLU A 197      17.125 -19.253  -4.935  1.00 10.00      A   
ATOM   1851  CA  GLU A 197      15.817 -19.386  -6.588  1.00 10.00      A   
ATOM   1852  CB  GLU A 197      16.918 -19.902  -7.518  1.00 10.00      A   
ATOM   1853  CG  GLU A 197      16.422 -20.530  -8.807  1.00 10.00      A   
ATOM   1854  CD  GLU A 197      17.524 -21.228  -9.569  1.00 10.00      A   
ATOM   1855  OE1 GLU A 197      17.755 -22.428  -9.313  1.00 10.00      A   
ATOM   1856  OE2 GLU A 197      18.153 -20.584 -10.434  1.00 10.00      A   
ATOM   1857  C   GLU A 197      14.878 -20.519  -6.181  1.00 10.00      A   
ATOM   1858  O   GLU A 197      15.315 -21.547  -5.651  1.00 10.00      A   
ATOM   1859  N   VAL A 198      13.586 -20.320  -6.411  1.00 10.00      A   
ATOM   1860  HN  VAL A 198      13.298 -19.475  -6.815  1.00 10.00      A   
ATOM   1861  CA  VAL A 198      12.588 -21.328  -6.080  1.00 10.00      A   
ATOM   1862  CB  VAL A 198      11.153 -20.756  -6.063  1.00 10.00      A   
ATOM   1863  CG1 VAL A 198      10.970 -19.785  -4.909  1.00 10.00      A   
ATOM   1864  CG2 VAL A 198      10.809 -20.091  -7.387  1.00 10.00      A   
ATOM   1865  C   VAL A 198      12.656 -22.501  -7.058  1.00 10.00      A   
ATOM   1866  O   VAL A 198      13.089 -22.347  -8.202  1.00 10.00      A   
ATOM   1867  N   SER A 199      12.244 -23.668  -6.596  1.00 10.00      A   
ATOM   1868  HN  SER A 199      11.928 -23.729  -5.672  1.00 10.00      A   
ATOM   1869  CA  SER A 199      12.256 -24.868  -7.418  1.00 10.00      A   
ATOM   1870  CB  SER A 199      11.913 -26.078  -6.550  1.00 10.00      A   
ATOM   1871  OG  SER A 199      12.538 -25.981  -5.276  1.00 10.00      A   
ATOM   1872  HG  SER A 199      13.305 -25.392  -5.332  1.00 10.00      A   
ATOM   1873  C   SER A 199      11.267 -24.735  -8.574  1.00 10.00      A   
ATOM   1874  O   SER A 199      10.051 -24.679  -8.358  1.00 10.00      A   
ATOM   1875  N   PHE A 200      11.797 -24.675  -9.796  1.00 10.00      A   
ATOM   1876  HN  PHE A 200      12.774 -24.720  -9.893  1.00 10.00      A   
ATOM   1877  CA  PHE A 200      10.975 -24.528 -10.992  1.00 10.00      A   
ATOM   1878  CB  PHE A 200      11.847 -24.387 -12.242  1.00 10.00      A   
ATOM   1879  CG  PHE A 200      11.097 -23.919 -13.457  1.00 10.00      A   
ATOM   1880  CD1 PHE A 200      10.755 -22.586 -13.596  1.00 10.00      A   
ATOM   1881  CD2 PHE A 200      10.733 -24.805 -14.454  1.00 10.00      A   
ATOM   1882  CE1 PHE A 200      10.065 -22.145 -14.707  1.00 10.00      A   
ATOM   1883  CE2 PHE A 200      10.043 -24.372 -15.569  1.00 10.00      A   
ATOM   1884  CZ  PHE A 200       9.708 -23.039 -15.696  1.00 10.00      A   
ATOM   1885  C   PHE A 200       9.993 -25.682 -11.155  1.00 10.00      A   
ATOM   1886  O   PHE A 200       8.883 -25.488 -11.648  1.00 10.00      A   
ATOM   1887  N   SER A 201      10.400 -26.872 -10.730  1.00 10.00      A   
ATOM   1888  HN  SER A 201      11.298 -26.964 -10.346  1.00 10.00      A   
ATOM   1889  CA  SER A 201       9.554 -28.056 -10.826  1.00 10.00      A   
ATOM   1890  CB  SER A 201      10.276 -29.250 -10.208  1.00 10.00      A   
ATOM   1891  OG  SER A 201      11.667 -28.994 -10.122  1.00 10.00      A   
ATOM   1892  HG  SER A 201      12.145 -29.830 -10.115  1.00 10.00      A   
ATOM   1893  C   SER A 201       8.220 -27.825 -10.119  1.00 10.00      A   
ATOM   1894  O   SER A 201       7.156 -28.152 -10.643  1.00 10.00      A   
ATOM   1895  N   ALA A 202       8.289 -27.244  -8.931  1.00 10.00      A   
ATOM   1896  HN  ALA A 202       9.165 -26.995  -8.571  1.00 10.00      A   
ATOM   1897  CA  ALA A 202       7.092 -26.961  -8.157  1.00 10.00      A   
ATOM   1898  CB  ALA A 202       7.437 -26.757  -6.691  1.00 10.00      A   
ATOM   1899  C   ALA A 202       6.390 -25.730  -8.717  1.00 10.00      A   
ATOM   1900  O   ALA A 202       5.169 -25.711  -8.856  1.00 10.00      A   
ATOM   1901  N   LEU A 203       7.179 -24.715  -9.056  1.00 10.00      A   
ATOM   1902  HN  LEU A 203       8.147 -24.804  -8.924  1.00 10.00      A   
ATOM   1903  CA  LEU A 203       6.653 -23.469  -9.607  1.00 10.00      A   
ATOM   1904  CB  LEU A 203       7.798 -22.518  -9.961  1.00 10.00      A   
ATOM   1905  CG  LEU A 203       7.403 -21.100 -10.382  1.00 10.00      A   
ATOM   1906  CD1 LEU A 203       6.855 -20.318  -9.200  1.00 10.00      A   
ATOM   1907  CD2 LEU A 203       8.588 -20.381 -11.000  1.00 10.00      A   
ATOM   1908  C   LEU A 203       5.780 -23.725 -10.837  1.00 10.00      A   
ATOM   1909  O   LEU A 203       4.677 -23.187 -10.946  1.00 10.00      A   
ATOM   1910  N   GLU A 204       6.271 -24.566 -11.742  1.00 10.00      A   
ATOM   1911  HN  GLU A 204       7.153 -24.976 -11.586  1.00 10.00      A   
ATOM   1912  CA  GLU A 204       5.544 -24.897 -12.960  1.00 10.00      A   
ATOM   1913  CB  GLU A 204       6.401 -25.789 -13.858  1.00 10.00      A   
ATOM   1914  CG  GLU A 204       5.872 -25.928 -15.274  1.00 10.00      A   
ATOM   1915  CD  GLU A 204       6.117 -27.305 -15.853  1.00 10.00      A   
ATOM   1916  OE1 GLU A 204       7.289 -27.730 -15.929  1.00 10.00      A   
ATOM   1917  OE2 GLU A 204       5.134 -27.973 -16.237  1.00 10.00      A   
ATOM   1918  C   GLU A 204       4.230 -25.602 -12.641  1.00 10.00      A   
ATOM   1919  O   GLU A 204       3.166 -25.206 -13.130  1.00 10.00      A   
ATOM   1920  N   ARG A 205       4.307 -26.635 -11.804  1.00 10.00      A   
ATOM   1921  HN  ARG A 205       5.182 -26.884 -11.435  1.00 10.00      A   
ATOM   1922  CA  ARG A 205       3.126 -27.405 -11.424  1.00 10.00      A   
ATOM   1923  CB  ARG A 205       3.495 -28.576 -10.517  1.00 10.00      A   
ATOM   1924  CG  ARG A 205       4.228 -29.695 -11.233  1.00 10.00      A   
ATOM   1925  CD  ARG A 205       4.053 -31.025 -10.515  1.00 10.00      A   
ATOM   1926  NE  ARG A 205       4.911 -31.156  -9.335  1.00 10.00      A   
ATOM   1927  HE  ARG A 205       5.877 -30.990  -9.457  1.00 10.00      A   
ATOM   1928  CZ  ARG A 205       4.460 -31.499  -8.123  1.00 10.00      A   
ATOM   1929  NH1 ARG A 205       3.162 -31.746  -7.933  1.00 10.00      A   
ATOM   1930 HH11 ARG A 205       2.491 -31.662  -8.728  1.00 10.00      A   
ATOM   1931 HH12 ARG A 205       2.807 -32.021  -6.989  1.00 10.00      A   
ATOM   1932  NH2 ARG A 205       5.306 -31.591  -7.105  1.00 10.00      A   
ATOM   1933 HH21 ARG A 205       4.963 -31.860  -6.157  1.00 10.00      A   
ATOM   1934 HH22 ARG A 205       6.324 -31.389  -7.248  1.00 10.00      A   
ATOM   1935  C   ARG A 205       2.075 -26.525 -10.763  1.00 10.00      A   
ATOM   1936  O   ARG A 205       0.881 -26.657 -11.034  1.00 10.00      A   
ATOM   1937  N   LEU A 206       2.536 -25.613  -9.919  1.00 10.00      A   
ATOM   1938  HN  LEU A 206       3.507 -25.566  -9.754  1.00 10.00      A   
ATOM   1939  CA  LEU A 206       1.655 -24.689  -9.214  1.00 10.00      A   
ATOM   1940  CB  LEU A 206       2.485 -23.748  -8.336  1.00 10.00      A   
ATOM   1941  CG  LEU A 206       2.566 -24.085  -6.843  1.00 10.00      A   
ATOM   1942  CD1 LEU A 206       2.982 -25.531  -6.619  1.00 10.00      A   
ATOM   1943  CD2 LEU A 206       3.527 -23.141  -6.143  1.00 10.00      A   
ATOM   1944  C   LEU A 206       0.809 -23.878 -10.197  1.00 10.00      A   
ATOM   1945  O   LEU A 206      -0.405 -23.759 -10.040  1.00 10.00      A   
ATOM   1946  N   VAL A 207       1.457 -23.343 -11.223  1.00 10.00      A   
ATOM   1947  HN  VAL A 207       2.424 -23.487 -11.302  1.00 10.00      A   
ATOM   1948  CA  VAL A 207       0.773 -22.546 -12.235  1.00 10.00      A   
ATOM   1949  CB  VAL A 207       1.779 -21.829 -13.164  1.00 10.00      A   
ATOM   1950  CG1 VAL A 207       1.056 -20.911 -14.138  1.00 10.00      A   
ATOM   1951  CG2 VAL A 207       2.804 -21.047 -12.358  1.00 10.00      A   
ATOM   1952  C   VAL A 207      -0.150 -23.420 -13.084  1.00 10.00      A   
ATOM   1953  O   VAL A 207      -1.238 -22.995 -13.479  1.00 10.00      A   
ATOM   1954  N   THR A 208       0.284 -24.648 -13.335  1.00 10.00      A   
ATOM   1955  HN  THR A 208       1.145 -24.931 -12.959  1.00 10.00      A   
ATOM   1956  CA  THR A 208      -0.479 -25.589 -14.147  1.00 10.00      A   
ATOM   1957  CB  THR A 208       0.332 -26.880 -14.416  1.00 10.00      A   
ATOM   1958  OG1 THR A 208       1.660 -26.543 -14.846  1.00 10.00      A   
ATOM   1959  HG1 THR A 208       2.085 -25.975 -14.185  1.00 10.00      A   
ATOM   1960  CG2 THR A 208      -0.337 -27.723 -15.491  1.00 10.00      A   
ATOM   1961  C   THR A 208      -1.816 -25.961 -13.499  1.00 10.00      A   
ATOM   1962  O   THR A 208      -2.843 -26.044 -14.178  1.00 10.00      A   
ATOM   1963  N   ARG A 209      -1.802 -26.164 -12.189  1.00 10.00      A   
ATOM   1964  HN  ARG A 209      -0.961 -26.053 -11.694  1.00 10.00      A   
ATOM   1965  CA  ARG A 209      -3.009 -26.553 -11.471  1.00 10.00      A   
ATOM   1966  CB  ARG A 209      -2.675 -27.430 -10.261  1.00 10.00      A   
ATOM   1967  CG  ARG A 209      -1.932 -26.718  -9.148  1.00 10.00      A   
ATOM   1968  CD  ARG A 209      -1.493 -27.703  -8.082  1.00 10.00      A   
ATOM   1969  NE  ARG A 209      -0.898 -27.036  -6.934  1.00 10.00      A   
ATOM   1970  HE  ARG A 209      -1.091 -26.076  -6.823  1.00 10.00      A   
ATOM   1971  CZ  ARG A 209      -0.121 -27.638  -6.040  1.00 10.00      A   
ATOM   1972  NH1 ARG A 209       0.170 -28.927  -6.159  1.00 10.00      A   
ATOM   1973 HH11 ARG A 209      -0.208 -29.481  -6.958  1.00 10.00      A   
ATOM   1974 HH12 ARG A 209       0.780 -29.394  -5.452  1.00 10.00      A   
ATOM   1975  NH2 ARG A 209       0.370 -26.940  -5.032  1.00 10.00      A   
ATOM   1976 HH21 ARG A 209       0.148 -25.927  -4.945  1.00 10.00      A   
ATOM   1977 HH22 ARG A 209       0.981 -27.401  -4.323  1.00 10.00      A   
ATOM   1978  C   ARG A 209      -3.881 -25.364 -11.069  1.00 10.00      A   
ATOM   1979  O   ARG A 209      -4.985 -25.548 -10.563  1.00 10.00      A   
ATOM   1980  N   CYS A 210      -3.397 -24.149 -11.302  1.00 10.00      A   
ATOM   1981  HN  CYS A 210      -2.515 -24.049 -11.713  1.00 10.00      A   
ATOM   1982  CA  CYS A 210      -4.159 -22.955 -10.956  1.00 10.00      A   
ATOM   1983  CB  CYS A 210      -3.385 -22.091  -9.956  1.00 10.00      A   
ATOM   1984  SG  CYS A 210      -2.781 -22.986  -8.504  1.00 10.00      A   
ATOM   1985  HG  CYS A 210      -1.595 -23.501  -8.817  1.00 10.00      A   
ATOM   1986  C   CYS A 210      -4.513 -22.151 -12.208  1.00 10.00      A   
ATOM   1987  O   CYS A 210      -3.780 -21.244 -12.603  1.00 10.00      A   
ATOM   1988  N   PRO A 211      -5.641 -22.482 -12.854  1.00 10.00      A   
ATOM   1989  CA  PRO A 211      -6.096 -21.803 -14.070  1.00 10.00      A   
ATOM   1990  CB  PRO A 211      -7.082 -22.802 -14.695  1.00 10.00      A   
ATOM   1991  CG  PRO A 211      -7.080 -24.009 -13.806  1.00 10.00      A   
ATOM   1992  CD  PRO A 211      -6.560 -23.558 -12.474  1.00 10.00      A   
ATOM   1993  C   PRO A 211      -6.806 -20.481 -13.779  1.00 10.00      A   
ATOM   1994  O   PRO A 211      -7.278 -19.804 -14.692  1.00 10.00      A   
ATOM   1995  N   ASN A 212      -6.891 -20.118 -12.506  1.00 10.00      A   
ATOM   1996  HN  ASN A 212      -6.512 -20.697 -11.817  1.00 10.00      A   
ATOM   1997  CA  ASN A 212      -7.542 -18.873 -12.116  1.00 10.00      A   
ATOM   1998  CB  ASN A 212      -8.358 -19.053 -10.833  1.00 10.00      A   
ATOM   1999  CG  ASN A 212      -9.627 -18.218 -10.829  1.00 10.00      A   
ATOM   2000  OD1 ASN A 212      -9.730 -17.218 -11.535  1.00 10.00      A   
ATOM   2001  ND2 ASN A 212     -10.605 -18.620 -10.032  1.00 10.00      A   
ATOM   2002 HD21 ASN A 212     -10.464 -19.425  -9.487  1.00 10.00      A   
ATOM   2003 HD22 ASN A 212     -11.435 -18.097 -10.021  1.00 10.00      A   
ATOM   2004  C   ASN A 212      -6.512 -17.758 -11.947  1.00 10.00      A   
ATOM   2005  O   ASN A 212      -6.851 -16.626 -11.603  1.00 10.00      A   
ATOM   2006  N   LEU A 213      -5.252 -18.091 -12.200  1.00 10.00      A   
ATOM   2007  HN  LEU A 213      -5.052 -19.008 -12.472  1.00 10.00      A   
ATOM   2008  CA  LEU A 213      -4.160 -17.132 -12.085  1.00 10.00      A   
ATOM   2009  CB  LEU A 213      -2.820 -17.843 -12.280  1.00 10.00      A   
ATOM   2010  CG  LEU A 213      -1.570 -16.961 -12.251  1.00 10.00      A   
ATOM   2011  CD1 LEU A 213      -1.312 -16.433 -10.847  1.00 10.00      A   
ATOM   2012  CD2 LEU A 213      -0.366 -17.726 -12.773  1.00 10.00      A   
ATOM   2013  C   LEU A 213      -4.310 -16.015 -13.115  1.00 10.00      A   
ATOM   2014  O   LEU A 213      -4.401 -16.277 -14.316  1.00 10.00      A   
ATOM   2015  N   LYS A 214      -4.338 -14.776 -12.636  1.00 10.00      A   
ATOM   2016  HN  LYS A 214      -4.253 -14.637 -11.668  1.00 10.00      A   
ATOM   2017  CA  LYS A 214      -4.487 -13.618 -13.507  1.00 10.00      A   
ATOM   2018  CB  LYS A 214      -5.736 -12.813 -13.118  1.00 10.00      A   
ATOM   2019  CG  LYS A 214      -7.000 -13.647 -12.972  1.00 10.00      A   
ATOM   2020  CD  LYS A 214      -7.520 -14.117 -14.321  1.00 10.00      A   
ATOM   2021  CE  LYS A 214      -8.437 -15.319 -14.170  1.00 10.00      A   
ATOM   2022  NZ  LYS A 214      -9.526 -15.069 -13.189  1.00 10.00      A   
ATOM   2023  HZ1 LYS A 214      -9.643 -15.897 -12.564  1.00 10.00      A   
ATOM   2024  HZ2 LYS A 214     -10.421 -14.897 -13.684  1.00 10.00      A   
ATOM   2025  HZ3 LYS A 214      -9.302 -14.238 -12.604  1.00 10.00      A   
ATOM   2026  C   LYS A 214      -3.256 -12.722 -13.440  1.00 10.00      A   
ATOM   2027  O   LYS A 214      -2.870 -12.102 -14.430  1.00 10.00      A   
ATOM   2028  N   SER A 215      -2.637 -12.660 -12.270  1.00 10.00      A   
ATOM   2029  HN  SER A 215      -2.976 -13.192 -11.513  1.00 10.00      A   
ATOM   2030  CA  SER A 215      -1.458 -11.828 -12.084  1.00 10.00      A   
ATOM   2031  CB  SER A 215      -1.774 -10.670 -11.130  1.00 10.00      A   
ATOM   2032  OG  SER A 215      -0.699  -9.749 -11.058  1.00 10.00      A   
ATOM   2033  HG  SER A 215      -0.984  -8.894 -11.418  1.00 10.00      A   
ATOM   2034  C   SER A 215      -0.282 -12.650 -11.565  1.00 10.00      A   
ATOM   2035  O   SER A 215      -0.321 -13.174 -10.453  1.00 10.00      A   
ATOM   2036  N   LEU A 216       0.759 -12.763 -12.378  1.00 10.00      A   
ATOM   2037  HN  LEU A 216       0.735 -12.316 -13.253  1.00 10.00      A   
ATOM   2038  CA  LEU A 216       1.946 -13.514 -12.003  1.00 10.00      A   
ATOM   2039  CB  LEU A 216       2.041 -14.824 -12.789  1.00 10.00      A   
ATOM   2040  CG  LEU A 216       3.294 -15.671 -12.546  1.00 10.00      A   
ATOM   2041  CD1 LEU A 216       3.345 -16.162 -11.105  1.00 10.00      A   
ATOM   2042  CD2 LEU A 216       3.353 -16.838 -13.523  1.00 10.00      A   
ATOM   2043  C   LEU A 216       3.197 -12.678 -12.221  1.00 10.00      A   
ATOM   2044  O   LEU A 216       3.551 -12.353 -13.356  1.00 10.00      A   
ATOM   2045  N   LYS A 217       3.847 -12.322 -11.130  1.00 10.00      A   
ATOM   2046  HN  LYS A 217       3.503 -12.608 -10.252  1.00 10.00      A   
ATOM   2047  CA  LYS A 217       5.061 -11.528 -11.190  1.00 10.00      A   
ATOM   2048  CB  LYS A 217       4.852 -10.169 -10.521  1.00 10.00      A   
ATOM   2049  CG  LYS A 217       3.909  -9.257 -11.290  1.00 10.00      A   
ATOM   2050  CD  LYS A 217       3.140  -8.330 -10.364  1.00 10.00      A   
ATOM   2051  CE  LYS A 217       2.023  -7.623 -11.117  1.00 10.00      A   
ATOM   2052  NZ  LYS A 217       1.136  -6.837 -10.215  1.00 10.00      A   
ATOM   2053  HZ1 LYS A 217       1.552  -5.905 -10.018  1.00 10.00      A   
ATOM   2054  HZ2 LYS A 217       1.004  -7.339  -9.313  1.00 10.00      A   
ATOM   2055  HZ3 LYS A 217       0.205  -6.700 -10.666  1.00 10.00      A   
ATOM   2056  C   LYS A 217       6.210 -12.292 -10.554  1.00 10.00      A   
ATOM   2057  O   LYS A 217       6.217 -12.541  -9.346  1.00 10.00      A   
ATOM   2058  N   LEU A 218       7.171 -12.672 -11.376  1.00 10.00      A   
ATOM   2059  HN  LEU A 218       7.120 -12.414 -12.325  1.00 10.00      A   
ATOM   2060  CA  LEU A 218       8.315 -13.440 -10.916  1.00 10.00      A   
ATOM   2061  CB  LEU A 218       8.726 -14.441 -11.996  1.00 10.00      A   
ATOM   2062  CG  LEU A 218       7.580 -15.249 -12.613  1.00 10.00      A   
ATOM   2063  CD1 LEU A 218       7.686 -15.263 -14.130  1.00 10.00      A   
ATOM   2064  CD2 LEU A 218       7.564 -16.666 -12.060  1.00 10.00      A   
ATOM   2065  C   LEU A 218       9.487 -12.536 -10.558  1.00 10.00      A   
ATOM   2066  O   LEU A 218       9.412 -11.315 -10.709  1.00 10.00      A   
ATOM   2067  N   ASN A 219      10.568 -13.147 -10.089  1.00 10.00      A   
ATOM   2068  HN  ASN A 219      10.570 -14.123 -10.008  1.00 10.00      A   
ATOM   2069  CA  ASN A 219      11.763 -12.406  -9.704  1.00 10.00      A   
ATOM   2070  CB  ASN A 219      12.193 -12.737  -8.269  1.00 10.00      A   
ATOM   2071  CG  ASN A 219      12.775 -14.129  -8.110  1.00 10.00      A   
ATOM   2072  OD1 ASN A 219      12.393 -15.063  -8.813  1.00 10.00      A   
ATOM   2073  ND2 ASN A 219      13.709 -14.278  -7.179  1.00 10.00      A   
ATOM   2074 HD21 ASN A 219      13.969 -13.485  -6.652  1.00 10.00      A   
ATOM   2075 HD22 ASN A 219      14.098 -15.170  -7.047  1.00 10.00      A   
ATOM   2076  C   ASN A 219      12.907 -12.650 -10.687  1.00 10.00      A   
ATOM   2077  O   ASN A 219      12.768 -13.416 -11.640  1.00 10.00      A   
ATOM   2078  N   ARG A 220      14.045 -12.023 -10.419  1.00 10.00      A   
ATOM   2079  HN  ARG A 220      14.102 -11.477  -9.603  1.00 10.00      A   
ATOM   2080  CA  ARG A 220      15.224 -12.121 -11.280  1.00 10.00      A   
ATOM   2081  CB  ARG A 220      16.269 -11.094 -10.837  1.00 10.00      A   
ATOM   2082  CG  ARG A 220      17.268 -10.704 -11.913  1.00 10.00      A   
ATOM   2083  CD  ARG A 220      18.353  -9.795 -11.357  1.00 10.00      A   
ATOM   2084  NE  ARG A 220      18.986  -8.998 -12.405  1.00 10.00      A   
ATOM   2085  HE  ARG A 220      19.511  -9.481 -13.088  1.00 10.00      A   
ATOM   2086  CZ  ARG A 220      18.891  -7.667 -12.480  1.00 10.00      A   
ATOM   2087  NH1 ARG A 220      18.202  -7.000 -11.561  1.00 10.00      A   
ATOM   2088 HH11 ARG A 220      18.121  -5.961 -11.613  1.00 10.00      A   
ATOM   2089 HH12 ARG A 220      17.736  -7.512 -10.781  1.00 10.00      A   
ATOM   2090  NH2 ARG A 220      19.490  -7.008 -13.460  1.00 10.00      A   
ATOM   2091 HH21 ARG A 220      19.405  -5.970 -13.520  1.00 10.00      A   
ATOM   2092 HH22 ARG A 220      20.054  -7.526 -14.188  1.00 10.00      A   
ATOM   2093  C   ARG A 220      15.842 -13.527 -11.296  1.00 10.00      A   
ATOM   2094  O   ARG A 220      16.729 -13.810 -12.102  1.00 10.00      A   
ATOM   2095  N   ALA A 221      15.373 -14.404 -10.414  1.00 10.00      A   
ATOM   2096  HN  ALA A 221      14.662 -14.133  -9.797  1.00 10.00      A   
ATOM   2097  CA  ALA A 221      15.899 -15.764 -10.342  1.00 10.00      A   
ATOM   2098  CB  ALA A 221      15.549 -16.412  -9.012  1.00 10.00      A   
ATOM   2099  C   ALA A 221      15.415 -16.631 -11.505  1.00 10.00      A   
ATOM   2100  O   ALA A 221      16.075 -17.601 -11.877  1.00 10.00      A   
ATOM   2101  N   VAL A 222      14.275 -16.276 -12.085  1.00 10.00      A   
ATOM   2102  HN  VAL A 222      13.805 -15.475 -11.772  1.00 10.00      A   
ATOM   2103  CA  VAL A 222      13.714 -17.042 -13.193  1.00 10.00      A   
ATOM   2104  CB  VAL A 222      12.183 -16.885 -13.284  1.00 10.00      A   
ATOM   2105  CG1 VAL A 222      11.608 -17.820 -14.339  1.00 10.00      A   
ATOM   2106  CG2 VAL A 222      11.541 -17.149 -11.933  1.00 10.00      A   
ATOM   2107  C   VAL A 222      14.350 -16.644 -14.525  1.00 10.00      A   
ATOM   2108  O   VAL A 222      14.280 -15.484 -14.931  1.00 10.00      A   
ATOM   2109  N   PRO A 223      14.978 -17.616 -15.214  1.00 10.00      A   
ATOM   2110  CA  PRO A 223      15.642 -17.394 -16.512  1.00 10.00      A   
ATOM   2111  CB  PRO A 223      16.300 -18.748 -16.818  1.00 10.00      A   
ATOM   2112  CG  PRO A 223      16.322 -19.476 -15.516  1.00 10.00      A   
ATOM   2113  CD  PRO A 223      15.106 -19.013 -14.771  1.00 10.00      A   
ATOM   2114  C   PRO A 223      14.660 -17.033 -17.628  1.00 10.00      A   
ATOM   2115  O   PRO A 223      13.479 -17.389 -17.571  1.00 10.00      A   
ATOM   2116  N   LEU A 224      15.175 -16.363 -18.658  1.00 10.00      A   
ATOM   2117  HN  LEU A 224      16.135 -16.156 -18.655  1.00 10.00      A   
ATOM   2118  CA  LEU A 224      14.368 -15.928 -19.797  1.00 10.00      A   
ATOM   2119  CB  LEU A 224      15.194 -15.008 -20.703  1.00 10.00      A   
ATOM   2120  CG  LEU A 224      14.476 -14.424 -21.921  1.00 10.00      A   
ATOM   2121  CD1 LEU A 224      13.353 -13.500 -21.486  1.00 10.00      A   
ATOM   2122  CD2 LEU A 224      15.458 -13.688 -22.820  1.00 10.00      A   
ATOM   2123  C   LEU A 224      13.830 -17.110 -20.604  1.00 10.00      A   
ATOM   2124  O   LEU A 224      12.660 -17.128 -21.000  1.00 10.00      A   
ATOM   2125  N   GLU A 225      14.678 -18.106 -20.827  1.00 10.00      A   
ATOM   2126  HN  GLU A 225      15.597 -18.048 -20.464  1.00 10.00      A   
ATOM   2127  CA  GLU A 225      14.297 -19.286 -21.602  1.00 10.00      A   
ATOM   2128  CB  GLU A 225      15.527 -20.138 -21.928  1.00 10.00      A   
ATOM   2129  CG  GLU A 225      16.789 -19.339 -22.212  1.00 10.00      A   
ATOM   2130  CD  GLU A 225      17.678 -19.215 -20.993  1.00 10.00      A   
ATOM   2131  OE1 GLU A 225      17.351 -18.416 -20.091  1.00 10.00      A   
ATOM   2132  OE2 GLU A 225      18.705 -19.927 -20.930  1.00 10.00      A   
ATOM   2133  C   GLU A 225      13.262 -20.137 -20.869  1.00 10.00      A   
ATOM   2134  O   GLU A 225      12.597 -20.977 -21.474  1.00 10.00      A   
ATOM   2135  N   LYS A 226      13.138 -19.922 -19.567  1.00 10.00      A   
ATOM   2136  HN  LYS A 226      13.698 -19.237 -19.140  1.00 10.00      A   
ATOM   2137  CA  LYS A 226      12.191 -20.677 -18.758  1.00 10.00      A   
ATOM   2138  CB  LYS A 226      12.765 -20.957 -17.369  1.00 10.00      A   
ATOM   2139  CG  LYS A 226      13.744 -22.118 -17.333  1.00 10.00      A   
ATOM   2140  CD  LYS A 226      13.021 -23.446 -17.497  1.00 10.00      A   
ATOM   2141  CE  LYS A 226      13.982 -24.573 -17.839  1.00 10.00      A   
ATOM   2142  NZ  LYS A 226      15.122 -24.656 -16.885  1.00 10.00      A   
ATOM   2143  HZ1 LYS A 226      15.817 -23.910 -17.094  1.00 10.00      A   
ATOM   2144  HZ2 LYS A 226      15.593 -25.582 -16.966  1.00 10.00      A   
ATOM   2145  HZ3 LYS A 226      14.786 -24.535 -15.906  1.00 10.00      A   
ATOM   2146  C   LYS A 226      10.839 -19.979 -18.655  1.00 10.00      A   
ATOM   2147  O   LYS A 226       9.850 -20.590 -18.247  1.00 10.00      A   
ATOM   2148  N   LEU A 227      10.800 -18.708 -19.045  1.00 10.00      A   
ATOM   2149  HN  LEU A 227      11.621 -18.280 -19.373  1.00 10.00      A   
ATOM   2150  CA  LEU A 227       9.569 -17.928 -18.995  1.00 10.00      A   
ATOM   2151  CB  LEU A 227       9.860 -16.452 -19.261  1.00 10.00      A   
ATOM   2152  CG  LEU A 227      10.746 -15.741 -18.238  1.00 10.00      A   
ATOM   2153  CD1 LEU A 227      11.123 -14.358 -18.738  1.00 10.00      A   
ATOM   2154  CD2 LEU A 227      10.043 -15.645 -16.894  1.00 10.00      A   
ATOM   2155  C   LEU A 227       8.549 -18.449 -20.000  1.00 10.00      A   
ATOM   2156  O   LEU A 227       7.341 -18.333 -19.790  1.00 10.00      A   
ATOM   2157  N   ALA A 228       9.046 -19.052 -21.076  1.00 10.00      A   
ATOM   2158  HN  ALA A 228      10.022 -19.140 -21.164  1.00 10.00      A   
ATOM   2159  CA  ALA A 228       8.186 -19.592 -22.126  1.00 10.00      A   
ATOM   2160  CB  ALA A 228       9.023 -20.115 -23.283  1.00 10.00      A   
ATOM   2161  C   ALA A 228       7.267 -20.694 -21.594  1.00 10.00      A   
ATOM   2162  O   ALA A 228       6.083 -20.745 -21.930  1.00 10.00      A   
ATOM   2163  N   THR A 229       7.817 -21.563 -20.753  1.00 10.00      A   
ATOM   2164  HN  THR A 229       8.760 -21.462 -20.511  1.00 10.00      A   
ATOM   2165  CA  THR A 229       7.056 -22.665 -20.178  1.00 10.00      A   
ATOM   2166  CB  THR A 229       7.968 -23.599 -19.362  1.00 10.00      A   
ATOM   2167  OG1 THR A 229       9.200 -23.801 -20.074  1.00 10.00      A   
ATOM   2168  HG1 THR A 229       9.591 -24.643 -19.801  1.00 10.00      A   
ATOM   2169  CG2 THR A 229       7.291 -24.943 -19.134  1.00 10.00      A   
ATOM   2170  C   THR A 229       5.930 -22.146 -19.284  1.00 10.00      A   
ATOM   2171  O   THR A 229       4.832 -22.705 -19.258  1.00 10.00      A   
ATOM   2172  N   LEU A 230       6.208 -21.063 -18.569  1.00 10.00      A   
ATOM   2173  HN  LEU A 230       7.099 -20.658 -18.645  1.00 10.00      A   
ATOM   2174  CA  LEU A 230       5.231 -20.461 -17.669  1.00 10.00      A   
ATOM   2175  CB  LEU A 230       5.893 -19.401 -16.786  1.00 10.00      A   
ATOM   2176  CG  LEU A 230       7.021 -19.900 -15.877  1.00 10.00      A   
ATOM   2177  CD1 LEU A 230       7.792 -18.728 -15.287  1.00 10.00      A   
ATOM   2178  CD2 LEU A 230       6.470 -20.793 -14.774  1.00 10.00      A   
ATOM   2179  C   LEU A 230       4.063 -19.860 -18.444  1.00 10.00      A   
ATOM   2180  O   LEU A 230       2.905 -20.002 -18.049  1.00 10.00      A   
ATOM   2181  N   LEU A 231       4.371 -19.207 -19.555  1.00 10.00      A   
ATOM   2182  HN  LEU A 231       5.317 -19.122 -19.815  1.00 10.00      A   
ATOM   2183  CA  LEU A 231       3.342 -18.593 -20.391  1.00 10.00      A   
ATOM   2184  CB  LEU A 231       3.984 -17.802 -21.527  1.00 10.00      A   
ATOM   2185  CG  LEU A 231       4.777 -16.563 -21.116  1.00 10.00      A   
ATOM   2186  CD1 LEU A 231       5.631 -16.063 -22.270  1.00 10.00      A   
ATOM   2187  CD2 LEU A 231       3.838 -15.471 -20.629  1.00 10.00      A   
ATOM   2188  C   LEU A 231       2.392 -19.645 -20.955  1.00 10.00      A   
ATOM   2189  O   LEU A 231       1.212 -19.376 -21.183  1.00 10.00      A   
ATOM   2190  N   GLN A 232       2.913 -20.846 -21.166  1.00 10.00      A   
ATOM   2191  HN  GLN A 232       3.862 -20.995 -20.968  1.00 10.00      A   
ATOM   2192  CA  GLN A 232       2.116 -21.946 -21.689  1.00 10.00      A   
ATOM   2193  CB  GLN A 232       3.021 -23.085 -22.174  1.00 10.00      A   
ATOM   2194  CG  GLN A 232       3.863 -22.747 -23.397  1.00 10.00      A   
ATOM   2195  CD  GLN A 232       3.038 -22.243 -24.569  1.00 10.00      A   
ATOM   2196  OE1 GLN A 232       1.860 -22.575 -24.707  1.00 10.00      A   
ATOM   2197  NE2 GLN A 232       3.650 -21.436 -25.424  1.00 10.00      A   
ATOM   2198 HE21 GLN A 232       4.590 -21.209 -25.256  1.00 10.00      A   
ATOM   2199 HE22 GLN A 232       3.142 -21.108 -26.196  1.00 10.00      A   
ATOM   2200  C   GLN A 232       1.150 -22.464 -20.628  1.00 10.00      A   
ATOM   2201  O   GLN A 232       0.055 -22.926 -20.942  1.00 10.00      A   
ATOM   2202  N   ARG A 233       1.555 -22.360 -19.370  1.00 10.00      A   
ATOM   2203  HN  ARG A 233       2.423 -21.949 -19.179  1.00 10.00      A   
ATOM   2204  CA  ARG A 233       0.734 -22.830 -18.265  1.00 10.00      A   
ATOM   2205  CB  ARG A 233       1.606 -23.200 -17.059  1.00 10.00      A   
ATOM   2206  CG  ARG A 233       2.670 -24.252 -17.335  1.00 10.00      A   
ATOM   2207  CD  ARG A 233       2.076 -25.517 -17.934  1.00 10.00      A   
ATOM   2208  NE  ARG A 233       3.009 -26.636 -17.850  1.00 10.00      A   
ATOM   2209  HE  ARG A 233       3.530 -26.722 -17.019  1.00 10.00      A   
ATOM   2210  CZ  ARG A 233       3.193 -27.538 -18.810  1.00 10.00      A   
ATOM   2211  NH1 ARG A 233       2.507 -27.467 -19.942  1.00 10.00      A   
ATOM   2212 HH11 ARG A 233       2.656 -28.179 -20.691  1.00 10.00      A   
ATOM   2213 HH12 ARG A 233       1.817 -26.700 -20.089  1.00 10.00      A   
ATOM   2214  NH2 ARG A 233       4.078 -28.504 -18.638  1.00 10.00      A   
ATOM   2215 HH21 ARG A 233       4.634 -28.553 -17.747  1.00 10.00      A   
ATOM   2216 HH22 ARG A 233       4.227 -29.218 -19.382  1.00 10.00      A   
ATOM   2217  C   ARG A 233      -0.312 -21.793 -17.863  1.00 10.00      A   
ATOM   2218  O   ARG A 233      -1.340 -22.137 -17.287  1.00 10.00      A   
ATOM   2219  N   ALA A 234      -0.046 -20.529 -18.173  1.00 10.00      A   
ATOM   2220  HN  ALA A 234       0.791 -20.316 -18.639  1.00 10.00      A   
ATOM   2221  CA  ALA A 234      -0.970 -19.450 -17.838  1.00 10.00      A   
ATOM   2222  CB  ALA A 234      -0.392 -18.573 -16.733  1.00 10.00      A   
ATOM   2223  C   ALA A 234      -1.326 -18.613 -19.071  1.00 10.00      A   
ATOM   2224  O   ALA A 234      -0.751 -17.547 -19.300  1.00 10.00      A   
ATOM   2225  N   PRO A 235      -2.271 -19.097 -19.895  1.00 10.00      A   
ATOM   2226  CA  PRO A 235      -2.705 -18.387 -21.103  1.00 10.00      A   
ATOM   2227  CB  PRO A 235      -3.427 -19.474 -21.901  1.00 10.00      A   
ATOM   2228  CG  PRO A 235      -3.951 -20.411 -20.869  1.00 10.00      A   
ATOM   2229  CD  PRO A 235      -2.973 -20.383 -19.728  1.00 10.00      A   
ATOM   2230  C   PRO A 235      -3.669 -17.245 -20.782  1.00 10.00      A   
ATOM   2231  O   PRO A 235      -3.854 -16.326 -21.582  1.00 10.00      A   
ATOM   2232  N   GLN A 236      -4.273 -17.312 -19.604  1.00 10.00      A   
ATOM   2233  HN  GLN A 236      -4.075 -18.070 -19.013  1.00 10.00      A   
ATOM   2234  CA  GLN A 236      -5.227 -16.296 -19.165  1.00 10.00      A   
ATOM   2235  CB  GLN A 236      -6.413 -16.944 -18.434  1.00 10.00      A   
ATOM   2236  CG  GLN A 236      -6.120 -17.392 -17.007  1.00 10.00      A   
ATOM   2237  CD  GLN A 236      -5.263 -18.639 -16.937  1.00 10.00      A   
ATOM   2238  OE1 GLN A 236      -5.320 -19.498 -17.815  1.00 10.00      A   
ATOM   2239  NE2 GLN A 236      -4.456 -18.738 -15.895  1.00 10.00      A   
ATOM   2240 HE21 GLN A 236      -4.455 -18.002 -15.241  1.00 10.00      A   
ATOM   2241 HE22 GLN A 236      -3.907 -19.547 -15.809  1.00 10.00      A   
ATOM   2242  C   GLN A 236      -4.558 -15.245 -18.279  1.00 10.00      A   
ATOM   2243  O   GLN A 236      -5.221 -14.531 -17.525  1.00 10.00      A   
ATOM   2244  N   LEU A 237      -3.243 -15.150 -18.387  1.00 10.00      A   
ATOM   2245  HN  LEU A 237      -2.773 -15.730 -19.021  1.00 10.00      A   
ATOM   2246  CA  LEU A 237      -2.478 -14.198 -17.600  1.00 10.00      A   
ATOM   2247  CB  LEU A 237      -0.988 -14.538 -17.678  1.00 10.00      A   
ATOM   2248  CG  LEU A 237      -0.128 -14.065 -16.505  1.00 10.00      A   
ATOM   2249  CD1 LEU A 237      -0.671 -14.617 -15.198  1.00 10.00      A   
ATOM   2250  CD2 LEU A 237       1.323 -14.476 -16.698  1.00 10.00      A   
ATOM   2251  C   LEU A 237      -2.716 -12.769 -18.083  1.00 10.00      A   
ATOM   2252  O   LEU A 237      -2.551 -12.472 -19.266  1.00 10.00      A   
ATOM   2253  N   GLU A 238      -3.125 -11.901 -17.162  1.00 10.00      A   
ATOM   2254  HN  GLU A 238      -3.259 -12.213 -16.241  1.00 10.00      A   
ATOM   2255  CA  GLU A 238      -3.384 -10.499 -17.474  1.00 10.00      A   
ATOM   2256  CB  GLU A 238      -4.575  -9.974 -16.663  1.00 10.00      A   
ATOM   2257  CG  GLU A 238      -5.830 -10.824 -16.752  1.00 10.00      A   
ATOM   2258  CD  GLU A 238      -7.013 -10.187 -16.053  1.00 10.00      A   
ATOM   2259  OE1 GLU A 238      -6.853  -9.710 -14.908  1.00 10.00      A   
ATOM   2260  OE2 GLU A 238      -8.112 -10.158 -16.645  1.00 10.00      A   
ATOM   2261  C   GLU A 238      -2.152  -9.668 -17.149  1.00 10.00      A   
ATOM   2262  O   GLU A 238      -1.699  -8.853 -17.954  1.00 10.00      A   
ATOM   2263  N   GLU A 239      -1.617  -9.879 -15.957  1.00 10.00      A   
ATOM   2264  HN  GLU A 239      -2.028 -10.540 -15.360  1.00 10.00      A   
ATOM   2265  CA  GLU A 239      -0.428  -9.168 -15.514  1.00 10.00      A   
ATOM   2266  CB  GLU A 239      -0.639  -8.546 -14.134  1.00 10.00      A   
ATOM   2267  CG  GLU A 239      -1.746  -7.508 -14.065  1.00 10.00      A   
ATOM   2268  CD  GLU A 239      -1.701  -6.706 -12.779  1.00 10.00      A   
ATOM   2269  OE1 GLU A 239      -1.152  -7.213 -11.774  1.00 10.00      A   
ATOM   2270  OE2 GLU A 239      -2.216  -5.568 -12.762  1.00 10.00      A   
ATOM   2271  C   GLU A 239       0.751 -10.127 -15.470  1.00 10.00      A   
ATOM   2272  O   GLU A 239       0.766 -11.071 -14.676  1.00 10.00      A   
ATOM   2273  N   LEU A 240       1.732  -9.885 -16.324  1.00 10.00      A   
ATOM   2274  HN  LEU A 240       1.667  -9.104 -16.921  1.00 10.00      A   
ATOM   2275  CA  LEU A 240       2.911 -10.738 -16.390  1.00 10.00      A   
ATOM   2276  CB  LEU A 240       3.089 -11.315 -17.797  1.00 10.00      A   
ATOM   2277  CG  LEU A 240       4.449 -11.950 -18.105  1.00 10.00      A   
ATOM   2278  CD1 LEU A 240       4.617 -13.270 -17.367  1.00 10.00      A   
ATOM   2279  CD2 LEU A 240       4.622 -12.137 -19.602  1.00 10.00      A   
ATOM   2280  C   LEU A 240       4.171  -9.996 -15.962  1.00 10.00      A   
ATOM   2281  O   LEU A 240       4.507  -8.939 -16.504  1.00 10.00      A   
ATOM   2282  N   GLY A 241       4.859 -10.555 -14.982  1.00 10.00      A   
ATOM   2283  HN  GLY A 241       4.522 -11.385 -14.570  1.00 10.00      A   
ATOM   2284  CA  GLY A 241       6.087  -9.972 -14.500  1.00 10.00      A   
ATOM   2285  C   GLY A 241       7.261 -10.873 -14.809  1.00 10.00      A   
ATOM   2286  O   GLY A 241       7.574 -11.780 -14.037  1.00 10.00      A   
ATOM   2287  N   THR A 242       7.880 -10.651 -15.960  1.00 10.00      A   
ATOM   2288  HN  THR A 242       7.564  -9.930 -16.543  1.00 10.00      A   
ATOM   2289  CA  THR A 242       9.020 -11.450 -16.381  1.00 10.00      A   
ATOM   2290  CB  THR A 242       9.381 -11.155 -17.846  1.00 10.00      A   
ATOM   2291  OG1 THR A 242       9.299  -9.743 -18.089  1.00 10.00      A   
ATOM   2292  HG1 THR A 242       9.134  -9.282 -17.257  1.00 10.00      A   
ATOM   2293  CG2 THR A 242       8.435 -11.887 -18.787  1.00 10.00      A   
ATOM   2294  C   THR A 242      10.231 -11.167 -15.502  1.00 10.00      A   
ATOM   2295  O   THR A 242      10.532 -10.009 -15.214  1.00 10.00      A   
ATOM   2296  N   GLY A 243      10.914 -12.225 -15.083  1.00 10.00      A   
ATOM   2297  HN  GLY A 243      10.624 -13.121 -15.350  1.00 10.00      A   
ATOM   2298  CA  GLY A 243      12.081 -12.067 -14.240  1.00 10.00      A   
ATOM   2299  C   GLY A 243      13.314 -11.688 -15.035  1.00 10.00      A   
ATOM   2300  O   GLY A 243      13.489 -10.526 -15.404  1.00 10.00      A   
ATOM   2301  N   GLY A 244      14.163 -12.669 -15.307  1.00 10.00      A   
ATOM   2302  HN  GLY A 244      13.966 -13.583 -14.999  1.00 10.00      A   
ATOM   2303  CA  GLY A 244      15.368 -12.413 -16.062  1.00 10.00      A   
ATOM   2304  C   GLY A 244      15.090 -12.293 -17.542  1.00 10.00      A   
ATOM   2305  O   GLY A 244      14.587 -13.229 -18.162  1.00 10.00      A   
ATOM   2306  N   TYR A 245      15.408 -11.138 -18.109  1.00 10.00      A   
ATOM   2307  HN  TYR A 245      15.802 -10.420 -17.557  1.00 10.00      A   
ATOM   2308  CA  TYR A 245      15.193 -10.902 -19.527  1.00 10.00      A   
ATOM   2309  CB  TYR A 245      14.514  -9.552 -19.741  1.00 10.00      A   
ATOM   2310  CG  TYR A 245      13.413  -9.566 -20.774  1.00 10.00      A   
ATOM   2311  CD1 TYR A 245      12.135  -9.986 -20.440  1.00 10.00      A   
ATOM   2312  CD2 TYR A 245      13.649  -9.150 -22.079  1.00 10.00      A   
ATOM   2313  CE1 TYR A 245      11.121  -9.991 -21.373  1.00 10.00      A   
ATOM   2314  CE2 TYR A 245      12.639  -9.154 -23.020  1.00 10.00      A   
ATOM   2315  CZ  TYR A 245      11.376  -9.574 -22.660  1.00 10.00      A   
ATOM   2316  OH  TYR A 245      10.363  -9.569 -23.588  1.00 10.00      A   
ATOM   2317  HH  TYR A 245       9.541  -9.290 -23.167  1.00 10.00      A   
ATOM   2318  C   TYR A 245      16.529 -10.951 -20.260  1.00 10.00      A   
ATOM   2319  O   TYR A 245      16.681 -10.396 -21.349  1.00 10.00      A   
ATOM   2320  N   THR A 246      17.490 -11.624 -19.646  1.00 10.00      A   
ATOM   2321  HN  THR A 246      17.295 -12.042 -18.784  1.00 10.00      A   
ATOM   2322  CA  THR A 246      18.820 -11.769 -20.210  1.00 10.00      A   
ATOM   2323  CB  THR A 246      19.905 -11.253 -19.229  1.00 10.00      A   
ATOM   2324  OG1 THR A 246      21.200 -11.710 -19.636  1.00 10.00      A   
ATOM   2325  HG1 THR A 246      21.321 -12.623 -19.339  1.00 10.00      A   
ATOM   2326  CG2 THR A 246      19.629 -11.724 -17.806  1.00 10.00      A   
ATOM   2327  C   THR A 246      19.100 -13.227 -20.567  1.00 10.00      A   
ATOM   2328  O   THR A 246      18.927 -14.123 -19.735  1.00 10.00      A   
ATOM   2329  N   ALA A 247      19.522 -13.456 -21.806  1.00 10.00      A   
ATOM   2330  HN  ALA A 247      19.639 -12.700 -22.417  1.00 10.00      A   
ATOM   2331  CA  ALA A 247      19.831 -14.796 -22.291  1.00 10.00      A   
ATOM   2332  CB  ALA A 247      18.555 -15.609 -22.461  1.00 10.00      A   
ATOM   2333  C   ALA A 247      20.560 -14.716 -23.621  1.00 10.00      A   
ATOM   2334  O   ALA A 247      20.654 -13.639 -24.219  1.00 10.00      A   
ATOM   2335  N   GLU A 248      21.083 -15.851 -24.071  1.00 10.00      A   
ATOM   2336  HN  GLU A 248      20.987 -16.670 -23.532  1.00 10.00      A   
ATOM   2337  CA  GLU A 248      21.788 -15.920 -25.341  1.00 10.00      A   
ATOM   2338  CB  GLU A 248      22.387 -17.318 -25.529  1.00 10.00      A   
ATOM   2339  CG  GLU A 248      23.345 -17.450 -26.704  1.00 10.00      A   
ATOM   2340  CD  GLU A 248      23.515 -18.887 -27.155  1.00 10.00      A   
ATOM   2341  OE1 GLU A 248      23.299 -19.806 -26.335  1.00 10.00      A   
ATOM   2342  OE2 GLU A 248      23.854 -19.109 -28.336  1.00 10.00      A   
ATOM   2343  C   GLU A 248      20.810 -15.617 -26.472  1.00 10.00      A   
ATOM   2344  O   GLU A 248      19.692 -16.136 -26.482  1.00 10.00      A   
ATOM   2345  N   VAL A 249      21.217 -14.771 -27.407  1.00 10.00      A   
ATOM   2346  HN  VAL A 249      22.112 -14.374 -27.339  1.00 10.00      A   
ATOM   2347  CA  VAL A 249      20.359 -14.416 -28.531  1.00 10.00      A   
ATOM   2348  CB  VAL A 249      20.862 -13.165 -29.285  1.00 10.00      A   
ATOM   2349  CG1 VAL A 249      19.785 -12.652 -30.231  1.00 10.00      A   
ATOM   2350  CG2 VAL A 249      21.283 -12.073 -28.308  1.00 10.00      A   
ATOM   2351  C   VAL A 249      20.225 -15.587 -29.503  1.00 10.00      A   
ATOM   2352  O   VAL A 249      20.989 -15.714 -30.461  1.00 10.00      A   
ATOM   2353  N   ARG A 250      19.252 -16.441 -29.239  1.00 10.00      A   
ATOM   2354  HN  ARG A 250      18.676 -16.279 -28.458  1.00 10.00      A   
ATOM   2355  CA  ARG A 250      19.008 -17.609 -30.065  1.00 10.00      A   
ATOM   2356  CB  ARG A 250      19.038 -18.868 -29.200  1.00 10.00      A   
ATOM   2357  CG  ARG A 250      20.298 -19.014 -28.368  1.00 10.00      A   
ATOM   2358  CD  ARG A 250      20.190 -20.169 -27.387  1.00 10.00      A   
ATOM   2359  NE  ARG A 250      20.102 -21.456 -28.070  1.00 10.00      A   
ATOM   2360  HE  ARG A 250      19.234 -21.686 -28.483  1.00 10.00      A   
ATOM   2361  CZ  ARG A 250      21.111 -22.317 -28.167  1.00 10.00      A   
ATOM   2362  NH1 ARG A 250      22.298 -22.038 -27.628  1.00 10.00      A   
ATOM   2363 HH11 ARG A 250      23.081 -22.720 -27.711  1.00 10.00      A   
ATOM   2364 HH12 ARG A 250      22.456 -21.130 -27.120  1.00 10.00      A   
ATOM   2365  NH2 ARG A 250      20.940 -23.465 -28.807  1.00 10.00      A   
ATOM   2366 HH21 ARG A 250      20.017 -23.693 -29.234  1.00 10.00      A   
ATOM   2367 HH22 ARG A 250      21.726 -24.149 -28.887  1.00 10.00      A   
ATOM   2368  C   ARG A 250      17.655 -17.510 -30.756  1.00 10.00      A   
ATOM   2369  O   ARG A 250      16.639 -17.227 -30.111  1.00 10.00      A   
ATOM   2370  N   PRO A 251      17.622 -17.739 -32.079  1.00 10.00      A   
ATOM   2371  CA  PRO A 251      16.382 -17.691 -32.862  1.00 10.00      A   
ATOM   2372  CB  PRO A 251      16.830 -18.078 -34.278  1.00 10.00      A   
ATOM   2373  CG  PRO A 251      18.289 -17.780 -34.310  1.00 10.00      A   
ATOM   2374  CD  PRO A 251      18.793 -18.044 -32.920  1.00 10.00      A   
ATOM   2375  C   PRO A 251      15.361 -18.702 -32.343  1.00 10.00      A   
ATOM   2376  O   PRO A 251      14.161 -18.420 -32.297  1.00 10.00      A   
ATOM   2377  N   ASP A 252      15.848 -19.871 -31.934  1.00 10.00      A   
ATOM   2378  HN  ASP A 252      16.817 -20.026 -31.981  1.00 10.00      A   
ATOM   2379  CA  ASP A 252      14.985 -20.930 -31.419  1.00 10.00      A   
ATOM   2380  CB  ASP A 252      15.763 -22.241 -31.241  1.00 10.00      A   
ATOM   2381  CG  ASP A 252      16.649 -22.276 -30.008  1.00 10.00      A   
ATOM   2382  OD1 ASP A 252      16.244 -22.893 -28.998  1.00 10.00      A   
ATOM   2383  OD2 ASP A 252      17.752 -21.693 -30.045  1.00 10.00      A   
ATOM   2384  C   ASP A 252      14.303 -20.507 -30.120  1.00 10.00      A   
ATOM   2385  O   ASP A 252      13.150 -20.865 -29.863  1.00 10.00      A   
ATOM   2386  N   VAL A 253      15.014 -19.723 -29.318  1.00 10.00      A   
ATOM   2387  HN  VAL A 253      15.925 -19.474 -29.579  1.00 10.00      A   
ATOM   2388  CA  VAL A 253      14.480 -19.228 -28.058  1.00 10.00      A   
ATOM   2389  CB  VAL A 253      15.607 -18.786 -27.095  1.00 10.00      A   
ATOM   2390  CG1 VAL A 253      15.033 -18.176 -25.822  1.00 10.00      A   
ATOM   2391  CG2 VAL A 253      16.501 -19.969 -26.755  1.00 10.00      A   
ATOM   2392  C   VAL A 253      13.542 -18.055 -28.320  1.00 10.00      A   
ATOM   2393  O   VAL A 253      12.471 -17.954 -27.717  1.00 10.00      A   
ATOM   2394  N   TYR A 254      13.950 -17.184 -29.241  1.00 10.00      A   
ATOM   2395  HN  TYR A 254      14.814 -17.337 -29.689  1.00 10.00      A   
ATOM   2396  CA  TYR A 254      13.163 -16.010 -29.606  1.00 10.00      A   
ATOM   2397  CB  TYR A 254      13.904 -15.179 -30.661  1.00 10.00      A   
ATOM   2398  CG  TYR A 254      13.186 -13.913 -31.080  1.00 10.00      A   
ATOM   2399  CD1 TYR A 254      13.214 -12.776 -30.280  1.00 10.00      A   
ATOM   2400  CD2 TYR A 254      12.484 -13.854 -32.277  1.00 10.00      A   
ATOM   2401  CE1 TYR A 254      12.563 -11.618 -30.661  1.00 10.00      A   
ATOM   2402  CE2 TYR A 254      11.831 -12.700 -32.666  1.00 10.00      A   
ATOM   2403  CZ  TYR A 254      11.875 -11.585 -31.854  1.00 10.00      A   
ATOM   2404  OH  TYR A 254      11.225 -10.433 -32.240  1.00 10.00      A   
ATOM   2405  HH  TYR A 254      11.878  -9.741 -32.407  1.00 10.00      A   
ATOM   2406  C   TYR A 254      11.795 -16.431 -30.129  1.00 10.00      A   
ATOM   2407  O   TYR A 254      10.771 -15.869 -29.741  1.00 10.00      A   
ATOM   2408  N   SER A 255      11.785 -17.433 -30.998  1.00 10.00      A   
ATOM   2409  HN  SER A 255      12.636 -17.840 -31.271  1.00 10.00      A   
ATOM   2410  CA  SER A 255      10.545 -17.936 -31.566  1.00 10.00      A   
ATOM   2411  CB  SER A 255      10.845 -19.024 -32.592  1.00 10.00      A   
ATOM   2412  OG  SER A 255      11.772 -18.561 -33.564  1.00 10.00      A   
ATOM   2413  HG  SER A 255      12.662 -18.556 -33.184  1.00 10.00      A   
ATOM   2414  C   SER A 255       9.619 -18.473 -30.476  1.00 10.00      A   
ATOM   2415  O   SER A 255       8.436 -18.141 -30.442  1.00 10.00      A   
ATOM   2416  N   GLY A 256      10.173 -19.276 -29.572  1.00 10.00      A   
ATOM   2417  HN  GLY A 256      11.129 -19.484 -29.639  1.00 10.00      A   
ATOM   2418  CA  GLY A 256       9.383 -19.849 -28.491  1.00 10.00      A   
ATOM   2419  C   GLY A 256       8.724 -18.787 -27.629  1.00 10.00      A   
ATOM   2420  O   GLY A 256       7.544 -18.898 -27.289  1.00 10.00      A   
ATOM   2421  N   LEU A 257       9.484 -17.749 -27.296  1.00 10.00      A   
ATOM   2422  HN  LEU A 257      10.411 -17.715 -27.616  1.00 10.00      A   
ATOM   2423  CA  LEU A 257       8.978 -16.658 -26.475  1.00 10.00      A   
ATOM   2424  CB  LEU A 257      10.115 -15.719 -26.054  1.00 10.00      A   
ATOM   2425  CG  LEU A 257      11.023 -16.215 -24.927  1.00 10.00      A   
ATOM   2426  CD1 LEU A 257      12.201 -15.272 -24.742  1.00 10.00      A   
ATOM   2427  CD2 LEU A 257      10.240 -16.355 -23.630  1.00 10.00      A   
ATOM   2428  C   LEU A 257       7.887 -15.878 -27.204  1.00 10.00      A   
ATOM   2429  O   LEU A 257       6.818 -15.622 -26.648  1.00 10.00      A   
ATOM   2430  N   SER A 258       8.158 -15.516 -28.452  1.00 10.00      A   
ATOM   2431  HN  SER A 258       9.029 -15.745 -28.838  1.00 10.00      A   
ATOM   2432  CA  SER A 258       7.203 -14.768 -29.257  1.00 10.00      A   
ATOM   2433  CB  SER A 258       7.802 -14.460 -30.628  1.00 10.00      A   
ATOM   2434  OG  SER A 258       9.089 -13.878 -30.491  1.00 10.00      A   
ATOM   2435  HG  SER A 258       9.730 -14.568 -30.295  1.00 10.00      A   
ATOM   2436  C   SER A 258       5.876 -15.515 -29.404  1.00 10.00      A   
ATOM   2437  O   SER A 258       4.803 -14.918 -29.281  1.00 10.00      A   
ATOM   2438  N   VAL A 259       5.954 -16.821 -29.653  1.00 10.00      A   
ATOM   2439  HN  VAL A 259       6.838 -17.237 -29.744  1.00 10.00      A   
ATOM   2440  CA  VAL A 259       4.762 -17.647 -29.807  1.00 10.00      A   
ATOM   2441  CB  VAL A 259       5.107 -19.043 -30.382  1.00 10.00      A   
ATOM   2442  CG1 VAL A 259       3.882 -19.944 -30.407  1.00 10.00      A   
ATOM   2443  CG2 VAL A 259       5.684 -18.906 -31.785  1.00 10.00      A   
ATOM   2444  C   VAL A 259       4.020 -17.793 -28.476  1.00 10.00      A   
ATOM   2445  O   VAL A 259       2.792 -17.708 -28.422  1.00 10.00      A   
ATOM   2446  N   ALA A 260       4.772 -17.975 -27.399  1.00 10.00      A   
ATOM   2447  HN  ALA A 260       5.749 -18.007 -27.497  1.00 10.00      A   
ATOM   2448  CA  ALA A 260       4.183 -18.128 -26.073  1.00 10.00      A   
ATOM   2449  CB  ALA A 260       5.248 -18.497 -25.050  1.00 10.00      A   
ATOM   2450  C   ALA A 260       3.440 -16.861 -25.647  1.00 10.00      A   
ATOM   2451  O   ALA A 260       2.362 -16.930 -25.055  1.00 10.00      A   
ATOM   2452  N   LEU A 261       4.007 -15.710 -25.979  1.00 10.00      A   
ATOM   2453  HN  LEU A 261       4.860 -15.721 -26.472  1.00 10.00      A   
ATOM   2454  CA  LEU A 261       3.408 -14.429 -25.627  1.00 10.00      A   
ATOM   2455  CB  LEU A 261       4.391 -13.285 -25.876  1.00 10.00      A   
ATOM   2456  CG  LEU A 261       5.519 -13.151 -24.852  1.00 10.00      A   
ATOM   2457  CD1 LEU A 261       6.653 -12.304 -25.401  1.00 10.00      A   
ATOM   2458  CD2 LEU A 261       4.993 -12.569 -23.550  1.00 10.00      A   
ATOM   2459  C   LEU A 261       2.100 -14.186 -26.371  1.00 10.00      A   
ATOM   2460  O   LEU A 261       1.171 -13.591 -25.825  1.00 10.00      A   
ATOM   2461  N   SER A 262       2.021 -14.659 -27.611  1.00 10.00      A   
ATOM   2462  HN  SER A 262       2.792 -15.126 -27.999  1.00 10.00      A   
ATOM   2463  CA  SER A 262       0.818 -14.486 -28.413  1.00 10.00      A   
ATOM   2464  CB  SER A 262       1.113 -14.735 -29.895  1.00 10.00      A   
ATOM   2465  OG  SER A 262       2.114 -15.724 -30.061  1.00 10.00      A   
ATOM   2466  HG  SER A 262       1.956 -16.456 -29.443  1.00 10.00      A   
ATOM   2467  C   SER A 262      -0.316 -15.385 -27.929  1.00 10.00      A   
ATOM   2468  O   SER A 262      -1.466 -15.212 -28.324  1.00 10.00      A   
ATOM   2469  N   GLY A 263       0.014 -16.341 -27.070  1.00 10.00      A   
ATOM   2470  HN  GLY A 263       0.948 -16.433 -26.787  1.00 10.00      A   
ATOM   2471  CA  GLY A 263      -0.988 -17.246 -26.547  1.00 10.00      A   
ATOM   2472  C   GLY A 263      -1.819 -16.612 -25.447  1.00 10.00      A   
ATOM   2473  O   GLY A 263      -2.977 -16.982 -25.230  1.00 10.00      A   
ATOM   2474  N   CYS A 264      -1.231 -15.647 -24.756  1.00 10.00      A   
ATOM   2475  HN  CYS A 264      -0.315 -15.384 -24.984  1.00 10.00      A   
ATOM   2476  CA  CYS A 264      -1.919 -14.959 -23.679  1.00 10.00      A   
ATOM   2477  CB  CYS A 264      -0.939 -14.615 -22.555  1.00 10.00      A   
ATOM   2478  SG  CYS A 264       0.091 -16.003 -22.015  1.00 10.00      A   
ATOM   2479  HG  CYS A 264      -0.265 -16.322 -20.774  1.00 10.00      A   
ATOM   2480  C   CYS A 264      -2.608 -13.702 -24.204  1.00 10.00      A   
ATOM   2481  O   CYS A 264      -1.973 -12.663 -24.399  1.00 10.00      A   
ATOM   2482  N   LYS A 265      -3.912 -13.802 -24.436  1.00 10.00      A   
ATOM   2483  HN  LYS A 265      -4.368 -14.653 -24.256  1.00 10.00      A   
ATOM   2484  CA  LYS A 265      -4.687 -12.677 -24.950  1.00 10.00      A   
ATOM   2485  CB  LYS A 265      -5.863 -13.164 -25.804  1.00 10.00      A   
ATOM   2486  CG  LYS A 265      -5.527 -13.435 -27.265  1.00 10.00      A   
ATOM   2487  CD  LYS A 265      -4.726 -14.717 -27.433  1.00 10.00      A   
ATOM   2488  CE  LYS A 265      -4.593 -15.102 -28.900  1.00 10.00      A   
ATOM   2489  NZ  LYS A 265      -3.816 -16.356 -29.080  1.00 10.00      A   
ATOM   2490  HZ1 LYS A 265      -4.175 -17.094 -28.440  1.00 10.00      A   
ATOM   2491  HZ2 LYS A 265      -2.806 -16.189 -28.870  1.00 10.00      A   
ATOM   2492  HZ3 LYS A 265      -3.900 -16.697 -30.059  1.00 10.00      A   
ATOM   2493  C   LYS A 265      -5.194 -11.780 -23.828  1.00 10.00      A   
ATOM   2494  O   LYS A 265      -5.644 -10.663 -24.074  1.00 10.00      A   
ATOM   2495  N   GLU A 266      -5.112 -12.272 -22.598  1.00 10.00      A   
ATOM   2496  HN  GLU A 266      -4.739 -13.167 -22.465  1.00 10.00      A   
ATOM   2497  CA  GLU A 266      -5.574 -11.517 -21.437  1.00 10.00      A   
ATOM   2498  CB  GLU A 266      -5.932 -12.458 -20.285  1.00 10.00      A   
ATOM   2499  CG  GLU A 266      -6.936 -13.540 -20.641  1.00 10.00      A   
ATOM   2500  CD  GLU A 266      -8.143 -12.998 -21.369  1.00 10.00      A   
ATOM   2501  OE1 GLU A 266      -8.477 -13.530 -22.447  1.00 10.00      A   
ATOM   2502  OE2 GLU A 266      -8.758 -12.034 -20.872  1.00 10.00      A   
ATOM   2503  C   GLU A 266      -4.522 -10.519 -20.968  1.00 10.00      A   
ATOM   2504  O   GLU A 266      -4.801  -9.667 -20.127  1.00 10.00      A   
ATOM   2505  N   LEU A 267      -3.318 -10.629 -21.518  1.00 10.00      A   
ATOM   2506  HN  LEU A 267      -3.165 -11.330 -22.182  1.00 10.00      A   
ATOM   2507  CA  LEU A 267      -2.216  -9.747 -21.147  1.00 10.00      A   
ATOM   2508  CB  LEU A 267      -0.955 -10.090 -21.944  1.00 10.00      A   
ATOM   2509  CG  LEU A 267      -0.179 -11.328 -21.484  1.00 10.00      A   
ATOM   2510  CD1 LEU A 267       1.002 -11.592 -22.403  1.00 10.00      A   
ATOM   2511  CD2 LEU A 267       0.291 -11.169 -20.047  1.00 10.00      A   
ATOM   2512  C   LEU A 267      -2.576  -8.275 -21.316  1.00 10.00      A   
ATOM   2513  O   LEU A 267      -3.029  -7.852 -22.380  1.00 10.00      A   
ATOM   2514  N   ARG A 268      -2.407  -7.513 -20.240  1.00 10.00      A   
ATOM   2515  HN  ARG A 268      -2.080  -7.930 -19.412  1.00 10.00      A   
ATOM   2516  CA  ARG A 268      -2.700  -6.085 -20.241  1.00 10.00      A   
ATOM   2517  CB  ARG A 268      -4.027  -5.809 -19.527  1.00 10.00      A   
ATOM   2518  CG  ARG A 268      -5.259  -6.383 -20.211  1.00 10.00      A   
ATOM   2519  CD  ARG A 268      -5.491  -5.757 -21.579  1.00 10.00      A   
ATOM   2520  NE  ARG A 268      -6.740  -6.219 -22.184  1.00 10.00      A   
ATOM   2521  HE  ARG A 268      -7.524  -5.638 -22.083  1.00 10.00      A   
ATOM   2522  CZ  ARG A 268      -6.873  -7.369 -22.845  1.00 10.00      A   
ATOM   2523  NH1 ARG A 268      -5.834  -8.181 -22.999  1.00 10.00      A   
ATOM   2524 HH11 ARG A 268      -4.904  -7.923 -22.598  1.00 10.00      A   
ATOM   2525 HH12 ARG A 268      -5.943  -9.090 -23.517  1.00 10.00      A   
ATOM   2526  NH2 ARG A 268      -8.054  -7.706 -23.346  1.00 10.00      A   
ATOM   2527 HH21 ARG A 268      -8.167  -8.607 -23.866  1.00 10.00      A   
ATOM   2528 HH22 ARG A 268      -8.881  -7.079 -23.222  1.00 10.00      A   
ATOM   2529  C   ARG A 268      -1.588  -5.299 -19.548  1.00 10.00      A   
ATOM   2530  O   ARG A 268      -1.359  -4.128 -19.853  1.00 10.00      A   
ATOM   2531  N   CYS A 269      -0.902  -5.946 -18.609  1.00 10.00      A   
ATOM   2532  HN  CYS A 269      -1.116  -6.884 -18.417  1.00 10.00      A   
ATOM   2533  CA  CYS A 269       0.173  -5.302 -17.862  1.00 10.00      A   
ATOM   2534  CB  CYS A 269      -0.255  -5.078 -16.405  1.00 10.00      A   
ATOM   2535  SG  CYS A 269       1.014  -4.332 -15.349  1.00 10.00      A   
ATOM   2536  HG  CYS A 269       0.402  -3.725 -14.340  1.00 10.00      A   
ATOM   2537  C   CYS A 269       1.451  -6.135 -17.907  1.00 10.00      A   
ATOM   2538  O   CYS A 269       1.412  -7.360 -17.750  1.00 10.00      A   
ATOM   2539  N   LEU A 270       2.577  -5.471 -18.132  1.00 10.00      A   
ATOM   2540  HN  LEU A 270       2.540  -4.493 -18.260  1.00 10.00      A   
ATOM   2541  CA  LEU A 270       3.870  -6.146 -18.187  1.00 10.00      A   
ATOM   2542  CB  LEU A 270       4.428  -6.169 -19.614  1.00 10.00      A   
ATOM   2543  CG  LEU A 270       3.769  -7.132 -20.608  1.00 10.00      A   
ATOM   2544  CD1 LEU A 270       4.489  -7.085 -21.949  1.00 10.00      A   
ATOM   2545  CD2 LEU A 270       3.741  -8.552 -20.065  1.00 10.00      A   
ATOM   2546  C   LEU A 270       4.875  -5.463 -17.263  1.00 10.00      A   
ATOM   2547  O   LEU A 270       4.993  -4.236 -17.256  1.00 10.00      A   
ATOM   2548  N   SER A 271       5.581  -6.259 -16.474  1.00 10.00      A   
ATOM   2549  HN  SER A 271       5.418  -7.227 -16.504  1.00 10.00      A   
ATOM   2550  CA  SER A 271       6.582  -5.737 -15.552  1.00 10.00      A   
ATOM   2551  CB  SER A 271       5.986  -5.593 -14.148  1.00 10.00      A   
ATOM   2552  OG  SER A 271       4.847  -4.740 -14.168  1.00 10.00      A   
ATOM   2553  HG  SER A 271       4.639  -4.506 -15.082  1.00 10.00      A   
ATOM   2554  C   SER A 271       7.825  -6.630 -15.531  1.00 10.00      A   
ATOM   2555  O   SER A 271       7.872  -7.654 -16.225  1.00 10.00      A   
ATOM   2556  N   GLY A 272       8.822  -6.239 -14.744  1.00 10.00      A   
ATOM   2557  HN  GLY A 272       8.727  -5.414 -14.220  1.00 10.00      A   
ATOM   2558  CA  GLY A 272      10.049  -7.007 -14.650  1.00 10.00      A   
ATOM   2559  C   GLY A 272      11.105  -6.481 -15.598  1.00 10.00      A   
ATOM   2560  O   GLY A 272      11.620  -5.381 -15.403  1.00 10.00      A   
ATOM   2561  N   PHE A 273      11.428  -7.268 -16.623  1.00 10.00      A   
ATOM   2562  HN  PHE A 273      10.999  -8.146 -16.693  1.00 10.00      A   
ATOM   2563  CA  PHE A 273      12.413  -6.878 -17.636  1.00 10.00      A   
ATOM   2564  CB  PHE A 273      11.965  -5.620 -18.397  1.00 10.00      A   
ATOM   2565  CG  PHE A 273      10.707  -5.791 -19.203  1.00 10.00      A   
ATOM   2566  CD1 PHE A 273       9.471  -5.512 -18.647  1.00 10.00      A   
ATOM   2567  CD2 PHE A 273      10.762  -6.232 -20.514  1.00 10.00      A   
ATOM   2568  CE1 PHE A 273       8.312  -5.670 -19.380  1.00 10.00      A   
ATOM   2569  CE2 PHE A 273       9.605  -6.391 -21.255  1.00 10.00      A   
ATOM   2570  CZ  PHE A 273       8.380  -6.109 -20.687  1.00 10.00      A   
ATOM   2571  C   PHE A 273      13.804  -6.664 -17.044  1.00 10.00      A   
ATOM   2572  O   PHE A 273      14.558  -5.807 -17.511  1.00 10.00      A   
ATOM   2573  N   TRP A 274      14.148  -7.442 -16.027  1.00 10.00      A   
ATOM   2574  HN  TRP A 274      13.517  -8.115 -15.696  1.00 10.00      A   
ATOM   2575  CA  TRP A 274      15.455  -7.323 -15.401  1.00 10.00      A   
ATOM   2576  CB  TRP A 274      15.516  -8.130 -14.104  1.00 10.00      A   
ATOM   2577  CG  TRP A 274      14.800  -7.470 -12.964  1.00 10.00      A   
ATOM   2578  CD1 TRP A 274      15.173  -6.327 -12.322  1.00 10.00      A   
ATOM   2579  CD2 TRP A 274      13.592  -7.906 -12.330  1.00 10.00      A   
ATOM   2580  NE1 TRP A 274      14.277  -6.025 -11.329  1.00 10.00      A   
ATOM   2581  HE1 TRP A 274      14.331  -5.251 -10.729  1.00 10.00      A   
ATOM   2582  CE2 TRP A 274      13.296  -6.979 -11.313  1.00 10.00      A   
ATOM   2583  CE3 TRP A 274      12.733  -8.991 -12.521  1.00 10.00      A   
ATOM   2584  CZ2 TRP A 274      12.178  -7.099 -10.494  1.00 10.00      A   
ATOM   2585  CZ3 TRP A 274      11.623  -9.110 -11.706  1.00 10.00      A   
ATOM   2586  CH2 TRP A 274      11.355  -8.170 -10.706  1.00 10.00      A   
ATOM   2587  C   TRP A 274      16.542  -7.766 -16.374  1.00 10.00      A   
ATOM   2588  O   TRP A 274      16.536  -8.908 -16.843  1.00 10.00      A   
ATOM   2589  N   ASP A 275      17.463  -6.845 -16.674  1.00 10.00      A   
ATOM   2590  HN  ASP A 275      17.407  -5.966 -16.241  1.00 10.00      A   
ATOM   2591  CA  ASP A 275      18.556  -7.099 -17.620  1.00 10.00      A   
ATOM   2592  CB  ASP A 275      19.481  -8.223 -17.145  1.00 10.00      A   
ATOM   2593  CG  ASP A 275      20.732  -7.707 -16.469  1.00 10.00      A   
ATOM   2594  OD1 ASP A 275      21.452  -6.886 -17.074  1.00 10.00      A   
ATOM   2595  OD2 ASP A 275      21.002  -8.119 -15.324  1.00 10.00      A   
ATOM   2596  C   ASP A 275      17.992  -7.416 -18.997  1.00 10.00      A   
ATOM   2597  O   ASP A 275      18.482  -8.303 -19.697  1.00 10.00      A   
ATOM   2598  N   ALA A 276      16.948  -6.677 -19.364  1.00 10.00      A   
ATOM   2599  HN  ALA A 276      16.622  -5.988 -18.748  1.00 10.00      A   
ATOM   2600  CA  ALA A 276      16.264  -6.859 -20.638  1.00 10.00      A   
ATOM   2601  CB  ALA A 276      15.035  -5.965 -20.722  1.00 10.00      A   
ATOM   2602  C   ALA A 276      17.169  -6.639 -21.841  1.00 10.00      A   
ATOM   2603  O   ALA A 276      17.545  -5.510 -22.154  1.00 10.00      A   
ATOM   2604  N   VAL A 277      17.518  -7.733 -22.504  1.00 10.00      A   
ATOM   2605  HN  VAL A 277      17.210  -8.607 -22.177  1.00 10.00      A   
ATOM   2606  CA  VAL A 277      18.356  -7.678 -23.692  1.00 10.00      A   
ATOM   2607  CB  VAL A 277      18.918  -9.075 -24.044  1.00 10.00      A   
ATOM   2608  CG1 VAL A 277      19.731  -9.034 -25.330  1.00 10.00      A   
ATOM   2609  CG2 VAL A 277      19.763  -9.612 -22.898  1.00 10.00      A   
ATOM   2610  C   VAL A 277      17.532  -7.143 -24.861  1.00 10.00      A   
ATOM   2611  O   VAL A 277      16.490  -7.712 -25.197  1.00 10.00      A   
ATOM   2612  N   PRO A 278      17.989  -6.042 -25.492  1.00 10.00      A   
ATOM   2613  CA  PRO A 278      17.290  -5.396 -26.616  1.00 10.00      A   
ATOM   2614  CB  PRO A 278      18.317  -4.392 -27.141  1.00 10.00      A   
ATOM   2615  CG  PRO A 278      19.153  -4.065 -25.956  1.00 10.00      A   
ATOM   2616  CD  PRO A 278      19.237  -5.330 -25.147  1.00 10.00      A   
ATOM   2617  C   PRO A 278      16.884  -6.361 -27.726  1.00 10.00      A   
ATOM   2618  O   PRO A 278      15.840  -6.188 -28.357  1.00 10.00      A   
ATOM   2619  N   ALA A 279      17.702  -7.380 -27.953  1.00 10.00      A   
ATOM   2620  HN  ALA A 279      18.520  -7.463 -27.413  1.00 10.00      A   
ATOM   2621  CA  ALA A 279      17.437  -8.367 -28.993  1.00 10.00      A   
ATOM   2622  CB  ALA A 279      18.642  -9.276 -29.183  1.00 10.00      A   
ATOM   2623  C   ALA A 279      16.178  -9.192 -28.722  1.00 10.00      A   
ATOM   2624  O   ALA A 279      15.650  -9.840 -29.627  1.00 10.00      A   
ATOM   2625  N   TYR A 280      15.692  -9.168 -27.483  1.00 10.00      A   
ATOM   2626  HN  TYR A 280      16.143  -8.621 -26.797  1.00 10.00      A   
ATOM   2627  CA  TYR A 280      14.504  -9.936 -27.120  1.00 10.00      A   
ATOM   2628  CB  TYR A 280      14.801 -10.891 -25.964  1.00 10.00      A   
ATOM   2629  CG  TYR A 280      15.390 -12.204 -26.416  1.00 10.00      A   
ATOM   2630  CD1 TYR A 280      16.765 -12.373 -26.530  1.00 10.00      A   
ATOM   2631  CD2 TYR A 280      14.569 -13.270 -26.750  1.00 10.00      A   
ATOM   2632  CE1 TYR A 280      17.299 -13.570 -26.966  1.00 10.00      A   
ATOM   2633  CE2 TYR A 280      15.094 -14.469 -27.183  1.00 10.00      A   
ATOM   2634  CZ  TYR A 280      16.459 -14.613 -27.291  1.00 10.00      A   
ATOM   2635  OH  TYR A 280      16.985 -15.801 -27.737  1.00 10.00      A   
ATOM   2636  HH  TYR A 280      16.621 -16.010 -28.606  1.00 10.00      A   
ATOM   2637  C   TYR A 280      13.308  -9.049 -26.800  1.00 10.00      A   
ATOM   2638  O   TYR A 280      12.242  -9.542 -26.439  1.00 10.00      A   
ATOM   2639  N   LEU A 281      13.480  -7.744 -26.960  1.00 10.00      A   
ATOM   2640  HN  LEU A 281      14.348  -7.414 -27.276  1.00 10.00      A   
ATOM   2641  CA  LEU A 281      12.412  -6.787 -26.685  1.00 10.00      A   
ATOM   2642  CB  LEU A 281      12.946  -5.350 -26.646  1.00 10.00      A   
ATOM   2643  CG  LEU A 281      13.848  -4.996 -25.460  1.00 10.00      A   
ATOM   2644  CD1 LEU A 281      14.309  -3.552 -25.552  1.00 10.00      A   
ATOM   2645  CD2 LEU A 281      13.127  -5.242 -24.144  1.00 10.00      A   
ATOM   2646  C   LEU A 281      11.218  -6.903 -27.651  1.00 10.00      A   
ATOM   2647  O   LEU A 281      10.069  -6.917 -27.207  1.00 10.00      A   
ATOM   2648  N   PRO A 282      11.452  -6.982 -28.986  1.00 10.00      A   
ATOM   2649  CA  PRO A 282      10.368  -7.084 -29.987  1.00 10.00      A   
ATOM   2650  CB  PRO A 282      11.101  -7.067 -31.337  1.00 10.00      A   
ATOM   2651  CG  PRO A 282      12.447  -6.502 -31.038  1.00 10.00      A   
ATOM   2652  CD  PRO A 282      12.776  -6.938 -29.640  1.00 10.00      A   
ATOM   2653  C   PRO A 282       9.507  -8.349 -29.872  1.00 10.00      A   
ATOM   2654  O   PRO A 282       8.561  -8.532 -30.642  1.00 10.00      A   
ATOM   2655  N   ALA A 283       9.817  -9.213 -28.915  1.00 10.00      A   
ATOM   2656  HN  ALA A 283      10.570  -9.016 -28.320  1.00 10.00      A   
ATOM   2657  CA  ALA A 283       9.057 -10.443 -28.721  1.00 10.00      A   
ATOM   2658  CB  ALA A 283       9.794 -11.384 -27.777  1.00 10.00      A   
ATOM   2659  C   ALA A 283       7.661 -10.133 -28.183  1.00 10.00      A   
ATOM   2660  O   ALA A 283       6.699 -10.852 -28.456  1.00 10.00      A   
ATOM   2661  N   VAL A 284       7.547  -9.030 -27.448  1.00 10.00      A   
ATOM   2662  HN  VAL A 284       8.340  -8.471 -27.299  1.00 10.00      A   
ATOM   2663  CA  VAL A 284       6.272  -8.628 -26.863  1.00 10.00      A   
ATOM   2664  CB  VAL A 284       6.461  -7.817 -25.563  1.00 10.00      A   
ATOM   2665  CG1 VAL A 284       7.185  -8.644 -24.509  1.00 10.00      A   
ATOM   2666  CG2 VAL A 284       7.205  -6.517 -25.834  1.00 10.00      A   
ATOM   2667  C   VAL A 284       5.409  -7.826 -27.841  1.00 10.00      A   
ATOM   2668  O   VAL A 284       4.412  -7.219 -27.442  1.00 10.00      A   
ATOM   2669  N   TYR A 285       5.770  -7.850 -29.124  1.00 10.00      A   
ATOM   2670  HN  TYR A 285       6.558  -8.374 -29.389  1.00 10.00      A   
ATOM   2671  CA  TYR A 285       5.025  -7.112 -30.149  1.00 10.00      A   
ATOM   2672  CB  TYR A 285       5.770  -7.090 -31.486  1.00 10.00      A   
ATOM   2673  CG  TYR A 285       6.761  -5.951 -31.620  1.00 10.00      A   
ATOM   2674  CD1 TYR A 285       6.825  -4.943 -30.667  1.00 10.00      A   
ATOM   2675  CD2 TYR A 285       7.630  -5.881 -32.703  1.00 10.00      A   
ATOM   2676  CE1 TYR A 285       7.724  -3.901 -30.785  1.00 10.00      A   
ATOM   2677  CE2 TYR A 285       8.535  -4.842 -32.831  1.00 10.00      A   
ATOM   2678  CZ  TYR A 285       8.578  -3.853 -31.868  1.00 10.00      A   
ATOM   2679  OH  TYR A 285       9.476  -2.812 -31.986  1.00 10.00      A   
ATOM   2680  HH  TYR A 285       9.901  -2.655 -31.133  1.00 10.00      A   
ATOM   2681  C   TYR A 285       3.600  -7.638 -30.321  1.00 10.00      A   
ATOM   2682  O   TYR A 285       2.747  -6.975 -30.919  1.00 10.00      A   
ATOM   2683  N   SER A 286       3.349  -8.828 -29.800  1.00 10.00      A   
ATOM   2684  HN  SER A 286       4.077  -9.327 -29.372  1.00 10.00      A   
ATOM   2685  CA  SER A 286       2.032  -9.431 -29.875  1.00 10.00      A   
ATOM   2686  CB  SER A 286       2.172 -10.954 -29.972  1.00 10.00      A   
ATOM   2687  OG  SER A 286       3.540 -11.337 -29.954  1.00 10.00      A   
ATOM   2688  HG  SER A 286       3.613 -12.254 -29.669  1.00 10.00      A   
ATOM   2689  C   SER A 286       1.202  -9.059 -28.647  1.00 10.00      A   
ATOM   2690  O   SER A 286       0.031  -9.419 -28.545  1.00 10.00      A   
ATOM   2691  N   VAL A 287       1.814  -8.322 -27.724  1.00 10.00      A   
ATOM   2692  HN  VAL A 287       2.742  -8.034 -27.877  1.00 10.00      A   
ATOM   2693  CA  VAL A 287       1.142  -7.927 -26.491  1.00 10.00      A   
ATOM   2694  CB  VAL A 287       1.947  -8.380 -25.253  1.00 10.00      A   
ATOM   2695  CG1 VAL A 287       1.198  -8.067 -23.967  1.00 10.00      A   
ATOM   2696  CG2 VAL A 287       2.288  -9.860 -25.335  1.00 10.00      A   
ATOM   2697  C   VAL A 287       0.934  -6.414 -26.412  1.00 10.00      A   
ATOM   2698  O   VAL A 287      -0.083  -5.948 -25.901  1.00 10.00      A   
ATOM   2699  N   CYS A 288       1.895  -5.657 -26.934  1.00 10.00      A   
ATOM   2700  HN  CYS A 288       2.670  -6.096 -27.345  1.00 10.00      A   
ATOM   2701  CA  CYS A 288       1.849  -4.190 -26.905  1.00 10.00      A   
ATOM   2702  CB  CYS A 288       3.051  -3.607 -27.648  1.00 10.00      A   
ATOM   2703  SG  CYS A 288       3.372  -4.367 -29.255  1.00 10.00      A   
ATOM   2704  HG  CYS A 288       2.628  -3.736 -30.155  1.00 10.00      A   
ATOM   2705  C   CYS A 288       0.546  -3.602 -27.456  1.00 10.00      A   
ATOM   2706  O   CYS A 288       0.142  -2.503 -27.073  1.00 10.00      A   
ATOM   2707  N   SER A 289      -0.116  -4.339 -28.336  1.00 10.00      A   
ATOM   2708  HN  SER A 289       0.243  -5.216 -28.590  1.00 10.00      A   
ATOM   2709  CA  SER A 289      -1.362  -3.889 -28.938  1.00 10.00      A   
ATOM   2710  CB  SER A 289      -1.783  -4.889 -30.012  1.00 10.00      A   
ATOM   2711  OG  SER A 289      -0.660  -5.644 -30.444  1.00 10.00      A   
ATOM   2712  HG  SER A 289      -0.089  -5.083 -30.984  1.00 10.00      A   
ATOM   2713  C   SER A 289      -2.479  -3.740 -27.901  1.00 10.00      A   
ATOM   2714  O   SER A 289      -3.461  -3.037 -28.132  1.00 10.00      A   
ATOM   2715  N   ARG A 290      -2.327  -4.412 -26.762  1.00 10.00      A   
ATOM   2716  HN  ARG A 290      -1.517  -4.955 -26.629  1.00 10.00      A   
ATOM   2717  CA  ARG A 290      -3.326  -4.359 -25.701  1.00 10.00      A   
ATOM   2718  CB  ARG A 290      -4.066  -5.697 -25.585  1.00 10.00      A   
ATOM   2719  CG  ARG A 290      -3.149  -6.910 -25.519  1.00 10.00      A   
ATOM   2720  CD  ARG A 290      -3.912  -8.206 -25.728  1.00 10.00      A   
ATOM   2721  NE  ARG A 290      -3.018  -9.361 -25.792  1.00 10.00      A   
ATOM   2722  HE  ARG A 290      -2.513  -9.585 -24.982  1.00 10.00      A   
ATOM   2723  CZ  ARG A 290      -2.855 -10.114 -26.880  1.00 10.00      A   
ATOM   2724  NH1 ARG A 290      -3.519  -9.826 -27.993  1.00 10.00      A   
ATOM   2725 HH11 ARG A 290      -3.396 -10.417 -28.848  1.00 10.00      A   
ATOM   2726 HH12 ARG A 290      -4.172  -9.012 -28.021  1.00 10.00      A   
ATOM   2727  NH2 ARG A 290      -2.044 -11.166 -26.854  1.00 10.00      A   
ATOM   2728 HH21 ARG A 290      -1.917 -11.754 -27.712  1.00 10.00      A   
ATOM   2729 HH22 ARG A 290      -1.531 -11.418 -25.981  1.00 10.00      A   
ATOM   2730  C   ARG A 290      -2.692  -3.982 -24.366  1.00 10.00      A   
ATOM   2731  O   ARG A 290      -3.316  -4.110 -23.310  1.00 10.00      A   
ATOM   2732  N   LEU A 291      -1.459  -3.493 -24.423  1.00 10.00      A   
ATOM   2733  HN  LEU A 291      -1.029  -3.384 -25.298  1.00 10.00      A   
ATOM   2734  CA  LEU A 291      -0.733  -3.097 -23.225  1.00 10.00      A   
ATOM   2735  CB  LEU A 291       0.769  -3.026 -23.501  1.00 10.00      A   
ATOM   2736  CG  LEU A 291       1.567  -4.297 -23.225  1.00 10.00      A   
ATOM   2737  CD1 LEU A 291       3.039  -4.071 -23.521  1.00 10.00      A   
ATOM   2738  CD2 LEU A 291       1.374  -4.741 -21.785  1.00 10.00      A   
ATOM   2739  C   LEU A 291      -1.223  -1.760 -22.694  1.00 10.00      A   
ATOM   2740  O   LEU A 291      -1.108  -0.734 -23.366  1.00 10.00      A   
ATOM   2741  N   THR A 292      -1.778  -1.780 -21.495  1.00 10.00      A   
ATOM   2742  HN  THR A 292      -1.864  -2.637 -21.020  1.00 10.00      A   
ATOM   2743  CA  THR A 292      -2.272  -0.570 -20.869  1.00 10.00      A   
ATOM   2744  CB  THR A 292      -3.649  -0.800 -20.217  1.00 10.00      A   
ATOM   2745  OG1 THR A 292      -3.609  -2.000 -19.432  1.00 10.00      A   
ATOM   2746  HG1 THR A 292      -4.504  -2.339 -19.321  1.00 10.00      A   
ATOM   2747  CG2 THR A 292      -4.732  -0.921 -21.278  1.00 10.00      A   
ATOM   2748  C   THR A 292      -1.285  -0.099 -19.809  1.00 10.00      A   
ATOM   2749  O   THR A 292      -1.142   1.096 -19.560  1.00 10.00      A   
ATOM   2750  N   THR A 293      -0.609  -1.055 -19.188  1.00 10.00      A   
ATOM   2751  HN  THR A 293      -0.775  -1.993 -19.433  1.00 10.00      A   
ATOM   2752  CA  THR A 293       0.372  -0.759 -18.158  1.00 10.00      A   
ATOM   2753  CB  THR A 293      -0.111  -1.266 -16.786  1.00 10.00      A   
ATOM   2754  OG1 THR A 293      -1.473  -0.853 -16.581  1.00 10.00      A   
ATOM   2755  HG1 THR A 293      -1.910  -0.761 -17.436  1.00 10.00      A   
ATOM   2756  CG2 THR A 293       0.764  -0.713 -15.668  1.00 10.00      A   
ATOM   2757  C   THR A 293       1.712  -1.406 -18.497  1.00 10.00      A   
ATOM   2758  O   THR A 293       1.811  -2.630 -18.613  1.00 10.00      A   
ATOM   2759  N   LEU A 294       2.739  -0.583 -18.662  1.00 10.00      A   
ATOM   2760  HN  LEU A 294       2.605   0.389 -18.555  1.00 10.00      A   
ATOM   2761  CA  LEU A 294       4.063  -1.088 -18.995  1.00 10.00      A   
ATOM   2762  CB  LEU A 294       4.409  -0.764 -20.449  1.00 10.00      A   
ATOM   2763  CG  LEU A 294       5.662  -1.432 -21.022  1.00 10.00      A   
ATOM   2764  CD1 LEU A 294       5.599  -2.942 -20.844  1.00 10.00      A   
ATOM   2765  CD2 LEU A 294       5.816  -1.077 -22.492  1.00 10.00      A   
ATOM   2766  C   LEU A 294       5.131  -0.538 -18.055  1.00 10.00      A   
ATOM   2767  O   LEU A 294       5.347   0.674 -17.974  1.00 10.00      A   
ATOM   2768  N   ASN A 295       5.787  -1.438 -17.339  1.00 10.00      A   
ATOM   2769  HN  ASN A 295       5.554  -2.390 -17.438  1.00 10.00      A   
ATOM   2770  CA  ASN A 295       6.842  -1.064 -16.409  1.00 10.00      A   
ATOM   2771  CB  ASN A 295       6.626  -1.742 -15.051  1.00 10.00      A   
ATOM   2772  CG  ASN A 295       7.551  -1.223 -13.959  1.00 10.00      A   
ATOM   2773  OD1 ASN A 295       8.655  -0.747 -14.225  1.00 10.00      A   
ATOM   2774  ND2 ASN A 295       7.109  -1.325 -12.716  1.00 10.00      A   
ATOM   2775 HD21 ASN A 295       6.223  -1.720 -12.568  1.00 10.00      A   
ATOM   2776 HD22 ASN A 295       7.685  -0.998 -11.989  1.00 10.00      A   
ATOM   2777  C   ASN A 295       8.201  -1.450 -16.978  1.00 10.00      A   
ATOM   2778  O   ASN A 295       8.560  -2.629 -17.017  1.00 10.00      A   
ATOM   2779  N   LEU A 296       8.949  -0.449 -17.421  1.00 10.00      A   
ATOM   2780  HN  LEU A 296       8.602   0.470 -17.354  1.00 10.00      A   
ATOM   2781  CA  LEU A 296      10.270  -0.655 -17.992  1.00 10.00      A   
ATOM   2782  CB  LEU A 296      10.294  -0.185 -19.450  1.00 10.00      A   
ATOM   2783  CG  LEU A 296       9.336  -0.885 -20.414  1.00 10.00      A   
ATOM   2784  CD1 LEU A 296       9.285  -0.144 -21.740  1.00 10.00      A   
ATOM   2785  CD2 LEU A 296       9.755  -2.328 -20.626  1.00 10.00      A   
ATOM   2786  C   LEU A 296      11.323   0.111 -17.190  1.00 10.00      A   
ATOM   2787  O   LEU A 296      12.364   0.500 -17.723  1.00 10.00      A   
ATOM   2788  N   SER A 297      11.060   0.301 -15.902  1.00 10.00      A   
ATOM   2789  HN  SER A 297      10.230  -0.064 -15.525  1.00 10.00      A   
ATOM   2790  CA  SER A 297      11.974   1.031 -15.031  1.00 10.00      A   
ATOM   2791  CB  SER A 297      11.236   1.559 -13.805  1.00 10.00      A   
ATOM   2792  OG  SER A 297      10.123   2.344 -14.194  1.00 10.00      A   
ATOM   2793  HG  SER A 297       9.928   2.184 -15.124  1.00 10.00      A   
ATOM   2794  C   SER A 297      13.187   0.196 -14.621  1.00 10.00      A   
ATOM   2795  O   SER A 297      14.084   0.688 -13.937  1.00 10.00      A   
ATOM   2796  N   TYR A 298      13.213  -1.065 -15.029  1.00 10.00      A   
ATOM   2797  HN  TYR A 298      12.457  -1.424 -15.546  1.00 10.00      A   
ATOM   2798  CA  TYR A 298      14.335  -1.938 -14.710  1.00 10.00      A   
ATOM   2799  CB  TYR A 298      13.891  -3.118 -13.841  1.00 10.00      A   
ATOM   2800  CG  TYR A 298      13.573  -2.732 -12.410  1.00 10.00      A   
ATOM   2801  CD1 TYR A 298      12.268  -2.754 -11.929  1.00 10.00      A   
ATOM   2802  CD2 TYR A 298      14.583  -2.342 -11.540  1.00 10.00      A   
ATOM   2803  CE1 TYR A 298      11.984  -2.398 -10.623  1.00 10.00      A   
ATOM   2804  CE2 TYR A 298      14.306  -1.985 -10.234  1.00 10.00      A   
ATOM   2805  CZ  TYR A 298      13.009  -2.015  -9.781  1.00 10.00      A   
ATOM   2806  OH  TYR A 298      12.731  -1.658  -8.483  1.00 10.00      A   
ATOM   2807  HH  TYR A 298      12.356  -2.418  -8.019  1.00 10.00      A   
ATOM   2808  C   TYR A 298      15.021  -2.420 -15.982  1.00 10.00      A   
ATOM   2809  O   TYR A 298      15.939  -3.241 -15.936  1.00 10.00      A   
ATOM   2810  N   ALA A 299      14.581  -1.892 -17.117  1.00 10.00      A   
ATOM   2811  HN  ALA A 299      13.859  -1.237 -17.086  1.00 10.00      A   
ATOM   2812  CA  ALA A 299      15.145  -2.256 -18.402  1.00 10.00      A   
ATOM   2813  CB  ALA A 299      14.042  -2.382 -19.441  1.00 10.00      A   
ATOM   2814  C   ALA A 299      16.177  -1.222 -18.836  1.00 10.00      A   
ATOM   2815  O   ALA A 299      15.829  -0.144 -19.323  1.00 10.00      A   
ATOM   2816  N   THR A 300      17.445  -1.549 -18.644  1.00 10.00      A   
ATOM   2817  HN  THR A 300      17.658  -2.416 -18.237  1.00 10.00      A   
ATOM   2818  CA  THR A 300      18.536  -0.653 -19.001  1.00 10.00      A   
ATOM   2819  CB  THR A 300      19.806  -1.004 -18.202  1.00 10.00      A   
ATOM   2820  OG1 THR A 300      19.438  -1.762 -17.039  1.00 10.00      A   
ATOM   2821  HG1 THR A 300      19.971  -2.569 -17.005  1.00 10.00      A   
ATOM   2822  CG2 THR A 300      20.527   0.261 -17.763  1.00 10.00      A   
ATOM   2823  C   THR A 300      18.839  -0.700 -20.504  1.00 10.00      A   
ATOM   2824  O   THR A 300      19.826  -1.307 -20.934  1.00 10.00      A   
ATOM   2825  N   VAL A 301      17.972  -0.073 -21.296  1.00 10.00      A   
ATOM   2826  HN  VAL A 301      17.196   0.378 -20.890  1.00 10.00      A   
ATOM   2827  CA  VAL A 301      18.138  -0.029 -22.747  1.00 10.00      A   
ATOM   2828  CB  VAL A 301      16.974  -0.720 -23.485  1.00 10.00      A   
ATOM   2829  CG1 VAL A 301      17.082  -2.227 -23.336  1.00 10.00      A   
ATOM   2830  CG2 VAL A 301      15.633  -0.226 -22.965  1.00 10.00      A   
ATOM   2831  C   VAL A 301      18.276   1.413 -23.234  1.00 10.00      A   
ATOM   2832  O   VAL A 301      18.267   2.342 -22.430  1.00 10.00      A   
ATOM   2833  N   GLN A 302      18.403   1.599 -24.544  1.00 10.00      A   
ATOM   2834  HN  GLN A 302      18.388   0.823 -25.141  1.00 10.00      A   
ATOM   2835  CA  GLN A 302      18.549   2.935 -25.114  1.00 10.00      A   
ATOM   2836  CB  GLN A 302      19.560   2.939 -26.259  1.00 10.00      A   
ATOM   2837  CG  GLN A 302      20.974   2.579 -25.834  1.00 10.00      A   
ATOM   2838  CD  GLN A 302      21.574   3.592 -24.877  1.00 10.00      A   
ATOM   2839  OE1 GLN A 302      22.159   4.589 -25.297  1.00 10.00      A   
ATOM   2840  NE2 GLN A 302      21.449   3.337 -23.582  1.00 10.00      A   
ATOM   2841 HE21 GLN A 302      20.978   2.520 -23.313  1.00 10.00      A   
ATOM   2842 HE22 GLN A 302      21.839   3.976 -22.945  1.00 10.00      A   
ATOM   2843  C   GLN A 302      17.215   3.513 -25.572  1.00 10.00      A   
ATOM   2844  O   GLN A 302      16.208   2.806 -25.636  1.00 10.00      A   
ATOM   2845  N   SER A 303      17.226   4.805 -25.887  1.00 10.00      A   
ATOM   2846  HN  SER A 303      18.068   5.304 -25.805  1.00 10.00      A   
ATOM   2847  CA  SER A 303      16.031   5.516 -26.329  1.00 10.00      A   
ATOM   2848  CB  SER A 303      16.360   6.984 -26.623  1.00 10.00      A   
ATOM   2849  OG  SER A 303      15.209   7.705 -27.032  1.00 10.00      A   
ATOM   2850  HG  SER A 303      14.862   8.207 -26.279  1.00 10.00      A   
ATOM   2851  C   SER A 303      15.381   4.861 -27.542  1.00 10.00      A   
ATOM   2852  O   SER A 303      14.194   4.536 -27.506  1.00 10.00      A   
ATOM   2853  N   TYR A 304      16.162   4.652 -28.601  1.00 10.00      A   
ATOM   2854  HN  TYR A 304      17.105   4.910 -28.556  1.00 10.00      A   
ATOM   2855  CA  TYR A 304      15.653   4.054 -29.830  1.00 10.00      A   
ATOM   2856  CB  TYR A 304      16.775   3.862 -30.853  1.00 10.00      A   
ATOM   2857  CG  TYR A 304      16.277   3.594 -32.257  1.00 10.00      A   
ATOM   2858  CD1 TYR A 304      15.781   4.625 -33.044  1.00 10.00      A   
ATOM   2859  CD2 TYR A 304      16.299   2.314 -32.795  1.00 10.00      A   
ATOM   2860  CE1 TYR A 304      15.318   4.390 -34.325  1.00 10.00      A   
ATOM   2861  CE2 TYR A 304      15.841   2.069 -34.078  1.00 10.00      A   
ATOM   2862  CZ  TYR A 304      15.351   3.110 -34.837  1.00 10.00      A   
ATOM   2863  OH  TYR A 304      14.885   2.874 -36.110  1.00 10.00      A   
ATOM   2864  HH  TYR A 304      15.627   2.641 -36.683  1.00 10.00      A   
ATOM   2865  C   TYR A 304      14.944   2.732 -29.565  1.00 10.00      A   
ATOM   2866  O   TYR A 304      13.843   2.503 -30.061  1.00 10.00      A   
ATOM   2867  N   ASP A 305      15.565   1.871 -28.769  1.00 10.00      A   
ATOM   2868  HN  ASP A 305      16.442   2.114 -28.393  1.00 10.00      A   
ATOM   2869  CA  ASP A 305      14.978   0.567 -28.451  1.00 10.00      A   
ATOM   2870  CB  ASP A 305      15.967  -0.336 -27.709  1.00 10.00      A   
ATOM   2871  CG  ASP A 305      16.728  -1.252 -28.644  1.00 10.00      A   
ATOM   2872  OD1 ASP A 305      16.128  -2.222 -29.148  1.00 10.00      A   
ATOM   2873  OD2 ASP A 305      17.926  -0.995 -28.890  1.00 10.00      A   
ATOM   2874  C   ASP A 305      13.678   0.703 -27.664  1.00 10.00      A   
ATOM   2875  O   ASP A 305      12.770  -0.124 -27.795  1.00 10.00      A   
ATOM   2876  N   LEU A 306      13.602   1.743 -26.842  1.00 10.00      A   
ATOM   2877  HN  LEU A 306      14.371   2.353 -26.771  1.00 10.00      A   
ATOM   2878  CA  LEU A 306      12.413   2.003 -26.040  1.00 10.00      A   
ATOM   2879  CB  LEU A 306      12.723   3.013 -24.931  1.00 10.00      A   
ATOM   2880  CG  LEU A 306      13.423   2.467 -23.687  1.00 10.00      A   
ATOM   2881  CD1 LEU A 306      13.969   3.610 -22.848  1.00 10.00      A   
ATOM   2882  CD2 LEU A 306      12.459   1.621 -22.867  1.00 10.00      A   
ATOM   2883  C   LEU A 306      11.271   2.527 -26.906  1.00 10.00      A   
ATOM   2884  O   LEU A 306      10.149   2.019 -26.850  1.00 10.00      A   
ATOM   2885  N   VAL A 307      11.571   3.531 -27.724  1.00 10.00      A   
ATOM   2886  HN  VAL A 307      12.497   3.860 -27.749  1.00 10.00      A   
ATOM   2887  CA  VAL A 307      10.574   4.151 -28.594  1.00 10.00      A   
ATOM   2888  CB  VAL A 307      11.165   5.319 -29.418  1.00 10.00      A   
ATOM   2889  CG1 VAL A 307      10.068   6.032 -30.192  1.00 10.00      A   
ATOM   2890  CG2 VAL A 307      11.885   6.303 -28.509  1.00 10.00      A   
ATOM   2891  C   VAL A 307       9.939   3.132 -29.533  1.00 10.00      A   
ATOM   2892  O   VAL A 307       8.729   3.164 -29.762  1.00 10.00      A   
ATOM   2893  N   LYS A 308      10.756   2.216 -30.055  1.00 10.00      A   
ATOM   2894  HN  LYS A 308      11.712   2.243 -29.825  1.00 10.00      A   
ATOM   2895  CA  LYS A 308      10.270   1.183 -30.972  1.00 10.00      A   
ATOM   2896  CB  LYS A 308      11.394   0.226 -31.373  1.00 10.00      A   
ATOM   2897  CG  LYS A 308      12.403   0.811 -32.344  1.00 10.00      A   
ATOM   2898  CD  LYS A 308      13.343  -0.264 -32.864  1.00 10.00      A   
ATOM   2899  CE  LYS A 308      14.217  -0.832 -31.752  1.00 10.00      A   
ATOM   2900  NZ  LYS A 308      14.757  -2.179 -32.092  1.00 10.00      A   
ATOM   2901  HZ1 LYS A 308      15.396  -2.510 -31.341  1.00 10.00      A   
ATOM   2902  HZ2 LYS A 308      15.286  -2.139 -32.988  1.00 10.00      A   
ATOM   2903  HZ3 LYS A 308      13.979  -2.864 -32.194  1.00 10.00      A   
ATOM   2904  C   LYS A 308       9.108   0.398 -30.373  1.00 10.00      A   
ATOM   2905  O   LYS A 308       8.143   0.066 -31.066  1.00 10.00      A   
ATOM   2906  N   LEU A 309       9.204   0.111 -29.082  1.00 10.00      A   
ATOM   2907  HN  LEU A 309       9.992   0.408 -28.583  1.00 10.00      A   
ATOM   2908  CA  LEU A 309       8.165  -0.629 -28.385  1.00 10.00      A   
ATOM   2909  CB  LEU A 309       8.705  -1.218 -27.078  1.00 10.00      A   
ATOM   2910  CG  LEU A 309       9.190  -2.670 -27.135  1.00 10.00      A   
ATOM   2911  CD1 LEU A 309      10.337  -2.819 -28.119  1.00 10.00      A   
ATOM   2912  CD2 LEU A 309       9.602  -3.155 -25.751  1.00 10.00      A   
ATOM   2913  C   LEU A 309       6.970   0.270 -28.097  1.00 10.00      A   
ATOM   2914  O   LEU A 309       5.814  -0.143 -28.237  1.00 10.00      A   
ATOM   2915  N   LEU A 310       7.257   1.508 -27.723  1.00 10.00      A   
ATOM   2916  HN  LEU A 310       8.201   1.779 -27.657  1.00 10.00      A   
ATOM   2917  CA  LEU A 310       6.217   2.481 -27.404  1.00 10.00      A   
ATOM   2918  CB  LEU A 310       6.835   3.759 -26.839  1.00 10.00      A   
ATOM   2919  CG  LEU A 310       7.656   3.599 -25.558  1.00 10.00      A   
ATOM   2920  CD1 LEU A 310       8.248   4.932 -25.130  1.00 10.00      A   
ATOM   2921  CD2 LEU A 310       6.810   3.003 -24.443  1.00 10.00      A   
ATOM   2922  C   LEU A 310       5.342   2.805 -28.613  1.00 10.00      A   
ATOM   2923  O   LEU A 310       4.140   3.039 -28.473  1.00 10.00      A   
ATOM   2924  N   CYS A 311       5.942   2.815 -29.797  1.00 10.00      A   
ATOM   2925  HN  CYS A 311       6.908   2.636 -29.844  1.00 10.00      A   
ATOM   2926  CA  CYS A 311       5.215   3.104 -31.030  1.00 10.00      A   
ATOM   2927  CB  CYS A 311       6.188   3.239 -32.204  1.00 10.00      A   
ATOM   2928  SG  CYS A 311       7.221   4.721 -32.151  1.00 10.00      A   
ATOM   2929  HG  CYS A 311       6.563   5.692 -32.770  1.00 10.00      A   
ATOM   2930  C   CYS A 311       4.178   2.021 -31.337  1.00 10.00      A   
ATOM   2931  O   CYS A 311       3.280   2.216 -32.154  1.00 10.00      A   
ATOM   2932  N   GLN A 312       4.297   0.879 -30.670  1.00 10.00      A   
ATOM   2933  HN  GLN A 312       5.018   0.780 -30.014  1.00 10.00      A   
ATOM   2934  CA  GLN A 312       3.376  -0.227 -30.883  1.00 10.00      A   
ATOM   2935  CB  GLN A 312       4.142  -1.542 -31.027  1.00 10.00      A   
ATOM   2936  CG  GLN A 312       5.212  -1.512 -32.105  1.00 10.00      A   
ATOM   2937  CD  GLN A 312       4.972  -2.525 -33.208  1.00 10.00      A   
ATOM   2938  OE1 GLN A 312       5.912  -3.041 -33.805  1.00 10.00      A   
ATOM   2939  NE2 GLN A 312       3.717  -2.811 -33.495  1.00 10.00      A   
ATOM   2940 HE21 GLN A 312       3.013  -2.364 -32.986  1.00 10.00      A   
ATOM   2941 HE22 GLN A 312       3.540  -3.457 -34.212  1.00 10.00      A   
ATOM   2942  C   GLN A 312       2.352  -0.327 -29.756  1.00 10.00      A   
ATOM   2943  O   GLN A 312       1.545  -1.258 -29.725  1.00 10.00      A   
ATOM   2944  N   CYS A 313       2.380   0.646 -28.847  1.00 10.00      A   
ATOM   2945  HN  CYS A 313       3.036   1.369 -28.941  1.00 10.00      A   
ATOM   2946  CA  CYS A 313       1.457   0.675 -27.717  1.00 10.00      A   
ATOM   2947  CB  CYS A 313       2.229   0.749 -26.396  1.00 10.00      A   
ATOM   2948  SG  CYS A 313       3.536  -0.488 -26.213  1.00 10.00      A   
ATOM   2949  HG  CYS A 313       4.398  -0.326 -27.212  1.00 10.00      A   
ATOM   2950  C   CYS A 313       0.498   1.864 -27.839  1.00 10.00      A   
ATOM   2951  O   CYS A 313       0.806   2.974 -27.398  1.00 10.00      A   
ATOM   2952  N   PRO A 314      -0.675   1.650 -28.455  1.00 10.00      A   
ATOM   2953  CA  PRO A 314      -1.664   2.706 -28.649  1.00 10.00      A   
ATOM   2954  CB  PRO A 314      -2.428   2.208 -29.877  1.00 10.00      A   
ATOM   2955  CG  PRO A 314      -2.390   0.719 -29.765  1.00 10.00      A   
ATOM   2956  CD  PRO A 314      -1.121   0.367 -29.027  1.00 10.00      A   
ATOM   2957  C   PRO A 314      -2.616   2.865 -27.461  1.00 10.00      A   
ATOM   2958  O   PRO A 314      -3.274   3.900 -27.323  1.00 10.00      A   
ATOM   2959  N   LYS A 315      -2.679   1.851 -26.600  1.00 10.00      A   
ATOM   2960  HN  LYS A 315      -2.109   1.065 -26.738  1.00 10.00      A   
ATOM   2961  CA  LYS A 315      -3.569   1.886 -25.447  1.00 10.00      A   
ATOM   2962  CB  LYS A 315      -4.515   0.682 -25.453  1.00 10.00      A   
ATOM   2963  CG  LYS A 315      -5.711   0.851 -26.374  1.00 10.00      A   
ATOM   2964  CD  LYS A 315      -6.638  -0.355 -26.320  1.00 10.00      A   
ATOM   2965  CE  LYS A 315      -8.007  -0.021 -26.891  1.00 10.00      A   
ATOM   2966  NZ  LYS A 315      -7.914   0.481 -28.287  1.00 10.00      A   
ATOM   2967  HZ1 LYS A 315      -7.570  -0.273 -28.918  1.00 10.00      A   
ATOM   2968  HZ2 LYS A 315      -7.256   1.284 -28.338  1.00 10.00      A   
ATOM   2969  HZ3 LYS A 315      -8.845   0.794 -28.619  1.00 10.00      A   
ATOM   2970  C   LYS A 315      -2.796   1.956 -24.137  1.00 10.00      A   
ATOM   2971  O   LYS A 315      -3.309   1.585 -23.087  1.00 10.00      A   
ATOM   2972  N   LEU A 316      -1.566   2.443 -24.202  1.00 10.00      A   
ATOM   2973  HN  LEU A 316      -1.210   2.728 -25.068  1.00 10.00      A   
ATOM   2974  CA  LEU A 316      -0.735   2.566 -23.013  1.00 10.00      A   
ATOM   2975  CB  LEU A 316       0.729   2.756 -23.408  1.00 10.00      A   
ATOM   2976  CG  LEU A 316       1.781   2.323 -22.385  1.00 10.00      A   
ATOM   2977  CD1 LEU A 316       1.571   0.871 -21.980  1.00 10.00      A   
ATOM   2978  CD2 LEU A 316       3.172   2.510 -22.964  1.00 10.00      A   
ATOM   2979  C   LEU A 316      -1.211   3.735 -22.152  1.00 10.00      A   
ATOM   2980  O   LEU A 316      -1.033   4.905 -22.512  1.00 10.00      A   
ATOM   2981  N   GLN A 317      -1.820   3.403 -21.022  1.00 10.00      A   
ATOM   2982  HN  GLN A 317      -1.920   2.453 -20.801  1.00 10.00      A   
ATOM   2983  CA  GLN A 317      -2.347   4.399 -20.103  1.00 10.00      A   
ATOM   2984  CB  GLN A 317      -3.705   3.954 -19.562  1.00 10.00      A   
ATOM   2985  CG  GLN A 317      -4.717   3.615 -20.644  1.00 10.00      A   
ATOM   2986  CD  GLN A 317      -6.072   3.234 -20.083  1.00 10.00      A   
ATOM   2987  OE1 GLN A 317      -6.181   2.707 -18.974  1.00 10.00      A   
ATOM   2988  NE2 GLN A 317      -7.115   3.495 -20.850  1.00 10.00      A   
ATOM   2989 HE21 GLN A 317      -6.949   3.917 -21.730  1.00 10.00      A   
ATOM   2990 HE22 GLN A 317      -8.006   3.258 -20.521  1.00 10.00      A   
ATOM   2991  C   GLN A 317      -1.387   4.675 -18.952  1.00 10.00      A   
ATOM   2992  O   GLN A 317      -1.363   5.778 -18.410  1.00 10.00      A   
ATOM   2993  N   ARG A 318      -0.604   3.679 -18.572  1.00 10.00      A   
ATOM   2994  HN  ARG A 318      -0.661   2.814 -19.037  1.00 10.00      A   
ATOM   2995  CA  ARG A 318       0.350   3.841 -17.484  1.00 10.00      A   
ATOM   2996  CB  ARG A 318      -0.092   3.061 -16.242  1.00 10.00      A   
ATOM   2997  CG  ARG A 318       0.680   3.430 -14.983  1.00 10.00      A   
ATOM   2998  CD  ARG A 318       0.524   2.378 -13.897  1.00 10.00      A   
ATOM   2999  NE  ARG A 318      -0.865   2.235 -13.461  1.00 10.00      A   
ATOM   3000  HE  ARG A 318      -1.457   1.678 -14.014  1.00 10.00      A   
ATOM   3001  CZ  ARG A 318      -1.360   2.810 -12.370  1.00 10.00      A   
ATOM   3002  NH1 ARG A 318      -0.582   3.568 -11.608  1.00 10.00      A   
ATOM   3003 HH11 ARG A 318      -0.966   4.022 -10.753  1.00 10.00      A   
ATOM   3004 HH12 ARG A 318       0.420   3.725 -11.867  1.00 10.00      A   
ATOM   3005  NH2 ARG A 318      -2.634   2.640 -12.039  1.00 10.00      A   
ATOM   3006 HH21 ARG A 318      -3.259   2.053 -12.636  1.00 10.00      A   
ATOM   3007 HH22 ARG A 318      -3.019   3.094 -11.180  1.00 10.00      A   
ATOM   3008  C   ARG A 318       1.727   3.374 -17.933  1.00 10.00      A   
ATOM   3009  O   ARG A 318       1.903   2.209 -18.302  1.00 10.00      A   
ATOM   3010  N   LEU A 319       2.698   4.274 -17.902  1.00 10.00      A   
ATOM   3011  HN  LEU A 319       2.507   5.183 -17.580  1.00 10.00      A   
ATOM   3012  CA  LEU A 319       4.047   3.939 -18.324  1.00 10.00      A   
ATOM   3013  CB  LEU A 319       4.376   4.575 -19.678  1.00 10.00      A   
ATOM   3014  CG  LEU A 319       5.775   4.284 -20.229  1.00 10.00      A   
ATOM   3015  CD1 LEU A 319       5.930   2.808 -20.567  1.00 10.00      A   
ATOM   3016  CD2 LEU A 319       6.068   5.153 -21.439  1.00 10.00      A   
ATOM   3017  C   LEU A 319       5.095   4.335 -17.289  1.00 10.00      A   
ATOM   3018  O   LEU A 319       5.129   5.473 -16.811  1.00 10.00      A   
ATOM   3019  N   TRP A 320       5.930   3.367 -16.939  1.00 10.00      A   
ATOM   3020  HN  TRP A 320       5.806   2.475 -17.331  1.00 10.00      A   
ATOM   3021  CA  TRP A 320       7.020   3.569 -15.994  1.00 10.00      A   
ATOM   3022  CB  TRP A 320       6.886   2.600 -14.812  1.00 10.00      A   
ATOM   3023  CG  TRP A 320       5.815   2.948 -13.817  1.00 10.00      A   
ATOM   3024  CD1 TRP A 320       4.653   3.628 -14.049  1.00 10.00      A   
ATOM   3025  CD2 TRP A 320       5.811   2.620 -12.420  1.00 10.00      A   
ATOM   3026  NE1 TRP A 320       3.930   3.745 -12.884  1.00 10.00      A   
ATOM   3027  HE1 TRP A 320       3.055   4.199 -12.792  1.00 10.00      A   
ATOM   3028  CE2 TRP A 320       4.621   3.132 -11.871  1.00 10.00      A   
ATOM   3029  CE3 TRP A 320       6.702   1.939 -11.581  1.00 10.00      A   
ATOM   3030  CZ2 TRP A 320       4.297   2.986 -10.524  1.00 10.00      A   
ATOM   3031  CZ3 TRP A 320       6.381   1.797 -10.245  1.00 10.00      A   
ATOM   3032  CH2 TRP A 320       5.187   2.317  -9.727  1.00 10.00      A   
ATOM   3033  C   TRP A 320       8.328   3.293 -16.725  1.00 10.00      A   
ATOM   3034  O   TRP A 320       8.662   2.140 -16.979  1.00 10.00      A   
ATOM   3035  N   VAL A 321       9.068   4.337 -17.062  1.00 10.00      A   
ATOM   3036  HN  VAL A 321       8.789   5.239 -16.782  1.00 10.00      A   
ATOM   3037  CA  VAL A 321      10.317   4.166 -17.797  1.00 10.00      A   
ATOM   3038  CB  VAL A 321      10.207   4.670 -19.256  1.00 10.00      A   
ATOM   3039  CG1 VAL A 321       9.520   3.638 -20.136  1.00 10.00      A   
ATOM   3040  CG2 VAL A 321       9.481   6.006 -19.323  1.00 10.00      A   
ATOM   3041  C   VAL A 321      11.492   4.858 -17.122  1.00 10.00      A   
ATOM   3042  O   VAL A 321      11.340   5.522 -16.095  1.00 10.00      A   
ATOM   3043  N   LEU A 322      12.665   4.686 -17.716  1.00 10.00      A   
ATOM   3044  HN  LEU A 322      12.710   4.136 -18.526  1.00 10.00      A   
ATOM   3045  CA  LEU A 322      13.886   5.285 -17.206  1.00 10.00      A   
ATOM   3046  CB  LEU A 322      15.051   4.290 -17.293  1.00 10.00      A   
ATOM   3047  CG  LEU A 322      15.047   3.144 -16.276  1.00 10.00      A   
ATOM   3048  CD1 LEU A 322      16.139   2.134 -16.599  1.00 10.00      A   
ATOM   3049  CD2 LEU A 322      15.221   3.681 -14.864  1.00 10.00      A   
ATOM   3050  C   LEU A 322      14.230   6.554 -17.976  1.00 10.00      A   
ATOM   3051  O   LEU A 322      13.595   6.877 -18.980  1.00 10.00      A   
ATOM   3052  N   ASP A 323      15.251   7.254 -17.510  1.00 10.00      A   
ATOM   3053  HN  ASP A 323      15.722   6.927 -16.711  1.00 10.00      A   
ATOM   3054  CA  ASP A 323      15.702   8.497 -18.136  1.00 10.00      A   
ATOM   3055  CB  ASP A 323      16.677   9.265 -17.230  1.00 10.00      A   
ATOM   3056  CG  ASP A 323      17.916   8.476 -16.825  1.00 10.00      A   
ATOM   3057  OD1 ASP A 323      17.916   7.232 -16.943  1.00 10.00      A   
ATOM   3058  OD2 ASP A 323      18.885   9.097 -16.346  1.00 10.00      A   
ATOM   3059  C   ASP A 323      16.305   8.262 -19.519  1.00 10.00      A   
ATOM   3060  O   ASP A 323      16.473   9.200 -20.302  1.00 10.00      A   
ATOM   3061  N   TYR A 324      16.600   7.004 -19.826  1.00 10.00      A   
ATOM   3062  HN  TYR A 324      16.440   6.304 -19.159  1.00 10.00      A   
ATOM   3063  CA  TYR A 324      17.175   6.634 -21.117  1.00 10.00      A   
ATOM   3064  CB  TYR A 324      17.496   5.142 -21.149  1.00 10.00      A   
ATOM   3065  CG  TYR A 324      18.726   4.758 -20.365  1.00 10.00      A   
ATOM   3066  CD1 TYR A 324      18.624   4.003 -19.206  1.00 10.00      A   
ATOM   3067  CD2 TYR A 324      19.990   5.144 -20.788  1.00 10.00      A   
ATOM   3068  CE1 TYR A 324      19.746   3.642 -18.490  1.00 10.00      A   
ATOM   3069  CE2 TYR A 324      21.118   4.788 -20.076  1.00 10.00      A   
ATOM   3070  CZ  TYR A 324      20.991   4.037 -18.928  1.00 10.00      A   
ATOM   3071  OH  TYR A 324      22.112   3.676 -18.217  1.00 10.00      A   
ATOM   3072  HH  TYR A 324      21.850   3.116 -17.472  1.00 10.00      A   
ATOM   3073  C   TYR A 324      16.246   6.981 -22.277  1.00 10.00      A   
ATOM   3074  O   TYR A 324      16.682   7.040 -23.426  1.00 10.00      A   
ATOM   3075  N   ILE A 325      14.973   7.210 -21.966  1.00 10.00      A   
ATOM   3076  HN  ILE A 325      14.697   7.152 -21.025  1.00 10.00      A   
ATOM   3077  CA  ILE A 325      13.973   7.543 -22.978  1.00 10.00      A   
ATOM   3078  CB  ILE A 325      12.549   7.622 -22.373  1.00 10.00      A   
ATOM   3079  CG1 ILE A 325      11.491   7.716 -23.474  1.00 10.00      A   
ATOM   3080  CG2 ILE A 325      12.419   8.779 -21.393  1.00 10.00      A   
ATOM   3081  CD1 ILE A 325      11.464   6.514 -24.395  1.00 10.00      A   
ATOM   3082  C   ILE A 325      14.314   8.841 -23.715  1.00 10.00      A   
ATOM   3083  O   ILE A 325      14.038   8.973 -24.911  1.00 10.00      A   
ATOM   3084  N   GLU A 326      14.934   9.779 -22.999  1.00 10.00      A   
ATOM   3085  HN  GLU A 326      15.146   9.591 -22.059  1.00 10.00      A   
ATOM   3086  CA  GLU A 326      15.324  11.073 -23.559  1.00 10.00      A   
ATOM   3087  CB  GLU A 326      16.327  10.910 -24.706  1.00 10.00      A   
ATOM   3088  CG  GLU A 326      17.633  10.241 -24.310  1.00 10.00      A   
ATOM   3089  CD  GLU A 326      18.756  10.536 -25.285  1.00 10.00      A   
ATOM   3090  OE1 GLU A 326      18.493  10.614 -26.503  1.00 10.00      A   
ATOM   3091  OE2 GLU A 326      19.908  10.704 -24.832  1.00 10.00      A   
ATOM   3092  C   GLU A 326      14.120  11.902 -24.010  1.00 10.00      A   
ATOM   3093  O   GLU A 326      12.973  11.449 -23.956  1.00 10.00      A   
ATOM   3094  N   ASP A 327      14.387  13.122 -24.455  1.00 10.00      A   
ATOM   3095  HN  ASP A 327      15.324  13.432 -24.473  1.00 10.00      A   
ATOM   3096  CA  ASP A 327      13.329  14.021 -24.914  1.00 10.00      A   
ATOM   3097  CB  ASP A 327      13.864  15.439 -25.142  1.00 10.00      A   
ATOM   3098  CG  ASP A 327      14.240  16.163 -23.863  1.00 10.00      A   
ATOM   3099  OD1 ASP A 327      13.425  16.188 -22.921  1.00 10.00      A   
ATOM   3100  OD2 ASP A 327      15.352  16.732 -23.804  1.00 10.00      A   
ATOM   3101  C   ASP A 327      12.703  13.504 -26.203  1.00 10.00      A   
ATOM   3102  O   ASP A 327      11.500  13.665 -26.438  1.00 10.00      A   
ATOM   3103  N   ALA A 328      13.534  12.881 -27.034  1.00 10.00      A   
ATOM   3104  HN  ALA A 328      14.480  12.795 -26.782  1.00 10.00      A   
ATOM   3105  CA  ALA A 328      13.089  12.330 -28.311  1.00 10.00      A   
ATOM   3106  CB  ALA A 328      14.275  11.773 -29.085  1.00 10.00      A   
ATOM   3107  C   ALA A 328      12.041  11.242 -28.110  1.00 10.00      A   
ATOM   3108  O   ALA A 328      11.032  11.199 -28.818  1.00 10.00      A   
ATOM   3109  N   GLY A 329      12.277  10.374 -27.137  1.00 10.00      A   
ATOM   3110  HN  GLY A 329      13.091  10.465 -26.596  1.00 10.00      A   
ATOM   3111  CA  GLY A 329      11.350   9.298 -26.866  1.00 10.00      A   
ATOM   3112  C   GLY A 329      10.014   9.796 -26.361  1.00 10.00      A   
ATOM   3113  O   GLY A 329       8.966   9.332 -26.807  1.00 10.00      A   
ATOM   3114  N   LEU A 330      10.052  10.756 -25.447  1.00 10.00      A   
ATOM   3115  HN  LEU A 330      10.923  11.093 -25.145  1.00 10.00      A   
ATOM   3116  CA  LEU A 330       8.837  11.314 -24.871  1.00 10.00      A   
ATOM   3117  CB  LEU A 330       9.170  12.243 -23.703  1.00 10.00      A   
ATOM   3118  CG  LEU A 330       9.724  11.569 -22.442  1.00 10.00      A   
ATOM   3119  CD1 LEU A 330       9.894  12.584 -21.324  1.00 10.00      A   
ATOM   3120  CD2 LEU A 330       8.821  10.428 -21.995  1.00 10.00      A   
ATOM   3121  C   LEU A 330       7.975  12.025 -25.915  1.00 10.00      A   
ATOM   3122  O   LEU A 330       6.745  11.980 -25.845  1.00 10.00      A   
ATOM   3123  N   GLU A 331       8.618  12.664 -26.886  1.00 10.00      A   
ATOM   3124  HN  GLU A 331       9.600  12.655 -26.893  1.00 10.00      A   
ATOM   3125  CA  GLU A 331       7.898  13.375 -27.941  1.00 10.00      A   
ATOM   3126  CB  GLU A 331       8.867  14.171 -28.820  1.00 10.00      A   
ATOM   3127  CG  GLU A 331       8.202  15.260 -29.651  1.00 10.00      A   
ATOM   3128  CD  GLU A 331       9.203  16.166 -30.334  1.00 10.00      A   
ATOM   3129  OE1 GLU A 331      10.399  16.115 -29.976  1.00 10.00      A   
ATOM   3130  OE2 GLU A 331       8.803  16.938 -31.231  1.00 10.00      A   
ATOM   3131  C   GLU A 331       7.084  12.400 -28.788  1.00 10.00      A   
ATOM   3132  O   GLU A 331       5.914  12.646 -29.089  1.00 10.00      A   
ATOM   3133  N   VAL A 332       7.707  11.287 -29.157  1.00 10.00      A   
ATOM   3134  HN  VAL A 332       8.640  11.152 -28.889  1.00 10.00      A   
ATOM   3135  CA  VAL A 332       7.040  10.264 -29.957  1.00 10.00      A   
ATOM   3136  CB  VAL A 332       8.041   9.224 -30.506  1.00 10.00      A   
ATOM   3137  CG1 VAL A 332       7.337   8.229 -31.415  1.00 10.00      A   
ATOM   3138  CG2 VAL A 332       9.173   9.913 -31.250  1.00 10.00      A   
ATOM   3139  C   VAL A 332       5.974   9.559 -29.118  1.00 10.00      A   
ATOM   3140  O   VAL A 332       4.912   9.190 -29.621  1.00 10.00      A   
ATOM   3141  N   LEU A 333       6.263   9.398 -27.830  1.00 10.00      A   
ATOM   3142  HN  LEU A 333       7.131   9.716 -27.494  1.00 10.00      A   
ATOM   3143  CA  LEU A 333       5.342   8.754 -26.898  1.00 10.00      A   
ATOM   3144  CB  LEU A 333       5.940   8.758 -25.487  1.00 10.00      A   
ATOM   3145  CG  LEU A 333       5.079   8.136 -24.387  1.00 10.00      A   
ATOM   3146  CD1 LEU A 333       5.032   6.626 -24.538  1.00 10.00      A   
ATOM   3147  CD2 LEU A 333       5.591   8.531 -23.012  1.00 10.00      A   
ATOM   3148  C   LEU A 333       4.000   9.476 -26.886  1.00 10.00      A   
ATOM   3149  O   LEU A 333       2.942   8.853 -26.995  1.00 10.00      A   
ATOM   3150  N   ALA A 334       4.057  10.798 -26.790  1.00 10.00      A   
ATOM   3151  HN  ALA A 334       4.935  11.233 -26.722  1.00 10.00      A   
ATOM   3152  CA  ALA A 334       2.853  11.623 -26.762  1.00 10.00      A   
ATOM   3153  CB  ALA A 334       3.198  13.037 -26.330  1.00 10.00      A   
ATOM   3154  C   ALA A 334       2.142  11.640 -28.115  1.00 10.00      A   
ATOM   3155  O   ALA A 334       1.029  12.154 -28.238  1.00 10.00      A   
ATOM   3156  N   SER A 335       2.781  11.076 -29.126  1.00 10.00      A   
ATOM   3157  HN  SER A 335       3.661  10.677 -28.970  1.00 10.00      A   
ATOM   3158  CA  SER A 335       2.207  11.031 -30.458  1.00 10.00      A   
ATOM   3159  CB  SER A 335       3.293  11.283 -31.510  1.00 10.00      A   
ATOM   3160  OG  SER A 335       4.007  12.477 -31.223  1.00 10.00      A   
ATOM   3161  HG  SER A 335       4.426  12.403 -30.355  1.00 10.00      A   
ATOM   3162  C   SER A 335       1.505   9.695 -30.708  1.00 10.00      A   
ATOM   3163  O   SER A 335       0.680   9.577 -31.615  1.00 10.00      A   
ATOM   3164  N   THR A 336       1.826   8.695 -29.889  1.00 10.00      A   
ATOM   3165  HN  THR A 336       2.485   8.849 -29.178  1.00 10.00      A   
ATOM   3166  CA  THR A 336       1.230   7.371 -30.031  1.00 10.00      A   
ATOM   3167  CB  THR A 336       2.315   6.284 -30.113  1.00 10.00      A   
ATOM   3168  OG1 THR A 336       3.498   6.836 -30.707  1.00 10.00      A   
ATOM   3169  HG1 THR A 336       4.065   7.191 -30.011  1.00 10.00      A   
ATOM   3170  CG2 THR A 336       1.835   5.104 -30.943  1.00 10.00      A   
ATOM   3171  C   THR A 336       0.285   7.051 -28.873  1.00 10.00      A   
ATOM   3172  O   THR A 336      -0.832   6.572 -29.085  1.00 10.00      A   
ATOM   3173  N   CYS A 337       0.723   7.326 -27.650  1.00 10.00      A   
ATOM   3174  HN  CYS A 337       1.616   7.728 -27.534  1.00 10.00      A   
ATOM   3175  CA  CYS A 337      -0.088   7.053 -26.474  1.00 10.00      A   
ATOM   3176  CB  CYS A 337       0.789   6.609 -25.306  1.00 10.00      A   
ATOM   3177  SG  CYS A 337       1.931   5.270 -25.716  1.00 10.00      A   
ATOM   3178  HG  CYS A 337       1.305   4.431 -26.533  1.00 10.00      A   
ATOM   3179  C   CYS A 337      -0.921   8.264 -26.082  1.00 10.00      A   
ATOM   3180  O   CYS A 337      -0.538   9.041 -25.208  1.00 10.00      A   
ATOM   3181  N   LYS A 338      -2.062   8.422 -26.738  1.00 10.00      A   
ATOM   3182  HN  LYS A 338      -2.309   7.773 -27.433  1.00 10.00      A   
ATOM   3183  CA  LYS A 338      -2.957   9.537 -26.458  1.00 10.00      A   
ATOM   3184  CB  LYS A 338      -3.795   9.871 -27.695  1.00 10.00      A   
ATOM   3185  CG  LYS A 338      -2.982  10.259 -28.921  1.00 10.00      A   
ATOM   3186  CD  LYS A 338      -2.288  11.599 -28.733  1.00 10.00      A   
ATOM   3187  CE  LYS A 338      -1.659  12.088 -30.032  1.00 10.00      A   
ATOM   3188  NZ  LYS A 338      -0.891  13.348 -29.837  1.00 10.00      A   
ATOM   3189  HZ1 LYS A 338      -0.509  13.684 -30.746  1.00 10.00      A   
ATOM   3190  HZ2 LYS A 338      -0.096  13.187 -29.182  1.00 10.00      A   
ATOM   3191  HZ3 LYS A 338      -1.510  14.082 -29.442  1.00 10.00      A   
ATOM   3192  C   LYS A 338      -3.877   9.205 -25.292  1.00 10.00      A   
ATOM   3193  O   LYS A 338      -4.718  10.014 -24.899  1.00 10.00      A   
ATOM   3194  N   ASP A 339      -3.696   8.017 -24.732  1.00 10.00      A   
ATOM   3195  HN  ASP A 339      -2.985   7.435 -25.069  1.00 10.00      A   
ATOM   3196  CA  ASP A 339      -4.519   7.557 -23.622  1.00 10.00      A   
ATOM   3197  CB  ASP A 339      -5.079   6.166 -23.942  1.00 10.00      A   
ATOM   3198  CG  ASP A 339      -6.445   5.923 -23.338  1.00 10.00      A   
ATOM   3199  OD1 ASP A 339      -7.135   6.905 -23.012  1.00 10.00      A   
ATOM   3200  OD2 ASP A 339      -6.845   4.747 -23.205  1.00 10.00      A   
ATOM   3201  C   ASP A 339      -3.709   7.514 -22.330  1.00 10.00      A   
ATOM   3202  O   ASP A 339      -4.185   7.031 -21.304  1.00 10.00      A   
ATOM   3203  N   LEU A 340      -2.495   8.048 -22.387  1.00 10.00      A   
ATOM   3204  HN  LEU A 340      -2.197   8.458 -23.224  1.00 10.00      A   
ATOM   3205  CA  LEU A 340      -1.598   8.063 -21.232  1.00 10.00      A   
ATOM   3206  CB  LEU A 340      -0.219   8.599 -21.630  1.00 10.00      A   
ATOM   3207  CG  LEU A 340       0.865   8.579 -20.548  1.00 10.00      A   
ATOM   3208  CD1 LEU A 340       1.122   7.164 -20.058  1.00 10.00      A   
ATOM   3209  CD2 LEU A 340       2.150   9.202 -21.070  1.00 10.00      A   
ATOM   3210  C   LEU A 340      -2.177   8.877 -20.080  1.00 10.00      A   
ATOM   3211  O   LEU A 340      -2.514  10.046 -20.242  1.00 10.00      A   
ATOM   3212  N   ARG A 341      -2.286   8.239 -18.923  1.00 10.00      A   
ATOM   3213  HN  ARG A 341      -1.989   7.303 -18.870  1.00 10.00      A   
ATOM   3214  CA  ARG A 341      -2.827   8.876 -17.728  1.00 10.00      A   
ATOM   3215  CB  ARG A 341      -3.904   7.987 -17.098  1.00 10.00      A   
ATOM   3216  CG  ARG A 341      -4.897   7.395 -18.089  1.00 10.00      A   
ATOM   3217  CD  ARG A 341      -5.935   8.417 -18.525  1.00 10.00      A   
ATOM   3218  NE  ARG A 341      -6.662   7.988 -19.722  1.00 10.00      A   
ATOM   3219  HE  ARG A 341      -6.126   7.602 -20.453  1.00 10.00      A   
ATOM   3220  CZ  ARG A 341      -7.985   8.078 -19.870  1.00 10.00      A   
ATOM   3221  NH1 ARG A 341      -8.732   8.573 -18.894  1.00 10.00      A   
ATOM   3222 HH11 ARG A 341      -9.767   8.645 -19.010  1.00 10.00      A   
ATOM   3223 HH12 ARG A 341      -8.290   8.887 -18.002  1.00 10.00      A   
ATOM   3224  NH2 ARG A 341      -8.559   7.681 -21.004  1.00 10.00      A   
ATOM   3225 HH21 ARG A 341      -7.971   7.296 -21.793  1.00 10.00      A   
ATOM   3226 HH22 ARG A 341      -9.593   7.747 -21.124  1.00 10.00      A   
ATOM   3227  C   ARG A 341      -1.725   9.127 -16.701  1.00 10.00      A   
ATOM   3228  O   ARG A 341      -1.619  10.220 -16.139  1.00 10.00      A   
ATOM   3229  N   GLU A 342      -0.912   8.106 -16.456  1.00 10.00      A   
ATOM   3230  HN  GLU A 342      -1.043   7.262 -16.941  1.00 10.00      A   
ATOM   3231  CA  GLU A 342       0.175   8.207 -15.490  1.00 10.00      A   
ATOM   3232  CB  GLU A 342      -0.058   7.261 -14.304  1.00 10.00      A   
ATOM   3233  CG  GLU A 342       0.979   7.398 -13.202  1.00 10.00      A   
ATOM   3234  CD  GLU A 342       0.962   6.249 -12.216  1.00 10.00      A   
ATOM   3235  OE1 GLU A 342       0.219   6.326 -11.219  1.00 10.00      A   
ATOM   3236  OE2 GLU A 342       1.720   5.274 -12.416  1.00 10.00      A   
ATOM   3237  C   GLU A 342       1.523   7.907 -16.140  1.00 10.00      A   
ATOM   3238  O   GLU A 342       1.700   6.867 -16.780  1.00 10.00      A   
ATOM   3239  N   LEU A 343       2.473   8.813 -15.962  1.00 10.00      A   
ATOM   3240  HN  LEU A 343       2.273   9.621 -15.434  1.00 10.00      A   
ATOM   3241  CA  LEU A 343       3.805   8.644 -16.524  1.00 10.00      A   
ATOM   3242  CB  LEU A 343       4.023   9.617 -17.687  1.00 10.00      A   
ATOM   3243  CG  LEU A 343       5.410   9.594 -18.346  1.00 10.00      A   
ATOM   3244  CD1 LEU A 343       5.673   8.255 -19.018  1.00 10.00      A   
ATOM   3245  CD2 LEU A 343       5.557  10.736 -19.339  1.00 10.00      A   
ATOM   3246  C   LEU A 343       4.871   8.862 -15.457  1.00 10.00      A   
ATOM   3247  O   LEU A 343       5.018   9.966 -14.928  1.00 10.00      A   
ATOM   3248  N   ARG A 344       5.612   7.812 -15.142  1.00 10.00      A   
ATOM   3249  HN  ARG A 344       5.456   6.956 -15.606  1.00 10.00      A   
ATOM   3250  CA  ARG A 344       6.665   7.899 -14.142  1.00 10.00      A   
ATOM   3251  CB  ARG A 344       6.386   6.971 -12.952  1.00 10.00      A   
ATOM   3252  CG  ARG A 344       5.066   7.251 -12.245  1.00 10.00      A   
ATOM   3253  CD  ARG A 344       4.957   6.512 -10.918  1.00 10.00      A   
ATOM   3254  NE  ARG A 344       3.561   6.349 -10.512  1.00 10.00      A   
ATOM   3255  HE  ARG A 344       2.906   6.172 -11.234  1.00 10.00      A   
ATOM   3256  CZ  ARG A 344       3.114   6.412  -9.255  1.00 10.00      A   
ATOM   3257  NH1 ARG A 344       3.948   6.619  -8.242  1.00 10.00      A   
ATOM   3258 HH11 ARG A 344       4.966   6.740  -8.415  1.00 10.00      A   
ATOM   3259 HH12 ARG A 344       3.576   6.666  -7.263  1.00 10.00      A   
ATOM   3260  NH2 ARG A 344       1.818   6.286  -9.016  1.00 10.00      A   
ATOM   3261 HH21 ARG A 344       1.143   6.147  -9.809  1.00 10.00      A   
ATOM   3262 HH22 ARG A 344       1.456   6.331  -8.033  1.00 10.00      A   
ATOM   3263  C   ARG A 344       8.020   7.586 -14.761  1.00 10.00      A   
ATOM   3264  O   ARG A 344       8.244   6.483 -15.255  1.00 10.00      A   
ATOM   3265  N   VAL A 345       8.908   8.568 -14.749  1.00 10.00      A   
ATOM   3266  HN  VAL A 345       8.660   9.429 -14.346  1.00 10.00      A   
ATOM   3267  CA  VAL A 345      10.242   8.408 -15.309  1.00 10.00      A   
ATOM   3268  CB  VAL A 345      10.549   9.479 -16.380  1.00 10.00      A   
ATOM   3269  CG1 VAL A 345      11.925   9.254 -16.987  1.00 10.00      A   
ATOM   3270  CG2 VAL A 345       9.481   9.485 -17.464  1.00 10.00      A   
ATOM   3271  C   VAL A 345      11.301   8.478 -14.212  1.00 10.00      A   
ATOM   3272  O   VAL A 345      11.456   9.504 -13.542  1.00 10.00      A   
ATOM   3273  N   PHE A 346      12.024   7.382 -14.036  1.00 10.00      A   
ATOM   3274  HN  PHE A 346      11.859   6.602 -14.616  1.00 10.00      A   
ATOM   3275  CA  PHE A 346      13.069   7.300 -13.027  1.00 10.00      A   
ATOM   3276  CB  PHE A 346      12.979   5.962 -12.286  1.00 10.00      A   
ATOM   3277  CG  PHE A 346      11.684   5.741 -11.552  1.00 10.00      A   
ATOM   3278  CD1 PHE A 346      10.666   4.992 -12.118  1.00 10.00      A   
ATOM   3279  CD2 PHE A 346      11.490   6.279 -10.292  1.00 10.00      A   
ATOM   3280  CE1 PHE A 346       9.480   4.783 -11.441  1.00 10.00      A   
ATOM   3281  CE2 PHE A 346      10.306   6.075  -9.611  1.00 10.00      A   
ATOM   3282  CZ  PHE A 346       9.299   5.326 -10.185  1.00 10.00      A   
ATOM   3283  C   PHE A 346      14.443   7.430 -13.681  1.00 10.00      A   
ATOM   3284  O   PHE A 346      14.647   6.962 -14.796  1.00 10.00      A   
ATOM   3285  N   PRO A 347      15.408   8.064 -13.000  1.00 10.00      A   
ATOM   3286  CA  PRO A 347      16.757   8.241 -13.532  1.00 10.00      A   
ATOM   3287  CB  PRO A 347      17.258   9.456 -12.754  1.00 10.00      A   
ATOM   3288  CG  PRO A 347      16.571   9.370 -11.431  1.00 10.00      A   
ATOM   3289  CD  PRO A 347      15.264   8.654 -11.659  1.00 10.00      A   
ATOM   3290  C   PRO A 347      17.645   7.028 -13.246  1.00 10.00      A   
ATOM   3291  O   PRO A 347      17.642   6.491 -12.135  1.00 10.00      A   
ATOM   3292  N   SER A 348      18.389   6.591 -14.250  1.00 10.00      A   
ATOM   3293  HN  SER A 348      18.327   7.039 -15.125  1.00 10.00      A   
ATOM   3294  CA  SER A 348      19.285   5.456 -14.101  1.00 10.00      A   
ATOM   3295  CB  SER A 348      19.831   5.042 -15.467  1.00 10.00      A   
ATOM   3296  OG  SER A 348      20.216   6.181 -16.228  1.00 10.00      A   
ATOM   3297  HG  SER A 348      19.421   6.615 -16.590  1.00 10.00      A   
ATOM   3298  C   SER A 348      20.430   5.805 -13.154  1.00 10.00      A   
ATOM   3299  O   SER A 348      20.668   5.118 -12.160  1.00 10.00      A   
ATOM   3300  N   GLU A 349      21.130   6.882 -13.473  1.00 10.00      A   
ATOM   3301  HN  GLU A 349      20.900   7.369 -14.291  1.00 10.00      A   
ATOM   3302  CA  GLU A 349      22.235   7.351 -12.652  1.00 10.00      A   
ATOM   3303  CB  GLU A 349      23.530   7.430 -13.464  1.00 10.00      A   
ATOM   3304  CG  GLU A 349      23.947   6.117 -14.104  1.00 10.00      A   
ATOM   3305  CD  GLU A 349      24.094   4.991 -13.101  1.00 10.00      A   
ATOM   3306  OE1 GLU A 349      24.757   5.196 -12.058  1.00 10.00      A   
ATOM   3307  OE2 GLU A 349      23.559   3.895 -13.354  1.00 10.00      A   
ATOM   3308  C   GLU A 349      21.900   8.720 -12.070  1.00 10.00      A   
ATOM   3309  O   GLU A 349      22.213   9.751 -12.668  1.00 10.00      A   
ATOM   3310  N   PRO A 350      21.233   8.749 -10.906  1.00 10.00      A   
ATOM   3311  CA  PRO A 350      20.845   9.992 -10.252  1.00 10.00      A   
ATOM   3312  CB  PRO A 350      19.591   9.574  -9.487  1.00 10.00      A   
ATOM   3313  CG  PRO A 350      19.826   8.144  -9.121  1.00 10.00      A   
ATOM   3314  CD  PRO A 350      20.792   7.574 -10.134  1.00 10.00      A   
ATOM   3315  C   PRO A 350      21.907  10.488  -9.278  1.00 10.00      A   
ATOM   3316  O   PRO A 350      21.665  11.411  -8.506  1.00 10.00      A   
ATOM   3317  N   PHE A 351      23.082   9.876  -9.312  1.00 10.00      A   
ATOM   3318  HN  PHE A 351      23.227   9.141  -9.949  1.00 10.00      A   
ATOM   3319  CA  PHE A 351      24.160  10.270  -8.416  1.00 10.00      A   
ATOM   3320  CB  PHE A 351      24.728   9.055  -7.680  1.00 10.00      A   
ATOM   3321  CG  PHE A 351      23.679   8.252  -6.963  1.00 10.00      A   
ATOM   3322  CD1 PHE A 351      23.350   6.979  -7.393  1.00 10.00      A   
ATOM   3323  CD2 PHE A 351      23.015   8.775  -5.868  1.00 10.00      A   
ATOM   3324  CE1 PHE A 351      22.380   6.240  -6.746  1.00 10.00      A   
ATOM   3325  CE2 PHE A 351      22.042   8.042  -5.214  1.00 10.00      A   
ATOM   3326  CZ  PHE A 351      21.727   6.774  -5.656  1.00 10.00      A   
ATOM   3327  C   PHE A 351      25.250  11.020  -9.167  1.00 10.00      A   
ATOM   3328  O   PHE A 351      26.195  11.532  -8.566  1.00 10.00      A   
ATOM   3329  N   VAL A 352      25.113  11.088 -10.482  1.00 10.00      A   
ATOM   3330  HN  VAL A 352      24.329  10.676 -10.903  1.00 10.00      A   
ATOM   3331  CA  VAL A 352      26.086  11.781 -11.318  1.00 10.00      A   
ATOM   3332  CB  VAL A 352      26.304  11.050 -12.659  1.00 10.00      A   
ATOM   3333  CG1 VAL A 352      27.488  11.638 -13.411  1.00 10.00      A   
ATOM   3334  CG2 VAL A 352      26.496   9.557 -12.438  1.00 10.00      A   
ATOM   3335  C   VAL A 352      25.603  13.200 -11.596  1.00 10.00      A   
ATOM   3336  O   VAL A 352      24.446  13.401 -11.957  1.00 10.00      A   
ATOM   3337  N   MET A 353      26.485  14.179 -11.416  1.00 10.00      A   
ATOM   3338  HN  MET A 353      27.395  13.955 -11.127  1.00 10.00      A   
ATOM   3339  CA  MET A 353      26.132  15.579 -11.643  1.00 10.00      A   
ATOM   3340  CB  MET A 353      27.287  16.505 -11.254  1.00 10.00      A   
ATOM   3341  CG  MET A 353      27.056  17.972 -11.597  1.00 10.00      A   
ATOM   3342  SD  MET A 353      28.558  18.961 -11.458  1.00 10.00      A   
ATOM   3343  CE  MET A 353      27.943  20.583 -11.900  1.00 10.00      A   
ATOM   3344  C   MET A 353      25.751  15.823 -13.098  1.00 10.00      A   
ATOM   3345  O   MET A 353      24.668  16.327 -13.390  1.00 10.00      A   
ATOM   3346  N   GLU A 354      26.648  15.457 -14.001  1.00 10.00      A   
ATOM   3347  HN  GLU A 354      27.485  15.041 -13.705  1.00 10.00      A   
ATOM   3348  CA  GLU A 354      26.415  15.641 -15.423  1.00 10.00      A   
ATOM   3349  CB  GLU A 354      27.726  15.508 -16.198  1.00 10.00      A   
ATOM   3350  CG  GLU A 354      28.634  16.717 -16.083  1.00 10.00      A   
ATOM   3351  CD  GLU A 354      27.927  18.007 -16.447  1.00 10.00      A   
ATOM   3352  OE1 GLU A 354      27.364  18.090 -17.555  1.00 10.00      A   
ATOM   3353  OE2 GLU A 354      27.936  18.949 -15.624  1.00 10.00      A   
ATOM   3354  C   GLU A 354      25.396  14.639 -15.953  1.00 10.00      A   
ATOM   3355  O   GLU A 354      25.492  13.443 -15.673  1.00 10.00      A   
ATOM   3356  N   PRO A 355      24.394  15.122 -16.709  1.00 10.00      A   
ATOM   3357  CA  PRO A 355      23.367  14.264 -17.299  1.00 10.00      A   
ATOM   3358  CB  PRO A 355      22.387  15.258 -17.935  1.00 10.00      A   
ATOM   3359  CG  PRO A 355      23.194  16.489 -18.162  1.00 10.00      A   
ATOM   3360  CD  PRO A 355      24.171  16.544 -17.027  1.00 10.00      A   
ATOM   3361  C   PRO A 355      23.959  13.341 -18.363  1.00 10.00      A   
ATOM   3362  O   PRO A 355      24.639  13.792 -19.289  1.00 10.00      A   
ATOM   3363  N   ASN A 356      23.701  12.051 -18.215  1.00 10.00      A   
ATOM   3364  HN  ASN A 356      23.153  11.761 -17.457  1.00 10.00      A   
ATOM   3365  CA  ASN A 356      24.203  11.050 -19.147  1.00 10.00      A   
ATOM   3366  CB  ASN A 356      24.268   9.666 -18.485  1.00 10.00      A   
ATOM   3367  CG  ASN A 356      22.911   9.147 -18.037  1.00 10.00      A   
ATOM   3368  OD1 ASN A 356      22.140   9.864 -17.397  1.00 10.00      A   
ATOM   3369  ND2 ASN A 356      22.605   7.905 -18.381  1.00 10.00      A   
ATOM   3370 HD21 ASN A 356      23.260   7.391 -18.905  1.00 10.00      A   
ATOM   3371 HD22 ASN A 356      21.734   7.546 -18.103  1.00 10.00      A   
ATOM   3372  C   ASN A 356      23.349  10.985 -20.405  1.00 10.00      A   
ATOM   3373  O   ASN A 356      23.861  10.766 -21.501  1.00 10.00      A   
ATOM   3374  N   VAL A 357      22.050  11.181 -20.246  1.00 10.00      A   
ATOM   3375  HN  VAL A 357      21.701  11.367 -19.349  1.00 10.00      A   
ATOM   3376  CA  VAL A 357      21.126  11.133 -21.372  1.00 10.00      A   
ATOM   3377  CB  VAL A 357      19.959  10.164 -21.108  1.00 10.00      A   
ATOM   3378  CG1 VAL A 357      20.417   8.724 -21.267  1.00 10.00      A   
ATOM   3379  CG2 VAL A 357      19.374  10.397 -19.723  1.00 10.00      A   
ATOM   3380  C   VAL A 357      20.561  12.508 -21.688  1.00 10.00      A   
ATOM   3381  O   VAL A 357      20.594  13.412 -20.850  1.00 10.00      A   
ATOM   3382  N   ALA A 358      20.031  12.656 -22.894  1.00 10.00      A   
ATOM   3383  HN  ALA A 358      20.026  11.889 -23.518  1.00 10.00      A   
ATOM   3384  CA  ALA A 358      19.451  13.914 -23.326  1.00 10.00      A   
ATOM   3385  CB  ALA A 358      19.625  14.097 -24.825  1.00 10.00      A   
ATOM   3386  C   ALA A 358      17.980  13.993 -22.935  1.00 10.00      A   
ATOM   3387  O   ALA A 358      17.088  14.052 -23.786  1.00 10.00      A   
ATOM   3388  N   LEU A 359      17.735  13.957 -21.637  1.00 10.00      A   
ATOM   3389  HN  LEU A 359      18.490  13.883 -21.012  1.00 10.00      A   
ATOM   3390  CA  LEU A 359      16.383  14.043 -21.114  1.00 10.00      A   
ATOM   3391  CB  LEU A 359      16.010  12.800 -20.300  1.00 10.00      A   
ATOM   3392  CG  LEU A 359      14.593  12.774 -19.723  1.00 10.00      A   
ATOM   3393  CD1 LEU A 359      13.558  13.030 -20.808  1.00 10.00      A   
ATOM   3394  CD2 LEU A 359      14.320  11.451 -19.032  1.00 10.00      A   
ATOM   3395  C   LEU A 359      16.232  15.310 -20.281  1.00 10.00      A   
ATOM   3396  O   LEU A 359      16.650  15.370 -19.120  1.00 10.00      A   
ATOM   3397  N   THR A 360      15.651  16.327 -20.887  1.00 10.00      A   
ATOM   3398  HN  THR A 360      15.326  16.219 -21.810  1.00 10.00      A   
ATOM   3399  CA  THR A 360      15.455  17.596 -20.221  1.00 10.00      A   
ATOM   3400  CB  THR A 360      15.967  18.765 -21.097  1.00 10.00      A   
ATOM   3401  OG1 THR A 360      15.179  18.865 -22.293  1.00 10.00      A   
ATOM   3402  HG1 THR A 360      15.205  18.013 -22.769  1.00 10.00      A   
ATOM   3403  CG2 THR A 360      17.426  18.555 -21.474  1.00 10.00      A   
ATOM   3404  C   THR A 360      13.976  17.794 -19.900  1.00 10.00      A   
ATOM   3405  O   THR A 360      13.242  16.827 -19.700  1.00 10.00      A   
ATOM   3406  N   GLU A 361      13.546  19.044 -19.844  1.00 10.00      A   
ATOM   3407  HN  GLU A 361      14.188  19.780 -19.995  1.00 10.00      A   
ATOM   3408  CA  GLU A 361      12.158  19.369 -19.557  1.00 10.00      A   
ATOM   3409  CB  GLU A 361      12.073  20.716 -18.836  1.00 10.00      A   
ATOM   3410  CG  GLU A 361      12.706  21.867 -19.607  1.00 10.00      A   
ATOM   3411  CD  GLU A 361      14.164  22.088 -19.259  1.00 10.00      A   
ATOM   3412  OE1 GLU A 361      14.474  23.131 -18.661  1.00 10.00      A   
ATOM   3413  OE2 GLU A 361      15.009  21.227 -19.594  1.00 10.00      A   
ATOM   3414  C   GLU A 361      11.351  19.420 -20.847  1.00 10.00      A   
ATOM   3415  O   GLU A 361      10.125  19.559 -20.822  1.00 10.00      A   
ATOM   3416  N   GLN A 362      12.049  19.308 -21.975  1.00 10.00      A   
ATOM   3417  HN  GLN A 362      13.021  19.199 -21.924  1.00 10.00      A   
ATOM   3418  CA  GLN A 362      11.408  19.338 -23.283  1.00 10.00      A   
ATOM   3419  CB  GLN A 362      12.450  19.215 -24.398  1.00 10.00      A   
ATOM   3420  CG  GLN A 362      11.886  19.343 -25.807  1.00 10.00      A   
ATOM   3421  CD  GLN A 362      11.140  20.643 -26.024  1.00 10.00      A   
ATOM   3422  OE1 GLN A 362      11.733  21.665 -26.376  1.00 10.00      A   
ATOM   3423  NE2 GLN A 362       9.832  20.614 -25.820  1.00 10.00      A   
ATOM   3424 HE21 GLN A 362       9.423  19.763 -25.542  1.00 10.00      A   
ATOM   3425 HE22 GLN A 362       9.322  21.444 -25.951  1.00 10.00      A   
ATOM   3426  C   GLN A 362      10.381  18.220 -23.390  1.00 10.00      A   
ATOM   3427  O   GLN A 362       9.249  18.443 -23.828  1.00 10.00      A   
ATOM   3428  N   GLY A 363      10.784  17.024 -22.971  1.00 10.00      A   
ATOM   3429  HN  GLY A 363      11.713  16.913 -22.654  1.00 10.00      A   
ATOM   3430  CA  GLY A 363       9.897  15.881 -23.000  1.00 10.00      A   
ATOM   3431  C   GLY A 363       8.616  16.132 -22.234  1.00 10.00      A   
ATOM   3432  O   GLY A 363       7.532  15.862 -22.742  1.00 10.00      A   
ATOM   3433  N   LEU A 364       8.748  16.675 -21.025  1.00 10.00      A   
ATOM   3434  HN  LEU A 364       9.649  16.871 -20.692  1.00 10.00      A   
ATOM   3435  CA  LEU A 364       7.601  16.976 -20.174  1.00 10.00      A   
ATOM   3436  CB  LEU A 364       8.053  17.747 -18.930  1.00 10.00      A   
ATOM   3437  CG  LEU A 364       8.876  16.975 -17.901  1.00 10.00      A   
ATOM   3438  CD1 LEU A 364       9.394  17.924 -16.831  1.00 10.00      A   
ATOM   3439  CD2 LEU A 364       8.044  15.869 -17.272  1.00 10.00      A   
ATOM   3440  C   LEU A 364       6.569  17.806 -20.922  1.00 10.00      A   
ATOM   3441  O   LEU A 364       5.387  17.463 -20.959  1.00 10.00      A   
ATOM   3442  N   VAL A 365       7.025  18.893 -21.527  1.00 10.00      A   
ATOM   3443  HN  VAL A 365       7.983  19.105 -21.472  1.00 10.00      A   
ATOM   3444  CA  VAL A 365       6.141  19.780 -22.275  1.00 10.00      A   
ATOM   3445  CB  VAL A 365       6.894  21.019 -22.803  1.00 10.00      A   
ATOM   3446  CG1 VAL A 365       5.923  22.015 -23.417  1.00 10.00      A   
ATOM   3447  CG2 VAL A 365       7.697  21.676 -21.689  1.00 10.00      A   
ATOM   3448  C   VAL A 365       5.489  19.043 -23.450  1.00 10.00      A   
ATOM   3449  O   VAL A 365       4.291  19.190 -23.706  1.00 10.00      A   
ATOM   3450  N   SER A 366       6.281  18.230 -24.140  1.00 10.00      A   
ATOM   3451  HN  SER A 366       7.222  18.139 -23.875  1.00 10.00      A   
ATOM   3452  CA  SER A 366       5.798  17.472 -25.284  1.00 10.00      A   
ATOM   3453  CB  SER A 366       6.969  16.786 -25.990  1.00 10.00      A   
ATOM   3454  OG  SER A 366       7.983  17.733 -26.299  1.00 10.00      A   
ATOM   3455  HG  SER A 366       8.806  17.267 -26.500  1.00 10.00      A   
ATOM   3456  C   SER A 366       4.721  16.461 -24.889  1.00 10.00      A   
ATOM   3457  O   SER A 366       3.671  16.386 -25.528  1.00 10.00      A   
ATOM   3458  N   VAL A 367       4.967  15.709 -23.819  1.00 10.00      A   
ATOM   3459  HN  VAL A 367       5.815  15.826 -23.328  1.00 10.00      A   
ATOM   3460  CA  VAL A 367       4.006  14.711 -23.358  1.00 10.00      A   
ATOM   3461  CB  VAL A 367       4.601  13.759 -22.299  1.00 10.00      A   
ATOM   3462  CG1 VAL A 367       3.671  12.584 -22.057  1.00 10.00      A   
ATOM   3463  CG2 VAL A 367       5.962  13.259 -22.741  1.00 10.00      A   
ATOM   3464  C   VAL A 367       2.743  15.374 -22.813  1.00 10.00      A   
ATOM   3465  O   VAL A 367       1.634  14.889 -23.032  1.00 10.00      A   
ATOM   3466  N   SER A 368       2.913  16.499 -22.132  1.00 10.00      A   
ATOM   3467  HN  SER A 368       3.822  16.847 -22.000  1.00 10.00      A   
ATOM   3468  CA  SER A 368       1.782  17.226 -21.572  1.00 10.00      A   
ATOM   3469  CB  SER A 368       2.266  18.376 -20.685  1.00 10.00      A   
ATOM   3470  OG  SER A 368       3.119  17.897 -19.658  1.00 10.00      A   
ATOM   3471  HG  SER A 368       3.983  17.668 -20.038  1.00 10.00      A   
ATOM   3472  C   SER A 368       0.871  17.750 -22.680  1.00 10.00      A   
ATOM   3473  O   SER A 368      -0.342  17.870 -22.495  1.00 10.00      A   
ATOM   3474  N   MET A 369       1.462  18.050 -23.833  1.00 10.00      A   
ATOM   3475  HN  MET A 369       2.432  17.933 -23.915  1.00 10.00      A   
ATOM   3476  CA  MET A 369       0.711  18.553 -24.975  1.00 10.00      A   
ATOM   3477  CB  MET A 369       1.615  19.375 -25.901  1.00 10.00      A   
ATOM   3478  CG  MET A 369       1.915  20.783 -25.410  1.00 10.00      A   
ATOM   3479  SD  MET A 369       3.004  21.683 -26.531  1.00 10.00      A   
ATOM   3480  CE  MET A 369       2.995  23.307 -25.770  1.00 10.00      A   
ATOM   3481  C   MET A 369       0.088  17.406 -25.759  1.00 10.00      A   
ATOM   3482  O   MET A 369      -1.093  17.448 -26.107  1.00 10.00      A   
ATOM   3483  N   GLY A 370       0.885  16.373 -26.014  1.00 10.00      A   
ATOM   3484  HN  GLY A 370       1.809  16.385 -25.681  1.00 10.00      A   
ATOM   3485  CA  GLY A 370       0.412  15.232 -26.768  1.00 10.00      A   
ATOM   3486  C   GLY A 370      -0.632  14.415 -26.038  1.00 10.00      A   
ATOM   3487  O   GLY A 370      -1.632  14.017 -26.633  1.00 10.00      A   
ATOM   3488  N   CYS A 371      -0.411  14.161 -24.756  1.00 10.00      A   
ATOM   3489  HN  CYS A 371       0.402  14.515 -24.324  1.00 10.00      A   
ATOM   3490  CA  CYS A 371      -1.343  13.373 -23.967  1.00 10.00      A   
ATOM   3491  CB  CYS A 371      -0.580  12.374 -23.098  1.00 10.00      A   
ATOM   3492  SG  CYS A 371       0.716  11.476 -23.983  1.00 10.00      A   
ATOM   3493  HG  CYS A 371       0.176  10.376 -24.491  1.00 10.00      A   
ATOM   3494  C   CYS A 371      -2.235  14.261 -23.102  1.00 10.00      A   
ATOM   3495  O   CYS A 371      -1.798  14.797 -22.083  1.00 10.00      A   
ATOM   3496  N   PRO A 372      -3.506  14.426 -23.502  1.00 10.00      A   
ATOM   3497  CA  PRO A 372      -4.464  15.248 -22.768  1.00 10.00      A   
ATOM   3498  CB  PRO A 372      -5.470  15.625 -23.851  1.00 10.00      A   
ATOM   3499  CG  PRO A 372      -5.479  14.456 -24.779  1.00 10.00      A   
ATOM   3500  CD  PRO A 372      -4.104  13.840 -24.718  1.00 10.00      A   
ATOM   3501  C   PRO A 372      -5.157  14.469 -21.655  1.00 10.00      A   
ATOM   3502  O   PRO A 372      -6.055  14.981 -20.985  1.00 10.00      A   
ATOM   3503  N   LYS A 373      -4.730  13.231 -21.463  1.00 10.00      A   
ATOM   3504  HN  LYS A 373      -4.007  12.888 -22.024  1.00 10.00      A   
ATOM   3505  CA  LYS A 373      -5.304  12.371 -20.442  1.00 10.00      A   
ATOM   3506  CB  LYS A 373      -5.628  10.995 -21.034  1.00 10.00      A   
ATOM   3507  CG  LYS A 373      -6.585  11.037 -22.217  1.00 10.00      A   
ATOM   3508  CD  LYS A 373      -7.983  11.458 -21.785  1.00 10.00      A   
ATOM   3509  CE  LYS A 373      -8.763  12.094 -22.928  1.00 10.00      A   
ATOM   3510  NZ  LYS A 373      -9.010  11.146 -24.051  1.00 10.00      A   
ATOM   3511  HZ1 LYS A 373      -9.622  11.590 -24.764  1.00 10.00      A   
ATOM   3512  HZ2 LYS A 373      -9.478  10.286 -23.702  1.00 10.00      A   
ATOM   3513  HZ3 LYS A 373      -8.111  10.880 -24.504  1.00 10.00      A   
ATOM   3514  C   LYS A 373      -4.352  12.232 -19.259  1.00 10.00      A   
ATOM   3515  O   LYS A 373      -4.610  11.471 -18.324  1.00 10.00      A   
ATOM   3516  N   LEU A 374      -3.261  12.983 -19.301  1.00 10.00      A   
ATOM   3517  HN  LEU A 374      -3.126  13.587 -20.060  1.00 10.00      A   
ATOM   3518  CA  LEU A 374      -2.262  12.942 -18.242  1.00 10.00      A   
ATOM   3519  CB  LEU A 374      -0.962  13.601 -18.698  1.00 10.00      A   
ATOM   3520  CG  LEU A 374       0.054  12.698 -19.390  1.00 10.00      A   
ATOM   3521  CD1 LEU A 374       1.272  13.510 -19.784  1.00 10.00      A   
ATOM   3522  CD2 LEU A 374       0.456  11.546 -18.482  1.00 10.00      A   
ATOM   3523  C   LEU A 374      -2.760  13.633 -16.984  1.00 10.00      A   
ATOM   3524  O   LEU A 374      -3.220  14.773 -17.033  1.00 10.00      A   
ATOM   3525  N   GLU A 375      -2.674  12.933 -15.861  1.00 10.00      A   
ATOM   3526  HN  GLU A 375      -2.323  12.013 -15.895  1.00 10.00      A   
ATOM   3527  CA  GLU A 375      -3.098  13.491 -14.583  1.00 10.00      A   
ATOM   3528  CB  GLU A 375      -4.474  12.963 -14.171  1.00 10.00      A   
ATOM   3529  CG  GLU A 375      -4.493  11.513 -13.723  1.00 10.00      A   
ATOM   3530  CD  GLU A 375      -5.707  11.197 -12.877  1.00 10.00      A   
ATOM   3531  OE1 GLU A 375      -5.920  11.890 -11.859  1.00 10.00      A   
ATOM   3532  OE2 GLU A 375      -6.452  10.260 -13.224  1.00 10.00      A   
ATOM   3533  C   GLU A 375      -2.066  13.221 -13.494  1.00 10.00      A   
ATOM   3534  O   GLU A 375      -1.995  13.945 -12.500  1.00 10.00      A   
ATOM   3535  N   SER A 376      -1.267  12.179 -13.685  1.00 10.00      A   
ATOM   3536  HN  SER A 376      -1.365  11.636 -14.497  1.00 10.00      A   
ATOM   3537  CA  SER A 376      -0.243  11.819 -12.722  1.00 10.00      A   
ATOM   3538  CB  SER A 376      -0.621  10.520 -12.002  1.00 10.00      A   
ATOM   3539  OG  SER A 376       0.182  10.313 -10.851  1.00 10.00      A   
ATOM   3540  HG  SER A 376      -0.084   9.492 -10.416  1.00 10.00      A   
ATOM   3541  C   SER A 376       1.100  11.672 -13.423  1.00 10.00      A   
ATOM   3542  O   SER A 376       1.282  10.790 -14.264  1.00 10.00      A   
ATOM   3543  N   VAL A 377       2.034  12.548 -13.094  1.00 10.00      A   
ATOM   3544  HN  VAL A 377       1.836  13.235 -12.420  1.00 10.00      A   
ATOM   3545  CA  VAL A 377       3.349  12.508 -13.710  1.00 10.00      A   
ATOM   3546  CB  VAL A 377       3.524  13.636 -14.753  1.00 10.00      A   
ATOM   3547  CG1 VAL A 377       4.945  13.670 -15.291  1.00 10.00      A   
ATOM   3548  CG2 VAL A 377       2.529  13.483 -15.894  1.00 10.00      A   
ATOM   3549  C   VAL A 377       4.458  12.605 -12.668  1.00 10.00      A   
ATOM   3550  O   VAL A 377       4.450  13.495 -11.815  1.00 10.00      A   
ATOM   3551  N   LEU A 378       5.390  11.670 -12.742  1.00 10.00      A   
ATOM   3552  HN  LEU A 378       5.311  10.981 -13.442  1.00 10.00      A   
ATOM   3553  CA  LEU A 378       6.542  11.631 -11.850  1.00 10.00      A   
ATOM   3554  CB  LEU A 378       6.529  10.335 -11.028  1.00 10.00      A   
ATOM   3555  CG  LEU A 378       7.766  10.053 -10.167  1.00 10.00      A   
ATOM   3556  CD1 LEU A 378       7.364   9.426  -8.843  1.00 10.00      A   
ATOM   3557  CD2 LEU A 378       8.733   9.138 -10.900  1.00 10.00      A   
ATOM   3558  C   LEU A 378       7.792  11.703 -12.719  1.00 10.00      A   
ATOM   3559  O   LEU A 378       7.935  10.922 -13.658  1.00 10.00      A   
ATOM   3560  N   TYR A 379       8.689  12.634 -12.431  1.00 10.00      A   
ATOM   3561  HN  TYR A 379       8.549  13.227 -11.658  1.00 10.00      A   
ATOM   3562  CA  TYR A 379       9.884  12.781 -13.248  1.00 10.00      A   
ATOM   3563  CB  TYR A 379       9.553  13.622 -14.490  1.00 10.00      A   
ATOM   3564  CG  TYR A 379      10.746  14.012 -15.330  1.00 10.00      A   
ATOM   3565  CD1 TYR A 379      11.468  13.064 -16.041  1.00 10.00      A   
ATOM   3566  CD2 TYR A 379      11.150  15.336 -15.410  1.00 10.00      A   
ATOM   3567  CE1 TYR A 379      12.562  13.427 -16.807  1.00 10.00      A   
ATOM   3568  CE2 TYR A 379      12.237  15.706 -16.172  1.00 10.00      A   
ATOM   3569  CZ  TYR A 379      12.941  14.752 -16.869  1.00 10.00      A   
ATOM   3570  OH  TYR A 379      14.034  15.126 -17.623  1.00 10.00      A   
ATOM   3571  HH  TYR A 379      13.734  15.499 -18.466  1.00 10.00      A   
ATOM   3572  C   TYR A 379      11.052  13.400 -12.488  1.00 10.00      A   
ATOM   3573  O   TYR A 379      10.907  14.420 -11.810  1.00 10.00      A   
ATOM   3574  N   PHE A 380      12.208  12.763 -12.614  1.00 10.00      A   
ATOM   3575  HN  PHE A 380      12.242  11.943 -13.152  1.00 10.00      A   
ATOM   3576  CA  PHE A 380      13.430  13.244 -11.989  1.00 10.00      A   
ATOM   3577  CB  PHE A 380      14.196  12.095 -11.328  1.00 10.00      A   
ATOM   3578  CG  PHE A 380      13.504  11.491 -10.136  1.00 10.00      A   
ATOM   3579  CD1 PHE A 380      12.454  10.602 -10.301  1.00 10.00      A   
ATOM   3580  CD2 PHE A 380      13.910  11.808  -8.852  1.00 10.00      A   
ATOM   3581  CE1 PHE A 380      11.821  10.042  -9.209  1.00 10.00      A   
ATOM   3582  CE2 PHE A 380      13.282  11.252  -7.754  1.00 10.00      A   
ATOM   3583  CZ  PHE A 380      12.235  10.367  -7.932  1.00 10.00      A   
ATOM   3584  C   PHE A 380      14.291  13.915 -13.055  1.00 10.00      A   
ATOM   3585  O   PHE A 380      14.692  13.278 -14.030  1.00 10.00      A   
ATOM   3586  N   CYS A 381      14.553  15.202 -12.882  1.00 10.00      A   
ATOM   3587  HN  CYS A 381      14.221  15.656 -12.073  1.00 10.00      A   
ATOM   3588  CA  CYS A 381      15.331  15.964 -13.848  1.00 10.00      A   
ATOM   3589  CB  CYS A 381      14.513  17.171 -14.312  1.00 10.00      A   
ATOM   3590  SG  CYS A 381      13.316  17.750 -13.086  1.00 10.00      A   
ATOM   3591  HG  CYS A 381      12.288  16.917 -13.090  1.00 10.00      A   
ATOM   3592  C   CYS A 381      16.660  16.435 -13.273  1.00 10.00      A   
ATOM   3593  O   CYS A 381      16.856  16.451 -12.058  1.00 10.00      A   
ATOM   3594  N   ARG A 382      17.571  16.813 -14.162  1.00 10.00      A   
ATOM   3595  HN  ARG A 382      17.359  16.747 -15.121  1.00 10.00      A   
ATOM   3596  CA  ARG A 382      18.880  17.317 -13.759  1.00 10.00      A   
ATOM   3597  CB  ARG A 382      19.981  16.764 -14.671  1.00 10.00      A   
ATOM   3598  CG  ARG A 382      20.507  15.390 -14.280  1.00 10.00      A   
ATOM   3599  CD  ARG A 382      19.548  14.283 -14.684  1.00 10.00      A   
ATOM   3600  NE  ARG A 382      20.055  12.958 -14.327  1.00 10.00      A   
ATOM   3601  HE  ARG A 382      20.656  12.900 -13.546  1.00 10.00      A   
ATOM   3602  CZ  ARG A 382      19.755  11.842 -14.992  1.00 10.00      A   
ATOM   3603  NH1 ARG A 382      18.955  11.883 -16.048  1.00 10.00      A   
ATOM   3604 HH11 ARG A 382      18.558  12.790 -16.373  1.00 10.00      A   
ATOM   3605 HH12 ARG A 382      18.724  10.999 -16.559  1.00 10.00      A   
ATOM   3606  NH2 ARG A 382      20.256  10.679 -14.606  1.00 10.00      A   
ATOM   3607 HH21 ARG A 382      20.013   9.805 -15.140  1.00 10.00      A   
ATOM   3608 HH22 ARG A 382      20.892  10.625 -13.780  1.00 10.00      A   
ATOM   3609  C   ARG A 382      18.879  18.839 -13.828  1.00 10.00      A   
ATOM   3610  O   ARG A 382      19.754  19.503 -13.277  1.00 10.00      A   
ATOM   3611  N   GLN A 383      17.877  19.376 -14.509  1.00 10.00      A   
ATOM   3612  HN  GLN A 383      17.206  18.784 -14.905  1.00 10.00      A   
ATOM   3613  CA  GLN A 383      17.725  20.815 -14.681  1.00 10.00      A   
ATOM   3614  CB  GLN A 383      18.481  21.264 -15.934  1.00 10.00      A   
ATOM   3615  CG  GLN A 383      17.889  20.727 -17.227  1.00 10.00      A   
ATOM   3616  CD  GLN A 383      18.761  20.985 -18.433  1.00 10.00      A   
ATOM   3617  OE1 GLN A 383      19.988  20.977 -18.344  1.00 10.00      A   
ATOM   3618  NE2 GLN A 383      18.134  21.227 -19.570  1.00 10.00      A   
ATOM   3619 HE21 GLN A 383      17.147  21.225 -19.572  1.00 10.00      A   
ATOM   3620 HE22 GLN A 383      18.674  21.403 -20.368  1.00 10.00      A   
ATOM   3621  C   GLN A 383      16.243  21.148 -14.819  1.00 10.00      A   
ATOM   3622  O   GLN A 383      15.418  20.238 -14.939  1.00 10.00      A   
ATOM   3623  N   MET A 384      15.900  22.432 -14.796  1.00 10.00      A   
ATOM   3624  HN  MET A 384      16.596  23.120 -14.677  1.00 10.00      A   
ATOM   3625  CA  MET A 384      14.507  22.848 -14.928  1.00 10.00      A   
ATOM   3626  CB  MET A 384      13.720  22.508 -13.656  1.00 10.00      A   
ATOM   3627  CG  MET A 384      12.223  22.777 -13.743  1.00 10.00      A   
ATOM   3628  SD  MET A 384      11.467  22.096 -15.236  1.00 10.00      A   
ATOM   3629  CE  MET A 384      11.757  20.343 -15.001  1.00 10.00      A   
ATOM   3630  C   MET A 384      14.394  24.335 -15.245  1.00 10.00      A   
ATOM   3631  O   MET A 384      15.244  25.134 -14.845  1.00 10.00      A   
ATOM   3632  N   THR A 385      13.349  24.698 -15.974  1.00 10.00      A   
ATOM   3633  HN  THR A 385      12.716  24.014 -16.278  1.00 10.00      A   
ATOM   3634  CA  THR A 385      13.112  26.086 -16.333  1.00 10.00      A   
ATOM   3635  CB  THR A 385      13.296  26.329 -17.842  1.00 10.00      A   
ATOM   3636  OG1 THR A 385      12.857  25.184 -18.588  1.00 10.00      A   
ATOM   3637  HG1 THR A 385      13.510  24.465 -18.494  1.00 10.00      A   
ATOM   3638  CG2 THR A 385      14.750  26.624 -18.165  1.00 10.00      A   
ATOM   3639  C   THR A 385      11.704  26.506 -15.926  1.00 10.00      A   
ATOM   3640  O   THR A 385      10.771  25.700 -15.964  1.00 10.00      A   
ATOM   3641  N   ASN A 386      11.554  27.763 -15.541  1.00 10.00      A   
ATOM   3642  HN  ASN A 386      12.344  28.361 -15.534  1.00 10.00      A   
ATOM   3643  CA  ASN A 386      10.256  28.288 -15.132  1.00 10.00      A   
ATOM   3644  CB  ASN A 386      10.396  29.705 -14.576  1.00 10.00      A   
ATOM   3645  CG  ASN A 386      10.767  29.726 -13.109  1.00 10.00      A   
ATOM   3646  OD1 ASN A 386      10.078  29.142 -12.273  1.00 10.00      A   
ATOM   3647  ND2 ASN A 386      11.853  30.410 -12.784  1.00 10.00      A   
ATOM   3648 HD21 ASN A 386      12.351  30.859 -13.504  1.00 10.00      A   
ATOM   3649 HD22 ASN A 386      12.116  30.440 -11.838  1.00 10.00      A   
ATOM   3650  C   ASN A 386       9.271  28.284 -16.294  1.00 10.00      A   
ATOM   3651  O   ASN A 386       8.088  27.993 -16.116  1.00 10.00      A   
ATOM   3652  N   ALA A 387       9.776  28.592 -17.486  1.00 10.00      A   
ATOM   3653  HN  ALA A 387      10.733  28.808 -17.553  1.00 10.00      A   
ATOM   3654  CA  ALA A 387       8.957  28.634 -18.692  1.00 10.00      A   
ATOM   3655  CB  ALA A 387       9.801  29.038 -19.889  1.00 10.00      A   
ATOM   3656  C   ALA A 387       8.280  27.293 -18.947  1.00 10.00      A   
ATOM   3657  O   ALA A 387       7.087  27.235 -19.255  1.00 10.00      A   
ATOM   3658  N   ALA A 388       9.044  26.218 -18.803  1.00 10.00      A   
ATOM   3659  HN  ALA A 388       9.986  26.331 -18.550  1.00 10.00      A   
ATOM   3660  CA  ALA A 388       8.522  24.877 -19.013  1.00 10.00      A   
ATOM   3661  CB  ALA A 388       9.632  23.849 -18.881  1.00 10.00      A   
ATOM   3662  C   ALA A 388       7.396  24.581 -18.031  1.00 10.00      A   
ATOM   3663  O   ALA A 388       6.329  24.120 -18.423  1.00 10.00      A   
ATOM   3664  N   LEU A 389       7.641  24.881 -16.757  1.00 10.00      A   
ATOM   3665  HN  LEU A 389       8.516  25.262 -16.519  1.00 10.00      A   
ATOM   3666  CA  LEU A 389       6.659  24.654 -15.698  1.00 10.00      A   
ATOM   3667  CB  LEU A 389       7.230  25.096 -14.352  1.00 10.00      A   
ATOM   3668  CG  LEU A 389       8.432  24.301 -13.848  1.00 10.00      A   
ATOM   3669  CD1 LEU A 389       9.235  25.118 -12.848  1.00 10.00      A   
ATOM   3670  CD2 LEU A 389       7.974  22.990 -13.230  1.00 10.00      A   
ATOM   3671  C   LEU A 389       5.354  25.389 -15.973  1.00 10.00      A   
ATOM   3672  O   LEU A 389       4.274  24.809 -15.871  1.00 10.00      A   
ATOM   3673  N   ILE A 390       5.463  26.664 -16.331  1.00 10.00      A   
ATOM   3674  HN  ILE A 390       6.357  27.067 -16.400  1.00 10.00      A   
ATOM   3675  CA  ILE A 390       4.291  27.476 -16.625  1.00 10.00      A   
ATOM   3676  CB  ILE A 390       4.682  28.938 -16.937  1.00 10.00      A   
ATOM   3677  CG1 ILE A 390       5.354  29.578 -15.719  1.00 10.00      A   
ATOM   3678  CG2 ILE A 390       3.465  29.752 -17.359  1.00 10.00      A   
ATOM   3679  CD1 ILE A 390       6.012  30.909 -16.012  1.00 10.00      A   
ATOM   3680  C   ILE A 390       3.511  26.884 -17.795  1.00 10.00      A   
ATOM   3681  O   ILE A 390       2.288  26.750 -17.734  1.00 10.00      A   
ATOM   3682  N   THR A 391       4.229  26.508 -18.848  1.00 10.00      A   
ATOM   3683  HN  THR A 391       5.204  26.622 -18.827  1.00 10.00      A   
ATOM   3684  CA  THR A 391       3.608  25.931 -20.030  1.00 10.00      A   
ATOM   3685  CB  THR A 391       4.639  25.678 -21.149  1.00 10.00      A   
ATOM   3686  OG1 THR A 391       5.477  26.834 -21.294  1.00 10.00      A   
ATOM   3687  HG1 THR A 391       6.174  26.813 -20.620  1.00 10.00      A   
ATOM   3688  CG2 THR A 391       3.938  25.409 -22.473  1.00 10.00      A   
ATOM   3689  C   THR A 391       2.878  24.631 -19.691  1.00 10.00      A   
ATOM   3690  O   THR A 391       1.718  24.453 -20.058  1.00 10.00      A   
ATOM   3691  N   ILE A 392       3.554  23.744 -18.959  1.00 10.00      A   
ATOM   3692  HN  ILE A 392       4.470  23.964 -18.667  1.00 10.00      A   
ATOM   3693  CA  ILE A 392       2.974  22.458 -18.568  1.00 10.00      A   
ATOM   3694  CB  ILE A 392       3.953  21.639 -17.696  1.00 10.00      A   
ATOM   3695  CG1 ILE A 392       5.199  21.258 -18.502  1.00 10.00      A   
ATOM   3696  CG2 ILE A 392       3.274  20.393 -17.140  1.00 10.00      A   
ATOM   3697  CD1 ILE A 392       6.345  20.750 -17.654  1.00 10.00      A   
ATOM   3698  C   ILE A 392       1.661  22.648 -17.810  1.00 10.00      A   
ATOM   3699  O   ILE A 392       0.669  21.973 -18.095  1.00 10.00      A   
ATOM   3700  N   ALA A 393       1.663  23.577 -16.856  1.00 10.00      A   
ATOM   3701  HN  ALA A 393       2.489  24.082 -16.683  1.00 10.00      A   
ATOM   3702  CA  ALA A 393       0.478  23.863 -16.049  1.00 10.00      A   
ATOM   3703  CB  ALA A 393       0.797  24.910 -14.992  1.00 10.00      A   
ATOM   3704  C   ALA A 393      -0.686  24.330 -16.913  1.00 10.00      A   
ATOM   3705  O   ALA A 393      -1.829  23.937 -16.693  1.00 10.00      A   
ATOM   3706  N   ARG A 394      -0.388  25.168 -17.896  1.00 10.00      A   
ATOM   3707  HN  ARG A 394       0.546  25.445 -18.021  1.00 10.00      A   
ATOM   3708  CA  ARG A 394      -1.415  25.687 -18.790  1.00 10.00      A   
ATOM   3709  CB  ARG A 394      -0.882  26.868 -19.603  1.00 10.00      A   
ATOM   3710  CG  ARG A 394      -0.404  28.036 -18.756  1.00 10.00      A   
ATOM   3711  CD  ARG A 394      -0.251  29.300 -19.584  1.00 10.00      A   
ATOM   3712  NE  ARG A 394      -1.546  29.828 -20.018  1.00 10.00      A   
ATOM   3713  HE  ARG A 394      -2.100  29.249 -20.593  1.00 10.00      A   
ATOM   3714  CZ  ARG A 394      -2.015  31.028 -19.673  1.00 10.00      A   
ATOM   3715  NH1 ARG A 394      -1.304  31.826 -18.884  1.00 10.00      A   
ATOM   3716 HH11 ARG A 394      -0.374  31.521 -18.531  1.00 10.00      A   
ATOM   3717 HH12 ARG A 394      -1.674  32.764 -18.608  1.00 10.00      A   
ATOM   3718  NH2 ARG A 394      -3.199  31.428 -20.118  1.00 10.00      A   
ATOM   3719 HH21 ARG A 394      -3.573  32.367 -19.855  1.00 10.00      A   
ATOM   3720 HH22 ARG A 394      -3.763  30.804 -20.733  1.00 10.00      A   
ATOM   3721  C   ARG A 394      -1.921  24.594 -19.724  1.00 10.00      A   
ATOM   3722  O   ARG A 394      -3.108  24.541 -20.051  1.00 10.00      A   
ATOM   3723  N   ASN A 395      -1.012  23.717 -20.140  1.00 10.00      A   
ATOM   3724  HN  ASN A 395      -0.080  23.809 -19.831  1.00 10.00      A   
ATOM   3725  CA  ASN A 395      -1.355  22.624 -21.044  1.00 10.00      A   
ATOM   3726  CB  ASN A 395      -0.102  21.987 -21.654  1.00 10.00      A   
ATOM   3727  CG  ASN A 395       0.719  22.940 -22.505  1.00 10.00      A   
ATOM   3728  OD1 ASN A 395       1.931  22.768 -22.645  1.00 10.00      A   
ATOM   3729  ND2 ASN A 395       0.077  23.947 -23.080  1.00 10.00      A   
ATOM   3730 HD21 ASN A 395      -0.890  24.030 -22.933  1.00 10.00      A   
ATOM   3731 HD22 ASN A 395       0.598  24.580 -23.625  1.00 10.00      A   
ATOM   3732  C   ASN A 395      -2.179  21.551 -20.340  1.00 10.00      A   
ATOM   3733  O   ASN A 395      -3.189  21.095 -20.871  1.00 10.00      A   
ATOM   3734  N   ARG A 396      -1.745  21.152 -19.146  1.00 10.00      A   
ATOM   3735  HN  ARG A 396      -0.940  21.576 -18.759  1.00 10.00      A   
ATOM   3736  CA  ARG A 396      -2.439  20.119 -18.381  1.00 10.00      A   
ATOM   3737  CB  ARG A 396      -1.499  18.947 -18.076  1.00 10.00      A   
ATOM   3738  CG  ARG A 396      -1.067  18.146 -19.293  1.00 10.00      A   
ATOM   3739  CD  ARG A 396      -2.048  17.026 -19.619  1.00 10.00      A   
ATOM   3740  NE  ARG A 396      -3.409  17.518 -19.842  1.00 10.00      A   
ATOM   3741  HE  ARG A 396      -4.039  17.453 -19.080  1.00 10.00      A   
ATOM   3742  CZ  ARG A 396      -3.836  18.043 -20.994  1.00 10.00      A   
ATOM   3743  NH1 ARG A 396      -3.011  18.157 -22.026  1.00 10.00      A   
ATOM   3744 HH11 ARG A 396      -2.016  17.838 -21.952  1.00 10.00      A   
ATOM   3745 HH12 ARG A 396      -3.350  18.573 -22.920  1.00 10.00      A   
ATOM   3746  NH2 ARG A 396      -5.091  18.458 -21.112  1.00 10.00      A   
ATOM   3747 HH21 ARG A 396      -5.751  18.373 -20.306  1.00 10.00      A   
ATOM   3748 HH22 ARG A 396      -5.424  18.873 -22.014  1.00 10.00      A   
ATOM   3749  C   ARG A 396      -3.005  20.672 -17.075  1.00 10.00      A   
ATOM   3750  O   ARG A 396      -2.358  20.603 -16.032  1.00 10.00      A   
ATOM   3751  N   PRO A 397      -4.225  21.222 -17.111  1.00 10.00      A   
ATOM   3752  CA  PRO A 397      -4.869  21.769 -15.920  1.00 10.00      A   
ATOM   3753  CB  PRO A 397      -5.891  22.741 -16.510  1.00 10.00      A   
ATOM   3754  CG  PRO A 397      -6.261  22.149 -17.828  1.00 10.00      A   
ATOM   3755  CD  PRO A 397      -5.066  21.367 -18.312  1.00 10.00      A   
ATOM   3756  C   PRO A 397      -5.576  20.675 -15.128  1.00 10.00      A   
ATOM   3757  O   PRO A 397      -6.134  20.920 -14.059  1.00 10.00      A   
ATOM   3758  N   ASN A 398      -5.539  19.464 -15.665  1.00 10.00      A   
ATOM   3759  HN  ASN A 398      -5.073  19.336 -16.519  1.00 10.00      A   
ATOM   3760  CA  ASN A 398      -6.173  18.315 -15.031  1.00 10.00      A   
ATOM   3761  CB  ASN A 398      -6.883  17.447 -16.079  1.00 10.00      A   
ATOM   3762  CG  ASN A 398      -5.928  16.799 -17.065  1.00 10.00      A   
ATOM   3763  OD1 ASN A 398      -4.986  17.433 -17.552  1.00 10.00      A   
ATOM   3764  ND2 ASN A 398      -6.163  15.531 -17.366  1.00 10.00      A   
ATOM   3765 HD21 ASN A 398      -6.931  15.088 -16.944  1.00 10.00      A   
ATOM   3766 HD22 ASN A 398      -5.556  15.085 -17.988  1.00 10.00      A   
ATOM   3767  C   ASN A 398      -5.154  17.485 -14.255  1.00 10.00      A   
ATOM   3768  O   ASN A 398      -5.417  16.338 -13.886  1.00 10.00      A   
ATOM   3769  N   MET A 399      -3.991  18.076 -14.011  1.00 10.00      A   
ATOM   3770  HN  MET A 399      -3.849  18.989 -14.324  1.00 10.00      A   
ATOM   3771  CA  MET A 399      -2.924  17.408 -13.278  1.00 10.00      A   
ATOM   3772  CB  MET A 399      -1.617  18.194 -13.409  1.00 10.00      A   
ATOM   3773  CG  MET A 399      -0.415  17.538 -12.750  1.00 10.00      A   
ATOM   3774  SD  MET A 399       0.149  16.066 -13.629  1.00 10.00      A   
ATOM   3775  CE  MET A 399       0.456  16.737 -15.263  1.00 10.00      A   
ATOM   3776  C   MET A 399      -3.313  17.260 -11.812  1.00 10.00      A   
ATOM   3777  O   MET A 399      -3.581  18.250 -11.129  1.00 10.00      A   
ATOM   3778  N   THR A 400      -3.349  16.023 -11.340  1.00 10.00      A   
ATOM   3779  HN  THR A 400      -3.118  15.274 -11.938  1.00 10.00      A   
ATOM   3780  CA  THR A 400      -3.721  15.739  -9.963  1.00 10.00      A   
ATOM   3781  CB  THR A 400      -4.726  14.574  -9.901  1.00 10.00      A   
ATOM   3782  OG1 THR A 400      -4.217  13.467 -10.659  1.00 10.00      A   
ATOM   3783  HG1 THR A 400      -4.908  13.145 -11.262  1.00 10.00      A   
ATOM   3784  CG2 THR A 400      -6.066  14.998 -10.480  1.00 10.00      A   
ATOM   3785  C   THR A 400      -2.493  15.389  -9.123  1.00 10.00      A   
ATOM   3786  O   THR A 400      -2.479  15.585  -7.908  1.00 10.00      A   
ATOM   3787  N   ARG A 401      -1.462  14.874  -9.772  1.00 10.00      A   
ATOM   3788  HN  ARG A 401      -1.524  14.739 -10.743  1.00 10.00      A   
ATOM   3789  CA  ARG A 401      -0.240  14.500  -9.080  1.00 10.00      A   
ATOM   3790  CB  ARG A 401      -0.163  12.983  -8.919  1.00 10.00      A   
ATOM   3791  CG  ARG A 401      -1.034  12.436  -7.803  1.00 10.00      A   
ATOM   3792  CD  ARG A 401      -1.693  11.133  -8.210  1.00 10.00      A   
ATOM   3793  NE  ARG A 401      -2.935  11.354  -8.951  1.00 10.00      A   
ATOM   3794  HE  ARG A 401      -2.920  12.023  -9.673  1.00 10.00      A   
ATOM   3795  CZ  ARG A 401      -4.063  10.703  -8.696  1.00 10.00      A   
ATOM   3796  NH1 ARG A 401      -4.105   9.806  -7.728  1.00 10.00      A   
ATOM   3797 HH11 ARG A 401      -4.983   9.296  -7.521  1.00 10.00      A   
ATOM   3798 HH12 ARG A 401      -3.250   9.600  -7.162  1.00 10.00      A   
ATOM   3799  NH2 ARG A 401      -5.150  10.938  -9.412  1.00 10.00      A   
ATOM   3800 HH21 ARG A 401      -6.032  10.429  -9.203  1.00 10.00      A   
ATOM   3801 HH22 ARG A 401      -5.127  11.634 -10.195  1.00 10.00      A   
ATOM   3802  C   ARG A 401       0.991  15.019  -9.817  1.00 10.00      A   
ATOM   3803  O   ARG A 401       1.362  14.502 -10.872  1.00 10.00      A   
ATOM   3804  N   PHE A 402       1.621  16.043  -9.262  1.00 10.00      A   
ATOM   3805  HN  PHE A 402       1.281  16.420  -8.419  1.00 10.00      A   
ATOM   3806  CA  PHE A 402       2.809  16.619  -9.868  1.00 10.00      A   
ATOM   3807  CB  PHE A 402       2.684  18.144  -9.975  1.00 10.00      A   
ATOM   3808  CG  PHE A 402       3.370  18.721 -11.181  1.00 10.00      A   
ATOM   3809  CD1 PHE A 402       2.636  19.200 -12.256  1.00 10.00      A   
ATOM   3810  CD2 PHE A 402       4.752  18.776 -11.244  1.00 10.00      A   
ATOM   3811  CE1 PHE A 402       3.270  19.722 -13.367  1.00 10.00      A   
ATOM   3812  CE2 PHE A 402       5.393  19.298 -12.349  1.00 10.00      A   
ATOM   3813  CZ  PHE A 402       4.650  19.773 -13.413  1.00 10.00      A   
ATOM   3814  C   PHE A 402       4.047  16.232  -9.066  1.00 10.00      A   
ATOM   3815  O   PHE A 402       4.478  16.963  -8.173  1.00 10.00      A   
ATOM   3816  N   ARG A 403       4.601  15.070  -9.381  1.00 10.00      A   
ATOM   3817  HN  ARG A 403       4.210  14.533 -10.106  1.00 10.00      A   
ATOM   3818  CA  ARG A 403       5.779  14.573  -8.689  1.00 10.00      A   
ATOM   3819  CB  ARG A 403       5.677  13.061  -8.468  1.00 10.00      A   
ATOM   3820  CG  ARG A 403       4.467  12.633  -7.654  1.00 10.00      A   
ATOM   3821  CD  ARG A 403       4.420  11.126  -7.472  1.00 10.00      A   
ATOM   3822  NE  ARG A 403       5.248  10.670  -6.355  1.00 10.00      A   
ATOM   3823  HE  ARG A 403       6.087  11.171  -6.172  1.00 10.00      A   
ATOM   3824  CZ  ARG A 403       4.943   9.625  -5.583  1.00 10.00      A   
ATOM   3825  NH1 ARG A 403       3.835   8.929  -5.802  1.00 10.00      A   
ATOM   3826 HH11 ARG A 403       3.193   9.190  -6.578  1.00 10.00      A   
ATOM   3827 HH12 ARG A 403       3.600   8.111  -5.192  1.00 10.00      A   
ATOM   3828  NH2 ARG A 403       5.747   9.276  -4.590  1.00 10.00      A   
ATOM   3829 HH21 ARG A 403       5.510   8.464  -3.975  1.00 10.00      A   
ATOM   3830 HH22 ARG A 403       6.626   9.813  -4.419  1.00 10.00      A   
ATOM   3831  C   ARG A 403       7.048  14.911  -9.459  1.00 10.00      A   
ATOM   3832  O   ARG A 403       7.575  14.085 -10.203  1.00 10.00      A   
ATOM   3833  N   LEU A 404       7.523  16.134  -9.296  1.00 10.00      A   
ATOM   3834  HN  LEU A 404       7.050  16.759  -8.703  1.00 10.00      A   
ATOM   3835  CA  LEU A 404       8.734  16.572  -9.972  1.00 10.00      A   
ATOM   3836  CB  LEU A 404       8.529  17.944 -10.611  1.00 10.00      A   
ATOM   3837  CG  LEU A 404       9.625  18.410 -11.569  1.00 10.00      A   
ATOM   3838  CD1 LEU A 404       9.592  17.591 -12.850  1.00 10.00      A   
ATOM   3839  CD2 LEU A 404       9.460  19.889 -11.874  1.00 10.00      A   
ATOM   3840  C   LEU A 404       9.887  16.635  -8.985  1.00 10.00      A   
ATOM   3841  O   LEU A 404       9.729  17.146  -7.875  1.00 10.00      A   
ATOM   3842  N   CYS A 405      11.042  16.114  -9.383  1.00 10.00      A   
ATOM   3843  HN  CYS A 405      11.107  15.705 -10.275  1.00 10.00      A   
ATOM   3844  CA  CYS A 405      12.209  16.125  -8.520  1.00 10.00      A   
ATOM   3845  CB  CYS A 405      12.334  14.797  -7.772  1.00 10.00      A   
ATOM   3846  SG  CYS A 405      13.581  14.800  -6.462  1.00 10.00      A   
ATOM   3847  HG  CYS A 405      14.744  15.137  -7.005  1.00 10.00      A   
ATOM   3848  C   CYS A 405      13.492  16.398  -9.292  1.00 10.00      A   
ATOM   3849  O   CYS A 405      13.810  15.704 -10.255  1.00 10.00      A   
ATOM   3850  N   ILE A 406      14.213  17.425  -8.873  1.00 10.00      A   
ATOM   3851  HN  ILE A 406      13.877  17.973  -8.138  1.00 10.00      A   
ATOM   3852  CA  ILE A 406      15.481  17.771  -9.485  1.00 10.00      A   
ATOM   3853  CB  ILE A 406      15.693  19.297  -9.537  1.00 10.00      A   
ATOM   3854  CG1 ILE A 406      14.485  19.973 -10.191  1.00 10.00      A   
ATOM   3855  CG2 ILE A 406      16.973  19.640 -10.294  1.00 10.00      A   
ATOM   3856  CD1 ILE A 406      14.551  21.485 -10.186  1.00 10.00      A   
ATOM   3857  C   ILE A 406      16.601  17.126  -8.678  1.00 10.00      A   
ATOM   3858  O   ILE A 406      16.588  17.170  -7.446  1.00 10.00      A   
ATOM   3859  N   ILE A 407      17.541  16.505  -9.376  1.00 10.00      A   
ATOM   3860  HN  ILE A 407      17.471  16.489 -10.357  1.00 10.00      A   
ATOM   3861  CA  ILE A 407      18.664  15.836  -8.733  1.00 10.00      A   
ATOM   3862  CB  ILE A 407      19.539  15.082  -9.760  1.00 10.00      A   
ATOM   3863  CG1 ILE A 407      18.689  14.097 -10.573  1.00 10.00      A   
ATOM   3864  CG2 ILE A 407      20.687  14.362  -9.067  1.00 10.00      A   
ATOM   3865  CD1 ILE A 407      17.930  13.091  -9.731  1.00 10.00      A   
ATOM   3866  C   ILE A 407      19.531  16.817  -7.948  1.00 10.00      A   
ATOM   3867  O   ILE A 407      19.939  16.539  -6.821  1.00 10.00      A   
ATOM   3868  N   GLU A 408      19.788  17.971  -8.536  1.00 10.00      A   
ATOM   3869  HN  GLU A 408      19.397  18.156  -9.413  1.00 10.00      A   
ATOM   3870  CA  GLU A 408      20.625  18.976  -7.894  1.00 10.00      A   
ATOM   3871  CB  GLU A 408      21.342  19.827  -8.948  1.00 10.00      A   
ATOM   3872  CG  GLU A 408      22.473  20.688  -8.403  1.00 10.00      A   
ATOM   3873  CD  GLU A 408      23.713  19.881  -8.082  1.00 10.00      A   
ATOM   3874  OE1 GLU A 408      24.523  19.636  -9.004  1.00 10.00      A   
ATOM   3875  OE2 GLU A 408      23.884  19.489  -6.907  1.00 10.00      A   
ATOM   3876  C   GLU A 408      19.814  19.871  -6.960  1.00 10.00      A   
ATOM   3877  O   GLU A 408      18.873  20.537  -7.387  1.00 10.00      A   
ATOM   3878  N   PRO A 409      20.161  19.884  -5.666  1.00 10.00      A   
ATOM   3879  CA  PRO A 409      19.486  20.720  -4.673  1.00 10.00      A   
ATOM   3880  CB  PRO A 409      20.022  20.205  -3.329  1.00 10.00      A   
ATOM   3881  CG  PRO A 409      20.750  18.941  -3.646  1.00 10.00      A   
ATOM   3882  CD  PRO A 409      21.220  19.076  -5.061  1.00 10.00      A   
ATOM   3883  C   PRO A 409      19.866  22.188  -4.860  1.00 10.00      A   
ATOM   3884  O   PRO A 409      21.013  22.499  -5.191  1.00 10.00      A   
ATOM   3885  N   LYS A 410      18.897  23.077  -4.652  1.00 10.00      A   
ATOM   3886  HN  LYS A 410      18.009  22.751  -4.385  1.00 10.00      A   
ATOM   3887  CA  LYS A 410      19.100  24.521  -4.801  1.00 10.00      A   
ATOM   3888  CB  LYS A 410      20.237  25.038  -3.909  1.00 10.00      A   
ATOM   3889  CG  LYS A 410      19.882  25.155  -2.436  1.00 10.00      A   
ATOM   3890  CD  LYS A 410      21.025  25.783  -1.653  1.00 10.00      A   
ATOM   3891  CE  LYS A 410      20.721  25.841  -0.164  1.00 10.00      A   
ATOM   3892  NZ  LYS A 410      21.906  26.265   0.624  1.00 10.00      A   
ATOM   3893  HZ1 LYS A 410      22.688  25.591   0.487  1.00 10.00      A   
ATOM   3894  HZ2 LYS A 410      21.672  26.303   1.635  1.00 10.00      A   
ATOM   3895  HZ3 LYS A 410      22.218  27.207   0.319  1.00 10.00      A   
ATOM   3896  C   LYS A 410      19.341  24.911  -6.256  1.00 10.00      A   
ATOM   3897  O   LYS A 410      19.917  25.960  -6.543  1.00 10.00      A   
ATOM   3898  N   ALA A 411      18.906  24.057  -7.170  1.00 10.00      A   
ATOM   3899  HN  ALA A 411      18.469  23.228  -6.883  1.00 10.00      A   
ATOM   3900  CA  ALA A 411      19.067  24.319  -8.592  1.00 10.00      A   
ATOM   3901  CB  ALA A 411      19.172  23.015  -9.366  1.00 10.00      A   
ATOM   3902  C   ALA A 411      17.904  25.159  -9.105  1.00 10.00      A   
ATOM   3903  O   ALA A 411      16.748  24.732  -9.055  1.00 10.00      A   
ATOM   3904  N   PRO A 412      18.191  26.381  -9.566  1.00 10.00      A   
ATOM   3905  CA  PRO A 412      17.180  27.285 -10.086  1.00 10.00      A   
ATOM   3906  CB  PRO A 412      17.756  28.640  -9.676  1.00 10.00      A   
ATOM   3907  CG  PRO A 412      19.240  28.469  -9.783  1.00 10.00      A   
ATOM   3908  CD  PRO A 412      19.529  26.997  -9.607  1.00 10.00      A   
ATOM   3909  C   PRO A 412      17.089  27.213 -11.606  1.00 10.00      A   
ATOM   3910  O   PRO A 412      17.634  26.298 -12.237  1.00 10.00      A   
ATOM   3911  N   ASP A 413      16.404  28.188 -12.183  1.00 10.00      A   
ATOM   3912  HN  ASP A 413      15.994  28.880 -11.620  1.00 10.00      A   
ATOM   3913  CA  ASP A 413      16.246  28.277 -13.625  1.00 10.00      A   
ATOM   3914  CB  ASP A 413      15.310  29.446 -13.948  1.00 10.00      A   
ATOM   3915  CG  ASP A 413      14.951  29.548 -15.411  1.00 10.00      A   
ATOM   3916  OD1 ASP A 413      15.825  29.914 -16.215  1.00 10.00      A   
ATOM   3917  OD2 ASP A 413      13.781  29.286 -15.756  1.00 10.00      A   
ATOM   3918  C   ASP A 413      17.614  28.509 -14.251  1.00 10.00      A   
ATOM   3919  O   ASP A 413      18.283  29.488 -13.933  1.00 10.00      A   
ATOM   3920  N   TYR A 414      18.038  27.609 -15.127  1.00 10.00      A   
ATOM   3921  HN  TYR A 414      17.459  26.848 -15.351  1.00 10.00      A   
ATOM   3922  CA  TYR A 414      19.355  27.725 -15.759  1.00 10.00      A   
ATOM   3923  CB  TYR A 414      19.883  26.361 -16.222  1.00 10.00      A   
ATOM   3924  CG  TYR A 414      19.028  25.684 -17.271  1.00 10.00      A   
ATOM   3925  CD1 TYR A 414      19.259  25.888 -18.626  1.00 10.00      A   
ATOM   3926  CD2 TYR A 414      17.991  24.838 -16.905  1.00 10.00      A   
ATOM   3927  CE1 TYR A 414      18.480  25.273 -19.584  1.00 10.00      A   
ATOM   3928  CE2 TYR A 414      17.209  24.218 -17.856  1.00 10.00      A   
ATOM   3929  CZ  TYR A 414      17.456  24.439 -19.194  1.00 10.00      A   
ATOM   3930  OH  TYR A 414      16.674  23.823 -20.142  1.00 10.00      A   
ATOM   3931  HH  TYR A 414      15.815  23.596 -19.742  1.00 10.00      A   
ATOM   3932  C   TYR A 414      19.393  28.740 -16.904  1.00 10.00      A   
ATOM   3933  O   TYR A 414      20.452  28.982 -17.487  1.00 10.00      A   
ATOM   3934  N   LEU A 415      18.256  29.341 -17.220  1.00 10.00      A   
ATOM   3935  HN  LEU A 415      17.436  29.128 -16.719  1.00 10.00      A   
ATOM   3936  CA  LEU A 415      18.197  30.321 -18.295  1.00 10.00      A   
ATOM   3937  CB  LEU A 415      16.951  30.121 -19.160  1.00 10.00      A   
ATOM   3938  CG  LEU A 415      16.917  28.863 -20.028  1.00 10.00      A   
ATOM   3939  CD1 LEU A 415      15.665  28.845 -20.886  1.00 10.00      A   
ATOM   3940  CD2 LEU A 415      18.160  28.767 -20.896  1.00 10.00      A   
ATOM   3941  C   LEU A 415      18.248  31.747 -17.761  1.00 10.00      A   
ATOM   3942  O   LEU A 415      19.080  32.544 -18.193  1.00 10.00      A   
ATOM   3943  N   THR A 416      17.365  32.068 -16.822  1.00 10.00      A   
ATOM   3944  HN  THR A 416      16.714  31.389 -16.513  1.00 10.00      A   
ATOM   3945  CA  THR A 416      17.325  33.410 -16.254  1.00 10.00      A   
ATOM   3946  CB  THR A 416      15.890  33.983 -16.204  1.00 10.00      A   
ATOM   3947  OG1 THR A 416      15.081  33.254 -15.271  1.00 10.00      A   
ATOM   3948  HG1 THR A 416      14.614  33.888 -14.701  1.00 10.00      A   
ATOM   3949  CG2 THR A 416      15.239  33.943 -17.579  1.00 10.00      A   
ATOM   3950  C   THR A 416      17.971  33.471 -14.868  1.00 10.00      A   
ATOM   3951  O   THR A 416      18.125  34.552 -14.292  1.00 10.00      A   
ATOM   3952  N   LEU A 417      18.351  32.306 -14.344  1.00 10.00      A   
ATOM   3953  HN  LEU A 417      18.193  31.484 -14.856  1.00 10.00      A   
ATOM   3954  CA  LEU A 417      18.992  32.198 -13.029  1.00 10.00      A   
ATOM   3955  CB  LEU A 417      20.345  32.922 -13.001  1.00 10.00      A   
ATOM   3956  CG  LEU A 417      21.418  32.393 -13.956  1.00 10.00      A   
ATOM   3957  CD1 LEU A 417      22.702  33.192 -13.807  1.00 10.00      A   
ATOM   3958  CD2 LEU A 417      21.673  30.913 -13.714  1.00 10.00      A   
ATOM   3959  C   LEU A 417      18.080  32.686 -11.904  1.00 10.00      A   
ATOM   3960  O   LEU A 417      18.506  33.419 -11.008  1.00 10.00      A   
ATOM   3961  N   GLU A 418      16.825  32.267 -11.950  1.00 10.00      A   
ATOM   3962  HN  GLU A 418      16.546  31.675 -12.682  1.00 10.00      A   
ATOM   3963  CA  GLU A 418      15.849  32.655 -10.942  1.00 10.00      A   
ATOM   3964  CB  GLU A 418      14.743  33.486 -11.589  1.00 10.00      A   
ATOM   3965  CG  GLU A 418      15.145  34.906 -11.927  1.00 10.00      A   
ATOM   3966  CD  GLU A 418      14.116  35.604 -12.778  1.00 10.00      A   
ATOM   3967  OE1 GLU A 418      14.233  35.539 -14.017  1.00 10.00      A   
ATOM   3968  OE2 GLU A 418      13.191  36.220 -12.212  1.00 10.00      A   
ATOM   3969  C   GLU A 418      15.233  31.414 -10.305  1.00 10.00      A   
ATOM   3970  O   GLU A 418      15.261  30.337 -10.897  1.00 10.00      A   
ATOM   3971  N   PRO A 419      14.685  31.538  -9.083  1.00 10.00      A   
ATOM   3972  CA  PRO A 419      14.046  30.415  -8.398  1.00 10.00      A   
ATOM   3973  CB  PRO A 419      13.649  30.991  -7.034  1.00 10.00      A   
ATOM   3974  CG  PRO A 419      14.457  32.234  -6.885  1.00 10.00      A   
ATOM   3975  CD  PRO A 419      14.655  32.766  -8.272  1.00 10.00      A   
ATOM   3976  C   PRO A 419      12.811  29.944  -9.169  1.00 10.00      A   
ATOM   3977  O   PRO A 419      12.276  30.676 -10.007  1.00 10.00      A   
ATOM   3978  N   LEU A 420      12.338  28.747  -8.869  1.00 10.00      A   
ATOM   3979  HN  LEU A 420      12.762  28.227  -8.145  1.00 10.00      A   
ATOM   3980  CA  LEU A 420      11.193  28.182  -9.576  1.00 10.00      A   
ATOM   3981  CB  LEU A 420      11.381  26.670  -9.729  1.00 10.00      A   
ATOM   3982  CG  LEU A 420      12.739  26.207 -10.271  1.00 10.00      A   
ATOM   3983  CD1 LEU A 420      12.909  24.707 -10.092  1.00 10.00      A   
ATOM   3984  CD2 LEU A 420      12.898  26.593 -11.734  1.00 10.00      A   
ATOM   3985  C   LEU A 420       9.856  28.491  -8.895  1.00 10.00      A   
ATOM   3986  O   LEU A 420       8.879  27.763  -9.081  1.00 10.00      A   
ATOM   3987  N   ASP A 421       9.802  29.585  -8.139  1.00 10.00      A   
ATOM   3988  HN  ASP A 421      10.602  30.145  -8.053  1.00 10.00      A   
ATOM   3989  CA  ASP A 421       8.576  29.968  -7.430  1.00 10.00      A   
ATOM   3990  CB  ASP A 421       8.781  31.211  -6.552  1.00 10.00      A   
ATOM   3991  CG  ASP A 421      10.199  31.396  -6.060  1.00 10.00      A   
ATOM   3992  OD1 ASP A 421      10.579  30.777  -5.040  1.00 10.00      A   
ATOM   3993  OD2 ASP A 421      10.935  32.178  -6.690  1.00 10.00      A   
ATOM   3994  C   ASP A 421       7.420  30.218  -8.397  1.00 10.00      A   
ATOM   3995  O   ASP A 421       6.305  29.741  -8.186  1.00 10.00      A   
ATOM   3996  N   ILE A 422       7.696  30.960  -9.462  1.00 10.00      A   
ATOM   3997  HN  ILE A 422       8.607  31.302  -9.577  1.00 10.00      A   
ATOM   3998  CA  ILE A 422       6.679  31.282 -10.456  1.00 10.00      A   
ATOM   3999  CB  ILE A 422       7.128  32.393 -11.436  1.00 10.00      A   
ATOM   4000  CG1 ILE A 422       8.562  32.160 -11.916  1.00 10.00      A   
ATOM   4001  CG2 ILE A 422       6.989  33.763 -10.790  1.00 10.00      A   
ATOM   4002  CD1 ILE A 422       9.000  33.090 -13.029  1.00 10.00      A   
ATOM   4003  C   ILE A 422       6.218  30.050 -11.232  1.00 10.00      A   
ATOM   4004  O   ILE A 422       5.023  29.894 -11.503  1.00 10.00      A   
ATOM   4005  N   GLY A 423       7.161  29.175 -11.575  1.00 10.00      A   
ATOM   4006  HN  GLY A 423       8.097  29.351 -11.329  1.00 10.00      A   
ATOM   4007  CA  GLY A 423       6.827  27.974 -12.313  1.00 10.00      A   
ATOM   4008  C   GLY A 423       5.979  27.019 -11.500  1.00 10.00      A   
ATOM   4009  O   GLY A 423       4.937  26.557 -11.961  1.00 10.00      A   
ATOM   4010  N   PHE A 424       6.419  26.733 -10.281  1.00 10.00      A   
ATOM   4011  HN  PHE A 424       7.256  27.140  -9.964  1.00 10.00      A   
ATOM   4012  CA  PHE A 424       5.690  25.830  -9.400  1.00 10.00      A   
ATOM   4013  CB  PHE A 424       6.538  25.457  -8.180  1.00 10.00      A   
ATOM   4014  CG  PHE A 424       7.487  24.314  -8.422  1.00 10.00      A   
ATOM   4015  CD1 PHE A 424       8.518  24.430  -9.337  1.00 10.00      A   
ATOM   4016  CD2 PHE A 424       7.349  23.123  -7.731  1.00 10.00      A   
ATOM   4017  CE1 PHE A 424       9.393  23.383  -9.561  1.00 10.00      A   
ATOM   4018  CE2 PHE A 424       8.220  22.071  -7.950  1.00 10.00      A   
ATOM   4019  CZ  PHE A 424       9.243  22.201  -8.866  1.00 10.00      A   
ATOM   4020  C   PHE A 424       4.372  26.460  -8.966  1.00 10.00      A   
ATOM   4021  O   PHE A 424       3.384  25.763  -8.725  1.00 10.00      A   
ATOM   4022  N   GLY A 425       4.362  27.787  -8.883  1.00 10.00      A   
ATOM   4023  HN  GLY A 425       5.187  28.286  -9.081  1.00 10.00      A   
ATOM   4024  CA  GLY A 425       3.165  28.508  -8.491  1.00 10.00      A   
ATOM   4025  C   GLY A 425       2.073  28.404  -9.537  1.00 10.00      A   
ATOM   4026  O   GLY A 425       0.887  28.417  -9.213  1.00 10.00      A   
ATOM   4027  N   ALA A 426       2.476  28.281 -10.792  1.00 10.00      A   
ATOM   4028  HN  ALA A 426       3.438  28.268 -10.985  1.00 10.00      A   
ATOM   4029  CA  ALA A 426       1.527  28.166 -11.888  1.00 10.00      A   
ATOM   4030  CB  ALA A 426       2.231  28.347 -13.224  1.00 10.00      A   
ATOM   4031  C   ALA A 426       0.812  26.822 -11.838  1.00 10.00      A   
ATOM   4032  O   ALA A 426      -0.333  26.699 -12.271  1.00 10.00      A   
ATOM   4033  N   ILE A 427       1.489  25.827 -11.282  1.00 10.00      A   
ATOM   4034  HN  ILE A 427       2.390  25.999 -10.937  1.00 10.00      A   
ATOM   4035  CA  ILE A 427       0.930  24.485 -11.167  1.00 10.00      A   
ATOM   4036  CB  ILE A 427       1.952  23.500 -10.560  1.00 10.00      A   
ATOM   4037  CG1 ILE A 427       3.285  23.549 -11.317  1.00 10.00      A   
ATOM   4038  CG2 ILE A 427       1.396  22.083 -10.535  1.00 10.00      A   
ATOM   4039  CD1 ILE A 427       3.176  23.235 -12.795  1.00 10.00      A   
ATOM   4040  C   ILE A 427      -0.326  24.498 -10.300  1.00 10.00      A   
ATOM   4041  O   ILE A 427      -1.398  24.083 -10.734  1.00 10.00      A   
ATOM   4042  N   VAL A 428      -0.195  25.006  -9.081  1.00 10.00      A   
ATOM   4043  HN  VAL A 428       0.678  25.355  -8.795  1.00 10.00      A   
ATOM   4044  CA  VAL A 428      -1.325  25.066  -8.161  1.00 10.00      A   
ATOM   4045  CB  VAL A 428      -0.886  25.407  -6.720  1.00 10.00      A   
ATOM   4046  CG1 VAL A 428      -0.001  24.305  -6.163  1.00 10.00      A   
ATOM   4047  CG2 VAL A 428      -0.163  26.745  -6.674  1.00 10.00      A   
ATOM   4048  C   VAL A 428      -2.371  26.074  -8.634  1.00 10.00      A   
ATOM   4049  O   VAL A 428      -3.536  26.003  -8.247  1.00 10.00      A   
ATOM   4050  N   GLU A 429      -1.944  27.005  -9.477  1.00 10.00      A   
ATOM   4051  HN  GLU A 429      -1.002  27.002  -9.754  1.00 10.00      A   
ATOM   4052  CA  GLU A 429      -2.830  28.032 -10.006  1.00 10.00      A   
ATOM   4053  CB  GLU A 429      -2.012  29.219 -10.541  1.00 10.00      A   
ATOM   4054  CG  GLU A 429      -2.628  29.931 -11.737  1.00 10.00      A   
ATOM   4055  CD  GLU A 429      -2.816  31.416 -11.517  1.00 10.00      A   
ATOM   4056  OE1 GLU A 429      -1.923  32.193 -11.909  1.00 10.00      A   
ATOM   4057  OE2 GLU A 429      -3.867  31.814 -10.967  1.00 10.00      A   
ATOM   4058  C   GLU A 429      -3.756  27.476 -11.087  1.00 10.00      A   
ATOM   4059  O   GLU A 429      -4.945  27.796 -11.118  1.00 10.00      A   
ATOM   4060  N   HIS A 430      -3.214  26.644 -11.970  1.00 10.00      A   
ATOM   4061  HN  HIS A 430      -2.255  26.422 -11.902  1.00 10.00      A   
ATOM   4062  CA  HIS A 430      -4.008  26.073 -13.058  1.00 10.00      A   
ATOM   4063  CB  HIS A 430      -3.174  25.909 -14.329  1.00 10.00      A   
ATOM   4064  CG  HIS A 430      -2.885  27.200 -15.033  1.00 10.00      A   
ATOM   4065  ND1 HIS A 430      -3.700  27.669 -16.037  1.00 10.00      A   
ATOM   4066  CD2 HIS A 430      -1.873  28.079 -14.833  1.00 10.00      A   
ATOM   4067  CE1 HIS A 430      -3.171  28.818 -16.422  1.00 10.00      A   
ATOM   4068  NE2 HIS A 430      -2.068  29.103 -15.723  1.00 10.00      A   
ATOM   4069  HE2 HIS A 430      -1.498  29.899 -15.826  1.00 10.00      A   
ATOM   4070  C   HIS A 430      -4.673  24.756 -12.679  1.00 10.00      A   
ATOM   4071  O   HIS A 430      -5.833  24.519 -13.025  1.00 10.00      A   
ATOM   4072  N   CYS A 431      -3.943  23.894 -11.983  1.00 10.00      A   
ATOM   4073  HN  CYS A 431      -3.022  24.130 -11.733  1.00 10.00      A   
ATOM   4074  CA  CYS A 431      -4.476  22.603 -11.573  1.00 10.00      A   
ATOM   4075  CB  CYS A 431      -3.342  21.594 -11.391  1.00 10.00      A   
ATOM   4076  SG  CYS A 431      -2.134  21.586 -12.738  1.00 10.00      A   
ATOM   4077  HG  CYS A 431      -2.785  21.775 -13.879  1.00 10.00      A   
ATOM   4078  C   CYS A 431      -5.293  22.735 -10.289  1.00 10.00      A   
ATOM   4079  O   CYS A 431      -4.745  22.839  -9.190  1.00 10.00      A   
ATOM   4080  N   LYS A 432      -6.611  22.741 -10.435  1.00 10.00      A   
ATOM   4081  HN  LYS A 432      -6.991  22.669 -11.336  1.00 10.00      A   
ATOM   4082  CA  LYS A 432      -7.508  22.873  -9.290  1.00 10.00      A   
ATOM   4083  CB  LYS A 432      -8.836  23.508  -9.718  1.00 10.00      A   
ATOM   4084  CG  LYS A 432      -8.722  24.595 -10.776  1.00 10.00      A   
ATOM   4085  CD  LYS A 432      -7.953  25.798 -10.268  1.00 10.00      A   
ATOM   4086  CE  LYS A 432      -7.896  26.888 -11.323  1.00 10.00      A   
ATOM   4087  NZ  LYS A 432      -9.250  27.390 -11.670  1.00 10.00      A   
ATOM   4088  HZ1 LYS A 432      -9.177  28.148 -12.373  1.00 10.00      A   
ATOM   4089  HZ2 LYS A 432      -9.721  27.763 -10.822  1.00 10.00      A   
ATOM   4090  HZ3 LYS A 432      -9.832  26.619 -12.066  1.00 10.00      A   
ATOM   4091  C   LYS A 432      -7.784  21.520  -8.634  1.00 10.00      A   
ATOM   4092  O   LYS A 432      -8.315  21.453  -7.523  1.00 10.00      A   
ATOM   4093  N   ASP A 433      -7.429  20.444  -9.321  1.00 10.00      A   
ATOM   4094  HN  ASP A 433      -7.004  20.552 -10.196  1.00 10.00      A   
ATOM   4095  CA  ASP A 433      -7.651  19.101  -8.797  1.00 10.00      A   
ATOM   4096  CB  ASP A 433      -8.343  18.225  -9.844  1.00 10.00      A   
ATOM   4097  CG  ASP A 433      -9.221  17.156  -9.224  1.00 10.00      A   
ATOM   4098  OD1 ASP A 433      -9.159  15.992  -9.671  1.00 10.00      A   
ATOM   4099  OD2 ASP A 433      -9.986  17.478  -8.287  1.00 10.00      A   
ATOM   4100  C   ASP A 433      -6.335  18.471  -8.352  1.00 10.00      A   
ATOM   4101  O   ASP A 433      -6.210  17.251  -8.253  1.00 10.00      A   
ATOM   4102  N   LEU A 434      -5.351  19.321  -8.081  1.00 10.00      A   
ATOM   4103  HN  LEU A 434      -5.514  20.282  -8.178  1.00 10.00      A   
ATOM   4104  CA  LEU A 434      -4.041  18.865  -7.638  1.00 10.00      A   
ATOM   4105  CB  LEU A 434      -3.026  20.011  -7.704  1.00 10.00      A   
ATOM   4106  CG  LEU A 434      -1.562  19.628  -7.490  1.00 10.00      A   
ATOM   4107  CD1 LEU A 434      -1.023  18.872  -8.695  1.00 10.00      A   
ATOM   4108  CD2 LEU A 434      -0.729  20.867  -7.220  1.00 10.00      A   
ATOM   4109  C   LEU A 434      -4.124  18.326  -6.213  1.00 10.00      A   
ATOM   4110  O   LEU A 434      -4.420  19.071  -5.278  1.00 10.00      A   
ATOM   4111  N   ARG A 435      -3.865  17.033  -6.059  1.00 10.00      A   
ATOM   4112  HN  ARG A 435      -3.626  16.497  -6.847  1.00 10.00      A   
ATOM   4113  CA  ARG A 435      -3.918  16.389  -4.757  1.00 10.00      A   
ATOM   4114  CB  ARG A 435      -4.580  15.004  -4.851  1.00 10.00      A   
ATOM   4115  CG  ARG A 435      -5.705  14.896  -5.873  1.00 10.00      A   
ATOM   4116  CD  ARG A 435      -6.692  13.794  -5.508  1.00 10.00      A   
ATOM   4117  NE  ARG A 435      -6.039  12.511  -5.231  1.00 10.00      A   
ATOM   4118  HE  ARG A 435      -5.097  12.536  -4.937  1.00 10.00      A   
ATOM   4119  CZ  ARG A 435      -6.644  11.327  -5.341  1.00 10.00      A   
ATOM   4120  NH1 ARG A 435      -7.915  11.264  -5.721  1.00 10.00      A   
ATOM   4121 HH11 ARG A 435      -8.442  12.139  -5.937  1.00 10.00      A   
ATOM   4122 HH12 ARG A 435      -8.392  10.342  -5.807  1.00 10.00      A   
ATOM   4123  NH2 ARG A 435      -5.980  10.209  -5.059  1.00 10.00      A   
ATOM   4124 HH21 ARG A 435      -6.444   9.279  -5.143  1.00 10.00      A   
ATOM   4125 HH22 ARG A 435      -4.980  10.253  -4.752  1.00 10.00      A   
ATOM   4126  C   ARG A 435      -2.518  16.245  -4.163  1.00 10.00      A   
ATOM   4127  O   ARG A 435      -2.308  16.501  -2.978  1.00 10.00      A   
ATOM   4128  N   ARG A 436      -1.559  15.846  -4.990  1.00 10.00      A   
ATOM   4129  HN  ARG A 436      -1.772  15.696  -5.938  1.00 10.00      A   
ATOM   4130  CA  ARG A 436      -0.190  15.653  -4.529  1.00 10.00      A   
ATOM   4131  CB  ARG A 436       0.215  14.179  -4.628  1.00 10.00      A   
ATOM   4132  CG  ARG A 436       1.477  13.828  -3.857  1.00 10.00      A   
ATOM   4133  CD  ARG A 436       1.772  12.343  -3.929  1.00 10.00      A   
ATOM   4134  NE  ARG A 436       2.908  11.967  -3.090  1.00 10.00      A   
ATOM   4135  HE  ARG A 436       3.467  12.690  -2.734  1.00 10.00      A   
ATOM   4136  CZ  ARG A 436       3.218  10.706  -2.795  1.00 10.00      A   
ATOM   4137  NH1 ARG A 436       2.493   9.703  -3.263  1.00 10.00      A   
ATOM   4138 HH11 ARG A 436       2.762   8.716  -3.018  1.00 10.00      A   
ATOM   4139 HH12 ARG A 436       1.664   9.882  -3.870  1.00 10.00      A   
ATOM   4140  NH2 ARG A 436       4.264  10.434  -2.033  1.00 10.00      A   
ATOM   4141 HH21 ARG A 436       4.862  11.194  -1.652  1.00 10.00      A   
ATOM   4142 HH22 ARG A 436       4.490   9.426  -1.809  1.00 10.00      A   
ATOM   4143  C   ARG A 436       0.779  16.514  -5.319  1.00 10.00      A   
ATOM   4144  O   ARG A 436       0.712  16.574  -6.549  1.00 10.00      A   
ATOM   4145  N   LEU A 437       1.676  17.175  -4.608  1.00 10.00      A   
ATOM   4146  HN  LEU A 437       1.676  17.080  -3.628  1.00 10.00      A   
ATOM   4147  CA  LEU A 437       2.664  18.038  -5.231  1.00 10.00      A   
ATOM   4148  CB  LEU A 437       2.257  19.507  -5.076  1.00 10.00      A   
ATOM   4149  CG  LEU A 437       3.242  20.551  -5.610  1.00 10.00      A   
ATOM   4150  CD1 LEU A 437       3.370  20.461  -7.122  1.00 10.00      A   
ATOM   4151  CD2 LEU A 437       2.822  21.948  -5.185  1.00 10.00      A   
ATOM   4152  C   LEU A 437       4.038  17.808  -4.615  1.00 10.00      A   
ATOM   4153  O   LEU A 437       4.184  17.750  -3.393  1.00 10.00      A   
ATOM   4154  N   SER A 438       5.032  17.653  -5.467  1.00 10.00      A   
ATOM   4155  HN  SER A 438       4.843  17.667  -6.431  1.00 10.00      A   
ATOM   4156  CA  SER A 438       6.397  17.446  -5.024  1.00 10.00      A   
ATOM   4157  CB  SER A 438       6.962  16.186  -5.673  1.00 10.00      A   
ATOM   4158  OG  SER A 438       6.057  15.101  -5.549  1.00 10.00      A   
ATOM   4159  HG  SER A 438       6.546  14.268  -5.623  1.00 10.00      A   
ATOM   4160  C   SER A 438       7.243  18.659  -5.397  1.00 10.00      A   
ATOM   4161  O   SER A 438       7.215  19.115  -6.544  1.00 10.00      A   
ATOM   4162  N   LEU A 439       7.987  19.184  -4.432  1.00 10.00      A   
ATOM   4163  HN  LEU A 439       7.988  18.764  -3.540  1.00 10.00      A   
ATOM   4164  CA  LEU A 439       8.818  20.359  -4.666  1.00 10.00      A   
ATOM   4165  CB  LEU A 439       8.649  21.367  -3.529  1.00 10.00      A   
ATOM   4166  CG  LEU A 439       7.221  21.816  -3.206  1.00 10.00      A   
ATOM   4167  CD1 LEU A 439       7.234  22.807  -2.052  1.00 10.00      A   
ATOM   4168  CD2 LEU A 439       6.552  22.427  -4.428  1.00 10.00      A   
ATOM   4169  C   LEU A 439      10.288  19.988  -4.799  1.00 10.00      A   
ATOM   4170  O   LEU A 439      10.757  19.027  -4.186  1.00 10.00      A   
ATOM   4171  N   SER A 440      11.008  20.758  -5.606  1.00 10.00      A   
ATOM   4172  HN  SER A 440      10.568  21.497  -6.081  1.00 10.00      A   
ATOM   4173  CA  SER A 440      12.432  20.535  -5.817  1.00 10.00      A   
ATOM   4174  CB  SER A 440      12.670  19.251  -6.619  1.00 10.00      A   
ATOM   4175  OG  SER A 440      11.768  19.151  -7.707  1.00 10.00      A   
ATOM   4176  HG  SER A 440      10.966  18.701  -7.418  1.00 10.00      A   
ATOM   4177  C   SER A 440      13.073  21.735  -6.514  1.00 10.00      A   
ATOM   4178  O   SER A 440      12.402  22.468  -7.246  1.00 10.00      A   
ATOM   4179  N   GLY A 441      14.360  21.942  -6.266  1.00 10.00      A   
ATOM   4180  HN  GLY A 441      14.828  21.349  -5.642  1.00 10.00      A   
ATOM   4181  CA  GLY A 441      15.070  23.048  -6.874  1.00 10.00      A   
ATOM   4182  C   GLY A 441      15.109  24.260  -5.969  1.00 10.00      A   
ATOM   4183  O   GLY A 441      14.717  24.187  -4.803  1.00 10.00      A   
ATOM   4184  N   LEU A 442      15.596  25.373  -6.492  1.00 10.00      A   
ATOM   4185  HN  LEU A 442      15.907  25.370  -7.423  1.00 10.00      A   
ATOM   4186  CA  LEU A 442      15.673  26.597  -5.712  1.00 10.00      A   
ATOM   4187  CB  LEU A 442      16.662  27.594  -6.326  1.00 10.00      A   
ATOM   4188  CG  LEU A 442      17.016  28.804  -5.454  1.00 10.00      A   
ATOM   4189  CD1 LEU A 442      17.744  28.367  -4.191  1.00 10.00      A   
ATOM   4190  CD2 LEU A 442      17.847  29.810  -6.234  1.00 10.00      A   
ATOM   4191  C   LEU A 442      14.293  27.224  -5.563  1.00 10.00      A   
ATOM   4192  O   LEU A 442      13.758  27.810  -6.505  1.00 10.00      A   
ATOM   4193  N   LEU A 443      13.722  27.079  -4.377  1.00 10.00      A   
ATOM   4194  HN  LEU A 443      14.204  26.589  -3.676  1.00 10.00      A   
ATOM   4195  CA  LEU A 443      12.407  27.622  -4.079  1.00 10.00      A   
ATOM   4196  CB  LEU A 443      11.391  26.490  -3.898  1.00 10.00      A   
ATOM   4197  CG  LEU A 443      11.143  25.605  -5.118  1.00 10.00      A   
ATOM   4198  CD1 LEU A 443      10.426  24.328  -4.711  1.00 10.00      A   
ATOM   4199  CD2 LEU A 443      10.342  26.361  -6.162  1.00 10.00      A   
ATOM   4200  C   LEU A 443      12.463  28.454  -2.810  1.00 10.00      A   
ATOM   4201  O   LEU A 443      13.011  28.013  -1.796  1.00 10.00      A   
ATOM   4202  N   THR A 444      11.906  29.652  -2.867  1.00 10.00      A   
ATOM   4203  HN  THR A 444      11.484  29.951  -3.709  1.00 10.00      A   
ATOM   4204  CA  THR A 444      11.892  30.535  -1.713  1.00 10.00      A   
ATOM   4205  CB  THR A 444      12.222  31.989  -2.115  1.00 10.00      A   
ATOM   4206  OG1 THR A 444      11.327  32.429  -3.151  1.00 10.00      A   
ATOM   4207  HG1 THR A 444      11.201  31.714  -3.802  1.00 10.00      A   
ATOM   4208  CG2 THR A 444      13.658  32.100  -2.607  1.00 10.00      A   
ATOM   4209  C   THR A 444      10.530  30.491  -1.027  1.00 10.00      A   
ATOM   4210  O   THR A 444       9.660  29.708  -1.416  1.00 10.00      A   
ATOM   4211  N   ASP A 445      10.341  31.342  -0.017  1.00 10.00      A   
ATOM   4212  HN  ASP A 445      11.070  31.944   0.244  1.00 10.00      A   
ATOM   4213  CA  ASP A 445       9.070  31.401   0.714  1.00 10.00      A   
ATOM   4214  CB  ASP A 445       9.177  32.310   1.946  1.00 10.00      A   
ATOM   4215  CG  ASP A 445       9.581  31.564   3.206  1.00 10.00      A   
ATOM   4216  OD1 ASP A 445       9.315  32.072   4.318  1.00 10.00      A   
ATOM   4217  OD2 ASP A 445      10.179  30.478   3.096  1.00 10.00      A   
ATOM   4218  C   ASP A 445       7.955  31.892  -0.202  1.00 10.00      A   
ATOM   4219  O   ASP A 445       6.769  31.678   0.058  1.00 10.00      A   
ATOM   4220  N   LYS A 446       8.360  32.529  -1.292  1.00 10.00      A   
ATOM   4221  HN  LYS A 446       9.323  32.647  -1.434  1.00 10.00      A   
ATOM   4222  CA  LYS A 446       7.435  33.064  -2.278  1.00 10.00      A   
ATOM   4223  CB  LYS A 446       8.207  33.808  -3.370  1.00 10.00      A   
ATOM   4224  CG  LYS A 446       7.331  34.574  -4.347  1.00 10.00      A   
ATOM   4225  CD  LYS A 446       6.543  35.671  -3.647  1.00 10.00      A   
ATOM   4226  CE  LYS A 446       5.715  36.464  -4.639  1.00 10.00      A   
ATOM   4227  NZ  LYS A 446       4.752  37.369  -3.961  1.00 10.00      A   
ATOM   4228  HZ1 LYS A 446       5.255  38.017  -3.326  1.00 10.00      A   
ATOM   4229  HZ2 LYS A 446       4.069  36.813  -3.396  1.00 10.00      A   
ATOM   4230  HZ3 LYS A 446       4.234  37.927  -4.669  1.00 10.00      A   
ATOM   4231  C   LYS A 446       6.574  31.967  -2.897  1.00 10.00      A   
ATOM   4232  O   LYS A 446       5.375  32.158  -3.094  1.00 10.00      A   
ATOM   4233  N   VAL A 447       7.178  30.813  -3.176  1.00 10.00      A   
ATOM   4234  HN  VAL A 447       8.130  30.702  -2.957  1.00 10.00      A   
ATOM   4235  CA  VAL A 447       6.447  29.703  -3.785  1.00 10.00      A   
ATOM   4236  CB  VAL A 447       7.380  28.568  -4.268  1.00 10.00      A   
ATOM   4237  CG1 VAL A 447       7.953  27.772  -3.105  1.00 10.00      A   
ATOM   4238  CG2 VAL A 447       6.655  27.655  -5.242  1.00 10.00      A   
ATOM   4239  C   VAL A 447       5.376  29.158  -2.841  1.00 10.00      A   
ATOM   4240  O   VAL A 447       4.309  28.724  -3.271  1.00 10.00      A   
ATOM   4241  N   PHE A 448       5.655  29.220  -1.548  1.00 10.00      A   
ATOM   4242  HN  PHE A 448       6.510  29.603  -1.262  1.00 10.00      A   
ATOM   4243  CA  PHE A 448       4.721  28.735  -0.545  1.00 10.00      A   
ATOM   4244  CB  PHE A 448       5.399  28.613   0.817  1.00 10.00      A   
ATOM   4245  CG  PHE A 448       6.537  27.638   0.813  1.00 10.00      A   
ATOM   4246  CD1 PHE A 448       7.847  28.081   0.849  1.00 10.00      A   
ATOM   4247  CD2 PHE A 448       6.297  26.275   0.754  1.00 10.00      A   
ATOM   4248  CE1 PHE A 448       8.898  27.187   0.828  1.00 10.00      A   
ATOM   4249  CE2 PHE A 448       7.342  25.374   0.735  1.00 10.00      A   
ATOM   4250  CZ  PHE A 448       8.645  25.831   0.771  1.00 10.00      A   
ATOM   4251  C   PHE A 448       3.493  29.626  -0.469  1.00 10.00      A   
ATOM   4252  O   PHE A 448       2.409  29.171  -0.106  1.00 10.00      A   
ATOM   4253  N   GLU A 449       3.669  30.896  -0.819  1.00 10.00      A   
ATOM   4254  HN  GLU A 449       4.564  31.200  -1.083  1.00 10.00      A   
ATOM   4255  CA  GLU A 449       2.565  31.847  -0.818  1.00 10.00      A   
ATOM   4256  CB  GLU A 449       3.076  33.267  -1.086  1.00 10.00      A   
ATOM   4257  CG  GLU A 449       1.981  34.322  -1.137  1.00 10.00      A   
ATOM   4258  CD  GLU A 449       2.485  35.663  -1.627  1.00 10.00      A   
ATOM   4259  OE1 GLU A 449       2.242  36.682  -0.946  1.00 10.00      A   
ATOM   4260  OE2 GLU A 449       3.120  35.711  -2.700  1.00 10.00      A   
ATOM   4261  C   GLU A 449       1.556  31.440  -1.887  1.00 10.00      A   
ATOM   4262  O   GLU A 449       0.344  31.541  -1.690  1.00 10.00      A   
ATOM   4263  N   TYR A 450       2.076  30.959  -3.014  1.00 10.00      A   
ATOM   4264  HN  TYR A 450       3.050  30.901  -3.098  1.00 10.00      A   
ATOM   4265  CA  TYR A 450       1.241  30.510  -4.117  1.00 10.00      A   
ATOM   4266  CB  TYR A 450       2.099  30.235  -5.359  1.00 10.00      A   
ATOM   4267  CG  TYR A 450       2.678  31.470  -6.016  1.00 10.00      A   
ATOM   4268  CD1 TYR A 450       4.044  31.722  -5.979  1.00 10.00      A   
ATOM   4269  CD2 TYR A 450       1.863  32.379  -6.682  1.00 10.00      A   
ATOM   4270  CE1 TYR A 450       4.582  32.842  -6.585  1.00 10.00      A   
ATOM   4271  CE2 TYR A 450       2.394  33.503  -7.290  1.00 10.00      A   
ATOM   4272  CZ  TYR A 450       3.754  33.729  -7.238  1.00 10.00      A   
ATOM   4273  OH  TYR A 450       4.289  34.844  -7.852  1.00 10.00      A   
ATOM   4274  HH  TYR A 450       3.700  35.600  -7.714  1.00 10.00      A   
ATOM   4275  C   TYR A 450       0.508  29.236  -3.717  1.00 10.00      A   
ATOM   4276  O   TYR A 450      -0.698  29.095  -3.946  1.00 10.00      A   
ATOM   4277  N   ILE A 451       1.252  28.315  -3.107  1.00 10.00      A   
ATOM   4278  HN  ILE A 451       2.208  28.498  -2.959  1.00 10.00      A   
ATOM   4279  CA  ILE A 451       0.701  27.042  -2.660  1.00 10.00      A   
ATOM   4280  CB  ILE A 451       1.796  26.135  -2.052  1.00 10.00      A   
ATOM   4281  CG1 ILE A 451       2.899  25.864  -3.078  1.00 10.00      A   
ATOM   4282  CG2 ILE A 451       1.194  24.825  -1.573  1.00 10.00      A   
ATOM   4283  CD1 ILE A 451       4.133  25.206  -2.495  1.00 10.00      A   
ATOM   4284  C   ILE A 451      -0.402  27.262  -1.627  1.00 10.00      A   
ATOM   4285  O   ILE A 451      -1.520  26.764  -1.781  1.00 10.00      A   
ATOM   4286  N   GLY A 452      -0.096  28.046  -0.604  1.00 10.00      A   
ATOM   4287  HN  GLY A 452       0.798  28.450  -0.562  1.00 10.00      A   
ATOM   4288  CA  GLY A 452      -1.057  28.324   0.444  1.00 10.00      A   
ATOM   4289  C   GLY A 452      -2.092  29.361   0.045  1.00 10.00      A   
ATOM   4290  O   GLY A 452      -2.503  30.189   0.861  1.00 10.00      A   
ATOM   4291  N   THR A 453      -2.511  29.316  -1.209  1.00 10.00      A   
ATOM   4292  HN  THR A 453      -2.143  28.631  -1.804  1.00 10.00      A   
ATOM   4293  CA  THR A 453      -3.506  30.236  -1.730  1.00 10.00      A   
ATOM   4294  CB  THR A 453      -2.862  31.550  -2.228  1.00 10.00      A   
ATOM   4295  OG1 THR A 453      -2.196  32.209  -1.139  1.00 10.00      A   
ATOM   4296  HG1 THR A 453      -1.238  32.055  -1.211  1.00 10.00      A   
ATOM   4297  CG2 THR A 453      -3.909  32.485  -2.816  1.00 10.00      A   
ATOM   4298  C   THR A 453      -4.289  29.582  -2.869  1.00 10.00      A   
ATOM   4299  O   THR A 453      -5.519  29.631  -2.901  1.00 10.00      A   
ATOM   4300  N   TYR A 454      -3.572  28.946  -3.792  1.00 10.00      A   
ATOM   4301  HN  TYR A 454      -2.594  28.910  -3.703  1.00 10.00      A   
ATOM   4302  CA  TYR A 454      -4.208  28.306  -4.933  1.00 10.00      A   
ATOM   4303  CB  TYR A 454      -3.415  28.574  -6.216  1.00 10.00      A   
ATOM   4304  CG  TYR A 454      -3.381  30.025  -6.637  1.00 10.00      A   
ATOM   4305  CD1 TYR A 454      -2.174  30.687  -6.810  1.00 10.00      A   
ATOM   4306  CD2 TYR A 454      -4.555  30.735  -6.860  1.00 10.00      A   
ATOM   4307  CE1 TYR A 454      -2.133  32.013  -7.191  1.00 10.00      A   
ATOM   4308  CE2 TYR A 454      -4.524  32.062  -7.243  1.00 10.00      A   
ATOM   4309  CZ  TYR A 454      -3.311  32.697  -7.407  1.00 10.00      A   
ATOM   4310  OH  TYR A 454      -3.277  34.019  -7.783  1.00 10.00      A   
ATOM   4311  HH  TYR A 454      -2.724  34.105  -8.572  1.00 10.00      A   
ATOM   4312  C   TYR A 454      -4.400  26.801  -4.733  1.00 10.00      A   
ATOM   4313  O   TYR A 454      -5.202  26.178  -5.429  1.00 10.00      A   
ATOM   4314  N   ALA A 455      -3.675  26.216  -3.788  1.00 10.00      A   
ATOM   4315  HN  ALA A 455      -3.064  26.755  -3.247  1.00 10.00      A   
ATOM   4316  CA  ALA A 455      -3.784  24.785  -3.525  1.00 10.00      A   
ATOM   4317  CB  ALA A 455      -2.412  24.154  -3.347  1.00 10.00      A   
ATOM   4318  C   ALA A 455      -4.670  24.513  -2.316  1.00 10.00      A   
ATOM   4319  O   ALA A 455      -4.211  24.545  -1.171  1.00 10.00      A   
ATOM   4320  N   LYS A 456      -5.950  24.282  -2.573  1.00 10.00      A   
ATOM   4321  HN  LYS A 456      -6.261  24.308  -3.505  1.00 10.00      A   
ATOM   4322  CA  LYS A 456      -6.907  23.998  -1.513  1.00 10.00      A   
ATOM   4323  CB  LYS A 456      -8.228  24.729  -1.769  1.00 10.00      A   
ATOM   4324  CG  LYS A 456      -8.236  26.187  -1.341  1.00 10.00      A   
ATOM   4325  CD  LYS A 456      -8.143  26.323   0.170  1.00 10.00      A   
ATOM   4326  CE  LYS A 456      -8.330  27.767   0.609  1.00 10.00      A   
ATOM   4327  NZ  LYS A 456      -8.129  27.924   2.070  1.00 10.00      A   
ATOM   4328  HZ1 LYS A 456      -8.443  28.866   2.377  1.00 10.00      A   
ATOM   4329  HZ2 LYS A 456      -7.121  27.812   2.305  1.00 10.00      A   
ATOM   4330  HZ3 LYS A 456      -8.677  27.200   2.589  1.00 10.00      A   
ATOM   4331  C   LYS A 456      -7.169  22.503  -1.407  1.00 10.00      A   
ATOM   4332  O   LYS A 456      -7.331  21.967  -0.309  1.00 10.00      A   
ATOM   4333  N   LYS A 457      -7.178  21.835  -2.555  1.00 10.00      A   
ATOM   4334  HN  LYS A 457      -6.999  22.323  -3.390  1.00 10.00      A   
ATOM   4335  CA  LYS A 457      -7.432  20.399  -2.623  1.00 10.00      A   
ATOM   4336  CB  LYS A 457      -8.062  20.036  -3.972  1.00 10.00      A   
ATOM   4337  CG  LYS A 457      -9.479  20.548  -4.165  1.00 10.00      A   
ATOM   4338  CD  LYS A 457     -10.451  19.847  -3.232  1.00 10.00      A   
ATOM   4339  CE  LYS A 457     -11.743  19.482  -3.947  1.00 10.00      A   
ATOM   4340  NZ  LYS A 457     -12.371  20.663  -4.603  1.00 10.00      A   
ATOM   4341  HZ1 LYS A 457     -11.983  20.788  -5.562  1.00 10.00      A   
ATOM   4342  HZ2 LYS A 457     -12.183  21.521  -4.051  1.00 10.00      A   
ATOM   4343  HZ3 LYS A 457     -13.400  20.532  -4.673  1.00 10.00      A   
ATOM   4344  C   LYS A 457      -6.155  19.592  -2.420  1.00 10.00      A   
ATOM   4345  O   LYS A 457      -6.187  18.361  -2.409  1.00 10.00      A   
ATOM   4346  N   MET A 458      -5.033  20.287  -2.279  1.00 10.00      A   
ATOM   4347  HN  MET A 458      -5.070  21.266  -2.323  1.00 10.00      A   
ATOM   4348  CA  MET A 458      -3.750  19.624  -2.073  1.00 10.00      A   
ATOM   4349  CB  MET A 458      -2.595  20.627  -2.077  1.00 10.00      A   
ATOM   4350  CG  MET A 458      -1.241  19.994  -2.367  1.00 10.00      A   
ATOM   4351  SD  MET A 458       0.136  21.134  -2.137  1.00 10.00      A   
ATOM   4352  CE  MET A 458       0.015  21.445  -0.375  1.00 10.00      A   
ATOM   4353  C   MET A 458      -3.771  18.839  -0.768  1.00 10.00      A   
ATOM   4354  O   MET A 458      -3.946  19.413   0.308  1.00 10.00      A   
ATOM   4355  N   GLU A 459      -3.603  17.531  -0.873  1.00 10.00      A   
ATOM   4356  HN  GLU A 459      -3.454  17.140  -1.762  1.00 10.00      A   
ATOM   4357  CA  GLU A 459      -3.630  16.658   0.284  1.00 10.00      A   
ATOM   4358  CB  GLU A 459      -4.478  15.417  -0.013  1.00 10.00      A   
ATOM   4359  CG  GLU A 459      -5.915  15.746  -0.392  1.00 10.00      A   
ATOM   4360  CD  GLU A 459      -6.726  14.528  -0.784  1.00 10.00      A   
ATOM   4361  OE1 GLU A 459      -7.270  13.851   0.115  1.00 10.00      A   
ATOM   4362  OE2 GLU A 459      -6.845  14.257  -1.993  1.00 10.00      A   
ATOM   4363  C   GLU A 459      -2.231  16.258   0.742  1.00 10.00      A   
ATOM   4364  O   GLU A 459      -2.006  16.018   1.930  1.00 10.00      A   
ATOM   4365  N   MET A 460      -1.288  16.189  -0.188  1.00 10.00      A   
ATOM   4366  HN  MET A 460      -1.510  16.400  -1.121  1.00 10.00      A   
ATOM   4367  CA  MET A 460       0.074  15.805   0.151  1.00 10.00      A   
ATOM   4368  CB  MET A 460       0.306  14.333  -0.186  1.00 10.00      A   
ATOM   4369  CG  MET A 460       1.603  13.768   0.362  1.00 10.00      A   
ATOM   4370  SD  MET A 460       1.727  11.990   0.115  1.00 10.00      A   
ATOM   4371  CE  MET A 460       3.234  11.623   1.013  1.00 10.00      A   
ATOM   4372  C   MET A 460       1.097  16.687  -0.553  1.00 10.00      A   
ATOM   4373  O   MET A 460       0.989  16.950  -1.754  1.00 10.00      A   
ATOM   4374  N   LEU A 461       2.090  17.134   0.206  1.00 10.00      A   
ATOM   4375  HN  LEU A 461       2.121  16.877   1.152  1.00 10.00      A   
ATOM   4376  CA  LEU A 461       3.141  17.987  -0.317  1.00 10.00      A   
ATOM   4377  CB  LEU A 461       2.872  19.441   0.072  1.00 10.00      A   
ATOM   4378  CG  LEU A 461       3.946  20.456  -0.318  1.00 10.00      A   
ATOM   4379  CD1 LEU A 461       4.005  20.626  -1.825  1.00 10.00      A   
ATOM   4380  CD2 LEU A 461       3.700  21.791   0.367  1.00 10.00      A   
ATOM   4381  C   LEU A 461       4.498  17.549   0.224  1.00 10.00      A   
ATOM   4382  O   LEU A 461       4.686  17.435   1.436  1.00 10.00      A   
ATOM   4383  N   SER A 462       5.431  17.306  -0.679  1.00 10.00      A   
ATOM   4384  HN  SER A 462       5.213  17.418  -1.628  1.00 10.00      A   
ATOM   4385  CA  SER A 462       6.775  16.886  -0.305  1.00 10.00      A   
ATOM   4386  CB  SER A 462       7.208  15.684  -1.149  1.00 10.00      A   
ATOM   4387  OG  SER A 462       6.222  14.661  -1.121  1.00 10.00      A   
ATOM   4388  HG  SER A 462       6.411  14.047  -0.387  1.00 10.00      A   
ATOM   4389  C   SER A 462       7.761  18.046  -0.470  1.00 10.00      A   
ATOM   4390  O   SER A 462       8.041  18.485  -1.589  1.00 10.00      A   
ATOM   4391  N   VAL A 463       8.267  18.553   0.649  1.00 10.00      A   
ATOM   4392  HN  VAL A 463       8.004  18.159   1.518  1.00 10.00      A   
ATOM   4393  CA  VAL A 463       9.205  19.670   0.633  1.00 10.00      A   
ATOM   4394  CB  VAL A 463       8.722  20.817   1.547  1.00 10.00      A   
ATOM   4395  CG1 VAL A 463       9.582  22.057   1.361  1.00 10.00      A   
ATOM   4396  CG2 VAL A 463       7.257  21.133   1.296  1.00 10.00      A   
ATOM   4397  C   VAL A 463      10.595  19.228   1.085  1.00 10.00      A   
ATOM   4398  O   VAL A 463      10.741  18.552   2.102  1.00 10.00      A   
ATOM   4399  N   ALA A 464      11.611  19.603   0.322  1.00 10.00      A   
ATOM   4400  HN  ALA A 464      11.434  20.125  -0.487  1.00 10.00      A   
ATOM   4401  CA  ALA A 464      12.985  19.259   0.652  1.00 10.00      A   
ATOM   4402  CB  ALA A 464      13.341  17.886   0.112  1.00 10.00      A   
ATOM   4403  C   ALA A 464      13.932  20.304   0.093  1.00 10.00      A   
ATOM   4404  O   ALA A 464      13.876  20.620  -1.096  1.00 10.00      A   
ATOM   4405  N   PHE A 465      14.783  20.843   0.962  1.00 10.00      A   
ATOM   4406  HN  PHE A 465      14.752  20.549   1.898  1.00 10.00      A   
ATOM   4407  CA  PHE A 465      15.758  21.860   0.576  1.00 10.00      A   
ATOM   4408  CB  PHE A 465      16.822  21.274  -0.360  1.00 10.00      A   
ATOM   4409  CG  PHE A 465      17.657  20.186   0.252  1.00 10.00      A   
ATOM   4410  CD1 PHE A 465      17.304  18.856   0.102  1.00 10.00      A   
ATOM   4411  CD2 PHE A 465      18.802  20.492   0.969  1.00 10.00      A   
ATOM   4412  CE1 PHE A 465      18.074  17.850   0.653  1.00 10.00      A   
ATOM   4413  CE2 PHE A 465      19.579  19.492   1.525  1.00 10.00      A   
ATOM   4414  CZ  PHE A 465      19.215  18.168   1.366  1.00 10.00      A   
ATOM   4415  C   PHE A 465      15.085  23.068  -0.074  1.00 10.00      A   
ATOM   4416  O   PHE A 465      15.553  23.579  -1.093  1.00 10.00      A   
ATOM   4417  N   ALA A 466      13.988  23.523   0.514  1.00 10.00      A   
ATOM   4418  HN  ALA A 466      13.661  23.089   1.332  1.00 10.00      A   
ATOM   4419  CA  ALA A 466      13.264  24.664  -0.021  1.00 10.00      A   
ATOM   4420  CB  ALA A 466      12.102  24.201  -0.888  1.00 10.00      A   
ATOM   4421  C   ALA A 466      12.773  25.561   1.102  1.00 10.00      A   
ATOM   4422  O   ALA A 466      12.615  25.114   2.239  1.00 10.00      A   
ATOM   4423  N   GLY A 467      12.541  26.823   0.786  1.00 10.00      A   
ATOM   4424  HN  GLY A 467      12.703  27.133  -0.136  1.00 10.00      A   
ATOM   4425  CA  GLY A 467      12.074  27.755   1.784  1.00 10.00      A   
ATOM   4426  C   GLY A 467      13.126  28.785   2.113  1.00 10.00      A   
ATOM   4427  O   GLY A 467      14.304  28.594   1.810  1.00 10.00      A   
ATOM   4428  N   ASP A 468      12.705  29.879   2.718  1.00 10.00      A   
ATOM   4429  HN  ASP A 468      11.739  29.981   2.918  1.00 10.00      A   
ATOM   4430  CA  ASP A 468      13.627  30.944   3.087  1.00 10.00      A   
ATOM   4431  CB  ASP A 468      13.392  32.183   2.225  1.00 10.00      A   
ATOM   4432  CG  ASP A 468      14.683  32.855   1.807  1.00 10.00      A   
ATOM   4433  OD1 ASP A 468      15.612  32.953   2.637  1.00 10.00      A   
ATOM   4434  OD2 ASP A 468      14.776  33.295   0.644  1.00 10.00      A   
ATOM   4435  C   ASP A 468      13.482  31.303   4.559  1.00 10.00      A   
ATOM   4436  O   ASP A 468      14.470  31.579   5.240  1.00 10.00      A   
ATOM   4437  N   SER A 469      12.251  31.289   5.050  1.00 10.00      A   
ATOM   4438  HN  SER A 469      11.498  31.049   4.459  1.00 10.00      A   
ATOM   4439  CA  SER A 469      11.983  31.618   6.443  1.00 10.00      A   
ATOM   4440  CB  SER A 469      11.617  33.102   6.566  1.00 10.00      A   
ATOM   4441  OG  SER A 469      11.176  33.618   5.320  1.00 10.00      A   
ATOM   4442  HG  SER A 469      10.476  33.035   4.961  1.00 10.00      A   
ATOM   4443  C   SER A 469      10.878  30.733   7.017  1.00 10.00      A   
ATOM   4444  O   SER A 469      10.511  29.725   6.421  1.00 10.00      A   
ATOM   4445  N   ASP A 470      10.348  31.118   8.175  1.00 10.00      A   
ATOM   4446  HN  ASP A 470      10.673  31.938   8.601  1.00 10.00      A   
ATOM   4447  CA  ASP A 470       9.291  30.352   8.835  1.00 10.00      A   
ATOM   4448  CB  ASP A 470       9.309  30.619  10.343  1.00 10.00      A   
ATOM   4449  CG  ASP A 470       9.630  29.392  11.172  1.00 10.00      A   
ATOM   4450  OD1 ASP A 470       8.716  28.580  11.421  1.00 10.00      A   
ATOM   4451  OD2 ASP A 470      10.797  29.253  11.605  1.00 10.00      A   
ATOM   4452  C   ASP A 470       7.916  30.712   8.278  1.00 10.00      A   
ATOM   4453  O   ASP A 470       6.901  30.153   8.689  1.00 10.00      A   
ATOM   4454  N   LEU A 471       7.884  31.647   7.342  1.00 10.00      A   
ATOM   4455  HN  LEU A 471       8.723  32.049   7.041  1.00 10.00      A   
ATOM   4456  CA  LEU A 471       6.630  32.085   6.744  1.00 10.00      A   
ATOM   4457  CB  LEU A 471       6.812  33.429   6.039  1.00 10.00      A   
ATOM   4458  CG  LEU A 471       7.018  34.641   6.948  1.00 10.00      A   
ATOM   4459  CD1 LEU A 471       7.289  35.882   6.117  1.00 10.00      A   
ATOM   4460  CD2 LEU A 471       5.804  34.851   7.839  1.00 10.00      A   
ATOM   4461  C   LEU A 471       6.085  31.046   5.775  1.00 10.00      A   
ATOM   4462  O   LEU A 471       4.879  30.794   5.739  1.00 10.00      A   
ATOM   4463  N   GLY A 472       6.984  30.438   5.010  1.00 10.00      A   
ATOM   4464  HN  GLY A 472       7.931  30.695   5.093  1.00 10.00      A   
ATOM   4465  CA  GLY A 472       6.598  29.427   4.040  1.00 10.00      A   
ATOM   4466  C   GLY A 472       5.715  28.336   4.620  1.00 10.00      A   
ATOM   4467  O   GLY A 472       4.718  27.945   4.012  1.00 10.00      A   
ATOM   4468  N   MET A 473       6.074  27.854   5.803  1.00 10.00      A   
ATOM   4469  HN  MET A 473       6.880  28.206   6.238  1.00 10.00      A   
ATOM   4470  CA  MET A 473       5.307  26.811   6.467  1.00 10.00      A   
ATOM   4471  CB  MET A 473       6.072  26.285   7.683  1.00 10.00      A   
ATOM   4472  CG  MET A 473       5.362  25.181   8.448  1.00 10.00      A   
ATOM   4473  SD  MET A 473       6.470  24.250   9.523  1.00 10.00      A   
ATOM   4474  CE  MET A 473       7.208  25.567  10.486  1.00 10.00      A   
ATOM   4475  C   MET A 473       3.932  27.328   6.884  1.00 10.00      A   
ATOM   4476  O   MET A 473       2.923  26.635   6.753  1.00 10.00      A   
ATOM   4477  N   HIS A 474       3.900  28.563   7.365  1.00 10.00      A   
ATOM   4478  HN  HIS A 474       4.735  29.070   7.429  1.00 10.00      A   
ATOM   4479  CA  HIS A 474       2.658  29.185   7.800  1.00 10.00      A   
ATOM   4480  CB  HIS A 474       2.944  30.512   8.507  1.00 10.00      A   
ATOM   4481  CG  HIS A 474       1.833  30.979   9.397  1.00 10.00      A   
ATOM   4482  ND1 HIS A 474       1.000  30.088  10.031  1.00 10.00      A   
ATOM   4483  CD2 HIS A 474       1.471  32.241   9.728  1.00 10.00      A   
ATOM   4484  CE1 HIS A 474       0.157  30.819  10.735  1.00 10.00      A   
ATOM   4485  NE2 HIS A 474       0.405  32.124  10.581  1.00 10.00      A   
ATOM   4486  HE2 HIS A 474      -0.083  32.865  10.999  1.00 10.00      A   
ATOM   4487  C   HIS A 474       1.712  29.402   6.619  1.00 10.00      A   
ATOM   4488  O   HIS A 474       0.493  29.291   6.758  1.00 10.00      A   
ATOM   4489  N   HIS A 475       2.286  29.709   5.458  1.00 10.00      A   
ATOM   4490  HN  HIS A 475       3.264  29.790   5.417  1.00 10.00      A   
ATOM   4491  CA  HIS A 475       1.506  29.938   4.245  1.00 10.00      A   
ATOM   4492  CB  HIS A 475       2.404  30.413   3.096  1.00 10.00      A   
ATOM   4493  CG  HIS A 475       2.697  31.884   3.095  1.00 10.00      A   
ATOM   4494  ND1 HIS A 475       1.819  32.846   2.645  1.00 10.00      A   
ATOM   4495  HD1 HIS A 475       0.913  32.687   2.295  1.00 10.00      A   
ATOM   4496  CD2 HIS A 475       3.809  32.554   3.490  1.00 10.00      A   
ATOM   4497  CE1 HIS A 475       2.412  34.039   2.776  1.00 10.00      A   
ATOM   4498  NE2 HIS A 475       3.622  33.917   3.286  1.00 10.00      A   
ATOM   4499  C   HIS A 475       0.759  28.674   3.830  1.00 10.00      A   
ATOM   4500  O   HIS A 475      -0.410  28.728   3.457  1.00 10.00      A   
ATOM   4501  N   VAL A 476       1.438  27.539   3.917  1.00 10.00      A   
ATOM   4502  HN  VAL A 476       2.364  27.561   4.244  1.00 10.00      A   
ATOM   4503  CA  VAL A 476       0.849  26.261   3.540  1.00 10.00      A   
ATOM   4504  CB  VAL A 476       1.931  25.167   3.392  1.00 10.00      A   
ATOM   4505  CG1 VAL A 476       1.311  23.830   3.014  1.00 10.00      A   
ATOM   4506  CG2 VAL A 476       2.969  25.580   2.362  1.00 10.00      A   
ATOM   4507  C   VAL A 476      -0.197  25.807   4.555  1.00 10.00      A   
ATOM   4508  O   VAL A 476      -1.333  25.498   4.192  1.00 10.00      A   
ATOM   4509  N   LEU A 477       0.189  25.786   5.825  1.00 10.00      A   
ATOM   4510  HN  LEU A 477       1.105  26.067   6.049  1.00 10.00      A   
ATOM   4511  CA  LEU A 477      -0.702  25.350   6.896  1.00 10.00      A   
ATOM   4512  CB  LEU A 477       0.030  25.325   8.238  1.00 10.00      A   
ATOM   4513  CG  LEU A 477       1.129  24.267   8.375  1.00 10.00      A   
ATOM   4514  CD1 LEU A 477       1.940  24.496   9.637  1.00 10.00      A   
ATOM   4515  CD2 LEU A 477       0.534  22.868   8.372  1.00 10.00      A   
ATOM   4516  C   LEU A 477      -1.984  26.183   6.977  1.00 10.00      A   
ATOM   4517  O   LEU A 477      -3.076  25.639   7.107  1.00 10.00      A   
ATOM   4518  N   SER A 478      -1.859  27.496   6.868  1.00 10.00      A   
ATOM   4519  HN  SER A 478      -0.968  27.888   6.738  1.00 10.00      A   
ATOM   4520  CA  SER A 478      -3.019  28.374   6.934  1.00 10.00      A   
ATOM   4521  CB  SER A 478      -2.656  29.684   7.638  1.00 10.00      A   
ATOM   4522  OG  SER A 478      -2.207  29.438   8.963  1.00 10.00      A   
ATOM   4523  HG  SER A 478      -1.264  29.629   9.024  1.00 10.00      A   
ATOM   4524  C   SER A 478      -3.595  28.647   5.541  1.00 10.00      A   
ATOM   4525  O   SER A 478      -4.385  29.572   5.357  1.00 10.00      A   
ATOM   4526  N   GLY A 479      -3.205  27.832   4.569  1.00 10.00      A   
ATOM   4527  HN  GLY A 479      -2.576  27.108   4.772  1.00 10.00      A   
ATOM   4528  CA  GLY A 479      -3.692  28.007   3.213  1.00 10.00      A   
ATOM   4529  C   GLY A 479      -4.404  26.779   2.678  1.00 10.00      A   
ATOM   4530  O   GLY A 479      -5.543  26.868   2.215  1.00 10.00      A   
ATOM   4531  N   CYS A 480      -3.734  25.634   2.724  1.00 10.00      A   
ATOM   4532  HN  CYS A 480      -2.820  25.627   3.091  1.00 10.00      A   
ATOM   4533  CA  CYS A 480      -4.312  24.386   2.236  1.00 10.00      A   
ATOM   4534  CB  CYS A 480      -3.216  23.348   2.016  1.00 10.00      A   
ATOM   4535  SG  CYS A 480      -1.856  23.938   0.984  1.00 10.00      A   
ATOM   4536  HG  CYS A 480      -2.345  24.210  -0.219  1.00 10.00      A   
ATOM   4537  C   CYS A 480      -5.375  23.856   3.195  1.00 10.00      A   
ATOM   4538  O   CYS A 480      -5.161  23.797   4.408  1.00 10.00      A   
ATOM   4539  N   ASP A 481      -6.519  23.466   2.649  1.00 10.00      A   
ATOM   4540  HN  ASP A 481      -6.633  23.522   1.678  1.00 10.00      A   
ATOM   4541  CA  ASP A 481      -7.617  22.965   3.466  1.00 10.00      A   
ATOM   4542  CB  ASP A 481      -8.949  23.529   2.976  1.00 10.00      A   
ATOM   4543  CG  ASP A 481      -9.398  24.721   3.788  1.00 10.00      A   
ATOM   4544  OD1 ASP A 481      -8.918  25.841   3.524  1.00 10.00      A   
ATOM   4545  OD2 ASP A 481     -10.228  24.540   4.705  1.00 10.00      A   
ATOM   4546  C   ASP A 481      -7.680  21.445   3.508  1.00 10.00      A   
ATOM   4547  O   ASP A 481      -8.155  20.864   4.485  1.00 10.00      A   
ATOM   4548  N   SER A 482      -7.194  20.802   2.458  1.00 10.00      A   
ATOM   4549  HN  SER A 482      -6.818  21.315   1.712  1.00 10.00      A   
ATOM   4550  CA  SER A 482      -7.218  19.346   2.381  1.00 10.00      A   
ATOM   4551  CB  SER A 482      -7.601  18.904   0.967  1.00 10.00      A   
ATOM   4552  OG  SER A 482      -8.682  19.684   0.477  1.00 10.00      A   
ATOM   4553  HG  SER A 482      -8.347  20.538   0.179  1.00 10.00      A   
ATOM   4554  C   SER A 482      -5.881  18.739   2.793  1.00 10.00      A   
ATOM   4555  O   SER A 482      -5.553  17.620   2.405  1.00 10.00      A   
ATOM   4556  N   LEU A 483      -5.123  19.480   3.595  1.00 10.00      A   
ATOM   4557  HN  LEU A 483      -5.454  20.354   3.884  1.00 10.00      A   
ATOM   4558  CA  LEU A 483      -3.820  19.022   4.065  1.00 10.00      A   
ATOM   4559  CB  LEU A 483      -3.162  20.087   4.946  1.00 10.00      A   
ATOM   4560  CG  LEU A 483      -1.948  20.802   4.352  1.00 10.00      A   
ATOM   4561  CD1 LEU A 483      -1.516  21.955   5.241  1.00 10.00      A   
ATOM   4562  CD2 LEU A 483      -0.802  19.828   4.135  1.00 10.00      A   
ATOM   4563  C   LEU A 483      -3.941  17.711   4.836  1.00 10.00      A   
ATOM   4564  O   LEU A 483      -4.567  17.656   5.894  1.00 10.00      A   
ATOM   4565  N   ARG A 484      -3.346  16.661   4.292  1.00 10.00      A   
ATOM   4566  HN  ARG A 484      -2.873  16.770   3.439  1.00 10.00      A   
ATOM   4567  CA  ARG A 484      -3.382  15.346   4.914  1.00 10.00      A   
ATOM   4568  CB  ARG A 484      -3.966  14.317   3.945  1.00 10.00      A   
ATOM   4569  CG  ARG A 484      -5.485  14.307   3.862  1.00 10.00      A   
ATOM   4570  CD  ARG A 484      -5.975  13.323   2.809  1.00 10.00      A   
ATOM   4571  NE  ARG A 484      -5.109  12.150   2.711  1.00 10.00      A   
ATOM   4572  HE  ARG A 484      -4.642  11.867   3.527  1.00 10.00      A   
ATOM   4573  CZ  ARG A 484      -4.940  11.438   1.588  1.00 10.00      A   
ATOM   4574  NH1 ARG A 484      -5.593  11.770   0.479  1.00 10.00      A   
ATOM   4575 HH11 ARG A 484      -5.458  11.212  -0.393  1.00 10.00      A   
ATOM   4576 HH12 ARG A 484      -6.249  12.590   0.470  1.00 10.00      A   
ATOM   4577  NH2 ARG A 484      -4.102  10.413   1.565  1.00 10.00      A   
ATOM   4578 HH21 ARG A 484      -3.973   9.857   0.688  1.00 10.00      A   
ATOM   4579 HH22 ARG A 484      -3.560  10.138   2.411  1.00 10.00      A   
ATOM   4580  C   ARG A 484      -1.990  14.904   5.347  1.00 10.00      A   
ATOM   4581  O   ARG A 484      -1.736  14.691   6.532  1.00 10.00      A   
ATOM   4582  N   LYS A 485      -1.096  14.771   4.377  1.00 10.00      A   
ATOM   4583  HN  LYS A 485      -1.356  14.989   3.454  1.00 10.00      A   
ATOM   4584  CA  LYS A 485       0.268  14.341   4.644  1.00 10.00      A   
ATOM   4585  CB  LYS A 485       0.564  13.010   3.936  1.00 10.00      A   
ATOM   4586  CG  LYS A 485      -0.291  11.845   4.425  1.00 10.00      A   
ATOM   4587  CD  LYS A 485       0.250  10.498   3.962  1.00 10.00      A   
ATOM   4588  CE  LYS A 485      -0.028  10.251   2.485  1.00 10.00      A   
ATOM   4589  NZ  LYS A 485       0.147   8.819   2.114  1.00 10.00      A   
ATOM   4590  HZ1 LYS A 485       0.829   8.357   2.749  1.00 10.00      A   
ATOM   4591  HZ2 LYS A 485       0.501   8.739   1.138  1.00 10.00      A   
ATOM   4592  HZ3 LYS A 485      -0.770   8.315   2.184  1.00 10.00      A   
ATOM   4593  C   LYS A 485       1.257  15.413   4.211  1.00 10.00      A   
ATOM   4594  O   LYS A 485       1.265  15.830   3.053  1.00 10.00      A   
ATOM   4595  N   LEU A 486       2.084  15.856   5.146  1.00 10.00      A   
ATOM   4596  HN  LEU A 486       2.041  15.468   6.047  1.00 10.00      A   
ATOM   4597  CA  LEU A 486       3.075  16.883   4.864  1.00 10.00      A   
ATOM   4598  CB  LEU A 486       2.686  18.205   5.542  1.00 10.00      A   
ATOM   4599  CG  LEU A 486       3.513  19.442   5.170  1.00 10.00      A   
ATOM   4600  CD1 LEU A 486       3.396  19.744   3.685  1.00 10.00      A   
ATOM   4601  CD2 LEU A 486       3.079  20.645   5.996  1.00 10.00      A   
ATOM   4602  C   LEU A 486       4.457  16.434   5.321  1.00 10.00      A   
ATOM   4603  O   LEU A 486       4.644  16.053   6.477  1.00 10.00      A   
ATOM   4604  N   GLU A 487       5.417  16.475   4.406  1.00 10.00      A   
ATOM   4605  HN  GLU A 487       5.203  16.786   3.498  1.00 10.00      A   
ATOM   4606  CA  GLU A 487       6.785  16.073   4.704  1.00 10.00      A   
ATOM   4607  CB  GLU A 487       7.132  14.780   3.963  1.00 10.00      A   
ATOM   4608  CG  GLU A 487       6.504  14.672   2.583  1.00 10.00      A   
ATOM   4609  CD  GLU A 487       6.415  13.246   2.086  1.00 10.00      A   
ATOM   4610  OE1 GLU A 487       6.707  13.008   0.897  1.00 10.00      A   
ATOM   4611  OE2 GLU A 487       6.048  12.360   2.885  1.00 10.00      A   
ATOM   4612  C   GLU A 487       7.762  17.180   4.338  1.00 10.00      A   
ATOM   4613  O   GLU A 487       7.749  17.687   3.219  1.00 10.00      A   
ATOM   4614  N   ILE A 488       8.594  17.558   5.292  1.00 10.00      A   
ATOM   4615  HN  ILE A 488       8.539  17.122   6.176  1.00 10.00      A   
ATOM   4616  CA  ILE A 488       9.575  18.613   5.086  1.00 10.00      A   
ATOM   4617  CB  ILE A 488       9.155  19.899   5.834  1.00 10.00      A   
ATOM   4618  CG1 ILE A 488       7.774  20.376   5.372  1.00 10.00      A   
ATOM   4619  CG2 ILE A 488      10.188  20.999   5.656  1.00 10.00      A   
ATOM   4620  CD1 ILE A 488       7.161  21.440   6.257  1.00 10.00      A   
ATOM   4621  C   ILE A 488      10.948  18.183   5.597  1.00 10.00      A   
ATOM   4622  O   ILE A 488      11.099  17.834   6.769  1.00 10.00      A   
ATOM   4623  N   ARG A 489      11.947  18.202   4.724  1.00 10.00      A   
ATOM   4624  HN  ARG A 489      11.769  18.474   3.794  1.00 10.00      A   
ATOM   4625  CA  ARG A 489      13.298  17.827   5.122  1.00 10.00      A   
ATOM   4626  CB  ARG A 489      13.700  16.443   4.590  1.00 10.00      A   
ATOM   4627  CG  ARG A 489      14.136  16.415   3.129  1.00 10.00      A   
ATOM   4628  CD  ARG A 489      15.136  15.296   2.858  1.00 10.00      A   
ATOM   4629  NE  ARG A 489      16.437  15.559   3.476  1.00 10.00      A   
ATOM   4630  HE  ARG A 489      16.538  16.401   3.980  1.00 10.00      A   
ATOM   4631  CZ  ARG A 489      17.484  14.737   3.397  1.00 10.00      A   
ATOM   4632  NH1 ARG A 489      17.395  13.596   2.725  1.00 10.00      A   
ATOM   4633 HH11 ARG A 489      16.503  13.334   2.249  1.00 10.00      A   
ATOM   4634 HH12 ARG A 489      18.221  12.953   2.667  1.00 10.00      A   
ATOM   4635  NH2 ARG A 489      18.622  15.062   3.993  1.00 10.00      A   
ATOM   4636 HH21 ARG A 489      19.445  14.427   3.941  1.00 10.00      A   
ATOM   4637 HH22 ARG A 489      18.697  15.970   4.523  1.00 10.00      A   
ATOM   4638  C   ARG A 489      14.322  18.876   4.708  1.00 10.00      A   
ATOM   4639  O   ARG A 489      14.237  19.439   3.614  1.00 10.00      A   
ATOM   4640  N   ASP A 490      15.265  19.146   5.606  1.00 10.00      A   
ATOM   4641  HN  ASP A 490      15.228  18.690   6.476  1.00 10.00      A   
ATOM   4642  CA  ASP A 490      16.342  20.106   5.362  1.00 10.00      A   
ATOM   4643  CB  ASP A 490      17.361  19.546   4.365  1.00 10.00      A   
ATOM   4644  CG  ASP A 490      18.292  18.527   4.984  1.00 10.00      A   
ATOM   4645  OD1 ASP A 490      19.443  18.888   5.310  1.00 10.00      A   
ATOM   4646  OD2 ASP A 490      17.876  17.359   5.147  1.00 10.00      A   
ATOM   4647  C   ASP A 490      15.820  21.459   4.891  1.00 10.00      A   
ATOM   4648  O   ASP A 490      16.134  21.911   3.787  1.00 10.00      A   
ATOM   4649  N   CYS A 491      15.022  22.102   5.729  1.00 10.00      A   
ATOM   4650  HN  CYS A 491      14.814  21.698   6.598  1.00 10.00      A   
ATOM   4651  CA  CYS A 491      14.457  23.402   5.401  1.00 10.00      A   
ATOM   4652  CB  CYS A 491      12.993  23.248   4.985  1.00 10.00      A   
ATOM   4653  SG  CYS A 491      12.737  22.125   3.590  1.00 10.00      A   
ATOM   4654  HG  CYS A 491      13.532  21.076   3.766  1.00 10.00      A   
ATOM   4655  C   CYS A 491      14.597  24.357   6.586  1.00 10.00      A   
ATOM   4656  O   CYS A 491      14.704  23.911   7.728  1.00 10.00      A   
ATOM   4657  N   PRO A 492      14.595  25.681   6.330  1.00 10.00      A   
ATOM   4658  CA  PRO A 492      14.743  26.706   7.382  1.00 10.00      A   
ATOM   4659  CB  PRO A 492      15.033  27.976   6.585  1.00 10.00      A   
ATOM   4660  CG  PRO A 492      14.346  27.757   5.284  1.00 10.00      A   
ATOM   4661  CD  PRO A 492      14.467  26.288   4.991  1.00 10.00      A   
ATOM   4662  C   PRO A 492      13.483  26.897   8.229  1.00 10.00      A   
ATOM   4663  O   PRO A 492      13.368  27.875   8.973  1.00 10.00      A   
ATOM   4664  N   PHE A 493      12.542  25.970   8.104  1.00 10.00      A   
ATOM   4665  HN  PHE A 493      12.695  25.217   7.502  1.00 10.00      A   
ATOM   4666  CA  PHE A 493      11.304  26.032   8.869  1.00 10.00      A   
ATOM   4667  CB  PHE A 493      10.236  25.116   8.263  1.00 10.00      A   
ATOM   4668  CG  PHE A 493       9.859  25.457   6.850  1.00 10.00      A   
ATOM   4669  CD1 PHE A 493       9.761  24.465   5.892  1.00 10.00      A   
ATOM   4670  CD2 PHE A 493       9.609  26.767   6.476  1.00 10.00      A   
ATOM   4671  CE1 PHE A 493       9.423  24.767   4.588  1.00 10.00      A   
ATOM   4672  CE2 PHE A 493       9.269  27.079   5.173  1.00 10.00      A   
ATOM   4673  CZ  PHE A 493       9.177  26.077   4.229  1.00 10.00      A   
ATOM   4674  C   PHE A 493      11.589  25.617  10.301  1.00 10.00      A   
ATOM   4675  O   PHE A 493      12.312  24.645  10.539  1.00 10.00      A   
ATOM   4676  N   GLY A 494      11.047  26.354  11.249  1.00 10.00      A   
ATOM   4677  HN  GLY A 494      10.484  27.123  11.007  1.00 10.00      A   
ATOM   4678  CA  GLY A 494      11.282  26.040  12.636  1.00 10.00      A   
ATOM   4679  C   GLY A 494      10.017  25.791  13.412  1.00 10.00      A   
ATOM   4680  O   GLY A 494       9.129  25.071  12.965  1.00 10.00      A   
ATOM   4681  N   ASP A 495       9.939  26.397  14.579  1.00 10.00      A   
ATOM   4682  HN  ASP A 495      10.681  26.972  14.867  1.00 10.00      A   
ATOM   4683  CA  ASP A 495       8.794  26.234  15.452  1.00 10.00      A   
ATOM   4684  CB  ASP A 495       9.259  25.911  16.870  1.00 10.00      A   
ATOM   4685  CG  ASP A 495      10.386  26.805  17.344  1.00 10.00      A   
ATOM   4686  OD1 ASP A 495      11.564  26.412  17.187  1.00 10.00      A   
ATOM   4687  OD2 ASP A 495      10.106  27.900  17.875  1.00 10.00      A   
ATOM   4688  C   ASP A 495       7.907  27.468  15.466  1.00 10.00      A   
ATOM   4689  O   ASP A 495       6.833  27.458  16.072  1.00 10.00      A   
ATOM   4690  N   LYS A 496       8.339  28.520  14.783  1.00 10.00      A   
ATOM   4691  HN  LYS A 496       9.187  28.459  14.290  1.00 10.00      A   
ATOM   4692  CA  LYS A 496       7.568  29.758  14.738  1.00 10.00      A   
ATOM   4693  CB  LYS A 496       8.299  30.843  13.948  1.00 10.00      A   
ATOM   4694  CG  LYS A 496       9.717  31.127  14.414  1.00 10.00      A   
ATOM   4695  CD  LYS A 496      10.313  32.286  13.636  1.00 10.00      A   
ATOM   4696  CE  LYS A 496      11.833  32.259  13.653  1.00 10.00      A   
ATOM   4697  NZ  LYS A 496      12.384  31.074  12.942  1.00 10.00      A   
ATOM   4698  HZ1 LYS A 496      12.593  30.313  13.619  1.00 10.00      A   
ATOM   4699  HZ2 LYS A 496      13.263  31.329  12.446  1.00 10.00      A   
ATOM   4700  HZ3 LYS A 496      11.697  30.717  12.241  1.00 10.00      A   
ATOM   4701  C   LYS A 496       6.192  29.518  14.133  1.00 10.00      A   
ATOM   4702  O   LYS A 496       5.169  29.825  14.748  1.00 10.00      A   
ATOM   4703  N   ALA A 497       6.173  28.957  12.931  1.00 10.00      A   
ATOM   4704  HN  ALA A 497       7.027  28.735  12.485  1.00 10.00      A   
ATOM   4705  CA  ALA A 497       4.918  28.674  12.251  1.00 10.00      A   
ATOM   4706  CB  ALA A 497       5.132  28.593  10.750  1.00 10.00      A   
ATOM   4707  C   ALA A 497       4.296  27.384  12.770  1.00 10.00      A   
ATOM   4708  O   ALA A 497       3.081  27.203  12.710  1.00 10.00      A   
ATOM   4709  N   LEU A 498       5.137  26.497  13.289  1.00 10.00      A   
ATOM   4710  HN  LEU A 498       6.095  26.703  13.312  1.00 10.00      A   
ATOM   4711  CA  LEU A 498       4.675  25.217  13.811  1.00 10.00      A   
ATOM   4712  CB  LEU A 498       5.866  24.319  14.152  1.00 10.00      A   
ATOM   4713  CG  LEU A 498       5.531  22.908  14.637  1.00 10.00      A   
ATOM   4714  CD1 LEU A 498       4.811  22.114  13.555  1.00 10.00      A   
ATOM   4715  CD2 LEU A 498       6.788  22.190  15.101  1.00 10.00      A   
ATOM   4716  C   LEU A 498       3.781  25.404  15.036  1.00 10.00      A   
ATOM   4717  O   LEU A 498       2.664  24.891  15.084  1.00 10.00      A   
ATOM   4718  N   LEU A 499       4.265  26.168  16.010  1.00 10.00      A   
ATOM   4719  HN  LEU A 499       5.155  26.578  15.903  1.00 10.00      A   
ATOM   4720  CA  LEU A 499       3.517  26.410  17.240  1.00 10.00      A   
ATOM   4721  CB  LEU A 499       4.418  27.049  18.298  1.00 10.00      A   
ATOM   4722  CG  LEU A 499       5.607  26.205  18.767  1.00 10.00      A   
ATOM   4723  CD1 LEU A 499       6.579  27.051  19.575  1.00 10.00      A   
ATOM   4724  CD2 LEU A 499       5.131  25.011  19.581  1.00 10.00      A   
ATOM   4725  C   LEU A 499       2.281  27.274  16.997  1.00 10.00      A   
ATOM   4726  O   LEU A 499       1.395  27.362  17.850  1.00 10.00      A   
ATOM   4727  N   ALA A 500       2.230  27.921  15.837  1.00 10.00      A   
ATOM   4728  HN  ALA A 500       2.975  27.829  15.207  1.00 10.00      A   
ATOM   4729  CA  ALA A 500       1.101  28.771  15.487  1.00 10.00      A   
ATOM   4730  CB  ALA A 500       1.550  29.909  14.585  1.00 10.00      A   
ATOM   4731  C   ALA A 500      -0.001  27.969  14.809  1.00 10.00      A   
ATOM   4732  O   ALA A 500      -1.133  28.440  14.680  1.00 10.00      A   
ATOM   4733  N   ASN A 501       0.330  26.755  14.387  1.00 10.00      A   
ATOM   4734  HN  ASN A 501       1.245  26.424  14.534  1.00 10.00      A   
ATOM   4735  CA  ASN A 501      -0.633  25.894  13.714  1.00 10.00      A   
ATOM   4736  CB  ASN A 501      -0.190  25.579  12.288  1.00 10.00      A   
ATOM   4737  CG  ASN A 501      -0.321  26.768  11.361  1.00 10.00      A   
ATOM   4738  OD1 ASN A 501      -1.387  27.016  10.802  1.00 10.00      A   
ATOM   4739  ND2 ASN A 501       0.767  27.506  11.187  1.00 10.00      A   
ATOM   4740 HD21 ASN A 501       1.588  27.247  11.664  1.00 10.00      A   
ATOM   4741 HD22 ASN A 501       0.711  28.288  10.593  1.00 10.00      A   
ATOM   4742  C   ASN A 501      -0.859  24.611  14.491  1.00 10.00      A   
ATOM   4743  O   ASN A 501      -1.016  23.538  13.913  1.00 10.00      A   
ATOM   4744  N   ALA A 502      -0.896  24.736  15.807  1.00 10.00      A   
ATOM   4745  HN  ALA A 502      -0.783  25.627  16.200  1.00 10.00      A   
ATOM   4746  CA  ALA A 502      -1.102  23.591  16.684  1.00 10.00      A   
ATOM   4747  CB  ALA A 502      -0.984  24.017  18.138  1.00 10.00      A   
ATOM   4748  C   ALA A 502      -2.459  22.939  16.435  1.00 10.00      A   
ATOM   4749  O   ALA A 502      -2.616  21.728  16.589  1.00 10.00      A   
ATOM   4750  N   SER A 503      -3.433  23.742  16.032  1.00 10.00      A   
ATOM   4751  HN  SER A 503      -3.246  24.700  15.905  1.00 10.00      A   
ATOM   4752  CA  SER A 503      -4.774  23.234  15.774  1.00 10.00      A   
ATOM   4753  CB  SER A 503      -5.805  24.343  15.983  1.00 10.00      A   
ATOM   4754  OG  SER A 503      -5.548  25.040  17.195  1.00 10.00      A   
ATOM   4755  HG  SER A 503      -6.333  25.544  17.445  1.00 10.00      A   
ATOM   4756  C   SER A 503      -4.889  22.652  14.365  1.00 10.00      A   
ATOM   4757  O   SER A 503      -5.771  21.841  14.086  1.00 10.00      A   
ATOM   4758  N   LYS A 504      -3.975  23.049  13.486  1.00 10.00      A   
ATOM   4759  HN  LYS A 504      -3.271  23.669  13.775  1.00 10.00      A   
ATOM   4760  CA  LYS A 504      -3.989  22.574  12.109  1.00 10.00      A   
ATOM   4761  CB  LYS A 504      -3.114  23.459  11.219  1.00 10.00      A   
ATOM   4762  CG  LYS A 504      -3.231  23.148   9.737  1.00 10.00      A   
ATOM   4763  CD  LYS A 504      -4.614  23.494   9.212  1.00 10.00      A   
ATOM   4764  CE  LYS A 504      -4.749  23.151   7.740  1.00 10.00      A   
ATOM   4765  NZ  LYS A 504      -5.724  24.039   7.057  1.00 10.00      A   
ATOM   4766  HZ1 LYS A 504      -6.696  23.805   7.350  1.00 10.00      A   
ATOM   4767  HZ2 LYS A 504      -5.650  23.929   6.025  1.00 10.00      A   
ATOM   4768  HZ3 LYS A 504      -5.532  25.030   7.302  1.00 10.00      A   
ATOM   4769  C   LYS A 504      -3.527  21.125  12.029  1.00 10.00      A   
ATOM   4770  O   LYS A 504      -3.943  20.376  11.143  1.00 10.00      A   
ATOM   4771  N   LEU A 505      -2.683  20.733  12.972  1.00 10.00      A   
ATOM   4772  HN  LEU A 505      -2.398  21.378  13.654  1.00 10.00      A   
ATOM   4773  CA  LEU A 505      -2.154  19.374  13.014  1.00 10.00      A   
ATOM   4774  CB  LEU A 505      -1.018  19.273  14.032  1.00 10.00      A   
ATOM   4775  CG  LEU A 505       0.074  20.343  13.942  1.00 10.00      A   
ATOM   4776  CD1 LEU A 505       1.041  20.215  15.108  1.00 10.00      A   
ATOM   4777  CD2 LEU A 505       0.816  20.242  12.618  1.00 10.00      A   
ATOM   4778  C   LEU A 505      -3.248  18.355  13.333  1.00 10.00      A   
ATOM   4779  O   LEU A 505      -3.097  17.165  13.056  1.00 10.00      A   
ATOM   4780  N   GLU A 506      -4.353  18.831  13.904  1.00 10.00      A   
ATOM   4781  HN  GLU A 506      -4.412  19.790  14.097  1.00 10.00      A   
ATOM   4782  CA  GLU A 506      -5.478  17.968  14.253  1.00 10.00      A   
ATOM   4783  CB  GLU A 506      -6.476  18.714  15.137  1.00 10.00      A   
ATOM   4784  CG  GLU A 506      -6.130  18.744  16.613  1.00 10.00      A   
ATOM   4785  CD  GLU A 506      -7.334  19.095  17.467  1.00 10.00      A   
ATOM   4786  OE1 GLU A 506      -7.462  20.265  17.873  1.00 10.00      A   
ATOM   4787  OE2 GLU A 506      -8.170  18.203  17.725  1.00 10.00      A   
ATOM   4788  C   GLU A 506      -6.200  17.476  13.004  1.00 10.00      A   
ATOM   4789  O   GLU A 506      -6.741  16.370  12.979  1.00 10.00      A   
ATOM   4790  N   THR A 507      -6.208  18.305  11.970  1.00 10.00      A   
ATOM   4791  HN  THR A 507      -5.765  19.177  12.052  1.00 10.00      A   
ATOM   4792  CA  THR A 507      -6.874  17.966  10.721  1.00 10.00      A   
ATOM   4793  CB  THR A 507      -7.414  19.234  10.036  1.00 10.00      A   
ATOM   4794  OG1 THR A 507      -6.669  20.372  10.504  1.00 10.00      A   
ATOM   4795  HG1 THR A 507      -5.749  20.294  10.217  1.00 10.00      A   
ATOM   4796  CG2 THR A 507      -8.888  19.432  10.368  1.00 10.00      A   
ATOM   4797  C   THR A 507      -5.947  17.215   9.764  1.00 10.00      A   
ATOM   4798  O   THR A 507      -6.387  16.692   8.743  1.00 10.00      A   
ATOM   4799  N   MET A 508      -4.672  17.146  10.112  1.00 10.00      A   
ATOM   4800  HN  MET A 508      -4.386  17.547  10.959  1.00 10.00      A   
ATOM   4801  CA  MET A 508      -3.688  16.466   9.277  1.00 10.00      A   
ATOM   4802  CB  MET A 508      -2.379  17.254   9.251  1.00 10.00      A   
ATOM   4803  CG  MET A 508      -2.444  18.541   8.445  1.00 10.00      A   
ATOM   4804  SD  MET A 508      -0.998  19.591   8.682  1.00 10.00      A   
ATOM   4805  CE  MET A 508       0.323  18.441   8.311  1.00 10.00      A   
ATOM   4806  C   MET A 508      -3.430  15.060   9.791  1.00 10.00      A   
ATOM   4807  O   MET A 508      -3.492  14.819  10.992  1.00 10.00      A   
ATOM   4808  N   ARG A 509      -3.133  14.137   8.886  1.00 10.00      A   
ATOM   4809  HN  ARG A 509      -3.066  14.394   7.941  1.00 10.00      A   
ATOM   4810  CA  ARG A 509      -2.873  12.756   9.268  1.00 10.00      A   
ATOM   4811  CB  ARG A 509      -2.856  11.840   8.036  1.00 10.00      A   
ATOM   4812  CG  ARG A 509      -2.654  10.361   8.357  1.00 10.00      A   
ATOM   4813  CD  ARG A 509      -2.376   9.540   7.107  1.00 10.00      A   
ATOM   4814  NE  ARG A 509      -3.506   9.536   6.178  1.00 10.00      A   
ATOM   4815  HE  ARG A 509      -4.329   9.999   6.470  1.00 10.00      A   
ATOM   4816  CZ  ARG A 509      -3.482   8.963   4.970  1.00 10.00      A   
ATOM   4817  NH1 ARG A 509      -2.392   8.342   4.543  1.00 10.00      A   
ATOM   4818 HH11 ARG A 509      -1.540   8.284   5.139  1.00 10.00      A   
ATOM   4819 HH12 ARG A 509      -2.379   7.910   3.584  1.00 10.00      A   
ATOM   4820  NH2 ARG A 509      -4.557   8.997   4.191  1.00 10.00      A   
ATOM   4821 HH21 ARG A 509      -4.533   8.545   3.242  1.00 10.00      A   
ATOM   4822 HH22 ARG A 509      -5.427   9.469   4.514  1.00 10.00      A   
ATOM   4823  C   ARG A 509      -1.551  12.653  10.012  1.00 10.00      A   
ATOM   4824  O   ARG A 509      -1.490  12.108  11.116  1.00 10.00      A   
ATOM   4825  N   SER A 510      -0.499  13.189   9.406  1.00 10.00      A   
ATOM   4826  HN  SER A 510      -0.614  13.620   8.533  1.00 10.00      A   
ATOM   4827  CA  SER A 510       0.825  13.150  10.003  1.00 10.00      A   
ATOM   4828  CB  SER A 510       1.429  11.748   9.860  1.00 10.00      A   
ATOM   4829  OG  SER A 510       0.901  11.077   8.721  1.00 10.00      A   
ATOM   4830  HG  SER A 510       1.551  10.449   8.395  1.00 10.00      A   
ATOM   4831  C   SER A 510       1.748  14.202   9.388  1.00 10.00      A   
ATOM   4832  O   SER A 510       1.681  14.484   8.190  1.00 10.00      A   
ATOM   4833  N   LEU A 511       2.592  14.789  10.221  1.00 10.00      A   
ATOM   4834  HN  LEU A 511       2.580  14.534  11.174  1.00 10.00      A   
ATOM   4835  CA  LEU A 511       3.540  15.795   9.779  1.00 10.00      A   
ATOM   4836  CB  LEU A 511       3.308  17.115  10.517  1.00 10.00      A   
ATOM   4837  CG  LEU A 511       4.382  18.192  10.328  1.00 10.00      A   
ATOM   4838  CD1 LEU A 511       4.362  18.737   8.909  1.00 10.00      A   
ATOM   4839  CD2 LEU A 511       4.200  19.311  11.338  1.00 10.00      A   
ATOM   4840  C   LEU A 511       4.959  15.308  10.026  1.00 10.00      A   
ATOM   4841  O   LEU A 511       5.321  14.971  11.156  1.00 10.00      A   
ATOM   4842  N   TRP A 512       5.752  15.259   8.966  1.00 10.00      A   
ATOM   4843  HN  TRP A 512       5.399  15.537   8.088  1.00 10.00      A   
ATOM   4844  CA  TRP A 512       7.132  14.817   9.063  1.00 10.00      A   
ATOM   4845  CB  TRP A 512       7.407  13.675   8.073  1.00 10.00      A   
ATOM   4846  CG  TRP A 512       8.860  13.315   7.944  1.00 10.00      A   
ATOM   4847  CD1 TRP A 512       9.779  13.893   7.117  1.00 10.00      A   
ATOM   4848  CD2 TRP A 512       9.558  12.289   8.655  1.00 10.00      A   
ATOM   4849  NE1 TRP A 512      11.007  13.309   7.289  1.00 10.00      A   
ATOM   4850  HE1 TRP A 512      11.829  13.562   6.817  1.00 10.00      A   
ATOM   4851  CE2 TRP A 512      10.899  12.317   8.221  1.00 10.00      A   
ATOM   4852  CE3 TRP A 512       9.184  11.356   9.622  1.00 10.00      A   
ATOM   4853  CZ2 TRP A 512      11.863  11.448   8.718  1.00 10.00      A   
ATOM   4854  CZ3 TRP A 512      10.143  10.494  10.111  1.00 10.00      A   
ATOM   4855  CH2 TRP A 512      11.467  10.545   9.662  1.00 10.00      A   
ATOM   4856  C   TRP A 512       8.085  15.977   8.805  1.00 10.00      A   
ATOM   4857  O   TRP A 512       7.993  16.646   7.777  1.00 10.00      A   
ATOM   4858  N   MET A 513       8.979  16.220   9.749  1.00 10.00      A   
ATOM   4859  HN  MET A 513       8.971  15.677  10.566  1.00 10.00      A   
ATOM   4860  CA  MET A 513       9.968  17.280   9.622  1.00 10.00      A   
ATOM   4861  CB  MET A 513       9.569  18.514  10.439  1.00 10.00      A   
ATOM   4862  CG  MET A 513       8.306  19.209   9.954  1.00 10.00      A   
ATOM   4863  SD  MET A 513       7.961  20.728  10.859  1.00 10.00      A   
ATOM   4864  CE  MET A 513       9.179  21.826  10.141  1.00 10.00      A   
ATOM   4865  C   MET A 513      11.333  16.774  10.074  1.00 10.00      A   
ATOM   4866  O   MET A 513      11.477  16.273  11.191  1.00 10.00      A   
ATOM   4867  N   SER A 514      12.324  16.884   9.205  1.00 10.00      A   
ATOM   4868  HN  SER A 514      12.146  17.272   8.319  1.00 10.00      A   
ATOM   4869  CA  SER A 514      13.670  16.432   9.535  1.00 10.00      A   
ATOM   4870  CB  SER A 514      13.975  15.083   8.873  1.00 10.00      A   
ATOM   4871  OG  SER A 514      13.569  15.062   7.513  1.00 10.00      A   
ATOM   4872  HG  SER A 514      14.336  15.232   6.953  1.00 10.00      A   
ATOM   4873  C   SER A 514      14.720  17.477   9.168  1.00 10.00      A   
ATOM   4874  O   SER A 514      14.601  18.156   8.142  1.00 10.00      A   
ATOM   4875  N   SER A 515      15.737  17.605  10.026  1.00 10.00      A   
ATOM   4876  HN  SER A 515      15.751  17.037  10.829  1.00 10.00      A   
ATOM   4877  CA  SER A 515      16.828  18.557   9.827  1.00 10.00      A   
ATOM   4878  CB  SER A 515      17.672  18.168   8.615  1.00 10.00      A   
ATOM   4879  OG  SER A 515      18.068  16.807   8.698  1.00 10.00      A   
ATOM   4880  HG  SER A 515      17.361  16.252   8.351  1.00 10.00      A   
ATOM   4881  C   SER A 515      16.316  19.995   9.708  1.00 10.00      A   
ATOM   4882  O   SER A 515      16.872  20.814   8.972  1.00 10.00      A   
ATOM   4883  N   CYS A 516      15.260  20.293  10.448  1.00 10.00      A   
ATOM   4884  HN  CYS A 516      14.879  19.603  11.033  1.00 10.00      A   
ATOM   4885  CA  CYS A 516      14.666  21.618  10.437  1.00 10.00      A   
ATOM   4886  CB  CYS A 516      13.142  21.516  10.370  1.00 10.00      A   
ATOM   4887  SG  CYS A 516      12.536  20.553   8.964  1.00 10.00      A   
ATOM   4888  HG  CYS A 516      13.427  19.607   8.702  1.00 10.00      A   
ATOM   4889  C   CYS A 516      15.112  22.402  11.668  1.00 10.00      A   
ATOM   4890  O   CYS A 516      15.863  21.886  12.500  1.00 10.00      A   
ATOM   4891  N   SER A 517      14.638  23.632  11.794  1.00 10.00      A   
ATOM   4892  HN  SER A 517      14.019  23.982  11.112  1.00 10.00      A   
ATOM   4893  CA  SER A 517      15.010  24.483  12.915  1.00 10.00      A   
ATOM   4894  CB  SER A 517      15.129  25.935  12.456  1.00 10.00      A   
ATOM   4895  OG  SER A 517      15.865  26.027  11.247  1.00 10.00      A   
ATOM   4896  HG  SER A 517      16.578  25.379  11.261  1.00 10.00      A   
ATOM   4897  C   SER A 517      14.038  24.367  14.092  1.00 10.00      A   
ATOM   4898  O   SER A 517      13.951  25.270  14.926  1.00 10.00      A   
ATOM   4899  N   VAL A 518      13.308  23.260  14.161  1.00 10.00      A   
ATOM   4900  HN  VAL A 518      13.406  22.577  13.467  1.00 10.00      A   
ATOM   4901  CA  VAL A 518      12.369  23.041  15.255  1.00 10.00      A   
ATOM   4902  CB  VAL A 518      11.401  21.879  14.962  1.00 10.00      A   
ATOM   4903  CG1 VAL A 518      10.369  21.748  16.073  1.00 10.00      A   
ATOM   4904  CG2 VAL A 518      10.727  22.070  13.612  1.00 10.00      A   
ATOM   4905  C   VAL A 518      13.141  22.742  16.535  1.00 10.00      A   
ATOM   4906  O   VAL A 518      13.832  21.724  16.631  1.00 10.00      A   
ATOM   4907  N   SER A 519      13.032  23.638  17.503  1.00 10.00      A   
ATOM   4908  HN  SER A 519      12.458  24.424  17.362  1.00 10.00      A   
ATOM   4909  CA  SER A 519      13.732  23.490  18.774  1.00 10.00      A   
ATOM   4910  CB  SER A 519      13.773  24.831  19.511  1.00 10.00      A   
ATOM   4911  OG  SER A 519      12.522  25.501  19.449  1.00 10.00      A   
ATOM   4912  HG  SER A 519      12.375  25.831  18.545  1.00 10.00      A   
ATOM   4913  C   SER A 519      13.107  22.414  19.663  1.00 10.00      A   
ATOM   4914  O   SER A 519      11.912  22.117  19.558  1.00 10.00      A   
ATOM   4915  N   PHE A 520      13.926  21.835  20.536  1.00 10.00      A   
ATOM   4916  HN  PHE A 520      14.873  22.102  20.550  1.00 10.00      A   
ATOM   4917  CA  PHE A 520      13.475  20.801  21.460  1.00 10.00      A   
ATOM   4918  CB  PHE A 520      14.662  20.274  22.269  1.00 10.00      A   
ATOM   4919  CG  PHE A 520      14.297  19.262  23.316  1.00 10.00      A   
ATOM   4920  CD1 PHE A 520      13.583  18.122  22.981  1.00 10.00      A   
ATOM   4921  CD2 PHE A 520      14.676  19.448  24.633  1.00 10.00      A   
ATOM   4922  CE1 PHE A 520      13.253  17.188  23.942  1.00 10.00      A   
ATOM   4923  CE2 PHE A 520      14.350  18.518  25.599  1.00 10.00      A   
ATOM   4924  CZ  PHE A 520      13.636  17.386  25.253  1.00 10.00      A   
ATOM   4925  C   PHE A 520      12.392  21.336  22.395  1.00 10.00      A   
ATOM   4926  O   PHE A 520      11.415  20.649  22.687  1.00 10.00      A   
ATOM   4927  N   GLY A 521      12.569  22.572  22.852  1.00 10.00      A   
ATOM   4928  HN  GLY A 521      13.376  23.072  22.585  1.00 10.00      A   
ATOM   4929  CA  GLY A 521      11.595  23.183  23.744  1.00 10.00      A   
ATOM   4930  C   GLY A 521      10.229  23.305  23.094  1.00 10.00      A   
ATOM   4931  O   GLY A 521       9.199  23.176  23.758  1.00 10.00      A   
ATOM   4932  N   ALA A 522      10.226  23.534  21.786  1.00 10.00      A   
ATOM   4933  HN  ALA A 522      11.082  23.614  21.315  1.00 10.00      A   
ATOM   4934  CA  ALA A 522       8.987  23.666  21.035  1.00 10.00      A   
ATOM   4935  CB  ALA A 522       9.268  24.202  19.647  1.00 10.00      A   
ATOM   4936  C   ALA A 522       8.280  22.326  20.938  1.00 10.00      A   
ATOM   4937  O   ALA A 522       7.055  22.257  20.996  1.00 10.00      A   
ATOM   4938  N   CYS A 523       9.062  21.262  20.793  1.00 10.00      A   
ATOM   4939  HN  CYS A 523      10.032  21.384  20.752  1.00 10.00      A   
ATOM   4940  CA  CYS A 523       8.516  19.920  20.697  1.00 10.00      A   
ATOM   4941  CB  CYS A 523       9.637  18.899  20.493  1.00 10.00      A   
ATOM   4942  SG  CYS A 523      10.746  19.275  19.110  1.00 10.00      A   
ATOM   4943  HG  CYS A 523      11.174  20.528  19.252  1.00 10.00      A   
ATOM   4944  C   CYS A 523       7.720  19.597  21.956  1.00 10.00      A   
ATOM   4945  O   CYS A 523       6.602  19.082  21.883  1.00 10.00      A   
ATOM   4946  N   LYS A 524       8.293  19.934  23.111  1.00 10.00      A   
ATOM   4947  HN  LYS A 524       9.183  20.347  23.101  1.00 10.00      A   
ATOM   4948  CA  LYS A 524       7.633  19.704  24.386  1.00 10.00      A   
ATOM   4949  CB  LYS A 524       8.574  20.018  25.550  1.00 10.00      A   
ATOM   4950  CG  LYS A 524       9.793  19.119  25.642  1.00 10.00      A   
ATOM   4951  CD  LYS A 524      10.531  19.337  26.953  1.00 10.00      A   
ATOM   4952  CE  LYS A 524      11.035  20.767  27.077  1.00 10.00      A   
ATOM   4953  NZ  LYS A 524      11.631  21.036  28.412  1.00 10.00      A   
ATOM   4954  HZ1 LYS A 524      12.389  20.353  28.609  1.00 10.00      A   
ATOM   4955  HZ2 LYS A 524      10.909  20.956  29.159  1.00 10.00      A   
ATOM   4956  HZ3 LYS A 524      12.033  22.001  28.431  1.00 10.00      A   
ATOM   4957  C   LYS A 524       6.391  20.575  24.496  1.00 10.00      A   
ATOM   4958  O   LYS A 524       5.323  20.104  24.881  1.00 10.00      A   
ATOM   4959  N   LEU A 525       6.537  21.846  24.135  1.00 10.00      A   
ATOM   4960  HN  LEU A 525       7.418  22.155  23.824  1.00 10.00      A   
ATOM   4961  CA  LEU A 525       5.431  22.794  24.190  1.00 10.00      A   
ATOM   4962  CB  LEU A 525       5.894  24.172  23.711  1.00 10.00      A   
ATOM   4963  CG  LEU A 525       4.908  25.323  23.918  1.00 10.00      A   
ATOM   4964  CD1 LEU A 525       4.770  25.645  25.396  1.00 10.00      A   
ATOM   4965  CD2 LEU A 525       5.340  26.552  23.133  1.00 10.00      A   
ATOM   4966  C   LEU A 525       4.254  22.314  23.347  1.00 10.00      A   
ATOM   4967  O   LEU A 525       3.101  22.389  23.773  1.00 10.00      A   
ATOM   4968  N   LEU A 526       4.555  21.819  22.154  1.00 10.00      A   
ATOM   4969  HN  LEU A 526       5.499  21.798  21.872  1.00 10.00      A   
ATOM   4970  CA  LEU A 526       3.532  21.322  21.248  1.00 10.00      A   
ATOM   4971  CB  LEU A 526       4.151  20.953  19.902  1.00 10.00      A   
ATOM   4972  CG  LEU A 526       3.195  20.898  18.709  1.00 10.00      A   
ATOM   4973  CD1 LEU A 526       2.520  22.247  18.499  1.00 10.00      A   
ATOM   4974  CD2 LEU A 526       3.944  20.477  17.455  1.00 10.00      A   
ATOM   4975  C   LEU A 526       2.820  20.114  21.850  1.00 10.00      A   
ATOM   4976  O   LEU A 526       1.594  20.011  21.790  1.00 10.00      A   
ATOM   4977  N   GLY A 527       3.595  19.214  22.449  1.00 10.00      A   
ATOM   4978  HN  GLY A 527       4.567  19.360  22.478  1.00 10.00      A   
ATOM   4979  CA  GLY A 527       3.026  18.027  23.057  1.00 10.00      A   
ATOM   4980  C   GLY A 527       2.215  18.350  24.298  1.00 10.00      A   
ATOM   4981  O   GLY A 527       1.243  17.664  24.614  1.00 10.00      A   
ATOM   4982  N   GLN A 528       2.617  19.395  25.009  1.00 10.00      A   
ATOM   4983  HN  GLN A 528       3.417  19.890  24.723  1.00 10.00      A   
ATOM   4984  CA  GLN A 528       1.911  19.810  26.216  1.00 10.00      A   
ATOM   4985  CB  GLN A 528       2.804  20.673  27.109  1.00 10.00      A   
ATOM   4986  CG  GLN A 528       3.940  19.912  27.773  1.00 10.00      A   
ATOM   4987  CD  GLN A 528       3.448  18.778  28.651  1.00 10.00      A   
ATOM   4988  OE1 GLN A 528       2.356  18.846  29.218  1.00 10.00      A   
ATOM   4989  NE2 GLN A 528       4.252  17.733  28.779  1.00 10.00      A   
ATOM   4990 HE21 GLN A 528       5.114  17.747  28.307  1.00 10.00      A   
ATOM   4991 HE22 GLN A 528       3.954  16.983  29.337  1.00 10.00      A   
ATOM   4992  C   GLN A 528       0.633  20.562  25.871  1.00 10.00      A   
ATOM   4993  O   GLN A 528      -0.356  20.490  26.599  1.00 10.00      A   
ATOM   4994  N   LYS A 529       0.662  21.294  24.765  1.00 10.00      A   
ATOM   4995  HN  LYS A 529       1.492  21.338  24.241  1.00 10.00      A   
ATOM   4996  CA  LYS A 529      -0.496  22.053  24.324  1.00 10.00      A   
ATOM   4997  CB  LYS A 529      -0.070  23.195  23.392  1.00 10.00      A   
ATOM   4998  CG  LYS A 529      -1.212  24.099  22.948  1.00 10.00      A   
ATOM   4999  CD  LYS A 529      -0.731  25.181  21.993  1.00 10.00      A   
ATOM   5000  CE  LYS A 529      -1.878  26.067  21.527  1.00 10.00      A   
ATOM   5001  NZ  LYS A 529      -2.505  26.824  22.649  1.00 10.00      A   
ATOM   5002  HZ1 LYS A 529      -1.798  27.436  23.109  1.00 10.00      A   
ATOM   5003  HZ2 LYS A 529      -2.894  26.168  23.357  1.00 10.00      A   
ATOM   5004  HZ3 LYS A 529      -3.279  27.420  22.292  1.00 10.00      A   
ATOM   5005  C   LYS A 529      -1.519  21.156  23.629  1.00 10.00      A   
ATOM   5006  O   LYS A 529      -2.727  21.352  23.773  1.00 10.00      A   
ATOM   5007  N   MET A 530      -1.040  20.174  22.876  1.00 10.00      A   
ATOM   5008  HN  MET A 530      -0.065  20.050  22.798  1.00 10.00      A   
ATOM   5009  CA  MET A 530      -1.926  19.271  22.159  1.00 10.00      A   
ATOM   5010  CB  MET A 530      -1.685  19.363  20.652  1.00 10.00      A   
ATOM   5011  CG  MET A 530      -1.745  20.775  20.093  1.00 10.00      A   
ATOM   5012  SD  MET A 530      -3.369  21.535  20.289  1.00 10.00      A   
ATOM   5013  CE  MET A 530      -4.392  20.390  19.366  1.00 10.00      A   
ATOM   5014  C   MET A 530      -1.749  17.835  22.632  1.00 10.00      A   
ATOM   5015  O   MET A 530      -0.872  17.118  22.156  1.00 10.00      A   
ATOM   5016  N   PRO A 531      -2.602  17.388  23.563  1.00 10.00      A   
ATOM   5017  CA  PRO A 531      -2.542  16.032  24.111  1.00 10.00      A   
ATOM   5018  CB  PRO A 531      -3.335  16.163  25.408  1.00 10.00      A   
ATOM   5019  CG  PRO A 531      -4.350  17.210  25.113  1.00 10.00      A   
ATOM   5020  CD  PRO A 531      -3.689  18.181  24.173  1.00 10.00      A   
ATOM   5021  C   PRO A 531      -3.188  14.990  23.194  1.00 10.00      A   
ATOM   5022  O   PRO A 531      -3.367  13.834  23.580  1.00 10.00      A   
ATOM   5023  N   LYS A 532      -3.552  15.407  21.987  1.00 10.00      A   
ATOM   5024  HN  LYS A 532      -3.407  16.343  21.747  1.00 10.00      A   
ATOM   5025  CA  LYS A 532      -4.167  14.510  21.013  1.00 10.00      A   
ATOM   5026  CB  LYS A 532      -5.504  15.070  20.527  1.00 10.00      A   
ATOM   5027  CG  LYS A 532      -6.548  15.240  21.617  1.00 10.00      A   
ATOM   5028  CD  LYS A 532      -7.936  15.419  21.029  1.00 10.00      A   
ATOM   5029  CE  LYS A 532      -8.958  15.723  22.113  1.00 10.00      A   
ATOM   5030  NZ  LYS A 532      -8.776  17.083  22.682  1.00 10.00      A   
ATOM   5031  HZ1 LYS A 532      -9.340  17.192  23.550  1.00 10.00      A   
ATOM   5032  HZ2 LYS A 532      -9.080  17.804  21.995  1.00 10.00      A   
ATOM   5033  HZ3 LYS A 532      -7.778  17.245  22.912  1.00 10.00      A   
ATOM   5034  C   LYS A 532      -3.229  14.293  19.830  1.00 10.00      A   
ATOM   5035  O   LYS A 532      -3.577  13.636  18.844  1.00 10.00      A   
ATOM   5036  N   LEU A 533      -2.035  14.854  19.937  1.00 10.00      A   
ATOM   5037  HN  LEU A 533      -1.814  15.354  20.751  1.00 10.00      A   
ATOM   5038  CA  LEU A 533      -1.034  14.737  18.891  1.00 10.00      A   
ATOM   5039  CB  LEU A 533      -0.730  16.110  18.295  1.00 10.00      A   
ATOM   5040  CG  LEU A 533      -1.857  16.742  17.485  1.00 10.00      A   
ATOM   5041  CD1 LEU A 533      -1.607  18.228  17.298  1.00 10.00      A   
ATOM   5042  CD2 LEU A 533      -1.989  16.048  16.140  1.00 10.00      A   
ATOM   5043  C   LEU A 533       0.232  14.118  19.456  1.00 10.00      A   
ATOM   5044  O   LEU A 533       0.843  14.667  20.372  1.00 10.00      A   
ATOM   5045  N   ASN A 534       0.615  12.975  18.918  1.00 10.00      A   
ATOM   5046  HN  ASN A 534       0.091  12.588  18.181  1.00 10.00      A   
ATOM   5047  CA  ASN A 534       1.806  12.286  19.377  1.00 10.00      A   
ATOM   5048  CB  ASN A 534       1.735  10.793  19.056  1.00 10.00      A   
ATOM   5049  CG  ASN A 534       1.308   9.947  20.240  1.00 10.00      A   
ATOM   5050  OD1 ASN A 534       1.450  10.350  21.393  1.00 10.00      A   
ATOM   5051  ND2 ASN A 534       0.810   8.753  19.963  1.00 10.00      A   
ATOM   5052 HD21 ASN A 534       0.754   8.476  19.022  1.00 10.00      A   
ATOM   5053 HD22 ASN A 534       0.492   8.197  20.711  1.00 10.00      A   
ATOM   5054  C   ASN A 534       3.051  12.888  18.751  1.00 10.00      A   
ATOM   5055  O   ASN A 534       3.421  12.540  17.629  1.00 10.00      A   
ATOM   5056  N   VAL A 535       3.672  13.814  19.461  1.00 10.00      A   
ATOM   5057  HN  VAL A 535       3.305  14.075  20.332  1.00 10.00      A   
ATOM   5058  CA  VAL A 535       4.885  14.453  18.981  1.00 10.00      A   
ATOM   5059  CB  VAL A 535       5.075  15.853  19.604  1.00 10.00      A   
ATOM   5060  CG1 VAL A 535       6.224  16.593  18.933  1.00 10.00      A   
ATOM   5061  CG2 VAL A 535       3.788  16.660  19.510  1.00 10.00      A   
ATOM   5062  C   VAL A 535       6.079  13.574  19.327  1.00 10.00      A   
ATOM   5063  O   VAL A 535       6.594  13.616  20.447  1.00 10.00      A   
ATOM   5064  N   GLU A 536       6.485  12.747  18.375  1.00 10.00      A   
ATOM   5065  HN  GLU A 536       6.021  12.746  17.507  1.00 10.00      A   
ATOM   5066  CA  GLU A 536       7.605  11.846  18.578  1.00 10.00      A   
ATOM   5067  CB  GLU A 536       7.344  10.496  17.915  1.00 10.00      A   
ATOM   5068  CG  GLU A 536       6.219   9.689  18.539  1.00 10.00      A   
ATOM   5069  CD  GLU A 536       6.203   8.253  18.057  1.00 10.00      A   
ATOM   5070  OE1 GLU A 536       7.084   7.880  17.259  1.00 10.00      A   
ATOM   5071  OE2 GLU A 536       5.312   7.487  18.483  1.00 10.00      A   
ATOM   5072  C   GLU A 536       8.895  12.447  18.043  1.00 10.00      A   
ATOM   5073  O   GLU A 536       8.983  12.826  16.873  1.00 10.00      A   
ATOM   5074  N   VAL A 537       9.887  12.529  18.910  1.00 10.00      A   
ATOM   5075  HN  VAL A 537       9.748  12.205  19.827  1.00 10.00      A   
ATOM   5076  CA  VAL A 537      11.177  13.078  18.542  1.00 10.00      A   
ATOM   5077  CB  VAL A 537      11.736  14.005  19.647  1.00 10.00      A   
ATOM   5078  CG1 VAL A 537      13.166  14.421  19.334  1.00 10.00      A   
ATOM   5079  CG2 VAL A 537      10.848  15.232  19.806  1.00 10.00      A   
ATOM   5080  C   VAL A 537      12.172  11.957  18.266  1.00 10.00      A   
ATOM   5081  O   VAL A 537      12.419  11.115  19.125  1.00 10.00      A   
ATOM   5082  N   ILE A 538      12.723  11.952  17.058  1.00 10.00      A   
ATOM   5083  HN  ILE A 538      12.469  12.656  16.417  1.00 10.00      A   
ATOM   5084  CA  ILE A 538      13.708  10.955  16.656  1.00 10.00      A   
ATOM   5085  CB  ILE A 538      13.401  10.385  15.256  1.00 10.00      A   
ATOM   5086  CG1 ILE A 538      11.953   9.896  15.173  1.00 10.00      A   
ATOM   5087  CG2 ILE A 538      14.364   9.254  14.920  1.00 10.00      A   
ATOM   5088  CD1 ILE A 538      11.538   9.458  13.784  1.00 10.00      A   
ATOM   5089  C   ILE A 538      15.087  11.606  16.618  1.00 10.00      A   
ATOM   5090  O   ILE A 538      15.367  12.422  15.738  1.00 10.00      A   
ATOM   5091  N   ASP A 539      15.946  11.240  17.556  1.00 10.00      A   
ATOM   5092  HN  ASP A 539      15.685  10.551  18.208  1.00 10.00      A   
ATOM   5093  CA  ASP A 539      17.281  11.819  17.635  1.00 10.00      A   
ATOM   5094  CB  ASP A 539      17.306  12.913  18.708  1.00 10.00      A   
ATOM   5095  CG  ASP A 539      18.465  13.873  18.558  1.00 10.00      A   
ATOM   5096  OD1 ASP A 539      18.242  15.020  18.095  1.00 10.00      A   
ATOM   5097  OD2 ASP A 539      19.594  13.495  18.916  1.00 10.00      A   
ATOM   5098  C   ASP A 539      18.323  10.745  17.946  1.00 10.00      A   
ATOM   5099  O   ASP A 539      18.242  10.064  18.971  1.00 10.00      A   
ATOM   5100  N   GLU A 540      19.295  10.590  17.049  1.00 10.00      A   
ATOM   5101  HN  GLU A 540      19.297  11.156  16.237  1.00 10.00      A   
ATOM   5102  CA  GLU A 540      20.354   9.597  17.220  1.00 10.00      A   
ATOM   5103  CB  GLU A 540      20.836   9.075  15.862  1.00 10.00      A   
ATOM   5104  CG  GLU A 540      19.774   8.378  15.026  1.00 10.00      A   
ATOM   5105  CD  GLU A 540      20.292   8.001  13.649  1.00 10.00      A   
ATOM   5106  OE1 GLU A 540      20.394   8.896  12.778  1.00 10.00      A   
ATOM   5107  OE2 GLU A 540      20.614   6.815  13.434  1.00 10.00      A   
ATOM   5108  C   GLU A 540      21.549  10.166  17.981  1.00 10.00      A   
ATOM   5109  O   GLU A 540      22.571   9.493  18.132  1.00 10.00      A   
ATOM   5110  N   ARG A 541      21.431  11.396  18.468  1.00 10.00      A   
ATOM   5111  HN  ARG A 541      20.584  11.890  18.349  1.00 10.00      A   
ATOM   5112  CA  ARG A 541      22.530  12.024  19.197  1.00 10.00      A   
ATOM   5113  CB  ARG A 541      22.655  13.512  18.853  1.00 10.00      A   
ATOM   5114  CG  ARG A 541      22.762  13.803  17.365  1.00 10.00      A   
ATOM   5115  CD  ARG A 541      21.612  14.681  16.892  1.00 10.00      A   
ATOM   5116  NE  ARG A 541      22.029  16.067  16.669  1.00 10.00      A   
ATOM   5117  HE  ARG A 541      22.954  16.214  16.365  1.00 10.00      A   
ATOM   5118  CZ  ARG A 541      21.240  17.126  16.850  1.00 10.00      A   
ATOM   5119  NH1 ARG A 541      19.989  16.976  17.269  1.00 10.00      A   
ATOM   5120 HH11 ARG A 541      19.605  16.019  17.468  1.00 10.00      A   
ATOM   5121 HH12 ARG A 541      19.377  17.811  17.402  1.00 10.00      A   
ATOM   5122  NH2 ARG A 541      21.709  18.339  16.603  1.00 10.00      A   
ATOM   5123 HH21 ARG A 541      21.105  19.179  16.737  1.00 10.00      A   
ATOM   5124 HH22 ARG A 541      22.690  18.460  16.271  1.00 10.00      A   
ATOM   5125  C   ARG A 541      22.381  11.833  20.703  1.00 10.00      A   
ATOM   5126  O   ARG A 541      23.118  12.429  21.490  1.00 10.00      A   
ATOM   5127  N   GLY A 542      21.434  10.996  21.102  1.00 10.00      A   
ATOM   5128  HN  GLY A 542      20.873  10.549  20.435  1.00 10.00      A   
ATOM   5129  CA  GLY A 542      21.220  10.741  22.511  1.00 10.00      A   
ATOM   5130  C   GLY A 542      20.084  11.564  23.076  1.00 10.00      A   
ATOM   5131  O   GLY A 542      19.390  12.258  22.333  1.00 10.00      A   
ATOM   5132  N   ALA A 543      19.911  11.500  24.389  1.00 10.00      A   
ATOM   5133  HN  ALA A 543      20.520  10.946  24.920  1.00 10.00      A   
ATOM   5134  CA  ALA A 543      18.848  12.229  25.068  1.00 10.00      A   
ATOM   5135  CB  ALA A 543      18.871  11.919  26.556  1.00 10.00      A   
ATOM   5136  C   ALA A 543      18.957  13.732  24.833  1.00 10.00      A   
ATOM   5137  O   ALA A 543      19.925  14.364  25.255  1.00 10.00      A   
ATOM   5138  N   PRO A 544      17.956  14.323  24.162  1.00 10.00      A   
ATOM   5139  CA  PRO A 544      17.933  15.762  23.863  1.00 10.00      A   
ATOM   5140  CB  PRO A 544      16.661  15.943  23.022  1.00 10.00      A   
ATOM   5141  CG  PRO A 544      16.302  14.573  22.557  1.00 10.00      A   
ATOM   5142  CD  PRO A 544      16.771  13.636  23.629  1.00 10.00      A   
ATOM   5143  C   PRO A 544      17.850  16.606  25.132  1.00 10.00      A   
ATOM   5144  O   PRO A 544      18.157  17.797  25.120  1.00 10.00      A   
ATOM   5145  N   ASP A 545      17.457  15.970  26.225  1.00 10.00      A   
ATOM   5146  HN  ASP A 545      17.242  15.013  26.166  1.00 10.00      A   
ATOM   5147  CA  ASP A 545      17.329  16.643  27.510  1.00 10.00      A   
ATOM   5148  CB  ASP A 545      16.741  15.684  28.541  1.00 10.00      A   
ATOM   5149  CG  ASP A 545      15.274  15.930  28.806  1.00 10.00      A   
ATOM   5150  OD1 ASP A 545      14.957  16.841  29.598  1.00 10.00      A   
ATOM   5151  OD2 ASP A 545      14.429  15.205  28.237  1.00 10.00      A   
ATOM   5152  C   ASP A 545      18.673  17.166  28.012  1.00 10.00      A   
ATOM   5153  O   ASP A 545      18.722  18.056  28.860  1.00 10.00      A   
ATOM   5154  N   SER A 546      19.760  16.618  27.482  1.00 10.00      A   
ATOM   5155  HN  SER A 546      19.661  15.917  26.801  1.00 10.00      A   
ATOM   5156  CA  SER A 546      21.099  17.030  27.893  1.00 10.00      A   
ATOM   5157  CB  SER A 546      22.076  15.872  27.706  1.00 10.00      A   
ATOM   5158  OG  SER A 546      22.125  15.465  26.348  1.00 10.00      A   
ATOM   5159  HG  SER A 546      21.444  14.796  26.190  1.00 10.00      A   
ATOM   5160  C   SER A 546      21.584  18.243  27.103  1.00 10.00      A   
ATOM   5161  O   SER A 546      22.670  18.772  27.351  1.00 10.00      A   
ATOM   5162  N   ARG A 547      20.773  18.682  26.154  1.00 10.00      A   
ATOM   5163  HN  ARG A 547      19.911  18.236  26.017  1.00 10.00      A   
ATOM   5164  CA  ARG A 547      21.113  19.815  25.317  1.00 10.00      A   
ATOM   5165  CB  ARG A 547      21.117  19.377  23.846  1.00 10.00      A   
ATOM   5166  CG  ARG A 547      22.152  18.310  23.527  1.00 10.00      A   
ATOM   5167  CD  ARG A 547      22.139  17.919  22.059  1.00 10.00      A
[truncated: 216,683 more chars]
