# Supplementary material for: Flexibility of intrinsically disordered degrons in AUX/IAA proteins reinforces auxin co-receptor assemblies
Source: Nat Commun. 2020 May 8;11:2277. doi: 10.1038/s41467-020-16147-2 (PMC7210949; doi:10.1038/s41467-020-16147-2)
Supplement: Supplementary file 11 — Supplementary Data 8 [file 41467_2020_16147_MOESM11_ESM.gz › disvis_haddock_files/IAA12/cluster7_1.pdb]

REMARK FILENAME="complex_107w.pdb0"
REMARK ===============================================================
REMARK HADDOCK run for complex
REMARK initial structure: complex_107.pdb
REMARK final NOE weights: unambig 50 amb: 50
REMARK ===============================================================
REMARK            total,bonds,angles,improper,dihe,vdw,elec,air,cdih,coup,rdcs,vean,dani,xpcs,rg
REMARK energies: -173.26, 0, 0, 0, 0, -83.6783, -396.934, 307.352, 0, 0, 0, 0, 0, 0, 0
REMARK ===============================================================
REMARK            bonds,angles,impropers,dihe,air,cdih,coup,rdcs,vean,dani,xpcs
REMARK rms-dev.: 0,0,0,0,0.933416,0,0, 0, 0, 0, 0
REMARK ===============================================================
REMARK               air,cdih,coup,rdcs,vean,dani,xpcs
REMARK               >0.3,>5,>1,>0,>5,>0.2,>0.2
REMARK violations.: 9, 0, 0, 0, 0, 0, 0
REMARK ===============================================================
REMARK                        CVpartition#,violations,rms
REMARK AIRs cross-validation: 2, 19, 1.17975
REMARK ===============================================================
REMARK NCS energy: 0
REMARK ===============================================================
REMARK Symmetry energy: 0
REMARK ===============================================================
REMARK Desolvation energy: 32.2387
REMARK Internal energy free molecules: -22086.3
REMARK Internal energy complex: -33037.3
REMARK Binding energy: -11399.4
REMARK ===============================================================
REMARK buried surface area: 2579.32
REMARK ===============================================================
REMARK water - chain1: 0 0 0
REMARK water - chain2: 0 0 0
REMARK water - chain3: 0 0 0
REMARK water - chain4: 0 0 0
REMARK water - chain5: 0 0 0
REMARK water - chain6: 0 0 0
REMARK ===============================================================
REMARK water - water: 0 0 0
REMARK ===============================================================
REMARK DATE:09-Dec-2019  18:19:05       created by user: enmr049
REMARK VERSION:1.3U
ATOM      1  N   PHE A   9      34.894  -2.721  11.917  1.00 10.00      A   
ATOM      2  HN  PHE A   9      34.596  -2.180  12.679  1.00 10.00      A   
ATOM      3  CA  PHE A   9      34.953  -2.103  10.598  1.00 10.00      A   
ATOM      4  CB  PHE A   9      34.116  -2.901   9.593  1.00 10.00      A   
ATOM      5  CG  PHE A   9      34.725  -4.215   9.200  1.00 10.00      A   
ATOM      6  CD1 PHE A   9      34.300  -5.393   9.790  1.00 10.00      A   
ATOM      7  CD2 PHE A   9      35.722  -4.269   8.239  1.00 10.00      A   
ATOM      8  CE1 PHE A   9      34.858  -6.601   9.426  1.00 10.00      A   
ATOM      9  CE2 PHE A   9      36.286  -5.473   7.872  1.00 10.00      A   
ATOM     10  CZ  PHE A   9      35.853  -6.640   8.467  1.00 10.00      A   
ATOM     11  C   PHE A   9      34.460  -0.658  10.652  1.00 10.00      A   
ATOM     12  O   PHE A   9      33.591  -0.325  11.457  1.00 10.00      A   
ATOM     13  N   PRO A  10      35.022   0.216   9.797  1.00 10.00      A   
ATOM     14  CA  PRO A  10      34.637   1.634   9.733  1.00 10.00      A   
ATOM     15  CB  PRO A  10      35.528   2.198   8.615  1.00 10.00      A   
ATOM     16  CG  PRO A  10      36.668   1.245   8.523  1.00 10.00      A   
ATOM     17  CD  PRO A  10      36.091  -0.102   8.833  1.00 10.00      A   
ATOM     18  C   PRO A  10      33.161   1.809   9.370  1.00 10.00      A   
ATOM     19  O   PRO A  10      32.592   0.996   8.634  1.00 10.00      A   
ATOM     20  N   GLU A  11      32.554   2.878   9.885  1.00 10.00      A   
ATOM     21  HN  GLU A  11      33.072   3.482  10.462  1.00 10.00      A   
ATOM     22  CA  GLU A  11      31.142   3.178   9.641  1.00 10.00      A   
ATOM     23  CB  GLU A  11      30.758   4.521  10.281  1.00 10.00      A   
ATOM     24  CG  GLU A  11      31.325   4.754  11.675  1.00 10.00      A   
ATOM     25  CD  GLU A  11      30.772   3.795  12.708  1.00 10.00      A   
ATOM     26  OE1 GLU A  11      29.635   4.016  13.180  1.00 10.00      A   
ATOM     27  OE2 GLU A  11      31.482   2.833  13.066  1.00 10.00      A   
ATOM     28  C   GLU A  11      30.818   3.221   8.149  1.00 10.00      A   
ATOM     29  O   GLU A  11      29.782   2.716   7.715  1.00 10.00      A   
ATOM     30  N   GLU A  12      31.707   3.828   7.373  1.00 10.00      A   
ATOM     31  HN  GLU A  12      32.509   4.209   7.783  1.00 10.00      A   
ATOM     32  CA  GLU A  12      31.520   3.951   5.930  1.00 10.00      A   
ATOM     33  CB  GLU A  12      32.642   4.786   5.303  1.00 10.00      A   
ATOM     34  CG  GLU A  12      34.035   4.440   5.809  1.00 10.00      A   
ATOM     35  CD  GLU A  12      35.051   5.511   5.485  1.00 10.00      A   
ATOM     36  OE1 GLU A  12      34.877   6.657   5.952  1.00 10.00      A   
ATOM     37  OE2 GLU A  12      36.026   5.214   4.758  1.00 10.00      A   
ATOM     38  C   GLU A  12      31.411   2.589   5.251  1.00 10.00      A   
ATOM     39  O   GLU A  12      30.570   2.393   4.372  1.00 10.00      A   
ATOM     40  N   VAL A  13      32.248   1.650   5.677  1.00 10.00      A   
ATOM     41  HN  VAL A  13      32.883   1.863   6.393  1.00 10.00      A   
ATOM     42  CA  VAL A  13      32.241   0.306   5.112  1.00 10.00      A   
ATOM     43  CB  VAL A  13      33.424  -0.534   5.638  1.00 10.00      A   
ATOM     44  CG1 VAL A  13      33.404  -1.933   5.042  1.00 10.00      A   
ATOM     45  CG2 VAL A  13      34.743   0.155   5.331  1.00 10.00      A   
ATOM     46  C   VAL A  13      30.933  -0.397   5.459  1.00 10.00      A   
ATOM     47  O   VAL A  13      30.291  -0.998   4.602  1.00 10.00      A   
ATOM     48  N   LEU A  14      30.532  -0.292   6.721  1.00 10.00      A   
ATOM     49  HN  LEU A  14      31.079   0.223   7.355  1.00 10.00      A   
ATOM     50  CA  LEU A  14      29.303  -0.919   7.187  1.00 10.00      A   
ATOM     51  CB  LEU A  14      29.170  -0.772   8.705  1.00 10.00      A   
ATOM     52  CG  LEU A  14      30.291  -1.415   9.533  1.00 10.00      A   
ATOM     53  CD1 LEU A  14      30.137  -1.093  11.012  1.00 10.00      A   
ATOM     54  CD2 LEU A  14      30.342  -2.922   9.305  1.00 10.00      A   
ATOM     55  C   LEU A  14      28.087  -0.340   6.470  1.00 10.00      A   
ATOM     56  O   LEU A  14      27.195  -1.079   6.052  1.00 10.00      A   
ATOM     57  N   GLU A  15      28.064   0.982   6.313  1.00 10.00      A   
ATOM     58  HN  GLU A  15      28.805   1.520   6.673  1.00 10.00      A   
ATOM     59  CA  GLU A  15      26.962   1.654   5.636  1.00 10.00      A   
ATOM     60  CB  GLU A  15      27.097   3.175   5.738  1.00 10.00      A   
ATOM     61  CG  GLU A  15      25.765   3.911   5.745  1.00 10.00      A   
ATOM     62  CD  GLU A  15      25.861   5.313   5.173  1.00 10.00      A   
ATOM     63  OE1 GLU A  15      25.877   6.284   5.961  1.00 10.00      A   
ATOM     64  OE2 GLU A  15      25.920   5.452   3.932  1.00 10.00      A   
ATOM     65  C   GLU A  15      26.898   1.224   4.174  1.00 10.00      A   
ATOM     66  O   GLU A  15      25.823   1.175   3.575  1.00 10.00      A   
ATOM     67  N   HIS A  16      28.058   0.916   3.606  1.00 10.00      A   
ATOM     68  HN  HIS A  16      28.884   1.000   4.130  1.00 10.00      A   
ATOM     69  CA  HIS A  16      28.139   0.467   2.222  1.00 10.00      A   
ATOM     70  CB  HIS A  16      29.595   0.447   1.754  1.00 10.00      A   
ATOM     71  CG  HIS A  16      29.769   0.660   0.281  1.00 10.00      A   
ATOM     72  ND1 HIS A  16      30.195   1.869  -0.223  1.00 10.00      A   
ATOM     73  CD2 HIS A  16      29.577  -0.208  -0.745  1.00 10.00      A   
ATOM     74  CE1 HIS A  16      30.253   1.713  -1.532  1.00 10.00      A   
ATOM     75  NE2 HIS A  16      29.889   0.476  -1.891  1.00 10.00      A   
ATOM     76  HE2 HIS A  16      29.849   0.121  -2.815  1.00 10.00      A   
ATOM     77  C   HIS A  16      27.523  -0.921   2.108  1.00 10.00      A   
ATOM     78  O   HIS A  16      26.795  -1.212   1.161  1.00 10.00      A   
ATOM     79  N   VAL A  17      27.805  -1.765   3.092  1.00 10.00      A   
ATOM     80  HN  VAL A  17      28.406  -1.473   3.813  1.00 10.00      A   
ATOM     81  CA  VAL A  17      27.261  -3.116   3.128  1.00 10.00      A   
ATOM     82  CB  VAL A  17      27.901  -3.944   4.266  1.00 10.00      A   
ATOM     83  CG1 VAL A  17      27.271  -5.325   4.367  1.00 10.00      A   
ATOM     84  CG2 VAL A  17      29.404  -4.058   4.074  1.00 10.00      A   
ATOM     85  C   VAL A  17      25.745  -3.052   3.334  1.00 10.00      A   
ATOM     86  O   VAL A  17      24.978  -3.735   2.648  1.00 10.00      A   
ATOM     87  N   PHE A  18      25.320  -2.190   4.249  1.00 10.00      A   
ATOM     88  HN  PHE A  18      25.981  -1.653   4.743  1.00 10.00      A   
ATOM     89  CA  PHE A  18      23.905  -2.029   4.558  1.00 10.00      A   
ATOM     90  CB  PHE A  18      23.706  -1.106   5.767  1.00 10.00      A   
ATOM     91  CG  PHE A  18      24.307  -1.611   7.053  1.00 10.00      A   
ATOM     92  CD1 PHE A  18      24.618  -0.726   8.076  1.00 10.00      A   
ATOM     93  CD2 PHE A  18      24.563  -2.962   7.243  1.00 10.00      A   
ATOM     94  CE1 PHE A  18      25.177  -1.176   9.256  1.00 10.00      A   
ATOM     95  CE2 PHE A  18      25.122  -3.417   8.421  1.00 10.00      A   
ATOM     96  CZ  PHE A  18      25.427  -2.525   9.431  1.00 10.00      A   
ATOM     97  C   PHE A  18      23.111  -1.495   3.362  1.00 10.00      A   
ATOM     98  O   PHE A  18      21.901  -1.705   3.271  1.00 10.00      A   
ATOM     99  N   SER A  19      23.791  -0.815   2.442  1.00 10.00      A   
ATOM    100  HN  SER A  19      24.755  -0.687   2.558  1.00 10.00      A   
ATOM    101  CA  SER A  19      23.134  -0.251   1.267  1.00 10.00      A   
ATOM    102  CB  SER A  19      24.047   0.750   0.542  1.00 10.00      A   
ATOM    103  OG  SER A  19      25.050   0.101  -0.220  1.00 10.00      A   
ATOM    104  HG  SER A  19      25.576  -0.471   0.357  1.00 10.00      A   
ATOM    105  C   SER A  19      22.633  -1.341   0.315  1.00 10.00      A   
ATOM    106  O   SER A  19      21.768  -1.098  -0.529  1.00 10.00      A   
ATOM    107  N   PHE A  20      23.162  -2.551   0.473  1.00 10.00      A   
ATOM    108  HN  PHE A  20      23.835  -2.694   1.175  1.00 10.00      A   
ATOM    109  CA  PHE A  20      22.761  -3.671  -0.367  1.00 10.00      A   
ATOM    110  CB  PHE A  20      23.955  -4.584  -0.673  1.00 10.00      A   
ATOM    111  CG  PHE A  20      24.991  -3.941  -1.556  1.00 10.00      A   
ATOM    112  CD1 PHE A  20      26.271  -3.696  -1.087  1.00 10.00      A   
ATOM    113  CD2 PHE A  20      24.678  -3.576  -2.854  1.00 10.00      A   
ATOM    114  CE1 PHE A  20      27.220  -3.097  -1.895  1.00 10.00      A   
ATOM    115  CE2 PHE A  20      25.622  -2.979  -3.668  1.00 10.00      A   
ATOM    116  CZ  PHE A  20      26.895  -2.738  -3.189  1.00 10.00      A   
ATOM    117  C   PHE A  20      21.620  -4.457   0.281  1.00 10.00      A   
ATOM    118  O   PHE A  20      21.114  -5.430  -0.281  1.00 10.00      A   
ATOM    119  N   ILE A  21      21.211  -4.024   1.466  1.00 10.00      A   
ATOM    120  HN  ILE A  21      21.646  -3.238   1.865  1.00 10.00      A   
ATOM    121  CA  ILE A  21      20.127  -4.679   2.190  1.00 10.00      A   
ATOM    122  CB  ILE A  21      20.564  -5.109   3.604  1.00 10.00      A   
ATOM    123  CG1 ILE A  21      21.952  -5.754   3.570  1.00 10.00      A   
ATOM    124  CG2 ILE A  21      19.548  -6.072   4.201  1.00 10.00      A   
ATOM    125  CD1 ILE A  21      22.588  -5.925   4.936  1.00 10.00      A   
ATOM    126  C   ILE A  21      18.932  -3.735   2.301  1.00 10.00      A   
ATOM    127  O   ILE A  21      18.908  -2.840   3.153  1.00 10.00      A   
ATOM    128  N   GLN A  22      17.952  -3.927   1.432  1.00 10.00      A   
ATOM    129  HN  GLN A  22      18.036  -4.642   0.766  1.00 10.00      A   
ATOM    130  CA  GLN A  22      16.762  -3.087   1.425  1.00 10.00      A   
ATOM    131  CB  GLN A  22      16.411  -2.673  -0.005  1.00 10.00      A   
ATOM    132  CG  GLN A  22      17.117  -1.413  -0.473  1.00 10.00      A   
ATOM    133  CD  GLN A  22      16.603  -0.171   0.223  1.00 10.00      A   
ATOM    134  OE1 GLN A  22      17.133   0.246   1.254  1.00 10.00      A   
ATOM    135  NE2 GLN A  22      15.552   0.419  -0.328  1.00 10.00      A   
ATOM    136 HE21 GLN A  22      15.173   0.023  -1.144  1.00 10.00      A   
ATOM    137 HE22 GLN A  22      15.193   1.224   0.100  1.00 10.00      A   
ATOM    138  C   GLN A  22      15.563  -3.757   2.088  1.00 10.00      A   
ATOM    139  O   GLN A  22      14.596  -3.081   2.444  1.00 10.00      A   
ATOM    140  N   LEU A  23      15.631  -5.076   2.263  1.00 10.00      A   
ATOM    141  HN  LEU A  23      16.437  -5.555   1.983  1.00 10.00      A   
ATOM    142  CA  LEU A  23      14.533  -5.824   2.875  1.00 10.00      A   
ATOM    143  CB  LEU A  23      14.742  -7.334   2.755  1.00 10.00      A   
ATOM    144  CG  LEU A  23      13.581  -8.118   2.140  1.00 10.00      A   
ATOM    145  CD1 LEU A  23      13.429  -7.775   0.665  1.00 10.00      A   
ATOM    146  CD2 LEU A  23      13.777  -9.613   2.330  1.00 10.00      A   
ATOM    147  C   LEU A  23      14.326  -5.428   4.328  1.00 10.00      A   
ATOM    148  O   LEU A  23      15.279  -5.349   5.107  1.00 10.00      A   
ATOM    149  N   ASP A  24      13.073  -5.197   4.683  1.00 10.00      A   
ATOM    150  HN  ASP A  24      12.361  -5.315   4.016  1.00 10.00      A   
ATOM    151  CA  ASP A  24      12.712  -4.783   6.031  1.00 10.00      A   
ATOM    152  CB  ASP A  24      11.230  -4.413   6.113  1.00 10.00      A   
ATOM    153  CG  ASP A  24      10.884  -3.193   5.282  1.00 10.00      A   
ATOM    154  OD1 ASP A  24      11.418  -2.100   5.569  1.00 10.00      A   
ATOM    155  OD2 ASP A  24      10.086  -3.322   4.328  1.00 10.00      A   
ATOM    156  C   ASP A  24      13.052  -5.850   7.058  1.00 10.00      A   
ATOM    157  O   ASP A  24      13.697  -5.560   8.065  1.00 10.00      A   
ATOM    158  N   LYS A  25      12.636  -7.085   6.792  1.00 10.00      A   
ATOM    159  HN  LYS A  25      12.144  -7.256   5.956  1.00 10.00      A   
ATOM    160  CA  LYS A  25      12.899  -8.195   7.709  1.00 10.00      A   
ATOM    161  CB  LYS A  25      12.312  -9.507   7.176  1.00 10.00      A   
ATOM    162  CG  LYS A  25      10.794  -9.555   7.166  1.00 10.00      A   
ATOM    163  CD  LYS A  25      10.282 -10.780   6.426  1.00 10.00      A   
ATOM    164  CE  LYS A  25       8.770 -10.745   6.269  1.00 10.00      A   
ATOM    165  NZ  LYS A  25       8.060 -11.243   7.478  1.00 10.00      A   
ATOM    166  HZ1 LYS A  25       7.071 -11.464   7.242  1.00 10.00      A   
ATOM    167  HZ2 LYS A  25       8.069 -10.523   8.234  1.00 10.00      A   
ATOM    168  HZ3 LYS A  25       8.519 -12.107   7.833  1.00 10.00      A   
ATOM    169  C   LYS A  25      14.394  -8.355   7.955  1.00 10.00      A   
ATOM    170  O   LYS A  25      14.827  -8.585   9.086  1.00 10.00      A   
ATOM    171  N   ASP A  26      15.180  -8.213   6.896  1.00 10.00      A   
ATOM    172  HN  ASP A  26      14.774  -8.025   6.021  1.00 10.00      A   
ATOM    173  CA  ASP A  26      16.633  -8.340   7.000  1.00 10.00      A   
ATOM    174  CB  ASP A  26      17.280  -8.437   5.619  1.00 10.00      A   
ATOM    175  CG  ASP A  26      17.242  -9.845   5.058  1.00 10.00      A   
ATOM    176  OD1 ASP A  26      17.529 -10.797   5.813  1.00 10.00      A   
ATOM    177  OD2 ASP A  26      16.924 -10.005   3.859  1.00 10.00      A   
ATOM    178  C   ASP A  26      17.236  -7.189   7.799  1.00 10.00      A   
ATOM    179  O   ASP A  26      18.068  -7.399   8.682  1.00 10.00      A   
ATOM    180  N   ARG A  27      16.797  -5.976   7.495  1.00 10.00      A   
ATOM    181  HN  ARG A  27      16.136  -5.874   6.776  1.00 10.00      A   
ATOM    182  CA  ARG A  27      17.280  -4.789   8.188  1.00 10.00      A   
ATOM    183  CB  ARG A  27      16.681  -3.522   7.580  1.00 10.00      A   
ATOM    184  CG  ARG A  27      17.406  -3.036   6.339  1.00 10.00      A   
ATOM    185  CD  ARG A  27      17.158  -1.557   6.096  1.00 10.00      A   
ATOM    186  NE  ARG A  27      18.134  -0.986   5.169  1.00 10.00      A   
ATOM    187  HE  ARG A  27      18.154  -1.354   4.253  1.00 10.00      A   
ATOM    188  CZ  ARG A  27      18.996  -0.015   5.494  1.00 10.00      A   
ATOM    189  NH1 ARG A  27      19.011   0.493   6.727  1.00 10.00      A   
ATOM    190 HH11 ARG A  27      19.686   1.249   6.977  1.00 10.00      A   
ATOM    191 HH12 ARG A  27      18.346   0.137   7.464  1.00 10.00      A   
ATOM    192  NH2 ARG A  27      19.846   0.440   4.584  1.00 10.00      A   
ATOM    193 HH21 ARG A  27      19.843   0.047   3.621  1.00 10.00      A   
ATOM    194 HH22 ARG A  27      20.521   1.196   4.832  1.00 10.00      A   
ATOM    195  C   ARG A  27      16.969  -4.861   9.677  1.00 10.00      A   
ATOM    196  O   ARG A  27      17.800  -4.507  10.514  1.00 10.00      A   
ATOM    197  N   ASN A  28      15.772  -5.342  10.000  1.00 10.00      A   
ATOM    198  HN  ASN A  28      15.152  -5.602   9.283  1.00 10.00      A   
ATOM    199  CA  ASN A  28      15.346  -5.479  11.384  1.00 10.00      A   
ATOM    200  CB  ASN A  28      13.892  -5.960  11.466  1.00 10.00      A   
ATOM    201  CG  ASN A  28      12.891  -4.914  11.001  1.00 10.00      A   
ATOM    202  OD1 ASN A  28      13.196  -3.722  10.940  1.00 10.00      A   
ATOM    203  ND2 ASN A  28      11.681  -5.350  10.690  1.00 10.00      A   
ATOM    204 HD21 ASN A  28      11.498  -6.310  10.767  1.00 10.00      A   
ATOM    205 HD22 ASN A  28      11.013  -4.694  10.378  1.00 10.00      A   
ATOM    206  C   ASN A  28      16.260  -6.440  12.130  1.00 10.00      A   
ATOM    207  O   ASN A  28      16.518  -6.270  13.322  1.00 10.00      A   
ATOM    208  N   SER A  29      16.770  -7.432  11.413  1.00 10.00      A   
ATOM    209  HN  SER A  29      16.543  -7.501  10.463  1.00 10.00      A   
ATOM    210  CA  SER A  29      17.665  -8.413  12.001  1.00 10.00      A   
ATOM    211  CB  SER A  29      17.857  -9.589  11.041  1.00 10.00      A   
ATOM    212  OG  SER A  29      16.602 -10.044  10.551  1.00 10.00      A   
ATOM    213  HG  SER A  29      16.176  -9.334  10.052  1.00 10.00      A   
ATOM    214  C   SER A  29      19.006  -7.771  12.336  1.00 10.00      A   
ATOM    215  O   SER A  29      19.561  -7.986  13.413  1.00 10.00      A   
ATOM    216  N   VAL A  30      19.500  -6.949  11.415  1.00 10.00      A   
ATOM    217  HN  VAL A  30      18.990  -6.798  10.588  1.00 10.00      A   
ATOM    218  CA  VAL A  30      20.777  -6.269  11.598  1.00 10.00      A   
ATOM    219  CB  VAL A  30      21.241  -5.560  10.303  1.00 10.00      A   
ATOM    220  CG1 VAL A  30      22.542  -4.800  10.526  1.00 10.00      A   
ATOM    221  CG2 VAL A  30      21.401  -6.566   9.171  1.00 10.00      A   
ATOM    222  C   VAL A  30      20.706  -5.263  12.745  1.00 10.00      A   
ATOM    223  O   VAL A  30      21.645  -5.135  13.529  1.00 10.00      A   
ATOM    224  N   SER A  31      19.576  -4.574  12.866  1.00 10.00      A   
ATOM    225  HN  SER A  31      18.854  -4.716  12.212  1.00 10.00      A   
ATOM    226  CA  SER A  31      19.393  -3.587  13.928  1.00 10.00      A   
ATOM    227  CB  SER A  31      18.155  -2.725  13.654  1.00 10.00      A   
ATOM    228  OG  SER A  31      16.987  -3.523  13.514  1.00 10.00      A   
ATOM    229  HG  SER A  31      17.234  -4.458  13.521  1.00 10.00      A   
ATOM    230  C   SER A  31      19.309  -4.231  15.319  1.00 10.00      A   
ATOM    231  O   SER A  31      19.184  -3.535  16.325  1.00 10.00      A   
ATOM    232  N   LEU A  32      19.390  -5.555  15.375  1.00 10.00      A   
ATOM    233  HN  LEU A  32      19.497  -6.067  14.543  1.00 10.00      A   
ATOM    234  CA  LEU A  32      19.317  -6.265  16.644  1.00 10.00      A   
ATOM    235  CB  LEU A  32      18.109  -7.198  16.660  1.00 10.00      A   
ATOM    236  CG  LEU A  32      16.840  -6.648  17.308  1.00 10.00      A   
ATOM    237  CD1 LEU A  32      15.647  -7.516  16.947  1.00 10.00      A   
ATOM    238  CD2 LEU A  32      17.002  -6.567  18.820  1.00 10.00      A   
ATOM    239  C   LEU A  32      20.585  -7.057  16.940  1.00 10.00      A   
ATOM    240  O   LEU A  32      20.649  -7.781  17.935  1.00 10.00      A   
ATOM    241  N   VAL A  33      21.595  -6.929  16.085  1.00 10.00      A   
ATOM    242  HN  VAL A  33      21.503  -6.339  15.309  1.00 10.00      A   
ATOM    243  CA  VAL A  33      22.840  -7.657  16.293  1.00 10.00      A   
ATOM    244  CB  VAL A  33      23.635  -7.910  14.992  1.00 10.00      A   
ATOM    245  CG1 VAL A  33      22.778  -8.638  13.973  1.00 10.00      A   
ATOM    246  CG2 VAL A  33      24.199  -6.625  14.408  1.00 10.00      A   
ATOM    247  C   VAL A  33      23.714  -6.979  17.341  1.00 10.00      A   
ATOM    248  O   VAL A  33      24.332  -7.651  18.167  1.00 10.00      A   
ATOM    249  N   CYS A  34      23.737  -5.649  17.314  1.00 10.00      A   
ATOM    250  HN  CYS A  34      23.206  -5.179  16.638  1.00 10.00      A   
ATOM    251  CA  CYS A  34      24.525  -4.862  18.257  1.00 10.00      A   
ATOM    252  CB  CYS A  34      26.023  -5.023  17.977  1.00 10.00      A   
ATOM    253  SG  CYS A  34      26.585  -4.314  16.412  1.00 10.00      A   
ATOM    254  HG  CYS A  34      27.456  -5.159  15.877  1.00 10.00      A   
ATOM    255  C   CYS A  34      24.132  -3.392  18.158  1.00 10.00      A   
ATOM    256  O   CYS A  34      23.573  -2.968  17.143  1.00 10.00      A   
ATOM    257  N   LYS A  35      24.419  -2.621  19.201  1.00 10.00      A   
ATOM    258  HN  LYS A  35      24.867  -3.021  19.986  1.00 10.00      A   
ATOM    259  CA  LYS A  35      24.078  -1.202  19.223  1.00 10.00      A   
ATOM    260  CB  LYS A  35      24.392  -0.593  20.592  1.00 10.00      A   
ATOM    261  CG  LYS A  35      23.363   0.411  21.091  1.00 10.00      A   
ATOM    262  CD  LYS A  35      23.217   0.328  22.604  1.00 10.00      A   
ATOM    263  CE  LYS A  35      22.340   1.442  23.154  1.00 10.00      A   
ATOM    264  NZ  LYS A  35      20.940   1.346  22.666  1.00 10.00      A   
ATOM    265  HZ1 LYS A  35      20.343   2.051  23.148  1.00 10.00      A   
ATOM    266  HZ2 LYS A  35      20.556   0.400  22.857  1.00 10.00      A   
ATOM    267  HZ3 LYS A  35      20.905   1.525  21.641  1.00 10.00      A   
ATOM    268  C   LYS A  35      24.785  -0.425  18.112  1.00 10.00      A   
ATOM    269  O   LYS A  35      24.184   0.441  17.478  1.00 10.00      A   
ATOM    270  N   SER A  36      26.055  -0.746  17.870  1.00 10.00      A   
ATOM    271  HN  SER A  36      26.481  -1.448  18.406  1.00 10.00      A   
ATOM    272  CA  SER A  36      26.835  -0.068  16.839  1.00 10.00      A   
ATOM    273  CB  SER A  36      28.263  -0.616  16.795  1.00 10.00      A   
ATOM    274  OG  SER A  36      28.916  -0.432  18.038  1.00 10.00      A   
ATOM    275  HG  SER A  36      28.953   0.511  18.241  1.00 10.00      A   
ATOM    276  C   SER A  36      26.180  -0.173  15.463  1.00 10.00      A   
ATOM    277  O   SER A  36      25.946   0.840  14.802  1.00 10.00      A   
ATOM    278  N   TRP A  37      25.863  -1.394  15.044  1.00 10.00      A   
ATOM    279  HN  TRP A  37      26.047  -2.163  15.624  1.00 10.00      A   
ATOM    280  CA  TRP A  37      25.241  -1.613  13.742  1.00 10.00      A   
ATOM    281  CB  TRP A  37      25.224  -3.102  13.387  1.00 10.00      A   
ATOM    282  CG  TRP A  37      26.560  -3.640  12.959  1.00 10.00      A   
ATOM    283  CD1 TRP A  37      27.793  -3.164  13.311  1.00 10.00      A   
ATOM    284  CD2 TRP A  37      26.801  -4.759  12.094  1.00 10.00      A   
ATOM    285  NE1 TRP A  37      28.780  -3.916  12.726  1.00 10.00      A   
ATOM    286  HE1 TRP A  37      29.745  -3.769  12.828  1.00 10.00      A   
ATOM    287  CE2 TRP A  37      28.199  -4.900  11.971  1.00 10.00      A   
ATOM    288  CE3 TRP A  37      25.972  -5.653  11.411  1.00 10.00      A   
ATOM    289  CZ2 TRP A  37      28.783  -5.898  11.196  1.00 10.00      A   
ATOM    290  CZ3 TRP A  37      26.553  -6.642  10.641  1.00 10.00      A   
ATOM    291  CH2 TRP A  37      27.946  -6.758  10.540  1.00 10.00      A   
ATOM    292  C   TRP A  37      23.833  -1.032  13.707  1.00 10.00      A   
ATOM    293  O   TRP A  37      23.394  -0.509  12.685  1.00 10.00      A   
ATOM    294  N   TYR A  38      23.142  -1.116  14.837  1.00 10.00      A   
ATOM    295  HN  TYR A  38      23.557  -1.545  15.619  1.00 10.00      A   
ATOM    296  CA  TYR A  38      21.785  -0.593  14.959  1.00 10.00      A   
ATOM    297  CB  TYR A  38      21.227  -0.884  16.363  1.00 10.00      A   
ATOM    298  CG  TYR A  38      20.043  -0.027  16.769  1.00 10.00      A   
ATOM    299  CD1 TYR A  38      20.175   0.960  17.740  1.00 10.00      A   
ATOM    300  CD2 TYR A  38      18.802  -0.195  16.174  1.00 10.00      A   
ATOM    301  CE1 TYR A  38      19.103   1.754  18.102  1.00 10.00      A   
ATOM    302  CE2 TYR A  38      17.725   0.591  16.533  1.00 10.00      A   
ATOM    303  CZ  TYR A  38      17.880   1.565  17.496  1.00 10.00      A   
ATOM    304  OH  TYR A  38      16.809   2.358  17.843  1.00 10.00      A   
ATOM    305  HH  TYR A  38      16.078   1.801  18.144  1.00 10.00      A   
ATOM    306  C   TYR A  38      21.761   0.907  14.673  1.00 10.00      A   
ATOM    307  O   TYR A  38      20.891   1.399  13.952  1.00 10.00      A   
ATOM    308  N   GLU A  39      22.729   1.623  15.233  1.00 10.00      A   
ATOM    309  HN  GLU A  39      23.395   1.167  15.798  1.00 10.00      A   
ATOM    310  CA  GLU A  39      22.825   3.068  15.049  1.00 10.00      A   
ATOM    311  CB  GLU A  39      23.914   3.655  15.948  1.00 10.00      A   
ATOM    312  CG  GLU A  39      23.593   3.589  17.435  1.00 10.00      A   
ATOM    313  CD  GLU A  39      22.586   4.640  17.867  1.00 10.00      A   
ATOM    314  OE1 GLU A  39      21.366   4.369  17.830  1.00 10.00      A   
ATOM    315  OE2 GLU A  39      23.017   5.747  18.248  1.00 10.00      A   
ATOM    316  C   GLU A  39      23.083   3.434  13.592  1.00 10.00      A   
ATOM    317  O   GLU A  39      22.570   4.435  13.090  1.00 10.00      A   
ATOM    318  N   ILE A  40      23.868   2.620  12.909  1.00 10.00      A   
ATOM    319  HN  ILE A  40      24.253   1.835  13.355  1.00 10.00      A   
ATOM    320  CA  ILE A  40      24.171   2.872  11.506  1.00 10.00      A   
ATOM    321  CB  ILE A  40      25.423   2.096  11.046  1.00 10.00      A   
ATOM    322  CG1 ILE A  40      26.579   2.352  12.015  1.00 10.00      A   
ATOM    323  CG2 ILE A  40      25.825   2.494   9.631  1.00 10.00      A   
ATOM    324  CD1 ILE A  40      27.770   1.442  11.810  1.00 10.00      A   
ATOM    325  C   ILE A  40      22.979   2.497  10.626  1.00 10.00      A   
ATOM    326  O   ILE A  40      22.695   3.169   9.634  1.00 10.00      A   
ATOM    327  N   GLU A  41      22.278   1.428  11.006  1.00 10.00      A   
ATOM    328  HN  GLU A  41      22.557   0.935  11.812  1.00 10.00      A   
ATOM    329  CA  GLU A  41      21.114   0.959  10.264  1.00 10.00      A   
ATOM    330  CB  GLU A  41      20.584  -0.341  10.879  1.00 10.00      A   
ATOM    331  CG  GLU A  41      19.644  -1.133   9.982  1.00 10.00      A   
ATOM    332  CD  GLU A  41      18.216  -0.625  10.005  1.00 10.00      A   
ATOM    333  OE1 GLU A  41      17.558  -0.732  11.060  1.00 10.00      A   
ATOM    334  OE2 GLU A  41      17.741  -0.129   8.963  1.00 10.00      A   
ATOM    335  C   GLU A  41      20.019   2.021  10.257  1.00 10.00      A   
ATOM    336  O   GLU A  41      19.515   2.400   9.201  1.00 10.00      A   
ATOM    337  N   ARG A  42      19.682   2.518  11.440  1.00 10.00      A   
ATOM    338  HN  ARG A  42      20.150   2.193  12.241  1.00 10.00      A   
ATOM    339  CA  ARG A  42      18.636   3.526  11.585  1.00 10.00      A   
ATOM    340  CB  ARG A  42      18.376   3.829  13.068  1.00 10.00      A   
ATOM    341  CG  ARG A  42      19.568   4.417  13.802  1.00 10.00      A   
ATOM    342  CD  ARG A  42      19.253   4.696  15.263  1.00 10.00      A   
ATOM    343  NE  ARG A  42      18.577   5.981  15.444  1.00 10.00      A   
ATOM    344  HE  ARG A  42      17.955   6.265  14.733  1.00 10.00      A   
ATOM    345  CZ  ARG A  42      18.764   6.779  16.501  1.00 10.00      A   
ATOM    346  NH1 ARG A  42      19.607   6.430  17.470  1.00 10.00      A   
ATOM    347 HH11 ARG A  42      20.139   5.521  17.417  1.00 10.00      A   
ATOM    348 HH12 ARG A  42      19.749   7.060  18.292  1.00 10.00      A   
ATOM    349  NH2 ARG A  42      18.103   7.926  16.591  1.00 10.00      A   
ATOM    350 HH21 ARG A  42      18.245   8.548  17.415  1.00 10.00      A   
ATOM    351 HH22 ARG A  42      17.434   8.216  15.838  1.00 10.00      A   
ATOM    352  C   ARG A  42      18.958   4.809  10.812  1.00 10.00      A   
ATOM    353  O   ARG A  42      18.057   5.512  10.353  1.00 10.00      A   
ATOM    354  N   TRP A  43      20.242   5.094  10.647  1.00 10.00      A   
ATOM    355  HN  TRP A  43      20.919   4.485  11.008  1.00 10.00      A   
ATOM    356  CA  TRP A  43      20.671   6.294   9.942  1.00 10.00      A   
ATOM    357  CB  TRP A  43      21.929   6.881  10.588  1.00 10.00      A   
ATOM    358  CG  TRP A  43      21.639   7.801  11.737  1.00 10.00      A   
ATOM    359  CD1 TRP A  43      21.416   7.450  13.038  1.00 10.00      A   
ATOM    360  CD2 TRP A  43      21.543   9.230  11.688  1.00 10.00      A   
ATOM    361  NE1 TRP A  43      21.176   8.571  13.797  1.00 10.00      A   
ATOM    362  HE1 TRP A  43      20.986   8.579  14.760  1.00 10.00      A   
ATOM    363  CE2 TRP A  43      21.252   9.676  12.993  1.00 10.00      A   
ATOM    364  CE3 TRP A  43      21.669  10.176  10.667  1.00 10.00      A   
ATOM    365  CZ2 TRP A  43      21.088  11.025  13.302  1.00 10.00      A   
ATOM    366  CZ3 TRP A  43      21.508  11.514  10.975  1.00 10.00      A   
ATOM    367  CH2 TRP A  43      21.220  11.927  12.282  1.00 10.00      A   
ATOM    368  C   TRP A  43      20.894   6.052   8.447  1.00 10.00      A   
ATOM    369  O   TRP A  43      21.465   6.898   7.758  1.00 10.00      A   
ATOM    370  N   CYS A  44      20.454   4.903   7.943  1.00 10.00      A   
ATOM    371  HN  CYS A  44      20.032   4.245   8.536  1.00 10.00      A   
ATOM    372  CA  CYS A  44      20.613   4.598   6.524  1.00 10.00      A   
ATOM    373  CB  CYS A  44      21.902   3.816   6.255  1.00 10.00      A   
ATOM    374  SG  CYS A  44      21.937   2.152   6.954  1.00 10.00      A   
ATOM    375  HG  CYS A  44      22.297   2.264   8.226  1.00 10.00      A   
ATOM    376  C   CYS A  44      19.406   3.867   5.938  1.00 10.00      A   
ATOM    377  O   CYS A  44      19.470   3.362   4.817  1.00 10.00      A   
ATOM    378  N   ARG A  45      18.312   3.793   6.693  1.00 10.00      A   
ATOM    379  HN  ARG A  45      18.312   4.191   7.589  1.00 10.00      A   
ATOM    380  CA  ARG A  45      17.108   3.125   6.200  1.00 10.00      A   
ATOM    381  CB  ARG A  45      16.196   2.650   7.339  1.00 10.00      A   
ATOM    382  CG  ARG A  45      15.181   1.604   6.894  1.00 10.00      A   
ATOM    383  CD  ARG A  45      14.321   1.098   8.044  1.00 10.00      A   
ATOM    384  NE  ARG A  45      15.028   0.151   8.908  1.00 10.00      A   
ATOM    385  HE  ARG A  45      15.994   0.315   9.065  1.00 10.00      A   
ATOM    386  CZ  ARG A  45      14.470  -0.929   9.464  1.00 10.00      A   
ATOM    387  NH1 ARG A  45      13.194  -1.224   9.244  1.00 10.00      A   
ATOM    388 HH11 ARG A  45      12.612  -0.613   8.632  1.00 10.00      A   
ATOM    389 HH12 ARG A  45      12.769  -2.071   9.681  1.00 10.00      A   
ATOM    390  NH2 ARG A  45      15.185  -1.691  10.282  1.00 10.00      A   
ATOM    391 HH21 ARG A  45      16.191  -1.443  10.492  1.00 10.00      A   
ATOM    392 HH22 ARG A  45      14.758  -2.537  10.720  1.00 10.00      A   
ATOM    393  C   ARG A  45      16.366   4.041   5.231  1.00 10.00      A   
ATOM    394  O   ARG A  45      15.816   5.071   5.627  1.00 10.00      A   
ATOM    395  N   ARG A  46      16.361   3.655   3.963  1.00 10.00      A   
ATOM    396  HN  ARG A  46      16.792   2.808   3.724  1.00 10.00      A   
ATOM    397  CA  ARG A  46      15.730   4.443   2.916  1.00 10.00      A   
ATOM    398  CB  ARG A  46      16.275   4.039   1.547  1.00 10.00      A   
ATOM    399  CG  ARG A  46      17.786   4.114   1.423  1.00 10.00      A   
ATOM    400  CD  ARG A  46      18.249   3.527   0.102  1.00 10.00      A   
ATOM    401  NE  ARG A  46      19.704   3.502  -0.011  1.00 10.00      A   
ATOM    402  HE  ARG A  46      20.206   4.178   0.500  1.00 10.00      A   
ATOM    403  CZ  ARG A  46      20.388   2.627  -0.749  1.00 10.00      A   
ATOM    404  NH1 ARG A  46      19.754   1.692  -1.447  1.00 10.00      A   
ATOM    405 HH11 ARG A  46      20.296   1.012  -2.023  1.00 10.00      A   
ATOM    406 HH12 ARG A  46      18.713   1.636  -1.426  1.00 10.00      A   
ATOM    407  NH2 ARG A  46      21.711   2.702  -0.797  1.00 10.00      A   
ATOM    408 HH21 ARG A  46      22.212   3.446  -0.260  1.00 10.00      A   
ATOM    409 HH22 ARG A  46      22.260   2.022  -1.370  1.00 10.00      A   
ATOM    410  C   ARG A  46      14.213   4.313   2.917  1.00 10.00      A   
ATOM    411  O   ARG A  46      13.500   5.281   2.629  1.00 10.00      A   
ATOM    412  N   LYS A  47      13.715   3.129   3.237  1.00 10.00      A   
ATOM    413  HN  LYS A  47      14.323   2.398   3.497  1.00 10.00      A   
ATOM    414  CA  LYS A  47      12.278   2.895   3.231  1.00 10.00      A   
ATOM    415  CB  LYS A  47      11.887   2.008   2.046  1.00 10.00      A   
ATOM    416  CG  LYS A  47      12.744   0.763   1.880  1.00 10.00      A   
ATOM    417  CD  LYS A  47      12.079  -0.245   0.961  1.00 10.00      A   
ATOM    418  CE  LYS A  47      11.107  -1.134   1.724  1.00 10.00      A   
ATOM    419  NZ  LYS A  47      11.806  -2.197   2.489  1.00 10.00      A   
ATOM    420  HZ1 LYS A  47      11.183  -2.567   3.242  1.00 10.00      A   
ATOM    421  HZ2 LYS A  47      12.667  -1.816   2.924  1.00 10.00      A   
ATOM    422  HZ3 LYS A  47      12.069  -2.984   1.857  1.00 10.00      A   
ATOM    423  C   LYS A  47      11.781   2.274   4.525  1.00 10.00      A   
ATOM    424  O   LYS A  47      12.496   1.516   5.181  1.00 10.00      A   
ATOM    425  N   VAL A  48      10.550   2.610   4.884  1.00 10.00      A   
ATOM    426  HN  VAL A  48      10.048   3.240   4.322  1.00 10.00      A   
ATOM    427  CA  VAL A  48       9.914   2.077   6.084  1.00 10.00      A   
ATOM    428  CB  VAL A  48       9.744   3.145   7.190  1.00 10.00      A   
ATOM    429  CG1 VAL A  48      11.086   3.506   7.809  1.00 10.00      A   
ATOM    430  CG2 VAL A  48       9.041   4.386   6.656  1.00 10.00      A   
ATOM    431  C   VAL A  48       8.554   1.492   5.716  1.00 10.00      A   
ATOM    432  O   VAL A  48       7.861   2.023   4.845  1.00 10.00      A   
ATOM    433  N   PHE A  49       8.182   0.392   6.349  1.00 10.00      A   
ATOM    434  HN  PHE A  49       8.776  -0.002   7.028  1.00 10.00      A   
ATOM    435  CA  PHE A  49       6.905  -0.245   6.065  1.00 10.00      A   
ATOM    436  CB  PHE A  49       7.120  -1.652   5.497  1.00 10.00      A   
ATOM    437  CG  PHE A  49       5.860  -2.305   4.996  1.00 10.00      A   
ATOM    438  CD1 PHE A  49       5.288  -1.901   3.801  1.00 10.00      A   
ATOM    439  CD2 PHE A  49       5.246  -3.316   5.717  1.00 10.00      A   
ATOM    440  CE1 PHE A  49       4.129  -2.491   3.335  1.00 10.00      A   
ATOM    441  CE2 PHE A  49       4.087  -3.911   5.256  1.00 10.00      A   
ATOM    442  CZ  PHE A  49       3.528  -3.497   4.063  1.00 10.00      A   
ATOM    443  C   PHE A  49       6.044  -0.305   7.319  1.00 10.00      A   
ATOM    444  O   PHE A  49       6.346  -1.045   8.257  1.00 10.00      A   
ATOM    445  N   ILE A  50       4.974   0.477   7.329  1.00 10.00      A   
ATOM    446  HN  ILE A  50       4.785   1.039   6.542  1.00 10.00      A   
ATOM    447  CA  ILE A  50       4.067   0.525   8.468  1.00 10.00      A   
ATOM    448  CB  ILE A  50       3.801   1.983   8.917  1.00 10.00      A   
ATOM    449  CG1 ILE A  50       5.102   2.802   8.982  1.00 10.00      A   
ATOM    450  CG2 ILE A  50       3.068   2.022  10.251  1.00 10.00      A   
ATOM    451  CD1 ILE A  50       6.066   2.371  10.068  1.00 10.00      A   
ATOM    452  C   ILE A  50       2.736  -0.149   8.119  1.00 10.00      A   
ATOM    453  O   ILE A  50       1.986   0.335   7.272  1.00 10.00      A   
ATOM    454  N   GLY A  51       2.456  -1.274   8.767  1.00 10.00      A   
ATOM    455  HN  GLY A  51       3.099  -1.624   9.420  1.00 10.00      A   
ATOM    456  CA  GLY A  51       1.220  -1.997   8.512  1.00 10.00      A   
ATOM    457  C   GLY A  51       0.007  -1.307   9.103  1.00 10.00      A   
ATOM    458  O   GLY A  51      -1.095  -1.416   8.574  1.00 10.00      A   
ATOM    459  N   ASN A  52       0.215  -0.587  10.197  1.00 10.00      A   
ATOM    460  HN  ASN A  52       1.121  -0.525  10.566  1.00 10.00      A   
ATOM    461  CA  ASN A  52      -0.869   0.124  10.863  1.00 10.00      A   
ATOM    462  CB  ASN A  52      -1.410  -0.698  12.038  1.00 10.00      A   
ATOM    463  CG  ASN A  52      -2.733  -0.170  12.560  1.00 10.00      A   
ATOM    464  OD1 ASN A  52      -2.775   0.808  13.305  1.00 10.00      A   
ATOM    465  ND2 ASN A  52      -3.824  -0.827  12.188  1.00 10.00      A   
ATOM    466 HD21 ASN A  52      -3.719  -1.609  11.601  1.00 10.00      A   
ATOM    467 HD22 ASN A  52      -4.688  -0.502  12.509  1.00 10.00      A   
ATOM    468  C   ASN A  52      -0.376   1.477  11.359  1.00 10.00      A   
ATOM    469  O   ASN A  52       0.572   1.545  12.142  1.00 10.00      A   
ATOM    470  N   CYS A  53      -1.020   2.547  10.905  1.00 10.00      A   
ATOM    471  HN  CYS A  53      -1.769   2.423  10.276  1.00 10.00      A   
ATOM    472  CA  CYS A  53      -0.637   3.905  11.282  1.00 10.00      A   
ATOM    473  CB  CYS A  53      -1.422   4.935  10.468  1.00 10.00      A   
ATOM    474  SG  CYS A  53      -3.211   4.681  10.454  1.00 10.00      A   
ATOM    475  HG  CYS A  53      -3.652   5.024   9.248  1.00 10.00      A   
ATOM    476  C   CYS A  53      -0.767   4.189  12.780  1.00 10.00      A   
ATOM    477  O   CYS A  53      -0.256   5.192  13.266  1.00 10.00      A   
ATOM    478  N   TYR A  54      -1.437   3.313  13.512  1.00 10.00      A   
ATOM    479  HN  TYR A  54      -1.831   2.523  13.080  1.00 10.00      A   
ATOM    480  CA  TYR A  54      -1.611   3.508  14.945  1.00 10.00      A   
ATOM    481  CB  TYR A  54      -3.087   3.411  15.334  1.00 10.00      A   
ATOM    482  CG  TYR A  54      -3.942   4.513  14.749  1.00 10.00      A   
ATOM    483  CD1 TYR A  54      -5.014   4.221  13.918  1.00 10.00      A   
ATOM    484  CD2 TYR A  54      -3.672   5.847  15.027  1.00 10.00      A   
ATOM    485  CE1 TYR A  54      -5.793   5.228  13.378  1.00 10.00      A   
ATOM    486  CE2 TYR A  54      -4.446   6.862  14.494  1.00 10.00      A   
ATOM    487  CZ  TYR A  54      -5.506   6.546  13.669  1.00 10.00      A   
ATOM    488  OH  TYR A  54      -6.283   7.551  13.132  1.00 10.00      A   
ATOM    489  HH  TYR A  54      -6.423   8.250  13.802  1.00 10.00      A   
ATOM    490  C   TYR A  54      -0.763   2.534  15.756  1.00 10.00      A   
ATOM    491  O   TYR A  54      -0.877   2.466  16.980  1.00 10.00      A   
ATOM    492  N   ALA A  55       0.096   1.792  15.073  1.00 10.00      A   
ATOM    493  HN  ALA A  55       0.143   1.884  14.096  1.00 10.00      A   
ATOM    494  CA  ALA A  55       0.965   0.834  15.739  1.00 10.00      A   
ATOM    495  CB  ALA A  55       1.348  -0.293  14.795  1.00 10.00      A   
ATOM    496  C   ALA A  55       2.209   1.523  16.288  1.00 10.00      A   
ATOM    497  O   ALA A  55       2.894   0.994  17.165  1.00 10.00      A   
ATOM    498  N   VAL A  56       2.487   2.714  15.776  1.00 10.00      A   
ATOM    499  HN  VAL A  56       1.892   3.091  15.092  1.00 10.00      A   
ATOM    500  CA  VAL A  56       3.643   3.485  16.206  1.00 10.00      A   
ATOM    501  CB  VAL A  56       4.920   3.044  15.451  1.00 10.00      A   
ATOM    502  CG1 VAL A  56       4.807   3.339  13.963  1.00 10.00      A   
ATOM    503  CG2 VAL A  56       6.170   3.679  16.043  1.00 10.00      A   
ATOM    504  C   VAL A  56       3.388   4.975  15.982  1.00 10.00      A   
ATOM    505  O   VAL A  56       2.652   5.357  15.071  1.00 10.00      A   
ATOM    506  N   SER A  57       3.961   5.811  16.834  1.00 10.00      A   
ATOM    507  HN  SER A  57       4.500   5.454  17.566  1.00 10.00      A   
ATOM    508  CA  SER A  57       3.798   7.253  16.721  1.00 10.00      A   
ATOM    509  CB  SER A  57       4.088   7.902  18.074  1.00 10.00      A   
ATOM    510  OG  SER A  57       4.574   6.935  18.995  1.00 10.00      A   
ATOM    511  HG  SER A  57       4.583   7.319  19.883  1.00 10.00      A   
ATOM    512  C   SER A  57       4.720   7.821  15.640  1.00 10.00      A   
ATOM    513  O   SER A  57       5.879   7.409  15.528  1.00 10.00      A   
ATOM    514  N   PRO A  58       4.214   8.775  14.831  1.00 10.00      A   
ATOM    515  CA  PRO A  58       4.976   9.394  13.739  1.00 10.00      A   
ATOM    516  CB  PRO A  58       4.049  10.505  13.219  1.00 10.00      A   
ATOM    517  CG  PRO A  58       2.967  10.645  14.236  1.00 10.00      A   
ATOM    518  CD  PRO A  58       2.851   9.318  14.920  1.00 10.00      A   
ATOM    519  C   PRO A  58       6.309   9.983  14.194  1.00 10.00      A   
ATOM    520  O   PRO A  58       7.340   9.778  13.552  1.00 10.00      A   
ATOM    521  N   ALA A  59       6.290  10.704  15.306  1.00 10.00      A   
ATOM    522  HN  ALA A  59       5.440  10.822  15.783  1.00 10.00      A   
ATOM    523  CA  ALA A  59       7.499  11.329  15.834  1.00 10.00      A   
ATOM    524  CB  ALA A  59       7.166  12.202  17.033  1.00 10.00      A   
ATOM    525  C   ALA A  59       8.561  10.291  16.197  1.00 10.00      A   
ATOM    526  O   ALA A  59       9.755  10.510  15.978  1.00 10.00      A   
ATOM    527  N   THR A  60       8.121   9.159  16.735  1.00 10.00      A   
ATOM    528  HN  THR A  60       7.158   9.037  16.873  1.00 10.00      A   
ATOM    529  CA  THR A  60       9.026   8.091  17.132  1.00 10.00      A   
ATOM    530  CB  THR A  60       8.249   6.979  17.863  1.00 10.00      A   
ATOM    531  OG1 THR A  60       7.276   7.596  18.719  1.00 10.00      A   
ATOM    532  HG1 THR A  60       6.515   7.011  18.819  1.00 10.00      A   
ATOM    533  CG2 THR A  60       9.188   6.126  18.705  1.00 10.00      A   
ATOM    534  C   THR A  60       9.761   7.510  15.924  1.00 10.00      A   
ATOM    535  O   THR A  60      10.951   7.200  16.003  1.00 10.00      A   
ATOM    536  N   VAL A  61       9.057   7.394  14.801  1.00 10.00      A   
ATOM    537  HN  VAL A  61       8.119   7.684  14.791  1.00 10.00      A   
ATOM    538  CA  VAL A  61       9.650   6.850  13.583  1.00 10.00      A   
ATOM    539  CB  VAL A  61       8.606   6.656  12.463  1.00 10.00      A   
ATOM    540  CG1 VAL A  61       9.191   5.822  11.333  1.00 10.00      A   
ATOM    541  CG2 VAL A  61       7.344   6.007  13.005  1.00 10.00      A   
ATOM    542  C   VAL A  61      10.764   7.762  13.078  1.00 10.00      A   
ATOM    543  O   VAL A  61      11.841   7.292  12.703  1.00 10.00      A   
ATOM    544  N   ILE A  62      10.503   9.067  13.085  1.00 10.00      A   
ATOM    545  HN  ILE A  62       9.628   9.374  13.403  1.00 10.00      A   
ATOM    546  CA  ILE A  62      11.480  10.054  12.629  1.00 10.00      A   
ATOM    547  CB  ILE A  62      10.875  11.477  12.578  1.00 10.00      A   
ATOM    548  CG1 ILE A  62       9.480  11.461  11.948  1.00 10.00      A   
ATOM    549  CG2 ILE A  62      11.794  12.410  11.800  1.00 10.00      A   
ATOM    550  CD1 ILE A  62       8.750  12.782  12.050  1.00 10.00      A   
ATOM    551  C   ILE A  62      12.701  10.077  13.547  1.00 10.00      A   
ATOM    552  O   ILE A  62      13.822  10.349  13.108  1.00 10.00      A   
ATOM    553  N   ARG A  63      12.469   9.807  14.826  1.00 10.00      A   
ATOM    554  HN  ARG A  63      11.551   9.619  15.115  1.00 10.00      A   
ATOM    555  CA  ARG A  63      13.537   9.793  15.813  1.00 10.00      A   
ATOM    556  CB  ARG A  63      12.968   9.572  17.215  1.00 10.00      A   
ATOM    557  CG  ARG A  63      13.419  10.601  18.233  1.00 10.00      A   
ATOM    558  CD  ARG A  63      12.270  11.506  18.640  1.00 10.00      A   
ATOM    559  NE  ARG A  63      11.259  10.786  19.414  1.00 10.00      A   
ATOM    560  HE  ARG A  63      11.509   9.899  19.764  1.00 10.00      A   
ATOM    561  CZ  ARG A  63      10.042  11.260  19.674  1.00 10.00      A   
ATOM    562  NH1 ARG A  63       9.672  12.452  19.222  1.00 10.00      A   
ATOM    563 HH11 ARG A  63       8.715  12.819  19.429  1.00 10.00      A   
ATOM    564 HH12 ARG A  63      10.336  13.035  18.658  1.00 10.00      A   
ATOM    565  NH2 ARG A  63       9.189  10.533  20.387  1.00 10.00      A   
ATOM    566 HH21 ARG A  63       9.466   9.595  20.748  1.00 10.00      A   
ATOM    567 HH22 ARG A  63       8.236  10.902  20.596  1.00 10.00      A   
ATOM    568  C   ARG A  63      14.556   8.708  15.495  1.00 10.00      A   
ATOM    569  O   ARG A  63      15.762   8.943  15.536  1.00 10.00      A   
ATOM    570  N   ARG A  64      14.067   7.519  15.170  1.00 10.00      A   
ATOM    571  HN  ARG A  64      13.093   7.390  15.144  1.00 10.00      A   
ATOM    572  CA  ARG A  64      14.945   6.405  14.850  1.00 10.00      A   
ATOM    573  CB  ARG A  64      14.248   5.057  15.069  1.00 10.00      A   
ATOM    574  CG  ARG A  64      15.173   3.856  14.937  1.00 10.00      A   
ATOM    575  CD  ARG A  64      14.476   2.560  15.314  1.00 10.00      A   
ATOM    576  NE  ARG A  64      15.046   1.414  14.604  1.00 10.00      A   
ATOM    577  HE  ARG A  64      15.880   1.564  14.112  1.00 10.00      A   
ATOM    578  CZ  ARG A  64      14.512   0.198  14.594  1.00 10.00      A   
ATOM    579  NH1 ARG A  64      13.395  -0.061  15.260  1.00 10.00      A   
ATOM    580 HH11 ARG A  64      12.913   0.694  15.813  1.00 10.00      A   
ATOM    581 HH12 ARG A  64      12.988  -1.023  15.241  1.00 10.00      A   
ATOM    582  NH2 ARG A  64      15.085  -0.767  13.888  1.00 10.00      A   
ATOM    583 HH21 ARG A  64      14.665  -1.724  13.881  1.00 10.00      A   
ATOM    584 HH22 ARG A  64      15.949  -0.578  13.338  1.00 10.00      A   
ATOM    585  C   ARG A  64      15.489   6.514  13.426  1.00 10.00      A   
ATOM    586  O   ARG A  64      16.697   6.406  13.212  1.00 10.00      A   
ATOM    587  N   PHE A  65      14.598   6.755  12.466  1.00 10.00      A   
ATOM    588  HN  PHE A  65      13.651   6.880  12.706  1.00 10.00      A   
ATOM    589  CA  PHE A  65      14.991   6.867  11.067  1.00 10.00      A   
ATOM    590  CB  PHE A  65      14.176   5.901  10.200  1.00 10.00      A   
ATOM    591  CG  PHE A  65      14.051   4.506  10.742  1.00 10.00      A   
ATOM    592  CD1 PHE A  65      12.821   4.012  11.141  1.00 10.00      A   
ATOM    593  CD2 PHE A  65      15.161   3.685  10.846  1.00 10.00      A   
ATOM    594  CE1 PHE A  65      12.701   2.727  11.633  1.00 10.00      A   
ATOM    595  CE2 PHE A  65      15.048   2.400  11.338  1.00 10.00      A   
ATOM    596  CZ  PHE A  65      13.816   1.920  11.731  1.00 10.00      A   
ATOM    597  C   PHE A  65      14.793   8.297  10.553  1.00 10.00      A   
ATOM    598  O   PHE A  65      13.688   8.678  10.163  1.00 10.00      A   
ATOM    599  N   PRO A  66      15.865   9.100  10.538  1.00 10.00      A   
ATOM    600  CA  PRO A  66      15.812  10.483  10.077  1.00 10.00      A   
ATOM    601  CB  PRO A  66      16.852  11.150  10.977  1.00 10.00      A   
ATOM    602  CG  PRO A  66      17.850  10.079  11.299  1.00 10.00      A   
ATOM    603  CD  PRO A  66      17.211   8.744  10.999  1.00 10.00      A   
ATOM    604  C   PRO A  66      16.212  10.646   8.604  1.00 10.00      A   
ATOM    605  O   PRO A  66      16.177  11.752   8.063  1.00 10.00      A   
ATOM    606  N   LYS A  67      16.576   9.549   7.950  1.00 10.00      A   
ATOM    607  HN  LYS A  67      16.567   8.686   8.415  1.00 10.00      A   
ATOM    608  CA  LYS A  67      16.993   9.603   6.549  1.00 10.00      A   
ATOM    609  CB  LYS A  67      18.441   9.127   6.401  1.00 10.00      A   
ATOM    610  CG  LYS A  67      19.480  10.159   6.812  1.00 10.00      A   
ATOM    611  CD  LYS A  67      20.875   9.760   6.349  1.00 10.00      A   
ATOM    612  CE  LYS A  67      21.914  10.779   6.784  1.00 10.00      A   
ATOM    613  NZ  LYS A  67      23.276  10.448   6.284  1.00 10.00      A   
ATOM    614  HZ1 LYS A  67      23.567   9.508   6.620  1.00 10.00      A   
ATOM    615  HZ2 LYS A  67      23.963  11.152   6.627  1.00 10.00      A   
ATOM    616  HZ3 LYS A  67      23.288  10.447   5.246  1.00 10.00      A   
ATOM    617  C   LYS A  67      16.073   8.789   5.639  1.00 10.00      A   
ATOM    618  O   LYS A  67      16.512   8.249   4.623  1.00 10.00      A   
ATOM    619  N   VAL A  68      14.800   8.720   5.996  1.00 10.00      A   
ATOM    620  HN  VAL A  68      14.504   9.189   6.800  1.00 10.00      A   
ATOM    621  CA  VAL A  68      13.824   7.968   5.210  1.00 10.00      A   
ATOM    622  CB  VAL A  68      12.573   7.623   6.047  1.00 10.00      A   
ATOM    623  CG1 VAL A  68      11.545   6.867   5.220  1.00 10.00      A   
ATOM    624  CG2 VAL A  68      12.964   6.812   7.267  1.00 10.00      A   
ATOM    625  C   VAL A  68      13.401   8.746   3.966  1.00 10.00      A   
ATOM    626  O   VAL A  68      13.226   9.967   4.015  1.00 10.00      A   
ATOM    627  N   ARG A  69      13.265   8.034   2.852  1.00 10.00      A   
ATOM    628  HN  ARG A  69      13.458   7.069   2.876  1.00 10.00      A   
ATOM    629  CA  ARG A  69      12.846   8.640   1.595  1.00 10.00      A   
ATOM    630  CB  ARG A  69      13.913   8.437   0.518  1.00 10.00      A   
ATOM    631  CG  ARG A  69      15.246   9.104   0.800  1.00 10.00      A   
ATOM    632  CD  ARG A  69      16.141   9.035  -0.426  1.00 10.00      A   
ATOM    633  NE  ARG A  69      17.535   9.326  -0.112  1.00 10.00      A   
ATOM    634  HE  ARG A  69      17.998   8.706   0.496  1.00 10.00      A   
ATOM    635  CZ  ARG A  69      18.206  10.368  -0.599  1.00 10.00      A   
ATOM    636  NH1 ARG A  69      17.615  11.225  -1.427  1.00 10.00      A   
ATOM    637 HH11 ARG A  69      16.609  11.082  -1.717  1.00 10.00      A   
ATOM    638 HH12 ARG A  69      18.141  12.044  -1.794  1.00 10.00      A   
ATOM    639  NH2 ARG A  69      19.484  10.534  -0.275  1.00 10.00      A   
ATOM    640 HH21 ARG A  69      20.022  11.346  -0.653  1.00 10.00      A   
ATOM    641 HH22 ARG A  69      19.957   9.852   0.359  1.00 10.00      A   
ATOM    642  C   ARG A  69      11.535   8.027   1.115  1.00 10.00      A   
ATOM    643  O   ARG A  69      10.730   8.691   0.458  1.00 10.00      A   
ATOM    644  N   SER A  70      11.330   6.757   1.448  1.00 10.00      A   
ATOM    645  HN  SER A  70      12.007   6.285   1.982  1.00 10.00      A   
ATOM    646  CA  SER A  70      10.131   6.042   1.049  1.00 10.00      A   
ATOM    647  CB  SER A  70      10.506   4.769   0.283  1.00 10.00      A   
ATOM    648  OG  SER A  70       9.379   3.936   0.078  1.00 10.00      A   
ATOM    649  HG  SER A  70       9.173   3.471   0.900  1.00 10.00      A   
ATOM    650  C   SER A  70       9.265   5.699   2.256  1.00 10.00      A   
ATOM    651  O   SER A  70       9.674   4.932   3.134  1.00 10.00      A   
ATOM    652  N   VAL A  71       8.069   6.265   2.291  1.00 10.00      A   
ATOM    653  HN  VAL A  71       7.800   6.860   1.551  1.00 10.00      A   
ATOM    654  CA  VAL A  71       7.138   6.033   3.387  1.00 10.00      A   
ATOM    655  CB  VAL A  71       6.709   7.357   4.052  1.00 10.00      A   
ATOM    656  CG1 VAL A  71       5.932   7.082   5.328  1.00 10.00      A   
ATOM    657  CG2 VAL A  71       7.916   8.234   4.337  1.00 10.00      A   
ATOM    658  C   VAL A  71       5.887   5.310   2.902  1.00 10.00      A   
ATOM    659  O   VAL A  71       5.126   5.842   2.087  1.00 10.00      A   
ATOM    660  N   GLU A  72       5.680   4.097   3.399  1.00 10.00      A   
ATOM    661  HN  GLU A  72       6.329   3.721   4.033  1.00 10.00      A   
ATOM    662  CA  GLU A  72       4.509   3.307   3.035  1.00 10.00      A   
ATOM    663  CB  GLU A  72       4.911   2.102   2.185  1.00 10.00      A   
ATOM    664  CG  GLU A  72       5.285   2.446   0.751  1.00 10.00      A   
ATOM    665  CD  GLU A  72       5.842   1.259  -0.005  1.00 10.00      A   
ATOM    666  OE1 GLU A  72       7.059   1.000   0.111  1.00 10.00      A   
ATOM    667  OE2 GLU A  72       5.072   0.580  -0.718  1.00 10.00      A   
ATOM    668  C   GLU A  72       3.794   2.842   4.296  1.00 10.00      A   
ATOM    669  O   GLU A  72       4.367   2.108   5.102  1.00 10.00      A   
ATOM    670  N   LEU A  73       2.550   3.273   4.475  1.00 10.00      A   
ATOM    671  HN  LEU A  73       2.133   3.844   3.795  1.00 10.00      A   
ATOM    672  CA  LEU A  73       1.790   2.897   5.659  1.00 10.00      A   
ATOM    673  CB  LEU A  73       1.983   3.916   6.790  1.00 10.00      A   
ATOM    674  CG  LEU A  73       1.551   5.356   6.504  1.00 10.00      A   
ATOM    675  CD1 LEU A  73       0.284   5.696   7.271  1.00 10.00      A   
ATOM    676  CD2 LEU A  73       2.664   6.327   6.859  1.00 10.00      A   
ATOM    677  C   LEU A  73       0.308   2.682   5.359  1.00 10.00      A   
ATOM    678  O   LEU A  73      -0.277   3.360   4.513  1.00 10.00      A   
ATOM    679  N   LYS A  74      -0.280   1.717   6.050  1.00 10.00      A   
ATOM    680  HN  LYS A  74       0.254   1.198   6.689  1.00 10.00      A   
ATOM    681  CA  LYS A  74      -1.696   1.398   5.896  1.00 10.00      A   
ATOM    682  CB  LYS A  74      -1.893  -0.121   5.774  1.00 10.00      A   
ATOM    683  CG  LYS A  74      -0.793  -0.849   5.004  1.00 10.00      A   
ATOM    684  CD  LYS A  74      -1.084  -2.340   4.872  1.00 10.00      A   
ATOM    685  CE  LYS A  74       0.158  -3.107   4.433  1.00 10.00      A   
ATOM    686  NZ  LYS A  74      -0.136  -4.510   4.037  1.00 10.00      A   
ATOM    687  HZ1 LYS A  74      -0.741  -4.522   3.194  1.00 10.00      A   
ATOM    688  HZ2 LYS A  74      -0.633  -5.012   4.801  1.00 10.00      A   
ATOM    689  HZ3 LYS A  74       0.745  -5.020   3.820  1.00 10.00      A   
ATOM    690  C   LYS A  74      -2.458   1.926   7.112  1.00 10.00      A   
ATOM    691  O   LYS A  74      -1.847   2.265   8.125  1.00 10.00      A   
ATOM    692  N   GLY A  75      -3.779   1.998   7.021  1.00 10.00      A   
ATOM    693  HN  GLY A  75      -4.225   1.719   6.192  1.00 10.00      A   
ATOM    694  CA  GLY A  75      -4.560   2.498   8.137  1.00 10.00      A   
ATOM    695  C   GLY A  75      -5.802   1.686   8.439  1.00 10.00      A   
ATOM    696  O   GLY A  75      -5.780   0.808   9.304  1.00 10.00      A   
ATOM    697  N   LYS A  76      -6.886   1.991   7.733  1.00 10.00      A   
ATOM    698  HN  LYS A  76      -6.824   2.695   7.050  1.00 10.00      A   
ATOM    699  CA  LYS A  76      -8.162   1.309   7.923  1.00 10.00      A   
ATOM    700  CB  LYS A  76      -9.249   1.968   7.062  1.00 10.00      A   
ATOM    701  CG  LYS A  76      -9.526   3.425   7.410  1.00 10.00      A   
ATOM    702  CD  LYS A  76     -10.128   4.180   6.232  1.00 10.00      A   
ATOM    703  CE  LYS A  76     -11.536   3.698   5.918  1.00 10.00      A   
ATOM    704  NZ  LYS A  76     -12.065   4.278   4.651  1.00 10.00      A   
ATOM    705  HZ1 LYS A  76     -12.134   5.321   4.725  1.00 10.00      A   
ATOM    706  HZ2 LYS A  76     -13.010   3.898   4.450  1.00 10.00      A   
ATOM    707  HZ3 LYS A  76     -11.435   4.044   3.857  1.00 10.00      A   
ATOM    708  C   LYS A  76      -8.055  -0.181   7.593  1.00 10.00      A   
ATOM    709  O   LYS A  76      -7.296  -0.575   6.706  1.00 10.00      A   
ATOM    710  N   PRO A  77      -8.808  -1.027   8.312  1.00 10.00      A   
ATOM    711  CA  PRO A  77      -8.796  -2.482   8.100  1.00 10.00      A   
ATOM    712  CB  PRO A  77      -9.594  -3.020   9.289  1.00 10.00      A   
ATOM    713  CG  PRO A  77     -10.488  -1.895   9.682  1.00 10.00      A   
ATOM    714  CD  PRO A  77      -9.723  -0.635   9.398  1.00 10.00      A   
ATOM    715  C   PRO A  77      -9.466  -2.896   6.789  1.00 10.00      A   
ATOM    716  O   PRO A  77     -10.148  -2.097   6.143  1.00 10.00      A   
ATOM    717  N   HIS A  78      -9.290  -4.161   6.426  1.00 10.00      A   
ATOM    718  HN  HIS A  78      -8.766  -4.753   7.010  1.00 10.00      A   
ATOM    719  CA  HIS A  78      -9.854  -4.714   5.195  1.00 10.00      A   
ATOM    720  CB  HIS A  78      -9.423  -6.186   5.057  1.00 10.00      A   
ATOM    721  CG  HIS A  78      -9.980  -6.927   3.874  1.00 10.00      A   
ATOM    722  ND1 HIS A  78     -10.290  -8.268   3.894  1.00 10.00      A   
ATOM    723  HD1 HIS A  78     -10.180  -8.881   4.664  1.00 10.00      A   
ATOM    724  CD2 HIS A  78     -10.269  -6.496   2.618  1.00 10.00      A   
ATOM    725  CE1 HIS A  78     -10.753  -8.602   2.681  1.00 10.00      A   
ATOM    726  NE2 HIS A  78     -10.757  -7.561   1.867  1.00 10.00      A   
ATOM    727  C   HIS A  78     -11.378  -4.587   5.179  1.00 10.00      A   
ATOM    728  O   HIS A  78     -11.986  -4.360   4.133  1.00 10.00      A   
ATOM    729  N   PHE A  79     -11.986  -4.696   6.355  1.00 10.00      A   
ATOM    730  HN  PHE A  79     -11.440  -4.855   7.157  1.00 10.00      A   
ATOM    731  CA  PHE A  79     -13.441  -4.610   6.487  1.00 10.00      A   
ATOM    732  CB  PHE A  79     -13.896  -5.019   7.883  1.00 10.00      A   
ATOM    733  CG  PHE A  79     -14.210  -6.482   7.994  1.00 10.00      A   
ATOM    734  CD1 PHE A  79     -13.206  -7.430   7.889  1.00 10.00      A   
ATOM    735  CD2 PHE A  79     -15.511  -6.910   8.196  1.00 10.00      A   
ATOM    736  CE1 PHE A  79     -13.497  -8.775   7.987  1.00 10.00      A   
ATOM    737  CE2 PHE A  79     -15.808  -8.254   8.297  1.00 10.00      A   
ATOM    738  CZ  PHE A  79     -14.799  -9.188   8.192  1.00 10.00      A   
ATOM    739  C   PHE A  79     -14.014  -3.241   6.106  1.00 10.00      A   
ATOM    740  O   PHE A  79     -15.232  -3.078   5.996  1.00 10.00      A   
ATOM    741  N   ALA A  80     -13.138  -2.265   5.892  1.00 10.00      A   
ATOM    742  HN  ALA A  80     -12.179  -2.453   5.982  1.00 10.00      A   
ATOM    743  CA  ALA A  80     -13.565  -0.924   5.514  1.00 10.00      A   
ATOM    744  CB  ALA A  80     -12.425   0.071   5.671  1.00 10.00      A   
ATOM    745  C   ALA A  80     -14.090  -0.914   4.082  1.00 10.00      A   
ATOM    746  O   ALA A  80     -14.909  -0.073   3.719  1.00 10.00      A   
ATOM    747  N   ASP A  81     -13.633  -1.877   3.282  1.00 10.00      A   
ATOM    748  HN  ASP A  81     -12.995  -2.535   3.638  1.00 10.00      A   
ATOM    749  CA  ASP A  81     -14.049  -1.985   1.883  1.00 10.00      A   
ATOM    750  CB  ASP A  81     -13.172  -2.994   1.137  1.00 10.00      A   
ATOM    751  CG  ASP A  81     -12.271  -2.346   0.108  1.00 10.00      A   
ATOM    752  OD1 ASP A  81     -11.087  -2.088   0.431  1.00 10.00      A   
ATOM    753  OD2 ASP A  81     -12.734  -2.098  -1.025  1.00 10.00      A   
ATOM    754  C   ASP A  81     -15.506  -2.411   1.773  1.00 10.00      A   
ATOM    755  O   ASP A  81     -16.160  -2.171   0.761  1.00 10.00      A   
ATOM    756  N   PHE A  82     -16.014  -3.037   2.826  1.00 10.00      A   
ATOM    757  HN  PHE A  82     -15.446  -3.184   3.612  1.00 10.00      A   
ATOM    758  CA  PHE A  82     -17.393  -3.509   2.843  1.00 10.00      A   
ATOM    759  CB  PHE A  82     -17.486  -4.863   3.556  1.00 10.00      A   
ATOM    760  CG  PHE A  82     -16.396  -5.831   3.186  1.00 10.00      A   
ATOM    761  CD1 PHE A  82     -16.210  -6.219   1.871  1.00 10.00      A   
ATOM    762  CD2 PHE A  82     -15.556  -6.350   4.156  1.00 10.00      A   
ATOM    763  CE1 PHE A  82     -15.204  -7.104   1.531  1.00 10.00      A   
ATOM    764  CE2 PHE A  82     -14.549  -7.237   3.823  1.00 10.00      A   
ATOM    765  CZ  PHE A  82     -14.373  -7.614   2.509  1.00 10.00      A   
ATOM    766  C   PHE A  82     -18.314  -2.497   3.518  1.00 10.00      A   
ATOM    767  O   PHE A  82     -19.491  -2.780   3.762  1.00 10.00      A   
ATOM    768  N   ASN A  83     -17.764  -1.323   3.826  1.00 10.00      A   
ATOM    769  HN  ASN A  83     -16.819  -1.172   3.608  1.00 10.00      A   
ATOM    770  CA  ASN A  83     -18.518  -0.248   4.478  1.00 10.00      A   
ATOM    771  CB  ASN A  83     -19.668   0.247   3.583  1.00 10.00      A   
ATOM    772  CG  ASN A  83     -19.978   1.727   3.762  1.00 10.00      A   
ATOM    773  OD1 ASN A  83     -20.739   2.118   4.647  1.00 10.00      A   
ATOM    774  ND2 ASN A  83     -19.400   2.557   2.907  1.00 10.00      A   
ATOM    775 HD21 ASN A  83     -18.809   2.178   2.223  1.00 10.00      A   
ATOM    776 HD22 ASN A  83     -19.591   3.515   2.985  1.00 10.00      A   
ATOM    777  C   ASN A  83     -19.042  -0.705   5.840  1.00 10.00      A   
ATOM    778  O   ASN A  83     -20.121  -0.303   6.275  1.00 10.00      A   
ATOM    779  N   LEU A  84     -18.269  -1.561   6.506  1.00 10.00      A   
ATOM    780  HN  LEU A  84     -17.429  -1.859   6.100  1.00 10.00      A   
ATOM    781  CA  LEU A  84     -18.645  -2.075   7.819  1.00 10.00      A   
ATOM    782  CB  LEU A  84     -18.300  -3.564   7.940  1.00 10.00      A   
ATOM    783  CG  LEU A  84     -19.068  -4.505   7.007  1.00 10.00      A   
ATOM    784  CD1 LEU A  84     -18.625  -5.945   7.204  1.00 10.00      A   
ATOM    785  CD2 LEU A  84     -20.569  -4.366   7.213  1.00 10.00      A   
ATOM    786  C   LEU A  84     -17.974  -1.274   8.923  1.00 10.00      A   
ATOM    787  O   LEU A  84     -18.175  -1.530  10.112  1.00 10.00      A   
ATOM    788  N   VAL A  85     -17.180  -0.300   8.516  1.00 10.00      A   
ATOM    789  HN  VAL A  85     -17.080  -0.138   7.554  1.00 10.00      A   
ATOM    790  CA  VAL A  85     -16.476   0.555   9.452  1.00 10.00      A   
ATOM    791  CB  VAL A  85     -14.963   0.621   9.150  1.00 10.00      A   
ATOM    792  CG1 VAL A  85     -14.231   1.412  10.221  1.00 10.00      A   
ATOM    793  CG2 VAL A  85     -14.375  -0.778   9.030  1.00 10.00      A   
ATOM    794  C   VAL A  85     -17.072   1.956   9.391  1.00 10.00      A   
ATOM    795  O   VAL A  85     -16.935   2.643   8.377  1.00 10.00      A   
ATOM    796  N   PRO A  86     -17.758   2.381  10.469  1.00 10.00      A   
ATOM    797  CA  PRO A  86     -18.394   3.703  10.550  1.00 10.00      A   
ATOM    798  CB  PRO A  86     -18.724   3.838  12.035  1.00 10.00      A   
ATOM    799  CG  PRO A  86     -18.931   2.438  12.491  1.00 10.00      A   
ATOM    800  CD  PRO A  86     -17.963   1.598  11.704  1.00 10.00      A   
ATOM    801  C   PRO A  86     -17.456   4.825  10.125  1.00 10.00      A   
ATOM    802  O   PRO A  86     -16.313   4.898  10.581  1.00 10.00      A   
ATOM    803  N   ASP A  87     -17.946   5.688   9.237  1.00 10.00      A   
ATOM    804  HN  ASP A  87     -18.859   5.559   8.905  1.00 10.00      A   
ATOM    805  CA  ASP A  87     -17.160   6.811   8.742  1.00 10.00      A   
ATOM    806  CB  ASP A  87     -17.926   7.586   7.668  1.00 10.00      A   
ATOM    807  CG  ASP A  87     -17.819   6.958   6.296  1.00 10.00      A   
ATOM    808  OD1 ASP A  87     -18.873   6.667   5.690  1.00 10.00      A   
ATOM    809  OD2 ASP A  87     -16.684   6.749   5.819  1.00 10.00      A   
ATOM    810  C   ASP A  87     -16.772   7.741   9.880  1.00 10.00      A   
ATOM    811  O   ASP A  87     -17.611   8.120  10.700  1.00 10.00      A   
ATOM    812  N   GLY A  88     -15.501   8.108   9.922  1.00 10.00      A   
ATOM    813  HN  GLY A  88     -14.880   7.784   9.232  1.00 10.00      A   
ATOM    814  CA  GLY A  88     -15.014   8.973  10.975  1.00 10.00      A   
ATOM    815  C   GLY A  88     -14.275   8.173  12.023  1.00 10.00      A   
ATOM    816  O   GLY A  88     -13.926   8.688  13.084  1.00 10.00      A   
ATOM    817  N   TRP A  89     -14.045   6.900  11.709  1.00 10.00      A   
ATOM    818  HN  TRP A  89     -14.363   6.564  10.844  1.00 10.00      A   
ATOM    819  CA  TRP A  89     -13.349   5.981  12.598  1.00 10.00      A   
ATOM    820  CB  TRP A  89     -13.336   4.583  11.962  1.00 10.00      A   
ATOM    821  CG  TRP A  89     -12.549   3.557  12.714  1.00 10.00      A   
ATOM    822  CD1 TRP A  89     -12.972   2.827  13.786  1.00 10.00      A   
ATOM    823  CD2 TRP A  89     -11.205   3.139  12.443  1.00 10.00      A   
ATOM    824  NE1 TRP A  89     -11.978   1.976  14.196  1.00 10.00      A   
ATOM    825  HE1 TRP A  89     -12.041   1.343  14.949  1.00 10.00      A   
ATOM    826  CE2 TRP A  89     -10.880   2.152  13.389  1.00 10.00      A   
ATOM    827  CE3 TRP A  89     -10.244   3.503  11.489  1.00 10.00      A   
ATOM    828  CZ2 TRP A  89      -9.635   1.525  13.412  1.00 10.00      A   
ATOM    829  CZ3 TRP A  89      -9.011   2.880  11.515  1.00 10.00      A   
ATOM    830  CH2 TRP A  89      -8.717   1.901  12.471  1.00 10.00      A   
ATOM    831  C   TRP A  89     -11.924   6.457  12.875  1.00 10.00      A   
ATOM    832  O   TRP A  89     -11.408   6.305  13.987  1.00 10.00      A   
ATOM    833  N   GLY A  90     -11.300   7.031  11.857  1.00 10.00      A   
ATOM    834  HN  GLY A  90     -11.766   7.118  10.999  1.00 10.00      A   
ATOM    835  CA  GLY A  90      -9.947   7.523  11.988  1.00 10.00      A   
ATOM    836  C   GLY A  90      -9.121   7.236  10.753  1.00 10.00      A   
ATOM    837  O   GLY A  90      -9.668   7.056   9.662  1.00 10.00      A   
ATOM    838  N   GLY A  91      -7.809   7.178  10.926  1.00 10.00      A   
ATOM    839  HN  GLY A  91      -7.434   7.308  11.830  1.00 10.00      A   
ATOM    840  CA  GLY A  91      -6.921   6.918   9.810  1.00 10.00      A   
ATOM    841  C   GLY A  91      -6.517   8.194   9.108  1.00 10.00      A   
ATOM    842  O   GLY A  91      -6.339   8.216   7.894  1.00 10.00      A   
ATOM    843  N   TYR A  92      -6.376   9.262   9.877  1.00 10.00      A   
ATOM    844  HN  TYR A  92      -6.524   9.179  10.843  1.00 10.00      A   
ATOM    845  CA  TYR A  92      -6.000  10.554   9.322  1.00 10.00      A   
ATOM    846  CB  TYR A  92      -6.495  11.691  10.217  1.00 10.00      A   
ATOM    847  CG  TYR A  92      -7.992  11.704  10.409  1.00 10.00      A   
ATOM    848  CD1 TYR A  92      -8.567  11.194  11.565  1.00 10.00      A   
ATOM    849  CD2 TYR A  92      -8.832  12.220   9.431  1.00 10.00      A   
ATOM    850  CE1 TYR A  92      -9.935  11.203  11.742  1.00 10.00      A   
ATOM    851  CE2 TYR A  92     -10.204  12.233   9.599  1.00 10.00      A   
ATOM    852  CZ  TYR A  92     -10.750  11.722  10.758  1.00 10.00      A   
ATOM    853  OH  TYR A  92     -12.115  11.733  10.936  1.00 10.00      A   
ATOM    854  HH  TYR A  92     -12.541  11.414  10.137  1.00 10.00      A   
ATOM    855  C   TYR A  92      -4.494  10.644   9.129  1.00 10.00      A   
ATOM    856  O   TYR A  92      -3.724  10.092   9.920  1.00 10.00      A   
ATOM    857  N   VAL A  93      -4.079  11.337   8.077  1.00 10.00      A   
ATOM    858  HN  VAL A  93      -4.747  11.745   7.481  1.00 10.00      A   
ATOM    859  CA  VAL A  93      -2.661  11.496   7.771  1.00 10.00      A   
ATOM    860  CB  VAL A  93      -2.401  11.317   6.257  1.00 10.00      A   
ATOM    861  CG1 VAL A  93      -2.840  12.540   5.469  1.00 10.00      A   
ATOM    862  CG2 VAL A  93      -0.945  10.970   5.979  1.00 10.00      A   
ATOM    863  C   VAL A  93      -2.137  12.854   8.248  1.00 10.00      A   
ATOM    864  O   VAL A  93      -0.937  13.133   8.178  1.00 10.00      A   
ATOM    865  N   TYR A  94      -3.048  13.684   8.744  1.00 10.00      A   
ATOM    866  HN  TYR A  94      -3.983  13.392   8.774  1.00 10.00      A   
ATOM    867  CA  TYR A  94      -2.711  15.019   9.235  1.00 10.00      A   
ATOM    868  CB  TYR A  94      -3.930  15.689   9.875  1.00 10.00      A   
ATOM    869  CG  TYR A  94      -3.849  17.197   9.942  1.00 10.00      A   
ATOM    870  CD1 TYR A  94      -4.617  17.990   9.102  1.00 10.00      A   
ATOM    871  CD2 TYR A  94      -3.009  17.827  10.850  1.00 10.00      A   
ATOM    872  CE1 TYR A  94      -4.552  19.365   9.166  1.00 10.00      A   
ATOM    873  CE2 TYR A  94      -2.937  19.201  10.921  1.00 10.00      A   
ATOM    874  CZ  TYR A  94      -3.710  19.965  10.079  1.00 10.00      A   
ATOM    875  OH  TYR A  94      -3.645  21.336  10.149  1.00 10.00      A   
ATOM    876  HH  TYR A  94      -2.752  21.607  10.392  1.00 10.00      A   
ATOM    877  C   TYR A  94      -1.508  15.027  10.194  1.00 10.00      A   
ATOM    878  O   TYR A  94      -0.523  15.723   9.931  1.00 10.00      A   
ATOM    879  N   PRO A  95      -1.548  14.250  11.307  1.00 10.00      A   
ATOM    880  CA  PRO A  95      -0.441  14.216  12.276  1.00 10.00      A   
ATOM    881  CB  PRO A  95      -0.897  13.181  13.317  1.00 10.00      A   
ATOM    882  CG  PRO A  95      -2.376  13.130  13.172  1.00 10.00      A   
ATOM    883  CD  PRO A  95      -2.650  13.354  11.716  1.00 10.00      A   
ATOM    884  C   PRO A  95       0.878  13.782  11.638  1.00 10.00      A   
ATOM    885  O   PRO A  95       1.951  14.234  12.039  1.00 10.00      A   
ATOM    886  N   TRP A  96       0.795  12.918  10.639  1.00 10.00      A   
ATOM    887  HN  TRP A  96      -0.087  12.607  10.350  1.00 10.00      A   
ATOM    888  CA  TRP A  96       1.982  12.426   9.953  1.00 10.00      A   
ATOM    889  CB  TRP A  96       1.643  11.188   9.120  1.00 10.00      A   
ATOM    890  CG  TRP A  96       1.285   9.995   9.952  1.00 10.00      A   
ATOM    891  CD1 TRP A  96       0.074   9.720  10.514  1.00 10.00      A   
ATOM    892  CD2 TRP A  96       2.152   8.917  10.318  1.00 10.00      A   
ATOM    893  NE1 TRP A  96       0.131   8.537  11.208  1.00 10.00      A   
ATOM    894  HE1 TRP A  96      -0.615   8.128  11.700  1.00 10.00      A   
ATOM    895  CE2 TRP A  96       1.398   8.023  11.102  1.00 10.00      A   
ATOM    896  CE3 TRP A  96       3.493   8.622  10.056  1.00 10.00      A   
ATOM    897  CZ2 TRP A  96       1.942   6.853  11.627  1.00 10.00      A   
ATOM    898  CZ3 TRP A  96       4.031   7.463  10.578  1.00 10.00      A   
ATOM    899  CH2 TRP A  96       3.257   6.592  11.353  1.00 10.00      A   
ATOM    900  C   TRP A  96       2.590  13.512   9.073  1.00 10.00      A   
ATOM    901  O   TRP A  96       3.792  13.773   9.129  1.00 10.00      A   
ATOM    902  N   ILE A  97       1.744  14.164   8.287  1.00 10.00      A   
ATOM    903  HN  ILE A  97       0.789  13.925   8.309  1.00 10.00      A   
ATOM    904  CA  ILE A  97       2.190  15.223   7.391  1.00 10.00      A   
ATOM    905  CB  ILE A  97       1.041  15.727   6.481  1.00 10.00      A   
ATOM    906  CG1 ILE A  97       0.497  14.584   5.619  1.00 10.00      A   
ATOM    907  CG2 ILE A  97       1.497  16.887   5.601  1.00 10.00      A   
ATOM    908  CD1 ILE A  97       1.537  13.940   4.724  1.00 10.00      A   
ATOM    909  C   ILE A  97       2.773  16.392   8.175  1.00 10.00      A   
ATOM    910  O   ILE A  97       3.812  16.937   7.801  1.00 10.00      A   
ATOM    911  N   GLU A  98       2.122  16.752   9.279  1.00 10.00      A   
ATOM    912  HN  GLU A  98       1.313  16.258   9.543  1.00 10.00      A   
ATOM    913  CA  GLU A  98       2.578  17.866  10.108  1.00 10.00      A   
ATOM    914  CB  GLU A  98       1.574  18.169  11.226  1.00 10.00      A   
ATOM    915  CG  GLU A  98       1.944  19.373  12.083  1.00 10.00      A   
ATOM    916  CD  GLU A  98       0.933  19.655  13.172  1.00 10.00      A   
ATOM    917  OE1 GLU A  98       0.278  20.720  13.120  1.00 10.00      A   
ATOM    918  OE2 GLU A  98       0.796  18.822  14.090  1.00 10.00      A   
ATOM    919  C   GLU A  98       3.968  17.618  10.694  1.00 10.00      A   
ATOM    920  O   GLU A  98       4.770  18.544  10.823  1.00 10.00      A   
ATOM    921  N   ALA A  99       4.257  16.369  11.030  1.00 10.00      A   
ATOM    922  HN  ALA A  99       3.589  15.664  10.887  1.00 10.00      A   
ATOM    923  CA  ALA A  99       5.547  16.024  11.611  1.00 10.00      A   
ATOM    924  CB  ALA A  99       5.417  14.805  12.513  1.00 10.00      A   
ATOM    925  C   ALA A  99       6.614  15.795  10.540  1.00 10.00      A   
ATOM    926  O   ALA A  99       7.748  16.264  10.674  1.00 10.00      A   
ATOM    927  N   MET A 100       6.243  15.091   9.474  1.00 10.00      A   
ATOM    928  HN  MET A 100       5.313  14.766   9.416  1.00 10.00      A   
ATOM    929  CA  MET A 100       7.172  14.773   8.389  1.00 10.00      A   
ATOM    930  CB  MET A 100       6.564  13.763   7.408  1.00 10.00      A   
ATOM    931  CG  MET A 100       6.505  12.337   7.932  1.00 10.00      A   
ATOM    932  SD  MET A 100       6.150  11.123   6.640  1.00 10.00      A   
ATOM    933  CE  MET A 100       4.433  11.487   6.277  1.00 10.00      A   
ATOM    934  C   MET A 100       7.656  16.007   7.632  1.00 10.00      A   
ATOM    935  O   MET A 100       8.813  16.063   7.215  1.00 10.00      A   
ATOM    936  N   SER A 101       6.781  16.992   7.468  1.00 10.00      A   
ATOM    937  HN  SER A 101       5.884  16.901   7.851  1.00 10.00      A   
ATOM    938  CA  SER A 101       7.119  18.214   6.733  1.00 10.00      A   
ATOM    939  CB  SER A 101       5.927  19.174   6.701  1.00 10.00      A   
ATOM    940  OG  SER A 101       5.231  19.153   7.934  1.00 10.00      A   
ATOM    941  HG  SER A 101       4.536  18.482   7.895  1.00 10.00      A   
ATOM    942  C   SER A 101       8.360  18.926   7.277  1.00 10.00      A   
ATOM    943  O   SER A 101       9.235  19.336   6.515  1.00 10.00      A   
ATOM    944  N   SER A 102       8.440  19.057   8.594  1.00 10.00      A   
ATOM    945  HN  SER A 102       7.720  18.700   9.156  1.00 10.00      A   
ATOM    946  CA  SER A 102       9.559  19.744   9.228  1.00 10.00      A   
ATOM    947  CB  SER A 102       9.046  20.521  10.442  1.00 10.00      A   
ATOM    948  OG  SER A 102       7.712  20.955  10.231  1.00 10.00      A   
ATOM    949  HG  SER A 102       7.713  21.730   9.657  1.00 10.00      A   
ATOM    950  C   SER A 102      10.674  18.787   9.651  1.00 10.00      A   
ATOM    951  O   SER A 102      11.564  19.161  10.417  1.00 10.00      A   
ATOM    952  N   SER A 103      10.639  17.559   9.149  1.00 10.00      A   
ATOM    953  HN  SER A 103       9.924  17.312   8.526  1.00 10.00      A   
ATOM    954  CA  SER A 103      11.652  16.575   9.508  1.00 10.00      A   
ATOM    955  CB  SER A 103      11.052  15.506  10.421  1.00 10.00      A   
ATOM    956  OG  SER A 103      10.324  16.098  11.488  1.00 10.00      A   
ATOM    957  HG  SER A 103       9.407  16.239  11.211  1.00 10.00      A   
ATOM    958  C   SER A 103      12.295  15.932   8.280  1.00 10.00      A   
ATOM    959  O   SER A 103      13.518  15.824   8.190  1.00 10.00      A   
ATOM    960  N   TYR A 104      11.473  15.504   7.335  1.00 10.00      A   
ATOM    961  HN  TYR A 104      10.506  15.632   7.441  1.00 10.00      A   
ATOM    962  CA  TYR A 104      11.970  14.869   6.128  1.00 10.00      A   
ATOM    963  CB  TYR A 104      11.086  13.685   5.724  1.00 10.00      A   
ATOM    964  CG  TYR A 104      11.103  12.540   6.712  1.00 10.00      A   
ATOM    965  CD1 TYR A 104      10.015  12.295   7.537  1.00 10.00      A   
ATOM    966  CD2 TYR A 104      12.208  11.707   6.821  1.00 10.00      A   
ATOM    967  CE1 TYR A 104      10.025  11.249   8.443  1.00 10.00      A   
ATOM    968  CE2 TYR A 104      12.227  10.661   7.722  1.00 10.00      A   
ATOM    969  CZ  TYR A 104      11.132  10.436   8.531  1.00 10.00      A   
ATOM    970  OH  TYR A 104      11.142   9.388   9.424  1.00 10.00      A   
ATOM    971  HH  TYR A 104      12.044   9.253   9.751  1.00 10.00      A   
ATOM    972  C   TYR A 104      12.085  15.873   4.988  1.00 10.00      A   
ATOM    973  O   TYR A 104      11.133  16.101   4.240  1.00 10.00      A   
ATOM    974  N   THR A 105      13.249  16.492   4.878  1.00 10.00      A   
ATOM    975  HN  THR A 105      13.959  16.306   5.532  1.00 10.00      A   
ATOM    976  CA  THR A 105      13.499  17.468   3.831  1.00 10.00      A   
ATOM    977  CB  THR A 105      14.635  18.423   4.253  1.00 10.00      A   
ATOM    978  OG1 THR A 105      15.364  17.829   5.341  1.00 10.00      A   
ATOM    979  HG1 THR A 105      16.311  17.894   5.162  1.00 10.00      A   
ATOM    980  CG2 THR A 105      14.051  19.748   4.720  1.00 10.00      A   
ATOM    981  C   THR A 105      13.846  16.785   2.506  1.00 10.00      A   
ATOM    982  O   THR A 105      13.922  17.432   1.461  1.00 10.00      A   
ATOM    983  N   TRP A 106      14.030  15.469   2.557  1.00 10.00      A   
ATOM    984  HN  TRP A 106      13.927  15.005   3.414  1.00 10.00      A   
ATOM    985  CA  TRP A 106      14.376  14.694   1.374  1.00 10.00      A   
ATOM    986  CB  TRP A 106      15.798  14.144   1.494  1.00 10.00      A   
ATOM    987  CG  TRP A 106      16.861  15.141   1.142  1.00 10.00      A   
ATOM    988  CD1 TRP A 106      17.382  16.110   1.952  1.00 10.00      A   
ATOM    989  CD2 TRP A 106      17.531  15.269  -0.117  1.00 10.00      A   
ATOM    990  NE1 TRP A 106      18.335  16.829   1.278  1.00 10.00      A   
ATOM    991  HE1 TRP A 106      18.851  17.579   1.648  1.00 10.00      A   
ATOM    992  CE2 TRP A 106      18.445  16.334   0.004  1.00 10.00      A   
ATOM    993  CE3 TRP A 106      17.448  14.585  -1.334  1.00 10.00      A   
ATOM    994  CZ2 TRP A 106      19.269  16.730  -1.046  1.00 10.00      A   
ATOM    995  CZ3 TRP A 106      18.268  14.981  -2.375  1.00 10.00      A   
ATOM    996  CH2 TRP A 106      19.165  16.043  -2.225  1.00 10.00      A   
ATOM    997  C   TRP A 106      13.389  13.552   1.137  1.00 10.00      A   
ATOM    998  O   TRP A 106      13.772  12.469   0.680  1.00 10.00      A   
ATOM    999  N   LEU A 107      12.124  13.788   1.477  1.00 10.00      A   
ATOM   1000  HN  LEU A 107      11.887  14.651   1.875  1.00 10.00      A   
ATOM   1001  CA  LEU A 107      11.082  12.788   1.275  1.00 10.00      A   
ATOM   1002  CB  LEU A 107       9.835  13.138   2.091  1.00 10.00      A   
ATOM   1003  CG  LEU A 107       9.035  11.948   2.629  1.00 10.00      A   
ATOM   1004  CD1 LEU A 107       9.957  10.957   3.322  1.00 10.00      A   
ATOM   1005  CD2 LEU A 107       7.951  12.417   3.588  1.00 10.00      A   
ATOM   1006  C   LEU A 107      10.756  12.702  -0.215  1.00 10.00      A   
ATOM   1007  O   LEU A 107      10.575  13.728  -0.872  1.00 10.00      A   
ATOM   1008  N   GLU A 108      10.688  11.484  -0.746  1.00 10.00      A   
ATOM   1009  HN  GLU A 108      10.810  10.699  -0.170  1.00 10.00      A   
ATOM   1010  CA  GLU A 108      10.439  11.295  -2.172  1.00 10.00      A   
ATOM   1011  CB  GLU A 108      11.677  10.686  -2.846  1.00 10.00      A   
ATOM   1012  CG  GLU A 108      12.956  11.491  -2.654  1.00 10.00      A   
ATOM   1013  CD  GLU A 108      14.177  10.820  -3.253  1.00 10.00      A   
ATOM   1014  OE1 GLU A 108      14.037  10.112  -4.270  1.00 10.00      A   
ATOM   1015  OE2 GLU A 108      15.292  11.019  -2.730  1.00 10.00      A   
ATOM   1016  C   GLU A 108       9.202  10.445  -2.473  1.00 10.00      A   
ATOM   1017  O   GLU A 108       8.362  10.835  -3.291  1.00 10.00      A   
ATOM   1018  N   GLU A 109       9.088   9.291  -1.819  1.00 10.00      A   
ATOM   1019  HN  GLU A 109       9.767   9.044  -1.153  1.00 10.00      A   
ATOM   1020  CA  GLU A 109       7.965   8.388  -2.057  1.00 10.00      A   
ATOM   1021  CB  GLU A 109       8.463   6.980  -2.381  1.00 10.00      A   
ATOM   1022  CG  GLU A 109       9.130   6.834  -3.738  1.00 10.00      A   
ATOM   1023  CD  GLU A 109       9.333   5.385  -4.127  1.00 10.00      A   
ATOM   1024  OE1 GLU A 109       8.525   4.850  -4.919  1.00 10.00      A   
ATOM   1025  OE2 GLU A 109      10.303   4.771  -3.646  1.00 10.00      A   
ATOM   1026  C   GLU A 109       7.021   8.310  -0.869  1.00 10.00      A   
ATOM   1027  O   GLU A 109       7.444   8.040   0.256  1.00 10.00      A   
ATOM   1028  N   ILE A 110       5.747   8.553  -1.128  1.00 10.00      A   
ATOM   1029  HN  ILE A 110       5.486   8.798  -2.045  1.00 10.00      A   
ATOM   1030  CA  ILE A 110       4.717   8.477  -0.104  1.00 10.00      A   
ATOM   1031  CB  ILE A 110       4.233   9.872   0.371  1.00 10.00      A   
ATOM   1032  CG1 ILE A 110       5.283  10.527   1.280  1.00 10.00      A   
ATOM   1033  CG2 ILE A 110       2.900   9.767   1.100  1.00 10.00      A   
ATOM   1034  CD1 ILE A 110       4.836  11.844   1.888  1.00 10.00      A   
ATOM   1035  C   ILE A 110       3.543   7.640  -0.620  1.00 10.00      A   
ATOM   1036  O   ILE A 110       2.877   8.010  -1.590  1.00 10.00      A   
ATOM   1037  N   ARG A 111       3.328   6.486  -0.002  1.00 10.00      A   
ATOM   1038  HN  ARG A 111       3.913   6.222   0.745  1.00 10.00      A   
ATOM   1039  CA  ARG A 111       2.241   5.601  -0.395  1.00 10.00      A   
ATOM   1040  CB  ARG A 111       2.776   4.333  -1.077  1.00 10.00      A   
ATOM   1041  CG  ARG A 111       3.724   4.611  -2.236  1.00 10.00      A   
ATOM   1042  CD  ARG A 111       4.203   3.332  -2.906  1.00 10.00      A   
ATOM   1043  NE  ARG A 111       5.297   3.598  -3.842  1.00 10.00      A   
ATOM   1044  HE  ARG A 111       6.166   3.855  -3.452  1.00 10.00      A   
ATOM   1045  CZ  ARG A 111       5.194   3.499  -5.168  1.00 10.00      A   
ATOM   1046  NH1 ARG A 111       4.048   3.124  -5.731  1.00 10.00      A   
ATOM   1047 HH11 ARG A 111       3.973   3.053  -6.775  1.00 10.00      A   
ATOM   1048 HH12 ARG A 111       3.219   2.895  -5.138  1.00 10.00      A   
ATOM   1049  NH2 ARG A 111       6.231   3.810  -5.936  1.00 10.00      A   
ATOM   1050 HH21 ARG A 111       6.154   3.734  -6.981  1.00 10.00      A   
ATOM   1051 HH22 ARG A 111       7.134   4.141  -5.503  1.00 10.00      A   
ATOM   1052  C   ARG A 111       1.398   5.245   0.821  1.00 10.00      A   
ATOM   1053  O   ARG A 111       1.931   4.919   1.886  1.00 10.00      A   
ATOM   1054  N   LEU A 112       0.088   5.341   0.670  1.00 10.00      A   
ATOM   1055  HN  LEU A 112      -0.277   5.628  -0.198  1.00 10.00      A   
ATOM   1056  CA  LEU A 112      -0.829   5.033   1.756  1.00 10.00      A   
ATOM   1057  CB  LEU A 112      -1.426   6.316   2.338  1.00 10.00      A   
ATOM   1058  CG  LEU A 112      -0.449   7.279   3.005  1.00 10.00      A   
ATOM   1059  CD1 LEU A 112      -0.289   8.536   2.164  1.00 10.00      A   
ATOM   1060  CD2 LEU A 112      -0.924   7.627   4.406  1.00 10.00      A   
ATOM   1061  C   LEU A 112      -1.950   4.131   1.280  1.00 10.00      A   
ATOM   1062  O   LEU A 112      -2.423   4.258   0.149  1.00 10.00      A   
ATOM   1063  N   LYS A 113      -2.370   3.219   2.142  1.00 10.00      A   
ATOM   1064  HN  LYS A 113      -1.941   3.158   3.023  1.00 10.00      A   
ATOM   1065  CA  LYS A 113      -3.449   2.305   1.816  1.00 10.00      A   
ATOM   1066  CB  LYS A 113      -2.939   0.868   1.678  1.00 10.00      A   
ATOM   1067  CG  LYS A 113      -3.982  -0.095   1.124  1.00 10.00      A   
ATOM   1068  CD  LYS A 113      -3.670  -1.534   1.497  1.00 10.00      A   
ATOM   1069  CE  LYS A 113      -4.775  -2.470   1.040  1.00 10.00      A   
ATOM   1070  NZ  LYS A 113      -4.590  -3.853   1.549  1.00 10.00      A   
ATOM   1071  HZ1 LYS A 113      -5.314  -4.482   1.142  1.00 10.00      A   
ATOM   1072  HZ2 LYS A 113      -4.678  -3.876   2.589  1.00 10.00      A   
ATOM   1073  HZ3 LYS A 113      -3.650  -4.208   1.289  1.00 10.00      A   
ATOM   1074  C   LYS A 113      -4.540   2.376   2.875  1.00 10.00      A   
ATOM   1075  O   LYS A 113      -4.286   2.142   4.061  1.00 10.00      A   
ATOM   1076  N   ARG A 114      -5.747   2.712   2.434  1.00 10.00      A   
ATOM   1077  HN  ARG A 114      -5.860   2.904   1.476  1.00 10.00      A   
ATOM   1078  CA  ARG A 114      -6.906   2.820   3.315  1.00 10.00      A   
ATOM   1079  CB  ARG A 114      -7.262   1.461   3.937  1.00 10.00      A   
ATOM   1080  CG  ARG A 114      -7.677   0.416   2.914  1.00 10.00      A   
ATOM   1081  CD  ARG A 114      -8.095  -0.890   3.573  1.00 10.00      A   
ATOM   1082  NE  ARG A 114      -8.734  -1.789   2.611  1.00 10.00      A   
ATOM   1083  HE  ARG A 114      -9.519  -1.446   2.126  1.00 10.00      A   
ATOM   1084  CZ  ARG A 114      -8.320  -3.031   2.353  1.00 10.00      A   
ATOM   1085  NH1 ARG A 114      -7.275  -3.547   2.987  1.00 10.00      A   
ATOM   1086 HH11 ARG A 114      -6.961  -4.528   2.762  1.00 10.00      A   
ATOM   1087 HH12 ARG A 114      -6.758  -2.995   3.704  1.00 10.00      A   
ATOM   1088  NH2 ARG A 114      -8.949  -3.753   1.442  1.00 10.00      A   
ATOM   1089 HH21 ARG A 114      -9.769  -3.353   0.929  1.00 10.00      A   
ATOM   1090 HH22 ARG A 114      -8.615  -4.726   1.224  1.00 10.00      A   
ATOM   1091  C   ARG A 114      -6.692   3.891   4.381  1.00 10.00      A   
ATOM   1092  O   ARG A 114      -6.718   3.613   5.578  1.00 10.00      A   
ATOM   1093  N   MET A 115      -6.467   5.116   3.935  1.00 10.00      A   
ATOM   1094  HN  MET A 115      -6.470   5.282   2.970  1.00 10.00      A   
ATOM   1095  CA  MET A 115      -6.238   6.229   4.844  1.00 10.00      A   
ATOM   1096  CB  MET A 115      -4.757   6.615   4.856  1.00 10.00      A   
ATOM   1097  CG  MET A 115      -3.861   5.660   5.631  1.00 10.00      A   
ATOM   1098  SD  MET A 115      -3.935   5.921   7.415  1.00 10.00      A   
ATOM   1099  CE  MET A 115      -3.122   7.511   7.549  1.00 10.00      A   
ATOM   1100  C   MET A 115      -7.085   7.432   4.451  1.00 10.00      A   
ATOM   1101  O   MET A 115      -7.474   7.580   3.293  1.00 10.00      A   
ATOM   1102  N   VAL A 116      -7.360   8.293   5.416  1.00 10.00      A   
ATOM   1103  HN  VAL A 116      -6.997   8.140   6.319  1.00 10.00      A   
ATOM   1104  CA  VAL A 116      -8.157   9.481   5.174  1.00 10.00      A   
ATOM   1105  CB  VAL A 116      -9.170   9.739   6.311  1.00 10.00      A   
ATOM   1106  CG1 VAL A 116     -10.070  10.919   5.972  1.00 10.00      A   
ATOM   1107  CG2 VAL A 116     -10.004   8.496   6.582  1.00 10.00      A   
ATOM   1108  C   VAL A 116      -7.243  10.686   5.034  1.00 10.00      A   
ATOM   1109  O   VAL A 116      -6.665  11.164   6.014  1.00 10.00      A   
ATOM   1110  N   VAL A 117      -7.089  11.150   3.808  1.00 10.00      A   
ATOM   1111  HN  VAL A 117      -7.564  10.711   3.071  1.00 10.00      A   
ATOM   1112  CA  VAL A 117      -6.252  12.299   3.519  1.00 10.00      A   
ATOM   1113  CB  VAL A 117      -5.286  11.994   2.350  1.00 10.00      A   
ATOM   1114  CG1 VAL A 117      -4.337  13.160   2.110  1.00 10.00      A   
ATOM   1115  CG2 VAL A 117      -4.510  10.710   2.609  1.00 10.00      A   
ATOM   1116  C   VAL A 117      -7.132  13.470   3.118  1.00 10.00      A   
ATOM   1117  O   VAL A 117      -7.782  13.420   2.082  1.00 10.00      A   
ATOM   1118  N   THR A 118      -7.166  14.508   3.940  1.00 10.00      A   
ATOM   1119  HN  THR A 118      -6.635  14.491   4.765  1.00 10.00      A   
ATOM   1120  CA  THR A 118      -7.977  15.678   3.639  1.00 10.00      A   
ATOM   1121  CB  THR A 118      -8.194  16.553   4.887  1.00 10.00      A   
ATOM   1122  OG1 THR A 118      -7.705  15.857   6.044  1.00 10.00      A   
ATOM   1123  HG1 THR A 118      -8.195  15.031   6.139  1.00 10.00      A   
ATOM   1124  CG2 THR A 118      -9.673  16.840   5.079  1.00 10.00      A   
ATOM   1125  C   THR A 118      -7.336  16.496   2.518  1.00 10.00      A   
ATOM   1126  O   THR A 118      -6.119  16.429   2.309  1.00 10.00      A   
ATOM   1127  N   ASP A 119      -8.150  17.265   1.812  1.00 10.00      A   
ATOM   1128  HN  ASP A 119      -9.113  17.278   2.039  1.00 10.00      A   
ATOM   1129  CA  ASP A 119      -7.678  18.080   0.696  1.00 10.00      A   
ATOM   1130  CB  ASP A 119      -8.851  18.802   0.027  1.00 10.00      A   
ATOM   1131  CG  ASP A 119      -8.492  19.395  -1.315  1.00 10.00      A   
ATOM   1132  OD1 ASP A 119      -8.406  18.640  -2.303  1.00 10.00      A   
ATOM   1133  OD2 ASP A 119      -8.304  20.622  -1.387  1.00 10.00      A   
ATOM   1134  C   ASP A 119      -6.587  19.069   1.114  1.00 10.00      A   
ATOM   1135  O   ASP A 119      -5.615  19.281   0.385  1.00 10.00      A   
ATOM   1136  N   ASP A 120      -6.728  19.645   2.308  1.00 10.00      A   
ATOM   1137  HN  ASP A 120      -7.505  19.416   2.858  1.00 10.00      A   
ATOM   1138  CA  ASP A 120      -5.752  20.614   2.810  1.00 10.00      A   
ATOM   1139  CB  ASP A 120      -6.291  21.354   4.035  1.00 10.00      A   
ATOM   1140  CG  ASP A 120      -6.221  22.863   3.889  1.00 10.00      A   
ATOM   1141  OD1 ASP A 120      -5.098  23.403   3.792  1.00 10.00      A   
ATOM   1142  OD2 ASP A 120      -7.289  23.510   3.872  1.00 10.00      A   
ATOM   1143  C   ASP A 120      -4.413  19.951   3.139  1.00 10.00      A   
ATOM   1144  O   ASP A 120      -3.371  20.607   3.172  1.00 10.00      A   
ATOM   1145  N   CYS A 121      -4.435  18.641   3.378  1.00 10.00      A   
ATOM   1146  HN  CYS A 121      -5.289  18.157   3.337  1.00 10.00      A   
ATOM   1147  CA  CYS A 121      -3.211  17.909   3.688  1.00 10.00      A   
ATOM   1148  CB  CYS A 121      -3.526  16.487   4.153  1.00 10.00      A   
ATOM   1149  SG  CYS A 121      -4.572  16.400   5.626  1.00 10.00      A   
ATOM   1150  HG  CYS A 121      -4.840  17.643   6.011  1.00 10.00      A   
ATOM   1151  C   CYS A 121      -2.295  17.889   2.470  1.00 10.00      A   
ATOM   1152  O   CYS A 121      -1.071  17.898   2.595  1.00 10.00      A   
ATOM   1153  N   LEU A 122      -2.902  17.895   1.291  1.00 10.00      A   
ATOM   1154  HN  LEU A 122      -3.885  17.907   1.258  1.00 10.00      A   
ATOM   1155  CA  LEU A 122      -2.151  17.897   0.045  1.00 10.00      A   
ATOM   1156  CB  LEU A 122      -3.092  17.644  -1.133  1.00 10.00      A   
ATOM   1157  CG  LEU A 122      -3.921  16.359  -1.061  1.00 10.00      A   
ATOM   1158  CD1 LEU A 122      -4.983  16.346  -2.148  1.00 10.00      A   
ATOM   1159  CD2 LEU A 122      -3.024  15.132  -1.167  1.00 10.00      A   
ATOM   1160  C   LEU A 122      -1.435  19.234  -0.118  1.00 10.00      A   
ATOM   1161  O   LEU A 122      -0.307  19.300  -0.607  1.00 10.00      A   
ATOM   1162  N   GLU A 123      -2.099  20.293   0.329  1.00 10.00      A   
ATOM   1163  HN  GLU A 123      -2.993  20.161   0.707  1.00 10.00      A   
ATOM   1164  CA  GLU A 123      -1.552  21.644   0.270  1.00 10.00      A   
ATOM   1165  CB  GLU A 123      -2.587  22.645   0.797  1.00 10.00      A   
ATOM   1166  CG  GLU A 123      -3.713  22.962  -0.177  1.00 10.00      A   
ATOM   1167  CD  GLU A 123      -3.307  23.981  -1.222  1.00 10.00      A   
ATOM   1168  OE1 GLU A 123      -3.977  24.062  -2.272  1.00 10.00      A   
ATOM   1169  OE2 GLU A 123      -2.315  24.710  -0.998  1.00 10.00      A   
ATOM   1170  C   GLU A 123      -0.277  21.735   1.106  1.00 10.00      A   
ATOM   1171  O   GLU A 123       0.706  22.360   0.700  1.00 10.00      A   
ATOM   1172  N   LEU A 124      -0.305  21.085   2.265  1.00 10.00      A   
ATOM   1173  HN  LEU A 124      -1.121  20.603   2.515  1.00 10.00      A   
ATOM   1174  CA  LEU A 124       0.830  21.066   3.177  1.00 10.00      A   
ATOM   1175  CB  LEU A 124       0.451  20.350   4.473  1.00 10.00      A   
ATOM   1176  CG  LEU A 124       0.570  21.174   5.756  1.00 10.00      A   
ATOM   1177  CD1 LEU A 124       0.029  20.395   6.947  1.00 10.00      A   
ATOM   1178  CD2 LEU A 124       2.014  21.589   5.997  1.00 10.00      A   
ATOM   1179  C   LEU A 124       2.031  20.381   2.537  1.00 10.00      A   
ATOM   1180  O   LEU A 124       3.172  20.805   2.718  1.00 10.00      A   
ATOM   1181  N   ILE A 125       1.764  19.319   1.788  1.00 10.00      A   
ATOM   1182  HN  ILE A 125       0.831  19.026   1.693  1.00 10.00      A   
ATOM   1183  CA  ILE A 125       2.818  18.578   1.106  1.00 10.00      A   
ATOM   1184  CB  ILE A 125       2.247  17.343   0.367  1.00 10.00      A   
ATOM   1185  CG1 ILE A 125       1.608  16.371   1.362  1.00 10.00      A   
ATOM   1186  CG2 ILE A 125       3.324  16.646  -0.456  1.00 10.00      A   
ATOM   1187  CD1 ILE A 125       0.813  15.265   0.710  1.00 10.00      A   
ATOM   1188  C   ILE A 125       3.518  19.480   0.100  1.00 10.00      A   
ATOM   1189  O   ILE A 125       4.744  19.559   0.070  1.00 10.00      A   
ATOM   1190  N   ALA A 126       2.720  20.191  -0.684  1.00 10.00      A   
ATOM   1191  HN  ALA A 126       1.751  20.106  -0.572  1.00 10.00      A   
ATOM   1192  CA  ALA A 126       3.232  21.087  -1.713  1.00 10.00      A   
ATOM   1193  CB  ALA A 126       2.086  21.619  -2.558  1.00 10.00      A   
ATOM   1194  C   ALA A 126       4.061  22.239  -1.142  1.00 10.00      A   
ATOM   1195  O   ALA A 126       5.029  22.678  -1.761  1.00 10.00      A   
ATOM   1196  N   LYS A 127       3.698  22.727   0.040  1.00 10.00      A   
ATOM   1197  HN  LYS A 127       2.929  22.336   0.510  1.00 10.00      A   
ATOM   1198  CA  LYS A 127       4.424  23.839   0.651  1.00 10.00      A   
ATOM   1199  CB  LYS A 127       3.499  24.705   1.525  1.00 10.00      A   
ATOM   1200  CG  LYS A 127       2.892  23.980   2.724  1.00 10.00      A   
ATOM   1201  CD  LYS A 127       1.842  24.827   3.436  1.00 10.00      A   
ATOM   1202  CE  LYS A 127       2.470  25.762   4.461  1.00 10.00      A   
ATOM   1203  NZ  LYS A 127       1.484  26.225   5.480  1.00 10.00      A   
ATOM   1204  HZ1 LYS A 127       0.746  26.816   5.035  1.00 10.00      A   
ATOM   1205  HZ2 LYS A 127       1.962  26.788   6.213  1.00 10.00      A   
ATOM   1206  HZ3 LYS A 127       1.027  25.409   5.937  1.00 10.00      A   
ATOM   1207  C   LYS A 127       5.639  23.369   1.449  1.00 10.00      A   
ATOM   1208  O   LYS A 127       6.362  24.181   2.026  1.00 10.00      A   
ATOM   1209  N   SER A 128       5.886  22.065   1.466  1.00 10.00      A   
ATOM   1210  HN  SER A 128       5.309  21.455   0.959  1.00 10.00      A   
ATOM   1211  CA  SER A 128       7.010  21.529   2.216  1.00 10.00      A   
ATOM   1212  CB  SER A 128       6.506  20.667   3.375  1.00 10.00      A   
ATOM   1213  OG  SER A 128       5.441  21.313   4.055  1.00 10.00      A   
ATOM   1214  HG  SER A 128       4.608  21.120   3.599  1.00 10.00      A   
ATOM   1215  C   SER A 128       7.969  20.733   1.336  1.00 10.00      A   
ATOM   1216  O   SER A 128       9.148  21.075   1.229  1.00 10.00      A   
ATOM   1217  N   PHE A 129       7.457  19.694   0.687  1.00 10.00      A   
ATOM   1218  HN  PHE A 129       6.492  19.513   0.753  1.00 10.00      A   
ATOM   1219  CA  PHE A 129       8.277  18.829  -0.155  1.00 10.00      A   
ATOM   1220  CB  PHE A 129       7.701  17.409  -0.161  1.00 10.00      A   
ATOM   1221  CG  PHE A 129       7.384  16.894   1.213  1.00 10.00      A   
ATOM   1222  CD1 PHE A 129       6.084  16.589   1.565  1.00 10.00      A   
ATOM   1223  CD2 PHE A 129       8.387  16.725   2.158  1.00 10.00      A   
ATOM   1224  CE1 PHE A 129       5.781  16.125   2.828  1.00 10.00      A   
ATOM   1225  CE2 PHE A 129       8.092  16.260   3.426  1.00 10.00      A   
ATOM   1226  CZ  PHE A 129       6.788  15.960   3.760  1.00 10.00      A   
ATOM   1227  C   PHE A 129       8.391  19.375  -1.575  1.00 10.00      A   
ATOM   1228  O   PHE A 129       7.387  19.551  -2.266  1.00 10.00      A   
ATOM   1229  N   LYS A 130       9.620  19.648  -2.001  1.00 10.00      A   
ATOM   1230  HN  LYS A 130      10.383  19.481  -1.402  1.00 10.00      A   
ATOM   1231  CA  LYS A 130       9.866  20.176  -3.338  1.00 10.00      A   
ATOM   1232  CB  LYS A 130      10.711  21.455  -3.277  1.00 10.00      A   
ATOM   1233  CG  LYS A 130       9.911  22.728  -3.035  1.00 10.00      A   
ATOM   1234  CD  LYS A 130       9.679  22.973  -1.551  1.00 10.00      A   
ATOM   1235  CE  LYS A 130       8.742  24.148  -1.322  1.00 10.00      A   
ATOM   1236  NZ  LYS A 130       8.698  24.556   0.109  1.00 10.00      A   
ATOM   1237  HZ1 LYS A 130       8.474  23.741   0.710  1.00 10.00      A   
ATOM   1238  HZ2 LYS A 130       7.971  25.286   0.250  1.00 10.00      A   
ATOM   1239  HZ3 LYS A 130       9.621  24.942   0.400  1.00 10.00      A   
ATOM   1240  C   LYS A 130      10.547  19.132  -4.217  1.00 10.00      A   
ATOM   1241  O   LYS A 130      10.779  19.355  -5.403  1.00 10.00      A   
ATOM   1242  N   ASN A 131      10.847  17.987  -3.623  1.00 10.00      A   
ATOM   1243  HN  ASN A 131      10.617  17.869  -2.674  1.00 10.00      A   
ATOM   1244  CA  ASN A 131      11.504  16.893  -4.333  1.00 10.00      A   
ATOM   1245  CB  ASN A 131      12.847  16.569  -3.668  1.00 10.00      A   
ATOM   1246  CG  ASN A 131      13.769  15.717  -4.522  1.00 10.00      A   
ATOM   1247  OD1 ASN A 131      13.690  15.725  -5.754  1.00 10.00      A   
ATOM   1248  ND2 ASN A 131      14.664  14.989  -3.870  1.00 10.00      A   
ATOM   1249 HD21 ASN A 131      14.673  15.040  -2.889  1.00 10.00      A   
ATOM   1250 HD22 ASN A 131      15.287  14.438  -4.388  1.00 10.00      A   
ATOM   1251  C   ASN A 131      10.601  15.664  -4.354  1.00 10.00      A   
ATOM   1252  O   ASN A 131      11.063  14.534  -4.513  1.00 10.00      A   
ATOM   1253  N   PHE A 132       9.302  15.904  -4.185  1.00 10.00      A   
ATOM   1254  HN  PHE A 132       9.004  16.827  -4.047  1.00 10.00      A   
ATOM   1255  CA  PHE A 132       8.308  14.840  -4.189  1.00 10.00      A   
ATOM   1256  CB  PHE A 132       6.932  15.414  -3.850  1.00 10.00      A   
ATOM   1257  CG  PHE A 132       6.024  14.441  -3.163  1.00 10.00      A   
ATOM   1258  CD1 PHE A 132       6.472  13.697  -2.084  1.00 10.00      A   
ATOM   1259  CD2 PHE A 132       4.724  14.272  -3.594  1.00 10.00      A   
ATOM   1260  CE1 PHE A 132       5.638  12.802  -1.450  1.00 10.00      A   
ATOM   1261  CE2 PHE A 132       3.885  13.379  -2.965  1.00 10.00      A   
ATOM   1262  CZ  PHE A 132       4.342  12.643  -1.893  1.00 10.00      A   
ATOM   1263  C   PHE A 132       8.285  14.151  -5.551  1.00 10.00      A   
ATOM   1264  O   PHE A 132       8.229  14.815  -6.593  1.00 10.00      A   
ATOM   1265  N   LYS A 133       8.340  12.822  -5.542  1.00 10.00      A   
ATOM   1266  HN  LYS A 133       8.374  12.347  -4.685  1.00 10.00      A   
ATOM   1267  CA  LYS A 133       8.364  12.061  -6.781  1.00 10.00      A   
ATOM   1268  CB  LYS A 133       9.715  11.354  -6.939  1.00 10.00      A   
ATOM   1269  CG  LYS A 133      10.911  12.292  -6.993  1.00 10.00      A   
ATOM   1270  CD  LYS A 133      12.220  11.527  -6.895  1.00 10.00      A   
ATOM   1271  CE  LYS A 133      13.405  12.469  -6.756  1.00 10.00      A   
ATOM   1272  NZ  LYS A 133      14.665  11.732  -6.477  1.00 10.00      A   
ATOM   1273  HZ1 LYS A 133      14.554  11.144  -5.622  1.00 10.00      A   
ATOM   1274  HZ2 LYS A 133      15.446  12.402  -6.327  1.00 10.00      A   
ATOM   1275  HZ3 LYS A 133      14.904  11.113  -7.280  1.00 10.00      A   
ATOM   1276  C   LYS A 133       7.231  11.041  -6.886  1.00 10.00      A   
ATOM   1277  O   LYS A 133       6.730  10.781  -7.980  1.00 10.00      A   
ATOM   1278  N   VAL A 134       6.817  10.463  -5.769  1.00 10.00      A   
ATOM   1279  HN  VAL A 134       7.216  10.719  -4.908  1.00 10.00      A   
ATOM   1280  CA  VAL A 134       5.764   9.452  -5.804  1.00 10.00      A   
ATOM   1281  CB  VAL A 134       6.333   8.034  -5.551  1.00 10.00      A   
ATOM   1282  CG1 VAL A 134       5.213   7.018  -5.375  1.00 10.00      A   
ATOM   1283  CG2 VAL A 134       7.257   7.614  -6.687  1.00 10.00      A   
ATOM   1284  C   VAL A 134       4.627   9.741  -4.827  1.00 10.00      A   
ATOM   1285  O   VAL A 134       4.845   9.871  -3.621  1.00 10.00      A   
ATOM   1286  N   LEU A 135       3.417   9.831  -5.366  1.00 10.00      A   
ATOM   1287  HN  LEU A 135       3.319   9.723  -6.340  1.00 10.00      A   
ATOM   1288  CA  LEU A 135       2.225  10.071  -4.571  1.00 10.00      A   
ATOM   1289  CB  LEU A 135       1.657  11.466  -4.842  1.00 10.00      A   
ATOM   1290  CG  LEU A 135       0.360  11.823  -4.108  1.00 10.00      A   
ATOM   1291  CD1 LEU A 135       0.582  11.856  -2.602  1.00 10.00      A   
ATOM   1292  CD2 LEU A 135      -0.190  13.152  -4.603  1.00 10.00      A   
ATOM   1293  C   LEU A 135       1.181   9.017  -4.907  1.00 10.00      A   
ATOM   1294  O   LEU A 135       0.460   9.135  -5.898  1.00 10.00      A   
ATOM   1295  N   VAL A 136       1.126   7.974  -4.098  1.00 10.00      A   
ATOM   1296  HN  VAL A 136       1.731   7.930  -3.324  1.00 10.00      A   
ATOM   1297  CA  VAL A 136       0.176   6.896  -4.321  1.00 10.00      A   
ATOM   1298  CB  VAL A 136       0.880   5.542  -4.547  1.00 10.00      A   
ATOM   1299  CG1 VAL A 136      -0.138   4.419  -4.691  1.00 10.00      A   
ATOM   1300  CG2 VAL A 136       1.773   5.609  -5.775  1.00 10.00      A   
ATOM   1301  C   VAL A 136      -0.799   6.785  -3.158  1.00 10.00      A   
ATOM   1302  O   VAL A 136      -0.419   6.434  -2.038  1.00 10.00      A   
ATOM   1303  N   LEU A 137      -2.053   7.099  -3.434  1.00 10.00      A   
ATOM   1304  HN  LEU A 137      -2.288   7.369  -4.353  1.00 10.00      A   
ATOM   1305  CA  LEU A 137      -3.101   7.037  -2.435  1.00 10.00      A   
ATOM   1306  CB  LEU A 137      -3.843   8.377  -2.350  1.00 10.00      A   
ATOM   1307  CG  LEU A 137      -2.988   9.614  -2.044  1.00 10.00      A   
ATOM   1308  CD1 LEU A 137      -3.849  10.868  -1.994  1.00 10.00      A   
ATOM   1309  CD2 LEU A 137      -2.222   9.435  -0.741  1.00 10.00      A   
ATOM   1310  C   LEU A 137      -4.074   5.923  -2.790  1.00 10.00      A   
ATOM   1311  O   LEU A 137      -4.954   6.099  -3.632  1.00 10.00      A   
ATOM   1312  N   SER A 138      -3.897   4.771  -2.170  1.00 10.00      A   
ATOM   1313  HN  SER A 138      -3.163   4.683  -1.520  1.00 10.00      A   
ATOM   1314  CA  SER A 138      -4.760   3.630  -2.420  1.00 10.00      A   
ATOM   1315  CB  SER A 138      -3.942   2.338  -2.414  1.00 10.00      A   
ATOM   1316  OG  SER A 138      -2.766   2.474  -3.197  1.00 10.00      A   
ATOM   1317  HG  SER A 138      -2.857   3.235  -3.782  1.00 10.00      A   
ATOM   1318  C   SER A 138      -5.863   3.554  -1.370  1.00 10.00      A   
ATOM   1319  O   SER A 138      -5.583   3.521  -0.171  1.00 10.00      A   
ATOM   1320  N   SER A 139      -7.111   3.543  -1.829  1.00 10.00      A   
ATOM   1321  HN  SER A 139      -7.257   3.602  -2.801  1.00 10.00      A   
ATOM   1322  CA  SER A 139      -8.271   3.457  -0.944  1.00 10.00      A   
ATOM   1323  CB  SER A 139      -8.272   2.122  -0.191  1.00 10.00      A   
ATOM   1324  OG  SER A 139      -7.784   1.070  -1.009  1.00 10.00      A   
ATOM   1325  HG  SER A 139      -7.667   1.396  -1.908  1.00 10.00      A   
ATOM   1326  C   SER A 139      -8.322   4.627   0.041  1.00 10.00      A   
ATOM   1327  O   SER A 139      -8.525   4.430   1.242  1.00 10.00      A   
ATOM   1328  N   CYS A 140      -8.134   5.837  -0.468  1.00 10.00      A   
ATOM   1329  HN  CYS A 140      -7.980   5.940  -1.435  1.00 10.00      A   
ATOM   1330  CA  CYS A 140      -8.156   7.024   0.371  1.00 10.00      A   
ATOM   1331  CB  CYS A 140      -6.869   7.828   0.175  1.00 10.00      A   
ATOM   1332  SG  CYS A 140      -5.355   6.883   0.476  1.00 10.00      A   
ATOM   1333  HG  CYS A 140      -5.539   5.655   0.005  1.00 10.00      A   
ATOM   1334  C   CYS A 140      -9.378   7.892   0.083  1.00 10.00      A   
ATOM   1335  O   CYS A 140      -9.839   7.977  -1.057  1.00 10.00      A   
ATOM   1336  N   GLU A 141      -9.901   8.528   1.119  1.00 10.00      A   
ATOM   1337  HN  GLU A 141      -9.495   8.412   2.007  1.00 10.00      A   
ATOM   1338  CA  GLU A 141     -11.060   9.398   0.981  1.00 10.00      A   
ATOM   1339  CB  GLU A 141     -12.352   8.640   1.324  1.00 10.00      A   
ATOM   1340  CG  GLU A 141     -12.620   8.479   2.817  1.00 10.00      A   
ATOM   1341  CD  GLU A 141     -12.313   7.090   3.342  1.00 10.00      A   
ATOM   1342  OE1 GLU A 141     -12.470   6.869   4.563  1.00 10.00      A   
ATOM   1343  OE2 GLU A 141     -11.923   6.209   2.547  1.00 10.00      A   
ATOM   1344  C   GLU A 141     -10.905  10.622   1.876  1.00 10.00      A   
ATOM   1345  O   GLU A 141      -9.908  10.748   2.590  1.00 10.00      A   
ATOM   1346  N   GLY A 142     -11.881  11.521   1.823  1.00 10.00      A   
ATOM   1347  HN  GLY A 142     -12.641  11.368   1.225  1.00 10.00      A   
ATOM   1348  CA  GLY A 142     -11.839  12.713   2.649  1.00 10.00      A   
ATOM   1349  C   GLY A 142     -11.193  13.899   1.968  1.00 10.00      A   
ATOM   1350  O   GLY A 142     -10.658  14.778   2.638  1.00 10.00      A   
ATOM   1351  N   PHE A 143     -11.250  13.936   0.642  1.00 10.00      A   
ATOM   1352  HN  PHE A 143     -11.697  13.215   0.157  1.00 10.00      A   
ATOM   1353  CA  PHE A 143     -10.664  15.034  -0.108  1.00 10.00      A   
ATOM   1354  CB  PHE A 143      -9.144  14.883  -0.248  1.00 10.00      A   
ATOM   1355  CG  PHE A 143      -8.667  13.722  -1.083  1.00 10.00      A   
ATOM   1356  CD1 PHE A 143      -8.023  13.948  -2.288  1.00 10.00      A   
ATOM   1357  CD2 PHE A 143      -8.839  12.413  -0.657  1.00 10.00      A   
ATOM   1358  CE1 PHE A 143      -7.560  12.894  -3.052  1.00 10.00      A   
ATOM   1359  CE2 PHE A 143      -8.381  11.355  -1.417  1.00 10.00      A   
ATOM   1360  CZ  PHE A 143      -7.739  11.595  -2.617  1.00 10.00      A   
ATOM   1361  C   PHE A 143     -11.328  15.215  -1.461  1.00 10.00      A   
ATOM   1362  O   PHE A 143     -12.002  14.308  -1.966  1.00 10.00      A   
ATOM   1363  N   SER A 144     -11.137  16.386  -2.034  1.00 10.00      A   
ATOM   1364  HN  SER A 144     -10.588  17.055  -1.575  1.00 10.00      A   
ATOM   1365  CA  SER A 144     -11.712  16.721  -3.318  1.00 10.00      A   
ATOM   1366  CB  SER A 144     -12.467  18.041  -3.192  1.00 10.00      A   
ATOM   1367  OG  SER A 144     -11.849  18.886  -2.235  1.00 10.00      A   
ATOM   1368  HG  SER A 144     -12.020  18.545  -1.337  1.00 10.00      A   
ATOM   1369  C   SER A 144     -10.634  16.812  -4.401  1.00 10.00      A   
ATOM   1370  O   SER A 144      -9.549  16.244  -4.266  1.00 10.00      A   
ATOM   1371  N   THR A 145     -10.939  17.518  -5.479  1.00 10.00      A   
ATOM   1372  HN  THR A 145     -11.821  17.938  -5.541  1.00 10.00      A   
ATOM   1373  CA  THR A 145     -10.003  17.672  -6.583  1.00 10.00      A   
ATOM   1374  CB  THR A 145     -10.741  17.532  -7.930  1.00 10.00      A   
ATOM   1375  OG1 THR A 145     -11.947  18.314  -7.897  1.00 10.00      A   
ATOM   1376  HG1 THR A 145     -11.715  19.245  -7.771  1.00 10.00      A   
ATOM   1377  CG2 THR A 145     -11.095  16.077  -8.202  1.00 10.00      A   
ATOM   1378  C   THR A 145      -9.315  19.033  -6.545  1.00 10.00      A   
ATOM   1379  O   THR A 145      -8.798  19.500  -7.560  1.00 10.00      A   
ATOM   1380  N   ASP A 146      -9.281  19.660  -5.376  1.00 10.00      A   
ATOM   1381  HN  ASP A 146      -9.647  19.217  -4.574  1.00 10.00      A   
ATOM   1382  CA  ASP A 146      -8.672  20.982  -5.254  1.00 10.00      A   
ATOM   1383  CB  ASP A 146      -9.418  21.856  -4.248  1.00 10.00      A   
ATOM   1384  CG  ASP A 146      -9.327  23.323  -4.605  1.00 10.00      A   
ATOM   1385  OD1 ASP A 146     -10.094  23.773  -5.490  1.00 10.00      A   
ATOM   1386  OD2 ASP A 146      -8.489  24.034  -4.015  1.00 10.00      A   
ATOM   1387  C   ASP A 146      -7.188  20.907  -4.919  1.00 10.00      A   
ATOM   1388  O   ASP A 146      -6.353  21.460  -5.638  1.00 10.00      A   
ATOM   1389  N   GLY A 147      -6.867  20.212  -3.835  1.00 10.00      A   
ATOM   1390  HN  GLY A 147      -7.590  19.799  -3.296  1.00 10.00      A   
ATOM   1391  CA  GLY A 147      -5.483  20.060  -3.407  1.00 10.00      A   
ATOM   1392  C   GLY A 147      -4.638  19.357  -4.445  1.00 10.00      A   
ATOM   1393  O   GLY A 147      -3.419  19.531  -4.494  1.00 10.00      A   
ATOM   1394  N   LEU A 148      -5.291  18.570  -5.288  1.00 10.00      A   
ATOM   1395  HN  LEU A 148      -6.261  18.470  -5.187  1.00 10.00      A   
ATOM   1396  CA  LEU A 148      -4.610  17.847  -6.350  1.00 10.00      A   
ATOM   1397  CB  LEU A 148      -5.603  16.964  -7.107  1.00 10.00      A   
ATOM   1398  CG  LEU A 148      -6.302  15.869  -6.295  1.00 10.00      A   
ATOM   1399  CD1 LEU A 148      -7.314  15.129  -7.157  1.00 10.00      A   
ATOM   1400  CD2 LEU A 148      -5.286  14.896  -5.715  1.00 10.00      A   
ATOM   1401  C   LEU A 148      -3.948  18.827  -7.318  1.00 10.00      A   
ATOM   1402  O   LEU A 148      -2.934  18.514  -7.940  1.00 10.00      A   
ATOM   1403  N   ALA A 149      -4.525  20.020  -7.428  1.00 10.00      A   
ATOM   1404  HN  ALA A 149      -5.329  20.212  -6.896  1.00 10.00      A   
ATOM   1405  CA  ALA A 149      -3.994  21.048  -8.313  1.00 10.00      A   
ATOM   1406  CB  ALA A 149      -5.007  22.162  -8.525  1.00 10.00      A   
ATOM   1407  C   ALA A 149      -2.692  21.610  -7.764  1.00 10.00      A   
ATOM   1408  O   ALA A 149      -1.716  21.765  -8.497  1.00 10.00      A   
ATOM   1409  N   ALA A 150      -2.677  21.896  -6.468  1.00 10.00      A   
ATOM   1410  HN  ALA A 150      -3.484  21.735  -5.930  1.00 10.00      A   
ATOM   1411  CA  ALA A 150      -1.493  22.438  -5.824  1.00 10.00      A   
ATOM   1412  CB  ALA A 150      -1.798  22.815  -4.384  1.00 10.00      A   
ATOM   1413  C   ALA A 150      -0.349  21.434  -5.886  1.00 10.00      A   
ATOM   1414  O   ALA A 150       0.806  21.803  -6.093  1.00 10.00      A   
ATOM   1415  N   ILE A 151      -0.687  20.159  -5.719  1.00 10.00      A   
ATOM   1416  HN  ILE A 151      -1.629  19.935  -5.560  1.00 10.00      A   
ATOM   1417  CA  ILE A 151       0.302  19.088  -5.765  1.00 10.00      A   
ATOM   1418  CB  ILE A 151      -0.321  17.727  -5.366  1.00 10.00      A   
ATOM   1419  CG1 ILE A 151      -0.540  17.663  -3.855  1.00 10.00      A   
ATOM   1420  CG2 ILE A 151       0.537  16.554  -5.832  1.00 10.00      A   
ATOM   1421  CD1 ILE A 151       0.745  17.646  -3.053  1.00 10.00      A   
ATOM   1422  C   ILE A 151       0.910  18.987  -7.162  1.00 10.00      A   
ATOM   1423  O   ILE A 151       2.134  18.937  -7.320  1.00 10.00      A   
ATOM   1424  N   ALA A 152       0.044  18.979  -8.169  1.00 10.00      A   
ATOM   1425  HN  ALA A 152      -0.917  19.027  -7.974  1.00 10.00      A   
ATOM   1426  CA  ALA A 152       0.476  18.886  -9.557  1.00 10.00      A   
ATOM   1427  CB  ALA A 152      -0.733  18.801 -10.473  1.00 10.00      A   
ATOM   1428  C   ALA A 152       1.342  20.077  -9.939  1.00 10.00      A   
ATOM   1429  O   ALA A 152       2.308  19.942 -10.690  1.00 10.00      A   
ATOM   1430  N   ALA A 153       1.004  21.236  -9.392  1.00 10.00      A   
ATOM   1431  HN  ALA A 153       0.226  21.272  -8.793  1.00 10.00      A   
ATOM   1432  CA  ALA A 153       1.736  22.462  -9.673  1.00 10.00      A   
ATOM   1433  CB  ALA A 153       0.818  23.665  -9.531  1.00 10.00      A   
ATOM   1434  C   ALA A 153       2.971  22.622  -8.784  1.00 10.00      A   
ATOM   1435  O   ALA A 153       3.571  23.697  -8.737  1.00 10.00      A   
ATOM   1436  N   THR A 154       3.349  21.568  -8.076  1.00 10.00      A   
ATOM   1437  HN  THR A 154       2.831  20.736  -8.136  1.00 10.00      A   
ATOM   1438  CA  THR A 154       4.521  21.626  -7.213  1.00 10.00      A   
ATOM   1439  CB  THR A 154       4.144  21.619  -5.718  1.00 10.00      A   
ATOM   1440  OG1 THR A 154       3.219  22.684  -5.453  1.00 10.00      A   
ATOM   1441  HG1 THR A 154       2.359  22.460  -5.842  1.00 10.00      A   
ATOM   1442  CG2 THR A 154       5.380  21.809  -4.851  1.00 10.00      A   
ATOM   1443  C   THR A 154       5.493  20.491  -7.514  1.00 10.00      A   
ATOM   1444  O   THR A 154       6.700  20.711  -7.619  1.00 10.00      A   
ATOM   1445  N   CYS A 155       4.967  19.281  -7.661  1.00 10.00      A   
ATOM   1446  HN  CYS A 155       3.993  19.166  -7.584  1.00 10.00      A   
ATOM   1447  CA  CYS A 155       5.796  18.121  -7.937  1.00 10.00      A   
ATOM   1448  CB  CYS A 155       5.010  16.833  -7.691  1.00 10.00      A   
ATOM   1449  SG  CYS A 155       4.130  16.789  -6.112  1.00 10.00      A   
ATOM   1450  HG  CYS A 155       2.924  17.311  -6.305  1.00 10.00      A   
ATOM   1451  C   CYS A 155       6.333  18.152  -9.366  1.00 10.00      A   
ATOM   1452  O   CYS A 155       5.646  17.747 -10.305  1.00 10.00      A   
ATOM   1453  N   ARG A 156       7.556  18.653  -9.520  1.00 10.00      A   
ATOM   1454  HN  ARG A 156       8.032  18.995  -8.734  1.00 10.00      A   
ATOM   1455  CA  ARG A 156       8.195  18.735 -10.830  1.00 10.00      A   
ATOM   1456  CB  ARG A 156       9.210  19.888 -10.866  1.00 10.00      A   
ATOM   1457  CG  ARG A 156      10.469  19.650 -10.046  1.00 10.00      A   
ATOM   1458  CD  ARG A 156      11.242  20.940  -9.827  1.00 10.00      A   
ATOM   1459  NE  ARG A 156      11.566  21.613 -11.080  1.00 10.00      A   
ATOM   1460  HE  ARG A 156      10.830  22.062 -11.551  1.00 10.00      A   
ATOM   1461  CZ  ARG A 156      12.786  21.655 -11.610  1.00 10.00      A   
ATOM   1462  NH1 ARG A 156      13.809  21.060 -11.005  1.00 10.00      A   
ATOM   1463 HH11 ARG A 156      14.761  21.098 -11.425  1.00 10.00      A   
ATOM   1464 HH12 ARG A 156      13.663  20.552 -10.104  1.00 10.00      A   
ATOM   1465  NH2 ARG A 156      12.987  22.301 -12.750  1.00 10.00      A   
ATOM   1466 HH21 ARG A 156      12.190  22.775 -13.232  1.00 10.00      A   
ATOM   1467 HH22 ARG A 156      13.941  22.342 -13.169  1.00 10.00      A   
ATOM   1468  C   ARG A 156       8.869  17.413 -11.188  1.00 10.00      A   
ATOM   1469  O   ARG A 156       9.154  17.138 -12.355  1.00 10.00      A   
ATOM   1470  N   ASN A 157       9.103  16.588 -10.176  1.00 10.00      A   
ATOM   1471  HN  ASN A 157       8.829  16.852  -9.272  1.00 10.00      A   
ATOM   1472  CA  ASN A 157       9.749  15.294 -10.374  1.00 10.00      A   
ATOM   1473  CB  ASN A 157      10.970  15.149  -9.457  1.00 10.00      A   
ATOM   1474  CG  ASN A 157      12.155  15.991  -9.899  1.00 10.00      A   
ATOM   1475  OD1 ASN A 157      12.380  16.205 -11.096  1.00 10.00      A   
ATOM   1476  ND2 ASN A 157      12.925  16.476  -8.935  1.00 10.00      A   
ATOM   1477 HD21 ASN A 157      12.693  16.269  -8.002  1.00 10.00      A   
ATOM   1478 HD22 ASN A 157      13.695  17.028  -9.193  1.00 10.00      A   
ATOM   1479  C   ASN A 157       8.761  14.157 -10.128  1.00 10.00      A   
ATOM   1480  O   ASN A 157       9.157  13.032  -9.833  1.00 10.00      A   
ATOM   1481  N   LEU A 158       7.476  14.464 -10.264  1.00 10.00      A   
ATOM   1482  HN  LEU A 158       7.232  15.377 -10.513  1.00 10.00      A   
ATOM   1483  CA  LEU A 158       6.419  13.482 -10.055  1.00 10.00      A   
ATOM   1484  CB  LEU A 158       5.047  14.163 -10.092  1.00 10.00      A   
ATOM   1485  CG  LEU A 158       3.829  13.263  -9.869  1.00 10.00      A   
ATOM   1486  CD1 LEU A 158       3.795  12.741  -8.440  1.00 10.00      A   
ATOM   1487  CD2 LEU A 158       2.548  14.011 -10.199  1.00 10.00      A   
ATOM   1488  C   LEU A 158       6.482  12.362 -11.095  1.00 10.00      A   
ATOM   1489  O   LEU A 158       6.336  12.602 -12.290  1.00 10.00      A   
ATOM   1490  N   LYS A 159       6.689  11.141 -10.629  1.00 10.00      A   
ATOM   1491  HN  LYS A 159       6.783  11.011  -9.658  1.00 10.00      A   
ATOM   1492  CA  LYS A 159       6.786   9.988 -11.512  1.00 10.00      A   
ATOM   1493  CB  LYS A 159       8.051   9.192 -11.194  1.00 10.00      A   
ATOM   1494  CG  LYS A 159       9.346   9.890 -11.576  1.00 10.00      A   
ATOM   1495  CD  LYS A 159      10.558   9.069 -11.161  1.00 10.00      A   
ATOM   1496  CE  LYS A 159      10.527   7.687 -11.787  1.00 10.00      A   
ATOM   1497  NZ  LYS A 159      11.664   6.842 -11.333  1.00 10.00      A   
ATOM   1498  HZ1 LYS A 159      11.503   5.850 -11.610  1.00 10.00      A   
ATOM   1499  HZ2 LYS A 159      11.762   6.886 -10.299  1.00 10.00      A   
ATOM   1500  HZ3 LYS A 159      12.548   7.169 -11.767  1.00 10.00      A   
ATOM   1501  C   LYS A 159       5.570   9.076 -11.391  1.00 10.00      A   
ATOM   1502  O   LYS A 159       4.983   8.675 -12.398  1.00 10.00      A   
ATOM   1503  N   GLU A 160       5.203   8.746 -10.157  1.00 10.00      A   
ATOM   1504  HN  GLU A 160       5.702   9.108  -9.394  1.00 10.00      A   
ATOM   1505  CA  GLU A 160       4.070   7.864  -9.907  1.00 10.00      A   
ATOM   1506  CB  GLU A 160       4.481   6.671  -9.036  1.00 10.00      A   
ATOM   1507  CG  GLU A 160       4.846   5.415  -9.808  1.00 10.00      A   
ATOM   1508  CD  GLU A 160       4.762   4.167  -8.951  1.00 10.00      A   
ATOM   1509  OE1 GLU A 160       5.821   3.610  -8.590  1.00 10.00      A   
ATOM   1510  OE2 GLU A 160       3.638   3.733  -8.634  1.00 10.00      A   
ATOM   1511  C   GLU A 160       2.907   8.602  -9.254  1.00 10.00      A   
ATOM   1512  O   GLU A 160       3.029   9.125  -8.143  1.00 10.00      A   
ATOM   1513  N   LEU A 161       1.790   8.644  -9.960  1.00 10.00      A   
ATOM   1514  HN  LEU A 161       1.778   8.232 -10.856  1.00 10.00      A   
ATOM   1515  CA  LEU A 161       0.581   9.285  -9.463  1.00 10.00      A   
ATOM   1516  CB  LEU A 161       0.262  10.546 -10.272  1.00 10.00      A   
ATOM   1517  CG  LEU A 161      -0.853  11.444  -9.724  1.00 10.00      A   
ATOM   1518  CD1 LEU A 161      -0.505  11.944  -8.327  1.00 10.00      A   
ATOM   1519  CD2 LEU A 161      -1.113  12.610 -10.666  1.00 10.00      A   
ATOM   1520  C   LEU A 161      -0.570   8.290  -9.539  1.00 10.00      A   
ATOM   1521  O   LEU A 161      -1.194   8.116 -10.592  1.00 10.00      A   
ATOM   1522  N   ASP A 162      -0.830   7.626  -8.424  1.00 10.00      A   
ATOM   1523  HN  ASP A 162      -0.311   7.832  -7.617  1.00 10.00      A   
ATOM   1524  CA  ASP A 162      -1.881   6.619  -8.352  1.00 10.00      A   
ATOM   1525  CB  ASP A 162      -1.275   5.230  -8.098  1.00 10.00      A   
ATOM   1526  CG  ASP A 162      -2.305   4.113  -8.135  1.00 10.00      A   
ATOM   1527  OD1 ASP A 162      -3.121   4.017  -7.198  1.00 10.00      A   
ATOM   1528  OD2 ASP A 162      -2.298   3.326  -9.107  1.00 10.00      A   
ATOM   1529  C   ASP A 162      -2.896   6.954  -7.267  1.00 10.00      A   
ATOM   1530  O   ASP A 162      -2.537   7.410  -6.179  1.00 10.00      A   
ATOM   1531  N   LEU A 163      -4.165   6.735  -7.578  1.00 10.00      A   
ATOM   1532  HN  LEU A 163      -4.380   6.385  -8.470  1.00 10.00      A   
ATOM   1533  CA  LEU A 163      -5.248   7.000  -6.640  1.00 10.00      A   
ATOM   1534  CB  LEU A 163      -5.968   8.302  -7.010  1.00 10.00      A   
ATOM   1535  CG  LEU A 163      -5.136   9.584  -6.992  1.00 10.00      A   
ATOM   1536  CD1 LEU A 163      -5.885  10.704  -7.695  1.00 10.00      A   
ATOM   1537  CD2 LEU A 163      -4.793   9.985  -5.566  1.00 10.00      A   
ATOM   1538  C   LEU A 163      -6.249   5.850  -6.661  1.00 10.00      A   
ATOM   1539  O   LEU A 163      -7.446   6.055  -6.446  1.00 10.00      A   
ATOM   1540  N   ARG A 164      -5.753   4.639  -6.895  1.00 10.00      A   
ATOM   1541  HN  ARG A 164      -4.772   4.531  -7.000  1.00 10.00      A   
ATOM   1542  CA  ARG A 164      -6.609   3.457  -6.979  1.00 10.00      A   
ATOM   1543  CB  ARG A 164      -5.798   2.208  -7.356  1.00 10.00      A   
ATOM   1544  CG  ARG A 164      -4.940   1.633  -6.238  1.00 10.00      A   
ATOM   1545  CD  ARG A 164      -3.962   0.593  -6.768  1.00 10.00      A   
ATOM   1546  NE  ARG A 164      -3.571  -0.372  -5.734  1.00 10.00      A   
ATOM   1547  HE  ARG A 164      -4.032  -0.310  -4.867  1.00 10.00      A   
ATOM   1548  CZ  ARG A 164      -2.651  -1.325  -5.903  1.00 10.00      A   
ATOM   1549  NH1 ARG A 164      -2.015  -1.454  -7.063  1.00 10.00      A   
ATOM   1550 HH11 ARG A 164      -2.229  -0.813  -7.849  1.00 10.00      A   
ATOM   1551 HH12 ARG A 164      -1.293  -2.202  -7.186  1.00 10.00      A   
ATOM   1552  NH2 ARG A 164      -2.363  -2.150  -4.909  1.00 10.00      A   
ATOM   1553 HH21 ARG A 164      -1.647  -2.897  -5.037  1.00 10.00      A   
ATOM   1554 HH22 ARG A 164      -2.848  -2.054  -3.990  1.00 10.00      A   
ATOM   1555  C   ARG A 164      -7.432   3.216  -5.710  1.00 10.00      A   
ATOM   1556  O   ARG A 164      -6.939   3.380  -4.593  1.00 10.00      A   
ATOM   1557  N   GLU A 165      -8.703   2.850  -5.903  1.00 10.00      A   
ATOM   1558  HN  GLU A 165      -9.035   2.776  -6.826  1.00 10.00      A   
ATOM   1559  CA  GLU A 165      -9.627   2.555  -4.800  1.00 10.00      A   
ATOM   1560  CB  GLU A 165      -9.079   1.456  -3.886  1.00 10.00      A   
ATOM   1561  CG  GLU A 165      -9.639   0.069  -4.151  1.00 10.00      A   
ATOM   1562  CD  GLU A 165      -9.042  -0.595  -5.373  1.00 10.00      A   
ATOM   1563  OE1 GLU A 165      -8.017  -1.304  -5.235  1.00 10.00      A   
ATOM   1564  OE2 GLU A 165      -9.608  -0.428  -6.471  1.00 10.00      A   
ATOM   1565  C   GLU A 165      -9.988   3.787  -3.972  1.00 10.00      A   
ATOM   1566  O   GLU A 165     -10.631   3.670  -2.930  1.00 10.00      A   
ATOM   1567  N   SER A 166      -9.589   4.958  -4.432  1.00 10.00      A   
ATOM   1568  HN  SER A 166      -9.096   5.002  -5.278  1.00 10.00      A   
ATOM   1569  CA  SER A 166      -9.868   6.183  -3.707  1.00 10.00      A   
ATOM   1570  CB  SER A 166      -8.664   7.117  -3.770  1.00 10.00      A   
ATOM   1571  OG  SER A 166      -7.551   6.517  -3.128  1.00 10.00      A   
ATOM   1572  HG  SER A 166      -6.796   6.498  -3.733  1.00 10.00      A   
ATOM   1573  C   SER A 166     -11.119   6.880  -4.218  1.00 10.00      A   
ATOM   1574  O   SER A 166     -11.275   7.107  -5.420  1.00 10.00      A   
ATOM   1575  N   ASP A 167     -12.009   7.217  -3.289  1.00 10.00      A   
ATOM   1576  HN  ASP A 167     -11.817   7.010  -2.348  1.00 10.00      A   
ATOM   1577  CA  ASP A 167     -13.250   7.901  -3.624  1.00 10.00      A   
ATOM   1578  CB  ASP A 167     -14.410   7.386  -2.763  1.00 10.00      A   
ATOM   1579  CG  ASP A 167     -15.760   7.942  -3.189  1.00 10.00      A   
ATOM   1580  OD1 ASP A 167     -16.492   8.471  -2.322  1.00 10.00      A   
ATOM   1581  OD2 ASP A 167     -16.099   7.847  -4.391  1.00 10.00      A   
ATOM   1582  C   ASP A 167     -13.070   9.405  -3.458  1.00 10.00      A   
ATOM   1583  O   ASP A 167     -13.451   9.991  -2.442  1.00 10.00      A   
ATOM   1584  N   VAL A 168     -12.457  10.015  -4.459  1.00 10.00      A   
ATOM   1585  HN  VAL A 168     -12.181   9.487  -5.234  1.00 10.00      A   
ATOM   1586  CA  VAL A 168     -12.194  11.447  -4.450  1.00 10.00      A   
ATOM   1587  CB  VAL A 168     -11.017  11.797  -5.388  1.00 10.00      A   
ATOM   1588  CG1 VAL A 168     -10.528  13.217  -5.150  1.00 10.00      A   
ATOM   1589  CG2 VAL A 168      -9.878  10.797  -5.237  1.00 10.00      A   
ATOM   1590  C   VAL A 168     -13.423  12.218  -4.905  1.00 10.00      A   
ATOM   1591  O   VAL A 168     -14.140  11.774  -5.804  1.00 10.00      A   
ATOM   1592  N   ASP A 169     -13.673  13.365  -4.279  1.00 10.00      A   
ATOM   1593  HN  ASP A 169     -13.073  13.663  -3.558  1.00 10.00      A   
ATOM   1594  CA  ASP A 169     -14.818  14.195  -4.648  1.00 10.00      A   
ATOM   1595  CB  ASP A 169     -15.202  15.163  -3.529  1.00 10.00      A   
ATOM   1596  CG  ASP A 169     -16.464  15.944  -3.852  1.00 10.00      A   
ATOM   1597  OD1 ASP A 169     -16.396  17.185  -3.945  1.00 10.00      A   
ATOM   1598  OD2 ASP A 169     -17.532  15.315  -4.027  1.00 10.00      A   
ATOM   1599  C   ASP A 169     -14.529  14.957  -5.933  1.00 10.00      A   
ATOM   1600  O   ASP A 169     -13.674  15.846  -5.963  1.00 10.00      A   
ATOM   1601  N   ASP A 170     -15.233  14.589  -6.993  1.00 10.00      A   
ATOM   1602  HN  ASP A 170     -15.894  13.871  -6.894  1.00 10.00      A   
ATOM   1603  CA  ASP A 170     -15.057  15.218  -8.299  1.00 10.00      A   
ATOM   1604  CB  ASP A 170     -15.704  14.380  -9.412  1.00 10.00      A   
ATOM   1605  CG  ASP A 170     -15.260  12.928  -9.440  1.00 10.00      A   
ATOM   1606  OD1 ASP A 170     -14.185  12.632 -10.008  1.00 10.00      A   
ATOM   1607  OD2 ASP A 170     -16.003  12.072  -8.914  1.00 10.00      A   
ATOM   1608  C   ASP A 170     -15.652  16.619  -8.328  1.00 10.00      A   
ATOM   1609  O   ASP A 170     -16.823  16.800  -8.681  1.00 10.00      A   
ATOM   1610  N   VAL A 171     -14.860  17.609  -7.942  1.00 10.00      A   
ATOM   1611  HN  VAL A 171     -13.948  17.405  -7.642  1.00 10.00      A   
ATOM   1612  CA  VAL A 171     -15.316  18.991  -7.954  1.00 10.00      A   
ATOM   1613  CB  VAL A 171     -14.597  19.865  -6.895  1.00 10.00      A   
ATOM   1614  CG1 VAL A 171     -15.008  21.323  -7.034  1.00 10.00      A   
ATOM   1615  CG2 VAL A 171     -14.889  19.368  -5.488  1.00 10.00      A   
ATOM   1616  C   VAL A 171     -15.093  19.586  -9.343  1.00 10.00      A   
ATOM   1617  O   VAL A 171     -15.990  20.196  -9.926  1.00 10.00      A   
ATOM   1618  N   SER A 172     -13.895  19.387  -9.875  1.00 10.00      A   
ATOM   1619  HN  SER A 172     -13.222  18.880  -9.368  1.00 10.00      A   
ATOM   1620  CA  SER A 172     -13.551  19.891 -11.193  1.00 10.00      A   
ATOM   1621  CB  SER A 172     -13.327  21.406 -11.147  1.00 10.00      A   
ATOM   1622  OG  SER A 172     -12.545  21.782 -10.020  1.00 10.00      A   
ATOM   1623  HG  SER A 172     -12.799  21.247  -9.258  1.00 10.00      A   
ATOM   1624  C   SER A 172     -12.310  19.185 -11.726  1.00 10.00      A   
ATOM   1625  O   SER A 172     -11.383  18.895 -10.972  1.00 10.00      A   
ATOM   1626  N   GLY A 173     -12.293  18.909 -13.024  1.00 10.00      A   
ATOM   1627  HN  GLY A 173     -13.064  19.158 -13.581  1.00 10.00      A   
ATOM   1628  CA  GLY A 173     -11.152  18.248 -13.628  1.00 10.00      A   
ATOM   1629  C   GLY A 173     -10.165  19.252 -14.184  1.00 10.00      A   
ATOM   1630  O   GLY A 173      -9.358  18.930 -15.056  1.00 10.00      A   
ATOM   1631  N   HIS A 174     -10.227  20.471 -13.657  1.00 10.00      A   
ATOM   1632  HN  HIS A 174     -10.880  20.647 -12.947  1.00 10.00      A   
ATOM   1633  CA  HIS A 174      -9.359  21.554 -14.099  1.00 10.00      A   
ATOM   1634  CB  HIS A 174      -9.961  22.912 -13.723  1.00 10.00      A   
ATOM   1635  CG  HIS A 174      -9.542  24.038 -14.620  1.00 10.00      A   
ATOM   1636  ND1 HIS A 174     -10.247  24.346 -15.761  1.00 10.00      A   
ATOM   1637  CD2 HIS A 174      -8.495  24.895 -14.498  1.00 10.00      A   
ATOM   1638  CE1 HIS A 174      -9.623  25.375 -16.305  1.00 10.00      A   
ATOM   1639  NE2 HIS A 174      -8.557  25.736 -15.577  1.00 10.00      A   
ATOM   1640  HE2 HIS A 174      -7.923  26.455 -15.788  1.00 10.00      A   
ATOM   1641  C   HIS A 174      -7.960  21.413 -13.512  1.00 10.00      A   
ATOM   1642  O   HIS A 174      -7.039  22.124 -13.912  1.00 10.00      A   
ATOM   1643  N   TRP A 175      -7.799  20.492 -12.569  1.00 10.00      A   
ATOM   1644  HN  TRP A 175      -8.571  19.958 -12.284  1.00 10.00      A   
ATOM   1645  CA  TRP A 175      -6.496  20.265 -11.942  1.00 10.00      A   
ATOM   1646  CB  TRP A 175      -6.599  19.295 -10.757  1.00 10.00      A   
ATOM   1647  CG  TRP A 175      -7.177  17.953 -11.099  1.00 10.00      A   
ATOM   1648  CD1 TRP A 175      -8.499  17.609 -11.126  1.00 10.00      A   
ATOM   1649  CD2 TRP A 175      -6.450  16.768 -11.449  1.00 10.00      A   
ATOM   1650  NE1 TRP A 175      -8.641  16.290 -11.472  1.00 10.00      A   
ATOM   1651  HE1 TRP A 175      -9.493  15.812 -11.554  1.00 10.00      A   
ATOM   1652  CE2 TRP A 175      -7.397  15.750 -11.678  1.00 10.00      A   
ATOM   1653  CE3 TRP A 175      -5.092  16.470 -11.596  1.00 10.00      A   
ATOM   1654  CZ2 TRP A 175      -7.028  14.457 -12.044  1.00 10.00      A   
ATOM   1655  CZ3 TRP A 175      -4.729  15.186 -11.957  1.00 10.00      A   
ATOM   1656  CH2 TRP A 175      -5.692  14.195 -12.177  1.00 10.00      A   
ATOM   1657  C   TRP A 175      -5.474  19.774 -12.969  1.00 10.00      A   
ATOM   1658  O   TRP A 175      -4.267  19.922 -12.788  1.00 10.00      A   
ATOM   1659  N   LEU A 176      -5.981  19.211 -14.063  1.00 10.00      A   
ATOM   1660  HN  LEU A 176      -6.954  19.133 -14.147  1.00 10.00      A   
ATOM   1661  CA  LEU A 176      -5.137  18.704 -15.136  1.00 10.00      A   
ATOM   1662  CB  LEU A 176      -5.956  17.815 -16.071  1.00 10.00      A   
ATOM   1663  CG  LEU A 176      -5.262  16.548 -16.569  1.00 10.00      A   
ATOM   1664  CD1 LEU A 176      -5.266  15.472 -15.496  1.00 10.00      A   
ATOM   1665  CD2 LEU A 176      -5.915  16.040 -17.839  1.00 10.00      A   
ATOM   1666  C   LEU A 176      -4.526  19.860 -15.924  1.00 10.00      A   
ATOM   1667  O   LEU A 176      -3.536  19.689 -16.633  1.00 10.00      A   
ATOM   1668  N   SER A 177      -5.120  21.038 -15.784  1.00 10.00      A   
ATOM   1669  HN  SER A 177      -5.904  21.115 -15.197  1.00 10.00      A   
ATOM   1670  CA  SER A 177      -4.639  22.225 -16.472  1.00 10.00      A   
ATOM   1671  CB  SER A 177      -5.816  23.144 -16.793  1.00 10.00      A   
ATOM   1672  OG  SER A 177      -6.945  22.387 -17.204  1.00 10.00      A   
ATOM   1673  HG  SER A 177      -7.736  22.934 -17.142  1.00 10.00      A   
ATOM   1674  C   SER A 177      -3.615  22.964 -15.611  1.00 10.00      A   
ATOM   1675  O   SER A 177      -2.993  23.934 -16.050  1.00 10.00      A   
ATOM   1676  N   HIS A 178      -3.428  22.485 -14.390  1.00 10.00      A   
ATOM   1677  HN  HIS A 178      -3.928  21.690 -14.104  1.00 10.00      A   
ATOM   1678  CA  HIS A 178      -2.488  23.097 -13.462  1.00 10.00      A   
ATOM   1679  CB  HIS A 178      -3.104  23.215 -12.060  1.00 10.00      A   
ATOM   1680  CG  HIS A 178      -4.153  24.279 -11.938  1.00 10.00      A   
ATOM   1681  ND1 HIS A 178      -3.826  25.612 -11.955  1.00 10.00      A   
ATOM   1682  CD2 HIS A 178      -5.496  24.149 -11.793  1.00 10.00      A   
ATOM   1683  CE1 HIS A 178      -4.965  26.266 -11.823  1.00 10.00      A   
ATOM   1684  NE2 HIS A 178      -6.001  25.422 -11.721  1.00 10.00      A   
ATOM   1685  HE2 HIS A 178      -6.948  25.666 -11.611  1.00 10.00      A   
ATOM   1686  C   HIS A 178      -1.188  22.301 -13.408  1.00 10.00      A   
ATOM   1687  O   HIS A 178      -0.537  22.223 -12.370  1.00 10.00      A   
ATOM   1688  N   PHE A 179      -0.817  21.712 -14.535  1.00 10.00      A   
ATOM   1689  HN  PHE A 179      -1.369  21.818 -15.338  1.00 10.00      A   
ATOM   1690  CA  PHE A 179       0.403  20.929 -14.614  1.00 10.00      A   
ATOM   1691  CB  PHE A 179       0.183  19.648 -15.424  1.00 10.00      A   
ATOM   1692  CG  PHE A 179      -0.289  18.479 -14.607  1.00 10.00      A   
ATOM   1693  CD1 PHE A 179      -1.639  18.223 -14.452  1.00 10.00      A   
ATOM   1694  CD2 PHE A 179       0.623  17.630 -14.003  1.00 10.00      A   
ATOM   1695  CE1 PHE A 179      -2.070  17.139 -13.711  1.00 10.00      A   
ATOM   1696  CE2 PHE A 179       0.201  16.546 -13.259  1.00 10.00      A   
ATOM   1697  CZ  PHE A 179      -1.148  16.300 -13.114  1.00 10.00      A   
ATOM   1698  C   PHE A 179       1.528  21.754 -15.220  1.00 10.00      A   
ATOM   1699  O   PHE A 179       1.292  22.616 -16.073  1.00 10.00      A   
ATOM   1700  N   PRO A 180       2.763  21.514 -14.767  1.00 10.00      A   
ATOM   1701  CA  PRO A 180       3.938  22.228 -15.257  1.00 10.00      A   
ATOM   1702  CB  PRO A 180       5.069  21.751 -14.331  1.00 10.00      A   
ATOM   1703  CG  PRO A 180       4.394  21.084 -13.183  1.00 10.00      A   
ATOM   1704  CD  PRO A 180       3.110  20.537 -13.725  1.00 10.00      A   
ATOM   1705  C   PRO A 180       4.267  21.872 -16.701  1.00 10.00      A   
ATOM   1706  O   PRO A 180       4.265  20.699 -17.078  1.00 10.00      A   
ATOM   1707  N   ASP A 181       4.551  22.890 -17.501  1.00 10.00      A   
ATOM   1708  HN  ASP A 181       4.512  23.801 -17.142  1.00 10.00      A   
ATOM   1709  CA  ASP A 181       4.908  22.693 -18.903  1.00 10.00      A   
ATOM   1710  CB  ASP A 181       4.898  24.028 -19.654  1.00 10.00      A   
ATOM   1711  CG  ASP A 181       3.545  24.702 -19.629  1.00 10.00      A   
ATOM   1712  OD1 ASP A 181       2.749  24.483 -20.566  1.00 10.00      A   
ATOM   1713  OD2 ASP A 181       3.272  25.457 -18.672  1.00 10.00      A   
ATOM   1714  C   ASP A 181       6.288  22.065 -18.986  1.00 10.00      A   
ATOM   1715  O   ASP A 181       6.623  21.375 -19.946  1.00 10.00      A   
ATOM   1716  N   THR A 182       7.085  22.317 -17.960  1.00 10.00      A   
ATOM   1717  HN  THR A 182       6.768  22.904 -17.245  1.00 10.00      A   
ATOM   1718  CA  THR A 182       8.428  21.777 -17.877  1.00 10.00      A   
ATOM   1719  CB  THR A 182       9.282  22.650 -16.942  1.00 10.00      A   
ATOM   1720  OG1 THR A 182       8.462  23.706 -16.411  1.00 10.00      A   
ATOM   1721  HG1 THR A 182       8.296  23.540 -15.470  1.00 10.00      A   
ATOM   1722  CG2 THR A 182      10.442  23.264 -17.707  1.00 10.00      A   
ATOM   1723  C   THR A 182       8.388  20.347 -17.340  1.00 10.00      A   
ATOM   1724  O   THR A 182       9.346  19.588 -17.491  1.00 10.00      A   
ATOM   1725  N   TYR A 183       7.264  19.987 -16.729  1.00 10.00      A   
ATOM   1726  HN  TYR A 183       6.529  20.631 -16.674  1.00 10.00      A   
ATOM   1727  CA  TYR A 183       7.083  18.657 -16.166  1.00 10.00      A   
ATOM   1728  CB  TYR A 183       5.787  18.601 -15.354  1.00 10.00      A   
ATOM   1729  CG  TYR A 183       5.353  17.217 -14.930  1.00 10.00      A   
ATOM   1730  CD1 TYR A 183       6.144  16.443 -14.094  1.00 10.00      A   
ATOM   1731  CD2 TYR A 183       4.143  16.692 -15.360  1.00 10.00      A   
ATOM   1732  CE1 TYR A 183       5.742  15.182 -13.702  1.00 10.00      A   
ATOM   1733  CE2 TYR A 183       3.733  15.431 -14.973  1.00 10.00      A   
ATOM   1734  CZ  TYR A 183       4.537  14.680 -14.146  1.00 10.00      A   
ATOM   1735  OH  TYR A 183       4.134  13.424 -13.759  1.00 10.00      A   
ATOM   1736  HH  TYR A 183       4.775  13.061 -13.132  1.00 10.00      A   
ATOM   1737  C   TYR A 183       7.069  17.609 -17.269  1.00 10.00      A   
ATOM   1738  O   TYR A 183       6.179  17.601 -18.122  1.00 10.00      A   
ATOM   1739  N   THR A 184       8.068  16.742 -17.251  1.00 10.00      A   
ATOM   1740  HN  THR A 184       8.752  16.821 -16.555  1.00 10.00      A   
ATOM   1741  CA  THR A 184       8.201  15.692 -18.245  1.00 10.00      A   
ATOM   1742  CB  THR A 184       9.200  16.140 -19.330  1.00 10.00      A   
ATOM   1743  OG1 THR A 184      10.126  17.075 -18.754  1.00 10.00      A   
ATOM   1744  HG1 THR A 184       9.691  17.930 -18.644  1.00 10.00      A   
ATOM   1745  CG2 THR A 184       8.476  16.809 -20.486  1.00 10.00      A   
ATOM   1746  C   THR A 184       8.726  14.410 -17.594  1.00 10.00      A   
ATOM   1747  O   THR A 184       9.480  13.655 -18.205  1.00 10.00      A   
ATOM   1748  N   SER A 185       8.306  14.157 -16.357  1.00 10.00      A   
ATOM   1749  HN  SER A 185       7.681  14.774 -15.925  1.00 10.00      A   
ATOM   1750  CA  SER A 185       8.769  12.978 -15.632  1.00 10.00      A   
ATOM   1751  CB  SER A 185       9.469  13.404 -14.338  1.00 10.00      A   
ATOM   1752  OG  SER A 185      10.429  14.419 -14.596  1.00 10.00      A   
ATOM   1753  HG  SER A 185      10.318  15.131 -13.957  1.00 10.00      A   
ATOM   1754  C   SER A 185       7.650  11.982 -15.329  1.00 10.00      A   
ATOM   1755  O   SER A 185       7.797  11.133 -14.456  1.00 10.00      A   
ATOM   1756  N   LEU A 186       6.544  12.073 -16.057  1.00 10.00      A   
ATOM   1757  HN  LEU A 186       6.483  12.752 -16.756  1.00 10.00      A   
ATOM   1758  CA  LEU A 186       5.426  11.161 -15.842  1.00 10.00      A   
ATOM   1759  CB  LEU A 186       4.170  11.623 -16.586  1.00 10.00      A   
ATOM   1760  CG  LEU A 186       2.971  10.673 -16.516  1.00 10.00      A   
ATOM   1761  CD1 LEU A 186       2.414  10.605 -15.101  1.00 10.00      A   
ATOM   1762  CD2 LEU A 186       1.894  11.087 -17.504  1.00 10.00      A   
ATOM   1763  C   LEU A 186       5.789   9.746 -16.271  1.00 10.00      A   
ATOM   1764  O   LEU A 186       6.183   9.518 -17.416  1.00 10.00      A   
ATOM   1765  N   VAL A 187       5.669   8.806 -15.346  1.00 10.00      A   
ATOM   1766  HN  VAL A 187       5.378   9.060 -14.444  1.00 10.00      A   
ATOM   1767  CA  VAL A 187       5.974   7.410 -15.630  1.00 10.00      A   
ATOM   1768  CB  VAL A 187       7.107   6.880 -14.721  1.00 10.00      A   
ATOM   1769  CG1 VAL A 187       7.394   5.410 -15.001  1.00 10.00      A   
ATOM   1770  CG2 VAL A 187       8.368   7.714 -14.899  1.00 10.00      A   
ATOM   1771  C   VAL A 187       4.734   6.542 -15.451  1.00 10.00      A   
ATOM   1772  O   VAL A 187       4.389   5.743 -16.329  1.00 10.00      A   
ATOM   1773  N   SER A 188       4.061   6.711 -14.318  1.00 10.00      A   
ATOM   1774  HN  SER A 188       4.380   7.368 -13.662  1.00 10.00      A   
ATOM   1775  CA  SER A 188       2.867   5.940 -14.018  1.00 10.00      A   
ATOM   1776  CB  SER A 188       3.188   4.865 -12.982  1.00 10.00      A   
ATOM   1777  OG  SER A 188       4.282   4.072 -13.409  1.00 10.00      A   
ATOM   1778  HG  SER A 188       4.284   3.243 -12.921  1.00 10.00      A   
ATOM   1779  C   SER A 188       1.729   6.828 -13.524  1.00 10.00      A   
ATOM   1780  O   SER A 188       1.857   7.527 -12.516  1.00 10.00      A   
ATOM   1781  N   LEU A 189       0.617   6.793 -14.244  1.00 10.00      A   
ATOM   1782  HN  LEU A 189       0.584   6.220 -15.046  1.00 10.00      A   
ATOM   1783  CA  LEU A 189      -0.558   7.575 -13.892  1.00 10.00      A   
ATOM   1784  CB  LEU A 189      -0.786   8.687 -14.923  1.00 10.00      A   
ATOM   1785  CG  LEU A 189      -2.065   9.515 -14.760  1.00 10.00      A   
ATOM   1786  CD1 LEU A 189      -1.943  10.473 -13.587  1.00 10.00      A   
ATOM   1787  CD2 LEU A 189      -2.391  10.266 -16.040  1.00 10.00      A   
ATOM   1788  C   LEU A 189      -1.785   6.677 -13.838  1.00 10.00      A   
ATOM   1789  O   LEU A 189      -2.069   5.949 -14.790  1.00 10.00      A   
ATOM   1790  N   ASN A 190      -2.499   6.721 -12.724  1.00 10.00      A   
ATOM   1791  HN  ASN A 190      -2.202   7.302 -11.987  1.00 10.00      A   
ATOM   1792  CA  ASN A 190      -3.704   5.917 -12.558  1.00 10.00      A   
ATOM   1793  CB  ASN A 190      -3.414   4.633 -11.777  1.00 10.00      A   
ATOM   1794  CG  ASN A 190      -4.662   3.809 -11.508  1.00 10.00      A   
ATOM   1795  OD1 ASN A 190      -5.621   3.822 -12.288  1.00 10.00      A   
ATOM   1796  ND2 ASN A 190      -4.651   3.077 -10.409  1.00 10.00      A   
ATOM   1797 HD21 ASN A 190      -3.839   3.107  -9.836  1.00 10.00      A   
ATOM   1798 HD22 ASN A 190      -5.441   2.542 -10.199  1.00 10.00      A   
ATOM   1799  C   ASN A 190      -4.804   6.716 -11.880  1.00 10.00      A   
ATOM   1800  O   ASN A 190      -4.780   6.941 -10.667  1.00 10.00      A   
ATOM   1801  N   ILE A 191      -5.762   7.153 -12.672  1.00 10.00      A   
ATOM   1802  HN  ILE A 191      -5.723   6.945 -13.635  1.00 10.00      A   
ATOM   1803  CA  ILE A 191      -6.874   7.932 -12.159  1.00 10.00      A   
ATOM   1804  CB  ILE A 191      -6.781   9.407 -12.610  1.00 10.00      A   
ATOM   1805  CG1 ILE A 191      -6.479   9.501 -14.115  1.00 10.00      A   
ATOM   1806  CG2 ILE A 191      -5.728  10.148 -11.796  1.00 10.00      A   
ATOM   1807  CD1 ILE A 191      -6.604  10.902 -14.680  1.00 10.00      A   
ATOM   1808  C   ILE A 191      -8.199   7.347 -12.625  1.00 10.00      A   
ATOM   1809  O   ILE A 191      -9.178   8.069 -12.805  1.00 10.00      A   
ATOM   1810  N   SER A 192      -8.229   6.027 -12.780  1.00 10.00      A   
ATOM   1811  HN  SER A 192      -7.424   5.508 -12.579  1.00 10.00      A   
ATOM   1812  CA  SER A 192      -9.425   5.320 -13.241  1.00 10.00      A   
ATOM   1813  CB  SER A 192      -9.083   3.859 -13.551  1.00 10.00      A   
ATOM   1814  OG  SER A 192      -8.324   3.272 -12.503  1.00 10.00      A   
ATOM   1815  HG  SER A 192      -7.381   3.386 -12.682  1.00 10.00      A   
ATOM   1816  C   SER A 192     -10.575   5.401 -12.234  1.00 10.00      A   
ATOM   1817  O   SER A 192     -11.719   5.079 -12.555  1.00 10.00      A   
ATOM   1818  N   CYS A 193     -10.264   5.847 -11.028  1.00 10.00      A   
ATOM   1819  HN  CYS A 193      -9.337   6.099 -10.842  1.00 10.00      A   
ATOM   1820  CA  CYS A 193     -11.254   5.968  -9.967  1.00 10.00      A   
ATOM   1821  CB  CYS A 193     -10.530   5.966  -8.624  1.00 10.00      A   
ATOM   1822  SG  CYS A 193      -9.121   7.103  -8.577  1.00 10.00      A   
ATOM   1823  HG  CYS A 193      -8.342   6.754  -7.558  1.00 10.00      A   
ATOM   1824  C   CYS A 193     -12.060   7.261 -10.095  1.00 10.00      A   
ATOM   1825  O   CYS A 193     -13.205   7.340  -9.647  1.00 10.00      A   
ATOM   1826  N   LEU A 194     -11.457   8.277 -10.700  1.00 10.00      A   
ATOM   1827  HN  LEU A 194     -10.555   8.152 -11.062  1.00 10.00      A   
ATOM   1828  CA  LEU A 194     -12.113   9.567 -10.858  1.00 10.00      A   
ATOM   1829  CB  LEU A 194     -11.092  10.649 -11.226  1.00 10.00      A   
ATOM   1830  CG  LEU A 194     -10.140  11.091 -10.107  1.00 10.00      A   
ATOM   1831  CD1 LEU A 194      -9.186  12.169 -10.599  1.00 10.00      A   
ATOM   1832  CD2 LEU A 194     -10.924  11.583  -8.902  1.00 10.00      A   
ATOM   1833  C   LEU A 194     -13.219   9.508 -11.899  1.00 10.00      A   
ATOM   1834  O   LEU A 194     -13.126   8.775 -12.881  1.00 10.00      A   
ATOM   1835  N   ALA A 195     -14.260  10.290 -11.686  1.00 10.00      A   
ATOM   1836  HN  ALA A 195     -14.278  10.864 -10.885  1.00 10.00      A   
ATOM   1837  CA  ALA A 195     -15.375  10.335 -12.612  1.00 10.00      A   
ATOM   1838  CB  ALA A 195     -16.680  10.065 -11.882  1.00 10.00      A   
ATOM   1839  C   ALA A 195     -15.416  11.693 -13.292  1.00 10.00      A   
ATOM   1840  O   ALA A 195     -16.239  11.937 -14.176  1.00 10.00      A   
ATOM   1841  N   SER A 196     -14.517  12.572 -12.868  1.00 10.00      A   
ATOM   1842  HN  SER A 196     -13.893  12.315 -12.156  1.00 10.00      A   
ATOM   1843  CA  SER A 196     -14.429  13.910 -13.417  1.00 10.00      A   
ATOM   1844  CB  SER A 196     -13.557  14.787 -12.514  1.00 10.00      A   
ATOM   1845  OG  SER A 196     -12.708  13.989 -11.700  1.00 10.00      A   
ATOM   1846  HG  SER A 196     -13.236  13.563 -10.998  1.00 10.00      A   
ATOM   1847  C   SER A 196     -13.883  13.885 -14.839  1.00 10.00      A   
ATOM   1848  O   SER A 196     -13.024  13.068 -15.175  1.00 10.00      A   
ATOM   1849  N   GLU A 197     -14.398  14.774 -15.668  1.00 10.00      A   
ATOM   1850  HN  GLU A 197     -15.083  15.391 -15.337  1.00 10.00      A   
ATOM   1851  CA  GLU A 197     -13.976  14.871 -17.052  1.00 10.00      A   
ATOM   1852  CB  GLU A 197     -15.090  15.487 -17.896  1.00 10.00      A   
ATOM   1853  CG  GLU A 197     -14.856  15.428 -19.391  1.00 10.00      A   
ATOM   1854  CD  GLU A 197     -16.057  15.910 -20.169  1.00 10.00      A   
ATOM   1855  OE1 GLU A 197     -16.542  17.025 -19.888  1.00 10.00      A   
ATOM   1856  OE2 GLU A 197     -16.521  15.177 -21.065  1.00 10.00      A   
ATOM   1857  C   GLU A 197     -12.705  15.700 -17.151  1.00 10.00      A   
ATOM   1858  O   GLU A 197     -12.745  16.929 -17.131  1.00 10.00      A   
ATOM   1859  N   VAL A 198     -11.576  15.016 -17.228  1.00 10.00      A   
ATOM   1860  HN  VAL A 198     -11.613  14.039 -17.216  1.00 10.00      A   
ATOM   1861  CA  VAL A 198     -10.285  15.678 -17.327  1.00 10.00      A   
ATOM   1862  CB  VAL A 198      -9.121  14.713 -17.022  1.00 10.00      A   
ATOM   1863  CG1 VAL A 198      -9.139  14.314 -15.555  1.00 10.00      A   
ATOM   1864  CG2 VAL A 198      -9.172  13.482 -17.920  1.00 10.00      A   
ATOM   1865  C   VAL A 198     -10.084  16.310 -18.702  1.00 10.00      A   
ATOM   1866  O   VAL A 198     -10.634  15.845 -19.702  1.00 10.00      A   
ATOM   1867  N   SER A 199      -9.292  17.374 -18.740  1.00 10.00      A   
ATOM   1868  HN  SER A 199      -8.885  17.695 -17.909  1.00 10.00      A   
ATOM   1869  CA  SER A 199      -9.012  18.082 -19.979  1.00 10.00      A   
ATOM   1870  CB  SER A 199      -8.295  19.402 -19.679  1.00 10.00      A   
ATOM   1871  OG  SER A 199      -8.073  20.157 -20.861  1.00 10.00      A   
ATOM   1872  HG  SER A 199      -8.894  20.193 -21.373  1.00 10.00      A   
ATOM   1873  C   SER A 199      -8.171  17.227 -20.925  1.00 10.00      A   
ATOM   1874  O   SER A 199      -6.992  16.974 -20.670  1.00 10.00      A   
ATOM   1875  N   PHE A 200      -8.785  16.794 -22.020  1.00 10.00      A   
ATOM   1876  HN  PHE A 200      -9.723  17.038 -22.165  1.00 10.00      A   
ATOM   1877  CA  PHE A 200      -8.105  15.973 -23.011  1.00 10.00      A   
ATOM   1878  CB  PHE A 200      -9.096  15.471 -24.068  1.00 10.00      A   
ATOM   1879  CG  PHE A 200      -8.492  14.514 -25.060  1.00 10.00      A   
ATOM   1880  CD1 PHE A 200      -8.128  13.235 -24.673  1.00 10.00      A   
ATOM   1881  CD2 PHE A 200      -8.285  14.897 -26.376  1.00 10.00      A   
ATOM   1882  CE1 PHE A 200      -7.567  12.354 -25.574  1.00 10.00      A   
ATOM   1883  CE2 PHE A 200      -7.724  14.019 -27.283  1.00 10.00      A   
ATOM   1884  CZ  PHE A 200      -7.365  12.746 -26.881  1.00 10.00      A   
ATOM   1885  C   PHE A 200      -6.975  16.753 -23.675  1.00 10.00      A   
ATOM   1886  O   PHE A 200      -5.954  16.177 -24.054  1.00 10.00      A   
ATOM   1887  N   SER A 201      -7.168  18.065 -23.813  1.00 10.00      A   
ATOM   1888  HN  SER A 201      -8.016  18.457 -23.504  1.00 10.00      A   
ATOM   1889  CA  SER A 201      -6.167  18.935 -24.418  1.00 10.00      A   
ATOM   1890  CB  SER A 201      -6.704  20.368 -24.494  1.00 10.00      A   
ATOM   1891  OG  SER A 201      -8.067  20.374 -24.885  1.00 10.00      A   
ATOM   1892  HG  SER A 201      -8.167  19.873 -25.707  1.00 10.00      A   
ATOM   1893  C   SER A 201      -4.871  18.905 -23.612  1.00 10.00      A   
ATOM   1894  O   SER A 201      -3.779  18.806 -24.168  1.00 10.00      A   
ATOM   1895  N   ALA A 202      -5.005  18.977 -22.293  1.00 10.00      A   
ATOM   1896  HN  ALA A 202      -5.904  19.050 -21.906  1.00 10.00      A   
ATOM   1897  CA  ALA A 202      -3.853  18.950 -21.402  1.00 10.00      A   
ATOM   1898  CB  ALA A 202      -4.245  19.471 -20.027  1.00 10.00      A   
ATOM   1899  C   ALA A 202      -3.296  17.536 -21.300  1.00 10.00      A   
ATOM   1900  O   ALA A 202      -2.080  17.330 -21.311  1.00 10.00      A   
ATOM   1901  N   LEU A 203      -4.201  16.564 -21.231  1.00 10.00      A   
ATOM   1902  HN  LEU A 203      -5.154  16.802 -21.243  1.00 10.00      A   
ATOM   1903  CA  LEU A 203      -3.828  15.159 -21.123  1.00 10.00      A   
ATOM   1904  CB  LEU A 203      -5.082  14.286 -21.051  1.00 10.00      A   
ATOM   1905  CG  LEU A 203      -4.859  12.786 -20.851  1.00 10.00      A   
ATOM   1906  CD1 LEU A 203      -4.229  12.519 -19.493  1.00 10.00      A   
ATOM   1907  CD2 LEU A 203      -6.169  12.029 -20.992  1.00 10.00      A   
ATOM   1908  C   LEU A 203      -2.954  14.722 -22.296  1.00 10.00      A   
ATOM   1909  O   LEU A 203      -1.868  14.178 -22.100  1.00 10.00      A   
ATOM   1910  N   GLU A 204      -3.427  14.980 -23.513  1.00 10.00      A   
ATOM   1911  HN  GLU A 204      -4.296  15.434 -23.601  1.00 10.00      A   
ATOM   1912  CA  GLU A 204      -2.688  14.607 -24.719  1.00 10.00      A   
ATOM   1913  CB  GLU A 204      -3.477  14.977 -25.980  1.00 10.00      A   
ATOM   1914  CG  GLU A 204      -2.775  14.612 -27.279  1.00 10.00      A   
ATOM   1915  CD  GLU A 204      -3.478  15.154 -28.507  1.00 10.00      A   
ATOM   1916  OE1 GLU A 204      -3.988  16.292 -28.455  1.00 10.00      A   
ATOM   1917  OE2 GLU A 204      -3.511  14.450 -29.540  1.00 10.00      A   
ATOM   1918  C   GLU A 204      -1.306  15.260 -24.746  1.00 10.00      A   
ATOM   1919  O   GLU A 204      -0.302  14.601 -25.029  1.00 10.00      A   
ATOM   1920  N   ARG A 205      -1.263  16.550 -24.436  1.00 10.00      A   
ATOM   1921  HN  ARG A 205      -2.097  17.012 -24.202  1.00 10.00      A   
ATOM   1922  CA  ARG A 205      -0.013  17.299 -24.427  1.00 10.00      A   
ATOM   1923  CB  ARG A 205      -0.268  18.760 -24.057  1.00 10.00      A   
ATOM   1924  CG  ARG A 205      -0.136  19.738 -25.212  1.00 10.00      A   
ATOM   1925  CD  ARG A 205      -0.227  21.173 -24.718  1.00 10.00      A   
ATOM   1926  NE  ARG A 205      -1.523  21.461 -24.111  1.00 10.00      A   
ATOM   1927  HE  ARG A 205      -2.316  21.378 -24.687  1.00 10.00      A   
ATOM   1928  CZ  ARG A 205      -1.694  21.827 -22.843  1.00 10.00      A   
ATOM   1929  NH1 ARG A 205      -0.653  21.954 -22.032  1.00 10.00      A   
ATOM   1930 HH11 ARG A 205       0.314  21.770 -22.383  1.00 10.00      A   
ATOM   1931 HH12 ARG A 205      -0.796  22.241 -21.040  1.00 10.00      A   
ATOM   1932  NH2 ARG A 205      -2.918  22.071 -22.390  1.00 10.00      A   
ATOM   1933 HH21 ARG A 205      -3.064  22.356 -21.397  1.00 10.00      A   
ATOM   1934 HH22 ARG A 205      -3.742  21.985 -23.029  1.00 10.00      A   
ATOM   1935  C   ARG A 205       0.991  16.691 -23.454  1.00 10.00      A   
ATOM   1936  O   ARG A 205       2.163  16.498 -23.794  1.00 10.00      A   
ATOM   1937  N   LEU A 206       0.525  16.377 -22.251  1.00 10.00      A   
ATOM   1938  HN  LEU A 206      -0.428  16.528 -22.048  1.00 10.00      A   
ATOM   1939  CA  LEU A 206       1.387  15.805 -21.226  1.00 10.00      A   
ATOM   1940  CB  LEU A 206       0.664  15.743 -19.876  1.00 10.00      A   
ATOM   1941  CG  LEU A 206       1.550  15.845 -18.630  1.00 10.00      A   
ATOM   1942  CD1 LEU A 206       0.757  16.374 -17.450  1.00 10.00      A   
ATOM   1943  CD2 LEU A 206       2.163  14.503 -18.289  1.00 10.00      A   
ATOM   1944  C   LEU A 206       1.898  14.423 -21.631  1.00 10.00      A   
ATOM   1945  O   LEU A 206       3.073  14.110 -21.443  1.00 10.00      A   
ATOM   1946  N   VAL A 207       1.013  13.604 -22.190  1.00 10.00      A   
ATOM   1947  HN  VAL A 207       0.089  13.916 -22.322  1.00 10.00      A   
ATOM   1948  CA  VAL A 207       1.374  12.255 -22.613  1.00 10.00      A   
ATOM   1949  CB  VAL A 207       0.133  11.456 -23.081  1.00 10.00      A   
ATOM   1950  CG1 VAL A 207       0.531  10.133 -23.719  1.00 10.00      A   
ATOM   1951  CG2 VAL A 207      -0.812  11.214 -21.917  1.00 10.00      A   
ATOM   1952  C   VAL A 207       2.421  12.280 -23.728  1.00 10.00      A   
ATOM   1953  O   VAL A 207       3.368  11.498 -23.722  1.00 10.00      A   
ATOM   1954  N   THR A 208       2.252  13.194 -24.672  1.00 10.00      A   
ATOM   1955  HN  THR A 208       1.489  13.806 -24.615  1.00 10.00      A   
ATOM   1956  CA  THR A 208       3.174  13.311 -25.796  1.00 10.00      A   
ATOM   1957  CB  THR A 208       2.635  14.271 -26.874  1.00 10.00      A   
ATOM   1958  OG1 THR A 208       1.247  13.997 -27.102  1.00 10.00      A   
ATOM   1959  HG1 THR A 208       0.733  14.285 -26.335  1.00 10.00      A   
ATOM   1960  CG2 THR A 208       3.401  14.095 -28.179  1.00 10.00      A   
ATOM   1961  C   THR A 208       4.563  13.774 -25.352  1.00 10.00      A   
ATOM   1962  O   THR A 208       5.578  13.304 -25.869  1.00 10.00      A   
ATOM   1963  N   ARG A 209       4.609  14.684 -24.382  1.00 10.00      A   
ATOM   1964  HN  ARG A 209       3.772  15.010 -23.988  1.00 10.00      A   
ATOM   1965  CA  ARG A 209       5.885  15.213 -23.900  1.00 10.00      A   
ATOM   1966  CB  ARG A 209       5.751  16.649 -23.367  1.00 10.00      A   
ATOM   1967  CG  ARG A 209       5.065  16.777 -22.014  1.00 10.00      A   
ATOM   1968  CD  ARG A 209       5.016  18.228 -21.559  1.00 10.00      A   
ATOM   1969  NE  ARG A 209       4.449  18.381 -20.213  1.00 10.00      A   
ATOM   1970  HE  ARG A 209       5.030  18.148 -19.444  1.00 10.00      A   
ATOM   1971  CZ  ARG A 209       3.208  18.814 -19.975  1.00 10.00      A   
ATOM   1972  NH1 ARG A 209       2.410  19.126 -20.983  1.00 10.00      A   
ATOM   1973 HH11 ARG A 209       2.747  19.035 -21.964  1.00 10.00      A   
ATOM   1974 HH12 ARG A 209       1.437  19.466 -20.797  1.00 10.00      A   
ATOM   1975  NH2 ARG A 209       2.772  18.950 -18.732  1.00 10.00      A   
ATOM   1976 HH21 ARG A 209       3.395  18.727 -17.929  1.00 10.00      A   
ATOM   1977 HH22 ARG A 209       1.799  19.284 -18.554  1.00 10.00      A   
ATOM   1978  C   ARG A 209       6.562  14.295 -22.880  1.00 10.00      A   
ATOM   1979  O   ARG A 209       7.710  14.517 -22.506  1.00 10.00      A   
ATOM   1980  N   CYS A 210       5.859  13.266 -22.432  1.00 10.00      A   
ATOM   1981  HN  CYS A 210       4.947  13.128 -22.760  1.00 10.00      A   
ATOM   1982  CA  CYS A 210       6.423  12.333 -21.466  1.00 10.00      A   
ATOM   1983  CB  CYS A 210       5.554  12.243 -20.212  1.00 10.00      A   
ATOM   1984  SG  CYS A 210       5.334  13.819 -19.356  1.00 10.00      A   
ATOM   1985  HG  CYS A 210       4.342  14.462 -19.959  1.00 10.00      A   
ATOM   1986  C   CYS A 210       6.629  10.956 -22.085  1.00 10.00      A   
ATOM   1987  O   CYS A 210       5.721  10.131 -22.101  1.00 10.00      A   
ATOM   1988  N   PRO A 211       7.837  10.695 -22.607  1.00 10.00      A   
ATOM   1989  CA  PRO A 211       8.169   9.414 -23.236  1.00 10.00      A   
ATOM   1990  CB  PRO A 211       9.421   9.749 -24.043  1.00 10.00      A   
ATOM   1991  CG  PRO A 211      10.080  10.843 -23.277  1.00 10.00      A   
ATOM   1992  CD  PRO A 211       8.975  11.634 -22.632  1.00 10.00      A   
ATOM   1993  C   PRO A 211       8.483   8.344 -22.198  1.00 10.00      A   
ATOM   1994  O   PRO A 211       8.602   7.161 -22.521  1.00 10.00      A   
ATOM   1995  N   ASN A 212       8.610   8.772 -20.949  1.00 10.00      A   
ATOM   1996  HN  ASN A 212       8.494   9.727 -20.761  1.00 10.00      A   
ATOM   1997  CA  ASN A 212       8.911   7.860 -19.856  1.00 10.00      A   
ATOM   1998  CB  ASN A 212       9.640   8.601 -18.730  1.00 10.00      A   
ATOM   1999  CG  ASN A 212      10.684   7.750 -18.028  1.00 10.00      A   
ATOM   2000  OD1 ASN A 212      10.562   6.529 -17.943  1.00 10.00      A   
ATOM   2001  ND2 ASN A 212      11.720   8.395 -17.514  1.00 10.00      A   
ATOM   2002 HD21 ASN A 212      11.758   9.374 -17.616  1.00 10.00      A   
ATOM   2003 HD22 ASN A 212      12.409   7.869 -17.054  1.00 10.00      A   
ATOM   2004  C   ASN A 212       7.623   7.241 -19.329  1.00 10.00      A   
ATOM   2005  O   ASN A 212       7.643   6.389 -18.441  1.00 10.00      A   
ATOM   2006  N   LEU A 213       6.502   7.685 -19.891  1.00 10.00      A   
ATOM   2007  HN  LEU A 213       6.556   8.370 -20.590  1.00 10.00      A   
ATOM   2008  CA  LEU A 213       5.199   7.178 -19.499  1.00 10.00      A   
ATOM   2009  CB  LEU A 213       4.082   8.018 -20.122  1.00 10.00      A   
ATOM   2010  CG  LEU A 213       2.648   7.544 -19.869  1.00 10.00      A   
ATOM   2011  CD1 LEU A 213       2.318   7.572 -18.385  1.00 10.00      A   
ATOM   2012  CD2 LEU A 213       1.660   8.389 -20.653  1.00 10.00      A   
ATOM   2013  C   LEU A 213       5.064   5.721 -19.911  1.00 10.00      A   
ATOM   2014  O   LEU A 213       5.068   5.396 -21.103  1.00 10.00      A   
ATOM   2015  N   LYS A 214       4.968   4.848 -18.922  1.00 10.00      A   
ATOM   2016  HN  LYS A 214       4.982   5.173 -17.997  1.00 10.00      A   
ATOM   2017  CA  LYS A 214       4.844   3.425 -19.168  1.00 10.00      A   
ATOM   2018  CB  LYS A 214       6.006   2.666 -18.524  1.00 10.00      A   
ATOM   2019  CG  LYS A 214       7.383   3.116 -18.983  1.00 10.00      A   
ATOM   2020  CD  LYS A 214       7.539   2.989 -20.490  1.00 10.00      A   
ATOM   2021  CE  LYS A 214       8.998   3.060 -20.908  1.00 10.00      A   
ATOM   2022  NZ  LYS A 214       9.804   1.982 -20.274  1.00 10.00      A   
ATOM   2023  HZ1 LYS A 214      10.099   2.270 -19.317  1.00 10.00      A   
ATOM   2024  HZ2 LYS A 214      10.651   1.784 -20.840  1.00 10.00      A   
ATOM   2025  HZ3 LYS A 214       9.236   1.106 -20.198  1.00 10.00      A   
ATOM   2026  C   LYS A 214       3.520   2.892 -18.638  1.00 10.00      A   
ATOM   2027  O   LYS A 214       3.007   1.885 -19.127  1.00 10.00      A   
ATOM   2028  N   SER A 215       2.964   3.567 -17.645  1.00 10.00      A   
ATOM   2029  HN  SER A 215       3.416   4.368 -17.294  1.00 10.00      A   
ATOM   2030  CA  SER A 215       1.702   3.148 -17.059  1.00 10.00      A   
ATOM   2031  CB  SER A 215       1.912   2.760 -15.593  1.00 10.00      A   
ATOM   2032  OG  SER A 215       1.029   1.727 -15.196  1.00 10.00      A   
ATOM   2033  HG  SER A 215       1.537   0.901 -15.077  1.00 10.00      A   
ATOM   2034  C   SER A 215       0.671   4.263 -17.169  1.00 10.00      A   
ATOM   2035  O   SER A 215       0.745   5.259 -16.453  1.00 10.00      A   
ATOM   2036  N   LEU A 216      -0.280   4.102 -18.075  1.00 10.00      A   
ATOM   2037  HN  LEU A 216      -0.290   3.286 -18.631  1.00 10.00      A   
ATOM   2038  CA  LEU A 216      -1.314   5.107 -18.263  1.00 10.00      A   
ATOM   2039  CB  LEU A 216      -1.175   5.780 -19.631  1.00 10.00      A   
ATOM   2040  CG  LEU A 216      -2.182   6.890 -19.948  1.00 10.00      A   
ATOM   2041  CD1 LEU A 216      -2.010   8.064 -18.999  1.00 10.00      A   
ATOM   2042  CD2 LEU A 216      -2.052   7.340 -21.393  1.00 10.00      A   
ATOM   2043  C   LEU A 216      -2.705   4.502 -18.106  1.00 10.00      A   
ATOM   2044  O   LEU A 216      -3.223   3.866 -19.022  1.00 10.00      A   
ATOM   2045  N   LYS A 217      -3.295   4.685 -16.934  1.00 10.00      A   
ATOM   2046  HN  LYS A 217      -2.824   5.189 -16.231  1.00 10.00      A   
ATOM   2047  CA  LYS A 217      -4.630   4.174 -16.661  1.00 10.00      A   
ATOM   2048  CB  LYS A 217      -4.658   3.379 -15.351  1.00 10.00      A   
ATOM   2049  CG  LYS A 217      -3.959   2.031 -15.418  1.00 10.00      A   
ATOM   2050  CD  LYS A 217      -2.693   2.025 -14.575  1.00 10.00      A   
ATOM   2051  CE  LYS A 217      -2.115   0.623 -14.448  1.00 10.00      A   
ATOM   2052  NZ  LYS A 217      -0.887   0.602 -13.606  1.00 10.00      A   
ATOM   2053  HZ1 LYS A 217      -1.101   0.948 -12.648  1.00 10.00      A   
ATOM   2054  HZ2 LYS A 217      -0.150   1.206 -14.029  1.00 10.00      A   
ATOM   2055  HZ3 LYS A 217      -0.516  -0.365 -13.537  1.00 10.00      A   
ATOM   2056  C   LYS A 217      -5.622   5.329 -16.603  1.00 10.00      A   
ATOM   2057  O   LYS A 217      -5.673   6.072 -15.616  1.00 10.00      A   
ATOM   2058  N   LEU A 218      -6.391   5.488 -17.672  1.00 10.00      A   
ATOM   2059  HN  LEU A 218      -6.307   4.857 -18.422  1.00 10.00      A   
ATOM   2060  CA  LEU A 218      -7.372   6.557 -17.759  1.00 10.00      A   
ATOM   2061  CB  LEU A 218      -7.680   6.869 -19.223  1.00 10.00      A   
ATOM   2062  CG  LEU A 218      -6.475   7.200 -20.102  1.00 10.00      A   
ATOM   2063  CD1 LEU A 218      -6.862   7.184 -21.570  1.00 10.00      A   
ATOM   2064  CD2 LEU A 218      -5.886   8.548 -19.718  1.00 10.00      A   
ATOM   2065  C   LEU A 218      -8.652   6.182 -17.029  1.00 10.00      A   
ATOM   2066  O   LEU A 218      -8.796   5.061 -16.541  1.00 10.00      A   
ATOM   2067  N   ASN A 219      -9.576   7.125 -16.956  1.00 10.00      A   
ATOM   2068  HN  ASN A 219      -9.405   7.999 -17.365  1.00 10.00      A   
ATOM   2069  CA  ASN A 219     -10.845   6.896 -16.289  1.00 10.00      A   
ATOM   2070  CB  ASN A 219     -11.127   7.975 -15.235  1.00 10.00      A   
ATOM   2071  CG  ASN A 219     -11.340   9.369 -15.801  1.00 10.00      A   
ATOM   2072  OD1 ASN A 219     -10.802   9.726 -16.848  1.00 10.00      A   
ATOM   2073  ND2 ASN A 219     -12.130  10.165 -15.101  1.00 10.00      A   
ATOM   2074 HD21 ASN A 219     -12.527   9.808 -14.275  1.00 10.00      A   
ATOM   2075 HD22 ASN A 219     -12.284  11.075 -15.430  1.00 10.00      A   
ATOM   2076  C   ASN A 219     -11.985   6.792 -17.292  1.00 10.00      A   
ATOM   2077  O   ASN A 219     -11.794   7.022 -18.488  1.00 10.00      A   
ATOM   2078  N   ARG A 220     -13.168   6.466 -16.789  1.00 10.00      A   
ATOM   2079  HN  ARG A 220     -13.246   6.321 -15.817  1.00 10.00      A   
ATOM   2080  CA  ARG A 220     -14.360   6.305 -17.617  1.00 10.00      A   
ATOM   2081  CB  ARG A 220     -15.535   5.884 -16.732  1.00 10.00      A   
ATOM   2082  CG  ARG A 220     -16.676   5.211 -17.469  1.00 10.00      A   
ATOM   2083  CD  ARG A 220     -17.858   4.979 -16.543  1.00 10.00      A   
ATOM   2084  NE  ARG A 220     -18.774   3.966 -17.064  1.00 10.00      A   
ATOM   2085  HE  ARG A 220     -18.847   3.886 -18.045  1.00 10.00      A   
ATOM   2086  CZ  ARG A 220     -19.510   3.163 -16.293  1.00 10.00      A   
ATOM   2087  NH1 ARG A 220     -19.436   3.260 -14.968  1.00 10.00      A   
ATOM   2088 HH11 ARG A 220     -20.011   2.633 -14.361  1.00 10.00      A   
ATOM   2089 HH12 ARG A 220     -18.809   3.967 -14.525  1.00 10.00      A   
ATOM   2090  NH2 ARG A 220     -20.313   2.268 -16.848  1.00 10.00      A   
ATOM   2091 HH21 ARG A 220     -20.890   1.638 -16.249  1.00 10.00      A   
ATOM   2092 HH22 ARG A 220     -20.376   2.194 -17.888  1.00 10.00      A   
ATOM   2093  C   ARG A 220     -14.721   7.580 -18.386  1.00 10.00      A   
ATOM   2094  O   ARG A 220     -15.432   7.526 -19.390  1.00 10.00      A   
ATOM   2095  N   ALA A 221     -14.231   8.722 -17.918  1.00 10.00      A   
ATOM   2096  HN  ALA A 221     -13.656   8.705 -17.126  1.00 10.00      A   
ATOM   2097  CA  ALA A 221     -14.521  10.001 -18.560  1.00 10.00      A   
ATOM   2098  CB  ALA A 221     -14.004  11.155 -17.721  1.00 10.00      A   
ATOM   2099  C   ALA A 221     -13.955  10.079 -19.977  1.00 10.00      A   
ATOM   2100  O   ALA A 221     -14.489  10.796 -20.829  1.00 10.00      A   
ATOM   2101  N   VAL A 222     -12.887   9.334 -20.229  1.00 10.00      A   
ATOM   2102  HN  VAL A 222     -12.524   8.761 -19.520  1.00 10.00      A   
ATOM   2103  CA  VAL A 222     -12.257   9.327 -21.541  1.00 10.00      A   
ATOM   2104  CB  VAL A 222     -10.756   8.968 -21.450  1.00 10.00      A   
ATOM   2105  CG1 VAL A 222     -10.070   9.170 -22.791  1.00 10.00      A   
ATOM   2106  CG2 VAL A 222     -10.065   9.783 -20.364  1.00 10.00      A   
ATOM   2107  C   VAL A 222     -12.958   8.325 -22.456  1.00 10.00      A   
ATOM   2108  O   VAL A 222     -13.076   7.148 -22.110  1.00 10.00      A   
ATOM   2109  N   PRO A 223     -13.440   8.786 -23.625  1.00 10.00      A   
ATOM   2110  CA  PRO A 223     -14.133   7.927 -24.595  1.00 10.00      A   
ATOM   2111  CB  PRO A 223     -14.756   8.927 -25.568  1.00 10.00      A   
ATOM   2112  CG  PRO A 223     -13.858  10.110 -25.505  1.00 10.00      A   
ATOM   2113  CD  PRO A 223     -13.361  10.183 -24.088  1.00 10.00      A   
ATOM   2114  C   PRO A 223     -13.178   6.993 -25.339  1.00 10.00      A   
ATOM   2115  O   PRO A 223     -11.955   7.100 -25.215  1.00 10.00      A   
ATOM   2116  N   LEU A 224     -13.753   6.097 -26.133  1.00 10.00      A   
ATOM   2117  HN  LEU A 224     -14.733   6.098 -26.213  1.00 10.00      A   
ATOM   2118  CA  LEU A 224     -12.984   5.119 -26.897  1.00 10.00      A   
ATOM   2119  CB  LEU A 224     -13.892   3.951 -27.309  1.00 10.00      A   
ATOM   2120  CG  LEU A 224     -13.239   2.817 -28.105  1.00 10.00      A   
ATOM   2121  CD1 LEU A 224     -12.140   2.153 -27.289  1.00 10.00      A   
ATOM   2122  CD2 LEU A 224     -14.284   1.795 -28.524  1.00 10.00      A   
ATOM   2123  C   LEU A 224     -12.358   5.753 -28.134  1.00 10.00      A   
ATOM   2124  O   LEU A 224     -11.211   5.464 -28.483  1.00 10.00      A   
ATOM   2125  N   GLU A 225     -13.108   6.642 -28.774  1.00 10.00      A   
ATOM   2126  HN  GLU A 225     -14.009   6.851 -28.421  1.00 10.00      A   
ATOM   2127  CA  GLU A 225     -12.652   7.312 -29.989  1.00 10.00      A   
ATOM   2128  CB  GLU A 225     -13.757   8.200 -30.567  1.00 10.00      A   
ATOM   2129  CG  GLU A 225     -15.133   7.556 -30.589  1.00 10.00      A   
ATOM   2130  CD  GLU A 225     -15.951   7.877 -29.353  1.00 10.00      A   
ATOM   2131  OE1 GLU A 225     -15.690   7.279 -28.287  1.00 10.00      A   
ATOM   2132  OE2 GLU A 225     -16.866   8.727 -29.446  1.00 10.00      A   
ATOM   2133  C   GLU A 225     -11.386   8.140 -29.770  1.00 10.00      A   
ATOM   2134  O   GLU A 225     -10.646   8.413 -30.714  1.00 10.00      A   
ATOM   2135  N   LYS A 226     -11.129   8.535 -28.533  1.00 10.00      A   
ATOM   2136  HN  LYS A 226     -11.739   8.277 -27.811  1.00 10.00      A   
ATOM   2137  CA  LYS A 226      -9.952   9.344 -28.229  1.00 10.00      A   
ATOM   2138  CB  LYS A 226     -10.285  10.411 -27.183  1.00 10.00      A   
ATOM   2139  CG  LYS A 226     -11.290  11.450 -27.658  1.00 10.00      A   
ATOM   2140  CD  LYS A 226     -10.750  12.248 -28.835  1.00 10.00      A   
ATOM   2141  CE  LYS A 226     -11.850  13.055 -29.505  1.00 10.00      A   
ATOM   2142  NZ  LYS A 226     -12.431  14.075 -28.596  1.00 10.00      A   
ATOM   2143  HZ1 LYS A 226     -12.367  13.757 -27.609  1.00 10.00      A   
ATOM   2144  HZ2 LYS A 226     -13.432  14.227 -28.830  1.00 10.00      A   
ATOM   2145  HZ3 LYS A 226     -11.925  14.978 -28.695  1.00 10.00      A   
ATOM   2146  C   LYS A 226      -8.762   8.494 -27.786  1.00 10.00      A   
ATOM   2147  O   LYS A 226      -7.660   9.006 -27.585  1.00 10.00      A   
ATOM   2148  N   LEU A 227      -8.977   7.192 -27.658  1.00 10.00      A   
ATOM   2149  HN  LEU A 227      -9.867   6.827 -27.856  1.00 10.00      A   
ATOM   2150  CA  LEU A 227      -7.916   6.290 -27.238  1.00 10.00      A   
ATOM   2151  CB  LEU A 227      -8.480   4.934 -26.824  1.00 10.00      A   
ATOM   2152  CG  LEU A 227      -8.897   4.796 -25.360  1.00 10.00      A   
ATOM   2153  CD1 LEU A 227      -9.570   3.455 -25.116  1.00 10.00      A   
ATOM   2154  CD2 LEU A 227      -7.694   4.970 -24.443  1.00 10.00      A   
ATOM   2155  C   LEU A 227      -6.875   6.112 -28.334  1.00 10.00      A   
ATOM   2156  O   LEU A 227      -5.677   6.064 -28.055  1.00 10.00      A   
ATOM   2157  N   ALA A 228      -7.339   6.032 -29.578  1.00 10.00      A   
ATOM   2158  HN  ALA A 228      -8.305   6.090 -29.729  1.00 10.00      A   
ATOM   2159  CA  ALA A 228      -6.448   5.853 -30.723  1.00 10.00      A   
ATOM   2160  CB  ALA A 228      -7.243   5.785 -32.018  1.00 10.00      A   
ATOM   2161  C   ALA A 228      -5.398   6.959 -30.792  1.00 10.00      A   
ATOM   2162  O   ALA A 228      -4.214   6.699 -31.026  1.00 10.00      A   
ATOM   2163  N   THR A 229      -5.835   8.189 -30.561  1.00 10.00      A   
ATOM   2164  HN  THR A 229      -6.783   8.327 -30.357  1.00 10.00      A   
ATOM   2165  CA  THR A 229      -4.943   9.339 -30.601  1.00 10.00      A   
ATOM   2166  CB  THR A 229      -5.741  10.653 -30.526  1.00 10.00      A   
ATOM   2167  OG1 THR A 229      -6.993  10.474 -31.206  1.00 10.00      A   
ATOM   2168  HG1 THR A 229      -6.850   9.942 -32.000  1.00 10.00      A   
ATOM   2169  CG2 THR A 229      -4.967  11.777 -31.199  1.00 10.00      A   
ATOM   2170  C   THR A 229      -3.928   9.287 -29.458  1.00 10.00      A   
ATOM   2171  O   THR A 229      -2.746   9.570 -29.651  1.00 10.00      A   
ATOM   2172  N   LEU A 230      -4.393   8.897 -28.277  1.00 10.00      A   
ATOM   2173  HN  LEU A 230      -5.344   8.662 -28.192  1.00 10.00      A   
ATOM   2174  CA  LEU A 230      -3.531   8.809 -27.099  1.00 10.00      A   
ATOM   2175  CB  LEU A 230      -4.359   8.629 -25.826  1.00 10.00      A   
ATOM   2176  CG  LEU A 230      -5.040   9.887 -25.288  1.00 10.00      A   
ATOM   2177  CD1 LEU A 230      -5.949   9.544 -24.119  1.00 10.00      A   
ATOM   2178  CD2 LEU A 230      -4.003  10.921 -24.877  1.00 10.00      A   
ATOM   2179  C   LEU A 230      -2.505   7.691 -27.230  1.00 10.00      A   
ATOM   2180  O   LEU A 230      -1.357   7.838 -26.810  1.00 10.00      A   
ATOM   2181  N   LEU A 231      -2.916   6.576 -27.817  1.00 10.00      A   
ATOM   2182  HN  LEU A 231      -3.850   6.508 -28.124  1.00 10.00      A   
ATOM   2183  CA  LEU A 231      -2.019   5.443 -28.003  1.00 10.00      A   
ATOM   2184  CB  LEU A 231      -2.783   4.227 -28.529  1.00 10.00      A   
ATOM   2185  CG  LEU A 231      -3.571   3.434 -27.485  1.00 10.00      A   
ATOM   2186  CD1 LEU A 231      -4.682   2.632 -28.144  1.00 10.00      A   
ATOM   2187  CD2 LEU A 231      -2.639   2.521 -26.700  1.00 10.00      A   
ATOM   2188  C   LEU A 231      -0.874   5.801 -28.942  1.00 10.00      A   
ATOM   2189  O   LEU A 231       0.246   5.323 -28.780  1.00 10.00      A   
ATOM   2190  N   GLN A 232      -1.157   6.673 -29.905  1.00 10.00      A   
ATOM   2191  HN  GLN A 232      -2.066   7.034 -29.970  1.00 10.00      A   
ATOM   2192  CA  GLN A 232      -0.155   7.107 -30.868  1.00 10.00      A   
ATOM   2193  CB  GLN A 232      -0.821   7.702 -32.112  1.00 10.00      A   
ATOM   2194  CG  GLN A 232      -1.369   6.666 -33.081  1.00 10.00      A   
ATOM   2195  CD  GLN A 232      -0.285   5.781 -33.667  1.00 10.00      A   
ATOM   2196  OE1 GLN A 232       0.862   6.203 -33.823  1.00 10.00      A   
ATOM   2197  NE2 GLN A 232      -0.638   4.550 -33.996  1.00 10.00      A   
ATOM   2198 HE21 GLN A 232      -1.569   4.279 -33.847  1.00 10.00      A   
ATOM   2199 HE22 GLN A 232       0.043   3.956 -34.377  1.00 10.00      A   
ATOM   2200  C   GLN A 232       0.805   8.116 -30.248  1.00 10.00      A   
ATOM   2201  O   GLN A 232       1.799   8.499 -30.860  1.00 10.00      A   
ATOM   2202  N   ARG A 233       0.499   8.557 -29.035  1.00 10.00      A   
ATOM   2203  HN  ARG A 233      -0.317   8.229 -28.600  1.00 10.00      A   
ATOM   2204  CA  ARG A 233       1.345   9.519 -28.337  1.00 10.00      A   
ATOM   2205  CB  ARG A 233       0.504  10.461 -27.472  1.00 10.00      A   
ATOM   2206  CG  ARG A 233      -0.562  11.242 -28.226  1.00 10.00      A   
ATOM   2207  CD  ARG A 233       0.027  11.995 -29.409  1.00 10.00      A   
ATOM   2208  NE  ARG A 233      -0.851  13.070 -29.861  1.00 10.00      A   
ATOM   2209  HE  ARG A 233      -1.794  13.041 -29.567  1.00 10.00      A   
ATOM   2210  CZ  ARG A 233      -0.453  14.081 -30.633  1.00 10.00      A   
ATOM   2211  NH1 ARG A 233       0.803  14.156 -31.048  1.00 10.00      A   
ATOM   2212 HH11 ARG A 233       1.111  14.952 -31.650  1.00 10.00      A   
ATOM   2213 HH12 ARG A 233       1.490  13.420 -30.777  1.00 10.00      A   
ATOM   2214  NH2 ARG A 233      -1.313  15.023 -30.972  1.00 10.00      A   
ATOM   2215 HH21 ARG A 233      -2.304  14.976 -30.627  1.00 10.00      A   
ATOM   2216 HH22 ARG A 233      -1.011  15.819 -31.576  1.00 10.00      A   
ATOM   2217  C   ARG A 233       2.369   8.802 -27.465  1.00 10.00      A   
ATOM   2218  O   ARG A 233       3.420   9.358 -27.138  1.00 10.00      A   
ATOM   2219  N   ALA A 234       2.055   7.563 -27.099  1.00 10.00      A   
ATOM   2220  HN  ALA A 234       1.213   7.174 -27.416  1.00 10.00      A   
ATOM   2221  CA  ALA A 234       2.934   6.759 -26.259  1.00 10.00      A   
ATOM   2222  CB  ALA A 234       2.588   6.944 -24.789  1.00 10.00      A   
ATOM   2223  C   ALA A 234       2.866   5.281 -26.643  1.00 10.00      A   
ATOM   2224  O   ALA A 234       2.167   4.494 -26.001  1.00 10.00      A   
ATOM   2225  N   PRO A 235       3.585   4.885 -27.707  1.00 10.00      A   
ATOM   2226  CA  PRO A 235       3.607   3.498 -28.174  1.00 10.00      A   
ATOM   2227  CB  PRO A 235       4.112   3.638 -29.612  1.00 10.00      A   
ATOM   2228  CG  PRO A 235       5.003   4.831 -29.576  1.00 10.00      A   
ATOM   2229  CD  PRO A 235       4.415   5.768 -28.554  1.00 10.00      A   
ATOM   2230  C   PRO A 235       4.557   2.625 -27.354  1.00 10.00      A   
ATOM   2231  O   PRO A 235       4.681   1.425 -27.591  1.00 10.00      A   
ATOM   2232  N   GLN A 236       5.229   3.235 -26.381  1.00 10.00      A   
ATOM   2233  HN  GLN A 236       5.094   4.197 -26.240  1.00 10.00      A   
ATOM   2234  CA  GLN A 236       6.169   2.512 -25.527  1.00 10.00      A   
ATOM   2235  CB  GLN A 236       7.462   3.316 -25.329  1.00 10.00      A   
ATOM   2236  CG  GLN A 236       7.345   4.505 -24.381  1.00 10.00      A   
ATOM   2237  CD  GLN A 236       6.689   5.722 -25.009  1.00 10.00      A   
ATOM   2238  OE1 GLN A 236       6.810   5.964 -26.211  1.00 10.00      A   
ATOM   2239  NE2 GLN A 236       5.983   6.497 -24.201  1.00 10.00      A   
ATOM   2240 HE21 GLN A 236       5.924   6.247 -23.252  1.00 10.00      A   
ATOM   2241 HE22 GLN A 236       5.557   7.298 -24.580  1.00 10.00      A   
ATOM   2242  C   GLN A 236       5.537   2.164 -24.181  1.00 10.00      A   
ATOM   2243  O   GLN A 236       6.228   1.772 -23.239  1.00 10.00      A   
ATOM   2244  N   LEU A 237       4.222   2.305 -24.107  1.00 10.00      A   
ATOM   2245  HN  LEU A 237       3.735   2.605 -24.901  1.00 10.00      A   
ATOM   2246  CA  LEU A 237       3.475   2.020 -22.888  1.00 10.00      A   
ATOM   2247  CB  LEU A 237       2.006   2.398 -23.086  1.00 10.00      A   
ATOM   2248  CG  LEU A 237       1.298   3.003 -21.877  1.00 10.00      A   
ATOM   2249  CD1 LEU A 237       1.892   4.360 -21.538  1.00 10.00      A   
ATOM   2250  CD2 LEU A 237      -0.195   3.119 -22.134  1.00 10.00      A   
ATOM   2251  C   LEU A 237       3.580   0.544 -22.499  1.00 10.00      A   
ATOM   2252  O   LEU A 237       3.621  -0.332 -23.363  1.00 10.00      A   
ATOM   2253  N   GLU A 238       3.612   0.282 -21.195  1.00 10.00      A   
ATOM   2254  HN  GLU A 238       3.558   1.027 -20.557  1.00 10.00      A   
ATOM   2255  CA  GLU A 238       3.707  -1.078 -20.676  1.00 10.00      A   
ATOM   2256  CB  GLU A 238       4.830  -1.179 -19.641  1.00 10.00      A   
ATOM   2257  CG  GLU A 238       6.206  -1.406 -20.244  1.00 10.00      A   
ATOM   2258  CD  GLU A 238       7.324  -0.820 -19.405  1.00 10.00      A   
ATOM   2259  OE1 GLU A 238       7.338  -1.037 -18.173  1.00 10.00      A   
ATOM   2260  OE2 GLU A 238       8.203  -0.145 -19.978  1.00 10.00      A   
ATOM   2261  C   GLU A 238       2.381  -1.504 -20.060  1.00 10.00      A   
ATOM   2262  O   GLU A 238       2.002  -2.673 -20.114  1.00 10.00      A   
ATOM   2263  N   GLU A 239       1.679  -0.544 -19.470  1.00 10.00      A   
ATOM   2264  HN  GLU A 239       2.045   0.368 -19.447  1.00 10.00      A   
ATOM   2265  CA  GLU A 239       0.382  -0.802 -18.852  1.00 10.00      A   
ATOM   2266  CB  GLU A 239       0.475  -0.715 -17.331  1.00 10.00      A   
ATOM   2267  CG  GLU A 239       1.418  -1.721 -16.701  1.00 10.00      A   
ATOM   2268  CD  GLU A 239       1.463  -1.591 -15.197  1.00 10.00      A   
ATOM   2269  OE1 GLU A 239       0.920  -2.472 -14.497  1.00 10.00      A   
ATOM   2270  OE2 GLU A 239       2.033  -0.597 -14.706  1.00 10.00      A   
ATOM   2271  C   GLU A 239      -0.638   0.206 -19.362  1.00 10.00      A   
ATOM   2272  O   GLU A 239      -0.472   1.414 -19.182  1.00 10.00      A   
ATOM   2273  N   LEU A 240      -1.690  -0.289 -19.992  1.00 10.00      A   
ATOM   2274  HN  LEU A 240      -1.782  -1.266 -20.078  1.00 10.00      A   
ATOM   2275  CA  LEU A 240      -2.721   0.579 -20.547  1.00 10.00      A   
ATOM   2276  CB  LEU A 240      -2.895   0.319 -22.049  1.00 10.00      A   
ATOM   2277  CG  LEU A 240      -4.036   1.070 -22.747  1.00 10.00      A   
ATOM   2278  CD1 LEU A 240      -3.762   2.567 -22.787  1.00 10.00      A   
ATOM   2279  CD2 LEU A 240      -4.261   0.527 -24.148  1.00 10.00      A   
ATOM   2280  C   LEU A 240      -4.055   0.431 -19.822  1.00 10.00      A   
ATOM   2281  O   LEU A 240      -4.560  -0.677 -19.634  1.00 10.00      A   
ATOM   2282  N   GLY A 241      -4.607   1.558 -19.405  1.00 10.00      A   
ATOM   2283  HN  GLY A 241      -4.135   2.409 -19.559  1.00 10.00      A   
ATOM   2284  CA  GLY A 241      -5.884   1.570 -18.733  1.00 10.00      A   
ATOM   2285  C   GLY A 241      -6.905   2.280 -19.590  1.00 10.00      A   
ATOM   2286  O   GLY A 241      -6.908   3.507 -19.674  1.00 10.00      A   
ATOM   2287  N   THR A 242      -7.752   1.507 -20.246  1.00 10.00      A   
ATOM   2288  HN  THR A 242      -7.704   0.535 -20.122  1.00 10.00      A   
ATOM   2289  CA  THR A 242      -8.768   2.060 -21.128  1.00 10.00      A   
ATOM   2290  CB  THR A 242      -9.218   1.019 -22.176  1.00 10.00      A   
ATOM   2291  OG1 THR A 242      -9.570  -0.209 -21.524  1.00 10.00      A   
ATOM   2292  HG1 THR A 242      -8.872  -0.460 -20.906  1.00 10.00      A   
ATOM   2293  CG2 THR A 242      -8.099   0.749 -23.173  1.00 10.00      A   
ATOM   2294  C   THR A 242      -9.978   2.554 -20.340  1.00 10.00      A   
ATOM   2295  O   THR A 242     -10.348   1.966 -19.324  1.00 10.00      A   
ATOM   2296  N   GLY A 243     -10.582   3.636 -20.803  1.00 10.00      A   
ATOM   2297  HN  GLY A 243     -10.235   4.075 -21.610  1.00 10.00      A   
ATOM   2298  CA  GLY A 243     -11.745   4.176 -20.133  1.00 10.00      A   
ATOM   2299  C   GLY A 243     -13.033   3.601 -20.688  1.00 10.00      A   
ATOM   2300  O   GLY A 243     -13.276   2.394 -20.593  1.00 10.00      A   
ATOM   2301  N   GLY A 244     -13.853   4.456 -21.282  1.00 10.00      A   
ATOM   2302  HN  GLY A 244     -13.598   5.403 -21.353  1.00 10.00      A   
ATOM   2303  CA  GLY A 244     -15.108   4.007 -21.847  1.00 10.00      A   
ATOM   2304  C   GLY A 244     -14.909   3.297 -23.169  1.00 10.00      A   
ATOM   2305  O   GLY A 244     -14.686   3.937 -24.195  1.00 10.00      A   
ATOM   2306  N   TYR A 245     -15.004   1.975 -23.150  1.00 10.00      A   
ATOM   2307  HN  TYR A 245     -15.211   1.523 -22.301  1.00 10.00      A   
ATOM   2308  CA  TYR A 245     -14.824   1.169 -24.353  1.00 10.00      A   
ATOM   2309  CB  TYR A 245     -14.236  -0.199 -23.995  1.00 10.00      A   
ATOM   2310  CG  TYR A 245     -13.082  -0.626 -24.876  1.00 10.00      A   
ATOM   2311  CD1 TYR A 245     -11.767  -0.412 -24.484  1.00 10.00      A   
ATOM   2312  CD2 TYR A 245     -13.307  -1.238 -26.103  1.00 10.00      A   
ATOM   2313  CE1 TYR A 245     -10.709  -0.794 -25.289  1.00 10.00      A   
ATOM   2314  CE2 TYR A 245     -12.258  -1.623 -26.913  1.00 10.00      A   
ATOM   2315  CZ  TYR A 245     -10.960  -1.400 -26.502  1.00 10.00      A   
ATOM   2316  OH  TYR A 245      -9.910  -1.777 -27.309  1.00 10.00      A   
ATOM   2317  HH  TYR A 245      -9.365  -2.417 -26.848  1.00 10.00      A   
ATOM   2318  C   TYR A 245     -16.147   1.005 -25.095  1.00 10.00      A   
ATOM   2319  O   TYR A 245     -16.378   0.009 -25.786  1.00 10.00      A   
ATOM   2320  N   THR A 246     -17.007   1.998 -24.952  1.00 10.00      A   
ATOM   2321  HN  THR A 246     -16.754   2.768 -24.405  1.00 10.00      A   
ATOM   2322  CA  THR A 246     -18.303   1.991 -25.594  1.00 10.00      A   
ATOM   2323  CB  THR A 246     -19.451   2.063 -24.553  1.00 10.00      A   
ATOM   2324  OG1 THR A 246     -20.721   2.153 -25.210  1.00 10.00      A   
ATOM   2325  HG1 THR A 246     -21.277   1.421 -24.930  1.00 10.00      A   
ATOM   2326  CG2 THR A 246     -19.278   3.240 -23.600  1.00 10.00      A   
ATOM   2327  C   THR A 246     -18.396   3.146 -26.594  1.00 10.00      A   
ATOM   2328  O   THR A 246     -18.180   4.306 -26.242  1.00 10.00      A   
ATOM   2329  N   ALA A 247     -18.685   2.821 -27.845  1.00 10.00      A   
ATOM   2330  HN  ALA A 247     -18.839   1.881 -28.074  1.00 10.00      A   
ATOM   2331  CA  ALA A 247     -18.797   3.822 -28.896  1.00 10.00      A   
ATOM   2332  CB  ALA A 247     -17.416   4.296 -29.329  1.00 10.00      A   
ATOM   2333  C   ALA A 247     -19.534   3.228 -30.081  1.00 10.00      A   
ATOM   2334  O   ALA A 247     -19.805   2.025 -30.104  1.00 10.00      A   
ATOM   2335  N   GLU A 248     -19.863   4.070 -31.054  1.00 10.00      A   
ATOM   2336  HN  GLU A 248     -19.627   5.015 -30.965  1.00 10.00      A   
ATOM   2337  CA  GLU A 248     -20.564   3.623 -32.248  1.00 10.00      A   
ATOM   2338  CB  GLU A 248     -20.979   4.810 -33.121  1.00 10.00      A   
ATOM   2339  CG  GLU A 248     -21.981   4.441 -34.208  1.00 10.00      A   
ATOM   2340  CD  GLU A 248     -22.111   5.485 -35.296  1.00 10.00      A   
ATOM   2341  OE1 GLU A 248     -22.035   6.694 -34.989  1.00 10.00      A   
ATOM   2342  OE2 GLU A 248     -22.307   5.098 -36.469  1.00 10.00      A   
ATOM   2343  C   GLU A 248     -19.679   2.689 -33.058  1.00 10.00      A   
ATOM   2344  O   GLU A 248     -18.496   2.965 -33.259  1.00 10.00      A   
ATOM   2345  N   VAL A 249     -20.260   1.598 -33.525  1.00 10.00      A   
ATOM   2346  HN  VAL A 249     -21.211   1.446 -33.343  1.00 10.00      A   
ATOM   2347  CA  VAL A 249     -19.532   0.622 -34.318  1.00 10.00      A   
ATOM   2348  CB  VAL A 249     -20.308  -0.708 -34.451  1.00 10.00      A   
ATOM   2349  CG1 VAL A 249     -19.446  -1.771 -35.114  1.00 10.00      A   
ATOM   2350  CG2 VAL A 249     -20.792  -1.186 -33.086  1.00 10.00      A   
ATOM   2351  C   VAL A 249     -19.218   1.193 -35.698  1.00 10.00      A   
ATOM   2352  O   VAL A 249     -20.039   1.143 -36.615  1.00 10.00      A   
ATOM   2353  N   ARG A 250     -18.032   1.765 -35.816  1.00 10.00      A   
ATOM   2354  HN  ARG A 250     -17.439   1.787 -35.030  1.00 10.00      A   
ATOM   2355  CA  ARG A 250     -17.573   2.363 -37.056  1.00 10.00      A   
ATOM   2356  CB  ARG A 250     -17.317   3.857 -36.854  1.00 10.00      A   
ATOM   2357  CG  ARG A 250     -18.576   4.695 -36.715  1.00 10.00      A   
ATOM   2358  CD  ARG A 250     -18.241   6.137 -36.378  1.00 10.00      A   
ATOM   2359  NE  ARG A 250     -17.337   6.745 -37.354  1.00 10.00      A   
ATOM   2360  HE  ARG A 250     -16.672   6.155 -37.788  1.00 10.00      A   
ATOM   2361  CZ  ARG A 250     -17.354   8.038 -37.672  1.00 10.00      A   
ATOM   2362  NH1 ARG A 250     -18.227   8.851 -37.091  1.00 10.00      A   
ATOM   2363 HH11 ARG A 250     -18.241   9.866 -37.338  1.00 10.00      A   
ATOM   2364 HH12 ARG A 250     -18.900   8.481 -36.386  1.00 10.00      A   
ATOM   2365  NH2 ARG A 250     -16.509   8.518 -38.572  1.00 10.00      A   
ATOM   2366 HH21 ARG A 250     -15.815   7.879 -39.042  1.00 10.00      A   
ATOM   2367 HH22 ARG A 250     -16.525   9.529 -38.818  1.00 10.00      A   
ATOM   2368  C   ARG A 250     -16.292   1.683 -37.537  1.00 10.00      A   
ATOM   2369  O   ARG A 250     -15.358   1.474 -36.756  1.00 10.00      A   
ATOM   2370  N   PRO A 251     -16.242   1.327 -38.828  1.00 10.00      A   
ATOM   2371  CA  PRO A 251     -15.071   0.674 -39.433  1.00 10.00      A   
ATOM   2372  CB  PRO A 251     -15.464   0.535 -40.909  1.00 10.00      A   
ATOM   2373  CG  PRO A 251     -16.952   0.601 -40.921  1.00 10.00      A   
ATOM   2374  CD  PRO A 251     -17.332   1.516 -39.797  1.00 10.00      A   
ATOM   2375  C   PRO A 251     -13.810   1.533 -39.300  1.00 10.00      A   
ATOM   2376  O   PRO A 251     -12.730   1.035 -38.977  1.00 10.00      A   
ATOM   2377  N   ASP A 252     -13.965   2.833 -39.521  1.00 10.00      A   
ATOM   2378  HN  ASP A 252     -14.854   3.177 -39.741  1.00 10.00      A   
ATOM   2379  CA  ASP A 252     -12.850   3.768 -39.426  1.00 10.00      A   
ATOM   2380  CB  ASP A 252     -13.201   5.144 -40.015  1.00 10.00      A   
ATOM   2381  CG  ASP A 252     -14.440   5.796 -39.420  1.00 10.00      A   
ATOM   2382  OD1 ASP A 252     -14.659   6.995 -39.686  1.00 10.00      A   
ATOM   2383  OD2 ASP A 252     -15.217   5.117 -38.716  1.00 10.00      A   
ATOM   2384  C   ASP A 252     -12.337   3.880 -37.992  1.00 10.00      A   
ATOM   2385  O   ASP A 252     -11.129   3.884 -37.759  1.00 10.00      A   
ATOM   2386  N   VAL A 253     -13.252   3.946 -37.034  1.00 10.00      A   
ATOM   2387  HN  VAL A 253     -14.207   3.951 -37.278  1.00 10.00      A   
ATOM   2388  CA  VAL A 253     -12.870   4.028 -35.628  1.00 10.00      A   
ATOM   2389  CB  VAL A 253     -14.085   4.311 -34.716  1.00 10.00      A   
ATOM   2390  CG1 VAL A 253     -13.691   4.275 -33.245  1.00 10.00      A   
ATOM   2391  CG2 VAL A 253     -14.693   5.659 -35.064  1.00 10.00      A   
ATOM   2392  C   VAL A 253     -12.182   2.732 -35.208  1.00 10.00      A   
ATOM   2393  O   VAL A 253     -11.207   2.749 -34.454  1.00 10.00      A   
ATOM   2394  N   TYR A 254     -12.691   1.611 -35.719  1.00 10.00      A   
ATOM   2395  HN  TYR A 254     -13.482   1.669 -36.303  1.00 10.00      A   
ATOM   2396  CA  TYR A 254     -12.123   0.299 -35.427  1.00 10.00      A   
ATOM   2397  CB  TYR A 254     -12.990  -0.812 -36.034  1.00 10.00      A   
ATOM   2398  CG  TYR A 254     -12.503  -2.216 -35.738  1.00 10.00      A   
ATOM   2399  CD1 TYR A 254     -12.761  -2.819 -34.515  1.00 10.00      A   
ATOM   2400  CD2 TYR A 254     -11.785  -2.937 -36.686  1.00 10.00      A   
ATOM   2401  CE1 TYR A 254     -12.318  -4.099 -34.240  1.00 10.00      A   
ATOM   2402  CE2 TYR A 254     -11.340  -4.220 -36.420  1.00 10.00      A   
ATOM   2403  CZ  TYR A 254     -11.608  -4.797 -35.197  1.00 10.00      A   
ATOM   2404  OH  TYR A 254     -11.166  -6.075 -34.929  1.00 10.00      A   
ATOM   2405  HH  TYR A 254     -11.912  -6.686 -34.959  1.00 10.00      A   
ATOM   2406  C   TYR A 254     -10.692   0.213 -35.955  1.00 10.00      A   
ATOM   2407  O   TYR A 254      -9.782  -0.216 -35.244  1.00 10.00      A   
ATOM   2408  N   SER A 255     -10.505   0.644 -37.200  1.00 10.00      A   
ATOM   2409  HN  SER A 255     -11.275   0.973 -37.713  1.00 10.00      A   
ATOM   2410  CA  SER A 255      -9.193   0.637 -37.829  1.00 10.00      A   
ATOM   2411  CB  SER A 255      -9.291   1.176 -39.261  1.00 10.00      A   
ATOM   2412  OG  SER A 255      -9.086   0.145 -40.214  1.00 10.00      A   
ATOM   2413  HG  SER A 255      -8.233  -0.277 -40.048  1.00 10.00      A   
ATOM   2414  C   SER A 255      -8.203   1.470 -37.019  1.00 10.00      A   
ATOM   2415  O   SER A 255      -7.093   1.019 -36.728  1.00 10.00      A   
ATOM   2416  N   GLY A 256      -8.628   2.673 -36.629  1.00 10.00      A   
ATOM   2417  HN  GLY A 256      -9.539   2.964 -36.870  1.00 10.00      A   
ATOM   2418  CA  GLY A 256      -7.772   3.556 -35.854  1.00 10.00      A   
ATOM   2419  C   GLY A 256      -7.279   2.914 -34.574  1.00 10.00      A   
ATOM   2420  O   GLY A 256      -6.098   3.031 -34.226  1.00 10.00      A   
ATOM   2421  N   LEU A 257      -8.175   2.217 -33.883  1.00 10.00      A   
ATOM   2422  HN  LEU A 257      -9.091   2.145 -34.228  1.00 10.00      A   
ATOM   2423  CA  LEU A 257      -7.829   1.547 -32.637  1.00 10.00      A   
ATOM   2424  CB  LEU A 257      -9.075   0.982 -31.958  1.00 10.00      A   
ATOM   2425  CG  LEU A 257      -9.984   1.999 -31.269  1.00 10.00      A   
ATOM   2426  CD1 LEU A 257     -11.275   1.338 -30.814  1.00 10.00      A   
ATOM   2427  CD2 LEU A 257      -9.267   2.643 -30.093  1.00 10.00      A   
ATOM   2428  C   LEU A 257      -6.813   0.439 -32.880  1.00 10.00      A   
ATOM   2429  O   LEU A 257      -5.772   0.392 -32.223  1.00 10.00      A   
ATOM   2430  N   SER A 258      -7.103  -0.432 -33.842  1.00 10.00      A   
ATOM   2431  HN  SER A 258      -7.947  -0.340 -34.339  1.00 10.00      A   
ATOM   2432  CA  SER A 258      -6.213  -1.534 -34.173  1.00 10.00      A   
ATOM   2433  CB  SER A 258      -6.798  -2.356 -35.322  1.00 10.00      A   
ATOM   2434  OG  SER A 258      -8.153  -2.676 -35.066  1.00 10.00      A   
ATOM   2435  HG  SER A 258      -8.470  -3.280 -35.743  1.00 10.00      A   
ATOM   2436  C   SER A 258      -4.818  -1.027 -34.537  1.00 10.00      A   
ATOM   2437  O   SER A 258      -3.811  -1.573 -34.084  1.00 10.00      A   
ATOM   2438  N   VAL A 259      -4.764   0.027 -35.349  1.00 10.00      A   
ATOM   2439  HN  VAL A 259      -5.606   0.420 -35.675  1.00 10.00      A   
ATOM   2440  CA  VAL A 259      -3.495   0.610 -35.774  1.00 10.00      A   
ATOM   2441  CB  VAL A 259      -3.709   1.763 -36.784  1.00 10.00      A   
ATOM   2442  CG1 VAL A 259      -2.403   2.492 -37.074  1.00 10.00      A   
ATOM   2443  CG2 VAL A 259      -4.315   1.240 -38.075  1.00 10.00      A   
ATOM   2444  C   VAL A 259      -2.700   1.131 -34.576  1.00 10.00      A   
ATOM   2445  O   VAL A 259      -1.500   0.884 -34.455  1.00 10.00      A   
ATOM   2446  N   ALA A 260      -3.384   1.836 -33.683  1.00 10.00      A   
ATOM   2447  HN  ALA A 260      -4.346   1.978 -33.820  1.00 10.00      A   
ATOM   2448  CA  ALA A 260      -2.743   2.397 -32.502  1.00 10.00      A   
ATOM   2449  CB  ALA A 260      -3.680   3.364 -31.802  1.00 10.00      A   
ATOM   2450  C   ALA A 260      -2.280   1.308 -31.542  1.00 10.00      A   
ATOM   2451  O   ALA A 260      -1.137   1.314 -31.092  1.00 10.00      A   
ATOM   2452  N   LEU A 261      -3.169   0.366 -31.254  1.00 10.00      A   
ATOM   2453  HN  LEU A 261      -4.062   0.408 -31.668  1.00 10.00      A   
ATOM   2454  CA  LEU A 261      -2.869  -0.729 -30.340  1.00 10.00      A   
ATOM   2455  CB  LEU A 261      -4.122  -1.568 -30.087  1.00 10.00      A   
ATOM   2456  CG  LEU A 261      -5.164  -0.934 -29.164  1.00 10.00      A   
ATOM   2457  CD1 LEU A 261      -6.550  -1.493 -29.448  1.00 10.00      A   
ATOM   2458  CD2 LEU A 261      -4.786  -1.149 -27.706  1.00 10.00      A   
ATOM   2459  C   LEU A 261      -1.724  -1.608 -30.836  1.00 10.00      A   
ATOM   2460  O   LEU A 261      -0.923  -2.096 -30.041  1.00 10.00      A   
ATOM   2461  N   SER A 262      -1.642  -1.813 -32.149  1.00 10.00      A   
ATOM   2462  HN  SER A 262      -2.311  -1.413 -32.744  1.00 10.00      A   
ATOM   2463  CA  SER A 262      -0.580  -2.636 -32.714  1.00 10.00      A   
ATOM   2464  CB  SER A 262      -0.926  -3.122 -34.124  1.00 10.00      A   
ATOM   2465  OG  SER A 262      -1.394  -2.064 -34.939  1.00 10.00      A   
ATOM   2466  HG  SER A 262      -2.312  -1.861 -34.702  1.00 10.00      A   
ATOM   2467  C   SER A 262       0.765  -1.915 -32.691  1.00 10.00      A   
ATOM   2468  O   SER A 262       1.813  -2.531 -32.895  1.00 10.00      A   
ATOM   2469  N   GLY A 263       0.735  -0.611 -32.437  1.00 10.00      A   
ATOM   2470  HN  GLY A 263      -0.131  -0.168 -32.293  1.00 10.00      A   
ATOM   2471  CA  GLY A 263       1.958   0.161 -32.376  1.00 10.00      A   
ATOM   2472  C   GLY A 263       2.691  -0.062 -31.069  1.00 10.00      A   
ATOM   2473  O   GLY A 263       3.915   0.028 -31.011  1.00 10.00      A   
ATOM   2474  N   CYS A 264       1.941  -0.375 -30.025  1.00 10.00      A   
ATOM   2475  HN  CYS A 264       0.970  -0.449 -30.138  1.00 10.00      A   
ATOM   2476  CA  CYS A 264       2.520  -0.616 -28.718  1.00 10.00      A   
ATOM   2477  CB  CYS A 264       1.577  -0.118 -27.624  1.00 10.00      A   
ATOM   2478  SG  CYS A 264       0.810   1.482 -27.983  1.00 10.00      A   
ATOM   2479  HG  CYS A 264       1.114   2.316 -26.997  1.00 10.00      A   
ATOM   2480  C   CYS A 264       2.824  -2.096 -28.533  1.00 10.00      A   
ATOM   2481  O   CYS A 264       1.927  -2.910 -28.302  1.00 10.00      A   
ATOM   2482  N   LYS A 265       4.095  -2.448 -28.655  1.00 10.00      A   
ATOM   2483  HN  LYS A 265       4.770  -1.757 -28.848  1.00 10.00      A   
ATOM   2484  CA  LYS A 265       4.513  -3.836 -28.513  1.00 10.00      A   
ATOM   2485  CB  LYS A 265       5.574  -4.207 -29.556  1.00 10.00      A   
ATOM   2486  CG  LYS A 265       5.030  -4.526 -30.941  1.00 10.00      A   
ATOM   2487  CD  LYS A 265       4.796  -3.269 -31.758  1.00 10.00      A   
ATOM   2488  CE  LYS A 265       4.750  -3.582 -33.244  1.00 10.00      A   
ATOM   2489  NZ  LYS A 265       4.385  -2.390 -34.054  1.00 10.00      A   
ATOM   2490  HZ1 LYS A 265       4.723  -2.502 -35.031  1.00 10.00      A   
ATOM   2491  HZ2 LYS A 265       4.815  -1.531 -33.651  1.00 10.00      A   
ATOM   2492  HZ3 LYS A 265       3.350  -2.273 -34.072  1.00 10.00      A   
ATOM   2493  C   LYS A 265       5.050  -4.117 -27.116  1.00 10.00      A   
ATOM   2494  O   LYS A 265       5.330  -5.268 -26.773  1.00 10.00      A   
ATOM   2495  N   GLU A 266       5.182  -3.075 -26.308  1.00 10.00      A   
ATOM   2496  HN  GLU A 266       4.921  -2.185 -26.626  1.00 10.00      A   
ATOM   2497  CA  GLU A 266       5.710  -3.224 -24.955  1.00 10.00      A   
ATOM   2498  CB  GLU A 266       6.647  -2.065 -24.593  1.00 10.00      A   
ATOM   2499  CG  GLU A 266       7.768  -1.803 -25.592  1.00 10.00      A   
ATOM   2500  CD  GLU A 266       8.400  -3.069 -26.141  1.00 10.00      A   
ATOM   2501  OE1 GLU A 266       8.258  -3.323 -27.356  1.00 10.00      A   
ATOM   2502  OE2 GLU A 266       9.047  -3.805 -25.369  1.00 10.00      A   
ATOM   2503  C   GLU A 266       4.608  -3.370 -23.905  1.00 10.00      A   
ATOM   2504  O   GLU A 266       4.895  -3.533 -22.718  1.00 10.00      A   
ATOM   2505  N   LEU A 267       3.350  -3.319 -24.340  1.00 10.00      A   
ATOM   2506  HN  LEU A 267       3.179  -3.192 -25.296  1.00 10.00      A   
ATOM   2507  CA  LEU A 267       2.218  -3.453 -23.424  1.00 10.00      A   
ATOM   2508  CB  LEU A 267       0.895  -3.139 -24.139  1.00 10.00      A   
ATOM   2509  CG  LEU A 267       0.539  -1.660 -24.310  1.00 10.00      A   
ATOM   2510  CD1 LEU A 267      -0.701  -1.513 -25.179  1.00 10.00      A   
ATOM   2511  CD2 LEU A 267       0.312  -1.008 -22.957  1.00 10.00      A   
ATOM   2512  C   LEU A 267       2.165  -4.862 -22.833  1.00 10.00      A   
ATOM   2513  O   LEU A 267       2.101  -5.849 -23.568  1.00 10.00      A   
ATOM   2514  N   ARG A 268       2.214  -4.950 -21.513  1.00 10.00      A   
ATOM   2515  HN  ARG A 268       2.292  -4.124 -20.980  1.00 10.00      A   
ATOM   2516  CA  ARG A 268       2.162  -6.236 -20.824  1.00 10.00      A   
ATOM   2517  CB  ARG A 268       3.388  -6.427 -19.927  1.00 10.00      A   
ATOM   2518  CG  ARG A 268       4.718  -6.326 -20.650  1.00 10.00      A   
ATOM   2519  CD  ARG A 268       4.846  -7.381 -21.734  1.00 10.00      A   
ATOM   2520  NE  ARG A 268       5.983  -7.105 -22.602  1.00 10.00      A   
ATOM   2521  HE  ARG A 268       6.880  -7.205 -22.212  1.00 10.00      A   
ATOM   2522  CZ  ARG A 268       5.874  -6.730 -23.872  1.00 10.00      A   
ATOM   2523  NH1 ARG A 268       4.684  -6.592 -24.433  1.00 10.00      A   
ATOM   2524 HH11 ARG A 268       3.813  -6.776 -23.883  1.00 10.00      A   
ATOM   2525 HH12 ARG A 268       4.611  -6.295 -25.432  1.00 10.00      A   
ATOM   2526  NH2 ARG A 268       6.967  -6.460 -24.575  1.00 10.00      A   
ATOM   2527 HH21 ARG A 268       6.885  -6.163 -25.573  1.00 10.00      A   
ATOM   2528 HH22 ARG A 268       7.910  -6.537 -24.135  1.00 10.00      A   
ATOM   2529  C   ARG A 268       0.898  -6.343 -19.982  1.00 10.00      A   
ATOM   2530  O   ARG A 268       0.435  -7.441 -19.672  1.00 10.00      A   
ATOM   2531  N   CYS A 269       0.346  -5.192 -19.621  1.00 10.00      A   
ATOM   2532  HN  CYS A 269       0.756  -4.351 -19.916  1.00 10.00      A   
ATOM   2533  CA  CYS A 269      -0.856  -5.141 -18.806  1.00 10.00      A   
ATOM   2534  CB  CYS A 269      -0.516  -4.631 -17.403  1.00 10.00      A   
ATOM   2535  SG  CYS A 269      -1.929  -4.486 -16.286  1.00 10.00      A   
ATOM   2536  HG  CYS A 269      -1.570  -3.699 -15.280  1.00 10.00      A   
ATOM   2537  C   CYS A 269      -1.916  -4.251 -19.440  1.00 10.00      A   
ATOM   2538  O   CYS A 269      -1.620  -3.145 -19.897  1.00 10.00      A   
ATOM   2539  N   LEU A 270      -3.145  -4.743 -19.468  1.00 10.00      A   
ATOM   2540  HN  LEU A 270      -3.308  -5.641 -19.101  1.00 10.00      A   
ATOM   2541  CA  LEU A 270      -4.260  -3.997 -20.028  1.00 10.00      A   
ATOM   2542  CB  LEU A 270      -4.616  -4.534 -21.419  1.00 10.00      A   
ATOM   2543  CG  LEU A 270      -4.555  -3.523 -22.568  1.00 10.00      A   
ATOM   2544  CD1 LEU A 270      -4.600  -4.227 -23.915  1.00 10.00      A   
ATOM   2545  CD2 LEU A 270      -5.685  -2.512 -22.457  1.00 10.00      A   
ATOM   2546  C   LEU A 270      -5.461  -4.083 -19.092  1.00 10.00      A   
ATOM   2547  O   LEU A 270      -5.819  -5.165 -18.624  1.00 10.00      A   
ATOM   2548  N   SER A 271      -6.062  -2.945 -18.794  1.00 10.00      A   
ATOM   2549  HN  SER A 271      -5.724  -2.107 -19.182  1.00 10.00      A   
ATOM   2550  CA  SER A 271      -7.211  -2.905 -17.907  1.00 10.00      A   
ATOM   2551  CB  SER A 271      -6.754  -2.592 -16.480  1.00 10.00      A   
ATOM   2552  OG  SER A 271      -5.692  -3.450 -16.086  1.00 10.00      A   
ATOM   2553  HG  SER A 271      -5.562  -4.127 -16.762  1.00 10.00      A   
ATOM   2554  C   SER A 271      -8.229  -1.869 -18.378  1.00 10.00      A   
ATOM   2555  O   SER A 271      -7.997  -1.161 -19.363  1.00 10.00      A   
ATOM   2556  N   GLY A 272      -9.350  -1.789 -17.669  1.00 10.00      A   
ATOM   2557  HN  GLY A 272      -9.482  -2.395 -16.913  1.00 10.00      A   
ATOM   2558  CA  GLY A 272     -10.391  -0.843 -18.009  1.00 10.00      A   
ATOM   2559  C   GLY A 272     -11.542  -1.525 -18.711  1.00 10.00      A   
ATOM   2560  O   GLY A 272     -12.215  -2.376 -18.122  1.00 10.00      A   
ATOM   2561  N   PHE A 273     -11.748  -1.166 -19.973  1.00 10.00      A   
ATOM   2562  HN  PHE A 273     -11.153  -0.495 -20.376  1.00 10.00      A   
ATOM   2563  CA  PHE A 273     -12.813  -1.739 -20.788  1.00 10.00      A   
ATOM   2564  CB  PHE A 273     -12.603  -3.242 -21.014  1.00 10.00      A   
ATOM   2565  CG  PHE A 273     -11.454  -3.572 -21.930  1.00 10.00      A   
ATOM   2566  CD1 PHE A 273     -10.144  -3.495 -21.483  1.00 10.00      A   
ATOM   2567  CD2 PHE A 273     -11.688  -3.966 -23.237  1.00 10.00      A   
ATOM   2568  CE1 PHE A 273      -9.089  -3.803 -22.321  1.00 10.00      A   
ATOM   2569  CE2 PHE A 273     -10.637  -4.275 -24.080  1.00 10.00      A   
ATOM   2570  CZ  PHE A 273      -9.338  -4.194 -23.622  1.00 10.00      A   
ATOM   2571  C   PHE A 273     -14.194  -1.465 -20.201  1.00 10.00      A   
ATOM   2572  O   PHE A 273     -15.053  -2.348 -20.173  1.00 10.00      A   
ATOM   2573  N   TRP A 274     -14.407  -0.234 -19.745  1.00 10.00      A   
ATOM   2574  HN  TRP A 274     -13.687   0.432 -19.801  1.00 10.00      A   
ATOM   2575  CA  TRP A 274     -15.692   0.151 -19.175  1.00 10.00      A   
ATOM   2576  CB  TRP A 274     -15.616   1.547 -18.564  1.00 10.00      A   
ATOM   2577  CG  TRP A 274     -15.472   1.529 -17.078  1.00 10.00      A   
ATOM   2578  CD1 TRP A 274     -16.447   1.244 -16.170  1.00 10.00      A   
ATOM   2579  CD2 TRP A 274     -14.287   1.802 -16.324  1.00 10.00      A   
ATOM   2580  NE1 TRP A 274     -15.946   1.326 -14.898  1.00 10.00      A   
ATOM   2581  HE1 TRP A 274     -16.457   1.165 -14.074  1.00 10.00      A   
ATOM   2582  CE2 TRP A 274     -14.620   1.667 -14.963  1.00 10.00      A   
ATOM   2583  CE3 TRP A 274     -12.976   2.150 -16.665  1.00 10.00      A   
ATOM   2584  CZ2 TRP A 274     -13.691   1.866 -13.945  1.00 10.00      A   
ATOM   2585  CZ3 TRP A 274     -12.056   2.347 -15.653  1.00 10.00      A   
ATOM   2586  CH2 TRP A 274     -12.416   2.204 -14.310  1.00 10.00      A   
ATOM   2587  C   TRP A 274     -16.778   0.108 -20.240  1.00 10.00      A   
ATOM   2588  O   TRP A 274     -16.717   0.852 -21.221  1.00 10.00      A   
ATOM   2589  N   ASP A 275     -17.756  -0.772 -20.042  1.00 10.00      A   
ATOM   2590  HN  ASP A 275     -17.734  -1.331 -19.237  1.00 10.00      A   
ATOM   2591  CA  ASP A 275     -18.856  -0.942 -20.989  1.00 10.00      A   
ATOM   2592  CB  ASP A 275     -19.750   0.302 -21.049  1.00 10.00      A   
ATOM   2593  CG  ASP A 275     -21.208  -0.050 -21.262  1.00 10.00      A   
ATOM   2594  OD1 ASP A 275     -21.489  -1.061 -21.934  1.00 10.00      A   
ATOM   2595  OD2 ASP A 275     -22.083   0.676 -20.742  1.00 10.00      A   
ATOM   2596  C   ASP A 275     -18.310  -1.300 -22.365  1.00 10.00      A   
ATOM   2597  O   ASP A 275     -18.740  -0.763 -23.387  1.00 10.00      A   
ATOM   2598  N   ALA A 276     -17.346  -2.213 -22.367  1.00 10.00      A   
ATOM   2599  HN  ALA A 276     -17.050  -2.589 -21.511  1.00 10.00      A   
ATOM   2600  CA  ALA A 276     -16.700  -2.663 -23.592  1.00 10.00      A   
ATOM   2601  CB  ALA A 276     -15.582  -3.646 -23.274  1.00 10.00      A   
ATOM   2602  C   ALA A 276     -17.681  -3.280 -24.579  1.00 10.00      A   
ATOM   2603  O   ALA A 276     -18.490  -4.138 -24.221  1.00 10.00      A   
ATOM   2604  N   VAL A 277     -17.610  -2.828 -25.820  1.00 10.00      A   
ATOM   2605  HN  VAL A 277     -16.965  -2.117 -26.036  1.00 10.00      A   
ATOM   2606  CA  VAL A 277     -18.463  -3.348 -26.873  1.00 10.00      A   
ATOM   2607  CB  VAL A 277     -18.682  -2.293 -27.979  1.00 10.00      A   
ATOM   2608  CG1 VAL A 277     -19.625  -2.809 -29.054  1.00 10.00      A   
ATOM   2609  CG2 VAL A 277     -19.218  -1.003 -27.383  1.00 10.00      A   
ATOM   2610  C   VAL A 277     -17.804  -4.584 -27.483  1.00 10.00      A   
ATOM   2611  O   VAL A 277     -16.655  -4.518 -27.918  1.00 10.00      A   
ATOM   2612  N   PRO A 278     -18.519  -5.723 -27.524  1.00 10.00      A   
ATOM   2613  CA  PRO A 278     -17.990  -6.983 -28.079  1.00 10.00      A   
ATOM   2614  CB  PRO A 278     -19.208  -7.910 -28.085  1.00 10.00      A   
ATOM   2615  CG  PRO A 278     -20.088  -7.376 -27.011  1.00 10.00      A   
ATOM   2616  CD  PRO A 278     -19.894  -5.885 -27.022  1.00 10.00      A   
ATOM   2617  C   PRO A 278     -17.443  -6.827 -29.499  1.00 10.00      A   
ATOM   2618  O   PRO A 278     -16.509  -7.525 -29.891  1.00 10.00      A   
ATOM   2619  N   ALA A 279     -18.019  -5.902 -30.259  1.00 10.00      A   
ATOM   2620  HN  ALA A 279     -18.756  -5.375 -29.888  1.00 10.00      A   
ATOM   2621  CA  ALA A 279     -17.592  -5.659 -31.634  1.00 10.00      A   
ATOM   2622  CB  ALA A 279     -18.659  -4.892 -32.395  1.00 10.00      A   
ATOM   2623  C   ALA A 279     -16.258  -4.915 -31.691  1.00 10.00      A   
ATOM   2624  O   ALA A 279     -15.620  -4.853 -32.742  1.00 10.00      A   
ATOM   2625  N   TYR A 280     -15.834  -4.359 -30.563  1.00 10.00      A   
ATOM   2626  HN  TYR A 280     -16.374  -4.449 -29.744  1.00 10.00      A   
ATOM   2627  CA  TYR A 280     -14.578  -3.622 -30.508  1.00 10.00      A   
ATOM   2628  CB  TYR A 280     -14.789  -2.209 -29.959  1.00 10.00      A   
ATOM   2629  CG  TYR A 280     -15.106  -1.193 -31.032  1.00 10.00      A   
ATOM   2630  CD1 TYR A 280     -16.418  -0.849 -31.330  1.00 10.00      A   
ATOM   2631  CD2 TYR A 280     -14.090  -0.591 -31.758  1.00 10.00      A   
ATOM   2632  CE1 TYR A 280     -16.708   0.066 -32.323  1.00 10.00      A   
ATOM   2633  CE2 TYR A 280     -14.370   0.328 -32.747  1.00 10.00      A   
ATOM   2634  CZ  TYR A 280     -15.677   0.651 -33.028  1.00 10.00      A   
ATOM   2635  OH  TYR A 280     -15.951   1.560 -34.023  1.00 10.00      A   
ATOM   2636  HH  TYR A 280     -15.445   1.332 -34.814  1.00 10.00      A   
ATOM   2637  C   TYR A 280     -13.515  -4.370 -29.711  1.00 10.00      A   
ATOM   2638  O   TYR A 280     -12.395  -3.893 -29.544  1.00 10.00      A   
ATOM   2639  N   LEU A 281     -13.872  -5.553 -29.236  1.00 10.00      A   
ATOM   2640  HN  LEU A 281     -14.777  -5.884 -29.410  1.00 10.00      A   
ATOM   2641  CA  LEU A 281     -12.950  -6.380 -28.467  1.00 10.00      A   
ATOM   2642  CB  LEU A 281     -13.673  -7.525 -27.758  1.00 10.00      A   
ATOM   2643  CG  LEU A 281     -14.516  -7.144 -26.537  1.00 10.00      A   
ATOM   2644  CD1 LEU A 281     -15.083  -8.386 -25.869  1.00 10.00      A   
ATOM   2645  CD2 LEU A 281     -13.698  -6.325 -25.548  1.00 10.00      A   
ATOM   2646  C   LEU A 281     -11.783  -6.915 -29.311  1.00 10.00      A   
ATOM   2647  O   LEU A 281     -10.643  -6.877 -28.858  1.00 10.00      A   
ATOM   2648  N   PRO A 282     -12.034  -7.424 -30.547  1.00 10.00      A   
ATOM   2649  CA  PRO A 282     -10.965  -7.957 -31.408  1.00 10.00      A   
ATOM   2650  CB  PRO A 282     -11.698  -8.405 -32.676  1.00 10.00      A   
ATOM   2651  CG  PRO A 282     -13.107  -8.602 -32.249  1.00 10.00      A   
ATOM   2652  CD  PRO A 282     -13.355  -7.571 -31.189  1.00 10.00      A   
ATOM   2653  C   PRO A 282      -9.870  -6.942 -31.757  1.00 10.00      A   
ATOM   2654  O   PRO A 282      -8.863  -7.305 -32.365  1.00 10.00      A   
ATOM   2655  N   ALA A 283     -10.050  -5.689 -31.355  1.00 10.00      A   
ATOM   2656  HN  ALA A 283     -10.861  -5.457 -30.852  1.00 10.00      A   
ATOM   2657  CA  ALA A 283      -9.065  -4.645 -31.636  1.00 10.00      A   
ATOM   2658  CB  ALA A 283      -9.644  -3.277 -31.328  1.00 10.00      A   
ATOM   2659  C   ALA A 283      -7.769  -4.861 -30.851  1.00 10.00      A   
ATOM   2660  O   ALA A 283      -6.701  -4.396 -31.256  1.00 10.00      A   
ATOM   2661  N   VAL A 284      -7.862  -5.572 -29.733  1.00 10.00      A   
ATOM   2662  HN  VAL A 284      -8.738  -5.925 -29.463  1.00 10.00      A   
ATOM   2663  CA  VAL A 284      -6.690  -5.835 -28.896  1.00 10.00      A   
ATOM   2664  CB  VAL A 284      -6.983  -5.605 -27.394  1.00 10.00      A   
ATOM   2665  CG1 VAL A 284      -7.281  -4.143 -27.117  1.00 10.00      A   
ATOM   2666  CG2 VAL A 284      -8.123  -6.492 -26.909  1.00 10.00      A   
ATOM   2667  C   VAL A 284      -6.160  -7.256 -29.085  1.00 10.00      A   
ATOM   2668  O   VAL A 284      -5.261  -7.695 -28.360  1.00 10.00      A   
ATOM   2669  N   TYR A 285      -6.687  -7.957 -30.082  1.00 10.00      A   
ATOM   2670  HN  TYR A 285      -7.357  -7.536 -30.660  1.00 10.00      A   
ATOM   2671  CA  TYR A 285      -6.288  -9.338 -30.342  1.00 10.00      A   
ATOM   2672  CB  TYR A 285      -7.228 -10.017 -31.340  1.00 10.00      A   
ATOM   2673  CG  TYR A 285      -8.557 -10.447 -30.750  1.00 10.00      A   
ATOM   2674  CD1 TYR A 285      -8.941 -10.047 -29.475  1.00 10.00      A   
ATOM   2675  CD2 TYR A 285      -9.428 -11.252 -31.471  1.00 10.00      A   
ATOM   2676  CE1 TYR A 285     -10.152 -10.434 -28.938  1.00 10.00      A   
ATOM   2677  CE2 TYR A 285     -10.644 -11.645 -30.939  1.00 10.00      A   
ATOM   2678  CZ  TYR A 285     -10.999 -11.232 -29.672  1.00 10.00      A   
ATOM   2679  OH  TYR A 285     -12.210 -11.617 -29.140  1.00 10.00      A   
ATOM   2680  HH  TYR A 285     -12.510 -10.955 -28.510  1.00 10.00      A   
ATOM   2681  C   TYR A 285      -4.830  -9.471 -30.783  1.00 10.00      A   
ATOM   2682  O   TYR A 285      -4.207 -10.514 -30.584  1.00 10.00      A   
ATOM   2683  N   SER A 286      -4.285  -8.424 -31.379  1.00 10.00      A   
ATOM   2684  HN  SER A 286      -4.824  -7.621 -31.538  1.00 10.00      A   
ATOM   2685  CA  SER A 286      -2.901  -8.456 -31.826  1.00 10.00      A   
ATOM   2686  CB  SER A 286      -2.716  -7.547 -33.043  1.00 10.00      A   
ATOM   2687  OG  SER A 286      -3.710  -7.804 -34.022  1.00 10.00      A   
ATOM   2688  HG  SER A 286      -4.285  -7.034 -34.102  1.00 10.00      A   
ATOM   2689  C   SER A 286      -1.953  -8.037 -30.704  1.00 10.00      A   
ATOM   2690  O   SER A 286      -0.734  -8.061 -30.869  1.00 10.00      A   
ATOM   2691  N   VAL A 287      -2.522  -7.673 -29.560  1.00 10.00      A   
ATOM   2692  HN  VAL A 287      -3.500  -7.712 -29.480  1.00 10.00      A   
ATOM   2693  CA  VAL A 287      -1.733  -7.230 -28.414  1.00 10.00      A   
ATOM   2694  CB  VAL A 287      -2.291  -5.907 -27.836  1.00 10.00      A   
ATOM   2695  CG1 VAL A 287      -1.328  -5.305 -26.821  1.00 10.00      A   
ATOM   2696  CG2 VAL A 287      -2.589  -4.913 -28.949  1.00 10.00      A   
ATOM   2697  C   VAL A 287      -1.711  -8.287 -27.308  1.00 10.00      A   
ATOM   2698  O   VAL A 287      -0.706  -8.457 -26.612  1.00 10.00      A   
ATOM   2699  N   CYS A 288      -2.817  -9.012 -27.166  1.00 10.00      A   
ATOM   2700  HN  CYS A 288      -3.573  -8.849 -27.770  1.00 10.00      A   
ATOM   2701  CA  CYS A 288      -2.953 -10.035 -26.127  1.00 10.00      A   
ATOM   2702  CB  CYS A 288      -4.384 -10.570 -26.075  1.00 10.00      A   
ATOM   2703  SG  CYS A 288      -4.966 -11.289 -27.625  1.00 10.00      A   
ATOM   2704  HG  CYS A 288      -4.289 -12.416 -27.824  1.00 10.00      A   
ATOM   2705  C   CYS A 288      -1.946 -11.175 -26.263  1.00 10.00      A   
ATOM   2706  O   CYS A 288      -1.741 -11.946 -25.326  1.00 10.00      A   
ATOM   2707  N   SER A 289      -1.315 -11.271 -27.424  1.00 10.00      A   
ATOM   2708  HN  SER A 289      -1.531 -10.637 -28.138  1.00 10.00      A   
ATOM   2709  CA  SER A 289      -0.326 -12.308 -27.682  1.00 10.00      A   
ATOM   2710  CB  SER A 289       0.043 -12.291 -29.164  1.00 10.00      A   
ATOM   2711  OG  SER A 289      -0.797 -11.397 -29.882  1.00 10.00      A   
ATOM   2712  HG  SER A 289      -1.487 -11.902 -30.334  1.00 10.00      A   
ATOM   2713  C   SER A 289       0.925 -12.114 -26.816  1.00 10.00      A   
ATOM   2714  O   SER A 289       1.767 -13.009 -26.709  1.00 10.00      A   
ATOM   2715  N   ARG A 290       1.043 -10.942 -26.204  1.00 10.00      A   
ATOM   2716  HN  ARG A 290       0.340 -10.265 -26.328  1.00 10.00      A   
ATOM   2717  CA  ARG A 290       2.187 -10.628 -25.355  1.00 10.00      A   
ATOM   2718  CB  ARG A 290       3.182  -9.746 -26.118  1.00 10.00      A   
ATOM   2719  CG  ARG A 290       2.576  -8.463 -26.661  1.00 10.00      A   
ATOM   2720  CD  ARG A 290       3.285  -7.980 -27.918  1.00 10.00      A   
ATOM   2721  NE  ARG A 290       2.726  -6.711 -28.389  1.00 10.00      A   
ATOM   2722  HE  ARG A 290       2.719  -5.963 -27.750  1.00 10.00      A   
ATOM   2723  CZ  ARG A 290       2.223  -6.510 -29.606  1.00 10.00      A   
ATOM   2724  NH1 ARG A 290       2.201  -7.497 -30.497  1.00 10.00      A   
ATOM   2725 HH11 ARG A 290       1.806  -7.338 -31.453  1.00 10.00      A   
ATOM   2726 HH12 ARG A 290       2.576  -8.438 -30.250  1.00 10.00      A   
ATOM   2727  NH2 ARG A 290       1.725  -5.316 -29.925  1.00 10.00      A   
ATOM   2728 HH21 ARG A 290       1.327  -5.151 -30.877  1.00 10.00      A   
ATOM   2729 HH22 ARG A 290       1.725  -4.537 -29.227  1.00 10.00      A   
ATOM   2730  C   ARG A 290       1.729  -9.952 -24.064  1.00 10.00      A   
ATOM   2731  O   ARG A 290       2.487  -9.212 -23.429  1.00 10.00      A   
ATOM   2732  N   LEU A 291       0.487 -10.212 -23.681  1.00 10.00      A   
ATOM   2733  HN  LEU A 291      -0.068 -10.813 -24.225  1.00 10.00      A   
ATOM   2734  CA  LEU A 291      -0.072  -9.643 -22.461  1.00 10.00      A   
ATOM   2735  CB  LEU A 291      -1.530  -9.219 -22.662  1.00 10.00      A   
ATOM   2736  CG  LEU A 291      -1.772  -7.973 -23.515  1.00 10.00      A   
ATOM   2737  CD1 LEU A 291      -3.257  -7.667 -23.597  1.00 10.00      A   
ATOM   2738  CD2 LEU A 291      -1.014  -6.780 -22.961  1.00 10.00      A   
ATOM   2739  C   LEU A 291       0.014 -10.645 -21.321  1.00 10.00      A   
ATOM   2740  O   LEU A 291      -0.345 -11.811 -21.479  1.00 10.00      A   
ATOM   2741  N   THR A 292       0.497 -10.185 -20.179  1.00 10.00      A   
ATOM   2742  HN  THR A 292       0.780  -9.247 -20.121  1.00 10.00      A   
ATOM   2743  CA  THR A 292       0.634 -11.033 -19.008  1.00 10.00      A   
ATOM   2744  CB  THR A 292       2.012 -10.837 -18.345  1.00 10.00      A   
ATOM   2745  OG1 THR A 292       2.474  -9.498 -18.590  1.00 10.00      A   
ATOM   2746  HG1 THR A 292       1.925  -8.869 -18.099  1.00 10.00      A   
ATOM   2747  CG2 THR A 292       3.023 -11.823 -18.912  1.00 10.00      A   
ATOM   2748  C   THR A 292      -0.466 -10.749 -17.988  1.00 10.00      A   
ATOM   2749  O   THR A 292      -0.903 -11.647 -17.266  1.00 10.00      A   
ATOM   2750  N   THR A 293      -0.923  -9.504 -17.945  1.00 10.00      A   
ATOM   2751  HN  THR A 293      -0.561  -8.834 -18.567  1.00 10.00      A   
ATOM   2752  CA  THR A 293      -1.956  -9.108 -17.004  1.00 10.00      A   
ATOM   2753  CB  THR A 293      -1.410  -8.072 -16.005  1.00 10.00      A   
ATOM   2754  OG1 THR A 293      -0.060  -8.418 -15.652  1.00 10.00      A   
ATOM   2755  HG1 THR A 293       0.098  -8.177 -14.729  1.00 10.00      A   
ATOM   2756  CG2 THR A 293      -2.267  -8.036 -14.747  1.00 10.00      A   
ATOM   2757  C   THR A 293      -3.152  -8.510 -17.738  1.00 10.00      A   
ATOM   2758  O   THR A 293      -2.998  -7.585 -18.541  1.00 10.00      A   
ATOM   2759  N   LEU A 294      -4.337  -9.047 -17.478  1.00 10.00      A   
ATOM   2760  HN  LEU A 294      -4.402  -9.797 -16.840  1.00 10.00      A   
ATOM   2761  CA  LEU A 294      -5.544  -8.555 -18.120  1.00 10.00      A   
ATOM   2762  CB  LEU A 294      -5.939  -9.453 -19.296  1.00 10.00      A   
ATOM   2763  CG  LEU A 294      -7.079  -8.951 -20.186  1.00 10.00      A   
ATOM   2764  CD1 LEU A 294      -6.780  -7.560 -20.716  1.00 10.00      A   
ATOM   2765  CD2 LEU A 294      -7.322  -9.914 -21.336  1.00 10.00      A   
ATOM   2766  C   LEU A 294      -6.697  -8.438 -17.126  1.00 10.00      A   
ATOM   2767  O   LEU A 294      -7.070  -9.412 -16.470  1.00 10.00      A   
ATOM   2768  N   ASN A 295      -7.248  -7.237 -17.013  1.00 10.00      A   
ATOM   2769  HN  ASN A 295      -6.898  -6.498 -17.559  1.00 10.00      A   
ATOM   2770  CA  ASN A 295      -8.366  -6.984 -16.110  1.00 10.00      A   
ATOM   2771  CB  ASN A 295      -8.006  -5.879 -15.106  1.00 10.00      A   
ATOM   2772  CG  ASN A 295      -9.063  -5.643 -14.035  1.00 10.00      A   
ATOM   2773  OD1 ASN A 295     -10.252  -5.894 -14.233  1.00 10.00      A   
ATOM   2774  ND2 ASN A 295      -8.625  -5.144 -12.886  1.00 10.00      A   
ATOM   2775 HD21 ASN A 295      -7.666  -4.961 -12.797  1.00 10.00      A   
ATOM   2776 HD22 ASN A 295      -9.275  -4.982 -12.170  1.00 10.00      A   
ATOM   2777  C   ASN A 295      -9.590  -6.578 -16.923  1.00 10.00      A   
ATOM   2778  O   ASN A 295      -9.637  -5.485 -17.489  1.00 10.00      A   
ATOM   2779  N   LEU A 296     -10.568  -7.467 -16.980  1.00 10.00      A   
ATOM   2780  HN  LEU A 296     -10.471  -8.318 -16.486  1.00 10.00      A   
ATOM   2781  CA  LEU A 296     -11.795  -7.221 -17.726  1.00 10.00      A   
ATOM   2782  CB  LEU A 296     -11.948  -8.247 -18.856  1.00 10.00      A   
ATOM   2783  CG  LEU A 296     -10.819  -8.296 -19.890  1.00 10.00      A   
ATOM   2784  CD1 LEU A 296     -11.007  -9.477 -20.830  1.00 10.00      A   
ATOM   2785  CD2 LEU A 296     -10.758  -7.001 -20.679  1.00 10.00      A   
ATOM   2786  C   LEU A 296     -13.002  -7.287 -16.797  1.00 10.00      A   
ATOM   2787  O   LEU A 296     -14.114  -7.608 -17.225  1.00 10.00      A   
ATOM   2788  N   SER A 297     -12.783  -6.962 -15.527  1.00 10.00      A   
ATOM   2789  HN  SER A 297     -11.878  -6.706 -15.246  1.00 10.00      A   
ATOM   2790  CA  SER A 297     -13.849  -6.987 -14.532  1.00 10.00      A   
ATOM   2791  CB  SER A 297     -13.262  -6.817 -13.129  1.00 10.00      A   
ATOM   2792  OG  SER A 297     -12.063  -7.565 -12.987  1.00 10.00      A   
ATOM   2793  HG  SER A 297     -11.305  -6.996 -13.174  1.00 10.00      A   
ATOM   2794  C   SER A 297     -14.901  -5.908 -14.801  1.00 10.00      A   
ATOM   2795  O   SER A 297     -15.995  -5.945 -14.244  1.00 10.00      A   
ATOM   2796  N   TYR A 298     -14.566  -4.945 -15.656  1.00 10.00      A   
ATOM   2797  HN  TYR A 298     -13.680  -4.959 -16.070  1.00 10.00      A   
ATOM   2798  CA  TYR A 298     -15.490  -3.867 -15.990  1.00 10.00      A   
ATOM   2799  CB  TYR A 298     -14.769  -2.515 -15.981  1.00 10.00      A   
ATOM   2800  CG  TYR A 298     -13.899  -2.277 -14.764  1.00 10.00      A   
ATOM   2801  CD1 TYR A 298     -12.513  -2.269 -14.866  1.00 10.00      A   
ATOM   2802  CD2 TYR A 298     -14.463  -2.057 -13.513  1.00 10.00      A   
ATOM   2803  CE1 TYR A 298     -11.714  -2.049 -13.760  1.00 10.00      A   
ATOM   2804  CE2 TYR A 298     -13.671  -1.835 -12.400  1.00 10.00      A   
ATOM   2805  CZ  TYR A 298     -12.298  -1.831 -12.528  1.00 10.00      A   
ATOM   2806  OH  TYR A 298     -11.506  -1.608 -11.422  1.00 10.00      A   
ATOM   2807  HH  TYR A 298     -11.045  -0.762 -11.517  1.00 10.00      A   
ATOM   2808  C   TYR A 298     -16.133  -4.110 -17.356  1.00 10.00      A   
ATOM   2809  O   TYR A 298     -16.895  -3.280 -17.857  1.00 10.00      A   
ATOM   2810  N   ALA A 299     -15.825  -5.256 -17.950  1.00 10.00      A   
ATOM   2811  HN  ALA A 299     -15.236  -5.890 -17.490  1.00 10.00      A   
ATOM   2812  CA  ALA A 299     -16.358  -5.607 -19.256  1.00 10.00      A   
ATOM   2813  CB  ALA A 299     -15.239  -6.055 -20.188  1.00 10.00      A   
ATOM   2814  C   ALA A 299     -17.424  -6.688 -19.141  1.00 10.00      A   
ATOM   2815  O   ALA A 299     -17.115  -7.879 -19.081  1.00 10.00      A   
ATOM   2816  N   THR A 300     -18.677  -6.265 -19.102  1.00 10.00      A   
ATOM   2817  HN  THR A 300     -18.860  -5.304 -19.129  1.00 10.00      A   
ATOM   2818  CA  THR A 300     -19.796  -7.183 -19.000  1.00 10.00      A   
ATOM   2819  CB  THR A 300     -21.032  -6.454 -18.440  1.00 10.00      A   
ATOM   2820  OG1 THR A 300     -20.619  -5.222 -17.822  1.00 10.00      A   
ATOM   2821  HG1 THR A 300     -21.339  -4.579 -17.879  1.00 10.00      A   
ATOM   2822  CG2 THR A 300     -21.735  -7.318 -17.404  1.00 10.00      A   
ATOM   2823  C   THR A 300     -20.132  -7.782 -20.369  1.00 10.00      A   
ATOM   2824  O   THR A 300     -21.180  -7.494 -20.952  1.00 10.00      A   
ATOM   2825  N   VAL A 301     -19.227  -8.600 -20.887  1.00 10.00      A   
ATOM   2826  HN  VAL A 301     -18.403  -8.786 -20.381  1.00 10.00      A   
ATOM   2827  CA  VAL A 301     -19.431  -9.238 -22.179  1.00 10.00      A   
ATOM   2828  CB  VAL A 301     -18.163  -9.189 -23.063  1.00 10.00      A   
ATOM   2829  CG1 VAL A 301     -17.875  -7.760 -23.500  1.00 10.00      A   
ATOM   2830  CG2 VAL A 301     -16.964  -9.787 -22.341  1.00 10.00      A   
ATOM   2831  C   VAL A 301     -19.890 -10.682 -22.000  1.00 10.00      A   
ATOM   2832  O   VAL A 301     -20.072 -11.145 -20.873  1.00 10.00      A   
ATOM   2833  N   GLN A 302     -20.075 -11.386 -23.108  1.00 10.00      A   
ATOM   2834  HN  GLN A 302     -19.906 -10.962 -23.976  1.00 10.00      A   
ATOM   2835  CA  GLN A 302     -20.519 -12.775 -23.074  1.00 10.00      A   
ATOM   2836  CB  GLN A 302     -21.297 -13.116 -24.344  1.00 10.00      A   
ATOM   2837  CG  GLN A 302     -22.578 -12.318 -24.527  1.00 10.00      A   
ATOM   2838  CD  GLN A 302     -23.587 -12.561 -23.422  1.00 10.00      A   
ATOM   2839  OE1 GLN A 302     -24.354 -13.521 -23.471  1.00 10.00      A   
ATOM   2840  NE2 GLN A 302     -23.617 -11.680 -22.437  1.00 10.00      A   
ATOM   2841 HE21 GLN A 302     -22.988 -10.926 -22.468  1.00 10.00      A   
ATOM   2842 HE22 GLN A 302     -24.269 -11.811 -21.716  1.00 10.00      A   
ATOM   2843  C   GLN A 302     -19.347 -13.740 -22.909  1.00 10.00      A   
ATOM   2844  O   GLN A 302     -18.188 -13.366 -23.104  1.00 10.00      A   
ATOM   2845  N   SER A 303     -19.667 -14.986 -22.572  1.00 10.00      A   
ATOM   2846  HN  SER A 303     -20.612 -15.221 -22.467  1.00 10.00      A   
ATOM   2847  CA  SER A 303     -18.660 -16.018 -22.376  1.00 10.00      A   
ATOM   2848  CB  SER A 303     -19.318 -17.310 -21.870  1.00 10.00      A   
ATOM   2849  OG  SER A 303     -18.393 -18.385 -21.828  1.00 10.00      A   
ATOM   2850  HG  SER A 303     -18.095 -18.515 -20.915  1.00 10.00      A   
ATOM   2851  C   SER A 303     -17.916 -16.278 -23.679  1.00 10.00      A   
ATOM   2852  O   SER A 303     -16.685 -16.263 -23.716  1.00 10.00      A   
ATOM   2853  N   TYR A 304     -18.676 -16.468 -24.753  1.00 10.00      A   
ATOM   2854  HN  TYR A 304     -19.651 -16.428 -24.657  1.00 10.00      A   
ATOM   2855  CA  TYR A 304     -18.106 -16.731 -26.069  1.00 10.00      A   
ATOM   2856  CB  TYR A 304     -19.219 -16.880 -27.112  1.00 10.00      A   
ATOM   2857  CG  TYR A 304     -18.723 -17.017 -28.536  1.00 10.00      A   
ATOM   2858  CD1 TYR A 304     -18.211 -18.221 -29.002  1.00 10.00      A   
ATOM   2859  CD2 TYR A 304     -18.766 -15.941 -29.414  1.00 10.00      A   
ATOM   2860  CE1 TYR A 304     -17.757 -18.351 -30.302  1.00 10.00      A   
ATOM   2861  CE2 TYR A 304     -18.318 -16.063 -30.716  1.00 10.00      A   
ATOM   2862  CZ  TYR A 304     -17.813 -17.268 -31.155  1.00 10.00      A   
ATOM   2863  OH  TYR A 304     -17.359 -17.389 -32.451  1.00 10.00      A   
ATOM   2864  HH  TYR A 304     -16.454 -17.058 -32.503  1.00 10.00      A   
ATOM   2865  C   TYR A 304     -17.136 -15.627 -26.482  1.00 10.00      A   
ATOM   2866  O   TYR A 304     -16.076 -15.896 -27.051  1.00 10.00      A   
ATOM   2867  N   ASP A 305     -17.494 -14.386 -26.176  1.00 10.00      A   
ATOM   2868  HN  ASP A 305     -18.344 -14.235 -25.713  1.00 10.00      A   
ATOM   2869  CA  ASP A 305     -16.656 -13.241 -26.515  1.00 10.00      A   
ATOM   2870  CB  ASP A 305     -17.392 -11.923 -26.275  1.00 10.00      A   
ATOM   2871  CG  ASP A 305     -18.453 -11.654 -27.322  1.00 10.00      A   
ATOM   2872  OD1 ASP A 305     -18.088 -11.311 -28.471  1.00 10.00      A   
ATOM   2873  OD2 ASP A 305     -19.650 -11.799 -27.007  1.00 10.00      A   
ATOM   2874  C   ASP A 305     -15.348 -13.269 -25.740  1.00 10.00      A   
ATOM   2875  O   ASP A 305     -14.295 -12.901 -26.264  1.00 10.00      A   
ATOM   2876  N   LEU A 306     -15.423 -13.717 -24.491  1.00 10.00      A   
ATOM   2877  HN  LEU A 306     -16.296 -13.990 -24.135  1.00 10.00      A   
ATOM   2878  CA  LEU A 306     -14.248 -13.811 -23.639  1.00 10.00      A   
ATOM   2879  CB  LEU A 306     -14.648 -14.054 -22.183  1.00 10.00      A   
ATOM   2880  CG  LEU A 306     -15.107 -12.831 -21.388  1.00 10.00      A   
ATOM   2881  CD1 LEU A 306     -15.638 -13.250 -20.024  1.00 10.00      A   
ATOM   2882  CD2 LEU A 306     -13.967 -11.834 -21.235  1.00 10.00      A   
ATOM   2883  C   LEU A 306     -13.327 -14.926 -24.121  1.00 10.00      A   
ATOM   2884  O   LEU A 306     -12.111 -14.759 -24.152  1.00 10.00      A   
ATOM   2885  N   VAL A 307     -13.921 -16.055 -24.508  1.00 10.00      A   
ATOM   2886  HN  VAL A 307     -14.902 -16.121 -24.454  1.00 10.00      A   
ATOM   2887  CA  VAL A 307     -13.159 -17.206 -24.994  1.00 10.00      A   
ATOM   2888  CB  VAL A 307     -14.074 -18.410 -25.326  1.00 10.00      A   
ATOM   2889  CG1 VAL A 307     -13.255 -19.581 -25.849  1.00 10.00      A   
ATOM   2890  CG2 VAL A 307     -14.868 -18.834 -24.098  1.00 10.00      A   
ATOM   2891  C   VAL A 307     -12.317 -16.840 -26.217  1.00 10.00      A   
ATOM   2892  O   VAL A 307     -11.171 -17.275 -26.343  1.00 10.00      A   
ATOM   2893  N   LYS A 308     -12.883 -16.031 -27.106  1.00 10.00      A   
ATOM   2894  HN  LYS A 308     -13.804 -15.726 -26.951  1.00 10.00      A   
ATOM   2895  CA  LYS A 308     -12.175 -15.600 -28.311  1.00 10.00      A   
ATOM   2896  CB  LYS A 308     -13.069 -14.703 -29.175  1.00 10.00      A   
ATOM   2897  CG  LYS A 308     -14.318 -15.385 -29.710  1.00 10.00      A   
ATOM   2898  CD  LYS A 308     -15.152 -14.435 -30.560  1.00 10.00      A   
ATOM   2899  CE  LYS A 308     -15.674 -13.268 -29.735  1.00 10.00      A   
ATOM   2900  NZ  LYS A 308     -16.719 -12.487 -30.448  1.00 10.00      A   
ATOM   2901  HZ1 LYS A 308     -17.427 -13.125 -30.866  1.00 10.00      A   
ATOM   2902  HZ2 LYS A 308     -16.290 -11.921 -31.208  1.00 10.00      A   
ATOM   2903  HZ3 LYS A 308     -17.203 -11.842 -29.780  1.00 10.00      A   
ATOM   2904  C   LYS A 308     -10.890 -14.859 -27.951  1.00 10.00      A   
ATOM   2905  O   LYS A 308      -9.853 -15.025 -28.599  1.00 10.00      A   
ATOM   2906  N   LEU A 309     -10.972 -14.047 -26.905  1.00 10.00      A   
ATOM   2907  HN  LEU A 309     -11.832 -13.964 -26.444  1.00 10.00      A   
ATOM   2908  CA  LEU A 309      -9.833 -13.274 -26.427  1.00 10.00      A   
ATOM   2909  CB  LEU A 309     -10.317 -12.161 -25.487  1.00 10.00      A   
ATOM   2910  CG  LEU A 309      -9.680 -10.777 -25.671  1.00 10.00      A   
ATOM   2911  CD1 LEU A 309     -10.471  -9.718 -24.916  1.00 10.00      A   
ATOM   2912  CD2 LEU A 309      -8.224 -10.777 -25.227  1.00 10.00      A   
ATOM   2913  C   LEU A 309      -8.847 -14.180 -25.693  1.00 10.00      A   
ATOM   2914  O   LEU A 309      -7.638 -14.106 -25.914  1.00 10.00      A   
ATOM   2915  N   LEU A 310      -9.380 -15.042 -24.835  1.00 10.00      A   
ATOM   2916  HN  LEU A 310     -10.356 -15.057 -24.725  1.00 10.00      A   
ATOM   2917  CA  LEU A 310      -8.567 -15.970 -24.052  1.00 10.00      A   
ATOM   2918  CB  LEU A 310      -9.457 -16.846 -23.165  1.00 10.00      A   
ATOM   2919  CG  LEU A 310     -10.295 -16.136 -22.100  1.00 10.00      A   
ATOM   2920  CD1 LEU A 310     -11.184 -17.132 -21.370  1.00 10.00      A   
ATOM   2921  CD2 LEU A 310      -9.403 -15.396 -21.120  1.00 10.00      A   
ATOM   2922  C   LEU A 310      -7.716 -16.861 -24.952  1.00 10.00      A   
ATOM   2923  O   LEU A 310      -6.538 -17.093 -24.676  1.00 10.00      A   
ATOM   2924  N   CYS A 311      -8.319 -17.346 -26.035  1.00 10.00      A   
ATOM   2925  HN  CYS A 311      -9.264 -17.123 -26.195  1.00 10.00      A   
ATOM   2926  CA  CYS A 311      -7.630 -18.219 -26.980  1.00 10.00      A   
ATOM   2927  CB  CYS A 311      -8.605 -18.777 -28.017  1.00 10.00      A   
ATOM   2928  SG  CYS A 311      -9.901 -19.831 -27.326  1.00 10.00      A   
ATOM   2929  HG  CYS A 311     -10.910 -19.045 -26.963  1.00 10.00      A   
ATOM   2930  C   CYS A 311      -6.459 -17.528 -27.671  1.00 10.00      A   
ATOM   2931  O   CYS A 311      -5.637 -18.185 -28.309  1.00 10.00      A   
ATOM   2932  N   GLN A 312      -6.385 -16.210 -27.545  1.00 10.00      A   
ATOM   2933  HN  GLN A 312      -7.077 -15.736 -27.027  1.00 10.00      A   
ATOM   2934  CA  GLN A 312      -5.307 -15.445 -28.155  1.00 10.00      A   
ATOM   2935  CB  GLN A 312      -5.864 -14.298 -29.003  1.00 10.00      A   
ATOM   2936  CG  GLN A 312      -6.682 -14.764 -30.197  1.00 10.00      A   
ATOM   2937  CD  GLN A 312      -6.552 -13.852 -31.402  1.00 10.00      A   
ATOM   2938  OE1 GLN A 312      -7.480 -13.725 -32.199  1.00 10.00      A   
ATOM   2939  NE2 GLN A 312      -5.404 -13.207 -31.546  1.00 10.00      A   
ATOM   2940 HE21 GLN A 312      -4.707 -13.343 -30.868  1.00 10.00      A   
ATOM   2941 HE22 GLN A 312      -5.295 -12.620 -32.326  1.00 10.00      A   
ATOM   2942  C   GLN A 312      -4.337 -14.925 -27.099  1.00 10.00      A   
ATOM   2943  O   GLN A 312      -3.493 -14.073 -27.381  1.00 10.00      A   
ATOM   2944  N   CYS A 313      -4.461 -15.444 -25.883  1.00 10.00      A   
ATOM   2945  HN  CYS A 313      -5.166 -16.109 -25.713  1.00 10.00      A   
ATOM   2946  CA  CYS A 313      -3.589 -15.048 -24.785  1.00 10.00      A   
ATOM   2947  CB  CYS A 313      -4.404 -14.444 -23.636  1.00 10.00      A   
ATOM   2948  SG  CYS A 313      -5.478 -13.068 -24.101  1.00 10.00      A   
ATOM   2949  HG  CYS A 313      -6.322 -13.499 -25.033  1.00 10.00      A   
ATOM   2950  C   CYS A 313      -2.789 -16.249 -24.274  1.00 10.00      A   
ATOM   2951  O   CYS A 313      -3.189 -16.909 -23.316  1.00 10.00      A   
ATOM   2952  N   PRO A 314      -1.655 -16.562 -24.920  1.00 10.00      A   
ATOM   2953  CA  PRO A 314      -0.811 -17.687 -24.527  1.00 10.00      A   
ATOM   2954  CB  PRO A 314      -0.152 -18.067 -25.851  1.00 10.00      A   
ATOM   2955  CG  PRO A 314       0.007 -16.767 -26.569  1.00 10.00      A   
ATOM   2956  CD  PRO A 314      -1.107 -15.862 -26.098  1.00 10.00      A   
ATOM   2957  C   PRO A 314       0.254 -17.286 -23.506  1.00 10.00      A   
ATOM   2958  O   PRO A 314       1.060 -18.114 -23.082  1.00 10.00      A   
ATOM   2959  N   LYS A 315       0.254 -16.018 -23.110  1.00 10.00      A   
ATOM   2960  HN  LYS A 315      -0.418 -15.402 -23.471  1.00 10.00      A   
ATOM   2961  CA  LYS A 315       1.230 -15.519 -22.153  1.00 10.00      A   
ATOM   2962  CB  LYS A 315       2.107 -14.465 -22.829  1.00 10.00      A   
ATOM   2963  CG  LYS A 315       3.470 -14.281 -22.190  1.00 10.00      A   
ATOM   2964  CD  LYS A 315       4.234 -13.145 -22.848  1.00 10.00      A   
ATOM   2965  CE  LYS A 315       5.625 -12.998 -22.253  1.00 10.00      A   
ATOM   2966  NZ  LYS A 315       6.457 -14.206 -22.491  1.00 10.00      A   
ATOM   2967  HZ1 LYS A 315       6.549 -14.387 -23.509  1.00 10.00      A   
ATOM   2968  HZ2 LYS A 315       6.018 -15.035 -22.049  1.00 10.00      A   
ATOM   2969  HZ3 LYS A 315       7.408 -14.071 -22.087  1.00 10.00      A   
ATOM   2970  C   LYS A 315       0.531 -14.926 -20.930  1.00 10.00      A   
ATOM   2971  O   LYS A 315       1.139 -14.216 -20.132  1.00 10.00      A   
ATOM   2972  N   LEU A 316      -0.749 -15.242 -20.786  1.00 10.00      A   
ATOM   2973  HN  LEU A 316      -1.164 -15.838 -21.436  1.00 10.00      A   
ATOM   2974  CA  LEU A 316      -1.548 -14.738 -19.676  1.00 10.00      A   
ATOM   2975  CB  LEU A 316      -3.030 -15.043 -19.916  1.00 10.00      A   
ATOM   2976  CG  LEU A 316      -4.022 -14.470 -18.904  1.00 10.00      A   
ATOM   2977  CD1 LEU A 316      -4.013 -12.949 -18.946  1.00 10.00      A   
ATOM   2978  CD2 LEU A 316      -5.417 -15.005 -19.183  1.00 10.00      A   
ATOM   2979  C   LEU A 316      -1.098 -15.337 -18.345  1.00 10.00      A   
ATOM   2980  O   LEU A 316      -1.051 -16.556 -18.186  1.00 10.00      A   
ATOM   2981  N   GLN A 317      -0.767 -14.466 -17.396  1.00 10.00      A   
ATOM   2982  HN  GLN A 317      -0.814 -13.505 -17.594  1.00 10.00      A   
ATOM   2983  CA  GLN A 317      -0.329 -14.896 -16.072  1.00 10.00      A   
ATOM   2984  CB  GLN A 317       1.011 -14.261 -15.707  1.00 10.00      A   
ATOM   2985  CG  GLN A 317       2.216 -14.919 -16.351  1.00 10.00      A   
ATOM   2986  CD  GLN A 317       3.492 -14.663 -15.574  1.00 10.00      A   
ATOM   2987  OE1 GLN A 317       3.636 -13.637 -14.910  1.00 10.00      A   
ATOM   2988  NE2 GLN A 317       4.424 -15.597 -15.647  1.00 10.00      A   
ATOM   2989 HE21 GLN A 317       4.240 -16.403 -16.194  1.00 10.00      A   
ATOM   2990 HE22 GLN A 317       5.267 -15.449 -15.166  1.00 10.00      A   
ATOM   2991  C   GLN A 317      -1.361 -14.538 -15.010  1.00 10.00      A   
ATOM   2992  O   GLN A 317      -1.645 -15.336 -14.113  1.00 10.00      A   
ATOM   2993  N   ARG A 318      -1.919 -13.339 -15.113  1.00 10.00      A   
ATOM   2994  HN  ARG A 318      -1.663 -12.751 -15.860  1.00 10.00      A   
ATOM   2995  CA  ARG A 318      -2.913 -12.873 -14.159  1.00 10.00      A   
ATOM   2996  CB  ARG A 318      -2.350 -11.721 -13.327  1.00 10.00      A   
ATOM   2997  CG  ARG A 318      -3.235 -11.301 -12.162  1.00 10.00      A   
ATOM   2998  CD  ARG A 318      -2.759 -10.000 -11.537  1.00 10.00      A   
ATOM   2999  NE  ARG A 318      -1.346 -10.050 -11.165  1.00 10.00      A   
ATOM   3000  HE  ARG A 318      -0.849 -10.867 -11.394  1.00 10.00      A   
ATOM   3001  CZ  ARG A 318      -0.703  -9.065 -10.541  1.00 10.00      A   
ATOM   3002  NH1 ARG A 318      -1.345  -7.942 -10.226  1.00 10.00      A   
ATOM   3003 HH11 ARG A 318      -0.842  -7.170  -9.744  1.00 10.00      A   
ATOM   3004 HH12 ARG A 318      -2.356  -7.831 -10.461  1.00 10.00      A   
ATOM   3005  NH2 ARG A 318       0.588  -9.197 -10.247  1.00 10.00      A   
ATOM   3006 HH21 ARG A 318       1.100 -10.072 -10.502  1.00 10.00      A   
ATOM   3007 HH22 ARG A 318       1.096  -8.426  -9.756  1.00 10.00      A   
ATOM   3008  C   ARG A 318      -4.165 -12.418 -14.886  1.00 10.00      A   
ATOM   3009  O   ARG A 318      -4.116 -11.496 -15.703  1.00 10.00      A   
ATOM   3010  N   LEU A 319      -5.282 -13.056 -14.583  1.00 10.00      A   
ATOM   3011  HN  LEU A 319      -5.262 -13.767 -13.903  1.00 10.00      A   
ATOM   3012  CA  LEU A 319      -6.542 -12.717 -15.225  1.00 10.00      A   
ATOM   3013  CB  LEU A 319      -7.032 -13.867 -16.108  1.00 10.00      A   
ATOM   3014  CG  LEU A 319      -8.302 -13.597 -16.920  1.00 10.00      A   
ATOM   3015  CD1 LEU A 319      -8.063 -12.517 -17.965  1.00 10.00      A   
ATOM   3016  CD2 LEU A 319      -8.815 -14.873 -17.566  1.00 10.00      A   
ATOM   3017  C   LEU A 319      -7.616 -12.340 -14.214  1.00 10.00      A   
ATOM   3018  O   LEU A 319      -7.904 -13.093 -13.279  1.00 10.00      A   
ATOM   3019  N   TRP A 320      -8.185 -11.160 -14.402  1.00 10.00      A   
ATOM   3020  HN  TRP A 320      -7.875 -10.599 -15.146  1.00 10.00      A   
ATOM   3021  CA  TRP A 320      -9.255 -10.661 -13.554  1.00 10.00      A   
ATOM   3022  CB  TRP A 320      -8.854  -9.323 -12.923  1.00 10.00      A   
ATOM   3023  CG  TRP A 320      -7.852  -9.405 -11.809  1.00 10.00      A   
ATOM   3024  CD1 TRP A 320      -6.912 -10.373 -11.604  1.00 10.00      A   
ATOM   3025  CD2 TRP A 320      -7.689  -8.461 -10.741  1.00 10.00      A   
ATOM   3026  NE1 TRP A 320      -6.179 -10.092 -10.475  1.00 10.00      A   
ATOM   3027  HE1 TRP A 320      -5.440 -10.647 -10.113  1.00 10.00      A   
ATOM   3028  CE2 TRP A 320      -6.635  -8.922  -9.929  1.00 10.00      A   
ATOM   3029  CE3 TRP A 320      -8.333  -7.266 -10.394  1.00 10.00      A   
ATOM   3030  CZ2 TRP A 320      -6.212  -8.234  -8.794  1.00 10.00      A   
ATOM   3031  CZ3 TRP A 320      -7.914  -6.586  -9.270  1.00 10.00      A   
ATOM   3032  CH2 TRP A 320      -6.861  -7.071  -8.481  1.00 10.00      A   
ATOM   3033  C   TRP A 320     -10.479 -10.443 -14.433  1.00 10.00      A   
ATOM   3034  O   TRP A 320     -10.493  -9.523 -15.250  1.00 10.00      A   
ATOM   3035  N   VAL A 321     -11.486 -11.294 -14.300  1.00 10.00      A   
ATOM   3036  HN  VAL A 321     -11.432 -12.013 -13.629  1.00 10.00      A   
ATOM   3037  CA  VAL A 321     -12.686 -11.171 -15.120  1.00 10.00      A   
ATOM   3038  CB  VAL A 321     -12.665 -12.136 -16.324  1.00 10.00      A   
ATOM   3039  CG1 VAL A 321     -11.766 -11.614 -17.431  1.00 10.00      A   
ATOM   3040  CG2 VAL A 321     -12.238 -13.526 -15.896  1.00 10.00      A   
ATOM   3041  C   VAL A 321     -13.959 -11.414 -14.320  1.00 10.00      A   
ATOM   3042  O   VAL A 321     -13.916 -11.661 -13.111  1.00 10.00      A   
ATOM   3043  N   LEU A 322     -15.089 -11.343 -15.012  1.00 10.00      A   
ATOM   3044  HN  LEU A 322     -15.049 -11.147 -15.971  1.00 10.00      A   
ATOM   3045  CA  LEU A 322     -16.384 -11.550 -14.393  1.00 10.00      A   
ATOM   3046  CB  LEU A 322     -17.456 -10.675 -15.059  1.00 10.00      A   
ATOM   3047  CG  LEU A 322     -17.354  -9.169 -14.813  1.00 10.00      A   
ATOM   3048  CD1 LEU A 322     -18.354  -8.416 -15.672  1.00 10.00      A   
ATOM   3049  CD2 LEU A 322     -17.565  -8.851 -13.344  1.00 10.00      A   
ATOM   3050  C   LEU A 322     -16.797 -13.017 -14.459  1.00 10.00      A   
ATOM   3051  O   LEU A 322     -16.152 -13.833 -15.121  1.00 10.00      A   
ATOM   3052  N   ASP A 323     -17.891 -13.331 -13.784  1.00 10.00      A   
ATOM   3053  HN  ASP A 323     -18.356 -12.624 -13.284  1.00 10.00      A   
ATOM   3054  CA  ASP A 323     -18.431 -14.686 -13.742  1.00 10.00      A   
ATOM   3055  CB  ASP A 323     -19.395 -14.870 -12.555  1.00 10.00      A   
ATOM   3056  CG  ASP A 323     -20.594 -13.933 -12.565  1.00 10.00      A   
ATOM   3057  OD1 ASP A 323     -20.525 -12.871 -13.214  1.00 10.00      A   
ATOM   3058  OD2 ASP A 323     -21.604 -14.244 -11.899  1.00 10.00      A   
ATOM   3059  C   ASP A 323     -19.106 -15.055 -15.058  1.00 10.00      A   
ATOM   3060  O   ASP A 323     -19.473 -16.210 -15.282  1.00 10.00      A   
ATOM   3061  N   TYR A 324     -19.225 -14.074 -15.943  1.00 10.00      A   
ATOM   3062  HN  TYR A 324     -18.890 -13.185 -15.708  1.00 10.00      A   
ATOM   3063  CA  TYR A 324     -19.845 -14.273 -17.248  1.00 10.00      A   
ATOM   3064  CB  TYR A 324     -20.013 -12.935 -17.964  1.00 10.00      A   
ATOM   3065  CG  TYR A 324     -21.422 -12.395 -17.954  1.00 10.00      A   
ATOM   3066  CD1 TYR A 324     -21.785 -11.376 -17.088  1.00 10.00      A   
ATOM   3067  CD2 TYR A 324     -22.385 -12.896 -18.820  1.00 10.00      A   
ATOM   3068  CE1 TYR A 324     -23.069 -10.869 -17.081  1.00 10.00      A   
ATOM   3069  CE2 TYR A 324     -23.673 -12.396 -18.820  1.00 10.00      A   
ATOM   3070  CZ  TYR A 324     -24.009 -11.380 -17.949  1.00 10.00      A   
ATOM   3071  OH  TYR A 324     -25.288 -10.871 -17.944  1.00 10.00      A   
ATOM   3072  HH  TYR A 324     -25.243  -9.906 -17.941  1.00 10.00      A   
ATOM   3073  C   TYR A 324     -19.034 -15.227 -18.126  1.00 10.00      A   
ATOM   3074  O   TYR A 324     -19.456 -15.578 -19.226  1.00 10.00      A   
ATOM   3075  N   ILE A 325     -17.859 -15.622 -17.648  1.00 10.00      A   
ATOM   3076  HN  ILE A 325     -17.561 -15.287 -16.777  1.00 10.00      A   
ATOM   3077  CA  ILE A 325     -17.003 -16.537 -18.387  1.00 10.00      A   
ATOM   3078  CB  ILE A 325     -15.564 -16.552 -17.821  1.00 10.00      A   
ATOM   3079  CG1 ILE A 325     -14.647 -17.439 -18.665  1.00 10.00      A   
ATOM   3080  CG2 ILE A 325     -15.547 -16.991 -16.362  1.00 10.00      A   
ATOM   3081  CD1 ILE A 325     -14.516 -16.992 -20.103  1.00 10.00      A   
ATOM   3082  C   ILE A 325     -17.595 -17.949 -18.392  1.00 10.00      A   
ATOM   3083  O   ILE A 325     -17.418 -18.702 -19.354  1.00 10.00      A   
ATOM   3084  N   GLU A 326     -18.316 -18.284 -17.316  1.00 10.00      A   
ATOM   3085  HN  GLU A 326     -18.421 -17.627 -16.596  1.00 10.00      A   
ATOM   3086  CA  GLU A 326     -18.962 -19.588 -17.169  1.00 10.00      A   
ATOM   3087  CB  GLU A 326     -20.021 -19.804 -18.255  1.00 10.00      A   
ATOM   3088  CG  GLU A 326     -21.003 -18.651 -18.386  1.00 10.00      A   
ATOM   3089  CD  GLU A 326     -22.238 -19.020 -19.176  1.00 10.00      A   
ATOM   3090  OE1 GLU A 326     -22.126 -19.279 -20.394  1.00 10.00      A   
ATOM   3091  OE2 GLU A 326     -23.333 -19.050 -18.581  1.00 10.00      A   
ATOM   3092  C   GLU A 326     -17.961 -20.743 -17.130  1.00 10.00      A   
ATOM   3093  O   GLU A 326     -16.758 -20.550 -17.316  1.00 10.00      A   
ATOM   3094  N   ASP A 327     -18.468 -21.946 -16.880  1.00 10.00      A   
ATOM   3095  HN  ASP A 327     -19.437 -22.031 -16.722  1.00 10.00      A   
ATOM   3096  CA  ASP A 327     -17.632 -23.142 -16.807  1.00 10.00      A   
ATOM   3097  CB  ASP A 327     -18.460 -24.374 -16.420  1.00 10.00      A   
ATOM   3098  CG  ASP A 327     -18.927 -24.367 -14.977  1.00 10.00      A   
ATOM   3099  OD1 ASP A 327     -18.100 -24.573 -14.066  1.00 10.00      A   
ATOM   3100  OD2 ASP A 327     -20.136 -24.179 -14.744  1.00 10.00      A   
ATOM   3101  C   ASP A 327     -16.915 -23.405 -18.125  1.00 10.00      A   
ATOM   3102  O   ASP A 327     -15.725 -23.724 -18.139  1.00 10.00      A   
ATOM   3103  N   ALA A 328     -17.644 -23.266 -19.229  1.00 10.00      A   
ATOM   3104  HN  ALA A 328     -18.587 -23.004 -19.146  1.00 10.00      A   
ATOM   3105  CA  ALA A 328     -17.087 -23.499 -20.559  1.00 10.00      A   
ATOM   3106  CB  ALA A 328     -18.137 -23.275 -21.633  1.00 10.00      A   
ATOM   3107  C   ALA A 328     -15.873 -22.620 -20.820  1.00 10.00      A   
ATOM   3108  O   ALA A 328     -14.843 -23.104 -21.288  1.00 10.00      A   
ATOM   3109  N   GLY A 329     -15.996 -21.335 -20.507  1.00 10.00      A   
ATOM   3110  HN  GLY A 329     -16.840 -21.011 -20.126  1.00 10.00      A   
ATOM   3111  CA  GLY A 329     -14.901 -20.409 -20.716  1.00 10.00      A   
ATOM   3112  C   GLY A 329     -13.671 -20.796 -19.929  1.00 10.00      A   
ATOM   3113  O   GLY A 329     -12.558 -20.764 -20.455  1.00 10.00      A   
ATOM   3114  N   LEU A 330     -13.870 -21.168 -18.670  1.00 10.00      A   
ATOM   3115  HN  LEU A 330     -14.786 -21.166 -18.309  1.00 10.00      A   
ATOM   3116  CA  LEU A 330     -12.769 -21.572 -17.809  1.00 10.00      A   
ATOM   3117  CB  LEU A 330     -13.241 -21.722 -16.361  1.00 10.00      A   
ATOM   3118  CG  LEU A 330     -13.580 -20.418 -15.632  1.00 10.00      A   
ATOM   3119  CD1 LEU A 330     -14.102 -20.696 -14.232  1.00 10.00      A   
ATOM   3120  CD2 LEU A 330     -12.367 -19.501 -15.581  1.00 10.00      A   
ATOM   3121  C   LEU A 330     -12.136 -22.868 -18.306  1.00 10.00      A   
ATOM   3122  O   LEU A 330     -10.921 -23.051 -18.221  1.00 10.00      A   
ATOM   3123  N   GLU A 331     -12.966 -23.758 -18.829  1.00 10.00      A   
ATOM   3124  HN  GLU A 331     -13.929 -23.556 -18.853  1.00 10.00      A   
ATOM   3125  CA  GLU A 331     -12.498 -25.033 -19.354  1.00 10.00      A   
ATOM   3126  CB  GLU A 331     -13.695 -25.888 -19.771  1.00 10.00      A   
ATOM   3127  CG  GLU A 331     -13.330 -27.239 -20.350  1.00 10.00      A   
ATOM   3128  CD  GLU A 331     -14.536 -28.134 -20.541  1.00 10.00      A   
ATOM   3129  OE1 GLU A 331     -15.590 -27.636 -20.993  1.00 10.00      A   
ATOM   3130  OE2 GLU A 331     -14.437 -29.341 -20.242  1.00 10.00      A   
ATOM   3131  C   GLU A 331     -11.548 -24.816 -20.535  1.00 10.00      A   
ATOM   3132  O   GLU A 331     -10.540 -25.512 -20.675  1.00 10.00      A   
ATOM   3133  N   VAL A 332     -11.871 -23.840 -21.373  1.00 10.00      A   
ATOM   3134  HN  VAL A 332     -12.689 -23.322 -21.210  1.00 10.00      A   
ATOM   3135  CA  VAL A 332     -11.041 -23.521 -22.529  1.00 10.00      A   
ATOM   3136  CB  VAL A 332     -11.816 -22.720 -23.599  1.00 10.00      A   
ATOM   3137  CG1 VAL A 332     -10.966 -22.515 -24.847  1.00 10.00      A   
ATOM   3138  CG2 VAL A 332     -13.118 -23.425 -23.956  1.00 10.00      A   
ATOM   3139  C   VAL A 332      -9.803 -22.737 -22.086  1.00 10.00      A   
ATOM   3140  O   VAL A 332      -8.704 -22.949 -22.601  1.00 10.00      A   
ATOM   3141  N   LEU A 333      -9.992 -21.845 -21.116  1.00 10.00      A   
ATOM   3142  HN  LEU A 333     -10.895 -21.723 -20.754  1.00 10.00      A   
ATOM   3143  CA  LEU A 333      -8.907 -21.027 -20.582  1.00 10.00      A   
ATOM   3144  CB  LEU A 333      -9.428 -20.142 -19.443  1.00 10.00      A   
ATOM   3145  CG  LEU A 333      -8.370 -19.465 -18.561  1.00 10.00      A   
ATOM   3146  CD1 LEU A 333      -7.768 -18.257 -19.261  1.00 10.00      A   
ATOM   3147  CD2 LEU A 333      -8.959 -19.074 -17.215  1.00 10.00      A   
ATOM   3148  C   LEU A 333      -7.757 -21.892 -20.079  1.00 10.00      A   
ATOM   3149  O   LEU A 333      -6.598 -21.667 -20.437  1.00 10.00      A   
ATOM   3150  N   ALA A 334      -8.090 -22.895 -19.268  1.00 10.00      A   
ATOM   3151  HN  ALA A 334      -9.035 -23.018 -19.026  1.00 10.00      A   
ATOM   3152  CA  ALA A 334      -7.099 -23.805 -18.702  1.00 10.00      A   
ATOM   3153  CB  ALA A 334      -7.772 -24.798 -17.775  1.00 10.00      A   
ATOM   3154  C   ALA A 334      -6.320 -24.545 -19.785  1.00 10.00      A   
ATOM   3155  O   ALA A 334      -5.185 -24.967 -19.566  1.00 10.00      A   
ATOM   3156  N   SER A 335      -6.928 -24.695 -20.950  1.00 10.00      A   
ATOM   3157  HN  SER A 335      -7.833 -24.337 -21.071  1.00 10.00      A   
ATOM   3158  CA  SER A 335      -6.287 -25.383 -22.052  1.00 10.00      A   
ATOM   3159  CB  SER A 335      -7.324 -26.183 -22.844  1.00 10.00      A   
ATOM   3160  OG  SER A 335      -8.061 -27.033 -21.979  1.00 10.00      A   
ATOM   3161  HG  SER A 335      -8.989 -26.764 -21.973  1.00 10.00      A   
ATOM   3162  C   SER A 335      -5.543 -24.404 -22.964  1.00 10.00      A   
ATOM   3163  O   SER A 335      -4.886 -24.815 -23.919  1.00 10.00      A   
ATOM   3164  N   THR A 336      -5.636 -23.117 -22.659  1.00 10.00      A   
ATOM   3165  HN  THR A 336      -6.157 -22.845 -21.867  1.00 10.00      A   
ATOM   3166  CA  THR A 336      -4.972 -22.097 -23.462  1.00 10.00      A   
ATOM   3167  CB  THR A 336      -5.952 -20.995 -23.903  1.00 10.00      A   
ATOM   3168  OG1 THR A 336      -7.160 -21.602 -24.378  1.00 10.00      A   
ATOM   3169  HG1 THR A 336      -7.540 -22.147 -23.675  1.00 10.00      A   
ATOM   3170  CG2 THR A 336      -5.341 -20.166 -25.018  1.00 10.00      A   
ATOM   3171  C   THR A 336      -3.798 -21.473 -22.712  1.00 10.00      A   
ATOM   3172  O   THR A 336      -2.695 -21.365 -23.252  1.00 10.00      A   
ATOM   3173  N   CYS A 337      -4.033 -21.088 -21.467  1.00 10.00      A   
ATOM   3174  HN  CYS A 337      -4.933 -21.216 -21.084  1.00 10.00      A   
ATOM   3175  CA  CYS A 337      -2.999 -20.482 -20.641  1.00 10.00      A   
ATOM   3176  CB  CYS A 337      -3.557 -19.240 -19.948  1.00 10.00      A   
ATOM   3177  SG  CYS A 337      -4.624 -18.231 -21.002  1.00 10.00      A   
ATOM   3178  HG  CYS A 337      -3.900 -17.800 -22.024  1.00 10.00      A   
ATOM   3179  C   CYS A 337      -2.497 -21.481 -19.609  1.00 10.00      A   
ATOM   3180  O   CYS A 337      -3.244 -21.906 -18.731  1.00 10.00      A   
ATOM   3181  N   LYS A 338      -1.239 -21.866 -19.729  1.00 10.00      A   
ATOM   3182  HN  LYS A 338      -0.691 -21.495 -20.456  1.00 10.00      A   
ATOM   3183  CA  LYS A 338      -0.647 -22.826 -18.806  1.00 10.00      A   
ATOM   3184  CB  LYS A 338       0.185 -23.864 -19.567  1.00 10.00      A   
ATOM   3185  CG  LYS A 338      -0.611 -24.711 -20.552  1.00 10.00      A   
ATOM   3186  CD  LYS A 338      -1.696 -25.511 -19.846  1.00 10.00      A   
ATOM   3187  CE  LYS A 338      -2.454 -26.404 -20.817  1.00 10.00      A   
ATOM   3188  NZ  LYS A 338      -3.528 -27.180 -20.141  1.00 10.00      A   
ATOM   3189  HZ1 LYS A 338      -3.134 -27.730 -19.353  1.00 10.00      A   
ATOM   3190  HZ2 LYS A 338      -3.973 -27.836 -20.813  1.00 10.00      A   
ATOM   3191  HZ3 LYS A 338      -4.257 -26.534 -19.769  1.00 10.00      A   
ATOM   3192  C   LYS A 338       0.207 -22.137 -17.747  1.00 10.00      A   
ATOM   3193  O   LYS A 338       0.420 -22.678 -16.663  1.00 10.00      A   
ATOM   3194  N   ASP A 339       0.683 -20.938 -18.057  1.00 10.00      A   
ATOM   3195  HN  ASP A 339       0.461 -20.540 -18.927  1.00 10.00      A   
ATOM   3196  CA  ASP A 339       1.525 -20.189 -17.129  1.00 10.00      A   
ATOM   3197  CB  ASP A 339       2.578 -19.377 -17.889  1.00 10.00      A   
ATOM   3198  CG  ASP A 339       3.726 -18.902 -17.014  1.00 10.00      A   
ATOM   3199  OD1 ASP A 339       4.201 -19.681 -16.160  1.00 10.00      A   
ATOM   3200  OD2 ASP A 339       4.173 -17.752 -17.188  1.00 10.00      A   
ATOM   3201  C   ASP A 339       0.685 -19.283 -16.238  1.00 10.00      A   
ATOM   3202  O   ASP A 339       1.208 -18.396 -15.565  1.00 10.00      A   
ATOM   3203  N   LEU A 340      -0.620 -19.525 -16.230  1.00 10.00      A   
ATOM   3204  HN  LEU A 340      -0.968 -20.253 -16.783  1.00 10.00      A   
ATOM   3205  CA  LEU A 340      -1.545 -18.746 -15.420  1.00 10.00      A   
ATOM   3206  CB  LEU A 340      -2.990 -19.166 -15.703  1.00 10.00      A   
ATOM   3207  CG  LEU A 340      -4.080 -18.281 -15.093  1.00 10.00      A   
ATOM   3208  CD1 LEU A 340      -4.127 -16.932 -15.794  1.00 10.00      A   
ATOM   3209  CD2 LEU A 340      -5.433 -18.971 -15.160  1.00 10.00      A   
ATOM   3210  C   LEU A 340      -1.221 -18.920 -13.941  1.00 10.00      A   
ATOM   3211  O   LEU A 340      -1.264 -20.029 -13.413  1.00 10.00      A   
ATOM   3212  N   ARG A 341      -0.895 -17.818 -13.283  1.00 10.00      A   
ATOM   3213  HN  ARG A 341      -0.913 -16.957 -13.758  1.00 10.00      A   
ATOM   3214  CA  ARG A 341      -0.529 -17.843 -11.876  1.00 10.00      A   
ATOM   3215  CB  ARG A 341       0.647 -16.893 -11.623  1.00 10.00      A   
ATOM   3216  CG  ARG A 341       1.780 -17.003 -12.625  1.00 10.00      A   
ATOM   3217  CD  ARG A 341       2.558 -18.287 -12.431  1.00 10.00      A   
ATOM   3218  NE  ARG A 341       3.597 -18.451 -13.441  1.00 10.00      A   
ATOM   3219  HE  ARG A 341       3.303 -18.586 -14.374  1.00 10.00      A   
ATOM   3220  CZ  ARG A 341       4.899 -18.424 -13.178  1.00 10.00      A   
ATOM   3221  NH1 ARG A 341       5.335 -18.230 -11.939  1.00 10.00      A   
ATOM   3222 HH11 ARG A 341       6.359 -18.213 -11.742  1.00 10.00      A   
ATOM   3223 HH12 ARG A 341       4.659 -18.092 -11.156  1.00 10.00      A   
ATOM   3224  NH2 ARG A 341       5.770 -18.593 -14.159  1.00 10.00      A   
ATOM   3225 HH21 ARG A 341       5.429 -18.746 -15.143  1.00 10.00      A   
ATOM   3226 HH22 ARG A 341       6.794 -18.579 -13.962  1.00 10.00      A   
ATOM   3227  C   ARG A 341      -1.688 -17.426 -10.985  1.00 10.00      A   
ATOM   3228  O   ARG A 341      -1.924 -18.029  -9.933  1.00 10.00      A   
ATOM   3229  N   GLU A 342      -2.417 -16.403 -11.414  1.00 10.00      A   
ATOM   3230  HN  GLU A 342      -2.211 -15.993 -12.282  1.00 10.00      A   
ATOM   3231  CA  GLU A 342      -3.522 -15.883 -10.632  1.00 10.00      A   
ATOM   3232  CB  GLU A 342      -3.121 -14.547 -10.019  1.00 10.00      A   
ATOM   3233  CG  GLU A 342      -4.123 -13.995  -9.027  1.00 10.00      A   
ATOM   3234  CD  GLU A 342      -3.802 -12.578  -8.627  1.00 10.00      A   
ATOM   3235  OE1 GLU A 342      -2.972 -12.384  -7.718  1.00 10.00      A   
ATOM   3236  OE2 GLU A 342      -4.398 -11.651  -9.209  1.00 10.00      A   
ATOM   3237  C   GLU A 342      -4.795 -15.718 -11.454  1.00 10.00      A   
ATOM   3238  O   GLU A 342      -4.761 -15.254 -12.596  1.00 10.00      A   
ATOM   3239  N   LEU A 343      -5.918 -16.085 -10.849  1.00 10.00      A   
ATOM   3240  HN  LEU A 343      -5.869 -16.430  -9.929  1.00 10.00      A   
ATOM   3241  CA  LEU A 343      -7.220 -15.982 -11.491  1.00 10.00      A   
ATOM   3242  CB  LEU A 343      -7.662 -17.352 -12.012  1.00 10.00      A   
ATOM   3243  CG  LEU A 343      -9.000 -17.397 -12.754  1.00 10.00      A   
ATOM   3244  CD1 LEU A 343      -8.902 -16.653 -14.075  1.00 10.00      A   
ATOM   3245  CD2 LEU A 343      -9.440 -18.836 -12.976  1.00 10.00      A   
ATOM   3246  C   LEU A 343      -8.238 -15.459 -10.486  1.00 10.00      A   
ATOM   3247  O   LEU A 343      -8.530 -16.119  -9.490  1.00 10.00      A   
ATOM   3248  N   ARG A 344      -8.750 -14.260 -10.726  1.00 10.00      A   
ATOM   3249  HN  ARG A 344      -8.470 -13.767 -11.530  1.00 10.00      A   
ATOM   3250  CA  ARG A 344      -9.734 -13.658  -9.832  1.00 10.00      A   
ATOM   3251  CB  ARG A 344      -9.202 -12.353  -9.224  1.00 10.00      A   
ATOM   3252  CG  ARG A 344      -7.948 -12.538  -8.380  1.00 10.00      A   
ATOM   3253  CD  ARG A 344      -7.617 -11.312  -7.540  1.00 10.00      A   
ATOM   3254  NE  ARG A 344      -6.186 -11.270  -7.223  1.00 10.00      A   
ATOM   3255  HE  ARG A 344      -5.564 -11.618  -7.915  1.00 10.00      A   
ATOM   3256  CZ  ARG A 344      -5.660 -10.773  -6.101  1.00 10.00      A   
ATOM   3257  NH1 ARG A 344      -6.432 -10.238  -5.166  1.00 10.00      A   
ATOM   3258 HH11 ARG A 344      -7.464 -10.195  -5.295  1.00 10.00      A   
ATOM   3259 HH12 ARG A 344      -6.005  -9.849  -4.291  1.00 10.00      A   
ATOM   3260  NH2 ARG A 344      -4.348 -10.832  -5.916  1.00 10.00      A   
ATOM   3261 HH21 ARG A 344      -3.732 -11.272  -6.646  1.00 10.00      A   
ATOM   3262 HH22 ARG A 344      -3.917 -10.444  -5.044  1.00 10.00      A   
ATOM   3263  C   ARG A 344     -11.053 -13.430 -10.563  1.00 10.00      A   
ATOM   3264  O   ARG A 344     -11.131 -12.620 -11.488  1.00 10.00      A   
ATOM   3265  N   VAL A 345     -12.084 -14.156 -10.145  1.00 10.00      A   
ATOM   3266  HN  VAL A 345     -11.961 -14.776  -9.390  1.00 10.00      A   
ATOM   3267  CA  VAL A 345     -13.397 -14.055 -10.766  1.00 10.00      A   
ATOM   3268  CB  VAL A 345     -14.027 -15.449 -10.968  1.00 10.00      A   
ATOM   3269  CG1 VAL A 345     -15.201 -15.377 -11.931  1.00 10.00      A   
ATOM   3270  CG2 VAL A 345     -12.991 -16.455 -11.449  1.00 10.00      A   
ATOM   3271  C   VAL A 345     -14.341 -13.219  -9.910  1.00 10.00      A   
ATOM   3272  O   VAL A 345     -14.483 -13.464  -8.711  1.00 10.00      A   
ATOM   3273  N   PHE A 346     -14.987 -12.242 -10.534  1.00 10.00      A   
ATOM   3274  HN  PHE A 346     -14.833 -12.109 -11.496  1.00 10.00      A   
ATOM   3275  CA  PHE A 346     -15.926 -11.368  -9.844  1.00 10.00      A   
ATOM   3276  CB  PHE A 346     -15.550  -9.894 -10.064  1.00 10.00      A   
ATOM   3277  CG  PHE A 346     -14.191  -9.524  -9.537  1.00 10.00      A   
ATOM   3278  CD1 PHE A 346     -13.073  -9.615 -10.348  1.00 10.00      A   
ATOM   3279  CD2 PHE A 346     -14.034  -9.090  -8.231  1.00 10.00      A   
ATOM   3280  CE1 PHE A 346     -11.821  -9.283  -9.870  1.00 10.00      A   
ATOM   3281  CE2 PHE A 346     -12.784  -8.755  -7.744  1.00 10.00      A   
ATOM   3282  CZ  PHE A 346     -11.674  -8.852  -8.564  1.00 10.00      A   
ATOM   3283  C   PHE A 346     -17.342 -11.624 -10.348  1.00 10.00      A   
ATOM   3284  O   PHE A 346     -17.560 -11.731 -11.553  1.00 10.00      A   
ATOM   3285  N   PRO A 347     -18.323 -11.726  -9.439  1.00 10.00      A   
ATOM   3286  CA  PRO A 347     -19.718 -11.979  -9.809  1.00 10.00      A   
ATOM   3287  CB  PRO A 347     -20.338 -12.474  -8.501  1.00 10.00      A   
ATOM   3288  CG  PRO A 347     -19.546 -11.803  -7.430  1.00 10.00      A   
ATOM   3289  CD  PRO A 347     -18.153 -11.602  -7.979  1.00 10.00      A   
ATOM   3290  C   PRO A 347     -20.432 -10.720 -10.303  1.00 10.00      A   
ATOM   3291  O   PRO A 347     -20.487  -9.709  -9.600  1.00 10.00      A   
ATOM   3292  N   SER A 348     -20.979 -10.790 -11.513  1.00 10.00      A   
ATOM   3293  HN  SER A 348     -20.891 -11.625 -12.032  1.00 10.00      A   
ATOM   3294  CA  SER A 348     -21.692  -9.665 -12.103  1.00 10.00      A   
ATOM   3295  CB  SER A 348     -22.112 -10.004 -13.534  1.00 10.00      A   
ATOM   3296  OG  SER A 348     -22.597 -11.339 -13.621  1.00 10.00      A   
ATOM   3297  HG  SER A 348     -21.846 -11.959 -13.547  1.00 10.00      A   
ATOM   3298  C   SER A 348     -22.915  -9.301 -11.264  1.00 10.00      A   
ATOM   3299  O   SER A 348     -23.147  -8.134 -10.943  1.00 10.00      A   
ATOM   3300  N   GLU A 349     -23.685 -10.317 -10.904  1.00 10.00      A   
ATOM   3301  HN  GLU A 349     -23.442 -11.219 -11.192  1.00 10.00      A   
ATOM   3302  CA  GLU A 349     -24.879 -10.131 -10.099  1.00 10.00      A   
ATOM   3303  CB  GLU A 349     -26.111 -10.647 -10.852  1.00 10.00      A   
ATOM   3304  CG  GLU A 349     -26.397  -9.922 -12.160  1.00 10.00      A   
ATOM   3305  CD  GLU A 349     -26.515  -8.422 -11.980  1.00 10.00      A   
ATOM   3306  OE1 GLU A 349     -27.071  -7.984 -10.953  1.00 10.00      A   
ATOM   3307  OE2 GLU A 349     -26.050  -7.674 -12.867  1.00 10.00      A   
ATOM   3308  C   GLU A 349     -24.727 -10.858  -8.764  1.00 10.00      A   
ATOM   3309  O   GLU A 349     -25.126 -12.019  -8.630  1.00 10.00      A   
ATOM   3310  N   PRO A 350     -24.108 -10.200  -7.768  1.00 10.00      A   
ATOM   3311  CA  PRO A 350     -23.900 -10.785  -6.444  1.00 10.00      A   
ATOM   3312  CB  PRO A 350     -22.699  -9.995  -5.911  1.00 10.00      A   
ATOM   3313  CG  PRO A 350     -22.827  -8.646  -6.538  1.00 10.00      A   
ATOM   3314  CD  PRO A 350     -23.534  -8.842  -7.860  1.00 10.00      A   
ATOM   3315  C   PRO A 350     -25.108 -10.601  -5.521  1.00 10.00      A   
ATOM   3316  O   PRO A 350     -25.271 -11.333  -4.546  1.00 10.00      A   
ATOM   3317  N   PHE A 351     -25.964  -9.639  -5.848  1.00 10.00      A   
ATOM   3318  HN  PHE A 351     -25.810  -9.118  -6.666  1.00 10.00      A   
ATOM   3319  CA  PHE A 351     -27.143  -9.353  -5.037  1.00 10.00      A   
ATOM   3320  CB  PHE A 351     -27.518  -7.870  -5.129  1.00 10.00      A   
ATOM   3321  CG  PHE A 351     -26.365  -6.943  -4.867  1.00 10.00      A   
ATOM   3322  CD1 PHE A 351     -26.004  -5.986  -5.801  1.00 10.00      A   
ATOM   3323  CD2 PHE A 351     -25.642  -7.030  -3.690  1.00 10.00      A   
ATOM   3324  CE1 PHE A 351     -24.943  -5.132  -5.567  1.00 10.00      A   
ATOM   3325  CE2 PHE A 351     -24.579  -6.182  -3.449  1.00 10.00      A   
ATOM   3326  CZ  PHE A 351     -24.227  -5.232  -4.389  1.00 10.00      A   
ATOM   3327  C   PHE A 351     -28.316 -10.230  -5.454  1.00 10.00      A   
ATOM   3328  O   PHE A 351     -29.410 -10.139  -4.894  1.00 10.00      A   
ATOM   3329  N   VAL A 352     -28.073 -11.079  -6.443  1.00 10.00      A   
ATOM   3330  HN  VAL A 352     -27.183 -11.088  -6.850  1.00 10.00      A   
ATOM   3331  CA  VAL A 352     -29.084 -11.997  -6.948  1.00 10.00      A   
ATOM   3332  CB  VAL A 352     -29.164 -11.960  -8.492  1.00 10.00      A   
ATOM   3333  CG1 VAL A 352     -30.285 -12.853  -9.000  1.00 10.00      A   
ATOM   3334  CG2 VAL A 352     -29.361 -10.533  -8.984  1.00 10.00      A   
ATOM   3335  C   VAL A 352     -28.765 -13.417  -6.484  1.00 10.00      A   
ATOM   3336  O   VAL A 352     -27.640 -13.890  -6.647  1.00 10.00      A   
ATOM   3337  N   MET A 353     -29.750 -14.075  -5.889  1.00 10.00      A   
ATOM   3338  HN  MET A 353     -30.622 -13.637  -5.787  1.00 10.00      A   
ATOM   3339  CA  MET A 353     -29.580 -15.431  -5.386  1.00 10.00      A   
ATOM   3340  CB  MET A 353     -30.720 -15.779  -4.424  1.00 10.00      A   
ATOM   3341  CG  MET A 353     -30.514 -17.075  -3.657  1.00 10.00      A   
ATOM   3342  SD  MET A 353     -31.973 -17.563  -2.718  1.00 10.00      A   
ATOM   3343  CE  MET A 353     -31.316 -18.938  -1.775  1.00 10.00      A   
ATOM   3344  C   MET A 353     -29.542 -16.435  -6.529  1.00 10.00      A   
ATOM   3345  O   MET A 353     -28.751 -17.377  -6.515  1.00 10.00      A   
ATOM   3346  N   GLU A 354     -30.399 -16.221  -7.518  1.00 10.00      A   
ATOM   3347  HN  GLU A 354     -30.989 -15.440  -7.475  1.00 10.00      A   
ATOM   3348  CA  GLU A 354     -30.472 -17.106  -8.673  1.00 10.00      A   
ATOM   3349  CB  GLU A 354     -31.751 -16.847  -9.468  1.00 10.00      A   
ATOM   3350  CG  GLU A 354     -33.012 -17.333  -8.776  1.00 10.00      A   
ATOM   3351  CD  GLU A 354     -33.077 -18.842  -8.677  1.00 10.00      A   
ATOM   3352  OE1 GLU A 354     -33.163 -19.507  -9.733  1.00 10.00      A   
ATOM   3353  OE2 GLU A 354     -33.052 -19.371  -7.545  1.00 10.00      A   
ATOM   3354  C   GLU A 354     -29.247 -16.941  -9.571  1.00 10.00      A   
ATOM   3355  O   GLU A 354     -28.869 -15.816  -9.919  1.00 10.00      A   
ATOM   3356  N   PRO A 355     -28.610 -18.062  -9.952  1.00 10.00      A   
ATOM   3357  CA  PRO A 355     -27.418 -18.054 -10.812  1.00 10.00      A   
ATOM   3358  CB  PRO A 355     -26.993 -19.528 -10.867  1.00 10.00      A   
ATOM   3359  CG  PRO A 355     -27.714 -20.185  -9.740  1.00 10.00      A   
ATOM   3360  CD  PRO A 355     -29.000 -19.429  -9.577  1.00 10.00      A   
ATOM   3361  C   PRO A 355     -27.727 -17.550 -12.220  1.00 10.00      A   
ATOM   3362  O   PRO A 355     -28.399 -18.225 -13.000  1.00 10.00      A   
ATOM   3363  N   ASN A 356     -27.245 -16.353 -12.533  1.00 10.00      A   
ATOM   3364  HN  ASN A 356     -26.723 -15.858 -11.865  1.00 10.00      A   
ATOM   3365  CA  ASN A 356     -27.468 -15.758 -13.848  1.00 10.00      A   
ATOM   3366  CB  ASN A 356     -27.185 -14.245 -13.839  1.00 10.00      A   
ATOM   3367  CG  ASN A 356     -25.757 -13.875 -13.458  1.00 10.00      A   
ATOM   3368  OD1 ASN A 356     -25.128 -14.535 -12.630  1.00 10.00      A   
ATOM   3369  ND2 ASN A 356     -25.243 -12.810 -14.059  1.00 10.00      A   
ATOM   3370 HD21 ASN A 356     -25.804 -12.329 -14.706  1.00 10.00      A   
ATOM   3371 HD22 ASN A 356     -24.321 -12.543 -13.833  1.00 10.00      A   
ATOM   3372  C   ASN A 356     -26.644 -16.469 -14.915  1.00 10.00      A   
ATOM   3373  O   ASN A 356     -27.145 -16.810 -15.984  1.00 10.00      A   
ATOM   3374  N   VAL A 357     -25.386 -16.709 -14.602  1.00 10.00      A   
ATOM   3375  HN  VAL A 357     -25.052 -16.426 -13.723  1.00 10.00      A   
ATOM   3376  CA  VAL A 357     -24.481 -17.382 -15.519  1.00 10.00      A   
ATOM   3377  CB  VAL A 357     -23.118 -16.657 -15.587  1.00 10.00      A   
ATOM   3378  CG1 VAL A 357     -23.285 -15.256 -16.157  1.00 10.00      A   
ATOM   3379  CG2 VAL A 357     -22.474 -16.602 -14.211  1.00 10.00      A   
ATOM   3380  C   VAL A 357     -24.257 -18.819 -15.070  1.00 10.00      A   
ATOM   3381  O   VAL A 357     -24.557 -19.172 -13.928  1.00 10.00      A   
ATOM   3382  N   ALA A 358     -23.732 -19.643 -15.962  1.00 10.00      A   
ATOM   3383  HN  ALA A 358     -23.527 -19.313 -16.870  1.00 10.00      A   
ATOM   3384  CA  ALA A 358     -23.459 -21.033 -15.641  1.00 10.00      A   
ATOM   3385  CB  ALA A 358     -23.751 -21.926 -16.836  1.00 10.00      A   
ATOM   3386  C   ALA A 358     -22.016 -21.196 -15.184  1.00 10.00      A   
ATOM   3387  O   ALA A 358     -21.167 -21.688 -15.925  1.00 10.00      A   
ATOM   3388  N   LEU A 359     -21.746 -20.755 -13.967  1.00 10.00      A   
ATOM   3389  HN  LEU A 359     -22.464 -20.358 -13.432  1.00 10.00      A   
ATOM   3390  CA  LEU A 359     -20.415 -20.847 -13.398  1.00 10.00      A   
ATOM   3391  CB  LEU A 359     -19.875 -19.451 -13.072  1.00 10.00      A   
ATOM   3392  CG  LEU A 359     -18.441 -19.397 -12.536  1.00 10.00      A   
ATOM   3393  CD1 LEU A 359     -17.445 -19.239 -13.673  1.00 10.00      A   
ATOM   3394  CD2 LEU A 359     -18.283 -18.281 -11.516  1.00 10.00      A   
ATOM   3395  C   LEU A 359     -20.444 -21.702 -12.138  1.00 10.00      A   
ATOM   3396  O   LEU A 359     -20.633 -21.193 -11.028  1.00 10.00      A   
ATOM   3397  N   THR A 360     -20.285 -23.001 -12.311  1.00 10.00      A   
ATOM   3398  HN  THR A 360     -20.156 -23.359 -13.226  1.00 10.00      A   
ATOM   3399  CA  THR A 360     -20.294 -23.916 -11.187  1.00 10.00      A   
ATOM   3400  CB  THR A 360     -20.787 -25.315 -11.607  1.00 10.00      A   
ATOM   3401  OG1 THR A 360     -19.828 -25.944 -12.468  1.00 10.00      A   
ATOM   3402  HG1 THR A 360     -19.491 -25.292 -13.111  1.00 10.00      A   
ATOM   3403  CG2 THR A 360     -22.118 -25.221 -12.333  1.00 10.00      A   
ATOM   3404  C   THR A 360     -18.901 -24.020 -10.570  1.00 10.00      A   
ATOM   3405  O   THR A 360     -18.050 -23.160 -10.792  1.00 10.00      A   
ATOM   3406  N   GLU A 361     -18.671 -25.071  -9.795  1.00 10.00      A   
ATOM   3407  HN  GLU A 361     -19.391 -25.728  -9.644  1.00 10.00      A   
ATOM   3408  CA  GLU A 361     -17.380 -25.282  -9.161  1.00 10.00      A   
ATOM   3409  CB  GLU A 361     -17.535 -26.100  -7.877  1.00 10.00      A   
ATOM   3410  CG  GLU A 361     -18.126 -27.486  -8.088  1.00 10.00      A   
ATOM   3411  CD  GLU A 361     -19.636 -27.495  -8.028  1.00 10.00      A   
ATOM   3412  OE1 GLU A 361     -20.180 -27.913  -6.994  1.00 10.00      A   
ATOM   3413  OE2 GLU A 361     -20.286 -27.091  -9.016  1.00 10.00      A   
ATOM   3414  C   GLU A 361     -16.433 -25.996 -10.118  1.00 10.00      A   
ATOM   3415  O   GLU A 361     -15.218 -26.031  -9.902  1.00 10.00      A   
ATOM   3416  N   GLN A 362     -16.999 -26.545 -11.190  1.00 10.00      A   
ATOM   3417  HN  GLN A 362     -17.968 -26.449 -11.320  1.00 10.00      A   
ATOM   3418  CA  GLN A 362     -16.219 -27.271 -12.184  1.00 10.00      A   
ATOM   3419  CB  GLN A 362     -17.128 -27.939 -13.219  1.00 10.00      A   
ATOM   3420  CG  GLN A 362     -16.387 -28.736 -14.284  1.00 10.00      A   
ATOM   3421  CD  GLN A 362     -15.501 -29.820 -13.700  1.00 10.00      A   
ATOM   3422  OE1 GLN A 362     -15.829 -30.439 -12.685  1.00 10.00      A   
ATOM   3423  NE2 GLN A 362     -14.364 -30.044 -14.331  1.00 10.00      A   
ATOM   3424 HE21 GLN A 362     -14.163 -29.504 -15.127  1.00 10.00      A   
ATOM   3425 HE22 GLN A 362     -13.769 -30.738 -13.981  1.00 10.00      A   
ATOM   3426  C   GLN A 362     -15.202 -26.360 -12.859  1.00 10.00      A   
ATOM   3427  O   GLN A 362     -14.102 -26.797 -13.203  1.00 10.00      A   
ATOM   3428  N   GLY A 363     -15.574 -25.100 -13.049  1.00 10.00      A   
ATOM   3429  HN  GLY A 363     -16.485 -24.823 -12.799  1.00 10.00      A   
ATOM   3430  CA  GLY A 363     -14.673 -24.144 -13.661  1.00 10.00      A   
ATOM   3431  C   GLY A 363     -13.343 -24.080 -12.937  1.00 10.00      A   
ATOM   3432  O   GLY A 363     -12.286 -24.188 -13.560  1.00 10.00      A   
ATOM   3433  N   LEU A 364     -13.401 -23.932 -11.618  1.00 10.00      A   
ATOM   3434  HN  LEU A 364     -14.278 -23.860 -11.186  1.00 10.00      A   
ATOM   3435  CA  LEU A 364     -12.197 -23.870 -10.800  1.00 10.00      A   
ATOM   3436  CB  LEU A 364     -12.562 -23.668  -9.327  1.00 10.00      A   
ATOM   3437  CG  LEU A 364     -11.680 -22.698  -8.530  1.00 10.00      A   
ATOM   3438  CD1 LEU A 364     -12.129 -22.622  -7.079  1.00 10.00      A   
ATOM   3439  CD2 LEU A 364     -10.213 -23.092  -8.612  1.00 10.00      A   
ATOM   3440  C   LEU A 364     -11.385 -25.153 -10.963  1.00 10.00      A   
ATOM   3441  O   LEU A 364     -10.176 -25.109 -11.185  1.00 10.00      A   
ATOM   3442  N   VAL A 365     -12.070 -26.290 -10.878  1.00 10.00      A   
ATOM   3443  HN  VAL A 365     -13.037 -26.252 -10.717  1.00 10.00      A   
ATOM   3444  CA  VAL A 365     -11.430 -27.595 -11.017  1.00 10.00      A   
ATOM   3445  CB  VAL A 365     -12.460 -28.742 -10.913  1.00 10.00      A   
ATOM   3446  CG1 VAL A 365     -11.774 -30.096 -11.018  1.00 10.00      A   
ATOM   3447  CG2 VAL A 365     -13.256 -28.640  -9.618  1.00 10.00      A   
ATOM   3448  C   VAL A 365     -10.703 -27.700 -12.352  1.00 10.00      A   
ATOM   3449  O   VAL A 365      -9.537 -28.098 -12.404  1.00 10.00      A   
ATOM   3450  N   SER A 366     -11.389 -27.312 -13.419  1.00 10.00      A   
ATOM   3451  HN  SER A 366     -12.310 -26.984 -13.301  1.00 10.00      A   
ATOM   3452  CA  SER A 366     -10.821 -27.362 -14.760  1.00 10.00      A   
ATOM   3453  CB  SER A 366     -11.857 -26.902 -15.788  1.00 10.00      A   
ATOM   3454  OG  SER A 366     -13.100 -27.564 -15.595  1.00 10.00      A   
ATOM   3455  HG  SER A 366     -13.555 -27.179 -14.833  1.00 10.00      A   
ATOM   3456  C   SER A 366      -9.554 -26.513 -14.863  1.00 10.00      A   
ATOM   3457  O   SER A 366      -8.541 -26.961 -15.402  1.00 10.00      A   
ATOM   3458  N   VAL A 367      -9.606 -25.303 -14.321  1.00 10.00      A   
ATOM   3459  HN  VAL A 367     -10.434 -25.006 -13.883  1.00 10.00      A   
ATOM   3460  CA  VAL A 367      -8.459 -24.401 -14.370  1.00 10.00      A   
ATOM   3461  CB  VAL A 367      -8.830 -22.951 -13.980  1.00 10.00      A   
ATOM   3462  CG1 VAL A 367      -7.663 -22.012 -14.237  1.00 10.00      A   
ATOM   3463  CG2 VAL A 367     -10.047 -22.486 -14.760  1.00 10.00      A   
ATOM   3464  C   VAL A 367      -7.305 -24.909 -13.504  1.00 10.00      A   
ATOM   3465  O   VAL A 367      -6.148 -24.881 -13.921  1.00 10.00      A   
ATOM   3466  N   SER A 368      -7.625 -25.403 -12.313  1.00 10.00      A   
ATOM   3467  HN  SER A 368      -8.569 -25.419 -12.034  1.00 10.00      A   
ATOM   3468  CA  SER A 368      -6.603 -25.912 -11.405  1.00 10.00      A   
ATOM   3469  CB  SER A 368      -7.194 -26.242 -10.029  1.00 10.00      A   
ATOM   3470  OG  SER A 368      -8.297 -27.129 -10.119  1.00 10.00      A   
ATOM   3471  HG  SER A 368      -8.476 -27.338 -11.042  1.00 10.00      A   
ATOM   3472  C   SER A 368      -5.871 -27.117 -11.997  1.00 10.00      A   
ATOM   3473  O   SER A 368      -4.704 -27.368 -11.679  1.00 10.00      A   
ATOM   3474  N   MET A 369      -6.558 -27.854 -12.864  1.00 10.00      A   
ATOM   3475  HN  MET A 369      -7.482 -27.605 -13.079  1.00 10.00      A   
ATOM   3476  CA  MET A 369      -5.968 -29.021 -13.508  1.00 10.00      A   
ATOM   3477  CB  MET A 369      -7.052 -29.996 -13.981  1.00 10.00      A   
ATOM   3478  CG  MET A 369      -7.624 -30.883 -12.887  1.00 10.00      A   
ATOM   3479  SD  MET A 369      -8.730 -32.151 -13.537  1.00 10.00      A   
ATOM   3480  CE  MET A 369      -9.211 -32.989 -12.029  1.00 10.00      A   
ATOM   3481  C   MET A 369      -5.122 -28.602 -14.698  1.00 10.00      A   
ATOM   3482  O   MET A 369      -3.978 -29.036 -14.840  1.00 10.00      A   
ATOM   3483  N   GLY A 370      -5.691 -27.746 -15.538  1.00 10.00      A   
ATOM   3484  HN  GLY A 370      -6.599 -27.421 -15.347  1.00 10.00      A   
ATOM   3485  CA  GLY A 370      -5.004 -27.282 -16.730  1.00 10.00      A   
ATOM   3486  C   GLY A 370      -3.806 -26.397 -16.445  1.00 10.00      A   
ATOM   3487  O   GLY A 370      -2.755 -26.559 -17.066  1.00 10.00      A   
ATOM   3488  N   CYS A 371      -3.959 -25.464 -15.517  1.00 10.00      A   
ATOM   3489  HN  CYS A 371      -4.820 -25.387 -15.047  1.00 10.00      A   
ATOM   3490  CA  CYS A 371      -2.878 -24.552 -15.171  1.00 10.00      A   
ATOM   3491  CB  CYS A 371      -3.422 -23.136 -14.976  1.00 10.00      A   
ATOM   3492  SG  CYS A 371      -4.650 -22.645 -16.208  1.00 10.00      A   
ATOM   3493  HG  CYS A 371      -4.007 -22.372 -17.339  1.00 10.00      A   
ATOM   3494  C   CYS A 371      -2.129 -25.014 -13.923  1.00 10.00      A   
ATOM   3495  O   CYS A 371      -2.636 -24.913 -12.803  1.00 10.00      A   
ATOM   3496  N   PRO A 372      -0.900 -25.521 -14.103  1.00 10.00      A   
ATOM   3497  CA  PRO A 372      -0.066 -26.004 -13.001  1.00 10.00      A   
ATOM   3498  CB  PRO A 372       0.864 -26.987 -13.703  1.00 10.00      A   
ATOM   3499  CG  PRO A 372       1.033 -26.432 -15.078  1.00 10.00      A   
ATOM   3500  CD  PRO A 372      -0.229 -25.675 -15.406  1.00 10.00      A   
ATOM   3501  C   PRO A 372       0.745 -24.882 -12.351  1.00 10.00      A   
ATOM   3502  O   PRO A 372       1.563 -25.124 -11.457  1.00 10.00      A   
ATOM   3503  N   LYS A 373       0.517 -23.658 -12.806  1.00 10.00      A   
ATOM   3504  HN  LYS A 373      -0.141 -23.531 -13.522  1.00 10.00      A   
ATOM   3505  CA  LYS A 373       1.221 -22.498 -12.276  1.00 10.00      A   
ATOM   3506  CB  LYS A 373       1.714 -21.620 -13.426  1.00 10.00      A   
ATOM   3507  CG  LYS A 373       2.863 -22.225 -14.212  1.00 10.00      A   
ATOM   3508  CD  LYS A 373       4.188 -22.022 -13.497  1.00 10.00      A   
ATOM   3509  CE  LYS A 373       5.351 -22.568 -14.309  1.00 10.00      A   
ATOM   3510  NZ  LYS A 373       5.356 -22.041 -15.697  1.00 10.00      A   
ATOM   3511  HZ1 LYS A 373       4.975 -21.066 -15.719  1.00 10.00      A   
ATOM   3512  HZ2 LYS A 373       4.770 -22.641 -16.305  1.00 10.00      A   
ATOM   3513  HZ3 LYS A 373       6.324 -22.029 -16.072  1.00 10.00      A   
ATOM   3514  C   LYS A 373       0.336 -21.686 -11.334  1.00 10.00      A   
ATOM   3515  O   LYS A 373       0.780 -20.696 -10.749  1.00 10.00      A   
ATOM   3516  N   LEU A 374      -0.910 -22.120 -11.182  1.00 10.00      A   
ATOM   3517  HN  LEU A 374      -1.192 -22.928 -11.654  1.00 10.00      A   
ATOM   3518  CA  LEU A 374      -1.869 -21.430 -10.325  1.00 10.00      A   
ATOM   3519  CB  LEU A 374      -3.263 -22.033 -10.490  1.00 10.00      A   
ATOM   3520  CG  LEU A 374      -4.089 -21.540 -11.675  1.00 10.00      A   
ATOM   3521  CD1 LEU A 374      -5.425 -22.259 -11.704  1.00 10.00      A   
ATOM   3522  CD2 LEU A 374      -4.296 -20.035 -11.592  1.00 10.00      A   
ATOM   3523  C   LEU A 374      -1.476 -21.497  -8.860  1.00 10.00      A   
ATOM   3524  O   LEU A 374      -1.116 -22.559  -8.356  1.00 10.00      A   
ATOM   3525  N   GLU A 375      -1.534 -20.355  -8.192  1.00 10.00      A   
ATOM   3526  HN  GLU A 375      -1.787 -19.537  -8.672  1.00 10.00      A   
ATOM   3527  CA  GLU A 375      -1.213 -20.274  -6.773  1.00 10.00      A   
ATOM   3528  CB  GLU A 375       0.266 -19.954  -6.554  1.00 10.00      A   
ATOM   3529  CG  GLU A 375       0.701 -18.595  -7.069  1.00 10.00      A   
ATOM   3530  CD  GLU A 375       2.004 -18.144  -6.449  1.00 10.00      A   
ATOM   3531  OE1 GLU A 375       2.058 -17.993  -5.211  1.00 10.00      A   
ATOM   3532  OE2 GLU A 375       2.978 -17.926  -7.197  1.00 10.00      A   
ATOM   3533  C   GLU A 375      -2.105 -19.252  -6.067  1.00 10.00      A   
ATOM   3534  O   GLU A 375      -2.245 -19.272  -4.845  1.00 10.00      A   
ATOM   3535  N   SER A 376      -2.701 -18.358  -6.844  1.00 10.00      A   
ATOM   3536  HN  SER A 376      -2.533 -18.370  -7.806  1.00 10.00      A   
ATOM   3537  CA  SER A 376      -3.590 -17.342  -6.298  1.00 10.00      A   
ATOM   3538  CB  SER A 376      -2.954 -15.956  -6.440  1.00 10.00      A   
ATOM   3539  OG  SER A 376      -1.552 -16.016  -6.232  1.00 10.00      A   
ATOM   3540  HG  SER A 376      -1.180 -15.133  -6.337  1.00 10.00      A   
ATOM   3541  C   SER A 376      -4.929 -17.387  -7.032  1.00 10.00      A   
ATOM   3542  O   SER A 376      -5.011 -17.051  -8.214  1.00 10.00      A   
ATOM   3543  N   VAL A 377      -5.975 -17.819  -6.343  1.00 10.00      A   
ATOM   3544  HN  VAL A 377      -5.863 -18.080  -5.399  1.00 10.00      A   
ATOM   3545  CA  VAL A 377      -7.291 -17.922  -6.962  1.00 10.00      A   
ATOM   3546  CB  VAL A 377      -7.682 -19.401  -7.206  1.00 10.00      A   
ATOM   3547  CG1 VAL A 377      -9.046 -19.502  -7.872  1.00 10.00      A   
ATOM   3548  CG2 VAL A 377      -6.628 -20.108  -8.046  1.00 10.00      A   
ATOM   3549  C   VAL A 377      -8.382 -17.249  -6.133  1.00 10.00      A   
ATOM   3550  O   VAL A 377      -8.412 -17.362  -4.906  1.00 10.00      A   
ATOM   3551  N   LEU A 378      -9.256 -16.527  -6.823  1.00 10.00      A   
ATOM   3552  HN  LEU A 378      -9.130 -16.439  -7.798  1.00 10.00      A   
ATOM   3553  CA  LEU A 378     -10.393 -15.863  -6.201  1.00 10.00      A   
ATOM   3554  CB  LEU A 378     -10.275 -14.343  -6.319  1.00 10.00      A   
ATOM   3555  CG  LEU A 378     -11.469 -13.535  -5.802  1.00 10.00      A   
ATOM   3556  CD1 LEU A 378     -11.533 -13.581  -4.285  1.00 10.00      A   
ATOM   3557  CD2 LEU A 378     -11.399 -12.099  -6.296  1.00 10.00      A   
ATOM   3558  C   LEU A 378     -11.656 -16.351  -6.901  1.00 10.00      A   
ATOM   3559  O   LEU A 378     -11.837 -16.119  -8.096  1.00 10.00      A   
ATOM   3560  N   TYR A 379     -12.522 -17.028  -6.169  1.00 10.00      A   
ATOM   3561  HN  TYR A 379     -12.353 -17.150  -5.206  1.00 10.00      A   
ATOM   3562  CA  TYR A 379     -13.730 -17.578  -6.760  1.00 10.00      A   
ATOM   3563  CB  TYR A 379     -13.649 -19.108  -6.744  1.00 10.00      A   
ATOM   3564  CG  TYR A 379     -14.230 -19.793  -7.963  1.00 10.00      A   
ATOM   3565  CD1 TYR A 379     -13.757 -19.509  -9.238  1.00 10.00      A   
ATOM   3566  CD2 TYR A 379     -15.240 -20.739  -7.837  1.00 10.00      A   
ATOM   3567  CE1 TYR A 379     -14.273 -20.148 -10.352  1.00 10.00      A   
ATOM   3568  CE2 TYR A 379     -15.764 -21.380  -8.943  1.00 10.00      A   
ATOM   3569  CZ  TYR A 379     -15.279 -21.082 -10.198  1.00 10.00      A   
ATOM   3570  OH  TYR A 379     -15.788 -21.731 -11.300  1.00 10.00      A   
ATOM   3571  HH  TYR A 379     -16.696 -22.022 -11.118  1.00 10.00      A   
ATOM   3572  C   TYR A 379     -14.986 -17.117  -6.036  1.00 10.00      A   
ATOM   3573  O   TYR A 379     -15.068 -17.180  -4.809  1.00 10.00      A   
ATOM   3574  N   PHE A 380     -15.952 -16.656  -6.815  1.00 10.00      A   
ATOM   3575  HN  PHE A 380     -15.798 -16.609  -7.780  1.00 10.00      A   
ATOM   3576  CA  PHE A 380     -17.229 -16.203  -6.293  1.00 10.00      A   
ATOM   3577  CB  PHE A 380     -17.379 -14.689  -6.468  1.00 10.00      A   
ATOM   3578  CG  PHE A 380     -16.790 -13.861  -5.357  1.00 10.00      A   
ATOM   3579  CD1 PHE A 380     -15.504 -13.358  -5.450  1.00 10.00      A   
ATOM   3580  CD2 PHE A 380     -17.532 -13.580  -4.222  1.00 10.00      A   
ATOM   3581  CE1 PHE A 380     -14.969 -12.592  -4.433  1.00 10.00      A   
ATOM   3582  CE2 PHE A 380     -17.002 -12.816  -3.200  1.00 10.00      A   
ATOM   3583  CZ  PHE A 380     -15.718 -12.321  -3.304  1.00 10.00      A   
ATOM   3584  C   PHE A 380     -18.349 -16.920  -7.035  1.00 10.00      A   
ATOM   3585  O   PHE A 380     -18.821 -16.446  -8.067  1.00 10.00      A   
ATOM   3586  N   CYS A 381     -18.757 -18.070  -6.522  1.00 10.00      A   
ATOM   3587  HN  CYS A 381     -18.352 -18.399  -5.692  1.00 10.00      A   
ATOM   3588  CA  CYS A 381     -19.808 -18.848  -7.158  1.00 10.00      A   
ATOM   3589  CB  CYS A 381     -19.275 -20.214  -7.583  1.00 10.00      A   
ATOM   3590  SG  CYS A 381     -18.408 -21.108  -6.275  1.00 10.00      A   
ATOM   3591  HG  CYS A 381     -18.978 -22.304  -6.154  1.00 10.00      A   
ATOM   3592  C   CYS A 381     -21.022 -19.006  -6.247  1.00 10.00      A   
ATOM   3593  O   CYS A 381     -20.982 -18.665  -5.061  1.00 10.00      A   
ATOM   3594  N   ARG A 382     -22.112 -19.501  -6.818  1.00 10.00      A   
ATOM   3595  HN  ARG A 382     -22.093 -19.719  -7.775  1.00 10.00      A   
ATOM   3596  CA  ARG A 382     -23.342 -19.705  -6.066  1.00 10.00      A   
ATOM   3597  CB  ARG A 382     -24.570 -19.337  -6.909  1.00 10.00      A   
ATOM   3598  CG  ARG A 382     -24.727 -17.847  -7.166  1.00 10.00      A   
ATOM   3599  CD  ARG A 382     -24.414 -17.503  -8.611  1.00 10.00      A   
ATOM   3600  NE  ARG A 382     -24.425 -16.062  -8.853  1.00 10.00      A   
ATOM   3601  HE  ARG A 382     -25.057 -15.520  -8.327  1.00 10.00      A   
ATOM   3602  CZ  ARG A 382     -23.633 -15.460  -9.747  1.00 10.00      A   
ATOM   3603  NH1 ARG A 382     -22.777 -16.166 -10.472  1.00 10.00      A   
ATOM   3604 HH11 ARG A 382     -22.710 -17.200 -10.353  1.00 10.00      A   
ATOM   3605 HH12 ARG A 382     -22.158 -15.679 -11.173  1.00 10.00      A   
ATOM   3606  NH2 ARG A 382     -23.680 -14.145  -9.909  1.00 10.00      A   
ATOM   3607 HH21 ARG A 382     -23.055 -13.688 -10.618  1.00 10.00      A   
ATOM   3608 HH22 ARG A 382     -24.334 -13.564  -9.340  1.00 10.00      A   
ATOM   3609  C   ARG A 382     -23.457 -21.141  -5.568  1.00 10.00      A   
ATOM   3610  O   ARG A 382     -24.347 -21.461  -4.778  1.00 10.00      A   
ATOM   3611  N   GLN A 383     -22.549 -21.998  -6.021  1.00 10.00      A   
ATOM   3612  HN  GLN A 383     -21.847 -21.677  -6.620  1.00 10.00      A   
ATOM   3613  CA  GLN A 383     -22.554 -23.399  -5.625  1.00 10.00      A   
ATOM   3614  CB  GLN A 383     -23.329 -24.257  -6.632  1.00 10.00      A   
ATOM   3615  CG  GLN A 383     -22.848 -24.135  -8.072  1.00 10.00      A   
ATOM   3616  CD  GLN A 383     -23.644 -25.007  -9.021  1.00 10.00      A   
ATOM   3617  OE1 GLN A 383     -24.688 -24.597  -9.525  1.00 10.00      A   
ATOM   3618  NE2 GLN A 383     -23.145 -26.206  -9.292  1.00 10.00      A   
ATOM   3619 HE21 GLN A 383     -22.294 -26.467  -8.865  1.00 10.00      A   
ATOM   3620 HE22 GLN A 383     -23.648 -26.787  -9.902  1.00 10.00      A   
ATOM   3621  C   GLN A 383     -21.138 -23.927  -5.456  1.00 10.00      A   
ATOM   3622  O   GLN A 383     -20.215 -23.491  -6.145  1.00 10.00      A   
ATOM   3623  N   MET A 384     -20.977 -24.855  -4.524  1.00 10.00      A   
ATOM   3624  HN  MET A 384     -21.755 -25.143  -4.003  1.00 10.00      A   
ATOM   3625  CA  MET A 384     -19.687 -25.464  -4.248  1.00 10.00      A   
ATOM   3626  CB  MET A 384     -18.835 -24.544  -3.366  1.00 10.00      A   
ATOM   3627  CG  MET A 384     -17.480 -25.117  -2.981  1.00 10.00      A   
ATOM   3628  SD  MET A 384     -16.501 -25.615  -4.411  1.00 10.00      A   
ATOM   3629  CE  MET A 384     -16.160 -24.020  -5.152  1.00 10.00      A   
ATOM   3630  C   MET A 384     -19.897 -26.812  -3.570  1.00 10.00      A   
ATOM   3631  O   MET A 384     -20.822 -26.974  -2.768  1.00 10.00      A   
ATOM   3632  N   THR A 385     -19.050 -27.774  -3.897  1.00 10.00      A   
ATOM   3633  HN  THR A 385     -18.325 -27.585  -4.534  1.00 10.00      A   
ATOM   3634  CA  THR A 385     -19.154 -29.106  -3.319  1.00 10.00      A   
ATOM   3635  CB  THR A 385     -19.541 -30.153  -4.382  1.00 10.00      A   
ATOM   3636  OG1 THR A 385     -18.994 -29.777  -5.652  1.00 10.00      A   
ATOM   3637  HG1 THR A 385     -19.468 -28.989  -5.986  1.00 10.00      A   
ATOM   3638  CG2 THR A 385     -21.054 -30.265  -4.494  1.00 10.00      A   
ATOM   3639  C   THR A 385     -17.850 -29.519  -2.648  1.00 10.00      A   
ATOM   3640  O   THR A 385     -16.782 -28.990  -2.969  1.00 10.00      A   
ATOM   3641  N   ASN A 386     -17.941 -30.466  -1.720  1.00 10.00      A   
ATOM   3642  HN  ASN A 386     -18.828 -30.853  -1.515  1.00 10.00      A   
ATOM   3643  CA  ASN A 386     -16.767 -30.955  -1.000  1.00 10.00      A   
ATOM   3644  CB  ASN A 386     -17.182 -31.918   0.113  1.00 10.00      A   
ATOM   3645  CG  ASN A 386     -17.433 -31.229   1.436  1.00 10.00      A   
ATOM   3646  OD1 ASN A 386     -16.717 -30.303   1.818  1.00 10.00      A   
ATOM   3647  ND2 ASN A 386     -18.457 -31.678   2.147  1.00 10.00      A   
ATOM   3648 HD21 ASN A 386     -18.980 -32.422   1.782  1.00 10.00      A   
ATOM   3649 HD22 ASN A 386     -18.649 -31.242   3.009  1.00 10.00      A   
ATOM   3650  C   ASN A 386     -15.813 -31.662  -1.949  1.00 10.00      A   
ATOM   3651  O   ASN A 386     -14.596 -31.468  -1.884  1.00 10.00      A   
ATOM   3652  N   ALA A 387     -16.384 -32.474  -2.837  1.00 10.00      A   
ATOM   3653  HN  ALA A 387     -17.362 -32.570  -2.830  1.00 10.00      A   
ATOM   3654  CA  ALA A 387     -15.613 -33.230  -3.817  1.00 10.00      A   
ATOM   3655  CB  ALA A 387     -16.547 -34.049  -4.691  1.00 10.00      A   
ATOM   3656  C   ALA A 387     -14.755 -32.310  -4.679  1.00 10.00      A   
ATOM   3657  O   ALA A 387     -13.601 -32.619  -4.981  1.00 10.00      A   
ATOM   3658  N   ALA A 388     -15.322 -31.173  -5.057  1.00 10.00      A   
ATOM   3659  HN  ALA A 388     -16.240 -30.980  -4.771  1.00 10.00      A   
ATOM   3660  CA  ALA A 388     -14.617 -30.204  -5.881  1.00 10.00      A   
ATOM   3661  CB  ALA A 388     -15.549 -29.071  -6.277  1.00 10.00      A   
ATOM   3662  C   ALA A 388     -13.397 -29.657  -5.150  1.00 10.00      A   
ATOM   3663  O   ALA A 388     -12.287 -29.668  -5.687  1.00 10.00      A   
ATOM   3664  N   LEU A 389     -13.610 -29.199  -3.920  1.00 10.00      A   
ATOM   3665  HN  LEU A 389     -14.520 -29.234  -3.552  1.00 10.00      A   
ATOM   3666  CA  LEU A 389     -12.538 -28.643  -3.103  1.00 10.00      A   
ATOM   3667  CB  LEU A 389     -13.074 -28.157  -1.755  1.00 10.00      A   
ATOM   3668  CG  LEU A 389     -13.967 -26.916  -1.798  1.00 10.00      A   
ATOM   3669  CD1 LEU A 389     -14.437 -26.543  -0.402  1.00 10.00      A   
ATOM   3670  CD2 LEU A 389     -13.235 -25.754  -2.448  1.00 10.00      A   
ATOM   3671  C   LEU A 389     -11.420 -29.653  -2.892  1.00 10.00      A   
ATOM   3672  O   LEU A 389     -10.245 -29.329  -3.053  1.00 10.00      A   
ATOM   3673  N   ILE A 390     -11.790 -30.882  -2.557  1.00 10.00      A   
ATOM   3674  HN  ILE A 390     -12.750 -31.088  -2.458  1.00 10.00      A   
ATOM   3675  CA  ILE A 390     -10.806 -31.936  -2.335  1.00 10.00      A   
ATOM   3676  CB  ILE A 390     -11.477 -33.253  -1.888  1.00 10.00      A   
ATOM   3677  CG1 ILE A 390     -12.227 -33.040  -0.568  1.00 10.00      A   
ATOM   3678  CG2 ILE A 390     -10.448 -34.367  -1.742  1.00 10.00      A   
ATOM   3679  CD1 ILE A 390     -13.028 -34.243  -0.116  1.00 10.00      A   
ATOM   3680  C   ILE A 390      -9.986 -32.175  -3.602  1.00 10.00      A   
ATOM   3681  O   ILE A 390      -8.772 -32.391  -3.543  1.00 10.00      A   
ATOM   3682  N   THR A 391     -10.652 -32.110  -4.748  1.00 10.00      A   
ATOM   3683  HN  THR A 391     -11.616 -31.926  -4.732  1.00 10.00      A   
ATOM   3684  CA  THR A 391      -9.986 -32.305  -6.025  1.00 10.00      A   
ATOM   3685  CB  THR A 391     -11.007 -32.431  -7.179  1.00 10.00      A   
ATOM   3686  OG1 THR A 391     -11.925 -33.493  -6.892  1.00 10.00      A   
ATOM   3687  HG1 THR A 391     -12.522 -33.218  -6.183  1.00 10.00      A   
ATOM   3688  CG2 THR A 391     -10.305 -32.741  -8.491  1.00 10.00      A   
ATOM   3689  C   THR A 391      -9.012 -31.157  -6.309  1.00 10.00      A   
ATOM   3690  O   THR A 391      -7.840 -31.392  -6.603  1.00 10.00      A   
ATOM   3691  N   ILE A 392      -9.492 -29.924  -6.178  1.00 10.00      A   
ATOM   3692  HN  ILE A 392     -10.427 -29.803  -5.902  1.00 10.00      A   
ATOM   3693  CA  ILE A 392      -8.670 -28.742  -6.428  1.00 10.00      A   
ATOM   3694  CB  ILE A 392      -9.486 -27.446  -6.228  1.00 10.00      A   
ATOM   3695  CG1 ILE A 392     -10.681 -27.413  -7.184  1.00 10.00      A   
ATOM   3696  CG2 ILE A 392      -8.613 -26.209  -6.421  1.00 10.00      A   
ATOM   3697  CD1 ILE A 392     -11.733 -26.385  -6.817  1.00 10.00      A   
ATOM   3698  C   ILE A 392      -7.445 -28.719  -5.515  1.00 10.00      A   
ATOM   3699  O   ILE A 392      -6.342 -28.377  -5.948  1.00 10.00      A   
ATOM   3700  N   ALA A 393      -7.643 -29.097  -4.257  1.00 10.00      A   
ATOM   3701  HN  ALA A 393      -8.549 -29.364  -3.975  1.00 10.00      A   
ATOM   3702  CA  ALA A 393      -6.559 -29.118  -3.280  1.00 10.00      A   
ATOM   3703  CB  ALA A 393      -7.091 -29.503  -1.911  1.00 10.00      A   
ATOM   3704  C   ALA A 393      -5.453 -30.078  -3.705  1.00 10.00      A   
ATOM   3705  O   ALA A 393      -4.268 -29.769  -3.596  1.00 10.00      A   
ATOM   3706  N   ARG A 394      -5.855 -31.237  -4.205  1.00 10.00      A   
ATOM   3707  HN  ARG A 394      -6.819 -31.415  -4.280  1.00 10.00      A   
ATOM   3708  CA  ARG A 394      -4.909 -32.251  -4.645  1.00 10.00      A   
ATOM   3709  CB  ARG A 394      -5.582 -33.626  -4.694  1.00 10.00      A   
ATOM   3710  CG  ARG A 394      -5.930 -34.183  -3.323  1.00 10.00      A   
ATOM   3711  CD  ARG A 394      -6.708 -35.484  -3.428  1.00 10.00      A   
ATOM   3712  NE  ARG A 394      -5.962 -36.525  -4.135  1.00 10.00      A   
ATOM   3713  HE  ARG A 394      -6.100 -36.591  -5.107  1.00 10.00      A   
ATOM   3714  CZ  ARG A 394      -5.120 -37.380  -3.552  1.00 10.00      A   
ATOM   3715  NH1 ARG A 394      -4.906 -37.327  -2.238  1.00 10.00      A   
ATOM   3716 HH11 ARG A 394      -5.398 -36.615  -1.653  1.00 10.00      A   
ATOM   3717 HH12 ARG A 394      -4.243 -37.999  -1.785  1.00 10.00      A   
ATOM   3718  NH2 ARG A 394      -4.504 -38.297  -4.279  1.00 10.00      A   
ATOM   3719 HH21 ARG A 394      -3.847 -38.970  -3.831  1.00 10.00      A   
ATOM   3720 HH22 ARG A 394      -4.680 -38.356  -5.309  1.00 10.00      A   
ATOM   3721  C   ARG A 394      -4.301 -31.895  -6.000  1.00 10.00      A   
ATOM   3722  O   ARG A 394      -3.203 -32.341  -6.336  1.00 10.00      A   
ATOM   3723  N   ASN A 395      -5.028 -31.107  -6.783  1.00 10.00      A   
ATOM   3724  HN  ASN A 395      -5.918 -30.818  -6.479  1.00 10.00      A   
ATOM   3725  CA  ASN A 395      -4.552 -30.686  -8.093  1.00 10.00      A   
ATOM   3726  CB  ASN A 395      -5.699 -30.176  -8.967  1.00 10.00      A   
ATOM   3727  CG  ASN A 395      -6.612 -31.280  -9.459  1.00 10.00      A   
ATOM   3728  OD1 ASN A 395      -7.793 -31.053  -9.709  1.00 10.00      A   
ATOM   3729  ND2 ASN A 395      -6.075 -32.488  -9.610  1.00 10.00      A   
ATOM   3730 HD21 ASN A 395      -5.123 -32.605  -9.403  1.00 10.00      A   
ATOM   3731 HD22 ASN A 395      -6.652 -33.211  -9.917  1.00 10.00      A   
ATOM   3732  C   ASN A 395      -3.485 -29.612  -7.958  1.00 10.00      A   
ATOM   3733  O   ASN A 395      -2.434 -29.689  -8.593  1.00 10.00      A   
ATOM   3734  N   ARG A 396      -3.762 -28.610  -7.130  1.00 10.00      A   
ATOM   3735  HN  ARG A 396      -4.624 -28.603  -6.651  1.00 10.00      A   
ATOM   3736  CA  ARG A 396      -2.823 -27.522  -6.908  1.00 10.00      A   
ATOM   3737  CB  ARG A 396      -3.448 -26.178  -7.303  1.00 10.00      A   
ATOM   3738  CG  ARG A 396      -3.693 -26.011  -8.795  1.00 10.00      A   
ATOM   3739  CD  ARG A 396      -2.476 -25.432  -9.507  1.00 10.00      A   
ATOM   3740  NE  ARG A 396      -1.281 -26.260  -9.340  1.00 10.00      A   
ATOM   3741  HE  ARG A 396      -0.615 -25.961  -8.672  1.00 10.00      A   
ATOM   3742  CZ  ARG A 396      -1.037 -27.370 -10.037  1.00 10.00      A   
ATOM   3743  NH1 ARG A 396      -1.907 -27.787 -10.954  1.00 10.00      A   
ATOM   3744 HH11 ARG A 396      -2.783 -27.243 -11.133  1.00 10.00      A   
ATOM   3745 HH12 ARG A 396      -1.723 -28.656 -11.497  1.00 10.00      A   
ATOM   3746  NH2 ARG A 396       0.074 -28.067  -9.816  1.00 10.00      A   
ATOM   3747 HH21 ARG A 396       0.761 -27.747  -9.096  1.00 10.00      A   
ATOM   3748 HH22 ARG A 396       0.267 -28.935 -10.358  1.00 10.00      A   
ATOM   3749  C   ARG A 396      -2.374 -27.479  -5.453  1.00 10.00      A   
ATOM   3750  O   ARG A 396      -2.961 -26.765  -4.639  1.00 10.00      A   
ATOM   3751  N   PRO A 397      -1.320 -28.239  -5.107  1.00 10.00      A   
ATOM   3752  CA  PRO A 397      -0.789 -28.287  -3.742  1.00 10.00      A   
ATOM   3753  CB  PRO A 397      -0.047 -29.623  -3.721  1.00 10.00      A   
ATOM   3754  CG  PRO A 397       0.437 -29.802  -5.121  1.00 10.00      A   
ATOM   3755  CD  PRO A 397      -0.564 -29.121  -6.018  1.00 10.00      A   
ATOM   3756  C   PRO A 397       0.185 -27.141  -3.480  1.00 10.00      A   
ATOM   3757  O   PRO A 397       0.800 -27.060  -2.419  1.00 10.00      A   
ATOM   3758  N   ASN A 398       0.311 -26.259  -4.462  1.00 10.00      A   
ATOM   3759  HN  ASN A 398      -0.218 -26.383  -5.279  1.00 10.00      A   
ATOM   3760  CA  ASN A 398       1.207 -25.113  -4.368  1.00 10.00      A   
ATOM   3761  CB  ASN A 398       2.073 -25.016  -5.633  1.00 10.00      A   
ATOM   3762  CG  ASN A 398       1.273 -24.643  -6.870  1.00 10.00      A   
ATOM   3763  OD1 ASN A 398       0.584 -25.483  -7.450  1.00 10.00      A   
ATOM   3764  ND2 ASN A 398       1.365 -23.391  -7.291  1.00 10.00      A   
ATOM   3765 HD21 ASN A 398       1.948 -22.771  -6.796  1.00 10.00      A   
ATOM   3766 HD22 ASN A 398       0.832 -23.126  -8.072  1.00 10.00      A   
ATOM   3767  C   ASN A 398       0.418 -23.822  -4.189  1.00 10.00      A   
ATOM   3768  O   ASN A 398       0.967 -22.729  -4.326  1.00 10.00      A   
ATOM   3769  N   MET A 399      -0.873 -23.959  -3.888  1.00 10.00      A   
ATOM   3770  HN  MET A 399      -1.246 -24.860  -3.782  1.00 10.00      A   
ATOM   3771  CA  MET A 399      -1.747 -22.805  -3.696  1.00 10.00      A   
ATOM   3772  CB  MET A 399      -3.194 -23.258  -3.485  1.00 10.00      A   
ATOM   3773  CG  MET A 399      -4.224 -22.147  -3.623  1.00 10.00      A   
ATOM   3774  SD  MET A 399      -4.471 -21.631  -5.333  1.00 10.00      A   
ATOM   3775  CE  MET A 399      -5.221 -23.103  -6.024  1.00 10.00      A   
ATOM   3776  C   MET A 399      -1.285 -21.970  -2.506  1.00 10.00      A   
ATOM   3777  O   MET A 399      -1.132 -22.486  -1.398  1.00 10.00      A   
ATOM   3778  N   THR A 400      -1.059 -20.687  -2.743  1.00 10.00      A   
ATOM   3779  HN  THR A 400      -1.189 -20.336  -3.654  1.00 10.00      A   
ATOM   3780  CA  THR A 400      -0.612 -19.786  -1.692  1.00 10.00      A   
ATOM   3781  CB  THR A 400       0.582 -18.931  -2.159  1.00 10.00      A   
ATOM   3782  OG1 THR A 400       0.234 -18.241  -3.368  1.00 10.00      A   
ATOM   3783  HG1 THR A 400       0.939 -18.361  -4.026  1.00 10.00      A   
ATOM   3784  CG2 THR A 400       1.802 -19.803  -2.404  1.00 10.00      A   
ATOM   3785  C   THR A 400      -1.738 -18.859  -1.238  1.00 10.00      A   
ATOM   3786  O   THR A 400      -1.771 -18.426  -0.084  1.00 10.00      A   
ATOM   3787  N   ARG A 401      -2.657 -18.552  -2.145  1.00 10.00      A   
ATOM   3788  HN  ARG A 401      -2.582 -18.928  -3.053  1.00 10.00      A   
ATOM   3789  CA  ARG A 401      -3.770 -17.668  -1.837  1.00 10.00      A   
ATOM   3790  CB  ARG A 401      -3.500 -16.268  -2.395  1.00 10.00      A   
ATOM   3791  CG  ARG A 401      -2.432 -15.490  -1.639  1.00 10.00      A   
ATOM   3792  CD  ARG A 401      -1.636 -14.579  -2.564  1.00 10.00      A   
ATOM   3793  NE  ARG A 401      -0.625 -15.308  -3.339  1.00 10.00      A   
ATOM   3794  HE  ARG A 401      -0.745 -16.281  -3.438  1.00 10.00      A   
ATOM   3795  CZ  ARG A 401       0.429 -14.726  -3.923  1.00 10.00      A   
ATOM   3796  NH1 ARG A 401       0.612 -13.412  -3.822  1.00 10.00      A   
ATOM   3797 HH11 ARG A 401       1.430 -12.957  -4.282  1.00 10.00      A   
ATOM   3798 HH12 ARG A 401      -0.064 -12.816  -3.280  1.00 10.00      A   
ATOM   3799  NH2 ARG A 401       1.319 -15.457  -4.592  1.00 10.00      A   
ATOM   3800 HH21 ARG A 401       2.135 -14.999  -5.047  1.00 10.00      A   
ATOM   3801 HH22 ARG A 401       1.208 -16.498  -4.665  1.00 10.00      A   
ATOM   3802  C   ARG A 401      -5.079 -18.220  -2.395  1.00 10.00      A   
ATOM   3803  O   ARG A 401      -5.340 -18.135  -3.597  1.00 10.00      A   
ATOM   3804  N   PHE A 402      -5.897 -18.782  -1.519  1.00 10.00      A   
ATOM   3805  HN  PHE A 402      -5.645 -18.803  -0.570  1.00 10.00      A   
ATOM   3806  CA  PHE A 402      -7.174 -19.347  -1.924  1.00 10.00      A   
ATOM   3807  CB  PHE A 402      -7.266 -20.819  -1.509  1.00 10.00      A   
ATOM   3808  CG  PHE A 402      -8.394 -21.566  -2.163  1.00 10.00      A   
ATOM   3809  CD1 PHE A 402      -8.328 -21.909  -3.504  1.00 10.00      A   
ATOM   3810  CD2 PHE A 402      -9.518 -21.925  -1.437  1.00 10.00      A   
ATOM   3811  CE1 PHE A 402      -9.365 -22.595  -4.108  1.00 10.00      A   
ATOM   3812  CE2 PHE A 402     -10.559 -22.611  -2.034  1.00 10.00      A   
ATOM   3813  CZ  PHE A 402     -10.480 -22.946  -3.372  1.00 10.00      A   
ATOM   3814  C   PHE A 402      -8.326 -18.541  -1.330  1.00 10.00      A   
ATOM   3815  O   PHE A 402      -8.641 -18.664  -0.146  1.00 10.00      A   
ATOM   3816  N   ARG A 403      -8.942 -17.710  -2.154  1.00 10.00      A   
ATOM   3817  HN  ARG A 403      -8.650 -17.657  -3.094  1.00 10.00      A   
ATOM   3818  CA  ARG A 403     -10.048 -16.877  -1.711  1.00 10.00      A   
ATOM   3819  CB  ARG A 403      -9.747 -15.400  -1.988  1.00 10.00      A   
ATOM   3820  CG  ARG A 403      -8.482 -14.889  -1.311  1.00 10.00      A   
ATOM   3821  CD  ARG A 403      -7.987 -13.593  -1.939  1.00 10.00      A   
ATOM   3822  NE  ARG A 403      -8.782 -12.433  -1.538  1.00 10.00      A   
ATOM   3823  HE  ARG A 403      -9.688 -12.605  -1.177  1.00 10.00      A   
ATOM   3824  CZ  ARG A 403      -8.350 -11.170  -1.614  1.00 10.00      A   
ATOM   3825  NH1 ARG A 403      -7.134 -10.895  -2.071  1.00 10.00      A   
ATOM   3826 HH11 ARG A 403      -6.494 -11.661  -2.375  1.00 10.00      A   
ATOM   3827 HH12 ARG A 403      -6.805  -9.902  -2.124  1.00 10.00      A   
ATOM   3828  NH2 ARG A 403      -9.142 -10.183  -1.232  1.00 10.00      A   
ATOM   3829 HH21 ARG A 403      -8.813  -9.194  -1.284  1.00 10.00      A   
ATOM   3830 HH22 ARG A 403     -10.100 -10.391  -0.870  1.00 10.00      A   
ATOM   3831  C   ARG A 403     -11.348 -17.305  -2.386  1.00 10.00      A   
ATOM   3832  O   ARG A 403     -11.615 -16.949  -3.535  1.00 10.00      A   
ATOM   3833  N   LEU A 404     -12.143 -18.088  -1.672  1.00 10.00      A   
ATOM   3834  HN  LEU A 404     -11.867 -18.348  -0.766  1.00 10.00      A   
ATOM   3835  CA  LEU A 404     -13.415 -18.570  -2.192  1.00 10.00      A   
ATOM   3836  CB  LEU A 404     -13.436 -20.104  -2.202  1.00 10.00      A   
ATOM   3837  CG  LEU A 404     -14.795 -20.773  -2.449  1.00 10.00      A   
ATOM   3838  CD1 LEU A 404     -15.269 -20.541  -3.876  1.00 10.00      A   
ATOM   3839  CD2 LEU A 404     -14.731 -22.260  -2.140  1.00 10.00      A   
ATOM   3840  C   LEU A 404     -14.559 -18.039  -1.344  1.00 10.00      A   
ATOM   3841  O   LEU A 404     -14.498 -18.085  -0.115  1.00 10.00      A   
ATOM   3842  N   CYS A 405     -15.594 -17.533  -1.993  1.00 10.00      A   
ATOM   3843  HN  CYS A 405     -15.589 -17.520  -2.977  1.00 10.00      A   
ATOM   3844  CA  CYS A 405     -16.742 -16.998  -1.280  1.00 10.00      A   
ATOM   3845  CB  CYS A 405     -16.616 -15.486  -1.115  1.00 10.00      A   
ATOM   3846  SG  CYS A 405     -17.500 -14.815   0.312  1.00 10.00      A   
ATOM   3847  HG  CYS A 405     -18.658 -14.332  -0.116  1.00 10.00      A   
ATOM   3848  C   CYS A 405     -18.042 -17.337  -1.992  1.00 10.00      A   
ATOM   3849  O   CYS A 405     -18.237 -16.983  -3.155  1.00 10.00      A   
ATOM   3850  N   ILE A 406     -18.917 -18.043  -1.297  1.00 10.00      A   
ATOM   3851  HN  ILE A 406     -18.683 -18.332  -0.389  1.00 10.00      A   
ATOM   3852  CA  ILE A 406     -20.213 -18.412  -1.851  1.00 10.00      A   
ATOM   3853  CB  ILE A 406     -20.750 -19.711  -1.209  1.00 10.00      A   
ATOM   3854  CG1 ILE A 406     -19.664 -20.794  -1.203  1.00 10.00      A   
ATOM   3855  CG2 ILE A 406     -21.998 -20.205  -1.937  1.00 10.00      A   
ATOM   3856  CD1 ILE A 406     -20.038 -22.038  -0.424  1.00 10.00      A   
ATOM   3857  C   ILE A 406     -21.202 -17.268  -1.613  1.00 10.00      A   
ATOM   3858  O   ILE A 406     -21.149 -16.604  -0.576  1.00 10.00      A   
ATOM   3859  N   ILE A 407     -22.080 -17.020  -2.578  1.00 10.00      A   
ATOM   3860  HN  ILE A 407     -22.062 -17.569  -3.395  1.00 10.00      A   
ATOM   3861  CA  ILE A 407     -23.066 -15.947  -2.465  1.00 10.00      A   
ATOM   3862  CB  ILE A 407     -23.899 -15.823  -3.755  1.00 10.00      A   
ATOM   3863  CG1 ILE A 407     -22.983 -15.501  -4.943  1.00 10.00      A   
ATOM   3864  CG2 ILE A 407     -24.982 -14.765  -3.609  1.00 10.00      A   
ATOM   3865  CD1 ILE A 407     -22.219 -14.196  -4.812  1.00 10.00      A   
ATOM   3866  C   ILE A 407     -23.986 -16.143  -1.259  1.00 10.00      A   
ATOM   3867  O   ILE A 407     -24.235 -15.206  -0.495  1.00 10.00      A   
ATOM   3868  N   GLU A 408     -24.478 -17.362  -1.087  1.00 10.00      A   
ATOM   3869  HN  GLU A 408     -24.230 -18.069  -1.719  1.00 10.00      A   
ATOM   3870  CA  GLU A 408     -25.363 -17.677   0.029  1.00 10.00      A   
ATOM   3871  CB  GLU A 408     -26.347 -18.793  -0.354  1.00 10.00      A   
ATOM   3872  CG  GLU A 408     -27.356 -19.164   0.733  1.00 10.00      A   
ATOM   3873  CD  GLU A 408     -28.365 -18.063   1.032  1.00 10.00      A   
ATOM   3874  OE1 GLU A 408     -28.260 -16.969   0.446  1.00 10.00      A   
ATOM   3875  OE2 GLU A 408     -29.266 -18.293   1.869  1.00 10.00      A   
ATOM   3876  C   GLU A 408     -24.542 -18.086   1.247  1.00 10.00      A   
ATOM   3877  O   GLU A 408     -23.700 -18.985   1.163  1.00 10.00      A   
ATOM   3878  N   PRO A 409     -24.748 -17.413   2.387  1.00 10.00      A   
ATOM   3879  CA  PRO A 409     -24.022 -17.718   3.621  1.00 10.00      A   
ATOM   3880  CB  PRO A 409     -24.349 -16.537   4.535  1.00 10.00      A   
ATOM   3881  CG  PRO A 409     -25.666 -16.039   4.047  1.00 10.00      A   
ATOM   3882  CD  PRO A 409     -25.699 -16.299   2.564  1.00 10.00      A   
ATOM   3883  C   PRO A 409     -24.499 -19.023   4.247  1.00 10.00      A   
ATOM   3884  O   PRO A 409     -25.693 -19.330   4.231  1.00 10.00      A   
ATOM   3885  N   LYS A 410     -23.552 -19.785   4.793  1.00 10.00      A   
ATOM   3886  HN  LYS A 410     -22.620 -19.464   4.773  1.00 10.00      A   
ATOM   3887  CA  LYS A 410     -23.841 -21.073   5.433  1.00 10.00      A   
ATOM   3888  CB  LYS A 410     -24.783 -20.906   6.631  1.00 10.00      A   
ATOM   3889  CG  LYS A 410     -24.211 -20.080   7.775  1.00 10.00      A   
ATOM   3890  CD  LYS A 410     -25.301 -19.695   8.762  1.00 10.00      A   
ATOM   3891  CE  LYS A 410     -24.748 -18.914   9.945  1.00 10.00      A   
ATOM   3892  NZ  LYS A 410     -25.832 -18.414  10.836  1.00 10.00      A   
ATOM   3893  HZ1 LYS A 410     -26.389 -17.686  10.351  1.00 10.00      A   
ATOM   3894  HZ2 LYS A 410     -25.428 -18.004  11.701  1.00 10.00      A   
ATOM   3895  HZ3 LYS A 410     -26.468 -19.196  11.106  1.00 10.00      A   
ATOM   3896  C   LYS A 410     -24.401 -22.092   4.435  1.00 10.00      A   
ATOM   3897  O   LYS A 410     -25.145 -23.003   4.808  1.00 10.00      A   
ATOM   3898  N   ALA A 411     -24.043 -21.929   3.165  1.00 10.00      A   
ATOM   3899  HN  ALA A 411     -23.472 -21.171   2.924  1.00 10.00      A   
ATOM   3900  CA  ALA A 411     -24.490 -22.839   2.119  1.00 10.00      A   
ATOM   3901  CB  ALA A 411     -24.341 -22.190   0.751  1.00 10.00      A   
ATOM   3902  C   ALA A 411     -23.695 -24.142   2.179  1.00 10.00      A   
ATOM   3903  O   ALA A 411     -22.462 -24.129   2.136  1.00 10.00      A   
ATOM   3904  N   PRO A 412     -24.386 -25.283   2.294  1.00 10.00      A   
ATOM   3905  CA  PRO A 412     -23.746 -26.590   2.374  1.00 10.00      A   
ATOM   3906  CB  PRO A 412     -24.761 -27.385   3.191  1.00 10.00      A   
ATOM   3907  CG  PRO A 412     -26.086 -26.828   2.786  1.00 10.00      A   
ATOM   3908  CD  PRO A 412     -25.854 -25.393   2.366  1.00 10.00      A   
ATOM   3909  C   PRO A 412     -23.562 -27.237   1.006  1.00 10.00      A   
ATOM   3910  O   PRO A 412     -23.879 -26.643  -0.027  1.00 10.00      A   
ATOM   3911  N   ASP A 413     -23.026 -28.449   1.013  1.00 10.00      A   
ATOM   3912  HN  ASP A 413     -22.763 -28.848   1.873  1.00 10.00      A   
ATOM   3913  CA  ASP A 413     -22.815 -29.210  -0.208  1.00 10.00      A   
ATOM   3914  CB  ASP A 413     -22.056 -30.498   0.137  1.00 10.00      A   
ATOM   3915  CG  ASP A 413     -21.685 -31.331  -1.068  1.00 10.00      A   
ATOM   3916  OD1 ASP A 413     -22.589 -31.930  -1.673  1.00 10.00      A   
ATOM   3917  OD2 ASP A 413     -20.482 -31.413  -1.394  1.00 10.00      A   
ATOM   3918  C   ASP A 413     -24.178 -29.536  -0.818  1.00 10.00      A   
ATOM   3919  O   ASP A 413     -25.018 -30.147  -0.166  1.00 10.00      A   
ATOM   3920  N   TYR A 414     -24.406 -29.134  -2.063  1.00 10.00      A   
ATOM   3921  HN  TYR A 414     -23.696 -28.681  -2.563  1.00 10.00      A   
ATOM   3922  CA  TYR A 414     -25.705 -29.366  -2.704  1.00 10.00      A   
ATOM   3923  CB  TYR A 414     -25.958 -28.395  -3.865  1.00 10.00      A   
ATOM   3924  CG  TYR A 414     -25.007 -28.540  -5.034  1.00 10.00      A   
ATOM   3925  CD1 TYR A 414     -25.219 -29.496  -6.022  1.00 10.00      A   
ATOM   3926  CD2 TYR A 414     -23.904 -27.711  -5.156  1.00 10.00      A   
ATOM   3927  CE1 TYR A 414     -24.357 -29.622  -7.094  1.00 10.00      A   
ATOM   3928  CE2 TYR A 414     -23.037 -27.829  -6.223  1.00 10.00      A   
ATOM   3929  CZ  TYR A 414     -23.267 -28.788  -7.189  1.00 10.00      A   
ATOM   3930  OH  TYR A 414     -22.403 -28.907  -8.257  1.00 10.00      A   
ATOM   3931  HH  TYR A 414     -21.560 -28.472  -8.034  1.00 10.00      A   
ATOM   3932  C   TYR A 414     -25.924 -30.816  -3.142  1.00 10.00      A   
ATOM   3933  O   TYR A 414     -26.975 -31.148  -3.693  1.00 10.00      A   
ATOM   3934  N   LEU A 415     -24.945 -31.675  -2.910  1.00 10.00      A   
ATOM   3935  HN  LEU A 415     -24.123 -31.368  -2.465  1.00 10.00      A   
ATOM   3936  CA  LEU A 415     -25.065 -33.072  -3.290  1.00 10.00      A   
ATOM   3937  CB  LEU A 415     -23.833 -33.545  -4.066  1.00 10.00      A   
ATOM   3938  CG  LEU A 415     -23.619 -32.920  -5.447  1.00 10.00      A   
ATOM   3939  CD1 LEU A 415     -22.340 -33.449  -6.087  1.00 10.00      A   
ATOM   3940  CD2 LEU A 415     -24.822 -33.171  -6.347  1.00 10.00      A   
ATOM   3941  C   LEU A 415     -25.291 -33.958  -2.073  1.00 10.00      A   
ATOM   3942  O   LEU A 415     -26.244 -34.740  -2.036  1.00 10.00      A   
ATOM   3943  N   THR A 416     -24.424 -33.832  -1.075  1.00 10.00      A   
ATOM   3944  HN  THR A 416     -23.682 -33.179  -1.154  1.00 10.00      A   
ATOM   3945  CA  THR A 416     -24.537 -34.648   0.128  1.00 10.00      A   
ATOM   3946  CB  THR A 416     -23.174 -35.226   0.553  1.00 10.00      A   
ATOM   3947  OG1 THR A 416     -22.300 -34.178   0.990  1.00 10.00      A   
ATOM   3948  HG1 THR A 416     -21.833 -34.478   1.786  1.00 10.00      A   
ATOM   3949  CG2 THR A 416     -22.522 -35.962  -0.608  1.00 10.00      A   
ATOM   3950  C   THR A 416     -25.171 -33.885   1.293  1.00 10.00      A   
ATOM   3951  O   THR A 416     -25.494 -34.470   2.328  1.00 10.00      A   
ATOM   3952  N   LEU A 417     -25.340 -32.577   1.114  1.00 10.00      A   
ATOM   3953  HN  LEU A 417     -25.051 -32.179   0.266  1.00 10.00      A   
ATOM   3954  CA  LEU A 417     -25.936 -31.706   2.133  1.00 10.00      A   
ATOM   3955  CB  LEU A 417     -27.385 -32.092   2.446  1.00 10.00      A   
ATOM   3956  CG  LEU A 417     -28.374 -31.987   1.283  1.00 10.00      A   
ATOM   3957  CD1 LEU A 417     -29.782 -32.294   1.759  1.00 10.00      A   
ATOM   3958  CD2 LEU A 417     -28.314 -30.608   0.640  1.00 10.00      A   
ATOM   3959  C   LEU A 417     -25.088 -31.629   3.402  1.00 10.00      A   
ATOM   3960  O   LEU A 417     -25.593 -31.348   4.490  1.00 10.00      A   
ATOM   3961  N   GLU A 418     -23.795 -31.870   3.247  1.00 10.00      A   
ATOM   3962  HN  GLU A 418     -23.457 -32.087   2.354  1.00 10.00      A   
ATOM   3963  CA  GLU A 418     -22.860 -31.824   4.360  1.00 10.00      A   
ATOM   3964  CB  GLU A 418     -21.876 -32.991   4.260  1.00 10.00      A   
ATOM   3965  CG  GLU A 418     -22.489 -34.363   4.487  1.00 10.00      A   
ATOM   3966  CD  GLU A 418     -21.490 -35.469   4.230  1.00 10.00      A   
ATOM   3967  OE1 GLU A 418     -20.904 -35.989   5.204  1.00 10.00      A   
ATOM   3968  OE2 GLU A 418     -21.270 -35.809   3.050  1.00 10.00      A   
ATOM   3969  C   GLU A 418     -22.082 -30.512   4.335  1.00 10.00      A   
ATOM   3970  O   GLU A 418     -22.045 -29.831   3.309  1.00 10.00      A   
ATOM   3971  N   PRO A 419     -21.476 -30.125   5.464  1.00 10.00      A   
ATOM   3972  CA  PRO A 419     -20.682 -28.898   5.546  1.00 10.00      A   
ATOM   3973  CB  PRO A 419     -20.385 -28.753   7.046  1.00 10.00      A   
ATOM   3974  CG  PRO A 419     -21.295 -29.718   7.732  1.00 10.00      A   
ATOM   3975  CD  PRO A 419     -21.527 -30.829   6.754  1.00 10.00      A   
ATOM   3976  C   PRO A 419     -19.373 -29.036   4.765  1.00 10.00      A   
ATOM   3977  O   PRO A 419     -18.933 -30.151   4.462  1.00 10.00      A   
ATOM   3978  N   LEU A 420     -18.736 -27.912   4.470  1.00 10.00      A   
ATOM   3979  HN  LEU A 420     -19.104 -27.054   4.785  1.00 10.00      A   
ATOM   3980  CA  LEU A 420     -17.489 -27.914   3.712  1.00 10.00      A   
ATOM   3981  CB  LEU A 420     -17.345 -26.626   2.893  1.00 10.00      A   
ATOM   3982  CG  LEU A 420     -18.265 -26.478   1.678  1.00 10.00      A   
ATOM   3983  CD1 LEU A 420     -18.126 -25.095   1.061  1.00 10.00      A   
ATOM   3984  CD2 LEU A 420     -17.980 -27.555   0.644  1.00 10.00      A   
ATOM   3985  C   LEU A 420     -16.278 -28.086   4.621  1.00 10.00      A   
ATOM   3986  O   LEU A 420     -15.156 -27.760   4.234  1.00 10.00      A   
ATOM   3987  N   ASP A 421     -16.510 -28.612   5.820  1.00 10.00      A   
ATOM   3988  HN  ASP A 421     -17.426 -28.860   6.058  1.00 10.00      A   
ATOM   3989  CA  ASP A 421     -15.440 -28.826   6.794  1.00 10.00      A   
ATOM   3990  CB  ASP A 421     -15.977 -29.478   8.073  1.00 10.00      A   
ATOM   3991  CG  ASP A 421     -16.791 -28.539   8.942  1.00 10.00      A   
ATOM   3992  OD1 ASP A 421     -16.216 -27.599   9.519  1.00 10.00      A   
ATOM   3993  OD2 ASP A 421     -18.011 -28.756   9.073  1.00 10.00      A   
ATOM   3994  C   ASP A 421     -14.327 -29.693   6.217  1.00 10.00      A   
ATOM   3995  O   ASP A 421     -13.147 -29.368   6.333  1.00 10.00      A   
ATOM   3996  N   ILE A 422     -14.707 -30.794   5.585  1.00 10.00      A   
ATOM   3997  HN  ILE A 422     -15.663 -30.999   5.516  1.00 10.00      A   
ATOM   3998  CA  ILE A 422     -13.733 -31.705   4.994  1.00 10.00      A   
ATOM   3999  CB  ILE A 422     -14.323 -33.107   4.736  1.00 10.00      A   
ATOM   4000  CG1 ILE A 422     -15.597 -33.018   3.890  1.00 10.00      A   
ATOM   4001  CG2 ILE A 422     -14.600 -33.816   6.053  1.00 10.00      A   
ATOM   4002  CD1 ILE A 422     -15.832 -34.228   3.013  1.00 10.00      A   
ATOM   4003  C   ILE A 422     -13.150 -31.143   3.698  1.00 10.00      A   
ATOM   4004  O   ILE A 422     -11.993 -31.400   3.367  1.00 10.00      A   
ATOM   4005  N   GLY A 423     -13.957 -30.378   2.969  1.00 10.00      A   
ATOM   4006  HN  GLY A 423     -14.870 -30.208   3.279  1.00 10.00      A   
ATOM   4007  CA  GLY A 423     -13.502 -29.795   1.722  1.00 10.00      A   
ATOM   4008  C   GLY A 423     -12.412 -28.774   1.955  1.00 10.00      A   
ATOM   4009  O   GLY A 423     -11.328 -28.865   1.377  1.00 10.00      A   
ATOM   4010  N   PHE A 424     -12.693 -27.807   2.817  1.00 10.00      A   
ATOM   4011  HN  PHE A 424     -13.579 -27.788   3.249  1.00 10.00      A   
ATOM   4012  CA  PHE A 424     -11.723 -26.773   3.138  1.00 10.00      A   
ATOM   4013  CB  PHE A 424     -12.377 -25.633   3.918  1.00 10.00      A   
ATOM   4014  CG  PHE A 424     -12.955 -24.548   3.050  1.00 10.00      A   
ATOM   4015  CD1 PHE A 424     -14.326 -24.374   2.955  1.00 10.00      A   
ATOM   4016  CD2 PHE A 424     -12.125 -23.703   2.331  1.00 10.00      A   
ATOM   4017  CE1 PHE A 424     -14.857 -23.374   2.160  1.00 10.00      A   
ATOM   4018  CE2 PHE A 424     -12.650 -22.702   1.534  1.00 10.00      A   
ATOM   4019  CZ  PHE A 424     -14.019 -22.537   1.450  1.00 10.00      A   
ATOM   4020  C   PHE A 424     -10.560 -27.370   3.921  1.00 10.00      A   
ATOM   4021  O   PHE A 424      -9.428 -26.886   3.847  1.00 10.00      A   
ATOM   4022  N   GLY A 425     -10.844 -28.437   4.657  1.00 10.00      A   
ATOM   4023  HN  GLY A 425     -11.766 -28.773   4.682  1.00 10.00      A   
ATOM   4024  CA  GLY A 425      -9.816 -29.106   5.429  1.00 10.00      A   
ATOM   4025  C   GLY A 425      -8.776 -29.742   4.533  1.00 10.00      A   
ATOM   4026  O   GLY A 425      -7.597 -29.811   4.877  1.00 10.00      A   
ATOM   4027  N   ALA A 426      -9.213 -30.192   3.366  1.00 10.00      A   
ATOM   4028  HN  ALA A 426     -10.167 -30.099   3.147  1.00 10.00      A   
ATOM   4029  CA  ALA A 426      -8.321 -30.822   2.402  1.00 10.00      A   
ATOM   4030  CB  ALA A 426      -9.122 -31.557   1.342  1.00 10.00      A   
ATOM   4031  C   ALA A 426      -7.412 -29.781   1.760  1.00 10.00      A   
ATOM   4032  O   ALA A 426      -6.279 -30.076   1.376  1.00 10.00      A   
ATOM   4033  N   ILE A 427      -7.921 -28.558   1.663  1.00 10.00      A   
ATOM   4034  HN  ILE A 427      -8.831 -28.398   1.996  1.00 10.00      A   
ATOM   4035  CA  ILE A 427      -7.174 -27.451   1.075  1.00 10.00      A   
ATOM   4036  CB  ILE A 427      -8.030 -26.165   1.003  1.00 10.00      A   
ATOM   4037  CG1 ILE A 427      -9.320 -26.395   0.208  1.00 10.00      A   
ATOM   4038  CG2 ILE A 427      -7.236 -25.006   0.417  1.00 10.00      A   
ATOM   4039  CD1 ILE A 427      -9.112 -26.576  -1.279  1.00 10.00      A   
ATOM   4040  C   ILE A 427      -5.916 -27.157   1.892  1.00 10.00      A   
ATOM   4041  O   ILE A 427      -4.807 -27.151   1.362  1.00 10.00      A   
ATOM   4042  N   VAL A 428      -6.100 -26.939   3.190  1.00 10.00      A   
ATOM   4043  HN  VAL A 428      -7.009 -26.989   3.558  1.00 10.00      A   
ATOM   4044  CA  VAL A 428      -4.986 -26.622   4.084  1.00 10.00      A   
ATOM   4045  CB  VAL A 428      -5.470 -26.042   5.426  1.00 10.00      A   
ATOM   4046  CG1 VAL A 428      -6.192 -24.722   5.198  1.00 10.00      A   
ATOM   4047  CG2 VAL A 428      -6.376 -27.029   6.150  1.00 10.00      A   
ATOM   4048  C   VAL A 428      -4.084 -27.824   4.343  1.00 10.00      A   
ATOM   4049  O   VAL A 428      -2.950 -27.671   4.785  1.00 10.00      A   
ATOM   4050  N   GLU A 429      -4.590 -29.021   4.075  1.00 10.00      A   
ATOM   4051  HN  GLU A 429      -5.504 -29.092   3.737  1.00 10.00      A   
ATOM   4052  CA  GLU A 429      -3.812 -30.231   4.288  1.00 10.00      A   
ATOM   4053  CB  GLU A 429      -4.730 -31.451   4.381  1.00 10.00      A   
ATOM   4054  CG  GLU A 429      -4.145 -32.607   5.170  1.00 10.00      A   
ATOM   4055  CD  GLU A 429      -3.850 -33.814   4.308  1.00 10.00      A   
ATOM   4056  OE1 GLU A 429      -4.795 -34.558   3.984  1.00 10.00      A   
ATOM   4057  OE2 GLU A 429      -2.671 -34.042   3.971  1.00 10.00      A   
ATOM   4058  C   GLU A 429      -2.782 -30.421   3.179  1.00 10.00      A   
ATOM   4059  O   GLU A 429      -1.652 -30.850   3.431  1.00 10.00      A   
ATOM   4060  N   HIS A 430      -3.168 -30.087   1.954  1.00 10.00      A   
ATOM   4061  HN  HIS A 430      -4.077 -29.735   1.815  1.00 10.00      A   
ATOM   4062  CA  HIS A 430      -2.275 -30.235   0.813  1.00 10.00      A   
ATOM   4063  CB  HIS A 430      -3.053 -30.645  -0.443  1.00 10.00      A   
ATOM   4064  CG  HIS A 430      -2.594 -31.944  -1.039  1.00 10.00      A   
ATOM   4065  ND1 HIS A 430      -1.480 -32.013  -1.845  1.00 10.00      A   
ATOM   4066  CD2 HIS A 430      -3.128 -33.186  -0.914  1.00 10.00      A   
ATOM   4067  CE1 HIS A 430      -1.360 -33.282  -2.190  1.00 10.00      A   
ATOM   4068  NE2 HIS A 430      -2.333 -34.027  -1.653  1.00 10.00      A   
ATOM   4069  HE2 HIS A 430      -2.451 -34.996  -1.763  1.00 10.00      A   
ATOM   4070  C   HIS A 430      -1.466 -28.963   0.557  1.00 10.00      A   
ATOM   4071  O   HIS A 430      -0.279 -29.028   0.238  1.00 10.00      A   
ATOM   4072  N   CYS A 431      -2.103 -27.810   0.708  1.00 10.00      A   
ATOM   4073  HN  CYS A 431      -3.046 -27.810   0.992  1.00 10.00      A   
ATOM   4074  CA  CYS A 431      -1.427 -26.540   0.484  1.00 10.00      A   
ATOM   4075  CB  CYS A 431      -2.415 -25.489  -0.021  1.00 10.00      A   
ATOM   4076  SG  CYS A 431      -3.462 -26.052  -1.386  1.00 10.00      A   
ATOM   4077  HG  CYS A 431      -4.065 -27.167  -1.006  1.00 10.00      A   
ATOM   4078  C   CYS A 431      -0.735 -26.063   1.755  1.00 10.00      A   
ATOM   4079  O   CYS A 431      -1.358 -25.474   2.638  1.00 10.00      A   
ATOM   4080  N   LYS A 432       0.560 -26.321   1.845  1.00 10.00      A   
ATOM   4081  HN  LYS A 432       1.009 -26.790   1.105  1.00 10.00      A   
ATOM   4082  CA  LYS A 432       1.336 -25.929   3.015  1.00 10.00      A   
ATOM   4083  CB  LYS A 432       2.479 -26.921   3.253  1.00 10.00      A   
ATOM   4084  CG  LYS A 432       2.039 -28.363   3.463  1.00 10.00      A   
ATOM   4085  CD  LYS A 432       1.315 -28.537   4.785  1.00 10.00      A   
ATOM   4086  CE  LYS A 432       1.045 -30.002   5.074  1.00 10.00      A   
ATOM   4087  NZ  LYS A 432       2.294 -30.764   5.323  1.00 10.00      A   
ATOM   4088  HZ1 LYS A 432       2.085 -31.780   5.388  1.00 10.00      A   
ATOM   4089  HZ2 LYS A 432       2.730 -30.457   6.215  1.00 10.00      A   
ATOM   4090  HZ3 LYS A 432       2.974 -30.612   4.552  1.00 10.00      A   
ATOM   4091  C   LYS A 432       1.890 -24.515   2.863  1.00 10.00      A   
ATOM   4092  O   LYS A 432       2.434 -23.948   3.813  1.00 10.00      A   
ATOM   4093  N   ASP A 433       1.741 -23.953   1.671  1.00 10.00      A   
ATOM   4094  HN  ASP A 433       1.295 -24.461   0.960  1.00 10.00      A   
ATOM   4095  CA  ASP A 433       2.228 -22.607   1.380  1.00 10.00      A   
ATOM   4096  CB  ASP A 433       2.970 -22.582   0.037  1.00 10.00      A   
ATOM   4097  CG  ASP A 433       4.434 -22.945   0.161  1.00 10.00      A   
ATOM   4098  OD1 ASP A 433       4.771 -24.136   0.002  1.00 10.00      A   
ATOM   4099  OD2 ASP A 433       5.259 -22.042   0.418  1.00 10.00      A   
ATOM   4100  C   ASP A 433       1.082 -21.607   1.351  1.00 10.00      A   
ATOM   4101  O   ASP A 433       1.230 -20.490   0.851  1.00 10.00      A   
ATOM   4102  N   LEU A 434      -0.057 -22.018   1.889  1.00 10.00      A   
ATOM   4103  HN  LEU A 434      -0.100 -22.917   2.276  1.00 10.00      A   
ATOM   4104  CA  LEU A 434      -1.246 -21.177   1.925  1.00 10.00      A   
ATOM   4105  CB  LEU A 434      -2.474 -22.032   2.251  1.00 10.00      A   
ATOM   4106  CG  LEU A 434      -3.841 -21.429   1.923  1.00 10.00      A   
ATOM   4107  CD1 LEU A 434      -4.000 -21.248   0.423  1.00 10.00      A   
ATOM   4108  CD2 LEU A 434      -4.944 -22.316   2.468  1.00 10.00      A   
ATOM   4109  C   LEU A 434      -1.091 -20.058   2.954  1.00 10.00      A   
ATOM   4110  O   LEU A 434      -1.171 -20.297   4.158  1.00 10.00      A   
ATOM   4111  N   ARG A 435      -0.863 -18.837   2.471  1.00 10.00      A   
ATOM   4112  HN  ARG A 435      -0.810 -18.709   1.496  1.00 10.00      A   
ATOM   4113  CA  ARG A 435      -0.697 -17.684   3.350  1.00 10.00      A   
ATOM   4114  CB  ARG A 435       0.216 -16.635   2.715  1.00 10.00      A   
ATOM   4115  CG  ARG A 435       1.483 -17.181   2.091  1.00 10.00      A   
ATOM   4116  CD  ARG A 435       2.371 -16.051   1.597  1.00 10.00      A   
ATOM   4117  NE  ARG A 435       1.616 -15.040   0.852  1.00 10.00      A   
ATOM   4118  HE  ARG A 435       0.736 -14.774   1.212  1.00 10.00      A   
ATOM   4119  CZ  ARG A 435       2.049 -14.446  -0.260  1.00 10.00      A   
ATOM   4120  NH1 ARG A 435       3.241 -14.754  -0.759  1.00 10.00      A   
ATOM   4121 HH11 ARG A 435       3.840 -15.461  -0.283  1.00 10.00      A   
ATOM   4122 HH12 ARG A 435       3.584 -14.289  -1.627  1.00 10.00      A   
ATOM   4123  NH2 ARG A 435       1.286 -13.547  -0.872  1.00 10.00      A   
ATOM   4124 HH21 ARG A 435       1.615 -13.082  -1.742  1.00 10.00      A   
ATOM   4125 HH22 ARG A 435       0.344 -13.291  -0.482  1.00 10.00      A   
ATOM   4126  C   ARG A 435      -2.040 -17.036   3.656  1.00 10.00      A   
ATOM   4127  O   ARG A 435      -2.316 -16.661   4.796  1.00 10.00      A   
ATOM   4128  N   ARG A 436      -2.866 -16.892   2.628  1.00 10.00      A   
ATOM   4129  HN  ARG A 436      -2.599 -17.222   1.747  1.00 10.00      A   
ATOM   4130  CA  ARG A 436      -4.169 -16.273   2.783  1.00 10.00      A   
ATOM   4131  CB  ARG A 436      -4.258 -15.003   1.934  1.00 10.00      A   
ATOM   4132  CG  ARG A 436      -5.518 -14.188   2.168  1.00 10.00      A   
ATOM   4133  CD  ARG A 436      -5.547 -12.957   1.279  1.00 10.00      A   
ATOM   4134  NE  ARG A 436      -6.706 -12.117   1.555  1.00 10.00      A   
ATOM   4135  HE  ARG A 436      -7.504 -12.558   1.931  1.00 10.00      A   
ATOM   4136  CZ  ARG A 436      -6.758 -10.801   1.325  1.00 10.00      A   
ATOM   4137  NH1 ARG A 436      -5.722 -10.167   0.807  1.00 10.00      A   
ATOM   4138 HH11 ARG A 436      -5.791  -9.134   0.633  1.00 10.00      A   
ATOM   4139 HH12 ARG A 436      -4.848 -10.678   0.567  1.00 10.00      A   
ATOM   4140  NH2 ARG A 436      -7.856 -10.123   1.607  1.00 10.00      A   
ATOM   4141 HH21 ARG A 436      -8.688 -10.606   2.007  1.00 10.00      A   
ATOM   4142 HH22 ARG A 436      -7.886  -9.085   1.422  1.00 10.00      A   
ATOM   4143  C   ARG A 436      -5.276 -17.237   2.395  1.00 10.00      A   
ATOM   4144  O   ARG A 436      -5.225 -17.861   1.330  1.00 10.00      A   
ATOM   4145  N   LEU A 437      -6.271 -17.346   3.260  1.00 10.00      A   
ATOM   4146  HN  LEU A 437      -6.245 -16.813   4.086  1.00 10.00      A   
ATOM   4147  CA  LEU A 437      -7.399 -18.229   3.033  1.00 10.00      A   
ATOM   4148  CB  LEU A 437      -7.224 -19.512   3.850  1.00 10.00      A   
ATOM   4149  CG  LEU A 437      -8.397 -20.496   3.858  1.00 10.00      A   
ATOM   4150  CD1 LEU A 437      -8.573 -21.148   2.495  1.00 10.00      A   
ATOM   4151  CD2 LEU A 437      -8.194 -21.547   4.937  1.00 10.00      A   
ATOM   4152  C   LEU A 437      -8.710 -17.541   3.405  1.00 10.00      A   
ATOM   4153  O   LEU A 437      -8.793 -16.828   4.408  1.00 10.00      A   
ATOM   4154  N   SER A 438      -9.717 -17.740   2.576  1.00 10.00      A   
ATOM   4155  HN  SER A 438      -9.568 -18.280   1.770  1.00 10.00      A   
ATOM   4156  CA  SER A 438     -11.033 -17.168   2.809  1.00 10.00      A   
ATOM   4157  CB  SER A 438     -11.399 -16.238   1.655  1.00 10.00      A   
ATOM   4158  OG  SER A 438     -10.327 -15.360   1.356  1.00 10.00      A   
ATOM   4159  HG  SER A 438     -10.676 -14.553   0.952  1.00 10.00      A   
ATOM   4160  C   SER A 438     -12.071 -18.281   2.955  1.00 10.00      A   
ATOM   4161  O   SER A 438     -12.216 -19.122   2.069  1.00 10.00      A   
ATOM   4162  N   LEU A 439     -12.788 -18.280   4.073  1.00 10.00      A   
ATOM   4163  HN  LEU A 439     -12.649 -17.565   4.733  1.00 10.00      A   
ATOM   4164  CA  LEU A 439     -13.790 -19.306   4.339  1.00 10.00      A   
ATOM   4165  CB  LEU A 439     -13.721 -19.758   5.800  1.00 10.00      A   
ATOM   4166  CG  LEU A 439     -12.411 -20.399   6.261  1.00 10.00      A   
ATOM   4167  CD1 LEU A 439     -12.451 -20.666   7.758  1.00 10.00      A   
ATOM   4168  CD2 LEU A 439     -12.145 -21.684   5.495  1.00 10.00      A   
ATOM   4169  C   LEU A 439     -15.198 -18.820   4.022  1.00 10.00      A   
ATOM   4170  O   LEU A 439     -15.506 -17.637   4.175  1.00 10.00      A   
ATOM   4171  N   SER A 440     -16.037 -19.741   3.566  1.00 10.00      A   
ATOM   4172  HN  SER A 440     -15.711 -20.654   3.429  1.00 10.00      A   
ATOM   4173  CA  SER A 440     -17.422 -19.438   3.237  1.00 10.00      A   
ATOM   4174  CB  SER A 440     -17.502 -18.698   1.900  1.00 10.00      A   
ATOM   4175  OG  SER A 440     -16.733 -19.352   0.905  1.00 10.00      A   
ATOM   4176  HG  SER A 440     -15.867 -18.931   0.843  1.00 10.00      A   
ATOM   4177  C   SER A 440     -18.247 -20.725   3.190  1.00 10.00      A   
ATOM   4178  O   SER A 440     -17.693 -21.822   3.079  1.00 10.00      A   
ATOM   4179  N   GLY A 441     -19.563 -20.592   3.288  1.00 10.00      A   
ATOM   4180  HN  GLY A 441     -19.949 -19.694   3.387  1.00 10.00      A   
ATOM   4181  CA  GLY A 441     -20.432 -21.753   3.258  1.00 10.00      A   
ATOM   4182  C   GLY A 441     -20.679 -22.323   4.642  1.00 10.00      A   
ATOM   4183  O   GLY A 441     -20.322 -21.703   5.644  1.00 10.00      A   
ATOM   4184  N   LEU A 442     -21.299 -23.493   4.703  1.00 10.00      A   
ATOM   4185  HN  LEU A 442     -21.561 -23.941   3.870  1.00 10.00      A   
ATOM   4186  CA  LEU A 442     -21.587 -24.138   5.976  1.00 10.00      A   
ATOM   4187  CB  LEU A 442     -22.682 -25.197   5.818  1.00 10.00      A   
ATOM   4188  CG  LEU A 442     -23.097 -25.946   7.089  1.00 10.00      A   
ATOM   4189  CD1 LEU A 442     -23.689 -24.990   8.115  1.00 10.00      A   
ATOM   4190  CD2 LEU A 442     -24.075 -27.063   6.760  1.00 10.00      A   
ATOM   4191  C   LEU A 442     -20.324 -24.764   6.549  1.00 10.00      A   
ATOM   4192  O   LEU A 442     -19.806 -25.742   6.012  1.00 10.00      A   
ATOM   4193  N   LEU A 443     -19.826 -24.180   7.625  1.00 10.00      A   
ATOM   4194  HN  LEU A 443     -20.280 -23.397   7.999  1.00 10.00      A   
ATOM   4195  CA  LEU A 443     -18.623 -24.668   8.274  1.00 10.00      A   
ATOM   4196  CB  LEU A 443     -17.450 -23.727   7.980  1.00 10.00      A   
ATOM   4197  CG  LEU A 443     -17.062 -23.560   6.509  1.00 10.00      A   
ATOM   4198  CD1 LEU A 443     -16.234 -22.300   6.315  1.00 10.00      A   
ATOM   4199  CD2 LEU A 443     -16.298 -24.778   6.018  1.00 10.00      A   
ATOM   4200  C   LEU A 443     -18.843 -24.748   9.776  1.00 10.00      A   
ATOM   4201  O   LEU A 443     -19.531 -23.904  10.357  1.00 10.00      A   
ATOM   4202  N   THR A 444     -18.265 -25.758  10.402  1.00 10.00      A   
ATOM   4203  HN  THR A 444     -17.722 -26.404   9.886  1.00 10.00      A   
ATOM   4204  CA  THR A 444     -18.397 -25.930  11.837  1.00 10.00      A   
ATOM   4205  CB  THR A 444     -19.036 -27.289  12.195  1.00 10.00      A   
ATOM   4206  OG1 THR A 444     -18.207 -28.369  11.735  1.00 10.00      A   
ATOM   4207  HG1 THR A 444     -18.120 -28.324  10.762  1.00 10.00      A   
ATOM   4208  CG2 THR A 444     -20.417 -27.413  11.568  1.00 10.00      A   
ATOM   4209  C   THR A 444     -17.031 -25.795  12.501  1.00 10.00      A   
ATOM   4210  O   THR A 444     -16.101 -25.255  11.908  1.00 10.00      A   
ATOM   4211  N   ASP A 445     -16.904 -26.285  13.723  1.00 10.00      A   
ATOM   4212  HN  ASP A 445     -17.676 -26.716  14.149  1.00 10.00      A   
ATOM   4213  CA  ASP A 445     -15.638 -26.204  14.447  1.00 10.00      A   
ATOM   4214  CB  ASP A 445     -15.855 -26.376  15.953  1.00 10.00      A   
ATOM   4215  CG  ASP A 445     -16.298 -25.100  16.639  1.00 10.00      A   
ATOM   4216  OD1 ASP A 445     -16.401 -25.094  17.883  1.00 10.00      A   
ATOM   4217  OD2 ASP A 445     -16.554 -24.099  15.944  1.00 10.00      A   
ATOM   4218  C   ASP A 445     -14.661 -27.260  13.948  1.00 10.00      A   
ATOM   4219  O   ASP A 445     -13.487 -27.264  14.321  1.00 10.00      A   
ATOM   4220  N   LYS A 446     -15.150 -28.145  13.089  1.00 10.00      A   
ATOM   4221  HN  LYS A 446     -16.086 -28.065  12.802  1.00 10.00      A   
ATOM   4222  CA  LYS A 446     -14.332 -29.217  12.547  1.00 10.00      A   
ATOM   4223  CB  LYS A 446     -15.205 -30.276  11.867  1.00 10.00      A   
ATOM   4224  CG  LYS A 446     -14.528 -31.627  11.701  1.00 10.00      A   
ATOM   4225  CD  LYS A 446     -14.068 -32.180  13.042  1.00 10.00      A   
ATOM   4226  CE  LYS A 446     -13.203 -33.415  12.873  1.00 10.00      A   
ATOM   4227  NZ  LYS A 446     -12.597 -33.845  14.162  1.00 10.00      A   
ATOM   4228  HZ1 LYS A 446     -13.343 -34.069  14.855  1.00 10.00      A   
ATOM   4229  HZ2 LYS A 446     -11.999 -33.082  14.550  1.00 10.00      A   
ATOM   4230  HZ3 LYS A 446     -12.009 -34.691  14.014  1.00 10.00      A   
ATOM   4231  C   LYS A 446     -13.271 -28.691  11.581  1.00 10.00      A   
ATOM   4232  O   LYS A 446     -12.097 -29.052  11.682  1.00 10.00      A   
ATOM   4233  N   VAL A 447     -13.679 -27.832  10.650  1.00 10.00      A   
ATOM   4234  HN  VAL A 447     -14.634 -27.577  10.605  1.00 10.00      A   
ATOM   4235  CA  VAL A 447     -12.749 -27.273   9.676  1.00 10.00      A   
ATOM   4236  CB  VAL A 447     -13.458 -26.395   8.615  1.00 10.00      A   
ATOM   4237  CG1 VAL A 447     -14.054 -25.136   9.227  1.00 10.00      A   
ATOM   4238  CG2 VAL A 447     -12.518 -26.058   7.469  1.00 10.00      A   
ATOM   4239  C   VAL A 447     -11.621 -26.495  10.356  1.00 10.00      A   
ATOM   4240  O   VAL A 447     -10.466 -26.552   9.925  1.00 10.00      A   
ATOM   4241  N   PHE A 448     -11.954 -25.808  11.445  1.00 10.00      A   
ATOM   4242  HN  PHE A 448     -12.882 -25.836  11.761  1.00 10.00      A   
ATOM   4243  CA  PHE A 448     -10.975 -25.021  12.185  1.00 10.00      A   
ATOM   4244  CB  PHE A 448     -11.654 -24.188  13.272  1.00 10.00      A   
ATOM   4245  CG  PHE A 448     -12.556 -23.118  12.723  1.00 10.00      A   
ATOM   4246  CD1 PHE A 448     -13.930 -23.272  12.744  1.00 10.00      A   
ATOM   4247  CD2 PHE A 448     -12.026 -21.959  12.178  1.00 10.00      A   
ATOM   4248  CE1 PHE A 448     -14.756 -22.290  12.232  1.00 10.00      A   
ATOM   4249  CE2 PHE A 448     -12.846 -20.973  11.665  1.00 10.00      A   
ATOM   4250  CZ  PHE A 448     -14.214 -21.140  11.692  1.00 10.00      A   
ATOM   4251  C   PHE A 448      -9.894 -25.915  12.775  1.00 10.00      A   
ATOM   4252  O   PHE A 448      -8.727 -25.524  12.868  1.00 10.00      A   
ATOM   4253  N   GLU A 449     -10.287 -27.123  13.163  1.00 10.00      A   
ATOM   4254  HN  GLU A 449     -11.235 -27.365  13.080  1.00 10.00      A   
ATOM   4255  CA  GLU A 449      -9.355 -28.088  13.719  1.00 10.00      A   
ATOM   4256  CB  GLU A 449     -10.106 -29.319  14.234  1.00 10.00      A   
ATOM   4257  CG  GLU A 449      -9.220 -30.334  14.936  1.00 10.00      A   
ATOM   4258  CD  GLU A 449      -9.907 -31.665  15.158  1.00 10.00      A   
ATOM   4259  OE1 GLU A 449      -9.230 -32.618  15.602  1.00 10.00      A   
ATOM   4260  OE2 GLU A 449     -11.121 -31.770  14.891  1.00 10.00      A   
ATOM   4261  C   GLU A 449      -8.343 -28.503  12.657  1.00 10.00      A   
ATOM   4262  O   GLU A 449      -7.150 -28.629  12.934  1.00 10.00      A   
ATOM   4263  N   TYR A 450      -8.831 -28.704  11.438  1.00 10.00      A   
ATOM   4264  HN  TYR A 450      -9.793 -28.586  11.285  1.00 10.00      A   
ATOM   4265  CA  TYR A 450      -7.975 -29.094  10.326  1.00 10.00      A   
ATOM   4266  CB  TYR A 450      -8.822 -29.452   9.098  1.00 10.00      A   
ATOM   4267  CG  TYR A 450      -9.662 -30.702   9.258  1.00 10.00      A   
ATOM   4268  CD1 TYR A 450     -11.050 -30.646   9.202  1.00 10.00      A   
ATOM   4269  CD2 TYR A 450      -9.066 -31.940   9.460  1.00 10.00      A   
ATOM   4270  CE1 TYR A 450     -11.817 -31.785   9.344  1.00 10.00      A   
ATOM   4271  CE2 TYR A 450      -9.826 -33.084   9.603  1.00 10.00      A   
ATOM   4272  CZ  TYR A 450     -11.199 -33.000   9.545  1.00 10.00      A   
ATOM   4273  OH  TYR A 450     -11.959 -34.137   9.684  1.00 10.00      A   
ATOM   4274  HH  TYR A 450     -11.410 -34.850  10.040  1.00 10.00      A   
ATOM   4275  C   TYR A 450      -7.008 -27.970   9.971  1.00 10.00      A   
ATOM   4276  O   TYR A 450      -5.804 -28.193   9.828  1.00 10.00      A   
ATOM   4277  N   ILE A 451      -7.542 -26.760   9.851  1.00 10.00      A   
ATOM   4278  HN  ILE A 451      -8.509 -26.647  10.001  1.00 10.00      A   
ATOM   4279  CA  ILE A 451      -6.739 -25.591   9.502  1.00 10.00      A   
ATOM   4280  CB  ILE A 451      -7.616 -24.337   9.276  1.00 10.00      A   
ATOM   4281  CG1 ILE A 451      -8.698 -24.624   8.232  1.00 10.00      A   
ATOM   4282  CG2 ILE A 451      -6.764 -23.155   8.834  1.00 10.00      A   
ATOM   4283  CD1 ILE A 451      -9.792 -23.580   8.184  1.00 10.00      A   
ATOM   4284  C   ILE A 451      -5.681 -25.294  10.564  1.00 10.00      A   
ATOM   4285  O   ILE A 451      -4.526 -25.041  10.243  1.00 10.00      A   
ATOM   4286  N   GLY A 452      -6.077 -25.359  11.827  1.00 10.00      A   
ATOM   4287  HN  GLY A 452      -7.010 -25.593  12.025  1.00 10.00      A   
ATOM   4288  CA  GLY A 452      -5.158 -25.077  12.916  1.00 10.00      A   
ATOM   4289  C   GLY A 452      -4.034 -26.092  13.056  1.00 10.00      A   
ATOM   4290  O   GLY A 452      -2.971 -25.779  13.593  1.00 10.00      A   
ATOM   4291  N   THR A 453      -4.251 -27.303  12.569  1.00 10.00      A   
ATOM   4292  HN  THR A 453      -5.105 -27.500  12.130  1.00 10.00      A   
ATOM   4293  CA  THR A 453      -3.240 -28.343  12.679  1.00 10.00      A   
ATOM   4294  CB  THR A 453      -3.880 -29.725  12.929  1.00 10.00      A   
ATOM   4295  OG1 THR A 453      -4.928 -29.594  13.906  1.00 10.00      A   
ATOM   4296  HG1 THR A 453      -5.733 -29.266  13.473  1.00 10.00      A   
ATOM   4297  CG2 THR A 453      -2.844 -30.712  13.449  1.00 10.00      A   
ATOM   4298  C   THR A 453      -2.326 -28.403  11.451  1.00 10.00      A   
ATOM   4299  O   THR A 453      -1.138 -28.703  11.567  1.00 10.00      A   
ATOM   4300  N   TYR A 454      -2.865 -28.090  10.279  1.00 10.00      A   
ATOM   4301  HN  TYR A 454      -3.803 -27.806  10.238  1.00 10.00      A   
ATOM   4302  CA  TYR A 454      -2.075 -28.160   9.054  1.00 10.00      A   
ATOM   4303  CB  TYR A 454      -2.779 -28.982   7.978  1.00 10.00      A   
ATOM   4304  CG  TYR A 454      -2.712 -30.466   8.250  1.00 10.00      A   
ATOM   4305  CD1 TYR A 454      -3.845 -31.184   8.616  1.00 10.00      A   
ATOM   4306  CD2 TYR A 454      -1.507 -31.145   8.163  1.00 10.00      A   
ATOM   4307  CE1 TYR A 454      -3.772 -32.538   8.892  1.00 10.00      A   
ATOM   4308  CE2 TYR A 454      -1.425 -32.495   8.430  1.00 10.00      A   
ATOM   4309  CZ  TYR A 454      -2.559 -33.188   8.793  1.00 10.00      A   
ATOM   4310  OH  TYR A 454      -2.475 -34.534   9.077  1.00 10.00      A   
ATOM   4311  HH  TYR A 454      -1.913 -34.658   9.859  1.00 10.00      A   
ATOM   4312  C   TYR A 454      -1.618 -26.806   8.523  1.00 10.00      A   
ATOM   4313  O   TYR A 454      -0.455 -26.655   8.147  1.00 10.00      A   
ATOM   4314  N   ALA A 455      -2.506 -25.822   8.502  1.00 10.00      A   
ATOM   4315  HN  ALA A 455      -3.410 -25.976   8.855  1.00 10.00      A   
ATOM   4316  CA  ALA A 455      -2.150 -24.500   8.001  1.00 10.00      A   
ATOM   4317  CB  ALA A 455      -3.377 -23.739   7.527  1.00 10.00      A   
ATOM   4318  C   ALA A 455      -1.395 -23.711   9.061  1.00 10.00      A   
ATOM   4319  O   ALA A 455      -1.990 -22.982   9.859  1.00 10.00      A   
ATOM   4320  N   LYS A 456      -0.083 -23.873   9.071  1.00 10.00      A   
ATOM   4321  HN  LYS A 456       0.330 -24.471   8.409  1.00 10.00      A   
ATOM   4322  CA  LYS A 456       0.764 -23.192  10.032  1.00 10.00      A   
ATOM   4323  CB  LYS A 456       1.958 -24.077  10.408  1.00 10.00      A   
ATOM   4324  CG  LYS A 456       1.588 -25.320  11.207  1.00 10.00      A   
ATOM   4325  CD  LYS A 456       1.222 -24.964  12.635  1.00 10.00      A   
ATOM   4326  CE  LYS A 456       0.705 -26.172  13.399  1.00 10.00      A   
ATOM   4327  NZ  LYS A 456       0.517 -25.866  14.841  1.00 10.00      A   
ATOM   4328  HZ1 LYS A 456       1.441 -25.768  15.307  1.00 10.00      A   
ATOM   4329  HZ2 LYS A 456      -0.015 -26.629  15.310  1.00 10.00      A   
ATOM   4330  HZ3 LYS A 456      -0.009 -24.973  14.954  1.00 10.00      A   
ATOM   4331  C   LYS A 456       1.239 -21.856   9.485  1.00 10.00      A   
ATOM   4332  O   LYS A 456       1.392 -20.890  10.233  1.00 10.00      A   
ATOM   4333  N   LYS A 457       1.433 -21.807   8.169  1.00 10.00      A   
ATOM   4334  HN  LYS A 457       1.253 -22.611   7.635  1.00 10.00      A   
ATOM   4335  CA  LYS A 457       1.901 -20.601   7.490  1.00 10.00      A   
ATOM   4336  CB  LYS A 457       2.678 -20.972   6.222  1.00 10.00      A   
ATOM   4337  CG  LYS A 457       4.070 -21.530   6.473  1.00 10.00      A   
ATOM   4338  CD  LYS A 457       5.014 -20.454   6.983  1.00 10.00      A   
ATOM   4339  CE  LYS A 457       6.436 -20.977   7.114  1.00 10.00      A   
ATOM   4340  NZ  LYS A 457       6.542 -22.073   8.112  1.00 10.00      A   
ATOM   4341  HZ1 LYS A 457       5.846 -21.938   8.868  1.00 10.00      A   
ATOM   4342  HZ2 LYS A 457       7.491 -22.079   8.538  1.00 10.00      A   
ATOM   4343  HZ3 LYS A 457       6.372 -22.995   7.656  1.00 10.00      A   
ATOM   4344  C   LYS A 457       0.745 -19.670   7.138  1.00 10.00      A   
ATOM   4345  O   LYS A 457       0.884 -18.780   6.298  1.00 10.00      A   
ATOM   4346  N   MET A 458      -0.391 -19.881   7.787  1.00 10.00      A   
ATOM   4347  HN  MET A 458      -0.434 -20.604   8.444  1.00 10.00      A   
ATOM   4348  CA  MET A 458      -1.573 -19.061   7.553  1.00 10.00      A   
ATOM   4349  CB  MET A 458      -2.814 -19.722   8.154  1.00 10.00      A   
ATOM   4350  CG  MET A 458      -4.118 -19.044   7.766  1.00 10.00      A   
ATOM   4351  SD  MET A 458      -5.459 -19.395   8.919  1.00 10.00      A   
ATOM   4352  CE  MET A 458      -5.024 -18.311  10.278  1.00 10.00      A   
ATOM   4353  C   MET A 458      -1.386 -17.673   8.158  1.00 10.00      A   
ATOM   4354  O   MET A 458      -1.517 -17.488   9.370  1.00 10.00      A   
ATOM   4355  N   GLU A 459      -1.094 -16.701   7.309  1.00 10.00      A   
ATOM   4356  HN  GLU A 459      -1.033 -16.908   6.351  1.00 10.00      A   
ATOM   4357  CA  GLU A 459      -0.870 -15.336   7.751  1.00 10.00      A   
ATOM   4358  CB  GLU A 459       0.080 -14.614   6.788  1.00 10.00      A   
ATOM   4359  CG  GLU A 459       1.411 -15.313   6.556  1.00 10.00      A   
ATOM   4360  CD  GLU A 459       2.534 -14.749   7.407  1.00 10.00      A   
ATOM   4361  OE1 GLU A 459       2.415 -13.600   7.895  1.00 10.00      A   
ATOM   4362  OE2 GLU A 459       3.550 -15.445   7.587  1.00 10.00      A   
ATOM   4363  C   GLU A 459      -2.180 -14.554   7.852  1.00 10.00      A   
ATOM   4364  O   GLU A 459      -2.378 -13.784   8.797  1.00 10.00      A   
ATOM   4365  N   MET A 460      -3.072 -14.764   6.889  1.00 10.00      A   
ATOM   4366  HN  MET A 460      -2.877 -15.429   6.192  1.00 10.00      A   
ATOM   4367  CA  MET A 460      -4.344 -14.048   6.853  1.00 10.00      A   
ATOM   4368  CB  MET A 460      -4.284 -12.950   5.786  1.00 10.00      A   
ATOM   4369  CG  MET A 460      -5.474 -12.003   5.776  1.00 10.00      A   
ATOM   4370  SD  MET A 460      -5.231 -10.606   4.663  1.00 10.00      A   
ATOM   4371  CE  MET A 460      -6.768  -9.717   4.891  1.00 10.00      A   
ATOM   4372  C   MET A 460      -5.513 -14.994   6.581  1.00 10.00      A   
ATOM   4373  O   MET A 460      -5.468 -15.798   5.649  1.00 10.00      A   
ATOM   4374  N   LEU A 461      -6.554 -14.891   7.398  1.00 10.00      A   
ATOM   4375  HN  LEU A 461      -6.531 -14.228   8.122  1.00 10.00      A   
ATOM   4376  CA  LEU A 461      -7.731 -15.732   7.251  1.00 10.00      A   
ATOM   4377  CB  LEU A 461      -7.710 -16.859   8.289  1.00 10.00      A   
ATOM   4378  CG  LEU A 461      -8.967 -17.727   8.373  1.00 10.00      A   
ATOM   4379  CD1 LEU A 461      -9.090 -18.623   7.153  1.00 10.00      A   
ATOM   4380  CD2 LEU A 461      -8.960 -18.551   9.647  1.00 10.00      A   
ATOM   4381  C   LEU A 461      -9.008 -14.915   7.407  1.00 10.00      A   
ATOM   4382  O   LEU A 461      -9.141 -14.134   8.350  1.00 10.00      A   
ATOM   4383  N   SER A 462      -9.929 -15.086   6.471  1.00 10.00      A   
ATOM   4384  HN  SER A 462      -9.738 -15.694   5.719  1.00 10.00      A   
ATOM   4385  CA  SER A 462     -11.210 -14.392   6.508  1.00 10.00      A   
ATOM   4386  CB  SER A 462     -11.511 -13.768   5.142  1.00 10.00      A   
ATOM   4387  OG  SER A 462     -10.392 -13.050   4.649  1.00 10.00      A   
ATOM   4388  HG  SER A 462     -10.334 -12.197   5.103  1.00 10.00      A   
ATOM   4389  C   SER A 462     -12.317 -15.374   6.890  1.00 10.00      A   
ATOM   4390  O   SER A 462     -12.548 -16.362   6.184  1.00 10.00      A   
ATOM   4391  N   VAL A 463     -12.986 -15.113   8.012  1.00 10.00      A   
ATOM   4392  HN  VAL A 463     -12.762 -14.304   8.529  1.00 10.00      A   
ATOM   4393  CA  VAL A 463     -14.054 -15.986   8.491  1.00 10.00      A   
ATOM   4394  CB  VAL A 463     -13.751 -16.532   9.904  1.00 10.00      A   
ATOM   4395  CG1 VAL A 463     -14.731 -17.634  10.284  1.00 10.00      A   
ATOM   4396  CG2 VAL A 463     -12.318 -17.028  10.003  1.00 10.00      A   
ATOM   4397  C   VAL A 463     -15.389 -15.249   8.527  1.00 10.00      A   
ATOM   4398  O   VAL A 463     -15.496 -14.163   9.102  1.00 10.00      A   
ATOM   4399  N   ALA A 464     -16.402 -15.850   7.918  1.00 10.00      A   
ATOM   4400  HN  ALA A 464     -16.251 -16.710   7.474  1.00 10.00      A   
ATOM   4401  CA  ALA A 464     -17.732 -15.266   7.881  1.00 10.00      A   
ATOM   4402  CB  ALA A 464     -17.897 -14.426   6.625  1.00 10.00      A   
ATOM   4403  C   ALA A 464     -18.809 -16.344   7.931  1.00 10.00      A   
ATOM   4404  O   ALA A 464     -18.838 -17.241   7.085  1.00 10.00      A   
ATOM   4405  N   PHE A 465     -19.687 -16.245   8.933  1.00 10.00      A   
ATOM   4406  HN  PHE A 465     -19.585 -15.511   9.578  1.00 10.00      A   
ATOM   4407  CA  PHE A 465     -20.794 -17.191   9.116  1.00 10.00      A   
ATOM   4408  CB  PHE A 465     -21.832 -17.067   7.991  1.00 10.00      A   
ATOM   4409  CG  PHE A 465     -22.402 -15.686   7.831  1.00 10.00      A   
ATOM   4410  CD1 PHE A 465     -21.814 -14.776   6.972  1.00 10.00      A   
ATOM   4411  CD2 PHE A 465     -23.524 -15.299   8.546  1.00 10.00      A   
ATOM   4412  CE1 PHE A 465     -22.330 -13.505   6.826  1.00 10.00      A   
ATOM   4413  CE2 PHE A 465     -24.046 -14.028   8.404  1.00 10.00      A   
ATOM   4414  CZ  PHE A 465     -23.447 -13.132   7.545  1.00 10.00      A   
ATOM   4415  C   PHE A 465     -20.298 -18.630   9.227  1.00 10.00      A   
ATOM   4416  O   PHE A 465     -20.830 -19.532   8.581  1.00 10.00      A   
ATOM   4417  N   ALA A 466     -19.287 -18.842  10.052  1.00 10.00      A   
ATOM   4418  HN  ALA A 466     -18.911 -18.090  10.557  1.00 10.00      A   
ATOM   4419  CA  ALA A 466     -18.725 -20.171  10.229  1.00 10.00      A   
ATOM   4420  CB  ALA A 466     -17.465 -20.319   9.390  1.00 10.00      A   
ATOM   4421  C   ALA A 466     -18.424 -20.457  11.694  1.00 10.00      A   
ATOM   4422  O   ALA A 466     -18.218 -19.536  12.486  1.00 10.00      A   
ATOM   4423  N   GLY A 467     -18.406 -21.733  12.050  1.00 10.00      A   
ATOM   4424  HN  GLY A 467     -18.603 -22.425  11.379  1.00 10.00      A   
ATOM   4425  CA  GLY A 467     -18.115 -22.113  13.416  1.00 10.00      A   
ATOM   4426  C   GLY A 467     -19.290 -22.772  14.099  1.00 10.00      A   
ATOM   4427  O   GLY A 467     -20.435 -22.637  13.659  1.00 10.00      A   
ATOM   4428  N   ASP A 468     -19.006 -23.499  15.164  1.00 10.00      A   
ATOM   4429  HN  ASP A 468     -18.060 -23.592  15.444  1.00 10.00      A   
ATOM   4430  CA  ASP A 468     -20.038 -24.182  15.927  1.00 10.00      A   
ATOM   4431  CB  ASP A 468     -19.762 -25.685  15.954  1.00 10.00      A   
ATOM   4432  CG  ASP A 468     -21.005 -26.529  15.764  1.00 10.00      A   
ATOM   4433  OD1 ASP A 468     -22.080 -26.167  16.290  1.00 10.00      A   
ATOM   4434  OD2 ASP A 468     -20.906 -27.578  15.091  1.00 10.00      A   
ATOM   4435  C   ASP A 468     -20.056 -23.652  17.352  1.00 10.00      A   
ATOM   4436  O   ASP A 468     -21.109 -23.307  17.890  1.00 10.00      A   
ATOM   4437  N   SER A 469     -18.875 -23.580  17.951  1.00 10.00      A   
ATOM   4438  HN  SER A 469     -18.067 -23.856  17.457  1.00 10.00      A   
ATOM   4439  CA  SER A 469     -18.733 -23.094  19.313  1.00 10.00      A   
ATOM   4440  CB  SER A 469     -18.733 -24.272  20.292  1.00 10.00      A   
ATOM   4441  OG  SER A 469     -18.212 -25.446  19.683  1.00 10.00      A   
ATOM   4442  HG  SER A 469     -17.556 -25.198  19.004  1.00 10.00      A   
ATOM   4443  C   SER A 469     -17.458 -22.262  19.456  1.00 10.00      A   
ATOM   4444  O   SER A 469     -16.857 -21.859  18.460  1.00 10.00      A   
ATOM   4445  N   ASP A 470     -17.042 -22.010  20.694  1.00 10.00      A   
ATOM   4446  HN  ASP A 470     -17.555 -22.361  21.453  1.00 10.00      A   
ATOM   4447  CA  ASP A 470     -15.838 -21.217  20.952  1.00 10.00      A   
ATOM   4448  CB  ASP A 470     -15.781 -20.783  22.419  1.00 10.00      A   
ATOM   4449  CG  ASP A 470     -16.493 -19.474  22.681  1.00 10.00      A   
ATOM   4450  OD1 ASP A 470     -15.850 -18.408  22.572  1.00 10.00      A   
ATOM   4451  OD2 ASP A 470     -17.700 -19.507  23.012  1.00 10.00      A   
ATOM   4452  C   ASP A 470     -14.571 -21.992  20.599  1.00 10.00      A   
ATOM   4453  O   ASP A 470     -13.497 -21.406  20.443  1.00 10.00      A   
ATOM   4454  N   LEU A 471     -14.708 -23.307  20.471  1.00 10.00      A   
ATOM   4455  HN  LEU A 471     -15.594 -23.704  20.596  1.00 10.00      A   
ATOM   4456  CA  LEU A 471     -13.582 -24.176  20.144  1.00 10.00      A   
ATOM   4457  CB  LEU A 471     -14.016 -25.643  20.141  1.00 10.00      A   
ATOM   4458  CG  LEU A 471     -14.575 -26.187  21.458  1.00 10.00      A   
ATOM   4459  CD1 LEU A 471     -15.138 -27.588  21.265  1.00 10.00      A   
ATOM   4460  CD2 LEU A 471     -13.501 -26.183  22.537  1.00 10.00      A   
ATOM   4461  C   LEU A 471     -12.967 -23.810  18.798  1.00 10.00      A   
ATOM   4462  O   LEU A 471     -11.744 -23.795  18.652  1.00 10.00      A   
ATOM   4463  N   GLY A 472     -13.824 -23.508  17.825  1.00 10.00      A   
ATOM   4464  HN  GLY A 472     -14.789 -23.546  18.007  1.00 10.00      A   
ATOM   4465  CA  GLY A 472     -13.365 -23.148  16.496  1.00 10.00      A   
ATOM   4466  C   GLY A 472     -12.343 -22.031  16.497  1.00 10.00      A   
ATOM   4467  O   GLY A 472     -11.312 -22.129  15.836  1.00 10.00      A   
ATOM   4468  N   MET A 473     -12.613 -20.978  17.262  1.00 10.00      A   
ATOM   4469  HN  MET A 473     -13.435 -20.971  17.794  1.00 10.00      A   
ATOM   4470  CA  MET A 473     -11.706 -19.843  17.334  1.00 10.00      A   
ATOM   4471  CB  MET A 473     -12.377 -18.654  18.018  1.00 10.00      A   
ATOM   4472  CG  MET A 473     -11.807 -17.310  17.597  1.00 10.00      A   
ATOM   4473  SD  MET A 473     -12.650 -15.924  18.377  1.00 10.00      A   
ATOM   4474  CE  MET A 473     -11.505 -15.545  19.699  1.00 10.00      A   
ATOM   4475  C   MET A 473     -10.423 -20.218  18.068  1.00 10.00      A   
ATOM   4476  O   MET A 473      -9.340 -19.738  17.735  1.00 10.00      A   
ATOM   4477  N   HIS A 474     -10.551 -21.092  19.058  1.00 10.00      A   
ATOM   4478  HN  HIS A 474     -11.441 -21.444  19.270  1.00 10.00      A   
ATOM   4479  CA  HIS A 474      -9.406 -21.545  19.838  1.00 10.00      A   
ATOM   4480  CB  HIS A 474      -9.877 -22.405  21.022  1.00 10.00      A   
ATOM   4481  CG  HIS A 474      -8.769 -22.947  21.875  1.00 10.00      A   
ATOM   4482  ND1 HIS A 474      -8.236 -22.212  22.910  1.00 10.00      A   
ATOM   4483  CD2 HIS A 474      -8.132 -24.145  21.803  1.00 10.00      A   
ATOM   4484  CE1 HIS A 474      -7.295 -22.973  23.443  1.00 10.00      A   
ATOM   4485  NE2 HIS A 474      -7.198 -24.145  22.806  1.00 10.00      A   
ATOM   4486  HE2 HIS A 474      -6.579 -24.878  23.021  1.00 10.00      A   
ATOM   4487  C   HIS A 474      -8.436 -22.331  18.960  1.00 10.00      A   
ATOM   4488  O   HIS A 474      -7.222 -22.148  19.042  1.00 10.00      A   
ATOM   4489  N   HIS A 475      -8.983 -23.187  18.105  1.00 10.00      A   
ATOM   4490  HN  HIS A 475      -9.963 -23.277  18.082  1.00 10.00      A   
ATOM   4491  CA  HIS A 475      -8.173 -24.009  17.208  1.00 10.00      A   
ATOM   4492  CB  HIS A 475      -9.048 -24.973  16.404  1.00 10.00      A   
ATOM   4493  CG  HIS A 475      -9.493 -26.186  17.163  1.00 10.00      A   
ATOM   4494  ND1 HIS A 475      -8.657 -27.212  17.531  1.00 10.00      A   
ATOM   4495  HD1 HIS A 475      -7.694 -27.268  17.348  1.00 10.00      A   
ATOM   4496  CD2 HIS A 475     -10.721 -26.524  17.629  1.00 10.00      A   
ATOM   4497  CE1 HIS A 475      -9.383 -28.123  18.192  1.00 10.00      A   
ATOM   4498  NE2 HIS A 475     -10.646 -27.752  18.278  1.00 10.00      A   
ATOM   4499  C   HIS A 475      -7.324 -23.158  16.265  1.00 10.00      A   
ATOM   4500  O   HIS A 475      -6.284 -23.610  15.777  1.00 10.00      A   
ATOM   4501  N   VAL A 476      -7.770 -21.932  16.010  1.00 10.00      A   
ATOM   4502  HN  VAL A 476      -8.613 -21.634  16.416  1.00 10.00      A   
ATOM   4503  CA  VAL A 476      -7.045 -21.021  15.133  1.00 10.00      A   
ATOM   4504  CB  VAL A 476      -7.977 -19.941  14.546  1.00 10.00      A   
ATOM   4505  CG1 VAL A 476      -7.257 -19.133  13.478  1.00 10.00      A   
ATOM   4506  CG2 VAL A 476      -9.239 -20.571  13.980  1.00 10.00      A   
ATOM   4507  C   VAL A 476      -5.910 -20.334  15.887  1.00 10.00      A   
ATOM   4508  O   VAL A 476      -4.741 -20.438  15.506  1.00 10.00      A   
ATOM   4509  N   LEU A 477      -6.266 -19.665  16.978  1.00 10.00      A   
ATOM   4510  HN  LEU A 477      -7.213 -19.663  17.243  1.00 10.00      A   
ATOM   4511  CA  LEU A 477      -5.305 -18.932  17.798  1.00 10.00      A   
ATOM   4512  CB  LEU A 477      -6.036 -18.124  18.871  1.00 10.00      A   
ATOM   4513  CG  LEU A 477      -7.026 -17.069  18.368  1.00 10.00      A   
ATOM   4514  CD1 LEU A 477      -7.879 -16.550  19.515  1.00 10.00      A   
ATOM   4515  CD2 LEU A 477      -6.284 -15.922  17.698  1.00 10.00      A   
ATOM   4516  C   LEU A 477      -4.268 -19.852  18.439  1.00 10.00      A   
ATOM   4517  O   LEU A 477      -3.147 -19.432  18.730  1.00 10.00      A   
ATOM   4518  N   SER A 478      -4.641 -21.104  18.658  1.00 10.00      A   
ATOM   4519  HN  SER A 478      -5.552 -21.387  18.416  1.00 10.00      A   
ATOM   4520  CA  SER A 478      -3.733 -22.074  19.257  1.00 10.00      A   
ATOM   4521  CB  SER A 478      -4.409 -22.778  20.441  1.00 10.00      A   
ATOM   4522  OG  SER A 478      -3.455 -23.292  21.362  1.00 10.00      A   
ATOM   4523  HG  SER A 478      -3.145 -24.152  21.048  1.00 10.00      A   
ATOM   4524  C   SER A 478      -3.284 -23.095  18.212  1.00 10.00      A   
ATOM   4525  O   SER A 478      -2.830 -24.192  18.550  1.00 10.00      A   
ATOM   4526  N   GLY A 479      -3.402 -22.728  16.942  1.00 10.00      A   
ATOM   4527  HN  GLY A 479      -3.756 -21.837  16.726  1.00 10.00      A   
ATOM   4528  CA  GLY A 479      -3.013 -23.633  15.879  1.00 10.00      A   
ATOM   4529  C   GLY A 479      -2.064 -23.010  14.878  1.00 10.00      A   
ATOM   4530  O   GLY A 479      -0.943 -23.489  14.698  1.00 10.00      A   
ATOM   4531  N   CYS A 480      -2.507 -21.939  14.236  1.00 10.00      A   
ATOM   4532  HN  CYS A 480      -3.396 -21.582  14.451  1.00 10.00      A   
ATOM   4533  CA  CYS A 480      -1.697 -21.261  13.235  1.00 10.00      A   
ATOM   4534  CB  CYS A 480      -2.583 -20.406  12.332  1.00 10.00      A   
ATOM   4535  SG  CYS A 480      -3.902 -21.341  11.523  1.00 10.00      A   
ATOM   4536  HG  CYS A 480      -3.333 -22.184  10.663  1.00 10.00      A   
ATOM   4537  C   CYS A 480      -0.603 -20.424  13.889  1.00 10.00      A   
ATOM   4538  O   CYS A 480      -0.876 -19.502  14.657  1.00 10.00      A   
ATOM   4539  N   ASP A 481       0.640 -20.763  13.580  1.00 10.00      A   
ATOM   4540  HN  ASP A 481       0.789 -21.511  12.965  1.00 10.00      A   
ATOM   4541  CA  ASP A 481       1.789 -20.067  14.142  1.00 10.00      A   
ATOM   4542  CB  ASP A 481       3.037 -20.950  14.076  1.00 10.00      A   
ATOM   4543  CG  ASP A 481       3.103 -21.961  15.202  1.00 10.00      A   
ATOM   4544  OD1 ASP A 481       3.148 -23.176  14.917  1.00 10.00      A   
ATOM   4545  OD2 ASP A 481       3.120 -21.548  16.379  1.00 10.00      A   
ATOM   4546  C   ASP A 481       2.054 -18.739  13.443  1.00 10.00      A   
ATOM   4547  O   ASP A 481       2.387 -17.745  14.089  1.00 10.00      A   
ATOM   4548  N   SER A 482       1.897 -18.721  12.128  1.00 10.00      A   
ATOM   4549  HN  SER A 482       1.626 -19.541  11.663  1.00 10.00      A   
ATOM   4550  CA  SER A 482       2.138 -17.516  11.347  1.00 10.00      A   
ATOM   4551  CB  SER A 482       2.537 -17.884   9.921  1.00 10.00      A   
ATOM   4552  OG  SER A 482       3.660 -18.747   9.922  1.00 10.00      A   
ATOM   4553  HG  SER A 482       4.415 -18.274   9.552  1.00 10.00      A   
ATOM   4554  C   SER A 482       0.933 -16.580  11.327  1.00 10.00      A   
ATOM   4555  O   SER A 482       0.852 -15.692  10.478  1.00 10.00      A   
ATOM   4556  N   LEU A 483       0.012 -16.765  12.275  1.00 10.00      A   
ATOM   4557  HN  LEU A 483       0.139 -17.486  12.927  1.00 10.00      A   
ATOM   4558  CA  LEU A 483      -1.178 -15.920  12.363  1.00 10.00      A   
ATOM   4559  CB  LEU A 483      -2.062 -16.347  13.540  1.00 10.00      A   
ATOM   4560  CG  LEU A 483      -3.566 -16.459  13.258  1.00 10.00      A   
ATOM   4561  CD1 LEU A 483      -4.304 -16.905  14.507  1.00 10.00      A   
ATOM   4562  CD2 LEU A 483      -4.134 -15.143  12.743  1.00 10.00      A   
ATOM   4563  C   LEU A 483      -0.780 -14.451  12.511  1.00 10.00      A   
ATOM   4564  O   LEU A 483      -0.146 -14.064  13.495  1.00 10.00      A   
ATOM   4565  N   ARG A 484      -1.152 -13.644  11.530  1.00 10.00      A   
ATOM   4566  HN  ARG A 484      -1.659 -14.011  10.776  1.00 10.00      A   
ATOM   4567  CA  ARG A 484      -0.825 -12.230  11.542  1.00 10.00      A   
ATOM   4568  CB  ARG A 484       0.126 -11.902  10.392  1.00 10.00      A   
ATOM   4569  CG  ARG A 484       1.387 -11.167  10.811  1.00 10.00      A   
ATOM   4570  CD  ARG A 484       2.249 -10.836   9.603  1.00 10.00      A   
ATOM   4571  NE  ARG A 484       1.593  -9.885   8.707  1.00 10.00      A   
ATOM   4572  HE  ARG A 484       1.440  -8.981   9.051  1.00 10.00      A   
ATOM   4573  CZ  ARG A 484       1.195 -10.170   7.467  1.00 10.00      A   
ATOM   4574  NH1 ARG A 484       1.376 -11.381   6.960  1.00 10.00      A   
ATOM   4575 HH11 ARG A 484       1.063 -11.592   5.988  1.00 10.00      A   
ATOM   4576 HH12 ARG A 484       1.840 -12.134   7.531  1.00 10.00      A   
ATOM   4577  NH2 ARG A 484       0.614  -9.239   6.727  1.00 10.00      A   
ATOM   4578 HH21 ARG A 484       0.298  -9.462   5.754  1.00 10.00      A   
ATOM   4579 HH22 ARG A 484       0.470  -8.270   7.099  1.00 10.00      A   
ATOM   4580  C   ARG A 484      -2.080 -11.367  11.440  1.00 10.00      A   
ATOM   4581  O   ARG A 484      -2.247 -10.412  12.199  1.00 10.00      A   
ATOM   4582  N   LYS A 485      -2.952 -11.698  10.494  1.00 10.00      A   
ATOM   4583  HN  LYS A 485      -2.765 -12.479   9.916  1.00 10.00      A   
ATOM   4584  CA  LYS A 485      -4.185 -10.944  10.291  1.00 10.00      A   
ATOM   4585  CB  LYS A 485      -4.142 -10.184   8.956  1.00 10.00      A   
ATOM   4586  CG  LYS A 485      -3.261  -8.942   8.956  1.00 10.00      A   
ATOM   4587  CD  LYS A 485      -3.390  -8.158   7.655  1.00 10.00      A   
ATOM   4588  CE  LYS A 485      -2.724  -8.878   6.491  1.00 10.00      A   
ATOM   4589  NZ  LYS A 485      -2.588  -8.000   5.295  1.00 10.00      A   
ATOM   4590  HZ1 LYS A 485      -3.523  -7.696   4.958  1.00 10.00      A   
ATOM   4591  HZ2 LYS A 485      -2.103  -8.513   4.529  1.00 10.00      A   
ATOM   4592  HZ3 LYS A 485      -2.024  -7.151   5.527  1.00 10.00      A   
ATOM   4593  C   LYS A 485      -5.408 -11.860  10.341  1.00 10.00      A   
ATOM   4594  O   LYS A 485      -5.570 -12.743   9.496  1.00 10.00      A   
ATOM   4595  N   LEU A 486      -6.266 -11.645  11.327  1.00 10.00      A   
ATOM   4596  HN  LEU A 486      -6.097 -10.913  11.963  1.00 10.00      A   
ATOM   4597  CA  LEU A 486      -7.468 -12.452  11.479  1.00 10.00      A   
ATOM   4598  CB  LEU A 486      -7.405 -13.267  12.773  1.00 10.00      A   
ATOM   4599  CG  LEU A 486      -8.485 -14.337  12.963  1.00 10.00      A   
ATOM   4600  CD1 LEU A 486      -8.457 -15.347  11.827  1.00 10.00      A   
ATOM   4601  CD2 LEU A 486      -8.309 -15.037  14.302  1.00 10.00      A   
ATOM   4602  C   LEU A 486      -8.708 -11.566  11.470  1.00 10.00      A   
ATOM   4603  O   LEU A 486      -8.796 -10.600  12.227  1.00 10.00      A   
ATOM   4604  N   GLU A 487      -9.649 -11.892  10.598  1.00 10.00      A   
ATOM   4605  HN  GLU A 487      -9.511 -12.668  10.012  1.00 10.00      A   
ATOM   4606  CA  GLU A 487     -10.885 -11.134  10.481  1.00 10.00      A   
ATOM   4607  CB  GLU A 487     -10.876 -10.287   9.206  1.00 10.00      A   
ATOM   4608  CG  GLU A 487     -10.252 -10.977   8.003  1.00 10.00      A   
ATOM   4609  CD  GLU A 487      -9.949 -10.023   6.871  1.00 10.00      A   
ATOM   4610  OE1 GLU A 487     -10.324 -10.332   5.721  1.00 10.00      A   
ATOM   4611  OE2 GLU A 487      -9.325  -8.970   7.126  1.00 10.00      A   
ATOM   4612  C   GLU A 487     -12.098 -12.061  10.517  1.00 10.00      A   
ATOM   4613  O   GLU A 487     -12.331 -12.840   9.591  1.00 10.00      A   
ATOM   4614  N   ILE A 488     -12.862 -11.976  11.598  1.00 10.00      A   
ATOM   4615  HN  ILE A 488     -12.630 -11.322  12.298  1.00 10.00      A   
ATOM   4616  CA  ILE A 488     -14.043 -12.814  11.780  1.00 10.00      A   
ATOM   4617  CB  ILE A 488     -13.919 -13.666  13.061  1.00 10.00      A   
ATOM   4618  CG1 ILE A 488     -12.532 -14.301  13.149  1.00 10.00      A   
ATOM   4619  CG2 ILE A 488     -15.001 -14.736  13.107  1.00 10.00      A   
ATOM   4620  CD1 ILE A 488     -12.213 -14.880  14.509  1.00 10.00      A   
ATOM   4621  C   ILE A 488     -15.301 -11.958  11.893  1.00 10.00      A   
ATOM   4622  O   ILE A 488     -15.325 -10.968  12.630  1.00 10.00      A   
ATOM   4623  N   ARG A 489     -16.346 -12.343  11.169  1.00 10.00      A   
ATOM   4624  HN  ARG A 489     -16.270 -13.141  10.598  1.00 10.00      A   
ATOM   4625  CA  ARG A 489     -17.603 -11.609  11.198  1.00 10.00      A   
ATOM   4626  CB  ARG A 489     -17.731 -10.674   9.991  1.00 10.00      A   
ATOM   4627  CG  ARG A 489     -17.879 -11.377   8.653  1.00 10.00      A   
ATOM   4628  CD  ARG A 489     -18.731 -10.564   7.701  1.00 10.00      A   
ATOM   4629  NE  ARG A 489     -20.040 -10.252   8.275  1.00 10.00      A   
ATOM   4630  HE  ARG A 489     -20.289 -10.716   9.106  1.00 10.00      A   
ATOM   4631  CZ  ARG A 489     -20.901  -9.384   7.749  1.00 10.00      A   
ATOM   4632  NH1 ARG A 489     -20.603  -8.734   6.633  1.00 10.00      A   
ATOM   4633 HH11 ARG A 489     -19.688  -8.897   6.158  1.00 10.00      A   
ATOM   4634 HH12 ARG A 489     -21.285  -8.053   6.227  1.00 10.00      A   
ATOM   4635  NH2 ARG A 489     -22.055  -9.150   8.352  1.00 10.00      A   
ATOM   4636 HH21 ARG A 489     -22.732  -8.471   7.943  1.00 10.00      A   
ATOM   4637 HH22 ARG A 489     -22.294  -9.646   9.249  1.00 10.00      A   
ATOM   4638  C   ARG A 489     -18.801 -12.549  11.274  1.00 10.00      A   
ATOM   4639  O   ARG A 489     -18.828 -13.590  10.610  1.00 10.00      A   
ATOM   4640  N   ASP A 490     -19.780 -12.163  12.090  1.00 10.00      A   
ATOM   4641  HN  ASP A 490     -19.667 -11.324  12.593  1.00 10.00      A   
ATOM   4642  CA  ASP A 490     -21.013 -12.935  12.284  1.00 10.00      A   
ATOM   4643  CB  ASP A 490     -21.981 -12.759  11.110  1.00 10.00      A   
ATOM   4644  CG  ASP A 490     -22.724 -11.439  11.140  1.00 10.00      A   
ATOM   4645  OD1 ASP A 490     -23.880 -11.402  11.623  1.00 10.00      A   
ATOM   4646  OD2 ASP A 490     -22.158 -10.430  10.674  1.00 10.00      A   
ATOM   4647  C   ASP A 490     -20.736 -14.415  12.515  1.00 10.00      A   
ATOM   4648  O   ASP A 490     -21.010 -15.254  11.654  1.00 10.00      A   
ATOM   4649  N   CYS A 491     -20.179 -14.732  13.669  1.00 10.00      A   
ATOM   4650  HN  CYS A 491     -19.991 -14.028  14.321  1.00 10.00      A   
ATOM   4651  CA  CYS A 491     -19.858 -16.106  14.004  1.00 10.00      A   
ATOM   4652  CB  CYS A 491     -18.381 -16.392  13.706  1.00 10.00      A   
ATOM   4653  SG  CYS A 491     -17.929 -16.210  11.965  1.00 10.00      A   
ATOM   4654  HG  CYS A 491     -18.585 -15.158  11.487  1.00 10.00      A   
ATOM   4655  C   CYS A 491     -20.175 -16.386  15.467  1.00 10.00      A   
ATOM   4656  O   CYS A 491     -20.175 -15.468  16.290  1.00 10.00      A   
ATOM   4657  N   PRO A 492     -20.445 -17.660  15.814  1.00 10.00      A   
ATOM   4658  CA  PRO A 492     -20.768 -18.068  17.189  1.00 10.00      A   
ATOM   4659  CB  PRO A 492     -21.339 -19.476  17.004  1.00 10.00      A   
ATOM   4660  CG  PRO A 492     -20.647 -19.991  15.795  1.00 10.00      A   
ATOM   4661  CD  PRO A 492     -20.476 -18.807  14.884  1.00 10.00      A   
ATOM   4662  C   PRO A 492     -19.539 -18.115  18.099  1.00 10.00      A   
ATOM   4663  O   PRO A 492     -19.465 -18.929  19.022  1.00 10.00      A   
ATOM   4664  N   PHE A 493     -18.582 -17.238  17.842  1.00 10.00      A   
ATOM   4665  HN  PHE A 493     -18.708 -16.602  17.105  1.00 10.00      A   
ATOM   4666  CA  PHE A 493     -17.370 -17.172  18.641  1.00 10.00      A   
ATOM   4667  CB  PHE A 493     -16.157 -16.831  17.770  1.00 10.00      A   
ATOM   4668  CG  PHE A 493     -15.854 -17.850  16.708  1.00 10.00      A   
ATOM   4669  CD1 PHE A 493     -15.333 -17.455  15.489  1.00 10.00      A   
ATOM   4670  CD2 PHE A 493     -16.088 -19.197  16.926  1.00 10.00      A   
ATOM   4671  CE1 PHE A 493     -15.048 -18.380  14.503  1.00 10.00      A   
ATOM   4672  CE2 PHE A 493     -15.806 -20.129  15.945  1.00 10.00      A   
ATOM   4673  CZ  PHE A 493     -15.285 -19.720  14.731  1.00 10.00      A   
ATOM   4674  C   PHE A 493     -17.544 -16.128  19.731  1.00 10.00      A   
ATOM   4675  O   PHE A 493     -17.837 -14.965  19.442  1.00 10.00      A   
ATOM   4676  N   GLY A 494     -17.388 -16.545  20.976  1.00 10.00      A   
ATOM   4677  HN  GLY A 494     -17.146 -17.481  21.152  1.00 10.00      A   
ATOM   4678  CA  GLY A 494     -17.548 -15.631  22.080  1.00 10.00      A   
ATOM   4679  C   GLY A 494     -16.257 -14.949  22.451  1.00 10.00      A   
ATOM   4680  O   GLY A 494     -15.557 -14.406  21.596  1.00 10.00      A   
ATOM   4681  N   ASP A 495     -15.934 -15.000  23.724  1.00 10.00      A   
ATOM   4682  HN  ASP A 495     -16.529 -15.470  24.343  1.00 10.00      A   
ATOM   4683  CA  ASP A 495     -14.727 -14.376  24.243  1.00 10.00      A   
ATOM   4684  CB  ASP A 495     -15.088 -13.140  25.066  1.00 10.00      A   
ATOM   4685  CG  ASP A 495     -16.310 -13.354  25.944  1.00 10.00      A   
ATOM   4686  OD1 ASP A 495     -17.311 -12.624  25.770  1.00 10.00      A   
ATOM   4687  OD2 ASP A 495     -16.286 -14.263  26.802  1.00 10.00      A   
ATOM   4688  C   ASP A 495     -13.933 -15.359  25.092  1.00 10.00      A   
ATOM   4689  O   ASP A 495     -12.939 -14.994  25.719  1.00 10.00      A   
ATOM   4690  N   LYS A 496     -14.366 -16.615  25.082  1.00 10.00      A   
ATOM   4691  HN  LYS A 496     -15.143 -16.844  24.526  1.00 10.00      A   
ATOM   4692  CA  LYS A 496     -13.712 -17.661  25.862  1.00 10.00      A   
ATOM   4693  CB  LYS A 496     -14.576 -18.922  25.901  1.00 10.00      A   
ATOM   4694  CG  LYS A 496     -16.021 -18.667  26.288  1.00 10.00      A   
ATOM   4695  CD  LYS A 496     -16.823 -19.955  26.331  1.00 10.00      A   
ATOM   4696  CE  LYS A 496     -18.305 -19.674  26.507  1.00 10.00      A   
ATOM   4697  NZ  LYS A 496     -18.856 -18.897  25.370  1.00 10.00      A   
ATOM   4698  HZ1 LYS A 496     -18.589 -17.900  25.460  1.00 10.00      A   
ATOM   4699  HZ2 LYS A 496     -19.894 -18.968  25.352  1.00 10.00      A   
ATOM   4700  HZ3 LYS A 496     -18.477 -19.263  24.468  1.00 10.00      A   
ATOM   4701  C   LYS A 496     -12.342 -17.993  25.295  1.00 10.00      A   
ATOM   4702  O   LYS A 496     -11.363 -18.119  26.035  1.00 10.00      A   
ATOM   4703  N   ALA A 497     -12.277 -18.130  23.981  1.00 10.00      A   
ATOM   4704  HN  ALA A 497     -13.095 -18.011  23.446  1.00 10.00      A   
ATOM   4705  CA  ALA A 497     -11.027 -18.441  23.306  1.00 10.00      A   
ATOM   4706  CB  ALA A 497     -11.301 -19.023  21.929  1.00 10.00      A   
ATOM   4707  C   ALA A 497     -10.161 -17.195  23.198  1.00 10.00      A   
ATOM   4708  O   ALA A 497      -8.936 -17.281  23.094  1.00 10.00      A   
ATOM   4709  N   LEU A 498     -10.814 -16.042  23.229  1.00 10.00      A   
ATOM   4710  HN  LEU A 498     -11.792 -16.055  23.304  1.00 10.00      A   
ATOM   4711  CA  LEU A 498     -10.133 -14.760  23.142  1.00 10.00      A   
ATOM   4712  CB  LEU A 498     -11.158 -13.628  23.098  1.00 10.00      A   
ATOM   4713  CG  LEU A 498     -10.593 -12.206  23.087  1.00 10.00      A   
ATOM   4714  CD1 LEU A 498      -9.961 -11.889  21.741  1.00 10.00      A   
ATOM   4715  CD2 LEU A 498     -11.675 -11.194  23.432  1.00 10.00      A   
ATOM   4716  C   LEU A 498      -9.212 -14.559  24.336  1.00 10.00      A   
ATOM   4717  O   LEU A 498      -8.012 -14.357  24.176  1.00 10.00      A   
ATOM   4718  N   LEU A 499      -9.782 -14.639  25.529  1.00 10.00      A   
ATOM   4719  HN  LEU A 499     -10.747 -14.818  25.587  1.00 10.00      A   
ATOM   4720  CA  LEU A 499      -9.023 -14.454  26.759  1.00 10.00      A   
ATOM   4721  CB  LEU A 499      -9.977 -14.344  27.954  1.00 10.00      A   
ATOM   4722  CG  LEU A 499     -11.002 -13.208  27.894  1.00 10.00      A   
ATOM   4723  CD1 LEU A 499     -12.034 -13.364  28.999  1.00 10.00      A   
ATOM   4724  CD2 LEU A 499     -10.312 -11.858  27.996  1.00 10.00      A   
ATOM   4725  C   LEU A 499      -8.028 -15.591  26.983  1.00 10.00      A   
ATOM   4726  O   LEU A 499      -6.988 -15.409  27.621  1.00 10.00      A   
ATOM   4727  N   ALA A 500      -8.350 -16.763  26.451  1.00 10.00      A   
ATOM   4728  HN  ALA A 500      -9.188 -16.846  25.951  1.00 10.00      A   
ATOM   4729  CA  ALA A 500      -7.492 -17.930  26.600  1.00 10.00      A   
ATOM   4730  CB  ALA A 500      -8.275 -19.200  26.324  1.00 10.00      A   
ATOM   4731  C   ALA A 500      -6.263 -17.856  25.697  1.00 10.00      A   
ATOM   4732  O   ALA A 500      -5.227 -18.454  25.995  1.00 10.00      A   
ATOM   4733  N   ASN A 501      -6.377 -17.115  24.597  1.00 10.00      A   
ATOM   4734  HN  ASN A 501      -7.220 -16.645  24.419  1.00 10.00      A   
ATOM   4735  CA  ASN A 501      -5.279 -16.980  23.645  1.00 10.00      A   
ATOM   4736  CB  ASN A 501      -5.666 -17.586  22.295  1.00 10.00      A   
ATOM   4737  CG  ASN A 501      -5.959 -19.072  22.361  1.00 10.00      A   
ATOM   4738  OD1 ASN A 501      -5.062 -19.901  22.235  1.00 10.00      A   
ATOM   4739  ND2 ASN A 501      -7.223 -19.414  22.543  1.00 10.00      A   
ATOM   4740 HD21 ASN A 501      -7.888 -18.695  22.623  1.00 10.00      A   
ATOM   4741 HD22 ASN A 501      -7.447 -20.372  22.593  1.00 10.00      A   
ATOM   4742  C   ASN A 501      -4.907 -15.516  23.455  1.00 10.00      A   
ATOM   4743  O   ASN A 501      -4.482 -15.106  22.374  1.00 10.00      A   
ATOM   4744  N   ALA A 502      -5.048 -14.738  24.518  1.00 10.00      A   
ATOM   4745  HN  ALA A 502      -5.357 -15.140  25.356  1.00 10.00      A   
ATOM   4746  CA  ALA A 502      -4.744 -13.311  24.489  1.00 10.00      A   
ATOM   4747  CB  ALA A 502      -5.090 -12.684  25.833  1.00 10.00      A   
ATOM   4748  C   ALA A 502      -3.275 -13.061  24.160  1.00 10.00      A   
ATOM   4749  O   ALA A 502      -2.929 -12.073  23.513  1.00 10.00      A   
ATOM   4750  N   SER A 503      -2.417 -13.970  24.597  1.00 10.00      A   
ATOM   4751  HN  SER A 503      -2.757 -14.743  25.096  1.00 10.00      A   
ATOM   4752  CA  SER A 503      -0.984 -13.851  24.367  1.00 10.00      A   
ATOM   4753  CB  SER A 503      -0.234 -14.879  25.212  1.00 10.00      A   
ATOM   4754  OG  SER A 503      -0.768 -14.931  26.527  1.00 10.00      A   
ATOM   4755  HG  SER A 503      -0.045 -14.968  27.168  1.00 10.00      A   
ATOM   4756  C   SER A 503      -0.621 -14.012  22.890  1.00 10.00      A   
ATOM   4757  O   SER A 503       0.411 -13.515  22.440  1.00 10.00      A   
ATOM   4758  N   LYS A 504      -1.477 -14.690  22.134  1.00 10.00      A   
ATOM   4759  HN  LYS A 504      -2.304 -15.036  22.535  1.00 10.00      A   
ATOM   4760  CA  LYS A 504      -1.221 -14.908  20.716  1.00 10.00      A   
ATOM   4761  CB  LYS A 504      -2.081 -16.054  20.166  1.00 10.00      A   
ATOM   4762  CG  LYS A 504      -1.663 -16.540  18.788  1.00 10.00      A   
ATOM   4763  CD  LYS A 504      -0.185 -16.893  18.757  1.00 10.00      A   
ATOM   4764  CE  LYS A 504       0.305 -17.101  17.334  1.00 10.00      A   
ATOM   4765  NZ  LYS A 504       1.766 -16.833  17.213  1.00 10.00      A   
ATOM   4766  HZ1 LYS A 504       2.089 -17.018  16.242  1.00 10.00      A   
ATOM   4767  HZ2 LYS A 504       2.298 -17.449  17.863  1.00 10.00      A   
ATOM   4768  HZ3 LYS A 504       1.970 -15.839  17.454  1.00 10.00      A   
ATOM   4769  C   LYS A 504      -1.454 -13.629  19.922  1.00 10.00      A   
ATOM   4770  O   LYS A 504      -0.857 -13.426  18.862  1.00 10.00      A   
ATOM   4771  N   LEU A 505      -2.298 -12.752  20.456  1.00 10.00      A   
ATOM   4772  HN  LEU A 505      -2.712 -12.951  21.324  1.00 10.00      A   
ATOM   4773  CA  LEU A 505      -2.617 -11.497  19.794  1.00 10.00      A   
ATOM   4774  CB  LEU A 505      -3.795 -10.803  20.478  1.00 10.00      A   
ATOM   4775  CG  LEU A 505      -5.033 -11.665  20.745  1.00 10.00      A   
ATOM   4776  CD1 LEU A 505      -6.098 -10.863  21.477  1.00 10.00      A   
ATOM   4777  CD2 LEU A 505      -5.588 -12.233  19.448  1.00 10.00      A   
ATOM   4778  C   LEU A 505      -1.399 -10.576  19.750  1.00 10.00      A   
ATOM   4779  O   LEU A 505      -1.332  -9.659  18.937  1.00 10.00      A   
ATOM   4780  N   GLU A 506      -0.429 -10.834  20.629  1.00 10.00      A   
ATOM   4781  HN  GLU A 506      -0.547 -11.571  21.267  1.00 10.00      A   
ATOM   4782  CA  GLU A 506       0.796 -10.035  20.675  1.00 10.00      A   
ATOM   4783  CB  GLU A 506       1.620 -10.356  21.930  1.00 10.00      A   
ATOM   4784  CG  GLU A 506       0.965  -9.933  23.237  1.00 10.00      A   
ATOM   4785  CD  GLU A 506       1.976  -9.695  24.345  1.00 10.00      A   
ATOM   4786  OE1 GLU A 506       2.400 -10.674  24.994  1.00 10.00      A   
ATOM   4787  OE2 GLU A 506       2.348  -8.524  24.582  1.00 10.00      A   
ATOM   4788  C   GLU A 506       1.637 -10.271  19.422  1.00 10.00      A   
ATOM   4789  O   GLU A 506       2.370  -9.392  18.974  1.00 10.00      A   
ATOM   4790  N   THR A 507       1.514 -11.467  18.852  1.00 10.00      A   
ATOM   4791  HN  THR A 507       0.916 -12.129  19.259  1.00 10.00      A   
ATOM   4792  CA  THR A 507       2.252 -11.818  17.646  1.00 10.00      A   
ATOM   4793  CB  THR A 507       2.714 -13.290  17.676  1.00 10.00      A   
ATOM   4794  OG1 THR A 507       1.648 -14.130  18.158  1.00 10.00      A   
ATOM   4795  HG1 THR A 507       0.819 -13.630  18.165  1.00 10.00      A   
ATOM   4796  CG2 THR A 507       3.927 -13.450  18.577  1.00 10.00      A   
ATOM   4797  C   THR A 507       1.414 -11.558  16.392  1.00 10.00      A   
ATOM   4798  O   THR A 507       1.855 -11.804  15.270  1.00 10.00      A   
ATOM   4799  N   MET A 508       0.208 -11.048  16.596  1.00 10.00      A   
ATOM   4800  HN  MET A 508      -0.074 -10.847  17.514  1.00 10.00      A   
ATOM   4801  CA  MET A 508      -0.701 -10.749  15.496  1.00 10.00      A   
ATOM   4802  CB  MET A 508      -2.102 -11.288  15.797  1.00 10.00      A   
ATOM   4803  CG  MET A 508      -2.221 -12.802  15.729  1.00 10.00      A   
ATOM   4804  SD  MET A 508      -3.780 -13.410  16.401  1.00 10.00      A   
ATOM   4805  CE  MET A 508      -4.957 -12.423  15.479  1.00 10.00      A   
ATOM   4806  C   MET A 508      -0.773  -9.245  15.281  1.00 10.00      A   
ATOM   4807  O   MET A 508      -0.686  -8.477  16.235  1.00 10.00      A   
ATOM   4808  N   ARG A 509      -0.934  -8.823  14.031  1.00 10.00      A   
ATOM   4809  HN  ARG A 509      -1.026  -9.483  13.308  1.00 10.00      A   
ATOM   4810  CA  ARG A 509      -1.007  -7.403  13.722  1.00 10.00      A   
ATOM   4811  CB  ARG A 509      -0.846  -7.148  12.219  1.00 10.00      A   
ATOM   4812  CG  ARG A 509      -0.928  -5.674  11.834  1.00 10.00      A   
ATOM   4813  CD  ARG A 509      -1.168  -5.481  10.344  1.00 10.00      A   
ATOM   4814  NE  ARG A 509      -0.039  -5.930   9.535  1.00 10.00      A   
ATOM   4815  HE  ARG A 509       0.793  -6.164  10.012  1.00 10.00      A   
ATOM   4816  CZ  ARG A 509      -0.068  -6.045   8.205  1.00 10.00      A   
ATOM   4817  NH1 ARG A 509      -1.166  -5.742   7.516  1.00 10.00      A   
ATOM   4818 HH11 ARG A 509      -2.026  -5.404   8.001  1.00 10.00      A   
ATOM   4819 HH12 ARG A 509      -1.174  -5.850   6.466  1.00 10.00      A   
ATOM   4820  NH2 ARG A 509       1.013  -6.451   7.551  1.00 10.00      A   
ATOM   4821 HH21 ARG A 509       0.984  -6.542   6.502  1.00 10.00      A   
ATOM   4822 HH22 ARG A 509       1.891  -6.682   8.063  1.00 10.00      A   
ATOM   4823  C   ARG A 509      -2.326  -6.819  14.201  1.00 10.00      A   
ATOM   4824  O   ARG A 509      -2.346  -5.882  14.998  1.00 10.00      A   
ATOM   4825  N   SER A 510      -3.421  -7.398  13.732  1.00 10.00      A   
ATOM   4826  HN  SER A 510      -3.341  -8.170  13.133  1.00 10.00      A   
ATOM   4827  CA  SER A 510      -4.740  -6.920  14.092  1.00 10.00      A   
ATOM   4828  CB  SER A 510      -5.170  -5.817  13.121  1.00 10.00      A   
ATOM   4829  OG  SER A 510      -4.618  -6.034  11.828  1.00 10.00      A   
ATOM   4830  HG  SER A 510      -5.205  -6.610  11.322  1.00 10.00      A   
ATOM   4831  C   SER A 510      -5.769  -8.048  14.104  1.00 10.00      A   
ATOM   4832  O   SER A 510      -5.683  -8.998  13.319  1.00 10.00      A   
ATOM   4833  N   LEU A 511      -6.714  -7.947  15.027  1.00 10.00      A   
ATOM   4834  HN  LEU A 511      -6.681  -7.192  15.660  1.00 10.00      A   
ATOM   4835  CA  LEU A 511      -7.787  -8.914  15.153  1.00 10.00      A   
ATOM   4836  CB  LEU A 511      -7.708  -9.639  16.502  1.00 10.00      A   
ATOM   4837  CG  LEU A 511      -8.903 -10.529  16.853  1.00 10.00      A   
ATOM   4838  CD1 LEU A 511      -8.988 -11.718  15.911  1.00 10.00      A   
ATOM   4839  CD2 LEU A 511      -8.828 -10.990  18.296  1.00 10.00      A   
ATOM   4840  C   LEU A 511      -9.128  -8.209  15.022  1.00 10.00      A   
ATOM   4841  O   LEU A 511      -9.482  -7.361  15.849  1.00 10.00      A   
ATOM   4842  N   TRP A 512      -9.859  -8.545  13.975  1.00 10.00      A   
ATOM   4843  HN  TRP A 512      -9.521  -9.225  13.347  1.00 10.00      A   
ATOM   4844  CA  TRP A 512     -11.156  -7.947  13.738  1.00 10.00      A   
ATOM   4845  CB  TRP A 512     -11.267  -7.429  12.294  1.00 10.00      A   
ATOM   4846  CG  TRP A 512     -12.634  -6.911  11.952  1.00 10.00      A   
ATOM   4847  CD1 TRP A 512     -13.724  -7.656  11.615  1.00 10.00      A   
ATOM   4848  CD2 TRP A 512     -13.062  -5.541  11.913  1.00 10.00      A   
ATOM   4849  NE1 TRP A 512     -14.806  -6.847  11.397  1.00 10.00      A   
ATOM   4850  HE1 TRP A 512     -15.710  -7.157  11.153  1.00 10.00      A   
ATOM   4851  CE2 TRP A 512     -14.428  -5.543  11.563  1.00 10.00      A   
ATOM   4852  CE3 TRP A 512     -12.430  -4.316  12.144  1.00 10.00      A   
ATOM   4853  CZ2 TRP A 512     -15.170  -4.370  11.441  1.00 10.00      A   
ATOM   4854  CZ3 TRP A 512     -13.169  -3.152  12.019  1.00 10.00      A   
ATOM   4855  CH2 TRP A 512     -14.524  -3.187  11.673  1.00 10.00      A   
ATOM   4856  C   TRP A 512     -12.267  -8.947  14.031  1.00 10.00      A   
ATOM   4857  O   TRP A 512     -12.263 -10.060  13.508  1.00 10.00      A   
ATOM   4858  N   MET A 513     -13.199  -8.554  14.886  1.00 10.00      A   
ATOM   4859  HN  MET A 513     -13.121  -7.673  15.303  1.00 10.00      A   
ATOM   4860  CA  MET A 513     -14.333  -9.397  15.230  1.00 10.00      A   
ATOM   4861  CB  MET A 513     -14.112 -10.105  16.573  1.00 10.00      A   
ATOM   4862  CG  MET A 513     -13.018 -11.162  16.555  1.00 10.00      A   
ATOM   4863  SD  MET A 513     -13.063 -12.236  18.002  1.00 10.00      A   
ATOM   4864  CE  MET A 513     -14.581 -13.142  17.698  1.00 10.00      A   
ATOM   4865  C   MET A 513     -15.600  -8.555  15.285  1.00 10.00      A   
ATOM   4866  O   MET A 513     -15.735  -7.682  16.144  1.00 10.00      A   
ATOM   4867  N   SER A 514     -16.511  -8.787  14.353  1.00 10.00      A   
ATOM   4868  HN  SER A 514     -16.337  -9.471  13.664  1.00 10.00      A   
ATOM   4869  CA  SER A 514     -17.759  -8.038  14.317  1.00 10.00      A   
ATOM   4870  CB  SER A 514     -17.835  -7.186  13.045  1.00 10.00      A   
ATOM   4871  OG  SER A 514     -17.420  -7.926  11.909  1.00 10.00      A   
ATOM   4872  HG  SER A 514     -18.169  -8.435  11.574  1.00 10.00      A   
ATOM   4873  C   SER A 514     -18.971  -8.957  14.424  1.00 10.00      A   
ATOM   4874  O   SER A 514     -18.988 -10.050  13.849  1.00 10.00      A   
ATOM   4875  N   SER A 515     -19.968  -8.506  15.181  1.00 10.00      A   
ATOM   4876  HN  SER A 515     -19.861  -7.637  15.629  1.00 10.00      A   
ATOM   4877  CA  SER A 515     -21.212  -9.248  15.379  1.00 10.00      A   
ATOM   4878  CB  SER A 515     -22.032  -9.301  14.086  1.00 10.00      A   
ATOM   4879  OG  SER A 515     -22.406  -7.994  13.666  1.00 10.00      A   
ATOM   4880  HG  SER A 515     -22.031  -7.823  12.790  1.00 10.00      A   
ATOM   4881  C   SER A 515     -20.985 -10.648  15.947  1.00 10.00      A   
ATOM   4882  O   SER A 515     -21.659 -11.602  15.562  1.00 10.00      A   
ATOM   4883  N   CYS A 516     -20.029 -10.767  16.860  1.00 10.00      A   
ATOM   4884  HN  CYS A 516     -19.509  -9.976  17.119  1.00 10.00      A   
ATOM   4885  CA  CYS A 516     -19.733 -12.041  17.494  1.00 10.00      A   
ATOM   4886  CB  CYS A 516     -18.231 -12.311  17.445  1.00 10.00      A   
ATOM   4887  SG  CYS A 516     -17.549 -12.286  15.770  1.00 10.00      A   
ATOM   4888  HG  CYS A 516     -18.091 -11.259  15.124  1.00 10.00      A   
ATOM   4889  C   CYS A 516     -20.265 -12.041  18.930  1.00 10.00      A   
ATOM   4890  O   CYS A 516     -21.007 -11.135  19.317  1.00 10.00      A   
ATOM   4891  N   SER A 517     -19.885 -13.029  19.727  1.00 10.00      A   
ATOM   4892  HN  SER A 517     -19.263 -13.715  19.395  1.00 10.00      A   
ATOM   4893  CA  SER A 517     -20.368 -13.118  21.097  1.00 10.00      A   
ATOM   4894  CB  SER A 517     -20.681 -14.576  21.444  1.00 10.00      A   
ATOM   4895  OG  SER A 517     -21.483 -15.180  20.442  1.00 10.00      A   
ATOM   4896  HG  SER A 517     -22.232 -15.615  20.862  1.00 10.00      A   
ATOM   4897  C   SER A 517     -19.365 -12.529  22.093  1.00 10.00      A   
ATOM   4898  O   SER A 517     -19.262 -12.993  23.226  1.00 10.00      A   
ATOM   4899  N   VAL A 518     -18.628 -11.510  21.662  1.00 10.00      A   
ATOM   4900  HN  VAL A 518     -18.744 -11.191  20.745  1.00 10.00      A   
ATOM   4901  CA  VAL A 518     -17.647 -10.854  22.527  1.00 10.00      A   
ATOM   4902  CB  VAL A 518     -16.606 -10.057  21.703  1.00 10.00      A   
ATOM   4903  CG1 VAL A 518     -15.415  -9.663  22.567  1.00 10.00      A   
ATOM   4904  CG2 VAL A 518     -16.142 -10.863  20.497  1.00 10.00      A   
ATOM   4905  C   VAL A 518     -18.366  -9.912  23.493  1.00 10.00      A   
ATOM   4906  O   VAL A 518     -18.902  -8.877  23.087  1.00 10.00      A   
ATOM   4907  N   SER A 519     -18.404 -10.286  24.763  1.00 10.00      A   
ATOM   4908  HN  SER A 519     -17.966 -11.130  25.031  1.00 10.00      A   
ATOM   4909  CA  SER A 519     -19.081  -9.483  25.772  1.00 10.00      A   
ATOM   4910  CB  SER A 519     -19.393 -10.328  27.010  1.00 10.00      A   
ATOM   4911  OG  SER A 519     -18.219 -10.939  27.521  1.00 10.00      A   
ATOM   4912  HG  SER A 519     -17.881 -11.587  26.873  1.00 10.00      A   
ATOM   4913  C   SER A 519     -18.289  -8.232  26.149  1.00 10.00      A   
ATOM   4914  O   SER A 519     -17.062  -8.188  26.009  1.00 10.00      A   
ATOM   4915  N   PHE A 520     -19.006  -7.218  26.619  1.00 10.00      A   
ATOM   4916  HN  PHE A 520     -19.979  -7.321  26.693  1.00 10.00      A   
ATOM   4917  CA  PHE A 520     -18.405  -5.956  27.034  1.00 10.00      A   
ATOM   4918  CB  PHE A 520     -19.517  -4.971  27.429  1.00 10.00      A   
ATOM   4919  CG  PHE A 520     -19.077  -3.802  28.266  1.00 10.00      A   
ATOM   4920  CD1 PHE A 520     -18.183  -2.869  27.771  1.00 10.00      A   
ATOM   4921  CD2 PHE A 520     -19.569  -3.634  29.551  1.00 10.00      A   
ATOM   4922  CE1 PHE A 520     -17.786  -1.793  28.540  1.00 10.00      A   
ATOM   4923  CE2 PHE A 520     -19.175  -2.562  30.327  1.00 10.00      A   
ATOM   4924  CZ  PHE A 520     -18.281  -1.638  29.820  1.00 10.00      A   
ATOM   4925  C   PHE A 520     -17.428  -6.179  28.189  1.00 10.00      A   
ATOM   4926  O   PHE A 520     -16.366  -5.554  28.251  1.00 10.00      A   
ATOM   4927  N   GLY A 521     -17.788  -7.088  29.091  1.00 10.00      A   
ATOM   4928  HN  GLY A 521     -18.651  -7.553  28.988  1.00 10.00      A   
ATOM   4929  CA  GLY A 521     -16.935  -7.392  30.229  1.00 10.00      A   
ATOM   4930  C   GLY A 521     -15.594  -7.958  29.806  1.00 10.00      A   
ATOM   4931  O   GLY A 521     -14.545  -7.542  30.308  1.00 10.00      A   
ATOM   4932  N   ALA A 522     -15.629  -8.889  28.860  1.00 10.00      A   
ATOM   4933  HN  ALA A 522     -16.494  -9.164  28.490  1.00 10.00      A   
ATOM   4934  CA  ALA A 522     -14.420  -9.517  28.359  1.00 10.00      A   
ATOM   4935  CB  ALA A 522     -14.770 -10.666  27.436  1.00 10.00      A   
ATOM   4936  C   ALA A 522     -13.530  -8.509  27.643  1.00 10.00      A   
ATOM   4937  O   ALA A 522     -12.306  -8.578  27.739  1.00 10.00      A   
ATOM   4938  N   CYS A 523     -14.150  -7.573  26.929  1.00 10.00      A   
ATOM   4939  HN  CYS A 523     -15.129  -7.582  26.875  1.00 10.00      A   
ATOM   4940  CA  CYS A 523     -13.407  -6.542  26.210  1.00 10.00      A   
ATOM   4941  CB  CYS A 523     -14.364  -5.611  25.458  1.00 10.00      A   
ATOM   4942  SG  CYS A 523     -15.409  -6.434  24.232  1.00 10.00      A   
ATOM   4943  HG  CYS A 523     -16.119  -7.370  24.857  1.00 10.00      A   
ATOM   4944  C   CYS A 523     -12.538  -5.738  27.175  1.00 10.00      A   
ATOM   4945  O   CYS A 523     -11.370  -5.459  26.896  1.00 10.00      A   
ATOM   4946  N   LYS A 524     -13.113  -5.383  28.321  1.00 10.00      A   
ATOM   4947  HN  LYS A 524     -14.045  -5.640  28.487  1.00 10.00      A   
ATOM   4948  CA  LYS A 524     -12.393  -4.625  29.334  1.00 10.00      A   
ATOM   4949  CB  LYS A 524     -13.338  -4.164  30.448  1.00 10.00      A   
ATOM   4950  CG  LYS A 524     -14.324  -3.081  30.039  1.00 10.00      A   
ATOM   4951  CD  LYS A 524     -15.052  -2.511  31.249  1.00 10.00      A   
ATOM   4952  CE  LYS A 524     -15.968  -3.545  31.887  1.00 10.00      A   
ATOM   4953  NZ  LYS A 524     -16.448  -3.123  33.231  1.00 10.00      A   
ATOM   4954  HZ1 LYS A 524     -16.945  -2.212  33.169  1.00 10.00      A   
ATOM   4955  HZ2 LYS A 524     -15.647  -3.022  33.881  1.00 10.00      A   
ATOM   4956  HZ3 LYS A 524     -17.103  -3.842  33.619  1.00 10.00      A   
ATOM   4957  C   LYS A 524     -11.281  -5.473  29.936  1.00 10.00      A   
ATOM   4958  O   LYS A 524     -10.152  -5.009  30.098  1.00 10.00      A   
ATOM   4959  N   LEU A 525     -11.612  -6.725  30.248  1.00 10.00      A   
ATOM   4960  HN  LEU A 525     -12.530  -7.030  30.075  1.00 10.00      A   
ATOM   4961  CA  LEU A 525     -10.662  -7.657  30.844  1.00 10.00      A   
ATOM   4962  CB  LEU A 525     -11.345  -8.999  31.118  1.00 10.00      A   
ATOM   4963  CG  LEU A 525     -10.631  -9.939  32.091  1.00 10.00      A   
ATOM   4964  CD1 LEU A 525     -10.523  -9.304  33.469  1.00 10.00      A   
ATOM   4965  CD2 LEU A 525     -11.356 -11.272  32.171  1.00 10.00      A   
ATOM   4966  C   LEU A 525      -9.436  -7.850  29.954  1.00 10.00      A   
ATOM   4967  O   LEU A 525      -8.305  -7.892  30.442  1.00 10.00      A   
ATOM   4968  N   LEU A 526      -9.666  -7.950  28.651  1.00 10.00      A   
ATOM   4969  HN  LEU A 526     -10.594  -7.911  28.325  1.00 10.00      A   
ATOM   4970  CA  LEU A 526      -8.578  -8.129  27.695  1.00 10.00      A   
ATOM   4971  CB  LEU A 526      -9.132  -8.390  26.292  1.00 10.00      A   
ATOM   4972  CG  LEU A 526      -8.116  -8.852  25.246  1.00 10.00      A   
ATOM   4973  CD1 LEU A 526      -7.697 -10.290  25.507  1.00 10.00      A   
ATOM   4974  CD2 LEU A 526      -8.684  -8.702  23.844  1.00 10.00      A   
ATOM   4975  C   LEU A 526      -7.667  -6.903  27.679  1.00 10.00      A   
ATOM   4976  O   LEU A 526      -6.440  -7.027  27.671  1.00 10.00      A   
ATOM   4977  N   GLY A 527      -8.279  -5.721  27.695  1.00 10.00      A   
ATOM   4978  HN  GLY A 527      -9.258  -5.689  27.721  1.00 10.00      A   
ATOM   4979  CA  GLY A 527      -7.520  -4.483  27.680  1.00 10.00      A   
ATOM   4980  C   GLY A 527      -6.706  -4.294  28.946  1.00 10.00      A   
ATOM   4981  O   GLY A 527      -5.631  -3.693  28.920  1.00 10.00      A   
ATOM   4982  N   GLN A 528      -7.214  -4.811  30.055  1.00 10.00      A   
ATOM   4983  HN  GLN A 528      -8.082  -5.274  30.015  1.00 10.00      A   
ATOM   4984  CA  GLN A 528      -6.522  -4.703  31.331  1.00 10.00      A   
ATOM   4985  CB  GLN A 528      -7.478  -5.013  32.483  1.00 10.00      A   
ATOM   4986  CG  GLN A 528      -8.596  -3.999  32.656  1.00 10.00      A   
ATOM   4987  CD  GLN A 528      -9.721  -4.523  33.525  1.00 10.00      A   
ATOM   4988  OE1 GLN A 528      -9.981  -5.728  33.567  1.00 10.00      A   
ATOM   4989  NE2 GLN A 528     -10.398  -3.624  34.220  1.00 10.00      A   
ATOM   4990 HE21 GLN A 528     -10.141  -2.677  34.135  1.00 10.00      A   
ATOM   4991 HE22 GLN A 528     -11.128  -3.936  34.795  1.00 10.00      A   
ATOM   4992  C   GLN A 528      -5.344  -5.665  31.377  1.00 10.00      A   
ATOM   4993  O   GLN A 528      -4.252  -5.304  31.820  1.00 10.00      A   
ATOM   4994  N   LYS A 529      -5.570  -6.879  30.891  1.00 10.00      A   
ATOM   4995  HN  LYS A 529      -6.461  -7.087  30.530  1.00 10.00      A   
ATOM   4996  CA  LYS A 529      -4.544  -7.915  30.882  1.00 10.00      A   
ATOM   4997  CB  LYS A 529      -5.159  -9.272  30.524  1.00 10.00      A   
ATOM   4998  CG  LYS A 529      -4.164 -10.422  30.512  1.00 10.00      A   
ATOM   4999  CD  LYS A 529      -4.869 -11.764  30.387  1.00 10.00      A   
ATOM   5000  CE  LYS A 529      -3.875 -12.915  30.389  1.00 10.00      A   
ATOM   5001  NZ  LYS A 529      -2.986 -12.879  31.584  1.00 10.00      A   
ATOM   5002  HZ1 LYS A 529      -3.554 -12.853  32.455  1.00 10.00      A   
ATOM   5003  HZ2 LYS A 529      -2.372 -12.035  31.557  1.00 10.00      A   
ATOM   5004  HZ3 LYS A 529      -2.385 -13.725  31.608  1.00 10.00      A   
ATOM   5005  C   LYS A 529      -3.389  -7.589  29.933  1.00 10.00      A   
ATOM   5006  O   LYS A 529      -2.221  -7.778  30.280  1.00 10.00      A   
ATOM   5007  N   MET A 530      -3.714  -7.110  28.739  1.00 10.00      A   
ATOM   5008  HN  MET A 530      -4.662  -6.972  28.517  1.00 10.00      A   
ATOM   5009  CA  MET A 530      -2.695  -6.780  27.749  1.00 10.00      A   
ATOM   5010  CB  MET A 530      -3.023  -7.433  26.403  1.00 10.00      A   
ATOM   5011  CG  MET A 530      -2.862  -8.944  26.393  1.00 10.00      A   
ATOM   5012  SD  MET A 530      -1.225  -9.464  26.938  1.00 10.00      A   
ATOM   5013  CE  MET A 530      -1.342 -11.239  26.727  1.00 10.00      A   
ATOM   5014  C   MET A 530      -2.522  -5.273  27.581  1.00 10.00      A   
ATOM   5015  O   MET A 530      -3.343  -4.611  26.952  1.00 10.00      A   
ATOM   5016  N   PRO A 531      -1.438  -4.713  28.138  1.00 10.00      A   
ATOM   5017  CA  PRO A 531      -1.158  -3.280  28.052  1.00 10.00      A   
ATOM   5018  CB  PRO A 531      -0.131  -3.071  29.167  1.00 10.00      A   
ATOM   5019  CG  PRO A 531       0.597  -4.369  29.250  1.00 10.00      A   
ATOM   5020  CD  PRO A 531      -0.409  -5.435  28.913  1.00 10.00      A   
ATOM   5021  C   PRO A 531      -0.562  -2.875  26.700  1.00 10.00      A   
ATOM   5022  O   PRO A 531      -0.587  -1.701  26.328  1.00 10.00      A   
ATOM   5023  N   LYS A 532      -0.034  -3.849  25.960  1.00 10.00      A   
ATOM   5024  HN  LYS A 532      -0.053  -4.773  26.294  1.00 10.00      A   
ATOM   5025  CA  LYS A 532       0.567  -3.569  24.663  1.00 10.00      A   
ATOM   5026  CB  LYS A 532       1.769  -4.483  24.420  1.00 10.00      A   
ATOM   5027  CG  LYS A 532       2.763  -4.540  25.568  1.00 10.00      A   
ATOM   5028  CD  LYS A 532       4.009  -5.316  25.169  1.00 10.00      A   
ATOM   5029  CE  LYS A 532       4.530  -6.163  26.317  1.00 10.00      A   
ATOM   5030  NZ  LYS A 532       3.645  -7.322  26.606  1.00 10.00      A   
ATOM   5031  HZ1 LYS A 532       4.072  -7.925  27.342  1.00 10.00      A   
ATOM   5032  HZ2 LYS A 532       3.496  -7.891  25.741  1.00 10.00      A   
ATOM   5033  HZ3 LYS A 532       2.723  -6.992  26.944  1.00 10.00      A   
ATOM   5034  C   LYS A 532      -0.447  -3.738  23.544  1.00 10.00      A   
ATOM   5035  O   LYS A 532      -0.184  -3.395  22.392  1.00 10.00      A   
ATOM   5036  N   LEU A 533      -1.608  -4.262  23.892  1.00 10.00      A   
ATOM   5037  HN  LEU A 533      -1.768  -4.490  24.830  1.00 10.00      A   
ATOM   5038  CA  LEU A 533      -2.663  -4.486  22.923  1.00 10.00      A   
ATOM   5039  CB  LEU A 533      -3.298  -5.863  23.133  1.00 10.00      A   
ATOM   5040  CG  LEU A 533      -2.737  -7.017  22.296  1.00 10.00      A   
ATOM   5041  CD1 LEU A 533      -1.224  -7.095  22.412  1.00 10.00      A   
ATOM   5042  CD2 LEU A 533      -3.370  -8.328  22.726  1.00 10.00      A   
ATOM   5043  C   LEU A 533      -3.719  -3.399  23.038  1.00 10.00      A   
ATOM   5044  O   LEU A 533      -4.243  -3.144  24.121  1.00 10.00      A   
ATOM   5045  N   ASN A 534      -4.015  -2.752  21.929  1.00 10.00      A   
ATOM   5046  HN  ASN A 534      -3.553  -2.986  21.094  1.00 10.00      A   
ATOM   5047  CA  ASN A 534      -5.009  -1.697  21.921  1.00 10.00      A   
ATOM   5048  CB  ASN A 534      -4.609  -0.572  20.966  1.00 10.00      A   
ATOM   5049  CG  ASN A 534      -4.914   0.801  21.533  1.00 10.00      A   
ATOM   5050  OD1 ASN A 534      -4.850   1.015  22.744  1.00 10.00      A   
ATOM   5051  ND2 ASN A 534      -5.241   1.743  20.665  1.00 10.00      A   
ATOM   5052 HD21 ASN A 534      -5.263   1.513  19.710  1.00 10.00      A   
ATOM   5053 HD22 ASN A 534      -5.458   2.628  21.007  1.00 10.00      A   
ATOM   5054  C   ASN A 534      -6.369  -2.254  21.538  1.00 10.00      A   
ATOM   5055  O   ASN A 534      -6.637  -2.514  20.364  1.00 10.00      A   
ATOM   5056  N   VAL A 535      -7.205  -2.464  22.540  1.00 10.00      A   
ATOM   5057  HN  VAL A 535      -6.913  -2.255  23.452  1.00 10.00      A   
ATOM   5058  CA  VAL A 535      -8.542  -2.990  22.330  1.00 10.00      A   
ATOM   5059  CB  VAL A 535      -8.992  -3.873  23.512  1.00 10.00      A   
ATOM   5060  CG1 VAL A 535     -10.317  -4.560  23.209  1.00 10.00      A   
ATOM   5061  CG2 VAL A 535      -7.918  -4.889  23.872  1.00 10.00      A   
ATOM   5062  C   VAL A 535      -9.530  -1.843  22.165  1.00 10.00      A   
ATOM   5063  O   VAL A 535      -9.915  -1.197  23.143  1.00 10.00      A   
ATOM   5064  N   GLU A 536      -9.916  -1.582  20.929  1.00 10.00      A   
ATOM   5065  HN  GLU A 536      -9.560  -2.125  20.189  1.00 10.00      A   
ATOM   5066  CA  GLU A 536     -10.854  -0.517  20.630  1.00 10.00      A   
ATOM   5067  CB  GLU A 536     -10.354   0.325  19.457  1.00 10.00      A   
ATOM   5068  CG  GLU A 536      -9.043   1.044  19.716  1.00 10.00      A   
ATOM   5069  CD  GLU A 536      -8.718   2.060  18.642  1.00 10.00      A   
ATOM   5070  OE1 GLU A 536      -9.417   2.088  17.610  1.00 10.00      A   
ATOM   5071  OE2 GLU A 536      -7.755   2.831  18.821  1.00 10.00      A   
ATOM   5072  C   GLU A 536     -12.227  -1.086  20.308  1.00 10.00      A   
ATOM   5073  O   GLU A 536     -12.382  -1.861  19.365  1.00 10.00      A   
ATOM   5074  N   VAL A 537     -13.215  -0.709  21.100  1.00 10.00      A   
ATOM   5075  HN  VAL A 537     -13.025  -0.091  21.841  1.00 10.00      A   
ATOM   5076  CA  VAL A 537     -14.577  -1.175  20.895  1.00 10.00      A   
ATOM   5077  CB  VAL A 537     -15.322  -1.360  22.232  1.00 10.00      A   
ATOM   5078  CG1 VAL A 537     -16.809  -1.583  22.005  1.00 10.00      A   
ATOM   5079  CG2 VAL A 537     -14.725  -2.526  23.005  1.00 10.00      A   
ATOM   5080  C   VAL A 537     -15.341  -0.199  20.004  1.00 10.00      A   
ATOM   5081  O   VAL A 537     -15.405   0.998  20.291  1.00 10.00      A   
ATOM   5082  N   ILE A 538     -15.899  -0.717  18.919  1.00 10.00      A   
ATOM   5083  HN  ILE A 538     -15.813  -1.681  18.754  1.00 10.00      A   
ATOM   5084  CA  ILE A 538     -16.660   0.092  17.982  1.00 10.00      A   
ATOM   5085  CB  ILE A 538     -16.257  -0.201  16.519  1.00 10.00      A   
ATOM   5086  CG1 ILE A 538     -14.732  -0.290  16.381  1.00 10.00      A   
ATOM   5087  CG2 ILE A 538     -16.807   0.877  15.596  1.00 10.00      A   
ATOM   5088  CD1 ILE A 538     -14.269  -0.921  15.085  1.00 10.00      A   
ATOM   5089  C   ILE A 538     -18.146  -0.203  18.162  1.00 10.00      A   
ATOM   5090  O   ILE A 538     -18.629  -1.267  17.761  1.00 10.00      A   
ATOM   5091  N   ASP A 539     -18.868   0.728  18.765  1.00 10.00      A   
ATOM   5092  HN  ASP A 539     -18.437   1.566  19.053  1.00 10.00      A   
ATOM   5093  CA  ASP A 539     -20.291   0.540  19.010  1.00 10.00      A   
ATOM   5094  CB  ASP A 539     -20.506   0.091  20.455  1.00 10.00      A   
ATOM   5095  CG  ASP A 539     -21.752  -0.745  20.638  1.00 10.00      A   
ATOM   5096  OD1 ASP A 539     -21.631  -1.977  20.819  1.00 10.00      A   
ATOM   5097  OD2 ASP A 539     -22.859  -0.179  20.625  1.00 10.00      A   
ATOM   5098  C   ASP A 539     -21.070   1.822  18.745  1.00 10.00      A   
ATOM   5099  O   ASP A 539     -20.764   2.869  19.311  1.00 10.00      A   
ATOM   5100  N   GLU A 540     -22.074   1.735  17.884  1.00 10.00      A   
ATOM   5101  HN  GLU A 540     -22.265   0.867  17.447  1.00 10.00      A   
ATOM   5102  CA  GLU A 540     -22.891   2.894  17.545  1.00 10.00      A   
ATOM   5103  CB  GLU A 540     -23.212   2.897  16.051  1.00 10.00      A   
ATOM   5104  CG  GLU A 540     -21.993   2.899  15.144  1.00 10.00      A   
ATOM   5105  CD  GLU A 540     -22.374   2.774  13.686  1.00 10.00      A   
ATOM   5106  OE1 GLU A 540     -22.599   1.637  13.220  1.00 10.00      A   
ATOM   5107  OE2 GLU A 540     -22.463   3.813  12.999  1.00 10.00      A   
ATOM   5108  C   GLU A 540     -24.187   2.923  18.353  1.00 10.00      A   
ATOM   5109  O   GLU A 540     -25.016   3.816  18.171  1.00 10.00      A   
ATOM   5110  N   ARG A 541     -24.350   1.964  19.260  1.00 10.00      A   
ATOM   5111  HN  ARG A 541     -23.636   1.302  19.398  1.00 10.00      A   
ATOM   5112  CA  ARG A 541     -25.558   1.888  20.078  1.00 10.00      A   
ATOM   5113  CB  ARG A 541     -25.857   0.445  20.496  1.00 10.00      A   
ATOM   5114  CG  ARG A 541     -26.094  -0.508  19.338  1.00 10.00      A   
ATOM   5115  CD  ARG A 541     -25.237  -1.756  19.474  1.00 10.00      A   
ATOM   5116  NE  ARG A 541     -25.857  -2.789  20.306  1.00 10.00      A   
ATOM   5117  HE  ARG A 541     -26.837  -2.753  20.420  1.00 10.00      A   
ATOM   5118  CZ  ARG A 541     -25.177  -3.771  20.908  1.00 10.00      A   
ATOM   5119  NH1 ARG A 541     -23.859  -3.852  20.784  1.00 10.00      A   
ATOM   5120 HH11 ARG A 541     -23.339  -3.139  20.226  1.00 10.00      A   
ATOM   5121 HH12 ARG A 541     -23.336  -4.630  21.246  1.00 10.00      A   
ATOM   5122  NH2 ARG A 541     -25.822  -4.668  21.639  1.00 10.00      A   
ATOM   5123 HH21 ARG A 541     -25.303  -5.439  22.114  1.00 10.00      A   
ATOM   5124 HH22 ARG A 541     -26.858  -4.608  21.745  1.00 10.00      A   
ATOM   5125  C   ARG A 541     -25.437   2.783  21.307  1.00 10.00      A   
ATOM   5126  O   ARG A 541     -26.409   2.996  22.036  1.00 10.00      A   
ATOM   5127  N   GLY A 542     -24.239   3.304  21.526  1.00 10.00      A   
ATOM   5128  HN  GLY A 542     -23.501   3.083  20.915  1.00 10.00      A   
ATOM   5129  CA  GLY A 542     -24.001   4.175  22.657  1.00 10.00      A   
ATOM   5130  C   GLY A 542     -22.912   3.636  23.553  1.00 10.00      A   
ATOM   5131  O   GLY A 542     -22.249   2.662  23.201  1.00 10.00      A   
ATOM   5132  N   ALA A 543     -22.725   4.268  24.708  1.00 10.00      A   
ATOM   5133  HN  ALA A 543     -23.293   5.039  24.927  1.00 10.00      A   
ATOM   5134  CA  ALA A 543     -21.704   3.841  25.656  1.00 10.00      A   
ATOM   5135  CB  ALA A 543     -21.589   4.835  26.804  1.00 10.00      A   
ATOM   5136  C   ALA A 543     -22.014   2.442  26.181  1.00 10.00      A   
ATOM   5137  O   ALA A 543     -23.032   2.234  26.846  1.00 10.00      A   
ATOM   5138  N   PRO A 544     -21.126   1.468  25.900  1.00 10.00      A   
ATOM   5139  CA  PRO A 544     -21.298   0.073  26.328  1.00 10.00      A   
ATOM   5140  CB  PRO A 544     -20.064  -0.640  25.755  1.00 10.00      A   
ATOM   5141  CG  PRO A 544     -19.570   0.260  24.676  1.00 10.00      A   
ATOM   5142  CD  PRO A 544     -19.882   1.653  25.136  1.00 10.00      A   
ATOM   5143  C   PRO A 544     -21.340  -0.065  27.848  1.00 10.00      A   
ATOM   5144  O   PRO A 544     -21.882  -1.034  28.375  1.00 10.00      A   
ATOM   5145  N   ASP A 545     -20.779   0.921  28.545  1.00 10.00      A   
ATOM   5146  HN  ASP A 545     -20.364   1.664  28.061  1.00 10.00      A   
ATOM   5147  CA  ASP A 545     -20.760   0.929  30.007  1.00 10.00      A   
ATOM   5148  CB  ASP A 545     -19.871   2.069  30.516  1.00 10.00      A   
ATOM   5149  CG  ASP A 545     -19.933   2.249  32.021  1.00 10.00      A   
ATOM   5150  OD1 ASP A 545     -19.434   1.370  32.756  1.00 10.00      A   
ATOM   5151  OD2 ASP A 545     -20.477   3.277  32.479  1.00 10.00      A   
ATOM   5152  C   ASP A 545     -22.177   1.070  30.556  1.00 10.00      A   
ATOM   5153  O   ASP A 545     -22.481   0.628  31.668  1.00 10.00      A   
ATOM   5154  N   SER A 546     -23.047   1.660  29.748  1.00 10.00      A   
ATOM   5155  HN  SER A 546     -22.745   1.971  28.868  1.00 10.00      A   
ATOM   5156  CA  SER A 546     -24.437   1.859  30.124  1.00 10.00      A   
ATOM   5157  CB  SER A 546     -25.008   3.068  29.378  1.00 10.00      A   
ATOM   5158  OG  SER A 546     -24.043   4.106  29.294  1.00 10.00      A   
ATOM   5159  HG  SER A 546     -23.892   4.327  28.369  1.00 10.00      A   
ATOM   5160  C   SER A 546     -25.257   0.606  29.818  1.00 10.00      A   
ATOM   5161  O   SER A 546     -26.486   0.623  29.876  1.00 10.00      A   
ATOM   5162  N   ARG A 547     -24.564  -0.475  29.490  1.00 10.00      A   
ATOM   5163  HN  ARG A 547     -23.582  -0.427  29.476  1.00 10.00      A   
ATOM   5164  CA  ARG A 547     -25.208  -1.743  29.175  1.00 10.00      A   
ATOM   5165  CB  ARG A 547     -24.995  -2.097  27.697  1.00 10.00      A   
ATOM   5166  CG  ARG A 547     -25.385  -1.005  26.721  1.00 10.00      A   
ATOM   5167  CD  ARG A 547     -25.451  -1.545  25.304  1.00 10.00      A
[truncated: 216,683 more chars]
