# Supplementary material for: Flexibility of intrinsically disordered degrons in AUX/IAA proteins reinforces auxin co-receptor assemblies
Source: Nat Commun. 2020 May 8;11:2277. doi: 10.1038/s41467-020-16147-2 (PMC7210949; doi:10.1038/s41467-020-16147-2)
Supplement: Supplementary file 11 — Supplementary Data 8 [file 41467_2020_16147_MOESM11_ESM.gz › disvis_haddock_files/IAA12/cluster7_2.pdb]

REMARK FILENAME="complex_154w.pdb0"
REMARK ===============================================================
REMARK HADDOCK run for complex
REMARK initial structure: complex_154.pdb
REMARK final NOE weights: unambig 50 amb: 50
REMARK ===============================================================
REMARK            total,bonds,angles,improper,dihe,vdw,elec,air,cdih,coup,rdcs,vean,dani,xpcs,rg
REMARK energies: -317.285, 0, 0, 0, 0, -54.7208, -449.843, 187.279, 0, 0, 0, 0, 0, 0, 0
REMARK ===============================================================
REMARK            bonds,angles,impropers,dihe,air,cdih,coup,rdcs,vean,dani,xpcs
REMARK rms-dev.: 0,0,0,0,0.559208,0,0, 0, 0, 0, 0
REMARK ===============================================================
REMARK               air,cdih,coup,rdcs,vean,dani,xpcs
REMARK               >0.3,>5,>1,>0,>5,>0.2,>0.2
REMARK violations.: 6, 0, 0, 0, 0, 0, 0
REMARK ===============================================================
REMARK                        CVpartition#,violations,rms
REMARK AIRs cross-validation: 1, 19, 1.24466
REMARK ===============================================================
REMARK NCS energy: 0
REMARK ===============================================================
REMARK Symmetry energy: 0
REMARK ===============================================================
REMARK Desolvation energy: 45.6248
REMARK Internal energy free molecules: -22128.7
REMARK Internal energy complex: -33254
REMARK Binding energy: -11584.2
REMARK ===============================================================
REMARK buried surface area: 2422.6
REMARK ===============================================================
REMARK water - chain1: 0 0 0
REMARK water - chain2: 0 0 0
REMARK water - chain3: 0 0 0
REMARK water - chain4: 0 0 0
REMARK water - chain5: 0 0 0
REMARK water - chain6: 0 0 0
REMARK ===============================================================
REMARK water - water: 0 0 0
REMARK ===============================================================
REMARK DATE:09-Dec-2019  18:19:07       created by user: enmr049
REMARK VERSION:1.3U
ATOM      1  N   PHE A   9     -36.076   0.686 -10.754  1.00 10.00      A   
ATOM      2  HN  PHE A   9     -35.586   0.906 -11.576  1.00 10.00      A   
ATOM      3  CA  PHE A   9     -36.019   1.610  -9.635  1.00 10.00      A   
ATOM      4  CB  PHE A   9     -35.209   0.997  -8.489  1.00 10.00      A   
ATOM      5  CG  PHE A   9     -35.618  -0.402  -8.132  1.00 10.00      A   
ATOM      6  CD1 PHE A   9     -34.846  -1.483  -8.522  1.00 10.00      A   
ATOM      7  CD2 PHE A   9     -36.777  -0.637  -7.412  1.00 10.00      A   
ATOM      8  CE1 PHE A   9     -35.224  -2.771  -8.198  1.00 10.00      A   
ATOM      9  CE2 PHE A   9     -37.159  -1.921  -7.085  1.00 10.00      A   
ATOM     10  CZ  PHE A   9     -36.382  -2.990  -7.480  1.00 10.00      A   
ATOM     11  C   PHE A   9     -35.387   2.929 -10.073  1.00 10.00      A   
ATOM     12  O   PHE A   9     -34.576   2.948 -11.001  1.00 10.00      A   
ATOM     13  N   PRO A  10     -35.772   4.045  -9.429  1.00 10.00      A   
ATOM     14  CA  PRO A  10     -35.228   5.375  -9.741  1.00 10.00      A   
ATOM     15  CB  PRO A  10     -35.881   6.279  -8.694  1.00 10.00      A   
ATOM     16  CG  PRO A  10     -37.132   5.568  -8.324  1.00 10.00      A   
ATOM     17  CD  PRO A  10     -36.789   4.109  -8.367  1.00 10.00      A   
ATOM     18  C   PRO A  10     -33.710   5.412  -9.590  1.00 10.00      A   
ATOM     19  O   PRO A  10     -33.141   4.671  -8.785  1.00 10.00      A   
ATOM     20  N   GLU A  11     -33.072   6.290 -10.355  1.00 10.00      A   
ATOM     21  HN  GLU A  11     -33.596   6.864 -10.955  1.00 10.00      A   
ATOM     22  CA  GLU A  11     -31.618   6.430 -10.342  1.00 10.00      A   
ATOM     23  CB  GLU A  11     -31.183   7.532 -11.317  1.00 10.00      A   
ATOM     24  CG  GLU A  11     -31.812   7.443 -12.704  1.00 10.00      A   
ATOM     25  CD  GLU A  11     -31.384   6.212 -13.481  1.00 10.00      A   
ATOM     26  OE1 GLU A  11     -30.250   6.195 -14.002  1.00 10.00      A   
ATOM     27  OE2 GLU A  11     -32.188   5.264 -13.588  1.00 10.00      A   
ATOM     28  C   GLU A  11     -31.075   6.721  -8.937  1.00 10.00      A   
ATOM     29  O   GLU A  11     -30.044   6.177  -8.533  1.00 10.00      A   
ATOM     30  N   GLU A  12     -31.781   7.563  -8.189  1.00 10.00      A   
ATOM     31  HN  GLU A  12     -32.616   7.945  -8.547  1.00 10.00      A   
ATOM     32  CA  GLU A  12     -31.353   7.928  -6.842  1.00 10.00      A   
ATOM     33  CB  GLU A  12     -32.121   9.143  -6.308  1.00 10.00      A   
ATOM     34  CG  GLU A  12     -33.590   8.892  -6.005  1.00 10.00      A   
ATOM     35  CD  GLU A  12     -34.498   9.150  -7.187  1.00 10.00      A   
ATOM     36  OE1 GLU A  12     -34.034   9.040  -8.343  1.00 10.00      A   
ATOM     37  OE2 GLU A  12     -35.687   9.449  -6.965  1.00 10.00      A   
ATOM     38  C   GLU A  12     -31.450   6.747  -5.878  1.00 10.00      A   
ATOM     39  O   GLU A  12     -30.625   6.603  -4.975  1.00 10.00      A   
ATOM     40  N   VAL A  13     -32.446   5.892  -6.091  1.00 10.00      A   
ATOM     41  HN  VAL A  13     -33.055   6.050  -6.839  1.00 10.00      A   
ATOM     42  CA  VAL A  13     -32.645   4.720  -5.246  1.00 10.00      A   
ATOM     43  CB  VAL A  13     -33.964   3.989  -5.587  1.00 10.00      A   
ATOM     44  CG1 VAL A  13     -34.001   2.604  -4.956  1.00 10.00      A   
ATOM     45  CG2 VAL A  13     -35.155   4.805  -5.119  1.00 10.00      A   
ATOM     46  C   VAL A  13     -31.472   3.760  -5.404  1.00 10.00      A   
ATOM     47  O   VAL A  13     -30.887   3.305  -4.422  1.00 10.00      A   
ATOM     48  N   LEU A  14     -31.121   3.474  -6.647  1.00 10.00      A   
ATOM     49  HN  LEU A  14     -31.623   3.878  -7.392  1.00 10.00      A   
ATOM     50  CA  LEU A  14     -30.014   2.573  -6.938  1.00 10.00      A   
ATOM     51  CB  LEU A  14     -29.947   2.279  -8.433  1.00 10.00      A   
ATOM     52  CG  LEU A  14     -31.190   1.609  -9.024  1.00 10.00      A   
ATOM     53  CD1 LEU A  14     -31.100   1.544 -10.538  1.00 10.00      A   
ATOM     54  CD2 LEU A  14     -31.381   0.219  -8.436  1.00 10.00      A   
ATOM     55  C   LEU A  14     -28.703   3.163  -6.437  1.00 10.00      A   
ATOM     56  O   LEU A  14     -27.860   2.452  -5.896  1.00 10.00      A   
ATOM     57  N   GLU A  15     -28.553   4.474  -6.595  1.00 10.00      A   
ATOM     58  HN  GLU A  15     -29.264   4.990  -7.038  1.00 10.00      A   
ATOM     59  CA  GLU A  15     -27.355   5.166  -6.141  1.00 10.00      A   
ATOM     60  CB  GLU A  15     -27.422   6.639  -6.538  1.00 10.00      A   
ATOM     61  CG  GLU A  15     -26.119   7.402  -6.373  1.00 10.00      A   
ATOM     62  CD  GLU A  15     -26.241   8.835  -6.835  1.00 10.00      A   
ATOM     63  OE1 GLU A  15     -27.376   9.279  -7.115  1.00 10.00      A   
ATOM     64  OE2 GLU A  15     -25.210   9.529  -6.923  1.00 10.00      A   
ATOM     65  C   GLU A  15     -27.199   5.033  -4.625  1.00 10.00      A   
ATOM     66  O   GLU A  15     -26.084   4.922  -4.109  1.00 10.00      A   
ATOM     67  N   HIS A  16     -28.324   5.035  -3.917  1.00 10.00      A   
ATOM     68  HN  HIS A  16     -29.183   5.131  -4.382  1.00 10.00      A   
ATOM     69  CA  HIS A  16     -28.312   4.902  -2.466  1.00 10.00      A   
ATOM     70  CB  HIS A  16     -29.669   5.291  -1.871  1.00 10.00      A   
ATOM     71  CG  HIS A  16     -29.604   5.711  -0.432  1.00 10.00      A   
ATOM     72  ND1 HIS A  16     -29.013   6.896  -0.061  1.00 10.00      A   
ATOM     73  CD2 HIS A  16     -30.074   5.082   0.673  1.00 10.00      A   
ATOM     74  CE1 HIS A  16     -29.136   6.965   1.253  1.00 10.00      A   
ATOM     75  NE2 HIS A  16     -29.771   5.892   1.739  1.00 10.00      A   
ATOM     76  HE2 HIS A  16     -29.997   5.722   2.688  1.00 10.00      A   
ATOM     77  C   HIS A  16     -27.942   3.475  -2.071  1.00 10.00      A   
ATOM     78  O   HIS A  16     -27.217   3.255  -1.106  1.00 10.00      A   
ATOM     79  N   VAL A  17     -28.435   2.512  -2.837  1.00 10.00      A   
ATOM     80  HN  VAL A  17     -29.019   2.753  -3.587  1.00 10.00      A   
ATOM     81  CA  VAL A  17     -28.151   1.104  -2.584  1.00 10.00      A   
ATOM     82  CB  VAL A  17     -28.971   0.188  -3.523  1.00 10.00      A   
ATOM     83  CG1 VAL A  17     -28.569  -1.270  -3.367  1.00 10.00      A   
ATOM     84  CG2 VAL A  17     -30.460   0.357  -3.268  1.00 10.00      A   
ATOM     85  C   VAL A  17     -26.662   0.809  -2.764  1.00 10.00      A   
ATOM     86  O   VAL A  17     -26.059   0.076  -1.979  1.00 10.00      A   
ATOM     87  N   PHE A  18     -26.071   1.410  -3.790  1.00 10.00      A   
ATOM     88  HN  PHE A  18     -26.602   2.005  -4.363  1.00 10.00      A   
ATOM     89  CA  PHE A  18     -24.657   1.206  -4.090  1.00 10.00      A   
ATOM     90  CB  PHE A  18     -24.298   1.786  -5.461  1.00 10.00      A   
ATOM     91  CG  PHE A  18     -25.072   1.200  -6.609  1.00 10.00      A   
ATOM     92  CD1 PHE A  18     -25.265   1.929  -7.771  1.00 10.00      A   
ATOM     93  CD2 PHE A  18     -25.605  -0.076  -6.528  1.00 10.00      A   
ATOM     94  CE1 PHE A  18     -25.977   1.396  -8.828  1.00 10.00      A   
ATOM     95  CE2 PHE A  18     -26.320  -0.616  -7.579  1.00 10.00      A   
ATOM     96  CZ  PHE A  18     -26.505   0.122  -8.733  1.00 10.00      A   
ATOM     97  C   PHE A  18     -23.752   1.804  -3.016  1.00 10.00      A   
ATOM     98  O   PHE A  18     -22.599   1.400  -2.870  1.00 10.00      A   
ATOM     99  N   SER A  19     -24.277   2.751  -2.251  1.00 10.00      A   
ATOM    100  HN  SER A  19     -25.206   3.028  -2.399  1.00 10.00      A   
ATOM    101  CA  SER A  19     -23.496   3.395  -1.196  1.00 10.00      A   
ATOM    102  CB  SER A  19     -24.218   4.627  -0.645  1.00 10.00      A   
ATOM    103  OG  SER A  19     -25.247   4.263   0.259  1.00 10.00      A   
ATOM    104  HG  SER A  19     -25.996   3.891  -0.230  1.00 10.00      A   
ATOM    105  C   SER A  19     -23.147   2.420  -0.071  1.00 10.00      A   
ATOM    106  O   SER A  19     -22.285   2.702   0.763  1.00 10.00      A   
ATOM    107  N   PHE A  20     -23.815   1.276  -0.058  1.00 10.00      A   
ATOM    108  HN  PHE A  20     -24.493   1.111  -0.748  1.00 10.00      A   
ATOM    109  CA  PHE A  20     -23.574   0.258   0.955  1.00 10.00      A   
ATOM    110  CB  PHE A  20     -24.896  -0.387   1.385  1.00 10.00      A   
ATOM    111  CG  PHE A  20     -25.897   0.591   1.936  1.00 10.00      A   
ATOM    112  CD1 PHE A  20     -27.039   0.917   1.219  1.00 10.00      A   
ATOM    113  CD2 PHE A  20     -25.698   1.183   3.173  1.00 10.00      A   
ATOM    114  CE1 PHE A  20     -27.959   1.816   1.727  1.00 10.00      A   
ATOM    115  CE2 PHE A  20     -26.613   2.083   3.686  1.00 10.00      A   
ATOM    116  CZ  PHE A  20     -27.745   2.399   2.961  1.00 10.00      A   
ATOM    117  C   PHE A  20     -22.604  -0.800   0.436  1.00 10.00      A   
ATOM    118  O   PHE A  20     -22.267  -1.752   1.142  1.00 10.00      A   
ATOM    119  N   ILE A  21     -22.161  -0.624  -0.802  1.00 10.00      A   
ATOM    120  HN  ILE A  21     -22.466   0.160  -1.313  1.00 10.00      A   
ATOM    121  CA  ILE A  21     -21.229  -1.554  -1.428  1.00 10.00      A   
ATOM    122  CB  ILE A  21     -21.733  -2.004  -2.815  1.00 10.00      A   
ATOM    123  CG1 ILE A  21     -23.132  -2.615  -2.696  1.00 10.00      A   
ATOM    124  CG2 ILE A  21     -20.770  -3.007  -3.432  1.00 10.00      A   
ATOM    125  CD1 ILE A  21     -23.850  -2.778  -4.016  1.00 10.00      A   
ATOM    126  C   ILE A  21     -19.859  -0.893  -1.565  1.00 10.00      A   
ATOM    127  O   ILE A  21     -19.659  -0.016  -2.413  1.00 10.00      A   
ATOM    128  N   GLN A  22     -18.924  -1.302  -0.715  1.00 10.00      A   
ATOM    129  HN  GLN A  22     -19.140  -2.011  -0.068  1.00 10.00      A   
ATOM    130  CA  GLN A  22     -17.583  -0.727  -0.722  1.00 10.00      A   
ATOM    131  CB  GLN A  22     -17.211  -0.219   0.671  1.00 10.00      A   
ATOM    132  CG  GLN A  22     -17.985   1.020   1.097  1.00 10.00      A   
ATOM    133  CD  GLN A  22     -17.481   2.295   0.440  1.00 10.00      A   
ATOM    134  OE1 GLN A  22     -18.264   3.173   0.076  1.00 10.00      A   
ATOM    135  NE2 GLN A  22     -16.170   2.417   0.311  1.00 10.00      A   
ATOM    136 HE21 GLN A  22     -15.603   1.685   0.639  1.00 10.00      A   
ATOM    137 HE22 GLN A  22     -15.815   3.240  -0.091  1.00 10.00      A   
ATOM    138  C   GLN A  22     -16.531  -1.704  -1.224  1.00 10.00      A   
ATOM    139  O   GLN A  22     -15.461  -1.295  -1.688  1.00 10.00      A   
ATOM    140  N   LEU A  23     -16.836  -2.988  -1.148  1.00 10.00      A   
ATOM    141  HN  LEU A  23     -17.715  -3.254  -0.804  1.00 10.00      A   
ATOM    142  CA  LEU A  23     -15.903  -4.012  -1.586  1.00 10.00      A   
ATOM    143  CB  LEU A  23     -16.361  -5.392  -1.115  1.00 10.00      A   
ATOM    144  CG  LEU A  23     -15.285  -6.478  -1.039  1.00 10.00      A   
ATOM    145  CD1 LEU A  23     -14.324  -6.202   0.108  1.00 10.00      A   
ATOM    146  CD2 LEU A  23     -15.926  -7.846  -0.886  1.00 10.00      A   
ATOM    147  C   LEU A  23     -15.760  -3.993  -3.101  1.00 10.00      A   
ATOM    148  O   LEU A  23     -16.750  -4.043  -3.829  1.00 10.00      A   
ATOM    149  N   ASP A  24     -14.519  -3.938  -3.567  1.00 10.00      A   
ATOM    150  HN  ASP A  24     -13.774  -3.933  -2.933  1.00 10.00      A   
ATOM    151  CA  ASP A  24     -14.232  -3.899  -4.998  1.00 10.00      A   
ATOM    152  CB  ASP A  24     -12.729  -3.743  -5.258  1.00 10.00      A   
ATOM    153  CG  ASP A  24     -12.180  -2.403  -4.812  1.00 10.00      A   
ATOM    154  OD1 ASP A  24     -12.703  -1.362  -5.262  1.00 10.00      A   
ATOM    155  OD2 ASP A  24     -11.217  -2.387  -4.011  1.00 10.00      A   
ATOM    156  C   ASP A  24     -14.759  -5.141  -5.697  1.00 10.00      A   
ATOM    157  O   ASP A  24     -15.301  -5.059  -6.798  1.00 10.00      A   
ATOM    158  N   LYS A  25     -14.619  -6.288  -5.042  1.00 10.00      A   
ATOM    159  HN  LYS A  25     -14.186  -6.283  -4.159  1.00 10.00      A   
ATOM    160  CA  LYS A  25     -15.086  -7.553  -5.602  1.00 10.00      A   
ATOM    161  CB  LYS A  25     -14.693  -8.724  -4.702  1.00 10.00      A   
ATOM    162  CG  LYS A  25     -13.207  -8.768  -4.393  1.00 10.00      A   
ATOM    163  CD  LYS A  25     -12.780 -10.123  -3.856  1.00 10.00      A   
ATOM    164  CE  LYS A  25     -11.268 -10.201  -3.720  1.00 10.00      A   
ATOM    165  NZ  LYS A  25     -10.592 -10.306  -5.042  1.00 10.00      A   
ATOM    166  HZ1 LYS A  25     -10.445 -11.308  -5.290  1.00 10.00      A   
ATOM    167  HZ2 LYS A  25      -9.670  -9.826  -5.015  1.00 10.00      A   
ATOM    168  HZ3 LYS A  25     -11.177  -9.864  -5.784  1.00 10.00      A   
ATOM    169  C   LYS A  25     -16.594  -7.523  -5.834  1.00 10.00      A   
ATOM    170  O   LYS A  25     -17.103  -8.135  -6.774  1.00 10.00      A   
ATOM    171  N   ASP A  26     -17.303  -6.791  -4.985  1.00 10.00      A   
ATOM    172  HN  ASP A  26     -16.844  -6.320  -4.259  1.00 10.00      A   
ATOM    173  CA  ASP A  26     -18.748  -6.661  -5.111  1.00 10.00      A   
ATOM    174  CB  ASP A  26     -19.377  -6.249  -3.776  1.00 10.00      A   
ATOM    175  CG  ASP A  26     -19.446  -7.372  -2.762  1.00 10.00      A   
ATOM    176  OD1 ASP A  26     -19.663  -8.535  -3.167  1.00 10.00      A   
ATOM    177  OD2 ASP A  26     -19.294  -7.092  -1.552  1.00 10.00      A   
ATOM    178  C   ASP A  26     -19.066  -5.604  -6.157  1.00 10.00      A   
ATOM    179  O   ASP A  26     -19.901  -5.809  -7.035  1.00 10.00      A   
ATOM    180  N   ARG A  27     -18.357  -4.484  -6.063  1.00 10.00      A   
ATOM    181  HN  ARG A  27     -17.691  -4.410  -5.342  1.00 10.00      A   
ATOM    182  CA  ARG A  27     -18.529  -3.359  -6.974  1.00 10.00      A   
ATOM    183  CB  ARG A  27     -17.537  -2.250  -6.618  1.00 10.00      A   
ATOM    184  CG  ARG A  27     -18.042  -1.266  -5.578  1.00 10.00      A   
ATOM    185  CD  ARG A  27     -19.162  -0.410  -6.142  1.00 10.00      A   
ATOM    186  NE  ARG A  27     -19.700   0.537  -5.164  1.00 10.00      A   
ATOM    187  HE  ARG A  27     -19.713   0.251  -4.218  1.00 10.00      A   
ATOM    188  CZ  ARG A  27     -20.173   1.743  -5.480  1.00 10.00      A   
ATOM    189  NH1 ARG A  27     -20.150   2.159  -6.745  1.00 10.00      A   
ATOM    190 HH11 ARG A  27     -20.519   3.100  -6.996  1.00 10.00      A   
ATOM    191 HH12 ARG A  27     -19.758   1.541  -7.501  1.00 10.00      A   
ATOM    192  NH2 ARG A  27     -20.667   2.530  -4.534  1.00 10.00      A   
ATOM    193 HH21 ARG A  27     -20.698   2.198  -3.546  1.00 10.00      A   
ATOM    194 HH22 ARG A  27     -21.035   3.479  -4.770  1.00 10.00      A   
ATOM    195  C   ARG A  27     -18.351  -3.764  -8.438  1.00 10.00      A   
ATOM    196  O   ARG A  27     -19.106  -3.330  -9.308  1.00 10.00      A   
ATOM    197  N   ASN A  28     -17.362  -4.607  -8.700  1.00 10.00      A   
ATOM    198  HN  ASN A  28     -16.796  -4.920  -7.959  1.00 10.00      A   
ATOM    199  CA  ASN A  28     -17.077  -5.072 -10.056  1.00 10.00      A   
ATOM    200  CB  ASN A  28     -15.753  -5.835 -10.103  1.00 10.00      A   
ATOM    201  CG  ASN A  28     -14.552  -4.938  -9.876  1.00 10.00      A   
ATOM    202  OD1 ASN A  28     -14.585  -3.738 -10.180  1.00 10.00      A   
ATOM    203  ND2 ASN A  28     -13.485  -5.508  -9.340  1.00 10.00      A   
ATOM    204 HD21 ASN A  28     -13.527  -6.472  -9.120  1.00 10.00      A   
ATOM    205 HD22 ASN A  28     -12.697  -4.954  -9.181  1.00 10.00      A   
ATOM    206  C   ASN A  28     -18.201  -5.934 -10.616  1.00 10.00      A   
ATOM    207  O   ASN A  28     -18.385  -6.020 -11.832  1.00 10.00      A   
ATOM    208  N   SER A  29     -18.951  -6.568  -9.731  1.00 10.00      A   
ATOM    209  HN  SER A  29     -18.759  -6.465  -8.772  1.00 10.00      A   
ATOM    210  CA  SER A  29     -20.057  -7.416 -10.147  1.00 10.00      A   
ATOM    211  CB  SER A  29     -20.363  -8.449  -9.058  1.00 10.00      A   
ATOM    212  OG  SER A  29     -19.169  -9.087  -8.624  1.00 10.00      A   
ATOM    213  HG  SER A  29     -18.965  -8.800  -7.727  1.00 10.00      A   
ATOM    214  C   SER A  29     -21.295  -6.577 -10.462  1.00 10.00      A   
ATOM    215  O   SER A  29     -22.157  -6.988 -11.238  1.00 10.00      A   
ATOM    216  N   VAL A  30     -21.362  -5.387  -9.875  1.00 10.00      A   
ATOM    217  HN  VAL A  30     -20.634  -5.107  -9.281  1.00 10.00      A   
ATOM    218  CA  VAL A  30     -22.490  -4.488 -10.084  1.00 10.00      A   
ATOM    219  CB  VAL A  30     -22.496  -3.341  -9.051  1.00 10.00      A   
ATOM    220  CG1 VAL A  30     -23.687  -2.418  -9.269  1.00 10.00      A   
ATOM    221  CG2 VAL A  30     -22.502  -3.900  -7.636  1.00 10.00      A   
ATOM    222  C   VAL A  30     -22.474  -3.904 -11.493  1.00 10.00      A   
ATOM    223  O   VAL A  30     -23.498  -3.863 -12.171  1.00 10.00      A   
ATOM    224  N   SER A  31     -21.301  -3.484 -11.946  1.00 10.00      A   
ATOM    225  HN  SER A  31     -20.505  -3.570 -11.379  1.00 10.00      A   
ATOM    226  CA  SER A  31     -21.166  -2.897 -13.272  1.00 10.00      A   
ATOM    227  CB  SER A  31     -19.904  -2.034 -13.341  1.00 10.00      A   
ATOM    228  OG  SER A  31     -19.009  -2.347 -12.283  1.00 10.00      A   
ATOM    229  HG  SER A  31     -19.092  -1.672 -11.584  1.00 10.00      A   
ATOM    230  C   SER A  31     -21.149  -3.960 -14.372  1.00 10.00      A   
ATOM    231  O   SER A  31     -20.893  -3.655 -15.537  1.00 10.00      A   
ATOM    232  N   LEU A  32     -21.435  -5.204 -14.005  1.00 10.00      A   
ATOM    233  HN  LEU A  32     -21.658  -5.392 -13.069  1.00 10.00      A   
ATOM    234  CA  LEU A  32     -21.433  -6.290 -14.972  1.00 10.00      A   
ATOM    235  CB  LEU A  32     -20.426  -7.369 -14.571  1.00 10.00      A   
ATOM    236  CG  LEU A  32     -19.094  -7.359 -15.321  1.00 10.00      A   
ATOM    237  CD1 LEU A  32     -18.133  -8.356 -14.697  1.00 10.00      A   
ATOM    238  CD2 LEU A  32     -19.310  -7.675 -16.793  1.00 10.00      A   
ATOM    239  C   LEU A  32     -22.822  -6.895 -15.173  1.00 10.00      A   
ATOM    240  O   LEU A  32     -22.995  -7.798 -15.992  1.00 10.00      A   
ATOM    241  N   VAL A  33     -23.815  -6.397 -14.438  1.00 10.00      A   
ATOM    242  HN  VAL A  33     -23.632  -5.667 -13.806  1.00 10.00      A   
ATOM    243  CA  VAL A  33     -25.176  -6.920 -14.568  1.00 10.00      A   
ATOM    244  CB  VAL A  33     -26.058  -6.638 -13.329  1.00 10.00      A   
ATOM    245  CG1 VAL A  33     -25.477  -7.308 -12.093  1.00 10.00      A   
ATOM    246  CG2 VAL A  33     -26.220  -5.147 -13.097  1.00 10.00      A   
ATOM    247  C   VAL A  33     -25.845  -6.403 -15.844  1.00 10.00      A   
ATOM    248  O   VAL A  33     -26.567  -7.144 -16.519  1.00 10.00      A   
ATOM    249  N   CYS A  34     -25.577  -5.142 -16.168  1.00 10.00      A   
ATOM    250  HN  CYS A  34     -25.000  -4.618 -15.575  1.00 10.00      A   
ATOM    251  CA  CYS A  34     -26.116  -4.497 -17.362  1.00 10.00      A   
ATOM    252  CB  CYS A  34     -27.644  -4.414 -17.308  1.00 10.00      A   
ATOM    253  SG  CYS A  34     -28.300  -3.483 -15.908  1.00 10.00      A   
ATOM    254  HG  CYS A  34     -29.597  -3.294 -16.119  1.00 10.00      A   
ATOM    255  C   CYS A  34     -25.515  -3.103 -17.508  1.00 10.00      A   
ATOM    256  O   CYS A  34     -24.850  -2.617 -16.590  1.00 10.00      A   
ATOM    257  N   LYS A  35     -25.759  -2.456 -18.640  1.00 10.00      A   
ATOM    258  HN  LYS A  35     -26.327  -2.882 -19.332  1.00 10.00      A   
ATOM    259  CA  LYS A  35     -25.220  -1.125 -18.885  1.00 10.00      A   
ATOM    260  CB  LYS A  35     -25.251  -0.769 -20.372  1.00 10.00      A   
ATOM    261  CG  LYS A  35     -24.453   0.476 -20.726  1.00 10.00      A   
ATOM    262  CD  LYS A  35     -24.195   0.559 -22.218  1.00 10.00      A   
ATOM    263  CE  LYS A  35     -23.616   1.909 -22.610  1.00 10.00      A   
ATOM    264  NZ  LYS A  35     -22.298   2.181 -21.972  1.00 10.00      A   
ATOM    265  HZ1 LYS A  35     -21.749   2.845 -22.556  1.00 10.00      A   
ATOM    266  HZ2 LYS A  35     -21.756   1.301 -21.861  1.00 10.00      A   
ATOM    267  HZ3 LYS A  35     -22.435   2.610 -21.030  1.00 10.00      A   
ATOM    268  C   LYS A  35     -25.950  -0.070 -18.065  1.00 10.00      A   
ATOM    269  O   LYS A  35     -25.353   0.927 -17.658  1.00 10.00      A   
ATOM    270  N   SER A  36     -27.233  -0.301 -17.813  1.00 10.00      A   
ATOM    271  HN  SER A  36     -27.653  -1.114 -18.168  1.00 10.00      A   
ATOM    272  CA  SER A  36     -28.042   0.626 -17.034  1.00 10.00      A   
ATOM    273  CB  SER A  36     -29.466   0.087 -16.929  1.00 10.00      A   
ATOM    274  OG  SER A  36     -29.842  -0.558 -18.134  1.00 10.00      A   
ATOM    275  HG  SER A  36     -30.214   0.093 -18.739  1.00 10.00      A   
ATOM    276  C   SER A  36     -27.447   0.823 -15.643  1.00 10.00      A   
ATOM    277  O   SER A  36     -27.377   1.945 -15.134  1.00 10.00      A   
ATOM    278  N   TRP A  37     -26.986  -0.274 -15.050  1.00 10.00      A   
ATOM    279  HN  TRP A  37     -27.051  -1.133 -15.518  1.00 10.00      A   
ATOM    280  CA  TRP A  37     -26.387  -0.230 -13.727  1.00 10.00      A   
ATOM    281  CB  TRP A  37     -26.523  -1.583 -13.018  1.00 10.00      A   
ATOM    282  CG  TRP A  37     -27.922  -1.883 -12.559  1.00 10.00      A   
ATOM    283  CD1 TRP A  37     -29.081  -1.654 -13.244  1.00 10.00      A   
ATOM    284  CD2 TRP A  37     -28.308  -2.470 -11.311  1.00 10.00      A   
ATOM    285  NE1 TRP A  37     -30.161  -2.056 -12.500  1.00 10.00      A   
ATOM    286  HE1 TRP A  37     -31.102  -1.995 -12.783  1.00 10.00      A   
ATOM    287  CE2 TRP A  37     -29.713  -2.564 -11.308  1.00 10.00      A   
ATOM    288  CE3 TRP A  37     -27.601  -2.925 -10.195  1.00 10.00      A   
ATOM    289  CZ2 TRP A  37     -30.424  -3.094 -10.235  1.00 10.00      A   
ATOM    290  CZ3 TRP A  37     -28.309  -3.453  -9.132  1.00 10.00      A   
ATOM    291  CH2 TRP A  37     -29.706  -3.533  -9.158  1.00 10.00      A   
ATOM    292  C   TRP A  37     -24.929   0.207 -13.813  1.00 10.00      A   
ATOM    293  O   TRP A  37     -24.422   0.888 -12.923  1.00 10.00      A   
ATOM    294  N   TYR A  38     -24.269  -0.170 -14.902  1.00 10.00      A   
ATOM    295  HN  TYR A  38     -24.735  -0.711 -15.577  1.00 10.00      A   
ATOM    296  CA  TYR A  38     -22.871   0.190 -15.123  1.00 10.00      A   
ATOM    297  CB  TYR A  38     -22.372  -0.410 -16.446  1.00 10.00      A   
ATOM    298  CG  TYR A  38     -21.075   0.179 -16.965  1.00 10.00      A   
ATOM    299  CD1 TYR A  38     -21.080   1.192 -17.921  1.00 10.00      A   
ATOM    300  CD2 TYR A  38     -19.844  -0.279 -16.510  1.00 10.00      A   
ATOM    301  CE1 TYR A  38     -19.900   1.730 -18.403  1.00 10.00      A   
ATOM    302  CE2 TYR A  38     -18.661   0.257 -16.988  1.00 10.00      A   
ATOM    303  CZ  TYR A  38     -18.693   1.258 -17.935  1.00 10.00      A   
ATOM    304  OH  TYR A  38     -17.515   1.794 -18.408  1.00 10.00      A   
ATOM    305  HH  TYR A  38     -16.937   1.079 -18.717  1.00 10.00      A   
ATOM    306  C   TYR A  38     -22.696   1.708 -15.121  1.00 10.00      A   
ATOM    307  O   TYR A  38     -21.770   2.233 -14.503  1.00 10.00      A   
ATOM    308  N   GLU A  39     -23.617   2.402 -15.786  1.00 10.00      A   
ATOM    309  HN  GLU A  39     -24.350   1.921 -16.231  1.00 10.00      A   
ATOM    310  CA  GLU A  39     -23.568   3.857 -15.884  1.00 10.00      A   
ATOM    311  CB  GLU A  39     -24.595   4.370 -16.895  1.00 10.00      A   
ATOM    312  CG  GLU A  39     -24.347   3.926 -18.330  1.00 10.00      A   
ATOM    313  CD  GLU A  39     -22.956   4.266 -18.834  1.00 10.00      A   
ATOM    314  OE1 GLU A  39     -22.477   3.579 -19.758  1.00 10.00      A   
ATOM    315  OE2 GLU A  39     -22.339   5.223 -18.314  1.00 10.00      A   
ATOM    316  C   GLU A  39     -23.771   4.538 -14.532  1.00 10.00      A   
ATOM    317  O   GLU A  39     -23.263   5.632 -14.302  1.00 10.00      A   
ATOM    318  N   ILE A  40     -24.508   3.895 -13.637  1.00 10.00      A   
ATOM    319  HN  ILE A  40     -24.883   3.017 -13.862  1.00 10.00      A   
ATOM    320  CA  ILE A  40     -24.757   4.469 -12.318  1.00 10.00      A   
ATOM    321  CB  ILE A  40     -26.117   4.025 -11.731  1.00 10.00      A   
ATOM    322  CG1 ILE A  40     -27.249   4.403 -12.693  1.00 10.00      A   
ATOM    323  CG2 ILE A  40     -26.348   4.660 -10.362  1.00 10.00      A   
ATOM    324  CD1 ILE A  40     -28.633   4.063 -12.190  1.00 10.00      A   
ATOM    325  C   ILE A  40     -23.622   4.121 -11.359  1.00 10.00      A   
ATOM    326  O   ILE A  40     -23.169   4.965 -10.586  1.00 10.00      A   
ATOM    327  N   GLU A  41     -23.146   2.883 -11.440  1.00 10.00      A   
ATOM    328  HN  GLU A  41     -23.540   2.261 -12.096  1.00 10.00      A   
ATOM    329  CA  GLU A  41     -22.061   2.409 -10.586  1.00 10.00      A   
ATOM    330  CB  GLU A  41     -21.787   0.926 -10.865  1.00 10.00      A   
ATOM    331  CG  GLU A  41     -21.098   0.182  -9.732  1.00 10.00      A   
ATOM    332  CD  GLU A  41     -19.589   0.303  -9.774  1.00 10.00      A   
ATOM    333  OE1 GLU A  41     -18.966  -0.266 -10.694  1.00 10.00      A   
ATOM    334  OE2 GLU A  41     -19.019   0.958  -8.878  1.00 10.00      A   
ATOM    335  C   GLU A  41     -20.797   3.241 -10.803  1.00 10.00      A   
ATOM    336  O   GLU A  41     -20.141   3.660  -9.844  1.00 10.00      A   
ATOM    337  N   ARG A  42     -20.493   3.517 -12.069  1.00 10.00      A   
ATOM    338  HN  ARG A  42     -21.080   3.179 -12.785  1.00 10.00      A   
ATOM    339  CA  ARG A  42     -19.308   4.293 -12.430  1.00 10.00      A   
ATOM    340  CB  ARG A  42     -19.059   4.244 -13.941  1.00 10.00      A   
ATOM    341  CG  ARG A  42     -20.174   4.856 -14.774  1.00 10.00      A   
ATOM    342  CD  ARG A  42     -19.822   4.891 -16.252  1.00 10.00      A   
ATOM    343  NE  ARG A  42     -18.891   5.974 -16.555  1.00 10.00      A   
ATOM    344  HE  ARG A  42     -18.095   6.055 -15.979  1.00 10.00      A   
ATOM    345  CZ  ARG A  42     -19.063   6.854 -17.542  1.00 10.00      A   
ATOM    346  NH1 ARG A  42     -20.133   6.778 -18.327  1.00 10.00      A   
ATOM    347 HH11 ARG A  42     -20.851   6.023 -18.177  1.00 10.00      A   
ATOM    348 HH12 ARG A  42     -20.269   7.465 -19.099  1.00 10.00      A   
ATOM    349  NH2 ARG A  42     -18.166   7.819 -17.739  1.00 10.00      A   
ATOM    350 HH21 ARG A  42     -18.298   8.509 -18.512  1.00 10.00      A   
ATOM    351 HH22 ARG A  42     -17.324   7.888 -17.123  1.00 10.00      A   
ATOM    352  C   ARG A  42     -19.380   5.744 -11.950  1.00 10.00      A   
ATOM    353  O   ARG A  42     -18.382   6.461 -11.981  1.00 10.00      A   
ATOM    354  N   TRP A  43     -20.550   6.168 -11.497  1.00 10.00      A   
ATOM    355  HN  TRP A  43     -21.310   5.547 -11.473  1.00 10.00      A   
ATOM    356  CA  TRP A  43     -20.731   7.533 -11.022  1.00 10.00      A   
ATOM    357  CB  TRP A  43     -21.923   8.197 -11.723  1.00 10.00      A   
ATOM    358  CG  TRP A  43     -21.599   8.802 -13.059  1.00 10.00      A   
ATOM    359  CD1 TRP A  43     -21.737   8.211 -14.279  1.00 10.00      A   
ATOM    360  CD2 TRP A  43     -21.092  10.118 -13.310  1.00 10.00      A   
ATOM    361  NE1 TRP A  43     -21.348   9.073 -15.273  1.00 10.00      A   
ATOM    362  HE1 TRP A  43     -21.362   8.876 -16.236  1.00 10.00      A   
ATOM    363  CE2 TRP A  43     -20.946  10.252 -14.706  1.00 10.00      A   
ATOM    364  CE3 TRP A  43     -20.746  11.197 -12.494  1.00 10.00      A   
ATOM    365  CZ2 TRP A  43     -20.471  11.419 -15.299  1.00 10.00      A   
ATOM    366  CZ3 TRP A  43     -20.274  12.355 -13.083  1.00 10.00      A   
ATOM    367  CH2 TRP A  43     -20.141  12.458 -14.472  1.00 10.00      A   
ATOM    368  C   TRP A  43     -20.929   7.587  -9.509  1.00 10.00      A   
ATOM    369  O   TRP A  43     -21.255   8.641  -8.967  1.00 10.00      A   
ATOM    370  N   CYS A  44     -20.727   6.462  -8.822  1.00 10.00      A   
ATOM    371  HN  CYS A  44     -20.464   5.643  -9.293  1.00 10.00      A   
ATOM    372  CA  CYS A  44     -20.913   6.438  -7.373  1.00 10.00      A   
ATOM    373  CB  CYS A  44     -22.299   5.905  -7.006  1.00 10.00      A   
ATOM    374  SG  CYS A  44     -22.683   4.286  -7.709  1.00 10.00      A   
ATOM    375  HG  CYS A  44     -23.105   4.478  -8.953  1.00 10.00      A   
ATOM    376  C   CYS A  44     -19.826   5.677  -6.614  1.00 10.00      A   
ATOM    377  O   CYS A  44     -19.866   5.611  -5.385  1.00 10.00      A   
ATOM    378  N   ARG A  45     -18.873   5.077  -7.322  1.00 10.00      A   
ATOM    379  HN  ARG A  45     -18.886   5.125  -8.299  1.00 10.00      A   
ATOM    380  CA  ARG A  45     -17.803   4.352  -6.640  1.00 10.00      A   
ATOM    381  CB  ARG A  45     -16.969   3.498  -7.602  1.00 10.00      A   
ATOM    382  CG  ARG A  45     -16.175   2.400  -6.900  1.00 10.00      A   
ATOM    383  CD  ARG A  45     -15.377   1.546  -7.877  1.00 10.00      A   
ATOM    384  NE  ARG A  45     -16.226   0.657  -8.677  1.00 10.00      A   
ATOM    385  HE  ARG A  45     -17.159   0.946  -8.843  1.00 10.00      A   
ATOM    386  CZ  ARG A  45     -15.818  -0.511  -9.175  1.00 10.00      A   
ATOM    387  NH1 ARG A  45     -14.580  -0.943  -8.952  1.00 10.00      A   
ATOM    388 HH11 ARG A  45     -13.914  -0.369  -8.384  1.00 10.00      A   
ATOM    389 HH12 ARG A  45     -14.269  -1.858  -9.342  1.00 10.00      A   
ATOM    390  NH2 ARG A  45     -16.635  -1.236  -9.927  1.00 10.00      A   
ATOM    391 HH21 ARG A  45     -17.610  -0.889 -10.135  1.00 10.00      A   
ATOM    392 HH22 ARG A  45     -16.319  -2.151 -10.311  1.00 10.00      A   
ATOM    393  C   ARG A  45     -16.928   5.339  -5.872  1.00 10.00      A   
ATOM    394  O   ARG A  45     -16.516   6.359  -6.417  1.00 10.00      A   
ATOM    395  N   ARG A  46     -16.659   5.044  -4.608  1.00 10.00      A   
ATOM    396  HN  ARG A  46     -17.002   4.210  -4.227  1.00 10.00      A   
ATOM    397  CA  ARG A  46     -15.866   5.938  -3.773  1.00 10.00      A   
ATOM    398  CB  ARG A  46     -16.313   5.857  -2.315  1.00 10.00      A   
ATOM    399  CG  ARG A  46     -17.672   6.474  -2.053  1.00 10.00      A   
ATOM    400  CD  ARG A  46     -18.096   6.254  -0.614  1.00 10.00      A   
ATOM    401  NE  ARG A  46     -19.386   6.868  -0.333  1.00 10.00      A   
ATOM    402  HE  ARG A  46     -19.472   7.831  -0.518  1.00 10.00      A   
ATOM    403  CZ  ARG A  46     -20.439   6.215   0.157  1.00 10.00      A   
ATOM    404  NH1 ARG A  46     -20.362   4.914   0.429  1.00 10.00      A   
ATOM    405 HH11 ARG A  46     -21.188   4.404   0.808  1.00 10.00      A   
ATOM    406 HH12 ARG A  46     -19.468   4.392   0.263  1.00 10.00      A   
ATOM    407  NH2 ARG A  46     -21.569   6.872   0.374  1.00 10.00      A   
ATOM    408 HH21 ARG A  46     -21.630   7.892   0.157  1.00 10.00      A   
ATOM    409 HH22 ARG A  46     -22.402   6.378   0.765  1.00 10.00      A   
ATOM    410  C   ARG A  46     -14.364   5.704  -3.880  1.00 10.00      A   
ATOM    411  O   ARG A  46     -13.579   6.652  -3.806  1.00 10.00      A   
ATOM    412  N   LYS A  47     -13.958   4.461  -4.057  1.00 10.00      A   
ATOM    413  HN  LYS A  47     -14.615   3.741  -4.154  1.00 10.00      A   
ATOM    414  CA  LYS A  47     -12.541   4.149  -4.139  1.00 10.00      A   
ATOM    415  CB  LYS A  47     -12.038   3.576  -2.811  1.00 10.00      A   
ATOM    416  CG  LYS A  47     -12.976   2.575  -2.152  1.00 10.00      A   
ATOM    417  CD  LYS A  47     -12.204   1.391  -1.599  1.00 10.00      A   
ATOM    418  CE  LYS A  47     -11.686   0.512  -2.724  1.00 10.00      A   
ATOM    419  NZ  LYS A  47     -10.687  -0.481  -2.256  1.00 10.00      A   
ATOM    420  HZ1 LYS A  47     -10.914  -0.801  -1.295  1.00 10.00      A   
ATOM    421  HZ2 LYS A  47      -9.732  -0.055  -2.253  1.00 10.00      A   
ATOM    422  HZ3 LYS A  47     -10.685  -1.310  -2.895  1.00 10.00      A   
ATOM    423  C   LYS A  47     -12.222   3.200  -5.278  1.00 10.00      A   
ATOM    424  O   LYS A  47     -13.014   2.318  -5.607  1.00 10.00      A   
ATOM    425  N   VAL A  48     -11.060   3.402  -5.882  1.00 10.00      A   
ATOM    426  HN  VAL A  48     -10.485   4.138  -5.574  1.00 10.00      A   
ATOM    427  CA  VAL A  48     -10.601   2.561  -6.974  1.00 10.00      A   
ATOM    428  CB  VAL A  48     -10.493   3.316  -8.323  1.00 10.00      A   
ATOM    429  CG1 VAL A  48     -11.870   3.581  -8.914  1.00 10.00      A   
ATOM    430  CG2 VAL A  48      -9.712   4.612  -8.175  1.00 10.00      A   
ATOM    431  C   VAL A  48      -9.255   1.945  -6.617  1.00 10.00      A   
ATOM    432  O   VAL A  48      -8.310   2.649  -6.248  1.00 10.00      A   
ATOM    433  N   PHE A  49      -9.174   0.631  -6.704  1.00 10.00      A   
ATOM    434  HN  PHE A  49      -9.958   0.121  -6.996  1.00 10.00      A   
ATOM    435  CA  PHE A  49      -7.946  -0.074  -6.388  1.00 10.00      A   
ATOM    436  CB  PHE A  49      -8.191  -1.115  -5.289  1.00 10.00      A   
ATOM    437  CG  PHE A  49      -7.074  -2.107  -5.122  1.00 10.00      A   
ATOM    438  CD1 PHE A  49      -5.844  -1.712  -4.625  1.00 10.00      A   
ATOM    439  CD2 PHE A  49      -7.257  -3.435  -5.463  1.00 10.00      A   
ATOM    440  CE1 PHE A  49      -4.819  -2.623  -4.477  1.00 10.00      A   
ATOM    441  CE2 PHE A  49      -6.236  -4.352  -5.318  1.00 10.00      A   
ATOM    442  CZ  PHE A  49      -5.014  -3.945  -4.823  1.00 10.00      A   
ATOM    443  C   PHE A  49      -7.371  -0.739  -7.630  1.00 10.00      A   
ATOM    444  O   PHE A  49      -8.071  -1.467  -8.334  1.00 10.00      A   
ATOM    445  N   ILE A  50      -6.104  -0.463  -7.906  1.00 10.00      A   
ATOM    446  HN  ILE A  50      -5.610   0.153  -7.320  1.00 10.00      A   
ATOM    447  CA  ILE A  50      -5.419  -1.045  -9.046  1.00 10.00      A   
ATOM    448  CB  ILE A  50      -5.025   0.025 -10.092  1.00 10.00      A   
ATOM    449  CG1 ILE A  50      -6.207   0.948 -10.430  1.00 10.00      A   
ATOM    450  CG2 ILE A  50      -4.470  -0.628 -11.349  1.00 10.00      A   
ATOM    451  CD1 ILE A  50      -7.352   0.267 -11.147  1.00 10.00      A   
ATOM    452  C   ILE A  50      -4.162  -1.763  -8.559  1.00 10.00      A   
ATOM    453  O   ILE A  50      -3.257  -1.139  -7.993  1.00 10.00      A   
ATOM    454  N   GLY A  51      -4.120  -3.072  -8.769  1.00 10.00      A   
ATOM    455  HN  GLY A  51      -4.867  -3.506  -9.226  1.00 10.00      A   
ATOM    456  CA  GLY A  51      -2.988  -3.869  -8.336  1.00 10.00      A   
ATOM    457  C   GLY A  51      -1.697  -3.516  -9.048  1.00 10.00      A   
ATOM    458  O   GLY A  51      -0.619  -3.570  -8.459  1.00 10.00      A   
ATOM    459  N   ASN A  52      -1.801  -3.164 -10.316  1.00 10.00      A   
ATOM    460  HN  ASN A  52      -2.687  -3.146 -10.738  1.00 10.00      A   
ATOM    461  CA  ASN A  52      -0.637  -2.803 -11.108  1.00 10.00      A   
ATOM    462  CB  ASN A  52      -0.305  -3.919 -12.101  1.00 10.00      A   
ATOM    463  CG  ASN A  52       1.098  -3.808 -12.664  1.00 10.00      A   
ATOM    464  OD1 ASN A  52       1.593  -2.711 -12.932  1.00 10.00      A   
ATOM    465  ND2 ASN A  52       1.756  -4.944 -12.835  1.00 10.00      A   
ATOM    466 HD21 ASN A  52       1.308  -5.784 -12.588  1.00 10.00      A   
ATOM    467 HD22 ASN A  52       2.663  -4.901 -13.198  1.00 10.00      A   
ATOM    468  C   ASN A  52      -0.891  -1.491 -11.841  1.00 10.00      A   
ATOM    469  O   ASN A  52      -1.762  -1.416 -12.706  1.00 10.00      A   
ATOM    470  N   CYS A  53      -0.120  -0.466 -11.495  1.00 10.00      A   
ATOM    471  HN  CYS A  53       0.572  -0.600 -10.812  1.00 10.00      A   
ATOM    472  CA  CYS A  53      -0.267   0.859 -12.093  1.00 10.00      A   
ATOM    473  CB  CYS A  53       0.648   1.859 -11.383  1.00 10.00      A   
ATOM    474  SG  CYS A  53       2.371   1.325 -11.271  1.00 10.00      A   
ATOM    475  HG  CYS A  53       2.915   1.932 -10.222  1.00 10.00      A   
ATOM    476  C   CYS A  53       0.006   0.874 -13.598  1.00 10.00      A   
ATOM    477  O   CYS A  53      -0.331   1.839 -14.283  1.00 10.00      A   
ATOM    478  N   TYR A  54       0.620  -0.183 -14.111  1.00 10.00      A   
ATOM    479  HN  TYR A  54       0.880  -0.923 -13.521  1.00 10.00      A   
ATOM    480  CA  TYR A  54       0.928  -0.261 -15.534  1.00 10.00      A   
ATOM    481  CB  TYR A  54       2.390  -0.655 -15.762  1.00 10.00      A   
ATOM    482  CG  TYR A  54       3.366   0.468 -15.478  1.00 10.00      A   
ATOM    483  CD1 TYR A  54       4.642   0.209 -14.995  1.00 10.00      A   
ATOM    484  CD2 TYR A  54       3.004   1.792 -15.694  1.00 10.00      A   
ATOM    485  CE1 TYR A  54       5.528   1.238 -14.737  1.00 10.00      A   
ATOM    486  CE2 TYR A  54       3.882   2.826 -15.439  1.00 10.00      A   
ATOM    487  CZ  TYR A  54       5.143   2.545 -14.961  1.00 10.00      A   
ATOM    488  OH  TYR A  54       6.026   3.575 -14.709  1.00 10.00      A   
ATOM    489  HH  TYR A  54       6.566   3.740 -15.505  1.00 10.00      A   
ATOM    490  C   TYR A  54      -0.028  -1.191 -16.275  1.00 10.00      A   
ATOM    491  O   TYR A  54       0.124  -1.436 -17.474  1.00 10.00      A   
ATOM    492  N   ALA A  55      -1.031  -1.687 -15.563  1.00 10.00      A   
ATOM    493  HN  ALA A  55      -1.109  -1.449 -14.611  1.00 10.00      A   
ATOM    494  CA  ALA A  55      -2.019  -2.575 -16.156  1.00 10.00      A   
ATOM    495  CB  ALA A  55      -2.561  -3.541 -15.112  1.00 10.00      A   
ATOM    496  C   ALA A  55      -3.150  -1.763 -16.780  1.00 10.00      A   
ATOM    497  O   ALA A  55      -3.970  -2.294 -17.535  1.00 10.00      A   
ATOM    498  N   VAL A  56      -3.174  -0.472 -16.469  1.00 10.00      A   
ATOM    499  HN  VAL A  56      -2.475  -0.109 -15.880  1.00 10.00      A   
ATOM    500  CA  VAL A  56      -4.195   0.430 -16.978  1.00 10.00      A   
ATOM    501  CB  VAL A  56      -5.475   0.367 -16.107  1.00 10.00      A   
ATOM    502  CG1 VAL A  56      -5.229   0.917 -14.707  1.00 10.00      A   
ATOM    503  CG2 VAL A  56      -6.647   1.069 -16.776  1.00 10.00      A   
ATOM    504  C   VAL A  56      -3.655   1.858 -17.011  1.00 10.00      A   
ATOM    505  O   VAL A  56      -2.779   2.207 -16.224  1.00 10.00      A   
ATOM    506  N   SER A  57      -4.151   2.662 -17.937  1.00 10.00      A   
ATOM    507  HN  SER A  57      -4.826   2.321 -18.558  1.00 10.00      A   
ATOM    508  CA  SER A  57      -3.717   4.045 -18.063  1.00 10.00      A   
ATOM    509  CB  SER A  57      -3.880   4.504 -19.515  1.00 10.00      A   
ATOM    510  OG  SER A  57      -4.604   3.540 -20.264  1.00 10.00      A   
ATOM    511  HG  SER A  57      -5.552   3.715 -20.179  1.00 10.00      A   
ATOM    512  C   SER A  57      -4.515   4.946 -17.118  1.00 10.00      A   
ATOM    513  O   SER A  57      -5.681   4.665 -16.819  1.00 10.00      A   
ATOM    514  N   PRO A  58      -3.897   6.040 -16.636  1.00 10.00      A   
ATOM    515  CA  PRO A  58      -4.543   6.986 -15.716  1.00 10.00      A   
ATOM    516  CB  PRO A  58      -3.525   8.125 -15.610  1.00 10.00      A   
ATOM    517  CG  PRO A  58      -2.216   7.488 -15.915  1.00 10.00      A   
ATOM    518  CD  PRO A  58      -2.505   6.434 -16.941  1.00 10.00      A   
ATOM    519  C   PRO A  58      -5.868   7.523 -16.253  1.00 10.00      A   
ATOM    520  O   PRO A  58      -6.869   7.575 -15.534  1.00 10.00      A   
ATOM    521  N   ALA A  59      -5.868   7.896 -17.528  1.00 10.00      A   
ATOM    522  HN  ALA A  59      -5.044   7.793 -18.050  1.00 10.00      A   
ATOM    523  CA  ALA A  59      -7.051   8.449 -18.178  1.00 10.00      A   
ATOM    524  CB  ALA A  59      -6.709   8.937 -19.576  1.00 10.00      A   
ATOM    525  C   ALA A  59      -8.197   7.448 -18.228  1.00 10.00      A   
ATOM    526  O   ALA A  59      -9.361   7.830 -18.145  1.00 10.00      A   
ATOM    527  N   THR A  60      -7.865   6.169 -18.352  1.00 10.00      A   
ATOM    528  HN  THR A  60      -6.915   5.923 -18.398  1.00 10.00      A   
ATOM    529  CA  THR A  60      -8.873   5.118 -18.420  1.00 10.00      A   
ATOM    530  CB  THR A  60      -8.218   3.739 -18.594  1.00 10.00      A   
ATOM    531  OG1 THR A  60      -7.198   3.818 -19.599  1.00 10.00      A   
ATOM    532  HG1 THR A  60      -7.421   3.218 -20.324  1.00 10.00      A   
ATOM    533  CG2 THR A  60      -9.251   2.704 -19.014  1.00 10.00      A   
ATOM    534  C   THR A  60      -9.747   5.107 -17.165  1.00 10.00      A   
ATOM    535  O   THR A  60     -10.963   4.914 -17.241  1.00 10.00      A   
ATOM    536  N   VAL A  61      -9.124   5.325 -16.016  1.00 10.00      A   
ATOM    537  HN  VAL A  61      -8.156   5.483 -16.019  1.00 10.00      A   
ATOM    538  CA  VAL A  61      -9.849   5.338 -14.750  1.00 10.00      A   
ATOM    539  CB  VAL A  61      -8.894   5.299 -13.538  1.00 10.00      A   
ATOM    540  CG1 VAL A  61      -9.679   5.106 -12.249  1.00 10.00      A   
ATOM    541  CG2 VAL A  61      -7.861   4.191 -13.703  1.00 10.00      A   
ATOM    542  C   VAL A  61     -10.747   6.569 -14.657  1.00 10.00      A   
ATOM    543  O   VAL A  61     -11.924   6.465 -14.317  1.00 10.00      A   
ATOM    544  N   ILE A  62     -10.184   7.728 -14.983  1.00 10.00      A   
ATOM    545  HN  ILE A  62      -9.242   7.737 -15.249  1.00 10.00      A   
ATOM    546  CA  ILE A  62     -10.923   8.992 -14.943  1.00 10.00      A   
ATOM    547  CB  ILE A  62     -10.010  10.194 -15.281  1.00 10.00      A   
ATOM    548  CG1 ILE A  62      -8.704  10.127 -14.482  1.00 10.00      A   
ATOM    549  CG2 ILE A  62     -10.732  11.506 -15.006  1.00 10.00      A   
ATOM    550  CD1 ILE A  62      -7.700  11.200 -14.854  1.00 10.00      A   
ATOM    551  C   ILE A  62     -12.093   8.975 -15.924  1.00 10.00      A   
ATOM    552  O   ILE A  62     -13.158   9.535 -15.657  1.00 10.00      A   
ATOM    553  N   ARG A  63     -11.877   8.333 -17.064  1.00 10.00      A   
ATOM    554  HN  ARG A  63     -10.995   7.929 -17.220  1.00 10.00      A   
ATOM    555  CA  ARG A  63     -12.895   8.229 -18.102  1.00 10.00      A   
ATOM    556  CB  ARG A  63     -12.318   7.511 -19.325  1.00 10.00      A   
ATOM    557  CG  ARG A  63     -13.039   7.813 -20.629  1.00 10.00      A   
ATOM    558  CD  ARG A  63     -12.436   9.024 -21.326  1.00 10.00      A   
ATOM    559  NE  ARG A  63     -11.176   8.702 -21.999  1.00 10.00      A   
ATOM    560  HE  ARG A  63     -11.181   7.941 -22.623  1.00 10.00      A   
ATOM    561  CZ  ARG A  63     -10.042   9.381 -21.822  1.00 10.00      A   
ATOM    562  NH1 ARG A  63     -10.009  10.420 -20.994  1.00 10.00      A   
ATOM    563 HH11 ARG A  63      -9.123  10.952 -20.848  1.00 10.00      A   
ATOM    564 HH12 ARG A  63     -10.870  10.713 -20.481  1.00 10.00      A   
ATOM    565  NH2 ARG A  63      -8.943   9.026 -22.477  1.00 10.00      A   
ATOM    566 HH21 ARG A  63      -8.958   8.215 -23.133  1.00 10.00      A   
ATOM    567 HH22 ARG A  63      -8.055   9.562 -22.343  1.00 10.00      A   
ATOM    568  C   ARG A  63     -14.121   7.469 -17.605  1.00 10.00      A   
ATOM    569  O   ARG A  63     -15.261   7.881 -17.832  1.00 10.00      A   
ATOM    570  N   ARG A  64     -13.883   6.367 -16.914  1.00 10.00      A   
ATOM    571  HN  ARG A  64     -12.955   6.106 -16.732  1.00 10.00      A   
ATOM    572  CA  ARG A  64     -14.971   5.547 -16.409  1.00 10.00      A   
ATOM    573  CB  ARG A  64     -14.544   4.085 -16.283  1.00 10.00      A   
ATOM    574  CG  ARG A  64     -15.664   3.157 -15.842  1.00 10.00      A   
ATOM    575  CD  ARG A  64     -15.232   1.702 -15.883  1.00 10.00      A   
ATOM    576  NE  ARG A  64     -15.980   0.886 -14.927  1.00 10.00      A   
ATOM    577  HE  ARG A  64     -16.730   1.317 -14.462  1.00 10.00      A   
ATOM    578  CZ  ARG A  64     -15.708  -0.392 -14.658  1.00 10.00      A   
ATOM    579  NH1 ARG A  64     -14.710  -1.015 -15.272  1.00 10.00      A   
ATOM    580 HH11 ARG A  64     -14.118  -0.508 -15.983  1.00 10.00      A   
ATOM    581 HH12 ARG A  64     -14.503  -2.016 -15.054  1.00 10.00      A   
ATOM    582  NH2 ARG A  64     -16.432  -1.046 -13.757  1.00 10.00      A   
ATOM    583 HH21 ARG A  64     -16.215  -2.047 -13.547  1.00 10.00      A   
ATOM    584 HH22 ARG A  64     -17.213  -0.573 -13.255  1.00 10.00      A   
ATOM    585  C   ARG A  64     -15.515   6.067 -15.083  1.00 10.00      A   
ATOM    586  O   ARG A  64     -16.727   6.197 -14.917  1.00 10.00      A   
ATOM    587  N   PHE A  65     -14.627   6.379 -14.150  1.00 10.00      A   
ATOM    588  HN  PHE A  65     -13.669   6.294 -14.349  1.00 10.00      A   
ATOM    589  CA  PHE A  65     -15.035   6.866 -12.839  1.00 10.00      A   
ATOM    590  CB  PHE A  65     -14.405   6.026 -11.724  1.00 10.00      A   
ATOM    591  CG  PHE A  65     -14.844   4.592 -11.718  1.00 10.00      A   
ATOM    592  CD1 PHE A  65     -14.038   3.607 -12.261  1.00 10.00      A   
ATOM    593  CD2 PHE A  65     -16.065   4.229 -11.176  1.00 10.00      A   
ATOM    594  CE1 PHE A  65     -14.441   2.289 -12.264  1.00 10.00      A   
ATOM    595  CE2 PHE A  65     -16.475   2.911 -11.175  1.00 10.00      A   
ATOM    596  CZ  PHE A  65     -15.661   1.940 -11.721  1.00 10.00      A   
ATOM    597  C   PHE A  65     -14.678   8.334 -12.647  1.00 10.00      A   
ATOM    598  O   PHE A  65     -13.552   8.671 -12.286  1.00 10.00      A   
ATOM    599  N   PRO A  66     -15.634   9.236 -12.891  1.00 10.00      A   
ATOM    600  CA  PRO A  66     -15.432  10.675 -12.732  1.00 10.00      A   
ATOM    601  CB  PRO A  66     -16.627  11.291 -13.480  1.00 10.00      A   
ATOM    602  CG  PRO A  66     -17.293  10.152 -14.181  1.00 10.00      A   
ATOM    603  CD  PRO A  66     -16.983   8.934 -13.370  1.00 10.00      A   
ATOM    604  C   PRO A  66     -15.456  11.095 -11.261  1.00 10.00      A   
ATOM    605  O   PRO A  66     -14.987  12.177 -10.902  1.00 10.00      A   
ATOM    606  N   LYS A  67     -16.006  10.233 -10.414  1.00 10.00      A   
ATOM    607  HN  LYS A  67     -16.345   9.380 -10.756  1.00 10.00      A   
ATOM    608  CA  LYS A  67     -16.096  10.512  -8.989  1.00 10.00      A   
ATOM    609  CB  LYS A  67     -17.554  10.477  -8.521  1.00 10.00      A   
ATOM    610  CG  LYS A  67     -18.421  11.581  -9.100  1.00 10.00      A   
ATOM    611  CD  LYS A  67     -19.854  11.460  -8.608  1.00 10.00      A   
ATOM    612  CE  LYS A  67     -20.743  12.527  -9.221  1.00 10.00      A   
ATOM    613  NZ  LYS A  67     -22.176  12.318  -8.890  1.00 10.00      A   
ATOM    614  HZ1 LYS A  67     -22.468  11.350  -9.133  1.00 10.00      A   
ATOM    615  HZ2 LYS A  67     -22.768  12.989  -9.419  1.00 10.00      A   
ATOM    616  HZ3 LYS A  67     -22.332  12.464  -7.874  1.00 10.00      A   
ATOM    617  C   LYS A  67     -15.269   9.514  -8.193  1.00 10.00      A   
ATOM    618  O   LYS A  67     -15.697   8.389  -7.965  1.00 10.00      A   
ATOM    619  N   VAL A  68     -14.071   9.923  -7.799  1.00 10.00      A   
ATOM    620  HN  VAL A  68     -13.771  10.825  -8.042  1.00 10.00      A   
ATOM    621  CA  VAL A  68     -13.181   9.072  -7.015  1.00 10.00      A   
ATOM    622  CB  VAL A  68     -12.005   8.532  -7.860  1.00 10.00      A   
ATOM    623  CG1 VAL A  68     -11.068   7.687  -7.008  1.00 10.00      A   
ATOM    624  CG2 VAL A  68     -12.516   7.724  -9.040  1.00 10.00      A   
ATOM    625  C   VAL A  68     -12.620   9.862  -5.839  1.00 10.00      A   
ATOM    626  O   VAL A  68     -12.270  11.036  -5.984  1.00 10.00      A   
ATOM    627  N   ARG A  69     -12.550   9.230  -4.674  1.00 10.00      A   
ATOM    628  HN  ARG A  69     -12.862   8.297  -4.608  1.00 10.00      A   
ATOM    629  CA  ARG A  69     -12.026   9.896  -3.491  1.00 10.00      A   
ATOM    630  CB  ARG A  69     -13.120  10.104  -2.444  1.00 10.00      A   
ATOM    631  CG  ARG A  69     -14.222  11.031  -2.918  1.00 10.00      A   
ATOM    632  CD  ARG A  69     -15.218  11.330  -1.819  1.00 10.00      A   
ATOM    633  NE  ARG A  69     -16.140  12.390  -2.218  1.00 10.00      A   
ATOM    634  HE  ARG A  69     -16.158  12.634  -3.174  1.00 10.00      A   
ATOM    635  CZ  ARG A  69     -16.942  13.036  -1.376  1.00 10.00      A   
ATOM    636  NH1 ARG A  69     -16.942  12.729  -0.081  1.00 10.00      A   
ATOM    637 HH11 ARG A  69     -16.314  11.977   0.281  1.00 10.00      A   
ATOM    638 HH12 ARG A  69     -17.572  13.237   0.580  1.00 10.00      A   
ATOM    639  NH2 ARG A  69     -17.738  13.993  -1.829  1.00 10.00      A   
ATOM    640 HH21 ARG A  69     -18.366  14.505  -1.174  1.00 10.00      A   
ATOM    641 HH22 ARG A  69     -17.738  14.238  -2.842  1.00 10.00      A   
ATOM    642  C   ARG A  69     -10.824   9.161  -2.903  1.00 10.00      A   
ATOM    643  O   ARG A  69      -9.949   9.781  -2.301  1.00 10.00      A   
ATOM    644  N   SER A  70     -10.779   7.848  -3.083  1.00 10.00      A   
ATOM    645  HN  SER A  70     -11.508   7.403  -3.561  1.00 10.00      A   
ATOM    646  CA  SER A  70      -9.674   7.047  -2.576  1.00 10.00      A   
ATOM    647  CB  SER A  70     -10.170   6.070  -1.507  1.00 10.00      A   
ATOM    648  OG  SER A  70      -9.116   5.651  -0.654  1.00 10.00      A   
ATOM    649  HG  SER A  70      -9.334   5.876   0.263  1.00 10.00      A   
ATOM    650  C   SER A  70      -8.994   6.292  -3.717  1.00 10.00      A   
ATOM    651  O   SER A  70      -9.633   5.508  -4.424  1.00 10.00      A   
ATOM    652  N   VAL A  71      -7.704   6.546  -3.907  1.00 10.00      A   
ATOM    653  HN  VAL A  71      -7.253   7.199  -3.323  1.00 10.00      A   
ATOM    654  CA  VAL A  71      -6.940   5.895  -4.964  1.00 10.00      A   
ATOM    655  CB  VAL A  71      -6.291   6.934  -5.907  1.00 10.00      A   
ATOM    656  CG1 VAL A  71      -5.532   6.248  -7.032  1.00 10.00      A   
ATOM    657  CG2 VAL A  71      -7.340   7.875  -6.473  1.00 10.00      A   
ATOM    658  C   VAL A  71      -5.849   5.003  -4.383  1.00 10.00      A   
ATOM    659  O   VAL A  71      -4.949   5.477  -3.688  1.00 10.00      A   
ATOM    660  N   GLU A  72      -5.939   3.713  -4.666  1.00 10.00      A   
ATOM    661  HN  GLU A  72      -6.694   3.395  -5.211  1.00 10.00      A   
ATOM    662  CA  GLU A  72      -4.955   2.748  -4.189  1.00 10.00      A   
ATOM    663  CB  GLU A  72      -5.652   1.635  -3.404  1.00 10.00      A   
ATOM    664  CG  GLU A  72      -6.433   2.116  -2.189  1.00 10.00      A   
ATOM    665  CD  GLU A  72      -7.354   1.051  -1.626  1.00 10.00      A   
ATOM    666  OE1 GLU A  72      -8.376   0.741  -2.270  1.00 10.00      A   
ATOM    667  OE2 GLU A  72      -7.065   0.525  -0.531  1.00 10.00      A   
ATOM    668  C   GLU A  72      -4.196   2.161  -5.381  1.00 10.00      A   
ATOM    669  O   GLU A  72      -4.807   1.561  -6.269  1.00 10.00      A   
ATOM    670  N   LEU A  73      -2.877   2.341  -5.406  1.00 10.00      A   
ATOM    671  HN  LEU A  73      -2.442   2.812  -4.660  1.00 10.00      A   
ATOM    672  CA  LEU A  73      -2.055   1.854  -6.514  1.00 10.00      A   
ATOM    673  CB  LEU A  73      -1.685   3.016  -7.446  1.00 10.00      A   
ATOM    674  CG  LEU A  73      -2.797   3.567  -8.339  1.00 10.00      A   
ATOM    675  CD1 LEU A  73      -2.489   4.998  -8.749  1.00 10.00      A   
ATOM    676  CD2 LEU A  73      -2.971   2.693  -9.568  1.00 10.00      A   
ATOM    677  C   LEU A  73      -0.767   1.192  -6.033  1.00 10.00      A   
ATOM    678  O   LEU A  73      -0.157   1.621  -5.052  1.00 10.00      A   
ATOM    679  N   LYS A  74      -0.363   0.142  -6.734  1.00 10.00      A   
ATOM    680  HN  LYS A  74      -0.915  -0.174  -7.481  1.00 10.00      A   
ATOM    681  CA  LYS A  74       0.869  -0.565  -6.424  1.00 10.00      A   
ATOM    682  CB  LYS A  74       0.582  -2.029  -6.083  1.00 10.00      A   
ATOM    683  CG  LYS A  74      -0.321  -2.231  -4.876  1.00 10.00      A   
ATOM    684  CD  LYS A  74      -0.564  -3.711  -4.617  1.00 10.00      A   
ATOM    685  CE  LYS A  74      -1.516  -3.919  -3.452  1.00 10.00      A   
ATOM    686  NZ  LYS A  74      -1.748  -5.359  -3.177  1.00 10.00      A   
ATOM    687  HZ1 LYS A  74      -2.116  -5.835  -4.018  1.00 10.00      A   
ATOM    688  HZ2 LYS A  74      -2.431  -5.472  -2.403  1.00 10.00      A   
ATOM    689  HZ3 LYS A  74      -0.857  -5.816  -2.896  1.00 10.00      A   
ATOM    690  C   LYS A  74       1.804  -0.478  -7.629  1.00 10.00      A   
ATOM    691  O   LYS A  74       1.356  -0.557  -8.775  1.00 10.00      A   
ATOM    692  N   GLY A  75       3.091  -0.312  -7.375  1.00 10.00      A   
ATOM    693  HN  GLY A  75       3.400  -0.271  -6.440  1.00 10.00      A   
ATOM    694  CA  GLY A  75       4.044  -0.193  -8.460  1.00 10.00      A   
ATOM    695  C   GLY A  75       4.953  -1.393  -8.597  1.00 10.00      A   
ATOM    696  O   GLY A  75       4.550  -2.424  -9.141  1.00 10.00      A   
ATOM    697  N   LYS A  76       6.172  -1.255  -8.091  1.00 10.00      A   
ATOM    698  HN  LYS A  76       6.404  -0.409  -7.640  1.00 10.00      A   
ATOM    699  CA  LYS A  76       7.171  -2.311  -8.158  1.00 10.00      A   
ATOM    700  CB  LYS A  76       8.476  -1.851  -7.503  1.00 10.00      A   
ATOM    701  CG  LYS A  76       9.200  -0.715  -8.206  1.00 10.00      A   
ATOM    702  CD  LYS A  76      10.619  -0.590  -7.669  1.00 10.00      A   
ATOM    703  CE  LYS A  76      11.073   0.855  -7.570  1.00 10.00      A   
ATOM    704  NZ  LYS A  76      12.103   1.027  -6.510  1.00 10.00      A   
ATOM    705  HZ1 LYS A  76      12.938   0.441  -6.718  1.00 10.00      A   
ATOM    706  HZ2 LYS A  76      11.717   0.743  -5.588  1.00 10.00      A   
ATOM    707  HZ3 LYS A  76      12.401   2.028  -6.453  1.00 10.00      A   
ATOM    708  C   LYS A  76       6.688  -3.577  -7.462  1.00 10.00      A   
ATOM    709  O   LYS A  76       5.990  -3.510  -6.454  1.00 10.00      A   
ATOM    710  N   PRO A  77       7.042  -4.752  -8.002  1.00 10.00      A   
ATOM    711  CA  PRO A  77       6.659  -6.038  -7.412  1.00 10.00      A   
ATOM    712  CB  PRO A  77       7.085  -7.060  -8.469  1.00 10.00      A   
ATOM    713  CG  PRO A  77       8.144  -6.376  -9.263  1.00 10.00      A   
ATOM    714  CD  PRO A  77       7.816  -4.913  -9.244  1.00 10.00      A   
ATOM    715  C   PRO A  77       7.376  -6.301  -6.086  1.00 10.00      A   
ATOM    716  O   PRO A  77       8.255  -5.538  -5.681  1.00 10.00      A   
ATOM    717  N   HIS A  78       7.015  -7.397  -5.435  1.00 10.00      A   
ATOM    718  HN  HIS A  78       6.343  -7.984  -5.838  1.00 10.00      A   
ATOM    719  CA  HIS A  78       7.586  -7.772  -4.143  1.00 10.00      A   
ATOM    720  CB  HIS A  78       6.879  -9.022  -3.604  1.00 10.00      A   
ATOM    721  CG  HIS A  78       7.354  -9.473  -2.260  1.00 10.00      A   
ATOM    722  ND1 HIS A  78       7.774 -10.753  -1.989  1.00 10.00      A   
ATOM    723  HD1 HIS A  78       7.810 -11.508  -2.635  1.00 10.00      A   
ATOM    724  CD2 HIS A  78       7.474  -8.783  -1.101  1.00 10.00      A   
ATOM    725  CE1 HIS A  78       8.126 -10.806  -0.698  1.00 10.00      A   
ATOM    726  NE2 HIS A  78       7.960  -9.631  -0.114  1.00 10.00      A   
ATOM    727  C   HIS A  78       9.102  -7.990  -4.210  1.00 10.00      A   
ATOM    728  O   HIS A  78       9.842  -7.517  -3.346  1.00 10.00      A   
ATOM    729  N   PHE A  79       9.567  -8.680  -5.246  1.00 10.00      A   
ATOM    730  HN  PHE A  79       8.938  -9.018  -5.916  1.00 10.00      A   
ATOM    731  CA  PHE A  79      10.995  -8.956  -5.405  1.00 10.00      A   
ATOM    732  CB  PHE A  79      11.251  -9.937  -6.551  1.00 10.00      A   
ATOM    733  CG  PHE A  79      11.374 -11.374  -6.122  1.00 10.00      A   
ATOM    734  CD1 PHE A  79      10.850 -11.805  -4.914  1.00 10.00      A   
ATOM    735  CD2 PHE A  79      12.015 -12.296  -6.930  1.00 10.00      A   
ATOM    736  CE1 PHE A  79      10.963 -13.126  -4.521  1.00 10.00      A   
ATOM    737  CE2 PHE A  79      12.131 -13.618  -6.545  1.00 10.00      A   
ATOM    738  CZ  PHE A  79      11.605 -14.035  -5.339  1.00 10.00      A   
ATOM    739  C   PHE A  79      11.824  -7.684  -5.588  1.00 10.00      A   
ATOM    740  O   PHE A  79      13.046  -7.713  -5.462  1.00 10.00      A   
ATOM    741  N   ALA A  80      11.162  -6.567  -5.868  1.00 10.00      A   
ATOM    742  HN  ALA A  80      10.184  -6.595  -5.949  1.00 10.00      A   
ATOM    743  CA  ALA A  80      11.856  -5.300  -6.053  1.00 10.00      A   
ATOM    744  CB  ALA A  80      10.952  -4.282  -6.725  1.00 10.00      A   
ATOM    745  C   ALA A  80      12.368  -4.764  -4.724  1.00 10.00      A   
ATOM    746  O   ALA A  80      13.297  -3.959  -4.679  1.00 10.00      A   
ATOM    747  N   ASP A  81      11.767  -5.224  -3.634  1.00 10.00      A   
ATOM    748  HN  ASP A  81      11.037  -5.875  -3.723  1.00 10.00      A   
ATOM    749  CA  ASP A  81      12.179  -4.790  -2.302  1.00 10.00      A   
ATOM    750  CB  ASP A  81      11.120  -5.161  -1.251  1.00 10.00      A   
ATOM    751  CG  ASP A  81      11.043  -4.168  -0.101  1.00 10.00      A   
ATOM    752  OD1 ASP A  81      11.840  -4.279   0.852  1.00 10.00      A   
ATOM    753  OD2 ASP A  81      10.174  -3.268  -0.147  1.00 10.00      A   
ATOM    754  C   ASP A  81      13.515  -5.433  -1.946  1.00 10.00      A   
ATOM    755  O   ASP A  81      14.252  -4.947  -1.089  1.00 10.00      A   
ATOM    756  N   PHE A  82      13.836  -6.518  -2.646  1.00 10.00      A   
ATOM    757  HN  PHE A  82      13.220  -6.837  -3.341  1.00 10.00      A   
ATOM    758  CA  PHE A  82      15.080  -7.240  -2.415  1.00 10.00      A   
ATOM    759  CB  PHE A  82      14.895  -8.739  -2.668  1.00 10.00      A   
ATOM    760  CG  PHE A  82      13.817  -9.376  -1.836  1.00 10.00      A   
ATOM    761  CD1 PHE A  82      13.746  -9.149  -0.473  1.00 10.00      A   
ATOM    762  CD2 PHE A  82      12.873 -10.203  -2.421  1.00 10.00      A   
ATOM    763  CE1 PHE A  82      12.752  -9.732   0.289  1.00 10.00      A   
ATOM    764  CE2 PHE A  82      11.876 -10.793  -1.666  1.00 10.00      A   
ATOM    765  CZ  PHE A  82      11.817 -10.554  -0.309  1.00 10.00      A   
ATOM    766  C   PHE A  82      16.209  -6.686  -3.282  1.00 10.00      A   
ATOM    767  O   PHE A  82      17.286  -7.278  -3.364  1.00 10.00      A   
ATOM    768  N   ASN A  83      15.947  -5.544  -3.923  1.00 10.00      A   
ATOM    769  HN  ASN A  83      15.060  -5.131  -3.811  1.00 10.00      A   
ATOM    770  CA  ASN A  83      16.937  -4.879  -4.780  1.00 10.00      A   
ATOM    771  CB  ASN A  83      18.194  -4.505  -3.981  1.00 10.00      A   
ATOM    772  CG  ASN A  83      18.051  -3.204  -3.211  1.00 10.00      A   
ATOM    773  OD1 ASN A  83      18.694  -2.200  -3.534  1.00 10.00      A   
ATOM    774  ND2 ASN A  83      17.213  -3.209  -2.185  1.00 10.00      A   
ATOM    775 HD21 ASN A  83      16.736  -4.042  -1.977  1.00 10.00      A   
ATOM    776 HD22 ASN A  83      17.097  -2.376  -1.674  1.00 10.00      A   
ATOM    777  C   ASN A  83      17.313  -5.732  -5.989  1.00 10.00      A   
ATOM    778  O   ASN A  83      18.480  -5.804  -6.375  1.00 10.00      A   
ATOM    779  N   LEU A  84      16.318  -6.368  -6.591  1.00 10.00      A   
ATOM    780  HN  LEU A  84      15.408  -6.258  -6.250  1.00 10.00      A   
ATOM    781  CA  LEU A  84      16.547  -7.221  -7.754  1.00 10.00      A   
ATOM    782  CB  LEU A  84      15.806  -8.549  -7.590  1.00 10.00      A   
ATOM    783  CG  LEU A  84      16.151  -9.365  -6.341  1.00 10.00      A   
ATOM    784  CD1 LEU A  84      15.320 -10.638  -6.286  1.00 10.00      A   
ATOM    785  CD2 LEU A  84      17.634  -9.700  -6.319  1.00 10.00      A   
ATOM    786  C   LEU A  84      16.101  -6.531  -9.037  1.00 10.00      A   
ATOM    787  O   LEU A  84      16.293  -7.052 -10.139  1.00 10.00      A   
ATOM    788  N   VAL A  85      15.504  -5.359  -8.882  1.00 10.00      A   
ATOM    789  HN  VAL A  85      15.405  -4.990  -7.979  1.00 10.00      A   
ATOM    790  CA  VAL A  85      15.020  -4.589 -10.015  1.00 10.00      A   
ATOM    791  CB  VAL A  85      13.533  -4.206  -9.834  1.00 10.00      A   
ATOM    792  CG1 VAL A  85      13.080  -3.242 -10.921  1.00 10.00      A   
ATOM    793  CG2 VAL A  85      12.661  -5.454  -9.828  1.00 10.00      A   
ATOM    794  C   VAL A  85      15.852  -3.321 -10.181  1.00 10.00      A   
ATOM    795  O   VAL A  85      15.937  -2.506  -9.257  1.00 10.00      A   
ATOM    796  N   PRO A  86      16.491  -3.158 -11.351  1.00 10.00      A   
ATOM    797  CA  PRO A  86      17.317  -1.986 -11.654  1.00 10.00      A   
ATOM    798  CB  PRO A  86      17.564  -2.113 -13.159  1.00 10.00      A   
ATOM    799  CG  PRO A  86      17.494  -3.577 -13.421  1.00 10.00      A   
ATOM    800  CD  PRO A  86      16.467  -4.119 -12.468  1.00 10.00      A   
ATOM    801  C   PRO A  86      16.596  -0.677 -11.343  1.00 10.00      A   
ATOM    802  O   PRO A  86      15.502  -0.413 -11.853  1.00 10.00      A   
ATOM    803  N   ASP A  87      17.209   0.119 -10.482  1.00 10.00      A   
ATOM    804  HN  ASP A  87      18.071  -0.172 -10.105  1.00 10.00      A   
ATOM    805  CA  ASP A  87      16.656   1.407 -10.075  1.00 10.00      A   
ATOM    806  CB  ASP A  87      17.569   2.107  -9.058  1.00 10.00      A   
ATOM    807  CG  ASP A  87      18.887   1.383  -8.826  1.00 10.00      A   
ATOM    808  OD1 ASP A  87      19.805   1.521  -9.666  1.00 10.00      A   
ATOM    809  OD2 ASP A  87      19.010   0.673  -7.804  1.00 10.00      A   
ATOM    810  C   ASP A  87      16.430   2.297 -11.291  1.00 10.00      A   
ATOM    811  O   ASP A  87      17.374   2.645 -12.004  1.00 10.00      A   
ATOM    812  N   GLY A  88      15.175   2.650 -11.528  1.00 10.00      A   
ATOM    813  HN  GLY A  88      14.467   2.353 -10.911  1.00 10.00      A   
ATOM    814  CA  GLY A  88      14.834   3.476 -12.670  1.00 10.00      A   
ATOM    815  C   GLY A  88      14.020   2.708 -13.689  1.00 10.00      A   
ATOM    816  O   GLY A  88      13.761   3.201 -14.787  1.00 10.00      A   
ATOM    817  N   TRP A  89      13.636   1.487 -13.322  1.00 10.00      A   
ATOM    818  HN  TRP A  89      13.911   1.148 -12.441  1.00 10.00      A   
ATOM    819  CA  TRP A  89      12.841   0.628 -14.195  1.00 10.00      A   
ATOM    820  CB  TRP A  89      12.659  -0.760 -13.561  1.00 10.00      A   
ATOM    821  CG  TRP A  89      11.597  -1.604 -14.206  1.00 10.00      A   
ATOM    822  CD1 TRP A  89      11.684  -2.282 -15.390  1.00 10.00      A   
ATOM    823  CD2 TRP A  89      10.282  -1.862 -13.697  1.00 10.00      A   
ATOM    824  NE1 TRP A  89      10.503  -2.937 -15.651  1.00 10.00      A   
ATOM    825  HE1 TRP A  89      10.312  -3.488 -16.447  1.00 10.00      A   
ATOM    826  CE2 TRP A  89       9.628  -2.697 -14.625  1.00 10.00      A   
ATOM    827  CE3 TRP A  89       9.594  -1.470 -12.545  1.00 10.00      A   
ATOM    828  CZ2 TRP A  89       8.321  -3.139 -14.438  1.00 10.00      A   
ATOM    829  CZ3 TRP A  89       8.298  -1.910 -12.361  1.00 10.00      A   
ATOM    830  CH2 TRP A  89       7.676  -2.739 -13.301  1.00 10.00      A   
ATOM    831  C   TRP A  89      11.486   1.257 -14.517  1.00 10.00      A   
ATOM    832  O   TRP A  89      11.010   1.182 -15.653  1.00 10.00      A   
ATOM    833  N   GLY A  90      10.869   1.869 -13.517  1.00 10.00      A   
ATOM    834  HN  GLY A  90      11.294   1.895 -12.632  1.00 10.00      A   
ATOM    835  CA  GLY A  90       9.580   2.494 -13.716  1.00 10.00      A   
ATOM    836  C   GLY A  90       8.821   2.644 -12.418  1.00 10.00      A   
ATOM    837  O   GLY A  90       9.422   2.647 -11.341  1.00 10.00      A   
ATOM    838  N   GLY A  91       7.504   2.762 -12.518  1.00 10.00      A   
ATOM    839  HN  GLY A  91       7.083   2.746 -13.409  1.00 10.00      A   
ATOM    840  CA  GLY A  91       6.677   2.920 -11.342  1.00 10.00      A   
ATOM    841  C   GLY A  91       6.535   4.379 -10.978  1.00 10.00      A   
ATOM    842  O   GLY A  91       6.344   4.726  -9.815  1.00 10.00      A   
ATOM    843  N   TYR A  92       6.628   5.238 -11.984  1.00 10.00      A   
ATOM    844  HN  TYR A  92       6.741   4.893 -12.898  1.00 10.00      A   
ATOM    845  CA  TYR A  92       6.531   6.676 -11.774  1.00 10.00      A   
ATOM    846  CB  TYR A  92       7.127   7.438 -12.960  1.00 10.00      A   
ATOM    847  CG  TYR A  92       8.637   7.394 -13.016  1.00 10.00      A   
ATOM    848  CD1 TYR A  92       9.299   6.385 -13.704  1.00 10.00      A   
ATOM    849  CD2 TYR A  92       9.402   8.359 -12.372  1.00 10.00      A   
ATOM    850  CE1 TYR A  92      10.679   6.338 -13.744  1.00 10.00      A   
ATOM    851  CE2 TYR A  92      10.781   8.321 -12.411  1.00 10.00      A   
ATOM    852  CZ  TYR A  92      11.414   7.309 -13.097  1.00 10.00      A   
ATOM    853  OH  TYR A  92      12.786   7.266 -13.132  1.00 10.00      A   
ATOM    854  HH  TYR A  92      13.136   7.462 -12.254  1.00 10.00      A   
ATOM    855  C   TYR A  92       5.090   7.107 -11.541  1.00 10.00      A   
ATOM    856  O   TYR A  92       4.198   6.752 -12.307  1.00 10.00      A   
ATOM    857  N   VAL A  93       4.867   7.877 -10.484  1.00 10.00      A   
ATOM    858  HN  VAL A  93       5.618   8.118  -9.894  1.00 10.00      A   
ATOM    859  CA  VAL A  93       3.528   8.348 -10.157  1.00 10.00      A   
ATOM    860  CB  VAL A  93       3.300   8.385  -8.628  1.00 10.00      A   
ATOM    861  CG1 VAL A  93       4.020   9.560  -7.984  1.00 10.00      A   
ATOM    862  CG2 VAL A  93       1.815   8.395  -8.297  1.00 10.00      A   
ATOM    863  C   VAL A  93       3.236   9.722 -10.767  1.00 10.00      A   
ATOM    864  O   VAL A  93       2.102  10.201 -10.719  1.00 10.00      A   
ATOM    865  N   TYR A  94       4.256  10.339 -11.356  1.00 10.00      A   
ATOM    866  HN  TYR A  94       5.125   9.891 -11.394  1.00 10.00      A   
ATOM    867  CA  TYR A  94       4.107  11.663 -11.962  1.00 10.00      A   
ATOM    868  CB  TYR A  94       5.400  12.144 -12.637  1.00 10.00      A   
ATOM    869  CG  TYR A  94       5.263  13.490 -13.321  1.00 10.00      A   
ATOM    870  CD1 TYR A  94       5.199  14.668 -12.586  1.00 10.00      A   
ATOM    871  CD2 TYR A  94       5.182  13.582 -14.706  1.00 10.00      A   
ATOM    872  CE1 TYR A  94       5.056  15.895 -13.211  1.00 10.00      A   
ATOM    873  CE2 TYR A  94       5.046  14.805 -15.339  1.00 10.00      A   
ATOM    874  CZ  TYR A  94       4.981  15.958 -14.588  1.00 10.00      A   
ATOM    875  OH  TYR A  94       4.826  17.175 -15.213  1.00 10.00      A   
ATOM    876  HH  TYR A  94       3.982  17.173 -15.701  1.00 10.00      A   
ATOM    877  C   TYR A  94       2.910  11.752 -12.917  1.00 10.00      A   
ATOM    878  O   TYR A  94       2.052  12.615 -12.731  1.00 10.00      A   
ATOM    879  N   PRO A  95       2.816  10.869 -13.942  1.00 10.00      A   
ATOM    880  CA  PRO A  95       1.700  10.892 -14.896  1.00 10.00      A   
ATOM    881  CB  PRO A  95       1.937   9.652 -15.762  1.00 10.00      A   
ATOM    882  CG  PRO A  95       3.399   9.406 -15.661  1.00 10.00      A   
ATOM    883  CD  PRO A  95       3.779   9.792 -14.265  1.00 10.00      A   
ATOM    884  C   PRO A  95       0.353  10.782 -14.194  1.00 10.00      A   
ATOM    885  O   PRO A  95      -0.589  11.501 -14.523  1.00 10.00      A   
ATOM    886  N   TRP A  96       0.283   9.888 -13.209  1.00 10.00      A   
ATOM    887  HN  TRP A  96       1.080   9.372 -12.982  1.00 10.00      A   
ATOM    888  CA  TRP A  96      -0.941   9.671 -12.452  1.00 10.00      A   
ATOM    889  CB  TRP A  96      -0.768   8.501 -11.476  1.00 10.00      A   
ATOM    890  CG  TRP A  96      -0.811   7.154 -12.133  1.00 10.00      A   
ATOM    891  CD1 TRP A  96       0.246   6.444 -12.634  1.00 10.00      A   
ATOM    892  CD2 TRP A  96      -1.977   6.349 -12.360  1.00 10.00      A   
ATOM    893  NE1 TRP A  96      -0.191   5.253 -13.161  1.00 10.00      A   
ATOM    894  HE1 TRP A  96       0.377   4.570 -13.583  1.00 10.00      A   
ATOM    895  CE2 TRP A  96      -1.551   5.169 -13.004  1.00 10.00      A   
ATOM    896  CE3 TRP A  96      -3.338   6.512 -12.079  1.00 10.00      A   
ATOM    897  CZ2 TRP A  96      -2.438   4.162 -13.374  1.00 10.00      A   
ATOM    898  CZ3 TRP A  96      -4.216   5.509 -12.448  1.00 10.00      A   
ATOM    899  CH2 TRP A  96      -3.762   4.349 -13.086  1.00 10.00      A   
ATOM    900  C   TRP A  96      -1.339  10.929 -11.695  1.00 10.00      A   
ATOM    901  O   TRP A  96      -2.487  11.368 -11.763  1.00 10.00      A   
ATOM    902  N   ILE A  97      -0.377  11.511 -10.994  1.00 10.00      A   
ATOM    903  HN  ILE A  97       0.527  11.114 -10.999  1.00 10.00      A   
ATOM    904  CA  ILE A  97      -0.617  12.721 -10.221  1.00 10.00      A   
ATOM    905  CB  ILE A  97       0.631  13.139  -9.409  1.00 10.00      A   
ATOM    906  CG1 ILE A  97       0.967  12.093  -8.339  1.00 10.00      A   
ATOM    907  CG2 ILE A  97       0.448  14.515  -8.779  1.00 10.00      A   
ATOM    908  CD1 ILE A  97      -0.189  11.739  -7.424  1.00 10.00      A   
ATOM    909  C   ILE A  97      -1.051  13.867 -11.127  1.00 10.00      A   
ATOM    910  O   ILE A  97      -2.070  14.503 -10.879  1.00 10.00      A   
ATOM    911  N   GLU A  98      -0.285  14.089 -12.195  1.00 10.00      A   
ATOM    912  HN  GLU A  98       0.496  13.509 -12.347  1.00 10.00      A   
ATOM    913  CA  GLU A  98      -0.568  15.164 -13.146  1.00 10.00      A   
ATOM    914  CB  GLU A  98       0.484  15.171 -14.258  1.00 10.00      A   
ATOM    915  CG  GLU A  98       0.415  16.369 -15.191  1.00 10.00      A   
ATOM    916  CD  GLU A  98       1.361  16.236 -16.365  1.00 10.00      A   
ATOM    917  OE1 GLU A  98       2.416  16.904 -16.368  1.00 10.00      A   
ATOM    918  OE2 GLU A  98       1.053  15.460 -17.296  1.00 10.00      A   
ATOM    919  C   GLU A  98      -1.974  15.042 -13.741  1.00 10.00      A   
ATOM    920  O   GLU A  98      -2.674  16.041 -13.922  1.00 10.00      A   
ATOM    921  N   ALA A  99      -2.387  13.814 -14.029  1.00 10.00      A   
ATOM    922  HN  ALA A  99      -1.794  13.054 -13.855  1.00 10.00      A   
ATOM    923  CA  ALA A  99      -3.703  13.571 -14.598  1.00 10.00      A   
ATOM    924  CB  ALA A  99      -3.771  12.182 -15.218  1.00 10.00      A   
ATOM    925  C   ALA A  99      -4.801  13.749 -13.556  1.00 10.00      A   
ATOM    926  O   ALA A  99      -5.821  14.384 -13.823  1.00 10.00      A   
ATOM    927  N   MET A 100      -4.576  13.206 -12.364  1.00 10.00      A   
ATOM    928  HN  MET A 100      -3.730  12.730 -12.206  1.00 10.00      A   
ATOM    929  CA  MET A 100      -5.555  13.291 -11.285  1.00 10.00      A   
ATOM    930  CB  MET A 100      -5.199  12.342 -10.139  1.00 10.00      A   
ATOM    931  CG  MET A 100      -5.403  10.872 -10.466  1.00 10.00      A   
ATOM    932  SD  MET A 100      -5.260   9.813  -9.013  1.00 10.00      A   
ATOM    933  CE  MET A 100      -3.522  10.006  -8.623  1.00 10.00      A   
ATOM    934  C   MET A 100      -5.740  14.712 -10.761  1.00 10.00      A   
ATOM    935  O   MET A 100      -6.859  15.124 -10.456  1.00 10.00      A   
ATOM    936  N   SER A 101      -4.650  15.472 -10.681  1.00 10.00      A   
ATOM    937  HN  SER A 101      -3.782  15.103 -10.973  1.00 10.00      A   
ATOM    938  CA  SER A 101      -4.698  16.842 -10.172  1.00 10.00      A   
ATOM    939  CB  SER A 101      -3.279  17.369  -9.943  1.00 10.00      A   
ATOM    940  OG  SER A 101      -2.489  17.226 -11.108  1.00 10.00      A   
ATOM    941  HG  SER A 101      -2.434  18.069 -11.562  1.00 10.00      A   
ATOM    942  C   SER A 101      -5.466  17.779 -11.103  1.00 10.00      A   
ATOM    943  O   SER A 101      -5.744  18.928 -10.750  1.00 10.00      A   
ATOM    944  N   SER A 102      -5.809  17.286 -12.284  1.00 10.00      A   
ATOM    945  HN  SER A 102      -5.563  16.361 -12.507  1.00 10.00      A   
ATOM    946  CA  SER A 102      -6.536  18.081 -13.257  1.00 10.00      A   
ATOM    947  CB  SER A 102      -5.724  18.161 -14.552  1.00 10.00      A   
ATOM    948  OG  SER A 102      -4.341  18.349 -14.268  1.00 10.00      A   
ATOM    949  HG  SER A 102      -3.887  17.493 -14.294  1.00 10.00      A   
ATOM    950  C   SER A 102      -7.920  17.491 -13.522  1.00 10.00      A   
ATOM    951  O   SER A 102      -8.538  17.762 -14.553  1.00 10.00      A   
ATOM    952  N   SER A 103      -8.408  16.677 -12.591  1.00 10.00      A   
ATOM    953  HN  SER A 103      -7.879  16.497 -11.785  1.00 10.00      A   
ATOM    954  CA  SER A 103      -9.722  16.054 -12.739  1.00 10.00      A   
ATOM    955  CB  SER A 103      -9.625  14.775 -13.586  1.00 10.00      A   
ATOM    956  OG  SER A 103      -9.100  15.057 -14.874  1.00 10.00      A   
ATOM    957  HG  SER A 103      -8.823  15.984 -14.905  1.00 10.00      A   
ATOM    958  C   SER A 103     -10.387  15.760 -11.389  1.00 10.00      A   
ATOM    959  O   SER A 103     -11.595  15.942 -11.225  1.00 10.00      A   
ATOM    960  N   TYR A 104      -9.603  15.312 -10.418  1.00 10.00      A   
ATOM    961  HN  TYR A 104      -8.644  15.196 -10.584  1.00 10.00      A   
ATOM    962  CA  TYR A 104     -10.140  14.993  -9.102  1.00 10.00      A   
ATOM    963  CB  TYR A 104      -9.581  13.658  -8.599  1.00 10.00      A   
ATOM    964  CG  TYR A 104      -9.928  12.464  -9.461  1.00 10.00      A   
ATOM    965  CD1 TYR A 104      -8.951  11.804 -10.196  1.00 10.00      A   
ATOM    966  CD2 TYR A 104     -11.231  11.990  -9.534  1.00 10.00      A   
ATOM    967  CE1 TYR A 104      -9.260  10.707 -10.977  1.00 10.00      A   
ATOM    968  CE2 TYR A 104     -11.550  10.895 -10.315  1.00 10.00      A   
ATOM    969  CZ  TYR A 104     -10.565  10.255 -11.034  1.00 10.00      A   
ATOM    970  OH  TYR A 104     -10.882   9.152 -11.800  1.00 10.00      A   
ATOM    971  HH  TYR A 104     -11.842   9.124 -11.951  1.00 10.00      A   
ATOM    972  C   TYR A 104      -9.837  16.093  -8.095  1.00 10.00      A   
ATOM    973  O   TYR A 104      -8.844  16.032  -7.374  1.00 10.00      A   
ATOM    974  N   THR A 105     -10.686  17.103  -8.053  1.00 10.00      A   
ATOM    975  HN  THR A 105     -11.450  17.121  -8.671  1.00 10.00      A   
ATOM    976  CA  THR A 105     -10.503  18.203  -7.123  1.00 10.00      A   
ATOM    977  CB  THR A 105     -11.265  19.444  -7.601  1.00 10.00      A   
ATOM    978  OG1 THR A 105     -11.674  19.244  -8.962  1.00 10.00      A   
ATOM    979  HG1 THR A 105     -11.971  20.081  -9.329  1.00 10.00      A   
ATOM    980  CG2 THR A 105     -10.362  20.664  -7.530  1.00 10.00      A   
ATOM    981  C   THR A 105     -10.989  17.808  -5.729  1.00 10.00      A   
ATOM    982  O   THR A 105     -10.717  18.489  -4.739  1.00 10.00      A   
ATOM    983  N   TRP A 106     -11.708  16.697  -5.663  1.00 10.00      A   
ATOM    984  HN  TRP A 106     -11.891  16.198  -6.486  1.00 10.00      A   
ATOM    985  CA  TRP A 106     -12.230  16.198  -4.401  1.00 10.00      A   
ATOM    986  CB  TRP A 106     -13.751  16.067  -4.458  1.00 10.00      A   
ATOM    987  CG  TRP A 106     -14.476  17.293  -3.998  1.00 10.00      A   
ATOM    988  CD1 TRP A 106     -14.709  18.428  -4.719  1.00 10.00      A   
ATOM    989  CD2 TRP A 106     -15.066  17.508  -2.711  1.00 10.00      A   
ATOM    990  NE1 TRP A 106     -15.404  19.337  -3.961  1.00 10.00      A   
ATOM    991  HE1 TRP A 106     -15.691  20.230  -4.261  1.00 10.00      A   
ATOM    992  CE2 TRP A 106     -15.637  18.796  -2.723  1.00 10.00      A   
ATOM    993  CE3 TRP A 106     -15.169  16.736  -1.550  1.00 10.00      A   
ATOM    994  CZ2 TRP A 106     -16.301  19.328  -1.619  1.00 10.00      A   
ATOM    995  CZ3 TRP A 106     -15.826  17.265  -0.455  1.00 10.00      A   
ATOM    996  CH2 TRP A 106     -16.384  18.550  -0.498  1.00 10.00      A   
ATOM    997  C   TRP A 106     -11.589  14.866  -4.019  1.00 10.00      A   
ATOM    998  O   TRP A 106     -12.255  13.973  -3.494  1.00 10.00      A   
ATOM    999  N   LEU A 107     -10.297  14.735  -4.287  1.00 10.00      A   
ATOM   1000  HN  LEU A 107      -9.820  15.479  -4.706  1.00 10.00      A   
ATOM   1001  CA  LEU A 107      -9.568  13.520  -3.951  1.00 10.00      A   
ATOM   1002  CB  LEU A 107      -8.379  13.335  -4.892  1.00 10.00      A   
ATOM   1003  CG  LEU A 107      -7.860  11.906  -5.044  1.00 10.00      A   
ATOM   1004  CD1 LEU A 107      -8.950  11.004  -5.599  1.00 10.00      A   
ATOM   1005  CD2 LEU A 107      -6.636  11.877  -5.943  1.00 10.00      A   
ATOM   1006  C   LEU A 107      -9.096  13.616  -2.505  1.00 10.00      A   
ATOM   1007  O   LEU A 107      -8.483  14.612  -2.120  1.00 10.00      A   
ATOM   1008  N   GLU A 108      -9.384  12.593  -1.706  1.00 10.00      A   
ATOM   1009  HN  GLU A 108      -9.846  11.807  -2.072  1.00 10.00      A   
ATOM   1010  CA  GLU A 108      -9.016  12.617  -0.297  1.00 10.00      A   
ATOM   1011  CB  GLU A 108     -10.248  12.429   0.595  1.00 10.00      A   
ATOM   1012  CG  GLU A 108     -11.381  13.409   0.327  1.00 10.00      A   
ATOM   1013  CD  GLU A 108     -12.365  13.488   1.477  1.00 10.00      A   
ATOM   1014  OE1 GLU A 108     -12.900  12.438   1.889  1.00 10.00      A   
ATOM   1015  OE2 GLU A 108     -12.610  14.603   1.982  1.00 10.00      A   
ATOM   1016  C   GLU A 108      -7.935  11.603   0.083  1.00 10.00      A   
ATOM   1017  O   GLU A 108      -7.135  11.864   0.981  1.00 10.00      A   
ATOM   1018  N   GLU A 109      -7.900  10.455  -0.579  1.00 10.00      A   
ATOM   1019  HN  GLU A 109      -8.536  10.292  -1.307  1.00 10.00      A   
ATOM   1020  CA  GLU A 109      -6.916   9.435  -0.242  1.00 10.00      A   
ATOM   1021  CB  GLU A 109      -7.587   8.199   0.363  1.00 10.00      A   
ATOM   1022  CG  GLU A 109      -8.166   8.399   1.752  1.00 10.00      A   
ATOM   1023  CD  GLU A 109      -8.634   7.095   2.365  1.00 10.00      A   
ATOM   1024  OE1 GLU A 109      -7.923   6.546   3.234  1.00 10.00      A   
ATOM   1025  OE2 GLU A 109      -9.718   6.609   1.976  1.00 10.00      A   
ATOM   1026  C   GLU A 109      -6.060   9.012  -1.426  1.00 10.00      A   
ATOM   1027  O   GLU A 109      -6.573   8.694  -2.498  1.00 10.00      A   
ATOM   1028  N   ILE A 110      -4.751   9.008  -1.209  1.00 10.00      A   
ATOM   1029  HN  ILE A 110      -4.416   9.301  -0.331  1.00 10.00      A   
ATOM   1030  CA  ILE A 110      -3.789   8.586  -2.218  1.00 10.00      A   
ATOM   1031  CB  ILE A 110      -3.014   9.771  -2.843  1.00 10.00      A   
ATOM   1032  CG1 ILE A 110      -3.964  10.703  -3.600  1.00 10.00      A   
ATOM   1033  CG2 ILE A 110      -1.922   9.261  -3.774  1.00 10.00      A   
ATOM   1034  CD1 ILE A 110      -3.302  11.965  -4.112  1.00 10.00      A   
ATOM   1035  C   ILE A 110      -2.806   7.607  -1.579  1.00 10.00      A   
ATOM   1036  O   ILE A 110      -1.915   8.005  -0.825  1.00 10.00      A   
ATOM   1037  N   ARG A 111      -3.005   6.326  -1.845  1.00 10.00      A   
ATOM   1038  HN  ARG A 111      -3.746   6.068  -2.441  1.00 10.00      A   
ATOM   1039  CA  ARG A 111      -2.148   5.289  -1.293  1.00 10.00      A   
ATOM   1040  CB  ARG A 111      -2.992   4.234  -0.575  1.00 10.00      A   
ATOM   1041  CG  ARG A 111      -3.858   4.810   0.535  1.00 10.00      A   
ATOM   1042  CD  ARG A 111      -4.795   3.770   1.125  1.00 10.00      A   
ATOM   1043  NE  ARG A 111      -5.667   4.347   2.150  1.00 10.00      A   
ATOM   1044  HE  ARG A 111      -6.240   5.102   1.885  1.00 10.00      A   
ATOM   1045  CZ  ARG A 111      -5.736   3.907   3.407  1.00 10.00      A   
ATOM   1046  NH1 ARG A 111      -4.995   2.877   3.806  1.00 10.00      A   
ATOM   1047 HH11 ARG A 111      -5.055   2.541   4.792  1.00 10.00      A   
ATOM   1048 HH12 ARG A 111      -4.360   2.395   3.137  1.00 10.00      A   
ATOM   1049  NH2 ARG A 111      -6.541   4.512   4.267  1.00 10.00      A   
ATOM   1050 HH21 ARG A 111      -6.603   4.174   5.254  1.00 10.00      A   
ATOM   1051 HH22 ARG A 111      -7.120   5.337   3.960  1.00 10.00      A   
ATOM   1052  C   ARG A 111      -1.307   4.656  -2.394  1.00 10.00      A   
ATOM   1053  O   ARG A 111      -1.839   4.093  -3.354  1.00 10.00      A   
ATOM   1054  N   LEU A 112       0.003   4.757  -2.254  1.00 10.00      A   
ATOM   1055  HN  LEU A 112       0.369   5.199  -1.455  1.00 10.00      A   
ATOM   1056  CA  LEU A 112       0.920   4.214  -3.242  1.00 10.00      A   
ATOM   1057  CB  LEU A 112       1.663   5.347  -3.954  1.00 10.00      A   
ATOM   1058  CG  LEU A 112       0.806   6.295  -4.797  1.00 10.00      A   
ATOM   1059  CD1 LEU A 112       1.494   7.642  -4.937  1.00 10.00      A   
ATOM   1060  CD2 LEU A 112       0.531   5.693  -6.165  1.00 10.00      A   
ATOM   1061  C   LEU A 112       1.922   3.270  -2.594  1.00 10.00      A   
ATOM   1062  O   LEU A 112       2.562   3.611  -1.594  1.00 10.00      A   
ATOM   1063  N   LYS A 113       2.050   2.080  -3.159  1.00 10.00      A   
ATOM   1064  HN  LYS A 113       1.500   1.860  -3.942  1.00 10.00      A   
ATOM   1065  CA  LYS A 113       2.975   1.090  -2.636  1.00 10.00      A   
ATOM   1066  CB  LYS A 113       2.235  -0.183  -2.226  1.00 10.00      A   
ATOM   1067  CG  LYS A 113       2.938  -0.965  -1.129  1.00 10.00      A   
ATOM   1068  CD  LYS A 113       2.230  -2.276  -0.842  1.00 10.00      A   
ATOM   1069  CE  LYS A 113       2.849  -2.986   0.348  1.00 10.00      A   
ATOM   1070  NZ  LYS A 113       2.297  -4.351   0.514  1.00 10.00      A   
ATOM   1071  HZ1 LYS A 113       2.465  -4.693   1.482  1.00 10.00      A   
ATOM   1072  HZ2 LYS A 113       2.753  -5.006  -0.155  1.00 10.00      A   
ATOM   1073  HZ3 LYS A 113       1.275  -4.347   0.329  1.00 10.00      A   
ATOM   1074  C   LYS A 113       4.054   0.761  -3.663  1.00 10.00      A   
ATOM   1075  O   LYS A 113       3.748   0.335  -4.778  1.00 10.00      A   
ATOM   1076  N   ARG A 114       5.312   0.983  -3.280  1.00 10.00      A   
ATOM   1077  HN  ARG A 114       5.476   1.349  -2.379  1.00 10.00      A   
ATOM   1078  CA  ARG A 114       6.463   0.716  -4.143  1.00 10.00      A   
ATOM   1079  CB  ARG A 114       6.631  -0.784  -4.419  1.00 10.00      A   
ATOM   1080  CG  ARG A 114       6.802  -1.626  -3.164  1.00 10.00      A   
ATOM   1081  CD  ARG A 114       7.125  -3.074  -3.501  1.00 10.00      A   
ATOM   1082  NE  ARG A 114       6.950  -3.945  -2.342  1.00 10.00      A   
ATOM   1083  HE  ARG A 114       7.639  -3.905  -1.640  1.00 10.00      A   
ATOM   1084  CZ  ARG A 114       5.913  -4.768  -2.178  1.00 10.00      A   
ATOM   1085  NH1 ARG A 114       4.956  -4.830  -3.093  1.00 10.00      A   
ATOM   1086 HH11 ARG A 114       4.138  -5.479  -2.955  1.00 10.00      A   
ATOM   1087 HH12 ARG A 114       5.008  -4.237  -3.946  1.00 10.00      A   
ATOM   1088  NH2 ARG A 114       5.821  -5.515  -1.092  1.00 10.00      A   
ATOM   1089 HH21 ARG A 114       6.555  -5.465  -0.354  1.00 10.00      A   
ATOM   1090 HH22 ARG A 114       5.003  -6.160  -0.962  1.00 10.00      A   
ATOM   1091  C   ARG A 114       6.385   1.521  -5.438  1.00 10.00      A   
ATOM   1092  O   ARG A 114       6.548   0.983  -6.531  1.00 10.00      A   
ATOM   1093  N   MET A 115       6.130   2.811  -5.302  1.00 10.00      A   
ATOM   1094  HN  MET A 115       6.025   3.185  -4.402  1.00 10.00      A   
ATOM   1095  CA  MET A 115       6.027   3.698  -6.449  1.00 10.00      A   
ATOM   1096  CB  MET A 115       4.636   4.337  -6.503  1.00 10.00      A   
ATOM   1097  CG  MET A 115       3.522   3.385  -6.900  1.00 10.00      A   
ATOM   1098  SD  MET A 115       3.443   3.113  -8.680  1.00 10.00      A   
ATOM   1099  CE  MET A 115       2.935   4.735  -9.247  1.00 10.00      A   
ATOM   1100  C   MET A 115       7.082   4.789  -6.357  1.00 10.00      A   
ATOM   1101  O   MET A 115       7.503   5.161  -5.267  1.00 10.00      A   
ATOM   1102  N   VAL A 116       7.500   5.298  -7.497  1.00 10.00      A   
ATOM   1103  HN  VAL A 116       7.120   4.965  -8.342  1.00 10.00      A   
ATOM   1104  CA  VAL A 116       8.498   6.350  -7.534  1.00 10.00      A   
ATOM   1105  CB  VAL A 116       9.394   6.242  -8.783  1.00 10.00      A   
ATOM   1106  CG1 VAL A 116      10.502   7.284  -8.743  1.00 10.00      A   
ATOM   1107  CG2 VAL A 116       9.976   4.841  -8.902  1.00 10.00      A   
ATOM   1108  C   VAL A 116       7.816   7.716  -7.504  1.00 10.00      A   
ATOM   1109  O   VAL A 116       7.169   8.125  -8.477  1.00 10.00      A   
ATOM   1110  N   VAL A 117       7.952   8.402  -6.377  1.00 10.00      A   
ATOM   1111  HN  VAL A 117       8.491   8.019  -5.647  1.00 10.00      A   
ATOM   1112  CA  VAL A 117       7.357   9.717  -6.193  1.00 10.00      A   
ATOM   1113  CB  VAL A 117       6.598   9.801  -4.850  1.00 10.00      A   
ATOM   1114  CG1 VAL A 117       5.809  11.098  -4.747  1.00 10.00      A   
ATOM   1115  CG2 VAL A 117       5.682   8.602  -4.671  1.00 10.00      A   
ATOM   1116  C   VAL A 117       8.461  10.758  -6.194  1.00 10.00      A   
ATOM   1117  O   VAL A 117       9.419  10.640  -5.444  1.00 10.00      A   
ATOM   1118  N   THR A 118       8.333  11.766  -7.037  1.00 10.00      A   
ATOM   1119  HN  THR A 118       7.538  11.820  -7.605  1.00 10.00      A   
ATOM   1120  CA  THR A 118       9.347  12.805  -7.127  1.00 10.00      A   
ATOM   1121  CB  THR A 118       9.672  13.145  -8.597  1.00 10.00      A   
ATOM   1122  OG1 THR A 118       8.568  13.850  -9.185  1.00 10.00      A   
ATOM   1123  HG1 THR A 118       8.899  14.668  -9.599  1.00 10.00      A   
ATOM   1124  CG2 THR A 118       9.929  11.874  -9.391  1.00 10.00      A   
ATOM   1125  C   THR A 118       8.910  14.070  -6.399  1.00 10.00      A   
ATOM   1126  O   THR A 118       7.743  14.202  -6.015  1.00 10.00      A   
ATOM   1127  N   ASP A 119       9.853  14.993  -6.212  1.00 10.00      A   
ATOM   1128  HN  ASP A 119      10.766  14.808  -6.521  1.00 10.00      A   
ATOM   1129  CA  ASP A 119       9.578  16.268  -5.543  1.00 10.00      A   
ATOM   1130  CB  ASP A 119      10.860  17.112  -5.492  1.00 10.00      A   
ATOM   1131  CG  ASP A 119      10.633  18.537  -5.022  1.00 10.00      A   
ATOM   1132  OD1 ASP A 119      10.389  18.741  -3.813  1.00 10.00      A   
ATOM   1133  OD2 ASP A 119      10.717  19.462  -5.858  1.00 10.00      A   
ATOM   1134  C   ASP A 119       8.480  17.029  -6.278  1.00 10.00      A   
ATOM   1135  O   ASP A 119       7.572  17.598  -5.662  1.00 10.00      A   
ATOM   1136  N   ASP A 120       8.555  16.997  -7.605  1.00 10.00      A   
ATOM   1137  HN  ASP A 120       9.299  16.512  -8.026  1.00 10.00      A   
ATOM   1138  CA  ASP A 120       7.582  17.670  -8.459  1.00 10.00      A   
ATOM   1139  CB  ASP A 120       7.931  17.499  -9.947  1.00 10.00      A   
ATOM   1140  CG  ASP A 120       9.394  17.188 -10.205  1.00 10.00      A   
ATOM   1141  OD1 ASP A 120      10.135  18.089 -10.655  1.00 10.00      A   
ATOM   1142  OD2 ASP A 120       9.806  16.032  -9.964  1.00 10.00      A   
ATOM   1143  C   ASP A 120       6.176  17.135  -8.204  1.00 10.00      A   
ATOM   1144  O   ASP A 120       5.212  17.898  -8.159  1.00 10.00      A   
ATOM   1145  N   CYS A 121       6.067  15.819  -8.022  1.00 10.00      A   
ATOM   1146  HN  CYS A 121       6.876  15.269  -8.044  1.00 10.00      A   
ATOM   1147  CA  CYS A 121       4.781  15.181  -7.773  1.00 10.00      A   
ATOM   1148  CB  CYS A 121       4.940  13.659  -7.685  1.00 10.00      A   
ATOM   1149  SG  CYS A 121       5.745  12.898  -9.116  1.00 10.00      A   
ATOM   1150  HG  CYS A 121       6.958  13.433  -9.243  1.00 10.00      A   
ATOM   1151  C   CYS A 121       4.158  15.706  -6.485  1.00 10.00      A   
ATOM   1152  O   CYS A 121       2.989  16.086  -6.459  1.00 10.00      A   
ATOM   1153  N   LEU A 122       4.957  15.744  -5.425  1.00 10.00      A   
ATOM   1154  HN  LEU A 122       5.890  15.448  -5.519  1.00 10.00      A   
ATOM   1155  CA  LEU A 122       4.491  16.218  -4.127  1.00 10.00      A   
ATOM   1156  CB  LEU A 122       5.611  16.110  -3.091  1.00 10.00      A   
ATOM   1157  CG  LEU A 122       6.174  14.705  -2.850  1.00 10.00      A   
ATOM   1158  CD1 LEU A 122       7.446  14.772  -2.024  1.00 10.00      A   
ATOM   1159  CD2 LEU A 122       5.142  13.815  -2.173  1.00 10.00      A   
ATOM   1160  C   LEU A 122       3.982  17.657  -4.211  1.00 10.00      A   
ATOM   1161  O   LEU A 122       2.927  17.983  -3.661  1.00 10.00      A   
ATOM   1162  N   GLU A 123       4.734  18.506  -4.907  1.00 10.00      A   
ATOM   1163  HN  GLU A 123       5.570  18.182  -5.313  1.00 10.00      A   
ATOM   1164  CA  GLU A 123       4.370  19.905  -5.074  1.00 10.00      A   
ATOM   1165  CB  GLU A 123       5.470  20.640  -5.850  1.00 10.00      A   
ATOM   1166  CG  GLU A 123       5.399  22.155  -5.757  1.00 10.00      A   
ATOM   1167  CD  GLU A 123       5.135  22.814  -7.092  1.00 10.00      A   
ATOM   1168  OE1 GLU A 123       6.102  23.047  -7.847  1.00 10.00      A   
ATOM   1169  OE2 GLU A 123       3.964  23.121  -7.388  1.00 10.00      A   
ATOM   1170  C   GLU A 123       3.029  20.036  -5.793  1.00 10.00      A   
ATOM   1171  O   GLU A 123       2.166  20.819  -5.381  1.00 10.00      A   
ATOM   1172  N   LEU A 124       2.853  19.245  -6.847  1.00 10.00      A   
ATOM   1173  HN  LEU A 124       3.574  18.628  -7.103  1.00 10.00      A   
ATOM   1174  CA  LEU A 124       1.623  19.269  -7.636  1.00 10.00      A   
ATOM   1175  CB  LEU A 124       1.785  18.453  -8.921  1.00 10.00      A   
ATOM   1176  CG  LEU A 124       2.791  18.988  -9.940  1.00 10.00      A   
ATOM   1177  CD1 LEU A 124       2.967  18.003 -11.086  1.00 10.00      A   
ATOM   1178  CD2 LEU A 124       2.352  20.346 -10.463  1.00 10.00      A   
ATOM   1179  C   LEU A 124       0.421  18.765  -6.841  1.00 10.00      A   
ATOM   1180  O   LEU A 124      -0.694  19.275  -6.991  1.00 10.00      A   
ATOM   1181  N   ILE A 125       0.649  17.764  -6.000  1.00 10.00      A   
ATOM   1182  HN  ILE A 125       1.559  17.396  -5.930  1.00 10.00      A   
ATOM   1183  CA  ILE A 125      -0.415  17.186  -5.185  1.00 10.00      A   
ATOM   1184  CB  ILE A 125       0.105  15.999  -4.333  1.00 10.00      A   
ATOM   1185  CG1 ILE A 125       0.430  14.800  -5.223  1.00 10.00      A   
ATOM   1186  CG2 ILE A 125      -0.901  15.603  -3.259  1.00 10.00      A   
ATOM   1187  CD1 ILE A 125       1.167  13.689  -4.505  1.00 10.00      A   
ATOM   1188  C   ILE A 125      -1.037  18.228  -4.261  1.00 10.00      A   
ATOM   1189  O   ILE A 125      -2.237  18.488  -4.320  1.00 10.00      A   
ATOM   1190  N   ALA A 126      -0.204  18.842  -3.441  1.00 10.00      A   
ATOM   1191  HN  ALA A 126       0.754  18.625  -3.484  1.00 10.00      A   
ATOM   1192  CA  ALA A 126      -0.661  19.833  -2.478  1.00 10.00      A   
ATOM   1193  CB  ALA A 126       0.488  20.253  -1.583  1.00 10.00      A   
ATOM   1194  C   ALA A 126      -1.298  21.057  -3.131  1.00 10.00      A   
ATOM   1195  O   ALA A 126      -2.256  21.618  -2.598  1.00 10.00      A   
ATOM   1196  N   LYS A 127      -0.776  21.469  -4.281  1.00 10.00      A   
ATOM   1197  HN  LYS A 127      -0.027  20.970  -4.675  1.00 10.00      A   
ATOM   1198  CA  LYS A 127      -1.294  22.649  -4.968  1.00 10.00      A   
ATOM   1199  CB  LYS A 127      -0.276  23.195  -5.978  1.00 10.00      A   
ATOM   1200  CG  LYS A 127      -0.206  22.424  -7.289  1.00 10.00      A   
ATOM   1201  CD  LYS A 127       0.807  23.039  -8.239  1.00 10.00      A   
ATOM   1202  CE  LYS A 127       0.415  24.457  -8.618  1.00 10.00      A   
ATOM   1203  NZ  LYS A 127       1.529  25.180  -9.280  1.00 10.00      A   
ATOM   1204  HZ1 LYS A 127       1.415  26.206  -9.157  1.00 10.00      A   
ATOM   1205  HZ2 LYS A 127       1.542  24.965 -10.296  1.00 10.00      A   
ATOM   1206  HZ3 LYS A 127       2.440  24.892  -8.864  1.00 10.00      A   
ATOM   1207  C   LYS A 127      -2.642  22.403  -5.646  1.00 10.00      A   
ATOM   1208  O   LYS A 127      -3.332  23.355  -6.016  1.00 10.00      A   
ATOM   1209  N   SER A 128      -3.021  21.143  -5.801  1.00 10.00      A   
ATOM   1210  HN  SER A 128      -2.455  20.424  -5.453  1.00 10.00      A   
ATOM   1211  CA  SER A 128      -4.278  20.812  -6.456  1.00 10.00      A   
ATOM   1212  CB  SER A 128      -4.027  19.902  -7.660  1.00 10.00      A   
ATOM   1213  OG  SER A 128      -2.885  20.324  -8.391  1.00 10.00      A   
ATOM   1214  HG  SER A 128      -2.084  20.061  -7.912  1.00 10.00      A   
ATOM   1215  C   SER A 128      -5.271  20.162  -5.492  1.00 10.00      A   
ATOM   1216  O   SER A 128      -6.425  20.586  -5.393  1.00 10.00      A   
ATOM   1217  N   PHE A 129      -4.821  19.140  -4.778  1.00 10.00      A   
ATOM   1218  HN  PHE A 129      -3.882  18.862  -4.868  1.00 10.00      A   
ATOM   1219  CA  PHE A 129      -5.680  18.430  -3.845  1.00 10.00      A   
ATOM   1220  CB  PHE A 129      -5.204  16.989  -3.655  1.00 10.00      A   
ATOM   1221  CG  PHE A 129      -4.990  16.230  -4.934  1.00 10.00      A   
ATOM   1222  CD1 PHE A 129      -3.737  15.736  -5.261  1.00 10.00      A   
ATOM   1223  CD2 PHE A 129      -6.038  16.008  -5.807  1.00 10.00      A   
ATOM   1224  CE1 PHE A 129      -3.530  15.033  -6.432  1.00 10.00      A   
ATOM   1225  CE2 PHE A 129      -5.839  15.306  -6.981  1.00 10.00      A   
ATOM   1226  CZ  PHE A 129      -4.584  14.818  -7.295  1.00 10.00      A   
ATOM   1227  C   PHE A 129      -5.742  19.145  -2.501  1.00 10.00      A   
ATOM   1228  O   PHE A 129      -5.064  18.765  -1.544  1.00 10.00      A   
ATOM   1229  N   LYS A 130      -6.561  20.184  -2.433  1.00 10.00      A   
ATOM   1230  HN  LYS A 130      -7.069  20.448  -3.234  1.00 10.00      A   
ATOM   1231  CA  LYS A 130      -6.721  20.949  -1.204  1.00 10.00      A   
ATOM   1232  CB  LYS A 130      -7.067  22.407  -1.509  1.00 10.00      A   
ATOM   1233  CG  LYS A 130      -5.919  23.167  -2.157  1.00 10.00      A   
ATOM   1234  CD  LYS A 130      -6.189  24.658  -2.228  1.00 10.00      A   
ATOM   1235  CE  LYS A 130      -4.913  25.423  -2.548  1.00 10.00      A   
ATOM   1236  NZ  LYS A 130      -5.135  26.893  -2.554  1.00 10.00      A   
ATOM   1237  HZ1 LYS A 130      -4.229  27.394  -2.427  1.00 10.00      A   
ATOM   1238  HZ2 LYS A 130      -5.776  27.159  -1.781  1.00 10.00      A   
ATOM   1239  HZ3 LYS A 130      -5.555  27.190  -3.457  1.00 10.00      A   
ATOM   1240  C   LYS A 130      -7.754  20.293  -0.296  1.00 10.00      A   
ATOM   1241  O   LYS A 130      -8.112  20.820   0.759  1.00 10.00      A   
ATOM   1242  N   ASN A 131      -8.216  19.128  -0.729  1.00 10.00      A   
ATOM   1243  HN  ASN A 131      -7.890  18.785  -1.585  1.00 10.00      A   
ATOM   1244  CA  ASN A 131      -9.185  18.340   0.017  1.00 10.00      A   
ATOM   1245  CB  ASN A 131     -10.449  18.094  -0.822  1.00 10.00      A   
ATOM   1246  CG  ASN A 131     -11.339  19.318  -0.930  1.00 10.00      A   
ATOM   1247  OD1 ASN A 131     -11.377  20.153  -0.031  1.00 10.00      A   
ATOM   1248  ND2 ASN A 131     -12.062  19.434  -2.035  1.00 10.00      A   
ATOM   1249 HD21 ASN A 131     -11.982  18.736  -2.718  1.00 10.00      A   
ATOM   1250 HD22 ASN A 131     -12.651  20.216  -2.122  1.00 10.00      A   
ATOM   1251  C   ASN A 131      -8.546  17.012   0.411  1.00 10.00      A   
ATOM   1252  O   ASN A 131      -9.212  16.100   0.896  1.00 10.00      A   
ATOM   1253  N   PHE A 132      -7.233  16.937   0.206  1.00 10.00      A   
ATOM   1254  HN  PHE A 132      -6.772  17.724  -0.149  1.00 10.00      A   
ATOM   1255  CA  PHE A 132      -6.446  15.746   0.505  1.00 10.00      A   
ATOM   1256  CB  PHE A 132      -5.008  15.987   0.044  1.00 10.00      A   
ATOM   1257  CG  PHE A 132      -4.191  14.746  -0.107  1.00 10.00      A   
ATOM   1258  CD1 PHE A 132      -4.787  13.543  -0.438  1.00 10.00      A   
ATOM   1259  CD2 PHE A 132      -2.823  14.785   0.078  1.00 10.00      A   
ATOM   1260  CE1 PHE A 132      -4.034  12.398  -0.583  1.00 10.00      A   
ATOM   1261  CE2 PHE A 132      -2.062  13.644  -0.065  1.00 10.00      A   
ATOM   1262  CZ  PHE A 132      -2.669  12.448  -0.395  1.00 10.00      A   
ATOM   1263  C   PHE A 132      -6.468  15.440   2.000  1.00 10.00      A   
ATOM   1264  O   PHE A 132      -6.425  16.356   2.821  1.00 10.00      A   
ATOM   1265  N   LYS A 133      -6.524  14.156   2.348  1.00 10.00      A   
ATOM   1266  HN  LYS A 133      -6.542  13.466   1.649  1.00 10.00      A   
ATOM   1267  CA  LYS A 133      -6.574  13.754   3.747  1.00 10.00      A   
ATOM   1268  CB  LYS A 133      -7.989  13.304   4.120  1.00 10.00      A   
ATOM   1269  CG  LYS A 133      -8.982  14.439   4.290  1.00 10.00      A   
ATOM   1270  CD  LYS A 133     -10.373  13.906   4.577  1.00 10.00      A   
ATOM   1271  CE  LYS A 133     -11.348  15.029   4.883  1.00 10.00      A   
ATOM   1272  NZ  LYS A 133     -12.759  14.612   4.672  1.00 10.00      A   
ATOM   1273  HZ1 LYS A 133     -13.406  15.374   4.961  1.00 10.00      A   
ATOM   1274  HZ2 LYS A 133     -12.971  13.764   5.231  1.00 10.00      A   
ATOM   1275  HZ3 LYS A 133     -12.919  14.402   3.659  1.00 10.00      A   
ATOM   1276  C   LYS A 133      -5.581  12.648   4.106  1.00 10.00      A   
ATOM   1277  O   LYS A 133      -4.899  12.732   5.125  1.00 10.00      A   
ATOM   1278  N   VAL A 134      -5.502  11.603   3.295  1.00 10.00      A   
ATOM   1279  HN  VAL A 134      -6.056  11.570   2.486  1.00 10.00      A   
ATOM   1280  CA  VAL A 134      -4.607  10.488   3.601  1.00 10.00      A   
ATOM   1281  CB  VAL A 134      -5.397   9.187   3.845  1.00 10.00      A   
ATOM   1282  CG1 VAL A 134      -4.472   8.067   4.303  1.00 10.00      A   
ATOM   1283  CG2 VAL A 134      -6.507   9.417   4.858  1.00 10.00      A   
ATOM   1284  C   VAL A 134      -3.556  10.242   2.524  1.00 10.00      A   
ATOM   1285  O   VAL A 134      -3.882   9.948   1.370  1.00 10.00      A   
ATOM   1286  N   LEU A 135      -2.293  10.348   2.920  1.00 10.00      A   
ATOM   1287  HN  LEU A 135      -2.108  10.588   3.858  1.00 10.00      A   
ATOM   1288  CA  LEU A 135      -1.172  10.121   2.017  1.00 10.00      A   
ATOM   1289  CB  LEU A 135      -0.344  11.400   1.847  1.00 10.00      A   
ATOM   1290  CG  LEU A 135       0.842  11.317   0.880  1.00 10.00      A   
ATOM   1291  CD1 LEU A 135       0.403  10.809  -0.486  1.00 10.00      A   
ATOM   1292  CD2 LEU A 135       1.517  12.672   0.753  1.00 10.00      A   
ATOM   1293  C   LEU A 135      -0.292   8.990   2.539  1.00 10.00      A   
ATOM   1294  O   LEU A 135       0.424   9.149   3.530  1.00 10.00      A   
ATOM   1295  N   VAL A 136      -0.349   7.848   1.873  1.00 10.00      A   
ATOM   1296  HN  VAL A 136      -0.918   7.784   1.076  1.00 10.00      A   
ATOM   1297  CA  VAL A 136       0.439   6.693   2.282  1.00 10.00      A   
ATOM   1298  CB  VAL A 136      -0.454   5.474   2.610  1.00 10.00      A   
ATOM   1299  CG1 VAL A 136       0.391   4.283   3.044  1.00 10.00      A   
ATOM   1300  CG2 VAL A 136      -1.472   5.825   3.685  1.00 10.00      A   
ATOM   1301  C   VAL A 136       1.436   6.314   1.201  1.00 10.00      A   
ATOM   1302  O   VAL A 136       1.051   5.925   0.097  1.00 10.00      A   
ATOM   1303  N   LEU A 137       2.712   6.450   1.517  1.00 10.00      A   
ATOM   1304  HN  LEU A 137       2.953   6.790   2.411  1.00 10.00      A   
ATOM   1305  CA  LEU A 137       3.773   6.110   0.585  1.00 10.00      A   
ATOM   1306  CB  LEU A 137       4.594   7.350   0.220  1.00 10.00      A   
ATOM   1307  CG  LEU A 137       3.830   8.508  -0.429  1.00 10.00      A   
ATOM   1308  CD1 LEU A 137       4.766   9.675  -0.707  1.00 10.00      A   
ATOM   1309  CD2 LEU A 137       3.149   8.052  -1.709  1.00 10.00      A   
ATOM   1310  C   LEU A 137       4.673   5.043   1.193  1.00 10.00      A   
ATOM   1311  O   LEU A 137       5.588   5.350   1.959  1.00 10.00      A   
ATOM   1312  N   SER A 138       4.392   3.790   0.878  1.00 10.00      A   
ATOM   1313  HN  SER A 138       3.636   3.604   0.276  1.00 10.00      A   
ATOM   1314  CA  SER A 138       5.179   2.680   1.391  1.00 10.00      A   
ATOM   1315  CB  SER A 138       4.260   1.511   1.742  1.00 10.00      A   
ATOM   1316  OG  SER A 138       3.075   1.977   2.363  1.00 10.00      A   
ATOM   1317  HG  SER A 138       3.274   2.768   2.871  1.00 10.00      A   
ATOM   1318  C   SER A 138       6.211   2.246   0.360  1.00 10.00      A   
ATOM   1319  O   SER A 138       5.861   1.963  -0.789  1.00 10.00      A   
ATOM   1320  N   SER A 139       7.479   2.221   0.774  1.00 10.00      A   
ATOM   1321  HN  SER A 139       7.679   2.474   1.701  1.00 10.00      A   
ATOM   1322  CA  SER A 139       8.583   1.828  -0.099  1.00 10.00      A   
ATOM   1323  CB  SER A 139       8.475   0.343  -0.473  1.00 10.00      A   
ATOM   1324  OG  SER A 139       8.285  -0.466   0.682  1.00 10.00      A   
ATOM   1325  HG  SER A 139       8.920  -1.194   0.670  1.00 10.00      A   
ATOM   1326  C   SER A 139       8.643   2.703  -1.353  1.00 10.00      A   
ATOM   1327  O   SER A 139       8.702   2.198  -2.474  1.00 10.00      A   
ATOM   1328  N   CYS A 140       8.619   4.015  -1.158  1.00 10.00      A   
ATOM   1329  HN  CYS A 140       8.571   4.368  -0.239  1.00 10.00      A   
ATOM   1330  CA  CYS A 140       8.661   4.955  -2.272  1.00 10.00      A   
ATOM   1331  CB  CYS A 140       7.391   5.806  -2.275  1.00 10.00      A   
ATOM   1332  SG  CYS A 140       5.860   4.838  -2.305  1.00 10.00      A   
ATOM   1333  HG  CYS A 140       6.087   3.701  -1.654  1.00 10.00      A   
ATOM   1334  C   CYS A 140       9.898   5.847  -2.197  1.00 10.00      A   
ATOM   1335  O   CYS A 140      10.222   6.388  -1.140  1.00 10.00      A   
ATOM   1336  N   GLU A 141      10.597   5.983  -3.314  1.00 10.00      A   
ATOM   1337  HN  GLU A 141      10.312   5.502  -4.126  1.00 10.00      A   
ATOM   1338  CA  GLU A 141      11.794   6.811  -3.369  1.00 10.00      A   
ATOM   1339  CB  GLU A 141      13.038   5.922  -3.533  1.00 10.00      A   
ATOM   1340  CG  GLU A 141      13.353   5.513  -4.968  1.00 10.00      A   
ATOM   1341  CD  GLU A 141      12.582   4.292  -5.430  1.00 10.00      A   
ATOM   1342  OE1 GLU A 141      13.224   3.314  -5.871  1.00 10.00      A   
ATOM   1343  OE2 GLU A 141      11.337   4.300  -5.364  1.00 10.00      A   
ATOM   1344  C   GLU A 141      11.707   7.818  -4.515  1.00 10.00      A   
ATOM   1345  O   GLU A 141      10.732   7.823  -5.272  1.00 10.00      A   
ATOM   1346  N   GLY A 142      12.720   8.672  -4.630  1.00 10.00      A   
ATOM   1347  HN  GLY A 142      13.466   8.627  -3.990  1.00 10.00      A   
ATOM   1348  CA  GLY A 142      12.748   9.646  -5.703  1.00 10.00      A   
ATOM   1349  C   GLY A 142      12.434  11.067  -5.267  1.00 10.00      A   
ATOM   1350  O   GLY A 142      12.187  11.933  -6.112  1.00 10.00      A   
ATOM   1351  N   PHE A 143      12.446  11.322  -3.967  1.00 10.00      A   
ATOM   1352  HN  PHE A 143      12.663  10.603  -3.336  1.00 10.00      A   
ATOM   1353  CA  PHE A 143      12.160  12.661  -3.462  1.00 10.00      A   
ATOM   1354  CB  PHE A 143      10.665  12.877  -3.178  1.00 10.00      A   
ATOM   1355  CG  PHE A 143      10.047  11.956  -2.160  1.00 10.00      A   
ATOM   1356  CD1 PHE A 143       9.743  12.414  -0.888  1.00 10.00      A   
ATOM   1357  CD2 PHE A 143       9.748  10.642  -2.478  1.00 10.00      A   
ATOM   1358  CE1 PHE A 143       9.152  11.580   0.045  1.00 10.00      A   
ATOM   1359  CE2 PHE A 143       9.162   9.799  -1.553  1.00 10.00      A   
ATOM   1360  CZ  PHE A 143       8.862  10.270  -0.288  1.00 10.00      A   
ATOM   1361  C   PHE A 143      13.029  13.034  -2.267  1.00 10.00      A   
ATOM   1362  O   PHE A 143      13.753  12.198  -1.724  1.00 10.00      A   
ATOM   1363  N   SER A 144      12.953  14.295  -1.861  1.00 10.00      A   
ATOM   1364  HN  SER A 144      12.355  14.911  -2.328  1.00 10.00      A   
ATOM   1365  CA  SER A 144      13.745  14.793  -0.750  1.00 10.00      A   
ATOM   1366  CB  SER A 144      14.698  15.871  -1.256  1.00 10.00      A   
ATOM   1367  OG  SER A 144      14.000  16.847  -2.009  1.00 10.00      A   
ATOM   1368  HG  SER A 144      14.229  16.744  -2.954  1.00 10.00      A   
ATOM   1369  C   SER A 144      12.877  15.359   0.369  1.00 10.00      A   
ATOM   1370  O   SER A 144      11.657  15.172   0.391  1.00 10.00      A   
ATOM   1371  N   THR A 145      13.522  16.075   1.283  1.00 10.00      A   
ATOM   1372  HN  THR A 145      14.499  16.199   1.190  1.00 10.00      A   
ATOM   1373  CA  THR A 145      12.849  16.675   2.424  1.00 10.00      A   
ATOM   1374  CB  THR A 145      13.870  17.090   3.502  1.00 10.00      A   
ATOM   1375  OG1 THR A 145      15.054  17.605   2.871  1.00 10.00      A   
ATOM   1376  HG1 THR A 145      15.501  16.892   2.379  1.00 10.00      A   
ATOM   1377  CG2 THR A 145      14.242  15.896   4.367  1.00 10.00      A   
ATOM   1378  C   THR A 145      12.001  17.884   2.027  1.00 10.00      A   
ATOM   1379  O   THR A 145      10.916  18.091   2.571  1.00 10.00      A   
ATOM   1380  N   ASP A 146      12.486  18.663   1.059  1.00 10.00      A   
ATOM   1381  HN  ASP A 146      13.339  18.425   0.643  1.00 10.00      A   
ATOM   1382  CA  ASP A 146      11.777  19.860   0.600  1.00 10.00      A   
ATOM   1383  CB  ASP A 146      12.592  20.637  -0.437  1.00 10.00      A   
ATOM   1384  CG  ASP A 146      13.534  21.658   0.179  1.00 10.00      A   
ATOM   1385  OD1 ASP A 146      13.054  22.590   0.857  1.00 10.00      A   
ATOM   1386  OD2 ASP A 146      14.763  21.541  -0.034  1.00 10.00      A   
ATOM   1387  C   ASP A 146      10.406  19.521   0.033  1.00 10.00      A   
ATOM   1388  O   ASP A 146       9.466  20.306   0.157  1.00 10.00      A   
ATOM   1389  N   GLY A 147      10.297  18.347  -0.585  1.00 10.00      A   
ATOM   1390  HN  GLY A 147      11.090  17.779  -0.674  1.00 10.00      A   
ATOM   1391  CA  GLY A 147       9.033  17.913  -1.154  1.00 10.00      A   
ATOM   1392  C   GLY A 147       7.937  17.843  -0.113  1.00 10.00      A   
ATOM   1393  O   GLY A 147       6.786  18.175  -0.386  1.00 10.00      A   
ATOM   1394  N   LEU A 148       8.307  17.433   1.094  1.00 10.00      A   
ATOM   1395  HN  LEU A 148       9.248  17.199   1.250  1.00 10.00      A   
ATOM   1396  CA  LEU A 148       7.359  17.326   2.192  1.00 10.00      A   
ATOM   1397  CB  LEU A 148       7.998  16.583   3.366  1.00 10.00      A   
ATOM   1398  CG  LEU A 148       8.543  15.186   3.059  1.00 10.00      A   
ATOM   1399  CD1 LEU A 148       9.407  14.687   4.207  1.00 10.00      A   
ATOM   1400  CD2 LEU A 148       7.402  14.218   2.786  1.00 10.00      A   
ATOM   1401  C   LEU A 148       6.899  18.710   2.628  1.00 10.00      A   
ATOM   1402  O   LEU A 148       5.752  18.904   3.042  1.00 10.00      A   
ATOM   1403  N   ALA A 149       7.795  19.684   2.505  1.00 10.00      A   
ATOM   1404  HN  ALA A 149       8.688  19.471   2.151  1.00 10.00      A   
ATOM   1405  CA  ALA A 149       7.487  21.056   2.873  1.00 10.00      A   
ATOM   1406  CB  ALA A 149       8.754  21.897   2.909  1.00 10.00      A   
ATOM   1407  C   ALA A 149       6.482  21.655   1.897  1.00 10.00      A   
ATOM   1408  O   ALA A 149       5.685  22.519   2.263  1.00 10.00      A   
ATOM   1409  N   ALA A 150       6.508  21.168   0.659  1.00 10.00      A   
ATOM   1410  HN  ALA A 150       7.163  20.468   0.440  1.00 10.00      A   
ATOM   1411  CA  ALA A 150       5.607  21.648  -0.390  1.00 10.00      A   
ATOM   1412  CB  ALA A 150       6.056  21.140  -1.750  1.00 10.00      A   
ATOM   1413  C   ALA A 150       4.154  21.249  -0.123  1.00 10.00      A   
ATOM   1414  O   ALA A 150       3.232  21.732  -0.783  1.00 10.00      A   
ATOM   1415  N   ILE A 151       3.955  20.371   0.847  1.00 10.00      A   
ATOM   1416  HN  ILE A 151       4.729  20.002   1.319  1.00 10.00      A   
ATOM   1417  CA  ILE A 151       2.618  19.921   1.210  1.00 10.00      A   
ATOM   1418  CB  ILE A 151       2.537  18.376   1.218  1.00 10.00      A   
ATOM   1419  CG1 ILE A 151       3.096  17.792  -0.084  1.00 10.00      A   
ATOM   1420  CG2 ILE A 151       1.105  17.902   1.443  1.00 10.00      A   
ATOM   1421  CD1 ILE A 151       3.220  16.281  -0.070  1.00 10.00      A   
ATOM   1422  C   ILE A 151       2.241  20.438   2.597  1.00 10.00      A   
ATOM   1423  O   ILE A 151       1.067  20.675   2.887  1.00 10.00      A   
ATOM   1424  N   ALA A 152       3.260  20.653   3.425  1.00 10.00      A   
ATOM   1425  HN  ALA A 152       4.170  20.501   3.096  1.00 10.00      A   
ATOM   1426  CA  ALA A 152       3.079  21.106   4.802  1.00 10.00      A   
ATOM   1427  CB  ALA A 152       4.427  21.383   5.448  1.00 10.00      A   
ATOM   1428  C   ALA A 152       2.171  22.322   4.925  1.00 10.00      A   
ATOM   1429  O   ALA A 152       1.149  22.269   5.604  1.00 10.00      A   
ATOM   1430  N   ALA A 153       2.530  23.405   4.256  1.00 10.00      A   
ATOM   1431  HN  ALA A 153       3.341  23.382   3.709  1.00 10.00      A   
ATOM   1432  CA  ALA A 153       1.752  24.636   4.324  1.00 10.00      A   
ATOM   1433  CB  ALA A 153       2.677  25.837   4.196  1.00 10.00      A   
ATOM   1434  C   ALA A 153       0.660  24.699   3.261  1.00 10.00      A   
ATOM   1435  O   ALA A 153       0.244  25.783   2.861  1.00 10.00      A   
ATOM   1436  N   THR A 154       0.180  23.549   2.818  1.00 10.00      A   
ATOM   1437  HN  THR A 154       0.519  22.707   3.189  1.00 10.00      A   
ATOM   1438  CA  THR A 154      -0.850  23.519   1.792  1.00 10.00      A   
ATOM   1439  CB  THR A 154      -0.296  22.998   0.454  1.00 10.00      A   
ATOM   1440  OG1 THR A 154       1.141  23.044   0.477  1.00 10.00      A   
ATOM   1441  HG1 THR A 154       1.488  22.560  -0.287  1.00 10.00      A   
ATOM   1442  CG2 THR A 154      -0.805  23.849  -0.699  1.00 10.00      A   
ATOM   1443  C   THR A 154      -2.057  22.680   2.206  1.00 10.00      A   
ATOM   1444  O   THR A 154      -3.147  23.210   2.423  1.00 10.00      A   
ATOM   1445  N   CYS A 155      -1.861  21.373   2.325  1.00 10.00      A   
ATOM   1446  HN  CYS A 155      -0.965  21.003   2.174  1.00 10.00      A   
ATOM   1447  CA  CYS A 155      -2.944  20.474   2.689  1.00 10.00      A   
ATOM   1448  CB  CYS A 155      -2.639  19.047   2.233  1.00 10.00      A   
ATOM   1449  SG  CYS A 155      -2.346  18.880   0.456  1.00 10.00      A   
ATOM   1450  HG  CYS A 155      -3.518  18.917  -0.166  1.00 10.00      A   
ATOM   1451  C   CYS A 155      -3.230  20.517   4.187  1.00 10.00      A   
ATOM   1452  O   CYS A 155      -2.652  19.757   4.967  1.00 10.00      A   
ATOM   1453  N   ARG A 156      -4.126  21.416   4.579  1.00 10.00      A   
ATOM   1454  HN  ARG A 156      -4.530  22.006   3.910  1.00 10.00      A   
ATOM   1455  CA  ARG A 156      -4.506  21.565   5.978  1.00 10.00      A   
ATOM   1456  CB  ARG A 156      -5.143  22.941   6.219  1.00 10.00      A   
ATOM   1457  CG  ARG A 156      -6.611  23.040   5.820  1.00 10.00      A   
ATOM   1458  CD  ARG A 156      -6.812  23.966   4.630  1.00 10.00      A   
ATOM   1459  NE  ARG A 156      -6.614  25.369   4.994  1.00 10.00      A   
ATOM   1460  HE  ARG A 156      -6.043  25.553   5.772  1.00 10.00      A   
ATOM   1461  CZ  ARG A 156      -7.165  26.399   4.343  1.00 10.00      A   
ATOM   1462  NH1 ARG A 156      -7.956  26.190   3.297  1.00 10.00      A   
ATOM   1463 HH11 ARG A 156      -8.386  26.995   2.791  1.00 10.00      A   
ATOM   1464 HH12 ARG A 156      -8.155  25.217   2.976  1.00 10.00      A   
ATOM   1465  NH2 ARG A 156      -6.923  27.638   4.748  1.00 10.00      A   
ATOM   1466 HH21 ARG A 156      -6.301  27.808   5.573  1.00 10.00      A   
ATOM   1467 HH22 ARG A 156      -7.346  28.450   4.247  1.00 10.00      A   
ATOM   1468  C   ARG A 156      -5.474  20.458   6.391  1.00 10.00      A   
ATOM   1469  O   ARG A 156      -5.776  20.284   7.571  1.00 10.00      A   
ATOM   1470  N   ASN A 157      -5.953  19.709   5.403  1.00 10.00      A   
ATOM   1471  HN  ASN A 157      -5.663  19.890   4.486  1.00 10.00      A   
ATOM   1472  CA  ASN A 157      -6.893  18.623   5.651  1.00 10.00      A   
ATOM   1473  CB  ASN A 157      -7.943  18.554   4.538  1.00 10.00      A   
ATOM   1474  CG  ASN A 157      -9.138  19.453   4.785  1.00 10.00      A   
ATOM   1475  OD1 ASN A 157      -9.017  20.531   5.379  1.00 10.00      A   
ATOM   1476  ND2 ASN A 157     -10.302  19.019   4.320  1.00 10.00      A   
ATOM   1477 HD21 ASN A 157     -10.321  18.155   3.853  1.00 10.00      A   
ATOM   1478 HD22 ASN A 157     -11.099  19.573   4.464  1.00 10.00      A   
ATOM   1479  C   ASN A 157      -6.175  17.288   5.772  1.00 10.00      A   
ATOM   1480  O   ASN A 157      -6.807  16.250   5.962  1.00 10.00      A   
ATOM   1481  N   LEU A 158      -4.852  17.325   5.668  1.00 10.00      A   
ATOM   1482  HN  LEU A 158      -4.407  18.186   5.539  1.00 10.00      A   
ATOM   1483  CA  LEU A 158      -4.044  16.118   5.762  1.00 10.00      A   
ATOM   1484  CB  LEU A 158      -2.587  16.413   5.402  1.00 10.00      A   
ATOM   1485  CG  LEU A 158      -1.726  15.209   5.010  1.00 10.00      A   
ATOM   1486  CD1 LEU A 158      -2.350  14.452   3.847  1.00 10.00      A   
ATOM   1487  CD2 LEU A 158      -0.318  15.655   4.656  1.00 10.00      A   
ATOM   1488  C   LEU A 158      -4.143  15.531   7.162  1.00 10.00      A   
ATOM   1489  O   LEU A 158      -3.754  16.167   8.139  1.00 10.00      A   
ATOM   1490  N   LYS A 159      -4.668  14.321   7.244  1.00 10.00      A   
ATOM   1491  HN  LYS A 159      -4.933  13.859   6.415  1.00 10.00      A   
ATOM   1492  CA  LYS A 159      -4.852  13.645   8.517  1.00 10.00      A   
ATOM   1493  CB  LYS A 159      -6.225  12.973   8.555  1.00 10.00      A   
ATOM   1494  CG  LYS A 159      -7.402  13.919   8.390  1.00 10.00      A   
ATOM   1495  CD  LYS A 159      -8.674  13.162   8.034  1.00 10.00      A   
ATOM   1496  CE  LYS A 159      -9.110  12.220   9.150  1.00 10.00      A   
ATOM   1497  NZ  LYS A 159      -8.928  10.787   8.783  1.00 10.00      A   
ATOM   1498  HZ1 LYS A 159      -7.908  10.540   8.760  1.00 10.00      A   
ATOM   1499  HZ2 LYS A 159      -9.338  10.601   7.848  1.00 10.00      A   
ATOM   1500  HZ3 LYS A 159      -9.404  10.180   9.479  1.00 10.00      A   
ATOM   1501  C   LYS A 159      -3.787  12.585   8.751  1.00 10.00      A   
ATOM   1502  O   LYS A 159      -3.210  12.497   9.838  1.00 10.00      A   
ATOM   1503  N   GLU A 160      -3.528  11.780   7.731  1.00 10.00      A   
ATOM   1504  HN  GLU A 160      -3.977  11.932   6.872  1.00 10.00      A   
ATOM   1505  CA  GLU A 160      -2.565  10.697   7.847  1.00 10.00      A   
ATOM   1506  CB  GLU A 160      -3.272   9.345   7.721  1.00 10.00      A   
ATOM   1507  CG  GLU A 160      -4.236   9.037   8.856  1.00 10.00      A   
ATOM   1508  CD  GLU A 160      -5.660   8.826   8.386  1.00 10.00      A   
ATOM   1509  OE1 GLU A 160      -6.537   9.641   8.745  1.00 10.00      A   
ATOM   1510  OE2 GLU A 160      -5.910   7.834   7.675  1.00 10.00      A   
ATOM   1511  C   GLU A 160      -1.437  10.801   6.826  1.00 10.00      A   
ATOM   1512  O   GLU A 160      -1.677  10.947   5.627  1.00 10.00      A   
ATOM   1513  N   LEU A 161      -0.209  10.720   7.324  1.00 10.00      A   
ATOM   1514  HN  LEU A 161      -0.099  10.616   8.297  1.00 10.00      A   
ATOM   1515  CA  LEU A 161       0.980  10.783   6.486  1.00 10.00      A   
ATOM   1516  CB  LEU A 161       1.712  12.113   6.687  1.00 10.00      A   
ATOM   1517  CG  LEU A 161       2.916  12.356   5.772  1.00 10.00      A   
ATOM   1518  CD1 LEU A 161       2.459  12.715   4.368  1.00 10.00      A   
ATOM   1519  CD2 LEU A 161       3.826  13.435   6.339  1.00 10.00      A   
ATOM   1520  C   LEU A 161       1.908   9.616   6.825  1.00 10.00      A   
ATOM   1521  O   LEU A 161       2.519   9.588   7.897  1.00 10.00      A   
ATOM   1522  N   ASP A 162       1.993   8.648   5.921  1.00 10.00      A   
ATOM   1523  HN  ASP A 162       1.473   8.723   5.087  1.00 10.00      A   
ATOM   1524  CA  ASP A 162       2.838   7.474   6.132  1.00 10.00      A   
ATOM   1525  CB  ASP A 162       1.986   6.198   6.077  1.00 10.00      A   
ATOM   1526  CG  ASP A 162       2.695   4.964   6.612  1.00 10.00      A   
ATOM   1527  OD1 ASP A 162       3.938   4.956   6.673  1.00 10.00      A   
ATOM   1528  OD2 ASP A 162       2.002   3.991   6.972  1.00 10.00      A   
ATOM   1529  C   ASP A 162       3.946   7.401   5.089  1.00 10.00      A   
ATOM   1530  O   ASP A 162       3.691   7.553   3.897  1.00 10.00      A   
ATOM   1531  N   LEU A 163       5.172   7.171   5.545  1.00 10.00      A   
ATOM   1532  HN  LEU A 163       5.307   7.067   6.511  1.00 10.00      A   
ATOM   1533  CA  LEU A 163       6.325   7.070   4.656  1.00 10.00      A   
ATOM   1534  CB  LEU A 163       7.175   8.344   4.747  1.00 10.00      A   
ATOM   1535  CG  LEU A 163       6.548   9.631   4.207  1.00 10.00      A   
ATOM   1536  CD1 LEU A 163       7.351  10.843   4.653  1.00 10.00      A   
ATOM   1537  CD2 LEU A 163       6.452   9.584   2.691  1.00 10.00      A   
ATOM   1538  C   LEU A 163       7.179   5.853   5.017  1.00 10.00      A   
ATOM   1539  O   LEU A 163       8.400   5.871   4.853  1.00 10.00      A   
ATOM   1540  N   ARG A 164       6.530   4.801   5.504  1.00 10.00      A   
ATOM   1541  HN  ARG A 164       5.551   4.849   5.603  1.00 10.00      A   
ATOM   1542  CA  ARG A 164       7.222   3.579   5.910  1.00 10.00      A   
ATOM   1543  CB  ARG A 164       6.242   2.579   6.535  1.00 10.00      A   
ATOM   1544  CG  ARG A 164       5.181   2.057   5.580  1.00 10.00      A   
ATOM   1545  CD  ARG A 164       3.992   1.475   6.327  1.00 10.00      A   
ATOM   1546  NE  ARG A 164       3.197   0.581   5.484  1.00 10.00      A   
ATOM   1547  HE  ARG A 164       3.657  -0.202   5.106  1.00 10.00      A   
ATOM   1548  CZ  ARG A 164       1.905   0.759   5.201  1.00 10.00      A   
ATOM   1549  NH1 ARG A 164       1.243   1.809   5.681  1.00 10.00      A   
ATOM   1550 HH11 ARG A 164       1.734   2.518   6.285  1.00 10.00      A   
ATOM   1551 HH12 ARG A 164       0.232   1.941   5.460  1.00 10.00      A   
ATOM   1552  NH2 ARG A 164       1.275  -0.122   4.439  1.00 10.00      A   
ATOM   1553 HH21 ARG A 164       0.262   0.003   4.207  1.00 10.00      A   
ATOM   1554 HH22 ARG A 164       1.791  -0.948   4.067  1.00 10.00      A   
ATOM   1555  C   ARG A 164       8.017   2.920   4.779  1.00 10.00      A   
ATOM   1556  O   ARG A 164       7.528   2.774   3.656  1.00 10.00      A   
ATOM   1557  N   GLU A 165       9.259   2.544   5.094  1.00 10.00      A   
ATOM   1558  HN  GLU A 165       9.587   2.724   6.001  1.00 10.00      A   
ATOM   1559  CA  GLU A 165      10.155   1.866   4.151  1.00 10.00      A   
ATOM   1560  CB  GLU A 165       9.611   0.487   3.756  1.00 10.00      A   
ATOM   1561  CG  GLU A 165       9.896  -0.617   4.763  1.00 10.00      A   
ATOM   1562  CD  GLU A 165       9.274  -0.360   6.121  1.00 10.00      A   
ATOM   1563  OE1 GLU A 165       8.052  -0.565   6.272  1.00 10.00      A   
ATOM   1564  OE2 GLU A 165      10.008   0.043   7.048  1.00 10.00      A   
ATOM   1565  C   GLU A 165      10.485   2.694   2.909  1.00 10.00      A   
ATOM   1566  O   GLU A 165      10.880   2.148   1.877  1.00 10.00      A   
ATOM   1567  N   SER A 166      10.338   4.002   3.006  1.00 10.00      A   
ATOM   1568  HN  SER A 166      10.026   4.391   3.849  1.00 10.00      A   
ATOM   1569  CA  SER A 166      10.623   4.876   1.882  1.00 10.00      A   
ATOM   1570  CB  SER A 166       9.529   5.931   1.751  1.00 10.00      A   
ATOM   1571  OG  SER A 166       8.305   5.316   1.382  1.00 10.00      A   
ATOM   1572  HG  SER A 166       7.591   5.659   1.931  1.00 10.00      A   
ATOM   1573  C   SER A 166      12.007   5.513   1.999  1.00 10.00      A   
ATOM   1574  O   SER A 166      12.339   6.118   3.020  1.00 10.00      A   
ATOM   1575  N   ASP A 167      12.813   5.355   0.952  1.00 10.00      A   
ATOM   1576  HN  ASP A 167      12.486   4.862   0.170  1.00 10.00      A   
ATOM   1577  CA  ASP A 167      14.167   5.910   0.924  1.00 10.00      A   
ATOM   1578  CB  ASP A 167      15.083   5.045   0.055  1.00 10.00      A   
ATOM   1579  CG  ASP A 167      16.544   5.190   0.422  1.00 10.00      A   
ATOM   1580  OD1 ASP A 167      17.071   4.295   1.123  1.00 10.00      A   
ATOM   1581  OD2 ASP A 167      17.170   6.189   0.021  1.00 10.00      A   
ATOM   1582  C   ASP A 167      14.136   7.333   0.388  1.00 10.00      A   
ATOM   1583  O   ASP A 167      13.608   7.578  -0.694  1.00 10.00      A   
ATOM   1584  N   VAL A 168      14.692   8.269   1.141  1.00 10.00      A   
ATOM   1585  HN  VAL A 168      15.119   8.016   1.985  1.00 10.00      A   
ATOM   1586  CA  VAL A 168      14.688   9.664   0.731  1.00 10.00      A   
ATOM   1587  CB  VAL A 168      13.457  10.409   1.289  1.00 10.00      A   
ATOM   1588  CG1 VAL A 168      12.223  10.102   0.465  1.00 10.00      A   
ATOM   1589  CG2 VAL A 168      13.228  10.062   2.756  1.00 10.00      A   
ATOM   1590  C   VAL A 168      15.939  10.398   1.190  1.00 10.00      A   
ATOM   1591  O   VAL A 168      16.857   9.801   1.756  1.00 10.00      A   
ATOM   1592  N   ASP A 169      15.944  11.704   0.946  1.00 10.00      A   
ATOM   1593  HN  ASP A 169      15.163  12.101   0.501  1.00 10.00      A   
ATOM   1594  CA  ASP A 169      17.055  12.574   1.320  1.00 10.00      A   
ATOM   1595  CB  ASP A 169      17.069  13.797   0.391  1.00 10.00      A   
ATOM   1596  CG  ASP A 169      17.251  15.111   1.126  1.00 10.00      A   
ATOM   1597  OD1 ASP A 169      16.243  15.806   1.389  1.00 10.00      A   
ATOM   1598  OD2 ASP A 169      18.401  15.446   1.454  1.00 10.00      A   
ATOM   1599  C   ASP A 169      16.929  13.005   2.785  1.00 10.00      A   
ATOM   1600  O   ASP A 169      15.845  12.926   3.364  1.00 10.00      A   
ATOM   1601  N   ASP A 170      18.030  13.465   3.376  1.00 10.00      A   
ATOM   1602  HN  ASP A 170      18.856  13.537   2.855  1.00 10.00      A   
ATOM   1603  CA  ASP A 170      18.033  13.891   4.772  1.00 10.00      A   
ATOM   1604  CB  ASP A 170      18.782  12.872   5.641  1.00 10.00      A   
ATOM   1605  CG  ASP A 170      17.991  11.608   5.904  1.00 10.00      A   
ATOM   1606  OD1 ASP A 170      17.025  11.659   6.691  1.00 10.00      A   
ATOM   1607  OD2 ASP A 170      18.346  10.551   5.339  1.00 10.00      A   
ATOM   1608  C   ASP A 170      18.657  15.279   4.952  1.00 10.00      A   
ATOM   1609  O   ASP A 170      19.526  15.465   5.810  1.00 10.00      A   
ATOM   1610  N   VAL A 171      18.227  16.250   4.139  1.00 10.00      A   
ATOM   1611  HN  VAL A 171      17.576  16.032   3.434  1.00 10.00      A   
ATOM   1612  CA  VAL A 171      18.743  17.622   4.240  1.00 10.00      A   
ATOM   1613  CB  VAL A 171      18.144  18.579   3.175  1.00 10.00      A   
ATOM   1614  CG1 VAL A 171      18.348  20.039   3.571  1.00 10.00      A   
ATOM   1615  CG2 VAL A 171      18.777  18.332   1.818  1.00 10.00      A   
ATOM   1616  C   VAL A 171      18.512  18.205   5.635  1.00 10.00      A   
ATOM   1617  O   VAL A 171      19.469  18.468   6.364  1.00 10.00      A   
ATOM   1618  N   SER A 172      17.245  18.403   5.996  1.00 10.00      A   
ATOM   1619  HN  SER A 172      16.527  18.163   5.371  1.00 10.00      A   
ATOM   1620  CA  SER A 172      16.881  18.959   7.295  1.00 10.00      A   
ATOM   1621  CB  SER A 172      17.240  20.452   7.367  1.00 10.00      A   
ATOM   1622  OG  SER A 172      18.626  20.644   7.592  1.00 10.00      A   
ATOM   1623  HG  SER A 172      19.116  19.911   7.190  1.00 10.00      A   
ATOM   1624  C   SER A 172      15.385  18.798   7.546  1.00 10.00      A   
ATOM   1625  O   SER A 172      14.606  18.601   6.612  1.00 10.00      A   
ATOM   1626  N   GLY A 173      14.985  18.919   8.806  1.00 10.00      A   
ATOM   1627  HN  GLY A 173      15.651  19.097   9.507  1.00 10.00      A   
ATOM   1628  CA  GLY A 173      13.588  18.795   9.160  1.00 10.00      A   
ATOM   1629  C   GLY A 173      12.872  20.133   9.133  1.00 10.00      A   
ATOM   1630  O   GLY A 173      11.953  20.368   9.920  1.00 10.00      A   
ATOM   1631  N   HIS A 174      13.289  21.004   8.215  1.00 10.00      A   
ATOM   1632  HN  HIS A 174      14.014  20.742   7.612  1.00 10.00      A   
ATOM   1633  CA  HIS A 174      12.697  22.332   8.073  1.00 10.00      A   
ATOM   1634  CB  HIS A 174      13.515  23.184   7.097  1.00 10.00      A   
ATOM   1635  CG  HIS A 174      14.400  24.200   7.750  1.00 10.00      A   
ATOM   1636  ND1 HIS A 174      13.882  25.317   8.367  1.00 10.00      A   
ATOM   1637  CD2 HIS A 174      15.751  24.231   7.844  1.00 10.00      A   
ATOM   1638  CE1 HIS A 174      14.921  25.995   8.816  1.00 10.00      A   
ATOM   1639  NE2 HIS A 174      16.068  25.380   8.523  1.00 10.00      A   
ATOM   1640  HE2 HIS A 174      16.972  25.701   8.736  1.00 10.00      A   
ATOM   1641  C   HIS A 174      11.263  22.230   7.578  1.00 10.00      A   
ATOM   1642  O   HIS A 174      10.446  23.119   7.815  1.00 10.00      A   
ATOM   1643  N   TRP A 175      10.962  21.125   6.903  1.00 10.00      A   
ATOM   1644  HN  TRP A 175      11.663  20.457   6.760  1.00 10.00      A   
ATOM   1645  CA  TRP A 175       9.630  20.883   6.364  1.00 10.00      A   
ATOM   1646  CB  TRP A 175       9.607  19.592   5.533  1.00 10.00      A   
ATOM   1647  CG  TRP A 175      10.077  18.373   6.270  1.00 10.00      A   
ATOM   1648  CD1 TRP A 175      11.364  17.935   6.391  1.00 10.00      A   
ATOM   1649  CD2 TRP A 175       9.264  17.428   6.979  1.00 10.00      A   
ATOM   1650  NE1 TRP A 175      11.404  16.788   7.143  1.00 10.00      A   
ATOM   1651  HE1 TRP A 175      12.216  16.282   7.375  1.00 10.00      A   
ATOM   1652  CE2 TRP A 175      10.129  16.453   7.513  1.00 10.00      A   
ATOM   1653  CE3 TRP A 175       7.891  17.315   7.220  1.00 10.00      A   
ATOM   1654  CZ2 TRP A 175       9.667  15.380   8.269  1.00 10.00      A   
ATOM   1655  CZ3 TRP A 175       7.434  16.247   7.969  1.00 10.00      A   
ATOM   1656  CH2 TRP A 175       8.319  15.296   8.486  1.00 10.00      A   
ATOM   1657  C   TRP A 175       8.583  20.824   7.471  1.00 10.00      A   
ATOM   1658  O   TRP A 175       7.413  21.146   7.254  1.00 10.00      A   
ATOM   1659  N   LEU A 176       9.019  20.432   8.663  1.00 10.00      A   
ATOM   1660  HN  LEU A 176       9.971  20.213   8.773  1.00 10.00      A   
ATOM   1661  CA  LEU A 176       8.133  20.320   9.811  1.00 10.00      A   
ATOM   1662  CB  LEU A 176       8.771  19.433  10.883  1.00 10.00      A   
ATOM   1663  CG  LEU A 176       7.852  18.970  12.014  1.00 10.00      A   
ATOM   1664  CD1 LEU A 176       6.947  17.840  11.548  1.00 10.00      A   
ATOM   1665  CD2 LEU A 176       8.666  18.543  13.223  1.00 10.00      A   
ATOM   1666  C   LEU A 176       7.818  21.694  10.393  1.00 10.00      A   
ATOM   1667  O   LEU A 176       6.868  21.856  11.155  1.00 10.00      A   
ATOM   1668  N   SER A 177       8.612  22.687  10.021  1.00 10.00      A   
ATOM   1669  HN  SER A 177       9.343  22.508   9.385  1.00 10.00      A   
ATOM   1670  CA  SER A 177       8.424  24.041  10.517  1.00 10.00      A   
ATOM   1671  CB  SER A 177       9.788  24.717  10.661  1.00 10.00      A   
ATOM   1672  OG  SER A 177      10.734  23.804  11.200  1.00 10.00      A   
ATOM   1673  HG  SER A 177      10.286  22.981  11.437  1.00 10.00      A   
ATOM   1674  C   SER A 177       7.522  24.843   9.583  1.00 10.00      A   
ATOM   1675  O   SER A 177       7.088  25.945   9.913  1.00 10.00      A   
ATOM   1676  N   HIS A 178       7.215  24.260   8.429  1.00 10.00      A   
ATOM   1677  HN  HIS A 178       7.565  23.364   8.237  1.00 10.00      A   
ATOM   1678  CA  HIS A 178       6.378  24.919   7.435  1.00 10.00      A   
ATOM   1679  CB  HIS A 178       6.767  24.443   6.032  1.00 10.00      A   
ATOM   1680  CG  HIS A 178       7.077  25.545   5.065  1.00 10.00      A   
ATOM   1681  ND1 HIS A 178       8.314  26.145   5.031  1.00 10.00      A   
ATOM   1682  CD2 HIS A 178       6.292  26.086   4.104  1.00 10.00      A   
ATOM   1683  CE1 HIS A 178       8.259  27.031   4.049  1.00 10.00      A   
ATOM   1684  NE2 HIS A 178       7.055  27.024   3.460  1.00 10.00      A   
ATOM   1685  HE2 HIS A 178       6.777  27.568   2.680  1.00 10.00      A   
ATOM   1686  C   HIS A 178       4.890  24.669   7.691  1.00 10.00      A   
ATOM   1687  O   HIS A 178       4.034  25.225   7.004  1.00 10.00      A   
ATOM   1688  N   PHE A 179       4.587  23.835   8.683  1.00 10.00      A   
ATOM   1689  HN  PHE A 179       5.309  23.432   9.205  1.00 10.00      A   
ATOM   1690  CA  PHE A 179       3.204  23.510   9.014  1.00 10.00      A   
ATOM   1691  CB  PHE A 179       3.133  22.397  10.055  1.00 10.00      A   
ATOM   1692  CG  PHE A 179       3.260  21.024   9.460  1.00 10.00      A   
ATOM   1693  CD1 PHE A 179       4.462  20.340   9.516  1.00 10.00      A   
ATOM   1694  CD2 PHE A 179       2.177  20.419   8.845  1.00 10.00      A   
ATOM   1695  CE1 PHE A 179       4.582  19.077   8.971  1.00 10.00      A   
ATOM   1696  CE2 PHE A 179       2.290  19.157   8.297  1.00 10.00      A   
ATOM   1697  CZ  PHE A 179       3.495  18.485   8.362  1.00 10.00      A   
ATOM   1698  C   PHE A 179       2.408  24.738   9.458  1.00 10.00      A   
ATOM   1699  O   PHE A 179       2.918  25.598  10.181  1.00 10.00      A   
ATOM   1700  N   PRO A 180       1.141  24.821   9.021  1.00 10.00      A   
ATOM   1701  CA  PRO A 180       0.251  25.943   9.333  1.00 10.00      A   
ATOM   1702  CB  PRO A 180      -1.067  25.566   8.649  1.00 10.00      A   
ATOM   1703  CG  PRO A 180      -0.674  24.589   7.594  1.00 10.00      A   
ATOM   1704  CD  PRO A 180       0.477  23.822   8.170  1.00 10.00      A   
ATOM   1705  C   PRO A 180       0.039  26.168  10.825  1.00 10.00      A   
ATOM   1706  O   PRO A 180       0.045  25.232  11.627  1.00 10.00      A   
ATOM   1707  N   ASP A 181      -0.167  27.429  11.180  1.00 10.00      A   
ATOM   1708  HN  ASP A 181      -0.164  28.122  10.487  1.00 10.00      A   
ATOM   1709  CA  ASP A 181      -0.382  27.817  12.567  1.00 10.00      A   
ATOM   1710  CB  ASP A 181      -0.245  29.332  12.734  1.00 10.00      A   
ATOM   1711  CG  ASP A 181       1.181  29.820  12.606  1.00 10.00      A   
ATOM   1712  OD1 ASP A 181       1.912  29.806  13.619  1.00 10.00      A   
ATOM   1713  OD2 ASP A 181       1.580  30.227  11.490  1.00 10.00      A   
ATOM   1714  C   ASP A 181      -1.751  27.383  13.065  1.00 10.00      A   
ATOM   1715  O   ASP A 181      -2.006  27.379  14.266  1.00 10.00      A   
ATOM   1716  N   THR A 182      -2.632  27.017  12.147  1.00 10.00      A   
ATOM   1717  HN  THR A 182      -2.377  27.027  11.201  1.00 10.00      A   
ATOM   1718  CA  THR A 182      -3.979  26.605  12.514  1.00 10.00      A   
ATOM   1719  CB  THR A 182      -5.020  27.549  11.881  1.00 10.00      A   
ATOM   1720  OG1 THR A 182      -4.391  28.806  11.582  1.00 10.00      A   
ATOM   1721  HG1 THR A 182      -4.186  29.262  12.408  1.00 10.00      A   
ATOM   1722  CG2 THR A 182      -6.173  27.798  12.841  1.00 10.00      A   
ATOM   1723  C   THR A 182      -4.254  25.157  12.093  1.00 10.00      A   
ATOM   1724  O   THR A 182      -5.406  24.748  11.940  1.00 10.00      A   
ATOM   1725  N   TYR A 183      -3.188  24.382  11.923  1.00 10.00      A   
ATOM   1726  HN  TYR A 183      -2.300  24.756  12.087  1.00 10.00      A   
ATOM   1727  CA  TYR A 183      -3.306  22.985  11.518  1.00 10.00      A   
ATOM   1728  CB  TYR A 183      -2.052  22.549  10.751  1.00 10.00      A   
ATOM   1729  CG  TYR A 183      -1.967  21.068  10.447  1.00 10.00      A   
ATOM   1730  CD1 TYR A 183      -2.913  20.438   9.648  1.00 10.00      A   
ATOM   1731  CD2 TYR A 183      -0.931  20.300  10.963  1.00 10.00      A   
ATOM   1732  CE1 TYR A 183      -2.827  19.085   9.371  1.00 10.00      A   
ATOM   1733  CE2 TYR A 183      -0.838  18.949  10.690  1.00 10.00      A   
ATOM   1734  CZ  TYR A 183      -1.789  18.345   9.897  1.00 10.00      A   
ATOM   1735  OH  TYR A 183      -1.698  16.996   9.631  1.00 10.00      A   
ATOM   1736  HH  TYR A 183      -2.403  16.744   9.015  1.00 10.00      A   
ATOM   1737  C   TYR A 183      -3.546  22.083  12.726  1.00 10.00      A   
ATOM   1738  O   TYR A 183      -2.737  22.046  13.655  1.00 10.00      A   
ATOM   1739  N   THR A 184      -4.668  21.374  12.715  1.00 10.00      A   
ATOM   1740  HN  THR A 184      -5.290  21.473  11.965  1.00 10.00      A   
ATOM   1741  CA  THR A 184      -5.019  20.476  13.807  1.00 10.00      A   
ATOM   1742  CB  THR A 184      -6.090  21.123  14.706  1.00 10.00      A   
ATOM   1743  OG1 THR A 184      -7.032  21.836  13.889  1.00 10.00      A   
ATOM   1744  HG1 THR A 184      -7.432  22.545  14.413  1.00 10.00      A   
ATOM   1745  CG2 THR A 184      -5.450  22.087  15.696  1.00 10.00      A   
ATOM   1746  C   THR A 184      -5.552  19.138  13.291  1.00 10.00      A   
ATOM   1747  O   THR A 184      -6.053  18.316  14.062  1.00 10.00      A   
ATOM   1748  N   SER A 185      -5.420  18.905  11.990  1.00 10.00      A   
ATOM   1749  HN  SER A 185      -4.987  19.577  11.424  1.00 10.00      A   
ATOM   1750  CA  SER A 185      -5.913  17.671  11.380  1.00 10.00      A   
ATOM   1751  CB  SER A 185      -6.257  17.914   9.911  1.00 10.00      A   
ATOM   1752  OG  SER A 185      -7.152  19.007   9.774  1.00 10.00      A   
ATOM   1753  HG  SER A 185      -7.144  19.315   8.857  1.00 10.00      A   
ATOM   1754  C   SER A 185      -4.927  16.507  11.513  1.00 10.00      A   
ATOM   1755  O   SER A 185      -5.059  15.496  10.828  1.00 10.00      A   
ATOM   1756  N   LEU A 186      -3.955  16.643  12.402  1.00 10.00      A   
ATOM   1757  HN  LEU A 186      -3.915  17.454  12.945  1.00 10.00      A   
ATOM   1758  CA  LEU A 186      -2.963  15.594  12.603  1.00 10.00      A   
ATOM   1759  CB  LEU A 186      -1.756  16.120  13.391  1.00 10.00      A   
ATOM   1760  CG  LEU A 186      -0.685  15.090  13.764  1.00 10.00      A   
ATOM   1761  CD1 LEU A 186      -0.004  14.547  12.515  1.00 10.00      A   
ATOM   1762  CD2 LEU A 186       0.335  15.697  14.714  1.00 10.00      A   
ATOM   1763  C   LEU A 186      -3.581  14.395  13.314  1.00 10.00      A   
ATOM   1764  O   LEU A 186      -3.942  14.480  14.488  1.00 10.00      A   
ATOM   1765  N   VAL A 187      -3.714  13.283  12.595  1.00 10.00      A   
ATOM   1766  HN  VAL A 187      -3.410  13.277  11.663  1.00 10.00      A   
ATOM   1767  CA  VAL A 187      -4.293  12.070  13.154  1.00 10.00      A   
ATOM   1768  CB  VAL A 187      -5.502  11.570  12.329  1.00 10.00      A   
ATOM   1769  CG1 VAL A 187      -6.080  10.295  12.933  1.00 10.00      A   
ATOM   1770  CG2 VAL A 187      -6.575  12.645  12.237  1.00 10.00      A   
ATOM   1771  C   VAL A 187      -3.244  10.965  13.246  1.00 10.00      A   
ATOM   1772  O   VAL A 187      -3.004  10.413  14.319  1.00 10.00      A   
ATOM   1773  N   SER A 188      -2.621  10.646  12.124  1.00 10.00      A   
ATOM   1774  HN  SER A 188      -2.851  11.116  11.296  1.00 10.00      A   
ATOM   1775  CA  SER A 188      -1.596   9.613  12.092  1.00 10.00      A   
ATOM   1776  CB  SER A 188      -2.154   8.304  11.528  1.00 10.00      A   
ATOM   1777  OG  SER A 188      -3.356   7.941  12.190  1.00 10.00      A   
ATOM   1778  HG  SER A 188      -3.583   7.033  11.969  1.00 10.00      A   
ATOM   1779  C   SER A 188      -0.375  10.081  11.307  1.00 10.00      A   
ATOM   1780  O   SER A 188      -0.487  10.535  10.168  1.00 10.00      A   
ATOM   1781  N   LEU A 189       0.793   9.964  11.922  1.00 10.00      A   
ATOM   1782  HN  LEU A 189       0.825   9.564  12.826  1.00 10.00      A   
ATOM   1783  CA  LEU A 189       2.034  10.392  11.293  1.00 10.00      A   
ATOM   1784  CB  LEU A 189       2.491  11.720  11.907  1.00 10.00      A   
ATOM   1785  CG  LEU A 189       3.784  12.324  11.351  1.00 10.00      A   
ATOM   1786  CD1 LEU A 189       3.567  12.852   9.942  1.00 10.00      A   
ATOM   1787  CD2 LEU A 189       4.297  13.426  12.265  1.00 10.00      A   
ATOM   1788  C   LEU A 189       3.126   9.343  11.469  1.00 10.00      A   
ATOM   1789  O   LEU A 189       3.375   8.883  12.582  1.00 10.00      A   
ATOM   1790  N   ASN A 190       3.766   8.964  10.370  1.00 10.00      A   
ATOM   1791  HN  ASN A 190       3.504   9.350   9.504  1.00 10.00      A   
ATOM   1792  CA  ASN A 190       4.839   7.980  10.409  1.00 10.00      A   
ATOM   1793  CB  ASN A 190       4.368   6.629   9.865  1.00 10.00      A   
ATOM   1794  CG  ASN A 190       5.485   5.602   9.837  1.00 10.00      A   
ATOM   1795  OD1 ASN A 190       6.404   5.644  10.655  1.00 10.00      A   
ATOM   1796  ND2 ASN A 190       5.427   4.682   8.892  1.00 10.00      A   
ATOM   1797 HD21 ASN A 190       4.672   4.712   8.251  1.00 10.00      A   
ATOM   1798 HD22 ASN A 190       6.129   4.001   8.869  1.00 10.00      A   
ATOM   1799  C   ASN A 190       6.043   8.464   9.616  1.00 10.00      A   
ATOM   1800  O   ASN A 190       6.012   8.497   8.386  1.00 10.00      A   
ATOM   1801  N   ILE A 191       7.103   8.832  10.325  1.00 10.00      A   
ATOM   1802  HN  ILE A 191       7.069   8.771  11.307  1.00 10.00      A   
ATOM   1803  CA  ILE A 191       8.323   9.315   9.689  1.00 10.00      A   
ATOM   1804  CB  ILE A 191       8.548  10.822   9.958  1.00 10.00      A   
ATOM   1805  CG1 ILE A 191       8.333  11.149  11.444  1.00 10.00      A   
ATOM   1806  CG2 ILE A 191       7.639  11.668   9.078  1.00 10.00      A   
ATOM   1807  CD1 ILE A 191       8.726  12.556  11.836  1.00 10.00      A   
ATOM   1808  C   ILE A 191       9.533   8.523  10.184  1.00 10.00      A   
ATOM   1809  O   ILE A 191      10.617   9.072  10.380  1.00 10.00      A   
ATOM   1810  N   SER A 192       9.348   7.217  10.347  1.00 10.00      A   
ATOM   1811  HN  SER A 192       8.469   6.832  10.140  1.00 10.00      A   
ATOM   1812  CA  SER A 192      10.407   6.336  10.839  1.00 10.00      A   
ATOM   1813  CB  SER A 192       9.783   5.080  11.448  1.00 10.00      A   
ATOM   1814  OG  SER A 192       8.823   4.519  10.571  1.00 10.00      A   
ATOM   1815  HG  SER A 192       7.932   4.765  10.865  1.00 10.00      A   
ATOM   1816  C   SER A 192      11.411   5.955   9.748  1.00 10.00      A   
ATOM   1817  O   SER A 192      12.222   5.048   9.928  1.00 10.00      A   
ATOM   1818  N   CYS A 193      11.355   6.647   8.620  1.00 10.00      A   
ATOM   1819  HN  CYS A 193      10.689   7.358   8.527  1.00 10.00      A   
ATOM   1820  CA  CYS A 193      12.259   6.368   7.513  1.00 10.00      A   
ATOM   1821  CB  CYS A 193      11.493   6.431   6.195  1.00 10.00      A   
ATOM   1822  SG  CYS A 193      10.340   7.819   6.092  1.00 10.00      A   
ATOM   1823  HG  CYS A 193       9.330   7.444   5.317  1.00 10.00      A   
ATOM   1824  C   CYS A 193      13.420   7.354   7.482  1.00 10.00      A   
ATOM   1825  O   CYS A 193      14.562   6.975   7.231  1.00 10.00      A   
ATOM   1826  N   LEU A 194      13.111   8.616   7.743  1.00 10.00      A   
ATOM   1827  HN  LEU A 194      12.181   8.841   7.948  1.00 10.00      A   
ATOM   1828  CA  LEU A 194      14.108   9.678   7.736  1.00 10.00      A   
ATOM   1829  CB  LEU A 194      13.423  11.037   7.868  1.00 10.00      A   
ATOM   1830  CG  LEU A 194      12.525  11.452   6.705  1.00 10.00      A   
ATOM   1831  CD1 LEU A 194      11.348  12.271   7.208  1.00 10.00      A   
ATOM   1832  CD2 LEU A 194      13.323  12.240   5.679  1.00 10.00      A   
ATOM   1833  C   LEU A 194      15.125   9.505   8.852  1.00 10.00      A   
ATOM   1834  O   LEU A 194      14.798   9.041   9.948  1.00 10.00      A   
ATOM   1835  N   ALA A 195      16.357   9.886   8.571  1.00 10.00      A   
ATOM   1836  HN  ALA A 195      16.553  10.270   7.681  1.00 10.00      A   
ATOM   1837  CA  ALA A 195      17.428   9.789   9.545  1.00 10.00      A   
ATOM   1838  CB  ALA A 195      18.652   9.119   8.941  1.00 10.00      A   
ATOM   1839  C   ALA A 195      17.775  11.176  10.059  1.00 10.00      A   
ATOM   1840  O   ALA A 195      18.498  11.330  11.044  1.00 10.00      A   
ATOM   1841  N   SER A 196      17.251  12.180   9.374  1.00 10.00      A   
ATOM   1842  HN  SER A 196      16.698  11.981   8.586  1.00 10.00      A   
ATOM   1843  CA  SER A 196      17.473  13.567   9.736  1.00 10.00      A   
ATOM   1844  CB  SER A 196      17.038  14.471   8.577  1.00 10.00      A   
ATOM   1845  OG  SER A 196      16.004  13.857   7.815  1.00 10.00      A   
ATOM   1846  HG  SER A 196      16.378  13.135   7.280  1.00 10.00      A   
ATOM   1847  C   SER A 196      16.705  13.912  11.011  1.00 10.00      A   
ATOM   1848  O   SER A 196      15.738  13.229  11.370  1.00 10.00      A   
ATOM   1849  N   GLU A 197      17.142  14.956  11.697  1.00 10.00      A   
ATOM   1850  HN  GLU A 197      17.917  15.461  11.362  1.00 10.00      A   
ATOM   1851  CA  GLU A 197      16.502  15.379  12.928  1.00 10.00      A   
ATOM   1852  CB  GLU A 197      17.557  15.758  13.964  1.00 10.00      A   
ATOM   1853  CG  GLU A 197      17.014  15.880  15.372  1.00 10.00      A   
ATOM   1854  CD  GLU A 197      18.023  16.463  16.332  1.00 10.00      A   
ATOM   1855  OE1 GLU A 197      18.724  15.685  17.011  1.00 10.00      A   
ATOM   1856  OE2 GLU A 197      18.113  17.707  16.422  1.00 10.00      A   
ATOM   1857  C   GLU A 197      15.574  16.559  12.675  1.00 10.00      A   
ATOM   1858  O   GLU A 197      15.994  17.592  12.149  1.00 10.00      A   
ATOM   1859  N   VAL A 198      14.313  16.401  13.039  1.00 10.00      A   
ATOM   1860  HN  VAL A 198      14.032  15.548  13.439  1.00 10.00      A   
ATOM   1861  CA  VAL A 198      13.335  17.458  12.861  1.00 10.00      A   
ATOM   1862  CB  VAL A 198      11.917  16.900  12.614  1.00 10.00      A   
ATOM   1863  CG1 VAL A 198      11.842  16.183  11.274  1.00 10.00      A   
ATOM   1864  CG2 VAL A 198      11.486  15.975  13.744  1.00 10.00      A   
ATOM   1865  C   VAL A 198      13.322  18.384  14.075  1.00 10.00      A   
ATOM   1866  O   VAL A 198      13.947  18.091  15.098  1.00 10.00      A   
ATOM   1867  N   SER A 199      12.621  19.500  13.953  1.00 10.00      A   
ATOM   1868  HN  SER A 199      12.155  19.687  13.110  1.00 10.00      A   
ATOM   1869  CA  SER A 199      12.525  20.463  15.029  1.00 10.00      A   
ATOM   1870  CB  SER A 199      12.004  21.786  14.470  1.00 10.00      A   
ATOM   1871  OG  SER A 199      11.647  21.639  13.100  1.00 10.00      A   
ATOM   1872  HG  SER A 199      12.142  22.277  12.570  1.00 10.00      A   
ATOM   1873  C   SER A 199      11.594  19.949  16.122  1.00 10.00      A   
ATOM   1874  O   SER A 199      10.381  19.850  15.922  1.00 10.00      A   
ATOM   1875  N   PHE A 200      12.169  19.606  17.270  1.00 10.00      A   
ATOM   1876  HN  PHE A 200      13.142  19.678  17.355  1.00 10.00      A   
ATOM   1877  CA  PHE A 200      11.393  19.102  18.396  1.00 10.00      A   
ATOM   1878  CB  PHE A 200      12.307  18.655  19.537  1.00 10.00      A   
ATOM   1879  CG  PHE A 200      11.614  17.796  20.560  1.00 10.00      A   
ATOM   1880  CD1 PHE A 200      11.267  16.486  20.265  1.00 10.00      A   
ATOM   1881  CD2 PHE A 200      11.311  18.295  21.815  1.00 10.00      A   
ATOM   1882  CE1 PHE A 200      10.631  15.690  21.200  1.00 10.00      A   
ATOM   1883  CE2 PHE A 200      10.675  17.505  22.755  1.00 10.00      A   
ATOM   1884  CZ  PHE A 200      10.334  16.200  22.448  1.00 10.00      A   
ATOM   1885  C   PHE A 200      10.400  20.150  18.888  1.00 10.00      A   
ATOM   1886  O   PHE A 200       9.315  19.819  19.362  1.00 10.00      A   
ATOM   1887  N   SER A 201      10.775  21.415  18.755  1.00 10.00      A   
ATOM   1888  HN  SER A 201      11.654  21.616  18.367  1.00 10.00      A   
ATOM   1889  CA  SER A 201       9.919  22.518  19.169  1.00 10.00      A   
ATOM   1890  CB  SER A 201      10.687  23.827  19.013  1.00 10.00      A   
ATOM   1891  OG  SER A 201      11.621  23.721  17.950  1.00 10.00      A   
ATOM   1892  HG  SER A 201      12.461  24.104  18.228  1.00 10.00      A   
ATOM   1893  C   SER A 201       8.645  22.542  18.324  1.00 10.00      A   
ATOM   1894  O   SER A 201       7.536  22.669  18.846  1.00 10.00      A   
ATOM   1895  N   ALA A 202       8.813  22.385  17.015  1.00 10.00      A   
ATOM   1896  HN  ALA A 202       9.721  22.276  16.661  1.00 10.00      A   
ATOM   1897  CA  ALA A 202       7.687  22.370  16.093  1.00 10.00      A   
ATOM   1898  CB  ALA A 202       8.182  22.444  14.658  1.00 10.00      A   
ATOM   1899  C   ALA A 202       6.860  21.108  16.303  1.00 10.00      A   
ATOM   1900  O   ALA A 202       5.629  21.153  16.310  1.00 10.00      A   
ATOM   1901  N   LEU A 203       7.551  19.988  16.486  1.00 10.00      A   
ATOM   1902  HN  LEU A 203       8.534  20.026  16.466  1.00 10.00      A   
ATOM   1903  CA  LEU A 203       6.898  18.706  16.707  1.00 10.00      A   
ATOM   1904  CB  LEU A 203       7.945  17.600  16.850  1.00 10.00      A   
ATOM   1905  CG  LEU A 203       7.425  16.162  16.837  1.00 10.00      A   
ATOM   1906  CD1 LEU A 203       6.791  15.827  15.494  1.00 10.00      A   
ATOM   1907  CD2 LEU A 203       8.548  15.190  17.157  1.00 10.00      A   
ATOM   1908  C   LEU A 203       6.024  18.767  17.957  1.00 10.00      A   
ATOM   1909  O   LEU A 203       4.873  18.327  17.952  1.00 10.00      A   
ATOM   1910  N   GLU A 204       6.581  19.340  19.018  1.00 10.00      A   
ATOM   1911  HN  GLU A 204       7.506  19.669  18.948  1.00 10.00      A   
ATOM   1912  CA  GLU A 204       5.873  19.484  20.283  1.00 10.00      A   
ATOM   1913  CB  GLU A 204       6.777  20.146  21.326  1.00 10.00      A   
ATOM   1914  CG  GLU A 204       6.346  19.918  22.764  1.00 10.00      A   
ATOM   1915  CD  GLU A 204       7.015  20.874  23.731  1.00 10.00      A   
ATOM   1916  OE1 GLU A 204       8.255  21.013  23.680  1.00 10.00      A   
ATOM   1917  OE2 GLU A 204       6.304  21.491  24.550  1.00 10.00      A   
ATOM   1918  C   GLU A 204       4.600  20.304  20.100  1.00 10.00      A   
ATOM   1919  O   GLU A 204       3.528  19.911  20.559  1.00 10.00      A   
ATOM   1920  N   ARG A 205       4.726  21.433  19.411  1.00 10.00      A   
ATOM   1921  HN  ARG A 205       5.610  21.686  19.074  1.00 10.00      A   
ATOM   1922  CA  ARG A 205       3.591  22.314  19.157  1.00 10.00      A   
ATOM   1923  CB  ARG A 205       4.024  23.529  18.333  1.00 10.00      A   
ATOM   1924  CG  ARG A 205       4.689  24.628  19.140  1.00 10.00      A   
ATOM   1925  CD  ARG A 205       4.905  25.871  18.292  1.00 10.00      A   
ATOM   1926  NE  ARG A 205       6.040  25.728  17.380  1.00 10.00      A   
ATOM   1927  HE  ARG A 205       6.913  25.506  17.787  1.00 10.00      A   
ATOM   1928  CZ  ARG A 205       5.965  25.884  16.055  1.00 10.00      A   
ATOM   1929  NH1 ARG A 205       4.806  26.182  15.472  1.00 10.00      A   
ATOM   1930 HH11 ARG A 205       3.945  26.299  16.047  1.00 10.00      A   
ATOM   1931 HH12 ARG A 205       4.753  26.300  14.435  1.00 10.00      A   
ATOM   1932  NH2 ARG A 205       7.061  25.766  15.312  1.00 10.00      A   
ATOM   1933 HH21 ARG A 205       7.009  25.888  14.278  1.00 10.00      A   
ATOM   1934 HH22 ARG A 205       7.980  25.559  15.760  1.00 10.00      A   
ATOM   1935  C   ARG A 205       2.470  21.584  18.433  1.00 10.00      A   
ATOM   1936  O   ARG A 205       1.303  21.662  18.830  1.00 10.00      A   
ATOM   1937  N   LEU A 206       2.837  20.862  17.383  1.00 10.00      A   
ATOM   1938  HN  LEU A 206       3.792  20.818  17.144  1.00 10.00      A   
ATOM   1939  CA  LEU A 206       1.870  20.125  16.580  1.00 10.00      A   
ATOM   1940  CB  LEU A 206       2.541  19.511  15.352  1.00 10.00      A   
ATOM   1941  CG  LEU A 206       3.011  20.495  14.281  1.00 10.00      A   
ATOM   1942  CD1 LEU A 206       3.946  19.804  13.307  1.00 10.00      A   
ATOM   1943  CD2 LEU A 206       1.821  21.092  13.543  1.00 10.00      A   
ATOM   1944  C   LEU A 206       1.135  19.057  17.388  1.00 10.00      A   
ATOM   1945  O   LEU A 206      -0.093  19.024  17.397  1.00 10.00      A   
ATOM   1946  N   VAL A 207       1.891  18.207  18.077  1.00 10.00      A   
ATOM   1947  HN  VAL A 207       2.867  18.304  18.042  1.00 10.00      A   
ATOM   1948  CA  VAL A 207       1.316  17.128  18.881  1.00 10.00      A   
ATOM   1949  CB  VAL A 207       2.425  16.245  19.511  1.00 10.00      A   
ATOM   1950  CG1 VAL A 207       1.831  15.196  20.439  1.00 10.00      A   
ATOM   1951  CG2 VAL A 207       3.252  15.575  18.423  1.00 10.00      A   
ATOM   1952  C   VAL A 207       0.391  17.660  19.981  1.00 10.00      A   
ATOM   1953  O   VAL A 207      -0.690  17.119  20.214  1.00 10.00      A   
ATOM   1954  N   THR A 208       0.807  18.732  20.637  1.00 10.00      A   
ATOM   1955  HN  THR A 208       1.668  19.139  20.394  1.00 10.00      A   
ATOM   1956  CA  THR A 208       0.020  19.316  21.720  1.00 10.00      A   
ATOM   1957  CB  THR A 208       0.798  20.430  22.444  1.00 10.00      A   
ATOM   1958  OG1 THR A 208       2.116  19.958  22.738  1.00 10.00      A   
ATOM   1959  HG1 THR A 208       2.700  20.153  21.995  1.00 10.00      A   
ATOM   1960  CG2 THR A 208       0.110  20.811  23.748  1.00 10.00      A   
ATOM   1961  C   THR A 208      -1.336  19.850  21.256  1.00 10.00      A   
ATOM   1962  O   THR A 208      -2.351  19.646  21.927  1.00 10.00      A   
ATOM   1963  N   ARG A 209      -1.365  20.503  20.099  1.00 10.00      A   
ATOM   1964  HN  ARG A 209      -0.538  20.598  19.575  1.00 10.00      A   
ATOM   1965  CA  ARG A 209      -2.606  21.074  19.592  1.00 10.00      A   
ATOM   1966  CB  ARG A 209      -2.377  22.415  18.881  1.00 10.00      A   
ATOM   1967  CG  ARG A 209      -1.674  22.331  17.535  1.00 10.00      A   
ATOM   1968  CD  ARG A 209      -2.003  23.552  16.692  1.00 10.00      A   
ATOM   1969  NE  ARG A 209      -0.948  23.885  15.736  1.00 10.00      A   
ATOM   1970  HE  ARG A 209      -0.708  23.204  15.071  1.00 10.00      A   
ATOM   1971  CZ  ARG A 209      -0.312  25.055  15.722  1.00 10.00      A   
ATOM   1972  NH1 ARG A 209      -0.632  25.991  16.613  1.00 10.00      A   
ATOM   1973 HH11 ARG A 209      -1.371  25.805  17.327  1.00 10.00      A   
ATOM   1974 HH12 ARG A 209      -0.145  26.914  16.606  1.00 10.00      A   
ATOM   1975  NH2 ARG A 209       0.641  25.297  14.827  1.00 10.00      A   
ATOM   1976 HH21 ARG A 209       0.909  24.568  14.125  1.00 10.00      A   
ATOM   1977 HH22 ARG A 209       1.130  26.218  14.823  1.00 10.00      A   
ATOM   1978  C   ARG A 209      -3.408  20.107  18.723  1.00 10.00      A   
ATOM   1979  O   ARG A 209      -4.422  20.489  18.140  1.00 10.00      A   
ATOM   1980  N   CYS A 210      -2.974  18.858  18.645  1.00 10.00      A   
ATOM   1981  HN  CYS A 210      -2.161  18.592  19.132  1.00 10.00      A   
ATOM   1982  CA  CYS A 210      -3.684  17.872  17.843  1.00 10.00      A   
ATOM   1983  CB  CYS A 210      -2.846  17.423  16.649  1.00 10.00      A   
ATOM   1984  SG  CYS A 210      -2.373  18.765  15.536  1.00 10.00      A   
ATOM   1985  HG  CYS A 210      -1.263  19.309  16.022  1.00 10.00      A   
ATOM   1986  C   CYS A 210      -4.122  16.670  18.673  1.00 10.00      A   
ATOM   1987  O   CYS A 210      -3.382  15.700  18.819  1.00 10.00      A   
ATOM   1988  N   PRO A 211      -5.346  16.717  19.224  1.00 10.00      A   
ATOM   1989  CA  PRO A 211      -5.887  15.621  20.034  1.00 10.00      A   
ATOM   1990  CB  PRO A 211      -7.081  16.272  20.740  1.00 10.00      A   
ATOM   1991  CG  PRO A 211      -7.532  17.339  19.803  1.00 10.00      A   
ATOM   1992  CD  PRO A 211      -6.294  17.843  19.108  1.00 10.00      A   
ATOM   1993  C   PRO A 211      -6.362  14.481  19.139  1.00 10.00      A   
ATOM   1994  O   PRO A 211      -6.673  13.380  19.605  1.00 10.00      A   
ATOM   1995  N   ASN A 212      -6.399  14.758  17.843  1.00 10.00      A   
ATOM   1996  HN  ASN A 212      -6.124  15.649  17.543  1.00 10.00      A   
ATOM   1997  CA  ASN A 212      -6.828  13.785  16.853  1.00 10.00      A   
ATOM   1998  CB  ASN A 212      -7.142  14.485  15.529  1.00 10.00      A   
ATOM   1999  CG  ASN A 212      -8.330  15.422  15.625  1.00 10.00      A   
ATOM   2000  OD1 ASN A 212      -9.315  15.129  16.307  1.00 10.00      A   
ATOM   2001  ND2 ASN A 212      -8.242  16.561  14.954  1.00 10.00      A   
ATOM   2002 HD21 ASN A 212      -7.425  16.738  14.435  1.00 10.00      A   
ATOM   2003 HD22 ASN A 212      -8.993  17.189  15.005  1.00 10.00      A   
ATOM   2004  C   ASN A 212      -5.749  12.736  16.636  1.00 10.00      A   
ATOM   2005  O   ASN A 212      -6.030  11.647  16.140  1.00 10.00      A   
ATOM   2006  N   LEU A 213      -4.521  13.075  17.029  1.00 10.00      A   
ATOM   2007  HN  LEU A 213      -4.378  13.958  17.431  1.00 10.00      A   
ATOM   2008  CA  LEU A 213      -3.380  12.186  16.880  1.00 10.00      A   
ATOM   2009  CB  LEU A 213      -2.109  12.868  17.393  1.00 10.00      A   
ATOM   2010  CG  LEU A 213      -0.804  12.093  17.208  1.00 10.00      A   
ATOM   2011  CD1 LEU A 213      -0.485  11.919  15.733  1.00 10.00      A   
ATOM   2012  CD2 LEU A 213       0.338  12.792  17.924  1.00 10.00      A   
ATOM   2013  C   LEU A 213      -3.606  10.865  17.604  1.00 10.00      A   
ATOM   2014  O   LEU A 213      -3.823  10.834  18.815  1.00 10.00      A   
ATOM   2015  N   LYS A 214      -3.575   9.782  16.846  1.00 10.00      A   
ATOM   2016  HN  LYS A 214      -3.406   9.882  15.879  1.00 10.00      A   
ATOM   2017  CA  LYS A 214      -3.775   8.453  17.397  1.00 10.00      A   
ATOM   2018  CB  LYS A 214      -5.063   7.819  16.849  1.00 10.00      A   
ATOM   2019  CG  LYS A 214      -6.348   8.535  17.248  1.00 10.00      A   
ATOM   2020  CD  LYS A 214      -6.439   8.724  18.755  1.00 10.00      A   
ATOM   2021  CE  LYS A 214      -7.697   9.479  19.147  1.00 10.00      A   
ATOM   2022  NZ  LYS A 214      -7.708  10.869  18.622  1.00 10.00      A   
ATOM   2023  HZ1 LYS A 214      -7.013  11.452  19.127  1.00 10.00      A   
ATOM   2024  HZ2 LYS A 214      -8.650  11.290  18.748  1.00 10.00      A   
ATOM   2025  HZ3 LYS A 214      -7.473  10.870  17.608  1.00 10.00      A   
ATOM   2026  C   LYS A 214      -2.579   7.559  17.094  1.00 10.00      A   
ATOM   2027  O   LYS A 214      -2.252   6.663  17.870  1.00 10.00      A   
ATOM   2028  N   SER A 215      -1.933   7.801  15.963  1.00 10.00      A   
ATOM   2029  HN  SER A 215      -2.239   8.527  15.377  1.00 10.00      A   
ATOM   2030  CA  SER A 215      -0.773   7.018  15.572  1.00 10.00      A   
ATOM   2031  CB  SER A 215      -1.086   6.179  14.331  1.00 10.00      A   
ATOM   2032  OG  SER A 215      -0.113   5.168  14.137  1.00 10.00      A   
ATOM   2033  HG  SER A 215      -0.544   4.302  14.126  1.00 10.00      A   
ATOM   2034  C   SER A 215       0.418   7.936  15.311  1.00 10.00      A   
ATOM   2035  O   SER A 215       0.397   8.742  14.381  1.00 10.00      A   
ATOM   2036  N   LEU A 216       1.448   7.812  16.138  1.00 10.00      A   
ATOM   2037  HN  LEU A 216       1.412   7.138  16.855  1.00 10.00      A   
ATOM   2038  CA  LEU A 216       2.639   8.636  16.000  1.00 10.00      A   
ATOM   2039  CB  LEU A 216       2.703   9.687  17.114  1.00 10.00      A   
ATOM   2040  CG  LEU A 216       3.840  10.706  17.005  1.00 10.00      A   
ATOM   2041  CD1 LEU A 216       3.611  11.645  15.830  1.00 10.00      A   
ATOM   2042  CD2 LEU A 216       3.988  11.488  18.299  1.00 10.00      A   
ATOM   2043  C   LEU A 216       3.901   7.779  16.004  1.00 10.00      A   
ATOM   2044  O   LEU A 216       4.299   7.241  17.037  1.00 10.00      A   
ATOM   2045  N   LYS A 217       4.515   7.637  14.838  1.00 10.00      A   
ATOM   2046  HN  LYS A 217       4.129   8.065  14.040  1.00 10.00      A   
ATOM   2047  CA  LYS A 217       5.739   6.865  14.700  1.00 10.00      A   
ATOM   2048  CB  LYS A 217       5.586   5.779  13.631  1.00 10.00      A   
ATOM   2049  CG  LYS A 217       4.379   4.866  13.822  1.00 10.00      A   
ATOM   2050  CD  LYS A 217       4.298   3.818  12.723  1.00 10.00      A   
ATOM   2051  CE  LYS A 217       2.986   3.054  12.774  1.00 10.00      A   
ATOM   2052  NZ  LYS A 217       2.955   1.947  11.783  1.00 10.00      A   
ATOM   2053  HZ1 LYS A 217       3.486   1.127  12.142  1.00 10.00      A   
ATOM   2054  HZ2 LYS A 217       3.386   2.253  10.889  1.00 10.00      A   
ATOM   2055  HZ3 LYS A 217       1.973   1.656  11.598  1.00 10.00      A   
ATOM   2056  C   LYS A 217       6.902   7.795  14.364  1.00 10.00      A   
ATOM   2057  O   LYS A 217       6.955   8.384  13.282  1.00 10.00      A   
ATOM   2058  N   LEU A 218       7.825   7.924  15.305  1.00 10.00      A   
ATOM   2059  HN  LEU A 218       7.729   7.408  16.136  1.00 10.00      A   
ATOM   2060  CA  LEU A 218       8.981   8.795  15.143  1.00 10.00      A   
ATOM   2061  CB  LEU A 218       9.388   9.383  16.496  1.00 10.00      A   
ATOM   2062  CG  LEU A 218       8.271  10.040  17.309  1.00 10.00      A   
ATOM   2063  CD1 LEU A 218       8.698  10.208  18.756  1.00 10.00      A   
ATOM   2064  CD2 LEU A 218       7.877  11.379  16.706  1.00 10.00      A   
ATOM   2065  C   LEU A 218      10.164   8.057  14.524  1.00 10.00      A   
ATOM   2066  O   LEU A 218      10.055   6.892  14.137  1.00 10.00      A   
ATOM   2067  N   ASN A 219      11.298   8.741  14.446  1.00 10.00      A   
ATOM   2068  HN  ASN A 219      11.328   9.657  14.794  1.00 10.00      A   
ATOM   2069  CA  ASN A 219      12.507   8.163  13.874  1.00 10.00      A   
ATOM   2070  CB  ASN A 219      12.957   8.942  12.631  1.00 10.00      A   
ATOM   2071  CG  ASN A 219      13.547  10.310  12.936  1.00 10.00      A   
ATOM   2072  OD1 ASN A 219      13.202  10.952  13.928  1.00 10.00      A   
ATOM   2073  ND2 ASN A 219      14.440  10.767  12.075  1.00 10.00      A   
ATOM   2074 HD21 ASN A 219      14.667  10.203  11.299  1.00 10.00      A   
ATOM   2075 HD22 ASN A 219      14.842  11.648  12.243  1.00 10.00      A   
ATOM   2076  C   ASN A 219      13.630   8.073  14.912  1.00 10.00      A   
ATOM   2077  O   ASN A 219      13.480   8.555  16.036  1.00 10.00      A   
ATOM   2078  N   ARG A 220      14.757   7.477  14.524  1.00 10.00      A   
ATOM   2079  HN  ARG A 220      14.824   7.143  13.602  1.00 10.00      A   
ATOM   2080  CA  ARG A 220      15.904   7.292  15.425  1.00 10.00      A   
ATOM   2081  CB  ARG A 220      16.940   6.370  14.776  1.00 10.00      A   
ATOM   2082  CG  ARG A 220      17.927   5.737  15.746  1.00 10.00      A   
ATOM   2083  CD  ARG A 220      19.134   5.180  15.009  1.00 10.00      A   
ATOM   2084  NE  ARG A 220      19.453   3.813  15.414  1.00 10.00      A   
ATOM   2085  HE  ARG A 220      19.844   3.684  16.317  1.00 10.00      A   
ATOM   2086  CZ  ARG A 220      19.272   2.746  14.633  1.00 10.00      A   
ATOM   2087  NH1 ARG A 220      18.781   2.891  13.406  1.00 10.00      A   
ATOM   2088 HH11 ARG A 220      18.641   2.055  12.795  1.00 10.00      A   
ATOM   2089 HH12 ARG A 220      18.533   3.838  13.048  1.00 10.00      A   
ATOM   2090  NH2 ARG A 220      19.578   1.535  15.080  1.00 10.00      A   
ATOM   2091 HH21 ARG A 220      19.432   0.699  14.472  1.00 10.00      A   
ATOM   2092 HH22 ARG A 220      19.970   1.410  16.047  1.00 10.00      A   
ATOM   2093  C   ARG A 220      16.562   8.614  15.840  1.00 10.00      A   
ATOM   2094  O   ARG A 220      17.448   8.641  16.700  1.00 10.00      A   
ATOM   2095  N   ALA A 221      16.136   9.710  15.236  1.00 10.00      A   
ATOM   2096  HN  ALA A 221      15.434   9.642  14.558  1.00 10.00      A   
ATOM   2097  CA  ALA A 221      16.695  11.015  15.564  1.00 10.00      A   
ATOM   2098  CB  ALA A 221      16.537  11.985  14.406  1.00 10.00      A   
ATOM   2099  C   ALA A 221      16.074  11.575  16.841  1.00 10.00      A   
ATOM   2100  O   ALA A 221      16.493  12.616  17.339  1.00 10.00      A   
ATOM   2101  N   VAL A 222      15.073  10.878  17.366  1.00 10.00      A   
ATOM   2102  HN  VAL A 222      14.779  10.054  16.924  1.00 10.00      A   
ATOM   2103  CA  VAL A 222      14.409  11.303  18.590  1.00 10.00      A   
ATOM   2104  CB  VAL A 222      12.883  11.043  18.535  1.00 10.00      A   
ATOM   2105  CG1 VAL A 222      12.199  11.534  19.805  1.00 10.00      A   
ATOM   2106  CG2 VAL A 222      12.274  11.710  17.310  1.00 10.00      A   
ATOM   2107  C   VAL A 222      15.013  10.576  19.790  1.00 10.00      A   
ATOM   2108  O   VAL A 222      14.930   9.349  19.886  1.00 10.00      A   
ATOM   2109  N   PRO A 223      15.656  11.321  20.701  1.00 10.00      A   
ATOM   2110  CA  PRO A 223      16.275  10.744  21.898  1.00 10.00      A   
ATOM   2111  CB  PRO A 223      16.998  11.931  22.543  1.00 10.00      A   
ATOM   2112  CG  PRO A 223      16.290  13.132  22.019  1.00 10.00      A   
ATOM   2113  CD  PRO A 223      15.841  12.780  20.630  1.00 10.00      A   
ATOM   2114  C   PRO A 223      15.241  10.152  22.859  1.00 10.00      A   
ATOM   2115  O   PRO A 223      14.086  10.588  22.903  1.00 10.00      A   
ATOM   2116  N   LEU A 224      15.675   9.162  23.630  1.00 10.00      A   
ATOM   2117  HN  LEU A 224      16.608   8.875  23.544  1.00 10.00      A   
ATOM   2118  CA  LEU A 224      14.818   8.480  24.597  1.00 10.00      A   
ATOM   2119  CB  LEU A 224      15.609   7.346  25.261  1.00 10.00      A   
ATOM   2120  CG  LEU A 224      14.857   6.474  26.267  1.00 10.00      A   
ATOM   2121  CD1 LEU A 224      13.764   5.684  25.573  1.00 10.00      A   
ATOM   2122  CD2 LEU A 224      15.817   5.538  26.982  1.00 10.00      A   
ATOM   2123  C   LEU A 224      14.302   9.444  25.664  1.00 10.00      A   
ATOM   2124  O   LEU A 224      13.135   9.389  26.061  1.00 10.00      A   
ATOM   2125  N   GLU A 225      15.173  10.342  26.102  1.00 10.00      A   
ATOM   2126  HN  GLU A 225      16.086  10.345  25.721  1.00 10.00      A   
ATOM   2127  CA  GLU A 225      14.838  11.317  27.136  1.00 10.00      A   
ATOM   2128  CB  GLU A 225      16.095  12.065  27.592  1.00 10.00      A   
ATOM   2129  CG  GLU A 225      17.300  11.168  27.845  1.00 10.00      A   
ATOM   2130  CD  GLU A 225      18.242  11.096  26.658  1.00 10.00      A   
ATOM   2131  OE1 GLU A 225      17.852  10.532  25.613  1.00 10.00      A   
ATOM   2132  OE2 GLU A 225      19.379  11.606  26.764  1.00 10.00      A   
ATOM   2133  C   GLU A 225      13.765  12.315  26.692  1.00 10.00      A   
ATOM   2134  O   GLU A 225      13.208  13.037  27.517  1.00 10.00      A   
ATOM   2135  N   LYS A 226      13.466  12.356  25.399  1.00 10.00      A   
ATOM   2136  HN  LYS A 226      13.925  11.747  24.776  1.00 10.00      A   
ATOM   2137  CA  LYS A 226      12.465  13.289  24.892  1.00 10.00      A   
ATOM   2138  CB  LYS A 226      12.970  14.014  23.645  1.00 10.00      A   
ATOM   2139  CG  LYS A 226      14.062  15.033  23.926  1.00 10.00      A   
ATOM   2140  CD  LYS A 226      13.609  16.050  24.960  1.00 10.00      A   
ATOM   2141  CE  LYS A 226      14.718  17.031  25.293  1.00 10.00      A   
ATOM   2142  NZ  LYS A 226      15.171  17.787  24.097  1.00 10.00      A   
ATOM   2143  HZ1 LYS A 226      14.417  18.423  23.770  1.00 10.00      A   
ATOM   2144  HZ2 LYS A 226      15.415  17.132  23.327  1.00 10.00      A   
ATOM   2145  HZ3 LYS A 226      16.011  18.355  24.330  1.00 10.00      A   
ATOM   2146  C   LYS A 226      11.116  12.624  24.629  1.00 10.00      A   
ATOM   2147  O   LYS A 226      10.138  13.294  24.298  1.00 10.00      A   
ATOM   2148  N   LEU A 227      11.057  11.312  24.799  1.00 10.00      A   
ATOM   2149  HN  LEU A 227      11.864  10.826  25.082  1.00 10.00      A   
ATOM   2150  CA  LEU A 227       9.819  10.574  24.572  1.00 10.00      A   
ATOM   2151  CB  LEU A 227      10.070   9.067  24.587  1.00 10.00      A   
ATOM   2152  CG  LEU A 227      10.864   8.500  23.412  1.00 10.00      A   
ATOM   2153  CD1 LEU A 227      11.033   7.001  23.570  1.00 10.00      A   
ATOM   2154  CD2 LEU A 227      10.181   8.824  22.090  1.00 10.00      A   
ATOM   2155  C   LEU A 227       8.765  10.929  25.612  1.00 10.00      A   
ATOM   2156  O   LEU A 227       7.570  10.956  25.317  1.00 10.00      A   
ATOM   2157  N   ALA A 228       9.223  11.222  26.824  1.00 10.00      A   
ATOM   2158  HN  ALA A 228      10.190  11.210  26.981  1.00 10.00      A   
ATOM   2159  CA  ALA A 228       8.331  11.567  27.924  1.00 10.00      A   
ATOM   2160  CB  ALA A 228       9.123  11.758  29.209  1.00 10.00      A   
ATOM   2161  C   ALA A 228       7.512  12.815  27.612  1.00 10.00      A   
ATOM   2162  O   ALA A 228       6.313  12.861  27.888  1.00 10.00      A   
ATOM   2163  N   THR A 229       8.162  13.810  27.019  1.00 10.00      A   
ATOM   2164  HN  THR A 229       9.112  13.700  26.805  1.00 10.00      A   
ATOM   2165  CA  THR A 229       7.507  15.061  26.677  1.00 10.00      A   
ATOM   2166  CB  THR A 229       8.504  16.041  26.034  1.00 10.00      A   
ATOM   2167  OG1 THR A 229       9.799  15.865  26.638  1.00 10.00      A   
ATOM   2168  HG1 THR A 229      10.336  16.657  26.484  1.00 10.00      A   
ATOM   2169  CG2 THR A 229       8.044  17.477  26.231  1.00 10.00      A   
ATOM   2170  C   THR A 229       6.328  14.838  25.731  1.00 10.00      A   
ATOM   2171  O   THR A 229       5.226  15.327  25.973  1.00 10.00      A   
ATOM   2172  N   LEU A 230       6.562  14.078  24.668  1.00 10.00      A   
ATOM   2173  HN  LEU A 230       7.457  13.697  24.540  1.00 10.00      A   
ATOM   2174  CA  LEU A 230       5.523  13.799  23.684  1.00 10.00      A   
ATOM   2175  CB  LEU A 230       6.124  13.189  22.416  1.00 10.00      A   
ATOM   2176  CG  LEU A 230       7.078  14.088  21.624  1.00 10.00      A   
ATOM   2177  CD1 LEU A 230       7.789  13.292  20.544  1.00 10.00      A   
ATOM   2178  CD2 LEU A 230       6.332  15.269  21.017  1.00 10.00      A   
ATOM   2179  C   LEU A 230       4.425  12.901  24.252  1.00 10.00      A   
ATOM   2180  O   LEU A 230       3.245  13.066  23.931  1.00 10.00      A   
ATOM   2181  N   LEU A 231       4.816  11.959  25.105  1.00 10.00      A   
ATOM   2182  HN  LEU A 231       5.772  11.874  25.319  1.00 10.00      A   
ATOM   2183  CA  LEU A 231       3.863  11.037  25.722  1.00 10.00      A   
ATOM   2184  CB  LEU A 231       4.592   9.966  26.533  1.00 10.00      A   
ATOM   2185  CG  LEU A 231       5.173   8.795  25.738  1.00 10.00      A   
ATOM   2186  CD1 LEU A 231       6.135   7.992  26.598  1.00 10.00      A   
ATOM   2187  CD2 LEU A 231       4.057   7.907  25.205  1.00 10.00      A   
ATOM   2188  C   LEU A 231       2.871  11.776  26.608  1.00 10.00      A   
ATOM   2189  O   LEU A 231       1.696  11.418  26.675  1.00 10.00      A   
ATOM   2190  N   GLN A 232       3.348  12.814  27.280  1.00 10.00      A   
ATOM   2191  HN  GLN A 232       4.296  13.050  27.188  1.00 10.00      A   
ATOM   2192  CA  GLN A 232       2.500  13.606  28.160  1.00 10.00      A   
ATOM   2193  CB  GLN A 232       3.341  14.329  29.215  1.00 10.00      A   
ATOM   2194  CG  GLN A 232       3.938  13.402  30.265  1.00 10.00      A   
ATOM   2195  CD  GLN A 232       2.910  12.892  31.260  1.00 10.00      A   
ATOM   2196  OE1 GLN A 232       1.730  12.753  30.943  1.00 10.00      A   
ATOM   2197  NE2 GLN A 232       3.349  12.618  32.480  1.00 10.00      A   
ATOM   2198 HE21 GLN A 232       4.302  12.761  32.673  1.00 10.00      A   
ATOM   2199 HE22 GLN A 232       2.706  12.275  33.138  1.00 10.00      A   
ATOM   2200  C   GLN A 232       1.655  14.598  27.368  1.00 10.00      A   
ATOM   2201  O   GLN A 232       0.699  15.175  27.888  1.00 10.00      A   
ATOM   2202  N   ARG A 233       2.009  14.797  26.107  1.00 10.00      A   
ATOM   2203  HN  ARG A 233       2.784  14.315  25.746  1.00 10.00      A   
ATOM   2204  CA  ARG A 233       1.272  15.717  25.248  1.00 10.00      A   
ATOM   2205  CB  ARG A 233       2.168  16.300  24.150  1.00 10.00      A   
ATOM   2206  CG  ARG A 233       3.241  17.260  24.641  1.00 10.00      A   
ATOM   2207  CD  ARG A 233       2.646  18.421  25.421  1.00 10.00      A   
ATOM   2208  NE  ARG A 233       3.540  19.578  25.449  1.00 10.00      A   
ATOM   2209  HE  ARG A 233       4.223  19.634  24.744  1.00 10.00      A   
ATOM   2210  CZ  ARG A 233       3.473  20.554  26.354  1.00 10.00      A   
ATOM   2211  NH1 ARG A 233       2.556  20.514  27.317  1.00 10.00      A   
ATOM   2212 HH11 ARG A 233       2.503  21.275  28.024  1.00 10.00      A   
ATOM   2213 HH12 ARG A 233       1.885  19.713  27.372  1.00 10.00      A   
ATOM   2214  NH2 ARG A 233       4.339  21.562  26.300  1.00 10.00      A   
ATOM   2215 HH21 ARG A 233       5.075  21.587  25.548  1.00 10.00      A   
ATOM   2216 HH22 ARG A 233       4.298  22.332  27.002  1.00 10.00      A   
ATOM   2217  C   ARG A 233       0.068  15.023  24.623  1.00 10.00      A   
ATOM   2218  O   ARG A 233      -0.989  15.629  24.451  1.00 10.00      A   
ATOM   2219  N   ALA A 234       0.227  13.750  24.292  1.00 10.00      A   
ATOM   2220  HN  ALA A 234       1.085  13.313  24.462  1.00 10.00      A   
ATOM   2221  CA  ALA A 234      -0.850  12.984  23.682  1.00 10.00      A   
ATOM   2222  CB  ALA A 234      -0.538  12.699  22.221  1.00 10.00      A   
ATOM   2223  C   ALA A 234      -1.121  11.688  24.444  1.00 10.00      A   
ATOM   2224  O   ALA A 234      -0.558  10.638  24.131  1.00 10.00      A   
ATOM   2225  N   PRO A 235      -1.997  11.746  25.459  1.00 10.00      A   
ATOM   2226  CA  PRO A 235      -2.343  10.577  26.264  1.00 10.00      A   
ATOM   2227  CB  PRO A 235      -2.908  11.209  27.536  1.00 10.00      A   
ATOM   2228  CG  PRO A 235      -3.544  12.472  27.068  1.00 10.00      A   
ATOM   2229  CD  PRO A 235      -2.711  12.958  25.912  1.00 10.00      A   
ATOM   2230  C   PRO A 235      -3.403   9.712  25.582  1.00 10.00      A   
ATOM   2231  O   PRO A 235      -3.732   8.628  26.055  1.00 10.00      A   
ATOM   2232  N   GLN A 236      -3.927  10.196  24.463  1.00 10.00      A   
ATOM   2233  HN  GLN A 236      -3.624  11.072  24.135  1.00 10.00      A   
ATOM   2234  CA  GLN A 236      -4.952   9.472  23.715  1.00 10.00      A   
ATOM   2235  CB  GLN A 236      -6.029  10.442  23.202  1.00 10.00      A   
ATOM   2236  CG  GLN A 236      -5.669  11.201  21.926  1.00 10.00      A   
ATOM   2237  CD  GLN A 236      -4.574  12.235  22.121  1.00 10.00      A   
ATOM   2238  OE1 GLN A 236      -4.407  12.788  23.205  1.00 10.00      A   
ATOM   2239  NE2 GLN A 236      -3.814  12.498  21.069  1.00 10.00      A   
ATOM   2240 HE21 GLN A 236      -3.993  12.013  20.231  1.00 10.00      A   
ATOM   2241 HE22 GLN A 236      -3.111  13.174  21.164  1.00 10.00      A   
ATOM   2242  C   GLN A 236      -4.347   8.671  22.562  1.00 10.00      A   
ATOM   2243  O   GLN A 236      -5.066   8.141  21.713  1.00 10.00      A   
ATOM   2244  N   LEU A 237      -3.021   8.591  22.540  1.00 10.00      A   
ATOM   2245  HN  LEU A 237      -2.507   9.038  23.244  1.00 10.00      A   
ATOM   2246  CA  LEU A 237      -2.304   7.863  21.500  1.00 10.00      A   
ATOM   2247  CB  LEU A 237      -0.797   8.076  21.665  1.00 10.00      A   
ATOM   2248  CG  LEU A 237       0.056   7.962  20.398  1.00 10.00      A   
ATOM   2249  CD1 LEU A 237      -0.259   9.095  19.431  1.00 10.00      A   
ATOM   2250  CD2 LEU A 237       1.533   7.965  20.754  1.00 10.00      A   
ATOM   2251  C   LEU A 237      -2.637   6.369  21.536  1.00 10.00      A   
ATOM   2252  O   LEU A 237      -2.716   5.764  22.608  1.00 10.00      A   
ATOM   2253  N   GLU A 238      -2.852   5.792  20.361  1.00 10.00      A   
ATOM   2254  HN  GLU A 238      -2.794   6.337  19.546  1.00 10.00      A   
ATOM   2255  CA  GLU A 238      -3.170   4.374  20.239  1.00 10.00      A   
ATOM   2256  CB  GLU A 238      -4.313   4.174  19.242  1.00 10.00      A   
ATOM   2257  CG  GLU A 238      -5.655   4.710  19.703  1.00 10.00      A   
ATOM   2258  CD  GLU A 238      -6.750   4.469  18.687  1.00 10.00      A   
ATOM   2259  OE1 GLU A 238      -6.781   3.372  18.092  1.00 10.00      A   
ATOM   2260  OE2 GLU A 238      -7.594   5.370  18.488  1.00 10.00      A   
ATOM   2261  C   GLU A 238      -1.949   3.595  19.763  1.00 10.00      A   
ATOM   2262  O   GLU A 238      -1.664   2.498  20.247  1.00 10.00      A   
ATOM   2263  N   GLU A 239      -1.233   4.169  18.807  1.00 10.00      A   
ATOM   2264  HN  GLU A 239      -1.510   5.048  18.464  1.00 10.00      A   
ATOM   2265  CA  GLU A 239      -0.045   3.543  18.249  1.00 10.00      A   
ATOM   2266  CB  GLU A 239      -0.250   3.270  16.759  1.00 10.00      A   
ATOM   2267  CG  GLU A 239      -1.414   2.339  16.452  1.00 10.00      A   
ATOM   2268  CD  GLU A 239      -1.904   2.460  15.023  1.00 10.00      A   
ATOM   2269  OE1 GLU A 239      -1.071   2.394  14.092  1.00 10.00      A   
ATOM   2270  OE2 GLU A 239      -3.125   2.621  14.820  1.00 10.00      A   
ATOM   2271  C   GLU A 239       1.152   4.459  18.454  1.00 10.00      A   
ATOM   2272  O   GLU A 239       1.126   5.623  18.050  1.00 10.00      A   
ATOM   2273  N   LEU A 240       2.193   3.940  19.087  1.00 10.00      A   
ATOM   2274  HN  LEU A 240       2.162   3.000  19.380  1.00 10.00      A   
ATOM   2275  CA  LEU A 240       3.381   4.732  19.355  1.00 10.00      A   
ATOM   2276  CB  LEU A 240       3.572   4.914  20.863  1.00 10.00      A   
ATOM   2277  CG  LEU A 240       4.924   5.474  21.319  1.00 10.00      A   
ATOM   2278  CD1 LEU A 240       5.082   6.927  20.899  1.00 10.00      A   
ATOM   2279  CD2 LEU A 240       5.096   5.319  22.823  1.00 10.00      A   
ATOM   2280  C   LEU A 240       4.631   4.116  18.752  1.00 10.00      A   
ATOM   2281  O   LEU A 240       4.967   2.966  19.028  1.00 10.00      A   
ATOM   2282  N   GLY A 241       5.305   4.888  17.923  1.00 10.00      A   
ATOM   2283  HN  GLY A 241       4.959   5.787  17.715  1.00 10.00      A   
ATOM   2284  CA  GLY A 241       6.535   4.442  17.318  1.00 10.00      A   
ATOM   2285  C   GLY A 241       7.698   5.211  17.905  1.00 10.00      A   
ATOM   2286  O   GLY A 241       7.894   6.382  17.586  1.00 10.00      A   
ATOM   2287  N   THR A 242       8.454   4.572  18.779  1.00 10.00      A   
ATOM   2288  HN  THR A 242       8.257   3.632  18.987  1.00 10.00      A   
ATOM   2289  CA  THR A 242       9.586   5.221  19.427  1.00 10.00      A   
ATOM   2290  CB  THR A 242      10.015   4.452  20.693  1.00 10.00      A   
ATOM   2291  OG1 THR A 242      10.212   3.068  20.374  1.00 10.00      A   
ATOM   2292  HG1 THR A 242       9.361   2.613  20.383  1.00 10.00      A   
ATOM   2293  CG2 THR A 242       8.941   4.561  21.764  1.00 10.00      A   
ATOM   2294  C   THR A 242      10.772   5.359  18.478  1.00 10.00      A   
ATOM   2295  O   THR A 242      10.795   4.754  17.403  1.00 10.00      A   
ATOM   2296  N   GLY A 243      11.748   6.157  18.878  1.00 10.00      A   
ATOM   2297  HN  GLY A 243      11.675   6.611  19.745  1.00 10.00      A   
ATOM   2298  CA  GLY A 243      12.923   6.356  18.064  1.00 10.00      A   
ATOM   2299  C   GLY A 243      14.135   5.706  18.684  1.00 10.00      A   
ATOM   2300  O   GLY A 243      14.215   4.480  18.757  1.00 10.00      A   
ATOM   2301  N   GLY A 244      15.068   6.525  19.146  1.00 10.00      A   
ATOM   2302  HN  GLY A 244      14.931   7.496  19.085  1.00 10.00      A   
ATOM   2303  CA  GLY A 244      16.263   6.005  19.774  1.00 10.00      A   
ATOM   2304  C   GLY A 244      15.976   5.580  21.199  1.00 10.00      A   
ATOM   2305  O   GLY A 244      15.809   6.421  22.081  1.00 10.00      A   
ATOM   2306  N   TYR A 245      15.911   4.279  21.426  1.00 10.00      A   
ATOM   2307  HN  TYR A 245      16.079   3.652  20.685  1.00 10.00      A   
ATOM   2308  CA  TYR A 245      15.620   3.749  22.750  1.00 10.00      A   
ATOM   2309  CB  TYR A 245      14.812   2.452  22.629  1.00 10.00      A   
ATOM   2310  CG  TYR A 245      13.804   2.249  23.738  1.00 10.00      A   
ATOM   2311  CD1 TYR A 245      12.554   2.850  23.685  1.00 10.00      A   
ATOM   2312  CD2 TYR A 245      14.101   1.453  24.837  1.00 10.00      A   
ATOM   2313  CE1 TYR A 245      11.630   2.670  24.699  1.00 10.00      A   
ATOM   2314  CE2 TYR A 245      13.187   1.268  25.852  1.00 10.00      A   
ATOM   2315  CZ  TYR A 245      11.952   1.877  25.781  1.00 10.00      A   
ATOM   2316  OH  TYR A 245      11.040   1.692  26.798  1.00 10.00      A   
ATOM   2317  HH  TYR A 245      11.508   1.441  27.611  1.00 10.00      A   
ATOM   2318  C   TYR A 245      16.907   3.504  23.527  1.00 10.00      A   
ATOM   2319  O   TYR A 245      16.968   2.633  24.395  1.00 10.00      A   
ATOM   2320  N   THR A 246      17.926   4.293  23.219  1.00 10.00      A   
ATOM   2321  HN  THR A 246      17.801   4.989  22.540  1.00 10.00      A   
ATOM   2322  CA  THR A 246      19.214   4.171  23.872  1.00 10.00      A   
ATOM   2323  CB  THR A 246      20.315   3.711  22.890  1.00 10.00      A   
ATOM   2324  OG1 THR A 246      21.594   3.738  23.530  1.00 10.00      A   
ATOM   2325  HG1 THR A 246      22.138   4.422  23.122  1.00 10.00      A   
ATOM   2326  CG2 THR A 246      20.347   4.584  21.641  1.00 10.00      A   
ATOM   2327  C   THR A 246      19.613   5.480  24.552  1.00 10.00      A   
ATOM   2328  O   THR A 246      19.629   6.544  23.926  1.00 10.00      A   
ATOM   2329  N   ALA A 247      19.917   5.394  25.842  1.00 10.00      A   
ATOM   2330  HN  ALA A 247      19.879   4.518  26.282  1.00 10.00      A   
ATOM   2331  CA  ALA A 247      20.314   6.558  26.622  1.00 10.00      A   
ATOM   2332  CB  ALA A 247      19.098   7.411  26.958  1.00 10.00      A   
ATOM   2333  C   ALA A 247      21.015   6.121  27.899  1.00 10.00      A   
ATOM   2334  O   ALA A 247      21.153   4.923  28.158  1.00 10.00      A   
ATOM   2335  N   GLU A 248      21.447   7.094  28.693  1.00 10.00      A   
ATOM   2336  HN  GLU A 248      21.287   8.024  28.433  1.00 10.00      A   
ATOM   2337  CA  GLU A 248      22.131   6.820  29.946  1.00 10.00      A   
ATOM   2338  CB  GLU A 248      22.788   8.107  30.459  1.00 10.00      A   
ATOM   2339  CG  GLU A 248      23.664   7.930  31.689  1.00 10.00      A   
ATOM   2340  CD  GLU A 248      24.110   9.255  32.278  1.00 10.00      A   
ATOM   2341  OE1 GLU A 248      24.043  10.282  31.565  1.00 10.00      A   
ATOM   2342  OE2 GLU A 248      24.534   9.276  33.454  1.00 10.00      A   
ATOM   2343  C   GLU A 248      21.132   6.301  30.977  1.00 10.00      A   
ATOM   2344  O   GLU A 248      20.045   6.855  31.123  1.00 10.00      A   
ATOM   2345  N   VAL A 249      21.499   5.235  31.678  1.00 10.00      A   
ATOM   2346  HN  VAL A 249      22.370   4.824  31.502  1.00 10.00      A   
ATOM   2347  CA  VAL A 249      20.629   4.654  32.692  1.00 10.00      A   
ATOM   2348  CB  VAL A 249      21.117   3.262  33.148  1.00 10.00      A   
ATOM   2349  CG1 VAL A 249      20.143   2.650  34.145  1.00 10.00      A   
ATOM   2350  CG2 VAL A 249      21.301   2.344  31.950  1.00 10.00      A   
ATOM   2351  C   VAL A 249      20.498   5.582  33.898  1.00 10.00      A   
ATOM   2352  O   VAL A 249      21.378   5.637  34.762  1.00 10.00      A   
ATOM   2353  N   ARG A 250      19.407   6.330  33.931  1.00 10.00      A   
ATOM   2354  HN  ARG A 250      18.756   6.260  33.188  1.00 10.00      A   
ATOM   2355  CA  ARG A 250      19.136   7.257  35.017  1.00 10.00      A   
ATOM   2356  CB  ARG A 250      19.186   8.701  34.517  1.00 10.00      A   
ATOM   2357  CG  ARG A 250      20.586   9.235  34.280  1.00 10.00      A   
ATOM   2358  CD  ARG A 250      20.588  10.752  34.165  1.00 10.00      A   
ATOM   2359  NE  ARG A 250      19.933  11.395  35.308  1.00 10.00      A   
ATOM   2360  HE  ARG A 250      18.943  11.358  35.342  1.00 10.00      A   
ATOM   2361  CZ  ARG A 250      20.583  12.005  36.303  1.00 10.00      A   
ATOM   2362  NH1 ARG A 250      21.908  12.055  36.312  1.00 10.00      A   
ATOM   2363 HH11 ARG A 250      22.411  12.530  37.091  1.00 10.00      A   
ATOM   2364 HH12 ARG A 250      22.455  11.619  35.541  1.00 10.00      A   
ATOM   2365  NH2 ARG A 250      19.901  12.591  37.275  1.00 10.00      A   
ATOM   2366 HH21 ARG A 250      18.845  12.581  37.263  1.00 10.00      A   
ATOM   2367 HH22 ARG A 250      20.401  13.067  38.056  1.00 10.00      A   
ATOM   2368  C   ARG A 250      17.769   6.970  35.630  1.00 10.00      A   
ATOM   2369  O   ARG A 250      16.792   6.740  34.908  1.00 10.00      A   
ATOM   2370  N   PRO A 251      17.681   6.981  36.966  1.00 10.00      A   
ATOM   2371  CA  PRO A 251      16.434   6.708  37.688  1.00 10.00      A   
ATOM   2372  CB  PRO A 251      16.839   6.825  39.163  1.00 10.00      A   
ATOM   2373  CG  PRO A 251      18.315   6.645  39.166  1.00 10.00      A   
ATOM   2374  CD  PRO A 251      18.795   7.258  37.886  1.00 10.00      A   
ATOM   2375  C   PRO A 251      15.338   7.714  37.359  1.00 10.00      A   
ATOM   2376  O   PRO A 251      14.188   7.335  37.130  1.00 10.00      A   
ATOM   2377  N   ASP A 252      15.693   8.994  37.331  1.00 10.00      A   
ATOM   2378  HN  ASP A 252      16.625   9.238  37.514  1.00 10.00      A   
ATOM   2379  CA  ASP A 252      14.723  10.049  37.027  1.00 10.00      A   
ATOM   2380  CB  ASP A 252      15.286  11.459  37.252  1.00 10.00      A   
ATOM   2381  CG  ASP A 252      16.672  11.695  36.678  1.00 10.00      A   
ATOM   2382  OD1 ASP A 252      17.282  12.727  37.032  1.00 10.00      A   
ATOM   2383  OD2 ASP A 252      17.166  10.862  35.889  1.00 10.00      A   
ATOM   2384  C   ASP A 252      14.155   9.914  35.622  1.00 10.00      A   
ATOM   2385  O   ASP A 252      12.949  10.074  35.415  1.00 10.00      A   
ATOM   2386  N   VAL A 253      15.031   9.636  34.663  1.00 10.00      A   
ATOM   2387  HN  VAL A 253      15.985   9.575  34.895  1.00 10.00      A   
ATOM   2388  CA  VAL A 253      14.618   9.449  33.278  1.00 10.00      A   
ATOM   2389  CB  VAL A 253      15.828   9.300  32.326  1.00 10.00      A   
ATOM   2390  CG1 VAL A 253      15.369   9.121  30.886  1.00 10.00      A   
ATOM   2391  CG2 VAL A 253      16.756  10.498  32.443  1.00 10.00      A   
ATOM   2392  C   VAL A 253      13.731   8.212  33.175  1.00 10.00      A   
ATOM   2393  O   VAL A 253      12.717   8.219  32.473  1.00 10.00      A   
ATOM   2394  N   TYR A 254      14.107   7.159  33.907  1.00 10.00      A   
ATOM   2395  HN  TYR A 254      14.920   7.224  34.455  1.00 10.00      A   
ATOM   2396  CA  TYR A 254      13.346   5.916  33.912  1.00 10.00      A   
ATOM   2397  CB  TYR A 254      14.043   4.850  34.769  1.00 10.00      A   
ATOM   2398  CG  TYR A 254      13.281   3.544  34.869  1.00 10.00      A   
ATOM   2399  CD1 TYR A 254      13.406   2.569  33.888  1.00 10.00      A   
ATOM   2400  CD2 TYR A 254      12.435   3.286  35.942  1.00 10.00      A   
ATOM   2401  CE1 TYR A 254      12.709   1.379  33.971  1.00 10.00      A   
ATOM   2402  CE2 TYR A 254      11.736   2.099  36.033  1.00 10.00      A   
ATOM   2403  CZ  TYR A 254      11.877   1.149  35.043  1.00 10.00      A   
ATOM   2404  OH  TYR A 254      11.178  -0.032  35.125  1.00 10.00      A   
ATOM   2405  HH  TYR A 254      11.798  -0.768  35.141  1.00 10.00      A   
ATOM   2406  C   TYR A 254      11.934   6.157  34.423  1.00 10.00      A   
ATOM   2407  O   TYR A 254      10.957   5.723  33.807  1.00 10.00      A   
ATOM   2408  N   SER A 255      11.833   6.849  35.550  1.00 10.00      A   
ATOM   2409  HN  SER A 255      12.651   7.153  36.004  1.00 10.00      A   
ATOM   2410  CA  SER A 255      10.546   7.159  36.144  1.00 10.00      A   
ATOM   2411  CB  SER A 255      10.734   7.854  37.493  1.00 10.00      A   
ATOM   2412  OG  SER A 255      11.361   6.985  38.420  1.00 10.00      A   
ATOM   2413  HG  SER A 255      10.921   6.126  38.393  1.00 10.00      A   
ATOM   2414  C   SER A 255       9.710   8.024  35.210  1.00 10.00      A   
ATOM   2415  O   SER A 255       8.511   7.797  35.049  1.00 10.00      A   
ATOM   2416  N   GLY A 256      10.358   8.993  34.573  1.00 10.00      A   
ATOM   2417  HN  GLY A 256      11.321   9.108  34.725  1.00 10.00      A   
ATOM   2418  CA  GLY A 256       9.663   9.876  33.657  1.00 10.00      A   
ATOM   2419  C   GLY A 256       8.975   9.119  32.541  1.00 10.00      A   
ATOM   2420  O   GLY A 256       7.796   9.346  32.262  1.00 10.00      A   
ATOM   2421  N   LEU A 257       9.706   8.196  31.924  1.00 10.00      A   
ATOM   2422  HN  LEU A 257      10.639   8.054  32.208  1.00 10.00      A   
ATOM   2423  CA  LEU A 257       9.164   7.395  30.834  1.00 10.00      A   
ATOM   2424  CB  LEU A 257      10.275   6.604  30.140  1.00 10.00      A   
ATOM   2425  CG  LEU A 257      11.304   7.433  29.370  1.00 10.00      A   
ATOM   2426  CD1 LEU A 257      12.503   6.582  28.989  1.00 10.00      A   
ATOM   2427  CD2 LEU A 257      10.669   8.051  28.133  1.00 10.00      A   
ATOM   2428  C   LEU A 257       8.070   6.451  31.321  1.00 10.00      A   
ATOM   2429  O   LEU A 257       7.013   6.349  30.706  1.00 10.00      A   
ATOM   2430  N   SER A 258       8.325   5.779  32.436  1.00 10.00      A   
ATOM   2431  HN  SER A 258       9.180   5.918  32.892  1.00 10.00      A   
ATOM   2432  CA  SER A 258       7.368   4.837  32.999  1.00 10.00      A   
ATOM   2433  CB  SER A 258       7.960   4.144  34.224  1.00 10.00      A   
ATOM   2434  OG  SER A 258       9.269   3.673  33.949  1.00 10.00      A   
ATOM   2435  HG  SER A 258       9.914   4.330  34.240  1.00 10.00      A   
ATOM   2436  C   SER A 258       6.035   5.504  33.335  1.00 10.00      A   
ATOM   2437  O   SER A 258       4.971   4.939  33.080  1.00 10.00      A   
ATOM   2438  N   VAL A 259       6.099   6.712  33.890  1.00 10.00      A   
ATOM   2439  HN  VAL A 259       6.979   7.113  34.059  1.00 10.00      A   
ATOM   2440  CA  VAL A 259       4.896   7.457  34.253  1.00 10.00      A   
ATOM   2441  CB  VAL A 259       5.217   8.654  35.180  1.00 10.00      A   
ATOM   2442  CG1 VAL A 259       3.972   9.484  35.452  1.00 10.00      A   
ATOM   2443  CG2 VAL A 259       5.819   8.167  36.487  1.00 10.00      A   
ATOM   2444  C   VAL A 259       4.171   7.955  33.001  1.00 10.00      A   
ATOM   2445  O   VAL A 259       2.942   7.888  32.908  1.00 10.00      A   
ATOM   2446  N   ALA A 260       4.941   8.444  32.036  1.00 10.00      A   
ATOM   2447  HN  ALA A 260       5.914   8.465  32.163  1.00 10.00      A   
ATOM   2448  CA  ALA A 260       4.377   8.954  30.795  1.00 10.00      A   
ATOM   2449  CB  ALA A 260       5.454   9.636  29.969  1.00 10.00      A   
ATOM   2450  C   ALA A 260       3.704   7.835  30.000  1.00 10.00      A   
ATOM   2451  O   ALA A 260       2.634   8.029  29.418  1.00 10.00      A   
ATOM   2452  N   LEU A 261       4.330   6.662  29.988  1.00 10.00      A   
ATOM   2453  HN  LEU A 261       5.191   6.576  30.456  1.00 10.00      A   
ATOM   2454  CA  LEU A 261       3.791   5.508  29.274  1.00 10.00      A   
ATOM   2455  CB  LEU A 261       4.821   4.382  29.193  1.00 10.00      A   
ATOM   2456  CG  LEU A 261       5.789   4.448  28.013  1.00 10.00      A   
ATOM   2457  CD1 LEU A 261       6.859   3.381  28.149  1.00 10.00      A   
ATOM   2458  CD2 LEU A 261       5.042   4.286  26.698  1.00 10.00      A   
ATOM   2459  C   LEU A 261       2.508   4.996  29.915  1.00 10.00      A   
ATOM   2460  O   LEU A 261       1.586   4.570  29.218  1.00 10.00      A   
ATOM   2461  N   SER A 262       2.442   5.051  31.243  1.00 10.00      A   
ATOM   2462  HN  SER A 262       3.208   5.401  31.751  1.00 10.00      A   
ATOM   2463  CA  SER A 262       1.261   4.590  31.961  1.00 10.00      A   
ATOM   2464  CB  SER A 262       1.563   4.373  33.445  1.00 10.00      A   
ATOM   2465  OG  SER A 262       2.304   5.455  33.987  1.00 10.00      A   
ATOM   2466  HG  SER A 262       2.116   6.260  33.486  1.00 10.00      A   
ATOM   2467  C   SER A 262       0.082   5.542  31.775  1.00 10.00      A   
ATOM   2468  O   SER A 262      -1.040   5.239  32.184  1.00 10.00      A   
ATOM   2469  N   GLY A 263       0.342   6.692  31.161  1.00 10.00      A   
ATOM   2470  HN  GLY A 263       1.255   6.884  30.862  1.00 10.00      A   
ATOM   2471  CA  GLY A 263      -0.707   7.656  30.921  1.00 10.00      A   
ATOM   2472  C   GLY A 263      -1.538   7.264  29.719  1.00 10.00      A   
ATOM   2473  O   GLY A 263      -2.757   7.443  29.705  1.00 10.00      A   
ATOM   2474  N   CYS A 264      -0.878   6.709  28.713  1.00 10.00      A   
ATOM   2475  HN  CYS A 264       0.092   6.578  28.788  1.00 10.00      A   
ATOM   2476  CA  CYS A 264      -1.553   6.282  27.503  1.00 10.00      A   
ATOM   2477  CB  CYS A 264      -0.598   6.377  26.314  1.00 10.00      A   
ATOM   2478  SG  CYS A 264       0.412   7.877  26.301  1.00 10.00      A   
ATOM   2479  HG  CYS A 264      -0.041   8.674  25.343  1.00 10.00      A   
ATOM   2480  C   CYS A 264      -2.074   4.855  27.667  1.00 10.00      A   
ATOM   2481  O   CYS A 264      -1.370   3.883  27.391  1.00 10.00      A   
ATOM   2482  N   LYS A 265      -3.311   4.736  28.130  1.00 10.00      A   
ATOM   2483  HN  LYS A 265      -3.819   5.548  28.330  1.00 10.00      A   
ATOM   2484  CA  LYS A 265      -3.935   3.434  28.351  1.00 10.00      A   
ATOM   2485  CB  LYS A 265      -5.027   3.542  29.420  1.00 10.00      A   
ATOM   2486  CG  LYS A 265      -4.613   3.068  30.803  1.00 10.00      A   
ATOM   2487  CD  LYS A 265      -4.041   4.205  31.632  1.00 10.00      A   
ATOM   2488  CE  LYS A 265      -3.811   3.779  33.073  1.00 10.00      A   
ATOM   2489  NZ  LYS A 265      -3.277   4.890  33.906  1.00 10.00      A   
ATOM   2490  HZ1 LYS A 265      -3.093   4.552  34.873  1.00 10.00      A   
ATOM   2491  HZ2 LYS A 265      -3.963   5.669  33.951  1.00 10.00      A   
ATOM   2492  HZ3 LYS A 265      -2.386   5.253  33.502  1.00 10.00      A   
ATOM   2493  C   LYS A 265      -4.543   2.861  27.073  1.00 10.00      A   
ATOM   2494  O   LYS A 265      -4.911   1.685  27.024  1.00 10.00      A   
ATOM   2495  N   GLU A 266      -4.650   3.688  26.042  1.00 10.00      A   
ATOM   2496  HN  GLU A 266      -4.325   4.610  26.131  1.00 10.00      A   
ATOM   2497  CA  GLU A 266      -5.231   3.261  24.773  1.00 10.00      A   
ATOM   2498  CB  GLU A 266      -6.018   4.400  24.122  1.00 10.00      A   
ATOM   2499  CG  GLU A 266      -7.112   4.993  24.996  1.00 10.00      A   
ATOM   2500  CD  GLU A 266      -8.096   3.955  25.498  1.00 10.00      A   
ATOM   2501  OE1 GLU A 266      -8.456   4.004  26.692  1.00 10.00      A   
ATOM   2502  OE2 GLU A 266      -8.523   3.090  24.702  1.00 10.00      A   
ATOM   2503  C   GLU A 266      -4.172   2.736  23.807  1.00 10.00      A   
ATOM   2504  O   GLU A 266      -4.474   2.445  22.649  1.00 10.00      A   
ATOM   2505  N   LEU A 267      -2.938   2.622  24.283  1.00 10.00      A   
ATOM   2506  HN  LEU A 267      -2.757   2.887  25.206  1.00 10.00      A   
ATOM   2507  CA  LEU A 267      -1.844   2.119  23.460  1.00 10.00      A   
ATOM   2508  CB  LEU A 267      -0.495   2.292  24.168  1.00 10.00      A   
ATOM   2509  CG  LEU A 267       0.116   3.697  24.143  1.00 10.00      A   
ATOM   2510  CD1 LEU A 267       1.428   3.722  24.913  1.00 10.00      A   
ATOM   2511  CD2 LEU A 267       0.333   4.165  22.713  1.00 10.00      A   
ATOM   2512  C   LEU A 267      -2.069   0.650  23.112  1.00 10.00      A   
ATOM   2513  O   LEU A 267      -2.156  -0.200  24.001  1.00 10.00      A   
ATOM   2514  N   ARG A 268      -2.194   0.362  21.822  1.00 10.00      A   
ATOM   2515  HN  ARG A 268      -2.149   1.092  21.162  1.00 10.00      A   
ATOM   2516  CA  ARG A 268      -2.417  -1.000  21.360  1.00 10.00      A   
ATOM   2517  CB  ARG A 268      -3.740  -1.095  20.590  1.00 10.00      A   
ATOM   2518  CG  ARG A 268      -4.968  -0.707  21.402  1.00 10.00      A   
ATOM   2519  CD  ARG A 268      -5.141  -1.609  22.613  1.00 10.00      A   
ATOM   2520  NE  ARG A 268      -6.221  -1.155  23.490  1.00 10.00      A   
ATOM   2521  HE  ARG A 268      -7.142  -1.373  23.217  1.00 10.00      A   
ATOM   2522  CZ  ARG A 268      -6.033  -0.475  24.622  1.00 10.00      A   
ATOM   2523  NH1 ARG A 268      -4.805  -0.167  25.026  1.00 10.00      A   
ATOM   2524 HH11 ARG A 268      -3.972  -0.457  24.461  1.00 10.00      A   
ATOM   2525 HH12 ARG A 268      -4.667   0.373  25.913  1.00 10.00      A   
ATOM   2526  NH2 ARG A 268      -7.076  -0.097  25.353  1.00 10.00      A   
ATOM   2527 HH21 ARG A 268      -6.936   0.435  26.238  1.00 10.00      A   
ATOM   2528 HH22 ARG A 268      -8.048  -0.332  25.044  1.00 10.00      A   
ATOM   2529  C   ARG A 268      -1.264  -1.484  20.484  1.00 10.00      A   
ATOM   2530  O   ARG A 268      -1.113  -2.681  20.246  1.00 10.00      A   
ATOM   2531  N   CYS A 269      -0.446  -0.551  20.016  1.00 10.00      A   
ATOM   2532  HN  CYS A 269      -0.596   0.386  20.262  1.00 10.00      A   
ATOM   2533  CA  CYS A 269       0.681  -0.893  19.160  1.00 10.00      A   
ATOM   2534  CB  CYS A 269       0.337  -0.628  17.690  1.00 10.00      A   
ATOM   2535  SG  CYS A 269       1.643  -1.064  16.517  1.00 10.00      A   
ATOM   2536  HG  CYS A 269       1.116  -1.040  15.299  1.00 10.00      A   
ATOM   2537  C   CYS A 269       1.932  -0.116  19.552  1.00 10.00      A   
ATOM   2538  O   CYS A 269       1.896   1.108  19.698  1.00 10.00      A   
ATOM   2539  N   LEU A 270       3.031  -0.836  19.734  1.00 10.00      A   
ATOM   2540  HN  LEU A 270       2.986  -1.813  19.616  1.00 10.00      A   
ATOM   2541  CA  LEU A 270       4.303  -0.221  20.091  1.00 10.00      A   
ATOM   2542  CB  LEU A 270       4.761  -0.644  21.489  1.00 10.00      A   
ATOM   2543  CG  LEU A 270       4.156   0.127  22.666  1.00 10.00      A   
ATOM   2544  CD1 LEU A 270       4.911  -0.187  23.947  1.00 10.00      A   
ATOM   2545  CD2 LEU A 270       4.163   1.622  22.397  1.00 10.00      A   
ATOM   2546  C   LEU A 270       5.366  -0.569  19.058  1.00 10.00      A   
ATOM   2547  O   LEU A 270       5.621  -1.746  18.787  1.00 10.00      A   
ATOM   2548  N   SER A 271       5.962   0.458  18.469  1.00 10.00      A   
ATOM   2549  HN  SER A 271       5.699   1.373  18.721  1.00 10.00      A   
ATOM   2550  CA  SER A 271       6.993   0.277  17.460  1.00 10.00      A   
ATOM   2551  CB  SER A 271       6.456   0.721  16.100  1.00 10.00      A   
ATOM   2552  OG  SER A 271       5.127   0.263  15.911  1.00 10.00      A   
ATOM   2553  HG  SER A 271       4.809  -0.125  16.733  1.00 10.00      A   
ATOM   2554  C   SER A 271       8.244   1.079  17.810  1.00 10.00      A   
ATOM   2555  O   SER A 271       8.297   1.731  18.854  1.00 10.00      A   
ATOM   2556  N   GLY A 272       9.237   1.036  16.927  1.00 10.00      A   
ATOM   2557  HN  GLY A 272       9.129   0.504  16.111  1.00 10.00      A   
ATOM   2558  CA  GLY A 272      10.478   1.760  17.149  1.00 10.00      A   
ATOM   2559  C   GLY A 272      11.516   0.908  17.846  1.00 10.00      A   
ATOM   2560  O   GLY A 272      11.950  -0.108  17.308  1.00 10.00      A   
ATOM   2561  N   PHE A 273      11.905   1.326  19.044  1.00 10.00      A   
ATOM   2562  HN  PHE A 273      11.504   2.147  19.408  1.00 10.00      A   
ATOM   2563  CA  PHE A 273      12.885   0.602  19.852  1.00 10.00      A   
ATOM   2564  CB  PHE A 273      12.353  -0.773  20.266  1.00 10.00      A   
ATOM   2565  CG  PHE A 273      11.150  -0.711  21.163  1.00 10.00      A   
ATOM   2566  CD1 PHE A 273       9.873  -0.830  20.638  1.00 10.00      A   
ATOM   2567  CD2 PHE A 273      11.294  -0.535  22.529  1.00 10.00      A   
ATOM   2568  CE1 PHE A 273       8.764  -0.775  21.458  1.00 10.00      A   
ATOM   2569  CE2 PHE A 273      10.189  -0.478  23.356  1.00 10.00      A   
ATOM   2570  CZ  PHE A 273       8.921  -0.599  22.819  1.00 10.00      A   
ATOM   2571  C   PHE A 273      14.253   0.482  19.177  1.00 10.00      A   
ATOM   2572  O   PHE A 273      14.932  -0.538  19.315  1.00 10.00      A   
ATOM   2573  N   TRP A 274      14.661   1.525  18.461  1.00 10.00      A   
ATOM   2574  HN  TRP A 274      14.082   2.313  18.383  1.00 10.00      A   
ATOM   2575  CA  TRP A 274      15.958   1.523  17.800  1.00 10.00      A   
ATOM   2576  CB  TRP A 274      16.102   2.735  16.880  1.00 10.00      A   
ATOM   2577  CG  TRP A 274      15.553   2.534  15.501  1.00 10.00      A   
ATOM   2578  CD1 TRP A 274      16.033   1.693  14.540  1.00 10.00      A   
ATOM   2579  CD2 TRP A 274      14.429   3.201  14.924  1.00 10.00      A   
ATOM   2580  NE1 TRP A 274      15.276   1.795  13.400  1.00 10.00      A   
ATOM   2581  HE1 TRP A 274      15.422   1.288  12.567  1.00 10.00      A   
ATOM   2582  CE2 TRP A 274      14.284   2.713  13.610  1.00 10.00      A   
ATOM   2583  CE3 TRP A 274      13.530   4.162  15.391  1.00 10.00      A   
ATOM   2584  CZ2 TRP A 274      13.276   3.153  12.759  1.00 10.00      A   
ATOM   2585  CZ3 TRP A 274      12.531   4.597  14.543  1.00 10.00      A   
ATOM   2586  CH2 TRP A 274      12.412   4.094  13.244  1.00 10.00      A   
ATOM   2587  C   TRP A 274      17.057   1.552  18.849  1.00 10.00      A   
ATOM   2588  O   TRP A 274      17.124   2.486  19.650  1.00 10.00      A   
ATOM   2589  N   ASP A 275      17.901   0.521  18.848  1.00 10.00      A   
ATOM   2590  HN  ASP A 275      17.778  -0.190  18.183  1.00 10.00      A   
ATOM   2591  CA  ASP A 275      19.001   0.409  19.812  1.00 10.00      A   
ATOM   2592  CB  ASP A 275      20.019   1.551  19.646  1.00 10.00      A   
ATOM   2593  CG  ASP A 275      20.474   1.772  18.214  1.00 10.00      A   
ATOM   2594  OD1 ASP A 275      20.639   0.781  17.474  1.00 10.00      A   
ATOM   2595  OD2 ASP A 275      20.667   2.944  17.818  1.00 10.00      A   
ATOM   2596  C   ASP A 275      18.438   0.409  21.231  1.00 10.00      A   
ATOM   2597  O   ASP A 275      18.977   1.059  22.125  1.00 10.00      A   
ATOM   2598  N   ALA A 276      17.339  -0.322  21.412  1.00 10.00      A   
ATOM   2599  HN  ALA A 276      16.979  -0.818  20.652  1.00 10.00      A   
ATOM   2600  CA  ALA A 276      16.650  -0.414  22.695  1.00 10.00      A   
ATOM   2601  CB  ALA A 276      15.416  -1.295  22.564  1.00 10.00      A   
ATOM   2602  C   ALA A 276      17.541  -0.918  23.828  1.00 10.00      A   
ATOM   2603  O   ALA A 276      18.131  -1.997  23.742  1.00 10.00      A   
ATOM   2604  N   VAL A 277      17.638  -0.117  24.886  1.00 10.00      A   
ATOM   2605  HN  VAL A 277      17.181   0.752  24.868  1.00 10.00      A   
ATOM   2606  CA  VAL A 277      18.421  -0.477  26.061  1.00 10.00      A   
ATOM   2607  CB  VAL A 277      18.929   0.777  26.810  1.00 10.00      A   
ATOM   2608  CG1 VAL A 277      19.563   0.408  28.148  1.00 10.00      A   
ATOM   2609  CG2 VAL A 277      19.925   1.534  25.947  1.00 10.00      A   
ATOM   2610  C   VAL A 277      17.571  -1.331  27.003  1.00 10.00      A   
ATOM   2611  O   VAL A 277      16.516  -0.890  27.472  1.00 10.00      A   
ATOM   2612  N   PRO A 278      18.035  -2.558  27.294  1.00 10.00      A   
ATOM   2613  CA  PRO A 278      17.327  -3.516  28.160  1.00 10.00      A   
ATOM   2614  CB  PRO A 278      18.390  -4.580  28.436  1.00 10.00      A   
ATOM   2615  CG  PRO A 278      19.260  -4.548  27.229  1.00 10.00      A   
ATOM   2616  CD  PRO A 278      19.302  -3.114  26.786  1.00 10.00      A   
ATOM   2617  C   PRO A 278      16.827  -2.917  29.476  1.00 10.00      A   
ATOM   2618  O   PRO A 278      15.707  -3.203  29.908  1.00 10.00      A   
ATOM   2619  N   ALA A 279      17.652  -2.082  30.104  1.00 10.00      A   
ATOM   2620  HN  ALA A 279      18.528  -1.887  29.706  1.00 10.00      A   
ATOM   2621  CA  ALA A 279      17.300  -1.461  31.382  1.00 10.00      A   
ATOM   2622  CB  ALA A 279      18.502  -0.747  31.978  1.00 10.00      A   
ATOM   2623  C   ALA A 279      16.111  -0.504  31.279  1.00 10.00      A   
ATOM   2624  O   ALA A 279      15.485  -0.177  32.289  1.00 10.00      A   
ATOM   2625  N   TYR A 280      15.792  -0.061  30.069  1.00 10.00      A   
ATOM   2626  HN  TYR A 280      16.306  -0.370  29.289  1.00 10.00      A   
ATOM   2627  CA  TYR A 280      14.685   0.870  29.875  1.00 10.00      A   
ATOM   2628  CB  TYR A 280      15.118   2.071  29.037  1.00 10.00      A   
ATOM   2629  CG  TYR A 280      15.705   3.180  29.874  1.00 10.00      A   
ATOM   2630  CD1 TYR A 280      17.073   3.263  30.100  1.00 10.00      A   
ATOM   2631  CD2 TYR A 280      14.886   4.137  30.452  1.00 10.00      A   
ATOM   2632  CE1 TYR A 280      17.605   4.271  30.882  1.00 10.00      A   
ATOM   2633  CE2 TYR A 280      15.408   5.148  31.232  1.00 10.00      A   
ATOM   2634  CZ  TYR A 280      16.767   5.211  31.444  1.00 10.00      A   
ATOM   2635  OH  TYR A 280      17.286   6.214  32.228  1.00 10.00      A   
ATOM   2636  HH  TYR A 280      16.758   6.299  33.032  1.00 10.00      A   
ATOM   2637  C   TYR A 280      13.456   0.194  29.282  1.00 10.00      A   
ATOM   2638  O   TYR A 280      12.432   0.838  29.046  1.00 10.00      A   
ATOM   2639  N   LEU A 281      13.558  -1.105  29.053  1.00 10.00      A   
ATOM   2640  HN  LEU A 281      14.399  -1.565  29.261  1.00 10.00      A   
ATOM   2641  CA  LEU A 281      12.449  -1.871  28.497  1.00 10.00      A   
ATOM   2642  CB  LEU A 281      12.908  -3.226  27.957  1.00 10.00      A   
ATOM   2643  CG  LEU A 281      12.990  -3.342  26.431  1.00 10.00      A   
ATOM   2644  CD1 LEU A 281      11.640  -3.056  25.789  1.00 10.00      A   
ATOM   2645  CD2 LEU A 281      14.062  -2.418  25.872  1.00 10.00      A   
ATOM   2646  C   LEU A 281      11.272  -2.037  29.467  1.00 10.00      A   
ATOM   2647  O   LEU A 281      10.124  -1.920  29.044  1.00 10.00      A   
ATOM   2648  N   PRO A 282      11.519  -2.315  30.777  1.00 10.00      A   
ATOM   2649  CA  PRO A 282      10.446  -2.490  31.778  1.00 10.00      A   
ATOM   2650  CB  PRO A 282      11.207  -2.654  33.095  1.00 10.00      A   
ATOM   2651  CG  PRO A 282      12.524  -3.202  32.687  1.00 10.00      A   
ATOM   2652  CD  PRO A 282      12.848  -2.534  31.386  1.00 10.00      A   
ATOM   2653  C   PRO A 282       9.478  -1.305  31.880  1.00 10.00      A   
ATOM   2654  O   PRO A 282       8.480  -1.376  32.595  1.00 10.00      A   
ATOM   2655  N   ALA A 283       9.770  -0.223  31.177  1.00 10.00      A   
ATOM   2656  HN  ALA A 283      10.583  -0.215  30.628  1.00 10.00      A   
ATOM   2657  CA  ALA A 283       8.907   0.950  31.196  1.00 10.00      A   
ATOM   2658  CB  ALA A 283       9.618   2.132  30.561  1.00 10.00      A   
ATOM   2659  C   ALA A 283       7.601   0.665  30.461  1.00 10.00      A   
ATOM   2660  O   ALA A 283       6.556   1.225  30.788  1.00 10.00      A   
ATOM   2661  N   VAL A 284       7.663  -0.233  29.481  1.00 10.00      A   
ATOM   2662  HN  VAL A 284       8.522  -0.669  29.279  1.00 10.00      A   
ATOM   2663  CA  VAL A 284       6.485  -0.585  28.693  1.00 10.00      A   
ATOM   2664  CB  VAL A 284       6.854  -0.994  27.247  1.00 10.00      A   
ATOM   2665  CG1 VAL A 284       7.675   0.098  26.575  1.00 10.00      A   
ATOM   2666  CG2 VAL A 284       7.599  -2.323  27.216  1.00 10.00      A   
ATOM   2667  C   VAL A 284       5.670  -1.697  29.350  1.00 10.00      A   
ATOM   2668  O   VAL A 284       4.706  -2.200  28.768  1.00 10.00      A   
ATOM   2669  N   TYR A 285       6.049  -2.066  30.569  1.00 10.00      A   
ATOM   2670  HN  TYR A 285       6.814  -1.616  30.989  1.00 10.00      A   
ATOM   2671  CA  TYR A 285       5.353  -3.117  31.301  1.00 10.00      A   
ATOM   2672  CB  TYR A 285       6.081  -3.453  32.605  1.00 10.00      A   
ATOM   2673  CG  TYR A 285       7.240  -4.421  32.449  1.00 10.00      A   
ATOM   2674  CD1 TYR A 285       7.519  -5.023  31.228  1.00 10.00      A   
ATOM   2675  CD2 TYR A 285       8.050  -4.738  33.533  1.00 10.00      A   
ATOM   2676  CE1 TYR A 285       8.569  -5.911  31.092  1.00 10.00      A   
ATOM   2677  CE2 TYR A 285       9.104  -5.624  33.405  1.00 10.00      A   
ATOM   2678  CZ  TYR A 285       9.357  -6.207  32.184  1.00 10.00      A   
ATOM   2679  OH  TYR A 285      10.407  -7.089  32.055  1.00 10.00      A   
ATOM   2680  HH  TYR A 285      10.838  -6.952  31.198  1.00 10.00      A   
ATOM   2681  C   TYR A 285       3.908  -2.726  31.587  1.00 10.00      A   
ATOM   2682  O   TYR A 285       3.020  -3.576  31.617  1.00 10.00      A   
ATOM   2683  N   SER A 286       3.673  -1.435  31.781  1.00 10.00      A   
ATOM   2684  HN  SER A 286       4.420  -0.800  31.754  1.00 10.00      A   
ATOM   2685  CA  SER A 286       2.331  -0.936  32.055  1.00 10.00      A   
ATOM   2686  CB  SER A 286       2.419   0.344  32.890  1.00 10.00      A   
ATOM   2687  OG  SER A 286       3.468   0.248  33.840  1.00 10.00      A   
ATOM   2688  HG  SER A 286       3.616   1.112  34.239  1.00 10.00      A   
ATOM   2689  C   SER A 286       1.570  -0.671  30.757  1.00 10.00      A   
ATOM   2690  O   SER A 286       0.546   0.013  30.749  1.00 10.00      A   
ATOM   2691  N   VAL A 287       2.078  -1.219  29.659  1.00 10.00      A   
ATOM   2692  HN  VAL A 287       2.888  -1.767  29.730  1.00 10.00      A   
ATOM   2693  CA  VAL A 287       1.462  -1.030  28.355  1.00 10.00      A   
ATOM   2694  CB  VAL A 287       2.343  -0.137  27.443  1.00 10.00      A   
ATOM   2695  CG1 VAL A 287       1.634   0.168  26.134  1.00 10.00      A   
ATOM   2696  CG2 VAL A 287       2.736   1.156  28.147  1.00 10.00      A   
ATOM   2697  C   VAL A 287       1.232  -2.372  27.661  1.00 10.00      A   
ATOM   2698  O   VAL A 287       0.186  -2.591  27.050  1.00 10.00      A   
ATOM   2699  N   CYS A 288       2.206  -3.273  27.785  1.00 10.00      A   
ATOM   2700  HN  CYS A 288       3.002  -3.042  28.312  1.00 10.00      A   
ATOM   2701  CA  CYS A 288       2.146  -4.592  27.153  1.00 10.00      A   
ATOM   2702  CB  CYS A 288       3.399  -5.400  27.499  1.00 10.00      A   
ATOM   2703  SG  CYS A 288       3.683  -5.602  29.272  1.00 10.00      A   
ATOM   2704  HG  CYS A 288       2.876  -6.569  29.701  1.00 10.00      A   
ATOM   2705  C   CYS A 288       0.887  -5.381  27.507  1.00 10.00      A   
ATOM   2706  O   CYS A 288       0.432  -6.215  26.720  1.00 10.00      A   
ATOM   2707  N   SER A 289       0.324  -5.113  28.683  1.00 10.00      A   
ATOM   2708  HN  SER A 289       0.742  -4.447  29.273  1.00 10.00      A   
ATOM   2709  CA  SER A 289      -0.881  -5.798  29.137  1.00 10.00      A   
ATOM   2710  CB  SER A 289      -1.258  -5.312  30.535  1.00 10.00      A   
ATOM   2711  OG  SER A 289      -0.112  -5.236  31.367  1.00 10.00      A   
ATOM   2712  HG  SER A 289      -0.095  -6.001  31.954  1.00 10.00      A   
ATOM   2713  C   SER A 289      -2.060  -5.601  28.178  1.00 10.00      A   
ATOM   2714  O   SER A 289      -3.015  -6.378  28.187  1.00 10.00      A   
ATOM   2715  N   ARG A 290      -1.995  -4.563  27.358  1.00 10.00      A   
ATOM   2716  HN  ARG A 290      -1.209  -3.972  27.389  1.00 10.00      A   
ATOM   2717  CA  ARG A 290      -3.059  -4.276  26.405  1.00 10.00      A   
ATOM   2718  CB  ARG A 290      -3.898  -3.084  26.879  1.00 10.00      A   
ATOM   2719  CG  ARG A 290      -3.071  -1.909  27.378  1.00 10.00      A   
ATOM   2720  CD  ARG A 290      -3.755  -1.202  28.538  1.00 10.00      A   
ATOM   2721  NE  ARG A 290      -2.784  -0.594  29.451  1.00 10.00      A   
ATOM   2722  HE  ARG A 290      -1.927  -0.302  29.064  1.00 10.00      A   
ATOM   2723  CZ  ARG A 290      -2.997  -0.395  30.748  1.00 10.00      A   
ATOM   2724  NH1 ARG A 290      -4.158  -0.727  31.299  1.00 10.00      A   
ATOM   2725 HH11 ARG A 290      -4.320  -0.566  32.318  1.00 10.00      A   
ATOM   2726 HH12 ARG A 290      -4.913  -1.152  30.721  1.00 10.00      A   
ATOM   2727  NH2 ARG A 290      -2.031   0.113  31.507  1.00 10.00      A   
ATOM   2728 HH21 ARG A 290      -2.192   0.268  32.528  1.00 10.00      A   
ATOM   2729 HH22 ARG A 290      -1.096   0.347  31.088  1.00 10.00      A   
ATOM   2730  C   ARG A 290      -2.496  -4.022  25.009  1.00 10.00      A   
ATOM   2731  O   ARG A 290      -3.107  -3.326  24.201  1.00 10.00      A   
ATOM   2732  N   LEU A 291      -1.331  -4.593  24.729  1.00 10.00      A   
ATOM   2733  HN  LEU A 291      -0.892  -5.151  25.407  1.00 10.00      A   
ATOM   2734  CA  LEU A 291      -0.696  -4.422  23.428  1.00 10.00      A   
ATOM   2735  CB  LEU A 291       0.822  -4.340  23.569  1.00 10.00      A   
ATOM   2736  CG  LEU A 291       1.391  -3.006  24.039  1.00 10.00      A   
ATOM   2737  CD1 LEU A 291       2.904  -3.090  24.120  1.00 10.00      A   
ATOM   2738  CD2 LEU A 291       0.970  -1.888  23.103  1.00 10.00      A   
ATOM   2739  C   LEU A 291      -1.053  -5.566  22.489  1.00 10.00      A   
ATOM   2740  O   LEU A 291      -0.742  -6.725  22.771  1.00 10.00      A   
ATOM   2741  N   THR A 292      -1.700  -5.237  21.381  1.00 10.00      A   
ATOM   2742  HN  THR A 292      -1.924  -4.295  21.216  1.00 10.00      A   
ATOM   2743  CA  THR A 292      -2.095  -6.231  20.398  1.00 10.00      A   
ATOM   2744  CB  THR A 292      -3.412  -5.819  19.717  1.00 10.00      A   
ATOM   2745  OG1 THR A 292      -3.695  -4.448  20.040  1.00 10.00      A   
ATOM   2746  HG1 THR A 292      -4.039  -3.997  19.260  1.00 10.00      A   
ATOM   2747  CG2 THR A 292      -4.561  -6.698  20.193  1.00 10.00      A   
ATOM   2748  C   THR A 292      -1.007  -6.401  19.338  1.00 10.00      A   
ATOM   2749  O   THR A 292      -0.832  -7.490  18.784  1.00 10.00      A   
ATOM   2750  N   THR A 293      -0.267  -5.328  19.074  1.00 10.00      A   
ATOM   2751  HN  THR A 293      -0.437  -4.493  19.566  1.00 10.00      A   
ATOM   2752  CA  THR A 293       0.798  -5.362  18.083  1.00 10.00      A   
ATOM   2753  CB  THR A 293       0.419  -4.541  16.833  1.00 10.00      A   
ATOM   2754  OG1 THR A 293      -0.868  -4.966  16.364  1.00 10.00      A   
ATOM   2755  HG1 THR A 293      -1.369  -4.202  16.063  1.00 10.00      A   
ATOM   2756  CG2 THR A 293       1.446  -4.726  15.724  1.00 10.00      A   
ATOM   2757  C   THR A 293       2.107  -4.839  18.673  1.00 10.00      A   
ATOM   2758  O   THR A 293       2.163  -3.733  19.219  1.00 10.00      A   
ATOM   2759  N   LEU A 294       3.156  -5.645  18.566  1.00 10.00      A   
ATOM   2760  HN  LEU A 294       3.047  -6.513  18.116  1.00 10.00      A   
ATOM   2761  CA  LEU A 294       4.465  -5.276  19.084  1.00 10.00      A   
ATOM   2762  CB  LEU A 294       4.785  -6.097  20.339  1.00 10.00      A   
ATOM   2763  CG  LEU A 294       6.060  -5.719  21.100  1.00 10.00      A   
ATOM   2764  CD1 LEU A 294       5.996  -4.277  21.576  1.00 10.00      A   
ATOM   2765  CD2 LEU A 294       6.293  -6.666  22.272  1.00 10.00      A   
ATOM   2766  C   LEU A 294       5.541  -5.485  18.023  1.00 10.00      A   
ATOM   2767  O   LEU A 294       5.661  -6.565  17.447  1.00 10.00      A   
ATOM   2768  N   ASN A 295       6.315  -4.445  17.764  1.00 10.00      A   
ATOM   2769  HN  ASN A 295       6.165  -3.608  18.250  1.00 10.00      A   
ATOM   2770  CA  ASN A 295       7.384  -4.503  16.774  1.00 10.00      A   
ATOM   2771  CB  ASN A 295       7.172  -3.423  15.703  1.00 10.00      A   
ATOM   2772  CG  ASN A 295       8.083  -3.569  14.491  1.00 10.00      A   
ATOM   2773  OD1 ASN A 295       9.196  -4.091  14.581  1.00 10.00      A   
ATOM   2774  ND2 ASN A 295       7.609  -3.114  13.343  1.00 10.00      A   
ATOM   2775 HD21 ASN A 295       6.709  -2.716  13.338  1.00 10.00      A   
ATOM   2776 HD22 ASN A 295       8.179  -3.178  12.547  1.00 10.00      A   
ATOM   2777  C   ASN A 295       8.741  -4.316  17.445  1.00 10.00      A   
ATOM   2778  O   ASN A 295       9.049  -3.241  17.966  1.00 10.00      A   
ATOM   2779  N   LEU A 296       9.545  -5.366  17.430  1.00 10.00      A   
ATOM   2780  HN  LEU A 296       9.240  -6.201  16.998  1.00 10.00      A   
ATOM   2781  CA  LEU A 296      10.870  -5.333  18.032  1.00 10.00      A   
ATOM   2782  CB  LEU A 296      10.910  -6.228  19.270  1.00 10.00      A   
ATOM   2783  CG  LEU A 296      10.026  -5.797  20.444  1.00 10.00      A   
ATOM   2784  CD1 LEU A 296       9.991  -6.876  21.514  1.00 10.00      A   
ATOM   2785  CD2 LEU A 296      10.516  -4.482  21.027  1.00 10.00      A   
ATOM   2786  C   LEU A 296      11.931  -5.774  17.026  1.00 10.00      A   
ATOM   2787  O   LEU A 296      12.911  -6.426  17.385  1.00 10.00      A   
ATOM   2788  N   SER A 297      11.741  -5.396  15.769  1.00 10.00      A   
ATOM   2789  HN  SER A 297      10.950  -4.862  15.547  1.00 10.00      A   
ATOM   2790  CA  SER A 297      12.678  -5.754  14.709  1.00 10.00      A   
ATOM   2791  CB  SER A 297      12.018  -5.569  13.341  1.00 10.00      A   
ATOM   2792  OG  SER A 297      10.685  -6.060  13.351  1.00 10.00      A   
ATOM   2793  HG  SER A 297      10.100  -5.396  13.742  1.00 10.00      A   
ATOM   2794  C   SER A 297      13.958  -4.919  14.792  1.00 10.00      A   
ATOM   2795  O   SER A 297      14.995  -5.289  14.237  1.00 10.00      A   
ATOM   2796  N   TYR A 298      13.873  -3.790  15.477  1.00 10.00      A   
ATOM   2797  HN  TYR A 298      13.014  -3.543  15.884  1.00 10.00      A   
ATOM   2798  CA  TYR A 298      15.016  -2.899  15.633  1.00 10.00      A   
ATOM   2799  CB  TYR A 298      14.597  -1.445  15.401  1.00 10.00      A   
ATOM   2800  CG  TYR A 298      13.831  -1.202  14.119  1.00 10.00      A   
ATOM   2801  CD1 TYR A 298      12.551  -0.667  14.150  1.00 10.00      A   
ATOM   2802  CD2 TYR A 298      14.386  -1.499  12.881  1.00 10.00      A   
ATOM   2803  CE1 TYR A 298      11.846  -0.426  12.987  1.00 10.00      A   
ATOM   2804  CE2 TYR A 298      13.688  -1.265  11.709  1.00 10.00      A   
ATOM   2805  CZ  TYR A 298      12.416  -0.729  11.768  1.00 10.00      A   
ATOM   2806  OH  TYR A 298      11.719  -0.481  10.603  1.00 10.00      A   
ATOM   2807  HH  TYR A 298      11.333   0.407  10.643  1.00 10.00      A   
ATOM   2808  C   TYR A 298      15.628  -3.037  17.023  1.00 10.00      A   
ATOM   2809  O   TYR A 298      16.653  -2.422  17.331  1.00 10.00      A   
ATOM   2810  N   ALA A 299      14.998  -3.856  17.856  1.00 10.00      A   
ATOM   2811  HN  ALA A 299      14.211  -4.344  17.541  1.00 10.00      A   
ATOM   2812  CA  ALA A 299      15.464  -4.066  19.219  1.00 10.00      A   
ATOM   2813  CB  ALA A 299      14.287  -4.297  20.152  1.00 10.00      A   
ATOM   2814  C   ALA A 299      16.452  -5.225  19.298  1.00 10.00      A   
ATOM   2815  O   ALA A 299      16.067  -6.376  19.505  1.00 10.00      A   
ATOM   2816  N   THR A 300      17.726  -4.912  19.125  1.00 10.00      A   
ATOM   2817  HN  THR A 300      17.969  -3.980  18.953  1.00 10.00      A   
ATOM   2818  CA  THR A 300      18.781  -5.912  19.174  1.00 10.00      A   
ATOM   2819  CB  THR A 300      20.034  -5.410  18.430  1.00 10.00      A   
ATOM   2820  OG1 THR A 300      20.050  -3.971  18.441  1.00 10.00      A   
ATOM   2821  HG1 THR A 300      20.607  -3.665  19.171  1.00 10.00      A   
ATOM   2822  CG2 THR A 300      20.037  -5.906  16.992  1.00 10.00      A   
ATOM   2823  C   THR A 300      19.145  -6.264  20.616  1.00 10.00      A   
ATOM   2824  O   THR A 300      20.165  -5.812  21.138  1.00 10.00      A   
ATOM   2825  N   VAL A 301      18.294  -7.052  21.262  1.00 10.00      A   
ATOM   2826  HN  VAL A 301      17.490  -7.369  20.795  1.00 10.00      A   
ATOM   2827  CA  VAL A 301      18.524  -7.462  22.646  1.00 10.00      A   
ATOM   2828  CB  VAL A 301      17.456  -6.899  23.609  1.00 10.00      A   
ATOM   2829  CG1 VAL A 301      17.595  -5.390  23.740  1.00 10.00      A   
ATOM   2830  CG2 VAL A 301      16.058  -7.273  23.146  1.00 10.00      A   
ATOM   2831  C   VAL A 301      18.577  -8.983  22.766  1.00 10.00      A   
ATOM   2832  O   VAL A 301      18.351  -9.694  21.788  1.00 10.00      A   
ATOM   2833  N   GLN A 302      18.876  -9.478  23.965  1.00 10.00      A   
ATOM   2834  HN  GLN A 302      19.048  -8.861  24.711  1.00 10.00      A   
ATOM   2835  CA  GLN A 302      18.964 -10.915  24.202  1.00 10.00      A   
ATOM   2836  CB  GLN A 302      19.859 -11.210  25.407  1.00 10.00      A   
ATOM   2837  CG  GLN A 302      21.303 -10.786  25.215  1.00 10.00      A   
ATOM   2838  CD  GLN A 302      22.008 -11.594  24.144  1.00 10.00      A   
ATOM   2839  OE1 GLN A 302      22.628 -12.618  24.432  1.00 10.00      A   
ATOM   2840  NE2 GLN A 302      21.913 -11.145  22.902  1.00 10.00      A   
ATOM   2841 HE21 GLN A 302      21.400 -10.323  22.743  1.00 10.00      A   
ATOM   2842 HE22 GLN A 302      22.365 -11.649  22.191  1.00 10.00      A   
ATOM   2843  C   GLN A 302      17.593 -11.561  24.393  1.00 10.00      A   
ATOM   2844  O   GLN A 302      16.593 -10.876  24.621  1.00 10.00      A   
ATOM   2845  N   SER A 303      17.574 -12.887  24.329  1.00 10.00      A   
ATOM   2846  HN  SER A 303      18.419 -13.360  24.182  1.00 10.00      A   
ATOM   2847  CA  SER A 303      16.353 -13.670  24.475  1.00 10.00      A   
ATOM   2848  CB  SER A 303      16.665 -15.159  24.268  1.00 10.00      A   
ATOM   2849  OG  SER A 303      15.518 -15.974  24.460  1.00 10.00      A   
ATOM   2850  HG  SER A 303      15.059 -16.087  23.613  1.00 10.00      A   
ATOM   2851  C   SER A 303      15.700 -13.443  25.836  1.00 10.00      A   
ATOM   2852  O   SER A 303      14.511 -13.134  25.916  1.00 10.00      A   
ATOM   2853  N   TYR A 304      16.493 -13.564  26.896  1.00 10.00      A   
ATOM   2854  HN  TYR A 304      17.437 -13.786  26.755  1.00 10.00      A   
ATOM   2855  CA  TYR A 304      16.001 -13.387  28.261  1.00 10.00      A   
ATOM   2856  CB  TYR A 304      17.148 -13.553  29.265  1.00 10.00      A   
ATOM   2857  CG  TYR A 304      16.726 -13.466  30.716  1.00 10.00      A   
ATOM   2858  CD1 TYR A 304      15.995 -14.488  31.309  1.00 10.00      A   
ATOM   2859  CD2 TYR A 304      17.053 -12.361  31.489  1.00 10.00      A   
ATOM   2860  CE1 TYR A 304      15.600 -14.407  32.631  1.00 10.00      A   
ATOM   2861  CE2 TYR A 304      16.665 -12.273  32.811  1.00 10.00      A   
ATOM   2862  CZ  TYR A 304      15.939 -13.298  33.378  1.00 10.00      A   
ATOM   2863  OH  TYR A 304      15.544 -13.208  34.695  1.00 10.00      A   
ATOM   2864  HH  TYR A 304      15.083 -12.369  34.835  1.00 10.00      A   
ATOM   2865  C   TYR A 304      15.318 -12.032  28.455  1.00 10.00      A   
ATOM   2866  O   TYR A 304      14.320 -11.924  29.170  1.00 10.00      A   
ATOM   2867  N   ASP A 305      15.840 -11.006  27.798  1.00 10.00      A   
ATOM   2868  HN  ASP A 305      16.607 -11.155  27.209  1.00 10.00      A   
ATOM   2869  CA  ASP A 305      15.284  -9.665  27.917  1.00 10.00      A   
ATOM   2870  CB  ASP A 305      16.311  -8.602  27.525  1.00 10.00      A   
ATOM   2871  CG  ASP A 305      17.230  -8.250  28.676  1.00 10.00      A   
ATOM   2872  OD1 ASP A 305      16.734  -7.698  29.682  1.00 10.00      A   
ATOM   2873  OD2 ASP A 305      18.446  -8.527  28.589  1.00 10.00      A   
ATOM   2874  C   ASP A 305      13.988  -9.518  27.127  1.00 10.00      A   
ATOM   2875  O   ASP A 305      13.176  -8.632  27.401  1.00 10.00      A   
ATOM   2876  N   LEU A 306      13.788 -10.401  26.159  1.00 10.00      A   
ATOM   2877  HN  LEU A 306      14.470 -11.089  25.990  1.00 10.00      A   
ATOM   2878  CA  LEU A 306      12.583 -10.383  25.341  1.00 10.00      A   
ATOM   2879  CB  LEU A 306      12.871 -10.947  23.947  1.00 10.00      A   
ATOM   2880  CG  LEU A 306      13.715 -10.070  23.018  1.00 10.00      A   
ATOM   2881  CD1 LEU A 306      14.194 -10.874  21.821  1.00 10.00      A   
ATOM   2882  CD2 LEU A 306      12.920  -8.860  22.558  1.00 10.00      A   
ATOM   2883  C   LEU A 306      11.482 -11.196  26.018  1.00 10.00      A   
ATOM   2884  O   LEU A 306      10.317 -10.793  26.039  1.00 10.00      A   
ATOM   2885  N   VAL A 307      11.873 -12.333  26.585  1.00 10.00      A   
ATOM   2886  HN  VAL A 307      12.821 -12.587  26.529  1.00 10.00      A   
ATOM   2887  CA  VAL A 307      10.945 -13.230  27.274  1.00 10.00      A   
ATOM   2888  CB  VAL A 307      11.679 -14.466  27.853  1.00 10.00      A   
ATOM   2889  CG1 VAL A 307      10.722 -15.360  28.631  1.00 10.00      A   
ATOM   2890  CG2 VAL A 307      12.355 -15.258  26.743  1.00 10.00      A   
ATOM   2891  C   VAL A 307      10.200 -12.506  28.394  1.00 10.00      A   
ATOM   2892  O   VAL A 307       8.989 -12.669  28.549  1.00 10.00      A   
ATOM   2893  N   LYS A 308      10.929 -11.692  29.156  1.00 10.00      A   
ATOM   2894  HN  LYS A 308      11.888 -11.600  28.967  1.00 10.00      A   
ATOM   2895  CA  LYS A 308      10.348 -10.937  30.267  1.00 10.00      A   
ATOM   2896  CB  LYS A 308      11.411 -10.054  30.926  1.00 10.00      A   
ATOM   2897  CG  LYS A 308      12.459 -10.814  31.718  1.00 10.00      A   
ATOM   2898  CD  LYS A 308      13.452  -9.863  32.358  1.00 10.00      A   
ATOM   2899  CE  LYS A 308      14.365  -9.231  31.318  1.00 10.00      A   
ATOM   2900  NZ  LYS A 308      15.090  -8.049  31.855  1.00 10.00      A   
ATOM   2901  HZ1 LYS A 308      14.440  -7.243  31.946  1.00 10.00      A   
ATOM   2902  HZ2 LYS A 308      15.868  -7.780  31.210  1.00 10.00      A   
ATOM   2903  HZ3 LYS A 308      15.488  -8.264  32.791  1.00 10.00      A   
ATOM   2904  C   LYS A 308       9.180 -10.068  29.807  1.00 10.00      A   
ATOM   2905  O   LYS A 308       8.204  -9.879  30.533  1.00 10.00      A   
ATOM   2906  N   LEU A 309       9.282  -9.548  28.597  1.00 10.00      A   
ATOM   2907  HN  LEU A 309      10.072  -9.750  28.057  1.00 10.00      A   
ATOM   2908  CA  LEU A 309       8.240  -8.695  28.043  1.00 10.00      A   
ATOM   2909  CB  LEU A 309       8.811  -7.836  26.909  1.00 10.00      A   
ATOM   2910  CG  LEU A 309       8.468  -6.338  26.926  1.00 10.00      A   
ATOM   2911  CD1 LEU A 309       9.095  -5.637  25.726  1.00 10.00      A   
ATOM   2912  CD2 LEU A 309       6.962  -6.116  26.945  1.00 10.00      A   
ATOM   2913  C   LEU A 309       7.079  -9.538  27.520  1.00 10.00      A   
ATOM   2914  O   LEU A 309       5.911  -9.226  27.762  1.00 10.00      A   
ATOM   2915  N   LEU A 310       7.410 -10.614  26.815  1.00 10.00      A   
ATOM   2916  HN  LEU A 310       8.362 -10.814  26.668  1.00 10.00      A   
ATOM   2917  CA  LEU A 310       6.405 -11.507  26.242  1.00 10.00      A   
ATOM   2918  CB  LEU A 310       7.066 -12.605  25.405  1.00 10.00      A   
ATOM   2919  CG  LEU A 310       7.783 -12.141  24.138  1.00 10.00      A   
ATOM   2920  CD1 LEU A 310       8.322 -13.329  23.358  1.00 10.00      A   
ATOM   2921  CD2 LEU A 310       6.847 -11.310  23.274  1.00 10.00      A   
ATOM   2922  C   LEU A 310       5.509 -12.122  27.309  1.00 10.00      A   
ATOM   2923  O   LEU A 310       4.315 -12.319  27.085  1.00 10.00      A   
ATOM   2924  N   CYS A 311       6.085 -12.411  28.473  1.00 10.00      A   
ATOM   2925  HN  CYS A 311       7.044 -12.230  28.593  1.00 10.00      A   
ATOM   2926  CA  CYS A 311       5.328 -13.005  29.571  1.00 10.00      A   
ATOM   2927  CB  CYS A 311       6.257 -13.416  30.717  1.00 10.00      A   
ATOM   2928  SG  CYS A 311       7.558 -14.582  30.248  1.00 10.00      A   
ATOM   2929  HG  CYS A 311       8.263 -14.030  29.266  1.00 10.00      A   
ATOM   2930  C   CYS A 311       4.249 -12.056  30.084  1.00 10.00      A   
ATOM   2931  O   CYS A 311       3.327 -12.472  30.784  1.00 10.00      A   
ATOM   2932  N   GLN A 312       4.366 -10.782  29.730  1.00 10.00      A   
ATOM   2933  HN  GLN A 312       5.119 -10.509  29.161  1.00 10.00      A   
ATOM   2934  CA  GLN A 312       3.403  -9.779  30.155  1.00 10.00      A   
ATOM   2935  CB  GLN A 312       4.107  -8.592  30.820  1.00 10.00      A   
ATOM   2936  CG  GLN A 312       4.829  -8.948  32.112  1.00 10.00      A   
ATOM   2937  CD  GLN A 312       5.334  -7.731  32.862  1.00 10.00      A   
ATOM   2938  OE1 GLN A 312       6.370  -7.784  33.525  1.00 10.00      A   
ATOM   2939  NE2 GLN A 312       4.602  -6.632  32.779  1.00 10.00      A   
ATOM   2940 HE21 GLN A 312       3.780  -6.660  32.245  1.00 10.00      A   
ATOM   2941 HE22 GLN A 312       4.911  -5.839  33.260  1.00 10.00      A   
ATOM   2942  C   GLN A 312       2.531  -9.316  28.986  1.00 10.00      A   
ATOM   2943  O   GLN A 312       1.851  -8.291  29.070  1.00 10.00      A   
ATOM   2944  N   CYS A 313       2.552 -10.078  27.894  1.00 10.00      A   
ATOM   2945  HN  CYS A 313       3.120 -10.879  27.880  1.00 10.00      A   
ATOM   2946  CA  CYS A 313       1.752  -9.756  26.716  1.00 10.00      A   
ATOM   2947  CB  CYS A 313       2.654  -9.545  25.495  1.00 10.00      A   
ATOM   2948  SG  CYS A 313       3.903  -8.255  25.690  1.00 10.00      A   
ATOM   2949  HG  CYS A 313       4.714  -8.613  26.681  1.00 10.00      A   
ATOM   2950  C   CYS A 313       0.753 -10.875  26.425  1.00 10.00      A   
ATOM   2951  O   CYS A 313       0.980 -11.710  25.550  1.00 10.00      A   
ATOM   2952  N   PRO A 314      -0.370 -10.911  27.156  1.00 10.00      A   
ATOM   2953  CA  PRO A 314      -1.394 -11.942  26.982  1.00 10.00      A   
ATOM   2954  CB  PRO A 314      -2.024 -11.995  28.371  1.00 10.00      A   
ATOM   2955  CG  PRO A 314      -1.935 -10.592  28.878  1.00 10.00      A   
ATOM   2956  CD  PRO A 314      -0.730  -9.961  28.226  1.00 10.00      A   
ATOM   2957  C   PRO A 314      -2.449 -11.560  25.945  1.00 10.00      A   
ATOM   2958  O   PRO A 314      -3.369 -12.334  25.665  1.00 10.00      A   
ATOM   2959  N   LYS A 315      -2.313 -10.368  25.375  1.00 10.00      A   
ATOM   2960  HN  LYS A 315      -1.554  -9.801  25.626  1.00 10.00      A   
ATOM   2961  CA  LYS A 315      -3.265  -9.887  24.385  1.00 10.00      A   
ATOM   2962  CB  LYS A 315      -3.977  -8.632  24.896  1.00 10.00      A   
ATOM   2963  CG  LYS A 315      -4.681  -8.808  26.233  1.00 10.00      A   
ATOM   2964  CD  LYS A 315      -5.704  -7.710  26.467  1.00 10.00      A   
ATOM   2965  CE  LYS A 315      -6.944  -7.929  25.619  1.00 10.00      A   
ATOM   2966  NZ  LYS A 315      -7.642  -9.186  25.990  1.00 10.00      A   
ATOM   2967  HZ1 LYS A 315      -8.042  -9.101  26.942  1.00 10.00      A   
ATOM   2968  HZ2 LYS A 315      -6.974  -9.982  25.980  1.00 10.00      A   
ATOM   2969  HZ3 LYS A 315      -8.414  -9.382  25.318  1.00 10.00      A   
ATOM   2970  C   LYS A 315      -2.571  -9.593  23.062  1.00 10.00      A   
ATOM   2971  O   LYS A 315      -3.121  -8.913  22.198  1.00 10.00      A   
ATOM   2972  N   LEU A 316      -1.369 -10.132  22.910  1.00 10.00      A   
ATOM   2973  HN  LEU A 316      -1.003 -10.689  23.628  1.00 10.00      A   
ATOM   2974  CA  LEU A 316      -0.581  -9.930  21.700  1.00 10.00      A   
ATOM   2975  CB  LEU A 316       0.885 -10.265  21.978  1.00 10.00      A   
ATOM   2976  CG  LEU A 316       1.880 -10.011  20.848  1.00 10.00      A   
ATOM   2977  CD1 LEU A 316       1.868  -8.545  20.440  1.00 10.00      A   
ATOM   2978  CD2 LEU A 316       3.273 -10.426  21.282  1.00 10.00      A   
ATOM   2979  C   LEU A 316      -1.111 -10.784  20.550  1.00 10.00      A   
ATOM   2980  O   LEU A 316      -1.304 -11.995  20.700  1.00 10.00      A   
ATOM   2981  N   GLN A 317      -1.357 -10.145  19.411  1.00 10.00      A   
ATOM   2982  HN  GLN A 317      -1.198  -9.176  19.364  1.00 10.00      A   
ATOM   2983  CA  GLN A 317      -1.863 -10.840  18.237  1.00 10.00      A   
ATOM   2984  CB  GLN A 317      -3.225 -10.283  17.812  1.00 10.00      A   
ATOM   2985  CG  GLN A 317      -4.323 -10.458  18.849  1.00 10.00      A   
ATOM   2986  CD  GLN A 317      -5.655  -9.902  18.383  1.00 10.00      A   
ATOM   2987  OE1 GLN A 317      -5.709  -8.952  17.599  1.00 10.00      A   
ATOM   2988  NE2 GLN A 317      -6.741 -10.488  18.863  1.00 10.00      A   
ATOM   2989 HE21 GLN A 317      -6.625 -11.243  19.492  1.00 10.00      A   
ATOM   2990 HE22 GLN A 317      -7.616 -10.149  18.580  1.00 10.00      A   
ATOM   2991  C   GLN A 317      -0.872 -10.762  17.079  1.00 10.00      A   
ATOM   2992  O   GLN A 317      -0.740 -11.707  16.300  1.00 10.00      A   
ATOM   2993  N   ARG A 318      -0.175  -9.637  16.967  1.00 10.00      A   
ATOM   2994  HN  ARG A 318      -0.322  -8.910  17.616  1.00 10.00      A   
ATOM   2995  CA  ARG A 318       0.805  -9.451  15.903  1.00 10.00      A   
ATOM   2996  CB  ARG A 318       0.365  -8.329  14.960  1.00 10.00      A   
ATOM   2997  CG  ARG A 318       1.145  -8.273  13.654  1.00 10.00      A   
ATOM   2998  CD  ARG A 318       0.637  -7.158  12.752  1.00 10.00      A   
ATOM   2999  NE  ARG A 318       0.758  -7.500  11.334  1.00 10.00      A   
ATOM   3000  HE  ARG A 318       1.383  -8.232  11.097  1.00 10.00      A   
ATOM   3001  CZ  ARG A 318       0.078  -6.895  10.357  1.00 10.00      A   
ATOM   3002  NH1 ARG A 318      -0.777  -5.917  10.640  1.00 10.00      A   
ATOM   3003 HH11 ARG A 318      -1.305  -5.447   9.871  1.00 10.00      A   
ATOM   3004 HH12 ARG A 318      -0.927  -5.615  11.627  1.00 10.00      A   
ATOM   3005  NH2 ARG A 318       0.240  -7.284   9.098  1.00 10.00      A   
ATOM   3006 HH21 ARG A 318       0.898  -8.061   8.867  1.00 10.00      A   
ATOM   3007 HH22 ARG A 318      -0.293  -6.817   8.331  1.00 10.00      A   
ATOM   3008  C   ARG A 318       2.166  -9.126  16.499  1.00 10.00      A   
ATOM   3009  O   ARG A 318       2.335  -8.090  17.147  1.00 10.00      A   
ATOM   3010  N   LEU A 319       3.136 -10.007  16.289  1.00 10.00      A   
ATOM   3011  HN  LEU A 319       2.953 -10.816  15.760  1.00 10.00      A   
ATOM   3012  CA  LEU A 319       4.467  -9.794  16.834  1.00 10.00      A   
ATOM   3013  CB  LEU A 319       4.748 -10.792  17.957  1.00 10.00      A   
ATOM   3014  CG  LEU A 319       6.122 -10.682  18.619  1.00 10.00      A   
ATOM   3015  CD1 LEU A 319       6.256  -9.367  19.373  1.00 10.00      A   
ATOM   3016  CD2 LEU A 319       6.359 -11.859  19.545  1.00 10.00      A   
ATOM   3017  C   LEU A 319       5.562  -9.879  15.777  1.00 10.00      A   
ATOM   3018  O   LEU A 319       5.675 -10.873  15.053  1.00 10.00      A   
ATOM   3019  N   TRP A 320       6.353  -8.820  15.695  1.00 10.00      A   
ATOM   3020  HN  TRP A 320       6.177  -8.049  16.280  1.00 10.00      A   
ATOM   3021  CA  TRP A 320       7.477  -8.751  14.774  1.00 10.00      A   
ATOM   3022  CB  TRP A 320       7.370  -7.504  13.889  1.00 10.00      A   
ATOM   3023  CG  TRP A 320       6.312  -7.573  12.827  1.00 10.00      A   
ATOM   3024  CD1 TRP A 320       5.223  -8.399  12.787  1.00 10.00      A   
ATOM   3025  CD2 TRP A 320       6.244  -6.771  11.642  1.00 10.00      A   
ATOM   3026  NE1 TRP A 320       4.487  -8.162  11.653  1.00 10.00      A   
ATOM   3027  HE1 TRP A 320       3.654  -8.637  11.397  1.00 10.00      A   
ATOM   3028  CE2 TRP A 320       5.091  -7.163  10.934  1.00 10.00      A   
ATOM   3029  CE3 TRP A 320       7.047  -5.754  11.114  1.00 10.00      A   
ATOM   3030  CZ2 TRP A 320       4.726  -6.579   9.725  1.00 10.00      A   
ATOM   3031  CZ3 TRP A 320       6.682  -5.176   9.914  1.00 10.00      A   
ATOM   3032  CH2 TRP A 320       5.530  -5.588   9.233  1.00 10.00      A   
ATOM   3033  C   TRP A 320       8.745  -8.666  15.611  1.00 10.00      A   
ATOM   3034  O   TRP A 320       8.984  -7.649  16.257  1.00 10.00      A   
ATOM   3035  N   VAL A 321       9.539  -9.726  15.624  1.00 10.00      A   
ATOM   3036  HN  VAL A 321       9.322 -10.499  15.057  1.00 10.00      A   
ATOM   3037  CA  VAL A 321      10.753  -9.749  16.432  1.00 10.00      A   
ATOM   3038  CB  VAL A 321      10.580 -10.595  17.714  1.00 10.00      A   
ATOM   3039  CG1 VAL A 321       9.811  -9.821  18.774  1.00 10.00      A   
ATOM   3040  CG2 VAL A 321       9.887 -11.910  17.399  1.00 10.00      A   
ATOM   3041  C   VAL A 321      11.957 -10.269  15.659  1.00 10.00      A   
ATOM   3042  O   VAL A 321      11.858 -10.625  14.485  1.00 10.00      A   
ATOM   3043  N   LEU A 322      13.092 -10.309  16.345  1.00 10.00      A   
ATOM   3044  HN  LEU A 322      13.091 -10.005  17.274  1.00 10.00      A   
ATOM   3045  CA  LEU A 322      14.335 -10.786  15.761  1.00 10.00      A   
ATOM   3046  CB  LEU A 322      15.513  -9.924  16.227  1.00 10.00      A   
ATOM   3047  CG  LEU A 322      15.596  -8.510  15.647  1.00 10.00      A   
ATOM   3048  CD1 LEU A 322      16.645  -7.693  16.385  1.00 10.00      A   
ATOM   3049  CD2 LEU A 322      15.906  -8.556  14.159  1.00 10.00      A   
ATOM   3050  C   LEU A 322      14.585 -12.244  16.133  1.00 10.00      A   
ATOM   3051  O   LEU A 322      13.882 -12.813  16.970  1.00 10.00      A   
ATOM   3052  N   ASP A 323      15.606 -12.829  15.523  1.00 10.00      A   
ATOM   3053  HN  ASP A 323      16.132 -12.310  14.872  1.00 10.00      A   
ATOM   3054  CA  ASP A 323      15.978 -14.216  15.765  1.00 10.00      A   
ATOM   3055  CB  ASP A 323      16.965 -14.685  14.689  1.00 10.00      A   
ATOM   3056  CG  ASP A 323      18.291 -13.953  14.730  1.00 10.00      A   
ATOM   3057  OD1 ASP A 323      18.285 -12.712  14.843  1.00 10.00      A   
ATOM   3058  OD2 ASP A 323      19.342 -14.612  14.627  1.00 10.00      A   
ATOM   3059  C   ASP A 323      16.583 -14.404  17.153  1.00 10.00      A   
ATOM   3060  O   ASP A 323      16.742 -15.531  17.627  1.00 10.00      A   
ATOM   3061  N   TYR A 324      16.900 -13.285  17.801  1.00 10.00      A   
ATOM   3062  HN  TYR A 324      16.738 -12.426  17.360  1.00 10.00      A   
ATOM   3063  CA  TYR A 324      17.489 -13.293  19.139  1.00 10.00      A   
ATOM   3064  CB  TYR A 324      17.888 -11.872  19.554  1.00 10.00      A   
ATOM   3065  CG  TYR A 324      19.282 -11.460  19.126  1.00 10.00      A   
ATOM   3066  CD1 TYR A 324      19.480 -10.429  18.216  1.00 10.00      A   
ATOM   3067  CD2 TYR A 324      20.402 -12.102  19.639  1.00 10.00      A   
ATOM   3068  CE1 TYR A 324      20.754 -10.055  17.828  1.00 10.00      A   
ATOM   3069  CE2 TYR A 324      21.678 -11.734  19.257  1.00 10.00      A   
ATOM   3070  CZ  TYR A 324      21.849 -10.710  18.352  1.00 10.00      A   
ATOM   3071  OH  TYR A 324      23.121 -10.340  17.969  1.00 10.00      A   
ATOM   3072  HH  TYR A 324      23.135  -9.392  17.791  1.00 10.00      A   
ATOM   3073  C   TYR A 324      16.536 -13.883  20.179  1.00 10.00      A   
ATOM   3074  O   TYR A 324      16.929 -14.153  21.310  1.00 10.00      A   
ATOM   3075  N   ILE A 325      15.284 -14.082  19.790  1.00 10.00      A   
ATOM   3076  HN  ILE A 325      15.028 -13.854  18.875  1.00 10.00      A   
ATOM   3077  CA  ILE A 325      14.281 -14.634  20.693  1.00 10.00      A   
ATOM   3078  CB  ILE A 325      12.853 -14.497  20.113  1.00 10.00      A   
ATOM   3079  CG1 ILE A 325      11.795 -14.951  21.123  1.00 10.00      A   
ATOM   3080  CG2 ILE A 325      12.714 -15.269  18.807  1.00 10.00      A   
ATOM   3081  CD1 ILE A 325      11.729 -14.106  22.373  1.00 10.00      A   
ATOM   3082  C   ILE A 325      14.577 -16.096  21.048  1.00 10.00      A   
ATOM   3083  O   ILE A 325      14.272 -16.544  22.156  1.00 10.00      A   
ATOM   3084  N   GLU A 326      15.191 -16.822  20.110  1.00 10.00      A   
ATOM   3085  HN  GLU A 326      15.422 -16.393  19.259  1.00 10.00      A   
ATOM   3086  CA  GLU A 326      15.542 -18.234  20.304  1.00 10.00      A   
ATOM   3087  CB  GLU A 326      16.480 -18.424  21.502  1.00 10.00      A   
ATOM   3088  CG  GLU A 326      17.790 -17.665  21.390  1.00 10.00      A   
ATOM   3089  CD  GLU A 326      18.845 -18.183  22.348  1.00 10.00      A   
ATOM   3090  OE1 GLU A 326      18.513 -18.447  23.526  1.00 10.00      A   
ATOM   3091  OE2 GLU A 326      20.014 -18.319  21.935  1.00 10.00      A   
ATOM   3092  C   GLU A 326      14.305 -19.129  20.440  1.00 10.00      A   
ATOM   3093  O   GLU A 326      13.190 -18.642  20.657  1.00 10.00      A   
ATOM   3094  N   ASP A 327      14.508 -20.440  20.307  1.00 10.00      A   
ATOM   3095  HN  ASP A 327      15.419 -20.771  20.122  1.00 10.00      A   
ATOM   3096  CA  ASP A 327      13.410 -21.402  20.417  1.00 10.00      A   
ATOM   3097  CB  ASP A 327      13.880 -22.846  20.176  1.00 10.00      A   
ATOM   3098  CG  ASP A 327      14.774 -23.022  18.967  1.00 10.00      A   
ATOM   3099  OD1 ASP A 327      14.252 -23.244  17.855  1.00 10.00      A   
ATOM   3100  OD2 ASP A 327      16.009 -22.960  19.125  1.00 10.00      A   
ATOM   3101  C   ASP A 327      12.773 -21.321  21.796  1.00 10.00      A   
ATOM   3102  O   ASP A 327      11.551 -21.398  21.929  1.00 10.00      A   
ATOM   3103  N   ALA A 328      13.615 -21.160  22.815  1.00 10.00      A   
ATOM   3104  HN  ALA A 328      14.577 -21.119  22.631  1.00 10.00      A   
ATOM   3105  CA  ALA A 328      13.154 -21.057  24.197  1.00 10.00      A   
ATOM   3106  CB  ALA A 328      14.332 -20.906  25.146  1.00 10.00      A   
ATOM   3107  C   ALA A 328      12.177 -19.899  24.373  1.00 10.00      A   
ATOM   3108  O   ALA A 328      11.130 -20.046  25.010  1.00 10.00      A   
ATOM   3109  N   GLY A 329      12.516 -18.750  23.796  1.00 10.00      A   
ATOM   3110  HN  GLY A 329      13.357 -18.689  23.297  1.00 10.00      A   
ATOM   3111  CA  GLY A 329      11.655 -17.590  23.896  1.00 10.00      A   
ATOM   3112  C   GLY A 329      10.351 -17.800  23.161  1.00 10.00      A   
ATOM   3113  O   GLY A 329       9.293 -17.379  23.625  1.00 10.00      A   
ATOM   3114  N   LEU A 330      10.431 -18.468  22.017  1.00 10.00      A   
ATOM   3115  HN  LEU A 330      11.313 -18.774  21.707  1.00 10.00      A   
ATOM   3116  CA  LEU A 330       9.255 -18.754  21.203  1.00 10.00      A   
ATOM   3117  CB  LEU A 330       9.677 -19.337  19.852  1.00 10.00      A   
ATOM   3118  CG  LEU A 330      10.380 -18.373  18.893  1.00 10.00      A   
ATOM   3119  CD1 LEU A 330      10.885 -19.106  17.661  1.00 10.00      A   
ATOM   3120  CD2 LEU A 330       9.449 -17.238  18.498  1.00 10.00      A   
ATOM   3121  C   LEU A 330       8.313 -19.713  21.928  1.00 10.00      A   
ATOM   3122  O   LEU A 330       7.092 -19.625  21.794  1.00 10.00      A   
ATOM   3123  N   GLU A 331       8.894 -20.625  22.701  1.00 10.00      A   
ATOM   3124  HN  GLU A 331       9.875 -20.657  22.749  1.00 10.00      A   
ATOM   3125  CA  GLU A 331       8.118 -21.593  23.463  1.00 10.00      A   
ATOM   3126  CB  GLU A 331       9.054 -22.571  24.175  1.00 10.00      A   
ATOM   3127  CG  GLU A 331       8.334 -23.656  24.957  1.00 10.00      A   
ATOM   3128  CD  GLU A 331       9.245 -24.385  25.920  1.00 10.00      A   
ATOM   3129  OE1 GLU A 331       9.244 -24.040  27.121  1.00 10.00      A   
ATOM   3130  OE2 GLU A 331       9.954 -25.316  25.486  1.00 10.00      A   
ATOM   3131  C   GLU A 331       7.228 -20.886  24.483  1.00 10.00      A   
ATOM   3132  O   GLU A 331       6.027 -21.136  24.553  1.00 10.00      A   
ATOM   3133  N   VAL A 332       7.826 -19.988  25.256  1.00 10.00      A   
ATOM   3134  HN  VAL A 332       8.786 -19.826  25.140  1.00 10.00      A   
ATOM   3135  CA  VAL A 332       7.097 -19.235  26.276  1.00 10.00      A   
ATOM   3136  CB  VAL A 332       8.063 -18.422  27.170  1.00 10.00      A   
ATOM   3137  CG1 VAL A 332       7.335 -17.843  28.374  1.00 10.00      A   
ATOM   3138  CG2 VAL A 332       9.236 -19.281  27.624  1.00 10.00      A   
ATOM   3139  C   VAL A 332       6.082 -18.293  25.626  1.00 10.00      A   
ATOM   3140  O   VAL A 332       5.035 -17.987  26.206  1.00 10.00      A   
ATOM   3141  N   LEU A 333       6.401 -17.845  24.415  1.00 10.00      A   
ATOM   3142  HN  LEU A 333       7.250 -18.124  24.011  1.00 10.00      A   
ATOM   3143  CA  LEU A 333       5.527 -16.949  23.667  1.00 10.00      A   
ATOM   3144  CB  LEU A 333       6.187 -16.564  22.340  1.00 10.00      A   
ATOM   3145  CG  LEU A 333       5.301 -15.859  21.311  1.00 10.00      A   
ATOM   3146  CD1 LEU A 333       5.036 -14.419  21.718  1.00 10.00      A   
ATOM   3147  CD2 LEU A 333       5.932 -15.930  19.931  1.00 10.00      A   
ATOM   3148  C   LEU A 333       4.180 -17.617  23.405  1.00 10.00      A   
ATOM   3149  O   LEU A 333       3.125 -17.025  23.637  1.00 10.00      A   
ATOM   3150  N   ALA A 334       4.233 -18.869  22.965  1.00 10.00      A   
ATOM   3151  HN  ALA A 334       5.111 -19.290  22.843  1.00 10.00      A   
ATOM   3152  CA  ALA A 334       3.035 -19.639  22.657  1.00 10.00      A   
ATOM   3153  CB  ALA A 334       3.422 -20.963  22.019  1.00 10.00      A   
ATOM   3154  C   ALA A 334       2.176 -19.884  23.896  1.00 10.00      A   
ATOM   3155  O   ALA A 334       0.962 -20.058  23.793  1.00 10.00      A   
ATOM   3156  N   SER A 335       2.808 -19.896  25.064  1.00 10.00      A   
ATOM   3157  HN  SER A 335       3.778 -19.755  25.087  1.00 10.00      A   
ATOM   3158  CA  SER A 335       2.093 -20.124  26.310  1.00 10.00      A   
ATOM   3159  CB  SER A 335       3.056 -20.641  27.377  1.00 10.00      A   
ATOM   3160  OG  SER A 335       3.971 -21.571  26.824  1.00 10.00      A   
ATOM   3161  HG  SER A 335       4.670 -21.743  27.463  1.00 10.00      A   
ATOM   3162  C   SER A 335       1.392 -18.856  26.801  1.00 10.00      A   
ATOM   3163  O   SER A 335       0.377 -18.927  27.502  1.00 10.00      A   
ATOM   3164  N   THR A 336       1.927 -17.701  26.430  1.00 10.00      A   
ATOM   3165  HN  THR A 336       2.723 -17.704  25.861  1.00 10.00      A   
ATOM   3166  CA  THR A 336       1.352 -16.431  26.848  1.00 10.00      A   
ATOM   3167  CB  THR A 336       2.450 -15.396  27.151  1.00 10.00      A   
ATOM   3168  OG1 THR A 336       3.497 -16.019  27.913  1.00 10.00      A   
ATOM   3169  HG1 THR A 336       4.060 -16.543  27.324  1.00 10.00      A   
ATOM   3170  CG2 THR A 336       1.876 -14.233  27.944  1.00 10.00      A   
ATOM   3171  C   THR A 336       0.392 -15.874  25.796  1.00 10.00      A   
ATOM   3172  O   THR A 336      -0.788 -15.632  26.078  1.00 10.00      A   
ATOM   3173  N   CYS A 337       0.893 -15.699  24.582  1.00 10.00      A   
ATOM   3174  HN  CYS A 337       1.827 -15.950  24.408  1.00 10.00      A   
ATOM   3175  CA  CYS A 337       0.095 -15.166  23.493  1.00 10.00      A   
ATOM   3176  CB  CYS A 337       0.990 -14.432  22.492  1.00 10.00      A   
ATOM   3177  SG  CYS A 337       2.190 -13.323  23.269  1.00 10.00      A   
ATOM   3178  HG  CYS A 337       1.592 -12.714  24.289  1.00 10.00      A   
ATOM   3179  C   CYS A 337      -0.704 -16.273  22.811  1.00 10.00      A   
ATOM   3180  O   CYS A 337      -0.398 -16.692  21.695  1.00 10.00      A   
ATOM   3181  N   LYS A 338      -1.735 -16.742  23.500  1.00 10.00      A   
ATOM   3182  HN  LYS A 338      -1.917 -16.369  24.390  1.00 10.00      A   
ATOM   3183  CA  LYS A 338      -2.596 -17.799  22.981  1.00 10.00      A   
ATOM   3184  CB  LYS A 338      -3.435 -18.403  24.108  1.00 10.00      A   
ATOM   3185  CG  LYS A 338      -2.669 -19.324  25.037  1.00 10.00      A   
ATOM   3186  CD  LYS A 338      -2.209 -20.569  24.306  1.00 10.00      A   
ATOM   3187  CE  LYS A 338      -1.467 -21.515  25.232  1.00 10.00      A   
ATOM   3188  NZ  LYS A 338      -0.688 -22.521  24.466  1.00 10.00      A   
ATOM   3189  HZ1 LYS A 338      -1.284 -22.948  23.726  1.00 10.00      A   
ATOM   3190  HZ2 LYS A 338      -0.359 -23.276  25.099  1.00 10.00      A   
ATOM   3191  HZ3 LYS A 338       0.140 -22.073  24.020  1.00 10.00      A   
ATOM   3192  C   LYS A 338      -3.520 -17.271  21.893  1.00 10.00      A   
ATOM   3193  O   LYS A 338      -4.260 -18.032  21.270  1.00 10.00      A   
ATOM   3194  N   ASP A 339      -3.486 -15.966  21.678  1.00 10.00      A   
ATOM   3195  HN  ASP A 339      -2.883 -15.409  22.214  1.00 10.00      A   
ATOM   3196  CA  ASP A 339      -4.328 -15.337  20.670  1.00 10.00      A   
ATOM   3197  CB  ASP A 339      -5.203 -14.255  21.308  1.00 10.00      A   
ATOM   3198  CG  ASP A 339      -6.436 -13.928  20.487  1.00 10.00      A   
ATOM   3199  OD1 ASP A 339      -7.016 -14.844  19.868  1.00 10.00      A   
ATOM   3200  OD2 ASP A 339      -6.853 -12.752  20.477  1.00 10.00      A   
ATOM   3201  C   ASP A 339      -3.484 -14.754  19.539  1.00 10.00      A   
ATOM   3202  O   ASP A 339      -3.976 -13.978  18.714  1.00 10.00      A   
ATOM   3203  N   LEU A 340      -2.213 -15.140  19.509  1.00 10.00      A   
ATOM   3204  HN  LEU A 340      -1.888 -15.761  20.193  1.00 10.00      A   
ATOM   3205  CA  LEU A 340      -1.289 -14.671  18.485  1.00 10.00      A   
ATOM   3206  CB  LEU A 340       0.126 -15.191  18.763  1.00 10.00      A   
ATOM   3207  CG  LEU A 340       1.255 -14.547  17.955  1.00 10.00      A   
ATOM   3208  CD1 LEU A 340       1.559 -13.147  18.465  1.00 10.00      A   
ATOM   3209  CD2 LEU A 340       2.501 -15.415  17.988  1.00 10.00      A   
ATOM   3210  C   LEU A 340      -1.759 -15.124  17.106  1.00 10.00      A   
ATOM   3211  O   LEU A 340      -2.029 -16.304  16.891  1.00 10.00      A   
ATOM   3212  N   ARG A 341      -1.860 -14.179  16.183  1.00 10.00      A   
ATOM   3213  HN  ARG A 341      -1.608 -13.257  16.415  1.00 10.00      A   
ATOM   3214  CA  ARG A 341      -2.323 -14.470  14.834  1.00 10.00      A   
ATOM   3215  CB  ARG A 341      -3.388 -13.452  14.412  1.00 10.00      A   
ATOM   3216  CG  ARG A 341      -4.352 -13.050  15.519  1.00 10.00      A   
ATOM   3217  CD  ARG A 341      -5.536 -13.994  15.602  1.00 10.00      A   
ATOM   3218  NE  ARG A 341      -6.342 -13.752  16.796  1.00 10.00      A   
ATOM   3219  HE  ARG A 341      -5.912 -13.919  17.669  1.00 10.00      A   
ATOM   3220  CZ  ARG A 341      -7.602 -13.313  16.772  1.00 10.00      A   
ATOM   3221  NH1 ARG A 341      -8.207 -13.060  15.614  1.00 10.00      A   
ATOM   3222 HH11 ARG A 341      -9.196 -12.718  15.600  1.00 10.00      A   
ATOM   3223 HH12 ARG A 341      -7.701 -13.196  14.712  1.00 10.00      A   
ATOM   3224  NH2 ARG A 341      -8.257 -13.128  17.911  1.00 10.00      A   
ATOM   3225 HH21 ARG A 341      -7.788 -13.326  18.830  1.00 10.00      A   
ATOM   3226 HH22 ARG A 341      -9.244 -12.785  17.900  1.00 10.00      A   
ATOM   3227  C   ARG A 341      -1.172 -14.438  13.836  1.00 10.00      A   
ATOM   3228  O   ARG A 341      -1.077 -15.299  12.957  1.00 10.00      A   
ATOM   3229  N   GLU A 342      -0.297 -13.447  13.980  1.00 10.00      A   
ATOM   3230  HN  GLU A 342      -0.411 -12.810  14.721  1.00 10.00      A   
ATOM   3231  CA  GLU A 342       0.832 -13.284  13.078  1.00 10.00      A   
ATOM   3232  CB  GLU A 342       0.623 -12.048  12.199  1.00 10.00      A   
ATOM   3233  CG  GLU A 342       1.641 -11.891  11.082  1.00 10.00      A   
ATOM   3234  CD  GLU A 342       1.599 -10.520  10.440  1.00 10.00      A   
ATOM   3235  OE1 GLU A 342       0.800 -10.314   9.507  1.00 10.00      A   
ATOM   3236  OE2 GLU A 342       2.385  -9.643  10.847  1.00 10.00      A   
ATOM   3237  C   GLU A 342       2.151 -13.175  13.840  1.00 10.00      A   
ATOM   3238  O   GLU A 342       2.241 -12.497  14.867  1.00 10.00      A   
ATOM   3239  N   LEU A 343       3.167 -13.844  13.319  1.00 10.00      A   
ATOM   3240  HN  LEU A 343       3.021 -14.358  12.495  1.00 10.00      A   
ATOM   3241  CA  LEU A 343       4.491 -13.843  13.920  1.00 10.00      A   
ATOM   3242  CB  LEU A 343       4.686 -15.096  14.785  1.00 10.00      A   
ATOM   3243  CG  LEU A 343       6.076 -15.288  15.399  1.00 10.00      A   
ATOM   3244  CD1 LEU A 343       6.349 -14.231  16.456  1.00 10.00      A   
ATOM   3245  CD2 LEU A 343       6.229 -16.688  15.975  1.00 10.00      A   
ATOM   3246  C   LEU A 343       5.569 -13.774  12.839  1.00 10.00      A   
ATOM   3247  O   LEU A 343       5.701 -14.688  12.018  1.00 10.00      A   
ATOM   3248  N   ARG A 344       6.324 -12.684  12.832  1.00 10.00      A   
ATOM   3249  HN  ARG A 344       6.164 -11.989  13.511  1.00 10.00      A   
ATOM   3250  CA  ARG A 344       7.394 -12.492  11.857  1.00 10.00      A   
ATOM   3251  CB  ARG A 344       7.126 -11.271  10.954  1.00 10.00      A   
ATOM   3252  CG  ARG A 344       5.852 -11.380  10.124  1.00 10.00      A   
ATOM   3253  CD  ARG A 344       5.683 -10.211   9.158  1.00 10.00      A   
ATOM   3254  NE  ARG A 344       4.267  -9.984   8.848  1.00 10.00      A   
ATOM   3255  HE  ARG A 344       3.611 -10.295   9.513  1.00 10.00      A   
ATOM   3256  CZ  ARG A 344       3.803  -9.365   7.760  1.00 10.00      A   
ATOM   3257  NH1 ARG A 344       4.623  -8.879   6.841  1.00 10.00      A   
ATOM   3258 HH11 ARG A 344       5.658  -8.972   6.941  1.00 10.00      A   
ATOM   3259 HH12 ARG A 344       4.224  -8.396   5.998  1.00 10.00      A   
ATOM   3260  NH2 ARG A 344       2.491  -9.251   7.585  1.00 10.00      A   
ATOM   3261 HH21 ARG A 344       1.823  -9.655   8.290  1.00 10.00      A   
ATOM   3262 HH22 ARG A 344       2.112  -8.754   6.741  1.00 10.00      A   
ATOM   3263  C   ARG A 344       8.739 -12.358  12.570  1.00 10.00      A   
ATOM   3264  O   ARG A 344       8.964 -11.402  13.312  1.00 10.00      A   
ATOM   3265  N   VAL A 345       9.609 -13.340  12.364  1.00 10.00      A   
ATOM   3266  HN  VAL A 345       9.361 -14.075  11.763  1.00 10.00      A   
ATOM   3267  CA  VAL A 345      10.931 -13.351  12.986  1.00 10.00      A   
ATOM   3268  CB  VAL A 345      11.245 -14.720  13.634  1.00 10.00      A   
ATOM   3269  CG1 VAL A 345      12.653 -14.742  14.217  1.00 10.00      A   
ATOM   3270  CG2 VAL A 345      10.216 -15.051  14.706  1.00 10.00      A   
ATOM   3271  C   VAL A 345      12.009 -13.011  11.959  1.00 10.00      A   
ATOM   3272  O   VAL A 345      12.218 -13.746  10.990  1.00 10.00      A   
ATOM   3273  N   PHE A 346      12.686 -11.899  12.175  1.00 10.00      A   
ATOM   3274  HN  PHE A 346      12.484 -11.366  12.980  1.00 10.00      A   
ATOM   3275  CA  PHE A 346      13.731 -11.447  11.270  1.00 10.00      A   
ATOM   3276  CB  PHE A 346      13.610  -9.937  11.037  1.00 10.00      A   
ATOM   3277  CG  PHE A 346      12.276  -9.500  10.494  1.00 10.00      A   
ATOM   3278  CD1 PHE A 346      11.261  -9.104  11.352  1.00 10.00      A   
ATOM   3279  CD2 PHE A 346      12.041  -9.480   9.130  1.00 10.00      A   
ATOM   3280  CE1 PHE A 346      10.036  -8.697  10.859  1.00 10.00      A   
ATOM   3281  CE2 PHE A 346      10.817  -9.075   8.629  1.00 10.00      A   
ATOM   3282  CZ  PHE A 346       9.813  -8.683   9.494  1.00 10.00      A   
ATOM   3283  C   PHE A 346      15.111 -11.779  11.830  1.00 10.00      A   
ATOM   3284  O   PHE A 346      15.360 -11.596  13.019  1.00 10.00      A   
ATOM   3285  N   PRO A 347      16.024 -12.277  10.983  1.00 10.00      A   
ATOM   3286  CA  PRO A 347      17.376 -12.626  11.412  1.00 10.00      A   
ATOM   3287  CB  PRO A 347      17.875 -13.533  10.286  1.00 10.00      A   
ATOM   3288  CG  PRO A 347      17.137 -13.075   9.073  1.00 10.00      A   
ATOM   3289  CD  PRO A 347      15.810 -12.542   9.547  1.00 10.00      A   
ATOM   3290  C   PRO A 347      18.270 -11.394  11.541  1.00 10.00      A   
ATOM   3291  O   PRO A 347      18.390 -10.601  10.605  1.00 10.00      A   
ATOM   3292  N   SER A 348      18.891 -11.240  12.702  1.00 10.00      A   
ATOM   3293  HN  SER A 348      18.742 -11.902  13.418  1.00 10.00      A   
ATOM   3294  CA  SER A 348      19.775 -10.112  12.959  1.00 10.00      A   
ATOM   3295  CB  SER A 348      20.145 -10.060  14.441  1.00 10.00      A   
ATOM   3296  OG  SER A 348      20.490 -11.349  14.920  1.00 10.00      A   
ATOM   3297  HG  SER A 348      19.681 -11.882  15.021  1.00 10.00      A   
ATOM   3298  C   SER A 348      21.036 -10.205  12.109  1.00 10.00      A   
ATOM   3299  O   SER A 348      21.544  -9.198  11.617  1.00 10.00      A   
ATOM   3300  N   GLU A 349      21.532 -11.421  11.934  1.00 10.00      A   
ATOM   3301  HN  GLU A 349      21.081 -12.183  12.352  1.00 10.00      A   
ATOM   3302  CA  GLU A 349      22.728 -11.651  11.140  1.00 10.00      A   
ATOM   3303  CB  GLU A 349      23.859 -12.183  12.024  1.00 10.00      A   
ATOM   3304  CG  GLU A 349      24.319 -11.216  13.107  1.00 10.00      A   
ATOM   3305  CD  GLU A 349      24.915  -9.939  12.547  1.00 10.00      A   
ATOM   3306  OE1 GLU A 349      25.209  -9.889  11.334  1.00 10.00      A   
ATOM   3307  OE2 GLU A 349      25.102  -8.977  13.319  1.00 10.00      A   
ATOM   3308  C   GLU A 349      22.446 -12.633  10.006  1.00 10.00      A   
ATOM   3309  O   GLU A 349      22.842 -13.799  10.074  1.00 10.00      A   
ATOM   3310  N   PRO A 350      21.762 -12.179   8.938  1.00 10.00      A   
ATOM   3311  CA  PRO A 350      21.426 -13.037   7.796  1.00 10.00      A   
ATOM   3312  CB  PRO A 350      20.362 -12.227   7.055  1.00 10.00      A   
ATOM   3313  CG  PRO A 350      20.700 -10.809   7.361  1.00 10.00      A   
ATOM   3314  CD  PRO A 350      21.264 -10.800   8.756  1.00 10.00      A   
ATOM   3315  C   PRO A 350      22.625 -13.279   6.886  1.00 10.00      A   
ATOM   3316  O   PRO A 350      22.600 -14.154   6.027  1.00 10.00      A   
ATOM   3317  N   PHE A 351      23.680 -12.499   7.085  1.00 10.00      A   
ATOM   3318  HN  PHE A 351      23.646 -11.822   7.793  1.00 10.00      A   
ATOM   3319  CA  PHE A 351      24.885 -12.626   6.277  1.00 10.00      A   
ATOM   3320  CB  PHE A 351      25.580 -11.268   6.127  1.00 10.00      A   
ATOM   3321  CG  PHE A 351      24.648 -10.130   5.808  1.00 10.00      A   
ATOM   3322  CD1 PHE A 351      24.598  -9.007   6.620  1.00 10.00      A   
ATOM   3323  CD2 PHE A 351      23.816 -10.186   4.699  1.00 10.00      A   
ATOM   3324  CE1 PHE A 351      23.736  -7.965   6.331  1.00 10.00      A   
ATOM   3325  CE2 PHE A 351      22.954  -9.148   4.405  1.00 10.00      A   
ATOM   3326  CZ  PHE A 351      22.912  -8.035   5.222  1.00 10.00      A   
ATOM   3327  C   PHE A 351      25.845 -13.633   6.895  1.00 10.00      A   
ATOM   3328  O   PHE A 351      26.935 -13.869   6.379  1.00 10.00      A   
ATOM   3329  N   VAL A 352      25.439 -14.218   8.012  1.00 10.00      A   
ATOM   3330  HN  VAL A 352      24.557 -13.994   8.376  1.00 10.00      A   
ATOM   3331  CA  VAL A 352      26.265 -15.195   8.702  1.00 10.00      A   
ATOM   3332  CB  VAL A 352      26.436 -14.840  10.196  1.00 10.00      A   
ATOM   3333  CG1 VAL A 352      27.392 -15.808  10.878  1.00 10.00      A   
ATOM   3334  CG2 VAL A 352      26.928 -13.410  10.354  1.00 10.00      A   
ATOM   3335  C   VAL A 352      25.660 -16.588   8.574  1.00 10.00      A   
ATOM   3336  O   VAL A 352      24.537 -16.828   9.026  1.00 10.00      A   
ATOM   3337  N   MET A 353      26.405 -17.496   7.949  1.00 10.00      A   
ATOM   3338  HN  MET A 353      27.286 -17.232   7.605  1.00 10.00      A   
ATOM   3339  CA  MET A 353      25.957 -18.872   7.757  1.00 10.00      A   
ATOM   3340  CB  MET A 353      26.840 -19.576   6.723  1.00 10.00      A   
ATOM   3341  CG  MET A 353      26.379 -20.980   6.358  1.00 10.00      A   
ATOM   3342  SD  MET A 353      27.468 -21.784   5.167  1.00 10.00      A   
ATOM   3343  CE  MET A 353      26.719 -23.408   5.075  1.00 10.00      A   
ATOM   3344  C   MET A 353      25.980 -19.629   9.083  1.00 10.00      A   
ATOM   3345  O   MET A 353      25.185 -20.545   9.303  1.00 10.00      A   
ATOM   3346  N   GLU A 354      26.901 -19.251   9.955  1.00 10.00      A   
ATOM   3347  HN  GLU A 354      27.531 -18.539   9.711  1.00 10.00      A   
ATOM   3348  CA  GLU A 354      27.009 -19.873  11.263  1.00 10.00      A   
ATOM   3349  CB  GLU A 354      28.378 -19.588  11.883  1.00 10.00      A   
ATOM   3350  CG  GLU A 354      29.513 -20.381  11.261  1.00 10.00      A   
ATOM   3351  CD  GLU A 354      29.311 -21.875  11.394  1.00 10.00      A   
ATOM   3352  OE1 GLU A 354      29.306 -22.379  12.539  1.00 10.00      A   
ATOM   3353  OE2 GLU A 354      29.164 -22.553  10.355  1.00 10.00      A   
ATOM   3354  C   GLU A 354      25.902 -19.354  12.176  1.00 10.00      A   
ATOM   3355  O   GLU A 354      25.587 -18.166  12.157  1.00 10.00      A   
ATOM   3356  N   PRO A 355      25.290 -20.242  12.976  1.00 10.00      A   
ATOM   3357  CA  PRO A 355      24.208 -19.861  13.895  1.00 10.00      A   
ATOM   3358  CB  PRO A 355      23.789 -21.189  14.543  1.00 10.00      A   
ATOM   3359  CG  PRO A 355      24.341 -22.251  13.653  1.00 10.00      A   
ATOM   3360  CD  PRO A 355      25.590 -21.681  13.046  1.00 10.00      A   
ATOM   3361  C   PRO A 355      24.676 -18.877  14.967  1.00 10.00      A   
ATOM   3362  O   PRO A 355      25.503 -19.212  15.814  1.00 10.00      A   
ATOM   3363  N   ASN A 356      24.151 -17.659  14.909  1.00 10.00      A   
ATOM   3364  HN  ASN A 356      23.515 -17.448  14.194  1.00 10.00      A   
ATOM   3365  CA  ASN A 356      24.494 -16.620  15.876  1.00 10.00      A   
ATOM   3366  CB  ASN A 356      24.054 -15.230  15.387  1.00 10.00      A   
ATOM   3367  CG  ASN A 356      22.569 -15.139  15.073  1.00 10.00      A   
ATOM   3368  OD1 ASN A 356      21.977 -16.075  14.538  1.00 10.00      A   
ATOM   3369  ND2 ASN A 356      21.955 -14.012  15.400  1.00 10.00      A   
ATOM   3370 HD21 ASN A 356      22.480 -13.299  15.821  1.00 10.00      A   
ATOM   3371 HD22 ASN A 356      20.987 -13.943  15.210  1.00 10.00      A   
ATOM   3372  C   ASN A 356      23.873 -16.925  17.234  1.00 10.00      A   
ATOM   3373  O   ASN A 356      24.510 -16.764  18.272  1.00 10.00      A   
ATOM   3374  N   VAL A 357      22.628 -17.376  17.216  1.00 10.00      A   
ATOM   3375  HN  VAL A 357      22.179 -17.494  16.356  1.00 10.00      A   
ATOM   3376  CA  VAL A 357      21.912 -17.714  18.439  1.00 10.00      A   
ATOM   3377  CB  VAL A 357      20.861 -16.646  18.814  1.00 10.00      A   
ATOM   3378  CG1 VAL A 357      21.527 -15.359  19.266  1.00 10.00      A   
ATOM   3379  CG2 VAL A 357      19.913 -16.388  17.656  1.00 10.00      A   
ATOM   3380  C   VAL A 357      21.223 -19.066  18.299  1.00 10.00      A   
ATOM   3381  O   VAL A 357      21.272 -19.693  17.236  1.00 10.00      A   
ATOM   3382  N   ALA A 358      20.571 -19.502  19.364  1.00 10.00      A   
ATOM   3383  HN  ALA A 358      20.549 -18.946  20.177  1.00 10.00      A   
ATOM   3384  CA  ALA A 358      19.879 -20.782  19.365  1.00 10.00      A   
ATOM   3385  CB  ALA A 358      19.861 -21.385  20.758  1.00 10.00      A   
ATOM   3386  C   ALA A 358      18.464 -20.659  18.806  1.00 10.00      A   
ATOM   3387  O   ALA A 358      17.488 -20.612  19.557  1.00 10.00      A   
ATOM   3388  N   LEU A 359      18.367 -20.576  17.490  1.00 10.00      A   
ATOM   3389  HN  LEU A 359      19.187 -20.577  16.953  1.00 10.00      A   
ATOM   3390  CA  LEU A 359      17.078 -20.484  16.816  1.00 10.00      A   
ATOM   3391  CB  LEU A 359      16.869 -19.098  16.195  1.00 10.00      A   
ATOM   3392  CG  LEU A 359      15.476 -18.824  15.621  1.00 10.00      A   
ATOM   3393  CD1 LEU A 359      14.563 -18.217  16.676  1.00 10.00      A   
ATOM   3394  CD2 LEU A 359      15.556 -17.939  14.388  1.00 10.00      A   
ATOM   3395  C   LEU A 359      16.996 -21.559  15.741  1.00 10.00      A   
ATOM   3396  O   LEU A 359      17.666 -21.474  14.710  1.00 10.00      A   
ATOM   3397  N   THR A 360      16.191 -22.575  15.989  1.00 10.00      A   
ATOM   3398  HN  THR A 360      15.666 -22.584  16.826  1.00 10.00      A   
ATOM   3399  CA  THR A 360      16.048 -23.674  15.050  1.00 10.00      A   
ATOM   3400  CB  THR A 360      16.481 -25.002  15.701  1.00 10.00      A   
ATOM   3401  OG1 THR A 360      15.629 -25.289  16.821  1.00 10.00      A   
ATOM   3402  HG1 THR A 360      15.286 -24.454  17.190  1.00 10.00      A   
ATOM   3403  CG2 THR A 360      17.927 -24.928  16.171  1.00 10.00      A   
ATOM   3404  C   THR A 360      14.603 -23.806  14.575  1.00 10.00      A   
ATOM   3405  O   THR A 360      13.823 -22.856  14.656  1.00 10.00      A   
ATOM   3406  N   GLU A 361      14.256 -24.987  14.081  1.00 10.00      A   
ATOM   3407  HN  GLU A 361      14.929 -25.710  14.037  1.00 10.00      A   
ATOM   3408  CA  GLU A 361      12.916 -25.260  13.597  1.00 10.00      A   
ATOM   3409  CB  GLU A 361      12.936 -26.447  12.627  1.00 10.00      A   
ATOM   3410  CG  GLU A 361      13.254 -27.789  13.276  1.00 10.00      A   
ATOM   3411  CD  GLU A 361      14.731 -28.125  13.257  1.00 10.00      A   
ATOM   3412  OE1 GLU A 361      15.083 -29.251  12.845  1.00 10.00      A   
ATOM   3413  OE2 GLU A 361      15.549 -27.269  13.649  1.00 10.00      A   
ATOM   3414  C   GLU A 361      11.976 -25.562  14.762  1.00 10.00      A   
ATOM   3415  O   GLU A 361      10.754 -25.436  14.638  1.00 10.00      A   
ATOM   3416  N   GLN A 362      12.561 -25.948  15.896  1.00 10.00      A   
ATOM   3417  HN  GLN A 362      13.541 -26.000  15.928  1.00 10.00      A   
ATOM   3418  CA  GLN A 362      11.796 -26.284  17.094  1.00 10.00      A   
ATOM   3419  CB  GLN A 362      12.730 -26.787  18.203  1.00 10.00      A   
ATOM   3420  CG  GLN A 362      12.042 -27.119  19.521  1.00 10.00      A   
ATOM   3421  CD  GLN A 362      10.919 -28.131  19.375  1.00 10.00      A   
ATOM   3422  OE1 GLN A 362      10.960 -29.017  18.522  1.00 10.00      A   
ATOM   3423  NE2 GLN A 362       9.905 -28.006  20.212  1.00 10.00      A   
ATOM   3424 HE21 GLN A 362       9.934 -27.281  20.873  1.00 10.00      A   
ATOM   3425 HE22 GLN A 362       9.158 -28.638  20.136  1.00 10.00      A   
ATOM   3426  C   GLN A 362      10.974 -25.094  17.572  1.00 10.00      A   
ATOM   3427  O   GLN A 362       9.838 -25.258  18.022  1.00 10.00      A   
ATOM   3428  N   GLY A 363      11.550 -23.901  17.454  1.00 10.00      A   
ATOM   3429  HN  GLY A 363      12.464 -23.842  17.097  1.00 10.00      A   
ATOM   3430  CA  GLY A 363      10.863 -22.690  17.864  1.00 10.00      A   
ATOM   3431  C   GLY A 363       9.506 -22.539  17.202  1.00 10.00      A   
ATOM   3432  O   GLY A 363       8.496 -22.366  17.885  1.00 10.00      A   
ATOM   3433  N   LEU A 364       9.481 -22.632  15.873  1.00 10.00      A   
ATOM   3434  HN  LEU A 364      10.321 -22.791  15.390  1.00 10.00      A   
ATOM   3435  CA  LEU A 364       8.237 -22.503  15.113  1.00 10.00      A   
ATOM   3436  CB  LEU A 364       8.503 -22.590  13.606  1.00 10.00      A   
ATOM   3437  CG  LEU A 364       7.721 -21.622  12.705  1.00 10.00      A   
ATOM   3438  CD1 LEU A 364       8.032 -21.883  11.240  1.00 10.00      A   
ATOM   3439  CD2 LEU A 364       6.225 -21.721  12.958  1.00 10.00      A   
ATOM   3440  C   LEU A 364       7.228 -23.572  15.536  1.00 10.00      A   
ATOM   3441  O   LEU A 364       6.043 -23.286  15.721  1.00 10.00      A   
ATOM   3442  N   VAL A 365       7.711 -24.800  15.705  1.00 10.00      A   
ATOM   3443  HN  VAL A 365       8.666 -24.961  15.555  1.00 10.00      A   
ATOM   3444  CA  VAL A 365       6.857 -25.913  16.112  1.00 10.00      A   
ATOM   3445  CB  VAL A 365       7.635 -27.251  16.177  1.00 10.00      A   
ATOM   3446  CG1 VAL A 365       6.701 -28.406  16.509  1.00 10.00      A   
ATOM   3447  CG2 VAL A 365       8.356 -27.519  14.867  1.00 10.00      A   
ATOM   3448  C   VAL A 365       6.219 -25.626  17.470  1.00 10.00      A   
ATOM   3449  O   VAL A 365       5.032 -25.864  17.673  1.00 10.00      A   
ATOM   3450  N   SER A 366       7.014 -25.080  18.380  1.00 10.00      A   
ATOM   3451  HN  SER A 366       7.947 -24.890  18.145  1.00 10.00      A   
ATOM   3452  CA  SER A 366       6.540 -24.755  19.715  1.00 10.00      A   
ATOM   3453  CB  SER A 366       7.707 -24.290  20.589  1.00 10.00      A   
ATOM   3454  OG  SER A 366       8.758 -25.244  20.574  1.00 10.00      A   
ATOM   3455  HG  SER A 366       8.872 -25.581  19.675  1.00 10.00      A   
ATOM   3456  C   SER A 366       5.438 -23.691  19.684  1.00 10.00      A   
ATOM   3457  O   SER A 366       4.443 -23.795  20.407  1.00 10.00      A   
ATOM   3458  N   VAL A 367       5.610 -22.682  18.836  1.00 10.00      A   
ATOM   3459  HN  VAL A 367       6.411 -22.662  18.269  1.00 10.00      A   
ATOM   3460  CA  VAL A 367       4.633 -21.603  18.731  1.00 10.00      A   
ATOM   3461  CB  VAL A 367       5.201 -20.360  18.017  1.00 10.00      A   
ATOM   3462  CG1 VAL A 367       4.289 -19.161  18.228  1.00 10.00      A   
ATOM   3463  CG2 VAL A 367       6.596 -20.047  18.513  1.00 10.00      A   
ATOM   3464  C   VAL A 367       3.371 -22.060  18.007  1.00 10.00      A   
ATOM   3465  O   VAL A 367       2.261 -21.758  18.438  1.00 10.00      A   
ATOM   3466  N   SER A 368       3.543 -22.803  16.920  1.00 10.00      A   
ATOM   3467  HN  SER A 368       4.453 -23.042  16.641  1.00 10.00      A   
ATOM   3468  CA  SER A 368       2.412 -23.278  16.136  1.00 10.00      A   
ATOM   3469  CB  SER A 368       2.886 -23.957  14.849  1.00 10.00      A   
ATOM   3470  OG  SER A 368       3.932 -24.873  15.109  1.00 10.00      A   
ATOM   3471  HG  SER A 368       4.764 -24.392  15.208  1.00 10.00      A   
ATOM   3472  C   SER A 368       1.507 -24.206  16.941  1.00 10.00      A   
ATOM   3473  O   SER A 368       0.287 -24.189  16.779  1.00 10.00      A   
ATOM   3474  N   MET A 369       2.108 -25.015  17.805  1.00 10.00      A   
ATOM   3475  HN  MET A 369       3.088 -25.004  17.872  1.00 10.00      A   
ATOM   3476  CA  MET A 369       1.346 -25.938  18.636  1.00 10.00      A   
ATOM   3477  CB  MET A 369       2.246 -27.048  19.188  1.00 10.00      A   
ATOM   3478  CG  MET A 369       2.712 -28.053  18.148  1.00 10.00      A   
ATOM   3479  SD  MET A 369       3.572 -29.460  18.879  1.00 10.00      A   
ATOM   3480  CE  MET A 369       2.221 -30.253  19.749  1.00 10.00      A   
ATOM   3481  C   MET A 369       0.679 -25.205  19.791  1.00 10.00      A   
ATOM   3482  O   MET A 369      -0.392 -25.599  20.260  1.00 10.00      A   
ATOM   3483  N   GLY A 370       1.319 -24.133  20.236  1.00 10.00      A   
ATOM   3484  HN  GLY A 370       2.160 -23.866  19.806  1.00 10.00      A   
ATOM   3485  CA  GLY A 370       0.801 -23.359  21.342  1.00 10.00      A   
ATOM   3486  C   GLY A 370      -0.293 -22.391  20.940  1.00 10.00      A   
ATOM   3487  O   GLY A 370      -1.367 -22.383  21.543  1.00 10.00      A   
ATOM   3488  N   CYS A 371      -0.022 -21.579  19.927  1.00 10.00      A   
ATOM   3489  HN  CYS A 371       0.856 -21.641  19.483  1.00 10.00      A   
ATOM   3490  CA  CYS A 371      -0.981 -20.592  19.451  1.00 10.00      A   
ATOM   3491  CB  CYS A 371      -0.246 -19.368  18.897  1.00 10.00      A   
ATOM   3492  SG  CYS A 371       1.040 -18.718  19.988  1.00 10.00      A   
ATOM   3493  HG  CYS A 371       0.532 -17.681  20.645  1.00 10.00      A   
ATOM   3494  C   CYS A 371      -1.907 -21.178  18.386  1.00 10.00      A   
ATOM   3495  O   CYS A 371      -1.487 -21.446  17.258  1.00 10.00      A   
ATOM   3496  N   PRO A 372      -3.187 -21.376  18.734  1.00 10.00      A   
ATOM   3497  CA  PRO A 372      -4.181 -21.929  17.811  1.00 10.00      A   
ATOM   3498  CB  PRO A 372      -5.284 -22.407  18.755  1.00 10.00      A   
ATOM   3499  CG  PRO A 372      -5.217 -21.466  19.908  1.00 10.00      A   
ATOM   3500  CD  PRO A 372      -3.768 -21.086  20.061  1.00 10.00      A   
ATOM   3501  C   PRO A 372      -4.728 -20.869  16.853  1.00 10.00      A   
ATOM   3502  O   PRO A 372      -5.458 -21.181  15.911  1.00 10.00      A   
ATOM   3503  N   LYS A 373      -4.366 -19.616  17.098  1.00 10.00      A   
ATOM   3504  HN  LYS A 373      -3.774 -19.433  17.857  1.00 10.00      A   
ATOM   3505  CA  LYS A 373      -4.825 -18.509  16.267  1.00 10.00      A   
ATOM   3506  CB  LYS A 373      -5.116 -17.277  17.128  1.00 10.00      A   
ATOM   3507  CG  LYS A 373      -6.059 -17.525  18.292  1.00 10.00      A   
ATOM   3508  CD  LYS A 373      -7.403 -18.050  17.821  1.00 10.00      A   
ATOM   3509  CE  LYS A 373      -8.430 -18.010  18.935  1.00 10.00      A   
ATOM   3510  NZ  LYS A 373      -8.892 -16.624  19.207  1.00 10.00      A   
ATOM   3511  HZ1 LYS A 373      -9.402 -16.251  18.383  1.00 10.00      A   
ATOM   3512  HZ2 LYS A 373      -8.075 -16.002  19.408  1.00 10.00      A   
ATOM   3513  HZ3 LYS A 373      -9.528 -16.615  20.030  1.00 10.00      A   
ATOM   3514  C   LYS A 373      -3.792 -18.160  15.203  1.00 10.00      A   
ATOM   3515  O   LYS A 373      -4.037 -17.311  14.345  1.00 10.00      A   
ATOM   3516  N   LEU A 374      -2.645 -18.829  15.263  1.00 10.00      A   
ATOM   3517  HN  LEU A 374      -2.529 -19.506  15.957  1.00 10.00      A   
ATOM   3518  CA  LEU A 374      -1.561 -18.592  14.322  1.00 10.00      A   
ATOM   3519  CB  LEU A 374      -0.301 -19.351  14.740  1.00 10.00      A   
ATOM   3520  CG  LEU A 374       0.810 -18.533  15.398  1.00 10.00      A   
ATOM   3521  CD1 LEU A 374       2.048 -19.393  15.590  1.00 10.00      A   
ATOM   3522  CD2 LEU A 374       1.141 -17.303  14.570  1.00 10.00      A   
ATOM   3523  C   LEU A 374      -1.956 -18.998  12.912  1.00 10.00      A   
ATOM   3524  O   LEU A 374      -2.316 -20.151  12.663  1.00 10.00      A   
ATOM   3525  N   GLU A 375      -1.912 -18.044  12.001  1.00 10.00      A   
ATOM   3526  HN  GLU A 375      -1.657 -17.134  12.272  1.00 10.00      A   
ATOM   3527  CA  GLU A 375      -2.258 -18.305  10.615  1.00 10.00      A   
ATOM   3528  CB  GLU A 375      -3.692 -17.871  10.325  1.00 10.00      A   
ATOM   3529  CG  GLU A 375      -3.968 -16.403  10.590  1.00 10.00      A   
ATOM   3530  CD  GLU A 375      -5.255 -15.946   9.947  1.00 10.00      A   
ATOM   3531  OE1 GLU A 375      -5.232 -15.600   8.749  1.00 10.00      A   
ATOM   3532  OE2 GLU A 375      -6.293 -15.932  10.637  1.00 10.00      A   
ATOM   3533  C   GLU A 375      -1.291 -17.612   9.659  1.00 10.00      A   
ATOM   3534  O   GLU A 375      -1.246 -17.927   8.468  1.00 10.00      A   
ATOM   3535  N   SER A 376      -0.536 -16.656  10.178  1.00 10.00      A   
ATOM   3536  HN  SER A 376      -0.622 -16.440  11.129  1.00 10.00      A   
ATOM   3537  CA  SER A 376       0.428 -15.921   9.373  1.00 10.00      A   
ATOM   3538  CB  SER A 376      -0.042 -14.476   9.189  1.00 10.00      A   
ATOM   3539  OG  SER A 376      -1.433 -14.427   8.913  1.00 10.00      A   
ATOM   3540  HG  SER A 376      -1.838 -15.254   9.189  1.00 10.00      A   
ATOM   3541  C   SER A 376       1.798 -15.965  10.039  1.00 10.00      A   
ATOM   3542  O   SER A 376       2.036 -15.292  11.045  1.00 10.00      A   
ATOM   3543  N   VAL A 377       2.691 -16.774   9.489  1.00 10.00      A   
ATOM   3544  HN  VAL A 377       2.449 -17.284   8.681  1.00 10.00      A   
ATOM   3545  CA  VAL A 377       4.022 -16.922  10.053  1.00 10.00      A   
ATOM   3546  CB  VAL A 377       4.221 -18.332  10.659  1.00 10.00      A   
ATOM   3547  CG1 VAL A 377       5.584 -18.456  11.324  1.00 10.00      A   
ATOM   3548  CG2 VAL A 377       3.112 -18.659  11.649  1.00 10.00      A   
ATOM   3549  C   VAL A 377       5.111 -16.676   9.018  1.00 10.00      A   
ATOM   3550  O   VAL A 377       5.043 -17.180   7.899  1.00 10.00      A   
ATOM   3551  N   LEU A 378       6.089 -15.873   9.408  1.00 10.00      A   
ATOM   3552  HN  LEU A 378       6.036 -15.470  10.300  1.00 10.00      A   
ATOM   3553  CA  LEU A 378       7.239 -15.562   8.573  1.00 10.00      A   
ATOM   3554  CB  LEU A 378       7.233 -14.078   8.184  1.00 10.00      A   
ATOM   3555  CG  LEU A 378       8.432 -13.553   7.381  1.00 10.00      A   
ATOM   3556  CD1 LEU A 378       8.747 -14.449   6.193  1.00 10.00      A   
ATOM   3557  CD2 LEU A 378       8.190 -12.120   6.926  1.00 10.00      A   
ATOM   3558  C   LEU A 378       8.490 -15.934   9.369  1.00 10.00      A   
ATOM   3559  O   LEU A 378       8.850 -15.259  10.336  1.00 10.00      A   
ATOM   3560  N   TYR A 379       9.129 -17.027   8.981  1.00 10.00      A   
ATOM   3561  HN  TYR A 379       8.814 -17.509   8.180  1.00 10.00      A   
ATOM   3562  CA  TYR A 379      10.296 -17.522   9.700  1.00 10.00      A   
ATOM   3563  CB  TYR A 379      10.001 -18.938  10.198  1.00 10.00      A   
ATOM   3564  CG  TYR A 379      10.687 -19.331  11.486  1.00 10.00      A   
ATOM   3565  CD1 TYR A 379      10.559 -18.561  12.635  1.00 10.00      A   
ATOM   3566  CD2 TYR A 379      11.437 -20.497  11.558  1.00 10.00      A   
ATOM   3567  CE1 TYR A 379      11.161 -18.943  13.818  1.00 10.00      A   
ATOM   3568  CE2 TYR A 379      12.047 -20.883  12.737  1.00 10.00      A   
ATOM   3569  CZ  TYR A 379      11.903 -20.104  13.863  1.00 10.00      A   
ATOM   3570  OH  TYR A 379      12.493 -20.493  15.042  1.00 10.00      A   
ATOM   3571  HH  TYR A 379      13.116 -21.213  14.871  1.00 10.00      A   
ATOM   3572  C   TYR A 379      11.552 -17.543   8.836  1.00 10.00      A   
ATOM   3573  O   TYR A 379      11.501 -17.868   7.651  1.00 10.00      A   
ATOM   3574  N   PHE A 380      12.671 -17.190   9.455  1.00 10.00      A   
ATOM   3575  HN  PHE A 380      12.621 -16.922  10.395  1.00 10.00      A   
ATOM   3576  CA  PHE A 380      13.974 -17.181   8.796  1.00 10.00      A   
ATOM   3577  CB  PHE A 380      14.478 -15.746   8.614  1.00 10.00      A   
ATOM   3578  CG  PHE A 380      13.967 -15.051   7.383  1.00 10.00      A   
ATOM   3579  CD1 PHE A 380      12.797 -14.310   7.422  1.00 10.00      A   
ATOM   3580  CD2 PHE A 380      14.668 -15.124   6.190  1.00 10.00      A   
ATOM   3581  CE1 PHE A 380      12.336 -13.657   6.294  1.00 10.00      A   
ATOM   3582  CE2 PHE A 380      14.212 -14.476   5.057  1.00 10.00      A   
ATOM   3583  CZ  PHE A 380      13.043 -13.742   5.110  1.00 10.00      A   
ATOM   3584  C   PHE A 380      14.969 -17.958   9.653  1.00 10.00      A   
ATOM   3585  O   PHE A 380      15.361 -17.500  10.729  1.00 10.00      A   
ATOM   3586  N   CYS A 381      15.372 -19.129   9.186  1.00 10.00      A   
ATOM   3587  HN  CYS A 381      15.049 -19.441   8.310  1.00 10.00      A   
ATOM   3588  CA  CYS A 381      16.304 -19.957   9.938  1.00 10.00      A   
ATOM   3589  CB  CYS A 381      15.572 -21.143  10.569  1.00 10.00      A   
ATOM   3590  SG  CYS A 381      14.538 -22.085   9.421  1.00 10.00      A   
ATOM   3591  HG  CYS A 381      14.941 -23.354   9.456  1.00 10.00      A   
ATOM   3592  C   CYS A 381      17.464 -20.433   9.068  1.00 10.00      A   
ATOM   3593  O   CYS A 381      17.522 -20.142   7.872  1.00 10.00      A   
ATOM   3594  N   ARG A 382      18.390 -21.164   9.675  1.00 10.00      A   
ATOM   3595  HN  ARG A 382      18.290 -21.363  10.630  1.00 10.00      A   
ATOM   3596  CA  ARG A 382      19.552 -21.679   8.963  1.00 10.00      A   
ATOM   3597  CB  ARG A 382      20.838 -21.356   9.724  1.00 10.00      A   
ATOM   3598  CG  ARG A 382      21.146 -19.872   9.802  1.00 10.00      A   
ATOM   3599  CD  ARG A 382      22.422 -19.607  10.580  1.00 10.00      A   
ATOM   3600  NE  ARG A 382      22.712 -18.176  10.686  1.00 10.00      A   
ATOM   3601  HE  ARG A 382      23.334 -17.787  10.023  1.00 10.00      A   
ATOM   3602  CZ  ARG A 382      22.194 -17.388  11.623  1.00 10.00      A   
ATOM   3603  NH1 ARG A 382      21.358 -17.888  12.523  1.00 10.00      A   
ATOM   3604 HH11 ARG A 382      21.103 -18.897  12.501  1.00 10.00      A   
ATOM   3605 HH12 ARG A 382      20.949 -17.268  13.261  1.00 10.00      A   
ATOM   3606  NH2 ARG A 382      22.506 -16.100  11.661  1.00 10.00      A   
ATOM   3607 HH21 ARG A 382      22.094 -15.488  12.397  1.00 10.00      A   
ATOM   3608 HH22 ARG A 382      23.161 -15.692  10.955  1.00 10.00      A   
ATOM   3609  C   ARG A 382      19.440 -23.182   8.731  1.00 10.00      A   
ATOM   3610  O   ARG A 382      20.229 -23.763   7.984  1.00 10.00      A   
ATOM   3611  N   GLN A 383      18.464 -23.804   9.375  1.00 10.00      A   
ATOM   3612  HN  GLN A 383      17.876 -23.287   9.962  1.00 10.00      A   
ATOM   3613  CA  GLN A 383      18.244 -25.238   9.235  1.00 10.00      A   
ATOM   3614  CB  GLN A 383      18.929 -26.007  10.370  1.00 10.00      A   
ATOM   3615  CG  GLN A 383      18.240 -25.876  11.719  1.00 10.00      A   
ATOM   3616  CD  GLN A 383      18.976 -26.593  12.831  1.00 10.00      A   
ATOM   3617  OE1 GLN A 383      20.207 -26.597  12.878  1.00 10.00      A   
ATOM   3618  NE2 GLN A 383      18.229 -27.219  13.721  1.00 10.00      A   
ATOM   3619 HE21 GLN A 383      17.242 -27.187  13.615  1.00 10.00      A   
ATOM   3620 HE22 GLN A 383      18.677 -27.682  14.461  1.00 10.00      A   
ATOM   3621  C   GLN A 383      16.750 -25.543   9.200  1.00 10.00      A   
ATOM   3622  O   GLN A 383      15.936 -24.727   9.639  1.00 10.00      A   
ATOM   3623  N   MET A 384      16.393 -26.708   8.669  1.00 10.00      A   
ATOM   3624  HN  MET A 384      17.090 -27.319   8.339  1.00 10.00      A   
ATOM   3625  CA  MET A 384      14.997 -27.111   8.573  1.00 10.00      A   
ATOM   3626  CB  MET A 384      14.306 -26.367   7.425  1.00 10.00      A   
ATOM   3627  CG  MET A 384      12.814 -26.628   7.311  1.00 10.00      A   
ATOM   3628  SD  MET A 384      11.952 -26.498   8.891  1.00 10.00      A   
ATOM   3629  CE  MET A 384      12.279 -24.791   9.328  1.00 10.00      A   
ATOM   3630  C   MET A 384      14.877 -28.616   8.377  1.00 10.00      A   
ATOM   3631  O   MET A 384      15.728 -29.241   7.743  1.00 10.00      A   
ATOM   3632  N   THR A 385      13.824 -29.193   8.938  1.00 10.00      A   
ATOM   3633  HN  THR A 385      13.187 -28.640   9.438  1.00 10.00      A   
ATOM   3634  CA  THR A 385      13.580 -30.621   8.834  1.00 10.00      A   
ATOM   3635  CB  THR A 385      13.794 -31.315  10.193  1.00 10.00      A   
ATOM   3636  OG1 THR A 385      13.330 -30.459  11.246  1.00 10.00      A   
ATOM   3637  HG1 THR A 385      14.085 -29.974  11.625  1.00 10.00      A   
ATOM   3638  CG2 THR A 385      15.269 -31.616  10.409  1.00 10.00      A   
ATOM   3639  C   THR A 385      12.159 -30.892   8.344  1.00 10.00      A   
ATOM   3640  O   THR A 385      11.229 -30.133   8.639  1.00 10.00      A   
ATOM   3641  N   ASN A 386      12.000 -31.973   7.593  1.00 10.00      A   
ATOM   3642  HN  ASN A 386      12.790 -32.535   7.388  1.00 10.00      A   
ATOM   3643  CA  ASN A 386      10.700 -32.362   7.054  1.00 10.00      A   
ATOM   3644  CB  ASN A 386      10.841 -33.563   6.113  1.00 10.00      A   
ATOM   3645  CG  ASN A 386      11.378 -33.203   4.739  1.00 10.00      A   
ATOM   3646  OD1 ASN A 386      10.623 -32.836   3.841  1.00 10.00      A   
ATOM   3647  ND2 ASN A 386      12.686 -33.306   4.563  1.00 10.00      A   
ATOM   3648 HD21 ASN A 386      13.238 -33.601   5.330  1.00 10.00      A   
ATOM   3649 HD22 ASN A 386      13.054 -33.092   3.677  1.00 10.00      A   
ATOM   3650  C   ASN A 386       9.728 -32.709   8.175  1.00 10.00      A   
ATOM   3651  O   ASN A 386       8.542 -32.386   8.104  1.00 10.00      A   
ATOM   3652  N   ALA A 387      10.245 -33.364   9.211  1.00 10.00      A   
ATOM   3653  HN  ALA A 387      11.202 -33.592   9.200  1.00 10.00      A   
ATOM   3654  CA  ALA A 387       9.436 -33.764  10.358  1.00 10.00      A   
ATOM   3655  CB  ALA A 387      10.285 -34.518  11.373  1.00 10.00      A   
ATOM   3656  C   ALA A 387       8.766 -32.560  11.011  1.00 10.00      A   
ATOM   3657  O   ALA A 387       7.578 -32.594  11.336  1.00 10.00      A   
ATOM   3658  N   ALA A 388       9.534 -31.495  11.192  1.00 10.00      A   
ATOM   3659  HN  ALA A 388      10.469 -31.527  10.903  1.00 10.00      A   
ATOM   3660  CA  ALA A 388       9.020 -30.280  11.801  1.00 10.00      A   
ATOM   3661  CB  ALA A 388      10.157 -29.313  12.091  1.00 10.00      A   
ATOM   3662  C   ALA A 388       7.971 -29.634  10.904  1.00 10.00      A   
ATOM   3663  O   ALA A 388       6.911 -29.218  11.373  1.00 10.00      A   
ATOM   3664  N   LEU A 389       8.268 -29.587   9.610  1.00 10.00      A   
ATOM   3665  HN  LEU A 389       9.123 -29.960   9.308  1.00 10.00      A   
ATOM   3666  CA  LEU A 389       7.369 -28.997   8.625  1.00 10.00      A   
ATOM   3667  CB  LEU A 389       7.983 -29.063   7.221  1.00 10.00      A   
ATOM   3668  CG  LEU A 389       9.030 -28.000   6.881  1.00 10.00      A   
ATOM   3669  CD1 LEU A 389       9.732 -28.344   5.576  1.00 10.00      A   
ATOM   3670  CD2 LEU A 389       8.386 -26.623   6.798  1.00 10.00      A   
ATOM   3671  C   LEU A 389       6.004 -29.679   8.632  1.00 10.00      A   
ATOM   3672  O   LEU A 389       4.968 -29.010   8.666  1.00 10.00      A   
ATOM   3673  N   ILE A 390       6.004 -31.008   8.581  1.00 10.00      A   
ATOM   3674  HN  ILE A 390       6.862 -31.489   8.531  1.00 10.00      A   
ATOM   3675  CA  ILE A 390       4.760 -31.772   8.582  1.00 10.00      A   
ATOM   3676  CB  ILE A 390       5.005 -33.283   8.362  1.00 10.00      A   
ATOM   3677  CG1 ILE A 390       5.643 -33.504   6.984  1.00 10.00      A   
ATOM   3678  CG2 ILE A 390       3.700 -34.069   8.483  1.00 10.00      A   
ATOM   3679  CD1 ILE A 390       5.923 -34.951   6.647  1.00 10.00      A   
ATOM   3680  C   ILE A 390       3.978 -31.539   9.871  1.00 10.00      A   
ATOM   3681  O   ILE A 390       2.767 -31.310   9.843  1.00 10.00      A   
ATOM   3682  N   THR A 391       4.684 -31.566  10.997  1.00 10.00      A   
ATOM   3683  HN  THR A 391       5.648 -31.726  10.950  1.00 10.00      A   
ATOM   3684  CA  THR A 391       4.065 -31.360  12.298  1.00 10.00      A   
ATOM   3685  CB  THR A 391       5.102 -31.471  13.435  1.00 10.00      A   
ATOM   3686  OG1 THR A 391       5.770 -32.743  13.346  1.00 10.00      A   
ATOM   3687  HG1 THR A 391       6.508 -32.678  12.717  1.00 10.00      A   
ATOM   3688  CG2 THR A 391       4.431 -31.348  14.796  1.00 10.00      A   
ATOM   3689  C   THR A 391       3.344 -30.011  12.367  1.00 10.00      A   
ATOM   3690  O   THR A 391       2.194 -29.943  12.800  1.00 10.00      A   
ATOM   3691  N   ILE A 392       4.007 -28.955  11.904  1.00 10.00      A   
ATOM   3692  HN  ILE A 392       4.913 -29.080  11.543  1.00 10.00      A   
ATOM   3693  CA  ILE A 392       3.428 -27.612  11.920  1.00 10.00      A   
ATOM   3694  CB  ILE A 392       4.416 -26.549  11.389  1.00 10.00      A   
ATOM   3695  CG1 ILE A 392       5.613 -26.432  12.334  1.00 10.00      A   
ATOM   3696  CG2 ILE A 392       3.732 -25.194  11.224  1.00 10.00      A   
ATOM   3697  CD1 ILE A 392       6.680 -25.469  11.862  1.00 10.00      A   
ATOM   3698  C   ILE A 392       2.119 -27.549  11.132  1.00 10.00      A   
ATOM   3699  O   ILE A 392       1.136 -26.982  11.597  1.00 10.00      A   
ATOM   3700  N   ALA A 393       2.103 -28.157   9.953  1.00 10.00      A   
ATOM   3701  HN  ALA A 393       2.909 -28.618   9.644  1.00 10.00      A   
ATOM   3702  CA  ALA A 393       0.914 -28.152   9.106  1.00 10.00      A   
ATOM   3703  CB  ALA A 393       1.233 -28.716   7.734  1.00 10.00      A   
ATOM   3704  C   ALA A 393      -0.240 -28.919   9.744  1.00 10.00      A   
ATOM   3705  O   ALA A 393      -1.392 -28.481   9.694  1.00 10.00      A   
ATOM   3706  N   ARG A 394       0.075 -30.057  10.350  1.00 10.00      A   
ATOM   3707  HN  ARG A 394       1.015 -30.349  10.367  1.00 10.00      A   
ATOM   3708  CA  ARG A 394      -0.941 -30.882  10.990  1.00 10.00      A   
ATOM   3709  CB  ARG A 394      -0.362 -32.231  11.420  1.00 10.00      A   
ATOM   3710  CG  ARG A 394       0.252 -33.043  10.295  1.00 10.00      A   
ATOM   3711  CD  ARG A 394       0.411 -34.501  10.689  1.00 10.00      A   
ATOM   3712  NE  ARG A 394      -0.855 -35.222  10.590  1.00 10.00      A   
ATOM   3713  HE  ARG A 394      -1.601 -34.899  11.147  1.00 10.00      A   
ATOM   3714  CZ  ARG A 394      -1.045 -36.286   9.815  1.00 10.00      A   
ATOM   3715  NH1 ARG A 394      -0.050 -36.764   9.077  1.00 10.00      A   
ATOM   3716 HH11 ARG A 394       0.891 -36.313   9.107  1.00 10.00      A   
ATOM   3717 HH12 ARG A 394      -0.200 -37.602   8.472  1.00 10.00      A   
ATOM   3718  NH2 ARG A 394      -2.237 -36.874   9.770  1.00 10.00      A   
ATOM   3719 HH21 ARG A 394      -2.389 -37.706   9.161  1.00 10.00      A   
ATOM   3720 HH22 ARG A 394      -3.025 -36.507  10.347  1.00 10.00      A   
ATOM   3721  C   ARG A 394      -1.541 -30.181  12.202  1.00 10.00      A   
ATOM   3722  O   ARG A 394      -2.739 -30.281  12.459  1.00 10.00      A   
ATOM   3723  N   ASN A 395      -0.703 -29.474  12.945  1.00 10.00      A   
ATOM   3724  HN  ASN A 395       0.243 -29.428  12.688  1.00 10.00      A   
ATOM   3725  CA  ASN A 395      -1.152 -28.772  14.140  1.00 10.00      A   
ATOM   3726  CB  ASN A 395      -0.015 -28.625  15.153  1.00 10.00      A   
ATOM   3727  CG  ASN A 395       0.294 -29.932  15.863  1.00 10.00      A   
ATOM   3728  OD1 ASN A 395       1.017 -30.778  15.342  1.00 10.00      A   
ATOM   3729  ND2 ASN A 395      -0.246 -30.106  17.058  1.00 10.00      A   
ATOM   3730 HD21 ASN A 395      -0.810 -29.392  17.423  1.00 10.00      A   
ATOM   3731 HD22 ASN A 395      -0.057 -30.945  17.535  1.00 10.00      A   
ATOM   3732  C   ASN A 395      -1.775 -27.421  13.809  1.00 10.00      A   
ATOM   3733  O   ASN A 395      -2.622 -26.927  14.552  1.00 10.00      A   
ATOM   3734  N   ARG A 396      -1.362 -26.829  12.692  1.00 10.00      A   
ATOM   3735  HN  ARG A 396      -0.676 -27.270  12.142  1.00 10.00      A   
ATOM   3736  CA  ARG A 396      -1.892 -25.539  12.259  1.00 10.00      A   
ATOM   3737  CB  ARG A 396      -0.793 -24.468  12.250  1.00 10.00      A   
ATOM   3738  CG  ARG A 396      -0.314 -24.044  13.626  1.00 10.00      A   
ATOM   3739  CD  ARG A 396      -1.102 -22.856  14.158  1.00 10.00      A   
ATOM   3740  NE  ARG A 396      -2.535 -23.126  14.212  1.00 10.00      A   
ATOM   3741  HE  ARG A 396      -3.092 -22.737  13.499  1.00 10.00      A   
ATOM   3742  CZ  ARG A 396      -3.128 -23.851  15.156  1.00 10.00      A   
ATOM   3743  NH1 ARG A 396      -2.411 -24.381  16.142  1.00 10.00      A   
ATOM   3744 HH11 ARG A 396      -1.374 -24.227  16.186  1.00 10.00      A   
ATOM   3745 HH12 ARG A 396      -2.877 -24.957  16.877  1.00 10.00      A   
ATOM   3746  NH2 ARG A 396      -4.441 -24.038  15.118  1.00 10.00      A   
ATOM   3747 HH21 ARG A 396      -5.010 -23.608  14.349  1.00 10.00      A   
ATOM   3748 HH22 ARG A 396      -4.918 -24.613  15.849  1.00 10.00      A   
ATOM   3749  C   ARG A 396      -2.522 -25.641  10.871  1.00 10.00      A   
ATOM   3750  O   ARG A 396      -1.939 -25.195   9.882  1.00 10.00      A   
ATOM   3751  N   PRO A 397      -3.726 -26.226  10.776  1.00 10.00      A   
ATOM   3752  CA  PRO A 397      -4.428 -26.385   9.500  1.00 10.00      A   
ATOM   3753  CB  PRO A 397      -5.433 -27.495   9.804  1.00 10.00      A   
ATOM   3754  CG  PRO A 397      -5.744 -27.327  11.250  1.00 10.00      A   
ATOM   3755  CD  PRO A 397      -4.496 -26.790  11.901  1.00 10.00      A   
ATOM   3756  C   PRO A 397      -5.161 -25.113   9.086  1.00 10.00      A   
ATOM   3757  O   PRO A 397      -5.778 -25.053   8.026  1.00 10.00      A   
ATOM   3758  N   ASN A 398      -5.090 -24.095   9.932  1.00 10.00      A   
ATOM   3759  HN  ASN A 398      -4.585 -24.204  10.765  1.00 10.00      A   
ATOM   3760  CA  ASN A 398      -5.745 -22.821   9.661  1.00 10.00      A   
ATOM   3761  CB  ASN A 398      -6.414 -22.280  10.931  1.00 10.00      A   
ATOM   3762  CG  ASN A 398      -5.416 -21.832  11.985  1.00 10.00      A   
ATOM   3763  OD1 ASN A 398      -4.899 -22.646  12.750  1.00 10.00      A   
ATOM   3764  ND2 ASN A 398      -5.140 -20.538  12.037  1.00 10.00      A   
ATOM   3765 HD21 ASN A 398      -5.591 -19.941  11.401  1.00 10.00      A   
ATOM   3766 HD22 ASN A 398      -4.486 -20.231  12.698  1.00 10.00      A   
ATOM   3767  C   ASN A 398      -4.748 -21.807   9.107  1.00 10.00      A   
ATOM   3768  O   ASN A 398      -5.061 -20.625   8.967  1.00 10.00      A   
ATOM   3769  N   MET A 399      -3.550 -22.282   8.790  1.00 10.00      A   
ATOM   3770  HN  MET A 399      -3.369 -23.236   8.917  1.00 10.00      A   
ATOM   3771  CA  MET A 399      -2.499 -21.425   8.252  1.00 10.00      A   
ATOM   3772  CB  MET A 399      -1.203 -22.220   8.076  1.00 10.00      A   
ATOM   3773  CG  MET A 399       0.014 -21.369   7.758  1.00 10.00      A   
ATOM   3774  SD  MET A 399       0.610 -20.437   9.184  1.00 10.00      A   
ATOM   3775  CE  MET A 399       1.180 -21.764  10.243  1.00 10.00      A   
ATOM   3776  C   MET A 399      -2.926 -20.821   6.919  1.00 10.00      A   
ATOM   3777  O   MET A 399      -3.257 -21.545   5.980  1.00 10.00      A   
ATOM   3778  N   THR A 400      -2.926 -19.497   6.849  1.00 10.00      A   
ATOM   3779  HN  THR A 400      -2.645 -18.975   7.632  1.00 10.00      A   
ATOM   3780  CA  THR A 400      -3.322 -18.791   5.643  1.00 10.00      A   
ATOM   3781  CB  THR A 400      -4.277 -17.626   5.976  1.00 10.00      A   
ATOM   3782  OG1 THR A 400      -3.699 -16.826   7.022  1.00 10.00      A   
ATOM   3783  HG1 THR A 400      -4.392 -16.568   7.653  1.00 10.00      A   
ATOM   3784  CG2 THR A 400      -5.633 -18.154   6.427  1.00 10.00      A   
ATOM   3785  C   THR A 400      -2.101 -18.237   4.923  1.00 10.00      A   
ATOM   3786  O   THR A 400      -2.104 -18.063   3.706  1.00 10.00      A   
ATOM   3787  N   ARG A 401      -1.055 -17.954   5.686  1.00 10.00      A   
ATOM   3788  HN  ARG A 401      -1.111 -18.120   6.655  1.00 10.00      A   
ATOM   3789  CA  ARG A 401       0.175 -17.408   5.133  1.00 10.00      A   
ATOM   3790  CB  ARG A 401       0.214 -15.890   5.331  1.00 10.00      A   
ATOM   3791  CG  ARG A 401      -0.867 -15.140   4.565  1.00 10.00      A   
ATOM   3792  CD  ARG A 401      -1.347 -13.917   5.326  1.00 10.00      A   
ATOM   3793  NE  ARG A 401      -2.546 -14.184   6.124  1.00 10.00      A   
ATOM   3794  HE  ARG A 401      -2.614 -15.062   6.566  1.00 10.00      A   
ATOM   3795  CZ  ARG A 401      -3.533 -13.302   6.282  1.00 10.00      A   
ATOM   3796  NH1 ARG A 401      -3.459 -12.128   5.685  1.00 10.00      A   
ATOM   3797 HH11 ARG A 401      -4.219 -11.425   5.796  1.00 10.00      A   
ATOM   3798 HH12 ARG A 401      -2.633 -11.892   5.091  1.00 10.00      A   
ATOM   3799  NH2 ARG A 401      -4.587 -13.584   7.036  1.00 10.00      A   
ATOM   3800 HH21 ARG A 401      -5.350 -12.882   7.146  1.00 10.00      A   
ATOM   3801 HH22 ARG A 401      -4.658 -14.508   7.532  1.00 10.00      A   
ATOM   3802  C   ARG A 401       1.397 -18.064   5.771  1.00 10.00      A   
ATOM   3803  O   ARG A 401       1.795 -17.717   6.883  1.00 10.00      A   
ATOM   3804  N   PHE A 402       1.977 -19.023   5.065  1.00 10.00      A   
ATOM   3805  HN  PHE A 402       1.620 -19.246   4.179  1.00 10.00      A   
ATOM   3806  CA  PHE A 402       3.152 -19.732   5.555  1.00 10.00      A   
ATOM   3807  CB  PHE A 402       2.982 -21.248   5.402  1.00 10.00      A   
ATOM   3808  CG  PHE A 402       4.022 -22.052   6.133  1.00 10.00      A   
ATOM   3809  CD1 PHE A 402       3.924 -22.254   7.500  1.00 10.00      A   
ATOM   3810  CD2 PHE A 402       5.097 -22.604   5.452  1.00 10.00      A   
ATOM   3811  CE1 PHE A 402       4.878 -22.990   8.177  1.00 10.00      A   
ATOM   3812  CE2 PHE A 402       6.055 -23.341   6.123  1.00 10.00      A   
ATOM   3813  CZ  PHE A 402       5.945 -23.534   7.487  1.00 10.00      A   
ATOM   3814  C   PHE A 402       4.382 -19.263   4.796  1.00 10.00      A   
ATOM   3815  O   PHE A 402       4.581 -19.614   3.634  1.00 10.00      A   
ATOM   3816  N   ARG A 403       5.191 -18.452   5.445  1.00 10.00      A   
ATOM   3817  HN  ARG A 403       4.978 -18.197   6.373  1.00 10.00      A   
ATOM   3818  CA  ARG A 403       6.389 -17.924   4.825  1.00 10.00      A   
ATOM   3819  CB  ARG A 403       6.331 -16.400   4.815  1.00 10.00      A   
ATOM   3820  CG  ARG A 403       5.025 -15.838   4.276  1.00 10.00      A   
ATOM   3821  CD  ARG A 403       4.875 -14.361   4.598  1.00 10.00      A   
ATOM   3822  NE  ARG A 403       5.759 -13.528   3.790  1.00 10.00      A   
ATOM   3823  HE  ARG A 403       6.572 -13.955   3.411  1.00 10.00      A   
ATOM   3824  CZ  ARG A 403       5.540 -12.240   3.537  1.00 10.00      A   
ATOM   3825  NH1 ARG A 403       4.465 -11.631   4.033  1.00 10.00      A   
ATOM   3826 HH11 ARG A 403       3.783 -12.154   4.621  1.00 10.00      A   
ATOM   3827 HH12 ARG A 403       4.299 -10.620   3.830  1.00 10.00      A   
ATOM   3828  NH2 ARG A 403       6.383 -11.567   2.766  1.00 10.00      A   
ATOM   3829 HH21 ARG A 403       6.221 -10.555   2.562  1.00 10.00      A   
ATOM   3830 HH22 ARG A 403       7.213 -12.051   2.349  1.00 10.00      A   
ATOM   3831  C   ARG A 403       7.629 -18.403   5.562  1.00 10.00      A   
ATOM   3832  O   ARG A 403       7.852 -18.052   6.722  1.00 10.00      A   
ATOM   3833  N   LEU A 404       8.432 -19.209   4.889  1.00 10.00      A   
ATOM   3834  HN  LEU A 404       8.209 -19.447   3.962  1.00 10.00      A   
ATOM   3835  CA  LEU A 404       9.646 -19.743   5.480  1.00 10.00      A   
ATOM   3836  CB  LEU A 404       9.463 -21.232   5.786  1.00 10.00      A   
ATOM   3837  CG  LEU A 404      10.703 -21.988   6.279  1.00 10.00      A   
ATOM   3838  CD1 LEU A 404      11.084 -21.546   7.682  1.00 10.00      A   
ATOM   3839  CD2 LEU A 404      10.466 -23.489   6.234  1.00 10.00      A   
ATOM   3840  C   LEU A 404      10.818 -19.551   4.527  1.00 10.00      A   
ATOM   3841  O   LEU A 404      10.669 -19.691   3.309  1.00 10.00      A   
ATOM   3842  N   CYS A 405      11.975 -19.221   5.078  1.00 10.00      A   
ATOM   3843  HN  CYS A 405      12.026 -19.098   6.051  1.00 10.00      A   
ATOM   3844  CA  CYS A 405      13.172 -19.034   4.281  1.00 10.00      A   
ATOM   3845  CB  CYS A 405      13.305 -17.584   3.813  1.00 10.00      A   
ATOM   3846  SG  CYS A 405      14.429 -17.360   2.414  1.00 10.00      A   
ATOM   3847  HG  CYS A 405      15.638 -17.748   2.797  1.00 10.00      A   
ATOM   3848  C   CYS A 405      14.412 -19.465   5.052  1.00 10.00      A   
ATOM   3849  O   CYS A 405      14.538 -19.203   6.250  1.00 10.00      A   
ATOM   3850  N   ILE A 406      15.311 -20.149   4.356  1.00 10.00      A   
ATOM   3851  HN  ILE A 406      15.135 -20.340   3.414  1.00 10.00      A   
ATOM   3852  CA  ILE A 406      16.554 -20.620   4.947  1.00 10.00      A   
ATOM   3853  CB  ILE A 406      16.809 -22.109   4.610  1.00 10.00      A   
ATOM   3854  CG1 ILE A 406      15.593 -22.953   5.003  1.00 10.00      A   
ATOM   3855  CG2 ILE A 406      18.057 -22.620   5.318  1.00 10.00      A   
ATOM   3856  CD1 ILE A 406      15.684 -24.399   4.569  1.00 10.00      A   
ATOM   3857  C   ILE A 406      17.711 -19.773   4.428  1.00 10.00      A   
ATOM   3858  O   ILE A 406      17.715 -19.376   3.261  1.00 10.00      A   
ATOM   3859  N   ILE A 407      18.670 -19.482   5.298  1.00 10.00      A   
ATOM   3860  HN  ILE A 407      18.591 -19.812   6.224  1.00 10.00      A   
ATOM   3861  CA  ILE A 407      19.829 -18.673   4.926  1.00 10.00      A   
ATOM   3862  CB  ILE A 407      20.751 -18.417   6.139  1.00 10.00      A   
ATOM   3863  CG1 ILE A 407      19.981 -17.728   7.277  1.00 10.00      A   
ATOM   3864  CG2 ILE A 407      21.973 -17.600   5.740  1.00 10.00      A   
ATOM   3865  CD1 ILE A 407      19.388 -16.379   6.917  1.00 10.00      A   
ATOM   3866  C   ILE A 407      20.629 -19.320   3.791  1.00 10.00      A   
ATOM   3867  O   ILE A 407      20.993 -18.658   2.816  1.00 10.00      A   
ATOM   3868  N   GLU A 408      20.910 -20.610   3.921  1.00 10.00      A   
ATOM   3869  HN  GLU A 408      20.615 -21.086   4.725  1.00 10.00      A   
ATOM   3870  CA  GLU A 408      21.657 -21.332   2.899  1.00 10.00      A   
ATOM   3871  CB  GLU A 408      22.419 -22.508   3.521  1.00 10.00      A   
ATOM   3872  CG  GLU A 408      23.297 -23.278   2.546  1.00 10.00      A   
ATOM   3873  CD  GLU A 408      24.483 -22.475   2.036  1.00 10.00      A   
ATOM   3874  OE1 GLU A 408      24.549 -21.253   2.292  1.00 10.00      A   
ATOM   3875  OE2 GLU A 408      25.358 -23.067   1.370  1.00 10.00      A   
ATOM   3876  C   GLU A 408      20.729 -21.827   1.789  1.00 10.00      A   
ATOM   3877  O   GLU A 408      19.753 -22.534   2.051  1.00 10.00      A   
ATOM   3878  N   PRO A 409      21.013 -21.455   0.532  1.00 10.00      A   
ATOM   3879  CA  PRO A 409      20.207 -21.870  -0.610  1.00 10.00      A   
ATOM   3880  CB  PRO A 409      20.732 -21.011  -1.770  1.00 10.00      A   
ATOM   3881  CG  PRO A 409      21.637 -19.999  -1.150  1.00 10.00      A   
ATOM   3882  CD  PRO A 409      22.138 -20.607   0.122  1.00 10.00      A   
ATOM   3883  C   PRO A 409      20.418 -23.348  -0.916  1.00 10.00      A   
ATOM   3884  O   PRO A 409      21.543 -23.851  -0.839  1.00 10.00      A   
ATOM   3885  N   LYS A 410      19.331 -24.036  -1.254  1.00 10.00      A   
ATOM   3886  HN  LYS A 410      18.468 -23.568  -1.286  1.00 10.00      A   
ATOM   3887  CA  LYS A 410      19.371 -25.463  -1.577  1.00 10.00      A   
ATOM   3888  CB  LYS A 410      20.351 -25.757  -2.721  1.00 10.00      A   
ATOM   3889  CG  LYS A 410      20.028 -25.072  -4.039  1.00 10.00      A   
ATOM   3890  CD  LYS A 410      21.112 -25.361  -5.066  1.00 10.00      A   
ATOM   3891  CE  LYS A 410      20.898 -24.588  -6.358  1.00 10.00      A   
ATOM   3892  NZ  LYS A 410      22.038 -24.771  -7.300  1.00 10.00      A   
ATOM   3893  HZ1 LYS A 410      22.916 -24.413  -6.870  1.00 10.00      A   
ATOM   3894  HZ2 LYS A 410      21.865 -24.250  -8.182  1.00 10.00      A   
ATOM   3895  HZ3 LYS A 410      22.162 -25.779  -7.526  1.00 10.00      A   
ATOM   3896  C   LYS A 410      19.714 -26.312  -0.353  1.00 10.00      A   
ATOM   3897  O   LYS A 410      20.215 -27.432  -0.480  1.00 10.00      A   
ATOM   3898  N   ALA A 411      19.441 -25.776   0.831  1.00 10.00      A   
ATOM   3899  HN  ALA A 411      19.047 -24.881   0.872  1.00 10.00      A   
ATOM   3900  CA  ALA A 411      19.717 -26.487   2.073  1.00 10.00      A   
ATOM   3901  CB  ALA A 411      19.685 -25.527   3.251  1.00 10.00      A   
ATOM   3902  C   ALA A 411      18.715 -27.620   2.277  1.00 10.00      A   
ATOM   3903  O   ALA A 411      17.506 -27.390   2.322  1.00 10.00      A   
ATOM   3904  N   PRO A 412      19.204 -28.862   2.374  1.00 10.00      A   
ATOM   3905  CA  PRO A 412      18.352 -30.033   2.567  1.00 10.00      A   
ATOM   3906  CB  PRO A 412      19.223 -31.164   2.021  1.00 10.00      A   
ATOM   3907  CG  PRO A 412      20.620 -30.734   2.320  1.00 10.00      A   
ATOM   3908  CD  PRO A 412      20.630 -29.225   2.294  1.00 10.00      A   
ATOM   3909  C   PRO A 412      18.031 -30.276   4.039  1.00 10.00      A   
ATOM   3910  O   PRO A 412      18.493 -29.539   4.916  1.00 10.00      A   
ATOM   3911  N   ASP A 413      17.231 -31.308   4.294  1.00 10.00      A   
ATOM   3912  HN  ASP A 413      16.890 -31.841   3.537  1.00 10.00      A   
ATOM   3913  CA  ASP A 413      16.840 -31.687   5.650  1.00 10.00      A   
ATOM   3914  CB  ASP A 413      16.031 -32.990   5.589  1.00 10.00      A   
ATOM   3915  CG  ASP A 413      15.361 -33.358   6.898  1.00 10.00      A   
ATOM   3916  OD1 ASP A 413      16.070 -33.600   7.891  1.00 10.00      A   
ATOM   3917  OD2 ASP A 413      14.116 -33.429   6.932  1.00 10.00      A   
ATOM   3918  C   ASP A 413      18.089 -31.896   6.501  1.00 10.00      A   
ATOM   3919  O   ASP A 413      19.001 -32.614   6.103  1.00 10.00      A   
ATOM   3920  N   TYR A 414      18.137 -31.250   7.654  1.00 10.00      A   
ATOM   3921  HN  TYR A 414      17.380 -30.677   7.911  1.00 10.00      A   
ATOM   3922  CA  TYR A 414      19.289 -31.357   8.549  1.00 10.00      A   
ATOM   3923  CB  TYR A 414      19.210 -30.287   9.653  1.00 10.00      A   
ATOM   3924  CG  TYR A 414      19.743 -30.707  11.010  1.00 10.00      A   
ATOM   3925  CD1 TYR A 414      21.086 -30.560  11.333  1.00 10.00      A   
ATOM   3926  CD2 TYR A 414      18.896 -31.251  11.971  1.00 10.00      A   
ATOM   3927  CE1 TYR A 414      21.571 -30.948  12.568  1.00 10.00      A   
ATOM   3928  CE2 TYR A 414      19.372 -31.636  13.207  1.00 10.00      A   
ATOM   3929  CZ  TYR A 414      20.709 -31.485  13.502  1.00 10.00      A   
ATOM   3930  OH  TYR A 414      21.188 -31.886  14.730  1.00 10.00      A   
ATOM   3931  HH  TYR A 414      21.723 -31.179  15.114  1.00 10.00      A   
ATOM   3932  C   TYR A 414      19.450 -32.766   9.133  1.00 10.00      A   
ATOM   3933  O   TYR A 414      20.555 -33.172   9.509  1.00 10.00      A   
ATOM   3934  N   LEU A 415      18.359 -33.515   9.188  1.00 10.00      A   
ATOM   3935  HN  LEU A 415      17.511 -33.161   8.826  1.00 10.00      A   
ATOM   3936  CA  LEU A 415      18.384 -34.860   9.743  1.00 10.00      A   
ATOM   3937  CB  LEU A 415      17.099 -35.142  10.530  1.00 10.00      A   
ATOM   3938  CG  LEU A 415      16.971 -34.461  11.892  1.00 10.00      A   
ATOM   3939  CD1 LEU A 415      15.564 -34.638  12.445  1.00 10.00      A   
ATOM   3940  CD2 LEU A 415      18.000 -35.021  12.861  1.00 10.00      A   
ATOM   3941  C   LEU A 415      18.569 -35.930   8.671  1.00 10.00      A   
ATOM   3942  O   LEU A 415      19.485 -36.742   8.750  1.00 10.00      A   
ATOM   3943  N   THR A 416      17.709 -35.927   7.665  1.00 10.00      A   
ATOM   3944  HN  THR A 416      17.016 -35.227   7.622  1.00 10.00      A   
ATOM   3945  CA  THR A 416      17.778 -36.943   6.616  1.00 10.00      A   
ATOM   3946  CB  THR A 416      16.384 -37.352   6.108  1.00 10.00      A   
ATOM   3947  OG1 THR A 416      15.698 -36.221   5.555  1.00 10.00      A   
ATOM   3948  HG1 THR A 416      15.263 -36.489   4.734  1.00 10.00      A   
ATOM   3949  CG2 THR A 416      15.560 -37.937   7.241  1.00 10.00      A   
ATOM   3950  C   THR A 416      18.673 -36.548   5.442  1.00 10.00      A   
ATOM   3951  O   THR A 416      19.059 -37.402   4.638  1.00 10.00      A   
ATOM   3952  N   LEU A 417      19.008 -35.262   5.354  1.00 10.00      A   
ATOM   3953  HN  LEU A 417      18.679 -34.638   6.037  1.00 10.00      A   
ATOM   3954  CA  LEU A 417      19.850 -34.746   4.273  1.00 10.00      A   
ATOM   3955  CB  LEU A 417      21.249 -35.377   4.301  1.00 10.00      A   
ATOM   3956  CG  LEU A 417      22.048 -35.185   5.596  1.00 10.00      A   
ATOM   3957  CD1 LEU A 417      23.361 -35.946   5.534  1.00 10.00      A   
ATOM   3958  CD2 LEU A 417      22.300 -33.710   5.870  1.00 10.00      A   
ATOM   3959  C   LEU A 417      19.176 -34.955   2.916  1.00 10.00      A   
ATOM   3960  O   LEU A 417      19.829 -35.223   1.906  1.00 10.00      A   
ATOM   3961  N   GLU A 418      17.859 -34.824   2.912  1.00 10.00      A   
ATOM   3962  HN  GLU A 418      17.404 -34.599   3.750  1.00 10.00      A   
ATOM   3963  CA  GLU A 418      17.064 -34.994   1.705  1.00 10.00      A   
ATOM   3964  CB  GLU A 418      16.139 -36.202   1.872  1.00 10.00      A   
ATOM   3965  CG  GLU A 418      16.874 -37.517   2.071  1.00 10.00      A   
ATOM   3966  CD  GLU A 418      16.010 -38.572   2.728  1.00 10.00      A   
ATOM   3967  OE1 GLU A 418      16.222 -39.774   2.469  1.00 10.00      A   
ATOM   3968  OE2 GLU A 418      15.112 -38.209   3.513  1.00 10.00      A   
ATOM   3969  C   GLU A 418      16.236 -33.734   1.451  1.00 10.00      A   
ATOM   3970  O   GLU A 418      16.156 -32.867   2.321  1.00 10.00      A   
ATOM   3971  N   PRO A 419      15.632 -33.600   0.253  1.00 10.00      A   
ATOM   3972  CA  PRO A 419      14.799 -32.439  -0.089  1.00 10.00      A   
ATOM   3973  CB  PRO A 419      14.288 -32.761  -1.500  1.00 10.00      A   
ATOM   3974  CG  PRO A 419      15.263 -33.741  -2.045  1.00 10.00      A   
ATOM   3975  CD  PRO A 419      15.728 -34.550  -0.870  1.00 10.00      A   
ATOM   3976  C   PRO A 419      13.618 -32.267   0.873  1.00 10.00      A   
ATOM   3977  O   PRO A 419      13.201 -33.212   1.553  1.00 10.00      A   
ATOM   3978  N   LEU A 420      13.075 -31.057   0.916  1.00 10.00      A   
ATOM   3979  HN  LEU A 420      13.431 -30.351   0.327  1.00 10.00      A   
ATOM   3980  CA  LEU A 420      11.952 -30.742   1.792  1.00 10.00      A   
ATOM   3981  CB  LEU A 420      12.120 -29.334   2.372  1.00 10.00      A   
ATOM   3982  CG  LEU A 420      13.397 -29.080   3.178  1.00 10.00      A   
ATOM   3983  CD1 LEU A 420      13.573 -27.594   3.441  1.00 10.00      A   
ATOM   3984  CD2 LEU A 420      13.377 -29.854   4.488  1.00 10.00      A   
ATOM   3985  C   LEU A 420      10.635 -30.843   1.031  1.00 10.00      A   
ATOM   3986  O   LEU A 420       9.614 -30.290   1.448  1.00 10.00      A   
ATOM   3987  N   ASP A 421      10.676 -31.564  -0.085  1.00 10.00      A   
ATOM   3988  HN  ASP A 421      11.530 -31.961  -0.356  1.00 10.00      A   
ATOM   3989  CA  ASP A 421       9.509 -31.761  -0.945  1.00 10.00      A   
ATOM   3990  CB  ASP A 421       9.854 -32.662  -2.138  1.00 10.00      A   
ATOM   3991  CG  ASP A 421      10.724 -31.975  -3.174  1.00 10.00      A   
ATOM   3992  OD1 ASP A 421      10.404 -32.050  -4.380  1.00 10.00      A   
ATOM   3993  OD2 ASP A 421      11.740 -31.367  -2.796  1.00 10.00      A   
ATOM   3994  C   ASP A 421       8.314 -32.331  -0.185  1.00 10.00      A   
ATOM   3995  O   ASP A 421       7.183 -31.871  -0.353  1.00 10.00      A   
ATOM   3996  N   ILE A 422       8.563 -33.330   0.652  1.00 10.00      A   
ATOM   3997  HN  ILE A 422       9.481 -33.646   0.762  1.00 10.00      A   
ATOM   3998  CA  ILE A 422       7.492 -33.953   1.422  1.00 10.00      A   
ATOM   3999  CB  ILE A 422       7.878 -35.350   1.959  1.00 10.00      A   
ATOM   4000  CG1 ILE A 422       9.344 -35.382   2.405  1.00 10.00      A   
ATOM   4001  CG2 ILE A 422       7.603 -36.419   0.907  1.00 10.00      A   
ATOM   4002  CD1 ILE A 422       9.756 -36.674   3.078  1.00 10.00      A   
ATOM   4003  C   ILE A 422       7.026 -33.054   2.567  1.00 10.00      A   
ATOM   4004  O   ILE A 422       5.826 -32.938   2.826  1.00 10.00      A   
ATOM   4005  N   GLY A 423       7.975 -32.404   3.235  1.00 10.00      A   
ATOM   4006  HN  GLY A 423       8.916 -32.527   2.980  1.00 10.00      A   
ATOM   4007  CA  GLY A 423       7.646 -31.524   4.340  1.00 10.00      A   
ATOM   4008  C   GLY A 423       6.767 -30.368   3.910  1.00 10.00      A   
ATOM   4009  O   GLY A 423       5.792 -30.038   4.583  1.00 10.00      A   
ATOM   4010  N   PHE A 424       7.109 -29.752   2.786  1.00 10.00      A   
ATOM   4011  HN  PHE A 424       7.907 -30.051   2.300  1.00 10.00      A   
ATOM   4012  CA  PHE A 424       6.332 -28.641   2.263  1.00 10.00      A   
ATOM   4013  CB  PHE A 424       7.140 -27.829   1.246  1.00 10.00      A   
ATOM   4014  CG  PHE A 424       7.780 -26.587   1.806  1.00 10.00      A   
ATOM   4015  CD1 PHE A 424       9.140 -26.555   2.076  1.00 10.00      A   
ATOM   4016  CD2 PHE A 424       7.026 -25.451   2.057  1.00 10.00      A   
ATOM   4017  CE1 PHE A 424       9.739 -25.416   2.585  1.00 10.00      A   
ATOM   4018  CE2 PHE A 424       7.617 -24.309   2.566  1.00 10.00      A   
ATOM   4019  CZ  PHE A 424       8.975 -24.293   2.830  1.00 10.00      A   
ATOM   4020  C   PHE A 424       5.039 -29.145   1.630  1.00 10.00      A   
ATOM   4021  O   PHE A 424       4.024 -28.451   1.642  1.00 10.00      A   
ATOM   4022  N   GLY A 425       5.081 -30.363   1.091  1.00 10.00      A   
ATOM   4023  HN  GLY A 425       5.923 -30.868   1.112  1.00 10.00      A   
ATOM   4024  CA  GLY A 425       3.909 -30.945   0.455  1.00 10.00      A   
ATOM   4025  C   GLY A 425       2.727 -31.087   1.398  1.00 10.00      A   
ATOM   4026  O   GLY A 425       1.572 -30.922   0.992  1.00 10.00      A   
ATOM   4027  N   ALA A 426       3.014 -31.385   2.659  1.00 10.00      A   
ATOM   4028  HN  ALA A 426       3.954 -31.504   2.922  1.00 10.00      A   
ATOM   4029  CA  ALA A 426       1.965 -31.545   3.657  1.00 10.00      A   
ATOM   4030  CB  ALA A 426       2.454 -32.352   4.850  1.00 10.00      A   
ATOM   4031  C   ALA A 426       1.403 -30.194   4.094  1.00 10.00      A   
ATOM   4032  O   ALA A 426       0.296 -30.122   4.628  1.00 10.00      A   
ATOM   4033  N   ILE A 427       2.157 -29.122   3.850  1.00 10.00      A   
ATOM   4034  HN  ILE A 427       3.025 -29.240   3.419  1.00 10.00      A   
ATOM   4035  CA  ILE A 427       1.715 -27.779   4.213  1.00 10.00      A   
ATOM   4036  CB  ILE A 427       2.796 -26.706   3.931  1.00 10.00      A   
ATOM   4037  CG1 ILE A 427       4.028 -26.917   4.822  1.00 10.00      A   
ATOM   4038  CG2 ILE A 427       2.233 -25.299   4.115  1.00 10.00      A   
ATOM   4039  CD1 ILE A 427       3.801 -26.598   6.286  1.00 10.00      A   
ATOM   4040  C   ILE A 427       0.449 -27.430   3.445  1.00 10.00      A   
ATOM   4041  O   ILE A 427      -0.589 -27.144   4.038  1.00 10.00      A   
ATOM   4042  N   VAL A 428       0.535 -27.480   2.123  1.00 10.00      A   
ATOM   4043  HN  VAL A 428       1.394 -27.713   1.708  1.00 10.00      A   
ATOM   4044  CA  VAL A 428      -0.609 -27.178   1.271  1.00 10.00      A   
ATOM   4045  CB  VAL A 428      -0.207 -27.041  -0.214  1.00 10.00      A   
ATOM   4046  CG1 VAL A 428       0.437 -25.687  -0.472  1.00 10.00      A   
ATOM   4047  CG2 VAL A 428       0.731 -28.167  -0.629  1.00 10.00      A   
ATOM   4048  C   VAL A 428      -1.705 -28.232   1.413  1.00 10.00      A   
ATOM   4049  O   VAL A 428      -2.861 -27.987   1.069  1.00 10.00      A   
ATOM   4050  N   GLU A 429      -1.338 -29.407   1.917  1.00 10.00      A   
ATOM   4051  HN  GLU A 429      -0.399 -29.549   2.160  1.00 10.00      A   
ATOM   4052  CA  GLU A 429      -2.294 -30.487   2.109  1.00 10.00      A   
ATOM   4053  CB  GLU A 429      -1.577 -31.817   2.355  1.00 10.00      A   
ATOM   4054  CG  GLU A 429      -2.514 -32.974   2.680  1.00 10.00      A   
ATOM   4055  CD  GLU A 429      -1.797 -34.300   2.799  1.00 10.00      A   
ATOM   4056  OE1 GLU A 429      -1.631 -34.984   1.767  1.00 10.00      A   
ATOM   4057  OE2 GLU A 429      -1.404 -34.673   3.923  1.00 10.00      A   
ATOM   4058  C   GLU A 429      -3.238 -30.181   3.263  1.00 10.00      A   
ATOM   4059  O   GLU A 429      -4.450 -30.364   3.148  1.00 10.00      A   
ATOM   4060  N   HIS A 430      -2.682 -29.713   4.374  1.00 10.00      A   
ATOM   4061  HN  HIS A 430      -1.706 -29.585   4.409  1.00 10.00      A   
ATOM   4062  CA  HIS A 430      -3.489 -29.405   5.547  1.00 10.00      A   
ATOM   4063  CB  HIS A 430      -2.747 -29.756   6.835  1.00 10.00      A   
ATOM   4064  CG  HIS A 430      -2.665 -31.231   7.082  1.00 10.00      A   
ATOM   4065  ND1 HIS A 430      -3.570 -31.871   7.895  1.00 10.00      A   
ATOM   4066  CD2 HIS A 430      -1.785 -32.140   6.591  1.00 10.00      A   
ATOM   4067  CE1 HIS A 430      -3.228 -33.146   7.882  1.00 10.00      A   
ATOM   4068  NE2 HIS A 430      -2.157 -33.355   7.108  1.00 10.00      A   
ATOM   4069  HE2 HIS A 430      -1.728 -34.219   6.926  1.00 10.00      A   
ATOM   4070  C   HIS A 430      -3.985 -27.960   5.564  1.00 10.00      A   
ATOM   4071  O   HIS A 430      -5.040 -27.670   6.130  1.00 10.00      A   
ATOM   4072  N   CYS A 431      -3.241 -27.064   4.931  1.00 10.00      A   
ATOM   4073  HN  CYS A 431      -2.420 -27.357   4.474  1.00 10.00      A   
ATOM   4074  CA  CYS A 431      -3.622 -25.659   4.883  1.00 10.00      A   
ATOM   4075  CB  CYS A 431      -2.392 -24.757   5.036  1.00 10.00      A   
ATOM   4076  SG  CYS A 431      -1.244 -25.281   6.333  1.00 10.00      A   
ATOM   4077  HG  CYS A 431      -0.688 -26.421   5.944  1.00 10.00      A   
ATOM   4078  C   CYS A 431      -4.361 -25.349   3.583  1.00 10.00      A   
ATOM   4079  O   CYS A 431      -3.744 -25.057   2.558  1.00 10.00      A   
ATOM   4080  N   LYS A 432      -5.688 -25.422   3.630  1.00 10.00      A   
ATOM   4081  HN  LYS A 432      -6.126 -25.653   4.481  1.00 10.00      A   
ATOM   4082  CA  LYS A 432      -6.512 -25.160   2.456  1.00 10.00      A   
ATOM   4083  CB  LYS A 432      -7.850 -25.897   2.565  1.00 10.00      A   
ATOM   4084  CG  LYS A 432      -7.728 -27.411   2.609  1.00 10.00      A   
ATOM   4085  CD  LYS A 432      -7.064 -27.953   1.354  1.00 10.00      A   
ATOM   4086  CE  LYS A 432      -7.210 -29.462   1.257  1.00 10.00      A   
ATOM   4087  NZ  LYS A 432      -8.599 -29.861   0.923  1.00 10.00      A   
ATOM   4088  HZ1 LYS A 432      -8.625 -30.863   0.640  1.00 10.00      A   
ATOM   4089  HZ2 LYS A 432      -8.964 -29.281   0.141  1.00 10.00      A   
ATOM   4090  HZ3 LYS A 432      -9.213 -29.732   1.747  1.00 10.00      A   
ATOM   4091  C   LYS A 432      -6.757 -23.666   2.275  1.00 10.00      A   
ATOM   4092  O   LYS A 432      -7.069 -23.202   1.178  1.00 10.00      A   
ATOM   4093  N   ASP A 433      -6.626 -22.917   3.357  1.00 10.00      A   
ATOM   4094  HN  ASP A 433      -6.386 -23.345   4.207  1.00 10.00      A   
ATOM   4095  CA  ASP A 433      -6.833 -21.472   3.317  1.00 10.00      A   
ATOM   4096  CB  ASP A 433      -7.539 -20.977   4.580  1.00 10.00      A   
ATOM   4097  CG  ASP A 433      -9.043 -20.944   4.416  1.00 10.00      A   
ATOM   4098  OD1 ASP A 433      -9.744 -21.685   5.137  1.00 10.00      A   
ATOM   4099  OD2 ASP A 433      -9.534 -20.186   3.557  1.00 10.00      A   
ATOM   4100  C   ASP A 433      -5.525 -20.726   3.110  1.00 10.00      A   
ATOM   4101  O   ASP A 433      -5.426 -19.526   3.372  1.00 10.00      A   
ATOM   4102  N   LEU A 434      -4.523 -21.446   2.636  1.00 10.00      A   
ATOM   4103  HN  LEU A 434      -4.671 -22.394   2.450  1.00 10.00      A   
ATOM   4104  CA  LEU A 434      -3.215 -20.871   2.380  1.00 10.00      A   
ATOM   4105  CB  LEU A 434      -2.184 -21.986   2.203  1.00 10.00      A   
ATOM   4106  CG  LEU A 434      -0.717 -21.566   2.230  1.00 10.00      A   
ATOM   4107  CD1 LEU A 434      -0.298 -21.169   3.635  1.00 10.00      A   
ATOM   4108  CD2 LEU A 434       0.168 -22.681   1.697  1.00 10.00      A   
ATOM   4109  C   LEU A 434      -3.261 -19.998   1.129  1.00 10.00      A   
ATOM   4110  O   LEU A 434      -3.437 -20.501   0.019  1.00 10.00      A   
ATOM   4111  N   ARG A 435      -3.109 -18.695   1.320  1.00 10.00      A   
ATOM   4112  HN  ARG A 435      -2.970 -18.364   2.237  1.00 10.00      A   
ATOM   4113  CA  ARG A 435      -3.143 -17.742   0.214  1.00 10.00      A   
ATOM   4114  CB  ARG A 435      -3.937 -16.493   0.599  1.00 10.00      A   
ATOM   4115  CG  ARG A 435      -5.313 -16.767   1.187  1.00 10.00      A   
ATOM   4116  CD  ARG A 435      -6.184 -15.517   1.163  1.00 10.00      A   
ATOM   4117  NE  ARG A 435      -5.500 -14.345   1.713  1.00 10.00      A   
ATOM   4118  HE  ARG A 435      -4.658 -14.072   1.282  1.00 10.00      A   
ATOM   4119  CZ  ARG A 435      -5.954 -13.632   2.744  1.00 10.00      A   
ATOM   4120  NH1 ARG A 435      -7.088 -13.970   3.350  1.00 10.00      A   
ATOM   4121 HH11 ARG A 435      -7.636 -14.795   3.019  1.00 10.00      A   
ATOM   4122 HH12 ARG A 435      -7.439 -13.410   4.157  1.00 10.00      A   
ATOM   4123  NH2 ARG A 435      -5.280 -12.572   3.165  1.00 10.00      A   
ATOM   4124 HH21 ARG A 435      -5.629 -12.009   3.967  1.00 10.00      A   
ATOM   4125 HH22 ARG A 435      -4.392 -12.292   2.693  1.00 10.00      A   
ATOM   4126  C   ARG A 435      -1.738 -17.329  -0.207  1.00 10.00      A   
ATOM   4127  O   ARG A 435      -1.478 -17.090  -1.385  1.00 10.00      A   
ATOM   4128  N   ARG A 436      -0.833 -17.254   0.758  1.00 10.00      A   
ATOM   4129  HN  ARG A 436      -1.089 -17.485   1.676  1.00 10.00      A   
ATOM   4130  CA  ARG A 436       0.544 -16.859   0.484  1.00 10.00      A   
ATOM   4131  CB  ARG A 436       0.840 -15.503   1.132  1.00 10.00      A   
ATOM   4132  CG  ARG A 436       2.135 -14.849   0.673  1.00 10.00      A   
ATOM   4133  CD  ARG A 436       2.248 -13.436   1.223  1.00 10.00      A   
ATOM   4134  NE  ARG A 436       3.432 -12.733   0.727  1.00 10.00      A   
ATOM   4135  HE  ARG A 436       4.148 -13.276   0.318  1.00 10.00      A   
ATOM   4136  CZ  ARG A 436       3.596 -11.406   0.804  1.00 10.00      A   
ATOM   4137  NH1 ARG A 436       2.661 -10.639   1.348  1.00 10.00      A   
ATOM   4138 HH11 ARG A 436       2.816  -9.598   1.405  1.00 10.00      A   
ATOM   4139 HH12 ARG A 436       1.779 -11.052   1.718  1.00 10.00      A   
ATOM   4140  NH2 ARG A 436       4.700 -10.837   0.341  1.00 10.00      A   
ATOM   4141 HH21 ARG A 436       5.459 -11.414  -0.088  1.00 10.00      A   
ATOM   4142 HH22 ARG A 436       4.812  -9.792   0.412  1.00 10.00      A   
ATOM   4143  C   ARG A 436       1.507 -17.916   1.005  1.00 10.00      A   
ATOM   4144  O   ARG A 436       1.402 -18.347   2.156  1.00 10.00      A   
ATOM   4145  N   LEU A 437       2.435 -18.336   0.158  1.00 10.00      A   
ATOM   4146  HN  LEU A 437       2.473 -17.953  -0.748  1.00 10.00      A   
ATOM   4147  CA  LEU A 437       3.404 -19.351   0.534  1.00 10.00      A   
ATOM   4148  CB  LEU A 437       2.954 -20.717   0.008  1.00 10.00      A   
ATOM   4149  CG  LEU A 437       3.916 -21.888   0.212  1.00 10.00      A   
ATOM   4150  CD1 LEU A 437       4.029 -22.245   1.686  1.00 10.00      A   
ATOM   4151  CD2 LEU A 437       3.457 -23.087  -0.601  1.00 10.00      A   
ATOM   4152  C   LEU A 437       4.796 -19.014   0.008  1.00 10.00      A   
ATOM   4153  O   LEU A 437       4.962 -18.657  -1.161  1.00 10.00      A   
ATOM   4154  N   SER A 438       5.787 -19.113   0.879  1.00 10.00      A   
ATOM   4155  HN  SER A 438       5.583 -19.371   1.803  1.00 10.00      A   
ATOM   4156  CA  SER A 438       7.168 -18.844   0.510  1.00 10.00      A   
ATOM   4157  CB  SER A 438       7.743 -17.744   1.401  1.00 10.00      A   
ATOM   4158  OG  SER A 438       6.822 -16.674   1.539  1.00 10.00      A   
ATOM   4159  HG  SER A 438       7.273 -15.907   1.925  1.00 10.00      A   
ATOM   4160  C   SER A 438       7.990 -20.126   0.638  1.00 10.00      A   
ATOM   4161  O   SER A 438       7.999 -20.766   1.690  1.00 10.00      A   
ATOM   4162  N   LEU A 439       8.673 -20.499  -0.437  1.00 10.00      A   
ATOM   4163  HN  LEU A 439       8.647 -19.935  -1.243  1.00 10.00      A   
ATOM   4164  CA  LEU A 439       9.467 -21.722  -0.449  1.00 10.00      A   
ATOM   4165  CB  LEU A 439       9.343 -22.421  -1.807  1.00 10.00      A   
ATOM   4166  CG  LEU A 439       7.939 -22.501  -2.412  1.00 10.00      A   
ATOM   4167  CD1 LEU A 439       7.972 -23.219  -3.754  1.00 10.00      A   
ATOM   4168  CD2 LEU A 439       6.976 -23.187  -1.455  1.00 10.00      A   
ATOM   4169  C   LEU A 439      10.935 -21.452  -0.140  1.00 10.00      A   
ATOM   4170  O   LEU A 439      11.429 -20.341  -0.339  1.00 10.00      A   
ATOM   4171  N   SER A 440      11.626 -22.482   0.340  1.00 10.00      A   
ATOM   4172  HN  SER A 440      11.168 -23.332   0.489  1.00 10.00      A   
ATOM   4173  CA  SER A 440      13.043 -22.386   0.668  1.00 10.00      A   
ATOM   4174  CB  SER A 440      13.235 -21.538   1.921  1.00 10.00      A   
ATOM   4175  OG  SER A 440      12.251 -21.846   2.893  1.00 10.00      A   
ATOM   4176  HG  SER A 440      11.534 -21.195   2.843  1.00 10.00      A   
ATOM   4177  C   SER A 440      13.648 -23.769   0.890  1.00 10.00      A   
ATOM   4178  O   SER A 440      12.928 -24.740   1.134  1.00 10.00      A   
ATOM   4179  N   GLY A 441      14.970 -23.851   0.794  1.00 10.00      A   
ATOM   4180  HN  GLY A 441      15.484 -23.052   0.564  1.00 10.00      A   
ATOM   4181  CA  GLY A 441      15.655 -25.111   0.995  1.00 10.00      A   
ATOM   4182  C   GLY A 441      15.748 -25.916  -0.279  1.00 10.00      A   
ATOM   4183  O   GLY A 441      15.476 -25.399  -1.363  1.00 10.00      A   
ATOM   4184  N   LEU A 442      16.161 -27.170  -0.155  1.00 10.00      A   
ATOM   4185  HN  LEU A 442      16.400 -27.507   0.737  1.00 10.00      A   
ATOM   4186  CA  LEU A 442      16.283 -28.055  -1.305  1.00 10.00      A   
ATOM   4187  CB  LEU A 442      17.236 -29.213  -0.999  1.00 10.00      A   
ATOM   4188  CG  LEU A 442      17.489 -30.201  -2.142  1.00 10.00      A   
ATOM   4189  CD1 LEU A 442      18.119 -29.496  -3.333  1.00 10.00      A   
ATOM   4190  CD2 LEU A 442      18.368 -31.346  -1.670  1.00 10.00      A   
ATOM   4191  C   LEU A 442      14.916 -28.586  -1.711  1.00 10.00      A   
ATOM   4192  O   LEU A 442      14.290 -29.354  -0.977  1.00 10.00      A   
ATOM   4193  N   LEU A 443      14.455 -28.162  -2.876  1.00 10.00      A   
ATOM   4194  HN  LEU A 443      15.004 -27.556  -3.413  1.00 10.00      A   
ATOM   4195  CA  LEU A 443      13.157 -28.576  -3.382  1.00 10.00      A   
ATOM   4196  CB  LEU A 443      12.155 -27.423  -3.261  1.00 10.00      A   
ATOM   4197  CG  LEU A 443      12.048 -26.757  -1.884  1.00 10.00      A   
ATOM   4198  CD1 LEU A 443      11.401 -25.387  -2.005  1.00 10.00      A   
ATOM   4199  CD2 LEU A 443      11.262 -27.638  -0.923  1.00 10.00      A   
ATOM   4200  C   LEU A 443      13.264 -29.018  -4.837  1.00 10.00      A   
ATOM   4201  O   LEU A 443      13.879 -28.334  -5.661  1.00 10.00      A   
ATOM   4202  N   THR A 444      12.688 -30.168  -5.141  1.00 10.00      A   
ATOM   4203  HN  THR A 444      12.236 -30.682  -4.427  1.00 10.00      A   
ATOM   4204  CA  THR A 444      12.705 -30.699  -6.497  1.00 10.00      A   
ATOM   4205  CB  THR A 444      13.093 -32.191  -6.515  1.00 10.00      A   
ATOM   4206  OG1 THR A 444      12.916 -32.756  -5.209  1.00 10.00      A   
ATOM   4207  HG1 THR A 444      12.096 -32.405  -4.814  1.00 10.00      A   
ATOM   4208  CG2 THR A 444      14.543 -32.358  -6.943  1.00 10.00      A   
ATOM   4209  C   THR A 444      11.348 -30.499  -7.172  1.00 10.00      A   
ATOM   4210  O   THR A 444      10.522 -29.725  -6.691  1.00 10.00      A   
ATOM   4211  N   ASP A 445      11.111 -31.213  -8.270  1.00 10.00      A   
ATOM   4212  HN  ASP A 445      11.796 -31.839  -8.593  1.00 10.00      A   
ATOM   4213  CA  ASP A 445       9.853 -31.096  -9.007  1.00 10.00      A   
ATOM   4214  CB  ASP A 445      10.011 -31.614 -10.440  1.00 10.00      A   
ATOM   4215  CG  ASP A 445      10.620 -30.608 -11.396  1.00 10.00      A   
ATOM   4216  OD1 ASP A 445      10.722 -30.925 -12.600  1.00 10.00      A   
ATOM   4217  OD2 ASP A 445      11.012 -29.507 -10.956  1.00 10.00      A   
ATOM   4218  C   ASP A 445       8.727 -31.862  -8.320  1.00 10.00      A   
ATOM   4219  O   ASP A 445       7.570 -31.798  -8.740  1.00 10.00      A   
ATOM   4220  N   LYS A 446       9.062 -32.588  -7.261  1.00 10.00      A   
ATOM   4221  HN  LYS A 446       9.993 -32.590  -6.956  1.00 10.00      A   
ATOM   4222  CA  LYS A 446       8.071 -33.369  -6.534  1.00 10.00      A   
ATOM   4223  CB  LYS A 446       8.743 -34.445  -5.676  1.00 10.00      A   
ATOM   4224  CG  LYS A 446       7.790 -35.493  -5.120  1.00 10.00      A   
ATOM   4225  CD  LYS A 446       7.069 -36.233  -6.236  1.00 10.00      A   
ATOM   4226  CE  LYS A 446       6.002 -37.165  -5.686  1.00 10.00      A   
ATOM   4227  NZ  LYS A 446       5.118 -37.700  -6.756  1.00 10.00      A   
ATOM   4228  HZ1 LYS A 446       4.765 -36.920  -7.357  1.00 10.00      A   
ATOM   4229  HZ2 LYS A 446       4.304 -38.193  -6.335  1.00 10.00      A   
ATOM   4230  HZ3 LYS A 446       5.642 -38.371  -7.351  1.00 10.00      A   
ATOM   4231  C   LYS A 446       7.185 -32.471  -5.677  1.00 10.00      A   
ATOM   4232  O   LYS A 446       5.964 -32.629  -5.650  1.00 10.00      A   
ATOM   4233  N   VAL A 447       7.799 -31.525  -4.980  1.00 10.00      A   
ATOM   4234  HN  VAL A 447       8.785 -31.455  -5.020  1.00 10.00      A   
ATOM   4235  CA  VAL A 447       7.049 -30.610  -4.131  1.00 10.00      A   
ATOM   4236  CB  VAL A 447       7.961 -29.744  -3.233  1.00 10.00      A   
ATOM   4237  CG1 VAL A 447       8.800 -28.769  -4.049  1.00 10.00      A   
ATOM   4238  CG2 VAL A 447       7.137 -29.017  -2.180  1.00 10.00      A   
ATOM   4239  C   VAL A 447       6.106 -29.732  -4.950  1.00 10.00      A   
ATOM   4240  O   VAL A 447       4.984 -29.459  -4.530  1.00 10.00      A   
ATOM   4241  N   PHE A 448       6.556 -29.317  -6.130  1.00 10.00      A   
ATOM   4242  HN  PHE A 448       7.456 -29.577  -6.416  1.00 10.00      A   
ATOM   4243  CA  PHE A 448       5.746 -28.481  -7.005  1.00 10.00      A   
ATOM   4244  CB  PHE A 448       6.551 -28.028  -8.221  1.00 10.00      A   
ATOM   4245  CG  PHE A 448       7.616 -27.020  -7.896  1.00 10.00      A   
ATOM   4246  CD1 PHE A 448       8.946 -27.392  -7.837  1.00 10.00      A   
ATOM   4247  CD2 PHE A 448       7.283 -25.702  -7.644  1.00 10.00      A   
ATOM   4248  CE1 PHE A 448       9.929 -26.469  -7.533  1.00 10.00      A   
ATOM   4249  CE2 PHE A 448       8.259 -24.771  -7.341  1.00 10.00      A   
ATOM   4250  CZ  PHE A 448       9.585 -25.155  -7.285  1.00 10.00      A   
ATOM   4251  C   PHE A 448       4.487 -29.221  -7.432  1.00 10.00      A   
ATOM   4252  O   PHE A 448       3.428 -28.620  -7.630  1.00 10.00      A   
ATOM   4253  N   GLU A 449       4.614 -30.535  -7.555  1.00 10.00      A   
ATOM   4254  HN  GLU A 449       5.489 -30.942  -7.392  1.00 10.00      A   
ATOM   4255  CA  GLU A 449       3.499 -31.391  -7.923  1.00 10.00      A   
ATOM   4256  CB  GLU A 449       4.001 -32.829  -8.076  1.00 10.00      A   
ATOM   4257  CG  GLU A 449       2.929 -33.868  -8.348  1.00 10.00      A   
ATOM   4258  CD  GLU A 449       3.407 -35.263  -8.011  1.00 10.00      A   
ATOM   4259  OE1 GLU A 449       4.472 -35.671  -8.519  1.00 10.00      A   
ATOM   4260  OE2 GLU A 449       2.731 -35.957  -7.231  1.00 10.00      A   
ATOM   4261  C   GLU A 449       2.434 -31.318  -6.834  1.00 10.00      A   
ATOM   4262  O   GLU A 449       1.246 -31.158  -7.116  1.00 10.00      A   
ATOM   4263  N   TYR A 450       2.878 -31.410  -5.581  1.00 10.00      A   
ATOM   4264  HN  TYR A 450       3.839 -31.526  -5.423  1.00 10.00      A   
ATOM   4265  CA  TYR A 450       1.977 -31.338  -4.438  1.00 10.00      A   
ATOM   4266  CB  TYR A 450       2.738 -31.605  -3.136  1.00 10.00      A   
ATOM   4267  CG  TYR A 450       2.991 -33.067  -2.844  1.00 10.00      A   
ATOM   4268  CD1 TYR A 450       3.959 -33.780  -3.538  1.00 10.00      A   
ATOM   4269  CD2 TYR A 450       2.260 -33.733  -1.870  1.00 10.00      A   
ATOM   4270  CE1 TYR A 450       4.193 -35.114  -3.271  1.00 10.00      A   
ATOM   4271  CE2 TYR A 450       2.487 -35.069  -1.595  1.00 10.00      A   
ATOM   4272  CZ  TYR A 450       3.454 -35.755  -2.300  1.00 10.00      A   
ATOM   4273  OH  TYR A 450       3.680 -37.089  -2.033  1.00 10.00      A   
ATOM   4274  HH  TYR A 450       2.855 -37.502  -1.749  1.00 10.00      A   
ATOM   4275  C   TYR A 450       1.312 -29.966  -4.374  1.00 10.00      A   
ATOM   4276  O   TYR A 450       0.129 -29.855  -4.058  1.00 10.00      A   
ATOM   4277  N   ILE A 451       2.084 -28.929  -4.687  1.00 10.00      A   
ATOM   4278  HN  ILE A 451       3.025 -29.090  -4.919  1.00 10.00      A   
ATOM   4279  CA  ILE A 451       1.589 -27.557  -4.678  1.00 10.00      A   
ATOM   4280  CB  ILE A 451       2.699 -26.554  -5.063  1.00 10.00      A   
ATOM   4281  CG1 ILE A 451       3.835 -26.596  -4.038  1.00 10.00      A   
ATOM   4282  CG2 ILE A 451       2.139 -25.143  -5.190  1.00 10.00      A   
ATOM   4283  CD1 ILE A 451       5.068 -25.828  -4.462  1.00 10.00      A   
ATOM   4284  C   ILE A 451       0.403 -27.397  -5.627  1.00 10.00      A   
ATOM   4285  O   ILE A 451      -0.666 -26.954  -5.224  1.00 10.00      A   
ATOM   4286  N   GLY A 452       0.589 -27.793  -6.877  1.00 10.00      A   
ATOM   4287  HN  GLY A 452       1.460 -28.170  -7.140  1.00 10.00      A   
ATOM   4288  CA  GLY A 452      -0.474 -27.668  -7.860  1.00 10.00      A   
ATOM   4289  C   GLY A 452      -1.678 -28.548  -7.565  1.00 10.00      A   
ATOM   4290  O   GLY A 452      -2.777 -28.291  -8.052  1.00 10.00      A   
ATOM   4291  N   THR A 453      -1.486 -29.575  -6.757  1.00 10.00      A   
ATOM   4292  HN  THR A 453      -0.597 -29.722  -6.366  1.00 10.00      A   
ATOM   4293  CA  THR A 453      -2.571 -30.491  -6.434  1.00 10.00      A   
ATOM   4294  CB  THR A 453      -2.042 -31.924  -6.220  1.00 10.00      A   
ATOM   4295  OG1 THR A 453      -1.151 -32.268  -7.287  1.00 10.00      A   
ATOM   4296  HG1 THR A 453      -0.354 -31.721  -7.233  1.00 10.00      A   
ATOM   4297  CG2 THR A 453      -3.187 -32.924  -6.199  1.00 10.00      A   
ATOM   4298  C   THR A 453      -3.373 -30.047  -5.206  1.00 10.00      A   
ATOM   4299  O   THR A 453      -4.579 -30.294  -5.121  1.00 10.00      A   
ATOM   4300  N   TYR A 454      -2.717 -29.375  -4.269  1.00 10.00      A   
ATOM   4301  HN  TYR A 454      -1.765 -29.170  -4.398  1.00 10.00      A   
ATOM   4302  CA  TYR A 454      -3.384 -28.945  -3.045  1.00 10.00      A   
ATOM   4303  CB  TYR A 454      -2.561 -29.351  -1.826  1.00 10.00      A   
ATOM   4304  CG  TYR A 454      -2.547 -30.834  -1.537  1.00 10.00      A   
ATOM   4305  CD1 TYR A 454      -1.351 -31.537  -1.476  1.00 10.00      A   
ATOM   4306  CD2 TYR A 454      -3.729 -31.530  -1.307  1.00 10.00      A   
ATOM   4307  CE1 TYR A 454      -1.331 -32.891  -1.194  1.00 10.00      A   
ATOM   4308  CE2 TYR A 454      -3.718 -32.885  -1.027  1.00 10.00      A   
ATOM   4309  CZ  TYR A 454      -2.516 -33.561  -0.970  1.00 10.00      A   
ATOM   4310  OH  TYR A 454      -2.495 -34.907  -0.678  1.00 10.00      A   
ATOM   4311  HH  TYR A 454      -2.100 -35.033   0.205  1.00 10.00      A   
ATOM   4312  C   TYR A 454      -3.657 -27.443  -3.002  1.00 10.00      A   
ATOM   4313  O   TYR A 454      -4.748 -27.017  -2.614  1.00 10.00      A   
ATOM   4314  N   ALA A 455      -2.677 -26.644  -3.407  1.00 10.00      A   
ATOM   4315  HN  ALA A 455      -1.844 -27.037  -3.745  1.00 10.00      A   
ATOM   4316  CA  ALA A 455      -2.817 -25.195  -3.386  1.00 10.00      A   
ATOM   4317  CB  ALA A 455      -1.462 -24.513  -3.492  1.00 10.00      A   
ATOM   4318  C   ALA A 455      -3.763 -24.694  -4.469  1.00 10.00      A   
ATOM   4319  O   ALA A 455      -3.388 -24.569  -5.636  1.00 10.00      A   
ATOM   4320  N   LYS A 456      -4.996 -24.433  -4.076  1.00 10.00      A   
ATOM   4321  HN  LYS A 456      -5.244 -24.608  -3.142  1.00 10.00      A   
ATOM   4322  CA  LYS A 456      -5.999 -23.924  -4.993  1.00 10.00      A   
ATOM   4323  CB  LYS A 456      -7.270 -24.774  -4.919  1.00 10.00      A   
ATOM   4324  CG  LYS A 456      -7.120 -26.176  -5.493  1.00 10.00      A   
ATOM   4325  CD  LYS A 456      -6.820 -26.133  -6.984  1.00 10.00      A   
ATOM   4326  CE  LYS A 456      -6.813 -27.524  -7.602  1.00 10.00      A   
ATOM   4327  NZ  LYS A 456      -6.643 -27.472  -9.081  1.00 10.00      A   
ATOM   4328  HZ1 LYS A 456      -6.673 -28.429  -9.484  1.00 10.00      A   
ATOM   4329  HZ2 LYS A 456      -5.723 -27.039  -9.323  1.00 10.00      A   
ATOM   4330  HZ3 LYS A 456      -7.403 -26.900  -9.511  1.00 10.00      A   
ATOM   4331  C   LYS A 456      -6.315 -22.466  -4.671  1.00 10.00      A   
ATOM   4332  O   LYS A 456      -6.742 -21.705  -5.540  1.00 10.00      A   
ATOM   4333  N   LYS A 457      -6.089 -22.082  -3.418  1.00 10.00      A   
ATOM   4334  HN  LYS A 457      -5.739 -22.737  -2.773  1.00 10.00      A   
ATOM   4335  CA  LYS A 457      -6.350 -20.713  -2.971  1.00 10.00      A   
ATOM   4336  CB  LYS A 457      -7.180 -20.707  -1.684  1.00 10.00      A   
ATOM   4337  CG  LYS A 457      -8.684 -20.782  -1.904  1.00 10.00      A   
ATOM   4338  CD  LYS A 457      -9.173 -19.656  -2.802  1.00 10.00      A   
ATOM   4339  CE  LYS A 457     -10.689 -19.551  -2.788  1.00 10.00      A   
ATOM   4340  NZ  LYS A 457     -11.346 -20.853  -3.087  1.00 10.00      A   
ATOM   4341  HZ1 LYS A 457     -11.591 -21.338  -2.200  1.00 10.00      A   
ATOM   4342  HZ2 LYS A 457     -10.710 -21.466  -3.640  1.00 10.00      A   
ATOM   4343  HZ3 LYS A 457     -12.218 -20.696  -3.633  1.00 10.00      A   
ATOM   4344  C   LYS A 457      -5.058 -19.929  -2.759  1.00 10.00      A   
ATOM   4345  O   LYS A 457      -5.078 -18.790  -2.289  1.00 10.00      A   
ATOM   4346  N   MET A 458      -3.935 -20.543  -3.105  1.00 10.00      A   
ATOM   4347  HN  MET A 458      -3.978 -21.447  -3.474  1.00 10.00      A   
ATOM   4348  CA  MET A 458      -2.639 -19.894  -2.958  1.00 10.00      A   
ATOM   4349  CB  MET A 458      -1.520 -20.935  -2.932  1.00 10.00      A   
ATOM   4350  CG  MET A 458      -0.146 -20.367  -2.623  1.00 10.00      A   
ATOM   4351  SD  MET A 458       1.173 -21.508  -3.070  1.00 10.00      A   
ATOM   4352  CE  MET A 458       0.934 -21.595  -4.845  1.00 10.00      A   
ATOM   4353  C   MET A 458      -2.421 -18.922  -4.108  1.00 10.00      A   
ATOM   4354  O   MET A 458      -1.882 -19.287  -5.150  1.00 10.00      A   
ATOM   4355  N   GLU A 459      -2.847 -17.688  -3.908  1.00 10.00      A   
ATOM   4356  HN  GLU A 459      -3.260 -17.461  -3.048  1.00 10.00      A   
ATOM   4357  CA  GLU A 459      -2.737 -16.665  -4.928  1.00 10.00      A   
ATOM   4358  CB  GLU A 459      -3.777 -15.566  -4.696  1.00 10.00      A   
ATOM   4359  CG  GLU A 459      -5.186 -16.103  -4.471  1.00 10.00      A   
ATOM   4360  CD  GLU A 459      -6.272 -15.107  -4.826  1.00 10.00      A   
ATOM   4361  OE1 GLU A 459      -6.516 -14.169  -4.035  1.00 10.00      A   
ATOM   4362  OE2 GLU A 459      -6.899 -15.260  -5.891  1.00 10.00      A   
ATOM   4363  C   GLU A 459      -1.326 -16.082  -5.044  1.00 10.00      A   
ATOM   4364  O   GLU A 459      -1.030 -15.365  -6.000  1.00 10.00      A   
ATOM   4365  N   MET A 460      -0.459 -16.367  -4.079  1.00 10.00      A   
ATOM   4366  HN  MET A 460      -0.740 -16.922  -3.318  1.00 10.00      A   
ATOM   4367  CA  MET A 460       0.910 -15.859  -4.131  1.00 10.00      A   
ATOM   4368  CB  MET A 460       1.083 -14.598  -3.279  1.00 10.00      A   
ATOM   4369  CG  MET A 460       2.504 -14.055  -3.295  1.00 10.00      A   
ATOM   4370  SD  MET A 460       2.635 -12.396  -2.610  1.00 10.00      A   
ATOM   4371  CE  MET A 460       4.374 -12.063  -2.889  1.00 10.00      A   
ATOM   4372  C   MET A 460       1.936 -16.915  -3.731  1.00 10.00      A   
ATOM   4373  O   MET A 460       1.839 -17.521  -2.659  1.00 10.00      A   
ATOM   4374  N   LEU A 461       2.925 -17.115  -4.594  1.00 10.00      A   
ATOM   4375  HN  LEU A 461       2.944 -16.594  -5.428  1.00 10.00      A   
ATOM   4376  CA  LEU A 461       3.978 -18.083  -4.346  1.00 10.00      A   
ATOM   4377  CB  LEU A 461       3.723 -19.350  -5.164  1.00 10.00      A   
ATOM   4378  CG  LEU A 461       4.766 -20.460  -5.037  1.00 10.00      A   
ATOM   4379  CD1 LEU A 461       4.771 -21.034  -3.633  1.00 10.00      A   
ATOM   4380  CD2 LEU A 461       4.517 -21.551  -6.065  1.00 10.00      A   
ATOM   4381  C   LEU A 461       5.345 -17.505  -4.695  1.00 10.00      A   
ATOM   4382  O   LEU A 461       5.546 -16.967  -5.788  1.00 10.00      A   
ATOM   4383  N   SER A 462       6.272 -17.602  -3.753  1.00 10.00      A   
ATOM   4384  HN  SER A 462       6.034 -18.005  -2.891  1.00 10.00      A   
ATOM   4385  CA  SER A 462       7.626 -17.115  -3.953  1.00 10.00      A   
ATOM   4386  CB  SER A 462       8.049 -16.217  -2.787  1.00 10.00      A   
ATOM   4387  OG  SER A 462       7.104 -15.177  -2.564  1.00 10.00      A   
ATOM   4388  HG  SER A 462       7.399 -14.367  -3.015  1.00 10.00      A   
ATOM   4389  C   SER A 462       8.587 -18.296  -4.112  1.00 10.00      A   
ATOM   4390  O   SER A 462       8.767 -19.096  -3.188  1.00 10.00      A   
ATOM   4391  N   VAL A 463       9.187 -18.409  -5.293  1.00 10.00      A   
ATOM   4392  HN  VAL A 463       9.010 -17.731  -5.985  1.00 10.00      A   
ATOM   4393  CA  VAL A 463      10.116 -19.499  -5.592  1.00 10.00      A   
ATOM   4394  CB  VAL A 463       9.663 -20.307  -6.832  1.00 10.00      A   
ATOM   4395  CG1 VAL A 463      10.512 -21.558  -7.008  1.00 10.00      A   
ATOM   4396  CG2 VAL A 463       8.191 -20.670  -6.733  1.00 10.00      A   
ATOM   4397  C   VAL A 463      11.531 -18.975  -5.827  1.00 10.00      A   
ATOM   4398  O   VAL A 463      11.753 -18.082  -6.649  1.00 10.00      A   
ATOM   4399  N   ALA A 464      12.487 -19.539  -5.110  1.00 10.00      A   
ATOM   4400  HN  ALA A 464      12.254 -20.261  -4.485  1.00 10.00      A   
ATOM   4401  CA  ALA A 464      13.877 -19.131  -5.238  1.00 10.00      A   
ATOM   4402  CB  ALA A 464      14.175 -17.950  -4.327  1.00 10.00      A   
ATOM   4403  C   ALA A 464      14.818 -20.292  -4.937  1.00 10.00      A   
ATOM   4404  O   ALA A 464      14.764 -20.878  -3.852  1.00 10.00      A   
ATOM   4405  N   PHE A 465      15.671 -20.622  -5.908  1.00 10.00      A   
ATOM   4406  HN  PHE A 465      15.650 -20.116  -6.750  1.00 10.00      A   
ATOM   4407  CA  PHE A 465      16.639 -21.715  -5.764  1.00 10.00      A   
ATOM   4408  CB  PHE A 465      17.657 -21.415  -4.657  1.00 10.00      A   
ATOM   4409  CG  PHE A 465      18.592 -20.283  -4.964  1.00 10.00      A   
ATOM   4410  CD1 PHE A 465      18.233 -18.974  -4.689  1.00 10.00      A   
ATOM   4411  CD2 PHE A 465      19.836 -20.531  -5.518  1.00 10.00      A   
ATOM   4412  CE1 PHE A 465      19.100 -17.934  -4.965  1.00 10.00      A   
ATOM   4413  CE2 PHE A 465      20.708 -19.499  -5.798  1.00 10.00      A   
ATOM   4414  CZ  PHE A 465      20.338 -18.199  -5.520  1.00 10.00      A   
ATOM   4415  C   PHE A 465      15.952 -23.053  -5.502  1.00 10.00      A   
ATOM   4416  O   PHE A 465      16.239 -23.723  -4.506  1.00 10.00      A   
ATOM   4417  N   ALA A 466      15.047 -23.433  -6.397  1.00 10.00      A   
ATOM   4418  HN  ALA A 466      14.868 -22.858  -7.167  1.00 10.00      A   
ATOM   4419  CA  ALA A 466      14.314 -24.685  -6.270  1.00 10.00      A   
ATOM   4420  CB  ALA A 466      13.142 -24.516  -5.314  1.00 10.00      A   
ATOM   4421  C   ALA A 466      13.828 -25.165  -7.632  1.00 10.00      A   
ATOM   4422  O   ALA A 466      13.746 -24.386  -8.584  1.00 10.00      A   
ATOM   4423  N   GLY A 467      13.526 -26.451  -7.726  1.00 10.00      A   
ATOM   4424  HN  GLY A 467      13.648 -27.034  -6.943  1.00 10.00      A   
ATOM   4425  CA  GLY A 467      13.044 -27.011  -8.969  1.00 10.00      A   
ATOM   4426  C   GLY A 467      14.068 -27.899  -9.635  1.00 10.00      A   
ATOM   4427  O   GLY A 467      15.275 -27.738  -9.426  1.00 10.00      A   
ATOM   4428  N   ASP A 468      13.588 -28.842 -10.428  1.00 10.00      A   
ATOM   4429  HN  ASP A 468      12.607 -28.924 -10.543  1.00 10.00      A   
ATOM   4430  CA  ASP A 468      14.457 -29.766 -11.142  1.00 10.00      A   
ATOM   4431  CB  ASP A 468      14.042 -31.213 -10.846  1.00 10.00      A   
ATOM   4432  CG  ASP A 468      14.944 -32.258 -11.475  1.00 10.00      A   
ATOM   4433  OD1 ASP A 468      16.067 -31.919 -11.911  1.00 10.00      A   
ATOM   4434  OD2 ASP A 468      14.538 -33.437 -11.516  1.00 10.00      A   
ATOM   4435  C   ASP A 468      14.379 -29.488 -12.637  1.00 10.00      A   
ATOM   4436  O   ASP A 468      15.399 -29.291 -13.300  1.00 10.00      A   
ATOM   4437  N   SER A 469      13.161 -29.440 -13.161  1.00 10.00      A   
ATOM   4438  HN  SER A 469      12.374 -29.577 -12.579  1.00 10.00      A   
ATOM   4439  CA  SER A 469      12.956 -29.187 -14.577  1.00 10.00      A   
ATOM   4440  CB  SER A 469      12.731 -30.503 -15.320  1.00 10.00      A   
ATOM   4441  OG  SER A 469      12.521 -31.565 -14.407  1.00 10.00      A   
ATOM   4442  HG  SER A 469      11.933 -31.259 -13.696  1.00 10.00      A   
ATOM   4443  C   SER A 469      11.777 -28.244 -14.793  1.00 10.00      A   
ATOM   4444  O   SER A 469      11.261 -27.660 -13.840  1.00 10.00      A   
ATOM   4445  N   ASP A 470      11.342 -28.117 -16.046  1.00 10.00      A   
ATOM   4446  HN  ASP A 470      11.776 -28.635 -16.754  1.00 10.00      A   
ATOM   4447  CA  ASP A 470      10.229 -27.236 -16.398  1.00 10.00      A   
ATOM   4448  CB  ASP A 470      10.098 -27.104 -17.921  1.00 10.00      A   
ATOM   4449  CG  ASP A 470      10.999 -26.039 -18.514  1.00 10.00      A   
ATOM   4450  OD1 ASP A 470      10.558 -24.879 -18.611  1.00 10.00      A   
ATOM   4451  OD2 ASP A 470      12.146 -26.364 -18.906  1.00 10.00      A   
ATOM   4452  C   ASP A 470       8.913 -27.726 -15.800  1.00 10.00      A   
ATOM   4453  O   ASP A 470       7.982 -26.942 -15.599  1.00 10.00      A   
ATOM   4454  N   LEU A 471       8.850 -29.019 -15.505  1.00 10.00      A   
ATOM   4455  HN  LEU A 471       9.631 -29.584 -15.687  1.00 10.00      A   
ATOM   4456  CA  LEU A 471       7.658 -29.632 -14.928  1.00 10.00      A   
ATOM   4457  CB  LEU A 471       7.876 -31.129 -14.698  1.00 10.00      A   
ATOM   4458  CG  LEU A 471       7.821 -32.011 -15.947  1.00 10.00      A   
ATOM   4459  CD1 LEU A 471       7.924 -33.484 -15.573  1.00 10.00      A   
ATOM   4460  CD2 LEU A 471       6.549 -31.739 -16.735  1.00 10.00      A   
ATOM   4461  C   LEU A 471       7.225 -28.953 -13.631  1.00 10.00      A   
ATOM   4462  O   LEU A 471       6.030 -28.845 -13.354  1.00 10.00      A   
ATOM   4463  N   GLY A 472       8.197 -28.492 -12.848  1.00 10.00      A   
ATOM   4464  HN  GLY A 472       9.132 -28.612 -13.124  1.00 10.00      A   
ATOM   4465  CA  GLY A 472       7.897 -27.828 -11.592  1.00 10.00      A   
ATOM   4466  C   GLY A 472       6.968 -26.640 -11.766  1.00 10.00      A   
ATOM   4467  O   GLY A 472       5.936 -26.545 -11.100  1.00 10.00      A   
ATOM   4468  N   MET A 473       7.323 -25.744 -12.676  1.00 10.00      A   
ATOM   4469  HN  MET A 473       8.149 -25.883 -13.187  1.00 10.00      A   
ATOM   4470  CA  MET A 473       6.510 -24.563 -12.936  1.00 10.00      A   
ATOM   4471  CB  MET A 473       7.283 -23.553 -13.785  1.00 10.00      A   
ATOM   4472  CG  MET A 473       6.567 -22.226 -13.980  1.00 10.00      A   
ATOM   4473  SD  MET A 473       7.600 -20.993 -14.797  1.00 10.00      A   
ATOM   4474  CE  MET A 473       7.870 -21.766 -16.388  1.00 10.00      A   
ATOM   4475  C   MET A 473       5.204 -24.952 -13.625  1.00 10.00      A   
ATOM   4476  O   MET A 473       4.154 -24.353 -13.383  1.00 10.00      A   
ATOM   4477  N   HIS A 474       5.278 -25.973 -14.469  1.00 10.00      A   
ATOM   4478  HN  HIS A 474       6.144 -26.415 -14.610  1.00 10.00      A   
ATOM   4479  CA  HIS A 474       4.113 -26.453 -15.195  1.00 10.00      A   
ATOM   4480  CB  HIS A 474       4.522 -27.558 -16.169  1.00 10.00      A   
ATOM   4481  CG  HIS A 474       3.522 -27.826 -17.246  1.00 10.00      A   
ATOM   4482  ND1 HIS A 474       3.521 -27.109 -18.418  1.00 10.00      A   
ATOM   4483  CD2 HIS A 474       2.533 -28.749 -17.290  1.00 10.00      A   
ATOM   4484  CE1 HIS A 474       2.541 -27.611 -19.146  1.00 10.00      A   
ATOM   4485  NE2 HIS A 474       1.919 -28.602 -18.504  1.00 10.00      A   
ATOM   4486  HE2 HIS A 474       1.167 -29.134 -18.842  1.00 10.00      A   
ATOM   4487  C   HIS A 474       3.040 -26.963 -14.240  1.00 10.00      A   
ATOM   4488  O   HIS A 474       1.859 -26.655 -14.402  1.00 10.00      A   
ATOM   4489  N   HIS A 475       3.461 -27.737 -13.243  1.00 10.00      A   
ATOM   4490  HN  HIS A 475       4.422 -27.941 -13.171  1.00 10.00      A   
ATOM   4491  CA  HIS A 475       2.543 -28.303 -12.259  1.00 10.00      A   
ATOM   4492  CB  HIS A 475       3.274 -29.256 -11.310  1.00 10.00      A   
ATOM   4493  CG  HIS A 475       3.268 -30.686 -11.757  1.00 10.00      A   
ATOM   4494  ND1 HIS A 475       2.273 -31.592 -11.444  1.00 10.00      A   
ATOM   4495  HD1 HIS A 475       1.467 -31.410 -10.908  1.00 10.00      A   
ATOM   4496  CD2 HIS A 475       4.163 -31.365 -12.516  1.00 10.00      A   
ATOM   4497  CE1 HIS A 475       2.589 -32.762 -12.009  1.00 10.00      A   
ATOM   4498  NE2 HIS A 475       3.726 -32.678 -12.675  1.00 10.00      A   
ATOM   4499  C   HIS A 475       1.840 -27.218 -11.459  1.00 10.00      A   
ATOM   4500  O   HIS A 475       0.674 -27.363 -11.099  1.00 10.00      A   
ATOM   4501  N   VAL A 476       2.555 -26.138 -11.177  1.00 10.00      A   
ATOM   4502  HN  VAL A 476       3.486 -26.088 -11.477  1.00 10.00      A   
ATOM   4503  CA  VAL A 476       1.994 -25.029 -10.421  1.00 10.00      A   
ATOM   4504  CB  VAL A 476       3.094 -24.067  -9.926  1.00 10.00      A   
ATOM   4505  CG1 VAL A 476       2.495 -22.887  -9.173  1.00 10.00      A   
ATOM   4506  CG2 VAL A 476       4.085 -24.810  -9.045  1.00 10.00      A   
ATOM   4507  C   VAL A 476       0.981 -24.258 -11.256  1.00 10.00      A   
ATOM   4508  O   VAL A 476      -0.153 -24.041 -10.831  1.00 10.00      A   
ATOM   4509  N   LEU A 477       1.384 -23.872 -12.460  1.00 10.00      A   
ATOM   4510  HN  LEU A 477       2.294 -24.105 -12.760  1.00 10.00      A   
ATOM   4511  CA  LEU A 477       0.516 -23.113 -13.349  1.00 10.00      A   
ATOM   4512  CB  LEU A 477       1.303 -22.598 -14.553  1.00 10.00      A   
ATOM   4513  CG  LEU A 477       2.409 -21.587 -14.248  1.00 10.00      A   
ATOM   4514  CD1 LEU A 477       3.209 -21.280 -15.502  1.00 10.00      A   
ATOM   4515  CD2 LEU A 477       1.821 -20.312 -13.666  1.00 10.00      A   
ATOM   4516  C   LEU A 477      -0.699 -23.924 -13.805  1.00 10.00      A   
ATOM   4517  O   LEU A 477      -1.769 -23.367 -14.050  1.00 10.00      A   
ATOM   4518  N   SER A 478      -0.535 -25.233 -13.922  1.00 10.00      A   
ATOM   4519  HN  SER A 478       0.344 -25.625 -13.730  1.00 10.00      A   
ATOM   4520  CA  SER A 478      -1.630 -26.102 -14.338  1.00 10.00      A   
ATOM   4521  CB  SER A 478      -1.136 -27.183 -15.306  1.00 10.00      A   
ATOM   4522  OG  SER A 478      -0.303 -26.632 -16.312  1.00 10.00      A   
ATOM   4523  HG  SER A 478       0.565 -26.445 -15.934  1.00 10.00      A   
ATOM   4524  C   SER A 478      -2.295 -26.749 -13.124  1.00 10.00      A   
ATOM   4525  O   SER A 478      -3.093 -27.679 -13.259  1.00 10.00      A   
ATOM   4526  N   GLY A 479      -1.974 -26.248 -11.941  1.00 10.00      A   
ATOM   4527  HN  GLY A 479      -1.354 -25.491 -11.891  1.00 10.00      A   
ATOM   4528  CA  GLY A 479      -2.536 -26.803 -10.731  1.00 10.00      A   
ATOM   4529  C   GLY A 479      -3.264 -25.774  -9.899  1.00 10.00      A   
ATOM   4530  O   GLY A 479      -4.440 -25.949  -9.572  1.00 10.00      A   
ATOM   4531  N   CYS A 480      -2.576 -24.694  -9.564  1.00 10.00      A   
ATOM   4532  HN  CYS A 480      -1.650 -24.598  -9.876  1.00 10.00      A   
ATOM   4533  CA  CYS A 480      -3.159 -23.640  -8.755  1.00 10.00      A   
ATOM   4534  CB  CYS A 480      -2.068 -22.715  -8.218  1.00 10.00      A   
ATOM   4535  SG  CYS A 480      -0.774 -23.586  -7.303  1.00 10.00      A   
ATOM   4536  HG  CYS A 480      -1.372 -24.437  -6.478  1.00 10.00      A   
ATOM   4537  C   CYS A 480      -4.213 -22.864  -9.538  1.00 10.00      A   
ATOM   4538  O   CYS A 480      -3.908 -22.192 -10.526  1.00 10.00      A   
ATOM   4539  N   ASP A 481      -5.457 -22.990  -9.102  1.00 10.00      A   
ATOM   4540  HN  ASP A 481      -5.632 -23.568  -8.328  1.00 10.00      A   
ATOM   4541  CA  ASP A 481      -6.573 -22.315  -9.749  1.00 10.00      A   
ATOM   4542  CB  ASP A 481      -7.913 -22.823  -9.203  1.00 10.00      A   
ATOM   4543  CG  ASP A 481      -8.452 -24.007  -9.987  1.00 10.00      A   
ATOM   4544  OD1 ASP A 481      -7.976 -25.142  -9.770  1.00 10.00      A   
ATOM   4545  OD2 ASP A 481      -9.356 -23.811 -10.830  1.00 10.00      A   
ATOM   4546  C   ASP A 481      -6.471 -20.804  -9.600  1.00 10.00      A   
ATOM   4547  O   ASP A 481      -6.398 -20.078 -10.592  1.00 10.00      A   
ATOM   4548  N   SER A 482      -6.441 -20.339  -8.362  1.00 10.00      A   
ATOM   4549  HN  SER A 482      -6.470 -20.969  -7.612  1.00 10.00      A   
ATOM   4550  CA  SER A 482      -6.353 -18.915  -8.083  1.00 10.00      A   
ATOM   4551  CB  SER A 482      -7.103 -18.593  -6.792  1.00 10.00      A   
ATOM   4552  OG  SER A 482      -8.083 -19.583  -6.524  1.00 10.00      A   
ATOM   4553  HG  SER A 482      -7.683 -20.289  -5.997  1.00 10.00      A   
ATOM   4554  C   SER A 482      -4.898 -18.479  -7.963  1.00 10.00      A   
ATOM   4555  O   SER A 482      -4.248 -18.725  -6.947  1.00 10.00      A   
ATOM   4556  N   LEU A 483      -4.385 -17.851  -9.008  1.00 10.00      A   
ATOM   4557  HN  LEU A 483      -4.949 -17.694  -9.798  1.00 10.00      A   
ATOM   4558  CA  LEU A 483      -3.007 -17.376  -9.011  1.00 10.00      A   
ATOM   4559  CB  LEU A 483      -2.153 -18.172  -9.999  1.00 10.00      A   
ATOM   4560  CG  LEU A 483      -1.488 -19.433  -9.447  1.00 10.00      A   
ATOM   4561  CD1 LEU A 483      -0.714 -20.147 -10.541  1.00 10.00      A   
ATOM   4562  CD2 LEU A 483      -0.572 -19.089  -8.282  1.00 10.00      A   
ATOM   4563  C   LEU A 483      -2.948 -15.890  -9.333  1.00 10.00      A   
ATOM   4564  O   LEU A 483      -3.507 -15.441 -10.335  1.00 10.00      A   
ATOM   4565  N   ARG A 484      -2.280 -15.131  -8.476  1.00 10.00      A   
ATOM   4566  HN  ARG A 484      -1.859 -15.547  -7.691  1.00 10.00      A   
ATOM   4567  CA  ARG A 484      -2.161 -13.695  -8.662  1.00 10.00      A   
ATOM   4568  CB  ARG A 484      -2.791 -12.949  -7.488  1.00 10.00      A   
ATOM   4569  CG  ARG A 484      -4.295 -12.754  -7.589  1.00 10.00      A   
ATOM   4570  CD  ARG A 484      -4.893 -12.417  -6.233  1.00 10.00      A   
ATOM   4571  NE  ARG A 484      -4.004 -11.569  -5.439  1.00 10.00      A   
ATOM   4572  HE  ARG A 484      -3.425 -10.952  -5.928  1.00 10.00      A   
ATOM   4573  CZ  ARG A 484      -3.953 -11.576  -4.104  1.00 10.00      A   
ATOM   4574  NH1 ARG A 484      -4.732 -12.382  -3.403  1.00 10.00      A   
ATOM   4575 HH11 ARG A 484      -4.682 -12.383  -2.358  1.00 10.00      A   
ATOM   4576 HH12 ARG A 484      -5.411 -13.023  -3.891  1.00 10.00      A   
ATOM   4577  NH2 ARG A 484      -3.110 -10.781  -3.471  1.00 10.00      A   
ATOM   4578 HH21 ARG A 484      -3.070 -10.775  -2.423  1.00 10.00      A   
ATOM   4579 HH22 ARG A 484      -2.475 -10.136  -4.000  1.00 10.00      A   
ATOM   4580  C   ARG A 484      -0.708 -13.266  -8.819  1.00 10.00      A   
ATOM   4581  O   ARG A 484      -0.347 -12.626  -9.804  1.00 10.00      A   
ATOM   4582  N   LYS A 485       0.124 -13.621  -7.849  1.00 10.00      A   
ATOM   4583  HN  LYS A 485      -0.210 -14.168  -7.101  1.00 10.00      A   
ATOM   4584  CA  LYS A 485       1.531 -13.241  -7.882  1.00 10.00      A   
ATOM   4585  CB  LYS A 485       1.862 -12.298  -6.720  1.00 10.00      A   
ATOM   4586  CG  LYS A 485       1.196 -10.933  -6.808  1.00 10.00      A   
ATOM   4587  CD  LYS A 485       1.660 -10.009  -5.687  1.00 10.00      A   
ATOM   4588  CE  LYS A 485       0.883 -10.251  -4.401  1.00 10.00      A   
ATOM   4589  NZ  LYS A 485       1.089  -9.165  -3.403  1.00 10.00      A   
ATOM   4590  HZ1 LYS A 485       1.408  -9.563  -2.502  1.00 10.00      A   
ATOM   4591  HZ2 LYS A 485       0.192  -8.649  -3.239  1.00 10.00      A   
ATOM   4592  HZ3 LYS A 485       1.795  -8.482  -3.745  1.00 10.00      A   
ATOM   4593  C   LYS A 485       2.454 -14.453  -7.836  1.00 10.00      A   
ATOM   4594  O   LYS A 485       2.331 -15.308  -6.957  1.00 10.00      A   
ATOM   4595  N   LEU A 486       3.383 -14.509  -8.779  1.00 10.00      A   
ATOM   4596  HN  LEU A 486       3.435 -13.789  -9.446  1.00 10.00      A   
ATOM   4597  CA  LEU A 486       4.345 -15.596  -8.847  1.00 10.00      A   
ATOM   4598  CB  LEU A 486       3.926 -16.641  -9.885  1.00 10.00      A   
ATOM   4599  CG  LEU A 486       4.839 -17.860 -10.029  1.00 10.00      A   
ATOM   4600  CD1 LEU A 486       4.963 -18.604  -8.709  1.00 10.00      A   
ATOM   4601  CD2 LEU A 486       4.323 -18.783 -11.120  1.00 10.00      A   
ATOM   4602  C   LEU A 486       5.732 -15.048  -9.160  1.00 10.00      A   
ATOM   4603  O   LEU A 486       5.992 -14.567 -10.264  1.00 10.00      A   
ATOM   4604  N   GLU A 487       6.605 -15.100  -8.171  1.00 10.00      A   
ATOM   4605  HN  GLU A 487       6.330 -15.486  -7.311  1.00 10.00      A   
ATOM   4606  CA  GLU A 487       7.965 -14.611  -8.316  1.00 10.00      A   
ATOM   4607  CB  GLU A 487       8.281 -13.617  -7.197  1.00 10.00      A   
ATOM   4608  CG  GLU A 487       7.548 -13.906  -5.895  1.00 10.00      A   
ATOM   4609  CD  GLU A 487       7.347 -12.672  -5.043  1.00 10.00      A   
ATOM   4610  OE1 GLU A 487       7.658 -12.724  -3.836  1.00 10.00      A   
ATOM   4611  OE2 GLU A 487       6.870 -11.647  -5.581  1.00 10.00      A   
ATOM   4612  C   GLU A 487       8.943 -15.778  -8.294  1.00 10.00      A   
ATOM   4613  O   GLU A 487       9.015 -16.521  -7.313  1.00 10.00      A   
ATOM   4614  N   ILE A 488       9.678 -15.947  -9.383  1.00 10.00      A   
ATOM   4615  HN  ILE A 488       9.571 -15.322 -10.138  1.00 10.00      A   
ATOM   4616  CA  ILE A 488      10.637 -17.036  -9.497  1.00 10.00      A   
ATOM   4617  CB  ILE A 488      10.206 -18.023 -10.605  1.00 10.00      A   
ATOM   4618  CG1 ILE A 488       8.833 -18.623 -10.287  1.00 10.00      A   
ATOM   4619  CG2 ILE A 488      11.241 -19.122 -10.792  1.00 10.00      A   
ATOM   4620  CD1 ILE A 488       8.231 -19.418 -11.425  1.00 10.00      A   
ATOM   4621  C   ILE A 488      12.030 -16.509  -9.820  1.00 10.00      A   
ATOM   4622  O   ILE A 488      12.212 -15.736 -10.762  1.00 10.00      A   
ATOM   4623  N   ARG A 489      13.007 -16.919  -9.026  1.00 10.00      A   
ATOM   4624  HN  ARG A 489      12.794 -17.511  -8.272  1.00 10.00      A   
ATOM   4625  CA  ARG A 489      14.386 -16.505  -9.244  1.00 10.00      A   
ATOM   4626  CB  ARG A 489      14.787 -15.344  -8.325  1.00 10.00      A   
ATOM   4627  CG  ARG A 489      15.052 -15.732  -6.879  1.00 10.00      A   
ATOM   4628  CD  ARG A 489      16.058 -14.794  -6.231  1.00 10.00      A   
ATOM   4629  NE  ARG A 489      17.364 -14.851  -6.892  1.00 10.00      A   
ATOM   4630  HE  ARG A 489      17.517 -15.581  -7.536  1.00 10.00      A   
ATOM   4631  CZ  ARG A 489      18.347 -13.983  -6.669  1.00 10.00      A   
ATOM   4632  NH1 ARG A 489      18.177 -12.992  -5.801  1.00 10.00      A   
ATOM   4633 HH11 ARG A 489      17.272 -12.892  -5.288  1.00 10.00      A   
ATOM   4634 HH12 ARG A 489      18.954 -12.307  -5.625  1.00 10.00      A   
ATOM   4635  NH2 ARG A 489      19.499 -14.117  -7.313  1.00 10.00      A   
ATOM   4636 HH21 ARG A 489      20.277 -13.441  -7.149  1.00 10.00      A   
ATOM   4637 HH22 ARG A 489      19.629 -14.910  -7.995  1.00 10.00      A   
ATOM   4638  C   ARG A 489      15.350 -17.677  -9.079  1.00 10.00      A   
ATOM   4639  O   ARG A 489      15.169 -18.523  -8.197  1.00 10.00      A   
ATOM   4640  N   ASP A 490      16.355 -17.726  -9.950  1.00 10.00      A   
ATOM   4641  HN  ASP A 490      16.409 -17.035 -10.650  1.00 10.00      A   
ATOM   4642  CA  ASP A 490      17.373 -18.777  -9.919  1.00 10.00      A   
ATOM   4643  CB  ASP A 490      18.326 -18.594  -8.735  1.00 10.00      A   
ATOM   4644  CG  ASP A 490      19.414 -17.577  -9.008  1.00 10.00      A   
ATOM   4645  OD1 ASP A 490      20.467 -17.959  -9.560  1.00 10.00      A   
ATOM   4646  OD2 ASP A 490      19.223 -16.389  -8.675  1.00 10.00      A   
ATOM   4647  C   ASP A 490      16.758 -20.172  -9.910  1.00 10.00      A   
ATOM   4648  O   ASP A 490      16.968 -20.961  -8.984  1.00 10.00      A   
ATOM   4649  N   CYS A 491      15.984 -20.463 -10.937  1.00 10.00      A   
ATOM   4650  HN  CYS A 491      15.848 -19.791 -11.636  1.00 10.00      A   
ATOM   4651  CA  CYS A 491      15.330 -21.755 -11.062  1.00 10.00      A   
ATOM   4652  CB  CYS A 491      13.848 -21.630 -10.699  1.00 10.00      A   
ATOM   4653  SG  CYS A 491      13.543 -21.041  -9.014  1.00 10.00      A   
ATOM   4654  HG  CYS A 491      14.377 -20.035  -8.777  1.00 10.00      A   
ATOM   4655  C   CYS A 491      15.494 -22.290 -12.481  1.00 10.00      A   
ATOM   4656  O   CYS A 491      15.610 -21.510 -13.426  1.00 10.00      A   
ATOM   4657  N   PRO A 492      15.505 -23.622 -12.648  1.00 10.00      A   
ATOM   4658  CA  PRO A 492      15.674 -24.268 -13.963  1.00 10.00      A   
ATOM   4659  CB  PRO A 492      15.963 -25.723 -13.599  1.00 10.00      A   
ATOM   4660  CG  PRO A 492      15.275 -25.922 -12.293  1.00 10.00      A   
ATOM   4661  CD  PRO A 492      15.372 -24.613 -11.562  1.00 10.00      A   
ATOM   4662  C   PRO A 492      14.430 -24.177 -14.852  1.00 10.00      A   
ATOM   4663  O   PRO A 492      14.350 -24.836 -15.893  1.00 10.00      A   
ATOM   4664  N   PHE A 493      13.466 -23.364 -14.441  1.00 10.00      A   
ATOM   4665  HN  PHE A 493      13.582 -22.874 -13.605  1.00 10.00      A   
ATOM   4666  CA  PHE A 493      12.245 -23.179 -15.212  1.00 10.00      A   
ATOM   4667  CB  PHE A 493      11.166 -22.503 -14.359  1.00 10.00      A   
ATOM   4668  CG  PHE A 493      10.869 -23.212 -13.065  1.00 10.00      A   
ATOM   4669  CD1 PHE A 493      10.579 -22.492 -11.918  1.00 10.00      A   
ATOM   4670  CD2 PHE A 493      10.881 -24.595 -12.995  1.00 10.00      A   
ATOM   4671  CE1 PHE A 493      10.307 -23.136 -10.726  1.00 10.00      A   
ATOM   4672  CE2 PHE A 493      10.609 -25.246 -11.808  1.00 10.00      A   
ATOM   4673  CZ  PHE A 493      10.322 -24.516 -10.672  1.00 10.00      A   
ATOM   4674  C   PHE A 493      12.552 -22.337 -16.440  1.00 10.00      A   
ATOM   4675  O   PHE A 493      13.287 -21.348 -16.353  1.00 10.00      A   
ATOM   4676  N   GLY A 494      12.004 -22.724 -17.581  1.00 10.00      A   
ATOM   4677  HN  GLY A 494      11.408 -23.511 -17.602  1.00 10.00      A   
ATOM   4678  CA  GLY A 494      12.273 -21.992 -18.790  1.00 10.00      A   
ATOM   4679  C   GLY A 494      11.043 -21.673 -19.605  1.00 10.00      A   
ATOM   4680  O   GLY A 494       9.951 -21.478 -19.071  1.00 10.00      A   
ATOM   4681  N   ASP A 495      11.229 -21.645 -20.912  1.00 10.00      A   
ATOM   4682  HN  ASP A 495      12.122 -21.849 -21.267  1.00 10.00      A   
ATOM   4683  CA  ASP A 495      10.166 -21.314 -21.847  1.00 10.00      A   
ATOM   4684  CB  ASP A 495      10.767 -20.726 -23.122  1.00 10.00      A   
ATOM   4685  CG  ASP A 495      11.896 -21.566 -23.689  1.00 10.00      A   
ATOM   4686  OD1 ASP A 495      13.077 -21.220 -23.455  1.00 10.00      A   
ATOM   4687  OD2 ASP A 495      11.610 -22.582 -24.357  1.00 10.00      A   
ATOM   4688  C   ASP A 495       9.267 -22.499 -22.194  1.00 10.00      A   
ATOM   4689  O   ASP A 495       8.229 -22.319 -22.834  1.00 10.00      A   
ATOM   4690  N   LYS A 496       9.645 -23.697 -21.770  1.00 10.00      A   
ATOM   4691  HN  LYS A 496      10.461 -23.781 -21.233  1.00 10.00      A   
ATOM   4692  CA  LYS A 496       8.852 -24.888 -22.069  1.00 10.00      A   
ATOM   4693  CB  LYS A 496       9.571 -26.162 -21.632  1.00 10.00      A   
ATOM   4694  CG  LYS A 496      10.883 -26.409 -22.345  1.00 10.00      A   
ATOM   4695  CD  LYS A 496      11.493 -27.728 -21.909  1.00 10.00      A   
ATOM   4696  CE  LYS A 496      13.006 -27.689 -21.991  1.00 10.00      A   
ATOM   4697  NZ  LYS A 496      13.570 -26.550 -21.221  1.00 10.00      A   
ATOM   4698  HZ1 LYS A 496      13.414 -25.659 -21.734  1.00 10.00      A   
ATOM   4699  HZ2 LYS A 496      14.589 -26.682 -21.080  1.00 10.00      A   
ATOM   4700  HZ3 LYS A 496      13.106 -26.484 -20.287  1.00 10.00      A   
ATOM   4701  C   LYS A 496       7.491 -24.815 -21.394  1.00 10.00      A   
ATOM   4702  O   LYS A 496       6.452 -24.825 -22.058  1.00 10.00      A   
ATOM   4703  N   ALA A 497       7.507 -24.720 -20.072  1.00 10.00      A   
ATOM   4704  HN  ALA A 497       8.374 -24.705 -19.602  1.00 10.00      A   
ATOM   4705  CA  ALA A 497       6.280 -24.641 -19.294  1.00 10.00      A   
ATOM   4706  CB  ALA A 497       6.572 -24.932 -17.833  1.00 10.00      A   
ATOM   4707  C   ALA A 497       5.638 -23.269 -19.440  1.00 10.00      A   
ATOM   4708  O   ALA A 497       4.427 -23.121 -19.294  1.00 10.00      A   
ATOM   4709  N   LEU A 498       6.460 -22.274 -19.741  1.00 10.00      A   
ATOM   4710  HN  LEU A 498       7.412 -22.463 -19.854  1.00 10.00      A   
ATOM   4711  CA  LEU A 498       5.986 -20.907 -19.902  1.00 10.00      A   
ATOM   4712  CB  LEU A 498       7.165 -19.948 -20.059  1.00 10.00      A   
ATOM   4713  CG  LEU A 498       6.843 -18.458 -19.974  1.00 10.00      A   
ATOM   4714  CD1 LEU A 498       6.270 -18.115 -18.609  1.00 10.00      A   
ATOM   4715  CD2 LEU A 498       8.089 -17.636 -20.252  1.00 10.00      A   
ATOM   4716  C   LEU A 498       5.034 -20.781 -21.088  1.00 10.00      A   
ATOM   4717  O   LEU A 498       3.908 -20.306 -20.942  1.00 10.00      A   
ATOM   4718  N   LEU A 499       5.474 -21.235 -22.253  1.00 10.00      A   
ATOM   4719  HN  LEU A 499       6.372 -21.629 -22.306  1.00 10.00      A   
ATOM   4720  CA  LEU A 499       4.656 -21.157 -23.462  1.00 10.00      A   
ATOM   4721  CB  LEU A 499       5.497 -21.456 -24.705  1.00 10.00      A   
ATOM   4722  CG  LEU A 499       6.567 -20.426 -25.068  1.00 10.00      A   
ATOM   4723  CD1 LEU A 499       7.423 -20.928 -26.218  1.00 10.00      A   
ATOM   4724  CD2 LEU A 499       5.927 -19.094 -25.423  1.00 10.00      A   
ATOM   4725  C   LEU A 499       3.452 -22.098 -23.402  1.00 10.00      A   
ATOM   4726  O   LEU A 499       2.440 -21.868 -24.066  1.00 10.00      A   
ATOM   4727  N   ALA A 500       3.556 -23.144 -22.597  1.00 10.00      A   
ATOM   4728  HN  ALA A 500       4.380 -23.268 -22.077  1.00 10.00      A   
ATOM   4729  CA  ALA A 500       2.474 -24.114 -22.467  1.00 10.00      A   
ATOM   4730  CB  ALA A 500       3.027 -25.463 -22.040  1.00 10.00      A   
ATOM   4731  C   ALA A 500       1.406 -23.638 -21.483  1.00 10.00      A   
ATOM   4732  O   ALA A 500       0.358 -24.270 -21.331  1.00 10.00      A   
ATOM   4733  N   ASN A 501       1.675 -22.522 -20.820  1.00 10.00      A   
ATOM   4734  HN  ASN A 501       2.524 -22.057 -20.989  1.00 10.00      A   
ATOM   4735  CA  ASN A 501       0.741 -21.964 -19.845  1.00 10.00      A   
ATOM   4736  CB  ASN A 501       1.274 -22.141 -18.420  1.00 10.00      A   
ATOM   4737  CG  ASN A 501       1.192 -23.572 -17.932  1.00 10.00      A   
ATOM   4738  OD1 ASN A 501       0.168 -24.004 -17.407  1.00 10.00      A   
ATOM   4739  ND2 ASN A 501       2.278 -24.310 -18.084  1.00 10.00      A   
ATOM   4740 HD21 ASN A 501       3.067 -23.891 -18.498  1.00 10.00      A   
ATOM   4741 HD22 ASN A 501       2.251 -25.245 -17.792  1.00 10.00      A   
ATOM   4742  C   ASN A 501       0.488 -20.488 -20.121  1.00 10.00      A   
ATOM   4743  O   ASN A 501       0.164 -19.718 -19.215  1.00 10.00      A   
ATOM   4744  N   ALA A 502       0.605 -20.110 -21.387  1.00 10.00      A   
ATOM   4745  HN  ALA A 502       0.829 -20.783 -22.066  1.00 10.00      A   
ATOM   4746  CA  ALA A 502       0.407 -18.725 -21.800  1.00 10.00      A   
ATOM   4747  CB  ALA A 502       0.666 -18.577 -23.293  1.00 10.00      A   
ATOM   4748  C   ALA A 502      -0.984 -18.207 -21.441  1.00 10.00      A   
ATOM   4749  O   ALA A 502      -1.126 -17.096 -20.933  1.00 10.00      A   
ATOM   4750  N   SER A 503      -2.004 -19.018 -21.687  1.00 10.00      A   
ATOM   4751  HN  SER A 503      -1.829 -19.897 -22.085  1.00 10.00      A   
ATOM   4752  CA  SER A 503      -3.384 -18.635 -21.404  1.00 10.00      A   
ATOM   4753  CB  SER A 503      -4.334 -19.677 -21.987  1.00 10.00      A   
ATOM   4754  OG  SER A 503      -3.913 -20.057 -23.287  1.00 10.00      A   
ATOM   4755  HG  SER A 503      -4.588 -20.616 -23.687  1.00 10.00      A   
ATOM   4756  C   SER A 503      -3.641 -18.444 -19.907  1.00 10.00      A   
ATOM   4757  O   SER A 503      -4.532 -17.688 -19.512  1.00 10.00      A   
ATOM   4758  N   LYS A 504      -2.839 -19.108 -19.080  1.00 10.00      A   
ATOM   4759  HN  LYS A 504      -2.128 -19.669 -19.453  1.00 10.00      A   
ATOM   4760  CA  LYS A 504      -2.977 -19.011 -17.634  1.00 10.00      A   
ATOM   4761  CB  LYS A 504      -2.234 -20.167 -16.959  1.00 10.00      A   
ATOM   4762  CG  LYS A 504      -2.346 -20.194 -15.440  1.00 10.00      A   
ATOM   4763  CD  LYS A 504      -3.754 -20.549 -14.986  1.00 10.00      A   
ATOM   4764  CE  LYS A 504      -3.826 -20.705 -13.474  1.00 10.00      A   
ATOM   4765  NZ  LYS A 504      -5.170 -21.154 -13.021  1.00 10.00      A   
ATOM   4766  HZ1 LYS A 504      -5.186 -21.235 -11.983  1.00 10.00      A   
ATOM   4767  HZ2 LYS A 504      -5.397 -22.081 -13.432  1.00 10.00      A   
ATOM   4768  HZ3 LYS A 504      -5.896 -20.471 -13.315  1.00 10.00      A   
ATOM   4769  C   LYS A 504      -2.433 -17.675 -17.136  1.00 10.00      A   
ATOM   4770  O   LYS A 504      -2.975 -17.076 -16.203  1.00 10.00      A   
ATOM   4771  N   LEU A 505      -1.375 -17.208 -17.786  1.00 10.00      A   
ATOM   4772  HN  LEU A 505      -1.006 -17.731 -18.534  1.00 10.00      A   
ATOM   4773  CA  LEU A 505      -0.735 -15.947 -17.419  1.00 10.00      A   
ATOM   4774  CB  LEU A 505       0.559 -15.749 -18.213  1.00 10.00      A   
ATOM   4775  CG  LEU A 505       1.526 -16.936 -18.237  1.00 10.00      A   
ATOM   4776  CD1 LEU A 505       2.672 -16.671 -19.199  1.00 10.00      A   
ATOM   4777  CD2 LEU A 505       2.052 -17.242 -16.843  1.00 10.00      A   
ATOM   4778  C   LEU A 505      -1.671 -14.758 -17.629  1.00 10.00      A   
ATOM   4779  O   LEU A 505      -1.521 -13.716 -16.989  1.00 10.00      A   
ATOM   4780  N   GLU A 506      -2.653 -14.923 -18.509  1.00 10.00      A   
ATOM   4781  HN  GLU A 506      -2.739 -15.784 -18.975  1.00 10.00      A   
ATOM   4782  CA  GLU A 506      -3.606 -13.854 -18.798  1.00 10.00      A   
ATOM   4783  CB  GLU A 506      -4.452 -14.202 -20.028  1.00 10.00      A   
ATOM   4784  CG  GLU A 506      -5.025 -12.984 -20.743  1.00 10.00      A   
ATOM   4785  CD  GLU A 506      -5.643 -13.310 -22.088  1.00 10.00      A   
ATOM   4786  OE1 GLU A 506      -6.815 -13.741 -22.117  1.00 10.00      A   
ATOM   4787  OE2 GLU A 506      -4.968 -13.130 -23.122  1.00 10.00      A   
ATOM   4788  C   GLU A 506      -4.499 -13.564 -17.584  1.00 10.00      A   
ATOM   4789  O   GLU A 506      -5.078 -12.481 -17.460  1.00 10.00      A   
ATOM   4790  N   THR A 507      -4.584 -14.525 -16.676  1.00 10.00      A   
ATOM   4791  HN  THR A 507      -4.093 -15.359 -16.820  1.00 10.00      A   
ATOM   4792  CA  THR A 507      -5.395 -14.377 -15.474  1.00 10.00      A   
ATOM   4793  CB  THR A 507      -6.212 -15.650 -15.194  1.00 10.00      A   
ATOM   4794  OG1 THR A 507      -5.750 -16.712 -16.041  1.00 10.00      A   
ATOM   4795  HG1 THR A 507      -4.853 -16.954 -15.788  1.00 10.00      A   
ATOM   4796  CG2 THR A 507      -7.686 -15.403 -15.465  1.00 10.00      A   
ATOM   4797  C   THR A 507      -4.543 -14.040 -14.246  1.00 10.00      A   
ATOM   4798  O   THR A 507      -5.064 -13.864 -13.146  1.00 10.00      A   
ATOM   4799  N   MET A 508      -3.235 -13.931 -14.441  1.00 10.00      A   
ATOM   4800  HN  MET A 508      -2.875 -14.032 -15.347  1.00 10.00      A   
ATOM   4801  CA  MET A 508      -2.327 -13.623 -13.342  1.00 10.00      A   
ATOM   4802  CB  MET A 508      -1.013 -14.392 -13.497  1.00 10.00      A   
ATOM   4803  CG  MET A 508      -1.123 -15.877 -13.191  1.00 10.00      A   
ATOM   4804  SD  MET A 508       0.414 -16.774 -13.497  1.00 10.00      A   
ATOM   4805  CE  MET A 508       1.563 -15.819 -12.508  1.00 10.00      A   
ATOM   4806  C   MET A 508      -2.066 -12.125 -13.263  1.00 10.00      A   
ATOM   4807  O   MET A 508      -2.064 -11.438 -14.279  1.00 10.00      A   
ATOM   4808  N   ARG A 509      -1.855 -11.622 -12.056  1.00 10.00      A   
ATOM   4809  HN  ARG A 509      -1.871 -12.222 -11.280  1.00 10.00      A   
ATOM   4810  CA  ARG A 509      -1.600 -10.200 -11.856  1.00 10.00      A   
ATOM   4811  CB  ARG A 509      -1.721  -9.822 -10.369  1.00 10.00      A   
ATOM   4812  CG  ARG A 509      -1.721  -8.322 -10.099  1.00 10.00      A   
ATOM   4813  CD  ARG A 509      -1.328  -8.002  -8.661  1.00 10.00      A   
ATOM   4814  NE  ARG A 509      -2.422  -8.210  -7.710  1.00 10.00      A   
ATOM   4815  HE  ARG A 509      -3.314  -8.394  -8.082  1.00 10.00      A   
ATOM   4816  CZ  ARG A 509      -2.279  -8.160  -6.378  1.00 10.00      A   
ATOM   4817  NH1 ARG A 509      -1.093  -7.908  -5.838  1.00 10.00      A   
ATOM   4818 HH11 ARG A 509      -0.259  -7.745  -6.444  1.00 10.00      A   
ATOM   4819 HH12 ARG A 509      -0.989  -7.879  -4.787  1.00 10.00      A   
ATOM   4820  NH2 ARG A 509      -3.322  -8.358  -5.584  1.00 10.00      A   
ATOM   4821 HH21 ARG A 509      -3.206  -8.317  -4.538  1.00 10.00      A   
ATOM   4822 HH22 ARG A 509      -4.268  -8.552  -5.987  1.00 10.00      A   
ATOM   4823  C   ARG A 509      -0.222  -9.822 -12.397  1.00 10.00      A   
ATOM   4824  O   ARG A 509      -0.107  -9.037 -13.339  1.00 10.00      A   
ATOM   4825  N   SER A 510       0.816 -10.408 -11.816  1.00 10.00      A   
ATOM   4826  HN  SER A 510       0.664 -11.060 -11.099  1.00 10.00      A   
ATOM   4827  CA  SER A 510       2.179 -10.120 -12.231  1.00 10.00      A   
ATOM   4828  CB  SER A 510       2.764  -8.976 -11.388  1.00 10.00      A   
ATOM   4829  OG  SER A 510       1.935  -7.824 -11.412  1.00 10.00      A   
ATOM   4830  HG  SER A 510       2.188  -7.237 -10.691  1.00 10.00      A   
ATOM   4831  C   SER A 510       3.068 -11.356 -12.104  1.00 10.00      A   
ATOM   4832  O   SER A 510       3.060 -12.044 -11.074  1.00 10.00      A   
ATOM   4833  N   LEU A 511       3.814 -11.644 -13.163  1.00 10.00      A   
ATOM   4834  HN  LEU A 511       3.746 -11.078 -13.962  1.00 10.00      A   
ATOM   4835  CA  LEU A 511       4.735 -12.771 -13.181  1.00 10.00      A   
ATOM   4836  CB  LEU A 511       4.445 -13.694 -14.369  1.00 10.00      A   
ATOM   4837  CG  LEU A 511       5.436 -14.842 -14.589  1.00 10.00      A   
ATOM   4838  CD1 LEU A 511       5.308 -15.887 -13.491  1.00 10.00      A   
ATOM   4839  CD2 LEU A 511       5.244 -15.470 -15.960  1.00 10.00      A   
ATOM   4840  C   LEU A 511       6.159 -12.245 -13.277  1.00 10.00      A   
ATOM   4841  O   LEU A 511       6.460 -11.412 -14.134  1.00 10.00      A   
ATOM   4842  N   TRP A 512       7.029 -12.715 -12.398  1.00 10.00      A   
ATOM   4843  HN  TRP A 512       6.737 -13.386 -11.741  1.00 10.00      A   
ATOM   4844  CA  TRP A 512       8.412 -12.271 -12.395  1.00 10.00      A   
ATOM   4845  CB  TRP A 512       8.691 -11.388 -11.173  1.00 10.00      A   
ATOM   4846  CG  TRP A 512      10.147 -11.100 -10.942  1.00 10.00      A   
ATOM   4847  CD1 TRP A 512      10.968 -11.719 -10.046  1.00 10.00      A   
ATOM   4848  CD2 TRP A 512      10.955 -10.124 -11.615  1.00 10.00      A   
ATOM   4849  NE1 TRP A 512      12.231 -11.192 -10.117  1.00 10.00      A   
ATOM   4850  HE1 TRP A 512      12.999 -11.478  -9.575  1.00 10.00      A   
ATOM   4851  CE2 TRP A 512      12.252 -10.213 -11.072  1.00 10.00      A   
ATOM   4852  CE3 TRP A 512      10.711  -9.187 -12.624  1.00 10.00      A   
ATOM   4853  CZ2 TRP A 512      13.299  -9.401 -11.500  1.00 10.00      A   
ATOM   4854  CZ3 TRP A 512      11.752  -8.383 -13.047  1.00 10.00      A   
ATOM   4855  CH2 TRP A 512      13.028  -8.495 -12.487  1.00 10.00      A   
ATOM   4856  C   TRP A 512       9.370 -13.455 -12.427  1.00 10.00      A   
ATOM   4857  O   TRP A 512       9.253 -14.384 -11.628  1.00 10.00      A   
ATOM   4858  N   MET A 513      10.311 -13.416 -13.358  1.00 10.00      A   
ATOM   4859  HN  MET A 513      10.349 -12.644 -13.968  1.00 10.00      A   
ATOM   4860  CA  MET A 513      11.305 -14.473 -13.492  1.00 10.00      A   
ATOM   4861  CB  MET A 513      11.002 -15.368 -14.699  1.00 10.00      A   
ATOM   4862  CG  MET A 513       9.636 -16.040 -14.653  1.00 10.00      A   
ATOM   4863  SD  MET A 513       9.362 -17.158 -16.040  1.00 10.00      A   
ATOM   4864  CE  MET A 513      10.319 -18.577 -15.510  1.00 10.00      A   
ATOM   4865  C   MET A 513      12.694 -13.859 -13.619  1.00 10.00      A   
ATOM   4866  O   MET A 513      12.924 -12.990 -14.464  1.00 10.00      A   
ATOM   4867  N   SER A 514      13.610 -14.298 -12.769  1.00 10.00      A   
ATOM   4868  HN  SER A 514      13.368 -14.998 -12.119  1.00 10.00      A   
ATOM   4869  CA  SER A 514      14.973 -13.782 -12.780  1.00 10.00      A   
ATOM   4870  CB  SER A 514      15.175 -12.836 -11.597  1.00 10.00      A   
ATOM   4871  OG  SER A 514      14.222 -13.093 -10.577  1.00 10.00      A   
ATOM   4872  HG  SER A 514      13.392 -13.376 -10.977  1.00 10.00      A   
ATOM   4873  C   SER A 514      15.989 -14.917 -12.726  1.00 10.00      A   
ATOM   4874  O   SER A 514      15.807 -15.881 -11.976  1.00 10.00      A   
ATOM   4875  N   SER A 515      17.040 -14.807 -13.541  1.00 10.00      A   
ATOM   4876  HN  SER A 515      17.104 -14.021 -14.130  1.00 10.00      A   
ATOM   4877  CA  SER A 515      18.100 -15.812 -13.601  1.00 10.00      A   
ATOM   4878  CB  SER A 515      18.951 -15.797 -12.325  1.00 10.00      A   
ATOM   4879  OG  SER A 515      19.572 -14.534 -12.135  1.00 10.00      A   
ATOM   4880  HG  SER A 515      18.926 -13.912 -11.777  1.00 10.00      A   
ATOM   4881  C   SER A 515      17.543 -17.209 -13.877  1.00 10.00      A   
ATOM   4882  O   SER A 515      18.007 -18.200 -13.315  1.00 10.00      A   
ATOM   4883  N   CYS A 516      16.539 -17.274 -14.739  1.00 10.00      A   
ATOM   4884  HN  CYS A 516      16.197 -16.445 -15.139  1.00 10.00      A   
ATOM   4885  CA  CYS A 516      15.922 -18.538 -15.101  1.00 10.00      A   
ATOM   4886  CB  CYS A 516      14.400 -18.414 -15.032  1.00 10.00      A   
ATOM   4887  SG  CYS A 516      13.785 -17.882 -13.415  1.00 10.00      A   
ATOM   4888  HG  CYS A 516      14.698 -17.079 -12.878  1.00 10.00      A   
ATOM   4889  C   CYS A 516      16.380 -18.980 -16.490  1.00 10.00      A   
ATOM   4890  O   CYS A 516      17.289 -18.380 -17.071  1.00 10.00      A   
ATOM   4891  N   SER A 517      15.760 -20.019 -17.023  1.00 10.00      A   
ATOM   4892  HN  SER A 517      15.044 -20.467 -16.519  1.00 10.00      A   
ATOM   4893  CA  SER A 517      16.125 -20.532 -18.332  1.00 10.00      A   
ATOM   4894  CB  SER A 517      16.173 -22.061 -18.285  1.00 10.00      A   
ATOM   4895  OG  SER A 517      16.903 -22.507 -17.152  1.00 10.00      A   
ATOM   4896  HG  SER A 517      17.627 -23.072 -17.448  1.00 10.00      A   
ATOM   4897  C   SER A 517      15.157 -20.057 -19.417  1.00 10.00      A   
ATOM   4898  O   SER A 517      14.759 -20.831 -20.288  1.00 10.00      A   
ATOM   4899  N   VAL A 518      14.787 -18.783 -19.367  1.00 10.00      A   
ATOM   4900  HN  VAL A 518      15.148 -18.205 -18.660  1.00 10.00      A   
ATOM   4901  CA  VAL A 518      13.870 -18.212 -20.348  1.00 10.00      A   
ATOM   4902  CB  VAL A 518      12.967 -17.127 -19.725  1.00 10.00      A   
ATOM   4903  CG1 VAL A 518      11.845 -16.752 -20.679  1.00 10.00      A   
ATOM   4904  CG2 VAL A 518      12.397 -17.610 -18.401  1.00 10.00      A   
ATOM   4905  C   VAL A 518      14.650 -17.610 -21.510  1.00 10.00      A   
ATOM   4906  O   VAL A 518      15.335 -16.596 -21.353  1.00 10.00      A   
ATOM   4907  N   SER A 519      14.552 -18.243 -22.669  1.00 10.00      A   
ATOM   4908  HN  SER A 519      13.990 -19.044 -22.732  1.00 10.00      A   
ATOM   4909  CA  SER A 519      15.257 -17.784 -23.853  1.00 10.00      A   
ATOM   4910  CB  SER A 519      15.239 -18.870 -24.930  1.00 10.00      A   
ATOM   4911  OG  SER A 519      13.923 -19.345 -25.166  1.00 10.00      A   
ATOM   4912  HG  SER A 519      13.702 -20.042 -24.524  1.00 10.00      A   
ATOM   4913  C   SER A 519      14.675 -16.481 -24.392  1.00 10.00      A   
ATOM   4914  O   SER A 519      13.482 -16.206 -24.236  1.00 10.00      A   
ATOM   4915  N   PHE A 520      15.530 -15.679 -25.020  1.00 10.00      A   
ATOM   4916  HN  PHE A 520      16.473 -15.954 -25.095  1.00 10.00      A   
ATOM   4917  CA  PHE A 520      15.115 -14.404 -25.595  1.00 10.00      A   
ATOM   4918  CB  PHE A 520      16.339 -13.619 -26.085  1.00 10.00      A   
ATOM   4919  CG  PHE A 520      16.014 -12.339 -26.808  1.00 10.00      A   
ATOM   4920  CD1 PHE A 520      15.391 -11.290 -26.152  1.00 10.00      A   
ATOM   4921  CD2 PHE A 520      16.335 -12.187 -28.147  1.00 10.00      A   
ATOM   4922  CE1 PHE A 520      15.096 -10.115 -26.819  1.00 10.00      A   
ATOM   4923  CE2 PHE A 520      16.042 -11.017 -28.819  1.00 10.00      A   
ATOM   4924  CZ  PHE A 520      15.422  -9.978 -28.154  1.00 10.00      A   
ATOM   4925  C   PHE A 520      14.128 -14.627 -26.741  1.00 10.00      A   
ATOM   4926  O   PHE A 520      13.195 -13.845 -26.938  1.00 10.00      A   
ATOM   4927  N   GLY A 521      14.341 -15.703 -27.492  1.00 10.00      A   
ATOM   4928  HN  GLY A 521      15.106 -16.283 -27.290  1.00 10.00      A   
ATOM   4929  CA  GLY A 521      13.467 -16.023 -28.603  1.00 10.00      A   
ATOM   4930  C   GLY A 521      12.043 -16.280 -28.154  1.00 10.00      A   
ATOM   4931  O   GLY A 521      11.093 -15.788 -28.764  1.00 10.00      A   
ATOM   4932  N   ALA A 522      11.900 -17.037 -27.074  1.00 10.00      A   
ATOM   4933  HN  ALA A 522      12.699 -17.393 -26.634  1.00 10.00      A   
ATOM   4934  CA  ALA A 522      10.590 -17.359 -26.533  1.00 10.00      A   
ATOM   4935  CB  ALA A 522      10.722 -18.368 -25.414  1.00 10.00      A   
ATOM   4936  C   ALA A 522       9.881 -16.108 -26.038  1.00 10.00      A   
ATOM   4937  O   ALA A 522       8.665 -15.979 -26.183  1.00 10.00      A   
ATOM   4938  N   CYS A 523      10.649 -15.190 -25.457  1.00 10.00      A   
ATOM   4939  HN  CYS A 523      11.608 -15.367 -25.358  1.00 10.00      A   
ATOM   4940  CA  CYS A 523      10.101 -13.937 -24.950  1.00 10.00      A   
ATOM   4941  CB  CYS A 523      11.198 -13.093 -24.297  1.00 10.00      A   
ATOM   4942  SG  CYS A 523      12.014 -13.896 -22.898  1.00 10.00      A   
ATOM   4943  HG  CYS A 523      12.636 -14.978 -23.352  1.00 10.00      A   
ATOM   4944  C   CYS A 523       9.420 -13.159 -26.070  1.00 10.00      A   
ATOM   4945  O   CYS A 523       8.388 -12.520 -25.860  1.00 10.00      A   
ATOM   4946  N   LYS A 524       9.998 -13.231 -27.264  1.00 10.00      A   
ATOM   4947  HN  LYS A 524      10.816 -13.763 -27.368  1.00 10.00      A   
ATOM   4948  CA  LYS A 524       9.444 -12.550 -28.422  1.00 10.00      A   
ATOM   4949  CB  LYS A 524      10.451 -12.529 -29.576  1.00 10.00      A   
ATOM   4950  CG  LYS A 524      11.772 -11.851 -29.248  1.00 10.00      A   
ATOM   4951  CD  LYS A 524      12.626 -11.670 -30.493  1.00 10.00      A   
ATOM   4952  CE  LYS A 524      13.004 -13.006 -31.117  1.00 10.00      A   
ATOM   4953  NZ  LYS A 524      13.830 -12.832 -32.340  1.00 10.00      A   
ATOM   4954  HZ1 LYS A 524      14.650 -12.231 -32.133  1.00 10.00      A   
ATOM   4955  HZ2 LYS A 524      13.273 -12.387 -33.095  1.00 10.00      A   
ATOM   4956  HZ3 LYS A 524      14.175 -13.763 -32.677  1.00 10.00      A   
ATOM   4957  C   LYS A 524       8.174 -13.254 -28.871  1.00 10.00      A   
ATOM   4958  O   LYS A 524       7.162 -12.614 -29.149  1.00 10.00      A   
ATOM   4959  N   LEU A 525       8.232 -14.579 -28.913  1.00 10.00      A   
ATOM   4960  HN  LEU A 525       9.063 -15.029 -28.649  1.00 10.00      A   
ATOM   4961  CA  LEU A 525       7.095 -15.386 -29.335  1.00 10.00      A   
ATOM   4962  CB  LEU A 525       7.489 -16.859 -29.439  1.00 10.00      A   
ATOM   4963  CG  LEU A 525       6.389 -17.812 -29.908  1.00 10.00      A   
ATOM   4964  CD1 LEU A 525       5.981 -17.504 -31.342  1.00 10.00      A   
ATOM   4965  CD2 LEU A 525       6.837 -19.257 -29.767  1.00 10.00      A   
ATOM   4966  C   LEU A 525       5.908 -15.220 -28.388  1.00 10.00      A   
ATOM   4967  O   LEU A 525       4.768 -15.068 -28.830  1.00 10.00      A   
ATOM   4968  N   LEU A 526       6.180 -15.233 -27.089  1.00 10.00      A   
ATOM   4969  HN  LEU A 526       7.112 -15.355 -26.793  1.00 10.00      A   
ATOM   4970  CA  LEU A 526       5.130 -15.081 -26.089  1.00 10.00      A   
ATOM   4971  CB  LEU A 526       5.694 -15.230 -24.675  1.00 10.00      A   
ATOM   4972  CG  LEU A 526       4.666 -15.312 -23.545  1.00 10.00      A   
ATOM   4973  CD1 LEU A 526       3.718 -16.482 -23.764  1.00 10.00      A   
ATOM   4974  CD2 LEU A 526       5.362 -15.433 -22.201  1.00 10.00      A   
ATOM   4975  C   LEU A 526       4.418 -13.741 -26.243  1.00 10.00      A   
ATOM   4976  O   LEU A 526       3.195 -13.660 -26.125  1.00 10.00      A   
ATOM   4977  N   GLY A 527       5.190 -12.699 -26.521  1.00 10.00      A   
ATOM   4978  HN  GLY A 527       6.160 -12.827 -26.602  1.00 10.00      A   
ATOM   4979  CA  GLY A 527       4.618 -11.379 -26.703  1.00 10.00      A   
ATOM   4980  C   GLY A 527       3.757 -11.309 -27.951  1.00 10.00      A   
ATOM   4981  O   GLY A 527       2.756 -10.594 -27.991  1.00 10.00      A   
ATOM   4982  N   GLN A 528       4.158 -12.051 -28.974  1.00 10.00      A   
ATOM   4983  HN  GLN A 528       4.979 -12.580 -28.886  1.00 10.00      A   
ATOM   4984  CA  GLN A 528       3.422 -12.093 -30.228  1.00 10.00      A   
ATOM   4985  CB  GLN A 528       4.304 -12.650 -31.348  1.00 10.00      A   
ATOM   4986  CG  GLN A 528       5.472 -11.751 -31.730  1.00 10.00      A   
ATOM   4987  CD  GLN A 528       6.347 -12.344 -32.819  1.00 10.00      A   
ATOM   4988  OE1 GLN A 528       6.494 -13.562 -32.925  1.00 10.00      A   
ATOM   4989  NE2 GLN A 528       6.932 -11.485 -33.642  1.00 10.00      A   
ATOM   4990 HE21 GLN A 528       6.770 -10.525 -33.502  1.00 10.00      A   
ATOM   4991 HE22 GLN A 528       7.504 -11.842 -34.354  1.00 10.00      A   
ATOM   4992  C   GLN A 528       2.162 -12.941 -30.078  1.00 10.00      A   
ATOM   4993  O   GLN A 528       1.115 -12.627 -30.648  1.00 10.00      A   
ATOM   4994  N   LYS A 529       2.275 -14.013 -29.303  1.00 10.00      A   
ATOM   4995  HN  LYS A 529       3.145 -14.211 -28.889  1.00 10.00      A   
ATOM   4996  CA  LYS A 529       1.157 -14.913 -29.059  1.00 10.00      A   
ATOM   4997  CB  LYS A 529       1.655 -16.214 -28.422  1.00 10.00      A   
ATOM   4998  CG  LYS A 529       0.553 -17.171 -28.000  1.00 10.00      A   
ATOM   4999  CD  LYS A 529       1.101 -18.569 -27.757  1.00 10.00      A   
ATOM   5000  CE  LYS A 529       0.039 -19.496 -27.187  1.00 10.00      A   
ATOM   5001  NZ  LYS A 529      -1.206 -19.502 -28.001  1.00 10.00      A   
ATOM   5002  HZ1 LYS A 529      -1.680 -20.424 -27.917  1.00 10.00      A   
ATOM   5003  HZ2 LYS A 529      -0.984 -19.331 -29.002  1.00 10.00      A   
ATOM   5004  HZ3 LYS A 529      -1.858 -18.758 -27.669  1.00 10.00      A   
ATOM   5005  C   LYS A 529       0.103 -14.250 -28.175  1.00 10.00      A   
ATOM   5006  O   LYS A 529      -1.096 -14.339 -28.448  1.00 10.00      A   
ATOM   5007  N   MET A 530       0.558 -13.576 -27.126  1.00 10.00      A   
ATOM   5008  HN  MET A 530       1.529 -13.526 -26.971  1.00 10.00      A   
ATOM   5009  CA  MET A 530      -0.345 -12.898 -26.204  1.00 10.00      A   
ATOM   5010  CB  MET A 530      -0.127 -13.381 -24.764  1.00 10.00      A   
ATOM   5011  CG  MET A 530      -0.165 -14.893 -24.590  1.00 10.00      A   
ATOM   5012  SD  MET A 530      -1.785 -15.610 -24.929  1.00 10.00      A   
ATOM   5013  CE  MET A 530      -2.652 -15.205 -23.416  1.00 10.00      A   
ATOM   5014  C   MET A 530      -0.143 -11.388 -26.286  1.00 10.00      A   
ATOM   5015  O   MET A 530       0.698 -10.827 -25.582  1.00 10.00      A   
ATOM   5016  N   PRO A 531      -0.914 -10.706 -27.151  1.00 10.00      A   
ATOM   5017  CA  PRO A 531      -0.812  -9.255 -27.345  1.00 10.00      A   
ATOM   5018  CB  PRO A 531      -1.671  -8.987 -28.590  1.00 10.00      A   
ATOM   5019  CG  PRO A 531      -1.983 -10.328 -29.164  1.00 10.00      A   
ATOM   5020  CD  PRO A 531      -1.945 -11.292 -28.016  1.00 10.00      A   
ATOM   5021  C   PRO A 531      -1.354  -8.452 -26.167  1.00 10.00      A   
ATOM   5022  O   PRO A 531      -1.159  -7.240 -26.089  1.00 10.00      A   
ATOM   5023  N   LYS A 532      -2.052  -9.117 -25.261  1.00 10.00      A   
ATOM   5024  HN  LYS A 532      -2.193 -10.083 -25.376  1.00 10.00      A   
ATOM   5025  CA  LYS A 532      -2.617  -8.442 -24.102  1.00 10.00      A   
ATOM   5026  CB  LYS A 532      -3.965  -9.052 -23.723  1.00 10.00      A   
ATOM   5027  CG  LYS A 532      -5.008  -8.985 -24.825  1.00 10.00      A   
ATOM   5028  CD  LYS A 532      -6.370  -9.415 -24.312  1.00 10.00      A   
ATOM   5029  CE  LYS A 532      -7.418  -9.388 -25.415  1.00 10.00      A   
ATOM   5030  NZ  LYS A 532      -7.222 -10.487 -26.399  1.00 10.00      A   
ATOM   5031  HZ1 LYS A 532      -8.043 -10.556 -27.028  1.00 10.00      A   
ATOM   5032  HZ2 LYS A 532      -7.107 -11.393 -25.905  1.00 10.00      A   
ATOM   5033  HZ3 LYS A 532      -6.374 -10.308 -26.977  1.00 10.00      A   
ATOM   5034  C   LYS A 532      -1.661  -8.481 -22.918  1.00 10.00      A   
ATOM   5035  O   LYS A 532      -1.910  -7.857 -21.882  1.00 10.00      A   
ATOM   5036  N   LEU A 533      -0.567  -9.213 -23.072  1.00 10.00      A   
ATOM   5037  HN  LEU A 533      -0.417  -9.680 -23.923  1.00 10.00      A   
ATOM   5038  CA  LEU A 533       0.422  -9.332 -22.014  1.00 10.00      A   
ATOM   5039  CB  LEU A 533       0.750 -10.803 -21.740  1.00 10.00      A   
ATOM   5040  CG  LEU A 533      -0.081 -11.500 -20.658  1.00 10.00      A   
ATOM   5041  CD1 LEU A 533      -1.551 -11.555 -21.046  1.00 10.00      A   
ATOM   5042  CD2 LEU A 533       0.455 -12.899 -20.408  1.00 10.00      A   
ATOM   5043  C   LEU A 533       1.689  -8.562 -22.364  1.00 10.00      A   
ATOM   5044  O   LEU A 533       2.206  -8.663 -23.475  1.00 10.00      A   
ATOM   5045  N   ASN A 534       2.180  -7.789 -21.412  1.00 10.00      A   
ATOM   5046  HN  ASN A 534       1.728  -7.756 -20.537  1.00 10.00      A   
ATOM   5047  CA  ASN A 534       3.387  -7.003 -21.617  1.00 10.00      A   
ATOM   5048  CB  ASN A 534       3.316  -5.665 -20.869  1.00 10.00      A   
ATOM   5049  CG  ASN A 534       2.844  -4.515 -21.738  1.00 10.00      A   
ATOM   5050  OD1 ASN A 534       2.867  -4.594 -22.967  1.00 10.00      A   
ATOM   5051  ND2 ASN A 534       2.441  -3.419 -21.106  1.00 10.00      A   
ATOM   5052 HD21 ASN A 534       2.477  -3.408 -20.124  1.00 10.00      A   
ATOM   5053 HD22 ASN A 534       2.104  -2.667 -21.648  1.00 10.00      A   
ATOM   5054  C   ASN A 534       4.606  -7.778 -21.154  1.00 10.00      A   
ATOM   5055  O   ASN A 534       4.842  -7.917 -19.954  1.00 10.00      A   
ATOM   5056  N   VAL A 535       5.362  -8.305 -22.100  1.00 10.00      A   
ATOM   5057  HN  VAL A 535       5.104  -8.194 -23.041  1.00 10.00      A   
ATOM   5058  CA  VAL A 535       6.565  -9.052 -21.776  1.00 10.00      A   
ATOM   5059  CB  VAL A 535       6.822 -10.196 -22.784  1.00 10.00      A   
ATOM   5060  CG1 VAL A 535       7.993 -11.062 -22.334  1.00 10.00      A   
ATOM   5061  CG2 VAL A 535       5.568 -11.041 -22.966  1.00 10.00      A   
ATOM   5062  C   VAL A 535       7.761  -8.108 -21.747  1.00 10.00      A   
ATOM   5063  O   VAL A 535       8.392  -7.855 -22.773  1.00 10.00      A   
ATOM   5064  N   GLU A 536       8.047  -7.565 -20.573  1.00 10.00      A   
ATOM   5065  HN  GLU A 536       7.499  -7.797 -19.789  1.00 10.00      A   
ATOM   5066  CA  GLU A 536       9.157  -6.641 -20.413  1.00 10.00      A   
ATOM   5067  CB  GLU A 536       8.863  -5.598 -19.334  1.00 10.00      A   
ATOM   5068  CG  GLU A 536       7.727  -4.650 -19.687  1.00 10.00      A   
ATOM   5069  CD  GLU A 536       7.747  -3.368 -18.877  1.00 10.00      A   
ATOM   5070  OE1 GLU A 536       8.719  -3.144 -18.127  1.00 10.00      A   
ATOM   5071  OE2 GLU A 536       6.791  -2.568 -19.001  1.00 10.00      A   
ATOM   5072  C   GLU A 536      10.450  -7.380 -20.110  1.00 10.00      A   
ATOM   5073  O   GLU A 536      10.600  -8.000 -19.054  1.00 10.00      A   
ATOM   5074  N   VAL A 537      11.372  -7.320 -21.054  1.00 10.00      A   
ATOM   5075  HN  VAL A 537      11.181  -6.812 -21.876  1.00 10.00      A   
ATOM   5076  CA  VAL A 537      12.661  -7.970 -20.912  1.00 10.00      A   
ATOM   5077  CB  VAL A 537      13.182  -8.473 -22.276  1.00 10.00      A   
ATOM   5078  CG1 VAL A 537      14.525  -9.169 -22.120  1.00 10.00      A   
ATOM   5079  CG2 VAL A 537      12.170  -9.404 -22.926  1.00 10.00      A   
ATOM   5080  C   VAL A 537      13.671  -6.990 -20.322  1.00 10.00      A   
ATOM   5081  O   VAL A 537      13.887  -5.908 -20.870  1.00 10.00      A   
ATOM   5082  N   ILE A 538      14.281  -7.364 -19.204  1.00 10.00      A   
ATOM   5083  HN  ILE A 538      14.077  -8.244 -18.815  1.00 10.00      A   
ATOM   5084  CA  ILE A 538      15.259  -6.509 -18.549  1.00 10.00      A   
ATOM   5085  CB  ILE A 538      14.867  -6.175 -17.094  1.00 10.00      A   
ATOM   5086  CG1 ILE A 538      13.429  -5.656 -17.018  1.00 10.00      A   
ATOM   5087  CG2 ILE A 538      15.827  -5.150 -16.513  1.00 10.00      A   
ATOM   5088  CD1 ILE A 538      12.428  -6.688 -16.542  1.00 10.00      A   
ATOM   5089  C   ILE A 538      16.635  -7.162 -18.565  1.00 10.00      A   
ATOM   5090  O   ILE A 538      16.888  -8.125 -17.837  1.00 10.00      A   
ATOM   5091  N   ASP A 539      17.518  -6.628 -19.389  1.00 10.00      A   
ATOM   5092  HN  ASP A 539      17.262  -5.837 -19.914  1.00 10.00      A   
ATOM   5093  CA  ASP A 539      18.871  -7.156 -19.520  1.00 10.00      A   
ATOM   5094  CB  ASP A 539      19.008  -7.929 -20.836  1.00 10.00      A   
ATOM   5095  CG  ASP A 539      20.178  -8.891 -20.839  1.00 10.00      A   
ATOM   5096  OD1 ASP A 539      19.946 -10.119 -20.763  1.00 10.00      A   
ATOM   5097  OD2 ASP A 539      21.329  -8.431 -20.932  1.00 10.00      A   
ATOM   5098  C   ASP A 539      19.878  -6.008 -19.473  1.00 10.00      A   
ATOM   5099  O   ASP A 539      19.640  -4.948 -20.052  1.00 10.00      A   
ATOM   5100  N   GLU A 540      20.994  -6.210 -18.778  1.00 10.00      A   
ATOM   5101  HN  GLU A 540      21.133  -7.078 -18.326  1.00 10.00      A   
ATOM   5102  CA  GLU A 540      22.011  -5.167 -18.652  1.00 10.00      A   
ATOM   5103  CB  GLU A 540      22.640  -5.182 -17.258  1.00 10.00      A   
ATOM   5104  CG  GLU A 540      21.646  -4.976 -16.128  1.00 10.00      A   
ATOM   5105  CD  GLU A 540      22.312  -4.964 -14.773  1.00 10.00      A   
ATOM   5106  OE1 GLU A 540      22.729  -6.045 -14.298  1.00 10.00      A   
ATOM   5107  OE2 GLU A 540      22.435  -3.875 -14.178  1.00 10.00      A   
ATOM   5108  C   GLU A 540      23.098  -5.268 -19.716  1.00 10.00      A   
ATOM   5109  O   GLU A 540      23.990  -4.419 -19.783  1.00 10.00      A   
ATOM   5110  N   ARG A 541      23.025  -6.285 -20.561  1.00 10.00      A   
ATOM   5111  HN  ARG A 541      22.275  -6.924 -20.488  1.00 10.00      A   
ATOM   5112  CA  ARG A 541      24.028  -6.468 -21.609  1.00 10.00      A   
ATOM   5113  CB  ARG A 541      24.304  -7.950 -21.876  1.00 10.00      A   
ATOM   5114  CG  ARG A 541      25.017  -8.671 -20.750  1.00 10.00      A   
ATOM   5115  CD  ARG A 541      24.026  -9.311 -19.797  1.00 10.00      A   
ATOM   5116  NE  ARG A 541      24.419 -10.667 -19.442  1.00 10.00      A   
ATOM   5117  HE  ARG A 541      25.346 -10.798 -19.135  1.00 10.00      A   
ATOM   5118  CZ  ARG A 541      23.616 -11.720 -19.521  1.00 10.00      A   
ATOM   5119  NH1 ARG A 541      22.360 -11.582 -19.944  1.00 10.00      A   
ATOM   5120 HH11 ARG A 541      21.993 -10.638 -20.219  1.00 10.00      A   
ATOM   5121 HH12 ARG A 541      21.735 -12.410 -20.002  1.00 10.00      A   
ATOM   5122  NH2 ARG A 541      24.070 -12.918 -19.186  1.00 10.00      A   
ATOM   5123 HH21 ARG A 541      23.444 -13.750 -19.239  1.00 10.00      A   
ATOM   5124 HH22 ARG A 541      25.057 -13.034 -18.870  1.00 10.00      A   
ATOM   5125  C   ARG A 541      23.615  -5.770 -22.898  1.00 10.00      A   
ATOM   5126  O   ARG A 541      24.094  -6.102 -23.987  1.00 10.00      A   
ATOM   5127  N   GLY A 542      22.712  -4.812 -22.773  1.00 10.00      A   
ATOM   5128  HN  GLY A 542      22.352  -4.608 -21.885  1.00 10.00      A   
ATOM   5129  CA  GLY A 542      22.241  -4.083 -23.930  1.00 10.00      A   
ATOM   5130  C   GLY A 542      21.237  -4.891 -24.727  1.00 10.00      A   
ATOM   5131  O   GLY A 542      20.764  -5.932 -24.257  1.00 10.00      A   
ATOM   5132  N   ALA A 543      20.918  -4.418 -25.929  1.00 10.00      A   
ATOM   5133  HN  ALA A 543      21.333  -3.583 -26.235  1.00 10.00      A   
ATOM   5134  CA  ALA A 543      19.966  -5.092 -26.801  1.00 10.00      A   
ATOM   5135  CB  ALA A 543      19.863  -4.375 -28.141  1.00 10.00      A   
ATOM   5136  C   ALA A 543      20.342  -6.556 -26.997  1.00 10.00      A   
ATOM   5137  O   ALA A 543      21.405  -6.868 -27.528  1.00 10.00      A   
ATOM   5138  N   PRO A 544      19.470  -7.472 -26.556  1.00 10.00      A   
ATOM   5139  CA  PRO A 544      19.694  -8.914 -26.675  1.00 10.00      A   
ATOM   5140  CB  PRO A 544      18.638  -9.525 -25.737  1.00 10.00      A   
ATOM   5141  CG  PRO A 544      18.034  -8.373 -24.999  1.00 10.00      A   
ATOM   5142  CD  PRO A 544      18.199  -7.181 -25.890  1.00 10.00      A   
ATOM   5143  C   PRO A 544      19.475  -9.409 -28.103  1.00 10.00      A   
ATOM   5144  O   PRO A 544      19.644 -10.589 -28.395  1.00 10.00      A   
ATOM   5145  N   ASP A 545      19.108  -8.491 -28.987  1.00 10.00      A   
ATOM   5146  HN  ASP A 545      19.005  -7.564 -28.688  1.00 10.00      A   
ATOM   5147  CA  ASP A 545      18.855  -8.817 -30.389  1.00 10.00      A   
ATOM   5148  CB  ASP A 545      18.313  -7.591 -31.131  1.00 10.00      A   
ATOM   5149  CG  ASP A 545      17.912  -7.899 -32.559  1.00 10.00      A   
ATOM   5150  OD1 ASP A 545      16.832  -8.486 -32.763  1.00 10.00      A   
ATOM   5151  OD2 ASP A 545      18.670  -7.545 -33.485  1.00 10.00      A   
ATOM   5152  C   ASP A 545      20.122  -9.320 -31.071  1.00 10.00      A   
ATOM   5153  O   ASP A 545      20.067 -10.155 -31.973  1.00 10.00      A   
ATOM   5154  N   SER A 546      21.263  -8.818 -30.620  1.00 10.00      A   
ATOM   5155  HN  SER A 546      21.243  -8.165 -29.888  1.00 10.00      A   
ATOM   5156  CA  SER A 546      22.545  -9.210 -31.186  1.00 10.00      A   
ATOM   5157  CB  SER A 546      23.598  -8.156 -30.854  1.00 10.00      A   
ATOM   5158  OG  SER A 546      23.297  -7.523 -29.624  1.00 10.00      A   
ATOM   5159  HG  SER A 546      23.353  -6.564 -29.739  1.00 10.00      A   
ATOM   5160  C   SER A 546      22.986 -10.582 -30.676  1.00 10.00      A   
ATOM   5161  O   SER A 546      23.880 -11.214 -31.247  1.00 10.00      A   
ATOM   5162  N   ARG A 547      22.350 -11.040 -29.611  1.00 10.00      A   
ATOM   5163  HN  ARG A 547      21.626 -10.505 -29.222  1.00 10.00      A   
ATOM   5164  CA  ARG A 547      22.671 -12.328 -29.019  1.00 10.00      A   
ATOM   5165  CB  ARG A 547      22.630 -12.239 -27.488  1.00 10.00      A   
ATOM   5166  CG  ARG A 547      23.721 -11.356 -26.902  1.00 10.00      A   
ATOM   5167  CD  ARG A 547      23.755 -11.425 -25.384  1.00 10.00      A
[truncated: 216,683 more chars]
