# Supplementary material for: Flexibility of intrinsically disordered degrons in AUX/IAA proteins reinforces auxin co-receptor assemblies
Source: Nat Commun. 2020 May 8;11:2277. doi: 10.1038/s41467-020-16147-2 (PMC7210949; doi:10.1038/s41467-020-16147-2)
Supplement: Supplementary file 11 — Supplementary Data 8 [file 41467_2020_16147_MOESM11_ESM.gz › disvis_haddock_files/IAA12/cluster7_3.pdb]

REMARK FILENAME="complex_27w.pdb0"
REMARK ===============================================================
REMARK HADDOCK run for complex
REMARK initial structure: complex_27.pdb
REMARK final NOE weights: unambig 50 amb: 50
REMARK ===============================================================
REMARK            total,bonds,angles,improper,dihe,vdw,elec,air,cdih,coup,rdcs,vean,dani,xpcs,rg
REMARK energies: -124.469, 0, 0, 0, 0, -58.4549, -314.205, 248.19, 0, 0, 0, 0, 0, 0, 0
REMARK ===============================================================
REMARK            bonds,angles,impropers,dihe,air,cdih,coup,rdcs,vean,dani,xpcs
REMARK rms-dev.: 0,0,0,0,0.452193,0,0, 0, 0, 0, 0
REMARK ===============================================================
REMARK               air,cdih,coup,rdcs,vean,dani,xpcs
REMARK               >0.3,>5,>1,>0,>5,>0.2,>0.2
REMARK violations.: 10, 0, 0, 0, 0, 0, 0
REMARK ===============================================================
REMARK                        CVpartition#,violations,rms
REMARK AIRs cross-validation: 1, 22, 1.43291
REMARK ===============================================================
REMARK NCS energy: 0
REMARK ===============================================================
REMARK Symmetry energy: 0
REMARK ===============================================================
REMARK Desolvation energy: 49.8972
REMARK Internal energy free molecules: -22087.4
REMARK Internal energy complex: -33046.2
REMARK Binding energy: -11281.6
REMARK ===============================================================
REMARK buried surface area: 2309
REMARK ===============================================================
REMARK water - chain1: 0 0 0
REMARK water - chain2: 0 0 0
REMARK water - chain3: 0 0 0
REMARK water - chain4: 0 0 0
REMARK water - chain5: 0 0 0
REMARK water - chain6: 0 0 0
REMARK ===============================================================
REMARK water - water: 0 0 0
REMARK ===============================================================
REMARK DATE:09-Dec-2019  18:20:44       created by user: enm009
REMARK VERSION:1.3U
ATOM      1  N   PHE A   9     -36.527   0.608  10.190  1.00 10.00      A   
ATOM      2  HN  PHE A   9     -36.319   0.613  11.149  1.00 10.00      A   
ATOM      3  CA  PHE A   9     -35.580   0.002   9.268  1.00 10.00      A   
ATOM      4  CB  PHE A   9     -34.408   0.947   8.997  1.00 10.00      A   
ATOM      5  CG  PHE A   9     -34.620   1.838   7.810  1.00 10.00      A   
ATOM      6  CD1 PHE A   9     -35.550   2.864   7.853  1.00 10.00      A   
ATOM      7  CD2 PHE A   9     -33.889   1.649   6.649  1.00 10.00      A   
ATOM      8  CE1 PHE A   9     -35.745   3.685   6.760  1.00 10.00      A   
ATOM      9  CE2 PHE A   9     -34.080   2.466   5.552  1.00 10.00      A   
ATOM     10  CZ  PHE A   9     -35.009   3.486   5.608  1.00 10.00      A   
ATOM     11  C   PHE A   9     -35.063  -1.331   9.796  1.00 10.00      A   
ATOM     12  O   PHE A   9     -34.258  -1.366  10.727  1.00 10.00      A   
ATOM     13  N   PRO A  10     -35.539  -2.444   9.215  1.00 10.00      A   
ATOM     14  CA  PRO A  10     -35.119  -3.792   9.613  1.00 10.00      A   
ATOM     15  CB  PRO A  10     -35.898  -4.708   8.660  1.00 10.00      A   
ATOM     16  CG  PRO A  10     -37.055  -3.882   8.214  1.00 10.00      A   
ATOM     17  CD  PRO A  10     -36.534  -2.479   8.132  1.00 10.00      A   
ATOM     18  C   PRO A  10     -33.619  -3.986   9.417  1.00 10.00      A   
ATOM     19  O   PRO A  10     -33.016  -3.365   8.532  1.00 10.00      A   
ATOM     20  N   GLU A  11     -33.029  -4.846  10.239  1.00 10.00      A   
ATOM     21  HN  GLU A  11     -33.574  -5.296  10.925  1.00 10.00      A   
ATOM     22  CA  GLU A  11     -31.598  -5.128  10.178  1.00 10.00      A   
ATOM     23  CB  GLU A  11     -31.234  -6.238  11.166  1.00 10.00      A   
ATOM     24  CG  GLU A  11     -31.893  -6.113  12.532  1.00 10.00      A   
ATOM     25  CD  GLU A  11     -31.540  -4.825  13.247  1.00 10.00      A   
ATOM     26  OE1 GLU A  11     -30.351  -4.630  13.574  1.00 10.00      A   
ATOM     27  OE2 GLU A  11     -32.455  -4.009  13.502  1.00 10.00      A   
ATOM     28  C   GLU A  11     -31.157  -5.527   8.769  1.00 10.00      A   
ATOM     29  O   GLU A  11     -30.111  -5.086   8.290  1.00 10.00      A   
ATOM     30  N   GLU A  12     -31.967  -6.348   8.108  1.00 10.00      A   
ATOM     31  HN  GLU A  12     -32.791  -6.654   8.542  1.00 10.00      A   
ATOM     32  CA  GLU A  12     -31.658  -6.815   6.757  1.00 10.00      A   
ATOM     33  CB  GLU A  12     -32.659  -7.881   6.300  1.00 10.00      A   
ATOM     34  CG  GLU A  12     -34.121  -7.468   6.400  1.00 10.00      A   
ATOM     35  CD  GLU A  12     -35.059  -8.553   5.914  1.00 10.00      A   
ATOM     36  OE1 GLU A  12     -34.648  -9.356   5.054  1.00 10.00      A   
ATOM     37  OE2 GLU A  12     -36.206  -8.614   6.397  1.00 10.00      A   
ATOM     38  C   GLU A  12     -31.581  -5.665   5.751  1.00 10.00      A   
ATOM     39  O   GLU A  12     -30.713  -5.653   4.876  1.00 10.00      A   
ATOM     40  N   VAL A  13     -32.483  -4.701   5.887  1.00 10.00      A   
ATOM     41  HN  VAL A  13     -33.142  -4.762   6.609  1.00 10.00      A   
ATOM     42  CA  VAL A  13     -32.507  -3.547   4.995  1.00 10.00      A   
ATOM     43  CB  VAL A  13     -33.768  -2.680   5.199  1.00 10.00      A   
ATOM     44  CG1 VAL A  13     -33.726  -1.455   4.296  1.00 10.00      A   
ATOM     45  CG2 VAL A  13     -35.015  -3.500   4.927  1.00 10.00      A   
ATOM     46  C   VAL A  13     -31.267  -2.694   5.226  1.00 10.00      A   
ATOM     47  O   VAL A  13     -30.590  -2.300   4.280  1.00 10.00      A   
ATOM     48  N   LEU A  14     -30.958  -2.451   6.495  1.00 10.00      A   
ATOM     49  HN  LEU A  14     -31.523  -2.832   7.206  1.00 10.00      A   
ATOM     50  CA  LEU A  14     -29.803  -1.641   6.867  1.00 10.00      A   
ATOM     51  CB  LEU A  14     -29.765  -1.417   8.379  1.00 10.00      A   
ATOM     52  CG  LEU A  14     -30.828  -0.460   8.923  1.00 10.00      A   
ATOM     53  CD1 LEU A  14     -30.882  -0.509  10.442  1.00 10.00      A   
ATOM     54  CD2 LEU A  14     -30.557   0.956   8.445  1.00 10.00      A   
ATOM     55  C   LEU A  14     -28.495  -2.246   6.364  1.00 10.00      A   
ATOM     56  O   LEU A  14     -27.612  -1.524   5.900  1.00 10.00      A   
ATOM     57  N   GLU A  15     -28.381  -3.569   6.439  1.00 10.00      A   
ATOM     58  HN  GLU A  15     -29.117  -4.094   6.827  1.00 10.00      A   
ATOM     59  CA  GLU A  15     -27.181  -4.255   5.973  1.00 10.00      A   
ATOM     60  CB  GLU A  15     -27.239  -5.751   6.299  1.00 10.00      A   
ATOM     61  CG  GLU A  15     -25.873  -6.403   6.441  1.00 10.00      A   
ATOM     62  CD  GLU A  15     -25.924  -7.913   6.352  1.00 10.00      A   
ATOM     63  OE1 GLU A  15     -26.151  -8.572   7.389  1.00 10.00      A   
ATOM     64  OE2 GLU A  15     -25.727  -8.453   5.244  1.00 10.00      A   
ATOM     65  C   GLU A  15     -27.005  -4.037   4.472  1.00 10.00      A   
ATOM     66  O   GLU A  15     -25.881  -3.968   3.971  1.00 10.00      A   
ATOM     67  N   HIS A  16     -28.125  -3.900   3.764  1.00 10.00      A   
ATOM     68  HN  HIS A  16     -28.992  -3.943   4.222  1.00 10.00      A   
ATOM     69  CA  HIS A  16     -28.094  -3.676   2.325  1.00 10.00      A   
ATOM     70  CB  HIS A  16     -29.458  -3.964   1.687  1.00 10.00      A   
ATOM     71  CG  HIS A  16     -29.393  -4.134   0.198  1.00 10.00      A   
ATOM     72  ND1 HIS A  16     -28.650  -5.144  -0.366  1.00 10.00      A   
ATOM     73  CD2 HIS A  16     -29.964  -3.394  -0.788  1.00 10.00      A   
ATOM     74  CE1 HIS A  16     -28.776  -5.000  -1.670  1.00 10.00      A   
ATOM     75  NE2 HIS A  16     -29.559  -3.958  -1.972  1.00 10.00      A   
ATOM     76  HE2 HIS A  16     -29.798  -3.649  -2.881  1.00 10.00      A   
ATOM     77  C   HIS A  16     -27.658  -2.246   2.023  1.00 10.00      A   
ATOM     78  O   HIS A  16     -26.824  -2.014   1.151  1.00 10.00      A   
ATOM     79  N   VAL A  17     -28.209  -1.296   2.770  1.00 10.00      A   
ATOM     80  HN  VAL A  17     -28.862  -1.549   3.460  1.00 10.00      A   
ATOM     81  CA  VAL A  17     -27.874   0.114   2.593  1.00 10.00      A   
ATOM     82  CB  VAL A  17     -28.708   1.018   3.530  1.00 10.00      A   
ATOM     83  CG1 VAL A  17     -28.390   2.487   3.294  1.00 10.00      A   
ATOM     84  CG2 VAL A  17     -30.198   0.764   3.344  1.00 10.00      A   
ATOM     85  C   VAL A  17     -26.387   0.352   2.856  1.00 10.00      A   
ATOM     86  O   VAL A  17     -25.724   1.075   2.112  1.00 10.00      A   
ATOM     87  N   PHE A  18     -25.865  -0.288   3.898  1.00 10.00      A   
ATOM     88  HN  PHE A  18     -26.442  -0.870   4.442  1.00 10.00      A   
ATOM     89  CA  PHE A  18     -24.462  -0.137   4.269  1.00 10.00      A   
ATOM     90  CB  PHE A  18     -24.187  -0.742   5.652  1.00 10.00      A   
ATOM     91  CG  PHE A  18     -24.936  -0.090   6.785  1.00 10.00      A   
ATOM     92  CD1 PHE A  18     -25.080  -0.746   7.996  1.00 10.00      A   
ATOM     93  CD2 PHE A  18     -25.500   1.174   6.642  1.00 10.00      A   
ATOM     94  CE1 PHE A  18     -25.768  -0.162   9.041  1.00 10.00      A   
ATOM     95  CE2 PHE A  18     -26.190   1.761   7.683  1.00 10.00      A   
ATOM     96  CZ  PHE A  18     -26.324   1.093   8.884  1.00 10.00      A   
ATOM     97  C   PHE A  18     -23.514  -0.741   3.235  1.00 10.00      A   
ATOM     98  O   PHE A  18     -22.329  -0.408   3.211  1.00 10.00      A   
ATOM     99  N   SER A  19     -24.024  -1.622   2.380  1.00 10.00      A   
ATOM    100  HN  SER A  19     -24.976  -1.851   2.433  1.00 10.00      A   
ATOM    101  CA  SER A  19     -23.190  -2.256   1.364  1.00 10.00      A   
ATOM    102  CB  SER A  19     -23.879  -3.485   0.757  1.00 10.00      A   
ATOM    103  OG  SER A  19     -24.859  -3.121  -0.204  1.00 10.00      A   
ATOM    104  HG  SER A  19     -25.665  -2.832   0.250  1.00 10.00      A   
ATOM    105  C   SER A  19     -22.788  -1.265   0.275  1.00 10.00      A   
ATOM    106  O   SER A  19     -21.801  -1.469  -0.432  1.00 10.00      A   
ATOM    107  N   PHE A  20     -23.551  -0.186   0.150  1.00 10.00      A   
ATOM    108  HN  PHE A  20     -24.325  -0.074   0.744  1.00 10.00      A   
ATOM    109  CA  PHE A  20     -23.265   0.834  -0.848  1.00 10.00      A   
ATOM    110  CB  PHE A  20     -24.544   1.574  -1.246  1.00 10.00      A   
ATOM    111  CG  PHE A  20     -25.581   0.690  -1.877  1.00 10.00      A   
ATOM    112  CD1 PHE A  20     -26.779   0.427  -1.234  1.00 10.00      A   
ATOM    113  CD2 PHE A  20     -25.353   0.114  -3.116  1.00 10.00      A   
ATOM    114  CE1 PHE A  20     -27.729  -0.392  -1.814  1.00 10.00      A   
ATOM    115  CE2 PHE A  20     -26.298  -0.705  -3.702  1.00 10.00      A   
ATOM    116  CZ  PHE A  20     -27.488  -0.959  -3.051  1.00 10.00      A   
ATOM    117  C   PHE A  20     -22.226   1.815  -0.323  1.00 10.00      A   
ATOM    118  O   PHE A  20     -21.657   2.601  -1.079  1.00 10.00      A   
ATOM    119  N   ILE A  21     -21.989   1.763   0.980  1.00 10.00      A   
ATOM    120  HN  ILE A  21     -22.476   1.112   1.526  1.00 10.00      A   
ATOM    121  CA  ILE A  21     -21.018   2.632   1.619  1.00 10.00      A   
ATOM    122  CB  ILE A  21     -21.562   3.220   2.938  1.00 10.00      A   
ATOM    123  CG1 ILE A  21     -22.942   3.848   2.710  1.00 10.00      A   
ATOM    124  CG2 ILE A  21     -20.593   4.255   3.494  1.00 10.00      A   
ATOM    125  CD1 ILE A  21     -23.677   4.194   3.990  1.00 10.00      A   
ATOM    126  C   ILE A  21     -19.744   1.849   1.902  1.00 10.00      A   
ATOM    127  O   ILE A  21     -19.647   1.138   2.904  1.00 10.00      A   
ATOM    128  N   GLN A  22     -18.777   1.963   1.004  1.00 10.00      A   
ATOM    129  HN  GLN A  22     -18.913   2.546   0.225  1.00 10.00      A   
ATOM    130  CA  GLN A  22     -17.515   1.253   1.150  1.00 10.00      A   
ATOM    131  CB  GLN A  22     -17.220   0.395  -0.084  1.00 10.00      A   
ATOM    132  CG  GLN A  22     -17.599  -1.070   0.088  1.00 10.00      A   
ATOM    133  CD  GLN A  22     -16.741  -1.778   1.124  1.00 10.00      A   
ATOM    134  OE1 GLN A  22     -17.217  -2.641   1.866  1.00 10.00      A   
ATOM    135  NE2 GLN A  22     -15.463  -1.435   1.163  1.00 10.00      A   
ATOM    136 HE21 GLN A  22     -15.149  -0.757   0.529  1.00 10.00      A   
ATOM    137 HE22 GLN A  22     -14.885  -1.864   1.827  1.00 10.00      A   
ATOM    138  C   GLN A  22     -16.359   2.200   1.448  1.00 10.00      A   
ATOM    139  O   GLN A  22     -15.212   1.768   1.575  1.00 10.00      A   
ATOM    140  N   LEU A  23     -16.657   3.489   1.560  1.00 10.00      A   
ATOM    141  HN  LEU A  23     -17.587   3.779   1.447  1.00 10.00      A   
ATOM    142  CA  LEU A  23     -15.632   4.479   1.859  1.00 10.00      A   
ATOM    143  CB  LEU A  23     -16.080   5.880   1.433  1.00 10.00      A   
ATOM    144  CG  LEU A  23     -14.968   6.918   1.259  1.00 10.00      A   
ATOM    145  CD1 LEU A  23     -14.111   6.587   0.046  1.00 10.00      A   
ATOM    146  CD2 LEU A  23     -15.550   8.317   1.140  1.00 10.00      A   
ATOM    147  C   LEU A  23     -15.327   4.456   3.351  1.00 10.00      A   
ATOM    148  O   LEU A  23     -16.229   4.624   4.174  1.00 10.00      A   
ATOM    149  N   ASP A  24     -14.060   4.238   3.685  1.00 10.00      A   
ATOM    150  HN  ASP A  24     -13.398   4.119   2.969  1.00 10.00      A   
ATOM    151  CA  ASP A  24     -13.606   4.163   5.077  1.00 10.00      A   
ATOM    152  CB  ASP A  24     -12.079   4.032   5.142  1.00 10.00      A   
ATOM    153  CG  ASP A  24     -11.564   2.756   4.507  1.00 10.00      A   
ATOM    154  OD1 ASP A  24     -11.442   1.738   5.219  1.00 10.00      A   
ATOM    155  OD2 ASP A  24     -11.277   2.768   3.290  1.00 10.00      A   
ATOM    156  C   ASP A  24     -14.057   5.367   5.902  1.00 10.00      A   
ATOM    157  O   ASP A  24     -14.621   5.211   6.987  1.00 10.00      A   
ATOM    158  N   LYS A  25     -13.823   6.559   5.371  1.00 10.00      A   
ATOM    159  HN  LYS A  25     -13.383   6.608   4.494  1.00 10.00      A   
ATOM    160  CA  LYS A  25     -14.185   7.800   6.049  1.00 10.00      A   
ATOM    161  CB  LYS A  25     -13.759   8.999   5.207  1.00 10.00      A   
ATOM    162  CG  LYS A  25     -12.273   9.016   4.898  1.00 10.00      A   
ATOM    163  CD  LYS A  25     -11.875  10.238   4.089  1.00 10.00      A   
ATOM    164  CE  LYS A  25     -10.450  10.110   3.568  1.00 10.00      A   
ATOM    165  NZ  LYS A  25      -9.432  10.279   4.646  1.00 10.00      A   
ATOM    166  HZ1 LYS A  25      -8.491  10.011   4.295  1.00 10.00      A   
ATOM    167  HZ2 LYS A  25      -9.669   9.676   5.468  1.00 10.00      A   
ATOM    168  HZ3 LYS A  25      -9.402  11.270   4.964  1.00 10.00      A   
ATOM    169  C   LYS A  25     -15.676   7.864   6.370  1.00 10.00      A   
ATOM    170  O   LYS A  25     -16.072   8.325   7.442  1.00 10.00      A   
ATOM    171  N   ASP A  26     -16.496   7.375   5.450  1.00 10.00      A   
ATOM    172  HN  ASP A  26     -16.120   7.001   4.627  1.00 10.00      A   
ATOM    173  CA  ASP A  26     -17.943   7.373   5.640  1.00 10.00      A   
ATOM    174  CB  ASP A  26     -18.676   7.240   4.302  1.00 10.00      A   
ATOM    175  CG  ASP A  26     -19.070   8.577   3.715  1.00 10.00      A   
ATOM    176  OD1 ASP A  26     -20.177   9.065   4.023  1.00 10.00      A   
ATOM    177  OD2 ASP A  26     -18.268   9.155   2.953  1.00 10.00      A   
ATOM    178  C   ASP A  26     -18.358   6.253   6.585  1.00 10.00      A   
ATOM    179  O   ASP A  26     -19.210   6.441   7.452  1.00 10.00      A   
ATOM    180  N   ARG A  27     -17.728   5.093   6.422  1.00 10.00      A   
ATOM    181  HN  ARG A  27     -17.047   5.017   5.714  1.00 10.00      A   
ATOM    182  CA  ARG A  27     -18.016   3.929   7.251  1.00 10.00      A   
ATOM    183  CB  ARG A  27     -17.150   2.740   6.828  1.00 10.00      A   
ATOM    184  CG  ARG A  27     -17.808   1.820   5.813  1.00 10.00      A   
ATOM    185  CD  ARG A  27     -19.067   1.196   6.390  1.00 10.00      A   
ATOM    186  NE  ARG A  27     -19.686   0.243   5.473  1.00 10.00      A   
ATOM    187  HE  ARG A  27     -19.829   0.544   4.543  1.00 10.00      A   
ATOM    188  CZ  ARG A  27     -20.052  -0.989   5.814  1.00 10.00      A   
ATOM    189  NH1 ARG A  27     -19.861  -1.422   7.055  1.00 10.00      A   
ATOM    190 HH11 ARG A  27     -20.150  -2.383   7.328  1.00 10.00      A   
ATOM    191 HH12 ARG A  27     -19.417  -0.793   7.777  1.00 10.00      A   
ATOM    192  NH2 ARG A  27     -20.620  -1.782   4.915  1.00 10.00      A   
ATOM    193 HH21 ARG A  27     -20.784  -1.434   3.942  1.00 10.00      A   
ATOM    194 HH22 ARG A  27     -20.906  -2.750   5.173  1.00 10.00      A   
ATOM    195  C   ARG A  27     -17.810   4.232   8.734  1.00 10.00      A   
ATOM    196  O   ARG A  27     -18.600   3.808   9.577  1.00 10.00      A   
ATOM    197  N   ASN A  28     -16.755   4.979   9.045  1.00 10.00      A   
ATOM    198  HN  ASN A  28     -16.157   5.293   8.325  1.00 10.00      A   
ATOM    199  CA  ASN A  28     -16.450   5.334  10.430  1.00 10.00      A   
ATOM    200  CB  ASN A  28     -15.028   5.877  10.555  1.00 10.00      A   
ATOM    201  CG  ASN A  28     -13.973   4.826  10.280  1.00 10.00      A   
ATOM    202  OD1 ASN A  28     -14.160   3.646  10.583  1.00 10.00      A   
ATOM    203  ND2 ASN A  28     -12.862   5.244   9.692  1.00 10.00      A   
ATOM    204 HD21 ASN A  28     -12.785   6.203   9.474  1.00 10.00      A   
ATOM    205 HD22 ASN A  28     -12.165   4.587   9.494  1.00 10.00      A   
ATOM    206  C   ASN A  28     -17.458   6.337  10.990  1.00 10.00      A   
ATOM    207  O   ASN A  28     -17.554   6.528  12.201  1.00 10.00      A   
ATOM    208  N   SER A  29     -18.204   6.977  10.106  1.00 10.00      A   
ATOM    209  HN  SER A  29     -18.075   6.804   9.150  1.00 10.00      A   
ATOM    210  CA  SER A  29     -19.209   7.937  10.524  1.00 10.00      A   
ATOM    211  CB  SER A  29     -19.389   9.018   9.454  1.00 10.00      A   
ATOM    212  OG  SER A  29     -18.131   9.562   9.085  1.00 10.00      A   
ATOM    213  HG  SER A  29     -17.793   9.092   8.314  1.00 10.00      A   
ATOM    214  C   SER A  29     -20.523   7.219  10.816  1.00 10.00      A   
ATOM    215  O   SER A  29     -21.334   7.673  11.622  1.00 10.00      A   
ATOM    216  N   VAL A  30     -20.708   6.072  10.167  1.00 10.00      A   
ATOM    217  HN  VAL A  30     -20.019   5.766   9.542  1.00 10.00      A   
ATOM    218  CA  VAL A  30     -21.906   5.264  10.352  1.00 10.00      A   
ATOM    219  CB  VAL A  30     -22.083   4.235   9.206  1.00 10.00      A   
ATOM    220  CG1 VAL A  30     -23.380   3.452   9.357  1.00 10.00      A   
ATOM    221  CG2 VAL A  30     -22.041   4.931   7.854  1.00 10.00      A   
ATOM    222  C   VAL A  30     -21.839   4.533  11.697  1.00 10.00      A   
ATOM    223  O   VAL A  30     -22.861   4.139  12.260  1.00 10.00      A   
ATOM    224  N   SER A  31     -20.627   4.377  12.220  1.00 10.00      A   
ATOM    225  HN  SER A  31     -19.844   4.709  11.727  1.00 10.00      A   
ATOM    226  CA  SER A  31     -20.424   3.708  13.499  1.00 10.00      A   
ATOM    227  CB  SER A  31     -19.151   2.859  13.461  1.00 10.00      A   
ATOM    228  OG  SER A  31     -18.324   3.228  12.368  1.00 10.00      A   
ATOM    229  HG  SER A  31     -18.488   2.621  11.630  1.00 10.00      A   
ATOM    230  C   SER A  31     -20.362   4.710  14.655  1.00 10.00      A   
ATOM    231  O   SER A  31     -19.920   4.379  15.754  1.00 10.00      A   
ATOM    232  N   LEU A  32     -20.818   5.932  14.402  1.00 10.00      A   
ATOM    233  HN  LEU A  32     -21.170   6.137  13.512  1.00 10.00      A   
ATOM    234  CA  LEU A  32     -20.808   6.973  15.421  1.00 10.00      A   
ATOM    235  CB  LEU A  32     -19.720   8.004  15.118  1.00 10.00      A   
ATOM    236  CG  LEU A  32     -18.326   7.690  15.655  1.00 10.00      A   
ATOM    237  CD1 LEU A  32     -17.308   8.671  15.099  1.00 10.00      A   
ATOM    238  CD2 LEU A  32     -18.327   7.721  17.174  1.00 10.00      A   
ATOM    239  C   LEU A  32     -22.162   7.663  15.532  1.00 10.00      A   
ATOM    240  O   LEU A  32     -22.256   8.779  16.037  1.00 10.00      A   
ATOM    241  N   VAL A  33     -23.210   6.999  15.066  1.00 10.00      A   
ATOM    242  HN  VAL A  33     -23.084   6.102  14.694  1.00 10.00      A   
ATOM    243  CA  VAL A  33     -24.547   7.576  15.125  1.00 10.00      A   
ATOM    244  CB  VAL A  33     -25.324   7.455  13.793  1.00 10.00      A   
ATOM    245  CG1 VAL A  33     -24.692   8.338  12.731  1.00 10.00      A   
ATOM    246  CG2 VAL A  33     -25.397   6.014  13.316  1.00 10.00      A   
ATOM    247  C   VAL A  33     -25.360   7.000  16.277  1.00 10.00      A   
ATOM    248  O   VAL A  33     -26.025   7.743  17.000  1.00 10.00      A   
ATOM    249  N   CYS A  34     -25.283   5.685  16.451  1.00 10.00      A   
ATOM    250  HN  CYS A  34     -24.718   5.162  15.845  1.00 10.00      A   
ATOM    251  CA  CYS A  34     -26.005   4.988  17.511  1.00 10.00      A   
ATOM    252  CB  CYS A  34     -27.511   4.975  17.224  1.00 10.00      A   
ATOM    253  SG  CYS A  34     -27.948   4.393  15.569  1.00 10.00      A   
ATOM    254  HG  CYS A  34     -28.566   5.382  14.940  1.00 10.00      A   
ATOM    255  C   CYS A  34     -25.483   3.560  17.654  1.00 10.00      A   
ATOM    256  O   CYS A  34     -24.998   2.967  16.683  1.00 10.00      A   
ATOM    257  N   LYS A  35     -25.592   3.014  18.863  1.00 10.00      A   
ATOM    258  HN  LYS A  35     -26.005   3.547  19.592  1.00 10.00      A   
ATOM    259  CA  LYS A  35     -25.129   1.660  19.159  1.00 10.00      A   
ATOM    260  CB  LYS A  35     -25.351   1.331  20.641  1.00 10.00      A   
ATOM    261  CG  LYS A  35     -24.561   2.223  21.590  1.00 10.00      A   
ATOM    262  CD  LYS A  35     -25.049   2.107  23.025  1.00 10.00      A   
ATOM    263  CE  LYS A  35     -24.648   0.782  23.656  1.00 10.00      A   
ATOM    264  NZ  LYS A  35     -23.222   0.769  24.085  1.00 10.00      A   
ATOM    265  HZ1 LYS A  35     -23.002  -0.125  24.566  1.00 10.00      A   
ATOM    266  HZ2 LYS A  35     -23.034   1.559  24.747  1.00 10.00      A   
ATOM    267  HZ3 LYS A  35     -22.594   0.871  23.264  1.00 10.00      A   
ATOM    268  C   LYS A  35     -25.806   0.624  18.265  1.00 10.00      A   
ATOM    269  O   LYS A  35     -25.190  -0.369  17.873  1.00 10.00      A   
ATOM    270  N   SER A  36     -27.066   0.872  17.932  1.00 10.00      A   
ATOM    271  HN  SER A  36     -27.503   1.685  18.273  1.00 10.00      A   
ATOM    272  CA  SER A  36     -27.832  -0.029  17.084  1.00 10.00      A   
ATOM    273  CB  SER A  36     -29.262   0.494  16.964  1.00 10.00      A   
ATOM    274  OG  SER A  36     -29.484   1.530  17.911  1.00 10.00      A   
ATOM    275  HG  SER A  36     -30.365   1.437  18.290  1.00 10.00      A   
ATOM    276  C   SER A  36     -27.191  -0.163  15.702  1.00 10.00      A   
ATOM    277  O   SER A  36     -27.012  -1.272  15.193  1.00 10.00      A   
ATOM    278  N   TRP A  37     -26.825   0.966  15.107  1.00 10.00      A   
ATOM    279  HN  TRP A  37     -26.981   1.823  15.564  1.00 10.00      A   
ATOM    280  CA  TRP A  37     -26.201   0.964  13.786  1.00 10.00      A   
ATOM    281  CB  TRP A  37     -26.269   2.356  13.153  1.00 10.00      A   
ATOM    282  CG  TRP A  37     -27.580   2.679  12.496  1.00 10.00      A   
ATOM    283  CD1 TRP A  37     -28.818   2.227  12.858  1.00 10.00      A   
ATOM    284  CD2 TRP A  37     -27.782   3.537  11.364  1.00 10.00      A   
ATOM    285  NE1 TRP A  37     -29.774   2.748  12.020  1.00 10.00      A   
ATOM    286  HE1 TRP A  37     -30.739   2.570  12.075  1.00 10.00      A   
ATOM    287  CE2 TRP A  37     -29.163   3.553  11.094  1.00 10.00      A   
ATOM    288  CE3 TRP A  37     -26.928   4.290  10.551  1.00 10.00      A   
ATOM    289  CZ2 TRP A  37     -29.710   4.292  10.046  1.00 10.00      A   
ATOM    290  CZ3 TRP A  37     -27.472   5.023   9.513  1.00 10.00      A   
ATOM    291  CH2 TRP A  37     -28.850   5.019   9.269  1.00 10.00      A   
ATOM    292  C   TRP A  37     -24.751   0.498  13.871  1.00 10.00      A   
ATOM    293  O   TRP A  37     -24.220  -0.086  12.928  1.00 10.00      A   
ATOM    294  N   TYR A  38     -24.124   0.750  15.013  1.00 10.00      A   
ATOM    295  HN  TYR A  38     -24.612   1.206  15.732  1.00 10.00      A   
ATOM    296  CA  TYR A  38     -22.734   0.367  15.241  1.00 10.00      A   
ATOM    297  CB  TYR A  38     -22.300   0.806  16.644  1.00 10.00      A   
ATOM    298  CG  TYR A  38     -20.881   0.427  17.024  1.00 10.00      A   
ATOM    299  CD1 TYR A  38     -20.622  -0.679  17.827  1.00 10.00      A   
ATOM    300  CD2 TYR A  38     -19.802   1.183  16.591  1.00 10.00      A   
ATOM    301  CE1 TYR A  38     -19.329  -1.017  18.185  1.00 10.00      A   
ATOM    302  CE2 TYR A  38     -18.505   0.852  16.942  1.00 10.00      A   
ATOM    303  CZ  TYR A  38     -18.273  -0.247  17.739  1.00 10.00      A   
ATOM    304  OH  TYR A  38     -16.982  -0.581  18.089  1.00 10.00      A   
ATOM    305  HH  TYR A  38     -16.478   0.225  18.280  1.00 10.00      A   
ATOM    306  C   TYR A  38     -22.548  -1.137  15.075  1.00 10.00      A   
ATOM    307  O   TYR A  38     -21.597  -1.591  14.433  1.00 10.00      A   
ATOM    308  N   GLU A  39     -23.470  -1.903  15.641  1.00 10.00      A   
ATOM    309  HN  GLU A  39     -24.208  -1.479  16.134  1.00 10.00      A   
ATOM    310  CA  GLU A  39     -23.409  -3.356  15.567  1.00 10.00      A   
ATOM    311  CB  GLU A  39     -24.387  -3.982  16.549  1.00 10.00      A   
ATOM    312  CG  GLU A  39     -23.915  -3.906  17.989  1.00 10.00      A   
ATOM    313  CD  GLU A  39     -22.583  -4.597  18.193  1.00 10.00      A   
ATOM    314  OE1 GLU A  39     -21.604  -3.924  18.569  1.00 10.00      A   
ATOM    315  OE2 GLU A  39     -22.507  -5.824  17.975  1.00 10.00      A   
ATOM    316  C   GLU A  39     -23.635  -3.883  14.152  1.00 10.00      A   
ATOM    317  O   GLU A  39     -23.013  -4.861  13.746  1.00 10.00      A   
ATOM    318  N   ILE A  40     -24.511  -3.234  13.399  1.00 10.00      A   
ATOM    319  HN  ILE A  40     -24.986  -2.459  13.768  1.00 10.00      A   
ATOM    320  CA  ILE A  40     -24.786  -3.658  12.031  1.00 10.00      A   
ATOM    321  CB  ILE A  40     -26.055  -2.983  11.476  1.00 10.00      A   
ATOM    322  CG1 ILE A  40     -27.207  -3.118  12.477  1.00 10.00      A   
ATOM    323  CG2 ILE A  40     -26.439  -3.595  10.135  1.00 10.00      A   
ATOM    324  CD1 ILE A  40     -28.396  -2.241  12.162  1.00 10.00      A   
ATOM    325  C   ILE A  40     -23.603  -3.319  11.125  1.00 10.00      A   
ATOM    326  O   ILE A  40     -23.215  -4.107  10.263  1.00 10.00      A   
ATOM    327  N   GLU A  41     -23.016  -2.149  11.354  1.00 10.00      A   
ATOM    328  HN  GLU A  41     -23.362  -1.580  12.077  1.00 10.00      A   
ATOM    329  CA  GLU A  41     -21.882  -1.678  10.565  1.00 10.00      A   
ATOM    330  CB  GLU A  41     -21.512  -0.255  11.004  1.00 10.00      A   
ATOM    331  CG  GLU A  41     -20.751   0.558   9.970  1.00 10.00      A   
ATOM    332  CD  GLU A  41     -19.254   0.357  10.053  1.00 10.00      A   
ATOM    333  OE1 GLU A  41     -18.647   0.795  11.051  1.00 10.00      A   
ATOM    334  OE2 GLU A  41     -18.676  -0.228   9.116  1.00 10.00      A   
ATOM    335  C   GLU A  41     -20.678  -2.612  10.703  1.00 10.00      A   
ATOM    336  O   GLU A  41     -20.044  -2.983   9.708  1.00 10.00      A   
ATOM    337  N   ARG A  42     -20.396  -3.021  11.935  1.00 10.00      A   
ATOM    338  HN  ARG A  42     -20.964  -2.722  12.679  1.00 10.00      A   
ATOM    339  CA  ARG A  42     -19.265  -3.901  12.211  1.00 10.00      A   
ATOM    340  CB  ARG A  42     -18.990  -3.993  13.718  1.00 10.00      A   
ATOM    341  CG  ARG A  42     -20.114  -4.627  14.523  1.00 10.00      A   
ATOM    342  CD  ARG A  42     -19.717  -4.870  15.970  1.00 10.00      A   
ATOM    343  NE  ARG A  42     -18.840  -6.030  16.114  1.00 10.00      A   
ATOM    344  HE  ARG A  42     -18.013  -6.034  15.579  1.00 10.00      A   
ATOM    345  CZ  ARG A  42     -19.100  -7.076  16.904  1.00 10.00      A   
ATOM    346  NH1 ARG A  42     -20.218  -7.122  17.614  1.00 10.00      A   
ATOM    347 HH11 ARG A  42     -20.914  -6.334  17.570  1.00 10.00      A   
ATOM    348 HH12 ARG A  42     -20.412  -7.939  18.228  1.00 10.00      A   
ATOM    349  NH2 ARG A  42     -18.230  -8.073  16.990  1.00 10.00      A   
ATOM    350 HH21 ARG A  42     -18.428  -8.893  17.605  1.00 10.00      A   
ATOM    351 HH22 ARG A  42     -17.334  -8.042  16.451  1.00 10.00      A   
ATOM    352  C   ARG A  42     -19.462  -5.294  11.619  1.00 10.00      A   
ATOM    353  O   ARG A  42     -18.501  -6.036  11.426  1.00 10.00      A   
ATOM    354  N   TRP A  43     -20.705  -5.637  11.315  1.00 10.00      A   
ATOM    355  HN  TRP A  43     -21.430  -4.996  11.470  1.00 10.00      A   
ATOM    356  CA  TRP A  43     -21.021  -6.943  10.761  1.00 10.00      A   
ATOM    357  CB  TRP A  43     -22.249  -7.533  11.455  1.00 10.00      A   
ATOM    358  CG  TRP A  43     -21.924  -8.307  12.697  1.00 10.00      A   
ATOM    359  CD1 TRP A  43     -22.090  -7.898  13.987  1.00 10.00      A   
ATOM    360  CD2 TRP A  43     -21.375  -9.630  12.763  1.00 10.00      A   
ATOM    361  NE1 TRP A  43     -21.684  -8.885  14.854  1.00 10.00      A   
ATOM    362  HE1 TRP A  43     -21.707  -8.828  15.837  1.00 10.00      A   
ATOM    363  CE2 TRP A  43     -21.240  -9.960  14.127  1.00 10.00      A   
ATOM    364  CE3 TRP A  43     -20.987 -10.568  11.800  1.00 10.00      A   
ATOM    365  CZ2 TRP A  43     -20.735 -11.188  14.550  1.00 10.00      A   
ATOM    366  CZ3 TRP A  43     -20.485 -11.785  12.221  1.00 10.00      A   
ATOM    367  CH2 TRP A  43     -20.364 -12.086  13.583  1.00 10.00      A   
ATOM    368  C   TRP A  43     -21.228  -6.905   9.245  1.00 10.00      A   
ATOM    369  O   TRP A  43     -21.750  -7.858   8.663  1.00 10.00      A   
ATOM    370  N   CYS A  44     -20.828  -5.814   8.602  1.00 10.00      A   
ATOM    371  HN  CYS A  44     -20.444  -5.065   9.109  1.00 10.00      A   
ATOM    372  CA  CYS A  44     -20.988  -5.705   7.155  1.00 10.00      A   
ATOM    373  CB  CYS A  44     -22.327  -5.056   6.799  1.00 10.00      A   
ATOM    374  SG  CYS A  44     -22.546  -3.400   7.482  1.00 10.00      A   
ATOM    375  HG  CYS A  44     -22.995  -3.534   8.724  1.00 10.00      A   
ATOM    376  C   CYS A  44     -19.836  -4.958   6.485  1.00 10.00      A   
ATOM    377  O   CYS A  44     -19.920  -4.619   5.303  1.00 10.00      A   
ATOM    378  N   ARG A  45     -18.766  -4.690   7.225  1.00 10.00      A   
ATOM    379  HN  ARG A  45     -18.741  -4.976   8.163  1.00 10.00      A   
ATOM    380  CA  ARG A  45     -17.619  -3.992   6.651  1.00 10.00      A   
ATOM    381  CB  ARG A  45     -16.852  -3.181   7.705  1.00 10.00      A   
ATOM    382  CG  ARG A  45     -16.038  -2.035   7.113  1.00 10.00      A   
ATOM    383  CD  ARG A  45     -15.196  -1.317   8.160  1.00 10.00      A   
ATOM    384  NE  ARG A  45     -15.973  -0.363   8.956  1.00 10.00      A   
ATOM    385  HE  ARG A  45     -16.930  -0.578   9.118  1.00 10.00      A   
ATOM    386  CZ  ARG A  45     -15.481   0.780   9.448  1.00 10.00      A   
ATOM    387  NH1 ARG A  45     -14.223   1.128   9.220  1.00 10.00      A   
ATOM    388 HH11 ARG A  45     -13.602   0.514   8.650  1.00 10.00      A   
ATOM    389 HH12 ARG A  45     -13.850   2.024   9.609  1.00 10.00      A   
ATOM    390  NH2 ARG A  45     -16.245   1.566  10.193  1.00 10.00      A   
ATOM    391 HH21 ARG A  45     -17.240   1.290  10.400  1.00 10.00      A   
ATOM    392 HH22 ARG A  45     -15.866   2.460  10.576  1.00 10.00      A   
ATOM    393  C   ARG A  45     -16.701  -4.994   5.954  1.00 10.00      A   
ATOM    394  O   ARG A  45     -16.088  -5.840   6.602  1.00 10.00      A   
ATOM    395  N   ARG A  46     -16.624  -4.892   4.632  1.00 10.00      A   
ATOM    396  HN  ARG A  46     -17.133  -4.186   4.181  1.00 10.00      A   
ATOM    397  CA  ARG A  46     -15.819  -5.806   3.826  1.00 10.00      A   
ATOM    398  CB  ARG A  46     -16.290  -5.799   2.368  1.00 10.00      A   
ATOM    399  CG  ARG A  46     -17.748  -6.174   2.156  1.00 10.00      A   
ATOM    400  CD  ARG A  46     -18.131  -6.024   0.689  1.00 10.00      A   
ATOM    401  NE  ARG A  46     -19.524  -6.390   0.429  1.00 10.00      A   
ATOM    402  HE  ARG A  46     -20.083  -6.615   1.209  1.00 10.00      A   
ATOM    403  CZ  ARG A  46     -20.067  -6.434  -0.794  1.00 10.00      A   
ATOM    404  NH1 ARG A  46     -19.344  -6.119  -1.865  1.00 10.00      A   
ATOM    405 HH11 ARG A  46     -19.776  -6.152  -2.819  1.00 10.00      A   
ATOM    406 HH12 ARG A  46     -18.344  -5.846  -1.763  1.00 10.00      A   
ATOM    407  NH2 ARG A  46     -21.341  -6.789  -0.946  1.00 10.00      A   
ATOM    408 HH21 ARG A  46     -21.922  -7.049  -0.118  1.00 10.00      A   
ATOM    409 HH22 ARG A  46     -21.764  -6.815  -1.902  1.00 10.00      A   
ATOM    410  C   ARG A  46     -14.324  -5.492   3.863  1.00 10.00      A   
ATOM    411  O   ARG A  46     -13.500  -6.386   3.670  1.00 10.00      A   
ATOM    412  N   LYS A  47     -13.963  -4.245   4.104  1.00 10.00      A   
ATOM    413  HN  LYS A  47     -14.644  -3.563   4.275  1.00 10.00      A   
ATOM    414  CA  LYS A  47     -12.558  -3.874   4.114  1.00 10.00      A   
ATOM    415  CB  LYS A  47     -12.211  -3.152   2.809  1.00 10.00      A   
ATOM    416  CG  LYS A  47     -10.723  -2.927   2.599  1.00 10.00      A   
ATOM    417  CD  LYS A  47     -10.460  -1.693   1.751  1.00 10.00      A   
ATOM    418  CE  LYS A  47     -10.645  -0.426   2.568  1.00 10.00      A   
ATOM    419  NZ  LYS A  47     -10.405   0.800   1.769  1.00 10.00      A   
ATOM    420  HZ1 LYS A  47     -10.645   1.644   2.335  1.00 10.00      A   
ATOM    421  HZ2 LYS A  47     -10.998   0.794   0.916  1.00 10.00      A   
ATOM    422  HZ3 LYS A  47      -9.408   0.858   1.488  1.00 10.00      A   
ATOM    423  C   LYS A  47     -12.207  -2.988   5.297  1.00 10.00      A   
ATOM    424  O   LYS A  47     -13.010  -2.157   5.722  1.00 10.00      A   
ATOM    425  N   VAL A  48     -11.005  -3.182   5.824  1.00 10.00      A   
ATOM    426  HN  VAL A  48     -10.426  -3.883   5.445  1.00 10.00      A   
ATOM    427  CA  VAL A  48     -10.511  -2.386   6.940  1.00 10.00      A   
ATOM    428  CB  VAL A  48     -10.481  -3.165   8.281  1.00 10.00      A   
ATOM    429  CG1 VAL A  48     -11.892  -3.389   8.806  1.00 10.00      A   
ATOM    430  CG2 VAL A  48      -9.752  -4.492   8.129  1.00 10.00      A   
ATOM    431  C   VAL A  48      -9.124  -1.838   6.614  1.00 10.00      A   
ATOM    432  O   VAL A  48      -8.188  -2.598   6.351  1.00 10.00      A   
ATOM    433  N   PHE A  49      -9.007  -0.520   6.594  1.00 10.00      A   
ATOM    434  HN  PHE A  49      -9.794   0.036   6.788  1.00 10.00      A   
ATOM    435  CA  PHE A  49      -7.741   0.127   6.297  1.00 10.00      A   
ATOM    436  CB  PHE A  49      -7.954   1.313   5.350  1.00 10.00      A   
ATOM    437  CG  PHE A  49      -6.719   2.133   5.104  1.00 10.00      A   
ATOM    438  CD1 PHE A  49      -5.715   1.667   4.275  1.00 10.00      A   
ATOM    439  CD2 PHE A  49      -6.562   3.372   5.704  1.00 10.00      A   
ATOM    440  CE1 PHE A  49      -4.576   2.417   4.049  1.00 10.00      A   
ATOM    441  CE2 PHE A  49      -5.426   4.129   5.483  1.00 10.00      A   
ATOM    442  CZ  PHE A  49      -4.433   3.649   4.656  1.00 10.00      A   
ATOM    443  C   PHE A  49      -7.065   0.587   7.581  1.00 10.00      A   
ATOM    444  O   PHE A  49      -7.612   1.398   8.327  1.00 10.00      A   
ATOM    445  N   ILE A  50      -5.881   0.053   7.837  1.00 10.00      A   
ATOM    446  HN  ILE A  50      -5.499  -0.599   7.202  1.00 10.00      A   
ATOM    447  CA  ILE A  50      -5.122   0.409   9.026  1.00 10.00      A   
ATOM    448  CB  ILE A  50      -4.721  -0.843   9.840  1.00 10.00      A   
ATOM    449  CG1 ILE A  50      -5.929  -1.758  10.079  1.00 10.00      A   
ATOM    450  CG2 ILE A  50      -4.080  -0.444  11.162  1.00 10.00      A   
ATOM    451  CD1 ILE A  50      -7.010  -1.144  10.942  1.00 10.00      A   
ATOM    452  C   ILE A  50      -3.857   1.160   8.618  1.00 10.00      A   
ATOM    453  O   ILE A  50      -3.023   0.632   7.884  1.00 10.00      A   
ATOM    454  N   GLY A  51      -3.719   2.387   9.094  1.00 10.00      A   
ATOM    455  HN  GLY A  51      -4.412   2.754   9.682  1.00 10.00      A   
ATOM    456  CA  GLY A  51      -2.555   3.185   8.761  1.00 10.00      A   
ATOM    457  C   GLY A  51      -1.301   2.682   9.442  1.00 10.00      A   
ATOM    458  O   GLY A  51      -0.330   2.325   8.783  1.00 10.00      A   
ATOM    459  N   ASN A  52      -1.331   2.644  10.766  1.00 10.00      A   
ATOM    460  HN  ASN A  52      -2.149   2.926  11.233  1.00 10.00      A   
ATOM    461  CA  ASN A  52      -0.195   2.179  11.555  1.00 10.00      A   
ATOM    462  CB  ASN A  52       0.181   3.217  12.618  1.00 10.00      A   
ATOM    463  CG  ASN A  52       1.396   2.818  13.432  1.00 10.00      A   
ATOM    464  OD1 ASN A  52       1.273   2.221  14.495  1.00 10.00      A   
ATOM    465  ND2 ASN A  52       2.579   3.131  12.930  1.00 10.00      A   
ATOM    466 HD21 ASN A  52       2.607   3.597  12.062  1.00 10.00      A   
ATOM    467 HD22 ASN A  52       3.379   2.892  13.445  1.00 10.00      A   
ATOM    468  C   ASN A  52      -0.523   0.833  12.203  1.00 10.00      A   
ATOM    469  O   ASN A  52      -1.484   0.719  12.970  1.00 10.00      A   
ATOM    470  N   CYS A  53       0.292  -0.173  11.907  1.00 10.00      A   
ATOM    471  HN  CYS A  53       1.060  -0.005  11.319  1.00 10.00      A   
ATOM    472  CA  CYS A  53       0.083  -1.530  12.421  1.00 10.00      A   
ATOM    473  CB  CYS A  53       0.995  -2.524  11.696  1.00 10.00      A   
ATOM    474  SG  CYS A  53       2.678  -1.921  11.434  1.00 10.00      A   
ATOM    475  HG  CYS A  53       3.029  -2.229  10.191  1.00 10.00      A   
ATOM    476  C   CYS A  53       0.261  -1.640  13.938  1.00 10.00      A   
ATOM    477  O   CYS A  53      -0.006  -2.686  14.528  1.00 10.00      A   
ATOM    478  N   TYR A  54       0.709  -0.571  14.576  1.00 10.00      A   
ATOM    479  HN  TYR A  54       0.913   0.246  14.071  1.00 10.00      A   
ATOM    480  CA  TYR A  54       0.904  -0.581  16.014  1.00 10.00      A   
ATOM    481  CB  TYR A  54       2.356  -0.243  16.364  1.00 10.00      A   
ATOM    482  CG  TYR A  54       3.333  -1.310  15.931  1.00 10.00      A   
ATOM    483  CD1 TYR A  54       4.379  -1.017  15.065  1.00 10.00      A   
ATOM    484  CD2 TYR A  54       3.200  -2.614  16.384  1.00 10.00      A   
ATOM    485  CE1 TYR A  54       5.268  -1.997  14.666  1.00 10.00      A   
ATOM    486  CE2 TYR A  54       4.081  -3.597  15.991  1.00 10.00      A   
ATOM    487  CZ  TYR A  54       5.113  -3.286  15.133  1.00 10.00      A   
ATOM    488  OH  TYR A  54       5.999  -4.266  14.749  1.00 10.00      A   
ATOM    489  HH  TYR A  54       6.570  -4.490  15.511  1.00 10.00      A   
ATOM    490  C   TYR A  54      -0.066   0.368  16.707  1.00 10.00      A   
ATOM    491  O   TYR A  54       0.043   0.622  17.909  1.00 10.00      A   
ATOM    492  N   ALA A  55      -1.023   0.885  15.941  1.00 10.00      A   
ATOM    493  HN  ALA A  55      -1.057   0.649  14.988  1.00 10.00      A   
ATOM    494  CA  ALA A  55      -2.018   1.800  16.475  1.00 10.00      A   
ATOM    495  CB  ALA A  55      -2.501   2.751  15.389  1.00 10.00      A   
ATOM    496  C   ALA A  55      -3.189   1.024  17.065  1.00 10.00      A   
ATOM    497  O   ALA A  55      -3.983   1.565  17.835  1.00 10.00      A   
ATOM    498  N   VAL A  56      -3.282  -0.246  16.702  1.00 10.00      A   
ATOM    499  HN  VAL A  56      -2.608  -0.618  16.097  1.00 10.00      A   
ATOM    500  CA  VAL A  56      -4.347  -1.112  17.181  1.00 10.00      A   
ATOM    501  CB  VAL A  56      -5.623  -0.956  16.316  1.00 10.00      A   
ATOM    502  CG1 VAL A  56      -5.402  -1.467  14.899  1.00 10.00      A   
ATOM    503  CG2 VAL A  56      -6.832  -1.621  16.962  1.00 10.00      A   
ATOM    504  C   VAL A  56      -3.869  -2.564  17.167  1.00 10.00      A   
ATOM    505  O   VAL A  56      -2.982  -2.921  16.392  1.00 10.00      A   
ATOM    506  N   SER A  57      -4.416  -3.385  18.044  1.00 10.00      A   
ATOM    507  HN  SER A  57      -5.091  -3.044  18.666  1.00 10.00      A   
ATOM    508  CA  SER A  57      -4.032  -4.786  18.101  1.00 10.00      A   
ATOM    509  CB  SER A  57      -4.200  -5.341  19.525  1.00 10.00      A   
ATOM    510  OG  SER A  57      -5.522  -5.796  19.757  1.00 10.00      A   
ATOM    511  HG  SER A  57      -6.097  -5.038  19.946  1.00 10.00      A   
ATOM    512  C   SER A  57      -4.858  -5.595  17.107  1.00 10.00      A   
ATOM    513  O   SER A  57      -6.008  -5.243  16.822  1.00 10.00      A   
ATOM    514  N   PRO A  58      -4.283  -6.677  16.553  1.00 10.00      A   
ATOM    515  CA  PRO A  58      -4.982  -7.536  15.593  1.00 10.00      A   
ATOM    516  CB  PRO A  58      -3.983  -8.671  15.329  1.00 10.00      A   
ATOM    517  CG  PRO A  58      -2.654  -8.104  15.695  1.00 10.00      A   
ATOM    518  CD  PRO A  58      -2.906  -7.138  16.814  1.00 10.00      A   
ATOM    519  C   PRO A  58      -6.273  -8.094  16.190  1.00 10.00      A   
ATOM    520  O   PRO A  58      -7.314  -8.133  15.529  1.00 10.00      A   
ATOM    521  N   ALA A  59      -6.201  -8.492  17.457  1.00 10.00      A   
ATOM    522  HN  ALA A  59      -5.342  -8.415  17.930  1.00 10.00      A   
ATOM    523  CA  ALA A  59      -7.348  -9.047  18.163  1.00 10.00      A   
ATOM    524  CB  ALA A  59      -6.962  -9.439  19.581  1.00 10.00      A   
ATOM    525  C   ALA A  59      -8.530  -8.080  18.178  1.00 10.00      A   
ATOM    526  O   ALA A  59      -9.673  -8.488  17.957  1.00 10.00      A   
ATOM    527  N   THR A  60      -8.252  -6.800  18.424  1.00 10.00      A   
ATOM    528  HN  THR A  60      -7.319  -6.533  18.586  1.00 10.00      A   
ATOM    529  CA  THR A  60      -9.295  -5.783  18.470  1.00 10.00      A   
ATOM    530  CB  THR A  60      -8.715  -4.411  18.858  1.00 10.00      A   
ATOM    531  OG1 THR A  60      -7.869  -4.558  20.005  1.00 10.00      A   
ATOM    532  HG1 THR A  60      -8.416  -4.586  20.801  1.00 10.00      A   
ATOM    533  CG2 THR A  60      -9.827  -3.425  19.179  1.00 10.00      A   
ATOM    534  C   THR A  60     -10.023  -5.662  17.131  1.00 10.00      A   
ATOM    535  O   THR A  60     -11.259  -5.615  17.086  1.00 10.00      A   
ATOM    536  N   VAL A  61      -9.250  -5.636  16.045  1.00 10.00      A   
ATOM    537  HN  VAL A  61      -8.274  -5.703  16.151  1.00 10.00      A   
ATOM    538  CA  VAL A  61      -9.814  -5.517  14.703  1.00 10.00      A   
ATOM    539  CB  VAL A  61      -8.720  -5.403  13.616  1.00 10.00      A   
ATOM    540  CG1 VAL A  61      -9.329  -4.995  12.282  1.00 10.00      A   
ATOM    541  CG2 VAL A  61      -7.634  -4.418  14.030  1.00 10.00      A   
ATOM    542  C   VAL A  61     -10.713  -6.708  14.388  1.00 10.00      A   
ATOM    543  O   VAL A  61     -11.835  -6.537  13.914  1.00 10.00      A   
ATOM    544  N   ILE A  62     -10.215  -7.908  14.676  1.00 10.00      A   
ATOM    545  HN  ILE A  62      -9.312  -7.971  15.061  1.00 10.00      A   
ATOM    546  CA  ILE A  62     -10.966  -9.135  14.428  1.00 10.00      A   
ATOM    547  CB  ILE A  62     -10.111 -10.385  14.712  1.00 10.00      A   
ATOM    548  CG1 ILE A  62      -8.818 -10.340  13.892  1.00 10.00      A   
ATOM    549  CG2 ILE A  62     -10.903 -11.646  14.394  1.00 10.00      A   
ATOM    550  CD1 ILE A  62      -7.795 -11.378  14.296  1.00 10.00      A   
ATOM    551  C   ILE A  62     -12.218  -9.189  15.298  1.00 10.00      A   
ATOM    552  O   ILE A  62     -13.280  -9.625  14.852  1.00 10.00      A   
ATOM    553  N   ARG A  63     -12.077  -8.745  16.541  1.00 10.00      A   
ATOM    554  HN  ARG A  63     -11.197  -8.420  16.829  1.00 10.00      A   
ATOM    555  CA  ARG A  63     -13.180  -8.730  17.493  1.00 10.00      A   
ATOM    556  CB  ARG A  63     -12.696  -8.208  18.850  1.00 10.00      A   
ATOM    557  CG  ARG A  63     -13.763  -8.174  19.933  1.00 10.00      A   
ATOM    558  CD  ARG A  63     -13.646  -9.370  20.860  1.00 10.00      A   
ATOM    559  NE  ARG A  63     -12.367  -9.393  21.569  1.00 10.00      A   
ATOM    560  HE  ARG A  63     -11.924  -8.528  21.731  1.00 10.00      A   
ATOM    561  CZ  ARG A  63     -11.778 -10.504  22.002  1.00 10.00      A   
ATOM    562  NH1 ARG A  63     -12.361 -11.678  21.802  1.00 10.00      A   
ATOM    563 HH11 ARG A  63     -11.905 -12.554  22.134  1.00 10.00      A   
ATOM    564 HH12 ARG A  63     -13.280 -11.729  21.314  1.00 10.00      A   
ATOM    565  NH2 ARG A  63     -10.616 -10.438  22.649  1.00 10.00      A   
ATOM    566 HH21 ARG A  63     -10.158  -9.512  22.817  1.00 10.00      A   
ATOM    567 HH22 ARG A  63     -10.153 -11.309  22.993  1.00 10.00      A   
ATOM    568  C   ARG A  63     -14.321  -7.855  16.988  1.00 10.00      A   
ATOM    569  O   ARG A  63     -15.485  -8.251  17.018  1.00 10.00      A   
ATOM    570  N   ARG A  64     -13.977  -6.671  16.512  1.00 10.00      A   
ATOM    571  HN  ARG A  64     -13.025  -6.420  16.495  1.00 10.00      A   
ATOM    572  CA  ARG A  64     -14.970  -5.735  16.015  1.00 10.00      A   
ATOM    573  CB  ARG A  64     -14.423  -4.307  16.027  1.00 10.00      A   
ATOM    574  CG  ARG A  64     -15.457  -3.241  15.707  1.00 10.00      A   
ATOM    575  CD  ARG A  64     -14.892  -1.848  15.919  1.00 10.00      A   
ATOM    576  NE  ARG A  64     -15.622  -0.846  15.148  1.00 10.00      A   
ATOM    577  HE  ARG A  64     -16.401  -1.154  14.631  1.00 10.00      A   
ATOM    578  CZ  ARG A  64     -15.307   0.443  15.111  1.00 10.00      A   
ATOM    579  NH1 ARG A  64     -14.281   0.916  15.812  1.00 10.00      A   
ATOM    580 HH11 ARG A  64     -13.697   0.275  16.408  1.00 10.00      A   
ATOM    581 HH12 ARG A  64     -14.049   1.934  15.772  1.00 10.00      A   
ATOM    582  NH2 ARG A  64     -16.018   1.270  14.358  1.00 10.00      A   
ATOM    583 HH21 ARG A  64     -15.773   2.284  14.326  1.00 10.00      A   
ATOM    584 HH22 ARG A  64     -16.822   0.910  13.795  1.00 10.00      A   
ATOM    585  C   ARG A  64     -15.488  -6.111  14.626  1.00 10.00      A   
ATOM    586  O   ARG A  64     -16.697  -6.118  14.395  1.00 10.00      A   
ATOM    587  N   PHE A  65     -14.584  -6.432  13.710  1.00 10.00      A   
ATOM    588  HN  PHE A  65     -13.629  -6.447  13.954  1.00 10.00      A   
ATOM    589  CA  PHE A  65     -14.973  -6.784  12.350  1.00 10.00      A   
ATOM    590  CB  PHE A  65     -14.309  -5.843  11.345  1.00 10.00      A   
ATOM    591  CG  PHE A  65     -14.569  -4.387  11.597  1.00 10.00      A   
ATOM    592  CD1 PHE A  65     -13.569  -3.567  12.089  1.00 10.00      A   
ATOM    593  CD2 PHE A  65     -15.812  -3.838  11.336  1.00 10.00      A   
ATOM    594  CE1 PHE A  65     -13.804  -2.224  12.316  1.00 10.00      A   
ATOM    595  CE2 PHE A  65     -16.055  -2.497  11.562  1.00 10.00      A   
ATOM    596  CZ  PHE A  65     -15.049  -1.689  12.052  1.00 10.00      A   
ATOM    597  C   PHE A  65     -14.607  -8.229  12.025  1.00 10.00      A   
ATOM    598  O   PHE A  65     -13.477  -8.524  11.629  1.00 10.00      A   
ATOM    599  N   PRO A  66     -15.558  -9.156  12.190  1.00 10.00      A   
ATOM    600  CA  PRO A  66     -15.337 -10.565  11.913  1.00 10.00      A   
ATOM    601  CB  PRO A  66     -16.213 -11.247  12.971  1.00 10.00      A   
ATOM    602  CG  PRO A  66     -17.248 -10.233  13.375  1.00 10.00      A   
ATOM    603  CD  PRO A  66     -16.916  -8.928  12.693  1.00 10.00      A   
ATOM    604  C   PRO A  66     -15.799 -10.961  10.508  1.00 10.00      A   
ATOM    605  O   PRO A  66     -15.915 -12.147  10.196  1.00 10.00      A   
ATOM    606  N   LYS A  67     -16.056  -9.973   9.659  1.00 10.00      A   
ATOM    607  HN  LYS A  67     -15.936  -9.044   9.951  1.00 10.00      A   
ATOM    608  CA  LYS A  67     -16.511 -10.242   8.297  1.00 10.00      A   
ATOM    609  CB  LYS A  67     -17.982  -9.864   8.128  1.00 10.00      A   
ATOM    610  CG  LYS A  67     -18.954 -10.953   8.543  1.00 10.00      A   
ATOM    611  CD  LYS A  67     -20.296 -10.784   7.849  1.00 10.00      A   
ATOM    612  CE  LYS A  67     -21.235 -11.937   8.167  1.00 10.00      A   
ATOM    613  NZ  LYS A  67     -22.476 -11.878   7.352  1.00 10.00      A   
ATOM    614  HZ1 LYS A  67     -22.926 -10.946   7.450  1.00 10.00      A   
ATOM    615  HZ2 LYS A  67     -23.148 -12.609   7.664  1.00 10.00      A   
ATOM    616  HZ3 LYS A  67     -22.253 -12.038   6.350  1.00 10.00      A   
ATOM    617  C   LYS A  67     -15.668  -9.505   7.267  1.00 10.00      A   
ATOM    618  O   LYS A  67     -16.144  -9.183   6.177  1.00 10.00      A   
ATOM    619  N   VAL A  68     -14.420  -9.245   7.612  1.00 10.00      A   
ATOM    620  HN  VAL A  68     -14.098  -9.537   8.485  1.00 10.00      A   
ATOM    621  CA  VAL A  68     -13.513  -8.547   6.715  1.00 10.00      A   
ATOM    622  CB  VAL A  68     -12.325  -7.930   7.488  1.00 10.00      A   
ATOM    623  CG1 VAL A  68     -11.381  -7.206   6.542  1.00 10.00      A   
ATOM    624  CG2 VAL A  68     -12.828  -6.981   8.562  1.00 10.00      A   
ATOM    625  C   VAL A  68     -12.983  -9.493   5.639  1.00 10.00      A   
ATOM    626  O   VAL A  68     -12.670 -10.649   5.921  1.00 10.00      A   
ATOM    627  N   ARG A  69     -12.908  -9.003   4.406  1.00 10.00      A   
ATOM    628  HN  ARG A  69     -13.205  -8.082   4.238  1.00 10.00      A   
ATOM    629  CA  ARG A  69     -12.401  -9.792   3.296  1.00 10.00      A   
ATOM    630  CB  ARG A  69     -13.424  -9.844   2.163  1.00 10.00      A   
ATOM    631  CG  ARG A  69     -14.639 -10.701   2.454  1.00 10.00      A   
ATOM    632  CD  ARG A  69     -15.581 -10.700   1.267  1.00 10.00      A   
ATOM    633  NE  ARG A  69     -16.707 -11.611   1.446  1.00 10.00      A   
ATOM    634  HE  ARG A  69     -17.262 -11.488   2.247  1.00 10.00      A   
ATOM    635  CZ  ARG A  69     -17.005 -12.597   0.602  1.00 10.00      A   
ATOM    636  NH1 ARG A  69     -16.255 -12.818  -0.471  1.00 10.00      A   
ATOM    637 HH11 ARG A  69     -15.409 -12.222  -0.669  1.00 10.00      A   
ATOM    638 HH12 ARG A  69     -16.502 -13.587  -1.127  1.00 10.00      A   
ATOM    639  NH2 ARG A  69     -18.066 -13.363   0.823  1.00 10.00      A   
ATOM    640 HH21 ARG A  69     -18.298 -14.135   0.161  1.00 10.00      A   
ATOM    641 HH22 ARG A  69     -18.673 -13.196   1.652  1.00 10.00      A   
ATOM    642  C   ARG A  69     -11.097  -9.196   2.771  1.00 10.00      A   
ATOM    643  O   ARG A  69     -10.265  -9.906   2.207  1.00 10.00      A   
ATOM    644  N   SER A  70     -10.923  -7.895   2.964  1.00 10.00      A   
ATOM    645  HN  SER A  70     -11.610  -7.379   3.437  1.00 10.00      A   
ATOM    646  CA  SER A  70      -9.732  -7.213   2.492  1.00 10.00      A   
ATOM    647  CB  SER A  70     -10.092  -6.299   1.312  1.00 10.00      A   
ATOM    648  OG  SER A  70      -8.937  -5.848   0.626  1.00 10.00      A   
ATOM    649  HG  SER A  70      -8.713  -4.960   0.927  1.00 10.00      A   
ATOM    650  C   SER A  70      -9.081  -6.408   3.613  1.00 10.00      A   
ATOM    651  O   SER A  70      -9.714  -5.541   4.222  1.00 10.00      A   
ATOM    652  N   VAL A  71      -7.826  -6.714   3.902  1.00 10.00      A   
ATOM    653  HN  VAL A  71      -7.376  -7.429   3.398  1.00 10.00      A   
ATOM    654  CA  VAL A  71      -7.087  -6.008   4.942  1.00 10.00      A   
ATOM    655  CB  VAL A  71      -6.535  -6.960   6.031  1.00 10.00      A   
ATOM    656  CG1 VAL A  71      -7.663  -7.497   6.901  1.00 10.00      A   
ATOM    657  CG2 VAL A  71      -5.749  -8.107   5.411  1.00 10.00      A   
ATOM    658  C   VAL A  71      -5.940  -5.208   4.329  1.00 10.00      A   
ATOM    659  O   VAL A  71      -5.212  -5.707   3.467  1.00 10.00      A   
ATOM    660  N   GLU A  72      -5.801  -3.957   4.749  1.00 10.00      A   
ATOM    661  HN  GLU A  72      -6.432  -3.603   5.416  1.00 10.00      A   
ATOM    662  CA  GLU A  72      -4.740  -3.088   4.246  1.00 10.00      A   
ATOM    663  CB  GLU A  72      -5.343  -1.954   3.421  1.00 10.00      A   
ATOM    664  CG  GLU A  72      -4.424  -1.413   2.342  1.00 10.00      A   
ATOM    665  CD  GLU A  72      -5.197  -0.947   1.128  1.00 10.00      A   
ATOM    666  OE1 GLU A  72      -6.266  -1.524   0.852  1.00 10.00      A   
ATOM    667  OE2 GLU A  72      -4.738  -0.012   0.439  1.00 10.00      A   
ATOM    668  C   GLU A  72      -3.948  -2.509   5.408  1.00 10.00      A   
ATOM    669  O   GLU A  72      -4.521  -1.871   6.292  1.00 10.00      A   
ATOM    670  N   LEU A  73      -2.643  -2.738   5.410  1.00 10.00      A   
ATOM    671  HN  LEU A  73      -2.243  -3.252   4.673  1.00 10.00      A   
ATOM    672  CA  LEU A  73      -1.791  -2.252   6.482  1.00 10.00      A   
ATOM    673  CB  LEU A  73      -1.501  -3.374   7.485  1.00 10.00      A   
ATOM    674  CG  LEU A  73      -2.655  -3.802   8.389  1.00 10.00      A   
ATOM    675  CD1 LEU A  73      -3.301  -5.075   7.869  1.00 10.00      A   
ATOM    676  CD2 LEU A  73      -2.166  -3.987   9.814  1.00 10.00      A   
ATOM    677  C   LEU A  73      -0.471  -1.680   5.975  1.00 10.00      A   
ATOM    678  O   LEU A  73       0.071  -2.115   4.955  1.00 10.00      A   
ATOM    679  N   LYS A  74       0.022  -0.692   6.707  1.00 10.00      A   
ATOM    680  HN  LYS A  74      -0.487  -0.396   7.488  1.00 10.00      A   
ATOM    681  CA  LYS A  74       1.288  -0.044   6.422  1.00 10.00      A   
ATOM    682  CB  LYS A  74       1.084   1.428   6.061  1.00 10.00      A   
ATOM    683  CG  LYS A  74       0.114   1.665   4.916  1.00 10.00      A   
ATOM    684  CD  LYS A  74       0.077   3.130   4.521  1.00 10.00      A   
ATOM    685  CE  LYS A  74      -0.992   3.385   3.473  1.00 10.00      A   
ATOM    686  NZ  LYS A  74      -0.794   4.678   2.775  1.00 10.00      A   
ATOM    687  HZ1 LYS A  74      -0.129   4.560   1.984  1.00 10.00      A   
ATOM    688  HZ2 LYS A  74      -0.406   5.392   3.428  1.00 10.00      A   
ATOM    689  HZ3 LYS A  74      -1.697   5.027   2.394  1.00 10.00      A   
ATOM    690  C   LYS A  74       2.146  -0.157   7.675  1.00 10.00      A   
ATOM    691  O   LYS A  74       1.640   0.002   8.787  1.00 10.00      A   
ATOM    692  N   GLY A  75       3.428  -0.440   7.506  1.00 10.00      A   
ATOM    693  HN  GLY A  75       3.787  -0.540   6.594  1.00 10.00      A   
ATOM    694  CA  GLY A  75       4.296  -0.606   8.657  1.00 10.00      A   
ATOM    695  C   GLY A  75       5.261   0.532   8.896  1.00 10.00      A   
ATOM    696  O   GLY A  75       4.929   1.515   9.555  1.00 10.00      A   
ATOM    697  N   LYS A  76       6.464   0.385   8.368  1.00 10.00      A   
ATOM    698  HN  LYS A  76       6.654  -0.421   7.838  1.00 10.00      A   
ATOM    699  CA  LYS A  76       7.512   1.382   8.540  1.00 10.00      A   
ATOM    700  CB  LYS A  76       8.826   0.871   7.956  1.00 10.00      A   
ATOM    701  CG  LYS A  76       9.321  -0.422   8.578  1.00 10.00      A   
ATOM    702  CD  LYS A  76      10.545  -0.933   7.844  1.00 10.00      A   
ATOM    703  CE  LYS A  76      10.760  -2.413   8.091  1.00 10.00      A   
ATOM    704  NZ  LYS A  76      11.738  -2.980   7.132  1.00 10.00      A   
ATOM    705  HZ1 LYS A  76      11.743  -4.027   7.191  1.00 10.00      A   
ATOM    706  HZ2 LYS A  76      12.690  -2.630   7.340  1.00 10.00      A   
ATOM    707  HZ3 LYS A  76      11.491  -2.708   6.161  1.00 10.00      A   
ATOM    708  C   LYS A  76       7.143   2.728   7.919  1.00 10.00      A   
ATOM    709  O   LYS A  76       6.407   2.785   6.933  1.00 10.00      A   
ATOM    710  N   PRO A  77       7.649   3.830   8.505  1.00 10.00      A   
ATOM    711  CA  PRO A  77       7.387   5.189   8.010  1.00 10.00      A   
ATOM    712  CB  PRO A  77       8.053   6.087   9.059  1.00 10.00      A   
ATOM    713  CG  PRO A  77       9.076   5.223   9.709  1.00 10.00      A   
ATOM    714  CD  PRO A  77       8.501   3.836   9.710  1.00 10.00      A   
ATOM    715  C   PRO A  77       7.993   5.439   6.625  1.00 10.00      A   
ATOM    716  O   PRO A  77       8.719   4.600   6.086  1.00 10.00      A   
ATOM    717  N   HIS A  78       7.707   6.608   6.071  1.00 10.00      A   
ATOM    718  HN  HIS A  78       7.152   7.246   6.571  1.00 10.00      A   
ATOM    719  CA  HIS A  78       8.185   6.987   4.744  1.00 10.00      A   
ATOM    720  CB  HIS A  78       7.563   8.328   4.341  1.00 10.00      A   
ATOM    721  CG  HIS A  78       8.069   8.918   3.060  1.00 10.00      A   
ATOM    722  ND1 HIS A  78       8.858  10.041   3.006  1.00 10.00      A   
ATOM    723  HD1 HIS A  78       9.165  10.567   3.786  1.00 10.00      A   
ATOM    724  CD2 HIS A  78       7.877   8.533   1.772  1.00 10.00      A   
ATOM    725  CE1 HIS A  78       9.116  10.307   1.717  1.00 10.00      A   
ATOM    726  NE2 HIS A  78       8.543   9.417   0.926  1.00 10.00      A   
ATOM    727  C   HIS A  78       9.715   7.029   4.649  1.00 10.00      A   
ATOM    728  O   HIS A  78      10.296   6.469   3.718  1.00 10.00      A   
ATOM    729  N   PHE A  79      10.363   7.674   5.615  1.00 10.00      A   
ATOM    730  HN  PHE A  79       9.845   8.109   6.334  1.00 10.00      A   
ATOM    731  CA  PHE A  79      11.826   7.787   5.615  1.00 10.00      A   
ATOM    732  CB  PHE A  79      12.327   8.749   6.694  1.00 10.00      A   
ATOM    733  CG  PHE A  79      12.420  10.190   6.262  1.00 10.00      A   
ATOM    734  CD1 PHE A  79      12.157  10.561   4.954  1.00 10.00      A   
ATOM    735  CD2 PHE A  79      12.772  11.175   7.169  1.00 10.00      A   
ATOM    736  CE1 PHE A  79      12.242  11.883   4.560  1.00 10.00      A   
ATOM    737  CE2 PHE A  79      12.859  12.498   6.782  1.00 10.00      A   
ATOM    738  CZ  PHE A  79      12.593  12.854   5.476  1.00 10.00      A   
ATOM    739  C   PHE A  79      12.542   6.438   5.724  1.00 10.00      A   
ATOM    740  O   PHE A  79      13.771   6.374   5.617  1.00 10.00      A   
ATOM    741  N   ALA A  80      11.788   5.361   5.938  1.00 10.00      A   
ATOM    742  HN  ALA A  80      10.814   5.463   6.030  1.00 10.00      A   
ATOM    743  CA  ALA A  80      12.383   4.032   6.039  1.00 10.00      A   
ATOM    744  CB  ALA A  80      11.361   3.018   6.521  1.00 10.00      A   
ATOM    745  C   ALA A  80      12.953   3.610   4.691  1.00 10.00      A   
ATOM    746  O   ALA A  80      13.936   2.871   4.623  1.00 10.00      A   
ATOM    747  N   ASP A  81      12.342   4.117   3.623  1.00 10.00      A   
ATOM    748  HN  ASP A  81      11.571   4.712   3.756  1.00 10.00      A   
ATOM    749  CA  ASP A  81      12.773   3.813   2.256  1.00 10.00      A   
ATOM    750  CB  ASP A  81      11.735   4.301   1.235  1.00 10.00      A   
ATOM    751  CG  ASP A  81      10.526   3.391   1.114  1.00 10.00      A   
ATOM    752  OD1 ASP A  81      10.603   2.225   1.544  1.00 10.00      A   
ATOM    753  OD2 ASP A  81       9.488   3.842   0.577  1.00 10.00      A   
ATOM    754  C   ASP A  81      14.121   4.463   1.953  1.00 10.00      A   
ATOM    755  O   ASP A  81      14.766   4.142   0.957  1.00 10.00      A   
ATOM    756  N   PHE A  82      14.538   5.382   2.818  1.00 10.00      A   
ATOM    757  HN  PHE A  82      13.978   5.597   3.592  1.00 10.00      A   
ATOM    758  CA  PHE A  82      15.801   6.083   2.644  1.00 10.00      A   
ATOM    759  CB  PHE A  82      15.608   7.593   2.802  1.00 10.00      A   
ATOM    760  CG  PHE A  82      14.558   8.151   1.880  1.00 10.00      A   
ATOM    761  CD1 PHE A  82      14.527   7.784   0.545  1.00 10.00      A   
ATOM    762  CD2 PHE A  82      13.601   9.037   2.346  1.00 10.00      A   
ATOM    763  CE1 PHE A  82      13.565   8.289  -0.308  1.00 10.00      A   
ATOM    764  CE2 PHE A  82      12.635   9.547   1.499  1.00 10.00      A   
ATOM    765  CZ  PHE A  82      12.616   9.173   0.168  1.00 10.00      A   
ATOM    766  C   PHE A  82      16.859   5.555   3.602  1.00 10.00      A   
ATOM    767  O   PHE A  82      17.915   6.163   3.771  1.00 10.00      A   
ATOM    768  N   ASN A  83      16.551   4.421   4.229  1.00 10.00      A   
ATOM    769  HN  ASN A  83      15.676   4.012   4.057  1.00 10.00      A   
ATOM    770  CA  ASN A  83      17.464   3.748   5.155  1.00 10.00      A   
ATOM    771  CB  ASN A  83      18.759   3.300   4.457  1.00 10.00      A   
ATOM    772  CG  ASN A  83      18.524   2.262   3.372  1.00 10.00      A   
ATOM    773  OD1 ASN A  83      17.614   2.394   2.553  1.00 10.00      A   
ATOM    774  ND2 ASN A  83      19.328   1.214   3.366  1.00 10.00      A   
ATOM    775 HD21 ASN A  83      20.028   1.160   4.055  1.00 10.00      A   
ATOM    776 HD22 ASN A  83      19.190   0.531   2.678  1.00 10.00      A   
ATOM    777  C   ASN A  83      17.768   4.569   6.406  1.00 10.00      A   
ATOM    778  O   ASN A  83      18.866   4.489   6.959  1.00 10.00      A   
ATOM    779  N   LEU A  84      16.797   5.349   6.859  1.00 10.00      A   
ATOM    780  HN  LEU A  84      15.948   5.393   6.371  1.00 10.00      A   
ATOM    781  CA  LEU A  84      16.976   6.158   8.061  1.00 10.00      A   
ATOM    782  CB  LEU A  84      16.264   7.507   7.928  1.00 10.00      A   
ATOM    783  CG  LEU A  84      16.748   8.423   6.801  1.00 10.00      A   
ATOM    784  CD1 LEU A  84      16.061   9.777   6.881  1.00 10.00      A   
ATOM    785  CD2 LEU A  84      18.262   8.579   6.842  1.00 10.00      A   
ATOM    786  C   LEU A  84      16.453   5.403   9.274  1.00 10.00      A   
ATOM    787  O   LEU A  84      16.386   5.938  10.383  1.00 10.00      A   
ATOM    788  N   VAL A  85      16.089   4.152   9.043  1.00 10.00      A   
ATOM    789  HN  VAL A  85      16.200   3.784   8.141  1.00 10.00      A   
ATOM    790  CA  VAL A  85      15.555   3.297  10.087  1.00 10.00      A   
ATOM    791  CB  VAL A  85      14.096   2.897   9.766  1.00 10.00      A   
ATOM    792  CG1 VAL A  85      13.528   1.977  10.834  1.00 10.00      A   
ATOM    793  CG2 VAL A  85      13.223   4.131   9.607  1.00 10.00      A   
ATOM    794  C   VAL A  85      16.402   2.035  10.211  1.00 10.00      A   
ATOM    795  O   VAL A  85      16.621   1.334   9.221  1.00 10.00      A   
ATOM    796  N   PRO A  86      16.910   1.750  11.421  1.00 10.00      A   
ATOM    797  CA  PRO A  86      17.733   0.559  11.680  1.00 10.00      A   
ATOM    798  CB  PRO A  86      17.978   0.620  13.193  1.00 10.00      A   
ATOM    799  CG  PRO A  86      17.820   2.061  13.537  1.00 10.00      A   
ATOM    800  CD  PRO A  86      16.739   2.573  12.633  1.00 10.00      A   
ATOM    801  C   PRO A  86      16.998  -0.730  11.311  1.00 10.00      A   
ATOM    802  O   PRO A  86      15.797  -0.869  11.557  1.00 10.00      A   
ATOM    803  N   ASP A  87      17.727  -1.657  10.703  1.00 10.00      A   
ATOM    804  HN  ASP A  87      18.674  -1.477  10.527  1.00 10.00      A   
ATOM    805  CA  ASP A  87      17.166  -2.933  10.280  1.00 10.00      A   
ATOM    806  CB  ASP A  87      18.189  -3.719   9.459  1.00 10.00      A   
ATOM    807  CG  ASP A  87      18.765  -2.912   8.314  1.00 10.00      A   
ATOM    808  OD1 ASP A  87      19.668  -2.080   8.566  1.00 10.00      A   
ATOM    809  OD2 ASP A  87      18.321  -3.101   7.165  1.00 10.00      A   
ATOM    810  C   ASP A  87      16.702  -3.756  11.475  1.00 10.00      A   
ATOM    811  O   ASP A  87      17.494  -4.084  12.363  1.00 10.00      A   
ATOM    812  N   GLY A  88      15.421  -4.100  11.479  1.00 10.00      A   
ATOM    813  HN  GLY A  88      14.854  -3.836  10.725  1.00 10.00      A   
ATOM    814  CA  GLY A  88      14.854  -4.867  12.571  1.00 10.00      A   
ATOM    815  C   GLY A  88      14.146  -3.967  13.563  1.00 10.00      A   
ATOM    816  O   GLY A  88      14.054  -4.283  14.749  1.00 10.00      A   
ATOM    817  N   TRP A  89      13.679  -2.822  13.072  1.00 10.00      A   
ATOM    818  HN  TRP A  89      13.836  -2.613  12.128  1.00 10.00      A   
ATOM    819  CA  TRP A  89      12.971  -1.854  13.900  1.00 10.00      A   
ATOM    820  CB  TRP A  89      12.853  -0.517  13.160  1.00 10.00      A   
ATOM    821  CG  TRP A  89      11.979   0.490  13.846  1.00 10.00      A   
ATOM    822  CD1 TRP A  89      12.299   1.246  14.936  1.00 10.00      A   
ATOM    823  CD2 TRP A  89      10.642   0.852  13.485  1.00 10.00      A   
ATOM    824  NE1 TRP A  89      11.241   2.052  15.278  1.00 10.00      A   
ATOM    825  HE1 TRP A  89      11.225   2.687  16.028  1.00 10.00      A   
ATOM    826  CE2 TRP A  89      10.213   1.829  14.402  1.00 10.00      A   
ATOM    827  CE3 TRP A  89       9.763   0.442  12.474  1.00 10.00      A   
ATOM    828  CZ2 TRP A  89       8.948   2.404  14.342  1.00 10.00      A   
ATOM    829  CZ3 TRP A  89       8.507   1.015  12.415  1.00 10.00      A   
ATOM    830  CH2 TRP A  89       8.111   1.985  13.343  1.00 10.00      A   
ATOM    831  C   TRP A  89      11.589  -2.365  14.290  1.00 10.00      A   
ATOM    832  O   TRP A  89      11.223  -2.350  15.465  1.00 10.00      A   
ATOM    833  N   GLY A  90      10.827  -2.807  13.298  1.00 10.00      A   
ATOM    834  HN  GLY A  90      11.176  -2.792  12.381  1.00 10.00      A   
ATOM    835  CA  GLY A  90       9.490  -3.309  13.548  1.00 10.00      A   
ATOM    836  C   GLY A  90       8.689  -3.439  12.269  1.00 10.00      A   
ATOM    837  O   GLY A  90       9.233  -3.289  11.170  1.00 10.00      A   
ATOM    838  N   GLY A  91       7.400  -3.711  12.410  1.00 10.00      A   
ATOM    839  HN  GLY A  91       7.024  -3.807  13.316  1.00 10.00      A   
ATOM    840  CA  GLY A  91       6.540  -3.864  11.255  1.00 10.00      A   
ATOM    841  C   GLY A  91       6.345  -5.321  10.891  1.00 10.00      A   
ATOM    842  O   GLY A  91       6.049  -5.644   9.745  1.00 10.00      A   
ATOM    843  N   TYR A  92       6.519  -6.201  11.867  1.00 10.00      A   
ATOM    844  HN  TYR A  92       6.757  -5.880  12.761  1.00 10.00      A   
ATOM    845  CA  TYR A  92       6.362  -7.636  11.645  1.00 10.00      A   
ATOM    846  CB  TYR A  92       6.984  -8.429  12.800  1.00 10.00      A   
ATOM    847  CG  TYR A  92       8.358  -7.941  13.206  1.00 10.00      A   
ATOM    848  CD1 TYR A  92       8.523  -7.140  14.329  1.00 10.00      A   
ATOM    849  CD2 TYR A  92       9.487  -8.273  12.468  1.00 10.00      A   
ATOM    850  CE1 TYR A  92       9.771  -6.683  14.706  1.00 10.00      A   
ATOM    851  CE2 TYR A  92      10.741  -7.822  12.839  1.00 10.00      A   
ATOM    852  CZ  TYR A  92      10.877  -7.026  13.958  1.00 10.00      A   
ATOM    853  OH  TYR A  92      12.123  -6.574  14.330  1.00 10.00      A   
ATOM    854  HH  TYR A  92      12.115  -6.340  15.269  1.00 10.00      A   
ATOM    855  C   TYR A  92       4.887  -8.001  11.485  1.00 10.00      A   
ATOM    856  O   TYR A  92       4.063  -7.687  12.345  1.00 10.00      A   
ATOM    857  N   VAL A  93       4.555  -8.666  10.385  1.00 10.00      A   
ATOM    858  HN  VAL A  93       5.252  -8.896   9.729  1.00 10.00      A   
ATOM    859  CA  VAL A  93       3.172  -9.051  10.120  1.00 10.00      A   
ATOM    860  CB  VAL A  93       2.859  -9.039   8.605  1.00 10.00      A   
ATOM    861  CG1 VAL A  93       3.454 -10.253   7.905  1.00 10.00      A   
ATOM    862  CG2 VAL A  93       1.359  -8.935   8.359  1.00 10.00      A   
ATOM    863  C   VAL A  93       2.834 -10.421  10.719  1.00 10.00      A   
ATOM    864  O   VAL A  93       1.685 -10.864  10.668  1.00 10.00      A   
ATOM    865  N   TYR A  94       3.831 -11.075  11.305  1.00 10.00      A   
ATOM    866  HN  TYR A  94       4.717 -10.660  11.336  1.00 10.00      A   
ATOM    867  CA  TYR A  94       3.642 -12.397  11.907  1.00 10.00      A   
ATOM    868  CB  TYR A  94       4.925 -12.900  12.582  1.00 10.00      A   
ATOM    869  CG  TYR A  94       4.866 -14.356  13.007  1.00 10.00      A   
ATOM    870  CD1 TYR A  94       5.340 -15.366  12.177  1.00 10.00      A   
ATOM    871  CD2 TYR A  94       4.332 -14.719  14.238  1.00 10.00      A   
ATOM    872  CE1 TYR A  94       5.279 -16.693  12.566  1.00 10.00      A   
ATOM    873  CE2 TYR A  94       4.268 -16.041  14.633  1.00 10.00      A   
ATOM    874  CZ  TYR A  94       4.741 -17.024  13.794  1.00 10.00      A   
ATOM    875  OH  TYR A  94       4.675 -18.340  14.183  1.00 10.00      A   
ATOM    876  HH  TYR A  94       3.786 -18.520  14.529  1.00 10.00      A   
ATOM    877  C   TYR A  94       2.437 -12.464  12.867  1.00 10.00      A   
ATOM    878  O   TYR A  94       1.567 -13.322  12.697  1.00 10.00      A   
ATOM    879  N   PRO A  95       2.354 -11.566  13.881  1.00 10.00      A   
ATOM    880  CA  PRO A  95       1.236 -11.562  14.841  1.00 10.00      A   
ATOM    881  CB  PRO A  95       1.542 -10.365  15.748  1.00 10.00      A   
ATOM    882  CG  PRO A  95       3.004 -10.138  15.604  1.00 10.00      A   
ATOM    883  CD  PRO A  95       3.338 -10.507  14.193  1.00 10.00      A   
ATOM    884  C   PRO A  95      -0.120 -11.357  14.166  1.00 10.00      A   
ATOM    885  O   PRO A  95      -1.152 -11.771  14.692  1.00 10.00      A   
ATOM    886  N   TRP A  96      -0.112 -10.723  13.002  1.00 10.00      A   
ATOM    887  HN  TRP A  96       0.744 -10.430  12.622  1.00 10.00      A   
ATOM    888  CA  TRP A  96      -1.341 -10.463  12.267  1.00 10.00      A   
ATOM    889  CB  TRP A  96      -1.159  -9.276  11.318  1.00 10.00      A   
ATOM    890  CG  TRP A  96      -0.920  -7.975  12.022  1.00 10.00      A   
ATOM    891  CD1 TRP A  96       0.272  -7.497  12.488  1.00 10.00      A   
ATOM    892  CD2 TRP A  96      -1.902  -6.982  12.346  1.00 10.00      A   
ATOM    893  NE1 TRP A  96       0.092  -6.274  13.087  1.00 10.00      A   
ATOM    894  HE1 TRP A  96       0.799  -5.731  13.500  1.00 10.00      A   
ATOM    895  CE2 TRP A  96      -1.233  -5.933  13.008  1.00 10.00      A   
ATOM    896  CE3 TRP A  96      -3.281  -6.877  12.140  1.00 10.00      A   
ATOM    897  CZ2 TRP A  96      -1.897  -4.796  13.464  1.00 10.00      A   
ATOM    898  CZ3 TRP A  96      -3.937  -5.749  12.593  1.00 10.00      A   
ATOM    899  CH2 TRP A  96      -3.245  -4.722  13.247  1.00 10.00      A   
ATOM    900  C   TRP A  96      -1.781 -11.696  11.488  1.00 10.00      A   
ATOM    901  O   TRP A  96      -2.942 -12.097  11.544  1.00 10.00      A   
ATOM    902  N   ILE A  97      -0.838 -12.308  10.785  1.00 10.00      A   
ATOM    903  HN  ILE A  97       0.079 -11.950  10.804  1.00 10.00      A   
ATOM    904  CA  ILE A  97      -1.125 -13.495   9.980  1.00 10.00      A   
ATOM    905  CB  ILE A  97       0.107 -13.941   9.162  1.00 10.00      A   
ATOM    906  CG1 ILE A  97       0.638 -12.789   8.299  1.00 10.00      A   
ATOM    907  CG2 ILE A  97      -0.227 -15.154   8.302  1.00 10.00      A   
ATOM    908  CD1 ILE A  97      -0.327 -12.306   7.235  1.00 10.00      A   
ATOM    909  C   ILE A  97      -1.608 -14.665  10.838  1.00 10.00      A   
ATOM    910  O   ILE A  97      -2.646 -15.267  10.553  1.00 10.00      A   
ATOM    911  N   GLU A  98      -0.863 -14.971  11.897  1.00 10.00      A   
ATOM    912  HN  GLU A  98      -0.056 -14.442  12.084  1.00 10.00      A   
ATOM    913  CA  GLU A  98      -1.211 -16.083  12.783  1.00 10.00      A   
ATOM    914  CB  GLU A  98      -0.116 -16.332  13.822  1.00 10.00      A   
ATOM    915  CG  GLU A  98       0.025 -17.792  14.223  1.00 10.00      A   
ATOM    916  CD  GLU A  98       0.988 -17.998  15.373  1.00 10.00      A   
ATOM    917  OE1 GLU A  98       2.101 -18.523  15.145  1.00 10.00      A   
ATOM    918  OE2 GLU A  98       0.628 -17.649  16.516  1.00 10.00      A   
ATOM    919  C   GLU A  98      -2.567 -15.883  13.460  1.00 10.00      A   
ATOM    920  O   GLU A  98      -3.302 -16.845  13.700  1.00 10.00      A   
ATOM    921  N   ALA A  99      -2.905 -14.633  13.746  1.00 10.00      A   
ATOM    922  HN  ALA A  99      -2.288 -13.908  13.519  1.00 10.00      A   
ATOM    923  CA  ALA A  99      -4.172 -14.316  14.391  1.00 10.00      A   
ATOM    924  CB  ALA A  99      -4.114 -12.940  15.045  1.00 10.00      A   
ATOM    925  C   ALA A  99      -5.334 -14.389  13.403  1.00 10.00      A   
ATOM    926  O   ALA A  99      -6.478 -14.623  13.792  1.00 10.00      A   
ATOM    927  N   MET A 100      -5.037 -14.193  12.123  1.00 10.00      A   
ATOM    928  HN  MET A 100      -4.105 -14.020  11.867  1.00 10.00      A   
ATOM    929  CA  MET A 100      -6.065 -14.228  11.091  1.00 10.00      A   
ATOM    930  CB  MET A 100      -5.629 -13.460   9.840  1.00 10.00      A   
ATOM    931  CG  MET A 100      -5.677 -11.950   9.989  1.00 10.00      A   
ATOM    932  SD  MET A 100      -5.531 -11.092   8.410  1.00 10.00      A   
ATOM    933  CE  MET A 100      -3.936 -11.678   7.845  1.00 10.00      A   
ATOM    934  C   MET A 100      -6.454 -15.652  10.720  1.00 10.00      A   
ATOM    935  O   MET A 100      -7.615 -15.917  10.414  1.00 10.00      A   
ATOM    936  N   SER A 101      -5.484 -16.561  10.755  1.00 10.00      A   
ATOM    937  HN  SER A 101      -4.578 -16.283  11.014  1.00 10.00      A   
ATOM    938  CA  SER A 101      -5.713 -17.959  10.402  1.00 10.00      A   
ATOM    939  CB  SER A 101      -4.463 -18.785  10.683  1.00 10.00      A   
ATOM    940  OG  SER A 101      -3.354 -18.264   9.980  1.00 10.00      A   
ATOM    941  HG  SER A 101      -3.350 -18.623   9.083  1.00 10.00      A   
ATOM    942  C   SER A 101      -6.916 -18.575  11.109  1.00 10.00      A   
ATOM    943  O   SER A 101      -7.761 -19.200  10.472  1.00 10.00      A   
ATOM    944  N   SER A 102      -7.006 -18.391  12.417  1.00 10.00      A   
ATOM    945  HN  SER A 102      -6.313 -17.879  12.881  1.00 10.00      A   
ATOM    946  CA  SER A 102      -8.101 -18.957  13.190  1.00 10.00      A   
ATOM    947  CB  SER A 102      -7.588 -19.358  14.575  1.00 10.00      A   
ATOM    948  OG  SER A 102      -6.167 -19.417  14.587  1.00 10.00      A   
ATOM    949  HG  SER A 102      -5.885 -20.291  14.885  1.00 10.00      A   
ATOM    950  C   SER A 102      -9.279 -17.990  13.323  1.00 10.00      A   
ATOM    951  O   SER A 102     -10.175 -18.203  14.141  1.00 10.00      A   
ATOM    952  N   SER A 103      -9.297 -16.942  12.513  1.00 10.00      A   
ATOM    953  HN  SER A 103      -8.583 -16.832  11.847  1.00 10.00      A   
ATOM    954  CA  SER A 103     -10.369 -15.961  12.590  1.00 10.00      A   
ATOM    955  CB  SER A 103      -9.842 -14.650  13.177  1.00 10.00      A   
ATOM    956  OG  SER A 103      -9.068 -14.891  14.346  1.00 10.00      A   
ATOM    957  HG  SER A 103      -8.147 -14.643  14.176  1.00 10.00      A   
ATOM    958  C   SER A 103     -11.039 -15.718  11.238  1.00 10.00      A   
ATOM    959  O   SER A 103     -12.252 -15.881  11.102  1.00 10.00      A   
ATOM    960  N   TYR A 104     -10.252 -15.348  10.236  1.00 10.00      A   
ATOM    961  HN  TYR A 104      -9.278 -15.295  10.378  1.00 10.00      A   
ATOM    962  CA  TYR A 104     -10.792 -15.066   8.913  1.00 10.00      A   
ATOM    963  CB  TYR A 104     -10.085 -13.871   8.266  1.00 10.00      A   
ATOM    964  CG  TYR A 104     -10.266 -12.571   9.014  1.00 10.00      A   
ATOM    965  CD1 TYR A 104      -9.257 -12.066   9.823  1.00 10.00      A   
ATOM    966  CD2 TYR A 104     -11.447 -11.845   8.912  1.00 10.00      A   
ATOM    967  CE1 TYR A 104      -9.417 -10.879  10.508  1.00 10.00      A   
ATOM    968  CE2 TYR A 104     -11.615 -10.655   9.595  1.00 10.00      A   
ATOM    969  CZ  TYR A 104     -10.599 -10.178  10.390  1.00 10.00      A   
ATOM    970  OH  TYR A 104     -10.764  -8.993  11.072  1.00 10.00      A   
ATOM    971  HH  TYR A 104     -11.700  -8.875  11.301  1.00 10.00      A   
ATOM    972  C   TYR A 104     -10.707 -16.284   8.012  1.00 10.00      A   
ATOM    973  O   TYR A 104      -9.713 -16.499   7.321  1.00 10.00      A   
ATOM    974  N   THR A 105     -11.754 -17.091   8.037  1.00 10.00      A   
ATOM    975  HN  THR A 105     -12.508 -16.878   8.628  1.00 10.00      A   
ATOM    976  CA  THR A 105     -11.818 -18.288   7.218  1.00 10.00      A   
ATOM    977  CB  THR A 105     -12.812 -19.301   7.818  1.00 10.00      A   
ATOM    978  OG1 THR A 105     -12.961 -19.049   9.225  1.00 10.00      A   
ATOM    979  HG1 THR A 105     -12.096 -19.101   9.651  1.00 10.00      A   
ATOM    980  CG2 THR A 105     -12.312 -20.722   7.610  1.00 10.00      A   
ATOM    981  C   THR A 105     -12.267 -17.930   5.803  1.00 10.00      A   
ATOM    982  O   THR A 105     -12.163 -18.738   4.877  1.00 10.00      A   
ATOM    983  N   TRP A 106     -12.761 -16.710   5.646  1.00 10.00      A   
ATOM    984  HN  TRP A 106     -12.810 -16.111   6.424  1.00 10.00      A   
ATOM    985  CA  TRP A 106     -13.232 -16.236   4.356  1.00 10.00      A   
ATOM    986  CB  TRP A 106     -14.750 -16.031   4.387  1.00 10.00      A   
ATOM    987  CG  TRP A 106     -15.532 -17.224   3.932  1.00 10.00      A   
ATOM    988  CD1 TRP A 106     -15.728 -18.387   4.616  1.00 10.00      A   
ATOM    989  CD2 TRP A 106     -16.230 -17.366   2.689  1.00 10.00      A   
ATOM    990  NE1 TRP A 106     -16.499 -19.247   3.873  1.00 10.00      A   
ATOM    991  HE1 TRP A 106     -16.775 -20.148   4.152  1.00 10.00      A   
ATOM    992  CE2 TRP A 106     -16.823 -18.643   2.686  1.00 10.00      A   
ATOM    993  CE3 TRP A 106     -16.408 -16.536   1.576  1.00 10.00      A   
ATOM    994  CZ2 TRP A 106     -17.582 -19.110   1.615  1.00 10.00      A   
ATOM    995  CZ3 TRP A 106     -17.163 -17.001   0.515  1.00 10.00      A   
ATOM    996  CH2 TRP A 106     -17.741 -18.275   0.542  1.00 10.00      A   
ATOM    997  C   TRP A 106     -12.535 -14.941   3.945  1.00 10.00      A   
ATOM    998  O   TRP A 106     -13.189 -13.970   3.562  1.00 10.00      A   
ATOM    999  N   LEU A 107     -11.212 -14.924   4.045  1.00 10.00      A   
ATOM   1000  HN  LEU A 107     -10.747 -15.722   4.370  1.00 10.00      A   
ATOM   1001  CA  LEU A 107     -10.430 -13.755   3.660  1.00 10.00      A   
ATOM   1002  CB  LEU A 107      -9.177 -13.643   4.531  1.00 10.00      A   
ATOM   1003  CG  LEU A 107      -8.530 -12.261   4.601  1.00 10.00      A   
ATOM   1004  CD1 LEU A 107      -9.441 -11.279   5.318  1.00 10.00      A   
ATOM   1005  CD2 LEU A 107      -7.181 -12.338   5.292  1.00 10.00      A   
ATOM   1006  C   LEU A 107     -10.056 -13.872   2.181  1.00 10.00      A   
ATOM   1007  O   LEU A 107      -9.888 -14.982   1.670  1.00 10.00      A   
ATOM   1008  N   GLU A 108      -9.941 -12.740   1.490  1.00 10.00      A   
ATOM   1009  HN  GLU A 108     -10.074 -11.878   1.945  1.00 10.00      A   
ATOM   1010  CA  GLU A 108      -9.621 -12.763   0.065  1.00 10.00      A   
ATOM   1011  CB  GLU A 108     -10.855 -12.380  -0.773  1.00 10.00      A   
ATOM   1012  CG  GLU A 108     -12.079 -13.258  -0.551  1.00 10.00      A   
ATOM   1013  CD  GLU A 108     -13.219 -12.913  -1.489  1.00 10.00      A   
ATOM   1014  OE1 GLU A 108     -13.875 -11.871  -1.281  1.00 10.00      A   
ATOM   1015  OE2 GLU A 108     -13.469 -13.680  -2.441  1.00 10.00      A   
ATOM   1016  C   GLU A 108      -8.459 -11.846  -0.304  1.00 10.00      A   
ATOM   1017  O   GLU A 108      -7.706 -12.143  -1.235  1.00 10.00      A   
ATOM   1018  N   GLU A 109      -8.302 -10.738   0.413  1.00 10.00      A   
ATOM   1019  HN  GLU A 109      -8.901 -10.556   1.169  1.00 10.00      A   
ATOM   1020  CA  GLU A 109      -7.250  -9.788   0.090  1.00 10.00      A   
ATOM   1021  CB  GLU A 109      -7.854  -8.521  -0.511  1.00 10.00      A   
ATOM   1022  CG  GLU A 109      -8.515  -8.705  -1.866  1.00 10.00      A   
ATOM   1023  CD  GLU A 109      -8.815  -7.385  -2.540  1.00 10.00      A   
ATOM   1024  OE1 GLU A 109      -7.857  -6.682  -2.921  1.00 10.00      A   
ATOM   1025  OE2 GLU A 109     -10.011  -7.052  -2.704  1.00 10.00      A   
ATOM   1026  C   GLU A 109      -6.367  -9.416   1.277  1.00 10.00      A   
ATOM   1027  O   GLU A 109      -6.845  -9.253   2.400  1.00 10.00      A   
ATOM   1028  N   ILE A 110      -5.073  -9.270   0.996  1.00 10.00      A   
ATOM   1029  HN  ILE A 110      -4.771  -9.429   0.074  1.00 10.00      A   
ATOM   1030  CA  ILE A 110      -4.079  -8.881   1.995  1.00 10.00      A   
ATOM   1031  CB  ILE A 110      -3.290 -10.098   2.546  1.00 10.00      A   
ATOM   1032  CG1 ILE A 110      -4.221 -11.048   3.309  1.00 10.00      A   
ATOM   1033  CG2 ILE A 110      -2.145  -9.640   3.444  1.00 10.00      A   
ATOM   1034  CD1 ILE A 110      -3.552 -12.325   3.781  1.00 10.00      A   
ATOM   1035  C   ILE A 110      -3.097  -7.882   1.365  1.00 10.00      A   
ATOM   1036  O   ILE A 110      -2.364  -8.224   0.435  1.00 10.00      A   
ATOM   1037  N   ARG A 111      -3.102  -6.648   1.852  1.00 10.00      A   
ATOM   1038  HN  ARG A 111      -3.724  -6.422   2.578  1.00 10.00      A   
ATOM   1039  CA  ARG A 111      -2.214  -5.612   1.331  1.00 10.00      A   
ATOM   1040  CB  ARG A 111      -3.035  -4.478   0.709  1.00 10.00      A   
ATOM   1041  CG  ARG A 111      -3.907  -4.924  -0.450  1.00 10.00      A   
ATOM   1042  CD  ARG A 111      -4.866  -3.838  -0.908  1.00 10.00      A   
ATOM   1043  NE  ARG A 111      -5.840  -4.358  -1.865  1.00 10.00      A   
ATOM   1044  HE  ARG A 111      -6.098  -5.307  -1.772  1.00 10.00      A   
ATOM   1045  CZ  ARG A 111      -6.396  -3.644  -2.842  1.00 10.00      A   
ATOM   1046  NH1 ARG A 111      -6.090  -2.359  -3.000  1.00 10.00      A   
ATOM   1047 HH11 ARG A 111      -6.527  -1.808  -3.769  1.00 10.00      A   
ATOM   1048 HH12 ARG A 111      -5.419  -1.893  -2.352  1.00 10.00      A   
ATOM   1049  NH2 ARG A 111      -7.278  -4.217  -3.652  1.00 10.00      A   
ATOM   1050 HH21 ARG A 111      -7.715  -3.674  -4.425  1.00 10.00      A   
ATOM   1051 HH22 ARG A 111      -7.541  -5.232  -3.513  1.00 10.00      A   
ATOM   1052  C   ARG A 111      -1.312  -5.067   2.431  1.00 10.00      A   
ATOM   1053  O   ARG A 111      -1.793  -4.618   3.471  1.00 10.00      A   
ATOM   1054  N   LEU A 112      -0.005  -5.104   2.200  1.00 10.00      A   
ATOM   1055  HN  LEU A 112       0.326  -5.459   1.341  1.00 10.00      A   
ATOM   1056  CA  LEU A 112       0.952  -4.625   3.182  1.00 10.00      A   
ATOM   1057  CB  LEU A 112       1.603  -5.817   3.895  1.00 10.00      A   
ATOM   1058  CG  LEU A 112       0.649  -6.820   4.548  1.00 10.00      A   
ATOM   1059  CD1 LEU A 112       1.369  -8.123   4.849  1.00 10.00      A   
ATOM   1060  CD2 LEU A 112       0.045  -6.238   5.816  1.00 10.00      A   
ATOM   1061  C   LEU A 112       2.031  -3.771   2.524  1.00 10.00      A   
ATOM   1062  O   LEU A 112       2.620  -4.169   1.520  1.00 10.00      A   
ATOM   1063  N   LYS A 113       2.272  -2.591   3.082  1.00 10.00      A   
ATOM   1064  HN  LYS A 113       1.744  -2.314   3.863  1.00 10.00      A   
ATOM   1065  CA  LYS A 113       3.296  -1.691   2.566  1.00 10.00      A   
ATOM   1066  CB  LYS A 113       2.681  -0.370   2.090  1.00 10.00      A   
ATOM   1067  CG  LYS A 113       3.661   0.537   1.358  1.00 10.00      A   
ATOM   1068  CD  LYS A 113       3.129   1.958   1.231  1.00 10.00      A   
ATOM   1069  CE  LYS A 113       4.100   2.850   0.469  1.00 10.00      A   
ATOM   1070  NZ  LYS A 113       3.717   4.286   0.544  1.00 10.00      A   
ATOM   1071  HZ1 LYS A 113       4.337   4.861  -0.070  1.00 10.00      A   
ATOM   1072  HZ2 LYS A 113       3.802   4.630   1.524  1.00 10.00      A   
ATOM   1073  HZ3 LYS A 113       2.732   4.411   0.241  1.00 10.00      A   
ATOM   1074  C   LYS A 113       4.328  -1.418   3.651  1.00 10.00      A   
ATOM   1075  O   LYS A 113       3.971  -0.998   4.751  1.00 10.00      A   
ATOM   1076  N   ARG A 114       5.597  -1.675   3.338  1.00 10.00      A   
ATOM   1077  HN  ARG A 114       5.800  -2.033   2.442  1.00 10.00      A   
ATOM   1078  CA  ARG A 114       6.698  -1.461   4.280  1.00 10.00      A   
ATOM   1079  CB  ARG A 114       6.840   0.023   4.647  1.00 10.00      A   
ATOM   1080  CG  ARG A 114       7.212   0.926   3.475  1.00 10.00      A   
ATOM   1081  CD  ARG A 114       7.225   2.394   3.879  1.00 10.00      A   
ATOM   1082  NE  ARG A 114       7.534   3.270   2.749  1.00 10.00      A   
ATOM   1083  HE  ARG A 114       8.353   3.074   2.230  1.00 10.00      A   
ATOM   1084  CZ  ARG A 114       6.783   4.309   2.383  1.00 10.00      A   
ATOM   1085  NH1 ARG A 114       5.682   4.606   3.055  1.00 10.00      A   
ATOM   1086 HH11 ARG A 114       5.087   5.423   2.769  1.00 10.00      A   
ATOM   1087 HH12 ARG A 114       5.394   4.029   3.876  1.00 10.00      A   
ATOM   1088  NH2 ARG A 114       7.142   5.052   1.341  1.00 10.00      A   
ATOM   1089 HH21 ARG A 114       8.020   4.819   0.809  1.00 10.00      A   
ATOM   1090 HH22 ARG A 114       6.556   5.865   1.041  1.00 10.00      A   
ATOM   1091  C   ARG A 114       6.524  -2.328   5.525  1.00 10.00      A   
ATOM   1092  O   ARG A 114       6.720  -1.875   6.655  1.00 10.00      A   
ATOM   1093  N   MET A 115       6.150  -3.582   5.302  1.00 10.00      A   
ATOM   1094  HN  MET A 115       6.024  -3.886   4.377  1.00 10.00      A   
ATOM   1095  CA  MET A 115       5.939  -4.531   6.389  1.00 10.00      A   
ATOM   1096  CB  MET A 115       4.492  -5.036   6.384  1.00 10.00      A   
ATOM   1097  CG  MET A 115       3.467  -3.995   6.796  1.00 10.00      A   
ATOM   1098  SD  MET A 115       3.337  -3.802   8.585  1.00 10.00      A   
ATOM   1099  CE  MET A 115       2.466  -5.302   9.031  1.00 10.00      A   
ATOM   1100  C   MET A 115       6.893  -5.710   6.255  1.00 10.00      A   
ATOM   1101  O   MET A 115       7.309  -6.060   5.151  1.00 10.00      A   
ATOM   1102  N   VAL A 116       7.237  -6.314   7.377  1.00 10.00      A   
ATOM   1103  HN  VAL A 116       6.876  -5.986   8.229  1.00 10.00      A   
ATOM   1104  CA  VAL A 116       8.132  -7.461   7.385  1.00 10.00      A   
ATOM   1105  CB  VAL A 116       8.987  -7.501   8.669  1.00 10.00      A   
ATOM   1106  CG1 VAL A 116      10.016  -8.623   8.593  1.00 10.00      A   
ATOM   1107  CG2 VAL A 116       9.665  -6.157   8.908  1.00 10.00      A   
ATOM   1108  C   VAL A 116       7.323  -8.748   7.289  1.00 10.00      A   
ATOM   1109  O   VAL A 116       6.559  -9.080   8.202  1.00 10.00      A   
ATOM   1110  N   VAL A 117       7.488  -9.464   6.188  1.00 10.00      A   
ATOM   1111  HN  VAL A 117       8.126  -9.155   5.508  1.00 10.00      A   
ATOM   1112  CA  VAL A 117       6.768 -10.710   5.965  1.00 10.00      A   
ATOM   1113  CB  VAL A 117       5.922 -10.647   4.673  1.00 10.00      A   
ATOM   1114  CG1 VAL A 117       5.058 -11.891   4.526  1.00 10.00      A   
ATOM   1115  CG2 VAL A 117       5.066  -9.389   4.650  1.00 10.00      A   
ATOM   1116  C   VAL A 117       7.747 -11.870   5.855  1.00 10.00      A   
ATOM   1117  O   VAL A 117       8.617 -11.873   4.990  1.00 10.00      A   
ATOM   1118  N   THR A 118       7.609 -12.844   6.735  1.00 10.00      A   
ATOM   1119  HN  THR A 118       6.898 -12.790   7.405  1.00 10.00      A   
ATOM   1120  CA  THR A 118       8.485 -14.000   6.726  1.00 10.00      A   
ATOM   1121  CB  THR A 118       8.766 -14.469   8.165  1.00 10.00      A   
ATOM   1122  OG1 THR A 118       8.766 -13.334   9.037  1.00 10.00      A   
ATOM   1123  HG1 THR A 118       9.673 -13.127   9.283  1.00 10.00      A   
ATOM   1124  CG2 THR A 118      10.123 -15.151   8.246  1.00 10.00      A   
ATOM   1125  C   THR A 118       7.852 -15.147   5.941  1.00 10.00      A   
ATOM   1126  O   THR A 118       6.642 -15.149   5.706  1.00 10.00      A   
ATOM   1127  N   ASP A 119       8.676 -16.108   5.532  1.00 10.00      A   
ATOM   1128  HN  ASP A 119       9.633 -16.020   5.723  1.00 10.00      A   
ATOM   1129  CA  ASP A 119       8.206 -17.281   4.783  1.00 10.00      A   
ATOM   1130  CB  ASP A 119       9.371 -18.235   4.495  1.00 10.00      A   
ATOM   1131  CG  ASP A 119       8.930 -19.581   3.949  1.00 10.00      A   
ATOM   1132  OD1 ASP A 119       8.412 -19.631   2.816  1.00 10.00      A   
ATOM   1133  OD2 ASP A 119       9.126 -20.601   4.646  1.00 10.00      A   
ATOM   1134  C   ASP A 119       7.102 -18.010   5.542  1.00 10.00      A   
ATOM   1135  O   ASP A 119       6.148 -18.512   4.948  1.00 10.00      A   
ATOM   1136  N   ASP A 120       7.234 -18.043   6.863  1.00 10.00      A   
ATOM   1137  HN  ASP A 120       8.025 -17.636   7.269  1.00 10.00      A   
ATOM   1138  CA  ASP A 120       6.252 -18.688   7.731  1.00 10.00      A   
ATOM   1139  CB  ASP A 120       6.631 -18.484   9.199  1.00 10.00      A   
ATOM   1140  CG  ASP A 120       7.617 -19.514   9.691  1.00 10.00      A   
ATOM   1141  OD1 ASP A 120       7.168 -20.551  10.221  1.00 10.00      A   
ATOM   1142  OD2 ASP A 120       8.839 -19.291   9.543  1.00 10.00      A   
ATOM   1143  C   ASP A 120       4.860 -18.126   7.491  1.00 10.00      A   
ATOM   1144  O   ASP A 120       3.876 -18.865   7.467  1.00 10.00      A   
ATOM   1145  N   CYS A 121       4.785 -16.814   7.304  1.00 10.00      A   
ATOM   1146  HN  CYS A 121       5.608 -16.282   7.316  1.00 10.00      A   
ATOM   1147  CA  CYS A 121       3.516 -16.145   7.067  1.00 10.00      A   
ATOM   1148  CB  CYS A 121       3.707 -14.629   7.063  1.00 10.00      A   
ATOM   1149  SG  CYS A 121       4.551 -13.998   8.531  1.00 10.00      A   
ATOM   1150  HG  CYS A 121       4.159 -14.735   9.567  1.00 10.00      A   
ATOM   1151  C   CYS A 121       2.907 -16.608   5.754  1.00 10.00      A   
ATOM   1152  O   CYS A 121       1.713 -16.882   5.679  1.00 10.00      A   
ATOM   1153  N   LEU A 122       3.746 -16.727   4.735  1.00 10.00      A   
ATOM   1154  HN  LEU A 122       4.697 -16.521   4.871  1.00 10.00      A   
ATOM   1155  CA  LEU A 122       3.298 -17.166   3.421  1.00 10.00      A   
ATOM   1156  CB  LEU A 122       4.429 -17.007   2.409  1.00 10.00      A   
ATOM   1157  CG  LEU A 122       4.936 -15.576   2.223  1.00 10.00      A   
ATOM   1158  CD1 LEU A 122       6.393 -15.571   1.796  1.00 10.00      A   
ATOM   1159  CD2 LEU A 122       4.075 -14.831   1.216  1.00 10.00      A   
ATOM   1160  C   LEU A 122       2.800 -18.607   3.475  1.00 10.00      A   
ATOM   1161  O   LEU A 122       1.726 -18.919   2.961  1.00 10.00      A   
ATOM   1162  N   GLU A 123       3.575 -19.474   4.119  1.00 10.00      A   
ATOM   1163  HN  GLU A 123       4.431 -19.164   4.494  1.00 10.00      A   
ATOM   1164  CA  GLU A 123       3.198 -20.878   4.268  1.00 10.00      A   
ATOM   1165  CB  GLU A 123       4.281 -21.645   5.033  1.00 10.00      A   
ATOM   1166  CG  GLU A 123       5.311 -22.337   4.155  1.00 10.00      A   
ATOM   1167  CD  GLU A 123       5.119 -23.843   4.105  1.00 10.00      A   
ATOM   1168  OE1 GLU A 123       5.485 -24.530   5.085  1.00 10.00      A   
ATOM   1169  OE2 GLU A 123       4.598 -24.345   3.086  1.00 10.00      A   
ATOM   1170  C   GLU A 123       1.879 -20.982   5.020  1.00 10.00      A   
ATOM   1171  O   GLU A 123       1.017 -21.796   4.686  1.00 10.00      A   
ATOM   1172  N   LEU A 124       1.727 -20.133   6.028  1.00 10.00      A   
ATOM   1173  HN  LEU A 124       2.456 -19.506   6.233  1.00 10.00      A   
ATOM   1174  CA  LEU A 124       0.527 -20.112   6.846  1.00 10.00      A   
ATOM   1175  CB  LEU A 124       0.751 -19.273   8.106  1.00 10.00      A   
ATOM   1176  CG  LEU A 124      -0.322 -19.368   9.191  1.00 10.00      A   
ATOM   1177  CD1 LEU A 124      -0.479 -20.800   9.670  1.00 10.00      A   
ATOM   1178  CD2 LEU A 124       0.020 -18.454  10.355  1.00 10.00      A   
ATOM   1179  C   LEU A 124      -0.685 -19.603   6.069  1.00 10.00      A   
ATOM   1180  O   LEU A 124      -1.763 -20.184   6.157  1.00 10.00      A   
ATOM   1181  N   ILE A 125      -0.508 -18.519   5.318  1.00 10.00      A   
ATOM   1182  HN  ILE A 125       0.380 -18.095   5.290  1.00 10.00      A   
ATOM   1183  CA  ILE A 125      -1.601 -17.941   4.531  1.00 10.00      A   
ATOM   1184  CB  ILE A 125      -1.131 -16.721   3.701  1.00 10.00      A   
ATOM   1185  CG1 ILE A 125      -0.863 -15.522   4.614  1.00 10.00      A   
ATOM   1186  CG2 ILE A 125      -2.152 -16.355   2.629  1.00 10.00      A   
ATOM   1187  CD1 ILE A 125      -0.163 -14.369   3.921  1.00 10.00      A   
ATOM   1188  C   ILE A 125      -2.198 -18.991   3.598  1.00 10.00      A   
ATOM   1189  O   ILE A 125      -3.418 -19.182   3.555  1.00 10.00      A   
ATOM   1190  N   ALA A 126      -1.321 -19.685   2.887  1.00 10.00      A   
ATOM   1191  HN  ALA A 126      -0.366 -19.489   2.993  1.00 10.00      A   
ATOM   1192  CA  ALA A 126      -1.722 -20.719   1.946  1.00 10.00      A   
ATOM   1193  CB  ALA A 126      -0.497 -21.265   1.233  1.00 10.00      A   
ATOM   1194  C   ALA A 126      -2.492 -21.850   2.625  1.00 10.00      A   
ATOM   1195  O   ALA A 126      -3.488 -22.337   2.094  1.00 10.00      A   
ATOM   1196  N   LYS A 127      -2.041 -22.258   3.804  1.00 10.00      A   
ATOM   1197  HN  LYS A 127      -1.253 -21.821   4.194  1.00 10.00      A   
ATOM   1198  CA  LYS A 127      -2.696 -23.343   4.531  1.00 10.00      A   
ATOM   1199  CB  LYS A 127      -1.723 -24.050   5.484  1.00 10.00      A   
ATOM   1200  CG  LYS A 127      -1.244 -23.209   6.660  1.00 10.00      A   
ATOM   1201  CD  LYS A 127      -0.448 -24.042   7.653  1.00 10.00      A   
ATOM   1202  CE  LYS A 127      -1.315 -24.508   8.814  1.00 10.00      A   
ATOM   1203  NZ  LYS A 127      -0.685 -25.632   9.559  1.00 10.00      A   
ATOM   1204  HZ1 LYS A 127      -1.228 -25.842  10.419  1.00 10.00      A   
ATOM   1205  HZ2 LYS A 127       0.290 -25.383   9.828  1.00 10.00      A   
ATOM   1206  HZ3 LYS A 127      -0.657 -26.485   8.964  1.00 10.00      A   
ATOM   1207  C   LYS A 127      -3.935 -22.869   5.290  1.00 10.00      A   
ATOM   1208  O   LYS A 127      -4.698 -23.682   5.810  1.00 10.00      A   
ATOM   1209  N   SER A 128      -4.144 -21.561   5.345  1.00 10.00      A   
ATOM   1210  HN  SER A 128      -3.518 -20.953   4.893  1.00 10.00      A   
ATOM   1211  CA  SER A 128      -5.289 -21.012   6.057  1.00 10.00      A   
ATOM   1212  CB  SER A 128      -4.931 -19.690   6.749  1.00 10.00      A   
ATOM   1213  OG  SER A 128      -3.877 -19.877   7.683  1.00 10.00      A   
ATOM   1214  HG  SER A 128      -3.062 -20.095   7.203  1.00 10.00      A   
ATOM   1215  C   SER A 128      -6.519 -20.856   5.159  1.00 10.00      A   
ATOM   1216  O   SER A 128      -7.554 -21.482   5.406  1.00 10.00      A   
ATOM   1217  N   PHE A 129      -6.407 -20.046   4.112  1.00 10.00      A   
ATOM   1218  HN  PHE A 129      -5.551 -19.602   3.926  1.00 10.00      A   
ATOM   1219  CA  PHE A 129      -7.531 -19.818   3.217  1.00 10.00      A   
ATOM   1220  CB  PHE A 129      -8.188 -18.457   3.497  1.00 10.00      A   
ATOM   1221  CG  PHE A 129      -7.238 -17.398   3.990  1.00 10.00      A   
ATOM   1222  CD1 PHE A 129      -6.494 -16.647   3.098  1.00 10.00      A   
ATOM   1223  CD2 PHE A 129      -7.096 -17.151   5.344  1.00 10.00      A   
ATOM   1224  CE1 PHE A 129      -5.627 -15.670   3.548  1.00 10.00      A   
ATOM   1225  CE2 PHE A 129      -6.230 -16.176   5.802  1.00 10.00      A   
ATOM   1226  CZ  PHE A 129      -5.495 -15.434   4.901  1.00 10.00      A   
ATOM   1227  C   PHE A 129      -7.133 -19.946   1.751  1.00 10.00      A   
ATOM   1228  O   PHE A 129      -6.218 -19.273   1.281  1.00 10.00      A   
ATOM   1229  N   LYS A 130      -7.834 -20.817   1.036  1.00 10.00      A   
ATOM   1230  HN  LYS A 130      -8.548 -21.329   1.474  1.00 10.00      A   
ATOM   1231  CA  LYS A 130      -7.574 -21.035  -0.377  1.00 10.00      A   
ATOM   1232  CB  LYS A 130      -7.865 -22.484  -0.766  1.00 10.00      A   
ATOM   1233  CG  LYS A 130      -6.698 -23.433  -0.544  1.00 10.00      A   
ATOM   1234  CD  LYS A 130      -6.903 -24.286   0.699  1.00 10.00      A   
ATOM   1235  CE  LYS A 130      -5.847 -25.376   0.801  1.00 10.00      A   
ATOM   1236  NZ  LYS A 130      -6.194 -26.396   1.825  1.00 10.00      A   
ATOM   1237  HZ1 LYS A 130      -5.838 -27.332   1.533  1.00 10.00      A   
ATOM   1238  HZ2 LYS A 130      -7.224 -26.450   1.939  1.00 10.00      A   
ATOM   1239  HZ3 LYS A 130      -5.771 -26.147   2.741  1.00 10.00      A   
ATOM   1240  C   LYS A 130      -8.410 -20.084  -1.228  1.00 10.00      A   
ATOM   1241  O   LYS A 130      -8.360 -20.120  -2.459  1.00 10.00      A   
ATOM   1242  N   ASN A 131      -9.183 -19.234  -0.565  1.00 10.00      A   
ATOM   1243  HN  ASN A 131      -9.196 -19.267   0.414  1.00 10.00      A   
ATOM   1244  CA  ASN A 131     -10.019 -18.262  -1.257  1.00 10.00      A   
ATOM   1245  CB  ASN A 131     -11.314 -18.012  -0.480  1.00 10.00      A   
ATOM   1246  CG  ASN A 131     -12.498 -17.739  -1.388  1.00 10.00      A   
ATOM   1247  OD1 ASN A 131     -13.180 -18.662  -1.826  1.00 10.00      A   
ATOM   1248  ND2 ASN A 131     -12.752 -16.472  -1.675  1.00 10.00      A   
ATOM   1249 HD21 ASN A 131     -12.166 -15.779  -1.290  1.00 10.00      A   
ATOM   1250 HD22 ASN A 131     -13.510 -16.274  -2.259  1.00 10.00      A   
ATOM   1251  C   ASN A 131      -9.255 -16.957  -1.455  1.00 10.00      A   
ATOM   1252  O   ASN A 131      -9.825 -15.935  -1.830  1.00 10.00      A   
ATOM   1253  N   PHE A 132      -7.956 -17.014  -1.187  1.00 10.00      A   
ATOM   1254  HN  PHE A 132      -7.579 -17.861  -0.872  1.00 10.00      A   
ATOM   1255  CA  PHE A 132      -7.073 -15.868  -1.339  1.00 10.00      A   
ATOM   1256  CB  PHE A 132      -5.680 -16.252  -0.849  1.00 10.00      A   
ATOM   1257  CG  PHE A 132      -4.768 -15.093  -0.590  1.00 10.00      A   
ATOM   1258  CD1 PHE A 132      -5.239 -13.950   0.032  1.00 10.00      A   
ATOM   1259  CD2 PHE A 132      -3.435 -15.149  -0.962  1.00 10.00      A   
ATOM   1260  CE1 PHE A 132      -4.400 -12.882   0.279  1.00 10.00      A   
ATOM   1261  CE2 PHE A 132      -2.589 -14.084  -0.717  1.00 10.00      A   
ATOM   1262  CZ  PHE A 132      -3.073 -12.948  -0.095  1.00 10.00      A   
ATOM   1263  C   PHE A 132      -7.017 -15.458  -2.806  1.00 10.00      A   
ATOM   1264  O   PHE A 132      -6.839 -16.303  -3.684  1.00 10.00      A   
ATOM   1265  N   LYS A 133      -7.164 -14.168  -3.069  1.00 10.00      A   
ATOM   1266  HN  LYS A 133      -7.275 -13.532  -2.327  1.00 10.00      A   
ATOM   1267  CA  LYS A 133      -7.169 -13.679  -4.438  1.00 10.00      A   
ATOM   1268  CB  LYS A 133      -8.562 -13.169  -4.793  1.00 10.00      A   
ATOM   1269  CG  LYS A 133      -9.621 -14.255  -4.844  1.00 10.00      A   
ATOM   1270  CD  LYS A 133     -10.994 -13.662  -5.083  1.00 10.00      A   
ATOM   1271  CE  LYS A 133     -12.067 -14.739  -5.116  1.00 10.00      A   
ATOM   1272  NZ  LYS A 133     -13.430 -14.167  -5.262  1.00 10.00      A   
ATOM   1273  HZ1 LYS A 133     -13.636 -13.533  -4.461  1.00 10.00      A   
ATOM   1274  HZ2 LYS A 133     -14.136 -14.929  -5.277  1.00 10.00      A   
ATOM   1275  HZ3 LYS A 133     -13.503 -13.625  -6.149  1.00 10.00      A   
ATOM   1276  C   LYS A 133      -6.139 -12.589  -4.710  1.00 10.00      A   
ATOM   1277  O   LYS A 133      -5.418 -12.647  -5.708  1.00 10.00      A   
ATOM   1278  N   VAL A 134      -6.065 -11.587  -3.847  1.00 10.00      A   
ATOM   1279  HN  VAL A 134      -6.629 -11.593  -3.040  1.00 10.00      A   
ATOM   1280  CA  VAL A 134      -5.134 -10.486  -4.072  1.00 10.00      A   
ATOM   1281  CB  VAL A 134      -5.868  -9.140  -4.261  1.00 10.00      A   
ATOM   1282  CG1 VAL A 134      -4.904  -8.066  -4.740  1.00 10.00      A   
ATOM   1283  CG2 VAL A 134      -7.031  -9.285  -5.230  1.00 10.00      A   
ATOM   1284  C   VAL A 134      -4.090 -10.351  -2.968  1.00 10.00      A   
ATOM   1285  O   VAL A 134      -4.423 -10.182  -1.793  1.00 10.00      A   
ATOM   1286  N   LEU A 135      -2.829 -10.402  -3.366  1.00 10.00      A   
ATOM   1287  HN  LEU A 135      -2.640 -10.517  -4.326  1.00 10.00      A   
ATOM   1288  CA  LEU A 135      -1.712 -10.273  -2.442  1.00 10.00      A   
ATOM   1289  CB  LEU A 135      -0.872 -11.555  -2.431  1.00 10.00      A   
ATOM   1290  CG  LEU A 135       0.368 -11.549  -1.525  1.00 10.00      A   
ATOM   1291  CD1 LEU A 135      -0.010 -11.232  -0.085  1.00 10.00      A   
ATOM   1292  CD2 LEU A 135       1.093 -12.884  -1.605  1.00 10.00      A   
ATOM   1293  C   LEU A 135      -0.848  -9.098  -2.867  1.00 10.00      A   
ATOM   1294  O   LEU A 135      -0.226  -9.128  -3.929  1.00 10.00      A   
ATOM   1295  N   VAL A 136      -0.822  -8.058  -2.050  1.00 10.00      A   
ATOM   1296  HN  VAL A 136      -1.335  -8.088  -1.210  1.00 10.00      A   
ATOM   1297  CA  VAL A 136      -0.036  -6.877  -2.361  1.00 10.00      A   
ATOM   1298  CB  VAL A 136      -0.915  -5.614  -2.490  1.00 10.00      A   
ATOM   1299  CG1 VAL A 136      -0.061  -4.391  -2.795  1.00 10.00      A   
ATOM   1300  CG2 VAL A 136      -1.968  -5.808  -3.570  1.00 10.00      A   
ATOM   1301  C   VAL A 136       1.032  -6.653  -1.301  1.00 10.00      A   
ATOM   1302  O   VAL A 136       0.723  -6.314  -0.158  1.00 10.00      A   
ATOM   1303  N   LEU A 137       2.281  -6.861  -1.682  1.00 10.00      A   
ATOM   1304  HN  LEU A 137       2.462  -7.133  -2.612  1.00 10.00      A   
ATOM   1305  CA  LEU A 137       3.398  -6.681  -0.773  1.00 10.00      A   
ATOM   1306  CB  LEU A 137       4.128  -8.008  -0.545  1.00 10.00      A   
ATOM   1307  CG  LEU A 137       3.317  -9.124   0.120  1.00 10.00      A   
ATOM   1308  CD1 LEU A 137       4.129 -10.410   0.184  1.00 10.00      A   
ATOM   1309  CD2 LEU A 137       2.878  -8.705   1.515  1.00 10.00      A   
ATOM   1310  C   LEU A 137       4.364  -5.643  -1.330  1.00 10.00      A   
ATOM   1311  O   LEU A 137       5.185  -5.944  -2.195  1.00 10.00      A   
ATOM   1312  N   SER A 138       4.250  -4.418  -0.849  1.00 10.00      A   
ATOM   1313  HN  SER A 138       3.568  -4.230  -0.163  1.00 10.00      A   
ATOM   1314  CA  SER A 138       5.115  -3.348  -1.301  1.00 10.00      A   
ATOM   1315  CB  SER A 138       4.298  -2.089  -1.609  1.00 10.00      A   
ATOM   1316  OG  SER A 138       5.098  -1.094  -2.229  1.00 10.00      A   
ATOM   1317  HG  SER A 138       5.893  -1.502  -2.597  1.00 10.00      A   
ATOM   1318  C   SER A 138       6.177  -3.049  -0.255  1.00 10.00      A   
ATOM   1319  O   SER A 138       5.863  -2.891   0.925  1.00 10.00      A   
ATOM   1320  N   SER A 139       7.430  -3.005  -0.697  1.00 10.00      A   
ATOM   1321  HN  SER A 139       7.601  -3.167  -1.649  1.00 10.00      A   
ATOM   1322  CA  SER A 139       8.562  -2.724   0.178  1.00 10.00      A   
ATOM   1323  CB  SER A 139       8.549  -1.262   0.620  1.00 10.00      A   
ATOM   1324  OG  SER A 139       8.612  -0.401  -0.501  1.00 10.00      A   
ATOM   1325  HG  SER A 139       9.535  -0.308  -0.777  1.00 10.00      A   
ATOM   1326  C   SER A 139       8.614  -3.664   1.381  1.00 10.00      A   
ATOM   1327  O   SER A 139       8.797  -3.231   2.519  1.00 10.00      A   
ATOM   1328  N   CYS A 140       8.441  -4.953   1.127  1.00 10.00      A   
ATOM   1329  HN  CYS A 140       8.283  -5.245   0.198  1.00 10.00      A   
ATOM   1330  CA  CYS A 140       8.476  -5.948   2.188  1.00 10.00      A   
ATOM   1331  CB  CYS A 140       7.252  -6.856   2.094  1.00 10.00      A   
ATOM   1332  SG  CYS A 140       5.675  -5.973   2.091  1.00 10.00      A   
ATOM   1333  HG  CYS A 140       5.852  -4.826   1.451  1.00 10.00      A   
ATOM   1334  C   CYS A 140       9.758  -6.769   2.113  1.00 10.00      A   
ATOM   1335  O   CYS A 140      10.193  -7.151   1.026  1.00 10.00      A   
ATOM   1336  N   GLU A 141      10.374  -7.015   3.261  1.00 10.00      A   
ATOM   1337  HN  GLU A 141       9.995  -6.661   4.097  1.00 10.00      A   
ATOM   1338  CA  GLU A 141      11.605  -7.791   3.320  1.00 10.00      A   
ATOM   1339  CB  GLU A 141      12.804  -6.880   3.632  1.00 10.00      A   
ATOM   1340  CG  GLU A 141      13.155  -6.750   5.113  1.00 10.00      A   
ATOM   1341  CD  GLU A 141      12.294  -5.751   5.863  1.00 10.00      A   
ATOM   1342  OE1 GLU A 141      12.617  -5.446   7.034  1.00 10.00      A   
ATOM   1343  OE2 GLU A 141      11.305  -5.250   5.290  1.00 10.00      A   
ATOM   1344  C   GLU A 141      11.487  -8.896   4.368  1.00 10.00      A   
ATOM   1345  O   GLU A 141      10.500  -8.952   5.106  1.00 10.00      A   
ATOM   1346  N   GLY A 142      12.491  -9.769   4.421  1.00 10.00      A   
ATOM   1347  HN  GLY A 142      13.238  -9.679   3.796  1.00 10.00      A   
ATOM   1348  CA  GLY A 142      12.491 -10.847   5.391  1.00 10.00      A   
ATOM   1349  C   GLY A 142      11.970 -12.151   4.826  1.00 10.00      A   
ATOM   1350  O   GLY A 142      11.487 -13.006   5.572  1.00 10.00      A   
ATOM   1351  N   PHE A 143      12.068 -12.307   3.510  1.00 10.00      A   
ATOM   1352  HN  PHE A 143      12.472 -11.597   2.973  1.00 10.00      A   
ATOM   1353  CA  PHE A 143      11.599 -13.514   2.849  1.00 10.00      A   
ATOM   1354  CB  PHE A 143      10.074 -13.511   2.677  1.00 10.00      A   
ATOM   1355  CG  PHE A 143       9.529 -12.456   1.748  1.00 10.00      A   
ATOM   1356  CD1 PHE A 143       9.087 -12.793   0.481  1.00 10.00      A   
ATOM   1357  CD2 PHE A 143       9.444 -11.132   2.149  1.00 10.00      A   
ATOM   1358  CE1 PHE A 143       8.573 -11.833  -0.369  1.00 10.00      A   
ATOM   1359  CE2 PHE A 143       8.933 -10.166   1.305  1.00 10.00      A   
ATOM   1360  CZ  PHE A 143       8.496 -10.516   0.043  1.00 10.00      A   
ATOM   1361  C   PHE A 143      12.294 -13.747   1.512  1.00 10.00      A   
ATOM   1362  O   PHE A 143      12.719 -12.804   0.835  1.00 10.00      A   
ATOM   1363  N   SER A 144      12.399 -15.016   1.146  1.00 10.00      A   
ATOM   1364  HN  SER A 144      12.047 -15.710   1.741  1.00 10.00      A   
ATOM   1365  CA  SER A 144      13.029 -15.419  -0.097  1.00 10.00      A   
ATOM   1366  CB  SER A 144      13.906 -16.637   0.176  1.00 10.00      A   
ATOM   1367  OG  SER A 144      13.277 -17.510   1.097  1.00 10.00      A   
ATOM   1368  HG  SER A 144      13.638 -17.346   1.989  1.00 10.00      A   
ATOM   1369  C   SER A 144      11.965 -15.774  -1.135  1.00 10.00      A   
ATOM   1370  O   SER A 144      10.772 -15.572  -0.906  1.00 10.00      A   
ATOM   1371  N   THR A 145      12.394 -16.308  -2.272  1.00 10.00      A   
ATOM   1372  HN  THR A 145      13.357 -16.437  -2.410  1.00 10.00      A   
ATOM   1373  CA  THR A 145      11.473 -16.688  -3.337  1.00 10.00      A   
ATOM   1374  CB  THR A 145      12.202 -16.816  -4.687  1.00 10.00      A   
ATOM   1375  OG1 THR A 145      13.403 -17.588  -4.518  1.00 10.00      A   
ATOM   1376  HG1 THR A 145      13.328 -18.401  -5.032  1.00 10.00      A   
ATOM   1377  CG2 THR A 145      12.561 -15.444  -5.231  1.00 10.00      A   
ATOM   1378  C   THR A 145      10.761 -18.000  -3.022  1.00 10.00      A   
ATOM   1379  O   THR A 145       9.828 -18.395  -3.721  1.00 10.00      A   
ATOM   1380  N   ASP A 146      11.205 -18.666  -1.967  1.00 10.00      A   
ATOM   1381  HN  ASP A 146      11.952 -18.298  -1.452  1.00 10.00      A   
ATOM   1382  CA  ASP A 146      10.621 -19.938  -1.556  1.00 10.00      A   
ATOM   1383  CB  ASP A 146      11.461 -20.587  -0.460  1.00 10.00      A   
ATOM   1384  CG  ASP A 146      12.459 -21.590  -1.000  1.00 10.00      A   
ATOM   1385  OD1 ASP A 146      12.903 -22.458  -0.221  1.00 10.00      A   
ATOM   1386  OD2 ASP A 146      12.800 -21.516  -2.200  1.00 10.00      A   
ATOM   1387  C   ASP A 146       9.186 -19.773  -1.087  1.00 10.00      A   
ATOM   1388  O   ASP A 146       8.348 -20.649  -1.310  1.00 10.00      A   
ATOM   1389  N   GLY A 147       8.901 -18.644  -0.448  1.00 10.00      A   
ATOM   1390  HN  GLY A 147       9.609 -17.984  -0.300  1.00 10.00      A   
ATOM   1391  CA  GLY A 147       7.559 -18.385   0.035  1.00 10.00      A   
ATOM   1392  C   GLY A 147       6.560 -18.307  -1.103  1.00 10.00      A   
ATOM   1393  O   GLY A 147       5.427 -18.779  -0.983  1.00 10.00      A   
ATOM   1394  N   LEU A 148       6.992 -17.719  -2.216  1.00 10.00      A   
ATOM   1395  HN  LEU A 148       7.897 -17.344  -2.233  1.00 10.00      A   
ATOM   1396  CA  LEU A 148       6.151 -17.590  -3.399  1.00 10.00      A   
ATOM   1397  CB  LEU A 148       6.892 -16.823  -4.502  1.00 10.00      A   
ATOM   1398  CG  LEU A 148       7.436 -15.437  -4.137  1.00 10.00      A   
ATOM   1399  CD1 LEU A 148       8.339 -14.909  -5.243  1.00 10.00      A   
ATOM   1400  CD2 LEU A 148       6.299 -14.460  -3.865  1.00 10.00      A   
ATOM   1401  C   LEU A 148       5.751 -18.969  -3.909  1.00 10.00      A   
ATOM   1402  O   LEU A 148       4.648 -19.161  -4.417  1.00 10.00      A   
ATOM   1403  N   ALA A 149       6.657 -19.929  -3.746  1.00 10.00      A   
ATOM   1404  HN  ALA A 149       7.509 -19.708  -3.316  1.00 10.00      A   
ATOM   1405  CA  ALA A 149       6.415 -21.297  -4.174  1.00 10.00      A   
ATOM   1406  CB  ALA A 149       7.681 -22.128  -4.027  1.00 10.00      A   
ATOM   1407  C   ALA A 149       5.291 -21.905  -3.352  1.00 10.00      A   
ATOM   1408  O   ALA A 149       4.422 -22.591  -3.888  1.00 10.00      A   
ATOM   1409  N   ALA A 150       5.307 -21.632  -2.051  1.00 10.00      A   
ATOM   1410  HN  ALA A 150       6.022 -21.064  -1.689  1.00 10.00      A   
ATOM   1411  CA  ALA A 150       4.286 -22.146  -1.150  1.00 10.00      A   
ATOM   1412  CB  ALA A 150       4.627 -21.813   0.293  1.00 10.00      A   
ATOM   1413  C   ALA A 150       2.917 -21.590  -1.528  1.00 10.00      A   
ATOM   1414  O   ALA A 150       1.918 -22.307  -1.518  1.00 10.00      A   
ATOM   1415  N   ILE A 151       2.885 -20.310  -1.872  1.00 10.00      A   
ATOM   1416  HN  ILE A 151       3.718 -19.787  -1.852  1.00 10.00      A   
ATOM   1417  CA  ILE A 151       1.648 -19.656  -2.270  1.00 10.00      A   
ATOM   1418  CB  ILE A 151       1.830 -18.124  -2.344  1.00 10.00      A   
ATOM   1419  CG1 ILE A 151       2.071 -17.538  -0.947  1.00 10.00      A   
ATOM   1420  CG2 ILE A 151       0.644 -17.450  -3.022  1.00 10.00      A   
ATOM   1421  CD1 ILE A 151       0.901 -17.690   0.003  1.00 10.00      A   
ATOM   1422  C   ILE A 151       1.167 -20.190  -3.620  1.00 10.00      A   
ATOM   1423  O   ILE A 151      -0.001 -20.555  -3.774  1.00 10.00      A   
ATOM   1424  N   ALA A 152       2.079 -20.251  -4.582  1.00 10.00      A   
ATOM   1425  HN  ALA A 152       2.999 -19.956  -4.387  1.00 10.00      A   
ATOM   1426  CA  ALA A 152       1.765 -20.733  -5.919  1.00 10.00      A   
ATOM   1427  CB  ALA A 152       3.000 -20.660  -6.801  1.00 10.00      A   
ATOM   1428  C   ALA A 152       1.228 -22.159  -5.889  1.00 10.00      A   
ATOM   1429  O   ALA A 152       0.328 -22.512  -6.650  1.00 10.00      A   
ATOM   1430  N   ALA A 153       1.763 -22.970  -4.985  1.00 10.00      A   
ATOM   1431  HN  ALA A 153       2.467 -22.629  -4.392  1.00 10.00      A   
ATOM   1432  CA  ALA A 153       1.348 -24.360  -4.871  1.00 10.00      A   
ATOM   1433  CB  ALA A 153       2.491 -25.210  -4.337  1.00 10.00      A   
ATOM   1434  C   ALA A 153       0.102 -24.536  -4.002  1.00 10.00      A   
ATOM   1435  O   ALA A 153      -0.221 -25.653  -3.610  1.00 10.00      A   
ATOM   1436  N   THR A 154      -0.605 -23.448  -3.704  1.00 10.00      A   
ATOM   1437  HN  THR A 154      -0.316 -22.575  -4.042  1.00 10.00      A   
ATOM   1438  CA  THR A 154      -1.807 -23.543  -2.878  1.00 10.00      A   
ATOM   1439  CB  THR A 154      -1.496 -23.297  -1.390  1.00 10.00      A   
ATOM   1440  OG1 THR A 154      -0.221 -23.861  -1.055  1.00 10.00      A   
ATOM   1441  HG1 THR A 154       0.476 -23.352  -1.493  1.00 10.00      A   
ATOM   1442  CG2 THR A 154      -2.565 -23.928  -0.514  1.00 10.00      A   
ATOM   1443  C   THR A 154      -2.917 -22.584  -3.320  1.00 10.00      A   
ATOM   1444  O   THR A 154      -4.052 -23.005  -3.564  1.00 10.00      A   
ATOM   1445  N   CYS A 155      -2.591 -21.300  -3.422  1.00 10.00      A   
ATOM   1446  HN  CYS A 155      -1.664 -21.025  -3.247  1.00 10.00      A   
ATOM   1447  CA  CYS A 155      -3.568 -20.285  -3.801  1.00 10.00      A   
ATOM   1448  CB  CYS A 155      -3.043 -18.883  -3.480  1.00 10.00      A   
ATOM   1449  SG  CYS A 155      -2.565 -18.650  -1.750  1.00 10.00      A   
ATOM   1450  HG  CYS A 155      -2.679 -17.360  -1.465  1.00 10.00      A   
ATOM   1451  C   CYS A 155      -3.965 -20.398  -5.270  1.00 10.00      A   
ATOM   1452  O   CYS A 155      -3.312 -19.840  -6.151  1.00 10.00      A   
ATOM   1453  N   ARG A 156      -5.041 -21.131  -5.518  1.00 10.00      A   
ATOM   1454  HN  ARG A 156      -5.502 -21.562  -4.766  1.00 10.00      A   
ATOM   1455  CA  ARG A 156      -5.548 -21.338  -6.867  1.00 10.00      A   
ATOM   1456  CB  ARG A 156      -6.297 -22.675  -6.948  1.00 10.00      A   
ATOM   1457  CG  ARG A 156      -7.383 -22.844  -5.894  1.00 10.00      A   
ATOM   1458  CD  ARG A 156      -7.912 -24.271  -5.851  1.00 10.00      A   
ATOM   1459  NE  ARG A 156      -8.709 -24.610  -7.029  1.00 10.00      A   
ATOM   1460  HE  ARG A 156      -8.749 -23.943  -7.757  1.00 10.00      A   
ATOM   1461  CZ  ARG A 156      -9.379 -25.755  -7.176  1.00 10.00      A   
ATOM   1462  NH1 ARG A 156      -9.352 -26.677  -6.218  1.00 10.00      A   
ATOM   1463 HH11 ARG A 156      -9.876 -27.571  -6.335  1.00 10.00      A   
ATOM   1464 HH12 ARG A 156      -8.806 -26.513  -5.344  1.00 10.00      A   
ATOM   1465  NH2 ARG A 156     -10.083 -25.973  -8.279  1.00 10.00      A   
ATOM   1466 HH21 ARG A 156     -10.113 -25.248  -9.035  1.00 10.00      A   
ATOM   1467 HH22 ARG A 156     -10.610 -26.866  -8.400  1.00 10.00      A   
ATOM   1468  C   ARG A 156      -6.460 -20.190  -7.297  1.00 10.00      A   
ATOM   1469  O   ARG A 156      -6.786 -20.051  -8.473  1.00 10.00      A   
ATOM   1470  N   ASN A 157      -6.859 -19.360  -6.340  1.00 10.00      A   
ATOM   1471  HN  ASN A 157      -6.556 -19.508  -5.420  1.00 10.00      A   
ATOM   1472  CA  ASN A 157      -7.741 -18.231  -6.630  1.00 10.00      A   
ATOM   1473  CB  ASN A 157      -8.846 -18.108  -5.571  1.00 10.00      A   
ATOM   1474  CG  ASN A 157     -10.033 -19.010  -5.858  1.00 10.00      A   
ATOM   1475  OD1 ASN A 157     -10.367 -19.266  -7.014  1.00 10.00      A   
ATOM   1476  ND2 ASN A 157     -10.673 -19.505  -4.807  1.00 10.00      A   
ATOM   1477 HD21 ASN A 157     -10.347 -19.269  -3.913  1.00 10.00      A   
ATOM   1478 HD22 ASN A 157     -11.450 -20.090  -4.967  1.00 10.00      A   
ATOM   1479  C   ASN A 157      -6.968 -16.920  -6.753  1.00 10.00      A   
ATOM   1480  O   ASN A 157      -7.561 -15.857  -6.939  1.00 10.00      A   
ATOM   1481  N   LEU A 158      -5.646 -17.005  -6.665  1.00 10.00      A   
ATOM   1482  HN  LEU A 158      -5.234 -17.884  -6.546  1.00 10.00      A   
ATOM   1483  CA  LEU A 158      -4.793 -15.824  -6.758  1.00 10.00      A   
ATOM   1484  CB  LEU A 158      -3.332 -16.189  -6.493  1.00 10.00      A   
ATOM   1485  CG  LEU A 158      -2.370 -15.019  -6.280  1.00 10.00      A   
ATOM   1486  CD1 LEU A 158      -2.645 -14.332  -4.952  1.00 10.00      A   
ATOM   1487  CD2 LEU A 158      -0.929 -15.493  -6.351  1.00 10.00      A   
ATOM   1488  C   LEU A 158      -4.944 -15.156  -8.121  1.00 10.00      A   
ATOM   1489  O   LEU A 158      -4.738 -15.786  -9.161  1.00 10.00      A   
ATOM   1490  N   LYS A 159      -5.314 -13.883  -8.114  1.00 10.00      A   
ATOM   1491  HN  LYS A 159      -5.452 -13.431  -7.251  1.00 10.00      A   
ATOM   1492  CA  LYS A 159      -5.508 -13.143  -9.351  1.00 10.00      A   
ATOM   1493  CB  LYS A 159      -6.975 -12.739  -9.534  1.00 10.00      A   
ATOM   1494  CG  LYS A 159      -7.763 -12.601  -8.241  1.00 10.00      A   
ATOM   1495  CD  LYS A 159      -8.207 -11.170  -7.996  1.00 10.00      A   
ATOM   1496  CE  LYS A 159      -9.369 -10.783  -8.895  1.00 10.00      A   
ATOM   1497  NZ  LYS A 159      -9.848  -9.402  -8.618  1.00 10.00      A   
ATOM   1498  HZ1 LYS A 159      -9.031  -8.755  -8.498  1.00 10.00      A   
ATOM   1499  HZ2 LYS A 159     -10.421  -9.384  -7.752  1.00 10.00      A   
ATOM   1500  HZ3 LYS A 159     -10.428  -9.060  -9.408  1.00 10.00      A   
ATOM   1501  C   LYS A 159      -4.599 -11.924  -9.452  1.00 10.00      A   
ATOM   1502  O   LYS A 159      -4.134 -11.579 -10.540  1.00 10.00      A   
ATOM   1503  N   GLU A 160      -4.336 -11.278  -8.329  1.00 10.00      A   
ATOM   1504  HN  GLU A 160      -4.700 -11.611  -7.484  1.00 10.00      A   
ATOM   1505  CA  GLU A 160      -3.493 -10.089  -8.326  1.00 10.00      A   
ATOM   1506  CB  GLU A 160      -4.331  -8.847  -8.007  1.00 10.00      A   
ATOM   1507  CG  GLU A 160      -5.402  -8.525  -9.040  1.00 10.00      A   
ATOM   1508  CD  GLU A 160      -6.443  -7.549  -8.523  1.00 10.00      A   
ATOM   1509  OE1 GLU A 160      -7.619  -7.947  -8.377  1.00 10.00      A   
ATOM   1510  OE2 GLU A 160      -6.093  -6.377  -8.267  1.00 10.00      A   
ATOM   1511  C   GLU A 160      -2.341 -10.224  -7.333  1.00 10.00      A   
ATOM   1512  O   GLU A 160      -2.554 -10.501  -6.154  1.00 10.00      A   
ATOM   1513  N   LEU A 161      -1.120 -10.037  -7.821  1.00 10.00      A   
ATOM   1514  HN  LEU A 161      -1.015  -9.836  -8.776  1.00 10.00      A   
ATOM   1515  CA  LEU A 161       0.070 -10.122  -6.986  1.00 10.00      A   
ATOM   1516  CB  LEU A 161       0.755 -11.480  -7.158  1.00 10.00      A   
ATOM   1517  CG  LEU A 161       2.099 -11.663  -6.442  1.00 10.00      A   
ATOM   1518  CD1 LEU A 161       1.948 -11.488  -4.941  1.00 10.00      A   
ATOM   1519  CD2 LEU A 161       2.699 -13.021  -6.766  1.00 10.00      A   
ATOM   1520  C   LEU A 161       1.042  -8.996  -7.321  1.00 10.00      A   
ATOM   1521  O   LEU A 161       1.548  -8.909  -8.442  1.00 10.00      A   
ATOM   1522  N   ASP A 162       1.291  -8.134  -6.346  1.00 10.00      A   
ATOM   1523  HN  ASP A 162       0.862  -8.265  -5.470  1.00 10.00      A   
ATOM   1524  CA  ASP A 162       2.204  -7.010  -6.527  1.00 10.00      A   
ATOM   1525  CB  ASP A 162       1.443  -5.678  -6.441  1.00 10.00      A   
ATOM   1526  CG  ASP A 162       2.236  -4.487  -6.969  1.00 10.00      A   
ATOM   1527  OD1 ASP A 162       3.482  -4.522  -6.933  1.00 10.00      A   
ATOM   1528  OD2 ASP A 162       1.611  -3.501  -7.420  1.00 10.00      A   
ATOM   1529  C   ASP A 162       3.292  -7.059  -5.464  1.00 10.00      A   
ATOM   1530  O   ASP A 162       3.001  -7.228  -4.281  1.00 10.00      A   
ATOM   1531  N   LEU A 163       4.542  -6.933  -5.893  1.00 10.00      A   
ATOM   1532  HN  LEU A 163       4.707  -6.820  -6.853  1.00 10.00      A   
ATOM   1533  CA  LEU A 163       5.677  -6.962  -4.984  1.00 10.00      A   
ATOM   1534  CB  LEU A 163       6.465  -8.260  -5.175  1.00 10.00      A   
ATOM   1535  CG  LEU A 163       5.706  -9.564  -4.929  1.00 10.00      A   
ATOM   1536  CD1 LEU A 163       6.481 -10.740  -5.500  1.00 10.00      A   
ATOM   1537  CD2 LEU A 163       5.458  -9.764  -3.443  1.00 10.00      A   
ATOM   1538  C   LEU A 163       6.593  -5.761  -5.232  1.00 10.00      A   
ATOM   1539  O   LEU A 163       7.804  -5.838  -5.015  1.00 10.00      A   
ATOM   1540  N   ARG A 164       6.004  -4.656  -5.683  1.00 10.00      A   
ATOM   1541  HN  ARG A 164       5.030  -4.661  -5.826  1.00 10.00      A   
ATOM   1542  CA  ARG A 164       6.756  -3.438  -5.988  1.00 10.00      A   
ATOM   1543  CB  ARG A 164       5.832  -2.316  -6.478  1.00 10.00      A   
ATOM   1544  CG  ARG A 164       4.784  -1.865  -5.473  1.00 10.00      A   
ATOM   1545  CD  ARG A 164       3.700  -1.038  -6.145  1.00 10.00      A   
ATOM   1546  NE  ARG A 164       2.864  -0.329  -5.177  1.00 10.00      A   
ATOM   1547  HE  ARG A 164       3.300   0.369  -4.632  1.00 10.00      A   
ATOM   1548  CZ  ARG A 164       1.568  -0.581  -4.979  1.00 10.00      A   
ATOM   1549  NH1 ARG A 164       0.947  -1.535  -5.669  1.00 10.00      A   
ATOM   1550 HH11 ARG A 164       1.468  -2.109  -6.378  1.00 10.00      A   
ATOM   1551 HH12 ARG A 164      -0.065  -1.721  -5.508  1.00 10.00      A   
ATOM   1552  NH2 ARG A 164       0.883   0.137  -4.094  1.00 10.00      A   
ATOM   1553 HH21 ARG A 164      -0.132  -0.051  -3.933  1.00 10.00      A   
ATOM   1554 HH22 ARG A 164       1.359   0.896  -3.554  1.00 10.00      A   
ATOM   1555  C   ARG A 164       7.651  -2.952  -4.842  1.00 10.00      A   
ATOM   1556  O   ARG A 164       7.203  -2.788  -3.701  1.00 10.00      A   
ATOM   1557  N   GLU A 165       8.933  -2.758  -5.170  1.00 10.00      A   
ATOM   1558  HN  GLU A 165       9.216  -2.954  -6.089  1.00 10.00      A   
ATOM   1559  CA  GLU A 165       9.940  -2.266  -4.228  1.00 10.00      A   
ATOM   1560  CB  GLU A 165       9.631  -0.836  -3.768  1.00 10.00      A   
ATOM   1561  CG  GLU A 165      10.299   0.246  -4.604  1.00 10.00      A   
ATOM   1562  CD  GLU A 165       9.848   0.237  -6.048  1.00 10.00      A   
ATOM   1563  OE1 GLU A 165       8.805   0.847  -6.353  1.00 10.00      A   
ATOM   1564  OE2 GLU A 165      10.539  -0.375  -6.887  1.00 10.00      A   
ATOM   1565  C   GLU A 165      10.190  -3.190  -3.037  1.00 10.00      A   
ATOM   1566  O   GLU A 165      10.734  -2.766  -2.022  1.00 10.00      A   
ATOM   1567  N   SER A 166       9.800  -4.448  -3.156  1.00 10.00      A   
ATOM   1568  HN  SER A 166       9.358  -4.741  -3.979  1.00 10.00      A   
ATOM   1569  CA  SER A 166      10.013  -5.399  -2.076  1.00 10.00      A   
ATOM   1570  CB  SER A 166       8.891  -6.431  -2.027  1.00 10.00      A   
ATOM   1571  OG  SER A 166       7.715  -5.857  -1.490  1.00 10.00      A   
ATOM   1572  HG  SER A 166       6.953  -6.129  -2.021  1.00 10.00      A   
ATOM   1573  C   SER A 166      11.374  -6.076  -2.194  1.00 10.00      A   
ATOM   1574  O   SER A 166      11.806  -6.436  -3.290  1.00 10.00      A   
ATOM   1575  N   ASP A 167      12.047  -6.233  -1.061  1.00 10.00      A   
ATOM   1576  HN  ASP A 167      11.643  -5.932  -0.220  1.00 10.00      A   
ATOM   1577  CA  ASP A 167      13.361  -6.864  -1.029  1.00 10.00      A   
ATOM   1578  CB  ASP A 167      14.242  -6.273   0.073  1.00 10.00      A   
ATOM   1579  CG  ASP A 167      14.878  -4.954  -0.308  1.00 10.00      A   
ATOM   1580  OD1 ASP A 167      15.145  -4.734  -1.511  1.00 10.00      A   
ATOM   1581  OD2 ASP A 167      15.126  -4.134   0.601  1.00 10.00      A   
ATOM   1582  C   ASP A 167      13.229  -8.362  -0.832  1.00 10.00      A   
ATOM   1583  O   ASP A 167      13.218  -8.856   0.294  1.00 10.00      A   
ATOM   1584  N   VAL A 168      13.122  -9.079  -1.934  1.00 10.00      A   
ATOM   1585  HN  VAL A 168      13.156  -8.626  -2.801  1.00 10.00      A   
ATOM   1586  CA  VAL A 168      12.982 -10.524  -1.896  1.00 10.00      A   
ATOM   1587  CB  VAL A 168      11.910 -11.012  -2.896  1.00 10.00      A   
ATOM   1588  CG1 VAL A 168      11.528 -12.459  -2.626  1.00 10.00      A   
ATOM   1589  CG2 VAL A 168      10.680 -10.114  -2.867  1.00 10.00      A   
ATOM   1590  C   VAL A 168      14.313 -11.176  -2.249  1.00 10.00      A   
ATOM   1591  O   VAL A 168      14.986 -10.752  -3.192  1.00 10.00      A   
ATOM   1592  N   ASP A 169      14.710 -12.184  -1.486  1.00 10.00      A   
ATOM   1593  HN  ASP A 169      14.159 -12.459  -0.719  1.00 10.00      A   
ATOM   1594  CA  ASP A 169      15.959 -12.878  -1.763  1.00 10.00      A   
ATOM   1595  CB  ASP A 169      16.545 -13.540  -0.517  1.00 10.00      A   
ATOM   1596  CG  ASP A 169      17.908 -14.143  -0.801  1.00 10.00      A   
ATOM   1597  OD1 ASP A 169      18.907 -13.395  -0.801  1.00 10.00      A   
ATOM   1598  OD2 ASP A 169      17.985 -15.361  -1.054  1.00 10.00      A   
ATOM   1599  C   ASP A 169      15.782 -13.898  -2.883  1.00 10.00      A   
ATOM   1600  O   ASP A 169      14.915 -14.777  -2.812  1.00 10.00      A   
ATOM   1601  N   ASP A 170      16.596 -13.761  -3.919  1.00 10.00      A   
ATOM   1602  HN  ASP A 170      17.252 -13.034  -3.914  1.00 10.00      A   
ATOM   1603  CA  ASP A 170      16.541 -14.654  -5.069  1.00 10.00      A   
ATOM   1604  CB  ASP A 170      17.185 -13.989  -6.294  1.00 10.00      A   
ATOM   1605  CG  ASP A 170      16.506 -12.694  -6.696  1.00 10.00      A   
ATOM   1606  OD1 ASP A 170      15.542 -12.744  -7.490  1.00 10.00      A   
ATOM   1607  OD2 ASP A 170      16.941 -11.624  -6.229  1.00 10.00      A   
ATOM   1608  C   ASP A 170      17.233 -15.978  -4.769  1.00 10.00      A   
ATOM   1609  O   ASP A 170      18.462 -16.066  -4.783  1.00 10.00      A   
ATOM   1610  N   VAL A 171      16.444 -17.008  -4.493  1.00 10.00      A   
ATOM   1611  HN  VAL A 171      15.473 -16.878  -4.492  1.00 10.00      A   
ATOM   1612  CA  VAL A 171      16.990 -18.328  -4.192  1.00 10.00      A   
ATOM   1613  CB  VAL A 171      16.400 -18.930  -2.899  1.00 10.00      A   
ATOM   1614  CG1 VAL A 171      17.242 -20.105  -2.418  1.00 10.00      A   
ATOM   1615  CG2 VAL A 171      16.279 -17.875  -1.817  1.00 10.00      A   
ATOM   1616  C   VAL A 171      16.737 -19.290  -5.342  1.00 10.00      A   
ATOM   1617  O   VAL A 171      17.539 -19.384  -6.270  1.00 10.00      A   
ATOM   1618  N   SER A 172      15.620 -20.001  -5.280  1.00 10.00      A   
ATOM   1619  HN  SER A 172      15.027 -19.893  -4.507  1.00 10.00      A   
ATOM   1620  CA  SER A 172      15.261 -20.954  -6.314  1.00 10.00      A   
ATOM   1621  CB  SER A 172      14.857 -22.288  -5.685  1.00 10.00      A   
ATOM   1622  OG  SER A 172      15.897 -22.786  -4.864  1.00 10.00      A   
ATOM   1623  HG  SER A 172      15.524 -23.363  -4.182  1.00 10.00      A   
ATOM   1624  C   SER A 172      14.135 -20.408  -7.181  1.00 10.00      A   
ATOM   1625  O   SER A 172      13.252 -19.699  -6.694  1.00 10.00      A   
ATOM   1626  N   GLY A 173      14.171 -20.743  -8.462  1.00 10.00      A   
ATOM   1627  HN  GLY A 173      14.902 -21.313  -8.790  1.00 10.00      A   
ATOM   1628  CA  GLY A 173      13.154 -20.276  -9.386  1.00 10.00      A   
ATOM   1629  C   GLY A 173      12.054 -21.298  -9.595  1.00 10.00      A   
ATOM   1630  O   GLY A 173      11.188 -21.129 -10.453  1.00 10.00      A   
ATOM   1631  N   HIS A 174      12.072 -22.345  -8.780  1.00 10.00      A   
ATOM   1632  HN  HIS A 174      12.770 -22.403  -8.099  1.00 10.00      A   
ATOM   1633  CA  HIS A 174      11.083 -23.415  -8.872  1.00 10.00      A   
ATOM   1634  CB  HIS A 174      11.477 -24.589  -7.969  1.00 10.00      A   
ATOM   1635  CG  HIS A 174      10.800 -25.881  -8.315  1.00 10.00      A   
ATOM   1636  ND1 HIS A 174      11.231 -26.659  -9.365  1.00 10.00      A   
ATOM   1637  CD2 HIS A 174       9.736 -26.484  -7.722  1.00 10.00      A   
ATOM   1638  CE1 HIS A 174      10.432 -27.709  -9.390  1.00 10.00      A   
ATOM   1639  NE2 HIS A 174       9.514 -27.645  -8.416  1.00 10.00      A   
ATOM   1640  HE2 HIS A 174       8.814 -28.306  -8.230  1.00 10.00      A   
ATOM   1641  C   HIS A 174       9.680 -22.922  -8.527  1.00 10.00      A   
ATOM   1642  O   HIS A 174       8.692 -23.602  -8.797  1.00 10.00      A   
ATOM   1643  N   TRP A 175       9.596 -21.732  -7.948  1.00 10.00      A   
ATOM   1644  HN  TRP A 175      10.418 -21.233  -7.771  1.00 10.00      A   
ATOM   1645  CA  TRP A 175       8.313 -21.151  -7.568  1.00 10.00      A   
ATOM   1646  CB  TRP A 175       8.511 -19.825  -6.816  1.00 10.00      A   
ATOM   1647  CG  TRP A 175       8.928 -18.674  -7.682  1.00 10.00      A   
ATOM   1648  CD1 TRP A 175      10.190 -18.386  -8.116  1.00 10.00      A   
ATOM   1649  CD2 TRP A 175       8.078 -17.651  -8.221  1.00 10.00      A   
ATOM   1650  NE1 TRP A 175      10.175 -17.256  -8.896  1.00 10.00      A   
ATOM   1651  HE1 TRP A 175      10.960 -16.850  -9.327  1.00 10.00      A   
ATOM   1652  CE2 TRP A 175       8.891 -16.785  -8.974  1.00 10.00      A   
ATOM   1653  CE3 TRP A 175       6.706 -17.387  -8.141  1.00 10.00      A   
ATOM   1654  CZ2 TRP A 175       8.382 -15.673  -9.643  1.00 10.00      A   
ATOM   1655  CZ3 TRP A 175       6.202 -16.282  -8.805  1.00 10.00      A   
ATOM   1656  CH2 TRP A 175       7.038 -15.440  -9.546  1.00 10.00      A   
ATOM   1657  C   TRP A 175       7.398 -20.965  -8.779  1.00 10.00      A   
ATOM   1658  O   TRP A 175       6.184 -21.140  -8.681  1.00 10.00      A   
ATOM   1659  N   LEU A 176       7.992 -20.644  -9.926  1.00 10.00      A   
ATOM   1660  HN  LEU A 176       8.967 -20.546  -9.949  1.00 10.00      A   
ATOM   1661  CA  LEU A 176       7.226 -20.438 -11.149  1.00 10.00      A   
ATOM   1662  CB  LEU A 176       8.061 -19.678 -12.182  1.00 10.00      A   
ATOM   1663  CG  LEU A 176       7.282 -18.840 -13.202  1.00 10.00      A   
ATOM   1664  CD1 LEU A 176       6.441 -17.786 -12.499  1.00 10.00      A   
ATOM   1665  CD2 LEU A 176       8.239 -18.184 -14.184  1.00 10.00      A   
ATOM   1666  C   LEU A 176       6.759 -21.778 -11.714  1.00 10.00      A   
ATOM   1667  O   LEU A 176       5.848 -21.839 -12.536  1.00 10.00      A   
ATOM   1668  N   SER A 177       7.382 -22.850 -11.251  1.00 10.00      A   
ATOM   1669  HN  SER A 177       8.094 -22.740 -10.583  1.00 10.00      A   
ATOM   1670  CA  SER A 177       7.032 -24.190 -11.695  1.00 10.00      A   
ATOM   1671  CB  SER A 177       8.302 -25.010 -11.919  1.00 10.00      A   
ATOM   1672  OG  SER A 177       9.261 -24.246 -12.635  1.00 10.00      A   
ATOM   1673  HG  SER A 177       8.886 -23.385 -12.846  1.00 10.00      A   
ATOM   1674  C   SER A 177       6.119 -24.869 -10.675  1.00 10.00      A   
ATOM   1675  O   SER A 177       5.724 -26.026 -10.841  1.00 10.00      A   
ATOM   1676  N   HIS A 178       5.769 -24.132  -9.626  1.00 10.00      A   
ATOM   1677  HN  HIS A 178       6.107 -23.215  -9.551  1.00 10.00      A   
ATOM   1678  CA  HIS A 178       4.900 -24.655  -8.581  1.00 10.00      A   
ATOM   1679  CB  HIS A 178       5.329 -24.145  -7.210  1.00 10.00      A   
ATOM   1680  CG  HIS A 178       5.788 -25.225  -6.281  1.00 10.00      A   
ATOM   1681  ND1 HIS A 178       5.289 -26.505  -6.358  1.00 10.00      A   
ATOM   1682  CD2 HIS A 178       6.689 -25.160  -5.272  1.00 10.00      A   
ATOM   1683  CE1 HIS A 178       5.890 -27.185  -5.399  1.00 10.00      A   
ATOM   1684  NE2 HIS A 178       6.743 -26.410  -4.718  1.00 10.00      A   
ATOM   1685  HE2 HIS A 178       7.293 -26.678  -3.949  1.00 10.00      A   
ATOM   1686  C   HIS A 178       3.449 -24.282  -8.855  1.00 10.00      A   
ATOM   1687  O   HIS A 178       2.575 -24.455  -8.008  1.00 10.00      A   
ATOM   1688  N   PHE A 179       3.208 -23.770 -10.046  1.00 10.00      A   
ATOM   1689  HN  PHE A 179       3.949 -23.658 -10.668  1.00 10.00      A   
ATOM   1690  CA  PHE A 179       1.876 -23.376 -10.457  1.00 10.00      A   
ATOM   1691  CB  PHE A 179       1.945 -22.194 -11.428  1.00 10.00      A   
ATOM   1692  CG  PHE A 179       2.206 -20.866 -10.774  1.00 10.00      A   
ATOM   1693  CD1 PHE A 179       3.474 -20.310 -10.783  1.00 10.00      A   
ATOM   1694  CD2 PHE A 179       1.179 -20.169 -10.162  1.00 10.00      A   
ATOM   1695  CE1 PHE A 179       3.713 -19.084 -10.194  1.00 10.00      A   
ATOM   1696  CE2 PHE A 179       1.411 -18.943  -9.569  1.00 10.00      A   
ATOM   1697  CZ  PHE A 179       2.681 -18.399  -9.586  1.00 10.00      A   
ATOM   1698  C   PHE A 179       1.159 -24.546 -11.122  1.00 10.00      A   
ATOM   1699  O   PHE A 179       1.784 -25.367 -11.798  1.00 10.00      A   
ATOM   1700  N   PRO A 180      -0.157 -24.650 -10.923  1.00 10.00      A   
ATOM   1701  CA  PRO A 180      -0.952 -25.712 -11.520  1.00 10.00      A   
ATOM   1702  CB  PRO A 180      -2.172 -25.770 -10.604  1.00 10.00      A   
ATOM   1703  CG  PRO A 180      -2.342 -24.374 -10.106  1.00 10.00      A   
ATOM   1704  CD  PRO A 180      -0.971 -23.746 -10.091  1.00 10.00      A   
ATOM   1705  C   PRO A 180      -1.388 -25.338 -12.930  1.00 10.00      A   
ATOM   1706  O   PRO A 180      -1.440 -24.158 -13.282  1.00 10.00      A   
ATOM   1707  N   ASP A 181      -1.708 -26.338 -13.732  1.00 10.00      A   
ATOM   1708  HN  ASP A 181      -1.635 -27.263 -13.405  1.00 10.00      A   
ATOM   1709  CA  ASP A 181      -2.153 -26.098 -15.099  1.00 10.00      A   
ATOM   1710  CB  ASP A 181      -2.058 -27.379 -15.926  1.00 10.00      A   
ATOM   1711  CG  ASP A 181      -0.888 -27.378 -16.885  1.00 10.00      A   
ATOM   1712  OD1 ASP A 181      -1.119 -27.393 -18.115  1.00 10.00      A   
ATOM   1713  OD2 ASP A 181       0.270 -27.375 -16.417  1.00 10.00      A   
ATOM   1714  C   ASP A 181      -3.585 -25.583 -15.098  1.00 10.00      A   
ATOM   1715  O   ASP A 181      -4.068 -25.037 -16.088  1.00 10.00      A   
ATOM   1716  N   THR A 182      -4.257 -25.764 -13.972  1.00 10.00      A   
ATOM   1717  HN  THR A 182      -3.818 -26.222 -13.224  1.00 10.00      A   
ATOM   1718  CA  THR A 182      -5.630 -25.322 -13.807  1.00 10.00      A   
ATOM   1719  CB  THR A 182      -6.327 -26.175 -12.730  1.00 10.00      A   
ATOM   1720  OG1 THR A 182      -5.381 -26.500 -11.696  1.00 10.00      A   
ATOM   1721  HG1 THR A 182      -5.754 -26.256 -10.838  1.00 10.00      A   
ATOM   1722  CG2 THR A 182      -6.867 -27.461 -13.336  1.00 10.00      A   
ATOM   1723  C   THR A 182      -5.677 -23.851 -13.393  1.00 10.00      A   
ATOM   1724  O   THR A 182      -6.749 -23.246 -13.323  1.00 10.00      A   
ATOM   1725  N   TYR A 183      -4.505 -23.278 -13.146  1.00 10.00      A   
ATOM   1726  HN  TYR A 183      -3.687 -23.807 -13.264  1.00 10.00      A   
ATOM   1727  CA  TYR A 183      -4.390 -21.889 -12.725  1.00 10.00      A   
ATOM   1728  CB  TYR A 183      -3.019 -21.675 -12.077  1.00 10.00      A   
ATOM   1729  CG  TYR A 183      -2.820 -20.332 -11.422  1.00 10.00      A   
ATOM   1730  CD1 TYR A 183      -3.323 -20.072 -10.155  1.00 10.00      A   
ATOM   1731  CD2 TYR A 183      -2.117 -19.325 -12.070  1.00 10.00      A   
ATOM   1732  CE1 TYR A 183      -3.131 -18.846  -9.551  1.00 10.00      A   
ATOM   1733  CE2 TYR A 183      -1.921 -18.096 -11.474  1.00 10.00      A   
ATOM   1734  CZ  TYR A 183      -2.429 -17.863 -10.215  1.00 10.00      A   
ATOM   1735  OH  TYR A 183      -2.237 -16.640  -9.620  1.00 10.00      A   
ATOM   1736  HH  TYR A 183      -3.091 -16.186  -9.538  1.00 10.00      A   
ATOM   1737  C   TYR A 183      -4.564 -20.939 -13.909  1.00 10.00      A   
ATOM   1738  O   TYR A 183      -3.675 -20.819 -14.752  1.00 10.00      A   
ATOM   1739  N   THR A 184      -5.717 -20.281 -13.971  1.00 10.00      A   
ATOM   1740  HN  THR A 184      -6.400 -20.451 -13.291  1.00 10.00      A   
ATOM   1741  CA  THR A 184      -6.010 -19.335 -15.042  1.00 10.00      A   
ATOM   1742  CB  THR A 184      -7.062 -19.917 -16.006  1.00 10.00      A   
ATOM   1743  OG1 THR A 184      -8.156 -20.458 -15.246  1.00 10.00      A   
ATOM   1744  HG1 THR A 184      -8.896 -20.640 -15.838  1.00 10.00      A   
ATOM   1745  CG2 THR A 184      -6.450 -21.015 -16.861  1.00 10.00      A   
ATOM   1746  C   THR A 184      -6.551 -18.032 -14.461  1.00 10.00      A   
ATOM   1747  O   THR A 184      -7.082 -17.186 -15.182  1.00 10.00      A   
ATOM   1748  N   SER A 185      -6.400 -17.877 -13.158  1.00 10.00      A   
ATOM   1749  HN  SER A 185      -5.943 -18.575 -12.645  1.00 10.00      A   
ATOM   1750  CA  SER A 185      -6.899 -16.706 -12.450  1.00 10.00      A   
ATOM   1751  CB  SER A 185      -7.170 -17.102 -11.001  1.00 10.00      A   
ATOM   1752  OG  SER A 185      -6.897 -18.486 -10.816  1.00 10.00      A   
ATOM   1753  HG  SER A 185      -6.888 -18.688  -9.872  1.00 10.00      A   
ATOM   1754  C   SER A 185      -5.933 -15.521 -12.504  1.00 10.00      A   
ATOM   1755  O   SER A 185      -6.225 -14.461 -11.952  1.00 10.00      A   
ATOM   1756  N   LEU A 186      -4.801 -15.694 -13.186  1.00 10.00      A   
ATOM   1757  HN  LEU A 186      -4.644 -16.550 -13.636  1.00 10.00      A   
ATOM   1758  CA  LEU A 186      -3.791 -14.636 -13.292  1.00 10.00      A   
ATOM   1759  CB  LEU A 186      -2.531 -15.150 -13.996  1.00 10.00      A   
ATOM   1760  CG  LEU A 186      -1.392 -14.140 -14.186  1.00 10.00      A   
ATOM   1761  CD1 LEU A 186      -0.942 -13.576 -12.848  1.00 10.00      A   
ATOM   1762  CD2 LEU A 186      -0.222 -14.785 -14.914  1.00 10.00      A   
ATOM   1763  C   LEU A 186      -4.331 -13.387 -13.992  1.00 10.00      A   
ATOM   1764  O   LEU A 186      -4.682 -13.422 -15.175  1.00 10.00      A   
ATOM   1765  N   VAL A 187      -4.407 -12.295 -13.241  1.00 10.00      A   
ATOM   1766  HN  VAL A 187      -4.138 -12.346 -12.298  1.00 10.00      A   
ATOM   1767  CA  VAL A 187      -4.891 -11.025 -13.765  1.00 10.00      A   
ATOM   1768  CB  VAL A 187      -6.159 -10.542 -13.022  1.00 10.00      A   
ATOM   1769  CG1 VAL A 187      -6.601  -9.182 -13.541  1.00 10.00      A   
ATOM   1770  CG2 VAL A 187      -7.287 -11.554 -13.161  1.00 10.00      A   
ATOM   1771  C   VAL A 187      -3.802  -9.955 -13.665  1.00 10.00      A   
ATOM   1772  O   VAL A 187      -3.554  -9.215 -14.620  1.00 10.00      A   
ATOM   1773  N   SER A 188      -3.140  -9.889 -12.517  1.00 10.00      A   
ATOM   1774  HN  SER A 188      -3.365 -10.514 -11.794  1.00 10.00      A   
ATOM   1775  CA  SER A 188      -2.086  -8.913 -12.300  1.00 10.00      A   
ATOM   1776  CB  SER A 188      -2.597  -7.762 -11.428  1.00 10.00      A   
ATOM   1777  OG  SER A 188      -1.647  -6.714 -11.352  1.00 10.00      A   
ATOM   1778  HG  SER A 188      -1.754  -6.244 -10.518  1.00 10.00      A   
ATOM   1779  C   SER A 188      -0.875  -9.569 -11.650  1.00 10.00      A   
ATOM   1780  O   SER A 188      -1.012 -10.368 -10.716  1.00 10.00      A   
ATOM   1781  N   LEU A 189       0.307  -9.243 -12.154  1.00 10.00      A   
ATOM   1782  HN  LEU A 189       0.348  -8.613 -12.911  1.00 10.00      A   
ATOM   1783  CA  LEU A 189       1.546  -9.792 -11.626  1.00 10.00      A   
ATOM   1784  CB  LEU A 189       1.877 -11.121 -12.319  1.00 10.00      A   
ATOM   1785  CG  LEU A 189       3.095 -11.881 -11.786  1.00 10.00      A   
ATOM   1786  CD1 LEU A 189       2.908 -12.238 -10.321  1.00 10.00      A   
ATOM   1787  CD2 LEU A 189       3.347 -13.133 -12.609  1.00 10.00      A   
ATOM   1788  C   LEU A 189       2.700  -8.807 -11.802  1.00 10.00      A   
ATOM   1789  O   LEU A 189       3.075  -8.467 -12.928  1.00 10.00      A   
ATOM   1790  N   ASN A 190       3.247  -8.339 -10.688  1.00 10.00      A   
ATOM   1791  HN  ASN A 190       2.885  -8.629  -9.822  1.00 10.00      A   
ATOM   1792  CA  ASN A 190       4.367  -7.405 -10.708  1.00 10.00      A   
ATOM   1793  CB  ASN A 190       3.976  -6.053 -10.101  1.00 10.00      A   
ATOM   1794  CG  ASN A 190       5.147  -5.085 -10.037  1.00 10.00      A   
ATOM   1795  OD1 ASN A 190       6.071  -5.146 -10.850  1.00 10.00      A   
ATOM   1796  ND2 ASN A 190       5.124  -4.192  -9.063  1.00 10.00      A   
ATOM   1797 HD21 ASN A 190       4.361  -4.207  -8.429  1.00 10.00      A   
ATOM   1798 HD22 ASN A 190       5.861  -3.549  -9.010  1.00 10.00      A   
ATOM   1799  C   ASN A 190       5.552  -7.981  -9.947  1.00 10.00      A   
ATOM   1800  O   ASN A 190       5.542  -8.037  -8.718  1.00 10.00      A   
ATOM   1801  N   ILE A 191       6.566  -8.409 -10.681  1.00 10.00      A   
ATOM   1802  HN  ILE A 191       6.513  -8.337 -11.663  1.00 10.00      A   
ATOM   1803  CA  ILE A 191       7.760  -8.986 -10.070  1.00 10.00      A   
ATOM   1804  CB  ILE A 191       7.874 -10.500 -10.351  1.00 10.00      A   
ATOM   1805  CG1 ILE A 191       7.808 -10.777 -11.857  1.00 10.00      A   
ATOM   1806  CG2 ILE A 191       6.791 -11.271  -9.610  1.00 10.00      A   
ATOM   1807  CD1 ILE A 191       8.389 -12.114 -12.263  1.00 10.00      A   
ATOM   1808  C   ILE A 191       9.024  -8.288 -10.571  1.00 10.00      A   
ATOM   1809  O   ILE A 191      10.074  -8.912 -10.724  1.00 10.00      A   
ATOM   1810  N   SER A 192       8.923  -6.984 -10.793  1.00 10.00      A   
ATOM   1811  HN  SER A 192       8.065  -6.537 -10.626  1.00 10.00      A   
ATOM   1812  CA  SER A 192      10.050  -6.196 -11.285  1.00 10.00      A   
ATOM   1813  CB  SER A 192       9.560  -4.826 -11.758  1.00 10.00      A   
ATOM   1814  OG  SER A 192       8.611  -4.290 -10.847  1.00 10.00      A   
ATOM   1815  HG  SER A 192       7.715  -4.476 -11.165  1.00 10.00      A   
ATOM   1816  C   SER A 192      11.151  -6.044 -10.231  1.00 10.00      A   
ATOM   1817  O   SER A 192      12.232  -5.529 -10.515  1.00 10.00      A   
ATOM   1818  N   CYS A 193      10.878  -6.512  -9.024  1.00 10.00      A   
ATOM   1819  HN  CYS A 193      10.006  -6.927  -8.862  1.00 10.00      A   
ATOM   1820  CA  CYS A 193      11.833  -6.422  -7.930  1.00 10.00      A   
ATOM   1821  CB  CYS A 193      11.075  -6.397  -6.608  1.00 10.00      A   
ATOM   1822  SG  CYS A 193       9.660  -7.520  -6.578  1.00 10.00      A   
ATOM   1823  HG  CYS A 193       8.699  -6.941  -5.869  1.00 10.00      A   
ATOM   1824  C   CYS A 193      12.821  -7.588  -7.937  1.00 10.00      A   
ATOM   1825  O   CYS A 193      13.967  -7.436  -7.510  1.00 10.00      A   
ATOM   1826  N   LEU A 194      12.375  -8.744  -8.419  1.00 10.00      A   
ATOM   1827  HN  LEU A 194      11.462  -8.799  -8.764  1.00 10.00      A   
ATOM   1828  CA  LEU A 194      13.219  -9.934  -8.463  1.00 10.00      A   
ATOM   1829  CB  LEU A 194      12.411 -11.155  -8.914  1.00 10.00      A   
ATOM   1830  CG  LEU A 194      11.285 -11.612  -7.981  1.00 10.00      A   
ATOM   1831  CD1 LEU A 194      10.551 -12.804  -8.572  1.00 10.00      A   
ATOM   1832  CD2 LEU A 194      11.830 -11.951  -6.604  1.00 10.00      A   
ATOM   1833  C   LEU A 194      14.416  -9.732  -9.383  1.00 10.00      A   
ATOM   1834  O   LEU A 194      14.330  -9.017 -10.382  1.00 10.00      A   
ATOM   1835  N   ALA A 195      15.531 -10.359  -9.044  1.00 10.00      A   
ATOM   1836  HN  ALA A 195      15.544 -10.915  -8.228  1.00 10.00      A   
ATOM   1837  CA  ALA A 195      16.740 -10.244  -9.847  1.00 10.00      A   
ATOM   1838  CB  ALA A 195      17.921  -9.830  -8.980  1.00 10.00      A   
ATOM   1839  C   ALA A 195      17.041 -11.548 -10.576  1.00 10.00      A   
ATOM   1840  O   ALA A 195      17.707 -11.550 -11.614  1.00 10.00      A   
ATOM   1841  N   SER A 196      16.538 -12.652 -10.034  1.00 10.00      A   
ATOM   1842  HN  SER A 196      16.001 -12.579  -9.211  1.00 10.00      A   
ATOM   1843  CA  SER A 196      16.757 -13.969 -10.622  1.00 10.00      A   
ATOM   1844  CB  SER A 196      16.350 -15.078  -9.644  1.00 10.00      A   
ATOM   1845  OG  SER A 196      15.091 -14.811  -9.044  1.00 10.00      A   
ATOM   1846  HG  SER A 196      15.182 -14.071  -8.418  1.00 10.00      A   
ATOM   1847  C   SER A 196      16.017 -14.126 -11.946  1.00 10.00      A   
ATOM   1848  O   SER A 196      15.019 -13.446 -12.201  1.00 10.00      A   
ATOM   1849  N   GLU A 197      16.516 -15.025 -12.783  1.00 10.00      A   
ATOM   1850  HN  GLU A 197      17.309 -15.539 -12.516  1.00 10.00      A   
ATOM   1851  CA  GLU A 197      15.920 -15.286 -14.083  1.00 10.00      A   
ATOM   1852  CB  GLU A 197      16.929 -16.001 -14.987  1.00 10.00      A   
ATOM   1853  CG  GLU A 197      16.503 -16.118 -16.439  1.00 10.00      A   
ATOM   1854  CD  GLU A 197      17.248 -17.210 -17.177  1.00 10.00      A   
ATOM   1855  OE1 GLU A 197      18.494 -17.161 -17.222  1.00 10.00      A   
ATOM   1856  OE2 GLU A 197      16.588 -18.125 -17.714  1.00 10.00      A   
ATOM   1857  C   GLU A 197      14.670 -16.137 -13.927  1.00 10.00      A   
ATOM   1858  O   GLU A 197      14.698 -17.185 -13.283  1.00 10.00      A   
ATOM   1859  N   VAL A 198      13.573 -15.681 -14.507  1.00 10.00      A   
ATOM   1860  HN  VAL A 198      13.609 -14.839 -15.007  1.00 10.00      A   
ATOM   1861  CA  VAL A 198      12.320 -16.409 -14.430  1.00 10.00      A   
ATOM   1862  CB  VAL A 198      11.096 -15.469 -14.472  1.00 10.00      A   
ATOM   1863  CG1 VAL A 198      11.006 -14.665 -13.183  1.00 10.00      A   
ATOM   1864  CG2 VAL A 198      11.162 -14.543 -15.679  1.00 10.00      A   
ATOM   1865  C   VAL A 198      12.224 -17.443 -15.546  1.00 10.00      A   
ATOM   1866  O   VAL A 198      12.697 -17.215 -16.663  1.00 10.00      A   
ATOM   1867  N   SER A 199      11.635 -18.588 -15.231  1.00 10.00      A   
ATOM   1868  HN  SER A 199      11.305 -18.720 -14.317  1.00 10.00      A   
ATOM   1869  CA  SER A 199      11.471 -19.654 -16.205  1.00 10.00      A   
ATOM   1870  CB  SER A 199      10.944 -20.924 -15.531  1.00 10.00      A   
ATOM   1871  OG  SER A 199      10.753 -21.969 -16.472  1.00 10.00      A   
ATOM   1872  HG  SER A 199      11.391 -22.673 -16.300  1.00 10.00      A   
ATOM   1873  C   SER A 199      10.526 -19.215 -17.317  1.00 10.00      A   
ATOM   1874  O   SER A 199       9.310 -19.138 -17.121  1.00 10.00      A   
ATOM   1875  N   PHE A 200      11.090 -18.928 -18.484  1.00 10.00      A   
ATOM   1876  HN  PHE A 200      12.059 -19.025 -18.580  1.00 10.00      A   
ATOM   1877  CA  PHE A 200      10.309 -18.493 -19.627  1.00 10.00      A   
ATOM   1878  CB  PHE A 200      11.225 -18.066 -20.780  1.00 10.00      A   
ATOM   1879  CG  PHE A 200      10.503 -17.425 -21.931  1.00 10.00      A   
ATOM   1880  CD1 PHE A 200      10.004 -16.138 -21.820  1.00 10.00      A   
ATOM   1881  CD2 PHE A 200      10.320 -18.108 -23.123  1.00 10.00      A   
ATOM   1882  CE1 PHE A 200       9.336 -15.543 -22.874  1.00 10.00      A   
ATOM   1883  CE2 PHE A 200       9.651 -17.520 -24.182  1.00 10.00      A   
ATOM   1884  CZ  PHE A 200       9.159 -16.235 -24.056  1.00 10.00      A   
ATOM   1885  C   PHE A 200       9.372 -19.608 -20.068  1.00 10.00      A   
ATOM   1886  O   PHE A 200       8.256 -19.349 -20.509  1.00 10.00      A   
ATOM   1887  N   SER A 201       9.823 -20.850 -19.918  1.00 10.00      A   
ATOM   1888  HN  SER A 201      10.724 -20.994 -19.554  1.00 10.00      A   
ATOM   1889  CA  SER A 201       9.016 -22.004 -20.291  1.00 10.00      A   
ATOM   1890  CB  SER A 201       9.808 -23.294 -20.084  1.00 10.00      A   
ATOM   1891  OG  SER A 201      11.150 -23.135 -20.515  1.00 10.00      A   
ATOM   1892  HG  SER A 201      11.160 -22.887 -21.448  1.00 10.00      A   
ATOM   1893  C   SER A 201       7.716 -22.046 -19.488  1.00 10.00      A   
ATOM   1894  O   SER A 201       6.653 -22.353 -20.027  1.00 10.00      A   
ATOM   1895  N   ALA A 202       7.804 -21.733 -18.198  1.00 10.00      A   
ATOM   1896  HN  ALA A 202       8.682 -21.510 -17.818  1.00 10.00      A   
ATOM   1897  CA  ALA A 202       6.626 -21.723 -17.336  1.00 10.00      A   
ATOM   1898  CB  ALA A 202       7.030 -21.848 -15.875  1.00 10.00      A   
ATOM   1899  C   ALA A 202       5.818 -20.451 -17.560  1.00 10.00      A   
ATOM   1900  O   ALA A 202       4.586 -20.487 -17.633  1.00 10.00      A   
ATOM   1901  N   LEU A 203       6.530 -19.330 -17.668  1.00 10.00      A   
ATOM   1902  HN  LEU A 203       7.510 -19.380 -17.583  1.00 10.00      A   
ATOM   1903  CA  LEU A 203       5.910 -18.028 -17.892  1.00 10.00      A   
ATOM   1904  CB  LEU A 203       6.989 -16.947 -17.996  1.00 10.00      A   
ATOM   1905  CG  LEU A 203       6.506 -15.519 -18.247  1.00 10.00      A   
ATOM   1906  CD1 LEU A 203       5.648 -15.032 -17.092  1.00 10.00      A   
ATOM   1907  CD2 LEU A 203       7.689 -14.589 -18.462  1.00 10.00      A   
ATOM   1908  C   LEU A 203       5.049 -18.050 -19.150  1.00 10.00      A   
ATOM   1909  O   LEU A 203       3.915 -17.571 -19.144  1.00 10.00      A   
ATOM   1910  N   GLU A 204       5.599 -18.628 -20.214  1.00 10.00      A   
ATOM   1911  HN  GLU A 204       6.514 -18.983 -20.138  1.00 10.00      A   
ATOM   1912  CA  GLU A 204       4.906 -18.749 -21.493  1.00 10.00      A   
ATOM   1913  CB  GLU A 204       5.723 -19.633 -22.438  1.00 10.00      A   
ATOM   1914  CG  GLU A 204       6.386 -18.883 -23.574  1.00 10.00      A   
ATOM   1915  CD  GLU A 204       5.752 -19.190 -24.913  1.00 10.00      A   
ATOM   1916  OE1 GLU A 204       6.189 -20.159 -25.569  1.00 10.00      A   
ATOM   1917  OE2 GLU A 204       4.820 -18.465 -25.315  1.00 10.00      A   
ATOM   1918  C   GLU A 204       3.535 -19.378 -21.308  1.00 10.00      A   
ATOM   1919  O   GLU A 204       2.511 -18.794 -21.666  1.00 10.00      A   
ATOM   1920  N   ARG A 205       3.526 -20.565 -20.718  1.00 10.00      A   
ATOM   1921  HN  ARG A 205       4.376 -20.956 -20.425  1.00 10.00      A   
ATOM   1922  CA  ARG A 205       2.292 -21.300 -20.488  1.00 10.00      A   
ATOM   1923  CB  ARG A 205       2.597 -22.674 -19.891  1.00 10.00      A   
ATOM   1924  CG  ARG A 205       3.534 -23.508 -20.748  1.00 10.00      A   
ATOM   1925  CD  ARG A 205       3.894 -24.818 -20.072  1.00 10.00      A   
ATOM   1926  NE  ARG A 205       5.003 -25.488 -20.746  1.00 10.00      A   
ATOM   1927  HE  ARG A 205       5.467 -24.987 -21.458  1.00 10.00      A   
ATOM   1928  CZ  ARG A 205       5.424 -26.714 -20.451  1.00 10.00      A   
ATOM   1929  NH1 ARG A 205       4.818 -27.416 -19.501  1.00 10.00      A   
ATOM   1930 HH11 ARG A 205       4.015 -27.006 -18.978  1.00 10.00      A   
ATOM   1931 HH12 ARG A 205       5.146 -28.379 -19.269  1.00 10.00      A   
ATOM   1932  NH2 ARG A 205       6.445 -27.240 -21.120  1.00 10.00      A   
ATOM   1933 HH21 ARG A 205       6.785 -28.204 -20.898  1.00 10.00      A   
ATOM   1934 HH22 ARG A 205       6.914 -26.688 -21.872  1.00 10.00      A   
ATOM   1935  C   ARG A 205       1.325 -20.527 -19.596  1.00 10.00      A   
ATOM   1936  O   ARG A 205       0.115 -20.553 -19.818  1.00 10.00      A   
ATOM   1937  N   LEU A 206       1.863 -19.836 -18.599  1.00 10.00      A   
ATOM   1938  HN  LEU A 206       2.838 -19.852 -18.479  1.00 10.00      A   
ATOM   1939  CA  LEU A 206       1.047 -19.055 -17.672  1.00 10.00      A   
ATOM   1940  CB  LEU A 206       1.923 -18.445 -16.573  1.00 10.00      A   
ATOM   1941  CG  LEU A 206       2.366 -19.385 -15.452  1.00 10.00      A   
ATOM   1942  CD1 LEU A 206       3.528 -18.781 -14.682  1.00 10.00      A   
ATOM   1943  CD2 LEU A 206       1.205 -19.684 -14.517  1.00 10.00      A   
ATOM   1944  C   LEU A 206       0.282 -17.951 -18.390  1.00 10.00      A   
ATOM   1945  O   LEU A 206      -0.939 -17.850 -18.265  1.00 10.00      A   
ATOM   1946  N   VAL A 207       1.001 -17.140 -19.156  1.00 10.00      A   
ATOM   1947  HN  VAL A 207       1.973 -17.287 -19.231  1.00 10.00      A   
ATOM   1948  CA  VAL A 207       0.393 -16.029 -19.885  1.00 10.00      A   
ATOM   1949  CB  VAL A 207       1.460 -15.109 -20.520  1.00 10.00      A   
ATOM   1950  CG1 VAL A 207       0.817 -13.894 -21.173  1.00 10.00      A   
ATOM   1951  CG2 VAL A 207       2.479 -14.673 -19.480  1.00 10.00      A   
ATOM   1952  C   VAL A 207      -0.577 -16.517 -20.962  1.00 10.00      A   
ATOM   1953  O   VAL A 207      -1.612 -15.895 -21.209  1.00 10.00      A   
ATOM   1954  N   THR A 208      -0.249 -17.637 -21.585  1.00 10.00      A   
ATOM   1955  HN  THR A 208       0.582 -18.097 -21.336  1.00 10.00      A   
ATOM   1956  CA  THR A 208      -1.084 -18.194 -22.640  1.00 10.00      A   
ATOM   1957  CB  THR A 208      -0.343 -19.307 -23.413  1.00 10.00      A   
ATOM   1958  OG1 THR A 208       0.965 -18.847 -23.769  1.00 10.00      A   
ATOM   1959  HG1 THR A 208       1.534 -18.847 -22.988  1.00 10.00      A   
ATOM   1960  CG2 THR A 208      -1.093 -19.670 -24.686  1.00 10.00      A   
ATOM   1961  C   THR A 208      -2.415 -18.737 -22.103  1.00 10.00      A   
ATOM   1962  O   THR A 208      -3.456 -18.605 -22.751  1.00 10.00      A   
ATOM   1963  N   ARG A 209      -2.395 -19.322 -20.912  1.00 10.00      A   
ATOM   1964  HN  ARG A 209      -1.554 -19.365 -20.405  1.00 10.00      A   
ATOM   1965  CA  ARG A 209      -3.611 -19.897 -20.347  1.00 10.00      A   
ATOM   1966  CB  ARG A 209      -3.345 -21.166 -19.526  1.00 10.00      A   
ATOM   1967  CG  ARG A 209      -2.567 -20.960 -18.235  1.00 10.00      A   
ATOM   1968  CD  ARG A 209      -2.425 -22.274 -17.482  1.00 10.00      A   
ATOM   1969  NE  ARG A 209      -1.428 -22.205 -16.413  1.00 10.00      A   
ATOM   1970  HE  ARG A 209      -1.589 -21.559 -15.688  1.00 10.00      A   
ATOM   1971  CZ  ARG A 209      -0.334 -22.970 -16.371  1.00 10.00      A   
ATOM   1972  NH1 ARG A 209      -0.104 -23.846 -17.338  1.00 10.00      A   
ATOM   1973 HH11 ARG A 209      -0.780 -23.939 -18.126  1.00 10.00      A   
ATOM   1974 HH12 ARG A 209       0.748 -24.444 -17.317  1.00 10.00      A   
ATOM   1975  NH2 ARG A 209       0.518 -22.866 -15.359  1.00 10.00      A   
ATOM   1976 HH21 ARG A 209       0.335 -22.191 -14.591  1.00 10.00      A   
ATOM   1977 HH22 ARG A 209       1.376 -23.464 -15.326  1.00 10.00      A   
ATOM   1978  C   ARG A 209      -4.475 -18.889 -19.591  1.00 10.00      A   
ATOM   1979  O   ARG A 209      -5.666 -19.126 -19.380  1.00 10.00      A   
ATOM   1980  N   CYS A 210      -3.898 -17.760 -19.204  1.00 10.00      A   
ATOM   1981  HN  CYS A 210      -2.949 -17.605 -19.409  1.00 10.00      A   
ATOM   1982  CA  CYS A 210      -4.651 -16.746 -18.474  1.00 10.00      A   
ATOM   1983  CB  CYS A 210      -3.949 -16.379 -17.166  1.00 10.00      A   
ATOM   1984  SG  CYS A 210      -3.197 -17.780 -16.306  1.00 10.00      A   
ATOM   1985  HG  CYS A 210      -1.997 -17.980 -16.847  1.00 10.00      A   
ATOM   1986  C   CYS A 210      -4.895 -15.494 -19.318  1.00 10.00      A   
ATOM   1987  O   CYS A 210      -4.030 -14.620 -19.418  1.00 10.00      A   
ATOM   1988  N   PRO A 211      -6.084 -15.390 -19.937  1.00 10.00      A   
ATOM   1989  CA  PRO A 211      -6.453 -14.240 -20.766  1.00 10.00      A   
ATOM   1990  CB  PRO A 211      -7.558 -14.815 -21.656  1.00 10.00      A   
ATOM   1991  CG  PRO A 211      -8.220 -15.845 -20.805  1.00 10.00      A   
ATOM   1992  CD  PRO A 211      -7.159 -16.398 -19.887  1.00 10.00      A   
ATOM   1993  C   PRO A 211      -7.003 -13.093 -19.919  1.00 10.00      A   
ATOM   1994  O   PRO A 211      -7.313 -12.014 -20.428  1.00 10.00      A   
ATOM   1995  N   ASN A 212      -7.110 -13.341 -18.620  1.00 10.00      A   
ATOM   1996  HN  ASN A 212      -6.833 -14.220 -18.285  1.00 10.00      A   
ATOM   1997  CA  ASN A 212      -7.622 -12.354 -17.678  1.00 10.00      A   
ATOM   1998  CB  ASN A 212      -8.111 -13.053 -16.400  1.00 10.00      A   
ATOM   1999  CG  ASN A 212      -9.322 -13.938 -16.626  1.00 10.00      A   
ATOM   2000  OD1 ASN A 212     -10.255 -13.572 -17.345  1.00 10.00      A   
ATOM   2001  ND2 ASN A 212      -9.310 -15.121 -16.026  1.00 10.00      A   
ATOM   2002 HD21 ASN A 212      -8.532 -15.360 -15.477  1.00 10.00      A   
ATOM   2003 HD22 ASN A 212     -10.082 -15.711 -16.155  1.00 10.00      A   
ATOM   2004  C   ASN A 212      -6.537 -11.347 -17.324  1.00 10.00      A   
ATOM   2005  O   ASN A 212      -6.812 -10.299 -16.737  1.00 10.00      A   
ATOM   2006  N   LEU A 213      -5.308 -11.677 -17.703  1.00 10.00      A   
ATOM   2007  HN  LEU A 213      -5.175 -12.522 -18.182  1.00 10.00      A   
ATOM   2008  CA  LEU A 213      -4.150 -10.838 -17.435  1.00 10.00      A   
ATOM   2009  CB  LEU A 213      -2.891 -11.489 -18.014  1.00 10.00      A   
ATOM   2010  CG  LEU A 213      -1.563 -10.794 -17.714  1.00 10.00      A   
ATOM   2011  CD1 LEU A 213      -1.199 -10.941 -16.245  1.00 10.00      A   
ATOM   2012  CD2 LEU A 213      -0.463 -11.353 -18.598  1.00 10.00      A   
ATOM   2013  C   LEU A 213      -4.318  -9.436 -18.005  1.00 10.00      A   
ATOM   2014  O   LEU A 213      -4.631  -9.266 -19.183  1.00 10.00      A   
ATOM   2015  N   LYS A 214      -4.112  -8.444 -17.154  1.00 10.00      A   
ATOM   2016  HN  LYS A 214      -3.887  -8.662 -16.219  1.00 10.00      A   
ATOM   2017  CA  LYS A 214      -4.224  -7.044 -17.549  1.00 10.00      A   
ATOM   2018  CB  LYS A 214      -5.445  -6.386 -16.901  1.00 10.00      A   
ATOM   2019  CG  LYS A 214      -6.780  -6.831 -17.480  1.00 10.00      A   
ATOM   2020  CD  LYS A 214      -6.835  -6.612 -18.984  1.00 10.00      A   
ATOM   2021  CE  LYS A 214      -8.168  -7.056 -19.568  1.00 10.00      A   
ATOM   2022  NZ  LYS A 214      -8.490  -8.470 -19.234  1.00 10.00      A   
ATOM   2023  HZ1 LYS A 214      -7.619  -9.034 -19.175  1.00 10.00      A   
ATOM   2024  HZ2 LYS A 214      -9.104  -8.881 -19.970  1.00 10.00      A   
ATOM   2025  HZ3 LYS A 214      -8.988  -8.518 -18.321  1.00 10.00      A   
ATOM   2026  C   LYS A 214      -2.966  -6.268 -17.175  1.00 10.00      A   
ATOM   2027  O   LYS A 214      -2.585  -5.317 -17.860  1.00 10.00      A   
ATOM   2028  N   SER A 215      -2.326  -6.683 -16.092  1.00 10.00      A   
ATOM   2029  HN  SER A 215      -2.675  -7.452 -15.595  1.00 10.00      A   
ATOM   2030  CA  SER A 215      -1.116  -6.030 -15.623  1.00 10.00      A   
ATOM   2031  CB  SER A 215      -1.369  -5.361 -14.268  1.00 10.00      A   
ATOM   2032  OG  SER A 215      -0.420  -4.338 -14.007  1.00 10.00      A   
ATOM   2033  HG  SER A 215      -0.852  -3.470 -14.111  1.00 10.00      A   
ATOM   2034  C   SER A 215       0.019  -7.041 -15.507  1.00 10.00      A   
ATOM   2035  O   SER A 215      -0.002  -7.917 -14.642  1.00 10.00      A   
ATOM   2036  N   LEU A 216       1.004  -6.921 -16.386  1.00 10.00      A   
ATOM   2037  HN  LEU A 216       0.972  -6.192 -17.048  1.00 10.00      A   
ATOM   2038  CA  LEU A 216       2.141  -7.829 -16.379  1.00 10.00      A   
ATOM   2039  CB  LEU A 216       2.123  -8.740 -17.609  1.00 10.00      A   
ATOM   2040  CG  LEU A 216       3.187  -9.840 -17.651  1.00 10.00      A   
ATOM   2041  CD1 LEU A 216       2.876 -10.928 -16.634  1.00 10.00      A   
ATOM   2042  CD2 LEU A 216       3.303 -10.423 -19.050  1.00 10.00      A   
ATOM   2043  C   LEU A 216       3.454  -7.061 -16.317  1.00 10.00      A   
ATOM   2044  O   LEU A 216       3.907  -6.511 -17.319  1.00 10.00      A   
ATOM   2045  N   LYS A 217       4.049  -7.018 -15.134  1.00 10.00      A   
ATOM   2046  HN  LYS A 217       3.629  -7.469 -14.367  1.00 10.00      A   
ATOM   2047  CA  LYS A 217       5.315  -6.332 -14.940  1.00 10.00      A   
ATOM   2048  CB  LYS A 217       5.220  -5.321 -13.801  1.00 10.00      A   
ATOM   2049  CG  LYS A 217       4.354  -4.110 -14.115  1.00 10.00      A   
ATOM   2050  CD  LYS A 217       3.184  -3.998 -13.150  1.00 10.00      A   
ATOM   2051  CE  LYS A 217       2.387  -2.727 -13.399  1.00 10.00      A   
ATOM   2052  NZ  LYS A 217       1.198  -2.640 -12.516  1.00 10.00      A   
ATOM   2053  HZ1 LYS A 217       1.489  -2.663 -11.520  1.00 10.00      A   
ATOM   2054  HZ2 LYS A 217       0.560  -3.442 -12.700  1.00 10.00      A   
ATOM   2055  HZ3 LYS A 217       0.684  -1.752 -12.695  1.00 10.00      A   
ATOM   2056  C   LYS A 217       6.419  -7.345 -14.679  1.00 10.00      A   
ATOM   2057  O   LYS A 217       6.448  -7.991 -13.625  1.00 10.00      A   
ATOM   2058  N   LEU A 218       7.309  -7.492 -15.648  1.00 10.00      A   
ATOM   2059  HN  LEU A 218       7.232  -6.934 -16.455  1.00 10.00      A   
ATOM   2060  CA  LEU A 218       8.409  -8.439 -15.554  1.00 10.00      A   
ATOM   2061  CB  LEU A 218       8.780  -8.934 -16.953  1.00 10.00      A   
ATOM   2062  CG  LEU A 218       7.625  -9.439 -17.821  1.00 10.00      A   
ATOM   2063  CD1 LEU A 218       8.035  -9.480 -19.286  1.00 10.00      A   
ATOM   2064  CD2 LEU A 218       7.164 -10.811 -17.353  1.00 10.00      A   
ATOM   2065  C   LEU A 218       9.620  -7.794 -14.898  1.00 10.00      A   
ATOM   2066  O   LEU A 218       9.576  -6.626 -14.518  1.00 10.00      A   
ATOM   2067  N   ASN A 219      10.702  -8.554 -14.778  1.00 10.00      A   
ATOM   2068  HN  ASN A 219      10.685  -9.474 -15.117  1.00 10.00      A   
ATOM   2069  CA  ASN A 219      11.922  -8.051 -14.160  1.00 10.00      A   
ATOM   2070  CB  ASN A 219      12.342  -8.922 -12.971  1.00 10.00      A   
ATOM   2071  CG  ASN A 219      12.859 -10.297 -13.358  1.00 10.00      A   
ATOM   2072  OD1 ASN A 219      12.443 -10.884 -14.359  1.00 10.00      A   
ATOM   2073  ND2 ASN A 219      13.775 -10.818 -12.560  1.00 10.00      A   
ATOM   2074 HD21 ASN A 219      14.063 -10.290 -11.781  1.00 10.00      A   
ATOM   2075 HD22 ASN A 219      14.124 -11.715 -12.767  1.00 10.00      A   
ATOM   2076  C   ASN A 219      13.053  -7.909 -15.178  1.00 10.00      A   
ATOM   2077  O   ASN A 219      12.909  -8.309 -16.334  1.00 10.00      A   
ATOM   2078  N   ARG A 220      14.174  -7.349 -14.730  1.00 10.00      A   
ATOM   2079  HN  ARG A 220      14.217  -7.071 -13.790  1.00 10.00      A   
ATOM   2080  CA  ARG A 220      15.348  -7.116 -15.573  1.00 10.00      A   
ATOM   2081  CB  ARG A 220      16.433  -6.438 -14.735  1.00 10.00      A   
ATOM   2082  CG  ARG A 220      17.542  -5.768 -15.534  1.00 10.00      A   
ATOM   2083  CD  ARG A 220      18.621  -5.225 -14.610  1.00 10.00      A   
ATOM   2084  NE  ARG A 220      19.409  -4.168 -15.240  1.00 10.00      A   
ATOM   2085  HE  ARG A 220      19.584  -4.252 -16.207  1.00 10.00      A   
ATOM   2086  CZ  ARG A 220      19.892  -3.112 -14.580  1.00 10.00      A   
ATOM   2087  NH1 ARG A 220      19.663  -2.985 -13.277  1.00 10.00      A   
ATOM   2088 HH11 ARG A 220      20.035  -2.161 -12.752  1.00 10.00      A   
ATOM   2089 HH12 ARG A 220      19.104  -3.707 -12.773  1.00 10.00      A   
ATOM   2090  NH2 ARG A 220      20.602  -2.189 -15.224  1.00 10.00      A   
ATOM   2091 HH21 ARG A 220      20.980  -1.360 -14.713  1.00 10.00      A   
ATOM   2092 HH22 ARG A 220      20.785  -2.287 -16.257  1.00 10.00      A   
ATOM   2093  C   ARG A 220      15.905  -8.403 -16.184  1.00 10.00      A   
ATOM   2094  O   ARG A 220      16.532  -8.372 -17.241  1.00 10.00      A   
ATOM   2095  N   ALA A 221      15.658  -9.528 -15.528  1.00 10.00      A   
ATOM   2096  HN  ALA A 221      15.121  -9.491 -14.712  1.00 10.00      A   
ATOM   2097  CA  ALA A 221      16.158 -10.819 -15.994  1.00 10.00      A   
ATOM   2098  CB  ALA A 221      15.946 -11.886 -14.938  1.00 10.00      A   
ATOM   2099  C   ALA A 221      15.539 -11.247 -17.323  1.00 10.00      A   
ATOM   2100  O   ALA A 221      16.050 -12.151 -17.991  1.00 10.00      A   
ATOM   2101  N   VAL A 222      14.438 -10.614 -17.702  1.00 10.00      A   
ATOM   2102  HN  VAL A 222      14.064  -9.909 -17.127  1.00 10.00      A   
ATOM   2103  CA  VAL A 222      13.774 -10.935 -18.958  1.00 10.00      A   
ATOM   2104  CB  VAL A 222      12.273 -10.582 -18.916  1.00 10.00      A   
ATOM   2105  CG1 VAL A 222      11.594 -10.948 -20.228  1.00 10.00      A   
ATOM   2106  CG2 VAL A 222      11.597 -11.287 -17.752  1.00 10.00      A   
ATOM   2107  C   VAL A 222      14.444 -10.199 -20.121  1.00 10.00      A   
ATOM   2108  O   VAL A 222      14.467  -8.962 -20.156  1.00 10.00      A   
ATOM   2109  N   PRO A 223      15.014 -10.957 -21.075  1.00 10.00      A   
ATOM   2110  CA  PRO A 223      15.693 -10.388 -22.240  1.00 10.00      A   
ATOM   2111  CB  PRO A 223      16.368 -11.597 -22.895  1.00 10.00      A   
ATOM   2112  CG  PRO A 223      15.578 -12.773 -22.442  1.00 10.00      A   
ATOM   2113  CD  PRO A 223      15.039 -12.430 -21.084  1.00 10.00      A   
ATOM   2114  C   PRO A 223      14.716  -9.734 -23.212  1.00 10.00      A   
ATOM   2115  O   PRO A 223      13.577 -10.180 -23.363  1.00 10.00      A   
ATOM   2116  N   LEU A 224      15.183  -8.686 -23.876  1.00 10.00      A   
ATOM   2117  HN  LEU A 224      16.109  -8.410 -23.720  1.00 10.00      A   
ATOM   2118  CA  LEU A 224      14.380  -7.930 -24.833  1.00 10.00      A   
ATOM   2119  CB  LEU A 224      15.229  -6.788 -25.409  1.00 10.00      A   
ATOM   2120  CG  LEU A 224      14.577  -5.900 -26.469  1.00 10.00      A   
ATOM   2121  CD1 LEU A 224      13.387  -5.154 -25.888  1.00 10.00      A   
ATOM   2122  CD2 LEU A 224      15.590  -4.922 -27.046  1.00 10.00      A   
ATOM   2123  C   LEU A 224      13.855  -8.815 -25.962  1.00 10.00      A   
ATOM   2124  O   LEU A 224      12.716  -8.661 -26.407  1.00 10.00      A   
ATOM   2125  N   GLU A 225      14.681  -9.755 -26.401  1.00 10.00      A   
ATOM   2126  HN  GLU A 225      15.574  -9.843 -25.983  1.00 10.00      A   
ATOM   2127  CA  GLU A 225      14.325 -10.651 -27.493  1.00 10.00      A   
ATOM   2128  CB  GLU A 225      15.540 -11.466 -27.946  1.00 10.00      A   
ATOM   2129  CG  GLU A 225      16.811 -10.651 -28.117  1.00 10.00      A   
ATOM   2130  CD  GLU A 225      17.697 -10.695 -26.888  1.00 10.00      A   
ATOM   2131  OE1 GLU A 225      17.313 -10.115 -25.851  1.00 10.00      A   
ATOM   2132  OE2 GLU A 225      18.781 -11.315 -26.954  1.00 10.00      A   
ATOM   2133  C   GLU A 225      13.167 -11.587 -27.145  1.00 10.00      A   
ATOM   2134  O   GLU A 225      12.496 -12.099 -28.040  1.00 10.00      A   
ATOM   2135  N   LYS A 226      12.918 -11.804 -25.861  1.00 10.00      A   
ATOM   2136  HN  LYS A 226      13.456 -11.344 -25.180  1.00 10.00      A   
ATOM   2137  CA  LYS A 226      11.841 -12.696 -25.445  1.00 10.00      A   
ATOM   2138  CB  LYS A 226      12.180 -13.404 -24.128  1.00 10.00      A   
ATOM   2139  CG  LYS A 226      13.190 -14.533 -24.265  1.00 10.00      A   
ATOM   2140  CD  LYS A 226      12.667 -15.640 -25.166  1.00 10.00      A   
ATOM   2141  CE  LYS A 226      13.734 -16.685 -25.441  1.00 10.00      A   
ATOM   2142  NZ  LYS A 226      13.941 -17.592 -24.283  1.00 10.00      A   
ATOM   2143  HZ1 LYS A 226      14.793 -18.172 -24.438  1.00 10.00      A   
ATOM   2144  HZ2 LYS A 226      13.123 -18.228 -24.170  1.00 10.00      A   
ATOM   2145  HZ3 LYS A 226      14.062 -17.043 -23.410  1.00 10.00      A   
ATOM   2146  C   LYS A 226      10.508 -11.967 -25.332  1.00 10.00      A   
ATOM   2147  O   LYS A 226       9.461 -12.596 -25.199  1.00 10.00      A   
ATOM   2148  N   LEU A 227      10.544 -10.640 -25.404  1.00 10.00      A   
ATOM   2149  HN  LEU A 227      11.407 -10.192 -25.527  1.00 10.00      A   
ATOM   2150  CA  LEU A 227       9.329  -9.834 -25.298  1.00 10.00      A   
ATOM   2151  CB  LEU A 227       9.662  -8.342 -25.194  1.00 10.00      A   
ATOM   2152  CG  LEU A 227      10.264  -7.872 -23.869  1.00 10.00      A   
ATOM   2153  CD1 LEU A 227      10.486  -6.369 -23.895  1.00 10.00      A   
ATOM   2154  CD2 LEU A 227       9.358  -8.251 -22.711  1.00 10.00      A   
ATOM   2155  C   LEU A 227       8.381 -10.080 -26.466  1.00 10.00      A   
ATOM   2156  O   LEU A 227       7.163 -10.031 -26.305  1.00 10.00      A   
ATOM   2157  N   ALA A 228       8.945 -10.359 -27.635  1.00 10.00      A   
ATOM   2158  HN  ALA A 228       9.919 -10.400 -27.691  1.00 10.00      A   
ATOM   2159  CA  ALA A 228       8.152 -10.607 -28.834  1.00 10.00      A   
ATOM   2160  CB  ALA A 228       9.061 -10.878 -30.025  1.00 10.00      A   
ATOM   2161  C   ALA A 228       7.175 -11.762 -28.625  1.00 10.00      A   
ATOM   2162  O   ALA A 228       6.000 -11.667 -28.981  1.00 10.00      A   
ATOM   2163  N   THR A 229       7.658 -12.837 -28.023  1.00 10.00      A   
ATOM   2164  HN  THR A 229       8.599 -12.849 -27.746  1.00 10.00      A   
ATOM   2165  CA  THR A 229       6.832 -14.006 -27.767  1.00 10.00      A   
ATOM   2166  CB  THR A 229       7.703 -15.202 -27.344  1.00 10.00      A   
ATOM   2167  OG1 THR A 229       8.915 -15.191 -28.114  1.00 10.00      A   
ATOM   2168  HG1 THR A 229       8.719 -14.896 -29.011  1.00 10.00      A   
ATOM   2169  CG2 THR A 229       6.968 -16.511 -27.586  1.00 10.00      A   
ATOM   2170  C   THR A 229       5.795 -13.722 -26.681  1.00 10.00      A   
ATOM   2171  O   THR A 229       4.701 -14.287 -26.690  1.00 10.00      A   
ATOM   2172  N   LEU A 230       6.141 -12.832 -25.759  1.00 10.00      A   
ATOM   2173  HN  LEU A 230       7.025 -12.404 -25.817  1.00 10.00      A   
ATOM   2174  CA  LEU A 230       5.245 -12.476 -24.662  1.00 10.00      A   
ATOM   2175  CB  LEU A 230       6.024 -11.807 -23.531  1.00 10.00      A   
ATOM   2176  CG  LEU A 230       7.015 -12.702 -22.788  1.00 10.00      A   
ATOM   2177  CD1 LEU A 230       8.011 -11.863 -22.007  1.00 10.00      A   
ATOM   2178  CD2 LEU A 230       6.282 -13.664 -21.865  1.00 10.00      A   
ATOM   2179  C   LEU A 230       4.103 -11.577 -25.131  1.00 10.00      A   
ATOM   2180  O   LEU A 230       2.947 -11.782 -24.757  1.00 10.00      A   
ATOM   2181  N   LEU A 231       4.427 -10.595 -25.967  1.00 10.00      A   
ATOM   2182  HN  LEU A 231       5.367 -10.489 -26.235  1.00 10.00      A   
ATOM   2183  CA  LEU A 231       3.434  -9.660 -26.488  1.00 10.00      A   
ATOM   2184  CB  LEU A 231       4.111  -8.610 -27.373  1.00 10.00      A   
ATOM   2185  CG  LEU A 231       5.146  -7.717 -26.686  1.00 10.00      A   
ATOM   2186  CD1 LEU A 231       5.987  -6.974 -27.713  1.00 10.00      A   
ATOM   2187  CD2 LEU A 231       4.468  -6.740 -25.740  1.00 10.00      A   
ATOM   2188  C   LEU A 231       2.345 -10.383 -27.274  1.00 10.00      A   
ATOM   2189  O   LEU A 231       1.171 -10.015 -27.218  1.00 10.00      A   
ATOM   2190  N   GLN A 232       2.739 -11.429 -27.985  1.00 10.00      A   
ATOM   2191  HN  GLN A 232       3.685 -11.681 -27.976  1.00 10.00      A   
ATOM   2192  CA  GLN A 232       1.804 -12.207 -28.784  1.00 10.00      A   
ATOM   2193  CB  GLN A 232       2.561 -13.118 -29.755  1.00 10.00      A   
ATOM   2194  CG  GLN A 232       3.301 -12.393 -30.871  1.00 10.00      A   
ATOM   2195  CD  GLN A 232       2.387 -11.946 -31.996  1.00 10.00      A   
ATOM   2196  OE1 GLN A 232       1.334 -12.541 -32.235  1.00 10.00      A   
ATOM   2197  NE2 GLN A 232       2.798 -10.911 -32.711  1.00 10.00      A   
ATOM   2198 HE21 GLN A 232       3.657 -10.501 -32.478  1.00 10.00      A   
ATOM   2199 HE22 GLN A 232       2.230 -10.600 -33.448  1.00 10.00      A   
ATOM   2200  C   GLN A 232       0.885 -13.046 -27.901  1.00 10.00      A   
ATOM   2201  O   GLN A 232      -0.173 -13.492 -28.343  1.00 10.00      A   
ATOM   2202  N   ARG A 233       1.290 -13.252 -26.653  1.00 10.00      A   
ATOM   2203  HN  ARG A 233       2.133 -12.848 -26.354  1.00 10.00      A   
ATOM   2204  CA  ARG A 233       0.505 -14.046 -25.714  1.00 10.00      A   
ATOM   2205  CB  ARG A 233       1.408 -14.724 -24.678  1.00 10.00      A   
ATOM   2206  CG  ARG A 233       2.380 -15.743 -25.248  1.00 10.00      A   
ATOM   2207  CD  ARG A 233       1.657 -16.828 -26.022  1.00 10.00      A   
ATOM   2208  NE  ARG A 233       2.575 -17.839 -26.541  1.00 10.00      A   
ATOM   2209  HE  ARG A 233       3.425 -17.985 -26.043  1.00 10.00      A   
ATOM   2210  CZ  ARG A 233       2.334 -18.579 -27.614  1.00 10.00      A   
ATOM   2211  NH1 ARG A 233       1.204 -18.426 -28.293  1.00 10.00      A   
ATOM   2212 HH11 ARG A 233       1.018 -19.008 -29.134  1.00 10.00      A   
ATOM   2213 HH12 ARG A 233       0.498 -17.720 -27.989  1.00 10.00      A   
ATOM   2214  NH2 ARG A 233       3.234 -19.464 -28.016  1.00 10.00      A   
ATOM   2215 HH21 ARG A 233       4.130 -19.572 -27.490  1.00 10.00      A   
ATOM   2216 HH22 ARG A 233       3.052 -20.054 -28.858  1.00 10.00      A   
ATOM   2217  C   ARG A 233      -0.544 -13.203 -24.997  1.00 10.00      A   
ATOM   2218  O   ARG A 233      -1.580 -13.719 -24.575  1.00 10.00      A   
ATOM   2219  N   ALA A 234      -0.282 -11.912 -24.855  1.00 10.00      A   
ATOM   2220  HN  ALA A 234       0.554 -11.542 -25.226  1.00 10.00      A   
ATOM   2221  CA  ALA A 234      -1.220 -11.029 -24.168  1.00 10.00      A   
ATOM   2222  CB  ALA A 234      -0.729 -10.704 -22.764  1.00 10.00      A   
ATOM   2223  C   ALA A 234      -1.496  -9.749 -24.954  1.00 10.00      A   
ATOM   2224  O   ALA A 234      -0.921  -8.700 -24.667  1.00 10.00      A   
ATOM   2225  N   PRO A 235      -2.376  -9.816 -25.968  1.00 10.00      A   
ATOM   2226  CA  PRO A 235      -2.741  -8.657 -26.776  1.00 10.00      A   
ATOM   2227  CB  PRO A 235      -3.345  -9.276 -28.050  1.00 10.00      A   
ATOM   2228  CG  PRO A 235      -3.180 -10.756 -27.910  1.00 10.00      A   
ATOM   2229  CD  PRO A 235      -3.059 -11.026 -26.439  1.00 10.00      A   
ATOM   2230  C   PRO A 235      -3.790  -7.799 -26.068  1.00 10.00      A   
ATOM   2231  O   PRO A 235      -4.143  -6.715 -26.534  1.00 10.00      A   
ATOM   2232  N   GLN A 236      -4.291  -8.297 -24.945  1.00 10.00      A   
ATOM   2233  HN  GLN A 236      -3.979  -9.174 -24.632  1.00 10.00      A   
ATOM   2234  CA  GLN A 236      -5.304  -7.583 -24.173  1.00 10.00      A   
ATOM   2235  CB  GLN A 236      -6.453  -8.524 -23.774  1.00 10.00      A   
ATOM   2236  CG  GLN A 236      -6.197  -9.377 -22.531  1.00 10.00      A   
ATOM   2237  CD  GLN A 236      -5.105 -10.412 -22.724  1.00 10.00      A   
ATOM   2238  OE1 GLN A 236      -4.881 -10.903 -23.829  1.00 10.00      A   
ATOM   2239  NE2 GLN A 236      -4.415 -10.752 -21.649  1.00 10.00      A   
ATOM   2240 HE21 GLN A 236      -4.641 -10.320 -20.794  1.00 10.00      A   
ATOM   2241 HE22 GLN A 236      -3.710 -11.430 -21.746  1.00 10.00      A   
ATOM   2242  C   GLN A 236      -4.697  -6.915 -22.938  1.00 10.00      A   
ATOM   2243  O   GLN A 236      -5.416  -6.444 -22.055  1.00 10.00      A   
ATOM   2244  N   LEU A 237      -3.370  -6.867 -22.895  1.00 10.00      A   
ATOM   2245  HN  LEU A 237      -2.856  -7.226 -23.648  1.00 10.00      A   
ATOM   2246  CA  LEU A 237      -2.656  -6.275 -21.770  1.00 10.00      A   
ATOM   2247  CB  LEU A 237      -1.166  -6.606 -21.859  1.00 10.00      A   
ATOM   2248  CG  LEU A 237      -0.417  -6.680 -20.531  1.00 10.00      A   
ATOM   2249  CD1 LEU A 237      -0.965  -7.808 -19.675  1.00 10.00      A   
ATOM   2250  CD2 LEU A 237       1.070  -6.867 -20.771  1.00 10.00      A   
ATOM   2251  C   LEU A 237      -2.850  -4.762 -21.718  1.00 10.00      A   
ATOM   2252  O   LEU A 237      -2.906  -4.101 -22.755  1.00 10.00      A   
ATOM   2253  N   GLU A 238      -2.947  -4.226 -20.501  1.00 10.00      A   
ATOM   2254  HN  GLU A 238      -2.888  -4.812 -19.714  1.00 10.00      A   
ATOM   2255  CA  GLU A 238      -3.133  -2.794 -20.301  1.00 10.00      A   
ATOM   2256  CB  GLU A 238      -4.267  -2.530 -19.312  1.00 10.00      A   
ATOM   2257  CG  GLU A 238      -5.594  -3.171 -19.679  1.00 10.00      A   
ATOM   2258  CD  GLU A 238      -6.675  -2.869 -18.661  1.00 10.00      A   
ATOM   2259  OE1 GLU A 238      -6.357  -2.798 -17.452  1.00 10.00      A   
ATOM   2260  OE2 GLU A 238      -7.847  -2.703 -19.059  1.00 10.00      A   
ATOM   2261  C   GLU A 238      -1.851  -2.169 -19.775  1.00 10.00      A   
ATOM   2262  O   GLU A 238      -1.390  -1.143 -20.278  1.00 10.00      A   
ATOM   2263  N   GLU A 239      -1.286  -2.787 -18.749  1.00 10.00      A   
ATOM   2264  HN  GLU A 239      -1.713  -3.594 -18.383  1.00 10.00      A   
ATOM   2265  CA  GLU A 239      -0.049  -2.306 -18.154  1.00 10.00      A   
ATOM   2266  CB  GLU A 239      -0.213  -2.118 -16.643  1.00 10.00      A   
ATOM   2267  CG  GLU A 239      -1.363  -1.208 -16.239  1.00 10.00      A   
ATOM   2268  CD  GLU A 239      -1.403  -0.948 -14.748  1.00 10.00      A   
ATOM   2269  OE1 GLU A 239      -1.516   0.231 -14.345  1.00 10.00      A   
ATOM   2270  OE2 GLU A 239      -1.317  -1.920 -13.971  1.00 10.00      A   
ATOM   2271  C   GLU A 239       1.077  -3.289 -18.437  1.00 10.00      A   
ATOM   2272  O   GLU A 239       1.071  -4.413 -17.929  1.00 10.00      A   
ATOM   2273  N   LEU A 240       2.045  -2.868 -19.234  1.00 10.00      A   
ATOM   2274  HN  LEU A 240       2.021  -1.947 -19.580  1.00 10.00      A   
ATOM   2275  CA  LEU A 240       3.159  -3.731 -19.588  1.00 10.00      A   
ATOM   2276  CB  LEU A 240       3.331  -3.811 -21.109  1.00 10.00      A   
ATOM   2277  CG  LEU A 240       4.581  -4.541 -21.619  1.00 10.00      A   
ATOM   2278  CD1 LEU A 240       4.526  -6.026 -21.286  1.00 10.00      A   
ATOM   2279  CD2 LEU A 240       4.755  -4.329 -23.115  1.00 10.00      A   
ATOM   2280  C   LEU A 240       4.453  -3.279 -18.932  1.00 10.00      A   
ATOM   2281  O   LEU A 240       4.973  -2.202 -19.224  1.00 10.00      A   
ATOM   2282  N   GLY A 241       4.959  -4.108 -18.039  1.00 10.00      A   
ATOM   2283  HN  GLY A 241       4.485  -4.950 -17.839  1.00 10.00      A   
ATOM   2284  CA  GLY A 241       6.202  -3.808 -17.370  1.00 10.00      A   
ATOM   2285  C   GLY A 241       7.325  -4.582 -18.012  1.00 10.00      A   
ATOM   2286  O   GLY A 241       7.481  -5.776 -17.766  1.00 10.00      A   
ATOM   2287  N   THR A 242       8.093  -3.913 -18.850  1.00 10.00      A   
ATOM   2288  HN  THR A 242       7.923  -2.958 -18.997  1.00 10.00      A   
ATOM   2289  CA  THR A 242       9.192  -4.554 -19.546  1.00 10.00      A   
ATOM   2290  CB  THR A 242       9.615  -3.738 -20.781  1.00 10.00      A   
ATOM   2291  OG1 THR A 242       9.993  -2.413 -20.380  1.00 10.00      A   
ATOM   2292  HG1 THR A 242       9.282  -2.018 -19.856  1.00 10.00      A   
ATOM   2293  CG2 THR A 242       8.464  -3.650 -21.771  1.00 10.00      A   
ATOM   2294  C   THR A 242      10.389  -4.749 -18.624  1.00 10.00      A   
ATOM   2295  O   THR A 242      10.491  -4.101 -17.582  1.00 10.00      A   
ATOM   2296  N   GLY A 243      11.281  -5.653 -19.006  1.00 10.00      A   
ATOM   2297  HN  GLY A 243      11.140  -6.144 -19.844  1.00 10.00      A   
ATOM   2298  CA  GLY A 243      12.463  -5.912 -18.214  1.00 10.00      A   
ATOM   2299  C   GLY A 243      13.688  -5.297 -18.852  1.00 10.00      A   
ATOM   2300  O   GLY A 243      13.789  -4.071 -18.960  1.00 10.00      A   
ATOM   2301  N   GLY A 244      14.612  -6.143 -19.288  1.00 10.00      A   
ATOM   2302  HN  GLY A 244      14.470  -7.110 -19.189  1.00 10.00      A   
ATOM   2303  CA  GLY A 244      15.813  -5.657 -19.926  1.00 10.00      A   
ATOM   2304  C   GLY A 244      15.523  -5.225 -21.344  1.00 10.00      A   
ATOM   2305  O   GLY A 244      15.149  -6.044 -22.184  1.00 10.00      A   
ATOM   2306  N   TYR A 245      15.672  -3.938 -21.609  1.00 10.00      A   
ATOM   2307  HN  TYR A 245      15.980  -3.334 -20.895  1.00 10.00      A   
ATOM   2308  CA  TYR A 245      15.409  -3.398 -22.933  1.00 10.00      A   
ATOM   2309  CB  TYR A 245      14.586  -2.110 -22.837  1.00 10.00      A   
ATOM   2310  CG  TYR A 245      13.342  -2.123 -23.698  1.00 10.00      A   
ATOM   2311  CD1 TYR A 245      12.188  -2.768 -23.274  1.00 10.00      A   
ATOM   2312  CD2 TYR A 245      13.323  -1.498 -24.938  1.00 10.00      A   
ATOM   2313  CE1 TYR A 245      11.052  -2.789 -24.061  1.00 10.00      A   
ATOM   2314  CE2 TYR A 245      12.188  -1.512 -25.731  1.00 10.00      A   
ATOM   2315  CZ  TYR A 245      11.056  -2.160 -25.287  1.00 10.00      A   
ATOM   2316  OH  TYR A 245       9.927  -2.185 -26.071  1.00 10.00      A   
ATOM   2317  HH  TYR A 245       9.164  -1.931 -25.537  1.00 10.00      A   
ATOM   2318  C   TYR A 245      16.712  -3.148 -23.681  1.00 10.00      A   
ATOM   2319  O   TYR A 245      16.842  -2.187 -24.441  1.00 10.00      A   
ATOM   2320  N   THR A 246      17.675  -4.030 -23.464  1.00 10.00      A   
ATOM   2321  HN  THR A 246      17.508  -4.786 -22.859  1.00 10.00      A   
ATOM   2322  CA  THR A 246      18.968  -3.917 -24.106  1.00 10.00      A   
ATOM   2323  CB  THR A 246      20.080  -3.559 -23.089  1.00 10.00      A   
ATOM   2324  OG1 THR A 246      21.343  -3.421 -23.754  1.00 10.00      A   
ATOM   2325  HG1 THR A 246      21.887  -4.197 -23.570  1.00 10.00      A   
ATOM   2326  CG2 THR A 246      20.187  -4.606 -21.987  1.00 10.00      A   
ATOM   2327  C   THR A 246      19.311  -5.208 -24.849  1.00 10.00      A   
ATOM   2328  O   THR A 246      19.158  -6.308 -24.310  1.00 10.00      A   
ATOM   2329  N   ALA A 247      19.746  -5.061 -26.093  1.00 10.00      A   
ATOM   2330  HN  ALA A 247      19.836  -4.157 -26.461  1.00 10.00      A   
ATOM   2331  CA  ALA A 247      20.112  -6.190 -26.932  1.00 10.00      A   
ATOM   2332  CB  ALA A 247      18.868  -6.960 -27.355  1.00 10.00      A   
ATOM   2333  C   ALA A 247      20.857  -5.677 -28.160  1.00 10.00      A   
ATOM   2334  O   ALA A 247      20.944  -4.463 -28.369  1.00 10.00      A   
ATOM   2335  N   GLU A 248      21.404  -6.593 -28.957  1.00 10.00      A   
ATOM   2336  HN  GLU A 248      21.303  -7.544 -28.730  1.00 10.00      A   
ATOM   2337  CA  GLU A 248      22.136  -6.222 -30.165  1.00 10.00      A   
ATOM   2338  CB  GLU A 248      22.919  -7.424 -30.700  1.00 10.00      A   
ATOM   2339  CG  GLU A 248      24.139  -7.068 -31.535  1.00 10.00      A   
ATOM   2340  CD  GLU A 248      24.044  -7.576 -32.959  1.00 10.00      A   
ATOM   2341  OE1 GLU A 248      23.544  -8.703 -33.164  1.00 10.00      A   
ATOM   2342  OE2 GLU A 248      24.477  -6.851 -33.880  1.00 10.00      A   
ATOM   2343  C   GLU A 248      21.155  -5.708 -31.217  1.00 10.00      A   
ATOM   2344  O   GLU A 248      20.082  -6.287 -31.403  1.00 10.00      A   
ATOM   2345  N   VAL A 249      21.516  -4.618 -31.880  1.00 10.00      A   
ATOM   2346  HN  VAL A 249      22.388  -4.213 -31.687  1.00 10.00      A   
ATOM   2347  CA  VAL A 249      20.659  -4.005 -32.894  1.00 10.00      A   
ATOM   2348  CB  VAL A 249      21.200  -2.627 -33.341  1.00 10.00      A   
ATOM   2349  CG1 VAL A 249      20.231  -1.944 -34.301  1.00 10.00      A   
ATOM   2350  CG2 VAL A 249      21.474  -1.739 -32.136  1.00 10.00      A   
ATOM   2351  C   VAL A 249      20.473  -4.902 -34.117  1.00 10.00      A   
ATOM   2352  O   VAL A 249      21.364  -5.020 -34.964  1.00 10.00      A   
ATOM   2353  N   ARG A 250      19.314  -5.539 -34.195  1.00 10.00      A   
ATOM   2354  HN  ARG A 250      18.659  -5.431 -33.468  1.00 10.00      A   
ATOM   2355  CA  ARG A 250      18.986  -6.406 -35.315  1.00 10.00      A   
ATOM   2356  CB  ARG A 250      19.095  -7.882 -34.933  1.00 10.00      A   
ATOM   2357  CG  ARG A 250      20.523  -8.407 -34.885  1.00 10.00      A   
ATOM   2358  CD  ARG A 250      20.553  -9.927 -34.933  1.00 10.00      A   
ATOM   2359  NE  ARG A 250      19.868 -10.450 -36.115  1.00 10.00      A   
ATOM   2360  HE  ARG A 250      18.943 -10.132 -36.277  1.00 10.00      A   
ATOM   2361  CZ  ARG A 250      20.404 -11.306 -36.976  1.00 10.00      A   
ATOM   2362  NH1 ARG A 250      21.647 -11.744 -36.797  1.00 10.00      A   
ATOM   2363 HH11 ARG A 250      22.077 -12.413 -37.474  1.00 10.00      A   
ATOM   2364 HH12 ARG A 250      22.204 -11.419 -35.977  1.00 10.00      A   
ATOM   2365  NH2 ARG A 250      19.688 -11.726 -38.012  1.00 10.00      A   
ATOM   2366 HH21 ARG A 250      18.709 -11.387 -38.143  1.00 10.00      A   
ATOM   2367 HH22 ARG A 250      20.098 -12.394 -38.700  1.00 10.00      A   
ATOM   2368  C   ARG A 250      17.595  -6.085 -35.849  1.00 10.00      A   
ATOM   2369  O   ARG A 250      16.624  -6.048 -35.090  1.00 10.00      A   
ATOM   2370  N   PRO A 251      17.492  -5.844 -37.165  1.00 10.00      A   
ATOM   2371  CA  PRO A 251      16.225  -5.505 -37.834  1.00 10.00      A   
ATOM   2372  CB  PRO A 251      16.605  -5.463 -39.317  1.00 10.00      A   
ATOM   2373  CG  PRO A 251      18.065  -5.172 -39.320  1.00 10.00      A   
ATOM   2374  CD  PRO A 251      18.619  -5.871 -38.115  1.00 10.00      A   
ATOM   2375  C   PRO A 251      15.131  -6.541 -37.606  1.00 10.00      A   
ATOM   2376  O   PRO A 251      13.966  -6.188 -37.420  1.00 10.00      A   
ATOM   2377  N   ASP A 252      15.507  -7.815 -37.599  1.00 10.00      A   
ATOM   2378  HN  ASP A 252      16.457  -8.036 -37.731  1.00 10.00      A   
ATOM   2379  CA  ASP A 252      14.549  -8.898 -37.397  1.00 10.00      A   
ATOM   2380  CB  ASP A 252      15.192 -10.269 -37.642  1.00 10.00      A   
ATOM   2381  CG  ASP A 252      16.425 -10.521 -36.794  1.00 10.00      A   
ATOM   2382  OD1 ASP A 252      16.386 -11.411 -35.921  1.00 10.00      A   
ATOM   2383  OD2 ASP A 252      17.446  -9.837 -37.005  1.00 10.00      A   
ATOM   2384  C   ASP A 252      13.917  -8.824 -36.009  1.00 10.00      A   
ATOM   2385  O   ASP A 252      12.705  -8.999 -35.858  1.00 10.00      A   
ATOM   2386  N   VAL A 253      14.736  -8.542 -35.001  1.00 10.00      A   
ATOM   2387  HN  VAL A 253      15.691  -8.408 -35.182  1.00 10.00      A   
ATOM   2388  CA  VAL A 253      14.247  -8.431 -33.629  1.00 10.00      A   
ATOM   2389  CB  VAL A 253      15.408  -8.380 -32.612  1.00 10.00      A   
ATOM   2390  CG1 VAL A 253      14.882  -8.410 -31.183  1.00 10.00      A   
ATOM   2391  CG2 VAL A 253      16.382  -9.524 -32.844  1.00 10.00      A   
ATOM   2392  C   VAL A 253      13.416  -7.162 -33.485  1.00 10.00      A   
ATOM   2393  O   VAL A 253      12.364  -7.154 -32.839  1.00 10.00      A   
ATOM   2394  N   TYR A 254      13.897  -6.091 -34.109  1.00 10.00      A   
ATOM   2395  HN  TYR A 254      14.743  -6.171 -34.603  1.00 10.00      A   
ATOM   2396  CA  TYR A 254      13.222  -4.799 -34.074  1.00 10.00      A   
ATOM   2397  CB  TYR A 254      14.046  -3.769 -34.856  1.00 10.00      A   
ATOM   2398  CG  TYR A 254      13.511  -2.356 -34.800  1.00 10.00      A   
ATOM   2399  CD1 TYR A 254      13.841  -1.510 -33.750  1.00 10.00      A   
ATOM   2400  CD2 TYR A 254      12.691  -1.864 -35.807  1.00 10.00      A   
ATOM   2401  CE1 TYR A 254      13.366  -0.213 -33.706  1.00 10.00      A   
ATOM   2402  CE2 TYR A 254      12.211  -0.572 -35.770  1.00 10.00      A   
ATOM   2403  CZ  TYR A 254      12.552   0.250 -34.718  1.00 10.00      A   
ATOM   2404  OH  TYR A 254      12.078   1.541 -34.679  1.00 10.00      A   
ATOM   2405  HH  TYR A 254      12.816   2.154 -34.792  1.00 10.00      A   
ATOM   2406  C   TYR A 254      11.816  -4.902 -34.662  1.00 10.00      A   
ATOM   2407  O   TYR A 254      10.843  -4.479 -34.041  1.00 10.00      A   
ATOM   2408  N   SER A 255      11.726  -5.475 -35.856  1.00 10.00      A   
ATOM   2409  HN  SER A 255      12.547  -5.793 -36.293  1.00 10.00      A   
ATOM   2410  CA  SER A 255      10.452  -5.638 -36.540  1.00 10.00      A   
ATOM   2411  CB  SER A 255      10.670  -6.239 -37.935  1.00 10.00      A   
ATOM   2412  OG  SER A 255      11.674  -5.525 -38.644  1.00 10.00      A   
ATOM   2413  HG  SER A 255      12.545  -5.776 -38.309  1.00 10.00      A   
ATOM   2414  C   SER A 255       9.499  -6.502 -35.718  1.00 10.00      A   
ATOM   2415  O   SER A 255       8.314  -6.188 -35.603  1.00 10.00      A   
ATOM   2416  N   GLY A 256      10.036  -7.566 -35.121  1.00 10.00      A   
ATOM   2417  HN  GLY A 256      10.996  -7.743 -35.227  1.00 10.00      A   
ATOM   2418  CA  GLY A 256       9.227  -8.457 -34.313  1.00 10.00      A   
ATOM   2419  C   GLY A 256       8.582  -7.742 -33.146  1.00 10.00      A   
ATOM   2420  O   GLY A 256       7.387  -7.903 -32.894  1.00 10.00      A   
ATOM   2421  N   LEU A 257       9.367  -6.935 -32.446  1.00 10.00      A   
ATOM   2422  HN  LEU A 257      10.311  -6.839 -32.707  1.00 10.00      A   
ATOM   2423  CA  LEU A 257       8.871  -6.189 -31.300  1.00 10.00      A   
ATOM   2424  CB  LEU A 257      10.023  -5.494 -30.574  1.00 10.00      A   
ATOM   2425  CG  LEU A 257      11.087  -6.409 -29.963  1.00 10.00      A   
ATOM   2426  CD1 LEU A 257      12.264  -5.593 -29.457  1.00 10.00      A   
ATOM   2427  CD2 LEU A 257      10.499  -7.252 -28.841  1.00 10.00      A   
ATOM   2428  C   LEU A 257       7.823  -5.165 -31.721  1.00 10.00      A   
ATOM   2429  O   LEU A 257       6.747  -5.093 -31.127  1.00 10.00      A   
ATOM   2430  N   SER A 258       8.136  -4.389 -32.755  1.00 10.00      A   
ATOM   2431  HN  SER A 258       9.010  -4.500 -33.190  1.00 10.00      A   
ATOM   2432  CA  SER A 258       7.228  -3.365 -33.252  1.00 10.00      A   
ATOM   2433  CB  SER A 258       7.873  -2.600 -34.406  1.00 10.00      A   
ATOM   2434  OG  SER A 258       9.133  -2.079 -34.018  1.00 10.00      A   
ATOM   2435  HG  SER A 258       9.749  -2.149 -34.752  1.00 10.00      A   
ATOM   2436  C   SER A 258       5.880  -3.949 -33.675  1.00 10.00      A   
ATOM   2437  O   SER A 258       4.830  -3.425 -33.301  1.00 10.00      A   
ATOM   2438  N   VAL A 259       5.910  -5.046 -34.432  1.00 10.00      A   
ATOM   2439  HN  VAL A 259       6.776  -5.440 -34.680  1.00 10.00      A   
ATOM   2440  CA  VAL A 259       4.683  -5.680 -34.902  1.00 10.00      A   
ATOM   2441  CB  VAL A 259       4.968  -6.779 -35.948  1.00 10.00      A   
ATOM   2442  CG1 VAL A 259       3.702  -7.559 -36.284  1.00 10.00      A   
ATOM   2443  CG2 VAL A 259       5.543  -6.150 -37.204  1.00 10.00      A   
ATOM   2444  C   VAL A 259       3.861  -6.245 -33.746  1.00 10.00      A   
ATOM   2445  O   VAL A 259       2.639  -6.065 -33.693  1.00 10.00      A   
ATOM   2446  N   ALA A 260       4.536  -6.899 -32.809  1.00 10.00      A   
ATOM   2447  HN  ALA A 260       5.512  -6.979 -32.889  1.00 10.00      A   
ATOM   2448  CA  ALA A 260       3.869  -7.489 -31.659  1.00 10.00      A   
ATOM   2449  CB  ALA A 260       4.840  -8.349 -30.861  1.00 10.00      A   
ATOM   2450  C   ALA A 260       3.251  -6.411 -30.776  1.00 10.00      A   
ATOM   2451  O   ALA A 260       2.154  -6.584 -30.251  1.00 10.00      A   
ATOM   2452  N   LEU A 261       3.956  -5.292 -30.633  1.00 10.00      A   
ATOM   2453  HN  LEU A 261       4.831  -5.218 -31.078  1.00 10.00      A   
ATOM   2454  CA  LEU A 261       3.475  -4.179 -29.816  1.00 10.00      A   
ATOM   2455  CB  LEU A 261       4.550  -3.104 -29.650  1.00 10.00      A   
ATOM   2456  CG  LEU A 261       5.580  -3.355 -28.548  1.00 10.00      A   
ATOM   2457  CD1 LEU A 261       6.789  -2.456 -28.732  1.00 10.00      A   
ATOM   2458  CD2 LEU A 261       4.959  -3.140 -27.177  1.00 10.00      A   
ATOM   2459  C   LEU A 261       2.192  -3.575 -30.379  1.00 10.00      A   
ATOM   2460  O   LEU A 261       1.309  -3.163 -29.627  1.00 10.00      A   
ATOM   2461  N   SER A 262       2.080  -3.545 -31.698  1.00 10.00      A   
ATOM   2462  HN  SER A 262       2.815  -3.884 -32.253  1.00 10.00      A   
ATOM   2463  CA  SER A 262       0.889  -3.004 -32.341  1.00 10.00      A   
ATOM   2464  CB  SER A 262       1.163  -2.656 -33.807  1.00 10.00      A   
ATOM   2465  OG  SER A 262       2.191  -3.471 -34.345  1.00 10.00      A   
ATOM   2466  HG  SER A 262       2.022  -4.395 -34.118  1.00 10.00      A   
ATOM   2467  C   SER A 262      -0.296  -3.963 -32.208  1.00 10.00      A   
ATOM   2468  O   SER A 262      -1.401  -3.664 -32.660  1.00 10.00      A   
ATOM   2469  N   GLY A 263      -0.056  -5.118 -31.590  1.00 10.00      A   
ATOM   2470  HN  GLY A 263       0.851  -5.308 -31.259  1.00 10.00      A   
ATOM   2471  CA  GLY A 263      -1.108  -6.093 -31.395  1.00 10.00      A   
ATOM   2472  C   GLY A 263      -1.891  -5.797 -30.131  1.00 10.00      A   
ATOM   2473  O   GLY A 263      -3.101  -6.031 -30.061  1.00 10.00      A   
ATOM   2474  N   CYS A 264      -1.197  -5.261 -29.137  1.00 10.00      A   
ATOM   2475  HN  CYS A 264      -0.240  -5.086 -29.264  1.00 10.00      A   
ATOM   2476  CA  CYS A 264      -1.807  -4.919 -27.864  1.00 10.00      A   
ATOM   2477  CB  CYS A 264      -0.814  -5.163 -26.723  1.00 10.00      A   
ATOM   2478  SG  CYS A 264       0.398  -6.471 -27.050  1.00 10.00      A   
ATOM   2479  HG  CYS A 264      -0.137  -7.636 -26.699  1.00 10.00      A   
ATOM   2480  C   CYS A 264      -2.254  -3.458 -27.874  1.00 10.00      A   
ATOM   2481  O   CYS A 264      -1.504  -2.560 -27.485  1.00 10.00      A   
ATOM   2482  N   LYS A 265      -3.476  -3.231 -28.335  1.00 10.00      A   
ATOM   2483  HN  LYS A 265      -4.017  -3.994 -28.636  1.00 10.00      A   
ATOM   2484  CA  LYS A 265      -4.040  -1.886 -28.419  1.00 10.00      A   
ATOM   2485  CB  LYS A 265      -5.172  -1.842 -29.454  1.00 10.00      A   
ATOM   2486  CG  LYS A 265      -4.749  -1.455 -30.863  1.00 10.00      A   
ATOM   2487  CD  LYS A 265      -4.315  -2.664 -31.671  1.00 10.00      A   
ATOM   2488  CE  LYS A 265      -4.313  -2.356 -33.160  1.00 10.00      A   
ATOM   2489  NZ  LYS A 265      -3.744  -3.469 -33.961  1.00 10.00      A   
ATOM   2490  HZ1 LYS A 265      -3.760  -3.229 -34.973  1.00 10.00      A   
ATOM   2491  HZ2 LYS A 265      -4.296  -4.335 -33.814  1.00 10.00      A   
ATOM   2492  HZ3 LYS A 265      -2.758  -3.646 -33.673  1.00 10.00      A   
ATOM   2493  C   LYS A 265      -4.577  -1.411 -27.072  1.00 10.00      A   
ATOM   2494  O   LYS A 265      -4.868  -0.228 -26.900  1.00 10.00      A   
ATOM   2495  N   GLU A 266      -4.693  -2.327 -26.120  1.00 10.00      A   
ATOM   2496  HN  GLU A 266      -4.412  -3.244 -26.306  1.00 10.00      A   
ATOM   2497  CA  GLU A 266      -5.231  -1.999 -24.801  1.00 10.00      A   
ATOM   2498  CB  GLU A 266      -5.900  -3.222 -24.157  1.00 10.00      A   
ATOM   2499  CG  GLU A 266      -6.673  -4.118 -25.116  1.00 10.00      A   
ATOM   2500  CD  GLU A 266      -7.673  -3.361 -25.970  1.00 10.00      A   
ATOM   2501  OE1 GLU A 266      -7.344  -3.053 -27.134  1.00 10.00      A   
ATOM   2502  OE2 GLU A 266      -8.796  -3.086 -25.496  1.00 10.00      A   
ATOM   2503  C   GLU A 266      -4.169  -1.428 -23.862  1.00 10.00      A   
ATOM   2504  O   GLU A 266      -4.478  -1.037 -22.736  1.00 10.00      A   
ATOM   2505  N   LEU A 267      -2.924  -1.375 -24.326  1.00 10.00      A   
ATOM   2506  HN  LEU A 267      -2.736  -1.690 -25.233  1.00 10.00      A   
ATOM   2507  CA  LEU A 267      -1.831  -0.853 -23.514  1.00 10.00      A   
ATOM   2508  CB  LEU A 267      -0.476  -1.075 -24.198  1.00 10.00      A   
ATOM   2509  CG  LEU A 267       0.038  -2.517 -24.262  1.00 10.00      A   
ATOM   2510  CD1 LEU A 267       1.316  -2.592 -25.086  1.00 10.00      A   
ATOM   2511  CD2 LEU A 267       0.277  -3.065 -22.864  1.00 10.00      A   
ATOM   2512  C   LEU A 267      -2.027   0.629 -23.214  1.00 10.00      A   
ATOM   2513  O   LEU A 267      -2.213   1.440 -24.125  1.00 10.00      A   
ATOM   2514  N   ARG A 268      -2.006   0.967 -21.933  1.00 10.00      A   
ATOM   2515  HN  ARG A 268      -1.878   0.260 -21.258  1.00 10.00      A   
ATOM   2516  CA  ARG A 268      -2.173   2.346 -21.494  1.00 10.00      A   
ATOM   2517  CB  ARG A 268      -3.508   2.517 -20.759  1.00 10.00      A   
ATOM   2518  CG  ARG A 268      -4.740   2.230 -21.601  1.00 10.00      A   
ATOM   2519  CD  ARG A 268      -4.910   3.258 -22.706  1.00 10.00      A   
ATOM   2520  NE  ARG A 268      -6.102   2.993 -23.507  1.00 10.00      A   
ATOM   2521  HE  ARG A 268      -6.942   3.421 -23.219  1.00 10.00      A   
ATOM   2522  CZ  ARG A 268      -6.112   2.221 -24.594  1.00 10.00      A   
ATOM   2523  NH1 ARG A 268      -4.990   1.642 -25.010  1.00 10.00      A   
ATOM   2524 HH11 ARG A 268      -4.093   1.790 -24.494  1.00 10.00      A   
ATOM   2525 HH12 ARG A 268      -4.999   1.031 -25.862  1.00 10.00      A   
ATOM   2526  NH2 ARG A 268      -7.245   2.017 -25.259  1.00 10.00      A   
ATOM   2527 HH21 ARG A 268      -7.255   1.412 -26.110  1.00 10.00      A   
ATOM   2528 HH22 ARG A 268      -8.135   2.464 -24.934  1.00 10.00      A   
ATOM   2529  C   ARG A 268      -1.032   2.755 -20.570  1.00 10.00      A   
ATOM   2530  O   ARG A 268      -0.841   3.940 -20.286  1.00 10.00      A   
ATOM   2531  N   CYS A 269      -0.265   1.769 -20.115  1.00 10.00      A   
ATOM   2532  HN  CYS A 269      -0.448   0.848 -20.394  1.00 10.00      A   
ATOM   2533  CA  CYS A 269       0.847   2.020 -19.214  1.00 10.00      A   
ATOM   2534  CB  CYS A 269       0.440   1.685 -17.774  1.00 10.00      A   
ATOM   2535  SG  CYS A 269       1.709   2.004 -16.522  1.00 10.00      A   
ATOM   2536  HG  CYS A 269       1.097   2.358 -15.398  1.00 10.00      A   
ATOM   2537  C   CYS A 269       2.063   1.200 -19.618  1.00 10.00      A   
ATOM   2538  O   CYS A 269       1.948   0.015 -19.942  1.00 10.00      A   
ATOM   2539  N   LEU A 270       3.220   1.844 -19.607  1.00 10.00      A   
ATOM   2540  HN  LEU A 270       3.235   2.794 -19.350  1.00 10.00      A   
ATOM   2541  CA  LEU A 270       4.473   1.193 -19.952  1.00 10.00      A   
ATOM   2542  CB  LEU A 270       4.949   1.626 -21.345  1.00 10.00      A   
ATOM   2543  CG  LEU A 270       4.327   0.912 -22.548  1.00 10.00      A   
ATOM   2544  CD1 LEU A 270       4.968   1.398 -23.838  1.00 10.00      A   
ATOM   2545  CD2 LEU A 270       4.477  -0.593 -22.416  1.00 10.00      A   
ATOM   2546  C   LEU A 270       5.543   1.527 -18.919  1.00 10.00      A   
ATOM   2547  O   LEU A 270       5.733   2.692 -18.570  1.00 10.00      A   
ATOM   2548  N   SER A 271       6.226   0.508 -18.425  1.00 10.00      A   
ATOM   2549  HN  SER A 271       6.011  -0.401 -18.723  1.00 10.00      A   
ATOM   2550  CA  SER A 271       7.278   0.702 -17.434  1.00 10.00      A   
ATOM   2551  CB  SER A 271       6.715   0.517 -16.024  1.00 10.00      A   
ATOM   2552  OG  SER A 271       5.925  -0.658 -15.937  1.00 10.00      A   
ATOM   2553  HG  SER A 271       5.137  -0.472 -15.412  1.00 10.00      A   
ATOM   2554  C   SER A 271       8.450  -0.251 -17.672  1.00 10.00      A   
ATOM   2555  O   SER A 271       8.401  -1.107 -18.563  1.00 10.00      A   
ATOM   2556  N   GLY A 272       9.495  -0.102 -16.868  1.00 10.00      A   
ATOM   2557  HN  GLY A 272       9.474   0.593 -16.175  1.00 10.00      A   
ATOM   2558  CA  GLY A 272      10.666  -0.943 -17.002  1.00 10.00      A   
ATOM   2559  C   GLY A 272      11.727  -0.286 -17.855  1.00 10.00      A   
ATOM   2560  O   GLY A 272      12.312   0.721 -17.450  1.00 10.00      A   
ATOM   2561  N   PHE A 273      11.960  -0.853 -19.039  1.00 10.00      A   
ATOM   2562  HN  PHE A 273      11.444  -1.650 -19.291  1.00 10.00      A   
ATOM   2563  CA  PHE A 273      12.946  -0.328 -19.983  1.00 10.00      A   
ATOM   2564  CB  PHE A 273      12.503   1.033 -20.531  1.00 10.00      A   
ATOM   2565  CG  PHE A 273      11.164   1.009 -21.217  1.00 10.00      A   
ATOM   2566  CD1 PHE A 273      10.009   1.354 -20.530  1.00 10.00      A   
ATOM   2567  CD2 PHE A 273      11.058   0.643 -22.547  1.00 10.00      A   
ATOM   2568  CE1 PHE A 273       8.776   1.334 -21.154  1.00 10.00      A   
ATOM   2569  CE2 PHE A 273       9.828   0.620 -23.178  1.00 10.00      A   
ATOM   2570  CZ  PHE A 273       8.687   0.966 -22.480  1.00 10.00      A   
ATOM   2571  C   PHE A 273      14.340  -0.240 -19.368  1.00 10.00      A   
ATOM   2572  O   PHE A 273      15.036   0.766 -19.522  1.00 10.00      A   
ATOM   2573  N   TRP A 274      14.745  -1.306 -18.686  1.00 10.00      A   
ATOM   2574  HN  TRP A 274      14.149  -2.082 -18.619  1.00 10.00      A   
ATOM   2575  CA  TRP A 274      16.050  -1.363 -18.043  1.00 10.00      A   
ATOM   2576  CB  TRP A 274      16.181  -2.653 -17.228  1.00 10.00      A   
ATOM   2577  CG  TRP A 274      15.805  -2.511 -15.785  1.00 10.00      A   
ATOM   2578  CD1 TRP A 274      16.587  -2.021 -14.779  1.00 10.00      A   
ATOM   2579  CD2 TRP A 274      14.558  -2.874 -15.181  1.00 10.00      A   
ATOM   2580  NE1 TRP A 274      15.909  -2.062 -13.587  1.00 10.00      A   
ATOM   2581  HE1 TRP A 274      16.262  -1.768 -12.721  1.00 10.00      A   
ATOM   2582  CE2 TRP A 274      14.658  -2.576 -13.808  1.00 10.00      A   
ATOM   2583  CE3 TRP A 274      13.369  -3.421 -15.668  1.00 10.00      A   
ATOM   2584  CZ2 TRP A 274      13.612  -2.805 -12.917  1.00 10.00      A   
ATOM   2585  CZ3 TRP A 274      12.333  -3.645 -14.784  1.00 10.00      A   
ATOM   2586  CH2 TRP A 274      12.460  -3.338 -13.425  1.00 10.00      A   
ATOM   2587  C   TRP A 274      17.161  -1.315 -19.082  1.00 10.00      A   
ATOM   2588  O   TRP A 274      17.228  -2.180 -19.959  1.00 10.00      A   
ATOM   2589  N   ASP A 275      18.006  -0.288 -18.993  1.00 10.00      A   
ATOM   2590  HN  ASP A 275      17.863   0.382 -18.289  1.00 10.00      A   
ATOM   2591  CA  ASP A 275      19.135  -0.114 -19.914  1.00 10.00      A   
ATOM   2592  CB  ASP A 275      20.161  -1.247 -19.758  1.00 10.00      A   
ATOM   2593  CG  ASP A 275      20.701  -1.368 -18.348  1.00 10.00      A   
ATOM   2594  OD1 ASP A 275      20.780  -0.339 -17.643  1.00 10.00      A   
ATOM   2595  OD2 ASP A 275      21.049  -2.498 -17.934  1.00 10.00      A   
ATOM   2596  C   ASP A 275      18.662  -0.024 -21.361  1.00 10.00      A   
ATOM   2597  O   ASP A 275      19.341  -0.490 -22.280  1.00 10.00      A   
ATOM   2598  N   ALA A 276      17.497   0.595 -21.540  1.00 10.00      A   
ATOM   2599  HN  ALA A 276      17.023   0.938 -20.753  1.00 10.00      A   
ATOM   2600  CA  ALA A 276      16.878   0.765 -22.853  1.00 10.00      A   
ATOM   2601  CB  ALA A 276      15.662   1.669 -22.737  1.00 10.00      A   
ATOM   2602  C   ALA A 276      17.843   1.307 -23.910  1.00 10.00      A   
ATOM   2603  O   ALA A 276      18.505   2.328 -23.707  1.00 10.00      A   
ATOM   2604  N   VAL A 277      17.908   0.613 -25.038  1.00 10.00      A   
ATOM   2605  HN  VAL A 277      17.352  -0.193 -25.132  1.00 10.00      A   
ATOM   2606  CA  VAL A 277      18.767   1.012 -26.143  1.00 10.00      A   
ATOM   2607  CB  VAL A 277      19.180  -0.208 -26.999  1.00 10.00      A   
ATOM   2608  CG1 VAL A 277      20.048   0.218 -28.173  1.00 10.00      A   
ATOM   2609  CG2 VAL A 277      19.913  -1.232 -26.148  1.00 10.00      A   
ATOM   2610  C   VAL A 277      18.039   2.028 -27.026  1.00 10.00      A   
ATOM   2611  O   VAL A 277      16.918   1.775 -27.471  1.00 10.00      A   
ATOM   2612  N   PRO A 278      18.665   3.188 -27.286  1.00 10.00      A   
ATOM   2613  CA  PRO A 278      18.075   4.250 -28.120  1.00 10.00      A   
ATOM   2614  CB  PRO A 278      19.238   5.223 -28.326  1.00 10.00      A   
ATOM   2615  CG  PRO A 278      20.101   5.025 -27.128  1.00 10.00      A   
ATOM   2616  CD  PRO A 278      19.998   3.568 -26.777  1.00 10.00      A   
ATOM   2617  C   PRO A 278      17.557   3.745 -29.471  1.00 10.00      A   
ATOM   2618  O   PRO A 278      16.536   4.221 -29.967  1.00 10.00      A   
ATOM   2619  N   ALA A 279      18.251   2.770 -30.051  1.00 10.00      A   
ATOM   2620  HN  ALA A 279      19.056   2.430 -29.610  1.00 10.00      A   
ATOM   2621  CA  ALA A 279      17.858   2.212 -31.341  1.00 10.00      A   
ATOM   2622  CB  ALA A 279      18.978   1.356 -31.912  1.00 10.00      A   
ATOM   2623  C   ALA A 279      16.565   1.401 -31.253  1.00 10.00      A   
ATOM   2624  O   ALA A 279      15.924   1.128 -32.268  1.00 10.00      A   
ATOM   2625  N   TYR A 280      16.176   1.024 -30.042  1.00 10.00      A   
ATOM   2626  HN  TYR A 280      16.706   1.294 -29.259  1.00 10.00      A   
ATOM   2627  CA  TYR A 280      14.969   0.231 -29.848  1.00 10.00      A   
ATOM   2628  CB  TYR A 280      15.268  -1.048 -29.060  1.00 10.00      A   
ATOM   2629  CG  TYR A 280      15.802  -2.170 -29.919  1.00 10.00      A   
ATOM   2630  CD1 TYR A 280      17.157  -2.273 -30.211  1.00 10.00      A   
ATOM   2631  CD2 TYR A 280      14.945  -3.125 -30.450  1.00 10.00      A   
ATOM   2632  CE1 TYR A 280      17.639  -3.296 -31.010  1.00 10.00      A   
ATOM   2633  CE2 TYR A 280      15.417  -4.151 -31.244  1.00 10.00      A   
ATOM   2634  CZ  TYR A 280      16.761  -4.232 -31.523  1.00 10.00      A   
ATOM   2635  OH  TYR A 280      17.230  -5.253 -32.322  1.00 10.00      A   
ATOM   2636  HH  TYR A 280      16.581  -5.448 -33.008  1.00 10.00      A   
ATOM   2637  C   TYR A 280      13.860   1.039 -29.186  1.00 10.00      A   
ATOM   2638  O   TYR A 280      12.891   0.479 -28.679  1.00 10.00      A   
ATOM   2639  N   LEU A 281      14.005   2.354 -29.201  1.00 10.00      A   
ATOM   2640  HN  LEU A 281      14.801   2.743 -29.622  1.00 10.00      A   
ATOM   2641  CA  LEU A 281      13.006   3.241 -28.609  1.00 10.00      A   
ATOM   2642  CB  LEU A 281      13.598   4.616 -28.280  1.00 10.00      A   
ATOM   2643  CG  LEU A 281      14.711   4.648 -27.229  1.00 10.00      A   
ATOM   2644  CD1 LEU A 281      15.169   6.074 -26.977  1.00 10.00      A   
ATOM   2645  CD2 LEU A 281      14.259   3.993 -25.933  1.00 10.00      A   
ATOM   2646  C   LEU A 281      11.753   3.389 -29.488  1.00 10.00      A   
ATOM   2647  O   LEU A 281      10.636   3.248 -28.990  1.00 10.00      A   
ATOM   2648  N   PRO A 282      11.908   3.657 -30.813  1.00 10.00      A   
ATOM   2649  CA  PRO A 282      10.767   3.836 -31.730  1.00 10.00      A   
ATOM   2650  CB  PRO A 282      11.419   4.243 -33.058  1.00 10.00      A   
ATOM   2651  CG  PRO A 282      12.792   4.683 -32.696  1.00 10.00      A   
ATOM   2652  CD  PRO A 282      13.187   3.838 -31.525  1.00 10.00      A   
ATOM   2653  C   PRO A 282       9.907   2.581 -31.930  1.00 10.00      A   
ATOM   2654  O   PRO A 282       9.027   2.559 -32.789  1.00 10.00      A   
ATOM   2655  N   ALA A 283      10.153   1.546 -31.141  1.00 10.00      A   
ATOM   2656  HN  ALA A 283      10.864   1.617 -30.470  1.00 10.00      A   
ATOM   2657  CA  ALA A 283       9.388   0.310 -31.242  1.00 10.00      A   
ATOM   2658  CB  ALA A 283      10.134  -0.836 -30.577  1.00 10.00      A   
ATOM   2659  C   ALA A 283       8.008   0.485 -30.620  1.00 10.00      A   
ATOM   2660  O   ALA A 283       7.030  -0.097 -31.080  1.00 10.00      A   
ATOM   2661  N   VAL A 284       7.931   1.320 -29.587  1.00 10.00      A   
ATOM   2662  HN  VAL A 284       8.746   1.780 -29.280  1.00 10.00      A   
ATOM   2663  CA  VAL A 284       6.671   1.567 -28.892  1.00 10.00      A   
ATOM   2664  CB  VAL A 284       6.893   1.784 -27.379  1.00 10.00      A   
ATOM   2665  CG1 VAL A 284       7.459   0.529 -26.736  1.00 10.00      A   
ATOM   2666  CG2 VAL A 284       7.806   2.975 -27.123  1.00 10.00      A   
ATOM   2667  C   VAL A 284       5.920   2.768 -29.473  1.00 10.00      A   
ATOM   2668  O   VAL A 284       4.996   3.290 -28.850  1.00 10.00      A   
ATOM   2669  N   TYR A 285       6.294   3.177 -30.682  1.00 10.00      A   
ATOM   2670  HN  TYR A 285       7.008   2.693 -31.150  1.00 10.00      A   
ATOM   2671  CA  TYR A 285       5.667   4.325 -31.339  1.00 10.00      A   
ATOM   2672  CB  TYR A 285       6.408   4.685 -32.629  1.00 10.00      A   
ATOM   2673  CG  TYR A 285       7.510   5.700 -32.441  1.00 10.00      A   
ATOM   2674  CD1 TYR A 285       7.775   6.248 -31.192  1.00 10.00      A   
ATOM   2675  CD2 TYR A 285       8.283   6.115 -33.515  1.00 10.00      A   
ATOM   2676  CE1 TYR A 285       8.778   7.178 -31.018  1.00 10.00      A   
ATOM   2677  CE2 TYR A 285       9.292   7.045 -33.350  1.00 10.00      A   
ATOM   2678  CZ  TYR A 285       9.535   7.573 -32.099  1.00 10.00      A   
ATOM   2679  OH  TYR A 285      10.535   8.504 -31.932  1.00 10.00      A   
ATOM   2680  HH  TYR A 285      11.197   8.158 -31.319  1.00 10.00      A   
ATOM   2681  C   TYR A 285       4.185   4.095 -31.630  1.00 10.00      A   
ATOM   2682  O   TYR A 285       3.423   5.046 -31.802  1.00 10.00      A   
ATOM   2683  N   SER A 286       3.782   2.836 -31.695  1.00 10.00      A   
ATOM   2684  HN  SER A 286       4.436   2.113 -31.584  1.00 10.00      A   
ATOM   2685  CA  SER A 286       2.392   2.496 -31.963  1.00 10.00      A   
ATOM   2686  CB  SER A 286       2.334   1.193 -32.760  1.00 10.00      A   
ATOM   2687  OG  SER A 286       3.538   0.455 -32.600  1.00 10.00      A   
ATOM   2688  HG  SER A 286       3.365  -0.476 -32.774  1.00 10.00      A   
ATOM   2689  C   SER A 286       1.594   2.353 -30.671  1.00 10.00      A   
ATOM   2690  O   SER A 286       0.411   2.023 -30.698  1.00 10.00      A   
ATOM   2691  N   VAL A 287       2.246   2.599 -29.542  1.00 10.00      A   
ATOM   2692  HN  VAL A 287       3.188   2.865 -29.580  1.00 10.00      A   
ATOM   2693  CA  VAL A 287       1.598   2.473 -28.248  1.00 10.00      A   
ATOM   2694  CB  VAL A 287       2.344   1.457 -27.358  1.00 10.00      A   
ATOM   2695  CG1 VAL A 287       1.628   1.264 -26.031  1.00 10.00      A   
ATOM   2696  CG2 VAL A 287       2.518   0.126 -28.076  1.00 10.00      A   
ATOM   2697  C   VAL A 287       1.529   3.817 -27.521  1.00 10.00      A   
ATOM   2698  O   VAL A 287       0.534   4.119 -26.860  1.00 10.00      A   
ATOM   2699  N   CYS A 288       2.574   4.629 -27.669  1.00 10.00      A   
ATOM   2700  HN  CYS A 288       3.319   4.347 -28.243  1.00 10.00      A   
ATOM   2701  CA  CYS A 288       2.647   5.933 -27.004  1.00 10.00      A   
ATOM   2702  CB  CYS A 288       3.995   6.602 -27.282  1.00 10.00      A   
ATOM   2703  SG  CYS A 288       4.445   6.662 -29.031  1.00 10.00      A   
ATOM   2704  HG  CYS A 288       3.839   7.714 -29.564  1.00 10.00      A   
ATOM   2705  C   CYS A 288       1.490   6.864 -27.381  1.00 10.00      A   
ATOM   2706  O   CYS A 288       1.133   7.764 -26.616  1.00 10.00      A   
ATOM   2707  N   SER A 289       0.889   6.621 -28.543  1.00 10.00      A   
ATOM   2708  HN  SER A 289       1.204   5.871 -29.091  1.00 10.00      A   
ATOM   2709  CA  SER A 289      -0.221   7.433 -29.035  1.00 10.00      A   
ATOM   2710  CB  SER A 289      -0.630   6.943 -30.426  1.00 10.00      A   
ATOM   2711  OG  SER A 289       0.520   6.633 -31.203  1.00 10.00      A   
ATOM   2712  HG  SER A 289       0.959   7.454 -31.462  1.00 10.00      A   
ATOM   2713  C   SER A 289      -1.424   7.422 -28.081  1.00 10.00      A   
ATOM   2714  O   SER A 289      -2.276   8.307 -28.135  1.00 10.00      A   
ATOM   2715  N   ARG A 290      -1.493   6.424 -27.209  1.00 10.00      A   
ATOM   2716  HN  ARG A 290      -0.793   5.737 -27.206  1.00 10.00      A   
ATOM   2717  CA  ARG A 290      -2.591   6.330 -26.257  1.00 10.00      A   
ATOM   2718  CB  ARG A 290      -3.605   5.282 -26.719  1.00 10.00      A   
ATOM   2719  CG  ARG A 290      -2.989   3.923 -27.003  1.00 10.00      A   
ATOM   2720  CD  ARG A 290      -3.792   3.146 -28.031  1.00 10.00      A   
ATOM   2721  NE  ARG A 290      -3.149   1.880 -28.375  1.00 10.00      A   
ATOM   2722  HE  ARG A 290      -3.159   1.167 -27.692  1.00 10.00      A   
ATOM   2723  CZ  ARG A 290      -2.565   1.633 -29.546  1.00 10.00      A   
ATOM   2724  NH1 ARG A 290      -2.546   2.565 -30.489  1.00 10.00      A   
ATOM   2725 HH11 ARG A 290      -2.090   2.373 -31.408  1.00 10.00      A   
ATOM   2726 HH12 ARG A 290      -2.981   3.496 -30.316  1.00 10.00      A   
ATOM   2727  NH2 ARG A 290      -1.975   0.460 -29.763  1.00 10.00      A   
ATOM   2728 HH21 ARG A 290      -1.522   0.265 -30.685  1.00 10.00      A   
ATOM   2729 HH22 ARG A 290      -1.957  -0.267 -29.013  1.00 10.00      A   
ATOM   2730  C   ARG A 290      -2.082   6.011 -24.851  1.00 10.00      A   
ATOM   2731  O   ARG A 290      -2.846   5.566 -23.994  1.00 10.00      A   
ATOM   2732  N   LEU A 291      -0.794   6.255 -24.618  1.00 10.00      A   
ATOM   2733  HN  LEU A 291      -0.241   6.631 -25.334  1.00 10.00      A   
ATOM   2734  CA  LEU A 291      -0.182   5.995 -23.319  1.00 10.00      A   
ATOM   2735  CB  LEU A 291       1.340   5.889 -23.452  1.00 10.00      A   
ATOM   2736  CG  LEU A 291       1.893   4.535 -23.891  1.00 10.00      A   
ATOM   2737  CD1 LEU A 291       3.410   4.577 -23.917  1.00 10.00      A   
ATOM   2738  CD2 LEU A 291       1.408   3.439 -22.959  1.00 10.00      A   
ATOM   2739  C   LEU A 291      -0.528   7.089 -22.319  1.00 10.00      A   
ATOM   2740  O   LEU A 291      -0.237   8.262 -22.548  1.00 10.00      A   
ATOM   2741  N   THR A 292      -1.148   6.701 -21.216  1.00 10.00      A   
ATOM   2742  HN  THR A 292      -1.360   5.752 -21.092  1.00 10.00      A   
ATOM   2743  CA  THR A 292      -1.519   7.647 -20.180  1.00 10.00      A   
ATOM   2744  CB  THR A 292      -2.879   7.281 -19.560  1.00 10.00      A   
ATOM   2745  OG1 THR A 292      -3.224   5.938 -19.933  1.00 10.00      A   
ATOM   2746  HG1 THR A 292      -3.869   5.967 -20.646  1.00 10.00      A   
ATOM   2747  CG2 THR A 292      -3.962   8.234 -20.041  1.00 10.00      A   
ATOM   2748  C   THR A 292      -0.452   7.668 -19.089  1.00 10.00      A   
ATOM   2749  O   THR A 292      -0.191   8.703 -18.467  1.00 10.00      A   
ATOM   2750  N   THR A 293       0.185   6.522 -18.887  1.00 10.00      A   
ATOM   2751  HN  THR A 293      -0.054   5.742 -19.429  1.00 10.00      A   
ATOM   2752  CA  THR A 293       1.222   6.386 -17.879  1.00 10.00      A   
ATOM   2753  CB  THR A 293       0.759   5.431 -16.763  1.00 10.00      A   
ATOM   2754  OG1 THR A 293      -0.629   5.677 -16.459  1.00 10.00      A   
ATOM   2755  HG1 THR A 293      -0.705   6.446 -15.878  1.00 10.00      A   
ATOM   2756  CG2 THR A 293       1.596   5.625 -15.506  1.00 10.00      A   
ATOM   2757  C   THR A 293       2.510   5.852 -18.504  1.00 10.00      A   
ATOM   2758  O   THR A 293       2.539   4.741 -19.040  1.00 10.00      A   
ATOM   2759  N   LEU A 294       3.569   6.643 -18.434  1.00 10.00      A   
ATOM   2760  HN  LEU A 294       3.494   7.510 -17.974  1.00 10.00      A   
ATOM   2761  CA  LEU A 294       4.849   6.250 -19.003  1.00 10.00      A   
ATOM   2762  CB  LEU A 294       5.174   7.108 -20.231  1.00 10.00      A   
ATOM   2763  CG  LEU A 294       6.452   6.756 -21.000  1.00 10.00      A   
ATOM   2764  CD1 LEU A 294       6.400   5.325 -21.510  1.00 10.00      A   
ATOM   2765  CD2 LEU A 294       6.664   7.728 -22.151  1.00 10.00      A   
ATOM   2766  C   LEU A 294       5.962   6.357 -17.968  1.00 10.00      A   
ATOM   2767  O   LEU A 294       6.229   7.437 -17.436  1.00 10.00      A   
ATOM   2768  N   ASN A 295       6.594   5.228 -17.679  1.00 10.00      A   
ATOM   2769  HN  ASN A 295       6.322   4.398 -18.132  1.00 10.00      A   
ATOM   2770  CA  ASN A 295       7.682   5.177 -16.714  1.00 10.00      A   
ATOM   2771  CB  ASN A 295       7.372   4.165 -15.603  1.00 10.00      A   
ATOM   2772  CG  ASN A 295       8.363   4.204 -14.446  1.00 10.00      A   
ATOM   2773  OD1 ASN A 295       9.524   4.590 -14.606  1.00 10.00      A   
ATOM   2774  ND2 ASN A 295       7.912   3.796 -13.268  1.00 10.00      A   
ATOM   2775 HD21 ASN A 295       6.979   3.495 -13.205  1.00 10.00      A   
ATOM   2776 HD22 ASN A 295       8.531   3.806 -12.506  1.00 10.00      A   
ATOM   2777  C   ASN A 295       8.990   4.811 -17.410  1.00 10.00      A   
ATOM   2778  O   ASN A 295       9.153   3.702 -17.915  1.00 10.00      A   
ATOM   2779  N   LEU A 296       9.914   5.755 -17.434  1.00 10.00      A   
ATOM   2780  HN  LEU A 296       9.718   6.626 -17.011  1.00 10.00      A   
ATOM   2781  CA  LEU A 296      11.215   5.550 -18.057  1.00 10.00      A   
ATOM   2782  CB  LEU A 296      11.356   6.444 -19.293  1.00 10.00      A   
ATOM   2783  CG  LEU A 296      10.339   6.226 -20.419  1.00 10.00      A   
ATOM   2784  CD1 LEU A 296      10.526   7.253 -21.525  1.00 10.00      A   
ATOM   2785  CD2 LEU A 296      10.442   4.814 -20.977  1.00 10.00      A   
ATOM   2786  C   LEU A 296      12.329   5.865 -17.061  1.00 10.00      A   
ATOM   2787  O   LEU A 296      13.398   6.348 -17.438  1.00 10.00      A   
ATOM   2788  N   SER A 297      12.079   5.568 -15.792  1.00 10.00      A   
ATOM   2789  HN  SER A 297      11.213   5.161 -15.562  1.00 10.00      A   
ATOM   2790  CA  SER A 297      13.044   5.829 -14.726  1.00 10.00      A   
ATOM   2791  CB  SER A 297      12.410   5.554 -13.360  1.00 10.00      A   
ATOM   2792  OG  SER A 297      11.165   6.221 -13.226  1.00 10.00      A   
ATOM   2793  HG  SER A 297      10.489   5.752 -13.735  1.00 10.00      A   
ATOM   2794  C   SER A 297      14.319   5.001 -14.880  1.00 10.00      A   
ATOM   2795  O   SER A 297      15.358   5.342 -14.320  1.00 10.00      A   
ATOM   2796  N   TYR A 298      14.243   3.912 -15.631  1.00 10.00      A   
ATOM   2797  HN  TYR A 298      13.394   3.677 -16.056  1.00 10.00      A   
ATOM   2798  CA  TYR A 298      15.401   3.056 -15.834  1.00 10.00      A   
ATOM   2799  CB  TYR A 298      15.073   1.608 -15.480  1.00 10.00      A   
ATOM   2800  CG  TYR A 298      14.970   1.374 -13.993  1.00 10.00      A   
ATOM   2801  CD1 TYR A 298      13.738   1.364 -13.347  1.00 10.00      A   
ATOM   2802  CD2 TYR A 298      16.108   1.174 -13.227  1.00 10.00      A   
ATOM   2803  CE1 TYR A 298      13.646   1.163 -11.979  1.00 10.00      A   
ATOM   2804  CE2 TYR A 298      16.029   0.968 -11.864  1.00 10.00      A   
ATOM   2805  CZ  TYR A 298      14.797   0.964 -11.241  1.00 10.00      A   
ATOM   2806  OH  TYR A 298      14.721   0.765  -9.879  1.00 10.00      A   
ATOM   2807  HH  TYR A 298      13.834   0.457  -9.647  1.00 10.00      A   
ATOM   2808  C   TYR A 298      15.932   3.166 -17.256  1.00 10.00      A   
ATOM   2809  O   TYR A 298      16.851   2.444 -17.650  1.00 10.00      A   
ATOM   2810  N   ALA A 299      15.371   4.096 -18.014  1.00 10.00      A   
ATOM   2811  HN  ALA A 299      14.673   4.669 -17.633  1.00 10.00      A   
ATOM   2812  CA  ALA A 299      15.783   4.299 -19.389  1.00 10.00      A   
ATOM   2813  CB  ALA A 299      14.591   4.696 -20.249  1.00 10.00      A   
ATOM   2814  C   ALA A 299      16.881   5.350 -19.465  1.00 10.00      A   
ATOM   2815  O   ALA A 299      16.606   6.552 -19.504  1.00 10.00      A   
ATOM   2816  N   THR A 300      18.123   4.892 -19.453  1.00 10.00      A   
ATOM   2817  HN  THR A 300      18.277   3.926 -19.381  1.00 10.00      A   
ATOM   2818  CA  THR A 300      19.268   5.783 -19.524  1.00 10.00      A   
ATOM   2819  CB  THR A 300      20.526   5.099 -18.968  1.00 10.00      A   
ATOM   2820  OG1 THR A 300      20.158   3.839 -18.380  1.00 10.00      A   
ATOM   2821  HG1 THR A 300      19.737   3.995 -17.525  1.00 10.00      A   
ATOM   2822  CG2 THR A 300      21.169   5.975 -17.904  1.00 10.00      A   
ATOM   2823  C   THR A 300      19.517   6.242 -20.962  1.00 10.00      A   
ATOM   2824  O   THR A 300      20.396   5.730 -21.652  1.00 10.00      A   
ATOM   2825  N   VAL A 301      18.721   7.199 -21.409  1.00 10.00      A   
ATOM   2826  HN  VAL A 301      18.036   7.566 -20.812  1.00 10.00      A   
ATOM   2827  CA  VAL A 301      18.839   7.724 -22.759  1.00 10.00      A   
ATOM   2828  CB  VAL A 301      17.560   7.462 -23.585  1.00 10.00      A   
ATOM   2829  CG1 VAL A 301      17.371   5.970 -23.829  1.00 10.00      A   
ATOM   2830  CG2 VAL A 301      16.341   8.050 -22.892  1.00 10.00      A   
ATOM   2831  C   VAL A 301      19.135   9.221 -22.733  1.00 10.00      A   
ATOM   2832  O   VAL A 301      19.359   9.799 -21.667  1.00 10.00      A   
ATOM   2833  N   GLN A 302      19.147   9.837 -23.903  1.00 10.00      A   
ATOM   2834  HN  GLN A 302      18.972   9.320 -24.715  1.00 10.00      A   
ATOM   2835  CA  GLN A 302      19.414  11.263 -24.008  1.00 10.00      A   
ATOM   2836  CB  GLN A 302      20.410  11.548 -25.133  1.00 10.00      A   
ATOM   2837  CG  GLN A 302      21.832  11.097 -24.831  1.00 10.00      A   
ATOM   2838  CD  GLN A 302      22.395  11.743 -23.575  1.00 10.00      A   
ATOM   2839  OE1 GLN A 302      22.959  12.836 -23.621  1.00 10.00      A   
ATOM   2840  NE2 GLN A 302      22.251  11.068 -22.443  1.00 10.00      A   
ATOM   2841 HE21 GLN A 302      21.794  10.200 -22.474  1.00 10.00      A   
ATOM   2842 HE22 GLN A 302      22.606  11.464 -21.619  1.00 10.00      A   
ATOM   2843  C   GLN A 302      18.122  12.057 -24.204  1.00 10.00      A   
ATOM   2844  O   GLN A 302      17.068  11.486 -24.495  1.00 10.00      A   
ATOM   2845  N   SER A 303      18.224  13.372 -24.048  1.00 10.00      A   
ATOM   2846  HN  SER A 303      19.100  13.754 -23.826  1.00 10.00      A   
ATOM   2847  CA  SER A 303      17.087  14.273 -24.182  1.00 10.00      A   
ATOM   2848  CB  SER A 303      17.545  15.719 -23.973  1.00 10.00      A   
ATOM   2849  OG  SER A 303      16.450  16.618 -23.954  1.00 10.00      A   
ATOM   2850  HG  SER A 303      16.043  16.601 -23.075  1.00 10.00      A   
ATOM   2851  C   SER A 303      16.372  14.129 -25.527  1.00 10.00      A   
ATOM   2852  O   SER A 303      15.168  13.884 -25.562  1.00 10.00      A   
ATOM   2853  N   TYR A 304      17.120  14.264 -26.620  1.00 10.00      A   
ATOM   2854  HN  TYR A 304      18.081  14.435 -26.519  1.00 10.00      A   
ATOM   2855  CA  TYR A 304      16.557  14.172 -27.970  1.00 10.00      A   
ATOM   2856  CB  TYR A 304      17.678  14.230 -29.014  1.00 10.00      A   
ATOM   2857  CG  TYR A 304      17.197  14.427 -30.436  1.00 10.00      A   
ATOM   2858  CD1 TYR A 304      16.473  15.557 -30.796  1.00 10.00      A   
ATOM   2859  CD2 TYR A 304      17.475  13.487 -31.420  1.00 10.00      A   
ATOM   2860  CE1 TYR A 304      16.039  15.744 -32.094  1.00 10.00      A   
ATOM   2861  CE2 TYR A 304      17.045  13.666 -32.720  1.00 10.00      A   
ATOM   2862  CZ  TYR A 304      16.328  14.794 -33.052  1.00 10.00      A   
ATOM   2863  OH  TYR A 304      15.904  14.977 -34.350  1.00 10.00      A   
ATOM   2864  HH  TYR A 304      15.373  14.213 -34.625  1.00 10.00      A   
ATOM   2865  C   TYR A 304      15.734  12.899 -28.166  1.00 10.00      A   
ATOM   2866  O   TYR A 304      14.624  12.934 -28.702  1.00 10.00      A   
ATOM   2867  N   ASP A 305      16.282  11.780 -27.717  1.00 10.00      A   
ATOM   2868  HN  ASP A 305      17.159  11.824 -27.283  1.00 10.00      A   
ATOM   2869  CA  ASP A 305      15.615  10.488 -27.848  1.00 10.00      A   
ATOM   2870  CB  ASP A 305      16.534   9.348 -27.403  1.00 10.00      A   
ATOM   2871  CG  ASP A 305      17.649   9.082 -28.394  1.00 10.00      A   
ATOM   2872  OD1 ASP A 305      17.582   8.063 -29.113  1.00 10.00      A   
ATOM   2873  OD2 ASP A 305      18.591   9.902 -28.467  1.00 10.00      A   
ATOM   2874  C   ASP A 305      14.319  10.460 -27.057  1.00 10.00      A   
ATOM   2875  O   ASP A 305      13.295   9.981 -27.541  1.00 10.00      A   
ATOM   2876  N   LEU A 306      14.372  10.986 -25.838  1.00 10.00      A   
ATOM   2877  HN  LEU A 306      15.224  11.351 -25.510  1.00 10.00      A   
ATOM   2878  CA  LEU A 306      13.203  11.033 -24.973  1.00 10.00      A   
ATOM   2879  CB  LEU A 306      13.599  11.519 -23.576  1.00 10.00      A   
ATOM   2880  CG  LEU A 306      13.156  10.645 -22.402  1.00 10.00      A   
ATOM   2881  CD1 LEU A 306      13.924  11.017 -21.145  1.00 10.00      A   
ATOM   2882  CD2 LEU A 306      11.660  10.774 -22.172  1.00 10.00      A   
ATOM   2883  C   LEU A 306      12.145  11.952 -25.573  1.00 10.00      A   
ATOM   2884  O   LEU A 306      10.955  11.630 -25.579  1.00 10.00      A   
ATOM   2885  N   VAL A 307      12.593  13.086 -26.100  1.00 10.00      A   
ATOM   2886  HN  VAL A 307      13.560  13.274 -26.076  1.00 10.00      A   
ATOM   2887  CA  VAL A 307      11.701  14.061 -26.712  1.00 10.00      A   
ATOM   2888  CB  VAL A 307      12.470  15.319 -27.181  1.00 10.00      A   
ATOM   2889  CG1 VAL A 307      11.602  16.189 -28.080  1.00 10.00      A   
ATOM   2890  CG2 VAL A 307      12.947  16.121 -25.982  1.00 10.00      A   
ATOM   2891  C   VAL A 307      10.951  13.439 -27.884  1.00 10.00      A   
ATOM   2892  O   VAL A 307       9.741  13.622 -28.019  1.00 10.00      A   
ATOM   2893  N   LYS A 308      11.672  12.683 -28.710  1.00 10.00      A   
ATOM   2894  HN  LYS A 308      12.632  12.563 -28.527  1.00 10.00      A   
ATOM   2895  CA  LYS A 308      11.082  12.024 -29.875  1.00 10.00      A   
ATOM   2896  CB  LYS A 308      12.131  11.177 -30.603  1.00 10.00      A   
ATOM   2897  CG  LYS A 308      13.080  11.982 -31.478  1.00 10.00      A   
ATOM   2898  CD  LYS A 308      13.876  11.083 -32.413  1.00 10.00      A   
ATOM   2899  CE  LYS A 308      15.043  10.416 -31.698  1.00 10.00      A   
ATOM   2900  NZ  LYS A 308      15.939   9.694 -32.644  1.00 10.00      A   
ATOM   2901  HZ1 LYS A 308      16.155  10.295 -33.466  1.00 10.00      A   
ATOM   2902  HZ2 LYS A 308      15.483   8.820 -32.979  1.00 10.00      A   
ATOM   2903  HZ3 LYS A 308      16.830   9.440 -32.174  1.00 10.00      A   
ATOM   2904  C   LYS A 308       9.888  11.160 -29.469  1.00 10.00      A   
ATOM   2905  O   LYS A 308       8.850  11.162 -30.136  1.00 10.00      A   
ATOM   2906  N   LEU A 309      10.043  10.435 -28.369  1.00 10.00      A   
ATOM   2907  HN  LEU A 309      10.897  10.478 -27.888  1.00 10.00      A   
ATOM   2908  CA  LEU A 309       8.983   9.575 -27.857  1.00 10.00      A   
ATOM   2909  CB  LEU A 309       9.517   8.690 -26.726  1.00 10.00      A   
ATOM   2910  CG  LEU A 309      10.665   7.743 -27.076  1.00 10.00      A   
ATOM   2911  CD1 LEU A 309      11.453   7.392 -25.824  1.00 10.00      A   
ATOM   2912  CD2 LEU A 309      10.135   6.482 -27.739  1.00 10.00      A   
ATOM   2913  C   LEU A 309       7.821  10.414 -27.330  1.00 10.00      A   
ATOM   2914  O   LEU A 309       6.655  10.151 -27.634  1.00 10.00      A   
ATOM   2915  N   LEU A 310       8.156  11.441 -26.554  1.00 10.00      A   
ATOM   2916  HN  LEU A 310       9.110  11.607 -26.368  1.00 10.00      A   
ATOM   2917  CA  LEU A 310       7.155  12.324 -25.954  1.00 10.00      A   
ATOM   2918  CB  LEU A 310       7.816  13.315 -24.993  1.00 10.00      A   
ATOM   2919  CG  LEU A 310       8.515  12.714 -23.772  1.00 10.00      A   
ATOM   2920  CD1 LEU A 310       9.102  13.813 -22.895  1.00 10.00      A   
ATOM   2921  CD2 LEU A 310       7.547  11.852 -22.978  1.00 10.00      A   
ATOM   2922  C   LEU A 310       6.312  13.069 -26.988  1.00 10.00      A   
ATOM   2923  O   LEU A 310       5.160  13.411 -26.721  1.00 10.00      A   
ATOM   2924  N   CYS A 311       6.882  13.319 -28.161  1.00 10.00      A   
ATOM   2925  HN  CYS A 311       7.806  13.026 -28.313  1.00 10.00      A   
ATOM   2926  CA  CYS A 311       6.172  14.028 -29.224  1.00 10.00      A   
ATOM   2927  CB  CYS A 311       7.078  14.239 -30.436  1.00 10.00      A   
ATOM   2928  SG  CYS A 311       8.512  15.291 -30.126  1.00 10.00      A   
ATOM   2929  HG  CYS A 311       9.099  14.858 -29.015  1.00 10.00      A   
ATOM   2930  C   CYS A 311       4.911  13.282 -29.653  1.00 10.00      A   
ATOM   2931  O   CYS A 311       3.903  13.897 -30.012  1.00 10.00      A   
ATOM   2932  N   GLN A 312       4.960  11.958 -29.590  1.00 10.00      A   
ATOM   2933  HN  GLN A 312       5.778  11.522 -29.267  1.00 10.00      A   
ATOM   2934  CA  GLN A 312       3.829  11.137 -29.987  1.00 10.00      A   
ATOM   2935  CB  GLN A 312       4.295   9.943 -30.817  1.00 10.00      A   
ATOM   2936  CG  GLN A 312       4.990  10.331 -32.111  1.00 10.00      A   
ATOM   2937  CD  GLN A 312       5.250   9.145 -33.016  1.00 10.00      A   
ATOM   2938  OE1 GLN A 312       6.241   9.112 -33.743  1.00 10.00      A   
ATOM   2939  NE2 GLN A 312       4.346   8.174 -33.001  1.00 10.00      A   
ATOM   2940 HE21 GLN A 312       3.564   8.278 -32.417  1.00 10.00      A   
ATOM   2941 HE22 GLN A 312       4.494   7.393 -33.572  1.00 10.00      A   
ATOM   2942  C   GLN A 312       3.014  10.665 -28.787  1.00 10.00      A   
ATOM   2943  O   GLN A 312       2.344   9.638 -28.855  1.00 10.00      A   
ATOM   2944  N   CYS A 313       3.070  11.413 -27.696  1.00 10.00      A   
ATOM   2945  HN  CYS A 313       3.631  12.215 -27.696  1.00 10.00      A   
ATOM   2946  CA  CYS A 313       2.319  11.072 -26.495  1.00 10.00      A   
ATOM   2947  CB  CYS A 313       3.266  10.813 -25.317  1.00 10.00      A   
ATOM   2948  SG  CYS A 313       4.501   9.521 -25.596  1.00 10.00      A   
ATOM   2949  HG  CYS A 313       5.229   9.873 -26.649  1.00 10.00      A   
ATOM   2950  C   CYS A 313       1.338  12.190 -26.145  1.00 10.00      A   
ATOM   2951  O   CYS A 313       1.611  13.013 -25.274  1.00 10.00      A   
ATOM   2952  N   PRO A 314       0.180  12.245 -26.826  1.00 10.00      A   
ATOM   2953  CA  PRO A 314      -0.832  13.273 -26.589  1.00 10.00      A   
ATOM   2954  CB  PRO A 314      -1.634  13.300 -27.903  1.00 10.00      A   
ATOM   2955  CG  PRO A 314      -1.050  12.233 -28.780  1.00 10.00      A   
ATOM   2956  CD  PRO A 314      -0.239  11.332 -27.895  1.00 10.00      A   
ATOM   2957  C   PRO A 314      -1.760  12.925 -25.428  1.00 10.00      A   
ATOM   2958  O   PRO A 314      -2.466  13.789 -24.907  1.00 10.00      A   
ATOM   2959  N   LYS A 315      -1.751  11.663 -25.022  1.00 10.00      A   
ATOM   2960  HN  LYS A 315      -1.147  11.028 -25.458  1.00 10.00      A   
ATOM   2961  CA  LYS A 315      -2.609  11.205 -23.934  1.00 10.00      A   
ATOM   2962  CB  LYS A 315      -3.350   9.925 -24.332  1.00 10.00      A   
ATOM   2963  CG  LYS A 315      -4.615  10.162 -25.142  1.00 10.00      A   
ATOM   2964  CD  LYS A 315      -5.334   8.857 -25.438  1.00 10.00      A   
ATOM   2965  CE  LYS A 315      -6.780   9.095 -25.848  1.00 10.00      A   
ATOM   2966  NZ  LYS A 315      -6.889   9.768 -27.166  1.00 10.00      A   
ATOM   2967  HZ1 LYS A 315      -6.404   9.207 -27.897  1.00 10.00      A   
ATOM   2968  HZ2 LYS A 315      -6.452  10.708 -27.121  1.00 10.00      A   
ATOM   2969  HZ3 LYS A 315      -7.891   9.873 -27.433  1.00 10.00      A   
ATOM   2970  C   LYS A 315      -1.814  10.972 -22.654  1.00 10.00      A   
ATOM   2971  O   LYS A 315      -2.325  10.405 -21.691  1.00 10.00      A   
ATOM   2972  N   LEU A 316      -0.567  11.421 -22.647  1.00 10.00      A   
ATOM   2973  HN  LEU A 316      -0.221  11.875 -23.438  1.00 10.00      A   
ATOM   2974  CA  LEU A 316       0.294  11.257 -21.483  1.00 10.00      A   
ATOM   2975  CB  LEU A 316       1.739  11.622 -21.826  1.00 10.00      A   
ATOM   2976  CG  LEU A 316       2.782  11.374 -20.732  1.00 10.00      A   
ATOM   2977  CD1 LEU A 316       2.826   9.901 -20.358  1.00 10.00      A   
ATOM   2978  CD2 LEU A 316       4.150  11.847 -21.195  1.00 10.00      A   
ATOM   2979  C   LEU A 316      -0.201  12.091 -20.302  1.00 10.00      A   
ATOM   2980  O   LEU A 316      -0.347  13.310 -20.408  1.00 10.00      A   
ATOM   2981  N   GLN A 317      -0.469  11.425 -19.184  1.00 10.00      A   
ATOM   2982  HN  GLN A 317      -0.353  10.448 -19.167  1.00 10.00      A   
ATOM   2983  CA  GLN A 317      -0.943  12.102 -17.984  1.00 10.00      A   
ATOM   2984  CB  GLN A 317      -2.290  11.527 -17.545  1.00 10.00      A   
ATOM   2985  CG  GLN A 317      -3.440  11.818 -18.497  1.00 10.00      A   
ATOM   2986  CD  GLN A 317      -4.772  11.338 -17.949  1.00 10.00      A   
ATOM   2987  OE1 GLN A 317      -4.831  10.357 -17.206  1.00 10.00      A   
ATOM   2988  NE2 GLN A 317      -5.850  12.025 -18.303  1.00 10.00      A   
ATOM   2989 HE21 GLN A 317      -5.734  12.803 -18.897  1.00 10.00      A   
ATOM   2990 HE22 GLN A 317      -6.718  11.726 -17.968  1.00 10.00      A   
ATOM   2991  C   GLN A 317       0.068  11.976 -16.847  1.00 10.00      A   
ATOM   2992  O   GLN A 317       0.255  12.903 -16.062  1.00 10.00      A   
ATOM   2993  N   ARG A 318       0.708  10.825 -16.754  1.00 10.00      A   
ATOM   2994  HN  ARG A 318       0.513  10.114 -17.401  1.00 10.00      A   
ATOM   2995  CA  ARG A 318       1.697  10.588 -15.716  1.00 10.00      A   
ATOM   2996  CB  ARG A 318       1.232   9.474 -14.776  1.00 10.00      A   
ATOM   2997  CG  ARG A 318       1.999   9.413 -13.466  1.00 10.00      A   
ATOM   2998  CD  ARG A 318       1.758   8.104 -12.730  1.00 10.00      A   
ATOM   2999  NE  ARG A 318       0.347   7.884 -12.413  1.00 10.00      A   
ATOM   3000  HE  ARG A 318      -0.186   7.370 -13.064  1.00 10.00      A   
ATOM   3001  CZ  ARG A 318      -0.256   8.332 -11.310  1.00 10.00      A   
ATOM   3002  NH1 ARG A 318       0.421   9.036 -10.406  1.00 10.00      A   
ATOM   3003 HH11 ARG A 318      -0.058   9.382  -9.543  1.00 10.00      A   
ATOM   3004 HH12 ARG A 318       1.433   9.254 -10.553  1.00 10.00      A   
ATOM   3005  NH2 ARG A 318      -1.540   8.067 -11.116  1.00 10.00      A   
ATOM   3006 HH21 ARG A 318      -2.072   7.517 -11.826  1.00 10.00      A   
ATOM   3007 HH22 ARG A 318      -2.025   8.404 -10.254  1.00 10.00      A   
ATOM   3008  C   ARG A 318       3.033  10.214 -16.338  1.00 10.00      A   
ATOM   3009  O   ARG A 318       3.162   9.162 -16.966  1.00 10.00      A   
ATOM   3010  N   LEU A 319       4.020  11.077 -16.170  1.00 10.00      A   
ATOM   3011  HN  LEU A 319       3.858  11.908 -15.665  1.00 10.00      A   
ATOM   3012  CA  LEU A 319       5.336  10.826 -16.727  1.00 10.00      A   
ATOM   3013  CB  LEU A 319       5.728  11.921 -17.724  1.00 10.00      A   
ATOM   3014  CG  LEU A 319       7.091  11.750 -18.398  1.00 10.00      A   
ATOM   3015  CD1 LEU A 319       7.098  10.528 -19.303  1.00 10.00      A   
ATOM   3016  CD2 LEU A 319       7.481  13.000 -19.166  1.00 10.00      A   
ATOM   3017  C   LEU A 319       6.404  10.698 -15.645  1.00 10.00      A   
ATOM   3018  O   LEU A 319       6.606  11.610 -14.838  1.00 10.00      A   
ATOM   3019  N   TRP A 320       7.071   9.554 -15.634  1.00 10.00      A   
ATOM   3020  HN  TRP A 320       6.838   8.860 -16.297  1.00 10.00      A   
ATOM   3021  CA  TRP A 320       8.145   9.287 -14.683  1.00 10.00      A   
ATOM   3022  CB  TRP A 320       7.835   8.023 -13.873  1.00 10.00      A   
ATOM   3023  CG  TRP A 320       6.765   8.175 -12.834  1.00 10.00      A   
ATOM   3024  CD1 TRP A 320       5.762   9.098 -12.814  1.00 10.00      A   
ATOM   3025  CD2 TRP A 320       6.594   7.373 -11.659  1.00 10.00      A   
ATOM   3026  NE1 TRP A 320       4.978   8.923 -11.702  1.00 10.00      A   
ATOM   3027  HE1 TRP A 320       4.186   9.470 -11.459  1.00 10.00      A   
ATOM   3028  CE2 TRP A 320       5.466   7.870 -10.976  1.00 10.00      A   
ATOM   3029  CE3 TRP A 320       7.284   6.284 -11.116  1.00 10.00      A   
ATOM   3030  CZ2 TRP A 320       5.011   7.317  -9.781  1.00 10.00      A   
ATOM   3031  CZ3 TRP A 320       6.833   5.736  -9.931  1.00 10.00      A   
ATOM   3032  CH2 TRP A 320       5.705   6.254  -9.277  1.00 10.00      A   
ATOM   3033  C   TRP A 320       9.434   9.075 -15.464  1.00 10.00      A   
ATOM   3034  O   TRP A 320       9.615   8.028 -16.087  1.00 10.00      A   
ATOM   3035  N   VAL A 321      10.318  10.063 -15.457  1.00 10.00      A   
ATOM   3036  HN  VAL A 321      10.136  10.870 -14.927  1.00 10.00      A   
ATOM   3037  CA  VAL A 321      11.570   9.965 -16.201  1.00 10.00      A   
ATOM   3038  CB  VAL A 321      11.509  10.739 -17.540  1.00 10.00      A   
ATOM   3039  CG1 VAL A 321      10.633  10.014 -18.552  1.00 10.00      A   
ATOM   3040  CG2 VAL A 321      11.020  12.167 -17.325  1.00 10.00      A   
ATOM   3041  C   VAL A 321      12.749  10.484 -15.391  1.00 10.00      A   
ATOM   3042  O   VAL A 321      12.578  11.017 -14.295  1.00 10.00      A   
ATOM   3043  N   LEU A 322      13.946  10.327 -15.946  1.00 10.00      A   
ATOM   3044  HN  LEU A 322      14.012   9.899 -16.829  1.00 10.00      A   
ATOM   3045  CA  LEU A 322      15.164  10.783 -15.293  1.00 10.00      A   
ATOM   3046  CB  LEU A 322      16.356   9.924 -15.733  1.00 10.00      A   
ATOM   3047  CG  LEU A 322      16.379   8.481 -15.222  1.00 10.00      A   
ATOM   3048  CD1 LEU A 322      17.442   7.677 -15.955  1.00 10.00      A   
ATOM   3049  CD2 LEU A 322      16.629   8.452 -13.721  1.00 10.00      A   
ATOM   3050  C   LEU A 322      15.430  12.241 -15.640  1.00 10.00      A   
ATOM   3051  O   LEU A 322      14.744  12.821 -16.483  1.00 10.00      A   
ATOM   3052  N   ASP A 323      16.435  12.825 -14.997  1.00 10.00      A   
ATOM   3053  HN  ASP A 323      16.936  12.311 -14.321  1.00 10.00      A   
ATOM   3054  CA  ASP A 323      16.809  14.214 -15.240  1.00 10.00      A   
ATOM   3055  CB  ASP A 323      17.711  14.751 -14.119  1.00 10.00      A   
ATOM   3056  CG  ASP A 323      19.015  13.992 -13.964  1.00 10.00      A   
ATOM   3057  OD1 ASP A 323      18.978  12.745 -13.878  1.00 10.00      A   
ATOM   3058  OD2 ASP A 323      20.082  14.638 -13.908  1.00 10.00      A   
ATOM   3059  C   ASP A 323      17.476  14.373 -16.603  1.00 10.00      A   
ATOM   3060  O   ASP A 323      17.754  15.488 -17.044  1.00 10.00      A   
ATOM   3061  N   TYR A 324      17.694  13.244 -17.277  1.00 10.00      A   
ATOM   3062  HN  TYR A 324      17.434  12.395 -16.866  1.00 10.00      A   
ATOM   3063  CA  TYR A 324      18.308  13.229 -18.604  1.00 10.00      A   
ATOM   3064  CB  TYR A 324      18.624  11.795 -19.037  1.00 10.00      A   
ATOM   3065  CG  TYR A 324      19.998  11.317 -18.636  1.00 10.00      A   
ATOM   3066  CD1 TYR A 324      20.161  10.367 -17.637  1.00 10.00      A   
ATOM   3067  CD2 TYR A 324      21.135  11.810 -19.262  1.00 10.00      A   
ATOM   3068  CE1 TYR A 324      21.417   9.923 -17.272  1.00 10.00      A   
ATOM   3069  CE2 TYR A 324      22.396  11.372 -18.903  1.00 10.00      A   
ATOM   3070  CZ  TYR A 324      22.530  10.429 -17.908  1.00 10.00      A   
ATOM   3071  OH  TYR A 324      23.785   9.990 -17.548  1.00 10.00      A   
ATOM   3072  HH  TYR A 324      23.800   9.022 -17.542  1.00 10.00      A   
ATOM   3073  C   TYR A 324      17.399  13.885 -19.642  1.00 10.00      A   
ATOM   3074  O   TYR A 324      17.809  14.124 -20.779  1.00 10.00      A   
ATOM   3075  N   ILE A 325      16.159  14.155 -19.245  1.00 10.00      A   
ATOM   3076  HN  ILE A 325      15.891  13.911 -18.336  1.00 10.00      A   
ATOM   3077  CA  ILE A 325      15.191  14.800 -20.122  1.00 10.00      A   
ATOM   3078  CB  ILE A 325      13.775  14.808 -19.489  1.00 10.00      A   
ATOM   3079  CG1 ILE A 325      12.738  15.393 -20.450  1.00 10.00      A   
ATOM   3080  CG2 ILE A 325      13.762  15.553 -18.162  1.00 10.00      A   
ATOM   3081  CD1 ILE A 325      12.492  14.545 -21.678  1.00 10.00      A   
ATOM   3082  C   ILE A 325      15.643  16.228 -20.436  1.00 10.00      A   
ATOM   3083  O   ILE A 325      15.375  16.756 -21.520  1.00 10.00      A   
ATOM   3084  N   GLU A 326      16.354  16.826 -19.478  1.00 10.00      A   
ATOM   3085  HN  GLU A 326      16.539  16.328 -18.655  1.00 10.00      A   
ATOM   3086  CA  GLU A 326      16.882  18.184 -19.600  1.00 10.00      A   
ATOM   3087  CB  GLU A 326      17.967  18.264 -20.677  1.00 10.00      A   
ATOM   3088  CG  GLU A 326      19.138  17.322 -20.433  1.00 10.00      A   
ATOM   3089  CD  GLU A 326      20.289  17.533 -21.399  1.00 10.00      A   
ATOM   3090  OE1 GLU A 326      20.092  17.355 -22.620  1.00 10.00      A   
ATOM   3091  OE2 GLU A 326      21.407  17.859 -20.939  1.00 10.00      A   
ATOM   3092  C   GLU A 326      15.797  19.248 -19.812  1.00 10.00      A   
ATOM   3093  O   GLU A 326      14.611  18.935 -19.962  1.00 10.00      A   
ATOM   3094  N   ASP A 327      16.216  20.508 -19.820  1.00 10.00      A   
ATOM   3095  HN  ASP A 327      17.175  20.693 -19.690  1.00 10.00      A   
ATOM   3096  CA  ASP A 327      15.296  21.630 -20.000  1.00 10.00      A   
ATOM   3097  CB  ASP A 327      16.040  22.966 -19.945  1.00 10.00      A   
ATOM   3098  CG  ASP A 327      16.425  23.401 -18.545  1.00 10.00      A   
ATOM   3099  OD1 ASP A 327      16.044  22.730 -17.568  1.00 10.00      A   
ATOM   3100  OD2 ASP A 327      17.115  24.433 -18.421  1.00 10.00      A   
ATOM   3101  C   ASP A 327      14.555  21.529 -21.326  1.00 10.00      A   
ATOM   3102  O   ASP A 327      13.342  21.730 -21.388  1.00 10.00      A   
ATOM   3103  N   ALA A 328      15.295  21.203 -22.381  1.00 10.00      A   
ATOM   3104  HN  ALA A 328      16.257  21.043 -22.255  1.00 10.00      A   
ATOM   3105  CA  ALA A 328      14.721  21.080 -23.722  1.00 10.00      A   
ATOM   3106  CB  ALA A 328      15.797  20.743 -24.745  1.00 10.00      A   
ATOM   3107  C   ALA A 328      13.604  20.045 -23.765  1.00 10.00      A   
ATOM   3108  O   ALA A 328      12.580  20.247 -24.421  1.00 10.00      A   
ATOM   3109  N   GLY A 329      13.801  18.941 -23.054  1.00 10.00      A   
ATOM   3110  HN  GLY A 329      14.631  18.837 -22.538  1.00 10.00      A   
ATOM   3111  CA  GLY A 329      12.804  17.893 -23.028  1.00 10.00      A   
ATOM   3112  C   GLY A 329      11.512  18.349 -22.386  1.00 10.00      A   
ATOM   3113  O   GLY A 329      10.429  18.138 -22.934  1.00 10.00      A   
ATOM   3114  N   LEU A 330      11.632  18.988 -21.230  1.00 10.00      A   
ATOM   3115  HN  LEU A 330      12.527  19.130 -20.853  1.00 10.00      A   
ATOM   3116  CA  LEU A 330      10.471  19.485 -20.504  1.00 10.00      A   
ATOM   3117  CB  LEU A 330      10.889  19.999 -19.127  1.00 10.00      A   
ATOM   3118  CG  LEU A 330      11.444  18.946 -18.165  1.00 10.00      A   
ATOM   3119  CD1 LEU A 330      11.830  19.582 -16.843  1.00 10.00      A   
ATOM   3120  CD2 LEU A 330      10.435  17.828 -17.948  1.00 10.00      A   
ATOM   3121  C   LEU A 330       9.765  20.580 -21.300  1.00 10.00      A   
ATOM   3122  O   LEU A 330       8.539  20.719 -21.241  1.00 10.00      A   
ATOM   3123  N   GLU A 331      10.551  21.348 -22.053  1.00 10.00      A   
ATOM   3124  HN  GLU A 331      11.522  21.190 -22.044  1.00 10.00      A   
ATOM   3125  CA  GLU A 331      10.022  22.424 -22.881  1.00 10.00      A   
ATOM   3126  CB  GLU A 331      11.174  23.140 -23.593  1.00 10.00      A   
ATOM   3127  CG  GLU A 331      10.804  24.478 -24.205  1.00 10.00      A   
ATOM   3128  CD  GLU A 331      10.759  25.588 -23.181  1.00 10.00      A   
ATOM   3129  OE1 GLU A 331      11.729  26.371 -23.109  1.00 10.00      A   
ATOM   3130  OE2 GLU A 331       9.755  25.694 -22.456  1.00 10.00      A   
ATOM   3131  C   GLU A 331       9.050  21.859 -23.917  1.00 10.00      A   
ATOM   3132  O   GLU A 331       7.922  22.341 -24.058  1.00 10.00      A   
ATOM   3133  N   VAL A 332       9.492  20.829 -24.631  1.00 10.00      A   
ATOM   3134  HN  VAL A 332      10.404  20.496 -24.473  1.00 10.00      A   
ATOM   3135  CA  VAL A 332       8.671  20.185 -25.650  1.00 10.00      A   
ATOM   3136  CB  VAL A 332       9.500  19.197 -26.493  1.00 10.00      A   
ATOM   3137  CG1 VAL A 332       8.646  18.556 -27.575  1.00 10.00      A   
ATOM   3138  CG2 VAL A 332      10.701  19.899 -27.103  1.00 10.00      A   
ATOM   3139  C   VAL A 332       7.491  19.450 -25.014  1.00 10.00      A   
ATOM   3140  O   VAL A 332       6.369  19.505 -25.519  1.00 10.00      A   
ATOM   3141  N   LEU A 333       7.752  18.777 -23.900  1.00 10.00      A   
ATOM   3142  HN  LEU A 333       8.671  18.767 -23.556  1.00 10.00      A   
ATOM   3143  CA  LEU A 333       6.725  18.030 -23.179  1.00 10.00      A   
ATOM   3144  CB  LEU A 333       7.321  17.451 -21.896  1.00 10.00      A   
ATOM   3145  CG  LEU A 333       6.325  16.921 -20.864  1.00 10.00      A   
ATOM   3146  CD1 LEU A 333       5.836  15.536 -21.251  1.00 10.00      A   
ATOM   3147  CD2 LEU A 333       6.944  16.911 -19.477  1.00 10.00      A   
ATOM   3148  C   LEU A 333       5.525  18.909 -22.834  1.00 10.00      A   
ATOM   3149  O   LEU A 333       4.378  18.555 -23.117  1.00 10.00      A   
ATOM   3150  N   ALA A 334       5.795  20.064 -22.236  1.00 10.00      A   
ATOM   3151  HN  ALA A 334       6.734  20.295 -22.046  1.00 10.00      A   
ATOM   3152  CA  ALA A 334       4.742  20.994 -21.835  1.00 10.00      A   
ATOM   3153  CB  ALA A 334       5.337  22.143 -21.042  1.00 10.00      A   
ATOM   3154  C   ALA A 334       3.953  21.532 -23.028  1.00 10.00      A   
ATOM   3155  O   ALA A 334       2.851  22.059 -22.872  1.00 10.00      A   
ATOM   3156  N   SER A 335       4.515  21.398 -24.215  1.00 10.00      A   
ATOM   3157  HN  SER A 335       5.390  20.961 -24.285  1.00 10.00      A   
ATOM   3158  CA  SER A 335       3.866  21.879 -25.420  1.00 10.00      A   
ATOM   3159  CB  SER A 335       4.878  22.629 -26.281  1.00 10.00      A   
ATOM   3160  OG  SER A 335       5.746  23.404 -25.466  1.00 10.00      A   
ATOM   3161  HG  SER A 335       6.459  22.841 -25.132  1.00 10.00      A   
ATOM   3162  C   SER A 335       3.246  20.727 -26.210  1.00 10.00      A   
ATOM   3163  O   SER A 335       2.743  20.919 -27.317  1.00 10.00      A   
ATOM   3164  N   THR A 336       3.284  19.534 -25.633  1.00 10.00      A   
ATOM   3165  HN  THR A 336       3.701  19.444 -24.750  1.00 10.00      A   
ATOM   3166  CA  THR A 336       2.728  18.351 -26.273  1.00 10.00      A   
ATOM   3167  CB  THR A 336       3.834  17.338 -26.635  1.00 10.00      A   
ATOM   3168  OG1 THR A 336       4.865  18.004 -27.380  1.00 10.00      A   
ATOM   3169  HG1 THR A 336       5.421  18.510 -26.771  1.00 10.00      A   
ATOM   3170  CG2 THR A 336       3.266  16.196 -27.468  1.00 10.00      A   
ATOM   3171  C   THR A 336       1.686  17.686 -25.371  1.00 10.00      A   
ATOM   3172  O   THR A 336       0.577  17.374 -25.808  1.00 10.00      A   
ATOM   3173  N   CYS A 337       2.042  17.476 -24.114  1.00 10.00      A   
ATOM   3174  HN  CYS A 337       2.939  17.747 -23.813  1.00 10.00      A   
ATOM   3175  CA  CYS A 337       1.136  16.854 -23.161  1.00 10.00      A   
ATOM   3176  CB  CYS A 337       1.898  15.869 -22.279  1.00 10.00      A   
ATOM   3177  SG  CYS A 337       2.933  14.712 -23.204  1.00 10.00      A   
ATOM   3178  HG  CYS A 337       2.167  14.093 -24.097  1.00 10.00      A   
ATOM   3179  C   CYS A 337       0.453  17.918 -22.310  1.00 10.00      A   
ATOM   3180  O   CYS A 337       1.007  18.385 -21.314  1.00 10.00      A   
ATOM   3181  N   LYS A 338      -0.742  18.322 -22.721  1.00 10.00      A   
ATOM   3182  HN  LYS A 338      -1.133  17.923 -23.531  1.00 10.00      A   
ATOM   3183  CA  LYS A 338      -1.490  19.339 -21.996  1.00 10.00      A   
ATOM   3184  CB  LYS A 338      -2.386  20.131 -22.949  1.00 10.00      A   
ATOM   3185  CG  LYS A 338      -1.624  20.988 -23.948  1.00 10.00      A   
ATOM   3186  CD  LYS A 338      -0.725  21.991 -23.242  1.00 10.00      A   
ATOM   3187  CE  LYS A 338      -0.128  22.995 -24.216  1.00 10.00      A   
ATOM   3188  NZ  LYS A 338       0.821  23.916 -23.537  1.00 10.00      A   
ATOM   3189  HZ1 LYS A 338       1.622  23.377 -23.142  1.00 10.00      A   
ATOM   3190  HZ2 LYS A 338       0.341  24.420 -22.762  1.00 10.00      A   
ATOM   3191  HZ3 LYS A 338       1.189  24.618 -24.210  1.00 10.00      A   
ATOM   3192  C   LYS A 338      -2.319  18.712 -20.883  1.00 10.00      A   
ATOM   3193  O   LYS A 338      -2.660  19.367 -19.898  1.00 10.00      A   
ATOM   3194  N   ASP A 339      -2.614  17.428 -21.037  1.00 10.00      A   
ATOM   3195  HN  ASP A 339      -2.293  16.958 -21.836  1.00 10.00      A   
ATOM   3196  CA  ASP A 339      -3.411  16.694 -20.057  1.00 10.00      A   
ATOM   3197  CB  ASP A 339      -4.247  15.619 -20.760  1.00 10.00      A   
ATOM   3198  CG  ASP A 339      -5.479  15.197 -19.981  1.00 10.00      A   
ATOM   3199  OD1 ASP A 339      -5.972  15.987 -19.146  1.00 10.00      A   
ATOM   3200  OD2 ASP A 339      -5.978  14.071 -20.216  1.00 10.00      A   
ATOM   3201  C   ASP A 339      -2.523  16.058 -18.989  1.00 10.00      A   
ATOM   3202  O   ASP A 339      -2.984  15.236 -18.196  1.00 10.00      A   
ATOM   3203  N   LEU A 340      -1.249  16.447 -18.968  1.00 10.00      A   
ATOM   3204  HN  LEU A 340      -0.943  17.112 -19.618  1.00 10.00      A   
ATOM   3205  CA  LEU A 340      -0.301  15.916 -17.994  1.00 10.00      A   
ATOM   3206  CB  LEU A 340       1.110  16.428 -18.293  1.00 10.00      A   
ATOM   3207  CG  LEU A 340       2.261  15.726 -17.560  1.00 10.00      A   
ATOM   3208  CD1 LEU A 340       2.537  14.357 -18.160  1.00 10.00      A   
ATOM   3209  CD2 LEU A 340       3.521  16.580 -17.573  1.00 10.00      A   
ATOM   3210  C   LEU A 340      -0.714  16.317 -16.580  1.00 10.00      A   
ATOM   3211  O   LEU A 340      -0.816  17.501 -16.266  1.00 10.00      A   
ATOM   3212  N   ARG A 341      -0.938  15.321 -15.737  1.00 10.00      A   
ATOM   3213  HN  ARG A 341      -0.808  14.399 -16.050  1.00 10.00      A   
ATOM   3214  CA  ARG A 341      -1.359  15.551 -14.357  1.00 10.00      A   
ATOM   3215  CB  ARG A 341      -2.432  14.533 -13.948  1.00 10.00      A   
ATOM   3216  CG  ARG A 341      -3.504  14.285 -14.991  1.00 10.00      A   
ATOM   3217  CD  ARG A 341      -4.510  15.419 -15.038  1.00 10.00      A   
ATOM   3218  NE  ARG A 341      -5.402  15.306 -16.194  1.00 10.00      A   
ATOM   3219  HE  ARG A 341      -5.015  15.497 -17.082  1.00 10.00      A   
ATOM   3220  CZ  ARG A 341      -6.685  14.949 -16.111  1.00 10.00      A   
ATOM   3221  NH1 ARG A 341      -7.227  14.680 -14.929  1.00 10.00      A   
ATOM   3222 HH11 ARG A 341      -8.231  14.402 -14.862  1.00 10.00      A   
ATOM   3223 HH12 ARG A 341      -6.654  14.744 -14.057  1.00 10.00      A   
ATOM   3224  NH2 ARG A 341      -7.421  14.868 -17.210  1.00 10.00      A   
ATOM   3225 HH21 ARG A 341      -6.990  15.083 -18.143  1.00 10.00      A   
ATOM   3226 HH22 ARG A 341      -8.428  14.583 -17.154  1.00 10.00      A   
ATOM   3227  C   ARG A 341      -0.186  15.427 -13.395  1.00 10.00      A   
ATOM   3228  O   ARG A 341      -0.104  16.151 -12.399  1.00 10.00      A   
ATOM   3229  N   GLU A 342       0.722  14.504 -13.690  1.00 10.00      A   
ATOM   3230  HN  GLU A 342       0.621  13.968 -14.508  1.00 10.00      A   
ATOM   3231  CA  GLU A 342       1.863  14.274 -12.826  1.00 10.00      A   
ATOM   3232  CB  GLU A 342       1.652  13.007 -12.002  1.00 10.00      A   
ATOM   3233  CG  GLU A 342       2.768  12.713 -11.019  1.00 10.00      A   
ATOM   3234  CD  GLU A 342       2.524  11.448 -10.241  1.00 10.00      A   
ATOM   3235  OE1 GLU A 342       1.875  11.515  -9.184  1.00 10.00      A   
ATOM   3236  OE2 GLU A 342       2.990  10.377 -10.679  1.00 10.00      A   
ATOM   3237  C   GLU A 342       3.174  14.182 -13.594  1.00 10.00      A   
ATOM   3238  O   GLU A 342       3.256  13.540 -14.644  1.00 10.00      A   
ATOM   3239  N   LEU A 343       4.194  14.819 -13.044  1.00 10.00      A   
ATOM   3240  HN  LEU A 343       4.051  15.307 -12.201  1.00 10.00      A   
ATOM   3241  CA  LEU A 343       5.518  14.812 -13.634  1.00 10.00      A   
ATOM   3242  CB  LEU A 343       5.818  16.154 -14.306  1.00 10.00      A   
ATOM   3243  CG  LEU A 343       7.239  16.319 -14.854  1.00 10.00      A   
ATOM   3244  CD1 LEU A 343       7.447  15.461 -16.093  1.00 10.00      A   
ATOM   3245  CD2 LEU A 343       7.547  17.780 -15.143  1.00 10.00      A   
ATOM   3246  C   LEU A 343       6.556  14.527 -12.556  1.00 10.00      A   
ATOM   3247  O   LEU A 343       6.705  15.300 -11.607  1.00 10.00      A   
ATOM   3248  N   ARG A 344       7.250  13.407 -12.685  1.00 10.00      A   
ATOM   3249  HN  ARG A 344       7.074  12.816 -13.456  1.00 10.00      A   
ATOM   3250  CA  ARG A 344       8.272  13.036 -11.716  1.00 10.00      A   
ATOM   3251  CB  ARG A 344       7.891  11.754 -10.967  1.00 10.00      A   
ATOM   3252  CG  ARG A 344       6.574  11.853 -10.212  1.00 10.00      A   
ATOM   3253  CD  ARG A 344       6.447  10.785  -9.137  1.00 10.00      A   
ATOM   3254  NE  ARG A 344       5.062  10.644  -8.703  1.00 10.00      A   
ATOM   3255  HE  ARG A 344       4.365  10.717  -9.401  1.00 10.00      A   
ATOM   3256  CZ  ARG A 344       4.676  10.415  -7.451  1.00 10.00      A   
ATOM   3257  NH1 ARG A 344       5.561  10.275  -6.476  1.00 10.00      A   
ATOM   3258 HH11 ARG A 344       6.584  10.351  -6.664  1.00 10.00      A   
ATOM   3259 HH12 ARG A 344       5.230  10.083  -5.503  1.00 10.00      A   
ATOM   3260  NH2 ARG A 344       3.382  10.366  -7.172  1.00 10.00      A   
ATOM   3261 HH21 ARG A 344       2.673  10.520  -7.928  1.00 10.00      A   
ATOM   3262 HH22 ARG A 344       3.058  10.190  -6.186  1.00 10.00      A   
ATOM   3263  C   ARG A 344       9.637  12.891 -12.381  1.00 10.00      A   
ATOM   3264  O   ARG A 344       9.836  12.017 -13.223  1.00 10.00      A   
ATOM   3265  N   VAL A 345      10.556  13.771 -12.015  1.00 10.00      A   
ATOM   3266  HN  VAL A 345      10.320  14.462 -11.356  1.00 10.00      A   
ATOM   3267  CA  VAL A 345      11.908  13.748 -12.561  1.00 10.00      A   
ATOM   3268  CB  VAL A 345      12.377  15.165 -12.961  1.00 10.00      A   
ATOM   3269  CG1 VAL A 345      13.780  15.130 -13.551  1.00 10.00      A   
ATOM   3270  CG2 VAL A 345      11.401  15.792 -13.947  1.00 10.00      A   
ATOM   3271  C   VAL A 345      12.870  13.148 -11.539  1.00 10.00      A   
ATOM   3272  O   VAL A 345      13.134  13.738 -10.486  1.00 10.00      A   
ATOM   3273  N   PHE A 346      13.368  11.964 -11.843  1.00 10.00      A   
ATOM   3274  HN  PHE A 346      13.116  11.542 -12.697  1.00 10.00      A   
ATOM   3275  CA  PHE A 346      14.286  11.272 -10.958  1.00 10.00      A   
ATOM   3276  CB  PHE A 346      14.061   9.763 -11.039  1.00 10.00      A   
ATOM   3277  CG  PHE A 346      12.680   9.331 -10.638  1.00 10.00      A   
ATOM   3278  CD1 PHE A 346      11.685   9.164 -11.587  1.00 10.00      A   
ATOM   3279  CD2 PHE A 346      12.375   9.092  -9.308  1.00 10.00      A   
ATOM   3280  CE1 PHE A 346      10.414   8.766 -11.215  1.00 10.00      A   
ATOM   3281  CE2 PHE A 346      11.108   8.694  -8.929  1.00 10.00      A   
ATOM   3282  CZ  PHE A 346      10.125   8.529  -9.884  1.00 10.00      A   
ATOM   3283  C   PHE A 346      15.731  11.609 -11.295  1.00 10.00      A   
ATOM   3284  O   PHE A 346      16.112  11.631 -12.463  1.00 10.00      A   
ATOM   3285  N   PRO A 347      16.553  11.892 -10.275  1.00 10.00      A   
ATOM   3286  CA  PRO A 347      17.965  12.230 -10.474  1.00 10.00      A   
ATOM   3287  CB  PRO A 347      18.352  12.865  -9.136  1.00 10.00      A   
ATOM   3288  CG  PRO A 347      17.462  12.209  -8.136  1.00 10.00      A   
ATOM   3289  CD  PRO A 347      16.173  11.903  -8.849  1.00 10.00      A   
ATOM   3290  C   PRO A 347      18.812  10.984 -10.743  1.00 10.00      A   
ATOM   3291  O   PRO A 347      18.896  10.086  -9.906  1.00 10.00      A   
ATOM   3292  N   SER A 348      19.420  10.927 -11.919  1.00 10.00      A   
ATOM   3293  HN  SER A 348      19.294  11.666 -12.563  1.00 10.00      A   
ATOM   3294  CA  SER A 348      20.254   9.794 -12.292  1.00 10.00      A   
ATOM   3295  CB  SER A 348      20.538   9.809 -13.796  1.00 10.00      A   
ATOM   3296  OG  SER A 348      20.936  11.100 -14.229  1.00 10.00      A   
ATOM   3297  HG  SER A 348      20.179  11.710 -14.173  1.00 10.00      A   
ATOM   3298  C   SER A 348      21.558   9.782 -11.499  1.00 10.00      A   
ATOM   3299  O   SER A 348      21.936   8.763 -10.918  1.00 10.00      A   
ATOM   3300  N   GLU A 349      22.232  10.922 -11.464  1.00 10.00      A   
ATOM   3301  HN  GLU A 349      21.878  11.701 -11.940  1.00 10.00      A   
ATOM   3302  CA  GLU A 349      23.492  11.045 -10.743  1.00 10.00      A   
ATOM   3303  CB  GLU A 349      24.625  11.388 -11.716  1.00 10.00      A   
ATOM   3304  CG  GLU A 349      24.778  10.411 -12.870  1.00 10.00      A   
ATOM   3305  CD  GLU A 349      25.301   9.068 -12.416  1.00 10.00      A   
ATOM   3306  OE1 GLU A 349      26.367   9.032 -11.769  1.00 10.00      A   
ATOM   3307  OE2 GLU A 349      24.654   8.036 -12.704  1.00 10.00      A   
ATOM   3308  C   GLU A 349      23.393  12.120  -9.658  1.00 10.00      A   
ATOM   3309  O   GLU A 349      23.917  13.220  -9.821  1.00 10.00      A   
ATOM   3310  N   PRO A 350      22.730  11.816  -8.524  1.00 10.00      A   
ATOM   3311  CA  PRO A 350      22.562  12.770  -7.431  1.00 10.00      A   
ATOM   3312  CB  PRO A 350      21.256  12.296  -6.795  1.00 10.00      A   
ATOM   3313  CG  PRO A 350      21.259  10.814  -6.984  1.00 10.00      A   
ATOM   3314  CD  PRO A 350      22.085  10.525  -8.216  1.00 10.00      A   
ATOM   3315  C   PRO A 350      23.696  12.696  -6.411  1.00 10.00      A   
ATOM   3316  O   PRO A 350      23.607  13.264  -5.324  1.00 10.00      A   
ATOM   3317  N   PHE A 351      24.759  11.992  -6.761  1.00 10.00      A   
ATOM   3318  HN  PHE A 351      24.778  11.557  -7.637  1.00 10.00      A   
ATOM   3319  CA  PHE A 351      25.897  11.846  -5.865  1.00 10.00      A   
ATOM   3320  CB  PHE A 351      26.316  10.377  -5.760  1.00 10.00      A   
ATOM   3321  CG  PHE A 351      25.178   9.443  -5.454  1.00 10.00      A   
ATOM   3322  CD1 PHE A 351      24.833   8.436  -6.340  1.00 10.00      A   
ATOM   3323  CD2 PHE A 351      24.446   9.577  -4.286  1.00 10.00      A   
ATOM   3324  CE1 PHE A 351      23.782   7.579  -6.071  1.00 10.00      A   
ATOM   3325  CE2 PHE A 351      23.394   8.724  -4.009  1.00 10.00      A   
ATOM   3326  CZ  PHE A 351      23.061   7.724  -4.903  1.00 10.00      A   
ATOM   3327  C   PHE A 351      27.066  12.711  -6.323  1.00 10.00      A   
ATOM   3328  O   PHE A 351      28.109  12.767  -5.669  1.00 10.00      A   
ATOM   3329  N   VAL A 352      26.884  13.388  -7.448  1.00 10.00      A   
ATOM   3330  HN  VAL A 352      26.031  13.308  -7.920  1.00 10.00      A   
ATOM   3331  CA  VAL A 352      27.919  14.253  -7.993  1.00 10.00      A   
ATOM   3332  CB  VAL A 352      28.128  14.005  -9.502  1.00 10.00      A   
ATOM   3333  CG1 VAL A 352      29.416  14.652  -9.986  1.00 10.00      A   
ATOM   3334  CG2 VAL A 352      28.128  12.515  -9.812  1.00 10.00      A   
ATOM   3335  C   VAL A 352      27.554  15.718  -7.762  1.00 10.00      A   
ATOM   3336  O   VAL A 352      26.380  16.084  -7.804  1.00 10.00      A   
ATOM   3337  N   MET A 353      28.557  16.546  -7.515  1.00 10.00      A   
ATOM   3338  HN  MET A 353      29.475  16.195  -7.502  1.00 10.00      A   
ATOM   3339  CA  MET A 353      28.338  17.967  -7.269  1.00 10.00      A   
ATOM   3340  CB  MET A 353      29.545  18.571  -6.543  1.00 10.00      A   
ATOM   3341  CG  MET A 353      29.517  20.086  -6.423  1.00 10.00      A   
ATOM   3342  SD  MET A 353      31.012  20.747  -5.665  1.00 10.00      A   
ATOM   3343  CE  MET A 353      30.651  22.500  -5.669  1.00 10.00      A   
ATOM   3344  C   MET A 353      28.060  18.721  -8.570  1.00 10.00      A   
ATOM   3345  O   MET A 353      27.158  19.562  -8.635  1.00 10.00      A   
ATOM   3346  N   GLU A 354      28.832  18.415  -9.603  1.00 10.00      A   
ATOM   3347  HN  GLU A 354      29.527  17.731  -9.496  1.00 10.00      A   
ATOM   3348  CA  GLU A 354      28.672  19.068 -10.895  1.00 10.00      A   
ATOM   3349  CB  GLU A 354      29.912  18.862 -11.768  1.00 10.00      A   
ATOM   3350  CG  GLU A 354      31.162  19.522 -11.214  1.00 10.00      A   
ATOM   3351  CD  GLU A 354      30.924  20.963 -10.815  1.00 10.00      A   
ATOM   3352  OE1 GLU A 354      31.020  21.846 -11.690  1.00 10.00      A   
ATOM   3353  OE2 GLU A 354      30.648  21.223  -9.623  1.00 10.00      A   
ATOM   3354  C   GLU A 354      27.422  18.582 -11.616  1.00 10.00      A   
ATOM   3355  O   GLU A 354      27.041  17.415 -11.497  1.00 10.00      A   
ATOM   3356  N   PRO A 355      26.760  19.480 -12.364  1.00 10.00      A   
ATOM   3357  CA  PRO A 355      25.550  19.149 -13.119  1.00 10.00      A   
ATOM   3358  CB  PRO A 355      25.069  20.502 -13.664  1.00 10.00      A   
ATOM   3359  CG  PRO A 355      25.823  21.528 -12.885  1.00 10.00      A   
ATOM   3360  CD  PRO A 355      27.133  20.891 -12.526  1.00 10.00      A   
ATOM   3361  C   PRO A 355      25.852  18.195 -14.271  1.00 10.00      A   
ATOM   3362  O   PRO A 355      26.618  18.521 -15.181  1.00 10.00      A   
ATOM   3363  N   ASN A 356      25.255  17.016 -14.214  1.00 10.00      A   
ATOM   3364  HN  ASN A 356      24.672  16.813 -13.451  1.00 10.00      A   
ATOM   3365  CA  ASN A 356      25.443  16.000 -15.241  1.00 10.00      A   
ATOM   3366  CB  ASN A 356      24.867  14.650 -14.791  1.00 10.00      A   
ATOM   3367  CG  ASN A 356      23.428  14.742 -14.312  1.00 10.00      A   
ATOM   3368  OD1 ASN A 356      23.064  15.652 -13.564  1.00 10.00      A   
ATOM   3369  ND2 ASN A 356      22.596  13.810 -14.747  1.00 10.00      A   
ATOM   3370 HD21 ASN A 356      22.945  13.115 -15.343  1.00 10.00      A   
ATOM   3371 HD22 ASN A 356      21.650  13.862 -14.461  1.00 10.00      A   
ATOM   3372  C   ASN A 356      24.817  16.421 -16.567  1.00 10.00      A   
ATOM   3373  O   ASN A 356      25.444  16.307 -17.624  1.00 10.00      A   
ATOM   3374  N   VAL A 357      23.587  16.920 -16.511  1.00 10.00      A   
ATOM   3375  HN  VAL A 357      23.149  17.008 -15.640  1.00 10.00      A   
ATOM   3376  CA  VAL A 357      22.875  17.347 -17.711  1.00 10.00      A   
ATOM   3377  CB  VAL A 357      21.674  16.431 -18.017  1.00 10.00      A   
ATOM   3378  CG1 VAL A 357      22.149  15.077 -18.520  1.00 10.00      A   
ATOM   3379  CG2 VAL A 357      20.798  16.269 -16.785  1.00 10.00      A   
ATOM   3380  C   VAL A 357      22.378  18.782 -17.581  1.00 10.00      A   
ATOM   3381  O   VAL A 357      22.569  19.425 -16.545  1.00 10.00      A   
ATOM   3382  N   ALA A 358      21.738  19.275 -18.633  1.00 10.00      A   
ATOM   3383  HN  ALA A 358      21.607  18.702 -19.430  1.00 10.00      A   
ATOM   3384  CA  ALA A 358      21.218  20.634 -18.649  1.00 10.00      A   
ATOM   3385  CB  ALA A 358      21.274  21.207 -20.055  1.00 10.00      A   
ATOM   3386  C   ALA A 358      19.797  20.696 -18.101  1.00 10.00      A   
ATOM   3387  O   ALA A 358      18.835  20.856 -18.852  1.00 10.00      A   
ATOM   3388  N   LEU A 359      19.675  20.551 -16.792  1.00 10.00      A   
ATOM   3389  HN  LEU A 359      20.481  20.404 -16.253  1.00 10.00      A   
ATOM   3390  CA  LEU A 359      18.379  20.607 -16.131  1.00 10.00      A   
ATOM   3391  CB  LEU A 359      18.037  19.264 -15.486  1.00 10.00      A   
ATOM   3392  CG  LEU A 359      16.622  19.138 -14.914  1.00 10.00      A   
ATOM   3393  CD1 LEU A 359      15.640  18.736 -16.003  1.00 10.00      A   
ATOM   3394  CD2 LEU A 359      16.596  18.143 -13.765  1.00 10.00      A   
ATOM   3395  C   LEU A 359      18.391  21.700 -15.070  1.00 10.00      A   
ATOM   3396  O   LEU A 359      19.124  21.611 -14.083  1.00 10.00      A   
ATOM   3397  N   THR A 360      17.590  22.733 -15.276  1.00 10.00      A   
ATOM   3398  HN  THR A 360      17.003  22.742 -16.074  1.00 10.00      A   
ATOM   3399  CA  THR A 360      17.531  23.840 -14.336  1.00 10.00      A   
ATOM   3400  CB  THR A 360      17.892  25.176 -15.020  1.00 10.00      A   
ATOM   3401  OG1 THR A 360      16.925  25.476 -16.038  1.00 10.00      A   
ATOM   3402  HG1 THR A 360      17.021  24.846 -16.777  1.00 10.00      A   
ATOM   3403  CG2 THR A 360      19.276  25.099 -15.646  1.00 10.00      A   
ATOM   3404  C   THR A 360      16.141  23.952 -13.732  1.00 10.00      A   
ATOM   3405  O   THR A 360      15.307  23.060 -13.899  1.00 10.00      A   
ATOM   3406  N   GLU A 361      15.895  25.045 -13.028  1.00 10.00      A   
ATOM   3407  HN  GLU A 361      16.610  25.716 -12.909  1.00 10.00      A   
ATOM   3408  CA  GLU A 361      14.600  25.284 -12.419  1.00 10.00      A   
ATOM   3409  CB  GLU A 361      14.726  26.299 -11.280  1.00 10.00      A   
ATOM   3410  CG  GLU A 361      14.915  27.738 -11.728  1.00 10.00      A   
ATOM   3411  CD  GLU A 361      16.368  28.124 -11.924  1.00 10.00      A   
ATOM   3412  OE1 GLU A 361      16.684  29.325 -11.788  1.00 10.00      A   
ATOM   3413  OE2 GLU A 361      17.195  27.240 -12.224  1.00 10.00      A   
ATOM   3414  C   GLU A 361      13.617  25.789 -13.470  1.00 10.00      A   
ATOM   3415  O   GLU A 361      12.403  25.800 -13.253  1.00 10.00      A   
ATOM   3416  N   GLN A 362      14.157  26.208 -14.612  1.00 10.00      A   
ATOM   3417  HN  GLN A 362      15.130  26.166 -14.723  1.00 10.00      A   
ATOM   3418  CA  GLN A 362      13.349  26.717 -15.706  1.00 10.00      A   
ATOM   3419  CB  GLN A 362      14.242  27.334 -16.785  1.00 10.00      A   
ATOM   3420  CG  GLN A 362      13.493  27.888 -17.991  1.00 10.00      A   
ATOM   3421  CD  GLN A 362      12.490  28.969 -17.632  1.00 10.00      A   
ATOM   3422  OE1 GLN A 362      12.670  29.711 -16.664  1.00 10.00      A   
ATOM   3423  NE2 GLN A 362      11.425  29.071 -18.414  1.00 10.00      A   
ATOM   3424 HE21 GLN A 362      11.345  28.447 -19.172  1.00 10.00      A   
ATOM   3425 HE22 GLN A 362      10.762  29.761 -18.209  1.00 10.00      A   
ATOM   3426  C   GLN A 362      12.484  25.606 -16.282  1.00 10.00      A   
ATOM   3427  O   GLN A 362      11.373  25.856 -16.749  1.00 10.00      A   
ATOM   3428  N   GLY A 363      12.993  24.378 -16.226  1.00 10.00      A   
ATOM   3429  HN  GLY A 363      13.892  24.248 -15.852  1.00 10.00      A   
ATOM   3430  CA  GLY A 363      12.247  23.236 -16.724  1.00 10.00      A   
ATOM   3431  C   GLY A 363      10.880  23.126 -16.071  1.00 10.00      A   
ATOM   3432  O   GLY A 363       9.874  22.918 -16.748  1.00 10.00      A   
ATOM   3433  N   LEU A 364      10.845  23.300 -14.753  1.00 10.00      A   
ATOM   3434  HN  LEU A 364      11.681  23.476 -14.277  1.00 10.00      A   
ATOM   3435  CA  LEU A 364       9.598  23.237 -14.000  1.00 10.00      A   
ATOM   3436  CB  LEU A 364       9.874  23.303 -12.498  1.00 10.00      A   
ATOM   3437  CG  LEU A 364       9.118  22.297 -11.623  1.00 10.00      A   
ATOM   3438  CD1 LEU A 364       9.518  22.452 -10.163  1.00 10.00      A   
ATOM   3439  CD2 LEU A 364       7.611  22.449 -11.786  1.00 10.00      A   
ATOM   3440  C   LEU A 364       8.670  24.376 -14.410  1.00 10.00      A   
ATOM   3441  O   LEU A 364       7.459  24.189 -14.539  1.00 10.00      A   
ATOM   3442  N   VAL A 365       9.251  25.550 -14.634  1.00 10.00      A   
ATOM   3443  HN  VAL A 365      10.224  25.627 -14.526  1.00 10.00      A   
ATOM   3444  CA  VAL A 365       8.488  26.727 -15.044  1.00 10.00      A   
ATOM   3445  CB  VAL A 365       9.382  27.985 -15.111  1.00 10.00      A   
ATOM   3446  CG1 VAL A 365       8.565  29.214 -15.478  1.00 10.00      A   
ATOM   3447  CG2 VAL A 365      10.108  28.202 -13.792  1.00 10.00      A   
ATOM   3448  C   VAL A 365       7.848  26.486 -16.411  1.00 10.00      A   
ATOM   3449  O   VAL A 365       6.707  26.881 -16.662  1.00 10.00      A   
ATOM   3450  N   SER A 366       8.586  25.834 -17.292  1.00 10.00      A   
ATOM   3451  HN  SER A 366       9.503  25.567 -17.051  1.00 10.00      A   
ATOM   3452  CA  SER A 366       8.085  25.526 -18.618  1.00 10.00      A   
ATOM   3453  CB  SER A 366       9.200  24.929 -19.473  1.00 10.00      A   
ATOM   3454  OG  SER A 366      10.180  25.903 -19.785  1.00 10.00      A   
ATOM   3455  HG  SER A 366      10.175  26.057 -20.745  1.00 10.00      A   
ATOM   3456  C   SER A 366       6.901  24.565 -18.548  1.00 10.00      A   
ATOM   3457  O   SER A 366       5.870  24.791 -19.183  1.00 10.00      A   
ATOM   3458  N   VAL A 367       7.040  23.510 -17.746  1.00 10.00      A   
ATOM   3459  HN  VAL A 367       7.872  23.404 -17.234  1.00 10.00      A   
ATOM   3460  CA  VAL A 367       5.986  22.507 -17.617  1.00 10.00      A   
ATOM   3461  CB  VAL A 367       6.477  21.198 -16.959  1.00 10.00      A   
ATOM   3462  CG1 VAL A 367       5.464  20.086 -17.175  1.00 10.00      A   
ATOM   3463  CG2 VAL A 367       7.820  20.791 -17.536  1.00 10.00      A   
ATOM   3464  C   VAL A 367       4.748  23.034 -16.893  1.00 10.00      A   
ATOM   3465  O   VAL A 367       3.626  22.818 -17.346  1.00 10.00      A   
ATOM   3466  N   SER A 368       4.952  23.744 -15.789  1.00 10.00      A   
ATOM   3467  HN  SER A 368       5.871  23.908 -15.485  1.00 10.00      A   
ATOM   3468  CA  SER A 368       3.840  24.286 -15.011  1.00 10.00      A   
ATOM   3469  CB  SER A 368       4.351  24.916 -13.714  1.00 10.00      A   
ATOM   3470  OG  SER A 368       5.420  25.813 -13.969  1.00 10.00      A   
ATOM   3471  HG  SER A 368       6.258  25.328 -13.962  1.00 10.00      A   
ATOM   3472  C   SER A 368       3.019  25.293 -15.816  1.00 10.00      A   
ATOM   3473  O   SER A 368       1.802  25.405 -15.643  1.00 10.00      A   
ATOM   3474  N   MET A 369       3.693  26.025 -16.692  1.00 10.00      A   
ATOM   3475  HN  MET A 369       4.663  25.904 -16.771  1.00 10.00      A   
ATOM   3476  CA  MET A 369       3.034  27.014 -17.529  1.00 10.00      A   
ATOM   3477  CB  MET A 369       4.038  28.085 -17.956  1.00 10.00      A   
ATOM   3478  CG  MET A 369       3.422  29.290 -18.647  1.00 10.00      A   
ATOM   3479  SD  MET A 369       4.586  30.659 -18.809  1.00 10.00      A   
ATOM   3480  CE  MET A 369       4.734  31.175 -17.099  1.00 10.00      A   
ATOM   3481  C   MET A 369       2.417  26.353 -18.754  1.00 10.00      A   
ATOM   3482  O   MET A 369       1.445  26.853 -19.319  1.00 10.00      A   
ATOM   3483  N   GLY A 370       2.974  25.213 -19.145  1.00 10.00      A   
ATOM   3484  HN  GLY A 370       3.734  24.851 -18.639  1.00 10.00      A   
ATOM   3485  CA  GLY A 370       2.481  24.503 -20.309  1.00 10.00      A   
ATOM   3486  C   GLY A 370       1.332  23.559 -20.006  1.00 10.00      A   
ATOM   3487  O   GLY A 370       0.326  23.556 -20.715  1.00 10.00      A   
ATOM   3488  N   CYS A 371       1.474  22.768 -18.955  1.00 10.00      A   
ATOM   3489  HN  CYS A 371       2.291  22.837 -18.410  1.00 10.00      A   
ATOM   3490  CA  CYS A 371       0.448  21.804 -18.570  1.00 10.00      A   
ATOM   3491  CB  CYS A 371       1.102  20.494 -18.114  1.00 10.00      A   
ATOM   3492  SG  CYS A 371       2.454  19.929 -19.181  1.00 10.00      A   
ATOM   3493  HG  CYS A 371       1.920  19.242 -20.190  1.00 10.00      A   
ATOM   3494  C   CYS A 371      -0.453  22.362 -17.467  1.00 10.00      A   
ATOM   3495  O   CYS A 371      -0.020  22.543 -16.328  1.00 10.00      A   
ATOM   3496  N   PRO A 372      -1.723  22.649 -17.795  1.00 10.00      A   
ATOM   3497  CA  PRO A 372      -2.687  23.185 -16.834  1.00 10.00      A   
ATOM   3498  CB  PRO A 372      -3.785  23.759 -17.733  1.00 10.00      A   
ATOM   3499  CG  PRO A 372      -3.746  22.911 -18.959  1.00 10.00      A   
ATOM   3500  CD  PRO A 372      -2.312  22.492 -19.142  1.00 10.00      A   
ATOM   3501  C   PRO A 372      -3.259  22.098 -15.926  1.00 10.00      A   
ATOM   3502  O   PRO A 372      -3.841  22.391 -14.882  1.00 10.00      A   
ATOM   3503  N   LYS A 373      -3.080  20.842 -16.321  1.00 10.00      A   
ATOM   3504  HN  LYS A 373      -2.595  20.670 -17.154  1.00 10.00      A   
ATOM   3505  CA  LYS A 373      -3.590  19.715 -15.551  1.00 10.00      A   
ATOM   3506  CB  LYS A 373      -3.943  18.556 -16.483  1.00 10.00      A   
ATOM   3507  CG  LYS A 373      -4.974  18.892 -17.546  1.00 10.00      A   
ATOM   3508  CD  LYS A 373      -6.350  19.106 -16.941  1.00 10.00      A   
ATOM   3509  CE  LYS A 373      -7.412  19.230 -18.022  1.00 10.00      A   
ATOM   3510  NZ  LYS A 373      -7.810  17.904 -18.563  1.00 10.00      A   
ATOM   3511  HZ1 LYS A 373      -6.964  17.359 -18.848  1.00 10.00      A   
ATOM   3512  HZ2 LYS A 373      -8.427  18.025 -19.391  1.00 10.00      A   
ATOM   3513  HZ3 LYS A 373      -8.328  17.367 -17.840  1.00 10.00      A   
ATOM   3514  C   LYS A 373      -2.585  19.252 -14.501  1.00 10.00      A   
ATOM   3515  O   LYS A 373      -2.867  18.337 -13.722  1.00 10.00      A   
ATOM   3516  N   LEU A 374      -1.418  19.893 -14.478  1.00 10.00      A   
ATOM   3517  HN  LEU A 374      -1.262  20.624 -15.109  1.00 10.00      A   
ATOM   3518  CA  LEU A 374      -0.367  19.540 -13.534  1.00 10.00      A   
ATOM   3519  CB  LEU A 374       0.910  20.336 -13.822  1.00 10.00      A   
ATOM   3520  CG  LEU A 374       2.013  19.596 -14.577  1.00 10.00      A   
ATOM   3521  CD1 LEU A 374       3.298  20.404 -14.545  1.00 10.00      A   
ATOM   3522  CD2 LEU A 374       2.235  18.209 -13.993  1.00 10.00      A   
ATOM   3523  C   LEU A 374      -0.800  19.787 -12.096  1.00 10.00      A   
ATOM   3524  O   LEU A 374      -1.087  20.923 -11.713  1.00 10.00      A   
ATOM   3525  N   GLU A 375      -0.853  18.723 -11.307  1.00 10.00      A   
ATOM   3526  HN  GLU A 375      -0.645  17.836 -11.681  1.00 10.00      A   
ATOM   3527  CA  GLU A 375      -1.235  18.834  -9.907  1.00 10.00      A   
ATOM   3528  CB  GLU A 375      -2.664  18.339  -9.681  1.00 10.00      A   
ATOM   3529  CG  GLU A 375      -2.872  16.859  -9.952  1.00 10.00      A   
ATOM   3530  CD  GLU A 375      -4.087  16.322  -9.233  1.00 10.00      A   
ATOM   3531  OE1 GLU A 375      -4.262  16.647  -8.038  1.00 10.00      A   
ATOM   3532  OE2 GLU A 375      -4.871  15.574  -9.850  1.00 10.00      A   
ATOM   3533  C   GLU A 375      -0.247  18.100  -9.001  1.00 10.00      A   
ATOM   3534  O   GLU A 375      -0.150  18.389  -7.808  1.00 10.00      A   
ATOM   3535  N   SER A 376       0.478  17.150  -9.573  1.00 10.00      A   
ATOM   3536  HN  SER A 376       0.350  16.955 -10.525  1.00 10.00      A   
ATOM   3537  CA  SER A 376       1.461  16.381  -8.826  1.00 10.00      A   
ATOM   3538  CB  SER A 376       1.034  14.911  -8.764  1.00 10.00      A   
ATOM   3539  OG  SER A 376       1.748  14.210  -7.764  1.00 10.00      A   
ATOM   3540  HG  SER A 376       1.694  13.262  -7.940  1.00 10.00      A   
ATOM   3541  C   SER A 376       2.828  16.523  -9.489  1.00 10.00      A   
ATOM   3542  O   SER A 376       3.016  16.113 -10.638  1.00 10.00      A   
ATOM   3543  N   VAL A 377       3.777  17.119  -8.779  1.00 10.00      A   
ATOM   3544  HN  VAL A 377       3.580  17.418  -7.858  1.00 10.00      A   
ATOM   3545  CA  VAL A 377       5.108  17.333  -9.332  1.00 10.00      A   
ATOM   3546  CB  VAL A 377       5.331  18.822  -9.700  1.00 10.00      A   
ATOM   3547  CG1 VAL A 377       6.693  19.031 -10.348  1.00 10.00      A   
ATOM   3548  CG2 VAL A 377       4.223  19.338 -10.609  1.00 10.00      A   
ATOM   3549  C   VAL A 377       6.213  16.891  -8.371  1.00 10.00      A   
ATOM   3550  O   VAL A 377       6.162  17.172  -7.172  1.00 10.00      A   
ATOM   3551  N   LEU A 378       7.191  16.175  -8.920  1.00 10.00      A   
ATOM   3552  HN  LEU A 378       7.123  15.944  -9.873  1.00 10.00      A   
ATOM   3553  CA  LEU A 378       8.353  15.712  -8.177  1.00 10.00      A   
ATOM   3554  CB  LEU A 378       8.344  14.182  -8.057  1.00 10.00      A   
ATOM   3555  CG  LEU A 378       9.582  13.543  -7.421  1.00 10.00      A   
ATOM   3556  CD1 LEU A 378       9.616  13.797  -5.922  1.00 10.00      A   
ATOM   3557  CD2 LEU A 378       9.624  12.053  -7.719  1.00 10.00      A   
ATOM   3558  C   LEU A 378       9.597  16.179  -8.929  1.00 10.00      A   
ATOM   3559  O   LEU A 378       9.903  15.677 -10.013  1.00 10.00      A   
ATOM   3560  N   TYR A 379      10.303  17.145  -8.364  1.00 10.00      A   
ATOM   3561  HN  TYR A 379      10.035  17.486  -7.481  1.00 10.00      A   
ATOM   3562  CA  TYR A 379      11.477  17.701  -9.023  1.00 10.00      A   
ATOM   3563  CB  TYR A 379      11.201  19.154  -9.412  1.00 10.00      A   
ATOM   3564  CG  TYR A 379      11.877  19.617 -10.683  1.00 10.00      A   
ATOM   3565  CD1 TYR A 379      11.601  19.008 -11.899  1.00 10.00      A   
ATOM   3566  CD2 TYR A 379      12.771  20.680 -10.671  1.00 10.00      A   
ATOM   3567  CE1 TYR A 379      12.193  19.442 -13.069  1.00 10.00      A   
ATOM   3568  CE2 TYR A 379      13.371  21.119 -11.835  1.00 10.00      A   
ATOM   3569  CZ  TYR A 379      13.079  20.498 -13.031  1.00 10.00      A   
ATOM   3570  OH  TYR A 379      13.663  20.946 -14.193  1.00 10.00      A   
ATOM   3571  HH  TYR A 379      14.442  21.483 -13.982  1.00 10.00      A   
ATOM   3572  C   TYR A 379      12.731  17.620  -8.160  1.00 10.00      A   
ATOM   3573  O   TYR A 379      12.733  18.018  -6.994  1.00 10.00      A   
ATOM   3574  N   PHE A 380      13.796  17.107  -8.755  1.00 10.00      A   
ATOM   3575  HN  PHE A 380      13.713  16.796  -9.680  1.00 10.00      A   
ATOM   3576  CA  PHE A 380      15.081  16.977  -8.085  1.00 10.00      A   
ATOM   3577  CB  PHE A 380      15.443  15.496  -7.904  1.00 10.00      A   
ATOM   3578  CG  PHE A 380      15.010  14.901  -6.593  1.00 10.00      A   
ATOM   3579  CD1 PHE A 380      13.668  14.720  -6.305  1.00 10.00      A   
ATOM   3580  CD2 PHE A 380      15.947  14.515  -5.650  1.00 10.00      A   
ATOM   3581  CE1 PHE A 380      13.267  14.166  -5.104  1.00 10.00      A   
ATOM   3582  CE2 PHE A 380      15.556  13.961  -4.445  1.00 10.00      A   
ATOM   3583  CZ  PHE A 380      14.214  13.785  -4.172  1.00 10.00      A   
ATOM   3584  C   PHE A 380      16.153  17.663  -8.923  1.00 10.00      A   
ATOM   3585  O   PHE A 380      16.627  17.095  -9.907  1.00 10.00      A   
ATOM   3586  N   CYS A 381      16.523  18.883  -8.550  1.00 10.00      A   
ATOM   3587  HN  CYS A 381      16.122  19.290  -7.752  1.00 10.00      A   
ATOM   3588  CA  CYS A 381      17.534  19.623  -9.294  1.00 10.00      A   
ATOM   3589  CB  CYS A 381      16.901  20.753 -10.115  1.00 10.00      A   
ATOM   3590  SG  CYS A 381      16.026  21.991  -9.132  1.00 10.00      A   
ATOM   3591  HG  CYS A 381      16.497  23.192  -9.461  1.00 10.00      A   
ATOM   3592  C   CYS A 381      18.619  20.166  -8.373  1.00 10.00      A   
ATOM   3593  O   CYS A 381      18.590  19.950  -7.160  1.00 10.00      A   
ATOM   3594  N   ARG A 382      19.573  20.874  -8.960  1.00 10.00      A   
ATOM   3595  HN  ARG A 382      19.532  21.017  -9.930  1.00 10.00      A   
ATOM   3596  CA  ARG A 382      20.682  21.447  -8.209  1.00 10.00      A   
ATOM   3597  CB  ARG A 382      22.003  21.168  -8.925  1.00 10.00      A   
ATOM   3598  CG  ARG A 382      22.399  19.702  -8.930  1.00 10.00      A   
ATOM   3599  CD  ARG A 382      23.538  19.429  -9.900  1.00 10.00      A   
ATOM   3600  NE  ARG A 382      24.209  18.167  -9.593  1.00 10.00      A   
ATOM   3601  HE  ARG A 382      24.949  18.203  -8.945  1.00 10.00      A   
ATOM   3602  CZ  ARG A 382      23.880  16.989 -10.129  1.00 10.00      A   
ATOM   3603  NH1 ARG A 382      22.888  16.904 -11.006  1.00 10.00      A   
ATOM   3604 HH11 ARG A 382      22.356  17.750 -11.283  1.00 10.00      A   
ATOM   3605 HH12 ARG A 382      22.634  15.978 -11.424  1.00 10.00      A   
ATOM   3606  NH2 ARG A 382      24.540  15.898  -9.768  1.00 10.00      A   
ATOM   3607 HH21 ARG A 382      24.290  14.965 -10.180  1.00 10.00      A   
ATOM   3608 HH22 ARG A 382      25.314  15.960  -9.067  1.00 10.00      A   
ATOM   3609  C   ARG A 382      20.504  22.947  -7.998  1.00 10.00      A   
ATOM   3610  O   ARG A 382      20.939  23.492  -6.986  1.00 10.00      A   
ATOM   3611  N   GLN A 383      19.872  23.612  -8.953  1.00 10.00      A   
ATOM   3612  HN  GLN A 383      19.553  23.132  -9.747  1.00 10.00      A   
ATOM   3613  CA  GLN A 383      19.643  25.044  -8.847  1.00 10.00      A   
ATOM   3614  CB  GLN A 383      20.328  25.809  -9.984  1.00 10.00      A   
ATOM   3615  CG  GLN A 383      19.971  25.330 -11.381  1.00 10.00      A   
ATOM   3616  CD  GLN A 383      20.584  26.203 -12.455  1.00 10.00      A   
ATOM   3617  OE1 GLN A 383      21.735  26.009 -12.848  1.00 10.00      A   
ATOM   3618  NE2 GLN A 383      19.821  27.165 -12.946  1.00 10.00      A   
ATOM   3619 HE21 GLN A 383      18.901  27.262 -12.590  1.00 10.00      A   
ATOM   3620 HE22 GLN A 383      20.192  27.738 -13.645  1.00 10.00      A   
ATOM   3621  C   GLN A 383      18.155  25.361  -8.794  1.00 10.00      A   
ATOM   3622  O   GLN A 383      17.342  24.713  -9.461  1.00 10.00      A   
ATOM   3623  N   MET A 384      17.814  26.351  -7.990  1.00 10.00      A   
ATOM   3624  HN  MET A 384      18.516  26.821  -7.492  1.00 10.00      A   
ATOM   3625  CA  MET A 384      16.433  26.774  -7.827  1.00 10.00      A   
ATOM   3626  CB  MET A 384      15.726  25.898  -6.785  1.00 10.00      A   
ATOM   3627  CG  MET A 384      14.258  26.238  -6.575  1.00 10.00      A   
ATOM   3628  SD  MET A 384      13.291  26.112  -8.093  1.00 10.00      A   
ATOM   3629  CE  MET A 384      13.368  24.346  -8.393  1.00 10.00      A   
ATOM   3630  C   MET A 384      16.391  28.232  -7.401  1.00 10.00      A   
ATOM   3631  O   MET A 384      17.144  28.644  -6.518  1.00 10.00      A   
ATOM   3632  N   THR A 385      15.523  29.009  -8.033  1.00 10.00      A   
ATOM   3633  HN  THR A 385      14.946  28.624  -8.724  1.00 10.00      A   
ATOM   3634  CA  THR A 385      15.396  30.420  -7.714  1.00 10.00      A   
ATOM   3635  CB  THR A 385      15.605  31.297  -8.965  1.00 10.00      A   
ATOM   3636  OG1 THR A 385      15.083  30.625 -10.122  1.00 10.00      A   
ATOM   3637  HG1 THR A 385      15.811  30.180 -10.596  1.00 10.00      A   
ATOM   3638  CG2 THR A 385      17.084  31.574  -9.173  1.00 10.00      A   
ATOM   3639  C   THR A 385      14.037  30.721  -7.095  1.00 10.00      A   
ATOM   3640  O   THR A 385      13.055  30.025  -7.362  1.00 10.00      A   
ATOM   3641  N   ASN A 386      13.992  31.749  -6.260  1.00 10.00      A   
ATOM   3642  HN  ASN A 386      14.823  32.251  -6.076  1.00 10.00      A   
ATOM   3643  CA  ASN A 386      12.756  32.156  -5.600  1.00 10.00      A   
ATOM   3644  CB  ASN A 386      13.012  33.311  -4.632  1.00 10.00      A   
ATOM   3645  CG  ASN A 386      13.400  32.852  -3.245  1.00 10.00      A   
ATOM   3646  OD1 ASN A 386      12.552  32.457  -2.449  1.00 10.00      A   
ATOM   3647  ND2 ASN A 386      14.684  32.912  -2.941  1.00 10.00      A   
ATOM   3648 HD21 ASN A 386      15.307  33.241  -3.624  1.00 10.00      A   
ATOM   3649 HD22 ASN A 386      14.961  32.639  -2.038  1.00 10.00      A   
ATOM   3650  C   ASN A 386      11.710  32.587  -6.619  1.00 10.00      A   
ATOM   3651  O   ASN A 386      10.544  32.194  -6.532  1.00 10.00      A   
ATOM   3652  N   ALA A 387      12.141  33.390  -7.591  1.00 10.00      A   
ATOM   3653  HN  ALA A 387      13.086  33.660  -7.602  1.00 10.00      A   
ATOM   3654  CA  ALA A 387      11.255  33.892  -8.637  1.00 10.00      A   
ATOM   3655  CB  ALA A 387      12.019  34.807  -9.579  1.00 10.00      A   
ATOM   3656  C   ALA A 387      10.596  32.753  -9.411  1.00 10.00      A   
ATOM   3657  O   ALA A 387       9.424  32.841  -9.786  1.00 10.00      A   
ATOM   3658  N   ALA A 388      11.346  31.685  -9.634  1.00 10.00      A   
ATOM   3659  HN  ALA A 388      12.266  31.671  -9.303  1.00 10.00      A   
ATOM   3660  CA  ALA A 388      10.830  30.531 -10.354  1.00 10.00      A   
ATOM   3661  CB  ALA A 388      11.927  29.506 -10.575  1.00 10.00      A   
ATOM   3662  C   ALA A 388       9.655  29.911  -9.602  1.00 10.00      A   
ATOM   3663  O   ALA A 388       8.579  29.723 -10.170  1.00 10.00      A   
ATOM   3664  N   LEU A 389       9.857  29.636  -8.315  1.00 10.00      A   
ATOM   3665  HN  LEU A 389      10.732  29.842  -7.915  1.00 10.00      A   
ATOM   3666  CA  LEU A 389       8.816  29.039  -7.480  1.00 10.00      A   
ATOM   3667  CB  LEU A 389       9.337  28.793  -6.064  1.00 10.00      A   
ATOM   3668  CG  LEU A 389      10.450  27.754  -5.934  1.00 10.00      A   
ATOM   3669  CD1 LEU A 389      10.976  27.714  -4.510  1.00 10.00      A   
ATOM   3670  CD2 LEU A 389       9.947  26.384  -6.352  1.00 10.00      A   
ATOM   3671  C   LEU A 389       7.563  29.909  -7.437  1.00 10.00      A   
ATOM   3672  O   LEU A 389       6.442  29.406  -7.559  1.00 10.00      A   
ATOM   3673  N   ILE A 390       7.763  31.214  -7.273  1.00 10.00      A   
ATOM   3674  HN  ILE A 390       8.682  31.546  -7.180  1.00 10.00      A   
ATOM   3675  CA  ILE A 390       6.653  32.159  -7.221  1.00 10.00      A   
ATOM   3676  CB  ILE A 390       7.151  33.604  -6.983  1.00 10.00      A   
ATOM   3677  CG1 ILE A 390       7.881  33.703  -5.641  1.00 10.00      A   
ATOM   3678  CG2 ILE A 390       5.994  34.593  -7.035  1.00 10.00      A   
ATOM   3679  CD1 ILE A 390       8.600  35.021  -5.430  1.00 10.00      A   
ATOM   3680  C   ILE A 390       5.839  32.105  -8.515  1.00 10.00      A   
ATOM   3681  O   ILE A 390       4.609  32.055  -8.489  1.00 10.00      A   
ATOM   3682  N   THR A 391       6.537  32.088  -9.642  1.00 10.00      A   
ATOM   3683  HN  THR A 391       7.518  32.111  -9.597  1.00 10.00      A   
ATOM   3684  CA  THR A 391       5.889  32.035 -10.946  1.00 10.00      A   
ATOM   3685  CB  THR A 391       6.926  32.162 -12.075  1.00 10.00      A   
ATOM   3686  OG1 THR A 391       7.784  33.278 -11.795  1.00 10.00      A   
ATOM   3687  HG1 THR A 391       8.527  32.984 -11.255  1.00 10.00      A   
ATOM   3688  CG2 THR A 391       6.242  32.388 -13.413  1.00 10.00      A   
ATOM   3689  C   THR A 391       5.092  30.740 -11.119  1.00 10.00      A   
ATOM   3690  O   THR A 391       3.987  30.751 -11.664  1.00 10.00      A   
ATOM   3691  N   ILE A 392       5.651  29.629 -10.646  1.00 10.00      A   
ATOM   3692  HN  ILE A 392       6.535  29.682 -10.220  1.00 10.00      A   
ATOM   3693  CA  ILE A 392       4.987  28.331 -10.746  1.00 10.00      A   
ATOM   3694  CB  ILE A 392       5.903  27.183 -10.265  1.00 10.00      A   
ATOM   3695  CG1 ILE A 392       7.131  27.071 -11.172  1.00 10.00      A   
ATOM   3696  CG2 ILE A 392       5.148  25.857 -10.224  1.00 10.00      A   
ATOM   3697  CD1 ILE A 392       8.193  26.124 -10.656  1.00 10.00      A   
ATOM   3698  C   ILE A 392       3.696  28.314  -9.934  1.00 10.00      A   
ATOM   3699  O   ILE A 392       2.643  27.915 -10.433  1.00 10.00      A   
ATOM   3700  N   ALA A 393       3.782  28.776  -8.693  1.00 10.00      A   
ATOM   3701  HN  ALA A 393       4.646  29.108  -8.368  1.00 10.00      A   
ATOM   3702  CA  ALA A 393       2.630  28.808  -7.797  1.00 10.00      A   
ATOM   3703  CB  ALA A 393       3.037  29.347  -6.437  1.00 10.00      A   
ATOM   3704  C   ALA A 393       1.498  29.646  -8.377  1.00 10.00      A   
ATOM   3705  O   ALA A 393       0.335  29.250  -8.333  1.00 10.00      A   
ATOM   3706  N   ARG A 394       1.851  30.795  -8.942  1.00 10.00      A   
ATOM   3707  HN  ARG A 394       2.804  31.043  -8.967  1.00 10.00      A   
ATOM   3708  CA  ARG A 394       0.864  31.697  -9.526  1.00 10.00      A   
ATOM   3709  CB  ARG A 394       1.481  33.073  -9.779  1.00 10.00      A   
ATOM   3710  CG  ARG A 394       1.940  33.785  -8.518  1.00 10.00      A   
ATOM   3711  CD  ARG A 394       2.734  35.037  -8.845  1.00 10.00      A   
ATOM   3712  NE  ARG A 394       1.898  36.091  -9.416  1.00 10.00      A   
ATOM   3713  HE  ARG A 394       1.638  35.999 -10.363  1.00 10.00      A   
ATOM   3714  CZ  ARG A 394       1.475  37.155  -8.736  1.00 10.00      A   
ATOM   3715  NH1 ARG A 394       1.801  37.309  -7.460  1.00 10.00      A   
ATOM   3716 HH11 ARG A 394       2.395  36.601  -6.976  1.00 10.00      A   
ATOM   3717 HH12 ARG A 394       1.465  38.144  -6.933  1.00 10.00      A   
ATOM   3718  NH2 ARG A 394       0.733  38.069  -9.344  1.00 10.00      A   
ATOM   3719 HH21 ARG A 394       0.401  38.907  -8.819  1.00 10.00      A   
ATOM   3720 HH22 ARG A 394       0.479  37.959 -10.352  1.00 10.00      A   
ATOM   3721  C   ARG A 394       0.275  31.133 -10.816  1.00 10.00      A   
ATOM   3722  O   ARG A 394      -0.763  31.594 -11.294  1.00 10.00      A   
ATOM   3723  N   ASN A 395       0.933  30.128 -11.372  1.00 10.00      A   
ATOM   3724  HN  ASN A 395       1.741  29.785 -10.936  1.00 10.00      A   
ATOM   3725  CA  ASN A 395       0.473  29.513 -12.609  1.00 10.00      A   
ATOM   3726  CB  ASN A 395       1.655  29.143 -13.507  1.00 10.00      A   
ATOM   3727  CG  ASN A 395       1.362  29.375 -14.975  1.00 10.00      A   
ATOM   3728  OD1 ASN A 395       1.681  30.434 -15.519  1.00 10.00      A   
ATOM   3729  ND2 ASN A 395       0.755  28.395 -15.627  1.00 10.00      A   
ATOM   3730 HD21 ASN A 395       0.530  27.579 -15.134  1.00 10.00      A   
ATOM   3731 HD22 ASN A 395       0.541  28.533 -16.575  1.00 10.00      A   
ATOM   3732  C   ASN A 395      -0.359  28.270 -12.333  1.00 10.00      A   
ATOM   3733  O   ASN A 395      -1.378  28.045 -12.984  1.00 10.00      A   
ATOM   3734  N   ARG A 396       0.078  27.468 -11.371  1.00 10.00      A   
ATOM   3735  HN  ARG A 396       0.889  27.711 -10.877  1.00 10.00      A   
ATOM   3736  CA  ARG A 396      -0.619  26.236 -11.024  1.00 10.00      A   
ATOM   3737  CB  ARG A 396       0.309  25.028 -11.196  1.00 10.00      A   
ATOM   3738  CG  ARG A 396       0.715  24.735 -12.632  1.00 10.00      A   
ATOM   3739  CD  ARG A 396      -0.291  23.832 -13.329  1.00 10.00      A   
ATOM   3740  NE  ARG A 396      -1.616  24.444 -13.400  1.00 10.00      A   
ATOM   3741  HE  ARG A 396      -2.276  24.177 -12.712  1.00 10.00      A   
ATOM   3742  CZ  ARG A 396      -1.981  25.328 -14.324  1.00 10.00      A   
ATOM   3743  NH1 ARG A 396      -1.124  25.702 -15.271  1.00 10.00      A   
ATOM   3744 HH11 ARG A 396      -0.159  25.303 -15.294  1.00 10.00      A   
ATOM   3745 HH12 ARG A 396      -1.413  26.397 -15.999  1.00 10.00      A   
ATOM   3746  NH2 ARG A 396      -3.209  25.831 -14.306  1.00 10.00      A   
ATOM   3747 HH21 ARG A 396      -3.886  25.538 -13.567  1.00 10.00      A   
ATOM   3748 HH22 ARG A 396      -3.504  26.531 -15.023  1.00 10.00      A   
ATOM   3749  C   ARG A 396      -1.154  26.265  -9.596  1.00 10.00      A   
ATOM   3750  O   ARG A 396      -0.515  25.750  -8.683  1.00 10.00      A   
ATOM   3751  N   PRO A 397      -2.338  26.859  -9.379  1.00 10.00      A   
ATOM   3752  CA  PRO A 397      -2.948  26.922  -8.050  1.00 10.00      A   
ATOM   3753  CB  PRO A 397      -3.902  28.109  -8.172  1.00 10.00      A   
ATOM   3754  CG  PRO A 397      -4.306  28.126  -9.609  1.00 10.00      A   
ATOM   3755  CD  PRO A 397      -3.164  27.531 -10.397  1.00 10.00      A   
ATOM   3756  C   PRO A 397      -3.726  25.643  -7.740  1.00 10.00      A   
ATOM   3757  O   PRO A 397      -4.298  25.482  -6.660  1.00 10.00      A   
ATOM   3758  N   ASN A 398      -3.736  24.738  -8.709  1.00 10.00      A   
ATOM   3759  HN  ASN A 398      -3.259  24.939  -9.541  1.00 10.00      A   
ATOM   3760  CA  ASN A 398      -4.427  23.462  -8.586  1.00 10.00      A   
ATOM   3761  CB  ASN A 398      -5.127  23.101  -9.903  1.00 10.00      A   
ATOM   3762  CG  ASN A 398      -4.159  22.895 -11.057  1.00 10.00      A   
ATOM   3763  OD1 ASN A 398      -3.588  23.853 -11.588  1.00 10.00      A   
ATOM   3764  ND2 ASN A 398      -3.978  21.652 -11.471  1.00 10.00      A   
ATOM   3765 HD21 ASN A 398      -4.474  20.935 -11.020  1.00 10.00      A   
ATOM   3766 HD22 ASN A 398      -3.351  21.495 -12.207  1.00 10.00      A   
ATOM   3767  C   ASN A 398      -3.449  22.365  -8.187  1.00 10.00      A   
ATOM   3768  O   ASN A 398      -3.776  21.181  -8.221  1.00 10.00      A   
ATOM   3769  N   MET A 399      -2.243  22.770  -7.815  1.00 10.00      A   
ATOM   3770  HN  MET A 399      -2.039  23.729  -7.816  1.00 10.00      A   
ATOM   3771  CA  MET A 399      -1.212  21.828  -7.405  1.00 10.00      A   
ATOM   3772  CB  MET A 399       0.148  22.525  -7.371  1.00 10.00      A   
ATOM   3773  CG  MET A 399       1.342  21.590  -7.279  1.00 10.00      A   
ATOM   3774  SD  MET A 399       2.838  22.316  -7.976  1.00 10.00      A   
ATOM   3775  CE  MET A 399       3.008  23.778  -6.958  1.00 10.00      A   
ATOM   3776  C   MET A 399      -1.551  21.229  -6.038  1.00 10.00      A   
ATOM   3777  O   MET A 399      -1.753  21.953  -5.062  1.00 10.00      A   
ATOM   3778  N   THR A 400      -1.630  19.905  -5.981  1.00 10.00      A   
ATOM   3779  HN  THR A 400      -1.468  19.380  -6.792  1.00 10.00      A   
ATOM   3780  CA  THR A 400      -1.961  19.213  -4.745  1.00 10.00      A   
ATOM   3781  CB  THR A 400      -3.019  18.121  -4.988  1.00 10.00      A   
ATOM   3782  OG1 THR A 400      -2.615  17.299  -6.098  1.00 10.00      A   
ATOM   3783  HG1 THR A 400      -3.313  17.310  -6.778  1.00 10.00      A   
ATOM   3784  CG2 THR A 400      -4.374  18.740  -5.292  1.00 10.00      A   
ATOM   3785  C   THR A 400      -0.729  18.580  -4.108  1.00 10.00      A   
ATOM   3786  O   THR A 400      -0.665  18.408  -2.888  1.00 10.00      A   
ATOM   3787  N   ARG A 401       0.251  18.235  -4.933  1.00 10.00      A   
ATOM   3788  HN  ARG A 401       0.153  18.408  -5.897  1.00 10.00      A   
ATOM   3789  CA  ARG A 401       1.469  17.612  -4.443  1.00 10.00      A   
ATOM   3790  CB  ARG A 401       1.471  16.117  -4.766  1.00 10.00      A   
ATOM   3791  CG  ARG A 401       0.527  15.291  -3.906  1.00 10.00      A   
ATOM   3792  CD  ARG A 401      -0.097  14.159  -4.704  1.00 10.00      A   
ATOM   3793  NE  ARG A 401      -1.204  14.628  -5.541  1.00 10.00      A   
ATOM   3794  HE  ARG A 401      -1.226  15.587  -5.770  1.00 10.00      A   
ATOM   3795  CZ  ARG A 401      -2.168  13.835  -6.006  1.00 10.00      A   
ATOM   3796  NH1 ARG A 401      -2.157  12.541  -5.724  1.00 10.00      A   
ATOM   3797 HH11 ARG A 401      -2.909  11.910  -6.078  1.00 10.00      A   
ATOM   3798 HH12 ARG A 401      -1.386  12.139  -5.145  1.00 10.00      A   
ATOM   3799  NH2 ARG A 401      -3.149  14.347  -6.738  1.00 10.00      A   
ATOM   3800 HH21 ARG A 401      -3.906  13.731  -7.104  1.00 10.00      A   
ATOM   3801 HH22 ARG A 401      -3.168  15.371  -6.953  1.00 10.00      A   
ATOM   3802  C   ARG A 401       2.702  18.274  -5.036  1.00 10.00      A   
ATOM   3803  O   ARG A 401       2.948  18.181  -6.239  1.00 10.00      A   
ATOM   3804  N   PHE A 402       3.467  18.943  -4.186  1.00 10.00      A   
ATOM   3805  HN  PHE A 402       3.211  18.981  -3.234  1.00 10.00      A   
ATOM   3806  CA  PHE A 402       4.684  19.612  -4.618  1.00 10.00      A   
ATOM   3807  CB  PHE A 402       4.587  21.122  -4.392  1.00 10.00      A   
ATOM   3808  CG  PHE A 402       5.744  21.897  -4.959  1.00 10.00      A   
ATOM   3809  CD1 PHE A 402       6.084  21.782  -6.297  1.00 10.00      A   
ATOM   3810  CD2 PHE A 402       6.488  22.742  -4.154  1.00 10.00      A   
ATOM   3811  CE1 PHE A 402       7.144  22.496  -6.820  1.00 10.00      A   
ATOM   3812  CE2 PHE A 402       7.548  23.460  -4.669  1.00 10.00      A   
ATOM   3813  CZ  PHE A 402       7.877  23.337  -6.006  1.00 10.00      A   
ATOM   3814  C   PHE A 402       5.884  19.041  -3.878  1.00 10.00      A   
ATOM   3815  O   PHE A 402       6.205  19.464  -2.766  1.00 10.00      A   
ATOM   3816  N   ARG A 403       6.524  18.064  -4.492  1.00 10.00      A   
ATOM   3817  HN  ARG A 403       6.215  17.773  -5.376  1.00 10.00      A   
ATOM   3818  CA  ARG A 403       7.683  17.416  -3.910  1.00 10.00      A   
ATOM   3819  CB  ARG A 403       7.559  15.894  -4.044  1.00 10.00      A   
ATOM   3820  CG  ARG A 403       6.277  15.332  -3.443  1.00 10.00      A   
ATOM   3821  CD  ARG A 403       6.107  13.852  -3.748  1.00 10.00      A   
ATOM   3822  NE  ARG A 403       6.857  13.001  -2.826  1.00 10.00      A   
ATOM   3823  HE  ARG A 403       7.689  13.378  -2.438  1.00 10.00      A   
ATOM   3824  CZ  ARG A 403       6.475  11.770  -2.464  1.00 10.00      A   
ATOM   3825  NH1 ARG A 403       5.349  11.242  -2.936  1.00 10.00      A   
ATOM   3826 HH11 ARG A 403       4.741  11.782  -3.589  1.00 10.00      A   
ATOM   3827 HH12 ARG A 403       5.067  10.272  -2.646  1.00 10.00      A   
ATOM   3828  NH2 ARG A 403       7.219  11.067  -1.628  1.00 10.00      A   
ATOM   3829 HH21 ARG A 403       6.920  10.106  -1.345  1.00 10.00      A   
ATOM   3830 HH22 ARG A 403       8.103  11.470  -1.243  1.00 10.00      A   
ATOM   3831  C   ARG A 403       8.951  17.919  -4.591  1.00 10.00      A   
ATOM   3832  O   ARG A 403       9.329  17.441  -5.664  1.00 10.00      A   
ATOM   3833  N   LEU A 404       9.587  18.904  -3.974  1.00 10.00      A   
ATOM   3834  HN  LEU A 404       9.232  19.243  -3.124  1.00 10.00      A   
ATOM   3835  CA  LEU A 404      10.802  19.493  -4.512  1.00 10.00      A   
ATOM   3836  CB  LEU A 404      10.629  21.010  -4.630  1.00 10.00      A   
ATOM   3837  CG  LEU A 404      11.740  21.758  -5.359  1.00 10.00      A   
ATOM   3838  CD1 LEU A 404      11.605  21.568  -6.860  1.00 10.00      A   
ATOM   3839  CD2 LEU A 404      11.714  23.232  -4.995  1.00 10.00      A   
ATOM   3840  C   LEU A 404      11.985  19.194  -3.604  1.00 10.00      A   
ATOM   3841  O   LEU A 404      11.848  19.205  -2.379  1.00 10.00      A   
ATOM   3842  N   CYS A 405      13.140  18.927  -4.198  1.00 10.00      A   
ATOM   3843  HN  CYS A 405      13.187  18.920  -5.180  1.00 10.00      A   
ATOM   3844  CA  CYS A 405      14.339  18.640  -3.428  1.00 10.00      A   
ATOM   3845  CB  CYS A 405      14.410  17.158  -3.056  1.00 10.00      A   
ATOM   3846  SG  CYS A 405      15.746  16.737  -1.909  1.00 10.00      A   
ATOM   3847  HG  CYS A 405      16.815  17.449  -2.245  1.00 10.00      A   
ATOM   3848  C   CYS A 405      15.591  19.050  -4.185  1.00 10.00      A   
ATOM   3849  O   CYS A 405      15.738  18.757  -5.371  1.00 10.00      A   
ATOM   3850  N   ILE A 406      16.473  19.762  -3.495  1.00 10.00      A   
ATOM   3851  HN  ILE A 406      16.277  19.994  -2.562  1.00 10.00      A   
ATOM   3852  CA  ILE A 406      17.726  20.207  -4.079  1.00 10.00      A   
ATOM   3853  CB  ILE A 406      18.081  21.648  -3.644  1.00 10.00      A   
ATOM   3854  CG1 ILE A 406      16.919  22.595  -3.966  1.00 10.00      A   
ATOM   3855  CG2 ILE A 406      19.357  22.117  -4.328  1.00 10.00      A   
ATOM   3856  CD1 ILE A 406      17.176  24.040  -3.600  1.00 10.00      A   
ATOM   3857  C   ILE A 406      18.838  19.247  -3.659  1.00 10.00      A   
ATOM   3858  O   ILE A 406      18.838  18.748  -2.526  1.00 10.00      A   
ATOM   3859  N   ILE A 407      19.763  18.983  -4.576  1.00 10.00      A   
ATOM   3860  HN  ILE A 407      19.695  19.419  -5.453  1.00 10.00      A   
ATOM   3861  CA  ILE A 407      20.876  18.068  -4.325  1.00 10.00      A   
ATOM   3862  CB  ILE A 407      21.781  17.891  -5.566  1.00 10.00      A   
ATOM   3863  CG1 ILE A 407      20.970  17.342  -6.749  1.00 10.00      A   
ATOM   3864  CG2 ILE A 407      22.951  16.967  -5.248  1.00 10.00      A   
ATOM   3865  CD1 ILE A 407      20.260  16.031  -6.465  1.00 10.00      A   
ATOM   3866  C   ILE A 407      21.708  18.480  -3.109  1.00 10.00      A   
ATOM   3867  O   ILE A 407      21.778  17.743  -2.126  1.00 10.00      A   
ATOM   3868  N   GLU A 408      22.329  19.651  -3.173  1.00 10.00      A   
ATOM   3869  HN  GLU A 408      22.233  20.204  -3.977  1.00 10.00      A   
ATOM   3870  CA  GLU A 408      23.143  20.138  -2.066  1.00 10.00      A   
ATOM   3871  CB  GLU A 408      24.144  21.196  -2.549  1.00 10.00      A   
ATOM   3872  CG  GLU A 408      25.278  21.483  -1.576  1.00 10.00      A   
ATOM   3873  CD  GLU A 408      26.255  20.331  -1.456  1.00 10.00      A   
ATOM   3874  OE1 GLU A 408      27.134  20.198  -2.334  1.00 10.00      A   
ATOM   3875  OE2 GLU A 408      26.157  19.558  -0.478  1.00 10.00      A   
ATOM   3876  C   GLU A 408      22.249  20.714  -0.964  1.00 10.00      A   
ATOM   3877  O   GLU A 408      21.444  21.622  -1.210  1.00 10.00      A   
ATOM   3878  N   PRO A 409      22.361  20.176   0.259  1.00 10.00      A   
ATOM   3879  CA  PRO A 409      21.570  20.634   1.403  1.00 10.00      A   
ATOM   3880  CB  PRO A 409      22.050  19.751   2.563  1.00 10.00      A   
ATOM   3881  CG  PRO A 409      22.680  18.571   1.910  1.00 10.00      A   
ATOM   3882  CD  PRO A 409      23.262  19.071   0.620  1.00 10.00      A   
ATOM   3883  C   PRO A 409      21.814  22.103   1.734  1.00 10.00      A   
ATOM   3884  O   PRO A 409      22.955  22.571   1.737  1.00 10.00      A   
ATOM   3885  N   LYS A 410      20.728  22.820   2.001  1.00 10.00      A   
ATOM   3886  HN  LYS A 410      19.850  22.380   1.960  1.00 10.00      A   
ATOM   3887  CA  LYS A 410      20.785  24.237   2.363  1.00 10.00      A   
ATOM   3888  CB  LYS A 410      21.648  24.477   3.601  1.00 10.00      A   
ATOM   3889  CG  LYS A 410      21.080  23.867   4.868  1.00 10.00      A   
ATOM   3890  CD  LYS A 410      21.966  24.156   6.064  1.00 10.00      A   
ATOM   3891  CE  LYS A 410      21.363  23.593   7.338  1.00 10.00      A   
ATOM   3892  NZ  LYS A 410      22.120  24.011   8.541  1.00 10.00      A   
ATOM   3893  HZ1 LYS A 410      23.107  23.694   8.470  1.00 10.00      A   
ATOM   3894  HZ2 LYS A 410      21.695  23.596   9.392  1.00 10.00      A   
ATOM   3895  HZ3 LYS A 410      22.106  25.045   8.631  1.00 10.00      A   
ATOM   3896  C   LYS A 410      21.217  25.144   1.214  1.00 10.00      A   
ATOM   3897  O   LYS A 410      21.741  26.235   1.448  1.00 10.00      A   
ATOM   3898  N   ALA A 411      20.997  24.703  -0.016  1.00 10.00      A   
ATOM   3899  HN  ALA A 411      20.602  23.816  -0.148  1.00 10.00      A   
ATOM   3900  CA  ALA A 411      21.348  25.508  -1.179  1.00 10.00      A   
ATOM   3901  CB  ALA A 411      21.411  24.646  -2.431  1.00 10.00      A   
ATOM   3902  C   ALA A 411      20.336  26.641  -1.351  1.00 10.00      A   
ATOM   3903  O   ALA A 411      19.135  26.398  -1.471  1.00 10.00      A   
ATOM   3904  N   PRO A 412      20.803  27.896  -1.341  1.00 10.00      A   
ATOM   3905  CA  PRO A 412      19.940  29.063  -1.482  1.00 10.00      A   
ATOM   3906  CB  PRO A 412      20.714  30.123  -0.700  1.00 10.00      A   
ATOM   3907  CG  PRO A 412      22.153  29.766  -0.897  1.00 10.00      A   
ATOM   3908  CD  PRO A 412      22.214  28.283  -1.183  1.00 10.00      A   
ATOM   3909  C   PRO A 412      19.782  29.508  -2.932  1.00 10.00      A   
ATOM   3910  O   PRO A 412      20.281  28.863  -3.855  1.00 10.00      A   
ATOM   3911  N   ASP A 413      19.075  30.617  -3.117  1.00 10.00      A   
ATOM   3912  HN  ASP A 413      18.694  31.073  -2.335  1.00 10.00      A   
ATOM   3913  CA  ASP A 413      18.848  31.195  -4.434  1.00 10.00      A   
ATOM   3914  CB  ASP A 413      17.943  32.421  -4.270  1.00 10.00      A   
ATOM   3915  CG  ASP A 413      17.583  33.107  -5.565  1.00 10.00      A   
ATOM   3916  OD1 ASP A 413      18.407  33.883  -6.083  1.00 10.00      A   
ATOM   3917  OD2 ASP A 413      16.456  32.897  -6.052  1.00 10.00      A   
ATOM   3918  C   ASP A 413      20.195  31.607  -5.024  1.00 10.00      A   
ATOM   3919  O   ASP A 413      20.959  32.316  -4.379  1.00 10.00      A   
ATOM   3920  N   TYR A 414      20.494  31.164  -6.236  1.00 10.00      A   
ATOM   3921  HN  TYR A 414      19.847  30.608  -6.721  1.00 10.00      A   
ATOM   3922  CA  TYR A 414      21.783  31.479  -6.854  1.00 10.00      A   
ATOM   3923  CB  TYR A 414      22.199  30.427  -7.890  1.00 10.00      A   
ATOM   3924  CG  TYR A 414      21.338  30.380  -9.133  1.00 10.00      A   
ATOM   3925  CD1 TYR A 414      21.556  31.261 -10.185  1.00 10.00      A   
ATOM   3926  CD2 TYR A 414      20.323  29.446  -9.260  1.00 10.00      A   
ATOM   3927  CE1 TYR A 414      20.782  31.213 -11.324  1.00 10.00      A   
ATOM   3928  CE2 TYR A 414      19.544  29.393 -10.396  1.00 10.00      A   
ATOM   3929  CZ  TYR A 414      19.777  30.279 -11.424  1.00 10.00      A   
ATOM   3930  OH  TYR A 414      19.003  30.227 -12.559  1.00 10.00      A   
ATOM   3931  HH  TYR A 414      18.132  29.845 -12.335  1.00 10.00      A   
ATOM   3932  C   TYR A 414      21.878  32.899  -7.417  1.00 10.00      A   
ATOM   3933  O   TYR A 414      22.948  33.320  -7.861  1.00 10.00      A   
ATOM   3934  N   LEU A 415      20.775  33.638  -7.400  1.00 10.00      A   
ATOM   3935  HN  LEU A 415      19.946  33.269  -7.020  1.00 10.00      A   
ATOM   3936  CA  LEU A 415      20.776  35.003  -7.915  1.00 10.00      A   
ATOM   3937  CB  LEU A 415      19.434  35.374  -8.557  1.00 10.00      A   
ATOM   3938  CG  LEU A 415      19.090  34.684  -9.880  1.00 10.00      A   
ATOM   3939  CD1 LEU A 415      17.709  35.107 -10.357  1.00 10.00      A   
ATOM   3940  CD2 LEU A 415      20.138  34.997 -10.936  1.00 10.00      A   
ATOM   3941  C   LEU A 415      21.138  36.002  -6.818  1.00 10.00      A   
ATOM   3942  O   LEU A 415      22.107  36.744  -6.940  1.00 10.00      A   
ATOM   3943  N   THR A 416      20.371  36.016  -5.738  1.00 10.00      A   
ATOM   3944  HN  THR A 416      19.599  35.404  -5.683  1.00 10.00      A   
ATOM   3945  CA  THR A 416      20.643  36.943  -4.644  1.00 10.00      A   
ATOM   3946  CB  THR A 416      19.405  37.783  -4.279  1.00 10.00      A   
ATOM   3947  OG1 THR A 416      18.241  36.947  -4.247  1.00 10.00      A   
ATOM   3948  HG1 THR A 416      17.627  37.289  -3.575  1.00 10.00      A   
ATOM   3949  CG2 THR A 416      19.197  38.894  -5.297  1.00 10.00      A   
ATOM   3950  C   THR A 416      21.172  36.233  -3.403  1.00 10.00      A   
ATOM   3951  O   THR A 416      21.428  36.868  -2.379  1.00 10.00      A   
ATOM   3952  N   LEU A 417      21.324  34.915  -3.501  1.00 10.00      A   
ATOM   3953  HN  LEU A 417      21.091  34.471  -4.347  1.00 10.00      A   
ATOM   3954  CA  LEU A 417      21.829  34.099  -2.392  1.00 10.00      A   
ATOM   3955  CB  LEU A 417      23.257  34.504  -1.994  1.00 10.00      A   
ATOM   3956  CG  LEU A 417      24.336  34.317  -3.064  1.00 10.00      A   
ATOM   3957  CD1 LEU A 417      25.665  34.880  -2.589  1.00 10.00      A   
ATOM   3958  CD2 LEU A 417      24.477  32.849  -3.435  1.00 10.00      A   
ATOM   3959  C   LEU A 417      20.888  34.124  -1.191  1.00 10.00      A   
ATOM   3960  O   LEU A 417      21.289  33.835  -0.064  1.00 10.00      A   
ATOM   3961  N   GLU A 418      19.631  34.452  -1.446  1.00 10.00      A   
ATOM   3962  HN  GLU A 418      19.369  34.645  -2.369  1.00 10.00      A   
ATOM   3963  CA  GLU A 418      18.627  34.527  -0.397  1.00 10.00      A   
ATOM   3964  CB  GLU A 418      17.591  35.602  -0.739  1.00 10.00      A   
ATOM   3965  CG  GLU A 418      18.158  37.009  -0.815  1.00 10.00      A   
ATOM   3966  CD  GLU A 418      17.105  38.042  -1.147  1.00 10.00      A   
ATOM   3967  OE1 GLU A 418      16.816  38.241  -2.345  1.00 10.00      A   
ATOM   3968  OE2 GLU A 418      16.564  38.663  -0.206  1.00 10.00      A   
ATOM   3969  C   GLU A 418      17.930  33.185  -0.213  1.00 10.00      A   
ATOM   3970  O   GLU A 418      17.911  32.357  -1.127  1.00 10.00      A   
ATOM   3971  N   PRO A 419      17.368  32.941   0.983  1.00 10.00      A   
ATOM   3972  CA  PRO A 419      16.645  31.703   1.274  1.00 10.00      A   
ATOM   3973  CB  PRO A 419      16.257  31.840   2.753  1.00 10.00      A   
ATOM   3974  CG  PRO A 419      17.144  32.912   3.290  1.00 10.00      A   
ATOM   3975  CD  PRO A 419      17.409  33.842   2.146  1.00 10.00      A   
ATOM   3976  C   PRO A 419      15.394  31.591   0.401  1.00 10.00      A   
ATOM   3977  O   PRO A 419      14.918  32.585  -0.153  1.00 10.00      A   
ATOM   3978  N   LEU A 420      14.856  30.390   0.288  1.00 10.00      A   
ATOM   3979  HN  LEU A 420      15.257  29.636   0.778  1.00 10.00      A   
ATOM   3980  CA  LEU A 420      13.676  30.158  -0.538  1.00 10.00      A   
ATOM   3981  CB  LEU A 420      13.725  28.758  -1.155  1.00 10.00      A   
ATOM   3982  CG  LEU A 420      14.958  28.444  -2.003  1.00 10.00      A   
ATOM   3983  CD1 LEU A 420      14.997  26.970  -2.366  1.00 10.00      A   
ATOM   3984  CD2 LEU A 420      14.988  29.309  -3.254  1.00 10.00      A   
ATOM   3985  C   LEU A 420      12.382  30.350   0.244  1.00 10.00      A   
ATOM   3986  O   LEU A 420      11.336  29.817  -0.131  1.00 10.00      A   
ATOM   3987  N   ASP A 421      12.460  31.131   1.319  1.00 10.00      A   
ATOM   3988  HN  ASP A 421      13.323  31.533   1.549  1.00 10.00      A   
ATOM   3989  CA  ASP A 421      11.302  31.402   2.170  1.00 10.00      A   
ATOM   3990  CB  ASP A 421      11.677  32.337   3.325  1.00 10.00      A   
ATOM   3991  CG  ASP A 421      12.691  31.753   4.290  1.00 10.00      A   
ATOM   3992  OD1 ASP A 421      12.456  30.654   4.829  1.00 10.00      A   
ATOM   3993  OD2 ASP A 421      13.726  32.407   4.525  1.00 10.00      A   
ATOM   3994  C   ASP A 421      10.163  32.030   1.374  1.00 10.00      A   
ATOM   3995  O   ASP A 421       9.019  31.581   1.446  1.00 10.00      A   
ATOM   3996  N   ILE A 422      10.487  33.071   0.612  1.00 10.00      A   
ATOM   3997  HN  ILE A 422      11.415  33.376   0.597  1.00 10.00      A   
ATOM   3998  CA  ILE A 422       9.494  33.774  -0.196  1.00 10.00      A   
ATOM   3999  CB  ILE A 422      10.031  35.107  -0.764  1.00 10.00      A   
ATOM   4000  CG1 ILE A 422      11.563  35.092  -0.857  1.00 10.00      A   
ATOM   4001  CG2 ILE A 422       9.549  36.277   0.086  1.00 10.00      A   
ATOM   4002  CD1 ILE A 422      12.150  36.274  -1.600  1.00 10.00      A   
ATOM   4003  C   ILE A 422       8.958  32.901  -1.328  1.00 10.00      A   
ATOM   4004  O   ILE A 422       7.761  32.917  -1.619  1.00 10.00      A   
ATOM   4005  N   GLY A 423       9.847  32.143  -1.956  1.00 10.00      A   
ATOM   4006  HN  GLY A 423      10.789  32.184  -1.683  1.00 10.00      A   
ATOM   4007  CA  GLY A 423       9.450  31.267  -3.046  1.00 10.00      A   
ATOM   4008  C   GLY A 423       8.452  30.215  -2.599  1.00 10.00      A   
ATOM   4009  O   GLY A 423       7.379  30.071  -3.189  1.00 10.00      A   
ATOM   4010  N   PHE A 424       8.800  29.491  -1.544  1.00 10.00      A   
ATOM   4011  HN  PHE A 424       9.667  29.657  -1.111  1.00 10.00      A   
ATOM   4012  CA  PHE A 424       7.930  28.456  -1.008  1.00 10.00      A   
ATOM   4013  CB  PHE A 424       8.665  27.620   0.041  1.00 10.00      A   
ATOM   4014  CG  PHE A 424       9.367  26.410  -0.511  1.00 10.00      A   
ATOM   4015  CD1 PHE A 424      10.728  26.436  -0.774  1.00 10.00      A   
ATOM   4016  CD2 PHE A 424       8.667  25.242  -0.758  1.00 10.00      A   
ATOM   4017  CE1 PHE A 424      11.375  25.320  -1.271  1.00 10.00      A   
ATOM   4018  CE2 PHE A 424       9.306  24.123  -1.256  1.00 10.00      A   
ATOM   4019  CZ  PHE A 424      10.663  24.161  -1.513  1.00 10.00      A   
ATOM   4020  C   PHE A 424       6.665  29.072  -0.409  1.00 10.00      A   
ATOM   4021  O   PHE A 424       5.590  28.472  -0.455  1.00 10.00      A   
ATOM   4022  N   GLY A 425       6.797  30.280   0.136  1.00 10.00      A   
ATOM   4023  HN  GLY A 425       7.680  30.710   0.144  1.00 10.00      A   
ATOM   4024  CA  GLY A 425       5.659  30.962   0.727  1.00 10.00      A   
ATOM   4025  C   GLY A 425       4.570  31.244  -0.290  1.00 10.00      A   
ATOM   4026  O   GLY A 425       3.385  31.257   0.046  1.00 10.00      A   
ATOM   4027  N   ALA A 426       4.967  31.467  -1.537  1.00 10.00      A   
ATOM   4028  HN  ALA A 426       5.927  31.452  -1.746  1.00 10.00      A   
ATOM   4029  CA  ALA A 426       4.014  31.737  -2.600  1.00 10.00      A   
ATOM   4030  CB  ALA A 426       4.718  32.354  -3.801  1.00 10.00      A   
ATOM   4031  C   ALA A 426       3.294  30.457  -3.002  1.00 10.00      A   
ATOM   4032  O   ALA A 426       2.128  30.485  -3.396  1.00 10.00      A   
ATOM   4033  N   ILE A 427       3.993  29.334  -2.881  1.00 10.00      A   
ATOM   4034  HN  ILE A 427       4.915  29.381  -2.546  1.00 10.00      A   
ATOM   4035  CA  ILE A 427       3.429  28.035  -3.228  1.00 10.00      A   
ATOM   4036  CB  ILE A 427       4.455  26.894  -3.029  1.00 10.00      A   
ATOM   4037  CG1 ILE A 427       5.739  27.156  -3.824  1.00 10.00      A   
ATOM   4038  CG2 ILE A 427       3.855  25.541  -3.400  1.00 10.00      A   
ATOM   4039  CD1 ILE A 427       5.580  27.031  -5.326  1.00 10.00      A   
ATOM   4040  C   ILE A 427       2.184  27.741  -2.391  1.00 10.00      A   
ATOM   4041  O   ILE A 427       1.112  27.476  -2.932  1.00 10.00      A   
ATOM   4042  N   VAL A 428       2.326  27.820  -1.072  1.00 10.00      A   
ATOM   4043  HN  VAL A 428       3.199  28.064  -0.699  1.00 10.00      A   
ATOM   4044  CA  VAL A 428       1.216  27.546  -0.162  1.00 10.00      A   
ATOM   4045  CB  VAL A 428       1.684  27.380   1.304  1.00 10.00      A   
ATOM   4046  CG1 VAL A 428       2.475  26.094   1.469  1.00 10.00      A   
ATOM   4047  CG2 VAL A 428       2.507  28.577   1.761  1.00 10.00      A   
ATOM   4048  C   VAL A 428       0.128  28.619  -0.233  1.00 10.00      A   
ATOM   4049  O   VAL A 428      -1.016  28.378   0.148  1.00 10.00      A   
ATOM   4050  N   GLU A 429       0.487  29.797  -0.727  1.00 10.00      A   
ATOM   4051  HN  GLU A 429       1.410  29.925  -1.031  1.00 10.00      A   
ATOM   4052  CA  GLU A 429      -0.457  30.902  -0.830  1.00 10.00      A   
ATOM   4053  CB  GLU A 429       0.282  32.240  -0.972  1.00 10.00      A   
ATOM   4054  CG  GLU A 429      -0.630  33.458  -0.974  1.00 10.00      A   
ATOM   4055  CD  GLU A 429       0.127  34.764  -0.837  1.00 10.00      A   
ATOM   4056  OE1 GLU A 429       1.087  34.983  -1.603  1.00 10.00      A   
ATOM   4057  OE2 GLU A 429      -0.241  35.580   0.036  1.00 10.00      A   
ATOM   4058  C   GLU A 429      -1.435  30.700  -1.984  1.00 10.00      A   
ATOM   4059  O   GLU A 429      -2.587  31.133  -1.917  1.00 10.00      A   
ATOM   4060  N   HIS A 430      -0.981  30.039  -3.040  1.00 10.00      A   
ATOM   4061  HN  HIS A 430      -0.054  29.712  -3.041  1.00 10.00      A   
ATOM   4062  CA  HIS A 430      -1.830  29.799  -4.202  1.00 10.00      A   
ATOM   4063  CB  HIS A 430      -1.076  30.074  -5.504  1.00 10.00      A   
ATOM   4064  CG  HIS A 430      -0.987  31.528  -5.845  1.00 10.00      A   
ATOM   4065  ND1 HIS A 430      -1.876  32.113  -6.715  1.00 10.00      A   
ATOM   4066  CD2 HIS A 430      -0.111  32.463  -5.410  1.00 10.00      A   
ATOM   4067  CE1 HIS A 430      -1.527  33.383  -6.792  1.00 10.00      A   
ATOM   4068  NE2 HIS A 430      -0.465  33.639  -6.019  1.00 10.00      A   
ATOM   4069  HE2 HIS A 430      -0.025  34.507  -5.900  1.00 10.00      A   
ATOM   4070  C   HIS A 430      -2.417  28.393  -4.205  1.00 10.00      A   
ATOM   4071  O   HIS A 430      -3.590  28.201  -4.533  1.00 10.00      A   
ATOM   4072  N   CYS A 431      -1.604  27.414  -3.839  1.00 10.00      A   
ATOM   4073  HN  CYS A 431      -0.679  27.625  -3.578  1.00 10.00      A   
ATOM   4074  CA  CYS A 431      -2.049  26.029  -3.807  1.00 10.00      A   
ATOM   4075  CB  CYS A 431      -0.859  25.077  -3.944  1.00 10.00      A   
ATOM   4076  SG  CYS A 431       0.345  25.567  -5.200  1.00 10.00      A   
ATOM   4077  HG  CYS A 431       1.069  26.558  -4.698  1.00 10.00      A   
ATOM   4078  C   CYS A 431      -2.825  25.743  -2.527  1.00 10.00      A   
ATOM   4079  O   CYS A 431      -2.274  25.246  -1.544  1.00 10.00      A   
ATOM   4080  N   LYS A 432      -4.108  26.071  -2.547  1.00 10.00      A   
ATOM   4081  HN  LYS A 432      -4.482  26.479  -3.359  1.00 10.00      A   
ATOM   4082  CA  LYS A 432      -4.973  25.856  -1.390  1.00 10.00      A   
ATOM   4083  CB  LYS A 432      -6.186  26.787  -1.443  1.00 10.00      A   
ATOM   4084  CG  LYS A 432      -5.839  28.267  -1.400  1.00 10.00      A   
ATOM   4085  CD  LYS A 432      -5.258  28.667  -0.053  1.00 10.00      A   
ATOM   4086  CE  LYS A 432      -5.207  30.179   0.096  1.00 10.00      A   
ATOM   4087  NZ  LYS A 432      -6.563  30.788   0.065  1.00 10.00      A   
ATOM   4088  HZ1 LYS A 432      -6.497  31.821   0.160  1.00 10.00      A   
ATOM   4089  HZ2 LYS A 432      -7.141  30.418   0.845  1.00 10.00      A   
ATOM   4090  HZ3 LYS A 432      -7.033  30.564  -0.834  1.00 10.00      A   
ATOM   4091  C   LYS A 432      -5.424  24.402  -1.293  1.00 10.00      A   
ATOM   4092  O   LYS A 432      -6.200  24.038  -0.413  1.00 10.00      A   
ATOM   4093  N   ASP A 433      -4.938  23.577  -2.208  1.00 10.00      A   
ATOM   4094  HN  ASP A 433      -4.329  23.927  -2.890  1.00 10.00      A   
ATOM   4095  CA  ASP A 433      -5.283  22.162  -2.227  1.00 10.00      A   
ATOM   4096  CB  ASP A 433      -5.984  21.816  -3.537  1.00 10.00      A   
ATOM   4097  CG  ASP A 433      -7.047  20.740  -3.390  1.00 10.00      A   
ATOM   4098  OD1 ASP A 433      -7.661  20.374  -4.415  1.00 10.00      A   
ATOM   4099  OD2 ASP A 433      -7.289  20.264  -2.258  1.00 10.00      A   
ATOM   4100  C   ASP A 433      -4.012  21.336  -2.092  1.00 10.00      A   
ATOM   4101  O   ASP A 433      -3.990  20.135  -2.362  1.00 10.00      A   
ATOM   4102  N   LEU A 434      -2.947  22.003  -1.676  1.00 10.00      A   
ATOM   4103  HN  LEU A 434      -3.034  22.958  -1.475  1.00 10.00      A   
ATOM   4104  CA  LEU A 434      -1.657  21.359  -1.502  1.00 10.00      A   
ATOM   4105  CB  LEU A 434      -0.555  22.416  -1.421  1.00 10.00      A   
ATOM   4106  CG  LEU A 434       0.884  21.914  -1.511  1.00 10.00      A   
ATOM   4107  CD1 LEU A 434       1.204  21.477  -2.931  1.00 10.00      A   
ATOM   4108  CD2 LEU A 434       1.846  22.998  -1.054  1.00 10.00      A   
ATOM   4109  C   LEU A 434      -1.655  20.506  -0.240  1.00 10.00      A   
ATOM   4110  O   LEU A 434      -1.496  21.021   0.870  1.00 10.00      A   
ATOM   4111  N   ARG A 435      -1.835  19.203  -0.420  1.00 10.00      A   
ATOM   4112  HN  ARG A 435      -1.951  18.861  -1.334  1.00 10.00      A   
ATOM   4113  CA  ARG A 435      -1.860  18.270   0.695  1.00 10.00      A   
ATOM   4114  CB  ARG A 435      -2.707  17.045   0.359  1.00 10.00      A   
ATOM   4115  CG  ARG A 435      -4.104  17.342  -0.151  1.00 10.00      A   
ATOM   4116  CD  ARG A 435      -4.868  16.049  -0.389  1.00 10.00      A   
ATOM   4117  NE  ARG A 435      -4.051  15.044  -1.083  1.00 10.00      A   
ATOM   4118  HE  ARG A 435      -3.416  14.523  -0.536  1.00 10.00      A   
ATOM   4119  CZ  ARG A 435      -4.121  14.789  -2.389  1.00 10.00      A   
ATOM   4120  NH1 ARG A 435      -4.965  15.458  -3.163  1.00 10.00      A   
ATOM   4121 HH11 ARG A 435      -5.581  16.195  -2.754  1.00 10.00      A   
ATOM   4122 HH12 ARG A 435      -5.021  15.250  -4.186  1.00 10.00      A   
ATOM   4123  NH2 ARG A 435      -3.338  13.859  -2.921  1.00 10.00      A   
ATOM   4124 HH21 ARG A 435      -3.389  13.646  -3.939  1.00 10.00      A   
ATOM   4125 HH22 ARG A 435      -2.667  13.320  -2.322  1.00 10.00      A   
ATOM   4126  C   ARG A 435      -0.456  17.815   1.048  1.00 10.00      A   
ATOM   4127  O   ARG A 435      -0.122  17.665   2.218  1.00 10.00      A   
ATOM   4128  N   ARG A 436       0.367  17.601   0.036  1.00 10.00      A   
ATOM   4129  HN  ARG A 436       0.057  17.769  -0.879  1.00 10.00      A   
ATOM   4130  CA  ARG A 436       1.731  17.142   0.258  1.00 10.00      A   
ATOM   4131  CB  ARG A 436       1.955  15.798  -0.432  1.00 10.00      A   
ATOM   4132  CG  ARG A 436       3.188  15.047   0.043  1.00 10.00      A   
ATOM   4133  CD  ARG A 436       3.212  13.633  -0.511  1.00 10.00      A   
ATOM   4134  NE  ARG A 436       4.336  12.855  -0.001  1.00 10.00      A   
ATOM   4135  HE  ARG A 436       5.186  13.332   0.147  1.00 10.00      A   
ATOM   4136  CZ  ARG A 436       4.283  11.553   0.268  1.00 10.00      A   
ATOM   4137  NH1 ARG A 436       3.159  10.876   0.082  1.00 10.00      A   
ATOM   4138 HH11 ARG A 436       3.132   9.854   0.295  1.00 10.00      A   
ATOM   4139 HH12 ARG A 436       2.306  11.355  -0.276  1.00 10.00      A   
ATOM   4140  NH2 ARG A 436       5.358  10.921   0.714  1.00 10.00      A   
ATOM   4141 HH21 ARG A 436       6.254  11.440   0.859  1.00 10.00      A   
ATOM   4142 HH22 ARG A 436       5.314   9.894   0.918  1.00 10.00      A   
ATOM   4143  C   ARG A 436       2.749  18.167  -0.227  1.00 10.00      A   
ATOM   4144  O   ARG A 436       2.732  18.579  -1.390  1.00 10.00      A   
ATOM   4145  N   LEU A 437       3.635  18.572   0.669  1.00 10.00      A   
ATOM   4146  HN  LEU A 437       3.600  18.203   1.582  1.00 10.00      A   
ATOM   4147  CA  LEU A 437       4.661  19.547   0.346  1.00 10.00      A   
ATOM   4148  CB  LEU A 437       4.296  20.907   0.946  1.00 10.00      A   
ATOM   4149  CG  LEU A 437       5.361  22.000   0.855  1.00 10.00      A   
ATOM   4150  CD1 LEU A 437       5.607  22.400  -0.594  1.00 10.00      A   
ATOM   4151  CD2 LEU A 437       4.956  23.203   1.691  1.00 10.00      A   
ATOM   4152  C   LEU A 437       6.019  19.094   0.868  1.00 10.00      A   
ATOM   4153  O   LEU A 437       6.147  18.691   2.026  1.00 10.00      A   
ATOM   4154  N   SER A 438       7.021  19.143   0.004  1.00 10.00      A   
ATOM   4155  HN  SER A 438       6.844  19.444  -0.915  1.00 10.00      A   
ATOM   4156  CA  SER A 438       8.372  18.758   0.372  1.00 10.00      A   
ATOM   4157  CB  SER A 438       8.874  17.643  -0.549  1.00 10.00      A   
ATOM   4158  OG  SER A 438       7.891  16.631  -0.708  1.00 10.00      A   
ATOM   4159  HG  SER A 438       8.318  15.810  -0.999  1.00 10.00      A   
ATOM   4160  C   SER A 438       9.290  19.975   0.297  1.00 10.00      A   
ATOM   4161  O   SER A 438       9.423  20.598  -0.758  1.00 10.00      A   
ATOM   4162  N   LEU A 439       9.902  20.320   1.423  1.00 10.00      A   
ATOM   4163  HN  LEU A 439       9.759  19.780   2.231  1.00 10.00      A   
ATOM   4164  CA  LEU A 439      10.791  21.472   1.495  1.00 10.00      A   
ATOM   4165  CB  LEU A 439      10.787  22.059   2.907  1.00 10.00      A   
ATOM   4166  CG  LEU A 439       9.434  22.502   3.465  1.00 10.00      A   
ATOM   4167  CD1 LEU A 439       9.553  22.850   4.939  1.00 10.00      A   
ATOM   4168  CD2 LEU A 439       8.891  23.683   2.680  1.00 10.00      A   
ATOM   4169  C   LEU A 439      12.216  21.099   1.101  1.00 10.00      A   
ATOM   4170  O   LEU A 439      12.618  19.938   1.211  1.00 10.00      A   
ATOM   4171  N   SER A 440      12.974  22.092   0.649  1.00 10.00      A   
ATOM   4172  HN  SER A 440      12.593  22.991   0.584  1.00 10.00      A   
ATOM   4173  CA  SER A 440      14.353  21.892   0.239  1.00 10.00      A   
ATOM   4174  CB  SER A 440      14.409  21.158  -1.100  1.00 10.00      A   
ATOM   4175  OG  SER A 440      13.334  21.537  -1.940  1.00 10.00      A   
ATOM   4176  HG  SER A 440      12.636  20.874  -1.879  1.00 10.00      A   
ATOM   4177  C   SER A 440      15.082  23.225   0.121  1.00 10.00      A   
ATOM   4178  O   SER A 440      14.453  24.284   0.078  1.00 10.00      A   
ATOM   4179  N   GLY A 441      16.406  23.162   0.076  1.00 10.00      A   
ATOM   4180  HN  GLY A 441      16.845  22.285   0.136  1.00 10.00      A   
ATOM   4181  CA  GLY A 441      17.207  24.363  -0.054  1.00 10.00      A   
ATOM   4182  C   GLY A 441      17.354  25.114   1.251  1.00 10.00      A   
ATOM   4183  O   GLY A 441      17.030  24.586   2.318  1.00 10.00      A   
ATOM   4184  N   LEU A 442      17.858  26.341   1.174  1.00 10.00      A   
ATOM   4185  HN  LEU A 442      18.106  26.706   0.292  1.00 10.00      A   
ATOM   4186  CA  LEU A 442      18.040  27.161   2.360  1.00 10.00      A   
ATOM   4187  CB  LEU A 442      19.087  28.251   2.126  1.00 10.00      A   
ATOM   4188  CG  LEU A 442      19.475  29.082   3.350  1.00 10.00      A   
ATOM   4189  CD1 LEU A 442      20.265  28.238   4.339  1.00 10.00      A   
ATOM   4190  CD2 LEU A 442      20.275  30.304   2.930  1.00 10.00      A   
ATOM   4191  C   LEU A 442      16.716  27.787   2.773  1.00 10.00      A   
ATOM   4192  O   LEU A 442      16.162  28.622   2.055  1.00 10.00      A   
ATOM   4193  N   LEU A 443      16.210  27.369   3.921  1.00 10.00      A   
ATOM   4194  HN  LEU A 443      16.698  26.698   4.443  1.00 10.00      A   
ATOM   4195  CA  LEU A 443      14.952  27.885   4.435  1.00 10.00      A   
ATOM   4196  CB  LEU A 443      13.853  26.827   4.308  1.00 10.00      A   
ATOM   4197  CG  LEU A 443      13.547  26.323   2.896  1.00 10.00      A   
ATOM   4198  CD1 LEU A 443      12.717  25.053   2.955  1.00 10.00      A   
ATOM   4199  CD2 LEU A 443      12.827  27.392   2.090  1.00 10.00      A   
ATOM   4200  C   LEU A 443      15.111  28.284   5.893  1.00 10.00      A   
ATOM   4201  O   LEU A 443      15.870  27.656   6.634  1.00 10.00      A   
ATOM   4202  N   THR A 444      14.405  29.322   6.301  1.00 10.00      A   
ATOM   4203  HN  THR A 444      13.804  29.782   5.665  1.00 10.00      A   
ATOM   4204  CA  THR A 444      14.472  29.788   7.676  1.00 10.00      A   
ATOM   4205  CB  THR A 444      14.815  31.293   7.744  1.00 10.00      A   
ATOM   4206  OG1 THR A 444      13.749  32.075   7.185  1.00 10.00      A   
ATOM   4207  HG1 THR A 444      13.771  32.009   6.214  1.00 10.00      A   
ATOM   4208  CG2 THR A 444      16.108  31.598   7.000  1.00 10.00      A   
ATOM   4209  C   THR A 444      13.129  29.535   8.358  1.00 10.00      A   
ATOM   4210  O   THR A 444      12.277  28.833   7.809  1.00 10.00      A   
ATOM   4211  N   ASP A 445      12.934  30.099   9.542  1.00 10.00      A   
ATOM   4212  HN  ASP A 445      13.653  30.638   9.943  1.00 10.00      A   
ATOM   4213  CA  ASP A 445      11.676  29.932  10.268  1.00 10.00      A   
ATOM   4214  CB  ASP A 445      11.811  30.412  11.718  1.00 10.00      A   
ATOM   4215  CG  ASP A 445      12.543  29.432  12.618  1.00 10.00      A   
ATOM   4216  OD1 ASP A 445      12.838  29.789  13.781  1.00 10.00      A   
ATOM   4217  OD2 ASP A 445      12.834  28.306  12.172  1.00 10.00      A   
ATOM   4218  C   ASP A 445      10.567  30.714   9.571  1.00 10.00      A   
ATOM   4219  O   ASP A 445       9.379  30.512   9.829  1.00 10.00      A   
ATOM   4220  N   LYS A 446      10.969  31.593   8.661  1.00 10.00      A   
ATOM   4221  HN  LYS A 446      11.929  31.684   8.481  1.00 10.00      A   
ATOM   4222  CA  LYS A 446      10.027  32.420   7.924  1.00 10.00      A   
ATOM   4223  CB  LYS A 446      10.752  33.506   7.129  1.00 10.00      A   
ATOM   4224  CG  LYS A 446       9.903  34.740   6.882  1.00 10.00      A   
ATOM   4225  CD  LYS A 446       9.412  35.331   8.192  1.00 10.00      A   
ATOM   4226  CE  LYS A 446       8.537  36.547   7.962  1.00 10.00      A   
ATOM   4227  NZ  LYS A 446       7.957  37.055   9.231  1.00 10.00      A   
ATOM   4228  HZ1 LYS A 446       8.712  37.348   9.881  1.00 10.00      A   
ATOM   4229  HZ2 LYS A 446       7.390  36.306   9.692  1.00 10.00      A   
ATOM   4230  HZ3 LYS A 446       7.344  37.872   9.041  1.00 10.00      A   
ATOM   4231  C   LYS A 446       9.134  31.588   7.009  1.00 10.00      A   
ATOM   4232  O   LYS A 446       7.926  31.829   6.922  1.00 10.00      A   
ATOM   4233  N   VAL A 447       9.721  30.608   6.329  1.00 10.00      A   
ATOM   4234  HN  VAL A 447      10.689  30.462   6.424  1.00 10.00      A   
ATOM   4235  CA  VAL A 447       8.955  29.753   5.434  1.00 10.00      A   
ATOM   4236  CB  VAL A 447       9.857  28.836   4.573  1.00 10.00      A   
ATOM   4237  CG1 VAL A 447      10.531  27.755   5.403  1.00 10.00      A   
ATOM   4238  CG2 VAL A 447       9.073  28.227   3.422  1.00 10.00      A   
ATOM   4239  C   VAL A 447       7.934  28.932   6.220  1.00 10.00      A   
ATOM   4240  O   VAL A 447       6.816  28.701   5.758  1.00 10.00      A   
ATOM   4241  N   PHE A 448       8.311  28.528   7.428  1.00 10.00      A   
ATOM   4242  HN  PHE A 448       9.204  28.765   7.755  1.00 10.00      A   
ATOM   4243  CA  PHE A 448       7.430  27.745   8.277  1.00 10.00      A   
ATOM   4244  CB  PHE A 448       8.201  27.166   9.459  1.00 10.00      A   
ATOM   4245  CG  PHE A 448       9.236  26.153   9.060  1.00 10.00      A   
ATOM   4246  CD1 PHE A 448      10.562  26.519   8.911  1.00 10.00      A   
ATOM   4247  CD2 PHE A 448       8.881  24.831   8.836  1.00 10.00      A   
ATOM   4248  CE1 PHE A 448      11.515  25.592   8.546  1.00 10.00      A   
ATOM   4249  CE2 PHE A 448       9.829  23.899   8.470  1.00 10.00      A   
ATOM   4250  CZ  PHE A 448      11.148  24.279   8.324  1.00 10.00      A   
ATOM   4251  C   PHE A 448       6.268  28.601   8.760  1.00 10.00      A   
ATOM   4252  O   PHE A 448       5.151  28.111   8.926  1.00 10.00      A   
ATOM   4253  N   GLU A 449       6.540  29.888   8.963  1.00 10.00      A   
ATOM   4254  HN  GLU A 449       7.457  30.210   8.820  1.00 10.00      A   
ATOM   4255  CA  GLU A 449       5.518  30.831   9.396  1.00 10.00      A   
ATOM   4256  CB  GLU A 449       6.144  32.213   9.600  1.00 10.00      A   
ATOM   4257  CG  GLU A 449       5.161  33.297  10.010  1.00 10.00      A   
ATOM   4258  CD  GLU A 449       5.714  34.688   9.790  1.00 10.00      A   
ATOM   4259  OE1 GLU A 449       6.660  35.078  10.505  1.00 10.00      A   
ATOM   4260  OE2 GLU A 449       5.213  35.396   8.892  1.00 10.00      A   
ATOM   4261  C   GLU A 449       4.419  30.906   8.343  1.00 10.00      A   
ATOM   4262  O   GLU A 449       3.228  30.908   8.664  1.00 10.00      A   
ATOM   4263  N   TYR A 450       4.832  30.941   7.082  1.00 10.00      A   
ATOM   4264  HN  TYR A 450       5.796  30.934   6.896  1.00 10.00      A   
ATOM   4265  CA  TYR A 450       3.897  31.000   5.970  1.00 10.00      A   
ATOM   4266  CB  TYR A 450       4.608  31.385   4.673  1.00 10.00      A   
ATOM   4267  CG  TYR A 450       5.084  32.819   4.657  1.00 10.00      A   
ATOM   4268  CD1 TYR A 450       6.332  33.158   4.148  1.00 10.00      A   
ATOM   4269  CD2 TYR A 450       4.283  33.837   5.159  1.00 10.00      A   
ATOM   4270  CE1 TYR A 450       6.765  34.470   4.139  1.00 10.00      A   
ATOM   4271  CE2 TYR A 450       4.708  35.150   5.153  1.00 10.00      A   
ATOM   4272  CZ  TYR A 450       5.948  35.462   4.643  1.00 10.00      A   
ATOM   4273  OH  TYR A 450       6.373  36.774   4.635  1.00 10.00      A   
ATOM   4274  HH  TYR A 450       6.197  37.173   5.496  1.00 10.00      A   
ATOM   4275  C   TYR A 450       3.161  29.676   5.817  1.00 10.00      A   
ATOM   4276  O   TYR A 450       1.973  29.652   5.472  1.00 10.00      A   
ATOM   4277  N   ILE A 451       3.873  28.580   6.074  1.00 10.00      A   
ATOM   4278  HN  ILE A 451       4.822  28.671   6.316  1.00 10.00      A   
ATOM   4279  CA  ILE A 451       3.285  27.250   5.997  1.00 10.00      A   
ATOM   4280  CB  ILE A 451       4.326  26.144   6.293  1.00 10.00      A   
ATOM   4281  CG1 ILE A 451       5.359  26.066   5.169  1.00 10.00      A   
ATOM   4282  CG2 ILE A 451       3.645  24.796   6.478  1.00 10.00      A   
ATOM   4283  CD1 ILE A 451       6.521  25.141   5.463  1.00 10.00      A   
ATOM   4284  C   ILE A 451       2.144  27.153   7.001  1.00 10.00      A   
ATOM   4285  O   ILE A 451       1.025  26.785   6.651  1.00 10.00      A   
ATOM   4286  N   GLY A 452       2.424  27.550   8.234  1.00 10.00      A   
ATOM   4287  HN  GLY A 452       3.327  27.879   8.439  1.00 10.00      A   
ATOM   4288  CA  GLY A 452       1.421  27.508   9.277  1.00 10.00      A   
ATOM   4289  C   GLY A 452       0.464  28.681   9.204  1.00 10.00      A   
ATOM   4290  O   GLY A 452       0.066  29.233  10.226  1.00 10.00      A   
ATOM   4291  N   THR A 453       0.106  29.069   7.992  1.00 10.00      A   
ATOM   4292  HN  THR A 453       0.467  28.591   7.218  1.00 10.00      A   
ATOM   4293  CA  THR A 453      -0.807  30.174   7.773  1.00 10.00      A   
ATOM   4294  CB  THR A 453      -0.040  31.506   7.583  1.00 10.00      A   
ATOM   4295  OG1 THR A 453       0.687  31.824   8.779  1.00 10.00      A   
ATOM   4296  HG1 THR A 453       1.595  31.500   8.698  1.00 10.00      A   
ATOM   4297  CG2 THR A 453      -0.996  32.647   7.256  1.00 10.00      A   
ATOM   4298  C   THR A 453      -1.665  29.896   6.540  1.00 10.00      A   
ATOM   4299  O   THR A 453      -2.894  29.913   6.605  1.00 10.00      A   
ATOM   4300  N   TYR A 454      -1.007  29.617   5.422  1.00 10.00      A   
ATOM   4301  HN  TYR A 454      -0.023  29.596   5.434  1.00 10.00      A   
ATOM   4302  CA  TYR A 454      -1.709  29.349   4.173  1.00 10.00      A   
ATOM   4303  CB  TYR A 454      -0.925  29.913   2.989  1.00 10.00      A   
ATOM   4304  CG  TYR A 454      -0.901  31.423   2.928  1.00 10.00      A   
ATOM   4305  CD1 TYR A 454       0.297  32.124   2.981  1.00 10.00      A   
ATOM   4306  CD2 TYR A 454      -2.079  32.147   2.818  1.00 10.00      A   
ATOM   4307  CE1 TYR A 454       0.319  33.506   2.923  1.00 10.00      A   
ATOM   4308  CE2 TYR A 454      -2.067  33.524   2.760  1.00 10.00      A   
ATOM   4309  CZ  TYR A 454      -0.868  34.201   2.812  1.00 10.00      A   
ATOM   4310  OH  TYR A 454      -0.859  35.577   2.749  1.00 10.00      A   
ATOM   4311  HH  TYR A 454      -0.464  35.851   1.907  1.00 10.00      A   
ATOM   4312  C   TYR A 454      -1.970  27.857   3.971  1.00 10.00      A   
ATOM   4313  O   TYR A 454      -2.979  27.470   3.375  1.00 10.00      A   
ATOM   4314  N   ALA A 455      -1.066  27.025   4.471  1.00 10.00      A   
ATOM   4315  HN  ALA A 455      -0.293  27.387   4.955  1.00 10.00      A   
ATOM   4316  CA  ALA A 455      -1.205  25.584   4.332  1.00 10.00      A   
ATOM   4317  CB  ALA A 455       0.153  24.899   4.362  1.00 10.00      A   
ATOM   4318  C   ALA A 455      -2.128  25.017   5.401  1.00 10.00      A   
ATOM   4319  O   ALA A 455      -1.711  24.754   6.529  1.00 10.00      A   
ATOM   4320  N   LYS A 456      -3.390  24.863   5.044  1.00 10.00      A   
ATOM   4321  HN  LYS A 456      -3.666  25.126   4.138  1.00 10.00      A   
ATOM   4322  CA  LYS A 456      -4.381  24.317   5.955  1.00 10.00      A   
ATOM   4323  CB  LYS A 456      -5.631  25.203   5.992  1.00 10.00      A   
ATOM   4324  CG  LYS A 456      -5.436  26.537   6.702  1.00 10.00      A   
ATOM   4325  CD  LYS A 456      -5.150  26.339   8.184  1.00 10.00      A   
ATOM   4326  CE  LYS A 456      -5.265  27.645   8.955  1.00 10.00      A   
ATOM   4327  NZ  LYS A 456      -5.160  27.437  10.426  1.00 10.00      A   
ATOM   4328  HZ1 LYS A 456      -5.414  28.311  10.930  1.00 10.00      A   
ATOM   4329  HZ2 LYS A 456      -4.183  27.172  10.683  1.00 10.00      A   
ATOM   4330  HZ3 LYS A 456      -5.800  26.672  10.729  1.00 10.00      A   
ATOM   4331  C   LYS A 456      -4.749  22.897   5.536  1.00 10.00      A   
ATOM   4332  O   LYS A 456      -4.969  22.029   6.382  1.00 10.00      A   
ATOM   4333  N   LYS A 457      -4.783  22.666   4.225  1.00 10.00      A   
ATOM   4334  HN  LYS A 457      -4.569  23.399   3.607  1.00 10.00      A   
ATOM   4335  CA  LYS A 457      -5.126  21.356   3.673  1.00 10.00      A   
ATOM   4336  CB  LYS A 457      -5.688  21.502   2.256  1.00 10.00      A   
ATOM   4337  CG  LYS A 457      -7.063  22.143   2.182  1.00 10.00      A   
ATOM   4338  CD  LYS A 457      -8.102  21.314   2.917  1.00 10.00      A   
ATOM   4339  CE  LYS A 457      -9.496  21.550   2.359  1.00 10.00      A   
ATOM   4340  NZ  LYS A 457      -9.835  22.995   2.298  1.00 10.00      A   
ATOM   4341  HZ1 LYS A 457      -9.728  23.431   3.237  1.00 10.00      A   
ATOM   4342  HZ2 LYS A 457     -10.817  23.115   1.983  1.00 10.00      A   
ATOM   4343  HZ3 LYS A 457      -9.206  23.483   1.628  1.00 10.00      A   
ATOM   4344  C   LYS A 457      -3.911  20.437   3.635  1.00 10.00      A   
ATOM   4345  O   LYS A 457      -4.022  19.264   3.271  1.00 10.00      A   
ATOM   4346  N   MET A 458      -2.757  20.979   4.000  1.00 10.00      A   
ATOM   4347  HN  MET A 458      -2.740  21.918   4.277  1.00 10.00      A   
ATOM   4348  CA  MET A 458      -1.517  20.217   4.003  1.00 10.00      A   
ATOM   4349  CB  MET A 458      -0.325  21.135   4.266  1.00 10.00      A   
ATOM   4350  CG  MET A 458       1.021  20.489   3.989  1.00 10.00      A   
ATOM   4351  SD  MET A 458       2.394  21.469   4.614  1.00 10.00      A   
ATOM   4352  CE  MET A 458       2.108  21.346   6.379  1.00 10.00      A   
ATOM   4353  C   MET A 458      -1.561  19.101   5.040  1.00 10.00      A   
ATOM   4354  O   MET A 458      -1.712  19.355   6.234  1.00 10.00      A   
ATOM   4355  N   GLU A 459      -1.421  17.872   4.572  1.00 10.00      A   
ATOM   4356  HN  GLU A 459      -1.286  17.742   3.608  1.00 10.00      A   
ATOM   4357  CA  GLU A 459      -1.453  16.714   5.443  1.00 10.00      A   
ATOM   4358  CB  GLU A 459      -2.399  15.651   4.881  1.00 10.00      A   
ATOM   4359  CG  GLU A 459      -3.840  16.123   4.763  1.00 10.00      A   
ATOM   4360  CD  GLU A 459      -4.799  15.029   4.343  1.00 10.00      A   
ATOM   4361  OE1 GLU A 459      -5.201  14.223   5.209  1.00 10.00      A   
ATOM   4362  OE2 GLU A 459      -5.170  14.980   3.151  1.00 10.00      A   
ATOM   4363  C   GLU A 459      -0.057  16.138   5.659  1.00 10.00      A   
ATOM   4364  O   GLU A 459       0.235  15.592   6.723  1.00 10.00      A   
ATOM   4365  N   MET A 460       0.809  16.270   4.662  1.00 10.00      A   
ATOM   4366  HN  MET A 460       0.534  16.733   3.841  1.00 10.00      A   
ATOM   4367  CA  MET A 460       2.169  15.751   4.769  1.00 10.00      A   
ATOM   4368  CB  MET A 460       2.358  14.482   3.929  1.00 10.00      A   
ATOM   4369  CG  MET A 460       3.760  13.890   4.022  1.00 10.00      A   
ATOM   4370  SD  MET A 460       3.821  12.144   3.577  1.00 10.00      A   
ATOM   4371  CE  MET A 460       5.503  11.730   4.042  1.00 10.00      A   
ATOM   4372  C   MET A 460       3.198  16.801   4.382  1.00 10.00      A   
ATOM   4373  O   MET A 460       3.076  17.449   3.342  1.00 10.00      A   
ATOM   4374  N   LEU A 461       4.212  16.957   5.221  1.00 10.00      A   
ATOM   4375  HN  LEU A 461       4.256  16.395   6.025  1.00 10.00      A   
ATOM   4376  CA  LEU A 461       5.269  17.931   4.979  1.00 10.00      A   
ATOM   4377  CB  LEU A 461       5.055  19.180   5.845  1.00 10.00      A   
ATOM   4378  CG  LEU A 461       6.154  20.247   5.791  1.00 10.00      A   
ATOM   4379  CD1 LEU A 461       6.176  20.936   4.438  1.00 10.00      A   
ATOM   4380  CD2 LEU A 461       5.976  21.263   6.908  1.00 10.00      A   
ATOM   4381  C   LEU A 461       6.641  17.328   5.260  1.00 10.00      A   
ATOM   4382  O   LEU A 461       6.867  16.756   6.328  1.00 10.00      A   
ATOM   4383  N   SER A 462       7.544  17.449   4.294  1.00 10.00      A   
ATOM   4384  HN  SER A 462       7.290  17.896   3.456  1.00 10.00      A   
ATOM   4385  CA  SER A 462       8.900  16.930   4.431  1.00 10.00      A   
ATOM   4386  CB  SER A 462       9.326  16.255   3.126  1.00 10.00      A   
ATOM   4387  OG  SER A 462       8.289  15.427   2.626  1.00 10.00      A   
ATOM   4388  HG  SER A 462       7.930  14.898   3.348  1.00 10.00      A   
ATOM   4389  C   SER A 462       9.863  18.064   4.776  1.00 10.00      A   
ATOM   4390  O   SER A 462      10.007  19.015   4.005  1.00 10.00      A   
ATOM   4391  N   VAL A 463      10.502  17.968   5.940  1.00 10.00      A   
ATOM   4392  HN  VAL A 463      10.337  17.185   6.514  1.00 10.00      A   
ATOM   4393  CA  VAL A 463      11.444  18.988   6.392  1.00 10.00      A   
ATOM   4394  CB  VAL A 463      10.999  19.614   7.732  1.00 10.00      A   
ATOM   4395  CG1 VAL A 463      11.885  20.798   8.098  1.00 10.00      A   
ATOM   4396  CG2 VAL A 463       9.539  20.033   7.676  1.00 10.00      A   
ATOM   4397  C   VAL A 463      12.841  18.400   6.569  1.00 10.00      A   
ATOM   4398  O   VAL A 463      13.019  17.375   7.238  1.00 10.00      A   
ATOM   4399  N   ALA A 464      13.833  19.056   5.983  1.00 10.00      A   
ATOM   4400  HN  ALA A 464      13.635  19.876   5.482  1.00 10.00      A   
ATOM   4401  CA  ALA A 464      15.210  18.595   6.076  1.00 10.00      A   
ATOM   4402  CB  ALA A 464      15.452  17.435   5.125  1.00 10.00      A   
ATOM   4403  C   ALA A 464      16.201  19.725   5.811  1.00 10.00      A   
ATOM   4404  O   ALA A 464      16.117  20.415   4.789  1.00 10.00      A   
ATOM   4405  N   PHE A 465      17.131  19.903   6.748  1.00 10.00      A   
ATOM   4406  HN  PHE A 465      17.114  19.326   7.540  1.00 10.00      A   
ATOM   4407  CA  PHE A 465      18.170  20.929   6.649  1.00 10.00      A   
ATOM   4408  CB  PHE A 465      19.168  20.594   5.530  1.00 10.00      A   
ATOM   4409  CG  PHE A 465      19.928  19.314   5.737  1.00 10.00      A   
ATOM   4410  CD1 PHE A 465      19.490  18.131   5.156  1.00 10.00      A   
ATOM   4411  CD2 PHE A 465      21.078  19.291   6.505  1.00 10.00      A   
ATOM   4412  CE1 PHE A 465      20.186  16.951   5.341  1.00 10.00      A   
ATOM   4413  CE2 PHE A 465      21.779  18.115   6.694  1.00 10.00      A   
ATOM   4414  CZ  PHE A 465      21.331  16.944   6.112  1.00 10.00      A   
ATOM   4415  C   PHE A 465      17.579  22.325   6.436  1.00 10.00      A   
ATOM   4416  O   PHE A 465      17.845  22.972   5.422  1.00 10.00      A   
ATOM   4417  N   ALA A 466      16.783  22.782   7.397  1.00 10.00      A   
ATOM   4418  HN  ALA A 466      16.621  22.225   8.189  1.00 10.00      A   
ATOM   4419  CA  ALA A 466      16.151  24.094   7.316  1.00 10.00      A   
ATOM   4420  CB  ALA A 466      14.952  24.050   6.378  1.00 10.00      A   
ATOM   4421  C   ALA A 466      15.716  24.556   8.698  1.00 10.00      A   
ATOM   4422  O   ALA A 466      15.805  23.796   9.666  1.00 10.00      A   
ATOM   4423  N   GLY A 467      15.266  25.800   8.785  1.00 10.00      A   
ATOM   4424  HN  GLY A 467      15.265  26.367   7.982  1.00 10.00      A   
ATOM   4425  CA  GLY A 467      14.808  26.343  10.049  1.00 10.00      A   
ATOM   4426  C   GLY A 467      15.880  27.142  10.760  1.00 10.00      A   
ATOM   4427  O   GLY A 467      17.069  27.004  10.462  1.00 10.00      A   
ATOM   4428  N   ASP A 468      15.458  27.987  11.692  1.00 10.00      A   
ATOM   4429  HN  ASP A 468      14.487  28.049  11.879  1.00 10.00      A   
ATOM   4430  CA  ASP A 468      16.384  28.814  12.461  1.00 10.00      A   
ATOM   4431  CB  ASP A 468      16.001  30.302  12.401  1.00 10.00      A   
ATOM   4432  CG  ASP A 468      16.026  30.912  11.017  1.00 10.00      A   
ATOM   4433  OD1 ASP A 468      17.052  30.782  10.315  1.00 10.00      A   
ATOM   4434  OD2 ASP A 468      15.022  31.557  10.641  1.00 10.00      A   
ATOM   4435  C   ASP A 468      16.362  28.392  13.919  1.00 10.00      A   
ATOM   4436  O   ASP A 468      17.379  27.990  14.487  1.00 10.00      A   
ATOM   4437  N   SER A 469      15.180  28.477  14.513  1.00 10.00      A   
ATOM   4438  HN  SER A 469      14.400  28.769  13.987  1.00 10.00      A   
ATOM   4439  CA  SER A 469      14.990  28.139  15.911  1.00 10.00      A   
ATOM   4440  CB  SER A 469      14.717  29.417  16.711  1.00 10.00      A   
ATOM   4441  OG  SER A 469      14.243  30.463  15.871  1.00 10.00      A   
ATOM   4442  HG  SER A 469      13.718  30.084  15.140  1.00 10.00      A   
ATOM   4443  C   SER A 469      13.851  27.137  16.084  1.00 10.00      A   
ATOM   4444  O   SER A 469      13.563  26.349  15.186  1.00 10.00      A   
ATOM   4445  N   ASP A 470      13.203  27.177  17.242  1.00 10.00      A   
ATOM   4446  HN  ASP A 470      13.467  27.839  17.918  1.00 10.00      A   
ATOM   4447  CA  ASP A 470      12.106  26.268  17.543  1.00 10.00      A   
ATOM   4448  CB  ASP A 470      11.976  26.095  19.054  1.00 10.00      A   
ATOM   4449  CG  ASP A 470      12.266  24.684  19.511  1.00 10.00      A   
ATOM   4450  OD1 ASP A 470      11.320  23.873  19.594  1.00 10.00      A   
ATOM   4451  OD2 ASP A 470      13.442  24.384  19.800  1.00 10.00      A   
ATOM   4452  C   ASP A 470      10.790  26.791  16.987  1.00 10.00      A   
ATOM   4453  O   ASP A 470       9.832  26.032  16.812  1.00 10.00      A   
ATOM   4454  N   LEU A 471      10.754  28.089  16.708  1.00 10.00      A   
ATOM   4455  HN  LEU A 471      11.558  28.630  16.866  1.00 10.00      A   
ATOM   4456  CA  LEU A 471       9.558  28.740  16.183  1.00 10.00      A   
ATOM   4457  CB  LEU A 471       9.786  30.242  15.987  1.00 10.00      A   
ATOM   4458  CG  LEU A 471       9.805  31.088  17.261  1.00 10.00      A   
ATOM   4459  CD1 LEU A 471       9.988  32.560  16.927  1.00 10.00      A   
ATOM   4460  CD2 LEU A 471       8.535  30.872  18.068  1.00 10.00      A   
ATOM   4461  C   LEU A 471       9.061  28.106  14.889  1.00 10.00      A   
ATOM   4462  O   LEU A 471       7.852  28.046  14.655  1.00 10.00      A   
ATOM   4463  N   GLY A 472       9.990  27.627  14.065  1.00 10.00      A   
ATOM   4464  HN  GLY A 472      10.937  27.702  14.314  1.00 10.00      A   
ATOM   4465  CA  GLY A 472       9.629  27.008  12.802  1.00 10.00      A   
ATOM   4466  C   GLY A 472       8.607  25.894  12.954  1.00 10.00      A   
ATOM   4467  O   GLY A 472       7.547  25.922  12.327  1.00 10.00      A   
ATOM   4468  N   MET A 473       8.908  24.924  13.810  1.00 10.00      A   
ATOM   4469  HN  MET A 473       9.755  24.961  14.299  1.00 10.00      A   
ATOM   4470  CA  MET A 473       8.003  23.802  14.032  1.00 10.00      A   
ATOM   4471  CB  MET A 473       8.686  22.692  14.832  1.00 10.00      A   
ATOM   4472  CG  MET A 473       7.819  21.461  15.040  1.00 10.00      A   
ATOM   4473  SD  MET A 473       8.752  20.018  15.589  1.00 10.00      A   
ATOM   4474  CE  MET A 473       9.373  20.594  17.168  1.00 10.00      A   
ATOM   4475  C   MET A 473       6.713  24.251  14.718  1.00 10.00      A   
ATOM   4476  O   MET A 473       5.637  23.712  14.451  1.00 10.00      A   
ATOM   4477  N   HIS A 474       6.823  25.247  15.595  1.00 10.00      A   
ATOM   4478  HN  HIS A 474       7.707  25.643  15.762  1.00 10.00      A   
ATOM   4479  CA  HIS A 474       5.660  25.771  16.307  1.00 10.00      A   
ATOM   4480  CB  HIS A 474       6.091  26.810  17.354  1.00 10.00      A   
ATOM   4481  CG  HIS A 474       4.952  27.530  18.016  1.00 10.00      A   
ATOM   4482  ND1 HIS A 474       4.301  27.003  19.111  1.00 10.00      A   
ATOM   4483  CD2 HIS A 474       4.383  28.718  17.689  1.00 10.00      A   
ATOM   4484  CE1 HIS A 474       3.355  27.876  19.422  1.00 10.00      A   
ATOM   4485  NE2 HIS A 474       3.370  28.925  18.590  1.00 10.00      A   
ATOM   4486  HE2 HIS A 474       2.763  29.698  18.612  1.00 10.00      A   
ATOM   4487  C   HIS A 474       4.667  26.387  15.328  1.00 10.00      A   
ATOM   4488  O   HIS A 474       3.457  26.165  15.434  1.00 10.00      A   
ATOM   4489  N   HIS A 475       5.194  27.149  14.371  1.00 10.00      A   
ATOM   4490  HN  HIS A 475       6.171  27.274  14.345  1.00 10.00      A   
ATOM   4491  CA  HIS A 475       4.370  27.809  13.365  1.00 10.00      A   
ATOM   4492  CB  HIS A 475       5.208  28.694  12.438  1.00 10.00      A   
ATOM   4493  CG  HIS A 475       5.478  30.060  12.985  1.00 10.00      A   
ATOM   4494  ND1 HIS A 475       4.493  30.967  13.298  1.00 10.00      A   
ATOM   4495  HD1 HIS A 475       3.527  30.824  13.201  1.00 10.00      A   
ATOM   4496  CD2 HIS A 475       6.652  30.679  13.259  1.00 10.00      A   
ATOM   4497  CE1 HIS A 475       5.084  32.086  13.737  1.00 10.00      A   
ATOM   4498  NE2 HIS A 475       6.398  31.962  13.735  1.00 10.00      A   
ATOM   4499  C   HIS A 475       3.559  26.810  12.559  1.00 10.00      A   
ATOM   4500  O   HIS A 475       2.416  27.080  12.206  1.00 10.00      A   
ATOM   4501  N   VAL A 476       4.150  25.653  12.282  1.00 10.00      A   
ATOM   4502  HN  VAL A 476       5.067  25.496  12.598  1.00 10.00      A   
ATOM   4503  CA  VAL A 476       3.467  24.613  11.521  1.00 10.00      A   
ATOM   4504  CB  VAL A 476       4.459  23.575  10.963  1.00 10.00      A   
ATOM   4505  CG1 VAL A 476       3.735  22.525  10.139  1.00 10.00      A   
ATOM   4506  CG2 VAL A 476       5.530  24.255  10.126  1.00 10.00      A   
ATOM   4507  C   VAL A 476       2.431  23.908  12.392  1.00 10.00      A   
ATOM   4508  O   VAL A 476       1.270  23.773  12.005  1.00 10.00      A   
ATOM   4509  N   LEU A 477       2.858  23.488  13.579  1.00 10.00      A   
ATOM   4510  HN  LEU A 477       3.793  23.653  13.832  1.00 10.00      A   
ATOM   4511  CA  LEU A 477       1.985  22.788  14.519  1.00 10.00      A   
ATOM   4512  CB  LEU A 477       2.763  22.384  15.771  1.00 10.00      A   
ATOM   4513  CG  LEU A 477       3.628  21.130  15.654  1.00 10.00      A   
ATOM   4514  CD1 LEU A 477       4.536  20.995  16.864  1.00 10.00      A   
ATOM   4515  CD2 LEU A 477       2.757  19.892  15.502  1.00 10.00      A   
ATOM   4516  C   LEU A 477       0.759  23.616  14.903  1.00 10.00      A   
ATOM   4517  O   LEU A 477      -0.367  23.118  14.895  1.00 10.00      A   
ATOM   4518  N   SER A 478       0.976  24.882  15.223  1.00 10.00      A   
ATOM   4519  HN  SER A 478       1.895  25.237  15.193  1.00 10.00      A   
ATOM   4520  CA  SER A 478      -0.118  25.762  15.617  1.00 10.00      A   
ATOM   4521  CB  SER A 478       0.326  26.701  16.745  1.00 10.00      A   
ATOM   4522  OG  SER A 478      -0.783  27.370  17.329  1.00 10.00      A   
ATOM   4523  HG  SER A 478      -1.285  27.817  16.633  1.00 10.00      A   
ATOM   4524  C   SER A 478      -0.647  26.564  14.427  1.00 10.00      A   
ATOM   4525  O   SER A 478      -1.394  27.530  14.600  1.00 10.00      A   
ATOM   4526  N   GLY A 479      -0.277  26.152  13.221  1.00 10.00      A   
ATOM   4527  HN  GLY A 479       0.301  25.365  13.134  1.00 10.00      A   
ATOM   4528  CA  GLY A 479      -0.719  26.851  12.034  1.00 10.00      A   
ATOM   4529  C   GLY A 479      -1.599  25.997  11.145  1.00 10.00      A   
ATOM   4530  O   GLY A 479      -2.709  26.394  10.797  1.00 10.00      A   
ATOM   4531  N   CYS A 480      -1.111  24.821  10.779  1.00 10.00      A   
ATOM   4532  HN  CYS A 480      -0.221  24.547  11.099  1.00 10.00      A   
ATOM   4533  CA  CYS A 480      -1.866  23.920   9.921  1.00 10.00      A   
ATOM   4534  CB  CYS A 480      -0.922  22.948   9.217  1.00 10.00      A   
ATOM   4535  SG  CYS A 480       0.490  23.754   8.428  1.00 10.00      A   
ATOM   4536  HG  CYS A 480       0.012  24.588   7.511  1.00 10.00      A   
ATOM   4537  C   CYS A 480      -2.933  23.176  10.715  1.00 10.00      A   
ATOM   4538  O   CYS A 480      -2.796  22.973  11.925  1.00 10.00      A   
ATOM   4539  N   ASP A 481      -4.005  22.782  10.039  1.00 10.00      A   
ATOM   4540  HN  ASP A 481      -4.067  22.978   9.081  1.00 10.00      A   
ATOM   4541  CA  ASP A 481      -5.095  22.080  10.703  1.00 10.00      A   
ATOM   4542  CB  ASP A 481      -6.425  22.813  10.502  1.00 10.00      A   
ATOM   4543  CG  ASP A 481      -6.593  23.976  11.463  1.00 10.00      A   
ATOM   4544  OD1 ASP A 481      -6.817  23.728  12.668  1.00 10.00      A   
ATOM   4545  OD2 ASP A 481      -6.496  25.141  11.020  1.00 10.00      A   
ATOM   4546  C   ASP A 481      -5.204  20.616  10.287  1.00 10.00      A   
ATOM   4547  O   ASP A 481      -5.503  19.756  11.112  1.00 10.00      A   
ATOM   4548  N   SER A 482      -4.939  20.323   9.019  1.00 10.00      A   
ATOM   4549  HN  SER A 482      -4.681  21.039   8.401  1.00 10.00      A   
ATOM   4550  CA  SER A 482      -5.035  18.951   8.518  1.00 10.00      A   
ATOM   4551  CB  SER A 482      -5.537  18.944   7.076  1.00 10.00      A   
ATOM   4552  OG  SER A 482      -6.821  19.543   6.985  1.00 10.00      A   
ATOM   4553  HG  SER A 482      -7.381  19.211   7.697  1.00 10.00      A   
ATOM   4554  C   SER A 482      -3.717  18.179   8.627  1.00 10.00      A   
ATOM   4555  O   SER A 482      -3.447  17.287   7.824  1.00 10.00      A   
ATOM   4556  N   LEU A 483      -2.912  18.511   9.626  1.00 10.00      A   
ATOM   4557  HN  LEU A 483      -3.188  19.215  10.243  1.00 10.00      A   
ATOM   4558  CA  LEU A 483      -1.631  17.842   9.838  1.00 10.00      A   
ATOM   4559  CB  LEU A 483      -0.922  18.435  11.058  1.00 10.00      A   
ATOM   4560  CG  LEU A 483      -0.371  19.855  10.905  1.00 10.00      A   
ATOM   4561  CD1 LEU A 483       0.077  20.402  12.251  1.00 10.00      A   
ATOM   4562  CD2 LEU A 483       0.777  19.883   9.905  1.00 10.00      A   
ATOM   4563  C   LEU A 483      -1.821  16.339  10.036  1.00 10.00      A   
ATOM   4564  O   LEU A 483      -2.512  15.910  10.957  1.00 10.00      A   
ATOM   4565  N   ARG A 484      -1.202  15.542   9.175  1.00 10.00      A   
ATOM   4566  HN  ARG A 484      -0.660  15.934   8.458  1.00 10.00      A   
ATOM   4567  CA  ARG A 484      -1.323  14.093   9.270  1.00 10.00      A   
ATOM   4568  CB  ARG A 484      -2.030  13.524   8.042  1.00 10.00      A   
ATOM   4569  CG  ARG A 484      -3.066  12.470   8.381  1.00 10.00      A   
ATOM   4570  CD  ARG A 484      -3.878  12.082   7.162  1.00 10.00      A   
ATOM   4571  NE  ARG A 484      -3.188  11.101   6.323  1.00 10.00      A   
ATOM   4572  HE  ARG A 484      -2.616  10.447   6.774  1.00 10.00      A   
ATOM   4573  CZ  ARG A 484      -3.300  11.049   4.993  1.00 10.00      A   
ATOM   4574  NH1 ARG A 484      -4.081  11.916   4.356  1.00 10.00      A   
ATOM   4575 HH11 ARG A 484      -4.176  11.871   3.315  1.00 10.00      A   
ATOM   4576 HH12 ARG A 484      -4.598  12.660   4.887  1.00 10.00      A   
ATOM   4577  NH2 ARG A 484      -2.641  10.132   4.306  1.00 10.00      A   
ATOM   4578 HH21 ARG A 484      -2.733  10.086   3.261  1.00 10.00      A   
ATOM   4579 HH22 ARG A 484      -2.020   9.442   4.786  1.00 10.00      A   
ATOM   4580  C   ARG A 484       0.028  13.403   9.487  1.00 10.00      A   
ATOM   4581  O   ARG A 484       0.250  12.770  10.517  1.00 10.00      A   
ATOM   4582  N   LYS A 485       0.931  13.518   8.523  1.00 10.00      A   
ATOM   4583  HN  LYS A 485       0.721  14.054   7.723  1.00 10.00      A   
ATOM   4584  CA  LYS A 485       2.243  12.889   8.638  1.00 10.00      A   
ATOM   4585  CB  LYS A 485       2.337  11.585   7.828  1.00 10.00      A   
ATOM   4586  CG  LYS A 485       1.624  11.594   6.478  1.00 10.00      A   
ATOM   4587  CD  LYS A 485       1.712  10.231   5.796  1.00 10.00      A   
ATOM   4588  CE  LYS A 485       1.072  10.255   4.412  1.00 10.00      A   
ATOM   4589  NZ  LYS A 485       1.222   8.962   3.691  1.00 10.00      A   
ATOM   4590  HZ1 LYS A 485       1.158   9.114   2.669  1.00 10.00      A   
ATOM   4591  HZ2 LYS A 485       0.465   8.300   3.971  1.00 10.00      A   
ATOM   4592  HZ3 LYS A 485       2.142   8.530   3.909  1.00 10.00      A   
ATOM   4593  C   LYS A 485       3.367  13.855   8.279  1.00 10.00      A   
ATOM   4594  O   LYS A 485       3.408  14.393   7.175  1.00 10.00      A   
ATOM   4595  N   LEU A 486       4.271  14.078   9.222  1.00 10.00      A   
ATOM   4596  HN  LEU A 486       4.200  13.599  10.076  1.00 10.00      A   
ATOM   4597  CA  LEU A 486       5.388  14.991   9.012  1.00 10.00      A   
ATOM   4598  CB  LEU A 486       5.200  16.277   9.820  1.00 10.00      A   
ATOM   4599  CG  LEU A 486       4.652  17.485   9.059  1.00 10.00      A   
ATOM   4600  CD1 LEU A 486       3.167  17.320   8.782  1.00 10.00      A   
ATOM   4601  CD2 LEU A 486       4.921  18.769   9.831  1.00 10.00      A   
ATOM   4602  C   LEU A 486       6.709  14.340   9.387  1.00 10.00      A   
ATOM   4603  O   LEU A 486       6.805  13.651  10.404  1.00 10.00      A   
ATOM   4604  N   GLU A 487       7.719  14.557   8.560  1.00 10.00      A   
ATOM   4605  HN  GLU A 487       7.575  15.111   7.761  1.00 10.00      A   
ATOM   4606  CA  GLU A 487       9.042  14.005   8.806  1.00 10.00      A   
ATOM   4607  CB  GLU A 487       9.395  12.959   7.752  1.00 10.00      A   
ATOM   4608  CG  GLU A 487       8.494  11.737   7.769  1.00 10.00      A   
ATOM   4609  CD  GLU A 487       8.967  10.648   6.831  1.00 10.00      A   
ATOM   4610  OE1 GLU A 487       9.070  10.910   5.614  1.00 10.00      A   
ATOM   4611  OE2 GLU A 487       9.222   9.516   7.312  1.00 10.00      A   
ATOM   4612  C   GLU A 487      10.079  15.119   8.811  1.00 10.00      A   
ATOM   4613  O   GLU A 487      10.199  15.867   7.841  1.00 10.00      A   
ATOM   4614  N   ILE A 488      10.801  15.239   9.913  1.00 10.00      A   
ATOM   4615  HN  ILE A 488      10.642  14.615  10.660  1.00 10.00      A   
ATOM   4616  CA  ILE A 488      11.824  16.262  10.061  1.00 10.00      A   
ATOM   4617  CB  ILE A 488      11.459  17.250  11.193  1.00 10.00      A   
ATOM   4618  CG1 ILE A 488      10.051  17.822  10.989  1.00 10.00      A   
ATOM   4619  CG2 ILE A 488      12.484  18.371  11.282  1.00 10.00      A   
ATOM   4620  CD1 ILE A 488       9.520  18.599  12.176  1.00 10.00      A   
ATOM   4621  C   ILE A 488      13.172  15.621  10.383  1.00 10.00      A   
ATOM   4622  O   ILE A 488      13.312  14.912  11.383  1.00 10.00      A   
ATOM   4623  N   ARG A 489      14.161  15.858   9.532  1.00 10.00      A   
ATOM   4624  HN  ARG A 489      13.994  16.426   8.745  1.00 10.00      A   
ATOM   4625  CA  ARG A 489      15.490  15.301   9.748  1.00 10.00      A   
ATOM   4626  CB  ARG A 489      15.790  14.137   8.792  1.00 10.00      A   
ATOM   4627  CG  ARG A 489      16.040  14.540   7.346  1.00 10.00      A   
ATOM   4628  CD  ARG A 489      16.980  13.565   6.651  1.00 10.00      A   
ATOM   4629  NE  ARG A 489      18.310  13.557   7.265  1.00 10.00      A   
ATOM   4630  HE  ARG A 489      18.485  14.227   7.965  1.00 10.00      A   
ATOM   4631  CZ  ARG A 489      19.282  12.704   6.942  1.00 10.00      A   
ATOM   4632  NH1 ARG A 489      19.089  11.781   6.013  1.00 10.00      A   
ATOM   4633 HH11 ARG A 489      18.172  11.716   5.523  1.00 10.00      A   
ATOM   4634 HH12 ARG A 489      19.858  11.114   5.767  1.00 10.00      A   
ATOM   4635  NH2 ARG A 489      20.452  12.781   7.553  1.00 10.00      A   
ATOM   4636 HH21 ARG A 489      21.216  12.115   7.311  1.00 10.00      A   
ATOM   4637 HH22 ARG A 489      20.615  13.519   8.288  1.00 10.00      A   
ATOM   4638  C   ARG A 489      16.571  16.373   9.655  1.00 10.00      A   
ATOM   4639  O   ARG A 489      16.529  17.242   8.776  1.00 10.00      A   
ATOM   4640  N   ASP A 490      17.524  16.309  10.585  1.00 10.00      A   
ATOM   4641  HN  ASP A 490      17.467  15.601  11.269  1.00 10.00      A   
ATOM   4642  CA  ASP A 490      18.644  17.249  10.643  1.00 10.00      A   
ATOM   4643  CB  ASP A 490      19.656  16.993   9.520  1.00 10.00      A   
ATOM   4644  CG  ASP A 490      20.615  15.866   9.843  1.00 10.00      A   
ATOM   4645  OD1 ASP A 490      21.586  16.105  10.588  1.00 10.00      A   
ATOM   4646  OD2 ASP A 490      20.402  14.733   9.355  1.00 10.00      A   
ATOM   4647  C   ASP A 490      18.187  18.703  10.643  1.00 10.00      A   
ATOM   4648  O   ASP A 490      18.378  19.426   9.667  1.00 10.00      A   
ATOM   4649  N   CYS A 491      17.581  19.121  11.742  1.00 10.00      A   
ATOM   4650  HN  CYS A 491      17.473  18.500  12.492  1.00 10.00      A   
ATOM   4651  CA  CYS A 491      17.086  20.485  11.880  1.00 10.00      A   
ATOM   4652  CB  CYS A 491      15.606  20.551  11.489  1.00 10.00      A   
ATOM   4653  SG  CYS A 491      15.269  20.154   9.756  1.00 10.00      A   
ATOM   4654  HG  CYS A 491      15.966  19.069   9.443  1.00 10.00      A   
ATOM   4655  C   CYS A 491      17.300  20.994  13.310  1.00 10.00      A   
ATOM   4656  O   CYS A 491      17.400  20.199  14.244  1.00 10.00      A   
ATOM   4657  N   PRO A 492      17.378  22.328  13.497  1.00 10.00      A   
ATOM   4658  CA  PRO A 492      17.597  22.950  14.814  1.00 10.00      A   
ATOM   4659  CB  PRO A 492      17.893  24.423  14.487  1.00 10.00      A   
ATOM   4660  CG  PRO A 492      18.065  24.486  13.004  1.00 10.00      A   
ATOM   4661  CD  PRO A 492      17.272  23.344  12.441  1.00 10.00      A   
ATOM   4662  C   PRO A 492      16.378  22.862  15.731  1.00 10.00      A   
ATOM   4663  O   PRO A 492      16.442  23.262  16.896  1.00 10.00      A   
ATOM   4664  N   PHE A 493      15.279  22.341  15.200  1.00 10.00      A   
ATOM   4665  HN  PHE A 493      15.304  22.042  14.269  1.00 10.00      A   
ATOM   4666  CA  PHE A 493      14.041  22.193  15.961  1.00 10.00      A   
ATOM   4667  CB  PHE A 493      12.952  21.559  15.094  1.00 10.00      A   
ATOM   4668  CG  PHE A 493      12.634  22.349  13.860  1.00 10.00      A   
ATOM   4669  CD1 PHE A 493      12.531  21.726  12.631  1.00 10.00      A   
ATOM   4670  CD2 PHE A 493      12.443  23.718  13.929  1.00 10.00      A   
ATOM   4671  CE1 PHE A 493      12.244  22.451  11.493  1.00 10.00      A   
ATOM   4672  CE2 PHE A 493      12.155  24.452  12.795  1.00 10.00      A   
ATOM   4673  CZ  PHE A 493      12.055  23.816  11.576  1.00 10.00      A   
ATOM   4674  C   PHE A 493      14.272  21.360  17.211  1.00 10.00      A   
ATOM   4675  O   PHE A 493      14.853  20.272  17.147  1.00 10.00      A   
ATOM   4676  N   GLY A 494      13.831  21.880  18.343  1.00 10.00      A   
ATOM   4677  HN  GLY A 494      13.366  22.745  18.328  1.00 10.00      A   
ATOM   4678  CA  GLY A 494      14.012  21.185  19.596  1.00 10.00      A   
ATOM   4679  C   GLY A 494      12.722  20.646  20.170  1.00 10.00      A   
ATOM   4680  O   GLY A 494      11.800  20.286  19.435  1.00 10.00      A   
ATOM   4681  N   ASP A 495      12.660  20.599  21.489  1.00 10.00      A   
ATOM   4682  HN  ASP A 495      13.427  20.917  22.014  1.00 10.00      A   
ATOM   4683  CA  ASP A 495      11.491  20.086  22.188  1.00 10.00      A   
ATOM   4684  CB  ASP A 495      11.913  19.130  23.305  1.00 10.00      A   
ATOM   4685  CG  ASP A 495      13.046  19.681  24.156  1.00 10.00      A   
ATOM   4686  OD1 ASP A 495      14.114  19.034  24.230  1.00 10.00      A   
ATOM   4687  OD2 ASP A 495      12.889  20.777  24.735  1.00 10.00      A   
ATOM   4688  C   ASP A 495      10.619  21.203  22.755  1.00 10.00      A   
ATOM   4689  O   ASP A 495       9.621  20.934  23.425  1.00 10.00      A   
ATOM   4690  N   LYS A 496      10.980  22.451  22.473  1.00 10.00      A   
ATOM   4691  HN  LYS A 496      11.767  22.608  21.913  1.00 10.00      A   
ATOM   4692  CA  LYS A 496      10.219  23.591  22.967  1.00 10.00      A   
ATOM   4693  CB  LYS A 496      10.971  24.903  22.718  1.00 10.00      A   
ATOM   4694  CG  LYS A 496      12.399  24.918  23.233  1.00 10.00      A   
ATOM   4695  CD  LYS A 496      13.121  26.183  22.796  1.00 10.00      A   
ATOM   4696  CE  LYS A 496      14.625  25.973  22.739  1.00 10.00      A   
ATOM   4697  NZ  LYS A 496      14.988  24.827  21.864  1.00 10.00      A   
ATOM   4698  HZ1 LYS A 496      14.779  23.935  22.345  1.00 10.00      A   
ATOM   4699  HZ2 LYS A 496      16.003  24.853  21.638  1.00 10.00      A   
ATOM   4700  HZ3 LYS A 496      14.442  24.860  20.970  1.00 10.00      A   
ATOM   4701  C   LYS A 496       8.861  23.641  22.284  1.00 10.00      A   
ATOM   4702  O   LYS A 496       7.818  23.599  22.937  1.00 10.00      A   
ATOM   4703  N   ALA A 497       8.881  23.694  20.960  1.00 10.00      A   
ATOM   4704  HN  ALA A 497       9.753  23.695  20.491  1.00 10.00      A   
ATOM   4705  CA  ALA A 497       7.652  23.747  20.180  1.00 10.00      A   
ATOM   4706  CB  ALA A 497       7.958  24.138  18.743  1.00 10.00      A   
ATOM   4707  C   ALA A 497       6.943  22.403  20.221  1.00 10.00      A   
ATOM   4708  O   ALA A 497       5.714  22.329  20.121  1.00 10.00      A   
ATOM   4709  N   LEU A 498       7.734  21.347  20.391  1.00 10.00      A   
ATOM   4710  HN  LEU A 498       8.698  21.492  20.483  1.00 10.00      A   
ATOM   4711  CA  LEU A 498       7.218  19.983  20.447  1.00 10.00      A   
ATOM   4712  CB  LEU A 498       8.374  18.976  20.490  1.00 10.00      A   
ATOM   4713  CG  LEU A 498       7.985  17.495  20.540  1.00 10.00      A   
ATOM   4714  CD1 LEU A 498       7.273  17.085  19.263  1.00 10.00      A   
ATOM   4715  CD2 LEU A 498       9.209  16.623  20.777  1.00 10.00      A   
ATOM   4716  C   LEU A 498       6.299  19.779  21.652  1.00 10.00      A   
ATOM   4717  O   LEU A 498       5.145  19.383  21.505  1.00 10.00      A   
ATOM   4718  N   LEU A 499       6.811  20.062  22.843  1.00 10.00      A   
ATOM   4719  HN  LEU A 499       7.737  20.387  22.905  1.00 10.00      A   
ATOM   4720  CA  LEU A 499       6.029  19.893  24.065  1.00 10.00      A   
ATOM   4721  CB  LEU A 499       6.928  19.943  25.305  1.00 10.00      A   
ATOM   4722  CG  LEU A 499       7.847  18.737  25.524  1.00 10.00      A   
ATOM   4723  CD1 LEU A 499       8.681  18.916  26.782  1.00 10.00      A   
ATOM   4724  CD2 LEU A 499       7.037  17.453  25.596  1.00 10.00      A   
ATOM   4725  C   LEU A 499       4.910  20.924  24.172  1.00 10.00      A   
ATOM   4726  O   LEU A 499       3.880  20.670  24.797  1.00 10.00      A   
ATOM   4727  N   ALA A 500       5.119  22.087  23.562  1.00 10.00      A   
ATOM   4728  HN  ALA A 500       5.973  22.241  23.099  1.00 10.00      A   
ATOM   4729  CA  ALA A 500       4.123  23.148  23.589  1.00 10.00      A   
ATOM   4730  CB  ALA A 500       4.725  24.454  23.100  1.00 10.00      A   
ATOM   4731  C   ALA A 500       2.900  22.778  22.757  1.00 10.00      A   
ATOM   4732  O   ALA A 500       1.785  23.186  23.068  1.00 10.00      A   
ATOM   4733  N   ASN A 501       3.112  21.996  21.705  1.00 10.00      A   
ATOM   4734  HN  ASN A 501       4.024  21.686  21.510  1.00 10.00      A   
ATOM   4735  CA  ASN A 501       2.018  21.582  20.830  1.00 10.00      A   
ATOM   4736  CB  ASN A 501       2.279  22.039  19.392  1.00 10.00      A   
ATOM   4737  CG  ASN A 501       2.270  23.549  19.225  1.00 10.00      A   
ATOM   4738  OD1 ASN A 501       1.224  24.154  18.991  1.00 10.00      A   
ATOM   4739  ND2 ASN A 501       3.438  24.164  19.338  1.00 10.00      A   
ATOM   4740 HD21 ASN A 501       4.231  23.614  19.520  1.00 10.00      A   
ATOM   4741 HD22 ASN A 501       3.466  25.142  19.233  1.00 10.00      A   
ATOM   4742  C   ASN A 501       1.832  20.068  20.868  1.00 10.00      A   
ATOM   4743  O   ASN A 501       1.454  19.447  19.874  1.00 10.00      A   
ATOM   4744  N   ALA A 502       2.078  19.483  22.034  1.00 10.00      A   
ATOM   4745  HN  ALA A 502       2.362  20.039  22.789  1.00 10.00      A   
ATOM   4746  CA  ALA A 502       1.958  18.039  22.225  1.00 10.00      A   
ATOM   4747  CB  ALA A 502       2.339  17.666  23.648  1.00 10.00      A   
ATOM   4748  C   ALA A 502       0.553  17.529  21.903  1.00 10.00      A   
ATOM   4749  O   ALA A 502       0.397  16.462  21.311  1.00 10.00      A   
ATOM   4750  N   SER A 503      -0.459  18.298  22.286  1.00 10.00      A   
ATOM   4751  HN  SER A 503      -0.269  19.141  22.748  1.00 10.00      A   
ATOM   4752  CA  SER A 503      -1.847  17.923  22.053  1.00 10.00      A   
ATOM   4753  CB  SER A 503      -2.755  18.917  22.764  1.00 10.00      A   
ATOM   4754  OG  SER A 503      -1.991  19.766  23.606  1.00 10.00      A   
ATOM   4755  HG  SER A 503      -2.330  20.664  23.531  1.00 10.00      A   
ATOM   4756  C   SER A 503      -2.185  17.871  20.563  1.00 10.00      A   
ATOM   4757  O   SER A 503      -3.051  17.104  20.139  1.00 10.00      A   
ATOM   4758  N   LYS A 504      -1.488  18.677  19.771  1.00 10.00      A   
ATOM   4759  HN  LYS A 504      -0.797  19.251  20.164  1.00 10.00      A   
ATOM   4760  CA  LYS A 504      -1.721  18.729  18.332  1.00 10.00      A   
ATOM   4761  CB  LYS A 504      -0.962  19.913  17.726  1.00 10.00      A   
ATOM   4762  CG  LYS A 504      -1.259  20.168  16.258  1.00 10.00      A   
ATOM   4763  CD  LYS A 504      -2.612  20.832  16.067  1.00 10.00      A   
ATOM   4764  CE  LYS A 504      -2.922  21.034  14.593  1.00 10.00      A   
ATOM   4765  NZ  LYS A 504      -3.926  22.108  14.379  1.00 10.00      A   
ATOM   4766  HZ1 LYS A 504      -3.912  22.775  15.179  1.00 10.00      A   
ATOM   4767  HZ2 LYS A 504      -4.878  21.703  14.298  1.00 10.00      A   
ATOM   4768  HZ3 LYS A 504      -3.708  22.635  13.506  1.00 10.00      A   
ATOM   4769  C   LYS A 504      -1.295  17.427  17.657  1.00 10.00      A   
ATOM   4770  O   LYS A 504      -1.786  17.081  16.580  1.00 10.00      A   
ATOM   4771  N   LEU A 505      -0.400  16.697  18.310  1.00 10.00      A   
ATOM   4772  HN  LEU A 505      -0.062  17.019  19.176  1.00 10.00      A   
ATOM   4773  CA  LEU A 505       0.106  15.436  17.776  1.00 10.00      A   
ATOM   4774  CB  LEU A 505       1.339  14.976  18.554  1.00 10.00      A   
ATOM   4775  CG  LEU A 505       2.435  16.025  18.763  1.00 10.00      A   
ATOM   4776  CD1 LEU A 505       3.568  15.456  19.603  1.00 10.00      A   
ATOM   4777  CD2 LEU A 505       2.963  16.530  17.429  1.00 10.00      A   
ATOM   4778  C   LEU A 505      -0.959  14.338  17.763  1.00 10.00      A   
ATOM   4779  O   LEU A 505      -0.791  13.316  17.102  1.00 10.00      A   
ATOM   4780  N   GLU A 506      -2.056  14.551  18.485  1.00 10.00      A   
ATOM   4781  HN  GLU A 506      -2.142  15.383  18.997  1.00 10.00      A   
ATOM   4782  CA  GLU A 506      -3.137  13.566  18.534  1.00 10.00      A   
ATOM   4783  CB  GLU A 506      -4.099  13.864  19.682  1.00 10.00      A   
ATOM   4784  CG  GLU A 506      -3.498  13.665  21.059  1.00 10.00      A   
ATOM   4785  CD  GLU A 506      -4.533  13.743  22.160  1.00 10.00      A   
ATOM   4786  OE1 GLU A 506      -5.379  14.662  22.123  1.00 10.00      A   
ATOM   4787  OE2 GLU A 506      -4.490  12.900  23.080  1.00 10.00      A   
ATOM   4788  C   GLU A 506      -3.902  13.534  17.217  1.00 10.00      A   
ATOM   4789  O   GLU A 506      -4.499  12.521  16.852  1.00 10.00      A   
ATOM   4790  N   THR A 507      -3.881  14.653  16.509  1.00 10.00      A   
ATOM   4791  HN  THR A 507      -3.406  15.434  16.859  1.00 10.00      A   
ATOM   4792  CA  THR A 507      -4.561  14.755  15.229  1.00 10.00      A   
ATOM   4793  CB  THR A 507      -4.985  16.209  14.943  1.00 10.00      A   
ATOM   4794  OG1 THR A 507      -4.448  17.071  15.961  1.00 10.00      A   
ATOM   4795  HG1 THR A 507      -3.487  17.127  15.862  1.00 10.00      A   
ATOM   4796  CG2 THR A 507      -6.502  16.331  14.918  1.00 10.00      A   
ATOM   4797  C   THR A 507      -3.661  14.264  14.099  1.00 10.00      A   
ATOM   4798  O   THR A 507      -4.083  14.177  12.951  1.00 10.00      A   
ATOM   4799  N   MET A 508      -2.423  13.935  14.436  1.00 10.00      A   
ATOM   4800  HN  MET A 508      -2.152  13.995  15.376  1.00 10.00      A   
ATOM   4801  CA  MET A 508      -1.463  13.460  13.448  1.00 10.00      A   
ATOM   4802  CB  MET A 508      -0.096  14.106  13.670  1.00 10.00      A   
ATOM   4803  CG  MET A 508      -0.057  15.588  13.350  1.00 10.00      A   
ATOM   4804  SD  MET A 508       1.594  16.294  13.499  1.00 10.00      A   
ATOM   4805  CE  MET A 508       2.481  15.333  12.276  1.00 10.00      A   
ATOM   4806  C   MET A 508      -1.331  11.948  13.504  1.00 10.00      A   
ATOM   4807  O   MET A 508      -1.508  11.343  14.556  1.00 10.00      A   
ATOM   4808  N   ARG A 509      -1.009  11.344  12.370  1.00 10.00      A   
ATOM   4809  HN  ARG A 509      -0.857  11.889  11.569  1.00 10.00      A   
ATOM   4810  CA  ARG A 509      -0.849   9.900  12.289  1.00 10.00      A   
ATOM   4811  CB  ARG A 509      -0.909   9.431  10.830  1.00 10.00      A   
ATOM   4812  CG  ARG A 509      -0.658   7.937  10.642  1.00 10.00      A   
ATOM   4813  CD  ARG A 509      -0.326   7.592   9.194  1.00 10.00      A   
ATOM   4814  NE  ARG A 509      -1.485   7.734   8.308  1.00 10.00      A   
ATOM   4815  HE  ARG A 509      -2.348   7.950   8.731  1.00 10.00      A   
ATOM   4816  CZ  ARG A 509      -1.441   7.590   6.975  1.00 10.00      A   
ATOM   4817  NH1 ARG A 509      -0.302   7.298   6.358  1.00 10.00      A   
ATOM   4818 HH11 ARG A 509       0.580   7.169   6.894  1.00 10.00      A   
ATOM   4819 HH12 ARG A 509      -0.289   7.199   5.307  1.00 10.00      A   
ATOM   4820  NH2 ARG A 509      -2.546   7.721   6.252  1.00 10.00      A   
ATOM   4821 HH21 ARG A 509      -2.502   7.604   5.204  1.00 10.00      A   
ATOM   4822 HH22 ARG A 509      -3.459   7.934   6.708  1.00 10.00      A   
ATOM   4823  C   ARG A 509       0.480   9.491  12.909  1.00 10.00      A   
ATOM   4824  O   ARG A 509       0.534   8.613  13.771  1.00 10.00      A   
ATOM   4825  N   SER A 510       1.549  10.137  12.462  1.00 10.00      A   
ATOM   4826  HN  SER A 510       1.439  10.833  11.781  1.00 10.00      A   
ATOM   4827  CA  SER A 510       2.884   9.850  12.962  1.00 10.00      A   
ATOM   4828  CB  SER A 510       3.468   8.627  12.239  1.00 10.00      A   
ATOM   4829  OG  SER A 510       2.567   7.532  12.255  1.00 10.00      A   
ATOM   4830  HG  SER A 510       1.906   7.676  12.942  1.00 10.00      A   
ATOM   4831  C   SER A 510       3.807  11.050  12.752  1.00 10.00      A   
ATOM   4832  O   SER A 510       3.754  11.717  11.711  1.00 10.00      A   
ATOM   4833  N   LEU A 511       4.633  11.329  13.746  1.00 10.00      A   
ATOM   4834  HN  LEU A 511       4.599  10.782  14.565  1.00 10.00      A   
ATOM   4835  CA  LEU A 511       5.592  12.416  13.675  1.00 10.00      A   
ATOM   4836  CB  LEU A 511       5.373  13.411  14.811  1.00 10.00      A   
ATOM   4837  CG  LEU A 511       6.378  14.561  14.887  1.00 10.00      A   
ATOM   4838  CD1 LEU A 511       6.236  15.486  13.687  1.00 10.00      A   
ATOM   4839  CD2 LEU A 511       6.211  15.332  16.184  1.00 10.00      A   
ATOM   4840  C   LEU A 511       6.994  11.844  13.750  1.00 10.00      A   
ATOM   4841  O   LEU A 511       7.309  11.076  14.661  1.00 10.00      A   
ATOM   4842  N   TRP A 512       7.826  12.211  12.794  1.00 10.00      A   
ATOM   4843  HN  TRP A 512       7.519  12.837  12.098  1.00 10.00      A   
ATOM   4844  CA  TRP A 512       9.185  11.711  12.747  1.00 10.00      A   
ATOM   4845  CB  TRP A 512       9.413  10.948  11.439  1.00 10.00      A   
ATOM   4846  CG  TRP A 512      10.817  10.468  11.254  1.00 10.00      A   
ATOM   4847  CD1 TRP A 512      11.725  10.931  10.349  1.00 10.00      A   
ATOM   4848  CD2 TRP A 512      11.478   9.435  11.992  1.00 10.00      A   
ATOM   4849  NE1 TRP A 512      12.905  10.244  10.470  1.00 10.00      A   
ATOM   4850  HE1 TRP A 512      13.709  10.394   9.929  1.00 10.00      A   
ATOM   4851  CE2 TRP A 512      12.782   9.322  11.473  1.00 10.00      A   
ATOM   4852  CE3 TRP A 512      11.093   8.591  13.036  1.00 10.00      A   
ATOM   4853  CZ2 TRP A 512      13.704   8.404  11.964  1.00 10.00      A   
ATOM   4854  CZ3 TRP A 512      12.009   7.683  13.522  1.00 10.00      A   
ATOM   4855  CH2 TRP A 512      13.300   7.593  12.985  1.00 10.00      A   
ATOM   4856  C   TRP A 512      10.204  12.833  12.888  1.00 10.00      A   
ATOM   4857  O   TRP A 512      10.199  13.791  12.117  1.00 10.00      A   
ATOM   4858  N   MET A 513      11.067  12.714  13.888  1.00 10.00      A   
ATOM   4859  HN  MET A 513      10.986  11.947  14.497  1.00 10.00      A   
ATOM   4860  CA  MET A 513      12.123  13.692  14.122  1.00 10.00      A   
ATOM   4861  CB  MET A 513      11.820  14.555  15.349  1.00 10.00      A   
ATOM   4862  CG  MET A 513      10.587  15.432  15.216  1.00 10.00      A   
ATOM   4863  SD  MET A 513      10.420  16.598  16.579  1.00 10.00      A   
ATOM   4864  CE  MET A 513      11.711  17.771  16.173  1.00 10.00      A   
ATOM   4865  C   MET A 513      13.453  12.971  14.307  1.00 10.00      A   
ATOM   4866  O   MET A 513      13.568  12.063  15.134  1.00 10.00      A   
ATOM   4867  N   SER A 514      14.453  13.353  13.530  1.00 10.00      A   
ATOM   4868  HN  SER A 514      14.311  14.080  12.882  1.00 10.00      A   
ATOM   4869  CA  SER A 514      15.760  12.717  13.618  1.00 10.00      A   
ATOM   4870  CB  SER A 514      15.916  11.679  12.505  1.00 10.00      A   
ATOM   4871  OG  SER A 514      15.030  11.960  11.434  1.00 10.00      A   
ATOM   4872  HG  SER A 514      14.280  12.460  11.769  1.00 10.00      A   
ATOM   4873  C   SER A 514      16.893  13.741  13.563  1.00 10.00      A   
ATOM   4874  O   SER A 514      16.825  14.709  12.799  1.00 10.00      A   
ATOM   4875  N   SER A 515      17.914  13.530  14.397  1.00 10.00      A   
ATOM   4876  HN  SER A 515      17.877  12.751  15.000  1.00 10.00      A   
ATOM   4877  CA  SER A 515      19.085  14.409  14.458  1.00 10.00      A   
ATOM   4878  CB  SER A 515      19.916  14.284  13.181  1.00 10.00      A   
ATOM   4879  OG  SER A 515      20.051  12.923  12.798  1.00 10.00      A   
ATOM   4880  HG  SER A 515      20.662  12.481  13.400  1.00 10.00      A   
ATOM   4881  C   SER A 515      18.690  15.863  14.711  1.00 10.00      A   
ATOM   4882  O   SER A 515      19.233  16.789  14.107  1.00 10.00      A   
ATOM   4883  N   CYS A 516      17.730  16.050  15.597  1.00 10.00      A   
ATOM   4884  HN  CYS A 516      17.324  15.269  16.033  1.00 10.00      A   
ATOM   4885  CA  CYS A 516      17.258  17.381  15.942  1.00 10.00      A   
ATOM   4886  CB  CYS A 516      15.734  17.440  15.823  1.00 10.00      A   
ATOM   4887  SG  CYS A 516      15.096  16.914  14.215  1.00 10.00      A   
ATOM   4888  HG  CYS A 516      15.951  16.033  13.706  1.00 10.00      A   
ATOM   4889  C   CYS A 516      17.708  17.752  17.356  1.00 10.00      A   
ATOM   4890  O   CYS A 516      18.586  17.096  17.924  1.00 10.00      A   
ATOM   4891  N   SER A 517      17.113  18.795  17.919  1.00 10.00      A   
ATOM   4892  HN  SER A 517      16.424  19.287  17.417  1.00 10.00      A   
ATOM   4893  CA  SER A 517      17.457  19.240  19.264  1.00 10.00      A   
ATOM   4894  CB  SER A 517      17.465  20.772  19.320  1.00 10.00      A   
ATOM   4895  OG  SER A 517      18.083  21.324  18.166  1.00 10.00      A   
ATOM   4896  HG  SER A 517      17.516  22.022  17.807  1.00 10.00      A   
ATOM   4897  C   SER A 517      16.484  18.662  20.296  1.00 10.00      A   
ATOM   4898  O   SER A 517      16.126  19.316  21.278  1.00 10.00      A   
ATOM   4899  N   VAL A 518      16.072  17.423  20.075  1.00 10.00      A   
ATOM   4900  HN  VAL A 518      16.423  16.936  19.301  1.00 10.00      A   
ATOM   4901  CA  VAL A 518      15.141  16.752  20.972  1.00 10.00      A   
ATOM   4902  CB  VAL A 518      14.273  15.711  20.229  1.00 10.00      A   
ATOM   4903  CG1 VAL A 518      13.198  15.158  21.153  1.00 10.00      A   
ATOM   4904  CG2 VAL A 518      13.645  16.317  18.982  1.00 10.00      A   
ATOM   4905  C   VAL A 518      15.918  16.059  22.085  1.00 10.00      A   
ATOM   4906  O   VAL A 518      16.667  15.116  21.828  1.00 10.00      A   
ATOM   4907  N   SER A 519      15.751  16.542  23.310  1.00 10.00      A   
ATOM   4908  HN  SER A 519      15.140  17.301  23.444  1.00 10.00      A   
ATOM   4909  CA  SER A 519      16.446  15.982  24.461  1.00 10.00      A   
ATOM   4910  CB  SER A 519      16.523  17.024  25.580  1.00 10.00      A   
ATOM   4911  OG  SER A 519      15.224  17.436  25.980  1.00 10.00      A   
ATOM   4912  HG  SER A 519      14.843  18.015  25.294  1.00 10.00      A   
ATOM   4913  C   SER A 519      15.753  14.729  24.979  1.00 10.00      A   
ATOM   4914  O   SER A 519      14.549  14.537  24.771  1.00 10.00      A   
ATOM   4915  N   PHE A 520      16.517  13.886  25.668  1.00 10.00      A   
ATOM   4916  HN  PHE A 520      17.468  14.096  25.795  1.00 10.00      A   
ATOM   4917  CA  PHE A 520      15.983  12.660  26.237  1.00 10.00      A   
ATOM   4918  CB  PHE A 520      17.115  11.797  26.804  1.00 10.00      A   
ATOM   4919  CG  PHE A 520      16.650  10.540  27.486  1.00 10.00      A   
ATOM   4920  CD1 PHE A 520      15.771   9.673  26.856  1.00 10.00      A   
ATOM   4921  CD2 PHE A 520      17.093  10.227  28.759  1.00 10.00      A   
ATOM   4922  CE1 PHE A 520      15.344   8.519  27.486  1.00 10.00      A   
ATOM   4923  CE2 PHE A 520      16.671   9.074  29.393  1.00 10.00      A   
ATOM   4924  CZ  PHE A 520      15.796   8.219  28.756  1.00 10.00      A   
ATOM   4925  C   PHE A 520      14.962  12.987  27.321  1.00 10.00      A   
ATOM   4926  O   PHE A 520      13.988  12.257  27.516  1.00 10.00      A   
ATOM   4927  N   GLY A 521      15.182  14.103  28.012  1.00 10.00      A   
ATOM   4928  HN  GLY A 521      15.973  14.650  27.808  1.00 10.00      A   
ATOM   4929  CA  GLY A 521      14.271  14.519  29.061  1.00 10.00      A   
ATOM   4930  C   GLY A 521      12.885  14.814  28.527  1.00 10.00      A   
ATOM   4931  O   GLY A 521      11.882  14.429  29.133  1.00 10.00      A   
ATOM   4932  N   ALA A 522      12.834  15.476  27.378  1.00 10.00      A   
ATOM   4933  HN  ALA A 522      13.672  15.739  26.942  1.00 10.00      A   
ATOM   4934  CA  ALA A 522      11.570  15.827  26.747  1.00 10.00      A   
ATOM   4935  CB  ALA A 522      11.802  16.785  25.599  1.00 10.00      A   
ATOM   4936  C   ALA A 522      10.843  14.589  26.252  1.00 10.00      A   
ATOM   4937  O   ALA A 522       9.618  14.523  26.307  1.00 10.00      A   
ATOM   4938  N   CYS A 523      11.604  13.609  25.773  1.00 10.00      A   
ATOM   4939  HN  CYS A 523      12.578  13.726  25.753  1.00 10.00      A   
ATOM   4940  CA  CYS A 523      11.029  12.366  25.274  1.00 10.00      A   
ATOM   4941  CB  CYS A 523      12.126  11.451  24.725  1.00 10.00      A   
ATOM   4942  SG  CYS A 523      13.146  12.197  23.431  1.00 10.00      A   
ATOM   4943  HG  CYS A 523      13.665  13.319  23.913  1.00 10.00      A   
ATOM   4944  C   CYS A 523      10.244  11.660  26.378  1.00 10.00      A   
ATOM   4945  O   CYS A 523       9.136  11.167  26.157  1.00 10.00      A   
ATOM   4946  N   LYS A 524      10.818  11.637  27.574  1.00 10.00      A   
ATOM   4947  HN  LYS A 524      11.700  12.049  27.690  1.00 10.00      A   
ATOM   4948  CA  LYS A 524      10.160  11.011  28.714  1.00 10.00      A   
ATOM   4949  CB  LYS A 524      11.129  10.825  29.880  1.00 10.00      A   
ATOM   4950  CG  LYS A 524      12.265   9.861  29.595  1.00 10.00      A   
ATOM   4951  CD  LYS A 524      13.040   9.543  30.863  1.00 10.00      A   
ATOM   4952  CE  LYS A 524      13.831  10.746  31.347  1.00 10.00      A   
ATOM   4953  NZ  LYS A 524      14.572  10.459  32.603  1.00 10.00      A   
ATOM   4954  HZ1 LYS A 524      15.291   9.724  32.437  1.00 10.00      A   
ATOM   4955  HZ2 LYS A 524      13.919  10.128  33.337  1.00 10.00      A   
ATOM   4956  HZ3 LYS A 524      15.047  11.324  32.946  1.00 10.00      A   
ATOM   4957  C   LYS A 524       8.967  11.841  29.159  1.00 10.00      A   
ATOM   4958  O   LYS A 524       7.908  11.302  29.474  1.00 10.00      A   
ATOM   4959  N   LEU A 525       9.147  13.159  29.167  1.00 10.00      A   
ATOM   4960  HN  LEU A 525      10.018  13.524  28.900  1.00 10.00      A   
ATOM   4961  CA  LEU A 525       8.089  14.075  29.571  1.00 10.00      A   
ATOM   4962  CB  LEU A 525       8.607  15.515  29.586  1.00 10.00      A   
ATOM   4963  CG  LEU A 525       8.129  16.395  30.743  1.00 10.00      A   
ATOM   4964  CD1 LEU A 525       8.785  15.962  32.045  1.00 10.00      A   
ATOM   4965  CD2 LEU A 525       8.412  17.863  30.457  1.00 10.00      A   
ATOM   4966  C   LEU A 525       6.888  13.960  28.638  1.00 10.00      A   
ATOM   4967  O   LEU A 525       5.744  13.948  29.084  1.00 10.00      A   
ATOM   4968  N   LEU A 526       7.160  13.857  27.340  1.00 10.00      A   
ATOM   4969  HN  LEU A 526       8.101  13.869  27.046  1.00 10.00      A   
ATOM   4970  CA  LEU A 526       6.107  13.739  26.339  1.00 10.00      A   
ATOM   4971  CB  LEU A 526       6.692  13.833  24.926  1.00 10.00      A   
ATOM   4972  CG  LEU A 526       5.687  13.818  23.770  1.00 10.00      A   
ATOM   4973  CD1 LEU A 526       4.671  14.937  23.924  1.00 10.00      A   
ATOM   4974  CD2 LEU A 526       6.409  13.938  22.438  1.00 10.00      A   
ATOM   4975  C   LEU A 526       5.330  12.435  26.505  1.00 10.00      A   
ATOM   4976  O   LEU A 526       4.102  12.427  26.437  1.00 10.00      A   
ATOM   4977  N   GLY A 527       6.052  11.342  26.739  1.00 10.00      A   
ATOM   4978  HN  GLY A 527       7.030  11.414  26.794  1.00 10.00      A   
ATOM   4979  CA  GLY A 527       5.412  10.046  26.914  1.00 10.00      A   
ATOM   4980  C   GLY A 527       4.573   9.987  28.175  1.00 10.00      A   
ATOM   4981  O   GLY A 527       3.664   9.161  28.294  1.00 10.00      A   
ATOM   4982  N   GLN A 528       4.881  10.869  29.116  1.00 10.00      A   
ATOM   4983  HN  GLN A 528       5.624  11.490  28.962  1.00 10.00      A   
ATOM   4984  CA  GLN A 528       4.159  10.934  30.376  1.00 10.00      A   
ATOM   4985  CB  GLN A 528       5.115  11.284  31.519  1.00 10.00      A   
ATOM   4986  CG  GLN A 528       5.727  10.066  32.193  1.00 10.00      A   
ATOM   4987  CD  GLN A 528       4.699   9.253  32.954  1.00 10.00      A   
ATOM   4988  OE1 GLN A 528       3.748   9.800  33.513  1.00 10.00      A   
ATOM   4989  NE2 GLN A 528       4.872   7.947  32.971  1.00 10.00      A   
ATOM   4990 HE21 GLN A 528       5.649   7.575  32.497  1.00 10.00      A   
ATOM   4991 HE22 GLN A 528       4.221   7.401  33.456  1.00 10.00      A   
ATOM   4992  C   GLN A 528       3.011  11.937  30.299  1.00 10.00      A   
ATOM   4993  O   GLN A 528       2.004  11.800  30.995  1.00 10.00      A   
ATOM   4994  N   LYS A 529       3.174  12.943  29.449  1.00 10.00      A   
ATOM   4995  HN  LYS A 529       4.012  13.002  28.941  1.00 10.00      A   
ATOM   4996  CA  LYS A 529       2.156  13.970  29.261  1.00 10.00      A   
ATOM   4997  CB  LYS A 529       2.788  15.232  28.654  1.00 10.00      A   
ATOM   4998  CG  LYS A 529       2.204  16.548  29.154  1.00 10.00      A   
ATOM   4999  CD  LYS A 529       0.887  16.879  28.469  1.00 10.00      A   
ATOM   5000  CE  LYS A 529       0.224  18.096  29.096  1.00 10.00      A   
ATOM   5001  NZ  LYS A 529       0.887  19.368  28.698  1.00 10.00      A   
ATOM   5002  HZ1 LYS A 529       0.827  19.497  27.668  1.00 10.00      A   
ATOM   5003  HZ2 LYS A 529       1.889  19.358  28.976  1.00 10.00      A   
ATOM   5004  HZ3 LYS A 529       0.421  20.175  29.164  1.00 10.00      A   
ATOM   5005  C   LYS A 529       1.052  13.451  28.345  1.00 10.00      A   
ATOM   5006  O   LYS A 529      -0.126  13.764  28.522  1.00 10.00      A   
ATOM   5007  N   MET A 530       1.444  12.646  27.371  1.00 10.00      A   
ATOM   5008  HN  MET A 530       2.400  12.416  27.293  1.00 10.00      A   
ATOM   5009  CA  MET A 530       0.499  12.082  26.419  1.00 10.00      A   
ATOM   5010  CB  MET A 530       0.844  12.534  24.995  1.00 10.00      A   
ATOM   5011  CG  MET A 530       1.107  14.026  24.852  1.00 10.00      A   
ATOM   5012  SD  MET A 530      -0.381  15.023  25.059  1.00 10.00      A   
ATOM   5013  CE  MET A 530      -1.269  14.598  23.565  1.00 10.00      A   
ATOM   5014  C   MET A 530       0.513  10.557  26.497  1.00 10.00      A   
ATOM   5015  O   MET A 530       1.304   9.904  25.816  1.00 10.00      A   
ATOM   5016  N   PRO A 531      -0.369   9.968  27.328  1.00 10.00      A   
ATOM   5017  CA  PRO A 531      -0.443   8.509  27.506  1.00 10.00      A   
ATOM   5018  CB  PRO A 531      -1.396   8.339  28.691  1.00 10.00      A   
ATOM   5019  CG  PRO A 531      -2.237   9.567  28.676  1.00 10.00      A   
ATOM   5020  CD  PRO A 531      -1.357  10.675  28.165  1.00 10.00      A   
ATOM   5021  C   PRO A 531      -0.995   7.784  26.279  1.00 10.00      A   
ATOM   5022  O   PRO A 531      -0.909   6.558  26.183  1.00 10.00      A   
ATOM   5023  N   LYS A 532      -1.573   8.541  25.351  1.00 10.00      A   
ATOM   5024  HN  LYS A 532      -1.631   9.512  25.490  1.00 10.00      A   
ATOM   5025  CA  LYS A 532      -2.129   7.964  24.131  1.00 10.00      A   
ATOM   5026  CB  LYS A 532      -3.423   8.678  23.735  1.00 10.00      A   
ATOM   5027  CG  LYS A 532      -4.493   8.688  24.815  1.00 10.00      A   
ATOM   5028  CD  LYS A 532      -5.795   9.273  24.288  1.00 10.00      A   
ATOM   5029  CE  LYS A 532      -6.815   9.461  25.398  1.00 10.00      A   
ATOM   5030  NZ  LYS A 532      -6.501  10.637  26.247  1.00 10.00      A   
ATOM   5031  HZ1 LYS A 532      -7.260  10.792  26.940  1.00 10.00      A   
ATOM   5032  HZ2 LYS A 532      -6.408  11.489  25.660  1.00 10.00      A   
ATOM   5033  HZ3 LYS A 532      -5.610  10.483  26.756  1.00 10.00      A   
ATOM   5034  C   LYS A 532      -1.122   8.053  22.993  1.00 10.00      A   
ATOM   5035  O   LYS A 532      -1.354   7.534  21.899  1.00 10.00      A   
ATOM   5036  N   LEU A 533      -0.005   8.710  23.262  1.00 10.00      A   
ATOM   5037  HN  LEU A 533       0.130   9.075  24.161  1.00 10.00      A   
ATOM   5038  CA  LEU A 533       1.045   8.873  22.274  1.00 10.00      A   
ATOM   5039  CB  LEU A 533       1.517  10.328  22.222  1.00 10.00      A   
ATOM   5040  CG  LEU A 533       0.976  11.183  21.073  1.00 10.00      A   
ATOM   5041  CD1 LEU A 533      -0.544  11.216  21.082  1.00 10.00      A   
ATOM   5042  CD2 LEU A 533       1.543  12.590  21.154  1.00 10.00      A   
ATOM   5043  C   LEU A 533       2.209   7.955  22.604  1.00 10.00      A   
ATOM   5044  O   LEU A 533       2.786   8.027  23.692  1.00 10.00      A   
ATOM   5045  N   ASN A 534       2.541   7.088  21.667  1.00 10.00      A   
ATOM   5046  HN  ASN A 534       2.046   7.085  20.818  1.00 10.00      A   
ATOM   5047  CA  ASN A 534       3.627   6.150  21.856  1.00 10.00      A   
ATOM   5048  CB  ASN A 534       3.346   4.844  21.114  1.00 10.00      A   
ATOM   5049  CG  ASN A 534       3.665   3.629  21.957  1.00 10.00      A   
ATOM   5050  OD1 ASN A 534       3.541   3.662  23.183  1.00 10.00      A   
ATOM   5051  ND2 ASN A 534       4.075   2.548  21.314  1.00 10.00      A   
ATOM   5052 HD21 ASN A 534       4.147   2.583  20.329  1.00 10.00      A   
ATOM   5053 HD22 ASN A 534       4.293   1.756  21.841  1.00 10.00      A   
ATOM   5054  C   ASN A 534       4.937   6.761  21.388  1.00 10.00      A   
ATOM   5055  O   ASN A 534       5.226   6.803  20.193  1.00 10.00      A   
ATOM   5056  N   VAL A 535       5.705   7.272  22.335  1.00 10.00      A   
ATOM   5057  HN  VAL A 535       5.402   7.236  23.266  1.00 10.00      A   
ATOM   5058  CA  VAL A 535       6.986   7.887  22.028  1.00 10.00      A   
ATOM   5059  CB  VAL A 535       7.345   9.006  23.029  1.00 10.00      A   
ATOM   5060  CG1 VAL A 535       8.614   9.724  22.593  1.00 10.00      A   
ATOM   5061  CG2 VAL A 535       6.195   9.989  23.170  1.00 10.00      A   
ATOM   5062  C   VAL A 535       8.090   6.838  22.026  1.00 10.00      A   
ATOM   5063  O   VAL A 535       8.531   6.382  23.083  1.00 10.00      A   
ATOM   5064  N   GLU A 536       8.515   6.446  20.837  1.00 10.00      A   
ATOM   5065  HN  GLU A 536       8.107   6.837  20.030  1.00 10.00      A   
ATOM   5066  CA  GLU A 536       9.565   5.454  20.688  1.00 10.00      A   
ATOM   5067  CB  GLU A 536       9.238   4.484  19.548  1.00 10.00      A   
ATOM   5068  CG  GLU A 536       7.938   3.718  19.733  1.00 10.00      A   
ATOM   5069  CD  GLU A 536       7.937   2.388  19.008  1.00 10.00      A   
ATOM   5070  OE1 GLU A 536       8.303   2.352  17.814  1.00 10.00      A   
ATOM   5071  OE2 GLU A 536       7.567   1.369  19.624  1.00 10.00      A   
ATOM   5072  C   GLU A 536      10.907   6.129  20.431  1.00 10.00      A   
ATOM   5073  O   GLU A 536      11.085   6.827  19.429  1.00 10.00      A   
ATOM   5074  N   VAL A 537      11.845   5.927  21.341  1.00 10.00      A   
ATOM   5075  HN  VAL A 537      11.644   5.363  22.125  1.00 10.00      A   
ATOM   5076  CA  VAL A 537      13.171   6.510  21.210  1.00 10.00      A   
ATOM   5077  CB  VAL A 537      13.779   6.867  22.588  1.00 10.00      A   
ATOM   5078  CG1 VAL A 537      15.140   7.534  22.428  1.00 10.00      A   
ATOM   5079  CG2 VAL A 537      12.837   7.760  23.384  1.00 10.00      A   
ATOM   5080  C   VAL A 537      14.087   5.526  20.498  1.00 10.00      A   
ATOM   5081  O   VAL A 537      14.360   4.443  21.014  1.00 10.00      A   
ATOM   5082  N   ILE A 538      14.537   5.894  19.307  1.00 10.00      A   
ATOM   5083  HN  ILE A 538      14.278   6.771  18.948  1.00 10.00      A   
ATOM   5084  CA  ILE A 538      15.424   5.046  18.526  1.00 10.00      A   
ATOM   5085  CB  ILE A 538      14.955   4.912  17.057  1.00 10.00      A   
ATOM   5086  CG1 ILE A 538      13.480   4.515  16.991  1.00 10.00      A   
ATOM   5087  CG2 ILE A 538      15.807   3.894  16.313  1.00 10.00      A   
ATOM   5088  CD1 ILE A 538      12.556   5.655  16.628  1.00 10.00      A   
ATOM   5089  C   ILE A 538      16.835   5.619  18.560  1.00 10.00      A   
ATOM   5090  O   ILE A 538      17.130   6.619  17.896  1.00 10.00      A   
ATOM   5091  N   ASP A 539      17.697   4.991  19.336  1.00 10.00      A   
ATOM   5092  HN  ASP A 539      17.409   4.189  19.823  1.00 10.00      A   
ATOM   5093  CA  ASP A 539      19.068   5.446  19.478  1.00 10.00      A   
ATOM   5094  CB  ASP A 539      19.197   6.258  20.764  1.00 10.00      A   
ATOM   5095  CG  ASP A 539      20.463   7.076  20.832  1.00 10.00      A   
ATOM   5096  OD1 ASP A 539      20.393   8.315  20.649  1.00 10.00      A   
ATOM   5097  OD2 ASP A 539      21.524   6.491  21.105  1.00 10.00      A   
ATOM   5098  C   ASP A 539      20.022   4.253  19.490  1.00 10.00      A   
ATOM   5099  O   ASP A 539      19.788   3.265  20.192  1.00 10.00      A   
ATOM   5100  N   GLU A 540      21.087   4.344  18.702  1.00 10.00      A   
ATOM   5101  HN  GLU A 540      21.217   5.166  18.164  1.00 10.00      A   
ATOM   5102  CA  GLU A 540      22.067   3.268  18.594  1.00 10.00      A   
ATOM   5103  CB  GLU A 540      22.660   3.238  17.185  1.00 10.00      A   
ATOM   5104  CG  GLU A 540      21.641   3.231  16.062  1.00 10.00      A   
ATOM   5105  CD  GLU A 540      22.302   3.220  14.700  1.00 10.00      A   
ATOM   5106  OE1 GLU A 540      22.493   4.306  14.110  1.00 10.00      A   
ATOM   5107  OE2 GLU A 540      22.645   2.124  14.215  1.00 10.00      A   
ATOM   5108  C   GLU A 540      23.206   3.409  19.602  1.00 10.00      A   
ATOM   5109  O   GLU A 540      24.071   2.536  19.694  1.00 10.00      A   
ATOM   5110  N   ARG A 541      23.203   4.491  20.369  1.00 10.00      A   
ATOM   5111  HN  ARG A 541      22.463   5.139  20.287  1.00 10.00      A   
ATOM   5112  CA  ARG A 541      24.262   4.737  21.348  1.00 10.00      A   
ATOM   5113  CB  ARG A 541      24.490   6.242  21.543  1.00 10.00      A   
ATOM   5114  CG  ARG A 541      24.798   6.995  20.259  1.00 10.00      A   
ATOM   5115  CD  ARG A 541      23.890   8.202  20.087  1.00 10.00      A   
ATOM   5116  NE  ARG A 541      24.412   9.403  20.739  1.00 10.00      A   
ATOM   5117  HE  ARG A 541      25.391   9.506  20.778  1.00 10.00      A   
ATOM   5118  CZ  ARG A 541      23.646  10.353  21.274  1.00 10.00      A   
ATOM   5119  NH1 ARG A 541      22.315  10.248  21.253  1.00 10.00      A   
ATOM   5120 HH11 ARG A 541      21.853   9.411  20.816  1.00 10.00      A   
ATOM   5121 HH12 ARG A 541      21.721  11.000  21.674  1.00 10.00      A   
ATOM   5122  NH2 ARG A 541      24.211  11.423  21.819  1.00 10.00      A   
ATOM   5123 HH21 ARG A 541      23.622  12.171  22.237  1.00 10.00      A   
ATOM   5124 HH22 ARG A 541      25.252  11.521  21.826  1.00 10.00      A   
ATOM   5125  C   ARG A 541      23.966   4.061  22.686  1.00 10.00      A   
ATOM   5126  O   ARG A 541      24.233   4.622  23.754  1.00 10.00      A   
ATOM   5127  N   GLY A 542      23.427   2.853  22.614  1.00 10.00      A   
ATOM   5128  HN  GLY A 542      23.243   2.468  21.730  1.00 10.00      A   
ATOM   5129  CA  GLY A 542      23.103   2.098  23.812  1.00 10.00      A   
ATOM   5130  C   GLY A 542      21.860   2.615  24.498  1.00 10.00      A   
ATOM   5131  O   GLY A 542      20.913   3.030  23.835  1.00 10.00      A   
ATOM   5132  N   ALA A 543      21.857   2.583  25.821  1.00 10.00      A   
ATOM   5133  HN  ALA A 543      22.637   2.225  26.293  1.00 10.00      A   
ATOM   5134  CA  ALA A 543      20.725   3.062  26.596  1.00 10.00      A   
ATOM   5135  CB  ALA A 543      20.667   2.346  27.939  1.00 10.00      A   
ATOM   5136  C   ALA A 543      20.830   4.568  26.794  1.00 10.00      A   
ATOM   5137  O   ALA A 543      21.863   5.068  27.245  1.00 10.00      A   
ATOM   5138  N   PRO A 544      19.762   5.311  26.458  1.00 10.00      A   
ATOM   5139  CA  PRO A 544      19.736   6.772  26.587  1.00 10.00      A   
ATOM   5140  CB  PRO A 544      18.384   7.169  25.988  1.00 10.00      A   
ATOM   5141  CG  PRO A 544      17.553   5.937  26.076  1.00 10.00      A   
ATOM   5142  CD  PRO A 544      18.499   4.785  25.914  1.00 10.00      A   
ATOM   5143  C   PRO A 544      19.833   7.237  28.037  1.00 10.00      A   
ATOM   5144  O   PRO A 544      20.222   8.373  28.304  1.00 10.00      A   
ATOM   5145  N   ASP A 545      19.494   6.351  28.970  1.00 10.00      A   
ATOM   5146  HN  ASP A 545      19.189   5.459  28.695  1.00 10.00      A   
ATOM   5147  CA  ASP A 545      19.547   6.680  30.394  1.00 10.00      A   
ATOM   5148  CB  ASP A 545      18.735   5.680  31.218  1.00 10.00      A   
ATOM   5149  CG  ASP A 545      17.994   6.337  32.369  1.00 10.00      A   
ATOM   5150  OD1 ASP A 545      18.509   7.326  32.937  1.00 10.00      A   
ATOM   5151  OD2 ASP A 545      16.885   5.872  32.709  1.00 10.00      A   
ATOM   5152  C   ASP A 545      20.984   6.738  30.905  1.00 10.00      A   
ATOM   5153  O   ASP A 545      21.244   7.241  32.000  1.00 10.00      A   
ATOM   5154  N   SER A 546      21.920   6.232  30.108  1.00 10.00      A   
ATOM   5155  HN  SER A 546      21.660   5.838  29.247  1.00 10.00      A   
ATOM   5156  CA  SER A 546      23.325   6.243  30.493  1.00 10.00      A   
ATOM   5157  CB  SER A 546      24.122   5.211  29.687  1.00 10.00      A   
ATOM   5158  OG  SER A 546      24.234   5.590  28.322  1.00 10.00      A   
ATOM   5159  HG  SER A 546      23.420   5.349  27.852  1.00 10.00      A   
ATOM   5160  C   SER A 546      23.914   7.640  30.318  1.00 10.00      A   
ATOM   5161  O   SER A 546      25.049   7.907  30.712  1.00 10.00      A   
ATOM   5162  N   ARG A 547      23.127   8.524  29.720  1.00 10.00      A   
ATOM   5163  HN  ARG A 547      22.227   8.249  29.442  1.00 10.00      A   
ATOM   5164  CA  ARG A 547      23.540   9.895  29.489  1.00 10.00      A   
ATOM   5165  CB  ARG A 547      23.654  10.171  27.986  1.00 10.00      A   
ATOM   5166  CG  ARG A 547      24.816   9.470  27.306  1.00 10.00      A   
ATOM   5167  CD  ARG A 547      24.868   9.803  25.826  1.00 10.00      A
[truncated: 216,683 more chars]
