# Supplementary material for: Flexibility of intrinsically disordered degrons in AUX/IAA proteins reinforces auxin co-receptor assemblies
Source: Nat Commun. 2020 May 8;11:2277. doi: 10.1038/s41467-020-16147-2 (PMC7210949; doi:10.1038/s41467-020-16147-2)
Supplement: Supplementary file 11 — Supplementary Data 8 [file 41467_2020_16147_MOESM11_ESM.gz › disvis_haddock_files/IAA12/cluster7_4.pdb]

REMARK FILENAME="complex_199w.pdb0"
REMARK ===============================================================
REMARK HADDOCK run for complex
REMARK initial structure: complex_199.pdb
REMARK final NOE weights: unambig 50 amb: 50
REMARK ===============================================================
REMARK            total,bonds,angles,improper,dihe,vdw,elec,air,cdih,coup,rdcs,vean,dani,xpcs,rg
REMARK energies: -6.51645, 0, 0, 0, 0, -62.3488, -258.07, 313.902, 0, 0, 0, 0, 0, 0, 0
REMARK ===============================================================
REMARK            bonds,angles,impropers,dihe,air,cdih,coup,rdcs,vean,dani,xpcs
REMARK rms-dev.: 0,0,0,0,0.726908,0,0, 0, 0, 0, 0
REMARK ===============================================================
REMARK               air,cdih,coup,rdcs,vean,dani,xpcs
REMARK               >0.3,>5,>1,>0,>5,>0.2,>0.2
REMARK violations.: 11, 0, 0, 0, 0, 0, 0
REMARK ===============================================================
REMARK                        CVpartition#,violations,rms
REMARK AIRs cross-validation: 2, 22, 1.07376
REMARK ===============================================================
REMARK NCS energy: 0
REMARK ===============================================================
REMARK Symmetry energy: 0
REMARK ===============================================================
REMARK Desolvation energy: 40.6661
REMARK Internal energy free molecules: -22169.1
REMARK Internal energy complex: -33239.6
REMARK Binding energy: -11350.2
REMARK ===============================================================
REMARK buried surface area: 2325.55
REMARK ===============================================================
REMARK water - chain1: 0 0 0
REMARK water - chain2: 0 0 0
REMARK water - chain3: 0 0 0
REMARK water - chain4: 0 0 0
REMARK water - chain5: 0 0 0
REMARK water - chain6: 0 0 0
REMARK ===============================================================
REMARK water - water: 0 0 0
REMARK ===============================================================
REMARK DATE:09-Dec-2019  18:31:45       created by user: enm009
REMARK VERSION:1.3U
ATOM      1  N   PHE A   9      35.337  -0.703 -12.293  1.00 10.00      A   
ATOM      2  HN  PHE A   9      34.692  -0.963 -12.989  1.00 10.00      A   
ATOM      3  CA  PHE A   9      35.325  -1.417 -11.026  1.00 10.00      A   
ATOM      4  CB  PHE A   9      34.604  -0.600  -9.952  1.00 10.00      A   
ATOM      5  CG  PHE A   9      35.531   0.137  -9.029  1.00 10.00      A   
ATOM      6  CD1 PHE A   9      36.213   1.260  -9.461  1.00 10.00      A   
ATOM      7  CD2 PHE A   9      35.721  -0.299  -7.728  1.00 10.00      A   
ATOM      8  CE1 PHE A   9      37.069   1.934  -8.611  1.00 10.00      A   
ATOM      9  CE2 PHE A   9      36.574   0.369  -6.870  1.00 10.00      A   
ATOM     10  CZ  PHE A   9      37.249   1.487  -7.315  1.00 10.00      A   
ATOM     11  C   PHE A   9      34.662  -2.783 -11.177  1.00 10.00      A   
ATOM     12  O   PHE A   9      33.713  -2.930 -11.942  1.00 10.00      A   
ATOM     13  N   PRO A  10      35.176  -3.800 -10.462  1.00 10.00      A   
ATOM     14  CA  PRO A  10      34.629  -5.163 -10.509  1.00 10.00      A   
ATOM     15  CB  PRO A  10      35.442  -5.912  -9.448  1.00 10.00      A   
ATOM     16  CG  PRO A  10      36.711  -5.143  -9.340  1.00 10.00      A   
ATOM     17  CD  PRO A  10      36.337  -3.706  -9.562  1.00 10.00      A   
ATOM     18  C   PRO A  10      33.143  -5.199 -10.156  1.00 10.00      A   
ATOM     19  O   PRO A  10      32.667  -4.411  -9.329  1.00 10.00      A   
ATOM     20  N   GLU A  11      32.427  -6.125 -10.782  1.00 10.00      A   
ATOM     21  HN  GLU A  11      32.884  -6.729 -11.409  1.00 10.00      A   
ATOM     22  CA  GLU A  11      30.989  -6.286 -10.572  1.00 10.00      A   
ATOM     23  CB  GLU A  11      30.476  -7.469 -11.391  1.00 10.00      A   
ATOM     24  CG  GLU A  11      30.941  -7.477 -12.837  1.00 10.00      A   
ATOM     25  CD  GLU A  11      30.330  -6.362 -13.655  1.00 10.00      A   
ATOM     26  OE1 GLU A  11      29.089  -6.339 -13.799  1.00 10.00      A   
ATOM     27  OE2 GLU A  11      31.088  -5.519 -14.179  1.00 10.00      A   
ATOM     28  C   GLU A  11      30.662  -6.512  -9.102  1.00 10.00      A   
ATOM     29  O   GLU A  11      29.714  -5.935  -8.571  1.00 10.00      A   
ATOM     30  N   GLU A  12      31.460  -7.355  -8.453  1.00 10.00      A   
ATOM     31  HN  GLU A  12      32.198  -7.777  -8.940  1.00 10.00      A   
ATOM     32  CA  GLU A  12      31.267  -7.675  -7.039  1.00 10.00      A   
ATOM     33  CB  GLU A  12      32.269  -8.742  -6.580  1.00 10.00      A   
ATOM     34  CG  GLU A  12      33.718  -8.427  -6.927  1.00 10.00      A   
ATOM     35  CD  GLU A  12      34.591  -9.661  -6.989  1.00 10.00      A   
ATOM     36  OE1 GLU A  12      35.093 -10.093  -5.931  1.00 10.00      A   
ATOM     37  OE2 GLU A  12      34.782 -10.200  -8.099  1.00 10.00      A   
ATOM     38  C   GLU A  12      31.357  -6.428  -6.162  1.00 10.00      A   
ATOM     39  O   GLU A  12      30.591  -6.268  -5.211  1.00 10.00      A   
ATOM     40  N   VAL A  13      32.282  -5.541  -6.496  1.00 10.00      A   
ATOM     41  HN  VAL A  13      32.851  -5.715  -7.274  1.00 10.00      A   
ATOM     42  CA  VAL A  13      32.465  -4.310  -5.737  1.00 10.00      A   
ATOM     43  CB  VAL A  13      33.744  -3.565  -6.171  1.00 10.00      A   
ATOM     44  CG1 VAL A  13      33.918  -2.284  -5.372  1.00 10.00      A   
ATOM     45  CG2 VAL A  13      34.962  -4.459  -6.011  1.00 10.00      A   
ATOM     46  C   VAL A  13      31.260  -3.397  -5.930  1.00 10.00      A   
ATOM     47  O   VAL A  13      30.694  -2.884  -4.966  1.00 10.00      A   
ATOM     48  N   LEU A  14      30.857  -3.227  -7.186  1.00 10.00      A   
ATOM     49  HN  LEU A  14      31.329  -3.697  -7.909  1.00 10.00      A   
ATOM     50  CA  LEU A  14      29.726  -2.371  -7.516  1.00 10.00      A   
ATOM     51  CB  LEU A  14      29.586  -2.211  -9.030  1.00 10.00      A   
ATOM     52  CG  LEU A  14      30.713  -1.428  -9.714  1.00 10.00      A   
ATOM     53  CD1 LEU A  14      30.534  -1.414 -11.224  1.00 10.00      A   
ATOM     54  CD2 LEU A  14      30.802  -0.011  -9.162  1.00 10.00      A   
ATOM     55  C   LEU A  14      28.435  -2.886  -6.884  1.00 10.00      A   
ATOM     56  O   LEU A  14      27.634  -2.100  -6.382  1.00 10.00      A   
ATOM     57  N   GLU A  15      28.246  -4.207  -6.889  1.00 10.00      A   
ATOM     58  HN  GLU A  15      28.919  -4.788  -7.310  1.00 10.00      A   
ATOM     59  CA  GLU A  15      27.053  -4.811  -6.297  1.00 10.00      A   
ATOM     60  CB  GLU A  15      26.974  -6.309  -6.616  1.00 10.00      A   
ATOM     61  CG  GLU A  15      25.800  -7.022  -5.961  1.00 10.00      A   
ATOM     62  CD  GLU A  15      25.379  -8.276  -6.698  1.00 10.00      A   
ATOM     63  OE1 GLU A  15      26.144  -9.261  -6.701  1.00 10.00      A   
ATOM     64  OE2 GLU A  15      24.268  -8.287  -7.264  1.00 10.00      A   
ATOM     65  C   GLU A  15      27.023  -4.571  -4.787  1.00 10.00      A   
ATOM     66  O   GLU A  15      25.958  -4.365  -4.197  1.00 10.00      A   
ATOM     67  N   HIS A  16      28.199  -4.587  -4.171  1.00 10.00      A   
ATOM     68  HN  HIS A  16      29.011  -4.765  -4.695  1.00 10.00      A   
ATOM     69  CA  HIS A  16      28.314  -4.351  -2.736  1.00 10.00      A   
ATOM     70  CB  HIS A  16      29.760  -4.559  -2.269  1.00 10.00      A   
ATOM     71  CG  HIS A  16      29.904  -4.902  -0.813  1.00 10.00      A   
ATOM     72  ND1 HIS A  16      30.521  -6.065  -0.405  1.00 10.00      A   
ATOM     73  CD2 HIS A  16      29.522  -4.195   0.281  1.00 10.00      A   
ATOM     74  CE1 HIS A  16      30.501  -6.038   0.918  1.00 10.00      A   
ATOM     75  NE2 HIS A  16      29.906  -4.926   1.372  1.00 10.00      A   
ATOM     76  HE2 HIS A  16      29.754  -4.683   2.320  1.00 10.00      A   
ATOM     77  C   HIS A  16      27.869  -2.927  -2.430  1.00 10.00      A   
ATOM     78  O   HIS A  16      27.143  -2.681  -1.466  1.00 10.00      A   
ATOM     79  N   VAL A  17      28.292  -1.999  -3.281  1.00 10.00      A   
ATOM     80  HN  VAL A  17      28.865  -2.269  -4.036  1.00 10.00      A   
ATOM     81  CA  VAL A  17      27.941  -0.595  -3.126  1.00 10.00      A   
ATOM     82  CB  VAL A  17      28.699   0.288  -4.141  1.00 10.00      A   
ATOM     83  CG1 VAL A  17      28.270   1.743  -4.023  1.00 10.00      A   
ATOM     84  CG2 VAL A  17      30.201   0.160  -3.941  1.00 10.00      A   
ATOM     85  C   VAL A  17      26.436  -0.392  -3.307  1.00 10.00      A   
ATOM     86  O   VAL A  17      25.792   0.317  -2.531  1.00 10.00      A   
ATOM     87  N   PHE A  18      25.881  -1.042  -4.325  1.00 10.00      A   
ATOM     88  HN  PHE A  18      26.452  -1.598  -4.900  1.00 10.00      A   
ATOM     89  CA  PHE A  18      24.452  -0.942  -4.624  1.00 10.00      A   
ATOM     90  CB  PHE A  18      24.108  -1.629  -5.950  1.00 10.00      A   
ATOM     91  CG  PHE A  18      24.763  -1.024  -7.163  1.00 10.00      A   
ATOM     92  CD1 PHE A  18      24.800  -1.719  -8.359  1.00 10.00      A   
ATOM     93  CD2 PHE A  18      25.344   0.233  -7.109  1.00 10.00      A   
ATOM     94  CE1 PHE A  18      25.400  -1.175  -9.478  1.00 10.00      A   
ATOM     95  CE2 PHE A  18      25.948   0.783  -8.224  1.00 10.00      A   
ATOM     96  CZ  PHE A  18      25.977   0.079  -9.411  1.00 10.00      A   
ATOM     97  C   PHE A  18      23.604  -1.531  -3.501  1.00 10.00      A   
ATOM     98  O   PHE A  18      22.425  -1.206  -3.368  1.00 10.00      A   
ATOM     99  N   SER A  19      24.218  -2.382  -2.686  1.00 10.00      A   
ATOM    100  HN  SER A  19      25.164  -2.593  -2.842  1.00 10.00      A   
ATOM    101  CA  SER A  19      23.525  -3.013  -1.570  1.00 10.00      A   
ATOM    102  CB  SER A  19      24.346  -4.183  -1.023  1.00 10.00      A   
ATOM    103  OG  SER A  19      24.467  -5.210  -1.994  1.00 10.00      A   
ATOM    104  HG  SER A  19      24.939  -4.866  -2.766  1.00 10.00      A   
ATOM    105  C   SER A  19      23.214  -2.008  -0.459  1.00 10.00      A   
ATOM    106  O   SER A  19      22.405  -2.278   0.434  1.00 10.00      A   
ATOM    107  N   PHE A  20      23.863  -0.850  -0.515  1.00 10.00      A   
ATOM    108  HN  PHE A  20      24.508  -0.695  -1.243  1.00 10.00      A   
ATOM    109  CA  PHE A  20      23.646   0.193   0.479  1.00 10.00      A   
ATOM    110  CB  PHE A  20      24.951   0.936   0.784  1.00 10.00      A   
ATOM    111  CG  PHE A  20      25.962   0.098   1.517  1.00 10.00      A   
ATOM    112  CD1 PHE A  20      27.060  -0.424   0.857  1.00 10.00      A   
ATOM    113  CD2 PHE A  20      25.807  -0.171   2.868  1.00 10.00      A   
ATOM    114  CE1 PHE A  20      27.986  -1.197   1.532  1.00 10.00      A   
ATOM    115  CE2 PHE A  20      26.730  -0.941   3.548  1.00 10.00      A   
ATOM    116  CZ  PHE A  20      27.821  -1.455   2.879  1.00 10.00      A   
ATOM    117  C   PHE A  20      22.567   1.167   0.014  1.00 10.00      A   
ATOM    118  O   PHE A  20      22.158   2.064   0.754  1.00 10.00      A   
ATOM    119  N   ILE A  21      22.107   0.986  -1.217  1.00 10.00      A   
ATOM    120  HN  ILE A  21      22.453   0.241  -1.755  1.00 10.00      A   
ATOM    121  CA  ILE A  21      21.078   1.845  -1.784  1.00 10.00      A   
ATOM    122  CB  ILE A  21      21.543   2.498  -3.107  1.00 10.00      A   
ATOM    123  CG1 ILE A  21      22.855   3.258  -2.886  1.00 10.00      A   
ATOM    124  CG2 ILE A  21      20.469   3.432  -3.659  1.00 10.00      A   
ATOM    125  CD1 ILE A  21      23.493   3.772  -4.158  1.00 10.00      A   
ATOM    126  C   ILE A  21      19.807   1.042  -2.029  1.00 10.00      A   
ATOM    127  O   ILE A  21      19.726   0.258  -2.976  1.00 10.00      A   
ATOM    128  N   GLN A  22      18.824   1.230  -1.162  1.00 10.00      A   
ATOM    129  HN  GLN A  22      18.953   1.865  -0.424  1.00 10.00      A   
ATOM    130  CA  GLN A  22      17.558   0.519  -1.275  1.00 10.00      A   
ATOM    131  CB  GLN A  22      17.246  -0.249   0.013  1.00 10.00      A   
ATOM    132  CG  GLN A  22      18.094  -1.500   0.208  1.00 10.00      A   
ATOM    133  CD  GLN A  22      17.866  -2.549  -0.870  1.00 10.00      A   
ATOM    134  OE1 GLN A  22      18.794  -3.240  -1.286  1.00 10.00      A   
ATOM    135  NE2 GLN A  22      16.626  -2.682  -1.322  1.00 10.00      A   
ATOM    136 HE21 GLN A  22      15.930  -2.106  -0.944  1.00 10.00      A   
ATOM    137 HE22 GLN A  22      16.456  -3.353  -2.013  1.00 10.00      A   
ATOM    138  C   GLN A  22      16.418   1.470  -1.628  1.00 10.00      A   
ATOM    139  O   GLN A  22      15.296   1.036  -1.892  1.00 10.00      A   
ATOM    140  N   LEU A  23      16.707   2.767  -1.624  1.00 10.00      A   
ATOM    141  HN  LEU A  23      17.613   3.056  -1.386  1.00 10.00      A   
ATOM    142  CA  LEU A  23      15.705   3.770  -1.965  1.00 10.00      A   
ATOM    143  CB  LEU A  23      16.197   5.171  -1.600  1.00 10.00      A   
ATOM    144  CG  LEU A  23      15.122   6.254  -1.518  1.00 10.00      A   
ATOM    145  CD1 LEU A  23      14.249   6.047  -0.290  1.00 10.00      A   
ATOM    146  CD2 LEU A  23      15.744   7.639  -1.513  1.00 10.00      A   
ATOM    147  C   LEU A  23      15.406   3.702  -3.457  1.00 10.00      A   
ATOM    148  O   LEU A  23      16.324   3.753  -4.276  1.00 10.00      A   
ATOM    149  N   ASP A  24      14.127   3.596  -3.801  1.00 10.00      A   
ATOM    150  HN  ASP A  24      13.440   3.594  -3.096  1.00 10.00      A   
ATOM    151  CA  ASP A  24      13.710   3.494  -5.200  1.00 10.00      A   
ATOM    152  CB  ASP A  24      12.196   3.293  -5.318  1.00 10.00      A   
ATOM    153  CG  ASP A  24      11.787   1.870  -4.997  1.00 10.00      A   
ATOM    154  OD1 ASP A  24      12.158   0.956  -5.760  1.00 10.00      A   
ATOM    155  OD2 ASP A  24      11.112   1.658  -3.965  1.00 10.00      A   
ATOM    156  C   ASP A  24      14.162   4.693  -6.024  1.00 10.00      A   
ATOM    157  O   ASP A  24      14.663   4.535  -7.139  1.00 10.00      A   
ATOM    158  N   LYS A  25      14.004   5.886  -5.461  1.00 10.00      A   
ATOM    159  HN  LYS A  25      13.604   5.940  -4.568  1.00 10.00      A   
ATOM    160  CA  LYS A  25      14.395   7.114  -6.138  1.00 10.00      A   
ATOM    161  CB  LYS A  25      14.048   8.338  -5.290  1.00 10.00      A   
ATOM    162  CG  LYS A  25      12.586   8.746  -5.376  1.00 10.00      A   
ATOM    163  CD  LYS A  25      12.317  10.013  -4.579  1.00 10.00      A   
ATOM    164  CE  LYS A  25      10.955  10.600  -4.913  1.00 10.00      A   
ATOM    165  NZ  LYS A  25      10.916  11.181  -6.284  1.00 10.00      A   
ATOM    166  HZ1 LYS A  25       9.980  11.587  -6.473  1.00 10.00      A   
ATOM    167  HZ2 LYS A  25      11.112  10.444  -7.004  1.00 10.00      A   
ATOM    168  HZ3 LYS A  25      11.628  11.934  -6.374  1.00 10.00      A   
ATOM    169  C   LYS A  25      15.877   7.112  -6.486  1.00 10.00      A   
ATOM    170  O   LYS A  25      16.251   7.325  -7.638  1.00 10.00      A   
ATOM    171  N   ASP A  26      16.716   6.842  -5.490  1.00 10.00      A   
ATOM    172  HN  ASP A  26      16.357   6.658  -4.599  1.00 10.00      A   
ATOM    173  CA  ASP A  26      18.160   6.809  -5.697  1.00 10.00      A   
ATOM    174  CB  ASP A  26      18.911   6.684  -4.366  1.00 10.00      A   
ATOM    175  CG  ASP A  26      19.178   8.029  -3.716  1.00 10.00      A   
ATOM    176  OD1 ASP A  26      19.654   8.947  -4.412  1.00 10.00      A   
ATOM    177  OD2 ASP A  26      18.906   8.180  -2.503  1.00 10.00      A   
ATOM    178  C   ASP A  26      18.543   5.673  -6.637  1.00 10.00      A   
ATOM    179  O   ASP A  26      19.477   5.797  -7.431  1.00 10.00      A   
ATOM    180  N   ARG A  27      17.807   4.569  -6.548  1.00 10.00      A   
ATOM    181  HN  ARG A  27      17.085   4.529  -5.883  1.00 10.00      A   
ATOM    182  CA  ARG A  27      18.050   3.413  -7.403  1.00 10.00      A   
ATOM    183  CB  ARG A  27      17.127   2.254  -7.023  1.00 10.00      A   
ATOM    184  CG  ARG A  27      17.708   1.306  -5.987  1.00 10.00      A   
ATOM    185  CD  ARG A  27      18.932   0.594  -6.534  1.00 10.00      A   
ATOM    186  NE  ARG A  27      19.497  -0.368  -5.590  1.00 10.00      A   
ATOM    187  HE  ARG A  27      19.602  -0.077  -4.649  1.00 10.00      A   
ATOM    188  CZ  ARG A  27      19.867  -1.599  -5.926  1.00 10.00      A   
ATOM    189  NH1 ARG A  27      19.707  -2.025  -7.174  1.00 10.00      A   
ATOM    190 HH11 ARG A  27      20.001  -2.986  -7.441  1.00 10.00      A   
ATOM    191 HH12 ARG A  27      19.274  -1.395  -7.900  1.00 10.00      A   
ATOM    192  NH2 ARG A  27      20.401  -2.405  -5.013  1.00 10.00      A   
ATOM    193 HH21 ARG A  27      20.535  -2.066  -4.033  1.00 10.00      A   
ATOM    194 HH22 ARG A  27      20.697  -3.374  -5.263  1.00 10.00      A   
ATOM    195  C   ARG A  27      17.842   3.779  -8.867  1.00 10.00      A   
ATOM    196  O   ARG A  27      18.601   3.356  -9.741  1.00 10.00      A   
ATOM    197  N   ASN A  28      16.815   4.581  -9.127  1.00 10.00      A   
ATOM    198  HN  ASN A  28      16.242   4.884  -8.388  1.00 10.00      A   
ATOM    199  CA  ASN A  28      16.511   5.015 -10.485  1.00 10.00      A   
ATOM    200  CB  ASN A  28      15.177   5.766 -10.548  1.00 10.00      A   
ATOM    201  CG  ASN A  28      13.985   4.846 -10.353  1.00 10.00      A   
ATOM    202  OD1 ASN A  28      14.091   3.627 -10.516  1.00 10.00      A   
ATOM    203  ND2 ASN A  28      12.837   5.422 -10.031  1.00 10.00      A   
ATOM    204 HD21 ASN A  28      12.815   6.407  -9.938  1.00 10.00      A   
ATOM    205 HD22 ASN A  28      12.054   4.846  -9.882  1.00 10.00      A   
ATOM    206  C   ASN A  28      17.642   5.863 -11.058  1.00 10.00      A   
ATOM    207  O   ASN A  28      17.930   5.806 -12.255  1.00 10.00      A   
ATOM    208  N   SER A  29      18.290   6.635 -10.196  1.00 10.00      A   
ATOM    209  HN  SER A  29      18.011   6.639  -9.253  1.00 10.00      A   
ATOM    210  CA  SER A  29      19.397   7.482 -10.610  1.00 10.00      A   
ATOM    211  CB  SER A  29      19.807   8.406  -9.461  1.00 10.00      A   
ATOM    212  OG  SER A  29      18.665   8.950  -8.813  1.00 10.00      A   
ATOM    213  HG  SER A  29      18.895   9.187  -7.905  1.00 10.00      A   
ATOM    214  C   SER A  29      20.584   6.629 -11.057  1.00 10.00      A   
ATOM    215  O   SER A  29      21.229   6.919 -12.065  1.00 10.00      A   
ATOM    216  N   VAL A  30      20.840   5.555 -10.318  1.00 10.00      A   
ATOM    217  HN  VAL A  30      20.271   5.364  -9.540  1.00 10.00      A   
ATOM    218  CA  VAL A  30      21.944   4.653 -10.626  1.00 10.00      A   
ATOM    219  CB  VAL A  30      22.112   3.575  -9.534  1.00 10.00      A   
ATOM    220  CG1 VAL A  30      23.295   2.666  -9.842  1.00 10.00      A   
ATOM    221  CG2 VAL A  30      22.275   4.221  -8.169  1.00 10.00      A   
ATOM    222  C   VAL A  30      21.738   3.973 -11.979  1.00 10.00      A   
ATOM    223  O   VAL A  30      22.679   3.806 -12.753  1.00 10.00      A   
ATOM    224  N   SER A  31      20.501   3.600 -12.269  1.00 10.00      A   
ATOM    225  HN  SER A  31      19.787   3.756 -11.616  1.00 10.00      A   
ATOM    226  CA  SER A  31      20.180   2.938 -13.526  1.00 10.00      A   
ATOM    227  CB  SER A  31      18.797   2.279 -13.441  1.00 10.00      A   
ATOM    228  OG  SER A  31      17.815   3.191 -12.973  1.00 10.00      A   
ATOM    229  HG  SER A  31      18.208   4.069 -12.883  1.00 10.00      A   
ATOM    230  C   SER A  31      20.249   3.893 -14.723  1.00 10.00      A   
ATOM    231  O   SER A  31      20.036   3.483 -15.861  1.00 10.00      A   
ATOM    232  N   LEU A  32      20.567   5.160 -14.470  1.00 10.00      A   
ATOM    233  HN  LEU A  32      20.759   5.438 -13.545  1.00 10.00      A   
ATOM    234  CA  LEU A  32      20.640   6.147 -15.538  1.00 10.00      A   
ATOM    235  CB  LEU A  32      19.610   7.251 -15.307  1.00 10.00      A   
ATOM    236  CG  LEU A  32      18.200   6.963 -15.819  1.00 10.00      A   
ATOM    237  CD1 LEU A  32      17.212   7.967 -15.251  1.00 10.00      A   
ATOM    238  CD2 LEU A  32      18.174   6.993 -17.339  1.00 10.00      A   
ATOM    239  C   LEU A  32      22.033   6.748 -15.689  1.00 10.00      A   
ATOM    240  O   LEU A  32      22.226   7.688 -16.458  1.00 10.00      A   
ATOM    241  N   VAL A  33      23.009   6.218 -14.965  1.00 10.00      A   
ATOM    242  HN  VAL A  33      22.816   5.468 -14.366  1.00 10.00      A   
ATOM    243  CA  VAL A  33      24.367   6.745 -15.062  1.00 10.00      A   
ATOM    244  CB  VAL A  33      25.214   6.497 -13.793  1.00 10.00      A   
ATOM    245  CG1 VAL A  33      24.572   7.175 -12.596  1.00 10.00      A   
ATOM    246  CG2 VAL A  33      25.414   5.010 -13.529  1.00 10.00      A   
ATOM    247  C   VAL A  33      25.081   6.217 -16.305  1.00 10.00      A   
ATOM    248  O   VAL A  33      25.751   6.971 -17.017  1.00 10.00      A   
ATOM    249  N   CYS A  34      24.906   4.927 -16.568  1.00 10.00      A   
ATOM    250  HN  CYS A  34      24.350   4.391 -15.961  1.00 10.00      A   
ATOM    251  CA  CYS A  34      25.506   4.267 -17.721  1.00 10.00      A   
ATOM    252  CB  CYS A  34      27.034   4.235 -17.601  1.00 10.00      A   
ATOM    253  SG  CYS A  34      27.659   3.397 -16.125  1.00 10.00      A   
ATOM    254  HG  CYS A  34      28.982   3.347 -16.224  1.00 10.00      A   
ATOM    255  C   CYS A  34      24.958   2.847 -17.824  1.00 10.00      A   
ATOM    256  O   CYS A  34      24.401   2.324 -16.850  1.00 10.00      A   
ATOM    257  N   LYS A  35      25.123   2.213 -18.981  1.00 10.00      A   
ATOM    258  HN  LYS A  35      25.600   2.669 -19.723  1.00 10.00      A   
ATOM    259  CA  LYS A  35      24.621   0.860 -19.176  1.00 10.00      A   
ATOM    260  CB  LYS A  35      24.638   0.453 -20.651  1.00 10.00      A   
ATOM    261  CG  LYS A  35      23.978  -0.891 -20.920  1.00 10.00      A   
ATOM    262  CD  LYS A  35      23.594  -1.043 -22.383  1.00 10.00      A   
ATOM    263  CE  LYS A  35      22.852  -2.348 -22.638  1.00 10.00      A   
ATOM    264  NZ  LYS A  35      21.620  -2.464 -21.812  1.00 10.00      A   
ATOM    265  HZ1 LYS A  35      20.910  -3.042 -22.308  1.00 10.00      A   
ATOM    266  HZ2 LYS A  35      21.220  -1.524 -21.628  1.00 10.00      A   
ATOM    267  HZ3 LYS A  35      21.839  -2.919 -20.898  1.00 10.00      A   
ATOM    268  C   LYS A  35      25.375  -0.154 -18.322  1.00 10.00      A   
ATOM    269  O   LYS A  35      24.795  -1.137 -17.864  1.00 10.00      A   
ATOM    270  N   SER A  36      26.659   0.100 -18.096  1.00 10.00      A   
ATOM    271  HN  SER A  36      27.061   0.911 -18.475  1.00 10.00      A   
ATOM    272  CA  SER A  36      27.491  -0.794 -17.300  1.00 10.00      A   
ATOM    273  CB  SER A  36      28.907  -0.224 -17.198  1.00 10.00      A   
ATOM    274  OG  SER A  36      29.160   0.666 -18.275  1.00 10.00      A   
ATOM    275  HG  SER A  36      29.382   0.159 -19.067  1.00 10.00      A   
ATOM    276  C   SER A  36      26.898  -0.993 -15.905  1.00 10.00      A   
ATOM    277  O   SER A  36      26.765  -2.120 -15.425  1.00 10.00      A   
ATOM    278  N   TRP A  37      26.527   0.110 -15.268  1.00 10.00      A   
ATOM    279  HN  TRP A  37      26.642   0.978 -15.711  1.00 10.00      A   
ATOM    280  CA  TRP A  37      25.952   0.066 -13.932  1.00 10.00      A   
ATOM    281  CB  TRP A  37      26.089   1.421 -13.232  1.00 10.00      A   
ATOM    282  CG  TRP A  37      27.495   1.756 -12.823  1.00 10.00      A   
ATOM    283  CD1 TRP A  37      28.649   1.340 -13.422  1.00 10.00      A   
ATOM    284  CD2 TRP A  37      27.893   2.579 -11.719  1.00 10.00      A   
ATOM    285  NE1 TRP A  37      29.738   1.854 -12.764  1.00 10.00      A   
ATOM    286  HE1 TRP A  37      30.678   1.697 -13.008  1.00 10.00      A   
ATOM    287  CE2 TRP A  37      29.303   2.617 -11.715  1.00 10.00      A   
ATOM    288  CE3 TRP A  37      27.196   3.288 -10.735  1.00 10.00      A   
ATOM    289  CZ2 TRP A  37      30.027   3.336 -10.765  1.00 10.00      A   
ATOM    290  CZ3 TRP A  37      27.914   4.000  -9.793  1.00 10.00      A   
ATOM    291  CH2 TRP A  37      29.315   4.019  -9.814  1.00 10.00      A   
ATOM    292  C   TRP A  37      24.488  -0.357 -13.991  1.00 10.00      A   
ATOM    293  O   TRP A  37      23.983  -1.002 -13.072  1.00 10.00      A   
ATOM    294  N   TYR A  38      23.817  -0.001 -15.087  1.00 10.00      A   
ATOM    295  HN  TYR A  38      24.280   0.517 -15.784  1.00 10.00      A   
ATOM    296  CA  TYR A  38      22.412  -0.349 -15.283  1.00 10.00      A   
ATOM    297  CB  TYR A  38      21.884   0.237 -16.601  1.00 10.00      A   
ATOM    298  CG  TYR A  38      20.560  -0.341 -17.062  1.00 10.00      A   
ATOM    299  CD1 TYR A  38      20.504  -1.233 -18.129  1.00 10.00      A   
ATOM    300  CD2 TYR A  38      19.367  -0.006 -16.430  1.00 10.00      A   
ATOM    301  CE1 TYR A  38      19.302  -1.770 -18.553  1.00 10.00      A   
ATOM    302  CE2 TYR A  38      18.161  -0.538 -16.850  1.00 10.00      A   
ATOM    303  CZ  TYR A  38      18.133  -1.418 -17.911  1.00 10.00      A   
ATOM    304  OH  TYR A  38      16.936  -1.953 -18.328  1.00 10.00      A   
ATOM    305  HH  TYR A  38      16.315  -1.232 -18.517  1.00 10.00      A   
ATOM    306  C   TYR A  38      22.220  -1.863 -15.259  1.00 10.00      A   
ATOM    307  O   TYR A  38      21.275  -2.368 -14.649  1.00 10.00      A   
ATOM    308  N   GLU A  39      23.130  -2.578 -15.914  1.00 10.00      A   
ATOM    309  HN  GLU A  39      23.855  -2.109 -16.383  1.00 10.00      A   
ATOM    310  CA  GLU A  39      23.076  -4.034 -15.976  1.00 10.00      A   
ATOM    311  CB  GLU A  39      24.132  -4.576 -16.941  1.00 10.00      A   
ATOM    312  CG  GLU A  39      23.865  -4.262 -18.404  1.00 10.00      A   
ATOM    313  CD  GLU A  39      22.475  -4.668 -18.858  1.00 10.00      A   
ATOM    314  OE1 GLU A  39      21.843  -3.893 -19.604  1.00 10.00      A   
ATOM    315  OE2 GLU A  39      22.012  -5.772 -18.483  1.00 10.00      A   
ATOM    316  C   GLU A  39      23.249  -4.664 -14.595  1.00 10.00      A   
ATOM    317  O   GLU A  39      22.745  -5.752 -14.333  1.00 10.00      A   
ATOM    318  N   ILE A  40      23.961  -3.983 -13.710  1.00 10.00      A   
ATOM    319  HN  ILE A  40      24.352  -3.120 -13.964  1.00 10.00      A   
ATOM    320  CA  ILE A  40      24.173  -4.495 -12.366  1.00 10.00      A   
ATOM    321  CB  ILE A  40      25.485  -3.963 -11.752  1.00 10.00      A   
ATOM    322  CG1 ILE A  40      26.628  -4.102 -12.761  1.00 10.00      A   
ATOM    323  CG2 ILE A  40      25.819  -4.724 -10.475  1.00 10.00      A   
ATOM    324  CD1 ILE A  40      27.882  -3.351 -12.373  1.00 10.00      A   
ATOM    325  C   ILE A  40      23.001  -4.105 -11.473  1.00 10.00      A   
ATOM    326  O   ILE A  40      22.533  -4.896 -10.657  1.00 10.00      A   
ATOM    327  N   GLU A  41      22.522  -2.881 -11.655  1.00 10.00      A   
ATOM    328  HN  GLU A  41      22.944  -2.305 -12.332  1.00 10.00      A   
ATOM    329  CA  GLU A  41      21.404  -2.354 -10.879  1.00 10.00      A   
ATOM    330  CB  GLU A  41      21.066  -0.933 -11.350  1.00 10.00      A   
ATOM    331  CG  GLU A  41      20.369  -0.062 -10.313  1.00 10.00      A   
ATOM    332  CD  GLU A  41      18.876  -0.316 -10.227  1.00 10.00      A   
ATOM    333  OE1 GLU A  41      18.155  -0.003 -11.195  1.00 10.00      A   
ATOM    334  OE2 GLU A  41      18.417  -0.827  -9.187  1.00 10.00      A   
ATOM    335  C   GLU A  41      20.177  -3.254 -10.999  1.00 10.00      A   
ATOM    336  O   GLU A  41      19.554  -3.609  -9.997  1.00 10.00      A   
ATOM    337  N   ARG A  42      19.866  -3.646 -12.227  1.00 10.00      A   
ATOM    338  HN  ARG A  42      20.432  -3.353 -12.975  1.00 10.00      A   
ATOM    339  CA  ARG A  42      18.708  -4.492 -12.505  1.00 10.00      A   
ATOM    340  CB  ARG A  42      18.468  -4.598 -14.014  1.00 10.00      A   
ATOM    341  CG  ARG A  42      19.633  -5.184 -14.795  1.00 10.00      A   
ATOM    342  CD  ARG A  42      19.361  -5.177 -16.291  1.00 10.00      A   
ATOM    343  NE  ARG A  42      18.352  -6.166 -16.668  1.00 10.00      A   
ATOM    344  HE  ARG A  42      17.529  -6.206 -16.121  1.00 10.00      A   
ATOM    345  CZ  ARG A  42      18.488  -7.016 -17.691  1.00 10.00      A   
ATOM    346  NH1 ARG A  42      19.589  -6.998 -18.439  1.00 10.00      A   
ATOM    347 HH11 ARG A  42      20.363  -6.314 -18.238  1.00 10.00      A   
ATOM    348 HH12 ARG A  42      19.693  -7.668 -19.230  1.00 10.00      A   
ATOM    349  NH2 ARG A  42      17.514  -7.866 -17.984  1.00 10.00      A   
ATOM    350 HH21 ARG A  42      17.618  -8.534 -18.781  1.00 10.00      A   
ATOM    351 HH22 ARG A  42      16.633  -7.875 -17.424  1.00 10.00      A   
ATOM    352  C   ARG A  42      18.820  -5.885 -11.881  1.00 10.00      A   
ATOM    353  O   ARG A  42      17.824  -6.598 -11.762  1.00 10.00      A   
ATOM    354  N   TRP A  43      20.024  -6.274 -11.484  1.00 10.00      A   
ATOM    355  HN  TRP A  43      20.787  -5.672 -11.597  1.00 10.00      A   
ATOM    356  CA  TRP A  43      20.233  -7.585 -10.885  1.00 10.00      A   
ATOM    357  CB  TRP A  43      21.471  -8.260 -11.484  1.00 10.00      A   
ATOM    358  CG  TRP A  43      21.228  -8.922 -12.808  1.00 10.00      A   
ATOM    359  CD1 TRP A  43      21.458  -8.396 -14.044  1.00 10.00      A   
ATOM    360  CD2 TRP A  43      20.711 -10.240 -13.025  1.00 10.00      A   
ATOM    361  NE1 TRP A  43      21.124  -9.301 -15.018  1.00 10.00      A   
ATOM    362  HE1 TRP A  43      21.206  -9.153 -15.987  1.00 10.00      A   
ATOM    363  CE2 TRP A  43      20.660 -10.443 -14.420  1.00 10.00      A   
ATOM    364  CE3 TRP A  43      20.289 -11.268 -12.177  1.00 10.00      A   
ATOM    365  CZ2 TRP A  43      20.203 -11.630 -14.984  1.00 10.00      A   
ATOM    366  CZ3 TRP A  43      19.836 -12.446 -12.739  1.00 10.00      A   
ATOM    367  CH2 TRP A  43      19.798 -12.617 -14.128  1.00 10.00      A   
ATOM    368  C   TRP A  43      20.356  -7.514  -9.364  1.00 10.00      A   
ATOM    369  O   TRP A  43      20.430  -8.546  -8.695  1.00 10.00      A   
ATOM    370  N   CYS A  44      20.362  -6.308  -8.810  1.00 10.00      A   
ATOM    371  HN  CYS A  44      20.278  -5.513  -9.376  1.00 10.00      A   
ATOM    372  CA  CYS A  44      20.498  -6.160  -7.368  1.00 10.00      A   
ATOM    373  CB  CYS A  44      21.793  -5.431  -7.008  1.00 10.00      A   
ATOM    374  SG  CYS A  44      22.078  -3.913  -7.941  1.00 10.00      A   
ATOM    375  HG  CYS A  44      22.477  -4.260  -9.162  1.00 10.00      A   
ATOM    376  C   CYS A  44      19.290  -5.513  -6.691  1.00 10.00      A   
ATOM    377  O   CYS A  44      19.161  -5.583  -5.470  1.00 10.00      A   
ATOM    378  N   ARG A  45      18.408  -4.878  -7.461  1.00 10.00      A   
ATOM    379  HN  ARG A  45      18.545  -4.842  -8.435  1.00 10.00      A   
ATOM    380  CA  ARG A  45      17.225  -4.242  -6.868  1.00 10.00      A   
ATOM    381  CB  ARG A  45      16.557  -3.258  -7.832  1.00 10.00      A   
ATOM    382  CG  ARG A  45      15.705  -2.208  -7.125  1.00 10.00      A   
ATOM    383  CD  ARG A  45      14.831  -1.419  -8.094  1.00 10.00      A   
ATOM    384  NE  ARG A  45      15.614  -0.562  -8.980  1.00 10.00      A   
ATOM    385  HE  ARG A  45      16.532  -0.863  -9.204  1.00 10.00      A   
ATOM    386  CZ  ARG A  45      15.182   0.593  -9.489  1.00 10.00      A   
ATOM    387  NH1 ARG A  45      13.967   1.055  -9.205  1.00 10.00      A   
ATOM    388 HH11 ARG A  45      13.329   0.516  -8.580  1.00 10.00      A   
ATOM    389 HH12 ARG A  45      13.645   1.965  -9.607  1.00 10.00      A   
ATOM    390  NH2 ARG A  45      15.959   1.280 -10.319  1.00 10.00      A   
ATOM    391 HH21 ARG A  45      16.913   0.912 -10.578  1.00 10.00      A   
ATOM    392 HH22 ARG A  45      15.627   2.185 -10.719  1.00 10.00      A   
ATOM    393  C   ARG A  45      16.230  -5.304  -6.421  1.00 10.00      A   
ATOM    394  O   ARG A  45      15.586  -5.941  -7.249  1.00 10.00      A   
ATOM    395  N   ARG A  46      16.118  -5.495  -5.111  1.00 10.00      A   
ATOM    396  HN  ARG A  46      16.672  -4.961  -4.502  1.00 10.00      A   
ATOM    397  CA  ARG A  46      15.221  -6.508  -4.558  1.00 10.00      A   
ATOM    398  CB  ARG A  46      15.788  -7.062  -3.247  1.00 10.00      A   
ATOM    399  CG  ARG A  46      17.264  -7.416  -3.288  1.00 10.00      A   
ATOM    400  CD  ARG A  46      17.782  -7.732  -1.895  1.00 10.00      A   
ATOM    401  NE  ARG A  46      19.241  -7.753  -1.834  1.00 10.00      A   
ATOM    402  HE  ARG A  46      19.706  -8.346  -2.467  1.00 10.00      A   
ATOM    403  CZ  ARG A  46      19.968  -7.035  -0.978  1.00 10.00      A   
ATOM    404  NH1 ARG A  46      19.376  -6.235  -0.103  1.00 10.00      A   
ATOM    405 HH11 ARG A  46      19.950  -5.670   0.563  1.00 10.00      A   
ATOM    406 HH12 ARG A  46      18.335  -6.165  -0.073  1.00 10.00      A   
ATOM    407  NH2 ARG A  46      21.296  -7.134  -0.981  1.00 10.00      A   
ATOM    408 HH21 ARG A  46      21.775  -7.775  -1.650  1.00 10.00      A   
ATOM    409 HH22 ARG A  46      21.864  -6.572  -0.308  1.00 10.00      A   
ATOM    410  C   ARG A  46      13.807  -5.987  -4.303  1.00 10.00      A   
ATOM    411  O   ARG A  46      12.912  -6.766  -3.963  1.00 10.00      A   
ATOM    412  N   LYS A  47      13.592  -4.687  -4.466  1.00 10.00      A   
ATOM    413  HN  LYS A  47      14.313  -4.113  -4.794  1.00 10.00      A   
ATOM    414  CA  LYS A  47      12.280  -4.111  -4.218  1.00 10.00      A   
ATOM    415  CB  LYS A  47      12.242  -3.423  -2.847  1.00 10.00      A   
ATOM    416  CG  LYS A  47      13.323  -2.371  -2.641  1.00 10.00      A   
ATOM    417  CD  LYS A  47      13.195  -1.694  -1.287  1.00 10.00      A   
ATOM    418  CE  LYS A  47      12.083  -0.651  -1.280  1.00 10.00      A   
ATOM    419  NZ  LYS A  47      12.508   0.627  -1.918  1.00 10.00      A   
ATOM    420  HZ1 LYS A  47      11.972   0.789  -2.802  1.00 10.00      A   
ATOM    421  HZ2 LYS A  47      13.524   0.597  -2.143  1.00 10.00      A   
ATOM    422  HZ3 LYS A  47      12.335   1.423  -1.270  1.00 10.00      A   
ATOM    423  C   LYS A  47      11.883  -3.129  -5.308  1.00 10.00      A   
ATOM    424  O   LYS A  47      12.706  -2.345  -5.785  1.00 10.00      A   
ATOM    425  N   VAL A  48      10.620  -3.191  -5.704  1.00 10.00      A   
ATOM    426  HN  VAL A  48      10.025  -3.857  -5.295  1.00 10.00      A   
ATOM    427  CA  VAL A  48      10.086  -2.300  -6.725  1.00 10.00      A   
ATOM    428  CB  VAL A  48       9.709  -3.039  -8.027  1.00 10.00      A   
ATOM    429  CG1 VAL A  48      10.938  -3.286  -8.883  1.00 10.00      A   
ATOM    430  CG2 VAL A  48       8.984  -4.343  -7.728  1.00 10.00      A   
ATOM    431  C   VAL A  48       8.856  -1.568  -6.201  1.00 10.00      A   
ATOM    432  O   VAL A  48       8.082  -2.115  -5.410  1.00 10.00      A   
ATOM    433  N   PHE A  49       8.688  -0.329  -6.627  1.00 10.00      A   
ATOM    434  HN  PHE A  49       9.350   0.062  -7.237  1.00 10.00      A   
ATOM    435  CA  PHE A  49       7.551   0.475  -6.216  1.00 10.00      A   
ATOM    436  CB  PHE A  49       8.008   1.692  -5.405  1.00 10.00      A   
ATOM    437  CG  PHE A  49       6.898   2.642  -5.055  1.00 10.00      A   
ATOM    438  CD1 PHE A  49       5.932   2.289  -4.129  1.00 10.00      A   
ATOM    439  CD2 PHE A  49       6.827   3.890  -5.649  1.00 10.00      A   
ATOM    440  CE1 PHE A  49       4.914   3.165  -3.805  1.00 10.00      A   
ATOM    441  CE2 PHE A  49       5.813   4.770  -5.331  1.00 10.00      A   
ATOM    442  CZ  PHE A  49       4.855   4.406  -4.406  1.00 10.00      A   
ATOM    443  C   PHE A  49       6.766   0.923  -7.435  1.00 10.00      A   
ATOM    444  O   PHE A  49       7.227   1.772  -8.198  1.00 10.00      A   
ATOM    445  N   ILE A  50       5.594   0.337  -7.627  1.00 10.00      A   
ATOM    446  HN  ILE A  50       5.293  -0.350  -6.995  1.00 10.00      A   
ATOM    447  CA  ILE A  50       4.745   0.683  -8.759  1.00 10.00      A   
ATOM    448  CB  ILE A  50       4.313  -0.563  -9.557  1.00 10.00      A   
ATOM    449  CG1 ILE A  50       5.516  -1.473  -9.842  1.00 10.00      A   
ATOM    450  CG2 ILE A  50       3.631  -0.156 -10.859  1.00 10.00      A   
ATOM    451  CD1 ILE A  50       6.591  -0.833 -10.697  1.00 10.00      A   
ATOM    452  C   ILE A  50       3.508   1.449  -8.293  1.00 10.00      A   
ATOM    453  O   ILE A  50       2.635   0.891  -7.624  1.00 10.00      A   
ATOM    454  N   GLY A  51       3.438   2.726  -8.655  1.00 10.00      A   
ATOM    455  HN  GLY A  51       4.158   3.111  -9.199  1.00 10.00      A   
ATOM    456  CA  GLY A  51       2.313   3.554  -8.263  1.00 10.00      A   
ATOM    457  C   GLY A  51       1.016   3.115  -8.907  1.00 10.00      A   
ATOM    458  O   GLY A  51      -0.034   3.109  -8.269  1.00 10.00      A   
ATOM    459  N   ASN A  52       1.090   2.750 -10.176  1.00 10.00      A   
ATOM    460  HN  ASN A  52       1.957   2.782 -10.634  1.00 10.00      A   
ATOM    461  CA  ASN A  52      -0.086   2.296 -10.909  1.00 10.00      A   
ATOM    462  CB  ASN A  52      -0.623   3.403 -11.822  1.00 10.00      A   
ATOM    463  CG  ASN A  52      -1.920   3.014 -12.505  1.00 10.00      A   
ATOM    464  OD1 ASN A  52      -1.916   2.469 -13.608  1.00 10.00      A   
ATOM    465  ND2 ASN A  52      -3.038   3.277 -11.848  1.00 10.00      A   
ATOM    466 HD21 ASN A  52      -2.967   3.701 -10.965  1.00 10.00      A   
ATOM    467 HD22 ASN A  52      -3.889   3.040 -12.269  1.00 10.00      A   
ATOM    468  C   ASN A  52       0.257   1.051 -11.714  1.00 10.00      A   
ATOM    469  O   ASN A  52       1.167   1.071 -12.544  1.00 10.00      A   
ATOM    470  N   CYS A  53      -0.484  -0.025 -11.483  1.00 10.00      A   
ATOM    471  HN  CYS A  53      -1.215   0.030 -10.835  1.00 10.00      A   
ATOM    472  CA  CYS A  53      -0.237  -1.300 -12.157  1.00 10.00      A   
ATOM    473  CB  CYS A  53      -1.057  -2.409 -11.495  1.00 10.00      A   
ATOM    474  SG  CYS A  53      -2.752  -1.938 -11.086  1.00 10.00      A   
ATOM    475  HG  CYS A  53      -2.969  -2.270  -9.818  1.00 10.00      A   
ATOM    476  C   CYS A  53      -0.497  -1.266 -13.667  1.00 10.00      A   
ATOM    477  O   CYS A  53      -0.239  -2.243 -14.369  1.00 10.00      A   
ATOM    478  N   TYR A  54      -1.008  -0.158 -14.169  1.00 10.00      A   
ATOM    479  HN  TYR A  54      -1.206   0.592 -13.575  1.00 10.00      A   
ATOM    480  CA  TYR A  54      -1.283  -0.033 -15.590  1.00 10.00      A   
ATOM    481  CB  TYR A  54      -2.749   0.313 -15.837  1.00 10.00      A   
ATOM    482  CG  TYR A  54      -3.669  -0.816 -15.433  1.00 10.00      A   
ATOM    483  CD1 TYR A  54      -4.724  -0.611 -14.548  1.00 10.00      A   
ATOM    484  CD2 TYR A  54      -3.473  -2.094 -15.933  1.00 10.00      A   
ATOM    485  CE1 TYR A  54      -5.554  -1.653 -14.181  1.00 10.00      A   
ATOM    486  CE2 TYR A  54      -4.297  -3.137 -15.572  1.00 10.00      A   
ATOM    487  CZ  TYR A  54      -5.334  -2.914 -14.698  1.00 10.00      A   
ATOM    488  OH  TYR A  54      -6.164  -3.952 -14.351  1.00 10.00      A   
ATOM    489  HH  TYR A  54      -6.828  -4.072 -15.059  1.00 10.00      A   
ATOM    490  C   TYR A  54      -0.335   0.949 -16.260  1.00 10.00      A   
ATOM    491  O   TYR A  54      -0.451   1.236 -17.450  1.00 10.00      A   
ATOM    492  N   ALA A  55       0.615   1.455 -15.486  1.00 10.00      A   
ATOM    493  HN  ALA A  55       0.647   1.203 -14.540  1.00 10.00      A   
ATOM    494  CA  ALA A  55       1.608   2.380 -16.008  1.00 10.00      A   
ATOM    495  CB  ALA A  55       2.164   3.245 -14.885  1.00 10.00      A   
ATOM    496  C   ALA A  55       2.724   1.584 -16.673  1.00 10.00      A   
ATOM    497  O   ALA A  55       3.501   2.112 -17.470  1.00 10.00      A   
ATOM    498  N   VAL A  56       2.776   0.300 -16.337  1.00 10.00      A   
ATOM    499  HN  VAL A  56       2.112  -0.047 -15.706  1.00 10.00      A   
ATOM    500  CA  VAL A  56       3.771  -0.615 -16.871  1.00 10.00      A   
ATOM    501  CB  VAL A  56       5.071  -0.576 -16.029  1.00 10.00      A   
ATOM    502  CG1 VAL A  56       4.859  -1.174 -14.644  1.00 10.00      A   
ATOM    503  CG2 VAL A  56       6.230  -1.251 -16.752  1.00 10.00      A   
ATOM    504  C   VAL A  56       3.204  -2.035 -16.879  1.00 10.00      A   
ATOM    505  O   VAL A  56       2.276  -2.343 -16.129  1.00 10.00      A   
ATOM    506  N   SER A  57       3.755  -2.884 -17.732  1.00 10.00      A   
ATOM    507  HN  SER A  57       4.486  -2.576 -18.305  1.00 10.00      A   
ATOM    508  CA  SER A  57       3.307  -4.261 -17.840  1.00 10.00      A   
ATOM    509  CB  SER A  57       3.261  -4.680 -19.313  1.00 10.00      A   
ATOM    510  OG  SER A  57       3.973  -3.754 -20.124  1.00 10.00      A   
ATOM    511  HG  SER A  57       4.922  -3.930 -20.051  1.00 10.00      A   
ATOM    512  C   SER A  57       4.216  -5.192 -17.036  1.00 10.00      A   
ATOM    513  O   SER A  57       5.418  -4.933 -16.906  1.00 10.00      A   
ATOM    514  N   PRO A  58       3.650  -6.278 -16.474  1.00 10.00      A   
ATOM    515  CA  PRO A  58       4.402  -7.255 -15.674  1.00 10.00      A   
ATOM    516  CB  PRO A  58       3.396  -8.389 -15.453  1.00 10.00      A   
ATOM    517  CG  PRO A  58       2.063  -7.737 -15.567  1.00 10.00      A   
ATOM    518  CD  PRO A  58       2.221  -6.624 -16.565  1.00 10.00      A   
ATOM    519  C   PRO A  58       5.627  -7.785 -16.416  1.00 10.00      A   
ATOM    520  O   PRO A  58       6.726  -7.830 -15.864  1.00 10.00      A   
ATOM    521  N   ALA A  59       5.437  -8.156 -17.682  1.00 10.00      A   
ATOM    522  HN  ALA A  59       4.541  -8.071 -18.072  1.00 10.00      A   
ATOM    523  CA  ALA A  59       6.518  -8.689 -18.507  1.00 10.00      A   
ATOM    524  CB  ALA A  59       6.004  -9.017 -19.899  1.00 10.00      A   
ATOM    525  C   ALA A  59       7.701  -7.725 -18.590  1.00 10.00      A   
ATOM    526  O   ALA A  59       8.859  -8.146 -18.607  1.00 10.00      A   
ATOM    527  N   THR A  60       7.406  -6.430 -18.627  1.00 10.00      A   
ATOM    528  HN  THR A  60       6.468  -6.151 -18.589  1.00 10.00      A   
ATOM    529  CA  THR A  60       8.444  -5.413 -18.707  1.00 10.00      A   
ATOM    530  CB  THR A  60       7.837  -4.011 -18.931  1.00 10.00      A   
ATOM    531  OG1 THR A  60       6.702  -4.102 -19.810  1.00 10.00      A   
ATOM    532  HG1 THR A  60       6.852  -3.533 -20.582  1.00 10.00      A   
ATOM    533  CG2 THR A  60       8.868  -3.076 -19.545  1.00 10.00      A   
ATOM    534  C   THR A  60       9.284  -5.391 -17.429  1.00 10.00      A   
ATOM    535  O   THR A  60      10.516  -5.348 -17.481  1.00 10.00      A   
ATOM    536  N   VAL A  61       8.611  -5.453 -16.284  1.00 10.00      A   
ATOM    537  HN  VAL A  61       7.632  -5.528 -16.307  1.00 10.00      A   
ATOM    538  CA  VAL A  61       9.287  -5.424 -14.990  1.00 10.00      A   
ATOM    539  CB  VAL A  61       8.278  -5.262 -13.834  1.00 10.00      A   
ATOM    540  CG1 VAL A  61       9.004  -5.096 -12.506  1.00 10.00      A   
ATOM    541  CG2 VAL A  61       7.349  -4.086 -14.089  1.00 10.00      A   
ATOM    542  C   VAL A  61      10.105  -6.695 -14.762  1.00 10.00      A   
ATOM    543  O   VAL A  61      11.270  -6.632 -14.358  1.00 10.00      A   
ATOM    544  N   ILE A  62       9.486  -7.841 -15.033  1.00 10.00      A   
ATOM    545  HN  ILE A  62       8.559  -7.813 -15.356  1.00 10.00      A   
ATOM    546  CA  ILE A  62      10.128  -9.144 -14.855  1.00 10.00      A   
ATOM    547  CB  ILE A  62       9.135 -10.304 -15.110  1.00 10.00      A   
ATOM    548  CG1 ILE A  62       7.932 -10.186 -14.169  1.00 10.00      A   
ATOM    549  CG2 ILE A  62       9.816 -11.653 -14.926  1.00 10.00      A   
ATOM    550  CD1 ILE A  62       6.810 -11.157 -14.472  1.00 10.00      A   
ATOM    551  C   ILE A  62      11.356  -9.307 -15.751  1.00 10.00      A   
ATOM    552  O   ILE A  62      12.336  -9.955 -15.372  1.00 10.00      A   
ATOM    553  N   ARG A  63      11.305  -8.720 -16.939  1.00 10.00      A   
ATOM    554  HN  ARG A  63      10.497  -8.221 -17.197  1.00 10.00      A   
ATOM    555  CA  ARG A  63      12.418  -8.814 -17.872  1.00 10.00      A   
ATOM    556  CB  ARG A  63      11.981  -8.413 -19.278  1.00 10.00      A   
ATOM    557  CG  ARG A  63      12.542  -9.313 -20.366  1.00 10.00      A   
ATOM    558  CD  ARG A  63      11.509 -10.327 -20.832  1.00 10.00      A   
ATOM    559  NE  ARG A  63      10.460  -9.702 -21.643  1.00 10.00      A   
ATOM    560  HE  ARG A  63      10.654  -8.812 -22.018  1.00 10.00      A   
ATOM    561  CZ  ARG A  63       9.280 -10.262 -21.905  1.00 10.00      A   
ATOM    562  NH1 ARG A  63       8.990 -11.465 -21.422  1.00 10.00      A   
ATOM    563 HH11 ARG A  63       8.067 -11.911 -21.626  1.00 10.00      A   
ATOM    564 HH12 ARG A  63       9.687 -11.974 -20.832  1.00 10.00      A   
ATOM    565  NH2 ARG A  63       8.396  -9.623 -22.672  1.00 10.00      A   
ATOM    566 HH21 ARG A  63       8.627  -8.685 -23.067  1.00 10.00      A   
ATOM    567 HH22 ARG A  63       7.470 -10.057 -22.883  1.00 10.00      A   
ATOM    568  C   ARG A  63      13.593  -7.950 -17.428  1.00 10.00      A   
ATOM    569  O   ARG A  63      14.754  -8.295 -17.654  1.00 10.00      A   
ATOM    570  N   ARG A  64      13.288  -6.827 -16.794  1.00 10.00      A   
ATOM    571  HN  ARG A  64      12.346  -6.612 -16.623  1.00 10.00      A   
ATOM    572  CA  ARG A  64      14.324  -5.921 -16.334  1.00 10.00      A   
ATOM    573  CB  ARG A  64      13.805  -4.486 -16.225  1.00 10.00      A   
ATOM    574  CG  ARG A  64      14.872  -3.485 -15.817  1.00 10.00      A   
ATOM    575  CD  ARG A  64      14.373  -2.055 -15.918  1.00 10.00      A   
ATOM    576  NE  ARG A  64      15.113  -1.171 -15.021  1.00 10.00      A   
ATOM    577  HE  ARG A  64      15.856  -1.564 -14.510  1.00 10.00      A   
ATOM    578  CZ  ARG A  64      14.849   0.123 -14.855  1.00 10.00      A   
ATOM    579  NH1 ARG A  64      13.864   0.698 -15.535  1.00 10.00      A   
ATOM    580 HH11 ARG A  64      13.285   0.141 -16.214  1.00 10.00      A   
ATOM    581 HH12 ARG A  64      13.660   1.714 -15.396  1.00 10.00      A   
ATOM    582  NH2 ARG A  64      15.562   0.840 -13.998  1.00 10.00      A   
ATOM    583 HH21 ARG A  64      15.353   1.859 -13.867  1.00 10.00      A   
ATOM    584 HH22 ARG A  64      16.336   0.397 -13.449  1.00 10.00      A   
ATOM    585  C   ARG A  64      14.918  -6.384 -15.010  1.00 10.00      A   
ATOM    586  O   ARG A  64      16.135  -6.519 -14.888  1.00 10.00      A   
ATOM    587  N   PHE A  65      14.060  -6.638 -14.032  1.00 10.00      A   
ATOM    588  HN  PHE A  65      13.094  -6.539 -14.199  1.00 10.00      A   
ATOM    589  CA  PHE A  65      14.508  -7.080 -12.719  1.00 10.00      A   
ATOM    590  CB  PHE A  65      13.873  -6.229 -11.619  1.00 10.00      A   
ATOM    591  CG  PHE A  65      14.194  -4.768 -11.704  1.00 10.00      A   
ATOM    592  CD1 PHE A  65      13.245  -3.863 -12.144  1.00 10.00      A   
ATOM    593  CD2 PHE A  65      15.442  -4.298 -11.338  1.00 10.00      A   
ATOM    594  CE1 PHE A  65      13.537  -2.516 -12.218  1.00 10.00      A   
ATOM    595  CE2 PHE A  65      15.742  -2.954 -11.411  1.00 10.00      A   
ATOM    596  CZ  PHE A  65      14.787  -2.060 -11.853  1.00 10.00      A   
ATOM    597  C   PHE A  65      14.157  -8.546 -12.491  1.00 10.00      A   
ATOM    598  O   PHE A  65      13.020  -8.877 -12.160  1.00 10.00      A   
ATOM    599  N   PRO A  66      15.130  -9.447 -12.670  1.00 10.00      A   
ATOM    600  CA  PRO A  66      14.932 -10.883 -12.486  1.00 10.00      A   
ATOM    601  CB  PRO A  66      16.045 -11.507 -13.343  1.00 10.00      A   
ATOM    602  CG  PRO A  66      16.810 -10.363 -13.937  1.00 10.00      A   
ATOM    603  CD  PRO A  66      16.498  -9.159 -13.099  1.00 10.00      A   
ATOM    604  C   PRO A  66      15.105 -11.308 -11.030  1.00 10.00      A   
ATOM    605  O   PRO A  66      14.968 -12.484 -10.700  1.00 10.00      A   
ATOM    606  N   LYS A  67      15.411 -10.350 -10.167  1.00 10.00      A   
ATOM    607  HN  LYS A  67      15.499  -9.429 -10.490  1.00 10.00      A   
ATOM    608  CA  LYS A  67      15.607 -10.629  -8.750  1.00 10.00      A   
ATOM    609  CB  LYS A  67      17.091 -10.558  -8.375  1.00 10.00      A   
ATOM    610  CG  LYS A  67      17.921 -11.709  -8.918  1.00 10.00      A   
ATOM    611  CD  LYS A  67      19.290 -11.764  -8.261  1.00 10.00      A   
ATOM    612  CE  LYS A  67      20.077 -12.975  -8.730  1.00 10.00      A   
ATOM    613  NZ  LYS A  67      21.300 -13.193  -7.914  1.00 10.00      A   
ATOM    614  HZ1 LYS A  67      21.921 -12.360  -7.961  1.00 10.00      A   
ATOM    615  HZ2 LYS A  67      21.826 -14.019  -8.267  1.00 10.00      A   
ATOM    616  HZ3 LYS A  67      21.040 -13.363  -6.919  1.00 10.00      A   
ATOM    617  C   LYS A  67      14.785  -9.685  -7.876  1.00 10.00      A   
ATOM    618  O   LYS A  67      15.318  -8.756  -7.271  1.00 10.00      A   
ATOM    619  N   VAL A  68      13.486  -9.932  -7.817  1.00 10.00      A   
ATOM    620  HN  VAL A  68      13.124 -10.697  -8.309  1.00 10.00      A   
ATOM    621  CA  VAL A  68      12.587  -9.110  -7.021  1.00 10.00      A   
ATOM    622  CB  VAL A  68      11.410  -8.566  -7.859  1.00 10.00      A   
ATOM    623  CG1 VAL A  68      10.523  -7.661  -7.016  1.00 10.00      A   
ATOM    624  CG2 VAL A  68      11.922  -7.822  -9.083  1.00 10.00      A   
ATOM    625  C   VAL A  68      12.044  -9.915  -5.846  1.00 10.00      A   
ATOM    626  O   VAL A  68      11.516 -11.013  -6.022  1.00 10.00      A   
ATOM    627  N   ARG A  69      12.188  -9.370  -4.648  1.00 10.00      A   
ATOM    628  HN  ARG A  69      12.628  -8.495  -4.569  1.00 10.00      A   
ATOM    629  CA  ARG A  69      11.723 -10.042  -3.445  1.00 10.00      A   
ATOM    630  CB  ARG A  69      12.890 -10.276  -2.488  1.00 10.00      A   
ATOM    631  CG  ARG A  69      13.956 -11.191  -3.063  1.00 10.00      A   
ATOM    632  CD  ARG A  69      15.113 -11.382  -2.103  1.00 10.00      A   
ATOM    633  NE  ARG A  69      16.014 -12.456  -2.533  1.00 10.00      A   
ATOM    634  HE  ARG A  69      16.695 -12.227  -3.207  1.00 10.00      A   
ATOM    635  CZ  ARG A  69      15.951 -13.710  -2.075  1.00 10.00      A   
ATOM    636  NH1 ARG A  69      15.031 -14.045  -1.174  1.00 10.00      A   
ATOM    637 HH11 ARG A  69      14.351 -13.327  -0.818  1.00 10.00      A   
ATOM    638 HH12 ARG A  69      14.977 -15.019  -0.816  1.00 10.00      A   
ATOM    639  NH2 ARG A  69      16.818 -14.623  -2.501  1.00 10.00      A   
ATOM    640 HH21 ARG A  69      16.767 -15.602  -2.147  1.00 10.00      A   
ATOM    641 HH22 ARG A  69      17.555 -14.365  -3.190  1.00 10.00      A   
ATOM    642  C   ARG A  69      10.591  -9.274  -2.760  1.00 10.00      A   
ATOM    643  O   ARG A  69       9.821  -9.850  -1.995  1.00 10.00      A   
ATOM    644  N   SER A  70      10.494  -7.981  -3.032  1.00 10.00      A   
ATOM    645  HN  SER A  70      11.146  -7.568  -3.641  1.00 10.00      A   
ATOM    646  CA  SER A  70       9.447  -7.149  -2.447  1.00 10.00      A   
ATOM    647  CB  SER A  70      10.045  -6.200  -1.410  1.00 10.00      A   
ATOM    648  OG  SER A  70      10.814  -6.921  -0.463  1.00 10.00      A   
ATOM    649  HG  SER A  70      10.621  -7.862  -0.548  1.00 10.00      A   
ATOM    650  C   SER A  70       8.715  -6.366  -3.534  1.00 10.00      A   
ATOM    651  O   SER A  70       9.321  -5.569  -4.251  1.00 10.00      A   
ATOM    652  N   VAL A  71       7.417  -6.610  -3.664  1.00 10.00      A   
ATOM    653  HN  VAL A  71       6.989  -7.254  -3.058  1.00 10.00      A   
ATOM    654  CA  VAL A  71       6.614  -5.944  -4.679  1.00 10.00      A   
ATOM    655  CB  VAL A  71       6.025  -6.951  -5.694  1.00 10.00      A   
ATOM    656  CG1 VAL A  71       5.460  -6.223  -6.905  1.00 10.00      A   
ATOM    657  CG2 VAL A  71       7.067  -7.976  -6.120  1.00 10.00      A   
ATOM    658  C   VAL A  71       5.474  -5.137  -4.062  1.00 10.00      A   
ATOM    659  O   VAL A  71       4.637  -5.678  -3.336  1.00 10.00      A   
ATOM    660  N   GLU A  72       5.450  -3.847  -4.355  1.00 10.00      A   
ATOM    661  HN  GLU A  72       6.157  -3.474  -4.929  1.00 10.00      A   
ATOM    662  CA  GLU A  72       4.404  -2.959  -3.865  1.00 10.00      A   
ATOM    663  CB  GLU A  72       5.034  -1.726  -3.215  1.00 10.00      A   
ATOM    664  CG  GLU A  72       4.187  -1.088  -2.127  1.00 10.00      A   
ATOM    665  CD  GLU A  72       4.669  -1.440  -0.733  1.00 10.00      A   
ATOM    666  OE1 GLU A  72       5.814  -1.926  -0.598  1.00 10.00      A   
ATOM    667  OE2 GLU A  72       3.910  -1.220   0.233  1.00 10.00      A   
ATOM    668  C   GLU A  72       3.553  -2.536  -5.055  1.00 10.00      A   
ATOM    669  O   GLU A  72       4.056  -1.883  -5.973  1.00 10.00      A   
ATOM    670  N   LEU A  73       2.275  -2.900  -5.052  1.00 10.00      A   
ATOM    671  HN  LEU A  73       1.908  -3.383  -4.276  1.00 10.00      A   
ATOM    672  CA  LEU A  73       1.406  -2.577  -6.180  1.00 10.00      A   
ATOM    673  CB  LEU A  73       1.072  -3.845  -6.973  1.00 10.00      A   
ATOM    674  CG  LEU A  73       2.243  -4.570  -7.641  1.00 10.00      A   
ATOM    675  CD1 LEU A  73       1.822  -5.963  -8.080  1.00 10.00      A   
ATOM    676  CD2 LEU A  73       2.761  -3.774  -8.827  1.00 10.00      A   
ATOM    677  C   LEU A  73       0.106  -1.888  -5.772  1.00 10.00      A   
ATOM    678  O   LEU A  73      -0.683  -2.425  -4.993  1.00 10.00      A   
ATOM    679  N   LYS A  74      -0.108  -0.699  -6.319  1.00 10.00      A   
ATOM    680  HN  LYS A  74       0.576  -0.321  -6.913  1.00 10.00      A   
ATOM    681  CA  LYS A  74      -1.329   0.061  -6.076  1.00 10.00      A   
ATOM    682  CB  LYS A  74      -1.015   1.533  -5.802  1.00 10.00      A   
ATOM    683  CG  LYS A  74       0.038   1.784  -4.735  1.00 10.00      A   
ATOM    684  CD  LYS A  74       0.350   3.270  -4.633  1.00 10.00      A   
ATOM    685  CE  LYS A  74       1.362   3.558  -3.539  1.00 10.00      A   
ATOM    686  NZ  LYS A  74       1.617   5.015  -3.386  1.00 10.00      A   
ATOM    687  HZ1 LYS A  74       2.204   5.370  -4.163  1.00 10.00      A   
ATOM    688  HZ2 LYS A  74       2.107   5.203  -2.493  1.00 10.00      A   
ATOM    689  HZ3 LYS A  74       0.719   5.541  -3.388  1.00 10.00      A   
ATOM    690  C   LYS A  74      -2.203  -0.040  -7.324  1.00 10.00      A   
ATOM    691  O   LYS A  74      -1.682  -0.092  -8.443  1.00 10.00      A   
ATOM    692  N   GLY A  75      -3.513  -0.085  -7.143  1.00 10.00      A   
ATOM    693  HN  GLY A  75      -3.881  -0.057  -6.230  1.00 10.00      A   
ATOM    694  CA  GLY A  75      -4.399  -0.195  -8.284  1.00 10.00      A   
ATOM    695  C   GLY A  75      -5.411   0.929  -8.384  1.00 10.00      A   
ATOM    696  O   GLY A  75      -5.152   1.957  -9.013  1.00 10.00      A   
ATOM    697  N   LYS A  76      -6.570   0.725  -7.768  1.00 10.00      A   
ATOM    698  HN  LYS A  76      -6.706  -0.115  -7.275  1.00 10.00      A   
ATOM    699  CA  LYS A  76      -7.645   1.705  -7.789  1.00 10.00      A   
ATOM    700  CB  LYS A  76      -8.926   1.116  -7.186  1.00 10.00      A   
ATOM    701  CG  LYS A  76      -9.593   0.056  -8.053  1.00 10.00      A   
ATOM    702  CD  LYS A  76     -10.913  -0.407  -7.453  1.00 10.00      A   
ATOM    703  CE  LYS A  76     -10.712  -1.533  -6.449  1.00 10.00      A   
ATOM    704  NZ  LYS A  76     -11.992  -1.935  -5.809  1.00 10.00      A   
ATOM    705  HZ1 LYS A  76     -11.961  -2.947  -5.541  1.00 10.00      A   
ATOM    706  HZ2 LYS A  76     -12.785  -1.790  -6.468  1.00 10.00      A   
ATOM    707  HZ3 LYS A  76     -12.161  -1.372  -4.951  1.00 10.00      A   
ATOM    708  C   LYS A  76      -7.252   2.995  -7.075  1.00 10.00      A   
ATOM    709  O   LYS A  76      -6.560   2.967  -6.056  1.00 10.00      A   
ATOM    710  N   PRO A  77      -7.689   4.138  -7.618  1.00 10.00      A   
ATOM    711  CA  PRO A  77      -7.389   5.461  -7.057  1.00 10.00      A   
ATOM    712  CB  PRO A  77      -7.829   6.415  -8.166  1.00 10.00      A   
ATOM    713  CG  PRO A  77      -8.899   5.672  -8.884  1.00 10.00      A   
ATOM    714  CD  PRO A  77      -8.500   4.230  -8.843  1.00 10.00      A   
ATOM    715  C   PRO A  77      -8.154   5.762  -5.769  1.00 10.00      A   
ATOM    716  O   PRO A  77      -9.006   4.982  -5.331  1.00 10.00      A   
ATOM    717  N   HIS A  78      -7.850   6.919  -5.193  1.00 10.00      A   
ATOM    718  HN  HIS A  78      -7.182   7.499  -5.627  1.00 10.00      A   
ATOM    719  CA  HIS A  78      -8.460   7.373  -3.946  1.00 10.00      A   
ATOM    720  CB  HIS A  78      -7.830   8.714  -3.536  1.00 10.00      A   
ATOM    721  CG  HIS A  78      -8.403   9.352  -2.303  1.00 10.00      A   
ATOM    722  ND1 HIS A  78      -8.717  10.694  -2.212  1.00 10.00      A   
ATOM    723  HD1 HIS A  78      -8.603  11.371  -2.929  1.00 10.00      A   
ATOM    724  CD2 HIS A  78      -8.702   8.818  -1.087  1.00 10.00      A   
ATOM    725  CE1 HIS A  78      -9.178  10.928  -0.980  1.00 10.00      A   
ATOM    726  NE2 HIS A  78      -9.193   9.821  -0.254  1.00 10.00      A   
ATOM    727  C   HIS A  78      -9.983   7.498  -4.059  1.00 10.00      A   
ATOM    728  O   HIS A  78     -10.716   7.061  -3.173  1.00 10.00      A   
ATOM    729  N   PHE A  79     -10.459   8.065  -5.160  1.00 10.00      A   
ATOM    730  HN  PHE A  79      -9.831   8.371  -5.852  1.00 10.00      A   
ATOM    731  CA  PHE A  79     -11.898   8.254  -5.356  1.00 10.00      A   
ATOM    732  CB  PHE A  79     -12.192   9.190  -6.531  1.00 10.00      A   
ATOM    733  CG  PHE A  79     -12.166  10.651  -6.168  1.00 10.00      A   
ATOM    734  CD1 PHE A  79     -11.996  11.052  -4.853  1.00 10.00      A   
ATOM    735  CD2 PHE A  79     -12.319  11.623  -7.142  1.00 10.00      A   
ATOM    736  CE1 PHE A  79     -11.978  12.392  -4.516  1.00 10.00      A   
ATOM    737  CE2 PHE A  79     -12.303  12.966  -6.813  1.00 10.00      A   
ATOM    738  CZ  PHE A  79     -12.131  13.349  -5.498  1.00 10.00      A   
ATOM    739  C   PHE A  79     -12.676   6.942  -5.477  1.00 10.00      A   
ATOM    740  O   PHE A  79     -13.895   6.913  -5.283  1.00 10.00      A   
ATOM    741  N   ALA A  80     -11.981   5.853  -5.772  1.00 10.00      A   
ATOM    742  HN  ALA A  80     -11.010   5.921  -5.897  1.00 10.00      A   
ATOM    743  CA  ALA A  80     -12.634   4.555  -5.902  1.00 10.00      A   
ATOM    744  CB  ALA A  80     -11.707   3.550  -6.567  1.00 10.00      A   
ATOM    745  C   ALA A  80     -13.089   4.049  -4.533  1.00 10.00      A   
ATOM    746  O   ALA A  80     -14.011   3.239  -4.426  1.00 10.00      A   
ATOM    747  N   ASP A  81     -12.445   4.560  -3.492  1.00 10.00      A   
ATOM    748  HN  ASP A  81     -11.734   5.216  -3.651  1.00 10.00      A   
ATOM    749  CA  ASP A  81     -12.753   4.183  -2.117  1.00 10.00      A   
ATOM    750  CB  ASP A  81     -11.713   4.798  -1.176  1.00 10.00      A   
ATOM    751  CG  ASP A  81     -11.186   3.827  -0.138  1.00 10.00      A   
ATOM    752  OD1 ASP A  81     -11.995   3.088   0.462  1.00 10.00      A   
ATOM    753  OD2 ASP A  81      -9.958   3.809   0.097  1.00 10.00      A   
ATOM    754  C   ASP A  81     -14.145   4.669  -1.722  1.00 10.00      A   
ATOM    755  O   ASP A  81     -14.862   4.007  -0.976  1.00 10.00      A   
ATOM    756  N   PHE A  82     -14.532   5.822  -2.256  1.00 10.00      A   
ATOM    757  HN  PHE A  82     -13.929   6.284  -2.871  1.00 10.00      A   
ATOM    758  CA  PHE A  82     -15.832   6.413  -1.951  1.00 10.00      A   
ATOM    759  CB  PHE A  82     -15.747   7.938  -1.985  1.00 10.00      A   
ATOM    760  CG  PHE A  82     -14.610   8.491  -1.175  1.00 10.00      A   
ATOM    761  CD1 PHE A  82     -14.410   8.079   0.132  1.00 10.00      A   
ATOM    762  CD2 PHE A  82     -13.739   9.417  -1.723  1.00 10.00      A   
ATOM    763  CE1 PHE A  82     -13.361   8.582   0.878  1.00 10.00      A   
ATOM    764  CE2 PHE A  82     -12.689   9.925  -0.983  1.00 10.00      A   
ATOM    765  CZ  PHE A  82     -12.500   9.507   0.318  1.00 10.00      A   
ATOM    766  C   PHE A  82     -16.911   5.919  -2.910  1.00 10.00      A   
ATOM    767  O   PHE A  82     -17.999   6.498  -2.988  1.00 10.00      A   
ATOM    768  N   ASN A  83     -16.585   4.855  -3.642  1.00 10.00      A   
ATOM    769  HN  ASN A  83     -15.688   4.471  -3.536  1.00 10.00      A   
ATOM    770  CA  ASN A  83     -17.502   4.235  -4.599  1.00 10.00      A   
ATOM    771  CB  ASN A  83     -18.763   3.700  -3.908  1.00 10.00      A   
ATOM    772  CG  ASN A  83     -19.112   2.289  -4.342  1.00 10.00      A   
ATOM    773  OD1 ASN A  83     -19.822   2.081  -5.330  1.00 10.00      A   
ATOM    774  ND2 ASN A  83     -18.619   1.308  -3.603  1.00 10.00      A   
ATOM    775 HD21 ASN A  83     -18.064   1.543  -2.822  1.00 10.00      A   
ATOM    776 HD22 ASN A  83     -18.820   0.386  -3.868  1.00 10.00      A   
ATOM    777  C   ASN A  83     -17.857   5.171  -5.750  1.00 10.00      A   
ATOM    778  O   ASN A  83     -18.995   5.199  -6.217  1.00 10.00      A   
ATOM    779  N   LEU A  84     -16.871   5.942  -6.200  1.00 10.00      A   
ATOM    780  HN  LEU A  84     -15.992   5.898  -5.769  1.00 10.00      A   
ATOM    781  CA  LEU A  84     -17.070   6.864  -7.312  1.00 10.00      A   
ATOM    782  CB  LEU A  84     -16.291   8.163  -7.087  1.00 10.00      A   
ATOM    783  CG  LEU A  84     -16.740   9.020  -5.905  1.00 10.00      A   
ATOM    784  CD1 LEU A  84     -15.883  10.270  -5.789  1.00 10.00      A   
ATOM    785  CD2 LEU A  84     -18.209   9.381  -6.035  1.00 10.00      A   
ATOM    786  C   LEU A  84     -16.633   6.202  -8.610  1.00 10.00      A   
ATOM    787  O   LEU A  84     -16.779   6.762  -9.698  1.00 10.00      A   
ATOM    788  N   VAL A  85     -16.101   4.996  -8.474  1.00 10.00      A   
ATOM    789  HN  VAL A  85     -16.030   4.611  -7.578  1.00 10.00      A   
ATOM    790  CA  VAL A  85     -15.638   4.218  -9.610  1.00 10.00      A   
ATOM    791  CB  VAL A  85     -14.109   4.006  -9.566  1.00 10.00      A   
ATOM    792  CG1 VAL A  85     -13.631   3.235 -10.787  1.00 10.00      A   
ATOM    793  CG2 VAL A  85     -13.385   5.339  -9.464  1.00 10.00      A   
ATOM    794  C   VAL A  85     -16.337   2.862  -9.609  1.00 10.00      A   
ATOM    795  O   VAL A  85     -16.119   2.049  -8.706  1.00 10.00      A   
ATOM    796  N   PRO A  86     -17.210   2.622 -10.604  1.00 10.00      A   
ATOM    797  CA  PRO A  86     -17.957   1.365 -10.734  1.00 10.00      A   
ATOM    798  CB  PRO A  86     -18.603   1.482 -12.117  1.00 10.00      A   
ATOM    799  CG  PRO A  86     -18.748   2.948 -12.328  1.00 10.00      A   
ATOM    800  CD  PRO A  86     -17.547   3.575 -11.678  1.00 10.00      A   
ATOM    801  C   PRO A  86     -17.047   0.141 -10.676  1.00 10.00      A   
ATOM    802  O   PRO A  86     -15.969   0.125 -11.281  1.00 10.00      A   
ATOM    803  N   ASP A  87     -17.488  -0.872  -9.936  1.00 10.00      A   
ATOM    804  HN  ASP A  87     -18.356  -0.790  -9.489  1.00 10.00      A   
ATOM    805  CA  ASP A  87     -16.729  -2.107  -9.782  1.00 10.00      A   
ATOM    806  CB  ASP A  87     -17.329  -3.013  -8.701  1.00 10.00      A   
ATOM    807  CG  ASP A  87     -18.771  -3.405  -8.968  1.00 10.00      A   
ATOM    808  OD1 ASP A  87     -19.017  -4.565  -9.364  1.00 10.00      A   
ATOM    809  OD2 ASP A  87     -19.668  -2.556  -8.772  1.00 10.00      A   
ATOM    810  C   ASP A  87     -16.600  -2.845 -11.109  1.00 10.00      A   
ATOM    811  O   ASP A  87     -17.568  -2.983 -11.863  1.00 10.00      A   
ATOM    812  N   GLY A  88     -15.403  -3.336 -11.375  1.00 10.00      A   
ATOM    813  HN  GLY A  88     -14.688  -3.238 -10.709  1.00 10.00      A   
ATOM    814  CA  GLY A  88     -15.135  -4.020 -12.622  1.00 10.00      A   
ATOM    815  C   GLY A  88     -14.296  -3.142 -13.522  1.00 10.00      A   
ATOM    816  O   GLY A  88     -14.127  -3.420 -14.711  1.00 10.00      A   
ATOM    817  N   TRP A  89     -13.783  -2.071 -12.929  1.00 10.00      A   
ATOM    818  HN  TRP A  89     -13.975  -1.925 -11.979  1.00 10.00      A   
ATOM    819  CA  TRP A  89     -12.950  -1.105 -13.624  1.00 10.00      A   
ATOM    820  CB  TRP A  89     -12.726   0.109 -12.708  1.00 10.00      A   
ATOM    821  CG  TRP A  89     -11.678   1.076 -13.177  1.00 10.00      A   
ATOM    822  CD1 TRP A  89     -11.808   2.007 -14.164  1.00 10.00      A   
ATOM    823  CD2 TRP A  89     -10.343   1.219 -12.665  1.00 10.00      A   
ATOM    824  NE1 TRP A  89     -10.640   2.715 -14.304  1.00 10.00      A   
ATOM    825  HE1 TRP A  89     -10.488   3.440 -14.952  1.00 10.00      A   
ATOM    826  CE2 TRP A  89      -9.725   2.250 -13.396  1.00 10.00      A   
ATOM    827  CE3 TRP A  89      -9.612   0.575 -11.661  1.00 10.00      A   
ATOM    828  CZ2 TRP A  89      -8.411   2.651 -13.155  1.00 10.00      A   
ATOM    829  CZ3 TRP A  89      -8.310   0.974 -11.424  1.00 10.00      A   
ATOM    830  CH2 TRP A  89      -7.722   2.002 -12.168  1.00 10.00      A   
ATOM    831  C   TRP A  89     -11.616  -1.726 -14.005  1.00 10.00      A   
ATOM    832  O   TRP A  89     -11.197  -1.654 -15.159  1.00 10.00      A   
ATOM    833  N   GLY A  90     -10.964  -2.340 -13.033  1.00 10.00      A   
ATOM    834  HN  GLY A  90     -11.361  -2.380 -12.134  1.00 10.00      A   
ATOM    835  CA  GLY A  90      -9.676  -2.955 -13.279  1.00 10.00      A   
ATOM    836  C   GLY A  90      -8.887  -3.095 -11.998  1.00 10.00      A   
ATOM    837  O   GLY A  90      -9.426  -2.876 -10.914  1.00 10.00      A   
ATOM    838  N   GLY A  91      -7.614  -3.442 -12.116  1.00 10.00      A   
ATOM    839  HN  GLY A  91      -7.232  -3.586 -13.015  1.00 10.00      A   
ATOM    840  CA  GLY A  91      -6.773  -3.611 -10.945  1.00 10.00      A   
ATOM    841  C   GLY A  91      -6.580  -5.074 -10.603  1.00 10.00      A   
ATOM    842  O   GLY A  91      -6.208  -5.412  -9.481  1.00 10.00      A   
ATOM    843  N   TYR A  92      -6.836  -5.941 -11.580  1.00 10.00      A   
ATOM    844  HN  TYR A  92      -7.108  -5.599 -12.454  1.00 10.00      A   
ATOM    845  CA  TYR A  92      -6.706  -7.384 -11.397  1.00 10.00      A   
ATOM    846  CB  TYR A  92      -7.243  -8.133 -12.623  1.00 10.00      A   
ATOM    847  CG  TYR A  92      -8.707  -7.888 -12.919  1.00 10.00      A   
ATOM    848  CD1 TYR A  92      -9.109  -6.794 -13.677  1.00 10.00      A   
ATOM    849  CD2 TYR A  92      -9.687  -8.753 -12.450  1.00 10.00      A   
ATOM    850  CE1 TYR A  92     -10.443  -6.567 -13.957  1.00 10.00      A   
ATOM    851  CE2 TYR A  92     -11.025  -8.534 -12.725  1.00 10.00      A   
ATOM    852  CZ  TYR A  92     -11.397  -7.441 -13.480  1.00 10.00      A   
ATOM    853  OH  TYR A  92     -12.727  -7.219 -13.765  1.00 10.00      A   
ATOM    854  HH  TYR A  92     -13.278  -7.738 -13.169  1.00 10.00      A   
ATOM    855  C   TYR A  92      -5.254  -7.774 -11.157  1.00 10.00      A   
ATOM    856  O   TYR A  92      -4.370  -7.424 -11.943  1.00 10.00      A   
ATOM    857  N   VAL A  93      -5.010  -8.496 -10.070  1.00 10.00      A   
ATOM    858  HN  VAL A  93      -5.757  -8.724  -9.468  1.00 10.00      A   
ATOM    859  CA  VAL A  93      -3.661  -8.937  -9.735  1.00 10.00      A   
ATOM    860  CB  VAL A  93      -3.432  -8.985  -8.206  1.00 10.00      A   
ATOM    861  CG1 VAL A  93      -4.061 -10.223  -7.585  1.00 10.00      A   
ATOM    862  CG2 VAL A  93      -1.950  -8.898  -7.875  1.00 10.00      A   
ATOM    863  C   VAL A  93      -3.352 -10.303 -10.361  1.00 10.00      A   
ATOM    864  O   VAL A  93      -2.207 -10.763 -10.344  1.00 10.00      A   
ATOM    865  N   TYR A  94      -4.375 -10.930 -10.938  1.00 10.00      A   
ATOM    866  HN  TYR A  94      -5.253 -10.496 -10.944  1.00 10.00      A   
ATOM    867  CA  TYR A  94      -4.226 -12.243 -11.568  1.00 10.00      A   
ATOM    868  CB  TYR A  94      -5.546 -12.735 -12.182  1.00 10.00      A   
ATOM    869  CG  TYR A  94      -5.483 -14.149 -12.723  1.00 10.00      A   
ATOM    870  CD1 TYR A  94      -5.780 -15.241 -11.915  1.00 10.00      A   
ATOM    871  CD2 TYR A  94      -5.113 -14.393 -14.039  1.00 10.00      A   
ATOM    872  CE1 TYR A  94      -5.708 -16.536 -12.405  1.00 10.00      A   
ATOM    873  CE2 TYR A  94      -5.043 -15.679 -14.536  1.00 10.00      A   
ATOM    874  CZ  TYR A  94      -5.339 -16.746 -13.718  1.00 10.00      A   
ATOM    875  OH  TYR A  94      -5.257 -18.028 -14.215  1.00 10.00      A   
ATOM    876  HH  TYR A  94      -4.442 -18.108 -14.749  1.00 10.00      A   
ATOM    877  C   TYR A  94      -3.077 -12.291 -12.589  1.00 10.00      A   
ATOM    878  O   TYR A  94      -2.204 -13.156 -12.482  1.00 10.00      A   
ATOM    879  N   PRO A  95      -3.046 -11.379 -13.591  1.00 10.00      A   
ATOM    880  CA  PRO A  95      -1.975 -11.360 -14.599  1.00 10.00      A   
ATOM    881  CB  PRO A  95      -2.253 -10.085 -15.395  1.00 10.00      A   
ATOM    882  CG  PRO A  95      -3.710  -9.846 -15.225  1.00 10.00      A   
ATOM    883  CD  PRO A  95      -4.043 -10.318 -13.840  1.00 10.00      A   
ATOM    884  C   PRO A  95      -0.592 -11.278 -13.958  1.00 10.00      A   
ATOM    885  O   PRO A  95       0.368 -11.881 -14.442  1.00 10.00      A   
ATOM    886  N   TRP A  96      -0.512 -10.543 -12.855  1.00 10.00      A   
ATOM    887  HN  TRP A  96      -1.323 -10.110 -12.515  1.00 10.00      A   
ATOM    888  CA  TRP A  96       0.737 -10.366 -12.132  1.00 10.00      A   
ATOM    889  CB  TRP A  96       0.608  -9.222 -11.119  1.00 10.00      A   
ATOM    890  CG  TRP A  96       0.364  -7.885 -11.752  1.00 10.00      A   
ATOM    891  CD1 TRP A  96      -0.832  -7.385 -12.181  1.00 10.00      A   
ATOM    892  CD2 TRP A  96       1.341  -6.873 -12.026  1.00 10.00      A   
ATOM    893  NE1 TRP A  96      -0.657  -6.130 -12.711  1.00 10.00      A   
ATOM    894  HE1 TRP A  96      -1.366  -5.567 -13.089  1.00 10.00      A   
ATOM    895  CE2 TRP A  96       0.668  -5.793 -12.628  1.00 10.00      A   
ATOM    896  CE3 TRP A  96       2.722  -6.777 -11.825  1.00 10.00      A   
ATOM    897  CZ2 TRP A  96       1.328  -4.635 -13.030  1.00 10.00      A   
ATOM    898  CZ3 TRP A  96       3.373  -5.626 -12.222  1.00 10.00      A   
ATOM    899  CH2 TRP A  96       2.676  -4.569 -12.819  1.00 10.00      A   
ATOM    900  C   TRP A  96       1.138 -11.655 -11.424  1.00 10.00      A   
ATOM    901  O   TRP A  96       2.251 -12.150 -11.600  1.00 10.00      A   
ATOM    902  N   ILE A  97       0.214 -12.211 -10.654  1.00 10.00      A   
ATOM    903  HN  ILE A  97      -0.672 -11.787 -10.588  1.00 10.00      A   
ATOM    904  CA  ILE A  97       0.472 -13.438  -9.904  1.00 10.00      A   
ATOM    905  CB  ILE A  97      -0.709 -13.795  -8.972  1.00 10.00      A   
ATOM    906  CG1 ILE A  97      -0.931 -12.687  -7.931  1.00 10.00      A   
ATOM    907  CG2 ILE A  97      -0.494 -15.142  -8.288  1.00 10.00      A   
ATOM    908  CD1 ILE A  97       0.263 -12.415  -7.036  1.00 10.00      A   
ATOM    909  C   ILE A  97       0.781 -14.618 -10.827  1.00 10.00      A   
ATOM    910  O   ILE A  97       1.701 -15.394 -10.563  1.00 10.00      A   
ATOM    911  N   GLU A  98       0.029 -14.743 -11.914  1.00 10.00      A   
ATOM    912  HN  GLU A  98      -0.683 -14.083 -12.090  1.00 10.00      A   
ATOM    913  CA  GLU A  98       0.227 -15.845 -12.852  1.00 10.00      A   
ATOM    914  CB  GLU A  98      -0.936 -15.934 -13.852  1.00 10.00      A   
ATOM    915  CG  GLU A  98      -0.954 -17.212 -14.678  1.00 10.00      A   
ATOM    916  CD  GLU A  98      -2.137 -17.295 -15.620  1.00 10.00      A   
ATOM    917  OE1 GLU A  98      -2.971 -18.210 -15.459  1.00 10.00      A   
ATOM    918  OE2 GLU A  98      -2.234 -16.451 -16.534  1.00 10.00      A   
ATOM    919  C   GLU A  98       1.579 -15.762 -13.577  1.00 10.00      A   
ATOM    920  O   GLU A  98       2.179 -16.785 -13.892  1.00 10.00      A   
ATOM    921  N   ALA A  99       2.066 -14.548 -13.812  1.00 10.00      A   
ATOM    922  HN  ALA A  99       1.566 -13.763 -13.504  1.00 10.00      A   
ATOM    923  CA  ALA A  99       3.335 -14.360 -14.511  1.00 10.00      A   
ATOM    924  CB  ALA A  99       3.308 -13.082 -15.338  1.00 10.00      A   
ATOM    925  C   ALA A  99       4.527 -14.360 -13.555  1.00 10.00      A   
ATOM    926  O   ALA A  99       5.559 -14.974 -13.832  1.00 10.00      A   
ATOM    927  N   MET A 100       4.381 -13.685 -12.423  1.00 10.00      A   
ATOM    928  HN  MET A 100       3.523 -13.233 -12.237  1.00 10.00      A   
ATOM    929  CA  MET A 100       5.462 -13.589 -11.447  1.00 10.00      A   
ATOM    930  CB  MET A 100       5.145 -12.557 -10.362  1.00 10.00      A   
ATOM    931  CG  MET A 100       5.247 -11.110 -10.827  1.00 10.00      A   
ATOM    932  SD  MET A 100       5.280  -9.925  -9.463  1.00 10.00      A   
ATOM    933  CE  MET A 100       3.667 -10.203  -8.736  1.00 10.00      A   
ATOM    934  C   MET A 100       5.812 -14.937 -10.822  1.00 10.00      A   
ATOM    935  O   MET A 100       6.964 -15.174 -10.456  1.00 10.00      A   
ATOM    936  N   SER A 101       4.827 -15.824 -10.733  1.00 10.00      A   
ATOM    937  HN  SER A 101       3.939 -15.587 -11.076  1.00 10.00      A   
ATOM    938  CA  SER A 101       5.030 -17.146 -10.138  1.00 10.00      A   
ATOM    939  CB  SER A 101       3.687 -17.857  -9.942  1.00 10.00      A   
ATOM    940  OG  SER A 101       2.868 -17.732 -11.095  1.00 10.00      A   
ATOM    941  HG  SER A 101       2.269 -16.981 -10.980  1.00 10.00      A   
ATOM    942  C   SER A 101       5.963 -18.017 -10.974  1.00 10.00      A   
ATOM    943  O   SER A 101       6.494 -19.018 -10.489  1.00 10.00      A   
ATOM    944  N   SER A 102       6.163 -17.632 -12.224  1.00 10.00      A   
ATOM    945  HN  SER A 102       5.718 -16.821 -12.555  1.00 10.00      A   
ATOM    946  CA  SER A 102       7.018 -18.385 -13.125  1.00 10.00      A   
ATOM    947  CB  SER A 102       6.529 -18.201 -14.562  1.00 10.00      A   
ATOM    948  OG  SER A 102       5.114 -18.115 -14.605  1.00 10.00      A   
ATOM    949  HG  SER A 102       4.746 -18.534 -13.820  1.00 10.00      A   
ATOM    950  C   SER A 102       8.487 -17.975 -13.019  1.00 10.00      A   
ATOM    951  O   SER A 102       9.379 -18.775 -13.307  1.00 10.00      A   
ATOM    952  N   SER A 103       8.743 -16.745 -12.590  1.00 10.00      A   
ATOM    953  HN  SER A 103       8.001 -16.160 -12.329  1.00 10.00      A   
ATOM    954  CA  SER A 103      10.115 -16.255 -12.503  1.00 10.00      A   
ATOM    955  CB  SER A 103      10.273 -14.979 -13.332  1.00 10.00      A   
ATOM    956  OG  SER A 103       9.731 -15.145 -14.633  1.00 10.00      A   
ATOM    957  HG  SER A 103      10.452 -15.239 -15.268  1.00 10.00      A   
ATOM    958  C   SER A 103      10.600 -16.024 -11.071  1.00 10.00      A   
ATOM    959  O   SER A 103      11.707 -16.433 -10.714  1.00 10.00      A   
ATOM    960  N   TYR A 104       9.782 -15.388 -10.247  1.00 10.00      A   
ATOM    961  HN  TYR A 104       8.884 -15.130 -10.552  1.00 10.00      A   
ATOM    962  CA  TYR A 104      10.181 -15.089  -8.879  1.00 10.00      A   
ATOM    963  CB  TYR A 104       9.545 -13.786  -8.390  1.00 10.00      A   
ATOM    964  CG  TYR A 104       9.787 -12.598  -9.291  1.00 10.00      A   
ATOM    965  CD1 TYR A 104       8.726 -11.938  -9.886  1.00 10.00      A   
ATOM    966  CD2 TYR A 104      11.075 -12.140  -9.549  1.00 10.00      A   
ATOM    967  CE1 TYR A 104       8.930 -10.852 -10.707  1.00 10.00      A   
ATOM    968  CE2 TYR A 104      11.289 -11.052 -10.375  1.00 10.00      A   
ATOM    969  CZ  TYR A 104      10.208 -10.414 -10.951  1.00 10.00      A   
ATOM    970  OH  TYR A 104      10.401  -9.322 -11.764  1.00 10.00      A   
ATOM    971  HH  TYR A 104      11.321  -9.300 -12.068  1.00 10.00      A   
ATOM    972  C   TYR A 104       9.846 -16.220  -7.920  1.00 10.00      A   
ATOM    973  O   TYR A 104       8.749 -16.276  -7.374  1.00 10.00      A   
ATOM    974  N   THR A 105      10.792 -17.120  -7.721  1.00 10.00      A   
ATOM    975  HN  THR A 105      11.637 -17.046  -8.215  1.00 10.00      A   
ATOM    976  CA  THR A 105      10.598 -18.232  -6.804  1.00 10.00      A   
ATOM    977  CB  THR A 105      11.415 -19.454  -7.249  1.00 10.00      A   
ATOM    978  OG1 THR A 105      11.545 -19.432  -8.677  1.00 10.00      A   
ATOM    979  HG1 THR A 105      10.698 -19.664  -9.078  1.00 10.00      A   
ATOM    980  CG2 THR A 105      10.721 -20.742  -6.831  1.00 10.00      A   
ATOM    981  C   THR A 105      11.025 -17.827  -5.394  1.00 10.00      A   
ATOM    982  O   THR A 105      10.597 -18.416  -4.403  1.00 10.00      A   
ATOM    983  N   TRP A 106      11.865 -16.805  -5.316  1.00 10.00      A   
ATOM    984  HN  TRP A 106      12.167 -16.371  -6.144  1.00 10.00      A   
ATOM    985  CA  TRP A 106      12.360 -16.317  -4.039  1.00 10.00      A   
ATOM    986  CB  TRP A 106      13.859 -16.033  -4.118  1.00 10.00      A   
ATOM    987  CG  TRP A 106      14.702 -17.269  -4.012  1.00 10.00      A   
ATOM    988  CD1 TRP A 106      15.224 -18.000  -5.038  1.00 10.00      A   
ATOM    989  CD2 TRP A 106      15.115 -17.919  -2.806  1.00 10.00      A   
ATOM    990  NE1 TRP A 106      15.943 -19.063  -4.547  1.00 10.00      A   
ATOM    991  HE1 TRP A 106      16.418 -19.733  -5.091  1.00 10.00      A   
ATOM    992  CE2 TRP A 106      15.892 -19.036  -3.178  1.00 10.00      A   
ATOM    993  CE3 TRP A 106      14.907 -17.663  -1.448  1.00 10.00      A   
ATOM    994  CZ2 TRP A 106      16.459 -19.893  -2.239  1.00 10.00      A   
ATOM    995  CZ3 TRP A 106      15.470 -18.514  -0.519  1.00 10.00      A   
ATOM    996  CH2 TRP A 106      16.237 -19.615  -0.917  1.00 10.00      A   
ATOM    997  C   TRP A 106      11.595 -15.082  -3.571  1.00 10.00      A   
ATOM    998  O   TRP A 106      12.114 -14.268  -2.809  1.00 10.00      A   
ATOM    999  N   LEU A 107      10.358 -14.953  -4.033  1.00 10.00      A   
ATOM   1000  HN  LEU A 107      10.007 -15.631  -4.647  1.00 10.00      A   
ATOM   1001  CA  LEU A 107       9.509 -13.832  -3.648  1.00 10.00      A   
ATOM   1002  CB  LEU A 107       8.210 -13.857  -4.446  1.00 10.00      A   
ATOM   1003  CG  LEU A 107       7.178 -12.797  -4.073  1.00 10.00      A   
ATOM   1004  CD1 LEU A 107       7.579 -11.437  -4.620  1.00 10.00      A   
ATOM   1005  CD2 LEU A 107       5.797 -13.201  -4.556  1.00 10.00      A   
ATOM   1006  C   LEU A 107       9.199 -13.908  -2.159  1.00 10.00      A   
ATOM   1007  O   LEU A 107       8.892 -14.982  -1.645  1.00 10.00      A   
ATOM   1008  N   GLU A 108       9.269 -12.774  -1.473  1.00 10.00      A   
ATOM   1009  HN  GLU A 108       9.489 -11.939  -1.940  1.00 10.00      A   
ATOM   1010  CA  GLU A 108       9.024 -12.751  -0.040  1.00 10.00      A   
ATOM   1011  CB  GLU A 108      10.317 -12.440   0.722  1.00 10.00      A   
ATOM   1012  CG  GLU A 108      11.428 -13.461   0.524  1.00 10.00      A   
ATOM   1013  CD  GLU A 108      12.757 -12.999   1.092  1.00 10.00      A   
ATOM   1014  OE1 GLU A 108      13.030 -13.258   2.283  1.00 10.00      A   
ATOM   1015  OE2 GLU A 108      13.540 -12.374   0.348  1.00 10.00      A   
ATOM   1016  C   GLU A 108       7.917 -11.780   0.370  1.00 10.00      A   
ATOM   1017  O   GLU A 108       6.987 -12.169   1.072  1.00 10.00      A   
ATOM   1018  N   GLU A 109       7.994 -10.529  -0.079  1.00 10.00      A   
ATOM   1019  HN  GLU A 109       8.724 -10.273  -0.690  1.00 10.00      A   
ATOM   1020  CA  GLU A 109       7.000  -9.530   0.313  1.00 10.00      A   
ATOM   1021  CB  GLU A 109       7.680  -8.355   1.027  1.00 10.00      A   
ATOM   1022  CG  GLU A 109       8.584  -8.756   2.182  1.00 10.00      A   
ATOM   1023  CD  GLU A 109       9.120  -7.564   2.956  1.00 10.00      A   
ATOM   1024  OE1 GLU A 109       8.320  -6.687   3.346  1.00 10.00      A   
ATOM   1025  OE2 GLU A 109      10.347  -7.504   3.194  1.00 10.00      A   
ATOM   1026  C   GLU A 109       6.168  -8.995  -0.851  1.00 10.00      A   
ATOM   1027  O   GLU A 109       6.699  -8.665  -1.912  1.00 10.00      A   
ATOM   1028  N   ILE A 110       4.855  -8.918  -0.634  1.00 10.00      A   
ATOM   1029  HN  ILE A 110       4.491  -9.245   0.218  1.00 10.00      A   
ATOM   1030  CA  ILE A 110       3.926  -8.379  -1.616  1.00 10.00      A   
ATOM   1031  CB  ILE A 110       3.292  -9.469  -2.518  1.00 10.00      A   
ATOM   1032  CG1 ILE A 110       4.213  -9.778  -3.706  1.00 10.00      A   
ATOM   1033  CG2 ILE A 110       1.909  -9.049  -3.009  1.00 10.00      A   
ATOM   1034  CD1 ILE A 110       3.560 -10.600  -4.800  1.00 10.00      A   
ATOM   1035  C   ILE A 110       2.839  -7.572  -0.899  1.00 10.00      A   
ATOM   1036  O   ILE A 110       2.142  -8.084  -0.019  1.00 10.00      A   
ATOM   1037  N   ARG A 111       2.723  -6.305  -1.251  1.00 10.00      A   
ATOM   1038  HN  ARG A 111       3.317  -5.943  -1.945  1.00 10.00      A   
ATOM   1039  CA  ARG A 111       1.727  -5.434  -0.644  1.00 10.00      A   
ATOM   1040  CB  ARG A 111       2.399  -4.402   0.265  1.00 10.00      A   
ATOM   1041  CG  ARG A 111       3.232  -5.033   1.370  1.00 10.00      A   
ATOM   1042  CD  ARG A 111       4.057  -4.005   2.131  1.00 10.00      A   
ATOM   1043  NE  ARG A 111       5.182  -4.637   2.826  1.00 10.00      A   
ATOM   1044  HE  ARG A 111       6.021  -4.743   2.314  1.00 10.00      A   
ATOM   1045  CZ  ARG A 111       5.143  -5.069   4.089  1.00 10.00      A   
ATOM   1046  NH1 ARG A 111       4.042  -4.921   4.816  1.00 10.00      A   
ATOM   1047 HH11 ARG A 111       4.016  -5.264   5.813  1.00 10.00      A   
ATOM   1048 HH12 ARG A 111       3.203  -4.468   4.404  1.00 10.00      A   
ATOM   1049  NH2 ARG A 111       6.190  -5.697   4.611  1.00 10.00      A   
ATOM   1050 HH21 ARG A 111       6.163  -6.041   5.602  1.00 10.00      A   
ATOM   1051 HH22 ARG A 111       7.050  -5.865   4.029  1.00 10.00      A   
ATOM   1052  C   ARG A 111       0.884  -4.763  -1.723  1.00 10.00      A   
ATOM   1053  O   ARG A 111       1.404  -4.023  -2.559  1.00 10.00      A   
ATOM   1054  N   LEU A 112      -0.412  -5.045  -1.714  1.00 10.00      A   
ATOM   1055  HN  LEU A 112      -0.767  -5.642  -1.018  1.00 10.00      A   
ATOM   1056  CA  LEU A 112      -1.324  -4.484  -2.698  1.00 10.00      A   
ATOM   1057  CB  LEU A 112      -2.193  -5.586  -3.302  1.00 10.00      A   
ATOM   1058  CG  LEU A 112      -1.465  -6.812  -3.848  1.00 10.00      A   
ATOM   1059  CD1 LEU A 112      -2.471  -7.870  -4.262  1.00 10.00      A   
ATOM   1060  CD2 LEU A 112      -0.578  -6.433  -5.022  1.00 10.00      A   
ATOM   1061  C   LEU A 112      -2.218  -3.426  -2.070  1.00 10.00      A   
ATOM   1062  O   LEU A 112      -2.678  -3.582  -0.937  1.00 10.00      A   
ATOM   1063  N   LYS A 113      -2.453  -2.353  -2.809  1.00 10.00      A   
ATOM   1064  HN  LYS A 113      -2.037  -2.288  -3.700  1.00 10.00      A   
ATOM   1065  CA  LYS A 113      -3.300  -1.265  -2.338  1.00 10.00      A   
ATOM   1066  CB  LYS A 113      -2.482   0.005  -2.102  1.00 10.00      A   
ATOM   1067  CG  LYS A 113      -3.225   1.076  -1.318  1.00 10.00      A   
ATOM   1068  CD  LYS A 113      -2.487   2.405  -1.349  1.00 10.00      A   
ATOM   1069  CE  LYS A 113      -3.241   3.472  -0.576  1.00 10.00      A   
ATOM   1070  NZ  LYS A 113      -2.993   4.823  -1.124  1.00 10.00      A   
ATOM   1071  HZ1 LYS A 113      -3.544   5.530  -0.596  1.00 10.00      A   
ATOM   1072  HZ2 LYS A 113      -3.278   4.861  -2.123  1.00 10.00      A   
ATOM   1073  HZ3 LYS A 113      -1.985   5.060  -1.061  1.00 10.00      A   
ATOM   1074  C   LYS A 113      -4.414  -0.985  -3.335  1.00 10.00      A   
ATOM   1075  O   LYS A 113      -4.161  -0.553  -4.460  1.00 10.00      A   
ATOM   1076  N   ARG A 114      -5.641  -1.252  -2.907  1.00 10.00      A   
ATOM   1077  HN  ARG A 114      -5.751  -1.618  -1.998  1.00 10.00      A   
ATOM   1078  CA  ARG A 114      -6.833  -1.042  -3.724  1.00 10.00      A   
ATOM   1079  CB  ARG A 114      -7.082   0.447  -4.002  1.00 10.00      A   
ATOM   1080  CG  ARG A 114      -7.350   1.289  -2.760  1.00 10.00      A   
ATOM   1081  CD  ARG A 114      -7.583   2.752  -3.118  1.00 10.00      A   
ATOM   1082  NE  ARG A 114      -7.649   3.614  -1.937  1.00 10.00      A   
ATOM   1083  HE  ARG A 114      -8.340   3.410  -1.263  1.00 10.00      A   
ATOM   1084  CZ  ARG A 114      -6.838   4.654  -1.719  1.00 10.00      A   
ATOM   1085  NH1 ARG A 114      -5.901   4.989  -2.592  1.00 10.00      A   
ATOM   1086 HH11 ARG A 114      -5.273   5.810  -2.386  1.00 10.00      A   
ATOM   1087 HH12 ARG A 114      -5.779   4.456  -3.476  1.00 10.00      A   
ATOM   1088  NH2 ARG A 114      -6.981   5.383  -0.629  1.00 10.00      A   
ATOM   1089 HH21 ARG A 114      -7.726   5.155   0.062  1.00 10.00      A   
ATOM   1090 HH22 ARG A 114      -6.332   6.197  -0.459  1.00 10.00      A   
ATOM   1091  C   ARG A 114      -6.767  -1.853  -5.015  1.00 10.00      A   
ATOM   1092  O   ARG A 114      -6.996  -1.332  -6.105  1.00 10.00      A   
ATOM   1093  N   MET A 115      -6.456  -3.133  -4.881  1.00 10.00      A   
ATOM   1094  HN  MET A 115      -6.302  -3.498  -3.981  1.00 10.00      A   
ATOM   1095  CA  MET A 115      -6.349  -4.019  -6.037  1.00 10.00      A   
ATOM   1096  CB  MET A 115      -4.997  -4.743  -6.041  1.00 10.00      A   
ATOM   1097  CG  MET A 115      -3.802  -3.853  -6.353  1.00 10.00      A   
ATOM   1098  SD  MET A 115      -3.564  -3.569  -8.123  1.00 10.00      A   
ATOM   1099  CE  MET A 115      -2.973  -5.174  -8.660  1.00 10.00      A   
ATOM   1100  C   MET A 115      -7.488  -5.033  -6.067  1.00 10.00      A   
ATOM   1101  O   MET A 115      -8.251  -5.152  -5.109  1.00 10.00      A   
ATOM   1102  N   VAL A 116      -7.594  -5.752  -7.174  1.00 10.00      A   
ATOM   1103  HN  VAL A 116      -6.951  -5.600  -7.904  1.00 10.00      A   
ATOM   1104  CA  VAL A 116      -8.623  -6.767  -7.349  1.00 10.00      A   
ATOM   1105  CB  VAL A 116      -9.354  -6.589  -8.697  1.00 10.00      A   
ATOM   1106  CG1 VAL A 116     -10.450  -7.624  -8.872  1.00 10.00      A   
ATOM   1107  CG2 VAL A 116      -9.936  -5.190  -8.800  1.00 10.00      A   
ATOM   1108  C   VAL A 116      -7.973  -8.148  -7.276  1.00 10.00      A   
ATOM   1109  O   VAL A 116      -7.179  -8.517  -8.147  1.00 10.00      A   
ATOM   1110  N   VAL A 117      -8.293  -8.889  -6.218  1.00 10.00      A   
ATOM   1111  HN  VAL A 117      -8.944  -8.538  -5.571  1.00 10.00      A   
ATOM   1112  CA  VAL A 117      -7.725 -10.219  -6.002  1.00 10.00      A   
ATOM   1113  CB  VAL A 117      -6.823 -10.243  -4.740  1.00 10.00      A   
ATOM   1114  CG1 VAL A 117      -6.021 -11.534  -4.665  1.00 10.00      A   
ATOM   1115  CG2 VAL A 117      -5.904  -9.030  -4.689  1.00 10.00      A   
ATOM   1116  C   VAL A 117      -8.827 -11.264  -5.822  1.00 10.00      A   
ATOM   1117  O   VAL A 117      -9.818 -11.014  -5.138  1.00 10.00      A   
ATOM   1118  N   THR A 118      -8.666 -12.420  -6.455  1.00 10.00      A   
ATOM   1119  HN  THR A 118      -7.882 -12.550  -7.023  1.00 10.00      A   
ATOM   1120  CA  THR A 118      -9.639 -13.501  -6.337  1.00 10.00      A   
ATOM   1121  CB  THR A 118     -10.195 -13.915  -7.712  1.00 10.00      A   
ATOM   1122  OG1 THR A 118      -9.217 -13.656  -8.727  1.00 10.00      A   
ATOM   1123  HG1 THR A 118      -8.665 -14.453  -8.845  1.00 10.00      A   
ATOM   1124  CG2 THR A 118     -11.473 -13.159  -8.035  1.00 10.00      A   
ATOM   1125  C   THR A 118      -9.013 -14.716  -5.659  1.00 10.00      A   
ATOM   1126  O   THR A 118      -7.786 -14.807  -5.547  1.00 10.00      A   
ATOM   1127  N   ASP A 119      -9.853 -15.648  -5.224  1.00 10.00      A   
ATOM   1128  HN  ASP A 119     -10.822 -15.519  -5.350  1.00 10.00      A   
ATOM   1129  CA  ASP A 119      -9.386 -16.855  -4.545  1.00 10.00      A   
ATOM   1130  CB  ASP A 119     -10.556 -17.706  -4.046  1.00 10.00      A   
ATOM   1131  CG  ASP A 119     -11.193 -17.138  -2.795  1.00 10.00      A   
ATOM   1132  OD1 ASP A 119     -10.672 -17.388  -1.690  1.00 10.00      A   
ATOM   1133  OD2 ASP A 119     -12.211 -16.433  -2.914  1.00 10.00      A   
ATOM   1134  C   ASP A 119      -8.463 -17.681  -5.429  1.00 10.00      A   
ATOM   1135  O   ASP A 119      -7.553 -18.348  -4.935  1.00 10.00      A   
ATOM   1136  N   ASP A 120      -8.681 -17.608  -6.743  1.00 10.00      A   
ATOM   1137  HN  ASP A 120      -9.404 -17.037  -7.075  1.00 10.00      A   
ATOM   1138  CA  ASP A 120      -7.862 -18.355  -7.700  1.00 10.00      A   
ATOM   1139  CB  ASP A 120      -8.459 -18.338  -9.119  1.00 10.00      A   
ATOM   1140  CG  ASP A 120      -8.531 -16.971  -9.780  1.00 10.00      A   
ATOM   1141  OD1 ASP A 120      -8.935 -16.901 -10.959  1.00 10.00      A   
ATOM   1142  OD2 ASP A 120      -8.200 -15.961  -9.128  1.00 10.00      A   
ATOM   1143  C   ASP A 120      -6.410 -17.878  -7.686  1.00 10.00      A   
ATOM   1144  O   ASP A 120      -5.486 -18.653  -7.928  1.00 10.00      A   
ATOM   1145  N   CYS A 121      -6.225 -16.602  -7.374  1.00 10.00      A   
ATOM   1146  HN  CYS A 121      -7.006 -16.041  -7.189  1.00 10.00      A   
ATOM   1147  CA  CYS A 121      -4.900 -16.013  -7.300  1.00 10.00      A   
ATOM   1148  CB  CYS A 121      -4.994 -14.490  -7.409  1.00 10.00      A   
ATOM   1149  SG  CYS A 121      -6.101 -13.918  -8.715  1.00 10.00      A   
ATOM   1150  HG  CYS A 121      -6.853 -14.956  -9.080  1.00 10.00      A   
ATOM   1151  C   CYS A 121      -4.256 -16.398  -5.977  1.00 10.00      A   
ATOM   1152  O   CYS A 121      -3.062 -16.684  -5.913  1.00 10.00      A   
ATOM   1153  N   LEU A 122      -5.072 -16.423  -4.923  1.00 10.00      A   
ATOM   1154  HN  LEU A 122      -6.018 -16.185  -5.046  1.00 10.00      A   
ATOM   1155  CA  LEU A 122      -4.600 -16.789  -3.590  1.00 10.00      A   
ATOM   1156  CB  LEU A 122      -5.732 -16.679  -2.564  1.00 10.00      A   
ATOM   1157  CG  LEU A 122      -6.328 -15.282  -2.359  1.00 10.00      A   
ATOM   1158  CD1 LEU A 122      -7.554 -15.345  -1.463  1.00 10.00      A   
ATOM   1159  CD2 LEU A 122      -5.289 -14.333  -1.780  1.00 10.00      A   
ATOM   1160  C   LEU A 122      -4.031 -18.203  -3.604  1.00 10.00      A   
ATOM   1161  O   LEU A 122      -2.948 -18.455  -3.070  1.00 10.00      A   
ATOM   1162  N   GLU A 123      -4.764 -19.117  -4.231  1.00 10.00      A   
ATOM   1163  HN  GLU A 123      -5.625 -18.855  -4.623  1.00 10.00      A   
ATOM   1164  CA  GLU A 123      -4.328 -20.501  -4.339  1.00 10.00      A   
ATOM   1165  CB  GLU A 123      -5.416 -21.369  -4.982  1.00 10.00      A   
ATOM   1166  CG  GLU A 123      -6.599 -21.659  -4.067  1.00 10.00      A   
ATOM   1167  CD  GLU A 123      -7.432 -22.843  -4.524  1.00 10.00      A   
ATOM   1168  OE1 GLU A 123      -8.679 -22.756  -4.470  1.00 10.00      A   
ATOM   1169  OE2 GLU A 123      -6.841 -23.869  -4.934  1.00 10.00      A   
ATOM   1170  C   GLU A 123      -3.029 -20.577  -5.137  1.00 10.00      A   
ATOM   1171  O   GLU A 123      -2.122 -21.340  -4.795  1.00 10.00      A   
ATOM   1172  N   LEU A 124      -2.936 -19.752  -6.183  1.00 10.00      A   
ATOM   1173  HN  LEU A 124      -3.690 -19.159  -6.394  1.00 10.00      A   
ATOM   1174  CA  LEU A 124      -1.741 -19.707  -7.022  1.00 10.00      A   
ATOM   1175  CB  LEU A 124      -1.941 -18.765  -8.212  1.00 10.00      A   
ATOM   1176  CG  LEU A 124      -2.697 -19.326  -9.416  1.00 10.00      A   
ATOM   1177  CD1 LEU A 124      -2.945 -18.228 -10.439  1.00 10.00      A   
ATOM   1178  CD2 LEU A 124      -1.923 -20.474 -10.046  1.00 10.00      A   
ATOM   1179  C   LEU A 124      -0.524 -19.265  -6.214  1.00 10.00      A   
ATOM   1180  O   LEU A 124       0.572 -19.797  -6.384  1.00 10.00      A   
ATOM   1181  N   ILE A 125      -0.729 -18.289  -5.338  1.00 10.00      A   
ATOM   1182  HN  ILE A 125      -1.628 -17.903  -5.261  1.00 10.00      A   
ATOM   1183  CA  ILE A 125       0.343 -17.769  -4.494  1.00 10.00      A   
ATOM   1184  CB  ILE A 125      -0.161 -16.614  -3.594  1.00 10.00      A   
ATOM   1185  CG1 ILE A 125      -0.660 -15.448  -4.450  1.00 10.00      A   
ATOM   1186  CG2 ILE A 125       0.932 -16.147  -2.637  1.00 10.00      A   
ATOM   1187  CD1 ILE A 125      -1.562 -14.485  -3.707  1.00 10.00      A   
ATOM   1188  C   ILE A 125       0.924 -18.871  -3.613  1.00 10.00      A   
ATOM   1189  O   ILE A 125       2.126 -19.131  -3.639  1.00 10.00      A   
ATOM   1190  N   ALA A 126       0.053 -19.539  -2.873  1.00 10.00      A   
ATOM   1191  HN  ALA A 126      -0.900 -19.314  -2.943  1.00 10.00      A   
ATOM   1192  CA  ALA A 126       0.464 -20.599  -1.966  1.00 10.00      A   
ATOM   1193  CB  ALA A 126      -0.702 -21.027  -1.095  1.00 10.00      A   
ATOM   1194  C   ALA A 126       1.051 -21.802  -2.696  1.00 10.00      A   
ATOM   1195  O   ALA A 126       2.041 -22.380  -2.248  1.00 10.00      A   
ATOM   1196  N   LYS A 127       0.465 -22.164  -3.829  1.00 10.00      A   
ATOM   1197  HN  LYS A 127      -0.305 -21.650  -4.162  1.00 10.00      A   
ATOM   1198  CA  LYS A 127       0.937 -23.320  -4.586  1.00 10.00      A   
ATOM   1199  CB  LYS A 127      -0.153 -23.858  -5.522  1.00 10.00      A   
ATOM   1200  CG  LYS A 127      -0.312 -23.091  -6.828  1.00 10.00      A   
ATOM   1201  CD  LYS A 127      -1.679 -23.328  -7.459  1.00 10.00      A   
ATOM   1202  CE  LYS A 127      -1.862 -24.773  -7.903  1.00 10.00      A   
ATOM   1203  NZ  LYS A 127      -1.117 -25.082  -9.151  1.00 10.00      A   
ATOM   1204  HZ1 LYS A 127      -0.186 -25.492  -8.926  1.00 10.00      A   
ATOM   1205  HZ2 LYS A 127      -0.976 -24.216  -9.704  1.00 10.00      A   
ATOM   1206  HZ3 LYS A 127      -1.655 -25.760  -9.729  1.00 10.00      A   
ATOM   1207  C   LYS A 127       2.230 -23.041  -5.352  1.00 10.00      A   
ATOM   1208  O   LYS A 127       2.813 -23.953  -5.940  1.00 10.00      A   
ATOM   1209  N   SER A 128       2.689 -21.795  -5.340  1.00 10.00      A   
ATOM   1210  HN  SER A 128       2.200 -21.103  -4.845  1.00 10.00      A   
ATOM   1211  CA  SER A 128       3.909 -21.442  -6.052  1.00 10.00      A   
ATOM   1212  CB  SER A 128       3.606 -20.450  -7.176  1.00 10.00      A   
ATOM   1213  OG  SER A 128       2.491 -20.883  -7.936  1.00 10.00      A   
ATOM   1214  HG  SER A 128       1.681 -20.555  -7.519  1.00 10.00      A   
ATOM   1215  C   SER A 128       4.993 -20.890  -5.123  1.00 10.00      A   
ATOM   1216  O   SER A 128       6.099 -21.428  -5.057  1.00 10.00      A   
ATOM   1217  N   PHE A 129       4.666 -19.835  -4.386  1.00 10.00      A   
ATOM   1218  HN  PHE A 129       3.750 -19.481  -4.428  1.00 10.00      A   
ATOM   1219  CA  PHE A 129       5.626 -19.208  -3.484  1.00 10.00      A   
ATOM   1220  CB  PHE A 129       5.309 -17.718  -3.320  1.00 10.00      A   
ATOM   1221  CG  PHE A 129       4.978 -17.018  -4.608  1.00 10.00      A   
ATOM   1222  CD1 PHE A 129       3.719 -16.481  -4.812  1.00 10.00      A   
ATOM   1223  CD2 PHE A 129       5.923 -16.896  -5.612  1.00 10.00      A   
ATOM   1224  CE1 PHE A 129       3.405 -15.836  -5.990  1.00 10.00      A   
ATOM   1225  CE2 PHE A 129       5.616 -16.251  -6.795  1.00 10.00      A   
ATOM   1226  CZ  PHE A 129       4.355 -15.721  -6.983  1.00 10.00      A   
ATOM   1227  C   PHE A 129       5.622 -19.888  -2.124  1.00 10.00      A   
ATOM   1228  O   PHE A 129       4.704 -19.692  -1.328  1.00 10.00      A   
ATOM   1229  N   LYS A 130       6.640 -20.695  -1.863  1.00 10.00      A   
ATOM   1230  HN  LYS A 130       7.337 -20.820  -2.543  1.00 10.00      A   
ATOM   1231  CA  LYS A 130       6.746 -21.405  -0.593  1.00 10.00      A   
ATOM   1232  CB  LYS A 130       7.295 -22.820  -0.797  1.00 10.00      A   
ATOM   1233  CG  LYS A 130       6.256 -23.840  -1.236  1.00 10.00      A   
ATOM   1234  CD  LYS A 130       6.067 -23.837  -2.746  1.00 10.00      A   
ATOM   1235  CE  LYS A 130       5.038 -24.873  -3.169  1.00 10.00      A   
ATOM   1236  NZ  LYS A 130       5.103 -25.171  -4.625  1.00 10.00      A   
ATOM   1237  HZ1 LYS A 130       4.683 -26.103  -4.819  1.00 10.00      A   
ATOM   1238  HZ2 LYS A 130       6.089 -25.178  -4.946  1.00 10.00      A   
ATOM   1239  HZ3 LYS A 130       4.579 -24.452  -5.165  1.00 10.00      A   
ATOM   1240  C   LYS A 130       7.601 -20.637   0.412  1.00 10.00      A   
ATOM   1241  O   LYS A 130       7.636 -20.969   1.598  1.00 10.00      A   
ATOM   1242  N   ASN A 131       8.288 -19.606  -0.066  1.00 10.00      A   
ATOM   1243  HN  ASN A 131       8.219 -19.383  -1.018  1.00 10.00      A   
ATOM   1244  CA  ASN A 131       9.138 -18.790   0.791  1.00 10.00      A   
ATOM   1245  CB  ASN A 131      10.538 -18.640   0.187  1.00 10.00      A   
ATOM   1246  CG  ASN A 131      11.588 -19.414   0.957  1.00 10.00      A   
ATOM   1247  OD1 ASN A 131      11.572 -19.460   2.188  1.00 10.00      A   
ATOM   1248  ND2 ASN A 131      12.510 -20.033   0.237  1.00 10.00      A   
ATOM   1249 HD21 ASN A 131      12.465 -19.954  -0.742  1.00 10.00      A   
ATOM   1250 HD22 ASN A 131      13.194 -20.547   0.708  1.00 10.00      A   
ATOM   1251  C   ASN A 131       8.507 -17.425   1.028  1.00 10.00      A   
ATOM   1252  O   ASN A 131       9.173 -16.486   1.468  1.00 10.00      A   
ATOM   1253  N   PHE A 132       7.214 -17.330   0.724  1.00 10.00      A   
ATOM   1254  HN  PHE A 132       6.754 -18.117   0.367  1.00 10.00      A   
ATOM   1255  CA  PHE A 132       6.460 -16.102   0.905  1.00 10.00      A   
ATOM   1256  CB  PHE A 132       5.035 -16.298   0.392  1.00 10.00      A   
ATOM   1257  CG  PHE A 132       4.371 -15.035  -0.064  1.00 10.00      A   
ATOM   1258  CD1 PHE A 132       4.988 -14.207  -0.987  1.00 10.00      A   
ATOM   1259  CD2 PHE A 132       3.129 -14.681   0.422  1.00 10.00      A   
ATOM   1260  CE1 PHE A 132       4.376 -13.046  -1.415  1.00 10.00      A   
ATOM   1261  CE2 PHE A 132       2.512 -13.522  -0.001  1.00 10.00      A   
ATOM   1262  CZ  PHE A 132       3.136 -12.703  -0.921  1.00 10.00      A   
ATOM   1263  C   PHE A 132       6.437 -15.712   2.379  1.00 10.00      A   
ATOM   1264  O   PHE A 132       6.165 -16.546   3.248  1.00 10.00      A   
ATOM   1265  N   LYS A 133       6.716 -14.447   2.658  1.00 10.00      A   
ATOM   1266  HN  LYS A 133       6.903 -13.824   1.921  1.00 10.00      A   
ATOM   1267  CA  LYS A 133       6.760 -13.968   4.035  1.00 10.00      A   
ATOM   1268  CB  LYS A 133       8.176 -13.507   4.396  1.00 10.00      A   
ATOM   1269  CG  LYS A 133       9.210 -14.622   4.392  1.00 10.00      A   
ATOM   1270  CD  LYS A 133      10.618 -14.077   4.543  1.00 10.00      A   
ATOM   1271  CE  LYS A 133      11.641 -15.201   4.592  1.00 10.00      A   
ATOM   1272  NZ  LYS A 133      13.032 -14.686   4.479  1.00 10.00      A   
ATOM   1273  HZ1 LYS A 133      13.134 -14.134   3.596  1.00 10.00      A   
ATOM   1274  HZ2 LYS A 133      13.710 -15.475   4.460  1.00 10.00      A   
ATOM   1275  HZ3 LYS A 133      13.257 -14.068   5.285  1.00 10.00      A   
ATOM   1276  C   LYS A 133       5.759 -12.849   4.320  1.00 10.00      A   
ATOM   1277  O   LYS A 133       5.200 -12.782   5.408  1.00 10.00      A   
ATOM   1278  N   VAL A 134       5.520 -11.978   3.359  1.00 10.00      A   
ATOM   1279  HN  VAL A 134       5.952 -12.088   2.484  1.00 10.00      A   
ATOM   1280  CA  VAL A 134       4.603 -10.868   3.581  1.00 10.00      A   
ATOM   1281  CB  VAL A 134       5.344  -9.513   3.621  1.00 10.00      A   
ATOM   1282  CG1 VAL A 134       4.351  -8.366   3.732  1.00 10.00      A   
ATOM   1283  CG2 VAL A 134       6.335  -9.475   4.774  1.00 10.00      A   
ATOM   1284  C   VAL A 134       3.476 -10.798   2.557  1.00 10.00      A   
ATOM   1285  O   VAL A 134       3.718 -10.682   1.355  1.00 10.00      A   
ATOM   1286  N   LEU A 135       2.249 -10.859   3.057  1.00 10.00      A   
ATOM   1287  HN  LEU A 135       2.137 -10.970   4.031  1.00 10.00      A   
ATOM   1288  CA  LEU A 135       1.059 -10.769   2.223  1.00 10.00      A   
ATOM   1289  CB  LEU A 135       0.324 -12.112   2.171  1.00 10.00      A   
ATOM   1290  CG  LEU A 135      -0.952 -12.155   1.322  1.00 10.00      A   
ATOM   1291  CD1 LEU A 135      -0.661 -11.733  -0.110  1.00 10.00      A   
ATOM   1292  CD2 LEU A 135      -1.568 -13.544   1.351  1.00 10.00      A   
ATOM   1293  C   LEU A 135       0.135  -9.690   2.774  1.00 10.00      A   
ATOM   1294  O   LEU A 135      -0.553  -9.901   3.775  1.00 10.00      A   
ATOM   1295  N   VAL A 136       0.144  -8.523   2.142  1.00 10.00      A   
ATOM   1296  HN  VAL A 136       0.727  -8.401   1.359  1.00 10.00      A   
ATOM   1297  CA  VAL A 136      -0.695  -7.415   2.587  1.00 10.00      A   
ATOM   1298  CB  VAL A 136       0.135  -6.188   3.033  1.00 10.00      A   
ATOM   1299  CG1 VAL A 136      -0.774  -5.032   3.438  1.00 10.00      A   
ATOM   1300  CG2 VAL A 136       1.067  -6.557   4.179  1.00 10.00      A   
ATOM   1301  C   VAL A 136      -1.679  -6.996   1.500  1.00 10.00      A   
ATOM   1302  O   VAL A 136      -1.279  -6.607   0.403  1.00 10.00      A   
ATOM   1303  N   LEU A 137      -2.963  -7.094   1.813  1.00 10.00      A   
ATOM   1304  HN  LEU A 137      -3.211  -7.429   2.705  1.00 10.00      A   
ATOM   1305  CA  LEU A 137      -4.018  -6.718   0.888  1.00 10.00      A   
ATOM   1306  CB  LEU A 137      -4.956  -7.898   0.618  1.00 10.00      A   
ATOM   1307  CG  LEU A 137      -4.302  -9.201   0.158  1.00 10.00      A   
ATOM   1308  CD1 LEU A 137      -4.147 -10.161   1.330  1.00 10.00      A   
ATOM   1309  CD2 LEU A 137      -5.118  -9.841  -0.956  1.00 10.00      A   
ATOM   1310  C   LEU A 137      -4.820  -5.558   1.465  1.00 10.00      A   
ATOM   1311  O   LEU A 137      -5.665  -5.749   2.339  1.00 10.00      A   
ATOM   1312  N   SER A 138      -4.542  -4.360   0.987  1.00 10.00      A   
ATOM   1313  HN  SER A 138      -3.847  -4.265   0.296  1.00 10.00      A   
ATOM   1314  CA  SER A 138      -5.235  -3.174   1.453  1.00 10.00      A   
ATOM   1315  CB  SER A 138      -4.248  -2.004   1.576  1.00 10.00      A   
ATOM   1316  OG  SER A 138      -4.759  -0.972   2.406  1.00 10.00      A   
ATOM   1317  HG  SER A 138      -5.271  -0.353   1.870  1.00 10.00      A   
ATOM   1318  C   SER A 138      -6.354  -2.812   0.481  1.00 10.00      A   
ATOM   1319  O   SER A 138      -6.096  -2.594  -0.703  1.00 10.00      A   
ATOM   1320  N   SER A 139      -7.589  -2.778   0.977  1.00 10.00      A   
ATOM   1321  HN  SER A 139      -7.723  -2.992   1.930  1.00 10.00      A   
ATOM   1322  CA  SER A 139      -8.757  -2.428   0.165  1.00 10.00      A   
ATOM   1323  CB  SER A 139      -8.749  -0.932  -0.168  1.00 10.00      A   
ATOM   1324  OG  SER A 139      -8.565  -0.148   1.001  1.00 10.00      A   
ATOM   1325  HG  SER A 139      -9.192  -0.432   1.675  1.00 10.00      A   
ATOM   1326  C   SER A 139      -8.880  -3.273  -1.109  1.00 10.00      A   
ATOM   1327  O   SER A 139      -9.060  -2.741  -2.208  1.00 10.00      A   
ATOM   1328  N   CYS A 140      -8.783  -4.584  -0.961  1.00 10.00      A   
ATOM   1329  HN  CYS A 140      -8.634  -4.958  -0.062  1.00 10.00      A   
ATOM   1330  CA  CYS A 140      -8.890  -5.493  -2.095  1.00 10.00      A   
ATOM   1331  CB  CYS A 140      -7.604  -6.315  -2.227  1.00 10.00      A   
ATOM   1332  SG  CYS A 140      -6.090  -5.325  -2.257  1.00 10.00      A   
ATOM   1333  HG  CYS A 140      -6.282  -4.267  -1.479  1.00 10.00      A   
ATOM   1334  C   CYS A 140     -10.094  -6.412  -1.920  1.00 10.00      A   
ATOM   1335  O   CYS A 140     -10.319  -6.936  -0.833  1.00 10.00      A   
ATOM   1336  N   GLU A 141     -10.882  -6.591  -2.970  1.00 10.00      A   
ATOM   1337  HN  GLU A 141     -10.676  -6.141  -3.820  1.00 10.00      A   
ATOM   1338  CA  GLU A 141     -12.053  -7.456  -2.884  1.00 10.00      A   
ATOM   1339  CB  GLU A 141     -13.354  -6.644  -2.839  1.00 10.00      A   
ATOM   1340  CG  GLU A 141     -13.745  -5.971  -4.144  1.00 10.00      A   
ATOM   1341  CD  GLU A 141     -13.107  -4.613  -4.323  1.00 10.00      A   
ATOM   1342  OE1 GLU A 141     -12.193  -4.486  -5.164  1.00 10.00      A   
ATOM   1343  OE2 GLU A 141     -13.521  -3.659  -3.632  1.00 10.00      A   
ATOM   1344  C   GLU A 141     -12.085  -8.480  -4.017  1.00 10.00      A   
ATOM   1345  O   GLU A 141     -11.254  -8.440  -4.927  1.00 10.00      A   
ATOM   1346  N   GLY A 142     -13.054  -9.389  -3.955  1.00 10.00      A   
ATOM   1347  HN  GLY A 142     -13.698  -9.355  -3.212  1.00 10.00      A   
ATOM   1348  CA  GLY A 142     -13.191 -10.413  -4.972  1.00 10.00      A   
ATOM   1349  C   GLY A 142     -12.793 -11.787  -4.477  1.00 10.00      A   
ATOM   1350  O   GLY A 142     -12.788 -12.751  -5.242  1.00 10.00      A   
ATOM   1351  N   PHE A 143     -12.469 -11.890  -3.196  1.00 10.00      A   
ATOM   1352  HN  PHE A 143     -12.514 -11.098  -2.618  1.00 10.00      A   
ATOM   1353  CA  PHE A 143     -12.062 -13.169  -2.632  1.00 10.00      A   
ATOM   1354  CB  PHE A 143     -10.535 -13.250  -2.481  1.00 10.00      A   
ATOM   1355  CG  PHE A 143      -9.943 -12.256  -1.517  1.00 10.00      A   
ATOM   1356  CD1 PHE A 143      -9.541 -12.659  -0.253  1.00 10.00      A   
ATOM   1357  CD2 PHE A 143      -9.781 -10.929  -1.871  1.00 10.00      A   
ATOM   1358  CE1 PHE A 143      -8.991 -11.757   0.638  1.00 10.00      A   
ATOM   1359  CE2 PHE A 143      -9.232 -10.021  -0.984  1.00 10.00      A   
ATOM   1360  CZ  PHE A 143      -8.837 -10.436   0.273  1.00 10.00      A   
ATOM   1361  C   PHE A 143     -12.761 -13.457  -1.310  1.00 10.00      A   
ATOM   1362  O   PHE A 143     -13.185 -12.537  -0.602  1.00 10.00      A   
ATOM   1363  N   SER A 144     -12.893 -14.734  -0.991  1.00 10.00      A   
ATOM   1364  HN  SER A 144     -12.556 -15.426  -1.618  1.00 10.00      A   
ATOM   1365  CA  SER A 144     -13.528 -15.151   0.244  1.00 10.00      A   
ATOM   1366  CB  SER A 144     -14.598 -16.210  -0.049  1.00 10.00      A   
ATOM   1367  OG  SER A 144     -14.041 -17.340  -0.700  1.00 10.00      A   
ATOM   1368  HG  SER A 144     -14.000 -17.163  -1.658  1.00 10.00      A   
ATOM   1369  C   SER A 144     -12.485 -15.694   1.221  1.00 10.00      A   
ATOM   1370  O   SER A 144     -11.302 -15.368   1.125  1.00 10.00      A   
ATOM   1371  N   THR A 145     -12.929 -16.509   2.167  1.00 10.00      A   
ATOM   1372  HN  THR A 145     -13.887 -16.710   2.212  1.00 10.00      A   
ATOM   1373  CA  THR A 145     -12.040 -17.097   3.158  1.00 10.00      A   
ATOM   1374  CB  THR A 145     -12.804 -17.349   4.476  1.00 10.00      A   
ATOM   1375  OG1 THR A 145     -14.177 -17.668   4.185  1.00 10.00      A   
ATOM   1376  HG1 THR A 145     -14.226 -18.553   3.807  1.00 10.00      A   
ATOM   1377  CG2 THR A 145     -12.755 -16.118   5.369  1.00 10.00      A   
ATOM   1378  C   THR A 145     -11.441 -18.416   2.662  1.00 10.00      A   
ATOM   1379  O   THR A 145     -10.760 -19.121   3.412  1.00 10.00      A   
ATOM   1380  N   ASP A 146     -11.677 -18.730   1.394  1.00 10.00      A   
ATOM   1381  HN  ASP A 146     -12.181 -18.102   0.830  1.00 10.00      A   
ATOM   1382  CA  ASP A 146     -11.184 -19.971   0.805  1.00 10.00      A   
ATOM   1383  CB  ASP A 146     -11.887 -20.243  -0.523  1.00 10.00      A   
ATOM   1384  CG  ASP A 146     -12.496 -21.627  -0.594  1.00 10.00      A   
ATOM   1385  OD1 ASP A 146     -11.896 -22.579  -0.046  1.00 10.00      A   
ATOM   1386  OD2 ASP A 146     -13.587 -21.763  -1.196  1.00 10.00      A   
ATOM   1387  C   ASP A 146      -9.677 -19.924   0.583  1.00 10.00      A   
ATOM   1388  O   ASP A 146      -8.927 -20.743   1.125  1.00 10.00      A   
ATOM   1389  N   GLY A 147      -9.241 -18.954  -0.205  1.00 10.00      A   
ATOM   1390  HN  GLY A 147      -9.896 -18.334  -0.615  1.00 10.00      A   
ATOM   1391  CA  GLY A 147      -7.834 -18.794  -0.504  1.00 10.00      A   
ATOM   1392  C   GLY A 147      -6.992 -18.562   0.733  1.00 10.00      A   
ATOM   1393  O   GLY A 147      -5.816 -18.935   0.771  1.00 10.00      A   
ATOM   1394  N   LEU A 148      -7.598 -17.958   1.750  1.00 10.00      A   
ATOM   1395  HN  LEU A 148      -8.534 -17.692   1.653  1.00 10.00      A   
ATOM   1396  CA  LEU A 148      -6.906 -17.683   2.999  1.00 10.00      A   
ATOM   1397  CB  LEU A 148      -7.811 -16.907   3.956  1.00 10.00      A   
ATOM   1398  CG  LEU A 148      -8.430 -15.614   3.416  1.00 10.00      A   
ATOM   1399  CD1 LEU A 148      -9.216 -14.898   4.505  1.00 10.00      A   
ATOM   1400  CD2 LEU A 148      -7.367 -14.699   2.830  1.00 10.00      A   
ATOM   1401  C   LEU A 148      -6.462 -18.987   3.647  1.00 10.00      A   
ATOM   1402  O   LEU A 148      -5.406 -19.055   4.284  1.00 10.00      A   
ATOM   1403  N   ALA A 149      -7.272 -20.024   3.457  1.00 10.00      A   
ATOM   1404  HN  ALA A 149      -8.095 -19.895   2.933  1.00 10.00      A   
ATOM   1405  CA  ALA A 149      -6.982 -21.345   3.996  1.00 10.00      A   
ATOM   1406  CB  ALA A 149      -8.215 -22.230   3.894  1.00 10.00      A   
ATOM   1407  C   ALA A 149      -5.823 -21.978   3.238  1.00 10.00      A   
ATOM   1408  O   ALA A 149      -4.960 -22.636   3.823  1.00 10.00      A   
ATOM   1409  N   ALA A 150      -5.808 -21.764   1.927  1.00 10.00      A   
ATOM   1410  HN  ALA A 150      -6.528 -21.230   1.524  1.00 10.00      A   
ATOM   1411  CA  ALA A 150      -4.758 -22.299   1.072  1.00 10.00      A   
ATOM   1412  CB  ALA A 150      -5.065 -21.999  -0.388  1.00 10.00      A   
ATOM   1413  C   ALA A 150      -3.401 -21.727   1.471  1.00 10.00      A   
ATOM   1414  O   ALA A 150      -2.400 -22.442   1.516  1.00 10.00      A   
ATOM   1415  N   ILE A 151      -3.383 -20.435   1.768  1.00 10.00      A   
ATOM   1416  HN  ILE A 151      -4.219 -19.920   1.700  1.00 10.00      A   
ATOM   1417  CA  ILE A 151      -2.165 -19.752   2.178  1.00 10.00      A   
ATOM   1418  CB  ILE A 151      -2.413 -18.229   2.297  1.00 10.00      A   
ATOM   1419  CG1 ILE A 151      -2.804 -17.632   0.937  1.00 10.00      A   
ATOM   1420  CG2 ILE A 151      -1.205 -17.504   2.881  1.00 10.00      A   
ATOM   1421  CD1 ILE A 151      -1.679 -17.605  -0.078  1.00 10.00      A   
ATOM   1422  C   ILE A 151      -1.678 -20.289   3.524  1.00 10.00      A   
ATOM   1423  O   ILE A 151      -0.510 -20.642   3.682  1.00 10.00      A   
ATOM   1424  N   ALA A 152      -2.598 -20.384   4.474  1.00 10.00      A   
ATOM   1425  HN  ALA A 152      -3.522 -20.130   4.264  1.00 10.00      A   
ATOM   1426  CA  ALA A 152      -2.284 -20.850   5.822  1.00 10.00      A   
ATOM   1427  CB  ALA A 152      -3.535 -20.830   6.689  1.00 10.00      A   
ATOM   1428  C   ALA A 152      -1.647 -22.239   5.850  1.00 10.00      A   
ATOM   1429  O   ALA A 152      -0.697 -22.477   6.599  1.00 10.00      A   
ATOM   1430  N   ALA A 153      -2.149 -23.143   5.020  1.00 10.00      A   
ATOM   1431  HN  ALA A 153      -2.876 -22.886   4.413  1.00 10.00      A   
ATOM   1432  CA  ALA A 153      -1.644 -24.515   4.994  1.00 10.00      A   
ATOM   1433  CB  ALA A 153      -2.737 -25.484   4.566  1.00 10.00      A   
ATOM   1434  C   ALA A 153      -0.399 -24.694   4.128  1.00 10.00      A   
ATOM   1435  O   ALA A 153       0.115 -25.807   4.007  1.00 10.00      A   
ATOM   1436  N   THR A 154       0.102 -23.617   3.538  1.00 10.00      A   
ATOM   1437  HN  THR A 154      -0.321 -22.744   3.676  1.00 10.00      A   
ATOM   1438  CA  THR A 154       1.283 -23.725   2.687  1.00 10.00      A   
ATOM   1439  CB  THR A 154       0.929 -23.611   1.189  1.00 10.00      A   
ATOM   1440  OG1 THR A 154      -0.358 -24.210   0.964  1.00 10.00      A   
ATOM   1441  HG1 THR A 154      -1.051 -23.569   1.179  1.00 10.00      A   
ATOM   1442  CG2 THR A 154       1.965 -24.345   0.347  1.00 10.00      A   
ATOM   1443  C   THR A 154       2.397 -22.735   3.057  1.00 10.00      A   
ATOM   1444  O   THR A 154       3.575 -23.103   3.086  1.00 10.00      A   
ATOM   1445  N   CYS A 155       2.034 -21.495   3.352  1.00 10.00      A   
ATOM   1446  HN  CYS A 155       1.078 -21.254   3.345  1.00 10.00      A   
ATOM   1447  CA  CYS A 155       3.024 -20.482   3.703  1.00 10.00      A   
ATOM   1448  CB  CYS A 155       2.471 -19.078   3.449  1.00 10.00      A   
ATOM   1449  SG  CYS A 155       1.912 -18.811   1.750  1.00 10.00      A   
ATOM   1450  HG  CYS A 155       2.120 -19.935   1.077  1.00 10.00      A   
ATOM   1451  C   CYS A 155       3.492 -20.630   5.152  1.00 10.00      A   
ATOM   1452  O   CYS A 155       2.975 -19.977   6.057  1.00 10.00      A   
ATOM   1453  N   ARG A 156       4.477 -21.495   5.362  1.00 10.00      A   
ATOM   1454  HN  ARG A 156       4.831 -22.004   4.601  1.00 10.00      A   
ATOM   1455  CA  ARG A 156       5.021 -21.733   6.699  1.00 10.00      A   
ATOM   1456  CB  ARG A 156       5.686 -23.112   6.776  1.00 10.00      A   
ATOM   1457  CG  ARG A 156       6.809 -23.318   5.771  1.00 10.00      A   
ATOM   1458  CD  ARG A 156       6.809 -24.733   5.210  1.00 10.00      A   
ATOM   1459  NE  ARG A 156       7.218 -25.732   6.198  1.00 10.00      A   
ATOM   1460  HE  ARG A 156       8.026 -25.540   6.728  1.00 10.00      A   
ATOM   1461  CZ  ARG A 156       6.566 -26.877   6.413  1.00 10.00      A   
ATOM   1462  NH1 ARG A 156       5.468 -27.172   5.719  1.00 10.00      A   
ATOM   1463 HH11 ARG A 156       4.959 -28.071   5.888  1.00 10.00      A   
ATOM   1464 HH12 ARG A 156       5.112 -26.508   4.994  1.00 10.00      A   
ATOM   1465  NH2 ARG A 156       7.014 -27.729   7.320  1.00 10.00      A   
ATOM   1466 HH21 ARG A 156       7.876 -27.514   7.867  1.00 10.00      A   
ATOM   1467 HH22 ARG A 156       6.509 -28.627   7.491  1.00 10.00      A   
ATOM   1468  C   ARG A 156       6.007 -20.639   7.110  1.00 10.00      A   
ATOM   1469  O   ARG A 156       6.377 -20.521   8.280  1.00 10.00      A   
ATOM   1470  N   ASN A 157       6.433 -19.838   6.142  1.00 10.00      A   
ATOM   1471  HN  ASN A 157       6.099 -19.974   5.232  1.00 10.00      A   
ATOM   1472  CA  ASN A 157       7.376 -18.755   6.407  1.00 10.00      A   
ATOM   1473  CB  ASN A 157       8.516 -18.751   5.385  1.00 10.00      A   
ATOM   1474  CG  ASN A 157       9.666 -19.659   5.781  1.00 10.00      A   
ATOM   1475  OD1 ASN A 157       9.966 -19.822   6.965  1.00 10.00      A   
ATOM   1476  ND2 ASN A 157      10.315 -20.265   4.795  1.00 10.00      A   
ATOM   1477 HD21 ASN A 157      10.024 -20.097   3.872  1.00 10.00      A   
ATOM   1478 HD22 ASN A 157      11.067 -20.853   5.029  1.00 10.00      A   
ATOM   1479  C   ASN A 157       6.663 -17.407   6.423  1.00 10.00      A   
ATOM   1480  O   ASN A 157       7.296 -16.356   6.356  1.00 10.00      A   
ATOM   1481  N   LEU A 158       5.339 -17.450   6.527  1.00 10.00      A   
ATOM   1482  HN  LEU A 158       4.897 -18.324   6.592  1.00 10.00      A   
ATOM   1483  CA  LEU A 158       4.520 -16.239   6.552  1.00 10.00      A   
ATOM   1484  CB  LEU A 158       3.039 -16.613   6.486  1.00 10.00      A   
ATOM   1485  CG  LEU A 158       2.042 -15.456   6.492  1.00 10.00      A   
ATOM   1486  CD1 LEU A 158       2.079 -14.705   5.167  1.00 10.00      A   
ATOM   1487  CD2 LEU A 158       0.642 -15.974   6.775  1.00 10.00      A   
ATOM   1488  C   LEU A 158       4.794 -15.412   7.807  1.00 10.00      A   
ATOM   1489  O   LEU A 158       4.668 -15.905   8.925  1.00 10.00      A   
ATOM   1490  N   LYS A 159       5.156 -14.155   7.611  1.00 10.00      A   
ATOM   1491  HN  LYS A 159       5.209 -13.817   6.690  1.00 10.00      A   
ATOM   1492  CA  LYS A 159       5.459 -13.252   8.716  1.00 10.00      A   
ATOM   1493  CB  LYS A 159       6.820 -12.583   8.506  1.00 10.00      A   
ATOM   1494  CG  LYS A 159       8.006 -13.531   8.555  1.00 10.00      A   
ATOM   1495  CD  LYS A 159       9.313 -12.783   8.346  1.00 10.00      A   
ATOM   1496  CE  LYS A 159       9.571 -11.800   9.479  1.00 10.00      A   
ATOM   1497  NZ  LYS A 159      10.753 -10.940   9.217  1.00 10.00      A   
ATOM   1498  HZ1 LYS A 159      10.937 -10.328  10.038  1.00 10.00      A   
ATOM   1499  HZ2 LYS A 159      10.585 -10.339   8.382  1.00 10.00      A   
ATOM   1500  HZ3 LYS A 159      11.592 -11.526   9.040  1.00 10.00      A   
ATOM   1501  C   LYS A 159       4.384 -12.178   8.874  1.00 10.00      A   
ATOM   1502  O   LYS A 159       3.890 -11.935   9.980  1.00 10.00      A   
ATOM   1503  N   GLU A 160       4.024 -11.541   7.764  1.00 10.00      A   
ATOM   1504  HN  GLU A 160       4.426 -11.803   6.908  1.00 10.00      A   
ATOM   1505  CA  GLU A 160       3.027 -10.480   7.781  1.00 10.00      A   
ATOM   1506  CB  GLU A 160       3.591  -9.190   7.181  1.00 10.00      A   
ATOM   1507  CG  GLU A 160       4.611  -8.470   8.041  1.00 10.00      A   
ATOM   1508  CD  GLU A 160       5.071  -7.170   7.410  1.00 10.00      A   
ATOM   1509  OE1 GLU A 160       6.272  -7.039   7.106  1.00 10.00      A   
ATOM   1510  OE2 GLU A 160       4.234  -6.264   7.221  1.00 10.00      A   
ATOM   1511  C   GLU A 160       1.775 -10.866   7.011  1.00 10.00      A   
ATOM   1512  O   GLU A 160       1.842 -11.242   5.839  1.00 10.00      A   
ATOM   1513  N   LEU A 161       0.638 -10.752   7.677  1.00 10.00      A   
ATOM   1514  HN  LEU A 161       0.667 -10.464   8.617  1.00 10.00      A   
ATOM   1515  CA  LEU A 161      -0.651 -11.047   7.074  1.00 10.00      A   
ATOM   1516  CB  LEU A 161      -1.191 -12.393   7.563  1.00 10.00      A   
ATOM   1517  CG  LEU A 161      -2.336 -12.993   6.744  1.00 10.00      A   
ATOM   1518  CD1 LEU A 161      -1.888 -13.251   5.315  1.00 10.00      A   
ATOM   1519  CD2 LEU A 161      -2.837 -14.275   7.387  1.00 10.00      A   
ATOM   1520  C   LEU A 161      -1.628  -9.925   7.404  1.00 10.00      A   
ATOM   1521  O   LEU A 161      -2.213  -9.900   8.487  1.00 10.00      A   
ATOM   1522  N   ASP A 162      -1.776  -8.987   6.476  1.00 10.00      A   
ATOM   1523  HN  ASP A 162      -1.284  -9.071   5.628  1.00 10.00      A   
ATOM   1524  CA  ASP A 162      -2.666  -7.848   6.665  1.00 10.00      A   
ATOM   1525  CB  ASP A 162      -1.841  -6.554   6.711  1.00 10.00      A   
ATOM   1526  CG  ASP A 162      -2.587  -5.368   7.290  1.00 10.00      A   
ATOM   1527  OD1 ASP A 162      -3.781  -5.192   6.981  1.00 10.00      A   
ATOM   1528  OD2 ASP A 162      -1.969  -4.592   8.052  1.00 10.00      A   
ATOM   1529  C   ASP A 162      -3.666  -7.779   5.517  1.00 10.00      A   
ATOM   1530  O   ASP A 162      -3.295  -7.943   4.355  1.00 10.00      A   
ATOM   1531  N   LEU A 163      -4.935  -7.561   5.848  1.00 10.00      A   
ATOM   1532  HN  LEU A 163      -5.166  -7.461   6.794  1.00 10.00      A   
ATOM   1533  CA  LEU A 163      -5.996  -7.470   4.847  1.00 10.00      A   
ATOM   1534  CB  LEU A 163      -6.814  -8.770   4.809  1.00 10.00      A   
ATOM   1535  CG  LEU A 163      -6.038 -10.092   4.771  1.00 10.00      A   
ATOM   1536  CD1 LEU A 163      -5.828 -10.639   6.177  1.00 10.00      A   
ATOM   1537  CD2 LEU A 163      -6.761 -11.111   3.903  1.00 10.00      A   
ATOM   1538  C   LEU A 163      -6.928  -6.294   5.153  1.00 10.00      A   
ATOM   1539  O   LEU A 163      -8.127  -6.346   4.865  1.00 10.00      A   
ATOM   1540  N   ARG A 164      -6.367  -5.240   5.734  1.00 10.00      A   
ATOM   1541  HN  ARG A 164      -5.401  -5.266   5.921  1.00 10.00      A   
ATOM   1542  CA  ARG A 164      -7.126  -4.045   6.111  1.00 10.00      A   
ATOM   1543  CB  ARG A 164      -6.205  -2.981   6.722  1.00 10.00      A   
ATOM   1544  CG  ARG A 164      -5.112  -2.474   5.792  1.00 10.00      A   
ATOM   1545  CD  ARG A 164      -3.949  -1.890   6.580  1.00 10.00      A   
ATOM   1546  NE  ARG A 164      -2.977  -1.214   5.718  1.00 10.00      A   
ATOM   1547  HE  ARG A 164      -3.310  -0.464   5.169  1.00 10.00      A   
ATOM   1548  CZ  ARG A 164      -1.684  -1.541   5.639  1.00 10.00      A   
ATOM   1549  NH1 ARG A 164      -1.194  -2.543   6.365  1.00 10.00      A   
ATOM   1550 HH11 ARG A 164      -1.821  -3.090   7.007  1.00 10.00      A   
ATOM   1551 HH12 ARG A 164      -0.183  -2.793   6.303  1.00 10.00      A   
ATOM   1552  NH2 ARG A 164      -0.883  -0.868   4.821  1.00 10.00      A   
ATOM   1553 HH21 ARG A 164       0.128  -1.116   4.752  1.00 10.00      A   
ATOM   1554 HH22 ARG A 164      -1.264  -0.085   4.241  1.00 10.00      A   
ATOM   1555  C   ARG A 164      -7.965  -3.448   4.974  1.00 10.00      A   
ATOM   1556  O   ARG A 164      -7.504  -3.312   3.837  1.00 10.00      A   
ATOM   1557  N   GLU A 165      -9.217  -3.124   5.308  1.00 10.00      A   
ATOM   1558  HN  GLU A 165      -9.516  -3.313   6.224  1.00 10.00      A   
ATOM   1559  CA  GLU A 165     -10.174  -2.506   4.379  1.00 10.00      A   
ATOM   1560  CB  GLU A 165      -9.762  -1.075   4.013  1.00 10.00      A   
ATOM   1561  CG  GLU A 165     -10.380  -0.002   4.898  1.00 10.00      A   
ATOM   1562  CD  GLU A 165     -10.057  -0.190   6.362  1.00 10.00      A   
ATOM   1563  OE1 GLU A 165      -9.011   0.322   6.812  1.00 10.00      A   
ATOM   1564  OE2 GLU A 165     -10.846  -0.854   7.070  1.00 10.00      A   
ATOM   1565  C   GLU A 165     -10.474  -3.336   3.131  1.00 10.00      A   
ATOM   1566  O   GLU A 165     -10.924  -2.801   2.119  1.00 10.00      A   
ATOM   1567  N   SER A 166     -10.233  -4.633   3.201  1.00 10.00      A   
ATOM   1568  HN  SER A 166      -9.866  -5.012   4.029  1.00 10.00      A   
ATOM   1569  CA  SER A 166     -10.494  -5.507   2.074  1.00 10.00      A   
ATOM   1570  CB  SER A 166      -9.349  -6.514   1.921  1.00 10.00      A   
ATOM   1571  OG  SER A 166      -8.175  -5.861   1.453  1.00 10.00      A   
ATOM   1572  HG  SER A 166      -7.491  -5.891   2.138  1.00 10.00      A   
ATOM   1573  C   SER A 166     -11.838  -6.214   2.236  1.00 10.00      A   
ATOM   1574  O   SER A 166     -12.187  -6.639   3.339  1.00 10.00      A   
ATOM   1575  N   ASP A 167     -12.603  -6.314   1.148  1.00 10.00      A   
ATOM   1576  HN  ASP A 167     -12.280  -5.949   0.299  1.00 10.00      A   
ATOM   1577  CA  ASP A 167     -13.906  -6.974   1.190  1.00 10.00      A   
ATOM   1578  CB  ASP A 167     -14.879  -6.398   0.156  1.00 10.00      A   
ATOM   1579  CG  ASP A 167     -16.329  -6.722   0.475  1.00 10.00      A   
ATOM   1580  OD1 ASP A 167     -16.993  -5.889   1.134  1.00 10.00      A   
ATOM   1581  OD2 ASP A 167     -16.815  -7.800   0.074  1.00 10.00      A   
ATOM   1582  C   ASP A 167     -13.746  -8.472   0.987  1.00 10.00      A   
ATOM   1583  O   ASP A 167     -13.697  -8.969  -0.143  1.00 10.00      A   
ATOM   1584  N   VAL A 168     -13.630  -9.175   2.092  1.00 10.00      A   
ATOM   1585  HN  VAL A 168     -13.665  -8.708   2.954  1.00 10.00      A   
ATOM   1586  CA  VAL A 168     -13.470 -10.615   2.076  1.00 10.00      A   
ATOM   1587  CB  VAL A 168     -12.398 -11.065   3.089  1.00 10.00      A   
ATOM   1588  CG1 VAL A 168     -12.010 -12.516   2.857  1.00 10.00      A   
ATOM   1589  CG2 VAL A 168     -11.177 -10.160   3.040  1.00 10.00      A   
ATOM   1590  C   VAL A 168     -14.788 -11.264   2.455  1.00 10.00      A   
ATOM   1591  O   VAL A 168     -15.335 -10.982   3.522  1.00 10.00      A   
ATOM   1592  N   ASP A 169     -15.306 -12.112   1.583  1.00 10.00      A   
ATOM   1593  HN  ASP A 169     -14.835 -12.282   0.738  1.00 10.00      A   
ATOM   1594  CA  ASP A 169     -16.570 -12.785   1.857  1.00 10.00      A   
ATOM   1595  CB  ASP A 169     -17.171 -13.424   0.610  1.00 10.00      A   
ATOM   1596  CG  ASP A 169     -18.655 -13.679   0.786  1.00 10.00      A   
ATOM   1597  OD1 ASP A 169     -19.016 -14.719   1.372  1.00 10.00      A   
ATOM   1598  OD2 ASP A 169     -19.468 -12.820   0.372  1.00 10.00      A   
ATOM   1599  C   ASP A 169     -16.416 -13.815   2.968  1.00 10.00      A   
ATOM   1600  O   ASP A 169     -15.659 -14.779   2.840  1.00 10.00      A   
ATOM   1601  N   ASP A 170     -17.127 -13.588   4.061  1.00 10.00      A   
ATOM   1602  HN  ASP A 170     -17.704 -12.799   4.095  1.00 10.00      A   
ATOM   1603  CA  ASP A 170     -17.075 -14.474   5.215  1.00 10.00      A   
ATOM   1604  CB  ASP A 170     -17.593 -13.756   6.465  1.00 10.00      A   
ATOM   1605  CG  ASP A 170     -16.787 -12.524   6.826  1.00 10.00      A   
ATOM   1606  OD1 ASP A 170     -15.778 -12.657   7.553  1.00 10.00      A   
ATOM   1607  OD2 ASP A 170     -17.173 -11.416   6.400  1.00 10.00      A   
ATOM   1608  C   ASP A 170     -17.890 -15.741   4.985  1.00 10.00      A   
ATOM   1609  O   ASP A 170     -19.122 -15.715   5.033  1.00 10.00      A   
ATOM   1610  N   VAL A 171     -17.202 -16.845   4.717  1.00 10.00      A   
ATOM   1611  HN  VAL A 171     -16.224 -16.795   4.656  1.00 10.00      A   
ATOM   1612  CA  VAL A 171     -17.863 -18.128   4.499  1.00 10.00      A   
ATOM   1613  CB  VAL A 171     -17.432 -18.792   3.171  1.00 10.00      A   
ATOM   1614  CG1 VAL A 171     -18.410 -19.887   2.770  1.00 10.00      A   
ATOM   1615  CG2 VAL A 171     -17.297 -17.761   2.062  1.00 10.00      A   
ATOM   1616  C   VAL A 171     -17.574 -19.065   5.672  1.00 10.00      A   
ATOM   1617  O   VAL A 171     -18.160 -18.919   6.746  1.00 10.00      A   
ATOM   1618  N   SER A 172     -16.662 -20.008   5.478  1.00 10.00      A   
ATOM   1619  HN  SER A 172     -16.220 -20.076   4.605  1.00 10.00      A   
ATOM   1620  CA  SER A 172     -16.292 -20.941   6.527  1.00 10.00      A   
ATOM   1621  CB  SER A 172     -16.110 -22.360   5.956  1.00 10.00      A   
ATOM   1622  OG  SER A 172     -17.343 -22.899   5.485  1.00 10.00      A   
ATOM   1623  HG  SER A 172     -17.216 -23.823   5.210  1.00 10.00      A   
ATOM   1624  C   SER A 172     -15.011 -20.458   7.210  1.00 10.00      A   
ATOM   1625  O   SER A 172     -13.927 -20.536   6.633  1.00 10.00      A   
ATOM   1626  N   GLY A 173     -15.140 -19.946   8.434  1.00 10.00      A   
ATOM   1627  HN  GLY A 173     -16.030 -19.899   8.844  1.00 10.00      A   
ATOM   1628  CA  GLY A 173     -13.985 -19.448   9.174  1.00 10.00      A   
ATOM   1629  C   GLY A 173     -13.133 -20.561   9.763  1.00 10.00      A   
ATOM   1630  O   GLY A 173     -12.793 -20.537  10.945  1.00 10.00      A   
ATOM   1631  N   HIS A 174     -12.785 -21.533   8.935  1.00 10.00      A   
ATOM   1632  HN  HIS A 174     -13.085 -21.488   8.002  1.00 10.00      A   
ATOM   1633  CA  HIS A 174     -11.976 -22.664   9.362  1.00 10.00      A   
ATOM   1634  CB  HIS A 174     -12.606 -23.970   8.850  1.00 10.00      A   
ATOM   1635  CG  HIS A 174     -12.013 -25.228   9.415  1.00 10.00      A   
ATOM   1636  ND1 HIS A 174     -12.247 -25.618  10.713  1.00 10.00      A   
ATOM   1637  CD2 HIS A 174     -11.208 -26.141   8.817  1.00 10.00      A   
ATOM   1638  CE1 HIS A 174     -11.581 -26.751  10.875  1.00 10.00      A   
ATOM   1639  NE2 HIS A 174     -10.939 -27.101   9.755  1.00 10.00      A   
ATOM   1640  HE2 HIS A 174     -10.362 -27.886   9.635  1.00 10.00      A   
ATOM   1641  C   HIS A 174     -10.550 -22.509   8.840  1.00 10.00      A   
ATOM   1642  O   HIS A 174      -9.675 -23.319   9.134  1.00 10.00      A   
ATOM   1643  N   TRP A 175     -10.323 -21.429   8.097  1.00 10.00      A   
ATOM   1644  HN  TRP A 175     -11.061 -20.809   7.930  1.00 10.00      A   
ATOM   1645  CA  TRP A 175      -9.016 -21.142   7.507  1.00 10.00      A   
ATOM   1646  CB  TRP A 175      -9.073 -19.854   6.674  1.00 10.00      A   
ATOM   1647  CG  TRP A 175      -9.279 -18.611   7.487  1.00 10.00      A   
ATOM   1648  CD1 TRP A 175     -10.458 -18.149   7.994  1.00 10.00      A   
ATOM   1649  CD2 TRP A 175      -8.275 -17.671   7.885  1.00 10.00      A   
ATOM   1650  NE1 TRP A 175     -10.250 -16.988   8.693  1.00 10.00      A   
ATOM   1651  HE1 TRP A 175     -10.948 -16.465   9.154  1.00 10.00      A   
ATOM   1652  CE2 TRP A 175      -8.918 -16.670   8.638  1.00 10.00      A   
ATOM   1653  CE3 TRP A 175      -6.896 -17.582   7.683  1.00 10.00      A   
ATOM   1654  CZ2 TRP A 175      -8.228 -15.594   9.186  1.00 10.00      A   
ATOM   1655  CZ3 TRP A 175      -6.214 -16.512   8.225  1.00 10.00      A   
ATOM   1656  CH2 TRP A 175      -6.880 -15.532   8.968  1.00 10.00      A   
ATOM   1657  C   TRP A 175      -7.912 -21.054   8.561  1.00 10.00      A   
ATOM   1658  O   TRP A 175      -6.746 -21.331   8.278  1.00 10.00      A   
ATOM   1659  N   LEU A 176      -8.288 -20.681   9.776  1.00 10.00      A   
ATOM   1660  HN  LEU A 176      -9.233 -20.492   9.942  1.00 10.00      A   
ATOM   1661  CA  LEU A 176      -7.333 -20.547  10.866  1.00 10.00      A   
ATOM   1662  CB  LEU A 176      -7.967 -19.783  12.032  1.00 10.00      A   
ATOM   1663  CG  LEU A 176      -7.002 -19.050  12.967  1.00 10.00      A   
ATOM   1664  CD1 LEU A 176      -6.410 -17.832  12.274  1.00 10.00      A   
ATOM   1665  CD2 LEU A 176      -7.706 -18.650  14.254  1.00 10.00      A   
ATOM   1666  C   LEU A 176      -6.839 -21.911  11.341  1.00 10.00      A   
ATOM   1667  O   LEU A 176      -5.792 -22.015  11.980  1.00 10.00      A   
ATOM   1668  N   SER A 177      -7.587 -22.959  11.018  1.00 10.00      A   
ATOM   1669  HN  SER A 177      -8.404 -22.827  10.485  1.00 10.00      A   
ATOM   1670  CA  SER A 177      -7.219 -24.306  11.420  1.00 10.00      A   
ATOM   1671  CB  SER A 177      -8.462 -25.190  11.508  1.00 10.00      A   
ATOM   1672  OG  SER A 177      -9.471 -24.583  12.304  1.00 10.00      A   
ATOM   1673  HG  SER A 177     -10.260 -24.445  11.761  1.00 10.00      A   
ATOM   1674  C   SER A 177      -6.215 -24.911  10.444  1.00 10.00      A   
ATOM   1675  O   SER A 177      -5.666 -25.986  10.687  1.00 10.00      A   
ATOM   1676  N   HIS A 178      -5.967 -24.202   9.350  1.00 10.00      A   
ATOM   1677  HN  HIS A 178      -6.428 -23.345   9.223  1.00 10.00      A   
ATOM   1678  CA  HIS A 178      -5.033 -24.666   8.333  1.00 10.00      A   
ATOM   1679  CB  HIS A 178      -5.379 -24.076   6.961  1.00 10.00      A   
ATOM   1680  CG  HIS A 178      -6.655 -24.588   6.360  1.00 10.00      A   
ATOM   1681  ND1 HIS A 178      -6.654 -25.381   5.233  1.00 10.00      A   
ATOM   1682  CD2 HIS A 178      -7.935 -24.365   6.744  1.00 10.00      A   
ATOM   1683  CE1 HIS A 178      -7.925 -25.615   4.956  1.00 10.00      A   
ATOM   1684  NE2 HIS A 178      -8.732 -25.021   5.842  1.00 10.00      A   
ATOM   1685  HE2 HIS A 178      -9.711 -25.038   5.839  1.00 10.00      A   
ATOM   1686  C   HIS A 178      -3.598 -24.305   8.705  1.00 10.00      A   
ATOM   1687  O   HIS A 178      -2.654 -24.688   8.016  1.00 10.00      A   
ATOM   1688  N   PHE A 179      -3.440 -23.561   9.795  1.00 10.00      A   
ATOM   1689  HN  PHE A 179      -4.231 -23.284  10.304  1.00 10.00      A   
ATOM   1690  CA  PHE A 179      -2.120 -23.159  10.251  1.00 10.00      A   
ATOM   1691  CB  PHE A 179      -2.207 -21.941  11.171  1.00 10.00      A   
ATOM   1692  CG  PHE A 179      -2.391 -20.637  10.451  1.00 10.00      A   
ATOM   1693  CD1 PHE A 179      -3.625 -20.013  10.430  1.00 10.00      A   
ATOM   1694  CD2 PHE A 179      -1.328 -20.030   9.802  1.00 10.00      A   
ATOM   1695  CE1 PHE A 179      -3.800 -18.808   9.776  1.00 10.00      A   
ATOM   1696  CE2 PHE A 179      -1.494 -18.825   9.144  1.00 10.00      A   
ATOM   1697  CZ  PHE A 179      -2.733 -18.214   9.132  1.00 10.00      A   
ATOM   1698  C   PHE A 179      -1.420 -24.310  10.967  1.00 10.00      A   
ATOM   1699  O   PHE A 179      -1.866 -24.757  12.031  1.00 10.00      A   
ATOM   1700  N   PRO A 180      -0.318 -24.806  10.389  1.00 10.00      A   
ATOM   1701  CA  PRO A 180       0.450 -25.911  10.964  1.00 10.00      A   
ATOM   1702  CB  PRO A 180       1.561 -26.148   9.937  1.00 10.00      A   
ATOM   1703  CG  PRO A 180       1.662 -24.868   9.182  1.00 10.00      A   
ATOM   1704  CD  PRO A 180       0.271 -24.320   9.130  1.00 10.00      A   
ATOM   1705  C   PRO A 180       1.056 -25.517  12.299  1.00 10.00      A   
ATOM   1706  O   PRO A 180       1.431 -24.362  12.499  1.00 10.00      A   
ATOM   1707  N   ASP A 181       1.179 -26.477  13.204  1.00 10.00      A   
ATOM   1708  HN  ASP A 181       0.908 -27.397  12.973  1.00 10.00      A   
ATOM   1709  CA  ASP A 181       1.732 -26.200  14.528  1.00 10.00      A   
ATOM   1710  CB  ASP A 181       1.368 -27.287  15.539  1.00 10.00      A   
ATOM   1711  CG  ASP A 181       0.285 -26.830  16.501  1.00 10.00      A   
ATOM   1712  OD1 ASP A 181       0.361 -27.179  17.699  1.00 10.00      A   
ATOM   1713  OD2 ASP A 181      -0.644 -26.108  16.061  1.00 10.00      A   
ATOM   1714  C   ASP A 181       3.234 -25.946  14.472  1.00 10.00      A   
ATOM   1715  O   ASP A 181       3.855 -25.573  15.467  1.00 10.00      A   
ATOM   1716  N   THR A 182       3.804 -26.161  13.298  1.00 10.00      A   
ATOM   1717  HN  THR A 182       3.258 -26.509  12.563  1.00 10.00      A   
ATOM   1718  CA  THR A 182       5.220 -25.935  13.069  1.00 10.00      A   
ATOM   1719  CB  THR A 182       5.735 -26.863  11.956  1.00 10.00      A   
ATOM   1720  OG1 THR A 182       4.621 -27.337  11.181  1.00 10.00      A   
ATOM   1721  HG1 THR A 182       4.602 -26.876  10.330  1.00 10.00      A   
ATOM   1722  CG2 THR A 182       6.482 -28.046  12.549  1.00 10.00      A   
ATOM   1723  C   THR A 182       5.463 -24.486  12.657  1.00 10.00      A   
ATOM   1724  O   THR A 182       6.597 -24.001  12.668  1.00 10.00      A   
ATOM   1725  N   TYR A 183       4.381 -23.806  12.300  1.00 10.00      A   
ATOM   1726  HN  TYR A 183       3.509 -24.253  12.335  1.00 10.00      A   
ATOM   1727  CA  TYR A 183       4.437 -22.415  11.875  1.00 10.00      A   
ATOM   1728  CB  TYR A 183       3.124 -22.037  11.182  1.00 10.00      A   
ATOM   1729  CG  TYR A 183       2.929 -20.558  10.950  1.00 10.00      A   
ATOM   1730  CD1 TYR A 183       3.732 -19.862  10.058  1.00 10.00      A   
ATOM   1731  CD2 TYR A 183       1.936 -19.859  11.621  1.00 10.00      A   
ATOM   1732  CE1 TYR A 183       3.552 -18.514   9.840  1.00 10.00      A   
ATOM   1733  CE2 TYR A 183       1.748 -18.507  11.410  1.00 10.00      A   
ATOM   1734  CZ  TYR A 183       2.559 -17.838  10.519  1.00 10.00      A   
ATOM   1735  OH  TYR A 183       2.376 -16.489  10.304  1.00 10.00      A   
ATOM   1736  HH  TYR A 183       3.068 -16.161   9.707  1.00 10.00      A   
ATOM   1737  C   TYR A 183       4.703 -21.494  13.062  1.00 10.00      A   
ATOM   1738  O   TYR A 183       3.868 -21.363  13.959  1.00 10.00      A   
ATOM   1739  N   THR A 184       5.874 -20.871  13.067  1.00 10.00      A   
ATOM   1740  HN  THR A 184       6.510 -21.041  12.341  1.00 10.00      A   
ATOM   1741  CA  THR A 184       6.262 -19.969  14.144  1.00 10.00      A   
ATOM   1742  CB  THR A 184       7.290 -20.662  15.057  1.00 10.00      A   
ATOM   1743  OG1 THR A 184       8.092 -21.557  14.269  1.00 10.00      A   
ATOM   1744  HG1 THR A 184       8.003 -22.453  14.616  1.00 10.00      A   
ATOM   1745  CG2 THR A 184       6.592 -21.455  16.148  1.00 10.00      A   
ATOM   1746  C   THR A 184       6.889 -18.694  13.584  1.00 10.00      A   
ATOM   1747  O   THR A 184       7.777 -18.103  14.198  1.00 10.00      A   
ATOM   1748  N   SER A 185       6.417 -18.269  12.425  1.00 10.00      A   
ATOM   1749  HN  SER A 185       5.705 -18.774  11.987  1.00 10.00      A   
ATOM   1750  CA  SER A 185       6.946 -17.074  11.780  1.00 10.00      A   
ATOM   1751  CB  SER A 185       7.281 -17.385  10.323  1.00 10.00      A   
ATOM   1752  OG  SER A 185       7.951 -18.633  10.227  1.00 10.00      A   
ATOM   1753  HG  SER A 185       7.539 -19.161   9.534  1.00 10.00      A   
ATOM   1754  C   SER A 185       5.983 -15.891  11.864  1.00 10.00      A   
ATOM   1755  O   SER A 185       6.183 -14.876  11.202  1.00 10.00      A   
ATOM   1756  N   LEU A 186       4.958 -16.017  12.692  1.00 10.00      A   
ATOM   1757  HN  LEU A 186       4.870 -16.835  13.218  1.00 10.00      A   
ATOM   1758  CA  LEU A 186       3.965 -14.960  12.851  1.00 10.00      A   
ATOM   1759  CB  LEU A 186       2.779 -15.462  13.681  1.00 10.00      A   
ATOM   1760  CG  LEU A 186       1.717 -14.423  14.059  1.00 10.00      A   
ATOM   1761  CD1 LEU A 186       1.055 -13.850  12.816  1.00 10.00      A   
ATOM   1762  CD2 LEU A 186       0.679 -15.037  14.986  1.00 10.00      A   
ATOM   1763  C   LEU A 186       4.574 -13.721  13.497  1.00 10.00      A   
ATOM   1764  O   LEU A 186       5.035 -13.767  14.638  1.00 10.00      A   
ATOM   1765  N   VAL A 187       4.575 -12.619  12.753  1.00 10.00      A   
ATOM   1766  HN  VAL A 187       4.199 -12.656  11.847  1.00 10.00      A   
ATOM   1767  CA  VAL A 187       5.121 -11.359  13.244  1.00 10.00      A   
ATOM   1768  CB  VAL A 187       6.318 -10.881  12.387  1.00 10.00      A   
ATOM   1769  CG1 VAL A 187       6.833  -9.528  12.864  1.00 10.00      A   
ATOM   1770  CG2 VAL A 187       7.435 -11.911  12.410  1.00 10.00      A   
ATOM   1771  C   VAL A 187       4.043 -10.279  13.248  1.00 10.00      A   
ATOM   1772  O   VAL A 187       3.932  -9.498  14.198  1.00 10.00      A   
ATOM   1773  N   SER A 188       3.242 -10.241  12.192  1.00 10.00      A   
ATOM   1774  HN  SER A 188       3.362 -10.902  11.470  1.00 10.00      A   
ATOM   1775  CA  SER A 188       2.181  -9.253  12.079  1.00 10.00      A   
ATOM   1776  CB  SER A 188       2.633  -8.088  11.192  1.00 10.00      A   
ATOM   1777  OG  SER A 188       1.654  -7.062  11.148  1.00 10.00      A   
ATOM   1778  HG  SER A 188       1.956  -6.357  10.559  1.00 10.00      A   
ATOM   1779  C   SER A 188       0.914  -9.886  11.519  1.00 10.00      A   
ATOM   1780  O   SER A 188       0.935 -10.490  10.446  1.00 10.00      A   
ATOM   1781  N   LEU A 189      -0.183  -9.744  12.250  1.00 10.00      A   
ATOM   1782  HN  LEU A 189      -0.131  -9.243  13.097  1.00 10.00      A   
ATOM   1783  CA  LEU A 189      -1.458 -10.302  11.832  1.00 10.00      A   
ATOM   1784  CB  LEU A 189      -1.779 -11.566  12.633  1.00 10.00      A   
ATOM   1785  CG  LEU A 189      -3.105 -12.256  12.293  1.00 10.00      A   
ATOM   1786  CD1 LEU A 189      -3.003 -13.011  10.976  1.00 10.00      A   
ATOM   1787  CD2 LEU A 189      -3.543 -13.185  13.414  1.00 10.00      A   
ATOM   1788  C   LEU A 189      -2.579  -9.284  12.007  1.00 10.00      A   
ATOM   1789  O   LEU A 189      -2.804  -8.780  13.108  1.00 10.00      A   
ATOM   1790  N   ASN A 190      -3.260  -8.971  10.914  1.00 10.00      A   
ATOM   1791  HN  ASN A 190      -3.006  -9.389  10.058  1.00 10.00      A   
ATOM   1792  CA  ASN A 190      -4.373  -8.029  10.939  1.00 10.00      A   
ATOM   1793  CB  ASN A 190      -3.995  -6.698  10.288  1.00 10.00      A   
ATOM   1794  CG  ASN A 190      -5.155  -5.718  10.274  1.00 10.00      A   
ATOM   1795  OD1 ASN A 190      -6.014  -5.742  11.154  1.00 10.00      A   
ATOM   1796  ND2 ASN A 190      -5.197  -4.852   9.277  1.00 10.00      A   
ATOM   1797 HD21 ASN A 190      -4.482  -4.885   8.592  1.00 10.00      A   
ATOM   1798 HD22 ASN A 190      -5.935  -4.211   9.255  1.00 10.00      A   
ATOM   1799  C   ASN A 190      -5.588  -8.622  10.241  1.00 10.00      A   
ATOM   1800  O   ASN A 190      -5.645  -8.673   9.011  1.00 10.00      A   
ATOM   1801  N   ILE A 191      -6.553  -9.072  11.029  1.00 10.00      A   
ATOM   1802  HN  ILE A 191      -6.450  -8.989  12.004  1.00 10.00      A   
ATOM   1803  CA  ILE A 191      -7.766  -9.678  10.493  1.00 10.00      A   
ATOM   1804  CB  ILE A 191      -7.912 -11.150  10.940  1.00 10.00      A   
ATOM   1805  CG1 ILE A 191      -7.755 -11.276  12.462  1.00 10.00      A   
ATOM   1806  CG2 ILE A 191      -6.902 -12.028  10.215  1.00 10.00      A   
ATOM   1807  CD1 ILE A 191      -8.112 -12.642  13.011  1.00 10.00      A   
ATOM   1808  C   ILE A 191      -9.011  -8.902  10.912  1.00 10.00      A   
ATOM   1809  O   ILE A 191     -10.096  -9.466  11.022  1.00 10.00      A   
ATOM   1810  N   SER A 192      -8.856  -7.598  11.108  1.00 10.00      A   
ATOM   1811  HN  SER A 192      -7.974  -7.196  10.970  1.00 10.00      A   
ATOM   1812  CA  SER A 192      -9.961  -6.742  11.530  1.00 10.00      A   
ATOM   1813  CB  SER A 192      -9.421  -5.390  11.993  1.00 10.00      A   
ATOM   1814  OG  SER A 192      -8.505  -4.864  11.049  1.00 10.00      A   
ATOM   1815  HG  SER A 192      -7.602  -5.035  11.347  1.00 10.00      A   
ATOM   1816  C   SER A 192     -11.003  -6.547  10.424  1.00 10.00      A   
ATOM   1817  O   SER A 192     -12.080  -5.991  10.660  1.00 10.00      A   
ATOM   1818  N   CYS A 193     -10.690  -7.019   9.228  1.00 10.00      A   
ATOM   1819  HN  CYS A 193      -9.826  -7.468   9.102  1.00 10.00      A   
ATOM   1820  CA  CYS A 193     -11.586  -6.880   8.090  1.00 10.00      A   
ATOM   1821  CB  CYS A 193     -10.758  -6.832   6.813  1.00 10.00      A   
ATOM   1822  SG  CYS A 193      -9.511  -8.135   6.723  1.00 10.00      A   
ATOM   1823  HG  CYS A 193      -8.674  -7.820   5.744  1.00 10.00      A   
ATOM   1824  C   CYS A 193     -12.573  -8.040   7.996  1.00 10.00      A   
ATOM   1825  O   CYS A 193     -13.482  -8.021   7.163  1.00 10.00      A   
ATOM   1826  N   LEU A 194     -12.396  -9.046   8.836  1.00 10.00      A   
ATOM   1827  HN  LEU A 194     -11.669  -9.005   9.493  1.00 10.00      A   
ATOM   1828  CA  LEU A 194     -13.270 -10.208   8.812  1.00 10.00      A   
ATOM   1829  CB  LEU A 194     -12.482 -11.485   9.108  1.00 10.00      A   
ATOM   1830  CG  LEU A 194     -11.407 -11.861   8.088  1.00 10.00      A   
ATOM   1831  CD1 LEU A 194     -10.694 -13.134   8.511  1.00 10.00      A   
ATOM   1832  CD2 LEU A 194     -12.015 -12.022   6.704  1.00 10.00      A   
ATOM   1833  C   LEU A 194     -14.414 -10.067   9.800  1.00 10.00      A   
ATOM   1834  O   LEU A 194     -14.265  -9.461  10.860  1.00 10.00      A   
ATOM   1835  N   ALA A 195     -15.552 -10.629   9.444  1.00 10.00      A   
ATOM   1836  HN  ALA A 195     -15.609 -11.087   8.571  1.00 10.00      A   
ATOM   1837  CA  ALA A 195     -16.722 -10.594  10.301  1.00 10.00      A   
ATOM   1838  CB  ALA A 195     -17.934 -10.098   9.527  1.00 10.00      A   
ATOM   1839  C   ALA A 195     -16.983 -11.983  10.869  1.00 10.00      A   
ATOM   1840  O   ALA A 195     -17.685 -12.144  11.867  1.00 10.00      A   
ATOM   1841  N   SER A 196     -16.402 -12.984  10.229  1.00 10.00      A   
ATOM   1842  HN  SER A 196     -15.841 -12.789   9.444  1.00 10.00      A   
ATOM   1843  CA  SER A 196     -16.569 -14.361  10.657  1.00 10.00      A   
ATOM   1844  CB  SER A 196     -16.240 -15.316   9.505  1.00 10.00      A   
ATOM   1845  OG  SER A 196     -15.096 -14.875   8.788  1.00 10.00      A   
ATOM   1846  HG  SER A 196     -15.328 -14.092   8.253  1.00 10.00      A   
ATOM   1847  C   SER A 196     -15.701 -14.664  11.877  1.00 10.00      A   
ATOM   1848  O   SER A 196     -14.517 -14.323  11.908  1.00 10.00      A   
ATOM   1849  N   GLU A 197     -16.300 -15.288  12.883  1.00 10.00      A   
ATOM   1850  HN  GLU A 197     -17.255 -15.507  12.805  1.00 10.00      A   
ATOM   1851  CA  GLU A 197     -15.595 -15.642  14.106  1.00 10.00      A   
ATOM   1852  CB  GLU A 197     -16.595 -16.089  15.173  1.00 10.00      A   
ATOM   1853  CG  GLU A 197     -15.965 -16.466  16.502  1.00 10.00      A   
ATOM   1854  CD  GLU A 197     -16.942 -17.136  17.441  1.00 10.00      A   
ATOM   1855  OE1 GLU A 197     -17.515 -16.441  18.306  1.00 10.00      A   
ATOM   1856  OE2 GLU A 197     -17.133 -18.364  17.327  1.00 10.00      A   
ATOM   1857  C   GLU A 197     -14.572 -16.749  13.859  1.00 10.00      A   
ATOM   1858  O   GLU A 197     -14.891 -17.784  13.266  1.00 10.00      A   
ATOM   1859  N   VAL A 198     -13.345 -16.527  14.317  1.00 10.00      A   
ATOM   1860  HN  VAL A 198     -13.155 -15.687  14.786  1.00 10.00      A   
ATOM   1861  CA  VAL A 198     -12.277 -17.502  14.154  1.00 10.00      A   
ATOM   1862  CB  VAL A 198     -10.915 -16.818  13.896  1.00 10.00      A   
ATOM   1863  CG1 VAL A 198     -10.901 -16.150  12.530  1.00 10.00      A   
ATOM   1864  CG2 VAL A 198     -10.609 -15.801  14.985  1.00 10.00      A   
ATOM   1865  C   VAL A 198     -12.173 -18.383  15.397  1.00 10.00      A   
ATOM   1866  O   VAL A 198     -12.630 -17.998  16.478  1.00 10.00      A   
ATOM   1867  N   SER A 199     -11.597 -19.569  15.234  1.00 10.00      A   
ATOM   1868  HN  SER A 199     -11.284 -19.828  14.343  1.00 10.00      A   
ATOM   1869  CA  SER A 199     -11.428 -20.504  16.337  1.00 10.00      A   
ATOM   1870  CB  SER A 199     -10.942 -21.854  15.801  1.00 10.00      A   
ATOM   1871  OG  SER A 199     -11.545 -22.143  14.547  1.00 10.00      A   
ATOM   1872  HG  SER A 199     -12.489 -22.302  14.676  1.00 10.00      A   
ATOM   1873  C   SER A 199     -10.436 -19.950  17.360  1.00 10.00      A   
ATOM   1874  O   SER A 199      -9.225 -19.944  17.124  1.00 10.00      A   
ATOM   1875  N   PHE A 200     -10.960 -19.470  18.482  1.00 10.00      A   
ATOM   1876  HN  PHE A 200     -11.934 -19.491  18.597  1.00 10.00      A   
ATOM   1877  CA  PHE A 200     -10.137 -18.902  19.541  1.00 10.00      A   
ATOM   1878  CB  PHE A 200     -11.012 -18.385  20.684  1.00 10.00      A   
ATOM   1879  CG  PHE A 200     -10.304 -17.435  21.606  1.00 10.00      A   
ATOM   1880  CD1 PHE A 200     -10.254 -16.081  21.321  1.00 10.00      A   
ATOM   1881  CD2 PHE A 200      -9.686 -17.896  22.758  1.00 10.00      A   
ATOM   1882  CE1 PHE A 200      -9.604 -15.207  22.168  1.00 10.00      A   
ATOM   1883  CE2 PHE A 200      -9.033 -17.027  23.609  1.00 10.00      A   
ATOM   1884  CZ  PHE A 200      -8.992 -15.680  23.313  1.00 10.00      A   
ATOM   1885  C   PHE A 200      -9.126 -19.918  20.062  1.00 10.00      A   
ATOM   1886  O   PHE A 200      -7.964 -19.584  20.292  1.00 10.00      A   
ATOM   1887  N   SER A 201      -9.572 -21.161  20.216  1.00 10.00      A   
ATOM   1888  HN  SER A 201     -10.513 -21.362  20.004  1.00 10.00      A   
ATOM   1889  CA  SER A 201      -8.714 -22.234  20.703  1.00 10.00      A   
ATOM   1890  CB  SER A 201      -9.536 -23.504  20.901  1.00 10.00      A   
ATOM   1891  OG  SER A 201     -10.661 -23.506  20.039  1.00 10.00      A   
ATOM   1892  HG  SER A 201     -11.429 -23.175  20.523  1.00 10.00      A   
ATOM   1893  C   SER A 201      -7.531 -22.482  19.763  1.00 10.00      A   
ATOM   1894  O   SER A 201      -6.484 -22.979  20.180  1.00 10.00      A   
ATOM   1895  N   ALA A 202      -7.701 -22.129  18.495  1.00 10.00      A   
ATOM   1896  HN  ALA A 202      -8.561 -21.751  18.214  1.00 10.00      A   
ATOM   1897  CA  ALA A 202      -6.642 -22.288  17.513  1.00 10.00      A   
ATOM   1898  CB  ALA A 202      -7.224 -22.570  16.136  1.00 10.00      A   
ATOM   1899  C   ALA A 202      -5.774 -21.031  17.491  1.00 10.00      A   
ATOM   1900  O   ALA A 202      -4.546 -21.116  17.491  1.00 10.00      A   
ATOM   1901  N   LEU A 203      -6.435 -19.873  17.500  1.00 10.00      A   
ATOM   1902  HN  LEU A 203      -7.417 -19.892  17.506  1.00 10.00      A   
ATOM   1903  CA  LEU A 203      -5.762 -18.573  17.492  1.00 10.00      A   
ATOM   1904  CB  LEU A 203      -6.803 -17.451  17.600  1.00 10.00      A   
ATOM   1905  CG  LEU A 203      -6.280 -16.012  17.541  1.00 10.00      A   
ATOM   1906  CD1 LEU A 203      -5.908 -15.630  16.116  1.00 10.00      A   
ATOM   1907  CD2 LEU A 203      -7.307 -15.044  18.109  1.00 10.00      A   
ATOM   1908  C   LEU A 203      -4.777 -18.470  18.652  1.00 10.00      A   
ATOM   1909  O   LEU A 203      -3.637 -18.038  18.480  1.00 10.00      A   
ATOM   1910  N   GLU A 204      -5.232 -18.887  19.827  1.00 10.00      A   
ATOM   1911  HN  GLU A 204      -6.157 -19.224  19.886  1.00 10.00      A   
ATOM   1912  CA  GLU A 204      -4.413 -18.855  21.032  1.00 10.00      A   
ATOM   1913  CB  GLU A 204      -5.203 -19.441  22.204  1.00 10.00      A   
ATOM   1914  CG  GLU A 204      -4.366 -19.778  23.423  1.00 10.00      A   
ATOM   1915  CD  GLU A 204      -5.208 -20.304  24.562  1.00 10.00      A   
ATOM   1916  OE1 GLU A 204      -5.793 -21.397  24.421  1.00 10.00      A   
ATOM   1917  OE2 GLU A 204      -5.294 -19.622  25.608  1.00 10.00      A   
ATOM   1918  C   GLU A 204      -3.102 -19.618  20.831  1.00 10.00      A   
ATOM   1919  O   GLU A 204      -2.022 -19.104  21.124  1.00 10.00      A   
ATOM   1920  N   ARG A 205      -3.205 -20.824  20.290  1.00 10.00      A   
ATOM   1921  HN  ARG A 205      -4.089 -21.151  20.029  1.00 10.00      A   
ATOM   1922  CA  ARG A 205      -2.039 -21.670  20.063  1.00 10.00      A   
ATOM   1923  CB  ARG A 205      -2.457 -23.068  19.599  1.00 10.00      A   
ATOM   1924  CG  ARG A 205      -2.930 -23.975  20.726  1.00 10.00      A   
ATOM   1925  CD  ARG A 205      -3.426 -25.315  20.205  1.00 10.00      A   
ATOM   1926  NE  ARG A 205      -4.805 -25.249  19.713  1.00 10.00      A   
ATOM   1927  HE  ARG A 205      -5.334 -24.449  19.949  1.00 10.00      A   
ATOM   1928  CZ  ARG A 205      -5.376 -26.205  18.982  1.00 10.00      A   
ATOM   1929  NH1 ARG A 205      -4.695 -27.297  18.665  1.00 10.00      A   
ATOM   1930 HH11 ARG A 205      -3.703 -27.417  18.984  1.00 10.00      A   
ATOM   1931 HH12 ARG A 205      -5.142 -28.045  18.094  1.00 10.00      A   
ATOM   1932  NH2 ARG A 205      -6.635 -26.073  18.572  1.00 10.00      A   
ATOM   1933 HH21 ARG A 205      -7.082 -26.827  18.003  1.00 10.00      A   
ATOM   1934 HH22 ARG A 205      -7.185 -25.221  18.819  1.00 10.00      A   
ATOM   1935  C   ARG A 205      -1.046 -21.041  19.086  1.00 10.00      A   
ATOM   1936  O   ARG A 205       0.167 -21.240  19.207  1.00 10.00      A   
ATOM   1937  N   LEU A 206      -1.560 -20.270  18.134  1.00 10.00      A   
ATOM   1938  HN  LEU A 206      -2.532 -20.136  18.098  1.00 10.00      A   
ATOM   1939  CA  LEU A 206      -0.714 -19.615  17.142  1.00 10.00      A   
ATOM   1940  CB  LEU A 206      -1.557 -19.060  15.983  1.00 10.00      A   
ATOM   1941  CG  LEU A 206      -2.684 -19.950  15.452  1.00 10.00      A   
ATOM   1942  CD1 LEU A 206      -3.498 -19.204  14.407  1.00 10.00      A   
ATOM   1943  CD2 LEU A 206      -2.127 -21.233  14.865  1.00 10.00      A   
ATOM   1944  C   LEU A 206       0.086 -18.479  17.774  1.00 10.00      A   
ATOM   1945  O   LEU A 206       1.306 -18.410  17.630  1.00 10.00      A   
ATOM   1946  N   VAL A 207      -0.610 -17.611  18.495  1.00 10.00      A   
ATOM   1947  HN  VAL A 207      -1.575 -17.751  18.599  1.00 10.00      A   
ATOM   1948  CA  VAL A 207       0.006 -16.455  19.139  1.00 10.00      A   
ATOM   1949  CB  VAL A 207      -1.064 -15.551  19.791  1.00 10.00      A   
ATOM   1950  CG1 VAL A 207      -0.428 -14.370  20.503  1.00 10.00      A   
ATOM   1951  CG2 VAL A 207      -2.064 -15.067  18.753  1.00 10.00      A   
ATOM   1952  C   VAL A 207       1.045 -16.852  20.190  1.00 10.00      A   
ATOM   1953  O   VAL A 207       2.164 -16.332  20.195  1.00 10.00      A   
ATOM   1954  N   THR A 208       0.679 -17.789  21.057  1.00 10.00      A   
ATOM   1955  HN  THR A 208      -0.214 -18.189  20.978  1.00 10.00      A   
ATOM   1956  CA  THR A 208       1.559 -18.236  22.130  1.00 10.00      A   
ATOM   1957  CB  THR A 208       0.870 -19.295  23.009  1.00 10.00      A   
ATOM   1958  OG1 THR A 208      -0.469 -18.871  23.293  1.00 10.00      A   
ATOM   1959  HG1 THR A 208      -1.085 -19.367  22.741  1.00 10.00      A   
ATOM   1960  CG2 THR A 208       1.623 -19.479  24.316  1.00 10.00      A   
ATOM   1961  C   THR A 208       2.904 -18.782  21.636  1.00 10.00      A   
ATOM   1962  O   THR A 208       3.944 -18.513  22.240  1.00 10.00      A   
ATOM   1963  N   ARG A 209       2.895 -19.527  20.539  1.00 10.00      A   
ATOM   1964  HN  ARG A 209       2.049 -19.681  20.067  1.00 10.00      A   
ATOM   1965  CA  ARG A 209       4.128 -20.112  20.023  1.00 10.00      A   
ATOM   1966  CB  ARG A 209       3.865 -21.425  19.284  1.00 10.00      A   
ATOM   1967  CG  ARG A 209       3.199 -21.260  17.931  1.00 10.00      A   
ATOM   1968  CD  ARG A 209       3.117 -22.585  17.201  1.00 10.00      A   
ATOM   1969  NE  ARG A 209       2.366 -22.470  15.955  1.00 10.00      A   
ATOM   1970  HE  ARG A 209       2.778 -21.944  15.225  1.00 10.00      A   
ATOM   1971  CZ  ARG A 209       1.180 -23.037  15.756  1.00 10.00      A   
ATOM   1972  NH1 ARG A 209       0.623 -23.745  16.723  1.00 10.00      A   
ATOM   1973 HH11 ARG A 209       1.108 -23.857  17.638  1.00 10.00      A   
ATOM   1974 HH12 ARG A 209      -0.301 -24.210  16.570  1.00 10.00      A   
ATOM   1975  NH2 ARG A 209       0.561 -22.902  14.593  1.00 10.00      A   
ATOM   1976 HH21 ARG A 209       1.000 -22.353  13.827  1.00 10.00      A   
ATOM   1977 HH22 ARG A 209      -0.367 -23.351  14.435  1.00 10.00      A   
ATOM   1978  C   ARG A 209       4.923 -19.147  19.148  1.00 10.00      A   
ATOM   1979  O   ARG A 209       6.012 -19.480  18.689  1.00 10.00      A   
ATOM   1980  N   CYS A 210       4.392 -17.955  18.925  1.00 10.00      A   
ATOM   1981  HN  CYS A 210       3.522 -17.729  19.324  1.00 10.00      A   
ATOM   1982  CA  CYS A 210       5.079 -16.971  18.101  1.00 10.00      A   
ATOM   1983  CB  CYS A 210       4.230 -16.578  16.890  1.00 10.00      A   
ATOM   1984  SG  CYS A 210       3.652 -17.979  15.904  1.00 10.00      A   
ATOM   1985  HG  CYS A 210       2.479 -18.358  16.403  1.00 10.00      A   
ATOM   1986  C   CYS A 210       5.466 -15.737  18.904  1.00 10.00      A   
ATOM   1987  O   CYS A 210       4.707 -14.770  18.970  1.00 10.00      A   
ATOM   1988  N   PRO A 211       6.663 -15.747  19.518  1.00 10.00      A   
ATOM   1989  CA  PRO A 211       7.152 -14.616  20.309  1.00 10.00      A   
ATOM   1990  CB  PRO A 211       8.286 -15.237  21.124  1.00 10.00      A   
ATOM   1991  CG  PRO A 211       8.819 -16.316  20.249  1.00 10.00      A   
ATOM   1992  CD  PRO A 211       7.638 -16.860  19.489  1.00 10.00      A   
ATOM   1993  C   PRO A 211       7.699 -13.514  19.404  1.00 10.00      A   
ATOM   1994  O   PRO A 211       8.216 -12.502  19.874  1.00 10.00      A   
ATOM   1995  N   ASN A 212       7.576 -13.730  18.099  1.00 10.00      A   
ATOM   1996  HN  ASN A 212       7.156 -14.561  17.797  1.00 10.00      A   
ATOM   1997  CA  ASN A 212       8.040 -12.773  17.104  1.00 10.00      A   
ATOM   1998  CB  ASN A 212       8.540 -13.520  15.863  1.00 10.00      A   
ATOM   1999  CG  ASN A 212       9.775 -12.895  15.234  1.00 10.00      A   
ATOM   2000  OD1 ASN A 212      10.022 -11.695  15.357  1.00 10.00      A   
ATOM   2001  ND2 ASN A 212      10.558 -13.710  14.543  1.00 10.00      A   
ATOM   2002 HD21 ASN A 212      10.303 -14.656  14.480  1.00 10.00      A   
ATOM   2003 HD22 ASN A 212      11.367 -13.338  14.124  1.00 10.00      A   
ATOM   2004  C   ASN A 212       6.894 -11.846  16.711  1.00 10.00      A   
ATOM   2005  O   ASN A 212       7.069 -10.919  15.921  1.00 10.00      A   
ATOM   2006  N   LEU A 213       5.717 -12.111  17.272  1.00 10.00      A   
ATOM   2007  HN  LEU A 213       5.644 -12.867  17.891  1.00 10.00      A   
ATOM   2008  CA  LEU A 213       4.531 -11.319  16.991  1.00 10.00      A   
ATOM   2009  CB  LEU A 213       3.283 -12.052  17.493  1.00 10.00      A   
ATOM   2010  CG  LEU A 213       1.940 -11.357  17.259  1.00 10.00      A   
ATOM   2011  CD1 LEU A 213       1.599 -11.320  15.777  1.00 10.00      A   
ATOM   2012  CD2 LEU A 213       0.839 -12.049  18.043  1.00 10.00      A   
ATOM   2013  C   LEU A 213       4.635  -9.944  17.645  1.00 10.00      A   
ATOM   2014  O   LEU A 213       4.635  -9.827  18.870  1.00 10.00      A   
ATOM   2015  N   LYS A 214       4.746  -8.909  16.825  1.00 10.00      A   
ATOM   2016  HN  LYS A 214       4.773  -9.066  15.853  1.00 10.00      A   
ATOM   2017  CA  LYS A 214       4.853  -7.549  17.335  1.00 10.00      A   
ATOM   2018  CB  LYS A 214       6.133  -6.882  16.825  1.00 10.00      A   
ATOM   2019  CG  LYS A 214       7.400  -7.705  17.029  1.00 10.00      A   
ATOM   2020  CD  LYS A 214       7.621  -8.064  18.494  1.00 10.00      A   
ATOM   2021  CE  LYS A 214       8.305  -6.944  19.259  1.00 10.00      A   
ATOM   2022  NZ  LYS A 214       9.770  -6.926  19.021  1.00 10.00      A   
ATOM   2023  HZ1 LYS A 214       9.970  -6.582  18.060  1.00 10.00      A   
ATOM   2024  HZ2 LYS A 214      10.162  -7.883  19.126  1.00 10.00      A   
ATOM   2025  HZ3 LYS A 214      10.236  -6.298  19.707  1.00 10.00      A   
ATOM   2026  C   LYS A 214       3.631  -6.716  16.949  1.00 10.00      A   
ATOM   2027  O   LYS A 214       3.366  -5.666  17.539  1.00 10.00      A   
ATOM   2028  N   SER A 215       2.882  -7.197  15.970  1.00 10.00      A   
ATOM   2029  HN  SER A 215       3.132  -8.048  15.552  1.00 10.00      A   
ATOM   2030  CA  SER A 215       1.692  -6.509  15.500  1.00 10.00      A   
ATOM   2031  CB  SER A 215       1.967  -5.862  14.136  1.00 10.00      A   
ATOM   2032  OG  SER A 215       0.771  -5.653  13.400  1.00 10.00      A   
ATOM   2033  HG  SER A 215       0.796  -6.197  12.594  1.00 10.00      A   
ATOM   2034  C   SER A 215       0.525  -7.486  15.410  1.00 10.00      A   
ATOM   2035  O   SER A 215       0.565  -8.440  14.633  1.00 10.00      A   
ATOM   2036  N   LEU A 216      -0.508  -7.250  16.212  1.00 10.00      A   
ATOM   2037  HN  LEU A 216      -0.487  -6.466  16.807  1.00 10.00      A   
ATOM   2038  CA  LEU A 216      -1.678  -8.119  16.226  1.00 10.00      A   
ATOM   2039  CB  LEU A 216      -1.610  -9.089  17.409  1.00 10.00      A   
ATOM   2040  CG  LEU A 216      -2.774 -10.073  17.548  1.00 10.00      A   
ATOM   2041  CD1 LEU A 216      -2.735 -11.115  16.441  1.00 10.00      A   
ATOM   2042  CD2 LEU A 216      -2.757 -10.735  18.918  1.00 10.00      A   
ATOM   2043  C   LEU A 216      -2.964  -7.305  16.294  1.00 10.00      A   
ATOM   2044  O   LEU A 216      -3.250  -6.654  17.299  1.00 10.00      A   
ATOM   2045  N   LYS A 217      -3.728  -7.337  15.218  1.00 10.00      A   
ATOM   2046  HN  LYS A 217      -3.442  -7.873  14.442  1.00 10.00      A   
ATOM   2047  CA  LYS A 217      -4.989  -6.620  15.147  1.00 10.00      A   
ATOM   2048  CB  LYS A 217      -4.949  -5.531  14.067  1.00 10.00      A   
ATOM   2049  CG  LYS A 217      -4.013  -4.369  14.363  1.00 10.00      A   
ATOM   2050  CD  LYS A 217      -2.706  -4.499  13.601  1.00 10.00      A   
ATOM   2051  CE  LYS A 217      -1.838  -3.268  13.794  1.00 10.00      A   
ATOM   2052  NZ  LYS A 217      -0.596  -3.329  12.981  1.00 10.00      A   
ATOM   2053  HZ1 LYS A 217      -0.821  -3.200  11.971  1.00 10.00      A   
ATOM   2054  HZ2 LYS A 217      -0.125  -4.252  13.107  1.00 10.00      A   
ATOM   2055  HZ3 LYS A 217       0.062  -2.575  13.277  1.00 10.00      A   
ATOM   2056  C   LYS A 217      -6.114  -7.608  14.864  1.00 10.00      A   
ATOM   2057  O   LYS A 217      -6.133  -8.263  13.819  1.00 10.00      A   
ATOM   2058  N   LEU A 218      -7.037  -7.727  15.802  1.00 10.00      A   
ATOM   2059  HN  LEU A 218      -6.979  -7.164  16.607  1.00 10.00      A   
ATOM   2060  CA  LEU A 218      -8.148  -8.655  15.667  1.00 10.00      A   
ATOM   2061  CB  LEU A 218      -8.448  -9.308  17.015  1.00 10.00      A   
ATOM   2062  CG  LEU A 218      -7.328 -10.176  17.597  1.00 10.00      A   
ATOM   2063  CD1 LEU A 218      -7.631 -10.543  19.039  1.00 10.00      A   
ATOM   2064  CD2 LEU A 218      -7.124 -11.425  16.755  1.00 10.00      A   
ATOM   2065  C   LEU A 218      -9.392  -7.965  15.118  1.00 10.00      A   
ATOM   2066  O   LEU A 218      -9.401  -6.752  14.910  1.00 10.00      A   
ATOM   2067  N   ASN A 219     -10.443  -8.742  14.899  1.00 10.00      A   
ATOM   2068  HN  ASN A 219     -10.387  -9.696  15.121  1.00 10.00      A   
ATOM   2069  CA  ASN A 219     -11.687  -8.216  14.357  1.00 10.00      A   
ATOM   2070  CB  ASN A 219     -12.222  -9.097  13.222  1.00 10.00      A   
ATOM   2071  CG  ASN A 219     -12.627 -10.494  13.662  1.00 10.00      A   
ATOM   2072  OD1 ASN A 219     -12.062 -11.060  14.592  1.00 10.00      A   
ATOM   2073  ND2 ASN A 219     -13.612 -11.058  12.989  1.00 10.00      A   
ATOM   2074 HD21 ASN A 219     -14.024 -10.547  12.252  1.00 10.00      A   
ATOM   2075 HD22 ASN A 219     -13.885 -11.964  13.236  1.00 10.00      A   
ATOM   2076  C   ASN A 219     -12.745  -8.025  15.435  1.00 10.00      A   
ATOM   2077  O   ASN A 219     -12.543  -8.392  16.593  1.00 10.00      A   
ATOM   2078  N   ARG A 220     -13.885  -7.475  15.030  1.00 10.00      A   
ATOM   2079  HN  ARG A 220     -13.988  -7.252  14.078  1.00 10.00      A   
ATOM   2080  CA  ARG A 220     -14.994  -7.193  15.938  1.00 10.00      A   
ATOM   2081  CB  ARG A 220     -16.058  -6.370  15.205  1.00 10.00      A   
ATOM   2082  CG  ARG A 220     -16.983  -5.561  16.101  1.00 10.00      A   
ATOM   2083  CD  ARG A 220     -18.159  -5.019  15.306  1.00 10.00      A   
ATOM   2084  NE  ARG A 220     -18.744  -3.820  15.905  1.00 10.00      A   
ATOM   2085  HE  ARG A 220     -18.872  -3.812  16.888  1.00 10.00      A   
ATOM   2086  CZ  ARG A 220     -19.098  -2.744  15.199  1.00 10.00      A   
ATOM   2087  NH1 ARG A 220     -18.912  -2.730  13.882  1.00 10.00      A   
ATOM   2088 HH11 ARG A 220     -19.185  -1.897  13.318  1.00 10.00      A   
ATOM   2089 HH12 ARG A 220     -18.483  -3.554  13.407  1.00 10.00      A   
ATOM   2090  NH2 ARG A 220     -19.654  -1.699  15.802  1.00 10.00      A   
ATOM   2091 HH21 ARG A 220     -19.931  -0.856  15.249  1.00 10.00      A   
ATOM   2092 HH22 ARG A 220     -19.821  -1.715  16.840  1.00 10.00      A   
ATOM   2093  C   ARG A 220     -15.616  -8.471  16.513  1.00 10.00      A   
ATOM   2094  O   ARG A 220     -16.351  -8.418  17.497  1.00 10.00      A   
ATOM   2095  N   ALA A 221     -15.314  -9.616  15.903  1.00 10.00      A   
ATOM   2096  HN  ALA A 221     -14.723  -9.598  15.121  1.00 10.00      A   
ATOM   2097  CA  ALA A 221     -15.851 -10.896  16.360  1.00 10.00      A   
ATOM   2098  CB  ALA A 221     -15.806 -11.931  15.245  1.00 10.00      A   
ATOM   2099  C   ALA A 221     -15.125 -11.412  17.602  1.00 10.00      A   
ATOM   2100  O   ALA A 221     -15.502 -12.440  18.165  1.00 10.00      A   
ATOM   2101  N   VAL A 222     -14.084 -10.702  18.022  1.00 10.00      A   
ATOM   2102  HN  VAL A 222     -13.825  -9.891  17.529  1.00 10.00      A   
ATOM   2103  CA  VAL A 222     -13.318 -11.097  19.201  1.00 10.00      A   
ATOM   2104  CB  VAL A 222     -11.812 -10.808  19.028  1.00 10.00      A   
ATOM   2105  CG1 VAL A 222     -11.035 -11.225  20.265  1.00 10.00      A   
ATOM   2106  CG2 VAL A 222     -11.275 -11.526  17.801  1.00 10.00      A   
ATOM   2107  C   VAL A 222     -13.844 -10.396  20.451  1.00 10.00      A   
ATOM   2108  O   VAL A 222     -13.911  -9.166  20.500  1.00 10.00      A   
ATOM   2109  N   PRO A 223     -14.228 -11.177  21.474  1.00 10.00      A   
ATOM   2110  CA  PRO A 223     -14.758 -10.641  22.732  1.00 10.00      A   
ATOM   2111  CB  PRO A 223     -15.336 -11.878  23.421  1.00 10.00      A   
ATOM   2112  CG  PRO A 223     -14.520 -13.009  22.902  1.00 10.00      A   
ATOM   2113  CD  PRO A 223     -14.174 -12.652  21.484  1.00 10.00      A   
ATOM   2114  C   PRO A 223     -13.672 -10.015  23.605  1.00 10.00      A   
ATOM   2115  O   PRO A 223     -12.579 -10.564  23.752  1.00 10.00      A   
ATOM   2116  N   LEU A 224     -14.000  -8.875  24.200  1.00 10.00      A   
ATOM   2117  HN  LEU A 224     -14.899  -8.511  24.055  1.00 10.00      A   
ATOM   2118  CA  LEU A 224     -13.080  -8.146  25.066  1.00 10.00      A   
ATOM   2119  CB  LEU A 224     -13.709  -6.806  25.473  1.00 10.00      A   
ATOM   2120  CG  LEU A 224     -12.871  -5.904  26.385  1.00 10.00      A   
ATOM   2121  CD1 LEU A 224     -11.639  -5.397  25.652  1.00 10.00      A   
ATOM   2122  CD2 LEU A 224     -13.701  -4.741  26.910  1.00 10.00      A   
ATOM   2123  C   LEU A 224     -12.753  -8.953  26.321  1.00 10.00      A   
ATOM   2124  O   LEU A 224     -11.646  -8.873  26.854  1.00 10.00      A   
ATOM   2125  N   GLU A 225     -13.716  -9.749  26.768  1.00 10.00      A   
ATOM   2126  HN  GLU A 225     -14.573  -9.785  26.279  1.00 10.00      A   
ATOM   2127  CA  GLU A 225     -13.560 -10.563  27.967  1.00 10.00      A   
ATOM   2128  CB  GLU A 225     -14.875 -11.263  28.319  1.00 10.00      A   
ATOM   2129  CG  GLU A 225     -16.111 -10.382  28.206  1.00 10.00      A   
ATOM   2130  CD  GLU A 225     -16.799 -10.518  26.865  1.00 10.00      A   
ATOM   2131  OE1 GLU A 225     -16.278  -9.974  25.871  1.00 10.00      A   
ATOM   2132  OE2 GLU A 225     -17.861 -11.175  26.801  1.00 10.00      A   
ATOM   2133  C   GLU A 225     -12.448 -11.602  27.828  1.00 10.00      A   
ATOM   2134  O   GLU A 225     -11.960 -12.136  28.827  1.00 10.00      A   
ATOM   2135  N   LYS A 226     -12.046 -11.887  26.596  1.00 10.00      A   
ATOM   2136  HN  LYS A 226     -12.460 -11.423  25.834  1.00 10.00      A   
ATOM   2137  CA  LYS A 226     -11.002 -12.877  26.356  1.00 10.00      A   
ATOM   2138  CB  LYS A 226     -11.465 -13.929  25.349  1.00 10.00      A   
ATOM   2139  CG  LYS A 226     -12.312 -15.032  25.957  1.00 10.00      A   
ATOM   2140  CD  LYS A 226     -12.689 -16.068  24.914  1.00 10.00      A   
ATOM   2141  CE  LYS A 226     -13.323 -17.291  25.552  1.00 10.00      A   
ATOM   2142  NZ  LYS A 226     -14.597 -16.964  26.243  1.00 10.00      A   
ATOM   2143  HZ1 LYS A 226     -14.465 -16.148  26.876  1.00 10.00      A   
ATOM   2144  HZ2 LYS A 226     -14.911 -17.775  26.810  1.00 10.00      A   
ATOM   2145  HZ3 LYS A 226     -15.336 -16.734  25.548  1.00 10.00      A   
ATOM   2146  C   LYS A 226      -9.680 -12.250  25.915  1.00 10.00      A   
ATOM   2147  O   LYS A 226      -8.684 -12.953  25.740  1.00 10.00      A   
ATOM   2148  N   LEU A 227      -9.661 -10.933  25.754  1.00 10.00      A   
ATOM   2149  HN  LEU A 227     -10.477 -10.414  25.925  1.00 10.00      A   
ATOM   2150  CA  LEU A 227      -8.445 -10.242  25.328  1.00 10.00      A   
ATOM   2151  CB  LEU A 227      -8.729  -8.783  24.960  1.00 10.00      A   
ATOM   2152  CG  LEU A 227      -9.423  -8.541  23.618  1.00 10.00      A   
ATOM   2153  CD1 LEU A 227      -9.436  -7.057  23.293  1.00 10.00      A   
ATOM   2154  CD2 LEU A 227      -8.741  -9.323  22.506  1.00 10.00      A   
ATOM   2155  C   LEU A 227      -7.359 -10.321  26.397  1.00 10.00      A   
ATOM   2156  O   LEU A 227      -6.168 -10.272  26.090  1.00 10.00      A   
ATOM   2157  N   ALA A 228      -7.785 -10.453  27.650  1.00 10.00      A   
ATOM   2158  HN  ALA A 228      -8.749 -10.484  27.822  1.00 10.00      A   
ATOM   2159  CA  ALA A 228      -6.859 -10.545  28.774  1.00 10.00      A   
ATOM   2160  CB  ALA A 228      -7.627 -10.602  30.087  1.00 10.00      A   
ATOM   2161  C   ALA A 228      -5.956 -11.766  28.636  1.00 10.00      A   
ATOM   2162  O   ALA A 228      -4.765 -11.707  28.933  1.00 10.00      A   
ATOM   2163  N   THR A 229      -6.529 -12.865  28.161  1.00 10.00      A   
ATOM   2164  HN  THR A 229      -7.481 -12.846  27.923  1.00 10.00      A   
ATOM   2165  CA  THR A 229      -5.771 -14.097  27.985  1.00 10.00      A   
ATOM   2166  CB  THR A 229      -6.698 -15.315  27.788  1.00 10.00      A   
ATOM   2167  OG1 THR A 229      -7.725 -15.278  28.785  1.00 10.00      A   
ATOM   2168  HG1 THR A 229      -8.127 -14.403  28.795  1.00 10.00      A   
ATOM   2169  CG2 THR A 229      -5.922 -16.614  27.938  1.00 10.00      A   
ATOM   2170  C   THR A 229      -4.792 -13.980  26.817  1.00 10.00      A   
ATOM   2171  O   THR A 229      -3.667 -14.471  26.888  1.00 10.00      A   
ATOM   2172  N   LEU A 230      -5.209 -13.292  25.760  1.00 10.00      A   
ATOM   2173  HN  LEU A 230      -6.105 -12.892  25.769  1.00 10.00      A   
ATOM   2174  CA  LEU A 230      -4.361 -13.112  24.589  1.00 10.00      A   
ATOM   2175  CB  LEU A 230      -5.157 -12.540  23.416  1.00 10.00      A   
ATOM   2176  CG  LEU A 230      -6.081 -13.526  22.700  1.00 10.00      A   
ATOM   2177  CD1 LEU A 230      -6.971 -12.797  21.711  1.00 10.00      A   
ATOM   2178  CD2 LEU A 230      -5.275 -14.612  22.001  1.00 10.00      A   
ATOM   2179  C   LEU A 230      -3.165 -12.228  24.910  1.00 10.00      A   
ATOM   2180  O   LEU A 230      -2.069 -12.433  24.385  1.00 10.00      A   
ATOM   2181  N   LEU A 231      -3.371 -11.250  25.788  1.00 10.00      A   
ATOM   2182  HN  LEU A 231      -4.270 -11.124  26.170  1.00 10.00      A   
ATOM   2183  CA  LEU A 231      -2.294 -10.350  26.184  1.00 10.00      A   
ATOM   2184  CB  LEU A 231      -2.843  -9.122  26.905  1.00 10.00      A   
ATOM   2185  CG  LEU A 231      -3.570  -8.102  26.028  1.00 10.00      A   
ATOM   2186  CD1 LEU A 231      -4.219  -7.025  26.882  1.00 10.00      A   
ATOM   2187  CD2 LEU A 231      -2.610  -7.482  25.023  1.00 10.00      A   
ATOM   2188  C   LEU A 231      -1.275 -11.079  27.050  1.00 10.00      A   
ATOM   2189  O   LEU A 231      -0.136 -10.638  27.199  1.00 10.00      A   
ATOM   2190  N   GLN A 232      -1.696 -12.199  27.620  1.00 10.00      A   
ATOM   2191  HN  GLN A 232      -2.626 -12.484  27.482  1.00 10.00      A   
ATOM   2192  CA  GLN A 232      -0.817 -13.016  28.443  1.00 10.00      A   
ATOM   2193  CB  GLN A 232      -1.631 -13.880  29.410  1.00 10.00      A   
ATOM   2194  CG  GLN A 232      -2.325 -13.107  30.521  1.00 10.00      A   
ATOM   2195  CD  GLN A 232      -1.352 -12.394  31.439  1.00 10.00      A   
ATOM   2196  OE1 GLN A 232      -0.206 -12.817  31.601  1.00 10.00      A   
ATOM   2197  NE2 GLN A 232      -1.806 -11.312  32.054  1.00 10.00      A   
ATOM   2198 HE21 GLN A 232      -2.733 -11.037  31.882  1.00 10.00      A   
ATOM   2199 HE22 GLN A 232      -1.197 -10.829  32.655  1.00 10.00      A   
ATOM   2200  C   GLN A 232       0.018 -13.917  27.539  1.00 10.00      A   
ATOM   2201  O   GLN A 232       0.996 -14.524  27.972  1.00 10.00      A   
ATOM   2202  N   ARG A 233      -0.381 -13.997  26.274  1.00 10.00      A   
ATOM   2203  HN  ARG A 233      -1.166 -13.480  25.989  1.00 10.00      A   
ATOM   2204  CA  ARG A 233       0.315 -14.824  25.298  1.00 10.00      A   
ATOM   2205  CB  ARG A 233      -0.679 -15.484  24.338  1.00 10.00      A   
ATOM   2206  CG  ARG A 233      -1.815 -16.235  25.018  1.00 10.00      A   
ATOM   2207  CD  ARG A 233      -1.298 -17.337  25.929  1.00 10.00      A   
ATOM   2208  NE  ARG A 233      -2.327 -18.341  26.204  1.00 10.00      A   
ATOM   2209  HE  ARG A 233      -3.248 -18.117  25.947  1.00 10.00      A   
ATOM   2210  CZ  ARG A 233      -2.084 -19.530  26.762  1.00 10.00      A   
ATOM   2211  NH1 ARG A 233      -0.847 -19.860  27.126  1.00 10.00      A   
ATOM   2212 HH11 ARG A 233      -0.658 -20.788  27.564  1.00 10.00      A   
ATOM   2213 HH12 ARG A 233      -0.057 -19.199  26.968  1.00 10.00      A   
ATOM   2214  NH2 ARG A 233      -3.079 -20.389  26.948  1.00 10.00      A   
ATOM   2215 HH21 ARG A 233      -4.058 -20.141  26.643  1.00 10.00      A   
ATOM   2216 HH22 ARG A 233      -2.898 -21.320  27.386  1.00 10.00      A   
ATOM   2217  C   ARG A 233       1.325 -14.000  24.506  1.00 10.00      A   
ATOM   2218  O   ARG A 233       2.359 -14.515  24.080  1.00 10.00      A   
ATOM   2219  N   ALA A 234       1.026 -12.717  24.313  1.00 10.00      A   
ATOM   2220  HN  ALA A 234       0.189 -12.359  24.676  1.00 10.00      A   
ATOM   2221  CA  ALA A 234       1.908 -11.831  23.568  1.00 10.00      A   
ATOM   2222  CB  ALA A 234       1.331 -11.552  22.187  1.00 10.00      A   
ATOM   2223  C   ALA A 234       2.169 -10.527  24.320  1.00 10.00      A   
ATOM   2224  O   ALA A 234       1.584  -9.489  24.007  1.00 10.00      A   
ATOM   2225  N   PRO A 235       3.045 -10.563  25.336  1.00 10.00      A   
ATOM   2226  CA  PRO A 235       3.396  -9.383  26.127  1.00 10.00      A   
ATOM   2227  CB  PRO A 235       4.014  -9.970  27.405  1.00 10.00      A   
ATOM   2228  CG  PRO A 235       3.897 -11.458  27.284  1.00 10.00      A   
ATOM   2229  CD  PRO A 235       3.741 -11.760  25.824  1.00 10.00      A   
ATOM   2230  C   PRO A 235       4.420  -8.500  25.412  1.00 10.00      A   
ATOM   2231  O   PRO A 235       4.707  -7.381  25.843  1.00 10.00      A   
ATOM   2232  N   GLN A 236       4.973  -9.010  24.318  1.00 10.00      A   
ATOM   2233  HN  GLN A 236       4.717  -9.914  24.031  1.00 10.00      A   
ATOM   2234  CA  GLN A 236       5.959  -8.271  23.542  1.00 10.00      A   
ATOM   2235  CB  GLN A 236       7.068  -9.209  23.041  1.00 10.00      A   
ATOM   2236  CG  GLN A 236       6.706 -10.043  21.816  1.00 10.00      A   
ATOM   2237  CD  GLN A 236       5.703 -11.144  22.109  1.00 10.00      A   
ATOM   2238  OE1 GLN A 236       5.646 -11.674  23.219  1.00 10.00      A   
ATOM   2239  NE2 GLN A 236       4.902 -11.493  21.114  1.00 10.00      A   
ATOM   2240 HE21 GLN A 236       4.997 -11.021  20.254  1.00 10.00      A   
ATOM   2241 HE22 GLN A 236       4.252 -12.212  21.271  1.00 10.00      A   
ATOM   2242  C   GLN A 236       5.306  -7.536  22.372  1.00 10.00      A   
ATOM   2243  O   GLN A 236       5.989  -7.018  21.487  1.00 10.00      A   
ATOM   2244  N   LEU A 237       3.983  -7.487  22.385  1.00 10.00      A   
ATOM   2245  HN  LEU A 237       3.502  -7.897  23.131  1.00 10.00      A   
ATOM   2246  CA  LEU A 237       3.222  -6.833  21.332  1.00 10.00      A   
ATOM   2247  CB  LEU A 237       1.737  -7.159  21.493  1.00 10.00      A   
ATOM   2248  CG  LEU A 237       0.909  -7.201  20.212  1.00 10.00      A   
ATOM   2249  CD1 LEU A 237       1.422  -8.294  19.289  1.00 10.00      A   
ATOM   2250  CD2 LEU A 237      -0.557  -7.426  20.542  1.00 10.00      A   
ATOM   2251  C   LEU A 237       3.424  -5.322  21.357  1.00 10.00      A   
ATOM   2252  O   LEU A 237       3.393  -4.703  22.420  1.00 10.00      A   
ATOM   2253  N   GLU A 238       3.643  -4.742  20.182  1.00 10.00      A   
ATOM   2254  HN  GLU A 238       3.672  -5.297  19.373  1.00 10.00      A   
ATOM   2255  CA  GLU A 238       3.840  -3.304  20.056  1.00 10.00      A   
ATOM   2256  CB  GLU A 238       4.954  -2.994  19.056  1.00 10.00      A   
ATOM   2257  CG  GLU A 238       6.337  -3.456  19.473  1.00 10.00      A   
ATOM   2258  CD  GLU A 238       7.413  -2.877  18.580  1.00 10.00      A   
ATOM   2259  OE1 GLU A 238       7.812  -1.714  18.802  1.00 10.00      A   
ATOM   2260  OE2 GLU A 238       7.860  -3.574  17.646  1.00 10.00      A   
ATOM   2261  C   GLU A 238       2.556  -2.637  19.593  1.00 10.00      A   
ATOM   2262  O   GLU A 238       2.117  -1.636  20.162  1.00 10.00      A   
ATOM   2263  N   GLU A 239       1.965  -3.189  18.545  1.00 10.00      A   
ATOM   2264  HN  GLU A 239       2.371  -3.979  18.125  1.00 10.00      A   
ATOM   2265  CA  GLU A 239       0.725  -2.659  18.005  1.00 10.00      A   
ATOM   2266  CB  GLU A 239       0.850  -2.402  16.503  1.00 10.00      A   
ATOM   2267  CG  GLU A 239       2.052  -1.553  16.117  1.00 10.00      A   
ATOM   2268  CD  GLU A 239       1.971  -1.043  14.694  1.00 10.00      A   
ATOM   2269  OE1 GLU A 239       1.270  -1.671  13.873  1.00 10.00      A   
ATOM   2270  OE2 GLU A 239       2.606  -0.011  14.386  1.00 10.00      A   
ATOM   2271  C   GLU A 239      -0.416  -3.626  18.297  1.00 10.00      A   
ATOM   2272  O   GLU A 239      -0.472  -4.727  17.746  1.00 10.00      A   
ATOM   2273  N   LEU A 240      -1.317  -3.210  19.172  1.00 10.00      A   
ATOM   2274  HN  LEU A 240      -1.230  -2.309  19.558  1.00 10.00      A   
ATOM   2275  CA  LEU A 240      -2.442  -4.045  19.568  1.00 10.00      A   
ATOM   2276  CB  LEU A 240      -2.522  -4.145  21.095  1.00 10.00      A   
ATOM   2277  CG  LEU A 240      -3.801  -4.764  21.674  1.00 10.00      A   
ATOM   2278  CD1 LEU A 240      -3.862  -6.258  21.395  1.00 10.00      A   
ATOM   2279  CD2 LEU A 240      -3.905  -4.489  23.165  1.00 10.00      A   
ATOM   2280  C   LEU A 240      -3.758  -3.525  19.012  1.00 10.00      A   
ATOM   2281  O   LEU A 240      -4.185  -2.411  19.327  1.00 10.00      A   
ATOM   2282  N   GLY A 241      -4.386  -4.339  18.179  1.00 10.00      A   
ATOM   2283  HN  GLY A 241      -3.969  -5.202  17.949  1.00 10.00      A   
ATOM   2284  CA  GLY A 241      -5.661  -3.990  17.601  1.00 10.00      A   
ATOM   2285  C   GLY A 241      -6.771  -4.785  18.257  1.00 10.00      A   
ATOM   2286  O   GLY A 241      -6.880  -5.995  18.055  1.00 10.00      A   
ATOM   2287  N   THR A 242      -7.580  -4.110  19.055  1.00 10.00      A   
ATOM   2288  HN  THR A 242      -7.454  -3.143  19.151  1.00 10.00      A   
ATOM   2289  CA  THR A 242      -8.676  -4.753  19.769  1.00 10.00      A   
ATOM   2290  CB  THR A 242      -9.050  -3.951  21.034  1.00 10.00      A   
ATOM   2291  OG1 THR A 242      -9.301  -2.578  20.683  1.00 10.00      A   
ATOM   2292  HG1 THR A 242      -8.493  -2.179  20.338  1.00 10.00      A   
ATOM   2293  CG2 THR A 242      -7.915  -4.004  22.047  1.00 10.00      A   
ATOM   2294  C   THR A 242      -9.907  -4.896  18.881  1.00 10.00      A   
ATOM   2295  O   THR A 242     -10.011  -4.236  17.847  1.00 10.00      A   
ATOM   2296  N   GLY A 243     -10.823  -5.768  19.278  1.00 10.00      A   
ATOM   2297  HN  GLY A 243     -10.681  -6.277  20.107  1.00 10.00      A   
ATOM   2298  CA  GLY A 243     -12.035  -5.967  18.513  1.00 10.00      A   
ATOM   2299  C   GLY A 243     -13.228  -5.372  19.229  1.00 10.00      A   
ATOM   2300  O   GLY A 243     -13.309  -4.152  19.405  1.00 10.00      A   
ATOM   2301  N   GLY A 244     -14.143  -6.228  19.654  1.00 10.00      A   
ATOM   2302  HN  GLY A 244     -14.017  -7.187  19.486  1.00 10.00      A   
ATOM   2303  CA  GLY A 244     -15.314  -5.768  20.370  1.00 10.00      A   
ATOM   2304  C   GLY A 244     -14.949  -5.307  21.764  1.00 10.00      A   
ATOM   2305  O   GLY A 244     -14.623  -6.121  22.625  1.00 10.00      A   
ATOM   2306  N   TYR A 245     -14.999  -4.000  21.981  1.00 10.00      A   
ATOM   2307  HN  TYR A 245     -15.289  -3.405  21.246  1.00 10.00      A   
ATOM   2308  CA  TYR A 245     -14.653  -3.414  23.272  1.00 10.00      A   
ATOM   2309  CB  TYR A 245     -13.972  -2.057  23.063  1.00 10.00      A   
ATOM   2310  CG  TYR A 245     -12.952  -1.694  24.120  1.00 10.00      A   
ATOM   2311  CD1 TYR A 245     -11.658  -2.192  24.063  1.00 10.00      A   
ATOM   2312  CD2 TYR A 245     -13.279  -0.846  25.174  1.00 10.00      A   
ATOM   2313  CE1 TYR A 245     -10.723  -1.863  25.026  1.00 10.00      A   
ATOM   2314  CE2 TYR A 245     -12.351  -0.511  26.140  1.00 10.00      A   
ATOM   2315  CZ  TYR A 245     -11.072  -1.021  26.061  1.00 10.00      A   
ATOM   2316  OH  TYR A 245     -10.138  -0.689  27.018  1.00 10.00      A   
ATOM   2317  HH  TYR A 245     -10.589  -0.496  27.853  1.00 10.00      A   
ATOM   2318  C   TYR A 245     -15.898  -3.256  24.142  1.00 10.00      A   
ATOM   2319  O   TYR A 245     -15.915  -2.476  25.097  1.00 10.00      A   
ATOM   2320  N   THR A 246     -16.941  -3.995  23.794  1.00 10.00      A   
ATOM   2321  HN  THR A 246     -16.864  -4.586  23.018  1.00 10.00      A   
ATOM   2322  CA  THR A 246     -18.185  -3.961  24.539  1.00 10.00      A   
ATOM   2323  CB  THR A 246     -19.415  -3.732  23.623  1.00 10.00      A   
ATOM   2324  OG1 THR A 246     -20.564  -3.402  24.419  1.00 10.00      A   
ATOM   2325  HG1 THR A 246     -21.048  -4.210  24.633  1.00 10.00      A   
ATOM   2326  CG2 THR A 246     -19.717  -4.953  22.762  1.00 10.00      A   
ATOM   2327  C   THR A 246     -18.346  -5.238  25.357  1.00 10.00      A   
ATOM   2328  O   THR A 246     -18.164  -6.350  24.846  1.00 10.00      A   
ATOM   2329  N   ALA A 247     -18.658  -5.073  26.633  1.00 10.00      A   
ATOM   2330  HN  ALA A 247     -18.786  -4.165  26.980  1.00 10.00      A   
ATOM   2331  CA  ALA A 247     -18.829  -6.201  27.536  1.00 10.00      A   
ATOM   2332  CB  ALA A 247     -17.478  -6.817  27.871  1.00 10.00      A   
ATOM   2333  C   ALA A 247     -19.535  -5.763  28.809  1.00 10.00      A   
ATOM   2334  O   ALA A 247     -19.680  -4.567  29.061  1.00 10.00      A   
ATOM   2335  N   GLU A 248     -19.982  -6.739  29.594  1.00 10.00      A   
ATOM   2336  HN  GLU A 248     -19.850  -7.672  29.315  1.00 10.00      A   
ATOM   2337  CA  GLU A 248     -20.664  -6.472  30.854  1.00 10.00      A   
ATOM   2338  CB  GLU A 248     -21.224  -7.784  31.410  1.00 10.00      A   
ATOM   2339  CG  GLU A 248     -22.057  -7.648  32.673  1.00 10.00      A   
ATOM   2340  CD  GLU A 248     -22.665  -8.966  33.098  1.00 10.00      A   
ATOM   2341  OE1 GLU A 248     -23.380  -9.586  32.282  1.00 10.00      A   
ATOM   2342  OE2 GLU A 248     -22.439  -9.391  34.248  1.00 10.00      A   
ATOM   2343  C   GLU A 248     -19.682  -5.870  31.853  1.00 10.00      A   
ATOM   2344  O   GLU A 248     -18.582  -6.395  32.033  1.00 10.00      A   
ATOM   2345  N   VAL A 249     -20.082  -4.774  32.490  1.00 10.00      A   
ATOM   2346  HN  VAL A 249     -20.976  -4.414  32.304  1.00 10.00      A   
ATOM   2347  CA  VAL A 249     -19.237  -4.093  33.465  1.00 10.00      A   
ATOM   2348  CB  VAL A 249     -19.860  -2.754  33.926  1.00 10.00      A   
ATOM   2349  CG1 VAL A 249     -18.912  -2.006  34.850  1.00 10.00      A   
ATOM   2350  CG2 VAL A 249     -20.219  -1.890  32.725  1.00 10.00      A   
ATOM   2351  C   VAL A 249     -18.978  -4.988  34.671  1.00 10.00      A   
ATOM   2352  O   VAL A 249     -19.788  -5.058  35.599  1.00 10.00      A   
ATOM   2353  N   ARG A 250     -17.856  -5.688  34.635  1.00 10.00      A   
ATOM   2354  HN  ARG A 250     -17.267  -5.607  33.843  1.00 10.00      A   
ATOM   2355  CA  ARG A 250     -17.476  -6.591  35.708  1.00 10.00      A   
ATOM   2356  CB  ARG A 250     -17.557  -8.030  35.218  1.00 10.00      A   
ATOM   2357  CG  ARG A 250     -18.945  -8.475  34.791  1.00 10.00      A   
ATOM   2358  CD  ARG A 250     -18.920  -9.900  34.268  1.00 10.00      A   
ATOM   2359  NE  ARG A 250     -18.237 -10.803  35.193  1.00 10.00      A   
ATOM   2360  HE  ARG A 250     -17.257 -10.697  35.289  1.00 10.00      A   
ATOM   2361  CZ  ARG A 250     -18.851 -11.727  35.926  1.00 10.00      A   
ATOM   2362  NH1 ARG A 250     -20.172 -11.870  35.852  1.00 10.00      A   
ATOM   2363 HH11 ARG A 250     -20.659 -12.598  36.428  1.00 10.00      A   
ATOM   2364 HH12 ARG A 250     -20.727 -11.256  35.222  1.00 10.00      A   
ATOM   2365  NH2 ARG A 250     -18.141 -12.514  36.722  1.00 10.00      A   
ATOM   2366 HH21 ARG A 250     -17.092 -12.410  36.770  1.00 10.00      A   
ATOM   2367 HH22 ARG A 250     -18.615 -13.238  37.303  1.00 10.00      A   
ATOM   2368  C   ARG A 250     -16.061  -6.290  36.194  1.00 10.00      A   
ATOM   2369  O   ARG A 250     -15.166  -6.019  35.388  1.00 10.00      A   
ATOM   2370  N   PRO A 251     -15.839  -6.346  37.516  1.00 10.00      A   
ATOM   2371  CA  PRO A 251     -14.530  -6.074  38.119  1.00 10.00      A   
ATOM   2372  CB  PRO A 251     -14.796  -6.145  39.630  1.00 10.00      A   
ATOM   2373  CG  PRO A 251     -16.276  -6.072  39.776  1.00 10.00      A   
ATOM   2374  CD  PRO A 251     -16.849  -6.678  38.531  1.00 10.00      A   
ATOM   2375  C   PRO A 251     -13.489  -7.117  37.726  1.00 10.00      A   
ATOM   2376  O   PRO A 251     -12.321  -6.789  37.505  1.00 10.00      A   
ATOM   2377  N   ASP A 252     -13.924  -8.370  37.631  1.00 10.00      A   
ATOM   2378  HN  ASP A 252     -14.873  -8.557  37.796  1.00 10.00      A   
ATOM   2379  CA  ASP A 252     -13.036  -9.473  37.267  1.00 10.00      A   
ATOM   2380  CB  ASP A 252     -13.711 -10.844  37.453  1.00 10.00      A   
ATOM   2381  CG  ASP A 252     -15.001 -11.035  36.669  1.00 10.00      A   
ATOM   2382  OD1 ASP A 252     -15.472 -12.188  36.576  1.00 10.00      A   
ATOM   2383  OD2 ASP A 252     -15.564 -10.044  36.163  1.00 10.00      A   
ATOM   2384  C   ASP A 252     -12.493  -9.303  35.853  1.00 10.00      A   
ATOM   2385  O   ASP A 252     -11.310  -9.534  35.593  1.00 10.00      A   
ATOM   2386  N   VAL A 253     -13.359  -8.887  34.942  1.00 10.00      A   
ATOM   2387  HN  VAL A 253     -14.301  -8.758  35.202  1.00 10.00      A   
ATOM   2388  CA  VAL A 253     -12.956  -8.657  33.561  1.00 10.00      A   
ATOM   2389  CB  VAL A 253     -14.173  -8.551  32.615  1.00 10.00      A   
ATOM   2390  CG1 VAL A 253     -13.722  -8.407  31.169  1.00 10.00      A   
ATOM   2391  CG2 VAL A 253     -15.082  -9.762  32.765  1.00 10.00      A   
ATOM   2392  C   VAL A 253     -12.134  -7.375  33.472  1.00 10.00      A   
ATOM   2393  O   VAL A 253     -11.126  -7.314  32.764  1.00 10.00      A   
ATOM   2394  N   TYR A 254     -12.558  -6.369  34.231  1.00 10.00      A   
ATOM   2395  HN  TYR A 254     -13.348  -6.505  34.799  1.00 10.00      A   
ATOM   2396  CA  TYR A 254     -11.888  -5.072  34.256  1.00 10.00      A   
ATOM   2397  CB  TYR A 254     -12.657  -4.100  35.157  1.00 10.00      A   
ATOM   2398  CG  TYR A 254     -12.126  -2.684  35.155  1.00 10.00      A   
ATOM   2399  CD1 TYR A 254     -12.377  -1.827  34.089  1.00 10.00      A   
ATOM   2400  CD2 TYR A 254     -11.386  -2.199  36.225  1.00 10.00      A   
ATOM   2401  CE1 TYR A 254     -11.904  -0.530  34.090  1.00 10.00      A   
ATOM   2402  CE2 TYR A 254     -10.907  -0.903  36.232  1.00 10.00      A   
ATOM   2403  CZ  TYR A 254     -11.172  -0.071  35.165  1.00 10.00      A   
ATOM   2404  OH  TYR A 254     -10.699   1.222  35.170  1.00 10.00      A   
ATOM   2405  HH  TYR A 254     -11.433   1.827  35.336  1.00 10.00      A   
ATOM   2406  C   TYR A 254     -10.438  -5.208  34.723  1.00 10.00      A   
ATOM   2407  O   TYR A 254      -9.509  -4.775  34.036  1.00 10.00      A   
ATOM   2408  N   SER A 255     -10.243  -5.823  35.883  1.00 10.00      A   
ATOM   2409  HN  SER A 255     -11.018  -6.155  36.389  1.00 10.00      A   
ATOM   2410  CA  SER A 255      -8.906  -6.015  36.427  1.00 10.00      A   
ATOM   2411  CB  SER A 255      -8.960  -6.510  37.873  1.00 10.00      A   
ATOM   2412  OG  SER A 255      -9.255  -5.447  38.765  1.00 10.00      A   
ATOM   2413  HG  SER A 255      -9.095  -5.740  39.672  1.00 10.00      A   
ATOM   2414  C   SER A 255      -8.090  -6.961  35.559  1.00 10.00      A   
ATOM   2415  O   SER A 255      -6.897  -6.748  35.358  1.00 10.00      A   
ATOM   2416  N   GLY A 256      -8.747  -7.988  35.030  1.00 10.00      A   
ATOM   2417  HN  GLY A 256      -9.702  -8.100  35.224  1.00 10.00      A   
ATOM   2418  CA  GLY A 256      -8.068  -8.945  34.179  1.00 10.00      A   
ATOM   2419  C   GLY A 256      -7.414  -8.278  32.985  1.00 10.00      A   
ATOM   2420  O   GLY A 256      -6.251  -8.548  32.669  1.00 10.00      A   
ATOM   2421  N   LEU A 257      -8.166  -7.409  32.322  1.00 10.00      A   
ATOM   2422  HN  LEU A 257      -9.094  -7.257  32.612  1.00 10.00      A   
ATOM   2423  CA  LEU A 257      -7.659  -6.686  31.168  1.00 10.00      A   
ATOM   2424  CB  LEU A 257      -8.795  -5.924  30.485  1.00 10.00      A   
ATOM   2425  CG  LEU A 257      -9.778  -6.771  29.677  1.00 10.00      A   
ATOM   2426  CD1 LEU A 257     -11.074  -6.015  29.452  1.00 10.00      A   
ATOM   2427  CD2 LEU A 257      -9.161  -7.183  28.352  1.00 10.00      A   
ATOM   2428  C   LEU A 257      -6.561  -5.713  31.586  1.00 10.00      A   
ATOM   2429  O   LEU A 257      -5.509  -5.640  30.952  1.00 10.00      A   
ATOM   2430  N   SER A 258      -6.812  -4.988  32.671  1.00 10.00      A   
ATOM   2431  HN  SER A 258      -7.665  -5.111  33.138  1.00 10.00      A   
ATOM   2432  CA  SER A 258      -5.861  -4.011  33.181  1.00 10.00      A   
ATOM   2433  CB  SER A 258      -6.432  -3.293  34.410  1.00 10.00      A   
ATOM   2434  OG  SER A 258      -7.704  -2.727  34.126  1.00 10.00      A   
ATOM   2435  HG  SER A 258      -8.368  -3.427  34.096  1.00 10.00      A   
ATOM   2436  C   SER A 258      -4.513  -4.656  33.506  1.00 10.00      A   
ATOM   2437  O   SER A 258      -3.469  -4.153  33.091  1.00 10.00      A   
ATOM   2438  N   VAL A 259      -4.544  -5.785  34.217  1.00 10.00      A   
ATOM   2439  HN  VAL A 259      -5.414  -6.152  34.501  1.00 10.00      A   
ATOM   2440  CA  VAL A 259      -3.318  -6.490  34.588  1.00 10.00      A   
ATOM   2441  CB  VAL A 259      -3.608  -7.719  35.484  1.00 10.00      A   
ATOM   2442  CG1 VAL A 259      -2.356  -8.563  35.681  1.00 10.00      A   
ATOM   2443  CG2 VAL A 259      -4.154  -7.277  36.830  1.00 10.00      A   
ATOM   2444  C   VAL A 259      -2.542  -6.933  33.351  1.00 10.00      A   
ATOM   2445  O   VAL A 259      -1.324  -6.752  33.271  1.00 10.00      A   
ATOM   2446  N   ALA A 260      -3.258  -7.482  32.379  1.00 10.00      A   
ATOM   2447  HN  ALA A 260      -4.229  -7.566  32.491  1.00 10.00      A   
ATOM   2448  CA  ALA A 260      -2.641  -7.956  31.143  1.00 10.00      A   
ATOM   2449  CB  ALA A 260      -3.652  -8.722  30.306  1.00 10.00      A   
ATOM   2450  C   ALA A 260      -2.039  -6.806  30.339  1.00 10.00      A   
ATOM   2451  O   ALA A 260      -0.944  -6.927  29.784  1.00 10.00      A   
ATOM   2452  N   LEU A 261      -2.751  -5.686  30.301  1.00 10.00      A   
ATOM   2453  HN  LEU A 261      -3.607  -5.648  30.781  1.00 10.00      A   
ATOM   2454  CA  LEU A 261      -2.299  -4.510  29.569  1.00 10.00      A   
ATOM   2455  CB  LEU A 261      -3.394  -3.443  29.522  1.00 10.00      A   
ATOM   2456  CG  LEU A 261      -4.513  -3.684  28.506  1.00 10.00      A   
ATOM   2457  CD1 LEU A 261      -5.790  -2.993  28.946  1.00 10.00      A   
ATOM   2458  CD2 LEU A 261      -4.094  -3.204  27.124  1.00 10.00      A   
ATOM   2459  C   LEU A 261      -1.012  -3.943  30.157  1.00 10.00      A   
ATOM   2460  O   LEU A 261      -0.145  -3.467  29.427  1.00 10.00      A   
ATOM   2461  N   SER A 262      -0.880  -4.005  31.477  1.00 10.00      A   
ATOM   2462  HN  SER A 262      -1.608  -4.382  32.021  1.00 10.00      A   
ATOM   2463  CA  SER A 262       0.318  -3.500  32.132  1.00 10.00      A   
ATOM   2464  CB  SER A 262       0.087  -3.317  33.632  1.00 10.00      A   
ATOM   2465  OG  SER A 262      -0.908  -4.206  34.104  1.00 10.00      A   
ATOM   2466  HG  SER A 262      -0.776  -5.077  33.709  1.00 10.00      A   
ATOM   2467  C   SER A 262       1.515  -4.412  31.880  1.00 10.00      A   
ATOM   2468  O   SER A 262       2.653  -4.038  32.143  1.00 10.00      A   
ATOM   2469  N   GLY A 263       1.253  -5.606  31.369  1.00 10.00      A   
ATOM   2470  HN  GLY A 263       0.324  -5.854  31.177  1.00 10.00      A   
ATOM   2471  CA  GLY A 263       2.319  -6.542  31.093  1.00 10.00      A   
ATOM   2472  C   GLY A 263       3.030  -6.231  29.791  1.00 10.00      A   
ATOM   2473  O   GLY A 263       4.246  -6.389  29.683  1.00 10.00      A   
ATOM   2474  N   CYS A 264       2.276  -5.767  28.809  1.00 10.00      A   
ATOM   2475  HN  CYS A 264       1.318  -5.635  28.960  1.00 10.00      A   
ATOM   2476  CA  CYS A 264       2.836  -5.440  27.510  1.00 10.00      A   
ATOM   2477  CB  CYS A 264       1.760  -5.548  26.429  1.00 10.00      A   
ATOM   2478  SG  CYS A 264       0.695  -7.000  26.591  1.00 10.00      A   
ATOM   2479  HG  CYS A 264       0.460  -7.474  25.375  1.00 10.00      A   
ATOM   2480  C   CYS A 264       3.476  -4.052  27.513  1.00 10.00      A   
ATOM   2481  O   CYS A 264       2.827  -3.049  27.205  1.00 10.00      A   
ATOM   2482  N   LYS A 265       4.756  -4.000  27.872  1.00 10.00      A   
ATOM   2483  HN  LYS A 265       5.215  -4.834  28.123  1.00 10.00      A   
ATOM   2484  CA  LYS A 265       5.497  -2.743  27.925  1.00 10.00      A   
ATOM   2485  CB  LYS A 265       6.694  -2.871  28.868  1.00 10.00      A   
ATOM   2486  CG  LYS A 265       6.419  -2.458  30.304  1.00 10.00      A   
ATOM   2487  CD  LYS A 265       5.731  -3.563  31.083  1.00 10.00      A   
ATOM   2488  CE  LYS A 265       5.844  -3.323  32.579  1.00 10.00      A   
ATOM   2489  NZ  LYS A 265       5.058  -4.306  33.365  1.00 10.00      A   
ATOM   2490  HZ1 LYS A 265       5.062  -4.048  34.372  1.00 10.00      A   
ATOM   2491  HZ2 LYS A 265       5.467  -5.257  33.262  1.00 10.00      A   
ATOM   2492  HZ3 LYS A 265       4.073  -4.326  33.030  1.00 10.00      A   
ATOM   2493  C   LYS A 265       5.989  -2.327  26.542  1.00 10.00      A   
ATOM   2494  O   LYS A 265       6.410  -1.187  26.337  1.00 10.00      A   
ATOM   2495  N   GLU A 266       5.919  -3.252  25.597  1.00 10.00      A   
ATOM   2496  HN  GLU A 266       5.547  -4.132  25.819  1.00 10.00      A   
ATOM   2497  CA  GLU A 266       6.370  -2.999  24.236  1.00 10.00      A   
ATOM   2498  CB  GLU A 266       6.731  -4.319  23.552  1.00 10.00      A   
ATOM   2499  CG  GLU A 266       7.595  -5.240  24.401  1.00 10.00      A   
ATOM   2500  CD  GLU A 266       9.076  -4.939  24.289  1.00 10.00      A   
ATOM   2501  OE1 GLU A 266       9.886  -5.884  24.393  1.00 10.00      A   
ATOM   2502  OE2 GLU A 266       9.436  -3.760  24.095  1.00 10.00      A   
ATOM   2503  C   GLU A 266       5.298  -2.274  23.431  1.00 10.00      A   
ATOM   2504  O   GLU A 266       5.537  -1.840  22.307  1.00 10.00      A   
ATOM   2505  N   LEU A 267       4.120  -2.140  24.031  1.00 10.00      A   
ATOM   2506  HN  LEU A 267       4.006  -2.503  24.932  1.00 10.00      A   
ATOM   2507  CA  LEU A 267       2.990  -1.477  23.389  1.00 10.00      A   
ATOM   2508  CB  LEU A 267       1.748  -1.558  24.277  1.00 10.00      A   
ATOM   2509  CG  LEU A 267       0.987  -2.885  24.266  1.00 10.00      A   
ATOM   2510  CD1 LEU A 267      -0.211  -2.820  25.200  1.00 10.00      A   
ATOM   2511  CD2 LEU A 267       0.545  -3.242  22.856  1.00 10.00      A   
ATOM   2512  C   LEU A 267       3.302  -0.024  23.055  1.00 10.00      A   
ATOM   2513  O   LEU A 267       3.832   0.720  23.884  1.00 10.00      A   
ATOM   2514  N   ARG A 268       2.991   0.357  21.824  1.00 10.00      A   
ATOM   2515  HN  ARG A 268       2.592  -0.306  21.214  1.00 10.00      A   
ATOM   2516  CA  ARG A 268       3.221   1.718  21.345  1.00 10.00      A   
ATOM   2517  CB  ARG A 268       4.484   1.785  20.479  1.00 10.00      A   
ATOM   2518  CG  ARG A 268       5.783   1.486  21.209  1.00 10.00      A   
ATOM   2519  CD  ARG A 268       6.073   2.522  22.283  1.00 10.00      A   
ATOM   2520  NE  ARG A 268       7.380   2.314  22.911  1.00 10.00      A   
ATOM   2521  HE  ARG A 268       8.129   2.861  22.578  1.00 10.00      A   
ATOM   2522  CZ  ARG A 268       7.609   1.442  23.894  1.00 10.00      A   
ATOM   2523  NH1 ARG A 268       6.616   0.695  24.367  1.00 10.00      A   
ATOM   2524 HH11 ARG A 268       5.652   0.788  23.967  1.00 10.00      A   
ATOM   2525 HH12 ARG A 268       6.792   0.007  25.136  1.00 10.00      A   
ATOM   2526  NH2 ARG A 268       8.828   1.317  24.400  1.00 10.00      A   
ATOM   2527 HH21 ARG A 268       9.014   0.636  25.166  1.00 10.00      A   
ATOM   2528 HH22 ARG A 268       9.614   1.903  24.028  1.00 10.00      A   
ATOM   2529  C   ARG A 268       2.032   2.215  20.527  1.00 10.00      A   
ATOM   2530  O   ARG A 268       1.805   3.421  20.408  1.00 10.00      A   
ATOM   2531  N   CYS A 269       1.272   1.282  19.968  1.00 10.00      A   
ATOM   2532  HN  CYS A 269       1.482   0.337  20.125  1.00 10.00      A   
ATOM   2533  CA  CYS A 269       0.117   1.628  19.147  1.00 10.00      A   
ATOM   2534  CB  CYS A 269       0.425   1.378  17.668  1.00 10.00      A   
ATOM   2535  SG  CYS A 269      -0.934   1.743  16.530  1.00 10.00      A   
ATOM   2536  HG  CYS A 269      -0.417   1.910  15.317  1.00 10.00      A   
ATOM   2537  C   CYS A 269      -1.117   0.834  19.574  1.00 10.00      A   
ATOM   2538  O   CYS A 269      -1.031  -0.362  19.858  1.00 10.00      A   
ATOM   2539  N   LEU A 270      -2.254   1.511  19.653  1.00 10.00      A   
ATOM   2540  HN  LEU A 270      -2.254   2.471  19.446  1.00 10.00      A   
ATOM   2541  CA  LEU A 270      -3.502   0.870  20.034  1.00 10.00      A   
ATOM   2542  CB  LEU A 270      -3.968   1.351  21.411  1.00 10.00      A   
ATOM   2543  CG  LEU A 270      -3.307   0.695  22.627  1.00 10.00      A   
ATOM   2544  CD1 LEU A 270      -3.922   1.227  23.913  1.00 10.00      A   
ATOM   2545  CD2 LEU A 270      -3.434  -0.818  22.559  1.00 10.00      A   
ATOM   2546  C   LEU A 270      -4.580   1.138  18.992  1.00 10.00      A   
ATOM   2547  O   LEU A 270      -4.805   2.285  18.600  1.00 10.00      A   
ATOM   2548  N   SER A 271      -5.231   0.079  18.541  1.00 10.00      A   
ATOM   2549  HN  SER A 271      -5.002  -0.810  18.895  1.00 10.00      A   
ATOM   2550  CA  SER A 271      -6.283   0.191  17.543  1.00 10.00      A   
ATOM   2551  CB  SER A 271      -5.762  -0.299  16.191  1.00 10.00      A   
ATOM   2552  OG  SER A 271      -4.370  -0.046  16.063  1.00 10.00      A   
ATOM   2553  HG  SER A 271      -4.105   0.610  16.713  1.00 10.00      A   
ATOM   2554  C   SER A 271      -7.508  -0.623  17.963  1.00 10.00      A   
ATOM   2555  O   SER A 271      -7.484  -1.320  18.985  1.00 10.00      A   
ATOM   2556  N   GLY A 272      -8.572  -0.537  17.170  1.00 10.00      A   
ATOM   2557  HN  GLY A 272      -8.533   0.030  16.372  1.00 10.00      A   
ATOM   2558  CA  GLY A 272      -9.787  -1.270  17.469  1.00 10.00      A   
ATOM   2559  C   GLY A 272     -10.804  -0.426  18.202  1.00 10.00      A   
ATOM   2560  O   GLY A 272     -11.288   0.574  17.667  1.00 10.00      A   
ATOM   2561  N   PHE A 273     -11.127  -0.836  19.423  1.00 10.00      A   
ATOM   2562  HN  PHE A 273     -10.703  -1.650  19.772  1.00 10.00      A   
ATOM   2563  CA  PHE A 273     -12.082  -0.125  20.268  1.00 10.00      A   
ATOM   2564  CB  PHE A 273     -11.594   1.296  20.576  1.00 10.00      A   
ATOM   2565  CG  PHE A 273     -10.377   1.345  21.457  1.00 10.00      A   
ATOM   2566  CD1 PHE A 273      -9.105   1.358  20.908  1.00 10.00      A   
ATOM   2567  CD2 PHE A 273     -10.508   1.381  22.835  1.00 10.00      A   
ATOM   2568  CE1 PHE A 273      -7.985   1.406  21.715  1.00 10.00      A   
ATOM   2569  CE2 PHE A 273      -9.392   1.429  23.648  1.00 10.00      A   
ATOM   2570  CZ  PHE A 273      -8.129   1.443  23.088  1.00 10.00      A   
ATOM   2571  C   PHE A 273     -13.482  -0.096  19.663  1.00 10.00      A   
ATOM   2572  O   PHE A 273     -14.208   0.885  19.818  1.00 10.00      A   
ATOM   2573  N   TRP A 274     -13.861  -1.173  18.982  1.00 10.00      A   
ATOM   2574  HN  TRP A 274     -13.241  -1.930  18.889  1.00 10.00      A   
ATOM   2575  CA  TRP A 274     -15.185  -1.260  18.380  1.00 10.00      A   
ATOM   2576  CB  TRP A 274     -15.265  -2.460  17.435  1.00 10.00      A   
ATOM   2577  CG  TRP A 274     -15.104  -2.110  15.990  1.00 10.00      A   
ATOM   2578  CD1 TRP A 274     -15.936  -1.330  15.241  1.00 10.00      A   
ATOM   2579  CD2 TRP A 274     -14.059  -2.543  15.109  1.00 10.00      A   
ATOM   2580  NE1 TRP A 274     -15.473  -1.243  13.951  1.00 10.00      A   
ATOM   2581  HE1 TRP A 274     -15.900  -0.734  13.224  1.00 10.00      A   
ATOM   2582  CE2 TRP A 274     -14.321  -1.978  13.844  1.00 10.00      A   
ATOM   2583  CE3 TRP A 274     -12.926  -3.351  15.270  1.00 10.00      A   
ATOM   2584  CZ2 TRP A 274     -13.492  -2.194  12.746  1.00 10.00      A   
ATOM   2585  CZ3 TRP A 274     -12.105  -3.563  14.179  1.00 10.00      A   
ATOM   2586  CH2 TRP A 274     -12.391  -2.987  12.933  1.00 10.00      A   
ATOM   2587  C   TRP A 274     -16.236  -1.408  19.474  1.00 10.00      A   
ATOM   2588  O   TRP A 274     -16.159  -2.336  20.277  1.00 10.00      A   
ATOM   2589  N   ASP A 275     -17.207  -0.493  19.504  1.00 10.00      A   
ATOM   2590  HN  ASP A 275     -17.207   0.221  18.833  1.00 10.00      A   
ATOM   2591  CA  ASP A 275     -18.275  -0.515  20.516  1.00 10.00      A   
ATOM   2592  CB  ASP A 275     -19.096  -1.816  20.450  1.00 10.00      A   
ATOM   2593  CG  ASP A 275     -19.622  -2.146  19.067  1.00 10.00      A   
ATOM   2594  OD1 ASP A 275     -20.489  -1.406  18.558  1.00 10.00      A   
ATOM   2595  OD2 ASP A 275     -19.187  -3.160  18.485  1.00 10.00      A   
ATOM   2596  C   ASP A 275     -17.669  -0.349  21.906  1.00 10.00      A   
ATOM   2597  O   ASP A 275     -18.134  -0.942  22.882  1.00 10.00      A   
ATOM   2598  N   ALA A 276     -16.630   0.475  21.975  1.00 10.00      A   
ATOM   2599  HN  ALA A 276     -16.341   0.936  21.160  1.00 10.00      A   
ATOM   2600  CA  ALA A 276     -15.906   0.727  23.216  1.00 10.00      A   
ATOM   2601  CB  ALA A 276     -14.790   1.731  22.979  1.00 10.00      A   
ATOM   2602  C   ALA A 276     -16.801   1.197  24.354  1.00 10.00      A   
ATOM   2603  O   ALA A 276     -17.526   2.187  24.230  1.00 10.00      A   
ATOM   2604  N   VAL A 277     -16.750   0.464  25.461  1.00 10.00      A   
ATOM   2605  HN  VAL A 277     -16.180  -0.334  25.474  1.00 10.00      A   
ATOM   2606  CA  VAL A 277     -17.516   0.807  26.650  1.00 10.00      A   
ATOM   2607  CB  VAL A 277     -17.848  -0.443  27.503  1.00 10.00      A   
ATOM   2608  CG1 VAL A 277     -18.535  -0.053  28.805  1.00 10.00      A   
ATOM   2609  CG2 VAL A 277     -18.723  -1.409  26.721  1.00 10.00      A   
ATOM   2610  C   VAL A 277     -16.704   1.794  27.488  1.00 10.00      A   
ATOM   2611  O   VAL A 277     -15.557   1.509  27.841  1.00 10.00      A   
ATOM   2612  N   PRO A 278     -17.282   2.967  27.803  1.00 10.00      A   
ATOM   2613  CA  PRO A 278     -16.606   4.009  28.594  1.00 10.00      A   
ATOM   2614  CB  PRO A 278     -17.699   5.058  28.813  1.00 10.00      A   
ATOM   2615  CG  PRO A 278     -18.657   4.851  27.689  1.00 10.00      A   
ATOM   2616  CD  PRO A 278     -18.639   3.378  27.396  1.00 10.00      A   
ATOM   2617  C   PRO A 278     -16.086   3.494  29.939  1.00 10.00      A   
ATOM   2618  O   PRO A 278     -15.037   3.931  30.420  1.00 10.00      A   
ATOM   2619  N   ALA A 279     -16.809   2.551  30.530  1.00 10.00      A   
ATOM   2620  HN  ALA A 279     -17.626   2.231  30.089  1.00 10.00      A   
ATOM   2621  CA  ALA A 279     -16.427   1.982  31.821  1.00 10.00      A   
ATOM   2622  CB  ALA A 279     -17.605   1.244  32.448  1.00 10.00      A   
ATOM   2623  C   ALA A 279     -15.207   1.062  31.716  1.00 10.00      A   
ATOM   2624  O   ALA A 279     -14.639   0.658  32.731  1.00 10.00      A   
ATOM   2625  N   TYR A 280     -14.811   0.731  30.493  1.00 10.00      A   
ATOM   2626  HN  TYR A 280     -15.298   1.083  29.717  1.00 10.00      A   
ATOM   2627  CA  TYR A 280     -13.662  -0.143  30.275  1.00 10.00      A   
ATOM   2628  CB  TYR A 280     -14.055  -1.381  29.460  1.00 10.00      A   
ATOM   2629  CG  TYR A 280     -14.537  -2.530  30.317  1.00 10.00      A   
ATOM   2630  CD1 TYR A 280     -15.877  -2.653  30.658  1.00 10.00      A   
ATOM   2631  CD2 TYR A 280     -13.646  -3.476  30.804  1.00 10.00      A   
ATOM   2632  CE1 TYR A 280     -16.315  -3.691  31.458  1.00 10.00      A   
ATOM   2633  CE2 TYR A 280     -14.075  -4.515  31.600  1.00 10.00      A   
ATOM   2634  CZ  TYR A 280     -15.408  -4.617  31.926  1.00 10.00      A   
ATOM   2635  OH  TYR A 280     -15.838  -5.646  32.732  1.00 10.00      A   
ATOM   2636  HH  TYR A 280     -15.280  -5.694  33.519  1.00 10.00      A   
ATOM   2637  C   TYR A 280     -12.510   0.602  29.613  1.00 10.00      A   
ATOM   2638  O   TYR A 280     -11.481   0.014  29.283  1.00 10.00      A   
ATOM   2639  N   LEU A 281     -12.688   1.902  29.426  1.00 10.00      A   
ATOM   2640  HN  LEU A 281     -13.536   2.313  29.704  1.00 10.00      A   
ATOM   2641  CA  LEU A 281     -11.657   2.739  28.812  1.00 10.00      A   
ATOM   2642  CB  LEU A 281     -12.207   4.109  28.404  1.00 10.00      A   
ATOM   2643  CG  LEU A 281     -13.177   4.126  27.221  1.00 10.00      A   
ATOM   2644  CD1 LEU A 281     -13.631   5.546  26.929  1.00 10.00      A   
ATOM   2645  CD2 LEU A 281     -12.540   3.500  25.988  1.00 10.00      A   
ATOM   2646  C   LEU A 281     -10.403   2.898  29.693  1.00 10.00      A   
ATOM   2647  O   LEU A 281      -9.286   2.763  29.195  1.00 10.00      A   
ATOM   2648  N   PRO A 282     -10.551   3.187  31.011  1.00 10.00      A   
ATOM   2649  CA  PRO A 282      -9.404   3.369  31.920  1.00 10.00      A   
ATOM   2650  CB  PRO A 282     -10.042   3.790  33.250  1.00 10.00      A   
ATOM   2651  CG  PRO A 282     -11.414   4.244  32.893  1.00 10.00      A   
ATOM   2652  CD  PRO A 282     -11.825   3.400  31.725  1.00 10.00      A   
ATOM   2653  C   PRO A 282      -8.544   2.113  32.114  1.00 10.00      A   
ATOM   2654  O   PRO A 282      -7.624   2.110  32.932  1.00 10.00      A   
ATOM   2655  N   ALA A 283      -8.837   1.055  31.367  1.00 10.00      A   
ATOM   2656  HN  ALA A 283      -9.588   1.105  30.735  1.00 10.00      A   
ATOM   2657  CA  ALA A 283      -8.067  -0.177  31.467  1.00 10.00      A   
ATOM   2658  CB  ALA A 283      -8.846  -1.344  30.875  1.00 10.00      A   
ATOM   2659  C   ALA A 283      -6.712  -0.017  30.777  1.00 10.00      A   
ATOM   2660  O   ALA A 283      -5.699  -0.540  31.238  1.00 10.00      A   
ATOM   2661  N   VAL A 284      -6.695   0.751  29.692  1.00 10.00      A   
ATOM   2662  HN  VAL A 284      -7.528   1.174  29.393  1.00 10.00      A   
ATOM   2663  CA  VAL A 284      -5.469   0.985  28.931  1.00 10.00      A   
ATOM   2664  CB  VAL A 284      -5.762   1.217  27.434  1.00 10.00      A   
ATOM   2665  CG1 VAL A 284      -6.380  -0.024  26.813  1.00 10.00      A   
ATOM   2666  CG2 VAL A 284      -6.673   2.420  27.235  1.00 10.00      A   
ATOM   2667  C   VAL A 284      -4.673   2.169  29.480  1.00 10.00      A   
ATOM   2668  O   VAL A 284      -3.763   2.682  28.824  1.00 10.00      A   
ATOM   2669  N   TYR A 285      -5.000   2.585  30.696  1.00 10.00      A   
ATOM   2670  HN  TYR A 285      -5.719   2.124  31.178  1.00 10.00      A   
ATOM   2671  CA  TYR A 285      -4.322   3.711  31.334  1.00 10.00      A   
ATOM   2672  CB  TYR A 285      -5.039   4.125  32.620  1.00 10.00      A   
ATOM   2673  CG  TYR A 285      -6.115   5.172  32.420  1.00 10.00      A   
ATOM   2674  CD1 TYR A 285      -6.502   5.579  31.146  1.00 10.00      A   
ATOM   2675  CD2 TYR A 285      -6.744   5.755  33.509  1.00 10.00      A   
ATOM   2676  CE1 TYR A 285      -7.482   6.537  30.970  1.00 10.00      A   
ATOM   2677  CE2 TYR A 285      -7.725   6.712  33.342  1.00 10.00      A   
ATOM   2678  CZ  TYR A 285      -8.091   7.100  32.071  1.00 10.00      A   
ATOM   2679  OH  TYR A 285      -9.065   8.058  31.901  1.00 10.00      A   
ATOM   2680  HH  TYR A 285      -9.677   7.776  31.210  1.00 10.00      A   
ATOM   2681  C   TYR A 285      -2.852   3.409  31.614  1.00 10.00      A   
ATOM   2682  O   TYR A 285      -2.039   4.316  31.773  1.00 10.00      A   
ATOM   2683  N   SER A 286      -2.513   2.134  31.676  1.00 10.00      A   
ATOM   2684  HN  SER A 286      -3.203   1.447  31.566  1.00 10.00      A   
ATOM   2685  CA  SER A 286      -1.142   1.729  31.933  1.00 10.00      A   
ATOM   2686  CB  SER A 286      -1.143   0.385  32.661  1.00 10.00      A   
ATOM   2687  OG  SER A 286      -2.285   0.273  33.494  1.00 10.00      A   
ATOM   2688  HG  SER A 286      -2.124  -0.401  34.162  1.00 10.00      A   
ATOM   2689  C   SER A 286      -0.359   1.618  30.627  1.00 10.00      A   
ATOM   2690  O   SER A 286       0.813   1.248  30.624  1.00 10.00      A   
ATOM   2691  N   VAL A 287      -1.012   1.951  29.517  1.00 10.00      A   
ATOM   2692  HN  VAL A 287      -1.940   2.265  29.583  1.00 10.00      A   
ATOM   2693  CA  VAL A 287      -0.383   1.866  28.204  1.00 10.00      A   
ATOM   2694  CB  VAL A 287      -1.191   0.939  27.267  1.00 10.00      A   
ATOM   2695  CG1 VAL A 287      -0.488   0.765  25.929  1.00 10.00      A   
ATOM   2696  CG2 VAL A 287      -1.439  -0.410  27.926  1.00 10.00      A   
ATOM   2697  C   VAL A 287      -0.253   3.242  27.550  1.00 10.00      A   
ATOM   2698  O   VAL A 287       0.691   3.498  26.803  1.00 10.00      A   
ATOM   2699  N   CYS A 288      -1.191   4.131  27.850  1.00 10.00      A   
ATOM   2700  HN  CYS A 288      -1.902   3.881  28.475  1.00 10.00      A   
ATOM   2701  CA  CYS A 288      -1.200   5.475  27.272  1.00 10.00      A   
ATOM   2702  CB  CYS A 288      -2.428   6.244  27.753  1.00 10.00      A   
ATOM   2703  SG  CYS A 288      -2.549   6.387  29.546  1.00 10.00      A   
ATOM   2704  HG  CYS A 288      -1.804   7.424  29.908  1.00 10.00      A   
ATOM   2705  C   CYS A 288       0.083   6.264  27.559  1.00 10.00      A   
ATOM   2706  O   CYS A 288       0.446   7.173  26.809  1.00 10.00      A   
ATOM   2707  N   SER A 289       0.782   5.886  28.624  1.00 10.00      A   
ATOM   2708  HN  SER A 289       0.458   5.133  29.162  1.00 10.00      A   
ATOM   2709  CA  SER A 289       2.017   6.549  29.020  1.00 10.00      A   
ATOM   2710  CB  SER A 289       2.435   6.033  30.397  1.00 10.00      A   
ATOM   2711  OG  SER A 289       1.598   4.954  30.802  1.00 10.00      A   
ATOM   2712  HG  SER A 289       1.060   5.234  31.553  1.00 10.00      A   
ATOM   2713  C   SER A 289       3.138   6.322  27.996  1.00 10.00      A   
ATOM   2714  O   SER A 289       4.176   6.985  28.033  1.00 10.00      A   
ATOM   2715  N   ARG A 290       2.922   5.387  27.085  1.00 10.00      A   
ATOM   2716  HN  ARG A 290       2.072   4.890  27.103  1.00 10.00      A   
ATOM   2717  CA  ARG A 290       3.905   5.076  26.055  1.00 10.00      A   
ATOM   2718  CB  ARG A 290       4.641   3.774  26.390  1.00 10.00      A   
ATOM   2719  CG  ARG A 290       3.727   2.578  26.606  1.00 10.00      A   
ATOM   2720  CD  ARG A 290       4.469   1.415  27.239  1.00 10.00      A   
ATOM   2721  NE  ARG A 290       3.560   0.333  27.613  1.00 10.00      A   
ATOM   2722  HE  ARG A 290       3.079  -0.124  26.886  1.00 10.00      A   
ATOM   2723  CZ  ARG A 290       3.337  -0.042  28.871  1.00 10.00      A   
ATOM   2724  NH1 ARG A 290       3.953   0.578  29.871  1.00 10.00      A   
ATOM   2725 HH11 ARG A 290       3.777   0.283  30.856  1.00 10.00      A   
ATOM   2726 HH12 ARG A 290       4.607   1.365  29.679  1.00 10.00      A   
ATOM   2727  NH2 ARG A 290       2.509  -1.042  29.140  1.00 10.00      A   
ATOM   2728 HH21 ARG A 290       2.337  -1.327  30.131  1.00 10.00      A   
ATOM   2729 HH22 ARG A 290       2.028  -1.550  28.367  1.00 10.00      A   
ATOM   2730  C   ARG A 290       3.232   4.975  24.691  1.00 10.00      A   
ATOM   2731  O   ARG A 290       3.808   4.449  23.738  1.00 10.00      A   
ATOM   2732  N   LEU A 291       2.024   5.511  24.598  1.00 10.00      A   
ATOM   2733  HN  LEU A 291       1.639   5.967  25.376  1.00 10.00      A   
ATOM   2734  CA  LEU A 291       1.264   5.466  23.359  1.00 10.00      A   
ATOM   2735  CB  LEU A 291      -0.231   5.606  23.642  1.00 10.00      A   
ATOM   2736  CG  LEU A 291      -1.012   4.309  23.838  1.00 10.00      A   
ATOM   2737  CD1 LEU A 291      -2.481   4.615  24.082  1.00 10.00      A   
ATOM   2738  CD2 LEU A 291      -0.850   3.405  22.627  1.00 10.00      A   
ATOM   2739  C   LEU A 291       1.698   6.552  22.388  1.00 10.00      A   
ATOM   2740  O   LEU A 291       1.562   7.741  22.675  1.00 10.00      A   
ATOM   2741  N   THR A 292       2.230   6.137  21.246  1.00 10.00      A   
ATOM   2742  HN  THR A 292       2.354   5.172  21.096  1.00 10.00      A   
ATOM   2743  CA  THR A 292       2.658   7.073  20.216  1.00 10.00      A   
ATOM   2744  CB  THR A 292       3.990   6.633  19.575  1.00 10.00      A   
ATOM   2745  OG1 THR A 292       4.015   5.202  19.460  1.00 10.00      A   
ATOM   2746  HG1 THR A 292       4.898   4.916  19.193  1.00 10.00      A   
ATOM   2747  CG2 THR A 292       5.159   7.084  20.434  1.00 10.00      A   
ATOM   2748  C   THR A 292       1.585   7.180  19.139  1.00 10.00      A   
ATOM   2749  O   THR A 292       1.443   8.208  18.475  1.00 10.00      A   
ATOM   2750  N   THR A 293       0.823   6.110  18.982  1.00 10.00      A   
ATOM   2751  HN  THR A 293       0.987   5.320  19.543  1.00 10.00      A   
ATOM   2752  CA  THR A 293      -0.245   6.067  17.998  1.00 10.00      A   
ATOM   2753  CB  THR A 293       0.180   5.244  16.766  1.00 10.00      A   
ATOM   2754  OG1 THR A 293       1.428   5.751  16.265  1.00 10.00      A   
ATOM   2755  HG1 THR A 293       1.949   6.098  16.998  1.00 10.00      A   
ATOM   2756  CG2 THR A 293      -0.873   5.331  15.671  1.00 10.00      A   
ATOM   2757  C   THR A 293      -1.516   5.474  18.604  1.00 10.00      A   
ATOM   2758  O   THR A 293      -1.507   4.355  19.121  1.00 10.00      A   
ATOM   2759  N   LEU A 294      -2.602   6.235  18.550  1.00 10.00      A   
ATOM   2760  HN  LEU A 294      -2.548   7.121  18.131  1.00 10.00      A   
ATOM   2761  CA  LEU A 294      -3.875   5.788  19.094  1.00 10.00      A   
ATOM   2762  CB  LEU A 294      -4.182   6.535  20.398  1.00 10.00      A   
ATOM   2763  CG  LEU A 294      -5.457   6.135  21.145  1.00 10.00      A   
ATOM   2764  CD1 LEU A 294      -5.462   4.643  21.442  1.00 10.00      A   
ATOM   2765  CD2 LEU A 294      -5.587   6.935  22.433  1.00 10.00      A   
ATOM   2766  C   LEU A 294      -5.002   5.980  18.084  1.00 10.00      A   
ATOM   2767  O   LEU A 294      -5.229   7.088  17.592  1.00 10.00      A   
ATOM   2768  N   ASN A 295      -5.694   4.893  17.774  1.00 10.00      A   
ATOM   2769  HN  ASN A 295      -5.455   4.035  18.195  1.00 10.00      A   
ATOM   2770  CA  ASN A 295      -6.804   4.934  16.829  1.00 10.00      A   
ATOM   2771  CB  ASN A 295      -6.598   3.907  15.702  1.00 10.00      A   
ATOM   2772  CG  ASN A 295      -7.672   3.961  14.625  1.00 10.00      A   
ATOM   2773  OD1 ASN A 295      -8.492   4.879  14.584  1.00 10.00      A   
ATOM   2774  ND2 ASN A 295      -7.670   2.977  13.736  1.00 10.00      A   
ATOM   2775 HD21 ASN A 295      -6.986   2.273  13.818  1.00 10.00      A   
ATOM   2776 HD22 ASN A 295      -8.345   2.996  13.021  1.00 10.00      A   
ATOM   2777  C   ASN A 295      -8.130   4.694  17.547  1.00 10.00      A   
ATOM   2778  O   ASN A 295      -8.419   3.584  17.992  1.00 10.00      A   
ATOM   2779  N   LEU A 296      -8.930   5.743  17.651  1.00 10.00      A   
ATOM   2780  HN  LEU A 296      -8.645   6.604  17.257  1.00 10.00      A   
ATOM   2781  CA  LEU A 296     -10.228   5.664  18.313  1.00 10.00      A   
ATOM   2782  CB  LEU A 296     -10.249   6.561  19.549  1.00 10.00      A   
ATOM   2783  CG  LEU A 296      -9.269   6.200  20.668  1.00 10.00      A   
ATOM   2784  CD1 LEU A 296      -9.121   7.360  21.637  1.00 10.00      A   
ATOM   2785  CD2 LEU A 296      -9.730   4.952  21.404  1.00 10.00      A   
ATOM   2786  C   LEU A 296     -11.342   6.083  17.358  1.00 10.00      A   
ATOM   2787  O   LEU A 296     -12.385   6.585  17.785  1.00 10.00      A   
ATOM   2788  N   SER A 297     -11.129   5.853  16.071  1.00 10.00      A   
ATOM   2789  HN  SER A 297     -10.287   5.427  15.793  1.00 10.00      A   
ATOM   2790  CA  SER A 297     -12.108   6.220  15.054  1.00 10.00      A   
ATOM   2791  CB  SER A 297     -11.505   6.075  13.657  1.00 10.00      A   
ATOM   2792  OG  SER A 297     -10.245   6.722  13.590  1.00 10.00      A   
ATOM   2793  HG  SER A 297      -9.543   6.086  13.795  1.00 10.00      A   
ATOM   2794  C   SER A 297     -13.393   5.397  15.170  1.00 10.00      A   
ATOM   2795  O   SER A 297     -14.416   5.744  14.582  1.00 10.00      A   
ATOM   2796  N   TYR A 298     -13.338   4.306  15.924  1.00 10.00      A   
ATOM   2797  HN  TYR A 298     -12.491   4.063  16.356  1.00 10.00      A   
ATOM   2798  CA  TYR A 298     -14.504   3.450  16.108  1.00 10.00      A   
ATOM   2799  CB  TYR A 298     -14.156   1.989  15.813  1.00 10.00      A   
ATOM   2800  CG  TYR A 298     -13.550   1.772  14.449  1.00 10.00      A   
ATOM   2801  CD1 TYR A 298     -12.271   1.250  14.316  1.00 10.00      A   
ATOM   2802  CD2 TYR A 298     -14.250   2.101  13.295  1.00 10.00      A   
ATOM   2803  CE1 TYR A 298     -11.705   1.058  13.073  1.00 10.00      A   
ATOM   2804  CE2 TYR A 298     -13.691   1.910  12.047  1.00 10.00      A   
ATOM   2805  CZ  TYR A 298     -12.420   1.391  11.942  1.00 10.00      A   
ATOM   2806  OH  TYR A 298     -11.860   1.203  10.699  1.00 10.00      A   
ATOM   2807  HH  TYR A 298     -11.572   0.282  10.614  1.00 10.00      A   
ATOM   2808  C   TYR A 298     -15.070   3.582  17.518  1.00 10.00      A   
ATOM   2809  O   TYR A 298     -16.041   2.911  17.872  1.00 10.00      A   
ATOM   2810  N   ALA A 299     -14.474   4.461  18.312  1.00 10.00      A   
ATOM   2811  HN  ALA A 299     -13.727   4.993  17.963  1.00 10.00      A   
ATOM   2812  CA  ALA A 299     -14.918   4.672  19.684  1.00 10.00      A   
ATOM   2813  CB  ALA A 299     -13.727   4.830  20.615  1.00 10.00      A   
ATOM   2814  C   ALA A 299     -15.830   5.889  19.774  1.00 10.00      A   
ATOM   2815  O   ALA A 299     -15.363   7.023  19.886  1.00 10.00      A   
ATOM   2816  N   THR A 300     -17.130   5.649  19.720  1.00 10.00      A   
ATOM   2817  HN  THR A 300     -17.442   4.726  19.621  1.00 10.00      A   
ATOM   2818  CA  THR A 300     -18.115   6.718  19.791  1.00 10.00      A   
ATOM   2819  CB  THR A 300     -19.423   6.291  19.100  1.00 10.00      A   
ATOM   2820  OG1 THR A 300     -19.182   5.101  18.327  1.00 10.00      A   
ATOM   2821  HG1 THR A 300     -19.489   4.331  18.823  1.00 10.00      A   
ATOM   2822  CG2 THR A 300     -19.928   7.397  18.182  1.00 10.00      A   
ATOM   2823  C   THR A 300     -18.409   7.106  21.243  1.00 10.00      A   
ATOM   2824  O   THR A 300     -19.565   7.169  21.663  1.00 10.00      A   
ATOM   2825  N   VAL A 301     -17.353   7.366  21.999  1.00 10.00      A   
ATOM   2826  HN  VAL A 301     -16.459   7.313  21.599  1.00 10.00      A   
ATOM   2827  CA  VAL A 301     -17.487   7.750  23.398  1.00 10.00      A   
ATOM   2828  CB  VAL A 301     -16.315   7.229  24.257  1.00 10.00      A   
ATOM   2829  CG1 VAL A 301     -16.442   5.729  24.460  1.00 10.00      A   
ATOM   2830  CG2 VAL A 301     -14.981   7.570  23.617  1.00 10.00      A   
ATOM   2831  C   VAL A 301     -17.607   9.267  23.531  1.00 10.00      A   
ATOM   2832  O   VAL A 301     -17.441   9.998  22.553  1.00 10.00      A   
ATOM   2833  N   GLN A 302     -17.886   9.733  24.740  1.00 10.00      A   
ATOM   2834  HN  GLN A 302     -17.982   9.101  25.484  1.00 10.00      A   
ATOM   2835  CA  GLN A 302     -18.044  11.161  24.997  1.00 10.00      A   
ATOM   2836  CB  GLN A 302     -18.827  11.368  26.289  1.00 10.00      A   
ATOM   2837  CG  GLN A 302     -20.282  10.948  26.198  1.00 10.00      A   
ATOM   2838  CD  GLN A 302     -21.093  11.851  25.294  1.00 10.00      A   
ATOM   2839  OE1 GLN A 302     -21.634  12.864  25.740  1.00 10.00      A   
ATOM   2840  NE2 GLN A 302     -21.203  11.485  24.032  1.00 10.00      A   
ATOM   2841 HE21 GLN A 302     -20.765  10.653  23.750  1.00 10.00      A   
ATOM   2842 HE22 GLN A 302     -21.721  12.058  23.422  1.00 10.00      A   
ATOM   2843  C   GLN A 302     -16.699  11.880  25.080  1.00 10.00      A   
ATOM   2844  O   GLN A 302     -15.670  11.259  25.357  1.00 10.00      A   
ATOM   2845  N   SER A 303     -16.728  13.196  24.853  1.00 10.00      A   
ATOM   2846  HN  SER A 303     -17.590  13.626  24.652  1.00 10.00      A   
ATOM   2847  CA  SER A 303     -15.527  14.023  24.895  1.00 10.00      A   
ATOM   2848  CB  SER A 303     -15.889  15.493  24.640  1.00 10.00      A   
ATOM   2849  OG  SER A 303     -14.766  16.342  24.792  1.00 10.00      A   
ATOM   2850  HG  SER A 303     -14.403  16.554  23.920  1.00 10.00      A   
ATOM   2851  C   SER A 303     -14.831  13.889  26.242  1.00 10.00      A   
ATOM   2852  O   SER A 303     -13.615  13.721  26.307  1.00 10.00      A   
ATOM   2853  N   TYR A 304     -15.623  13.941  27.307  1.00 10.00      A   
ATOM   2854  HN  TYR A 304     -16.588  14.058  27.172  1.00 10.00      A   
ATOM   2855  CA  TYR A 304     -15.107  13.840  28.665  1.00 10.00      A   
ATOM   2856  CB  TYR A 304     -16.264  13.861  29.667  1.00 10.00      A   
ATOM   2857  CG  TYR A 304     -15.845  14.134  31.090  1.00 10.00      A   
ATOM   2858  CD1 TYR A 304     -14.887  15.095  31.375  1.00 10.00      A   
ATOM   2859  CD2 TYR A 304     -16.415  13.439  32.147  1.00 10.00      A   
ATOM   2860  CE1 TYR A 304     -14.505  15.355  32.674  1.00 10.00      A   
ATOM   2861  CE2 TYR A 304     -16.038  13.694  33.449  1.00 10.00      A   
ATOM   2862  CZ  TYR A 304     -15.086  14.654  33.706  1.00 10.00      A   
ATOM   2863  OH  TYR A 304     -14.715  14.913  35.003  1.00 10.00      A   
ATOM   2864  HH  TYR A 304     -14.632  14.079  35.484  1.00 10.00      A   
ATOM   2865  C   TYR A 304     -14.272  12.579  28.854  1.00 10.00      A   
ATOM   2866  O   TYR A 304     -13.195  12.615  29.451  1.00 10.00      A   
ATOM   2867  N   ASP A 305     -14.762  11.469  28.325  1.00 10.00      A   
ATOM   2868  HN  ASP A 305     -15.613  11.504  27.838  1.00 10.00      A   
ATOM   2869  CA  ASP A 305     -14.059  10.198  28.447  1.00 10.00      A   
ATOM   2870  CB  ASP A 305     -14.965   9.024  28.092  1.00 10.00      A   
ATOM   2871  CG  ASP A 305     -15.575   8.391  29.322  1.00 10.00      A   
ATOM   2872  OD1 ASP A 305     -14.818   7.841  30.148  1.00 10.00      A   
ATOM   2873  OD2 ASP A 305     -16.810   8.452  29.479  1.00 10.00      A   
ATOM   2874  C   ASP A 305     -12.798  10.182  27.600  1.00 10.00      A   
ATOM   2875  O   ASP A 305     -11.779   9.604  27.993  1.00 10.00      A   
ATOM   2876  N   LEU A 306     -12.872  10.829  26.444  1.00 10.00      A   
ATOM   2877  HN  LEU A 306     -13.719  11.262  26.193  1.00 10.00      A   
ATOM   2878  CA  LEU A 306     -11.739  10.917  25.535  1.00 10.00      A   
ATOM   2879  CB  LEU A 306     -12.179  11.513  24.192  1.00 10.00      A   
ATOM   2880  CG  LEU A 306     -13.005  10.603  23.279  1.00 10.00      A   
ATOM   2881  CD1 LEU A 306     -13.723  11.421  22.219  1.00 10.00      A   
ATOM   2882  CD2 LEU A 306     -12.115   9.558  22.625  1.00 10.00      A   
ATOM   2883  C   LEU A 306     -10.646  11.770  26.163  1.00 10.00      A   
ATOM   2884  O   LEU A 306      -9.474  11.397  26.164  1.00 10.00      A   
ATOM   2885  N   VAL A 307     -11.053  12.905  26.722  1.00 10.00      A   
ATOM   2886  HN  VAL A 307     -12.008  13.142  26.676  1.00 10.00      A   
ATOM   2887  CA  VAL A 307     -10.131  13.825  27.380  1.00 10.00      A   
ATOM   2888  CB  VAL A 307     -10.876  15.061  27.937  1.00 10.00      A   
ATOM   2889  CG1 VAL A 307      -9.952  15.922  28.787  1.00 10.00      A   
ATOM   2890  CG2 VAL A 307     -11.463  15.886  26.806  1.00 10.00      A   
ATOM   2891  C   VAL A 307      -9.386  13.134  28.519  1.00 10.00      A   
ATOM   2892  O   VAL A 307      -8.171  13.267  28.641  1.00 10.00      A   
ATOM   2893  N   LYS A 308     -10.122  12.386  29.337  1.00 10.00      A   
ATOM   2894  HN  LYS A 308     -11.087  12.317  29.176  1.00 10.00      A   
ATOM   2895  CA  LYS A 308      -9.539  11.670  30.470  1.00 10.00      A   
ATOM   2896  CB  LYS A 308     -10.612  10.859  31.205  1.00 10.00      A   
ATOM   2897  CG  LYS A 308     -11.479  11.671  32.158  1.00 10.00      A   
ATOM   2898  CD  LYS A 308     -12.474  10.786  32.898  1.00 10.00      A   
ATOM   2899  CE  LYS A 308     -13.591  10.309  31.982  1.00 10.00      A   
ATOM   2900  NZ  LYS A 308     -14.423   9.251  32.614  1.00 10.00      A   
ATOM   2901  HZ1 LYS A 308     -14.914   9.630  33.449  1.00 10.00      A   
ATOM   2902  HZ2 LYS A 308     -13.826   8.451  32.910  1.00 10.00      A   
ATOM   2903  HZ3 LYS A 308     -15.131   8.901  31.937  1.00 10.00      A   
ATOM   2904  C   LYS A 308      -8.397  10.752  30.031  1.00 10.00      A   
ATOM   2905  O   LYS A 308      -7.363  10.666  30.698  1.00 10.00      A   
ATOM   2906  N   LEU A 309      -8.585  10.074  28.906  1.00 10.00      A   
ATOM   2907  HN  LEU A 309      -9.422  10.195  28.404  1.00 10.00      A   
ATOM   2908  CA  LEU A 309      -7.571   9.165  28.394  1.00 10.00      A   
ATOM   2909  CB  LEU A 309      -8.191   8.196  27.386  1.00 10.00      A   
ATOM   2910  CG  LEU A 309      -7.775   6.726  27.502  1.00 10.00      A   
ATOM   2911  CD1 LEU A 309      -8.701   5.841  26.681  1.00 10.00      A   
ATOM   2912  CD2 LEU A 309      -6.330   6.533  27.068  1.00 10.00      A   
ATOM   2913  C   LEU A 309      -6.427   9.938  27.742  1.00 10.00      A   
ATOM   2914  O   LEU A 309      -5.253   9.675  28.010  1.00 10.00      A   
ATOM   2915  N   LEU A 310      -6.784  10.912  26.910  1.00 10.00      A   
ATOM   2916  HN  LEU A 310      -7.740  11.100  26.780  1.00 10.00      A   
ATOM   2917  CA  LEU A 310      -5.804  11.721  26.190  1.00 10.00      A   
ATOM   2918  CB  LEU A 310      -6.495  12.680  25.214  1.00 10.00      A   
ATOM   2919  CG  LEU A 310      -7.285  12.028  24.073  1.00 10.00      A   
ATOM   2920  CD1 LEU A 310      -7.842  13.086  23.135  1.00 10.00      A   
ATOM   2921  CD2 LEU A 310      -6.422  11.035  23.308  1.00 10.00      A   
ATOM   2922  C   LEU A 310      -4.876  12.487  27.128  1.00 10.00      A   
ATOM   2923  O   LEU A 310      -3.704  12.697  26.814  1.00 10.00      A   
ATOM   2924  N   CYS A 311      -5.396  12.891  28.283  1.00 10.00      A   
ATOM   2925  HN  CYS A 311      -6.341  12.704  28.475  1.00 10.00      A   
ATOM   2926  CA  CYS A 311      -4.602  13.625  29.266  1.00 10.00      A   
ATOM   2927  CB  CYS A 311      -5.474  14.110  30.422  1.00 10.00      A   
ATOM   2928  SG  CYS A 311      -6.662  15.386  29.962  1.00 10.00      A   
ATOM   2929  HG  CYS A 311      -7.536  14.834  29.124  1.00 10.00      A   
ATOM   2930  C   CYS A 311      -3.446  12.784  29.802  1.00 10.00      A   
ATOM   2931  O   CYS A 311      -2.468  13.318  30.330  1.00 10.00      A   
ATOM   2932  N   GLN A 312      -3.556  11.472  29.656  1.00 10.00      A   
ATOM   2933  HN  GLN A 312      -4.355  11.098  29.218  1.00 10.00      A   
ATOM   2934  CA  GLN A 312      -2.518  10.570  30.125  1.00 10.00      A   
ATOM   2935  CB  GLN A 312      -3.117   9.396  30.897  1.00 10.00      A   
ATOM   2936  CG  GLN A 312      -3.641   9.775  32.274  1.00 10.00      A   
ATOM   2937  CD  GLN A 312      -3.945   8.573  33.150  1.00 10.00      A   
ATOM   2938  OE1 GLN A 312      -4.840   8.617  33.993  1.00 10.00      A   
ATOM   2939  NE2 GLN A 312      -3.196   7.496  32.969  1.00 10.00      A   
ATOM   2940 HE21 GLN A 312      -2.494   7.532  32.289  1.00 10.00      A   
ATOM   2941 HE22 GLN A 312      -3.376   6.710  33.522  1.00 10.00      A   
ATOM   2942  C   GLN A 312      -1.648  10.083  28.971  1.00 10.00      A   
ATOM   2943  O   GLN A 312      -0.900   9.116  29.112  1.00 10.00      A   
ATOM   2944  N   CYS A 313      -1.753  10.762  27.832  1.00 10.00      A   
ATOM   2945  HN  CYS A 313      -2.384  11.513  27.778  1.00 10.00      A   
ATOM   2946  CA  CYS A 313      -0.962  10.420  26.656  1.00 10.00      A   
ATOM   2947  CB  CYS A 313      -1.871  10.014  25.491  1.00 10.00      A   
ATOM   2948  SG  CYS A 313      -3.196   8.860  25.920  1.00 10.00      A   
ATOM   2949  HG  CYS A 313      -3.831   9.336  26.985  1.00 10.00      A   
ATOM   2950  C   CYS A 313      -0.088  11.613  26.249  1.00 10.00      A   
ATOM   2951  O   CYS A 313      -0.414  12.342  25.315  1.00 10.00      A   
ATOM   2952  N   PRO A 314       1.033  11.835  26.954  1.00 10.00      A   
ATOM   2953  CA  PRO A 314       1.939  12.949  26.669  1.00 10.00      A   
ATOM   2954  CB  PRO A 314       2.574  13.194  28.036  1.00 10.00      A   
ATOM   2955  CG  PRO A 314       2.643  11.842  28.668  1.00 10.00      A   
ATOM   2956  CD  PRO A 314       1.506  11.030  28.096  1.00 10.00      A   
ATOM   2957  C   PRO A 314       3.017  12.577  25.654  1.00 10.00      A   
ATOM   2958  O   PRO A 314       3.998  13.302  25.478  1.00 10.00      A   
ATOM   2959  N   LYS A 315       2.841  11.439  25.001  1.00 10.00      A   
ATOM   2960  HN  LYS A 315       2.042  10.901  25.185  1.00 10.00      A   
ATOM   2961  CA  LYS A 315       3.805  10.972  24.010  1.00 10.00      A   
ATOM   2962  CB  LYS A 315       4.620   9.798  24.566  1.00 10.00      A   
ATOM   2963  CG  LYS A 315       5.565  10.196  25.689  1.00 10.00      A   
ATOM   2964  CD  LYS A 315       6.121   8.986  26.412  1.00 10.00      A   
ATOM   2965  CE  LYS A 315       7.293   9.376  27.300  1.00 10.00      A   
ATOM   2966  NZ  LYS A 315       6.907  10.378  28.327  1.00 10.00      A   
ATOM   2967  HZ1 LYS A 315       6.335   9.927  29.071  1.00 10.00      A   
ATOM   2968  HZ2 LYS A 315       6.349  11.136  27.892  1.00 10.00      A   
ATOM   2969  HZ3 LYS A 315       7.757  10.794  28.760  1.00 10.00      A   
ATOM   2970  C   LYS A 315       3.106  10.590  22.711  1.00 10.00      A   
ATOM   2971  O   LYS A 315       3.688   9.946  21.839  1.00 10.00      A   
ATOM   2972  N   LEU A 316       1.859  11.016  22.588  1.00 10.00      A   
ATOM   2973  HN  LEU A 316       1.467  11.550  23.305  1.00 10.00      A   
ATOM   2974  CA  LEU A 316       1.060  10.721  21.410  1.00 10.00      A   
ATOM   2975  CB  LEU A 316      -0.415  10.984  21.704  1.00 10.00      A   
ATOM   2976  CG  LEU A 316      -1.421  10.333  20.758  1.00 10.00      A   
ATOM   2977  CD1 LEU A 316      -1.276   8.820  20.778  1.00 10.00      A   
ATOM   2978  CD2 LEU A 316      -2.832  10.741  21.138  1.00 10.00      A   
ATOM   2979  C   LEU A 316       1.524  11.547  20.214  1.00 10.00      A   
ATOM   2980  O   LEU A 316       1.612  12.774  20.289  1.00 10.00      A   
ATOM   2981  N   GLN A 317       1.834  10.862  19.122  1.00 10.00      A   
ATOM   2982  HN  GLN A 317       1.753   9.882  19.134  1.00 10.00      A   
ATOM   2983  CA  GLN A 317       2.293  11.521  17.907  1.00 10.00      A   
ATOM   2984  CB  GLN A 317       3.595  10.895  17.414  1.00 10.00      A   
ATOM   2985  CG  GLN A 317       4.821  11.300  18.214  1.00 10.00      A   
ATOM   2986  CD  GLN A 317       6.093  10.706  17.651  1.00 10.00      A   
ATOM   2987  OE1 GLN A 317       6.083   9.604  17.099  1.00 10.00      A   
ATOM   2988  NE2 GLN A 317       7.191  11.439  17.771  1.00 10.00      A   
ATOM   2989 HE21 GLN A 317       7.119  12.322  18.215  1.00 10.00      A   
ATOM   2990 HE22 GLN A 317       8.031  11.079  17.414  1.00 10.00      A   
ATOM   2991  C   GLN A 317       1.236  11.467  16.811  1.00 10.00      A   
ATOM   2992  O   GLN A 317       1.133  12.376  15.987  1.00 10.00      A   
ATOM   2993  N   ARG A 318       0.465  10.390  16.797  1.00 10.00      A   
ATOM   2994  HN  ARG A 318       0.606   9.692  17.472  1.00 10.00      A   
ATOM   2995  CA  ARG A 318      -0.583  10.215  15.809  1.00 10.00      A   
ATOM   2996  CB  ARG A 318      -0.199   9.125  14.808  1.00 10.00      A   
ATOM   2997  CG  ARG A 318      -1.134   9.040  13.616  1.00 10.00      A   
ATOM   2998  CD  ARG A 318      -1.100   7.664  12.973  1.00 10.00      A   
ATOM   2999  NE  ARG A 318       0.233   7.301  12.494  1.00 10.00      A   
ATOM   3000  HE  ARG A 318       0.856   6.904  13.146  1.00 10.00      A   
ATOM   3001  CZ  ARG A 318       0.648   7.472  11.241  1.00 10.00      A   
ATOM   3002  NH1 ARG A 318      -0.161   8.011  10.335  1.00 10.00      A   
ATOM   3003 HH11 ARG A 318       0.166   8.141   9.351  1.00 10.00      A   
ATOM   3004 HH12 ARG A 318      -1.124   8.318  10.598  1.00 10.00      A   
ATOM   3005  NH2 ARG A 318       1.875   7.104  10.897  1.00 10.00      A   
ATOM   3006 HH21 ARG A 318       2.511   6.679  11.608  1.00 10.00      A   
ATOM   3007 HH22 ARG A 318       2.210   7.236   9.917  1.00 10.00      A   
ATOM   3008  C   ARG A 318      -1.896   9.852  16.487  1.00 10.00      A   
ATOM   3009  O   ARG A 318      -1.978   8.861  17.217  1.00 10.00      A   
ATOM   3010  N   LEU A 319      -2.920  10.644  16.242  1.00 10.00      A   
ATOM   3011  HN  LEU A 319      -2.805  11.417  15.643  1.00 10.00      A   
ATOM   3012  CA  LEU A 319      -4.216  10.392  16.841  1.00 10.00      A   
ATOM   3013  CB  LEU A 319      -4.503  11.390  17.963  1.00 10.00      A   
ATOM   3014  CG  LEU A 319      -5.846  11.221  18.685  1.00 10.00      A   
ATOM   3015  CD1 LEU A 319      -5.888   9.913  19.458  1.00 10.00      A   
ATOM   3016  CD2 LEU A 319      -6.124  12.400  19.601  1.00 10.00      A   
ATOM   3017  C   LEU A 319      -5.339  10.423  15.817  1.00 10.00      A   
ATOM   3018  O   LEU A 319      -5.532  11.417  15.112  1.00 10.00      A   
ATOM   3019  N   TRP A 320      -6.060   9.321  15.736  1.00 10.00      A   
ATOM   3020  HN  TRP A 320      -5.827   8.556  16.308  1.00 10.00      A   
ATOM   3021  CA  TRP A 320      -7.199   9.202  14.841  1.00 10.00      A   
ATOM   3022  CB  TRP A 320      -7.063   7.964  13.948  1.00 10.00      A   
ATOM   3023  CG  TRP A 320      -5.942   8.020  12.953  1.00 10.00      A   
ATOM   3024  CD1 TRP A 320      -5.113   9.071  12.697  1.00 10.00      A   
ATOM   3025  CD2 TRP A 320      -5.534   6.965  12.075  1.00 10.00      A   
ATOM   3026  NE1 TRP A 320      -4.213   8.734  11.715  1.00 10.00      A   
ATOM   3027  HE1 TRP A 320      -3.503   9.325  11.354  1.00 10.00      A   
ATOM   3028  CE2 TRP A 320      -4.453   7.445  11.318  1.00 10.00      A   
ATOM   3029  CE3 TRP A 320      -5.981   5.658  11.860  1.00 10.00      A   
ATOM   3030  CZ2 TRP A 320      -3.809   6.667  10.359  1.00 10.00      A   
ATOM   3031  CZ3 TRP A 320      -5.341   4.887  10.910  1.00 10.00      A   
ATOM   3032  CH2 TRP A 320      -4.268   5.391  10.172  1.00 10.00      A   
ATOM   3033  C   TRP A 320      -8.444   9.067  15.705  1.00 10.00      A   
ATOM   3034  O   TRP A 320      -8.647   8.037  16.343  1.00 10.00      A   
ATOM   3035  N   VAL A 321      -9.266  10.104  15.750  1.00 10.00      A   
ATOM   3036  HN  VAL A 321      -9.079  10.894  15.197  1.00 10.00      A   
ATOM   3037  CA  VAL A 321     -10.468  10.074  16.580  1.00 10.00      A   
ATOM   3038  CB  VAL A 321     -10.290  10.878  17.887  1.00 10.00      A   
ATOM   3039  CG1 VAL A 321      -9.464  10.101  18.898  1.00 10.00      A   
ATOM   3040  CG2 VAL A 321      -9.669  12.240  17.608  1.00 10.00      A   
ATOM   3041  C   VAL A 321     -11.682  10.614  15.848  1.00 10.00      A   
ATOM   3042  O   VAL A 321     -11.589  11.051  14.703  1.00 10.00      A   
ATOM   3043  N   LEU A 322     -12.820  10.577  16.526  1.00 10.00      A   
ATOM   3044  HN  LEU A 322     -12.823  10.197  17.431  1.00 10.00      A   
ATOM   3045  CA  LEU A 322     -14.062  11.081  15.972  1.00 10.00      A   
ATOM   3046  CB  LEU A 322     -15.241  10.215  16.417  1.00 10.00      A   
ATOM   3047  CG  LEU A 322     -15.328   8.818  15.803  1.00 10.00      A   
ATOM   3048  CD1 LEU A 322     -16.379   7.990  16.525  1.00 10.00      A   
ATOM   3049  CD2 LEU A 322     -15.642   8.909  14.318  1.00 10.00      A   
ATOM   3050  C   LEU A 322     -14.285  12.518  16.427  1.00 10.00      A   
ATOM   3051  O   LEU A 322     -13.582  13.013  17.308  1.00 10.00      A   
ATOM   3052  N   ASP A 323     -15.278  13.171  15.839  1.00 10.00      A   
ATOM   3053  HN  ASP A 323     -15.805  12.710  15.153  1.00 10.00      A   
ATOM   3054  CA  ASP A 323     -15.609  14.554  16.167  1.00 10.00      A   
ATOM   3055  CB  ASP A 323     -16.566  15.150  15.130  1.00 10.00      A   
ATOM   3056  CG  ASP A 323     -17.772  14.277  14.848  1.00 10.00      A   
ATOM   3057  OD1 ASP A 323     -18.200  13.528  15.744  1.00 10.00      A   
ATOM   3058  OD2 ASP A 323     -18.292  14.326  13.714  1.00 10.00      A   
ATOM   3059  C   ASP A 323     -16.196  14.681  17.569  1.00 10.00      A   
ATOM   3060  O   ASP A 323     -16.421  15.789  18.058  1.00 10.00      A   
ATOM   3061  N   TYR A 324     -16.425  13.540  18.212  1.00 10.00      A   
ATOM   3062  HN  TYR A 324     -16.229  12.697  17.754  1.00 10.00      A   
ATOM   3063  CA  TYR A 324     -16.975  13.503  19.565  1.00 10.00      A   
ATOM   3064  CB  TYR A 324     -17.280  12.066  19.997  1.00 10.00      A   
ATOM   3065  CG  TYR A 324     -18.715  11.649  19.767  1.00 10.00      A   
ATOM   3066  CD1 TYR A 324     -19.192  11.432  18.484  1.00 10.00      A   
ATOM   3067  CD2 TYR A 324     -19.592  11.476  20.831  1.00 10.00      A   
ATOM   3068  CE1 TYR A 324     -20.503  11.055  18.265  1.00 10.00      A   
ATOM   3069  CE2 TYR A 324     -20.905  11.097  20.621  1.00 10.00      A   
ATOM   3070  CZ  TYR A 324     -21.354  10.888  19.334  1.00 10.00      A   
ATOM   3071  OH  TYR A 324     -22.662  10.508  19.111  1.00 10.00      A   
ATOM   3072  HH  TYR A 324     -22.729  10.080  18.246  1.00 10.00      A   
ATOM   3073  C   TYR A 324     -16.031  14.158  20.564  1.00 10.00      A   
ATOM   3074  O   TYR A 324     -16.433  14.498  21.675  1.00 10.00      A   
ATOM   3075  N   ILE A 325     -14.772  14.320  20.160  1.00 10.00      A   
ATOM   3076  HN  ILE A 325     -14.512  13.996  19.270  1.00 10.00      A   
ATOM   3077  CA  ILE A 325     -13.768  14.953  21.003  1.00 10.00      A   
ATOM   3078  CB  ILE A 325     -12.350  14.845  20.381  1.00 10.00      A   
ATOM   3079  CG1 ILE A 325     -11.288  15.421  21.317  1.00 10.00      A   
ATOM   3080  CG2 ILE A 325     -12.288  15.507  19.011  1.00 10.00      A   
ATOM   3081  CD1 ILE A 325     -11.139  14.653  22.611  1.00 10.00      A   
ATOM   3082  C   ILE A 325     -14.137  16.418  21.255  1.00 10.00      A   
ATOM   3083  O   ILE A 325     -13.870  16.962  22.331  1.00 10.00      A   
ATOM   3084  N   GLU A 326     -14.787  17.026  20.257  1.00 10.00      A   
ATOM   3085  HN  GLU A 326     -14.985  16.510  19.449  1.00 10.00      A   
ATOM   3086  CA  GLU A 326     -15.233  18.416  20.317  1.00 10.00      A   
ATOM   3087  CB  GLU A 326     -16.322  18.606  21.379  1.00 10.00      A   
ATOM   3088  CG  GLU A 326     -17.550  17.737  21.142  1.00 10.00      A   
ATOM   3089  CD  GLU A 326     -18.694  18.026  22.096  1.00 10.00      A   
ATOM   3090  OE1 GLU A 326     -18.464  18.061  23.321  1.00 10.00      A   
ATOM   3091  OE2 GLU A 326     -19.837  18.195  21.619  1.00 10.00      A   
ATOM   3092  C   GLU A 326     -14.090  19.422  20.475  1.00 10.00      A   
ATOM   3093  O   GLU A 326     -12.928  19.045  20.658  1.00 10.00      A   
ATOM   3094  N   ASP A 327     -14.431  20.707  20.381  1.00 10.00      A   
ATOM   3095  HN  ASP A 327     -15.371  20.940  20.210  1.00 10.00      A   
ATOM   3096  CA  ASP A 327     -13.449  21.783  20.499  1.00 10.00      A   
ATOM   3097  CB  ASP A 327     -14.116  23.154  20.334  1.00 10.00      A   
ATOM   3098  CG  ASP A 327     -14.749  23.366  18.975  1.00 10.00      A   
ATOM   3099  OD1 ASP A 327     -14.088  23.116  17.950  1.00 10.00      A   
ATOM   3100  OD2 ASP A 327     -15.913  23.814  18.930  1.00 10.00      A   
ATOM   3101  C   ASP A 327     -12.732  21.736  21.843  1.00 10.00      A   
ATOM   3102  O   ASP A 327     -11.508  21.876  21.910  1.00 10.00      A   
ATOM   3103  N   ALA A 328     -13.499  21.525  22.908  1.00 10.00      A   
ATOM   3104  HN  ALA A 328     -14.466  21.398  22.782  1.00 10.00      A   
ATOM   3105  CA  ALA A 328     -12.949  21.476  24.259  1.00 10.00      A   
ATOM   3106  CB  ALA A 328     -14.060  21.265  25.278  1.00 10.00      A   
ATOM   3107  C   ALA A 328     -11.882  20.399  24.398  1.00 10.00      A   
ATOM   3108  O   ALA A 328     -10.791  20.659  24.905  1.00 10.00      A   
ATOM   3109  N   GLY A 329     -12.196  19.197  23.928  1.00 10.00      A   
ATOM   3110  HN  GLY A 329     -13.072  19.056  23.510  1.00 10.00      A   
ATOM   3111  CA  GLY A 329     -11.258  18.093  24.019  1.00 10.00      A   
ATOM   3112  C   GLY A 329      -9.994  18.342  23.222  1.00 10.00      A   
ATOM   3113  O   GLY A 329      -8.897  17.962  23.642  1.00 10.00      A   
ATOM   3114  N   LEU A 330     -10.144  18.995  22.079  1.00 10.00      A   
ATOM   3115  HN  LEU A 330     -11.046  19.274  21.801  1.00 10.00      A   
ATOM   3116  CA  LEU A 330      -9.006  19.299  21.222  1.00 10.00      A   
ATOM   3117  CB  LEU A 330      -9.466  19.792  19.850  1.00 10.00      A   
ATOM   3118  CG  LEU A 330     -10.055  18.725  18.924  1.00 10.00      A   
ATOM   3119  CD1 LEU A 330     -10.493  19.341  17.606  1.00 10.00      A   
ATOM   3120  CD2 LEU A 330      -9.053  17.602  18.689  1.00 10.00      A   
ATOM   3121  C   LEU A 330      -8.068  20.303  21.882  1.00 10.00      A   
ATOM   3122  O   LEU A 330      -6.850  20.208  21.741  1.00 10.00      A   
ATOM   3123  N   GLU A 331      -8.632  21.256  22.618  1.00 10.00      A   
ATOM   3124  HN  GLU A 331      -9.611  21.296  22.691  1.00 10.00      A   
ATOM   3125  CA  GLU A 331      -7.821  22.249  23.309  1.00 10.00      A   
ATOM   3126  CB  GLU A 331      -8.690  23.322  23.958  1.00 10.00      A   
ATOM   3127  CG  GLU A 331      -7.883  24.397  24.669  1.00 10.00      A   
ATOM   3128  CD  GLU A 331      -8.721  25.262  25.578  1.00 10.00      A   
ATOM   3129  OE1 GLU A 331      -9.553  24.712  26.330  1.00 10.00      A   
ATOM   3130  OE2 GLU A 331      -8.542  26.495  25.552  1.00 10.00      A   
ATOM   3131  C   GLU A 331      -6.953  21.573  24.365  1.00 10.00      A   
ATOM   3132  O   GLU A 331      -5.764  21.876  24.505  1.00 10.00      A   
ATOM   3133  N   VAL A 332      -7.557  20.652  25.101  1.00 10.00      A   
ATOM   3134  HN  VAL A 332      -8.509  20.470  24.952  1.00 10.00      A   
ATOM   3135  CA  VAL A 332      -6.845  19.912  26.130  1.00 10.00      A   
ATOM   3136  CB  VAL A 332      -7.795  18.998  26.932  1.00 10.00      A   
ATOM   3137  CG1 VAL A 332      -7.042  18.282  28.044  1.00 10.00      A   
ATOM   3138  CG2 VAL A 332      -8.962  19.794  27.501  1.00 10.00      A   
ATOM   3139  C   VAL A 332      -5.745  19.070  25.488  1.00 10.00      A   
ATOM   3140  O   VAL A 332      -4.622  19.011  25.985  1.00 10.00      A   
ATOM   3141  N   LEU A 333      -6.077  18.446  24.359  1.00 10.00      A   
ATOM   3142  HN  LEU A 333      -6.993  18.540  24.016  1.00 10.00      A   
ATOM   3143  CA  LEU A 333      -5.127  17.616  23.621  1.00 10.00      A   
ATOM   3144  CB  LEU A 333      -5.794  17.043  22.367  1.00 10.00      A   
ATOM   3145  CG  LEU A 333      -4.878  16.294  21.398  1.00 10.00      A   
ATOM   3146  CD1 LEU A 333      -4.524  14.921  21.946  1.00 10.00      A   
ATOM   3147  CD2 LEU A 333      -5.524  16.181  20.029  1.00 10.00      A   
ATOM   3148  C   LEU A 333      -3.891  18.425  23.233  1.00 10.00      A   
ATOM   3149  O   LEU A 333      -2.760  17.961  23.380  1.00 10.00      A   
ATOM   3150  N   ALA A 334      -4.123  19.651  22.767  1.00 10.00      A   
ATOM   3151  HN  ALA A 334      -5.052  19.962  22.689  1.00 10.00      A   
ATOM   3152  CA  ALA A 334      -3.046  20.543  22.356  1.00 10.00      A   
ATOM   3153  CB  ALA A 334      -3.627  21.780  21.696  1.00 10.00      A   
ATOM   3154  C   ALA A 334      -2.173  20.941  23.546  1.00 10.00      A   
ATOM   3155  O   ALA A 334      -1.050  21.416  23.374  1.00 10.00      A   
ATOM   3156  N   SER A 335      -2.696  20.755  24.748  1.00 10.00      A   
ATOM   3157  HN  SER A 335      -3.598  20.383  24.826  1.00 10.00      A   
ATOM   3158  CA  SER A 335      -1.964  21.084  25.956  1.00 10.00      A   
ATOM   3159  CB  SER A 335      -2.928  21.636  27.013  1.00 10.00      A   
ATOM   3160  OG  SER A 335      -3.798  22.607  26.452  1.00 10.00      A   
ATOM   3161  HG  SER A 335      -4.191  22.257  25.641  1.00 10.00      A   
ATOM   3162  C   SER A 335      -1.231  19.853  26.495  1.00 10.00      A   
ATOM   3163  O   SER A 335      -0.197  19.965  27.157  1.00 10.00      A   
ATOM   3164  N   THR A 336      -1.766  18.674  26.188  1.00 10.00      A   
ATOM   3165  HN  THR A 336      -2.578  18.647  25.637  1.00 10.00      A   
ATOM   3166  CA  THR A 336      -1.184  17.421  26.648  1.00 10.00      A   
ATOM   3167  CB  THR A 336      -2.264  16.333  26.794  1.00 10.00      A   
ATOM   3168  OG1 THR A 336      -3.402  16.877  27.478  1.00 10.00      A   
ATOM   3169  HG1 THR A 336      -3.193  17.764  27.798  1.00 10.00      A   
ATOM   3170  CG2 THR A 336      -1.722  15.149  27.581  1.00 10.00      A   
ATOM   3171  C   THR A 336      -0.102  16.912  25.698  1.00 10.00      A   
ATOM   3172  O   THR A 336       0.985  16.539  26.129  1.00 10.00      A   
ATOM   3173  N   CYS A 337      -0.398  16.902  24.406  1.00 10.00      A   
ATOM   3174  HN  CYS A 337      -1.274  17.240  24.107  1.00 10.00      A   
ATOM   3175  CA  CYS A 337       0.550  16.417  23.413  1.00 10.00      A   
ATOM   3176  CB  CYS A 337      -0.153  15.490  22.417  1.00 10.00      A   
ATOM   3177  SG  CYS A 337      -1.236  14.262  23.183  1.00 10.00      A   
ATOM   3178  HG  CYS A 337      -0.583  13.707  24.199  1.00 10.00      A   
ATOM   3179  C   CYS A 337       1.199  17.572  22.665  1.00 10.00      A   
ATOM   3180  O   CYS A 337       0.540  18.279  21.908  1.00 10.00      A   
ATOM   3181  N   LYS A 338       2.489  17.767  22.882  1.00 10.00      A   
ATOM   3182  HN  LYS A 338       2.964  17.195  23.525  1.00 10.00      A   
ATOM   3183  CA  LYS A 338       3.213  18.832  22.205  1.00 10.00      A   
ATOM   3184  CB  LYS A 338       4.115  19.585  23.186  1.00 10.00      A   
ATOM   3185  CG  LYS A 338       3.364  20.373  24.248  1.00 10.00      A   
ATOM   3186  CD  LYS A 338       2.464  21.426  23.617  1.00 10.00      A   
ATOM   3187  CE  LYS A 338       1.809  22.303  24.670  1.00 10.00      A   
ATOM   3188  NZ  LYS A 338       0.882  23.306  24.077  1.00 10.00      A   
ATOM   3189  HZ1 LYS A 338       1.382  23.892  23.376  1.00 10.00      A   
ATOM   3190  HZ2 LYS A 338       0.502  23.925  24.820  1.00 10.00      A   
ATOM   3191  HZ3 LYS A 338       0.088  22.824  23.607  1.00 10.00      A   
ATOM   3192  C   LYS A 338       4.031  18.289  21.036  1.00 10.00      A   
ATOM   3193  O   LYS A 338       4.487  19.045  20.179  1.00 10.00      A   
ATOM   3194  N   ASP A 339       4.209  16.975  21.005  1.00 10.00      A   
ATOM   3195  HN  ASP A 339       3.817  16.424  21.710  1.00 10.00      A   
ATOM   3196  CA  ASP A 339       4.977  16.331  19.944  1.00 10.00      A   
ATOM   3197  CB  ASP A 339       5.985  15.332  20.528  1.00 10.00      A   
ATOM   3198  CG  ASP A 339       7.081  14.950  19.554  1.00 10.00      A   
ATOM   3199  OD1 ASP A 339       7.951  15.797  19.262  1.00 10.00      A   
ATOM   3200  OD2 ASP A 339       7.088  13.795  19.082  1.00 10.00      A   
ATOM   3201  C   ASP A 339       4.048  15.651  18.943  1.00 10.00      A   
ATOM   3202  O   ASP A 339       4.464  14.789  18.172  1.00 10.00      A   
ATOM   3203  N   LEU A 340       2.785  16.056  18.958  1.00 10.00      A   
ATOM   3204  HN  LEU A 340       2.516  16.748  19.594  1.00 10.00      A   
ATOM   3205  CA  LEU A 340       1.791  15.503  18.046  1.00 10.00      A   
ATOM   3206  CB  LEU A 340       0.399  16.034  18.399  1.00 10.00      A   
ATOM   3207  CG  LEU A 340      -0.789  15.343  17.727  1.00 10.00      A   
ATOM   3208  CD1 LEU A 340      -1.003  13.954  18.312  1.00 10.00      A   
ATOM   3209  CD2 LEU A 340      -2.047  16.186  17.870  1.00 10.00      A   
ATOM   3210  C   LEU A 340       2.152  15.874  16.612  1.00 10.00      A   
ATOM   3211  O   LEU A 340       2.351  17.043  16.304  1.00 10.00      A   
ATOM   3212  N   ARG A 341       2.237  14.879  15.745  1.00 10.00      A   
ATOM   3213  HN  ARG A 341       2.032  13.966  16.041  1.00 10.00      A   
ATOM   3214  CA  ARG A 341       2.612  15.113  14.357  1.00 10.00      A   
ATOM   3215  CB  ARG A 341       3.667  14.095  13.913  1.00 10.00      A   
ATOM   3216  CG  ARG A 341       4.727  13.776  14.953  1.00 10.00      A   
ATOM   3217  CD  ARG A 341       5.691  14.932  15.144  1.00 10.00      A   
ATOM   3218  NE  ARG A 341       6.686  14.632  16.166  1.00 10.00      A   
ATOM   3219  HE  ARG A 341       6.368  14.559  17.098  1.00 10.00      A   
ATOM   3220  CZ  ARG A 341       7.978  14.440  15.913  1.00 10.00      A   
ATOM   3221  NH1 ARG A 341       8.429  14.519  14.670  1.00 10.00      A   
ATOM   3222 HH11 ARG A 341       9.440  14.366  14.471  1.00 10.00      A   
ATOM   3223 HH12 ARG A 341       7.776  14.734  13.884  1.00 10.00      A   
ATOM   3224  NH2 ARG A 341       8.814  14.161  16.900  1.00 10.00      A   
ATOM   3225 HH21 ARG A 341       8.459  14.086  17.888  1.00 10.00      A   
ATOM   3226 HH22 ARG A 341       9.830  14.009  16.705  1.00 10.00      A   
ATOM   3227  C   ARG A 341       1.415  15.012  13.427  1.00 10.00      A   
ATOM   3228  O   ARG A 341       1.260  15.819  12.506  1.00 10.00      A   
ATOM   3229  N   GLU A 342       0.568  14.023  13.672  1.00 10.00      A   
ATOM   3230  HN  GLU A 342       0.722  13.436  14.445  1.00 10.00      A   
ATOM   3231  CA  GLU A 342      -0.593  13.800  12.831  1.00 10.00      A   
ATOM   3232  CB  GLU A 342      -0.408  12.538  11.985  1.00 10.00      A   
ATOM   3233  CG  GLU A 342      -1.459  12.361  10.904  1.00 10.00      A   
ATOM   3234  CD  GLU A 342      -1.407  10.996  10.265  1.00 10.00      A   
ATOM   3235  OE1 GLU A 342      -0.629  10.811   9.311  1.00 10.00      A   
ATOM   3236  OE2 GLU A 342      -2.165  10.103  10.698  1.00 10.00      A   
ATOM   3237  C   GLU A 342      -1.881  13.705  13.638  1.00 10.00      A   
ATOM   3238  O   GLU A 342      -1.948  13.020  14.660  1.00 10.00      A   
ATOM   3239  N   LEU A 343      -2.896  14.400  13.159  1.00 10.00      A   
ATOM   3240  HN  LEU A 343      -2.758  14.939  12.346  1.00 10.00      A   
ATOM   3241  CA  LEU A 343      -4.203  14.405  13.794  1.00 10.00      A   
ATOM   3242  CB  LEU A 343      -4.398  15.686  14.609  1.00 10.00      A   
ATOM   3243  CG  LEU A 343      -5.757  15.844  15.295  1.00 10.00      A   
ATOM   3244  CD1 LEU A 343      -5.930  14.815  16.402  1.00 10.00      A   
ATOM   3245  CD2 LEU A 343      -5.926  17.255  15.833  1.00 10.00      A   
ATOM   3246  C   LEU A 343      -5.293  14.286  12.737  1.00 10.00      A   
ATOM   3247  O   LEU A 343      -5.418  15.144  11.860  1.00 10.00      A   
ATOM   3248  N   ARG A 344      -6.064  13.209  12.807  1.00 10.00      A   
ATOM   3249  HN  ARG A 344      -5.912  12.553  13.526  1.00 10.00      A   
ATOM   3250  CA  ARG A 344      -7.145  12.982  11.858  1.00 10.00      A   
ATOM   3251  CB  ARG A 344      -6.866  11.759  10.972  1.00 10.00      A   
ATOM   3252  CG  ARG A 344      -5.586  11.871  10.153  1.00 10.00      A   
ATOM   3253  CD  ARG A 344      -5.440  10.746   9.133  1.00 10.00      A   
ATOM   3254  NE  ARG A 344      -4.042  10.590   8.727  1.00 10.00      A   
ATOM   3255  HE  ARG A 344      -3.363  10.647   9.440  1.00 10.00      A   
ATOM   3256  CZ  ARG A 344      -3.620  10.349   7.482  1.00 10.00      A   
ATOM   3257  NH1 ARG A 344      -4.485  10.203   6.485  1.00 10.00      A   
ATOM   3258 HH11 ARG A 344      -5.512  10.274   6.653  1.00 10.00      A   
ATOM   3259 HH12 ARG A 344      -4.130  10.011   5.521  1.00 10.00      A   
ATOM   3260  NH2 ARG A 344      -2.321  10.271   7.233  1.00 10.00      A   
ATOM   3261 HH21 ARG A 344      -1.625  10.404   8.008  1.00 10.00      A   
ATOM   3262 HH22 ARG A 344      -1.981  10.084   6.255  1.00 10.00      A   
ATOM   3263  C   ARG A 344      -8.473  12.828  12.592  1.00 10.00      A   
ATOM   3264  O   ARG A 344      -8.696  11.845  13.300  1.00 10.00      A   
ATOM   3265  N   VAL A 345      -9.346  13.812  12.426  1.00 10.00      A   
ATOM   3266  HN  VAL A 345      -9.121  14.559  11.828  1.00 10.00      A   
ATOM   3267  CA  VAL A 345     -10.646  13.798  13.073  1.00 10.00      A   
ATOM   3268  CB  VAL A 345     -11.007  15.176  13.676  1.00 10.00      A   
ATOM   3269  CG1 VAL A 345     -12.355  15.118  14.378  1.00 10.00      A   
ATOM   3270  CG2 VAL A 345      -9.927  15.641  14.645  1.00 10.00      A   
ATOM   3271  C   VAL A 345     -11.715  13.376  12.075  1.00 10.00      A   
ATOM   3272  O   VAL A 345     -11.948  14.056  11.072  1.00 10.00      A   
ATOM   3273  N   PHE A 346     -12.343  12.242  12.343  1.00 10.00      A   
ATOM   3274  HN  PHE A 346     -12.096  11.736  13.155  1.00 10.00      A   
ATOM   3275  CA  PHE A 346     -13.383  11.717  11.474  1.00 10.00      A   
ATOM   3276  CB  PHE A 346     -13.261  10.197  11.362  1.00 10.00      A   
ATOM   3277  CG  PHE A 346     -11.981   9.743  10.724  1.00 10.00      A   
ATOM   3278  CD1 PHE A 346     -10.909   9.339  11.503  1.00 10.00      A   
ATOM   3279  CD2 PHE A 346     -11.848   9.726   9.346  1.00 10.00      A   
ATOM   3280  CE1 PHE A 346      -9.727   8.924  10.922  1.00 10.00      A   
ATOM   3281  CE2 PHE A 346     -10.670   9.311   8.757  1.00 10.00      A   
ATOM   3282  CZ  PHE A 346      -9.606   8.909   9.546  1.00 10.00      A   
ATOM   3283  C   PHE A 346     -14.769  12.097  11.985  1.00 10.00      A   
ATOM   3284  O   PHE A 346     -14.992  12.189  13.192  1.00 10.00      A   
ATOM   3285  N   PRO A 347     -15.722  12.320  11.069  1.00 10.00      A   
ATOM   3286  CA  PRO A 347     -17.088  12.692  11.433  1.00 10.00      A   
ATOM   3287  CB  PRO A 347     -17.640  13.275  10.134  1.00 10.00      A   
ATOM   3288  CG  PRO A 347     -16.903  12.555   9.056  1.00 10.00      A   
ATOM   3289  CD  PRO A 347     -15.541  12.228   9.609  1.00 10.00      A   
ATOM   3290  C   PRO A 347     -17.918  11.487  11.866  1.00 10.00      A   
ATOM   3291  O   PRO A 347     -17.926  10.451  11.197  1.00 10.00      A   
ATOM   3292  N   SER A 348     -18.621  11.635  12.982  1.00 10.00      A   
ATOM   3293  HN  SER A 348     -18.584  12.494  13.465  1.00 10.00      A   
ATOM   3294  CA  SER A 348     -19.455  10.566  13.505  1.00 10.00      A   
ATOM   3295  CB  SER A 348     -19.907  10.906  14.924  1.00 10.00      A   
ATOM   3296  OG  SER A 348     -20.304  12.270  15.019  1.00 10.00      A   
ATOM   3297  HG  SER A 348     -19.543  12.808  15.320  1.00 10.00      A   
ATOM   3298  C   SER A 348     -20.665  10.364  12.606  1.00 10.00      A   
ATOM   3299  O   SER A 348     -20.856   9.296  12.023  1.00 10.00      A   
ATOM   3300  N   GLU A 349     -21.468  11.409  12.491  1.00 10.00      A   
ATOM   3301  HN  GLU A 349     -21.251  12.230  12.987  1.00 10.00      A   
ATOM   3302  CA  GLU A 349     -22.659  11.373  11.660  1.00 10.00      A   
ATOM   3303  CB  GLU A 349     -23.906  11.678  12.501  1.00 10.00      A   
ATOM   3304  CG  GLU A 349     -24.062  10.804  13.742  1.00 10.00      A   
ATOM   3305  CD  GLU A 349     -24.430   9.369  13.423  1.00 10.00      A   
ATOM   3306  OE1 GLU A 349     -25.302   9.152  12.558  1.00 10.00      A   
ATOM   3307  OE2 GLU A 349     -23.860   8.449  14.056  1.00 10.00      A   
ATOM   3308  C   GLU A 349     -22.518  12.388  10.522  1.00 10.00      A   
ATOM   3309  O   GLU A 349     -23.026  13.505  10.609  1.00 10.00      A   
ATOM   3310  N   PRO A 350     -21.822  12.005   9.433  1.00 10.00      A   
ATOM   3311  CA  PRO A 350     -21.587  12.892   8.291  1.00 10.00      A   
ATOM   3312  CB  PRO A 350     -20.447  12.196   7.549  1.00 10.00      A   
ATOM   3313  CG  PRO A 350     -20.633  10.749   7.843  1.00 10.00      A   
ATOM   3314  CD  PRO A 350     -21.231  10.667   9.222  1.00 10.00      A   
ATOM   3315  C   PRO A 350     -22.806  13.014   7.387  1.00 10.00      A   
ATOM   3316  O   PRO A 350     -22.815  13.810   6.448  1.00 10.00      A   
ATOM   3317  N   PHE A 351     -23.835  12.229   7.673  1.00 10.00      A   
ATOM   3318  HN  PHE A 351     -23.776  11.611   8.436  1.00 10.00      A   
ATOM   3319  CA  PHE A 351     -25.051  12.262   6.879  1.00 10.00      A   
ATOM   3320  CB  PHE A 351     -25.627  10.853   6.714  1.00 10.00      A   
ATOM   3321  CG  PHE A 351     -24.598   9.836   6.308  1.00 10.00      A   
ATOM   3322  CD1 PHE A 351     -24.350   8.724   7.098  1.00 10.00      A   
ATOM   3323  CD2 PHE A 351     -23.867   9.995   5.140  1.00 10.00      A   
ATOM   3324  CE1 PHE A 351     -23.397   7.791   6.738  1.00 10.00      A   
ATOM   3325  CE2 PHE A 351     -22.914   9.066   4.773  1.00 10.00      A   
ATOM   3326  CZ  PHE A 351     -22.677   7.962   5.572  1.00 10.00      A   
ATOM   3327  C   PHE A 351     -26.070  13.210   7.500  1.00 10.00      A   
ATOM   3328  O   PHE A 351     -27.183  13.375   6.994  1.00 10.00      A   
ATOM   3329  N   VAL A 352     -25.677  13.833   8.606  1.00 10.00      A   
ATOM   3330  HN  VAL A 352     -24.779  13.658   8.960  1.00 10.00      A   
ATOM   3331  CA  VAL A 352     -26.538  14.778   9.306  1.00 10.00      A   
ATOM   3332  CB  VAL A 352     -26.651  14.447  10.810  1.00 10.00      A   
ATOM   3333  CG1 VAL A 352     -27.654  15.371  11.488  1.00 10.00      A   
ATOM   3334  CG2 VAL A 352     -27.052  12.995  11.011  1.00 10.00      A   
ATOM   3335  C   VAL A 352     -25.987  16.187   9.132  1.00 10.00      A   
ATOM   3336  O   VAL A 352     -24.852  16.473   9.534  1.00 10.00      A   
ATOM   3337  N   MET A 353     -26.781  17.055   8.511  1.00 10.00      A   
ATOM   3338  HN  MET A 353     -27.668  16.759   8.205  1.00 10.00      A   
ATOM   3339  CA  MET A 353     -26.369  18.435   8.269  1.00 10.00      A   
ATOM   3340  CB  MET A 353     -27.351  19.141   7.329  1.00 10.00      A   
ATOM   3341  CG  MET A 353     -27.056  20.618   7.116  1.00 10.00      A   
ATOM   3342  SD  MET A 353     -28.302  21.440   6.102  1.00 10.00      A   
ATOM   3343  CE  MET A 353     -27.832  23.153   6.323  1.00 10.00      A   
ATOM   3344  C   MET A 353     -26.235  19.218   9.568  1.00 10.00      A   
ATOM   3345  O   MET A 353     -25.279  19.969   9.752  1.00 10.00      A   
ATOM   3346  N   GLU A 354     -27.191  19.029  10.468  1.00 10.00      A   
ATOM   3347  HN  GLU A 354     -27.916  18.403  10.269  1.00 10.00      A   
ATOM   3348  CA  GLU A 354     -27.182  19.724  11.747  1.00 10.00      A   
ATOM   3349  CB  GLU A 354     -28.533  19.583  12.455  1.00 10.00      A   
ATOM   3350  CG  GLU A 354     -29.655  20.370  11.791  1.00 10.00      A   
ATOM   3351  CD  GLU A 354     -29.250  21.797  11.478  1.00 10.00      A   
ATOM   3352  OE1 GLU A 354     -29.027  22.574  12.425  1.00 10.00      A   
ATOM   3353  OE2 GLU A 354     -29.153  22.144  10.282  1.00 10.00      A   
ATOM   3354  C   GLU A 354     -26.048  19.225  12.638  1.00 10.00      A   
ATOM   3355  O   GLU A 354     -25.783  18.023  12.707  1.00 10.00      A   
ATOM   3356  N   PRO A 355     -25.346  20.154  13.311  1.00 10.00      A   
ATOM   3357  CA  PRO A 355     -24.233  19.827  14.207  1.00 10.00      A   
ATOM   3358  CB  PRO A 355     -23.769  21.192  14.735  1.00 10.00      A   
ATOM   3359  CG  PRO A 355     -24.271  22.167  13.732  1.00 10.00      A   
ATOM   3360  CD  PRO A 355     -25.575  21.606  13.240  1.00 10.00      A   
ATOM   3361  C   PRO A 355     -24.680  18.954  15.369  1.00 10.00      A   
ATOM   3362  O   PRO A 355     -25.409  19.407  16.254  1.00 10.00      A   
ATOM   3363  N   ASN A 356     -24.255  17.699  15.353  1.00 10.00      A   
ATOM   3364  HN  ASN A 356     -23.698  17.394  14.606  1.00 10.00      A   
ATOM   3365  CA  ASN A 356     -24.597  16.759  16.412  1.00 10.00      A   
ATOM   3366  CB  ASN A 356     -24.540  15.308  15.903  1.00 10.00      A   
ATOM   3367  CG  ASN A 356     -23.156  14.882  15.436  1.00 10.00      A   
ATOM   3368  OD1 ASN A 356     -22.413  15.674  14.849  1.00 10.00      A   
ATOM   3369  ND2 ASN A 356     -22.802  13.630  15.692  1.00 10.00      A   
ATOM   3370 HD21 ASN A 356     -23.445  13.055  16.161  1.00 10.00      A   
ATOM   3371 HD22 ASN A 356     -21.907  13.328  15.408  1.00 10.00      A   
ATOM   3372  C   ASN A 356     -23.667  16.947  17.610  1.00 10.00      A   
ATOM   3373  O   ASN A 356     -24.050  16.711  18.760  1.00 10.00      A   
ATOM   3374  N   VAL A 357     -22.447  17.389  17.328  1.00 10.00      A   
ATOM   3375  HN  VAL A 357     -22.212  17.564  16.394  1.00 10.00      A   
ATOM   3376  CA  VAL A 357     -21.449  17.628  18.361  1.00 10.00      A   
ATOM   3377  CB  VAL A 357     -20.275  16.627  18.275  1.00 10.00      A   
ATOM   3378  CG1 VAL A 357     -20.732  15.226  18.651  1.00 10.00      A   
ATOM   3379  CG2 VAL A 357     -19.657  16.639  16.885  1.00 10.00      A   
ATOM   3380  C   VAL A 357     -20.898  19.043  18.238  1.00 10.00      A   
ATOM   3381  O   VAL A 357     -21.047  19.685  17.197  1.00 10.00      A   
ATOM   3382  N   ALA A 358     -20.251  19.521  19.288  1.00 10.00      A   
ATOM   3383  HN  ALA A 358     -20.145  18.956  20.092  1.00 10.00      A   
ATOM   3384  CA  ALA A 358     -19.680  20.861  19.285  1.00 10.00      A   
ATOM   3385  CB  ALA A 358     -19.655  21.439  20.693  1.00 10.00      A   
ATOM   3386  C   ALA A 358     -18.282  20.848  18.675  1.00 10.00      A   
ATOM   3387  O   ALA A 358     -17.278  20.965  19.382  1.00 10.00      A   
ATOM   3388  N   LEU A 359     -18.225  20.673  17.365  1.00 10.00      A   
ATOM   3389  HN  LEU A 359     -19.062  20.567  16.858  1.00 10.00      A   
ATOM   3390  CA  LEU A 359     -16.954  20.642  16.658  1.00 10.00      A   
ATOM   3391  CB  LEU A 359     -16.746  19.289  15.970  1.00 10.00      A   
ATOM   3392  CG  LEU A 359     -15.336  19.025  15.432  1.00 10.00      A   
ATOM   3393  CD1 LEU A 359     -14.496  18.281  16.459  1.00 10.00      A   
ATOM   3394  CD2 LEU A 359     -15.385  18.272  14.113  1.00 10.00      A   
ATOM   3395  C   LEU A 359     -16.911  21.755  15.625  1.00 10.00      A   
ATOM   3396  O   LEU A 359     -17.624  21.706  14.617  1.00 10.00      A   
ATOM   3397  N   THR A 360     -16.082  22.754  15.873  1.00 10.00      A   
ATOM   3398  HN  THR A 360     -15.526  22.731  16.690  1.00 10.00      A   
ATOM   3399  CA  THR A 360     -15.960  23.882  14.969  1.00 10.00      A   
ATOM   3400  CB  THR A 360     -16.419  25.187  15.661  1.00 10.00      A   
ATOM   3401  OG1 THR A 360     -15.582  25.464  16.794  1.00 10.00      A   
ATOM   3402  HG1 THR A 360     -15.615  24.715  17.415  1.00 10.00      A   
ATOM   3403  CG2 THR A 360     -17.863  25.067  16.127  1.00 10.00      A   
ATOM   3404  C   THR A 360     -14.518  24.034  14.495  1.00 10.00      A   
ATOM   3405  O   THR A 360     -13.715  23.103  14.602  1.00 10.00      A   
ATOM   3406  N   GLU A 361     -14.194  25.199  13.958  1.00 10.00      A   
ATOM   3407  HN  GLU A 361     -14.883  25.902  13.870  1.00 10.00      A   
ATOM   3408  CA  GLU A 361     -12.852  25.473  13.487  1.00 10.00      A   
ATOM   3409  CB  GLU A 361     -12.875  26.618  12.468  1.00 10.00      A   
ATOM   3410  CG  GLU A 361     -13.225  27.977  13.061  1.00 10.00      A   
ATOM   3411  CD  GLU A 361     -14.708  28.295  13.052  1.00 10.00      A   
ATOM   3412  OE1 GLU A 361     -15.054  29.478  12.839  1.00 10.00      A   
ATOM   3413  OE2 GLU A 361     -15.530  27.381  13.270  1.00 10.00      A   
ATOM   3414  C   GLU A 361     -11.949  25.828  14.669  1.00 10.00      A   
ATOM   3415  O   GLU A 361     -10.720  25.798  14.565  1.00 10.00      A   
ATOM   3416  N   GLN A 362     -12.577  26.139  15.803  1.00 10.00      A   
ATOM   3417  HN  GLN A 362     -13.559  26.114  15.822  1.00 10.00      A   
ATOM   3418  CA  GLN A 362     -11.855  26.504  17.016  1.00 10.00      A   
ATOM   3419  CB  GLN A 362     -12.840  26.829  18.144  1.00 10.00      A   
ATOM   3420  CG  GLN A 362     -12.195  27.150  19.484  1.00 10.00      A   
ATOM   3421  CD  GLN A 362     -11.256  28.340  19.424  1.00 10.00      A   
ATOM   3422  OE1 GLN A 362     -11.436  29.257  18.620  1.00 10.00      A   
ATOM   3423  NE2 GLN A 362     -10.251  28.339  20.280  1.00 10.00      A   
ATOM   3424 HE21 GLN A 362     -10.168  27.582  20.902  1.00 10.00      A   
ATOM   3425 HE22 GLN A 362      -9.622  29.091  20.259  1.00 10.00      A   
ATOM   3426  C   GLN A 362     -10.897  25.396  17.435  1.00 10.00      A   
ATOM   3427  O   GLN A 362      -9.726  25.657  17.719  1.00 10.00      A   
ATOM   3428  N   GLY A 363     -11.397  24.162  17.455  1.00 10.00      A   
ATOM   3429  HN  GLY A 363     -12.344  24.021  17.220  1.00 10.00      A   
ATOM   3430  CA  GLY A 363     -10.575  23.028  17.825  1.00 10.00      A   
ATOM   3431  C   GLY A 363      -9.343  22.914  16.953  1.00 10.00      A   
ATOM   3432  O   GLY A 363      -8.253  22.617  17.444  1.00 10.00      A   
ATOM   3433  N   LEU A 364      -9.513  23.177  15.660  1.00 10.00      A   
ATOM   3434  HN  LEU A 364     -10.406  23.426  15.339  1.00 10.00      A   
ATOM   3435  CA  LEU A 364      -8.410  23.114  14.711  1.00 10.00      A   
ATOM   3436  CB  LEU A 364      -8.920  23.369  13.287  1.00 10.00      A   
ATOM   3437  CG  LEU A 364      -8.523  22.345  12.216  1.00 10.00      A   
ATOM   3438  CD1 LEU A 364      -9.068  22.753  10.854  1.00 10.00      A   
ATOM   3439  CD2 LEU A 364      -7.013  22.173  12.159  1.00 10.00      A   
ATOM   3440  C   LEU A 364      -7.335  24.141  15.074  1.00 10.00      A   
ATOM   3441  O   LEU A 364      -6.146  23.819  15.151  1.00 10.00      A   
ATOM   3442  N   VAL A 365      -7.762  25.376  15.308  1.00 10.00      A   
ATOM   3443  HN  VAL A 365      -8.724  25.569  15.230  1.00 10.00      A   
ATOM   3444  CA  VAL A 365      -6.847  26.454  15.668  1.00 10.00      A   
ATOM   3445  CB  VAL A 365      -7.588  27.801  15.810  1.00 10.00      A   
ATOM   3446  CG1 VAL A 365      -6.613  28.936  16.090  1.00 10.00      A   
ATOM   3447  CG2 VAL A 365      -8.409  28.095  14.564  1.00 10.00      A   
ATOM   3448  C   VAL A 365      -6.131  26.136  16.978  1.00 10.00      A   
ATOM   3449  O   VAL A 365      -4.914  26.305  17.093  1.00 10.00      A   
ATOM   3450  N   SER A 366      -6.894  25.638  17.944  1.00 10.00      A   
ATOM   3451  HN  SER A 366      -7.853  25.488  17.763  1.00 10.00      A   
ATOM   3452  CA  SER A 366      -6.356  25.302  19.255  1.00 10.00      A   
ATOM   3453  CB  SER A 366      -7.464  24.804  20.186  1.00 10.00      A   
ATOM   3454  OG  SER A 366      -8.529  25.737  20.252  1.00 10.00      A   
ATOM   3455  HG  SER A 366      -8.372  26.449  19.617  1.00 10.00      A   
ATOM   3456  C   SER A 366      -5.226  24.276  19.176  1.00 10.00      A   
ATOM   3457  O   SER A 366      -4.166  24.475  19.763  1.00 10.00      A   
ATOM   3458  N   VAL A 367      -5.445  23.190  18.442  1.00 10.00      A   
ATOM   3459  HN  VAL A 367      -6.302  23.087  17.971  1.00 10.00      A   
ATOM   3460  CA  VAL A 367      -4.429  22.150  18.323  1.00 10.00      A   
ATOM   3461  CB  VAL A 367      -4.978  20.848  17.701  1.00 10.00      A   
ATOM   3462  CG1 VAL A 367      -3.953  19.732  17.820  1.00 10.00      A   
ATOM   3463  CG2 VAL A 367      -6.277  20.434  18.371  1.00 10.00      A   
ATOM   3464  C   VAL A 367      -3.211  22.641  17.540  1.00 10.00      A   
ATOM   3465  O   VAL A 367      -2.075  22.306  17.872  1.00 10.00      A   
ATOM   3466  N   SER A 368      -3.452  23.454  16.515  1.00 10.00      A   
ATOM   3467  HN  SER A 368      -4.380  23.699  16.305  1.00 10.00      A   
ATOM   3468  CA  SER A 368      -2.374  23.987  15.692  1.00 10.00      A   
ATOM   3469  CB  SER A 368      -2.949  24.761  14.509  1.00 10.00      A   
ATOM   3470  OG  SER A 368      -3.873  23.963  13.792  1.00 10.00      A   
ATOM   3471  HG  SER A 368      -4.752  24.050  14.191  1.00 10.00      A   
ATOM   3472  C   SER A 368      -1.442  24.881  16.502  1.00 10.00      A   
ATOM   3473  O   SER A 368      -0.225  24.836  16.333  1.00 10.00      A   
ATOM   3474  N   MET A 369      -2.024  25.685  17.387  1.00 10.00      A   
ATOM   3475  HN  MET A 369      -3.005  25.675  17.473  1.00 10.00      A   
ATOM   3476  CA  MET A 369      -1.244  26.586  18.230  1.00 10.00      A   
ATOM   3477  CB  MET A 369      -2.105  27.755  18.720  1.00 10.00      A   
ATOM   3478  CG  MET A 369      -2.284  28.863  17.695  1.00 10.00      A   
ATOM   3479  SD  MET A 369      -3.278  30.238  18.308  1.00 10.00      A   
ATOM   3480  CE  MET A 369      -2.889  31.494  17.093  1.00 10.00      A   
ATOM   3481  C   MET A 369      -0.645  25.835  19.413  1.00 10.00      A   
ATOM   3482  O   MET A 369       0.333  26.279  20.019  1.00 10.00      A   
ATOM   3483  N   GLY A 370      -1.238  24.697  19.739  1.00 10.00      A   
ATOM   3484  HN  GLY A 370      -2.028  24.405  19.235  1.00 10.00      A   
ATOM   3485  CA  GLY A 370      -0.751  23.899  20.841  1.00 10.00      A   
ATOM   3486  C   GLY A 370       0.404  23.002  20.447  1.00 10.00      A   
ATOM   3487  O   GLY A 370       1.444  22.992  21.110  1.00 10.00      A   
ATOM   3488  N   CYS A 371       0.225  22.260  19.364  1.00 10.00      A   
ATOM   3489  HN  CYS A 371      -0.621  22.337  18.866  1.00 10.00      A   
ATOM   3490  CA  CYS A 371       1.242  21.335  18.887  1.00 10.00      A   
ATOM   3491  CB  CYS A 371       0.591  20.004  18.504  1.00 10.00      A   
ATOM   3492  SG  CYS A 371      -0.792  19.521  19.566  1.00 10.00      A   
ATOM   3493  HG  CYS A 371      -0.294  19.138  20.738  1.00 10.00      A   
ATOM   3494  C   CYS A 371       2.014  21.903  17.701  1.00 10.00      A   
ATOM   3495  O   CYS A 371       1.506  21.966  16.581  1.00 10.00      A   
ATOM   3496  N   PRO A 372       3.264  22.328  17.930  1.00 10.00      A   
ATOM   3497  CA  PRO A 372       4.124  22.885  16.887  1.00 10.00      A   
ATOM   3498  CB  PRO A 372       5.208  23.644  17.671  1.00 10.00      A   
ATOM   3499  CG  PRO A 372       4.815  23.548  19.113  1.00 10.00      A   
ATOM   3500  CD  PRO A 372       3.935  22.337  19.230  1.00 10.00      A   
ATOM   3501  C   PRO A 372       4.762  21.799  16.026  1.00 10.00      A   
ATOM   3502  O   PRO A 372       5.502  22.091  15.089  1.00 10.00      A   
ATOM   3503  N   LYS A 373       4.474  20.547  16.345  1.00 10.00      A   
ATOM   3504  HN  LYS A 373       3.880  20.374  17.105  1.00 10.00      A   
ATOM   3505  CA  LYS A 373       5.019  19.424  15.595  1.00 10.00      A   
ATOM   3506  CB  LYS A 373       5.446  18.303  16.546  1.00 10.00      A   
ATOM   3507  CG  LYS A 373       6.720  18.581  17.327  1.00 10.00      A   
ATOM   3508  CD  LYS A 373       7.944  18.508  16.429  1.00 10.00      A   
ATOM   3509  CE  LYS A 373       9.232  18.579  17.235  1.00 10.00      A   
ATOM   3510  NZ  LYS A 373       9.613  17.255  17.802  1.00 10.00      A   
ATOM   3511  HZ1 LYS A 373       9.842  16.594  17.038  1.00 10.00      A   
ATOM   3512  HZ2 LYS A 373       8.826  16.855  18.368  1.00 10.00      A   
ATOM   3513  HZ3 LYS A 373      10.445  17.357  18.417  1.00 10.00      A   
ATOM   3514  C   LYS A 373       4.009  18.894  14.585  1.00 10.00      A   
ATOM   3515  O   LYS A 373       4.278  17.926  13.875  1.00 10.00      A   
ATOM   3516  N   LEU A 374       2.855  19.543  14.514  1.00 10.00      A   
ATOM   3517  HN  LEU A 374       2.711  20.326  15.081  1.00 10.00      A   
ATOM   3518  CA  LEU A 374       1.801  19.126  13.600  1.00 10.00      A   
ATOM   3519  CB  LEU A 374       0.484  19.823  13.935  1.00 10.00      A   
ATOM   3520  CG  LEU A 374      -0.383  19.174  15.010  1.00 10.00      A   
ATOM   3521  CD1 LEU A 374      -1.615  20.023  15.263  1.00 10.00      A   
ATOM   3522  CD2 LEU A 374      -0.784  17.767  14.597  1.00 10.00      A   
ATOM   3523  C   LEU A 374       2.171  19.415  12.157  1.00 10.00      A   
ATOM   3524  O   LEU A 374       2.483  20.553  11.803  1.00 10.00      A   
ATOM   3525  N   GLU A 375       2.153  18.379  11.333  1.00 10.00      A   
ATOM   3526  HN  GLU A 375       1.936  17.489  11.689  1.00 10.00      A   
ATOM   3527  CA  GLU A 375       2.468  18.523   9.920  1.00 10.00      A   
ATOM   3528  CB  GLU A 375       3.875  18.003   9.608  1.00 10.00      A   
ATOM   3529  CG  GLU A 375       4.070  16.524   9.887  1.00 10.00      A   
ATOM   3530  CD  GLU A 375       5.243  15.944   9.129  1.00 10.00      A   
ATOM   3531  OE1 GLU A 375       5.297  16.105   7.891  1.00 10.00      A   
ATOM   3532  OE2 GLU A 375       6.109  15.308   9.764  1.00 10.00      A   
ATOM   3533  C   GLU A 375       1.426  17.829   9.044  1.00 10.00      A   
ATOM   3534  O   GLU A 375       1.303  18.129   7.857  1.00 10.00      A   
ATOM   3535  N   SER A 376       0.680  16.903   9.631  1.00 10.00      A   
ATOM   3536  HN  SER A 376       0.829  16.692  10.573  1.00 10.00      A   
ATOM   3537  CA  SER A 376      -0.352  16.176   8.905  1.00 10.00      A   
ATOM   3538  CB  SER A 376       0.071  14.720   8.726  1.00 10.00      A   
ATOM   3539  OG  SER A 376       1.479  14.609   8.607  1.00 10.00      A   
ATOM   3540  HG  SER A 376       1.759  13.739   8.913  1.00 10.00      A   
ATOM   3541  C   SER A 376      -1.669  16.245   9.665  1.00 10.00      A   
ATOM   3542  O   SER A 376      -1.802  15.671  10.745  1.00 10.00      A   
ATOM   3543  N   VAL A 377      -2.642  16.956   9.115  1.00 10.00      A   
ATOM   3544  HN  VAL A 377      -2.491  17.392   8.246  1.00 10.00      A   
ATOM   3545  CA  VAL A 377      -3.931  17.101   9.778  1.00 10.00      A   
ATOM   3546  CB  VAL A 377      -4.072  18.495  10.441  1.00 10.00      A   
ATOM   3547  CG1 VAL A 377      -5.435  18.660  11.102  1.00 10.00      A   
ATOM   3548  CG2 VAL A 377      -2.960  18.725  11.453  1.00 10.00      A   
ATOM   3549  C   VAL A 377      -5.102  16.868   8.826  1.00 10.00      A   
ATOM   3550  O   VAL A 377      -5.116  17.359   7.696  1.00 10.00      A   
ATOM   3551  N   LEU A 378      -6.063  16.083   9.294  1.00 10.00      A   
ATOM   3552  HN  LEU A 378      -5.953  15.689  10.189  1.00 10.00      A   
ATOM   3553  CA  LEU A 378      -7.279  15.786   8.552  1.00 10.00      A   
ATOM   3554  CB  LEU A 378      -7.377  14.283   8.260  1.00 10.00      A   
ATOM   3555  CG  LEU A 378      -8.641  13.807   7.532  1.00 10.00      A   
ATOM   3556  CD1 LEU A 378      -8.286  12.858   6.397  1.00 10.00      A   
ATOM   3557  CD2 LEU A 378      -9.603  13.137   8.503  1.00 10.00      A   
ATOM   3558  C   LEU A 378      -8.444  16.238   9.418  1.00 10.00      A   
ATOM   3559  O   LEU A 378      -8.574  15.792  10.559  1.00 10.00      A   
ATOM   3560  N   TYR A 379      -9.284  17.112   8.895  1.00 10.00      A   
ATOM   3561  HN  TYR A 379      -9.166  17.400   7.960  1.00 10.00      A   
ATOM   3562  CA  TYR A 379     -10.390  17.638   9.671  1.00 10.00      A   
ATOM   3563  CB  TYR A 379     -10.033  19.038  10.185  1.00 10.00      A   
ATOM   3564  CG  TYR A 379     -10.731  19.448  11.463  1.00 10.00      A   
ATOM   3565  CD1 TYR A 379     -10.282  18.996  12.695  1.00 10.00      A   
ATOM   3566  CD2 TYR A 379     -11.826  20.304  11.438  1.00 10.00      A   
ATOM   3567  CE1 TYR A 379     -10.900  19.384  13.866  1.00 10.00      A   
ATOM   3568  CE2 TYR A 379     -12.452  20.695  12.603  1.00 10.00      A   
ATOM   3569  CZ  TYR A 379     -11.983  20.232  13.814  1.00 10.00      A   
ATOM   3570  OH  TYR A 379     -12.591  20.627  14.980  1.00 10.00      A   
ATOM   3571  HH  TYR A 379     -13.126  21.416  14.814  1.00 10.00      A   
ATOM   3572  C   TYR A 379     -11.685  17.692   8.875  1.00 10.00      A   
ATOM   3573  O   TYR A 379     -11.726  18.197   7.752  1.00 10.00      A   
ATOM   3574  N   PHE A 380     -12.736  17.159   9.473  1.00 10.00      A   
ATOM   3575  HN  PHE A 380     -12.622  16.753  10.356  1.00 10.00      A   
ATOM   3576  CA  PHE A 380     -14.057  17.159   8.869  1.00 10.00      A   
ATOM   3577  CB  PHE A 380     -14.604  15.734   8.763  1.00 10.00      A   
ATOM   3578  CG  PHE A 380     -14.224  15.007   7.506  1.00 10.00      A   
ATOM   3579  CD1 PHE A 380     -12.938  14.529   7.326  1.00 10.00      A   
ATOM   3580  CD2 PHE A 380     -15.160  14.789   6.510  1.00 10.00      A   
ATOM   3581  CE1 PHE A 380     -12.590  13.847   6.176  1.00 10.00      A   
ATOM   3582  CE2 PHE A 380     -14.820  14.111   5.355  1.00 10.00      A   
ATOM   3583  CZ  PHE A 380     -13.532  13.639   5.188  1.00 10.00      A   
ATOM   3584  C   PHE A 380     -14.980  17.994   9.741  1.00 10.00      A   
ATOM   3585  O   PHE A 380     -15.227  17.647  10.897  1.00 10.00      A   
ATOM   3586  N   CYS A 381     -15.472  19.100   9.208  1.00 10.00      A   
ATOM   3587  HN  CYS A 381     -15.246  19.332   8.277  1.00 10.00      A   
ATOM   3588  CA  CYS A 381     -16.348  19.972   9.975  1.00 10.00      A   
ATOM   3589  CB  CYS A 381     -15.568  21.179  10.496  1.00 10.00      A   
ATOM   3590  SG  CYS A 381     -14.645  22.073   9.226  1.00 10.00      A   
ATOM   3591  HG  CYS A 381     -15.054  23.337   9.247  1.00 10.00      A   
ATOM   3592  C   CYS A 381     -17.561  20.419   9.162  1.00 10.00      A   
ATOM   3593  O   CYS A 381     -17.660  20.133   7.972  1.00 10.00      A   
ATOM   3594  N   ARG A 382     -18.485  21.114   9.815  1.00 10.00      A   
ATOM   3595  HN  ARG A 382     -18.358  21.295  10.768  1.00 10.00      A   
ATOM   3596  CA  ARG A 382     -19.689  21.602   9.156  1.00 10.00      A   
ATOM   3597  CB  ARG A 382     -20.921  21.317  10.016  1.00 10.00      A   
ATOM   3598  CG  ARG A 382     -21.289  19.850  10.120  1.00 10.00      A   
ATOM   3599  CD  ARG A 382     -22.427  19.642  11.101  1.00 10.00      A   
ATOM   3600  NE  ARG A 382     -22.843  18.247  11.147  1.00 10.00      A   
ATOM   3601  HE  ARG A 382     -23.479  17.946  10.461  1.00 10.00      A   
ATOM   3602  CZ  ARG A 382     -22.422  17.376  12.056  1.00 10.00      A   
ATOM   3603  NH1 ARG A 382     -21.573  17.750  13.008  1.00 10.00      A   
ATOM   3604 HH11 ARG A 382     -21.227  18.736  13.051  1.00 10.00      A   
ATOM   3605 HH12 ARG A 382     -21.247  17.056  13.722  1.00 10.00      A   
ATOM   3606  NH2 ARG A 382     -22.852  16.126  12.013  1.00 10.00      A   
ATOM   3607 HH21 ARG A 382     -22.517  15.434  12.722  1.00 10.00      A   
ATOM   3608 HH22 ARG A 382     -23.523  15.823  11.274  1.00 10.00      A   
ATOM   3609  C   ARG A 382     -19.598  23.100   8.883  1.00 10.00      A   
ATOM   3610  O   ARG A 382     -20.442  23.661   8.189  1.00 10.00      A   
ATOM   3611  N   GLN A 383     -18.568  23.740   9.428  1.00 10.00      A   
ATOM   3612  HN  GLN A 383     -17.913  23.234   9.947  1.00 10.00      A   
ATOM   3613  CA  GLN A 383     -18.377  25.173   9.248  1.00 10.00      A   
ATOM   3614  CB  GLN A 383     -19.024  25.950  10.398  1.00 10.00      A   
ATOM   3615  CG  GLN A 383     -18.252  25.880  11.709  1.00 10.00      A   
ATOM   3616  CD  GLN A 383     -18.971  26.572  12.848  1.00 10.00      A   
ATOM   3617  OE1 GLN A 383     -20.194  26.521  12.950  1.00 10.00      A   
ATOM   3618  NE2 GLN A 383     -18.220  27.248  13.700  1.00 10.00      A   
ATOM   3619 HE21 GLN A 383     -17.238  27.269  13.550  1.00 10.00      A   
ATOM   3620 HE22 GLN A 383     -18.664  27.705  14.443  1.00 10.00      A   
ATOM   3621  C   GLN A 383     -16.893  25.511   9.164  1.00 10.00      A   
ATOM   3622  O   GLN A 383     -16.046  24.714   9.576  1.00 10.00      A   
ATOM   3623  N   MET A 384     -16.585  26.683   8.628  1.00 10.00      A   
ATOM   3624  HN  MET A 384     -17.304  27.263   8.300  1.00 10.00      A   
ATOM   3625  CA  MET A 384     -15.208  27.131   8.497  1.00 10.00      A   
ATOM   3626  CB  MET A 384     -14.506  26.376   7.362  1.00 10.00      A   
ATOM   3627  CG  MET A 384     -13.038  26.733   7.177  1.00 10.00      A   
ATOM   3628  SD  MET A 384     -12.086  26.611   8.706  1.00 10.00      A   
ATOM   3629  CE  MET A 384     -12.319  24.883   9.129  1.00 10.00      A   
ATOM   3630  C   MET A 384     -15.157  28.633   8.239  1.00 10.00      A   
ATOM   3631  O   MET A 384     -15.973  29.169   7.490  1.00 10.00      A   
ATOM   3632  N   THR A 385     -14.211  29.310   8.879  1.00 10.00      A   
ATOM   3633  HN  THR A 385     -13.615  28.837   9.496  1.00 10.00      A   
ATOM   3634  CA  THR A 385     -14.040  30.741   8.694  1.00 10.00      A   
ATOM   3635  CB  THR A 385     -14.115  31.503  10.028  1.00 10.00      A   
ATOM   3636  OG1 THR A 385     -13.497  30.729  11.067  1.00 10.00      A   
ATOM   3637  HG1 THR A 385     -14.185  30.315  11.618  1.00 10.00      A   
ATOM   3638  CG2 THR A 385     -15.556  31.811  10.398  1.00 10.00      A   
ATOM   3639  C   THR A 385     -12.697  31.034   8.034  1.00 10.00      A   
ATOM   3640  O   THR A 385     -11.712  30.325   8.261  1.00 10.00      A   
ATOM   3641  N   ASN A 386     -12.657  32.082   7.228  1.00 10.00      A   
ATOM   3642  HN  ASN A 386     -13.478  32.620   7.098  1.00 10.00      A   
ATOM   3643  CA  ASN A 386     -11.435  32.463   6.535  1.00 10.00      A   
ATOM   3644  CB  ASN A 386     -11.688  33.624   5.573  1.00 10.00      A   
ATOM   3645  CG  ASN A 386     -12.179  33.171   4.213  1.00 10.00      A   
ATOM   3646  OD1 ASN A 386     -11.400  32.706   3.381  1.00 10.00      A   
ATOM   3647  ND2 ASN A 386     -13.472  33.309   3.977  1.00 10.00      A   
ATOM   3648 HD21 ASN A 386     -14.035  33.691   4.683  1.00 10.00      A   
ATOM   3649 HD22 ASN A 386     -13.814  33.039   3.094  1.00 10.00      A   
ATOM   3650  C   ASN A 386     -10.356  32.853   7.531  1.00 10.00      A   
ATOM   3651  O   ASN A 386      -9.179  32.537   7.345  1.00 10.00      A   
ATOM   3652  N   ALA A 387     -10.771  33.529   8.594  1.00 10.00      A   
ATOM   3653  HN  ALA A 387     -11.727  33.741   8.681  1.00 10.00      A   
ATOM   3654  CA  ALA A 387      -9.851  33.970   9.631  1.00 10.00      A   
ATOM   3655  CB  ALA A 387     -10.590  34.780  10.682  1.00 10.00      A   
ATOM   3656  C   ALA A 387      -9.134  32.790  10.278  1.00 10.00      A   
ATOM   3657  O   ALA A 387      -7.922  32.836  10.498  1.00 10.00      A   
ATOM   3658  N   ALA A 388      -9.884  31.728  10.560  1.00 10.00      A   
ATOM   3659  HN  ALA A 388     -10.837  31.743  10.337  1.00 10.00      A   
ATOM   3660  CA  ALA A 388      -9.318  30.535  11.184  1.00 10.00      A   
ATOM   3661  CB  ALA A 388     -10.403  29.509  11.469  1.00 10.00      A   
ATOM   3662  C   ALA A 388      -8.238  29.929  10.299  1.00 10.00      A   
ATOM   3663  O   ALA A 388      -7.145  29.603  10.768  1.00 10.00      A   
ATOM   3664  N   LEU A 389      -8.553  29.805   9.013  1.00 10.00      A   
ATOM   3665  HN  LEU A 389      -9.441  30.097   8.713  1.00 10.00      A   
ATOM   3666  CA  LEU A 389      -7.627  29.247   8.038  1.00 10.00      A   
ATOM   3667  CB  LEU A 389      -8.259  29.252   6.643  1.00 10.00      A   
ATOM   3668  CG  LEU A 389      -9.496  28.371   6.445  1.00 10.00      A   
ATOM   3669  CD1 LEU A 389     -10.309  28.861   5.256  1.00 10.00      A   
ATOM   3670  CD2 LEU A 389      -9.089  26.921   6.242  1.00 10.00      A   
ATOM   3671  C   LEU A 389      -6.316  30.032   8.023  1.00 10.00      A   
ATOM   3672  O   LEU A 389      -5.235  29.454   8.099  1.00 10.00      A   
ATOM   3673  N   ILE A 390      -6.423  31.353   7.945  1.00 10.00      A   
ATOM   3674  HN  ILE A 390      -7.317  31.756   7.889  1.00 10.00      A   
ATOM   3675  CA  ILE A 390      -5.247  32.217   7.926  1.00 10.00      A   
ATOM   3676  CB  ILE A 390      -5.622  33.692   7.671  1.00 10.00      A   
ATOM   3677  CG1 ILE A 390      -6.379  33.811   6.348  1.00 10.00      A   
ATOM   3678  CG2 ILE A 390      -4.372  34.561   7.644  1.00 10.00      A   
ATOM   3679  CD1 ILE A 390      -6.958  35.184   6.088  1.00 10.00      A   
ATOM   3680  C   ILE A 390      -4.457  32.095   9.230  1.00 10.00      A   
ATOM   3681  O   ILE A 390      -3.226  32.023   9.212  1.00 10.00      A   
ATOM   3682  N   THR A 391      -5.170  32.063  10.352  1.00 10.00      A   
ATOM   3683  HN  THR A 391      -6.150  32.131  10.297  1.00 10.00      A   
ATOM   3684  CA  THR A 391      -4.539  31.943  11.663  1.00 10.00      A   
ATOM   3685  CB  THR A 391      -5.585  31.971  12.799  1.00 10.00      A   
ATOM   3686  OG1 THR A 391      -6.439  33.115  12.643  1.00 10.00      A   
ATOM   3687  HG1 THR A 391      -7.188  32.881  12.073  1.00 10.00      A   
ATOM   3688  CG2 THR A 391      -4.905  32.034  14.157  1.00 10.00      A   
ATOM   3689  C   THR A 391      -3.707  30.662  11.755  1.00 10.00      A   
ATOM   3690  O   THR A 391      -2.545  30.693  12.164  1.00 10.00      A   
ATOM   3691  N   ILE A 392      -4.299  29.543  11.354  1.00 10.00      A   
ATOM   3692  HN  ILE A 392      -5.230  29.581  11.031  1.00 10.00      A   
ATOM   3693  CA  ILE A 392      -3.607  28.261  11.384  1.00 10.00      A   
ATOM   3694  CB  ILE A 392      -4.569  27.100  11.061  1.00 10.00      A   
ATOM   3695  CG1 ILE A 392      -5.629  26.981  12.157  1.00 10.00      A   
ATOM   3696  CG2 ILE A 392      -3.812  25.789  10.907  1.00 10.00      A   
ATOM   3697  CD1 ILE A 392      -6.681  25.935  11.878  1.00 10.00      A   
ATOM   3698  C   ILE A 392      -2.440  28.255  10.401  1.00 10.00      A   
ATOM   3699  O   ILE A 392      -1.344  27.800  10.728  1.00 10.00      A   
ATOM   3700  N   ALA A 393      -2.680  28.795   9.218  1.00 10.00      A   
ATOM   3701  HN  ALA A 393      -3.575  29.161   9.036  1.00 10.00      A   
ATOM   3702  CA  ALA A 393      -1.671  28.856   8.169  1.00 10.00      A   
ATOM   3703  CB  ALA A 393      -2.260  29.491   6.921  1.00 10.00      A   
ATOM   3704  C   ALA A 393      -0.427  29.623   8.602  1.00 10.00      A   
ATOM   3705  O   ALA A 393       0.695  29.236   8.272  1.00 10.00      A   
ATOM   3706  N   ARG A 394      -0.631  30.715   9.331  1.00 10.00      A   
ATOM   3707  HN  ARG A 394      -1.551  30.975   9.554  1.00 10.00      A   
ATOM   3708  CA  ARG A 394       0.473  31.542   9.801  1.00 10.00      A   
ATOM   3709  CB  ARG A 394      -0.018  32.950  10.141  1.00 10.00      A   
ATOM   3710  CG  ARG A 394      -0.344  33.810   8.930  1.00 10.00      A   
ATOM   3711  CD  ARG A 394      -0.779  35.209   9.343  1.00 10.00      A   
ATOM   3712  NE  ARG A 394       0.155  35.812  10.295  1.00 10.00      A   
ATOM   3713  HE  ARG A 394       0.165  35.442  11.211  1.00 10.00      A   
ATOM   3714  CZ  ARG A 394       0.980  36.814   9.999  1.00 10.00      A   
ATOM   3715  NH1 ARG A 394       0.997  37.338   8.778  1.00 10.00      A   
ATOM   3716 HH11 ARG A 394       0.365  36.967   8.037  1.00 10.00      A   
ATOM   3717 HH12 ARG A 394       1.647  38.126   8.554  1.00 10.00      A   
ATOM   3718  NH2 ARG A 394       1.808  37.288  10.923  1.00 10.00      A   
ATOM   3719 HH21 ARG A 394       2.456  38.072  10.694  1.00 10.00      A   
ATOM   3720 HH22 ARG A 394       1.822  36.871  11.883  1.00 10.00      A   
ATOM   3721  C   ARG A 394       1.161  30.928  11.014  1.00 10.00      A   
ATOM   3722  O   ARG A 394       2.345  31.164  11.254  1.00 10.00      A   
ATOM   3723  N   ASN A 395       0.419  30.146  11.787  1.00 10.00      A   
ATOM   3724  HN  ASN A 395      -0.528  30.003  11.562  1.00 10.00      A   
ATOM   3725  CA  ASN A 395       0.980  29.513  12.976  1.00 10.00      A   
ATOM   3726  CB  ASN A 395      -0.096  29.248  14.031  1.00 10.00      A   
ATOM   3727  CG  ASN A 395       0.490  28.800  15.360  1.00 10.00      A   
ATOM   3728  OD1 ASN A 395       0.610  27.605  15.628  1.00 10.00      A   
ATOM   3729  ND2 ASN A 395       0.852  29.756  16.201  1.00 10.00      A   
ATOM   3730 HD21 ASN A 395       0.721  30.689  15.927  1.00 10.00      A   
ATOM   3731 HD22 ASN A 395       1.239  29.495  17.066  1.00 10.00      A   
ATOM   3732  C   ASN A 395       1.725  28.228  12.635  1.00 10.00      A   
ATOM   3733  O   ASN A 395       2.823  27.986  13.137  1.00 10.00      A   
ATOM   3734  N   ARG A 396       1.136  27.419  11.761  1.00 10.00      A   
ATOM   3735  HN  ARG A 396       0.276  27.687  11.364  1.00 10.00      A   
ATOM   3736  CA  ARG A 396       1.736  26.150  11.357  1.00 10.00      A   
ATOM   3737  CB  ARG A 396       0.802  24.977  11.688  1.00 10.00      A   
ATOM   3738  CG  ARG A 396       0.586  24.730  13.174  1.00 10.00      A   
ATOM   3739  CD  ARG A 396       1.609  23.755  13.746  1.00 10.00      A   
ATOM   3740  NE  ARG A 396       2.984  24.242  13.611  1.00 10.00      A   
ATOM   3741  HE  ARG A 396       3.526  23.860  12.880  1.00 10.00      A   
ATOM   3742  CZ  ARG A 396       3.533  25.160  14.406  1.00 10.00      A   
ATOM   3743  NH1 ARG A 396       2.830  25.699  15.400  1.00 10.00      A   
ATOM   3744 HH11 ARG A 396       1.833  25.409  15.567  1.00 10.00      A   
ATOM   3745 HH12 ARG A 396       3.264  26.416  16.013  1.00 10.00      A   
ATOM   3746  NH2 ARG A 396       4.795  25.536  14.212  1.00 10.00      A   
ATOM   3747 HH21 ARG A 396       5.358  25.115  13.437  1.00 10.00      A   
ATOM   3748 HH22 ARG A 396       5.227  26.256  14.830  1.00 10.00      A   
ATOM   3749  C   ARG A 396       2.065  26.141   9.866  1.00 10.00      A   
ATOM   3750  O   ARG A 396       1.307  25.600   9.061  1.00 10.00      A   
ATOM   3751  N   PRO A 397       3.202  26.741   9.475  1.00 10.00      A   
ATOM   3752  CA  PRO A 397       3.623  26.794   8.076  1.00 10.00      A   
ATOM   3753  CB  PRO A 397       4.479  28.056   8.042  1.00 10.00      A   
ATOM   3754  CG  PRO A 397       5.080  28.152   9.406  1.00 10.00      A   
ATOM   3755  CD  PRO A 397       4.161  27.430  10.357  1.00 10.00      A   
ATOM   3756  C   PRO A 397       4.461  25.572   7.699  1.00 10.00      A   
ATOM   3757  O   PRO A 397       5.006  25.483   6.596  1.00 10.00      A   
ATOM   3758  N   ASN A 398       4.556  24.633   8.633  1.00 10.00      A   
ATOM   3759  HN  ASN A 398       4.101  24.770   9.491  1.00 10.00      A   
ATOM   3760  CA  ASN A 398       5.317  23.407   8.427  1.00 10.00      A   
ATOM   3761  CB  ASN A 398       6.073  23.027   9.707  1.00 10.00      A   
ATOM   3762  CG  ASN A 398       5.164  22.499  10.804  1.00 10.00      A   
ATOM   3763  OD1 ASN A 398       4.512  23.268  11.512  1.00 10.00      A   
ATOM   3764  ND2 ASN A 398       5.131  21.185  10.964  1.00 10.00      A   
ATOM   3765 HD21 ASN A 398       5.688  20.632  10.376  1.00 10.00      A   
ATOM   3766 HD22 ASN A 398       4.539  20.817  11.655  1.00 10.00      A   
ATOM   3767  C   ASN A 398       4.391  22.271   8.018  1.00 10.00      A   
ATOM   3768  O   ASN A 398       4.818  21.120   7.892  1.00 10.00      A   
ATOM   3769  N   MET A 399       3.125  22.610   7.815  1.00 10.00      A   
ATOM   3770  HN  MET A 399       2.862  23.544   7.928  1.00 10.00      A   
ATOM   3771  CA  MET A 399       2.114  21.640   7.422  1.00 10.00      A   
ATOM   3772  CB  MET A 399       0.743  22.316   7.362  1.00 10.00      A   
ATOM   3773  CG  MET A 399      -0.437  21.358   7.377  1.00 10.00      A   
ATOM   3774  SD  MET A 399      -0.612  20.487   8.946  1.00 10.00      A   
ATOM   3775  CE  MET A 399      -0.701  21.861  10.092  1.00 10.00      A   
ATOM   3776  C   MET A 399       2.456  21.024   6.072  1.00 10.00      A   
ATOM   3777  O   MET A 399       2.574  21.723   5.065  1.00 10.00      A   
ATOM   3778  N   THR A 400       2.622  19.712   6.059  1.00 10.00      A   
ATOM   3779  HN  THR A 400       2.516  19.203   6.895  1.00 10.00      A   
ATOM   3780  CA  THR A 400       2.954  19.002   4.838  1.00 10.00      A   
ATOM   3781  CB  THR A 400       3.990  17.889   5.106  1.00 10.00      A   
ATOM   3782  OG1 THR A 400       3.539  17.068   6.187  1.00 10.00      A   
ATOM   3783  HG1 THR A 400       4.279  16.900   6.796  1.00 10.00      A   
ATOM   3784  CG2 THR A 400       5.344  18.482   5.463  1.00 10.00      A   
ATOM   3785  C   THR A 400       1.705  18.385   4.216  1.00 10.00      A   
ATOM   3786  O   THR A 400       1.641  18.178   3.002  1.00 10.00      A   
ATOM   3787  N   ARG A 401       0.715  18.092   5.049  1.00 10.00      A   
ATOM   3788  HN  ARG A 401       0.819  18.286   6.010  1.00 10.00      A   
ATOM   3789  CA  ARG A 401      -0.519  17.488   4.577  1.00 10.00      A   
ATOM   3790  CB  ARG A 401      -0.476  15.968   4.798  1.00 10.00      A   
ATOM   3791  CG  ARG A 401       0.497  15.220   3.897  1.00 10.00      A   
ATOM   3792  CD  ARG A 401       1.087  14.011   4.604  1.00 10.00      A   
ATOM   3793  NE  ARG A 401       2.099  14.390   5.592  1.00 10.00      A   
ATOM   3794  HE  ARG A 401       2.105  15.329   5.898  1.00 10.00      A   
ATOM   3795  CZ  ARG A 401       2.994  13.544   6.100  1.00 10.00      A   
ATOM   3796  NH1 ARG A 401       3.004  12.276   5.723  1.00 10.00      A   
ATOM   3797 HH11 ARG A 401       3.701  11.613   6.123  1.00 10.00      A   
ATOM   3798 HH12 ARG A 401       2.309  11.926   5.017  1.00 10.00      A   
ATOM   3799  NH2 ARG A 401       3.887  13.970   6.975  1.00 10.00      A   
ATOM   3800 HH21 ARG A 401       4.586  13.312   7.378  1.00 10.00      A   
ATOM   3801 HH22 ARG A 401       3.900  14.975   7.266  1.00 10.00      A   
ATOM   3802  C   ARG A 401      -1.725  18.084   5.292  1.00 10.00      A   
ATOM   3803  O   ARG A 401      -1.964  17.794   6.463  1.00 10.00      A   
ATOM   3804  N   PHE A 402      -2.481  18.918   4.590  1.00 10.00      A   
ATOM   3805  HN  PHE A 402      -2.243  19.120   3.657  1.00 10.00      A   
ATOM   3806  CA  PHE A 402      -3.668  19.529   5.170  1.00 10.00      A   
ATOM   3807  CB  PHE A 402      -3.588  21.058   5.153  1.00 10.00      A   
ATOM   3808  CG  PHE A 402      -4.770  21.718   5.805  1.00 10.00      A   
ATOM   3809  CD1 PHE A 402      -5.114  21.416   7.116  1.00 10.00      A   
ATOM   3810  CD2 PHE A 402      -5.539  22.631   5.108  1.00 10.00      A   
ATOM   3811  CE1 PHE A 402      -6.203  22.014   7.717  1.00 10.00      A   
ATOM   3812  CE2 PHE A 402      -6.629  23.233   5.702  1.00 10.00      A   
ATOM   3813  CZ  PHE A 402      -6.963  22.924   7.008  1.00 10.00      A   
ATOM   3814  C   PHE A 402      -4.916  19.047   4.442  1.00 10.00      A   
ATOM   3815  O   PHE A 402      -5.179  19.447   3.305  1.00 10.00      A   
ATOM   3816  N   ARG A 403      -5.667  18.178   5.093  1.00 10.00      A   
ATOM   3817  HN  ARG A 403      -5.405  17.899   6.002  1.00 10.00      A   
ATOM   3818  CA  ARG A 403      -6.883  17.635   4.515  1.00 10.00      A   
ATOM   3819  CB  ARG A 403      -6.849  16.106   4.554  1.00 10.00      A   
ATOM   3820  CG  ARG A 403      -5.626  15.503   3.885  1.00 10.00      A   
ATOM   3821  CD  ARG A 403      -5.512  14.015   4.167  1.00 10.00      A   
ATOM   3822  NE  ARG A 403      -6.406  13.216   3.329  1.00 10.00      A   
ATOM   3823  HE  ARG A 403      -7.261  13.633   3.047  1.00 10.00      A   
ATOM   3824  CZ  ARG A 403      -6.131  11.969   2.930  1.00 10.00      A   
ATOM   3825  NH1 ARG A 403      -4.995  11.376   3.293  1.00 10.00      A   
ATOM   3826 HH11 ARG A 403      -4.309  11.882   3.892  1.00 10.00      A   
ATOM   3827 HH12 ARG A 403      -4.780  10.400   2.974  1.00 10.00      A   
ATOM   3828  NH2 ARG A 403      -6.988  11.324   2.151  1.00 10.00      A   
ATOM   3829 HH21 ARG A 403      -6.779  10.351   1.834  1.00 10.00      A   
ATOM   3830 HH22 ARG A 403      -7.875  11.788   1.843  1.00 10.00      A   
ATOM   3831  C   ARG A 403      -8.091  18.163   5.272  1.00 10.00      A   
ATOM   3832  O   ARG A 403      -8.327  17.794   6.424  1.00 10.00      A   
ATOM   3833  N   LEU A 404      -8.838  19.045   4.631  1.00 10.00      A   
ATOM   3834  HN  LEU A 404      -8.603  19.293   3.712  1.00 10.00      A   
ATOM   3835  CA  LEU A 404     -10.017  19.633   5.242  1.00 10.00      A   
ATOM   3836  CB  LEU A 404      -9.825  21.141   5.442  1.00 10.00      A   
ATOM   3837  CG  LEU A 404     -11.007  21.903   6.047  1.00 10.00      A   
ATOM   3838  CD1 LEU A 404     -11.150  21.586   7.527  1.00 10.00      A   
ATOM   3839  CD2 LEU A 404     -10.842  23.398   5.830  1.00 10.00      A   
ATOM   3840  C   LEU A 404     -11.240  19.380   4.376  1.00 10.00      A   
ATOM   3841  O   LEU A 404     -11.167  19.450   3.145  1.00 10.00      A   
ATOM   3842  N   CYS A 405     -12.356  19.074   5.019  1.00 10.00      A   
ATOM   3843  HN  CYS A 405     -12.340  18.995   5.998  1.00 10.00      A   
ATOM   3844  CA  CYS A 405     -13.597  18.827   4.309  1.00 10.00      A   
ATOM   3845  CB  CYS A 405     -13.746  17.343   3.972  1.00 10.00      A   
ATOM   3846  SG  CYS A 405     -15.283  16.931   3.106  1.00 10.00      A   
ATOM   3847  HG  CYS A 405     -16.251  17.696   3.596  1.00 10.00      A   
ATOM   3848  C   CYS A 405     -14.803  19.298   5.106  1.00 10.00      A   
ATOM   3849  O   CYS A 405     -14.943  18.998   6.295  1.00 10.00      A   
ATOM   3850  N   ILE A 406     -15.663  20.055   4.448  1.00 10.00      A   
ATOM   3851  HN  ILE A 406     -15.474  20.295   3.516  1.00 10.00      A   
ATOM   3852  CA  ILE A 406     -16.878  20.545   5.067  1.00 10.00      A   
ATOM   3853  CB  ILE A 406     -17.167  22.012   4.682  1.00 10.00      A   
ATOM   3854  CG1 ILE A 406     -15.986  22.902   5.072  1.00 10.00      A   
ATOM   3855  CG2 ILE A 406     -18.440  22.498   5.357  1.00 10.00      A   
ATOM   3856  CD1 ILE A 406     -16.157  24.355   4.692  1.00 10.00      A   
ATOM   3857  C   ILE A 406     -18.038  19.661   4.630  1.00 10.00      A   
ATOM   3858  O   ILE A 406     -18.149  19.325   3.450  1.00 10.00      A   
ATOM   3859  N   ILE A 407     -18.875  19.267   5.586  1.00 10.00      A   
ATOM   3860  HN  ILE A 407     -18.707  19.559   6.510  1.00 10.00      A   
ATOM   3861  CA  ILE A 407     -20.028  18.409   5.310  1.00 10.00      A   
ATOM   3862  CB  ILE A 407     -20.818  18.081   6.600  1.00 10.00      A   
ATOM   3863  CG1 ILE A 407     -19.892  17.455   7.643  1.00 10.00      A   
ATOM   3864  CG2 ILE A 407     -21.992  17.154   6.308  1.00 10.00      A   
ATOM   3865  CD1 ILE A 407     -19.230  16.169   7.193  1.00 10.00      A   
ATOM   3866  C   ILE A 407     -20.953  19.032   4.261  1.00 10.00      A   
ATOM   3867  O   ILE A 407     -21.446  18.344   3.364  1.00 10.00      A   
ATOM   3868  N   GLU A 408     -21.168  20.335   4.369  1.00 10.00      A   
ATOM   3869  HN  GLU A 408     -20.735  20.833   5.091  1.00 10.00      A   
ATOM   3870  CA  GLU A 408     -22.020  21.048   3.430  1.00 10.00      A   
ATOM   3871  CB  GLU A 408     -22.718  22.213   4.138  1.00 10.00      A   
ATOM   3872  CG  GLU A 408     -23.686  23.000   3.267  1.00 10.00      A   
ATOM   3873  CD  GLU A 408     -24.830  22.158   2.740  1.00 10.00      A   
ATOM   3874  OE1 GLU A 408     -25.654  21.689   3.551  1.00 10.00      A   
ATOM   3875  OE2 GLU A 408     -24.919  21.970   1.512  1.00 10.00      A   
ATOM   3876  C   GLU A 408     -21.187  21.557   2.253  1.00 10.00      A   
ATOM   3877  O   GLU A 408     -20.291  22.388   2.428  1.00 10.00      A   
ATOM   3878  N   PRO A 409     -21.461  21.044   1.041  1.00 10.00      A   
ATOM   3879  CA  PRO A 409     -20.744  21.446  -0.173  1.00 10.00      A   
ATOM   3880  CB  PRO A 409     -21.337  20.553  -1.271  1.00 10.00      A   
ATOM   3881  CG  PRO A 409     -22.033  19.451  -0.548  1.00 10.00      A   
ATOM   3882  CD  PRO A 409     -22.487  20.030   0.759  1.00 10.00      A   
ATOM   3883  C   PRO A 409     -20.983  22.912  -0.512  1.00 10.00      A   
ATOM   3884  O   PRO A 409     -22.097  23.420  -0.367  1.00 10.00      A   
ATOM   3885  N   LYS A 410     -19.926  23.581  -0.953  1.00 10.00      A   
ATOM   3886  HN  LYS A 410     -19.070  23.110  -1.037  1.00 10.00      A   
ATOM   3887  CA  LYS A 410     -19.990  24.990  -1.330  1.00 10.00      A   
ATOM   3888  CB  LYS A 410     -20.858  25.194  -2.574  1.00 10.00      A   
ATOM   3889  CG  LYS A 410     -20.321  24.480  -3.803  1.00 10.00      A   
ATOM   3890  CD  LYS A 410     -21.190  24.720  -5.022  1.00 10.00      A   
ATOM   3891  CE  LYS A 410     -20.603  24.041  -6.248  1.00 10.00      A   
ATOM   3892  NZ  LYS A 410     -21.437  24.243  -7.461  1.00 10.00      A   
ATOM   3893  HZ1 LYS A 410     -22.403  23.894  -7.298  1.00 10.00      A   
ATOM   3894  HZ2 LYS A 410     -21.026  23.730  -8.267  1.00 10.00      A   
ATOM   3895  HZ3 LYS A 410     -21.484  25.253  -7.699  1.00 10.00      A   
ATOM   3896  C   LYS A 410     -20.442  25.882  -0.174  1.00 10.00      A   
ATOM   3897  O   LYS A 410     -21.193  26.839  -0.370  1.00 10.00      A   
ATOM   3898  N   ALA A 411     -19.993  25.554   1.030  1.00 10.00      A   
ATOM   3899  HN  ALA A 411     -19.430  24.761   1.133  1.00 10.00      A   
ATOM   3900  CA  ALA A 411     -20.327  26.340   2.206  1.00 10.00      A   
ATOM   3901  CB  ALA A 411     -20.466  25.446   3.429  1.00 10.00      A   
ATOM   3902  C   ALA A 411     -19.254  27.400   2.436  1.00 10.00      A   
ATOM   3903  O   ALA A 411     -18.083  27.074   2.635  1.00 10.00      A   
ATOM   3904  N   PRO A 412     -19.631  28.683   2.381  1.00 10.00      A   
ATOM   3905  CA  PRO A 412     -18.699  29.788   2.580  1.00 10.00      A   
ATOM   3906  CB  PRO A 412     -19.403  30.944   1.869  1.00 10.00      A   
ATOM   3907  CG  PRO A 412     -20.856  30.660   2.040  1.00 10.00      A   
ATOM   3908  CD  PRO A 412     -21.002  29.160   2.125  1.00 10.00      A   
ATOM   3909  C   PRO A 412     -18.527  30.122   4.056  1.00 10.00      A   
ATOM   3910  O   PRO A 412     -19.016  29.403   4.928  1.00 10.00      A   
ATOM   3911  N   ASP A 413     -17.809  31.204   4.324  1.00 10.00      A   
ATOM   3912  HN  ASP A 413     -17.411  31.710   3.581  1.00 10.00      A   
ATOM   3913  CA  ASP A 413     -17.584  31.665   5.685  1.00 10.00      A   
ATOM   3914  CB  ASP A 413     -16.701  32.914   5.648  1.00 10.00      A   
ATOM   3915  CG  ASP A 413     -16.206  33.346   7.009  1.00 10.00      A   
ATOM   3916  OD1 ASP A 413     -17.044  33.660   7.875  1.00 10.00      A   
ATOM   3917  OD2 ASP A 413     -14.972  33.389   7.211  1.00 10.00      A   
ATOM   3918  C   ASP A 413     -18.934  31.989   6.316  1.00 10.00      A   
ATOM   3919  O   ASP A 413     -19.699  32.781   5.777  1.00 10.00      A   
ATOM   3920  N   TYR A 414     -19.229  31.375   7.446  1.00 10.00      A   
ATOM   3921  HN  TYR A 414     -18.573  30.766   7.845  1.00 10.00      A   
ATOM   3922  CA  TYR A 414     -20.515  31.586   8.104  1.00 10.00      A   
ATOM   3923  CB  TYR A 414     -20.840  30.454   9.086  1.00 10.00      A   
ATOM   3924  CG  TYR A 414     -19.944  30.400  10.301  1.00 10.00      A   
ATOM   3925  CD1 TYR A 414     -20.317  31.015  11.492  1.00 10.00      A   
ATOM   3926  CD2 TYR A 414     -18.732  29.730  10.261  1.00 10.00      A   
ATOM   3927  CE1 TYR A 414     -19.502  30.965  12.605  1.00 10.00      A   
ATOM   3928  CE2 TYR A 414     -17.915  29.674  11.367  1.00 10.00      A   
ATOM   3929  CZ  TYR A 414     -18.301  30.293  12.535  1.00 10.00      A   
ATOM   3930  OH  TYR A 414     -17.479  30.232  13.635  1.00 10.00      A   
ATOM   3931  HH  TYR A 414     -16.581  29.976  13.346  1.00 10.00      A   
ATOM   3932  C   TYR A 414     -20.637  32.954   8.776  1.00 10.00      A   
ATOM   3933  O   TYR A 414     -21.718  33.336   9.223  1.00 10.00      A   
ATOM   3934  N   LEU A 415     -19.541  33.691   8.836  1.00 10.00      A   
ATOM   3935  HN  LEU A 415     -18.703  33.347   8.445  1.00 10.00      A   
ATOM   3936  CA  LEU A 415     -19.546  35.005   9.462  1.00 10.00      A   
ATOM   3937  CB  LEU A 415     -18.347  35.171  10.399  1.00 10.00      A   
ATOM   3938  CG  LEU A 415     -18.413  34.395  11.715  1.00 10.00      A   
ATOM   3939  CD1 LEU A 415     -17.119  34.554  12.497  1.00 10.00      A   
ATOM   3940  CD2 LEU A 415     -19.601  34.861  12.542  1.00 10.00      A   
ATOM   3941  C   LEU A 415     -19.575  36.126   8.428  1.00 10.00      A   
ATOM   3942  O   LEU A 415     -20.421  37.020   8.495  1.00 10.00      A   
ATOM   3943  N   THR A 416     -18.658  36.073   7.471  1.00 10.00      A   
ATOM   3944  HN  THR A 416     -18.018  35.325   7.456  1.00 10.00      A   
ATOM   3945  CA  THR A 416     -18.576  37.101   6.442  1.00 10.00      A   
ATOM   3946  CB  THR A 416     -17.116  37.375   6.045  1.00 10.00      A   
ATOM   3947  OG1 THR A 416     -16.486  36.149   5.643  1.00 10.00      A   
ATOM   3948  HG1 THR A 416     -15.590  36.336   5.342  1.00 10.00      A   
ATOM   3949  CG2 THR A 416     -16.350  37.969   7.217  1.00 10.00      A   
ATOM   3950  C   THR A 416     -19.378  36.726   5.198  1.00 10.00      A   
ATOM   3951  O   THR A 416     -19.669  37.579   4.357  1.00 10.00      A   
ATOM   3952  N   LEU A 417     -19.725  35.445   5.089  1.00 10.00      A   
ATOM   3953  HN  LEU A 417     -19.453  34.821   5.796  1.00 10.00      A   
ATOM   3954  CA  LEU A 417     -20.490  34.925   3.953  1.00 10.00      A   
ATOM   3955  CB  LEU A 417     -21.850  35.620   3.806  1.00 10.00      A   
ATOM   3956  CG  LEU A 417     -22.767  35.576   5.037  1.00 10.00      A   
ATOM   3957  CD1 LEU A 417     -24.102  36.245   4.741  1.00 10.00      A   
ATOM   3958  CD2 LEU A 417     -22.974  34.143   5.514  1.00 10.00      A   
ATOM   3959  C   LEU A 417     -19.683  34.987   2.657  1.00 10.00      A   
ATOM   3960  O   LEU A 417     -20.241  35.007   1.559  1.00 10.00      A   
ATOM   3961  N   GLU A 418     -18.365  34.990   2.801  1.00 10.00      A   
ATOM   3962  HN  GLU A 418     -17.988  34.948   3.703  1.00 10.00      A   
ATOM   3963  CA  GLU A 418     -17.460  35.041   1.660  1.00 10.00      A   
ATOM   3964  CB  GLU A 418     -16.358  36.072   1.919  1.00 10.00      A   
ATOM   3965  CG  GLU A 418     -16.846  37.502   2.048  1.00 10.00      A   
ATOM   3966  CD  GLU A 418     -15.712  38.463   2.330  1.00 10.00      A   
ATOM   3967  OE1 GLU A 418     -15.269  39.163   1.395  1.00 10.00      A   
ATOM   3968  OE2 GLU A 418     -15.255  38.525   3.490  1.00 10.00      A   
ATOM   3969  C   GLU A 418     -16.816  33.676   1.436  1.00 10.00      A   
ATOM   3970  O   GLU A 418     -16.766  32.850   2.350  1.00 10.00      A   
ATOM   3971  N   PRO A 419     -16.326  33.409   0.211  1.00 10.00      A   
ATOM   3972  CA  PRO A 419     -15.655  32.149  -0.116  1.00 10.00      A   
ATOM   3973  CB  PRO A 419     -15.340  32.276  -1.613  1.00 10.00      A   
ATOM   3974  CG  PRO A 419     -16.245  33.352  -2.107  1.00 10.00      A   
ATOM   3975  CD  PRO A 419     -16.411  34.301  -0.957  1.00 10.00      A   
ATOM   3976  C   PRO A 419     -14.365  31.989   0.686  1.00 10.00      A   
ATOM   3977  O   PRO A 419     -13.862  32.953   1.264  1.00 10.00      A   
ATOM   3978  N   LEU A 420     -13.817  30.783   0.697  1.00 10.00      A   
ATOM   3979  HN  LEU A 420     -14.230  30.062   0.166  1.00 10.00      A   
ATOM   3980  CA  LEU A 420     -12.604  30.504   1.455  1.00 10.00      A   
ATOM   3981  CB  LEU A 420     -12.685  29.111   2.091  1.00 10.00      A   
ATOM   3982  CG  LEU A 420     -13.945  28.810   2.913  1.00 10.00      A   
ATOM   3983  CD1 LEU A 420     -13.990  27.341   3.304  1.00 10.00      A   
ATOM   3984  CD2 LEU A 420     -14.008  29.693   4.151  1.00 10.00      A   
ATOM   3985  C   LEU A 420     -11.351  30.613   0.586  1.00 10.00      A   
ATOM   3986  O   LEU A 420     -10.331  29.985   0.876  1.00 10.00      A   
ATOM   3987  N   ASP A 421     -11.428  31.421  -0.469  1.00 10.00      A   
ATOM   3988  HN  ASP A 421     -12.267  31.899  -0.637  1.00 10.00      A   
ATOM   3989  CA  ASP A 421     -10.302  31.613  -1.386  1.00 10.00      A   
ATOM   3990  CB  ASP A 421     -10.656  32.602  -2.499  1.00 10.00      A   
ATOM   3991  CG  ASP A 421     -11.683  32.066  -3.470  1.00 10.00      A   
ATOM   3992  OD1 ASP A 421     -11.316  31.301  -4.382  1.00 10.00      A   
ATOM   3993  OD2 ASP A 421     -12.864  32.427  -3.337  1.00 10.00      A   
ATOM   3994  C   ASP A 421      -9.059  32.102  -0.657  1.00 10.00      A   
ATOM   3995  O   ASP A 421      -7.989  31.500  -0.762  1.00 10.00      A   
ATOM   3996  N   ILE A 422      -9.205  33.194   0.091  1.00 10.00      A   
ATOM   3997  HN  ILE A 422     -10.084  33.621   0.147  1.00 10.00      A   
ATOM   3998  CA  ILE A 422      -8.084  33.765   0.829  1.00 10.00      A   
ATOM   3999  CB  ILE A 422      -8.392  35.168   1.395  1.00 10.00      A   
ATOM   4000  CG1 ILE A 422      -9.654  35.148   2.260  1.00 10.00      A   
ATOM   4001  CG2 ILE A 422      -8.527  36.180   0.267  1.00 10.00      A   
ATOM   4002  CD1 ILE A 422      -9.828  36.383   3.118  1.00 10.00      A   
ATOM   4003  C   ILE A 422      -7.625  32.839   1.947  1.00 10.00      A   
ATOM   4004  O   ILE A 422      -6.445  32.808   2.292  1.00 10.00      A   
ATOM   4005  N   GLY A 423      -8.563  32.078   2.498  1.00 10.00      A   
ATOM   4006  HN  GLY A 423      -9.487  32.152   2.179  1.00 10.00      A   
ATOM   4007  CA  GLY A 423      -8.242  31.151   3.563  1.00 10.00      A   
ATOM   4008  C   GLY A 423      -7.285  30.074   3.099  1.00 10.00      A   
ATOM   4009  O   GLY A 423      -6.196  29.917   3.657  1.00 10.00      A   
ATOM   4010  N   PHE A 424      -7.681  29.342   2.061  1.00 10.00      A   
ATOM   4011  HN  PHE A 424      -8.558  29.519   1.657  1.00 10.00      A   
ATOM   4012  CA  PHE A 424      -6.846  28.286   1.508  1.00 10.00      A   
ATOM   4013  CB  PHE A 424      -7.630  27.425   0.521  1.00 10.00      A   
ATOM   4014  CG  PHE A 424      -8.466  26.355   1.168  1.00 10.00      A   
ATOM   4015  CD1 PHE A 424      -9.813  26.562   1.421  1.00 10.00      A   
ATOM   4016  CD2 PHE A 424      -7.901  25.139   1.523  1.00 10.00      A   
ATOM   4017  CE1 PHE A 424     -10.581  25.577   2.012  1.00 10.00      A   
ATOM   4018  CE2 PHE A 424      -8.665  24.151   2.114  1.00 10.00      A   
ATOM   4019  CZ  PHE A 424     -10.005  24.369   2.358  1.00 10.00      A   
ATOM   4020  C   PHE A 424      -5.619  28.886   0.836  1.00 10.00      A   
ATOM   4021  O   PHE A 424      -4.558  28.259   0.769  1.00 10.00      A   
ATOM   4022  N   GLY A 425      -5.773  30.113   0.350  1.00 10.00      A   
ATOM   4023  HN  GLY A 425      -6.653  30.543   0.412  1.00 10.00      A   
ATOM   4024  CA  GLY A 425      -4.678  30.812  -0.285  1.00 10.00      A   
ATOM   4025  C   GLY A 425      -3.542  31.057   0.688  1.00 10.00      A   
ATOM   4026  O   GLY A 425      -2.372  31.011   0.313  1.00 10.00      A   
ATOM   4027  N   ALA A 426      -3.894  31.311   1.946  1.00 10.00      A   
ATOM   4028  HN  ALA A 426      -4.850  31.355   2.171  1.00 10.00      A   
ATOM   4029  CA  ALA A 426      -2.910  31.545   2.992  1.00 10.00      A   
ATOM   4030  CB  ALA A 426      -3.569  32.196   4.200  1.00 10.00      A   
ATOM   4031  C   ALA A 426      -2.242  30.234   3.393  1.00 10.00      A   
ATOM   4032  O   ALA A 426      -1.087  30.214   3.826  1.00 10.00      A   
ATOM   4033  N   ILE A 427      -2.973  29.134   3.237  1.00 10.00      A   
ATOM   4034  HN  ILE A 427      -3.885  29.217   2.888  1.00 10.00      A   
ATOM   4035  CA  ILE A 427      -2.455  27.810   3.569  1.00 10.00      A   
ATOM   4036  CB  ILE A 427      -3.545  26.719   3.424  1.00 10.00      A   
ATOM   4037  CG1 ILE A 427      -4.750  27.018   4.325  1.00 10.00      A   
ATOM   4038  CG2 ILE A 427      -2.984  25.333   3.724  1.00 10.00      A   
ATOM   4039  CD1 ILE A 427      -4.466  26.898   5.808  1.00 10.00      A   
ATOM   4040  C   ILE A 427      -1.280  27.472   2.656  1.00 10.00      A   
ATOM   4041  O   ILE A 427      -0.214  27.070   3.116  1.00 10.00      A   
ATOM   4042  N   VAL A 428      -1.474  27.674   1.358  1.00 10.00      A   
ATOM   4043  HN  VAL A 428      -2.340  28.022   1.052  1.00 10.00      A   
ATOM   4044  CA  VAL A 428      -0.430  27.385   0.376  1.00 10.00      A   
ATOM   4045  CB  VAL A 428      -1.013  27.153  -1.034  1.00 10.00      A   
ATOM   4046  CG1 VAL A 428      -1.968  25.973  -1.029  1.00 10.00      A   
ATOM   4047  CG2 VAL A 428      -1.703  28.403  -1.561  1.00 10.00      A   
ATOM   4048  C   VAL A 428       0.602  28.509   0.314  1.00 10.00      A   
ATOM   4049  O   VAL A 428       1.638  28.379  -0.337  1.00 10.00      A   
ATOM   4050  N   GLU A 429       0.309  29.602   1.001  1.00 10.00      A   
ATOM   4051  HN  GLU A 429      -0.528  29.627   1.514  1.00 10.00      A   
ATOM   4052  CA  GLU A 429       1.189  30.762   1.023  1.00 10.00      A   
ATOM   4053  CB  GLU A 429       0.391  32.008   1.421  1.00 10.00      A   
ATOM   4054  CG  GLU A 429       1.086  33.332   1.148  1.00 10.00      A   
ATOM   4055  CD  GLU A 429       0.280  34.513   1.650  1.00 10.00      A   
ATOM   4056  OE1 GLU A 429      -0.686  34.913   0.969  1.00 10.00      A   
ATOM   4057  OE2 GLU A 429       0.605  35.043   2.734  1.00 10.00      A   
ATOM   4058  C   GLU A 429       2.358  30.559   1.983  1.00 10.00      A   
ATOM   4059  O   GLU A 429       3.512  30.805   1.628  1.00 10.00      A   
ATOM   4060  N   HIS A 430       2.058  30.104   3.193  1.00 10.00      A   
ATOM   4061  HN  HIS A 430       1.121  29.908   3.413  1.00 10.00      A   
ATOM   4062  CA  HIS A 430       3.093  29.889   4.205  1.00 10.00      A   
ATOM   4063  CB  HIS A 430       2.614  30.266   5.615  1.00 10.00      A   
ATOM   4064  CG  HIS A 430       2.399  31.734   5.827  1.00 10.00      A   
ATOM   4065  ND1 HIS A 430       3.293  32.495   6.550  1.00 10.00      A   
ATOM   4066  CD2 HIS A 430       1.386  32.528   5.396  1.00 10.00      A   
ATOM   4067  CE1 HIS A 430       2.808  33.726   6.541  1.00 10.00      A   
ATOM   4068  NE2 HIS A 430       1.656  33.791   5.853  1.00 10.00      A   
ATOM   4069  HE2 HIS A 430       1.111  34.596   5.698  1.00 10.00      A   
ATOM   4070  C   HIS A 430       3.642  28.464   4.189  1.00 10.00      A   
ATOM   4071  O   HIS A 430       4.850  28.267   4.338  1.00 10.00      A   
ATOM   4072  N   CYS A 431       2.766  27.474   4.017  1.00 10.00      A   
ATOM   4073  HN  CYS A 431       1.809  27.681   3.921  1.00 10.00      A   
ATOM   4074  CA  CYS A 431       3.196  26.082   3.985  1.00 10.00      A   
ATOM   4075  CB  CYS A 431       2.003  25.129   4.059  1.00 10.00      A   
ATOM   4076  SG  CYS A 431       1.065  25.235   5.599  1.00 10.00      A   
ATOM   4077  HG  CYS A 431       0.206  26.239   5.480  1.00 10.00      A   
ATOM   4078  C   CYS A 431       4.046  25.794   2.753  1.00 10.00      A   
ATOM   4079  O   CYS A 431       3.542  25.731   1.632  1.00 10.00      A   
ATOM   4080  N   LYS A 432       5.340  25.642   2.972  1.00 10.00      A   
ATOM   4081  HN  LYS A 432       5.679  25.721   3.888  1.00 10.00      A   
ATOM   4082  CA  LYS A 432       6.273  25.370   1.888  1.00 10.00      A   
ATOM   4083  CB  LYS A 432       7.655  25.952   2.206  1.00 10.00      A   
ATOM   4084  CG  LYS A 432       7.641  27.419   2.603  1.00 10.00      A   
ATOM   4085  CD  LYS A 432       7.230  28.314   1.442  1.00 10.00      A   
ATOM   4086  CE  LYS A 432       6.636  29.626   1.932  1.00 10.00      A   
ATOM   4087  NZ  LYS A 432       7.588  30.405   2.767  1.00 10.00      A   
ATOM   4088  HZ1 LYS A 432       7.169  31.325   3.020  1.00 10.00      A   
ATOM   4089  HZ2 LYS A 432       8.469  30.573   2.245  1.00 10.00      A   
ATOM   4090  HZ3 LYS A 432       7.811  29.890   3.641  1.00 10.00      A   
ATOM   4091  C   LYS A 432       6.386  23.875   1.632  1.00 10.00      A   
ATOM   4092  O   LYS A 432       6.445  23.433   0.485  1.00 10.00      A   
ATOM   4093  N   ASP A 433       6.370  23.095   2.705  1.00 10.00      A   
ATOM   4094  HN  ASP A 433       6.279  23.502   3.592  1.00 10.00      A   
ATOM   4095  CA  ASP A 433       6.493  21.644   2.605  1.00 10.00      A   
ATOM   4096  CB  ASP A 433       7.133  21.078   3.875  1.00 10.00      A   
ATOM   4097  CG  ASP A 433       8.547  21.572   4.095  1.00 10.00      A   
ATOM   4098  OD1 ASP A 433       8.714  22.625   4.740  1.00 10.00      A   
ATOM   4099  OD2 ASP A 433       9.498  20.908   3.624  1.00 10.00      A   
ATOM   4100  C   ASP A 433       5.143  20.974   2.365  1.00 10.00      A   
ATOM   4101  O   ASP A 433       5.017  19.755   2.486  1.00 10.00      A   
ATOM   4102  N   LEU A 434       4.141  21.773   2.023  1.00 10.00      A   
ATOM   4103  HN  LEU A 434       4.311  22.732   1.929  1.00 10.00      A   
ATOM   4104  CA  LEU A 434       2.799  21.261   1.771  1.00 10.00      A   
ATOM   4105  CB  LEU A 434       1.794  22.412   1.666  1.00 10.00      A   
ATOM   4106  CG  LEU A 434       0.322  22.018   1.519  1.00 10.00      A   
ATOM   4107  CD1 LEU A 434      -0.192  21.369   2.794  1.00 10.00      A   
ATOM   4108  CD2 LEU A 434      -0.520  23.229   1.156  1.00 10.00      A   
ATOM   4109  C   LEU A 434       2.768  20.427   0.493  1.00 10.00      A   
ATOM   4110  O   LEU A 434       2.968  20.950  -0.606  1.00 10.00      A   
ATOM   4111  N   ARG A 435       2.524  19.132   0.651  1.00 10.00      A   
ATOM   4112  HN  ARG A 435       2.376  18.783   1.559  1.00 10.00      A   
ATOM   4113  CA  ARG A 435       2.467  18.211  -0.477  1.00 10.00      A   
ATOM   4114  CB  ARG A 435       3.173  16.893  -0.137  1.00 10.00      A   
ATOM   4115  CG  ARG A 435       4.417  17.041   0.718  1.00 10.00      A   
ATOM   4116  CD  ARG A 435       5.185  15.730   0.810  1.00 10.00      A   
ATOM   4117  NE  ARG A 435       4.372  14.637   1.349  1.00 10.00      A   
ATOM   4118  HE  ARG A 435       3.628  14.307   0.792  1.00 10.00      A   
ATOM   4119  CZ  ARG A 435       4.582  14.066   2.532  1.00 10.00      A   
ATOM   4120  NH1 ARG A 435       5.579  14.490   3.308  1.00 10.00      A   
ATOM   4121 HH11 ARG A 435       6.194  15.267   2.987  1.00 10.00      A   
ATOM   4122 HH12 ARG A 435       5.750  14.053   4.243  1.00 10.00      A   
ATOM   4123  NH2 ARG A 435       3.807  13.068   2.935  1.00 10.00      A   
ATOM   4124 HH21 ARG A 435       3.966  12.619   3.858  1.00 10.00      A   
ATOM   4125 HH22 ARG A 435       3.023  12.720   2.325  1.00 10.00      A   
ATOM   4126  C   ARG A 435       1.022  17.909  -0.855  1.00 10.00      A   
ATOM   4127  O   ARG A 435       0.610  18.109  -1.998  1.00 10.00      A   
ATOM   4128  N   ARG A 436       0.254  17.428   0.110  1.00 10.00      A   
ATOM   4129  HN  ARG A 436       0.627  17.322   1.011  1.00 10.00      A   
ATOM   4130  CA  ARG A 436      -1.137  17.075  -0.134  1.00 10.00      A   
ATOM   4131  CB  ARG A 436      -1.423  15.659   0.375  1.00 10.00      A   
ATOM   4132  CG  ARG A 436      -2.767  15.104  -0.062  1.00 10.00      A   
ATOM   4133  CD  ARG A 436      -2.965  13.682   0.435  1.00 10.00      A   
ATOM   4134  NE  ARG A 436      -4.193  13.097  -0.089  1.00 10.00      A   
ATOM   4135  HE  ARG A 436      -4.862  13.713  -0.470  1.00 10.00      A   
ATOM   4136  CZ  ARG A 436      -4.468  11.793  -0.074  1.00 10.00      A   
ATOM   4137  NH1 ARG A 436      -3.610  10.923   0.443  1.00 10.00      A   
ATOM   4138 HH11 ARG A 436      -3.855   9.902   0.448  1.00 10.00      A   
ATOM   4139 HH12 ARG A 436      -2.703  11.242   0.844  1.00 10.00      A   
ATOM   4140  NH2 ARG A 436      -5.609  11.352  -0.574  1.00 10.00      A   
ATOM   4141 HH21 ARG A 436      -6.307  12.019  -0.978  1.00 10.00      A   
ATOM   4142 HH22 ARG A 436      -5.814  10.322  -0.564  1.00 10.00      A   
ATOM   4143  C   ARG A 436      -2.086  18.088   0.499  1.00 10.00      A   
ATOM   4144  O   ARG A 436      -1.922  18.471   1.659  1.00 10.00      A   
ATOM   4145  N   LEU A 437      -3.064  18.533  -0.276  1.00 10.00      A   
ATOM   4146  HN  LEU A 437      -3.134  18.205  -1.202  1.00 10.00      A   
ATOM   4147  CA  LEU A 437      -4.040  19.499   0.202  1.00 10.00      A   
ATOM   4148  CB  LEU A 437      -3.673  20.909  -0.273  1.00 10.00      A   
ATOM   4149  CG  LEU A 437      -4.639  22.031   0.124  1.00 10.00      A   
ATOM   4150  CD1 LEU A 437      -4.497  22.370   1.601  1.00 10.00      A   
ATOM   4151  CD2 LEU A 437      -4.419  23.265  -0.736  1.00 10.00      A   
ATOM   4152  C   LEU A 437      -5.433  19.132  -0.292  1.00 10.00      A   
ATOM   4153  O   LEU A 437      -5.619  18.798  -1.461  1.00 10.00      A   
ATOM   4154  N   SER A 438      -6.399  19.180   0.606  1.00 10.00      A   
ATOM   4155  HN  SER A 438      -6.179  19.430   1.529  1.00 10.00      A   
ATOM   4156  CA  SER A 438      -7.776  18.873   0.263  1.00 10.00      A   
ATOM   4157  CB  SER A 438      -8.333  17.801   1.199  1.00 10.00      A   
ATOM   4158  OG  SER A 438      -7.638  16.573   1.044  1.00 10.00      A   
ATOM   4159  HG  SER A 438      -8.106  15.877   1.534  1.00 10.00      A   
ATOM   4160  C   SER A 438      -8.623  20.142   0.324  1.00 10.00      A   
ATOM   4161  O   SER A 438      -8.675  20.817   1.355  1.00 10.00      A   
ATOM   4162  N   LEU A 439      -9.275  20.469  -0.784  1.00 10.00      A   
ATOM   4163  HN  LEU A 439      -9.209  19.883  -1.572  1.00 10.00      A   
ATOM   4164  CA  LEU A 439     -10.100  21.666  -0.861  1.00 10.00      A   
ATOM   4165  CB  LEU A 439     -10.090  22.219  -2.285  1.00 10.00      A   
ATOM   4166  CG  LEU A 439      -8.718  22.593  -2.844  1.00 10.00      A   
ATOM   4167  CD1 LEU A 439      -8.812  22.948  -4.316  1.00 10.00      A   
ATOM   4168  CD2 LEU A 439      -8.108  23.737  -2.051  1.00 10.00      A   
ATOM   4169  C   LEU A 439     -11.530  21.389  -0.413  1.00 10.00      A   
ATOM   4170  O   LEU A 439     -12.025  20.270  -0.556  1.00 10.00      A   
ATOM   4171  N   SER A 440     -12.185  22.410   0.128  1.00 10.00      A   
ATOM   4172  HN  SER A 440     -11.732  23.272   0.226  1.00 10.00      A   
ATOM   4173  CA  SER A 440     -13.560  22.292   0.596  1.00 10.00      A   
ATOM   4174  CB  SER A 440     -13.604  21.523   1.912  1.00 10.00      A   
ATOM   4175  OG  SER A 440     -12.445  21.784   2.679  1.00 10.00      A   
ATOM   4176  HG  SER A 440     -11.845  21.031   2.609  1.00 10.00      A   
ATOM   4177  C   SER A 440     -14.190  23.673   0.775  1.00 10.00      A   
ATOM   4178  O   SER A 440     -13.487  24.687   0.788  1.00 10.00      A   
ATOM   4179  N   GLY A 441     -15.512  23.708   0.908  1.00 10.00      A   
ATOM   4180  HN  GLY A 441     -16.018  22.870   0.882  1.00 10.00      A   
ATOM   4181  CA  GLY A 441     -16.210  24.964   1.086  1.00 10.00      A   
ATOM   4182  C   GLY A 441     -16.376  25.721  -0.216  1.00 10.00      A   
ATOM   4183  O   GLY A 441     -16.026  25.217  -1.285  1.00 10.00      A   
ATOM   4184  N   LEU A 442     -16.920  26.928  -0.134  1.00 10.00      A   
ATOM   4185  HN  LEU A 442     -17.180  27.279   0.746  1.00 10.00      A   
ATOM   4186  CA  LEU A 442     -17.123  27.747  -1.322  1.00 10.00      A   
ATOM   4187  CB  LEU A 442     -18.103  28.887  -1.038  1.00 10.00      A   
ATOM   4188  CG  LEU A 442     -18.547  29.710  -2.248  1.00 10.00      A   
ATOM   4189  CD1 LEU A 442     -19.335  28.849  -3.219  1.00 10.00      A   
ATOM   4190  CD2 LEU A 442     -19.372  30.905  -1.805  1.00 10.00      A   
ATOM   4191  C   LEU A 442     -15.789  28.300  -1.804  1.00 10.00      A   
ATOM   4192  O   LEU A 442     -15.105  29.019  -1.071  1.00 10.00      A   
ATOM   4193  N   LEU A 443     -15.422  27.962  -3.030  1.00 10.00      A   
ATOM   4194  HN  LEU A 443     -16.020  27.404  -3.576  1.00 10.00      A   
ATOM   4195  CA  LEU A 443     -14.160  28.408  -3.600  1.00 10.00      A   
ATOM   4196  CB  LEU A 443     -13.130  27.273  -3.557  1.00 10.00      A   
ATOM   4197  CG  LEU A 443     -12.674  26.808  -2.173  1.00 10.00      A   
ATOM   4198  CD1 LEU A 443     -11.822  25.556  -2.289  1.00 10.00      A   
ATOM   4199  CD2 LEU A 443     -11.904  27.909  -1.468  1.00 10.00      A   
ATOM   4200  C   LEU A 443     -14.348  28.852  -5.042  1.00 10.00      A   
ATOM   4201  O   LEU A 443     -15.086  28.223  -5.801  1.00 10.00      A   
ATOM   4202  N   THR A 444     -13.674  29.925  -5.421  1.00 10.00      A   
ATOM   4203  HN  THR A 444     -13.076  30.374  -4.778  1.00 10.00      A   
ATOM   4204  CA  THR A 444     -13.763  30.433  -6.779  1.00 10.00      A   
ATOM   4205  CB  THR A 444     -14.057  31.949  -6.805  1.00 10.00      A   
ATOM   4206  OG1 THR A 444     -12.991  32.664  -6.171  1.00 10.00      A   
ATOM   4207  HG1 THR A 444     -12.734  32.202  -5.354  1.00 10.00      A   
ATOM   4208  CG2 THR A 444     -15.361  32.262  -6.089  1.00 10.00      A   
ATOM   4209  C   THR A 444     -12.454  30.143  -7.510  1.00 10.00      A   
ATOM   4210  O   THR A 444     -11.681  29.285  -7.087  1.00 10.00      A   
ATOM   4211  N   ASP A 445     -12.198  30.863  -8.593  1.00 10.00      A   
ATOM   4212  HN  ASP A 445     -12.841  31.539  -8.880  1.00 10.00      A   
ATOM   4213  CA  ASP A 445     -10.975  30.672  -9.368  1.00 10.00      A   
ATOM   4214  CB  ASP A 445     -11.151  31.207 -10.795  1.00 10.00      A   
ATOM   4215  CG  ASP A 445     -11.831  30.228 -11.740  1.00 10.00      A   
ATOM   4216  OD1 ASP A 445     -11.779  30.452 -12.969  1.00 10.00      A   
ATOM   4217  OD2 ASP A 445     -12.431  29.239 -11.267  1.00 10.00      A   
ATOM   4218  C   ASP A 445      -9.795  31.374  -8.697  1.00 10.00      A   
ATOM   4219  O   ASP A 445      -8.636  31.165  -9.067  1.00 10.00      A   
ATOM   4220  N   LYS A 446     -10.094  32.178  -7.682  1.00 10.00      A   
ATOM   4221  HN  LYS A 446     -11.027  32.258  -7.393  1.00 10.00      A   
ATOM   4222  CA  LYS A 446      -9.065  32.924  -6.974  1.00 10.00      A   
ATOM   4223  CB  LYS A 446      -9.679  33.997  -6.073  1.00 10.00      A   
ATOM   4224  CG  LYS A 446      -8.770  35.188  -5.827  1.00 10.00      A   
ATOM   4225  CD  LYS A 446      -8.364  35.836  -7.139  1.00 10.00      A   
ATOM   4226  CE  LYS A 446      -7.239  36.834  -6.944  1.00 10.00      A   
ATOM   4227  NZ  LYS A 446      -6.665  37.275  -8.242  1.00 10.00      A   
ATOM   4228  HZ1 LYS A 446      -7.389  37.758  -8.810  1.00 10.00      A   
ATOM   4229  HZ2 LYS A 446      -6.309  36.450  -8.778  1.00 10.00      A   
ATOM   4230  HZ3 LYS A 446      -5.875  37.929  -8.079  1.00 10.00      A   
ATOM   4231  C   LYS A 446      -8.155  32.003  -6.172  1.00 10.00      A   
ATOM   4232  O   LYS A 446      -6.927  32.113  -6.244  1.00 10.00      A   
ATOM   4233  N   VAL A 447      -8.755  31.092  -5.412  1.00 10.00      A   
ATOM   4234  HN  VAL A 447      -9.742  31.062  -5.379  1.00 10.00      A   
ATOM   4235  CA  VAL A 447      -7.987  30.153  -4.605  1.00 10.00      A   
ATOM   4236  CB  VAL A 447      -8.888  29.241  -3.736  1.00 10.00      A   
ATOM   4237  CG1 VAL A 447      -9.793  28.364  -4.591  1.00 10.00      A   
ATOM   4238  CG2 VAL A 447      -8.051  28.391  -2.793  1.00 10.00      A   
ATOM   4239  C   VAL A 447      -7.059  29.309  -5.478  1.00 10.00      A   
ATOM   4240  O   VAL A 447      -5.906  29.069  -5.122  1.00 10.00      A   
ATOM   4241  N   PHE A 448      -7.553  28.901  -6.639  1.00 10.00      A   
ATOM   4242  HN  PHE A 448      -8.467  29.157  -6.883  1.00 10.00      A   
ATOM   4243  CA  PHE A 448      -6.774  28.090  -7.563  1.00 10.00      A   
ATOM   4244  CB  PHE A 448      -7.634  27.640  -8.740  1.00 10.00      A   
ATOM   4245  CG  PHE A 448      -8.692  26.647  -8.358  1.00 10.00      A   
ATOM   4246  CD1 PHE A 448     -10.019  27.024  -8.281  1.00 10.00      A   
ATOM   4247  CD2 PHE A 448      -8.355  25.339  -8.067  1.00 10.00      A   
ATOM   4248  CE1 PHE A 448     -10.993  26.115  -7.918  1.00 10.00      A   
ATOM   4249  CE2 PHE A 448      -9.324  24.424  -7.705  1.00 10.00      A   
ATOM   4250  CZ  PHE A 448     -10.646  24.812  -7.629  1.00 10.00      A   
ATOM   4251  C   PHE A 448      -5.555  28.852  -8.052  1.00 10.00      A   
ATOM   4252  O   PHE A 448      -4.479  28.275  -8.224  1.00 10.00      A   
ATOM   4253  N   GLU A 449      -5.728  30.152  -8.266  1.00 10.00      A   
ATOM   4254  HN  GLU A 449      -6.619  30.546  -8.119  1.00 10.00      A   
ATOM   4255  CA  GLU A 449      -4.639  31.007  -8.718  1.00 10.00      A   
ATOM   4256  CB  GLU A 449      -5.152  32.418  -9.019  1.00 10.00      A   
ATOM   4257  CG  GLU A 449      -4.062  33.418  -9.379  1.00 10.00      A   
ATOM   4258  CD  GLU A 449      -4.613  34.780  -9.745  1.00 10.00      A   
ATOM   4259  OE1 GLU A 449      -5.769  35.079  -9.382  1.00 10.00      A   
ATOM   4260  OE2 GLU A 449      -3.893  35.556 -10.402  1.00 10.00      A   
ATOM   4261  C   GLU A 449      -3.545  31.057  -7.657  1.00 10.00      A   
ATOM   4262  O   GLU A 449      -2.356  30.981  -7.970  1.00 10.00      A   
ATOM   4263  N   TYR A 450      -3.957  31.169  -6.401  1.00 10.00      A   
ATOM   4264  HN  TYR A 450      -4.924  31.220  -6.216  1.00 10.00      A   
ATOM   4265  CA  TYR A 450      -3.015  31.220  -5.292  1.00 10.00      A   
ATOM   4266  CB  TYR A 450      -3.715  31.626  -3.993  1.00 10.00      A   
ATOM   4267  CG  TYR A 450      -4.077  33.093  -3.940  1.00 10.00      A   
ATOM   4268  CD1 TYR A 450      -5.374  33.501  -3.664  1.00 10.00      A   
ATOM   4269  CD2 TYR A 450      -3.118  34.069  -4.180  1.00 10.00      A   
ATOM   4270  CE1 TYR A 450      -5.707  34.842  -3.628  1.00 10.00      A   
ATOM   4271  CE2 TYR A 450      -3.440  35.410  -4.144  1.00 10.00      A   
ATOM   4272  CZ  TYR A 450      -4.735  35.791  -3.869  1.00 10.00      A   
ATOM   4273  OH  TYR A 450      -5.060  37.129  -3.835  1.00 10.00      A   
ATOM   4274  HH  TYR A 450      -4.497  37.612  -4.453  1.00 10.00      A   
ATOM   4275  C   TYR A 450      -2.289  29.892  -5.128  1.00 10.00      A   
ATOM   4276  O   TYR A 450      -1.090  29.864  -4.859  1.00 10.00      A   
ATOM   4277  N   ILE A 451      -3.016  28.797  -5.310  1.00 10.00      A   
ATOM   4278  HN  ILE A 451      -3.971  28.888  -5.520  1.00 10.00      A   
ATOM   4279  CA  ILE A 451      -2.435  27.462  -5.198  1.00 10.00      A   
ATOM   4280  CB  ILE A 451      -3.500  26.351  -5.366  1.00 10.00      A   
ATOM   4281  CG1 ILE A 451      -4.528  26.425  -4.232  1.00 10.00      A   
ATOM   4282  CG2 ILE A 451      -2.849  24.974  -5.403  1.00 10.00      A   
ATOM   4283  CD1 ILE A 451      -5.740  25.543  -4.448  1.00 10.00      A   
ATOM   4284  C   ILE A 451      -1.330  27.268  -6.238  1.00 10.00      A   
ATOM   4285  O   ILE A 451      -0.206  26.903  -5.899  1.00 10.00      A   
ATOM   4286  N   GLY A 452      -1.643  27.553  -7.498  1.00 10.00      A   
ATOM   4287  HN  GLY A 452      -2.549  27.869  -7.715  1.00 10.00      A   
ATOM   4288  CA  GLY A 452      -0.667  27.388  -8.557  1.00 10.00      A   
ATOM   4289  C   GLY A 452       0.478  28.387  -8.497  1.00 10.00      A   
ATOM   4290  O   GLY A 452       1.551  28.144  -9.055  1.00 10.00      A   
ATOM   4291  N   THR A 453       0.265  29.504  -7.820  1.00 10.00      A   
ATOM   4292  HN  THR A 453      -0.606  29.648  -7.388  1.00 10.00      A   
ATOM   4293  CA  THR A 453       1.295  30.525  -7.714  1.00 10.00      A   
ATOM   4294  CB  THR A 453       0.674  31.936  -7.681  1.00 10.00      A   
ATOM   4295  OG1 THR A 453      -0.120  32.134  -8.864  1.00 10.00      A   
ATOM   4296  HG1 THR A 453      -1.009  31.766  -8.716  1.00 10.00      A   
ATOM   4297  CG2 THR A 453       1.749  33.010  -7.606  1.00 10.00      A   
ATOM   4298  C   THR A 453       2.212  30.313  -6.505  1.00 10.00      A   
ATOM   4299  O   THR A 453       3.429  30.451  -6.616  1.00 10.00      A   
ATOM   4300  N   TYR A 454       1.635  29.945  -5.369  1.00 10.00      A   
ATOM   4301  HN  TYR A 454       0.660  29.797  -5.347  1.00 10.00      A   
ATOM   4302  CA  TYR A 454       2.419  29.752  -4.150  1.00 10.00      A   
ATOM   4303  CB  TYR A 454       1.682  30.329  -2.936  1.00 10.00      A   
ATOM   4304  CG  TYR A 454       1.580  31.839  -2.926  1.00 10.00      A   
ATOM   4305  CD1 TYR A 454       0.345  32.473  -2.951  1.00 10.00      A   
ATOM   4306  CD2 TYR A 454       2.722  32.629  -2.892  1.00 10.00      A   
ATOM   4307  CE1 TYR A 454       0.248  33.852  -2.941  1.00 10.00      A   
ATOM   4308  CE2 TYR A 454       2.635  34.010  -2.883  1.00 10.00      A   
ATOM   4309  CZ  TYR A 454       1.397  34.617  -2.907  1.00 10.00      A   
ATOM   4310  OH  TYR A 454       1.305  35.995  -2.897  1.00 10.00      A   
ATOM   4311  HH  TYR A 454       1.818  36.357  -3.628  1.00 10.00      A   
ATOM   4312  C   TYR A 454       2.797  28.296  -3.895  1.00 10.00      A   
ATOM   4313  O   TYR A 454       3.941  28.003  -3.555  1.00 10.00      A   
ATOM   4314  N   ALA A 455       1.849  27.385  -4.065  1.00 10.00      A   
ATOM   4315  HN  ALA A 455       0.962  27.661  -4.393  1.00 10.00      A   
ATOM   4316  CA  ALA A 455       2.108  25.971  -3.811  1.00 10.00      A   
ATOM   4317  CB  ALA A 455       0.836  25.248  -3.394  1.00 10.00      A   
ATOM   4318  C   ALA A 455       2.760  25.283  -5.004  1.00 10.00      A   
ATOM   4319  O   ALA A 455       2.094  24.626  -5.799  1.00 10.00      A   
ATOM   4320  N   LYS A 456       4.067  25.448  -5.127  1.00 10.00      A   
ATOM   4321  HN  LYS A 456       4.542  26.008  -4.472  1.00 10.00      A   
ATOM   4322  CA  LYS A 456       4.818  24.824  -6.206  1.00 10.00      A   
ATOM   4323  CB  LYS A 456       6.072  25.646  -6.522  1.00 10.00      A   
ATOM   4324  CG  LYS A 456       5.799  27.065  -6.995  1.00 10.00      A   
ATOM   4325  CD  LYS A 456       5.052  27.065  -8.316  1.00 10.00      A   
ATOM   4326  CE  LYS A 456       4.921  28.468  -8.884  1.00 10.00      A   
ATOM   4327  NZ  LYS A 456       4.118  28.491 -10.135  1.00 10.00      A   
ATOM   4328  HZ1 LYS A 456       4.123  29.448 -10.542  1.00 10.00      A   
ATOM   4329  HZ2 LYS A 456       3.134  28.216  -9.935  1.00 10.00      A   
ATOM   4330  HZ3 LYS A 456       4.518  27.826 -10.832  1.00 10.00      A   
ATOM   4331  C   LYS A 456       5.220  23.410  -5.795  1.00 10.00      A   
ATOM   4332  O   LYS A 456       5.342  22.511  -6.630  1.00 10.00      A   
ATOM   4333  N   LYS A 457       5.398  23.225  -4.490  1.00 10.00      A   
ATOM   4334  HN  LYS A 457       5.263  23.985  -3.879  1.00 10.00      A   
ATOM   4335  CA  LYS A 457       5.790  21.933  -3.934  1.00 10.00      A   
ATOM   4336  CB  LYS A 457       6.508  22.129  -2.597  1.00 10.00      A   
ATOM   4337  CG  LYS A 457       7.840  22.856  -2.685  1.00 10.00      A   
ATOM   4338  CD  LYS A 457       8.996  21.879  -2.794  1.00 10.00      A   
ATOM   4339  CE  LYS A 457      10.296  22.511  -2.331  1.00 10.00      A   
ATOM   4340  NZ  LYS A 457      10.833  23.484  -3.319  1.00 10.00      A   
ATOM   4341  HZ1 LYS A 457      10.194  24.299  -3.416  1.00 10.00      A   
ATOM   4342  HZ2 LYS A 457      10.937  23.030  -4.251  1.00 10.00      A   
ATOM   4343  HZ3 LYS A 457      11.766  23.825  -3.008  1.00 10.00      A   
ATOM   4344  C   LYS A 457       4.578  21.027  -3.731  1.00 10.00      A   
ATOM   4345  O   LYS A 457       4.717  19.904  -3.249  1.00 10.00      A   
ATOM   4346  N   MET A 458       3.394  21.522  -4.084  1.00 10.00      A   
ATOM   4347  HN  MET A 458       3.343  22.429  -4.449  1.00 10.00      A   
ATOM   4348  CA  MET A 458       2.172  20.740  -3.942  1.00 10.00      A   
ATOM   4349  CB  MET A 458       0.939  21.595  -4.231  1.00 10.00      A   
ATOM   4350  CG  MET A 458      -0.370  20.923  -3.847  1.00 10.00      A   
ATOM   4351  SD  MET A 458      -1.740  21.420  -4.905  1.00 10.00      A   
ATOM   4352  CE  MET A 458      -1.292  20.593  -6.429  1.00 10.00      A   
ATOM   4353  C   MET A 458       2.215  19.538  -4.879  1.00 10.00      A   
ATOM   4354  O   MET A 458       2.341  19.696  -6.094  1.00 10.00      A   
ATOM   4355  N   GLU A 459       2.103  18.348  -4.307  1.00 10.00      A   
ATOM   4356  HN  GLU A 459       1.966  18.295  -3.337  1.00 10.00      A   
ATOM   4357  CA  GLU A 459       2.173  17.117  -5.077  1.00 10.00      A   
ATOM   4358  CB  GLU A 459       3.170  16.145  -4.429  1.00 10.00      A   
ATOM   4359  CG  GLU A 459       4.566  16.739  -4.264  1.00 10.00      A   
ATOM   4360  CD  GLU A 459       5.552  15.810  -3.583  1.00 10.00      A   
ATOM   4361  OE1 GLU A 459       5.807  15.988  -2.374  1.00 10.00      A   
ATOM   4362  OE2 GLU A 459       6.094  14.909  -4.260  1.00 10.00      A   
ATOM   4363  C   GLU A 459       0.805  16.467  -5.303  1.00 10.00      A   
ATOM   4364  O   GLU A 459       0.592  15.797  -6.315  1.00 10.00      A   
ATOM   4365  N   MET A 460      -0.126  16.659  -4.379  1.00 10.00      A   
ATOM   4366  HN  MET A 460       0.079  17.203  -3.583  1.00 10.00      A   
ATOM   4367  CA  MET A 460      -1.455  16.069  -4.526  1.00 10.00      A   
ATOM   4368  CB  MET A 460      -1.557  14.760  -3.749  1.00 10.00      A   
ATOM   4369  CG  MET A 460      -2.839  13.985  -4.003  1.00 10.00      A   
ATOM   4370  SD  MET A 460      -2.792  12.337  -3.283  1.00 10.00      A   
ATOM   4371  CE  MET A 460      -4.388  11.708  -3.796  1.00 10.00      A   
ATOM   4372  C   MET A 460      -2.547  17.031  -4.081  1.00 10.00      A   
ATOM   4373  O   MET A 460      -2.474  17.607  -2.993  1.00 10.00      A   
ATOM   4374  N   LEU A 461      -3.560  17.191  -4.920  1.00 10.00      A   
ATOM   4375  HN  LEU A 461      -3.568  16.687  -5.764  1.00 10.00      A   
ATOM   4376  CA  LEU A 461      -4.663  18.093  -4.623  1.00 10.00      A   
ATOM   4377  CB  LEU A 461      -4.502  19.392  -5.419  1.00 10.00      A   
ATOM   4378  CG  LEU A 461      -5.537  20.489  -5.162  1.00 10.00      A   
ATOM   4379  CD1 LEU A 461      -5.366  21.080  -3.771  1.00 10.00      A   
ATOM   4380  CD2 LEU A 461      -5.444  21.574  -6.224  1.00 10.00      A   
ATOM   4381  C   LEU A 461      -6.011  17.454  -4.949  1.00 10.00      A   
ATOM   4382  O   LEU A 461      -6.206  16.897  -6.037  1.00 10.00      A   
ATOM   4383  N   SER A 462      -6.931  17.541  -4.000  1.00 10.00      A   
ATOM   4384  HN  SER A 462      -6.702  17.990  -3.157  1.00 10.00      A   
ATOM   4385  CA  SER A 462      -8.271  17.000  -4.165  1.00 10.00      A   
ATOM   4386  CB  SER A 462      -8.643  16.135  -2.959  1.00 10.00      A   
ATOM   4387  OG  SER A 462      -7.648  15.150  -2.716  1.00 10.00      A   
ATOM   4388  HG  SER A 462      -7.926  14.304  -3.106  1.00 10.00      A   
ATOM   4389  C   SER A 462      -9.266  18.148  -4.327  1.00 10.00      A   
ATOM   4390  O   SER A 462      -9.421  18.976  -3.426  1.00 10.00      A   
ATOM   4391  N   VAL A 463      -9.916  18.207  -5.482  1.00 10.00      A   
ATOM   4392  HN  VAL A 463      -9.748  17.513  -6.161  1.00 10.00      A   
ATOM   4393  CA  VAL A 463     -10.880  19.262  -5.774  1.00 10.00      A   
ATOM   4394  CB  VAL A 463     -10.526  19.989  -7.091  1.00 10.00      A   
ATOM   4395  CG1 VAL A 463     -11.366  21.246  -7.259  1.00 10.00      A   
ATOM   4396  CG2 VAL A 463      -9.041  20.312  -7.159  1.00 10.00      A   
ATOM   4397  C   VAL A 463     -12.296  18.695  -5.894  1.00 10.00      A   
ATOM   4398  O   VAL A 463     -12.526  17.714  -6.602  1.00 10.00      A   
ATOM   4399  N   ALA A 464     -13.245  19.325  -5.211  1.00 10.00      A   
ATOM   4400  HN  ALA A 464     -13.010  20.107  -4.670  1.00 10.00      A   
ATOM   4401  CA  ALA A 464     -14.632  18.884  -5.250  1.00 10.00      A   
ATOM   4402  CB  ALA A 464     -14.880  17.813  -4.200  1.00 10.00      A   
ATOM   4403  C   ALA A 464     -15.589  20.053  -5.041  1.00 10.00      A   
ATOM   4404  O   ALA A 464     -15.516  20.743  -4.025  1.00 10.00      A   
ATOM   4405  N   PHE A 465     -16.472  20.269  -6.017  1.00 10.00      A   
ATOM   4406  HN  PHE A 465     -16.446  19.694  -6.811  1.00 10.00      A   
ATOM   4407  CA  PHE A 465     -17.476  21.338  -5.953  1.00 10.00      A   
ATOM   4408  CB  PHE A 465     -18.485  21.091  -4.813  1.00 10.00      A   
ATOM   4409  CG  PHE A 465     -19.280  19.821  -4.932  1.00 10.00      A   
ATOM   4410  CD1 PHE A 465     -18.781  18.628  -4.440  1.00 10.00      A   
ATOM   4411  CD2 PHE A 465     -20.532  19.824  -5.529  1.00 10.00      A   
ATOM   4412  CE1 PHE A 465     -19.512  17.462  -4.544  1.00 10.00      A   
ATOM   4413  CE2 PHE A 465     -21.270  18.661  -5.638  1.00 10.00      A   
ATOM   4414  CZ  PHE A 465     -20.758  17.478  -5.146  1.00 10.00      A   
ATOM   4415  C   PHE A 465     -16.841  22.720  -5.796  1.00 10.00      A   
ATOM   4416  O   PHE A 465     -17.362  23.566  -5.071  1.00 10.00      A   
ATOM   4417  N   ALA A 466     -15.731  22.957  -6.481  1.00 10.00      A   
ATOM   4418  HN  ALA A 466     -15.368  22.264  -7.067  1.00 10.00      A   
ATOM   4419  CA  ALA A 466     -15.047  24.240  -6.384  1.00 10.00      A   
ATOM   4420  CB  ALA A 466     -13.827  24.128  -5.482  1.00 10.00      A   
ATOM   4421  C   ALA A 466     -14.647  24.772  -7.754  1.00 10.00      A   
ATOM   4422  O   ALA A 466     -14.437  24.003  -8.695  1.00 10.00      A   
ATOM   4423  N   GLY A 467     -14.553  26.094  -7.858  1.00 10.00      A   
ATOM   4424  HN  GLY A 467     -14.760  26.655  -7.077  1.00 10.00      A   
ATOM   4425  CA  GLY A 467     -14.161  26.718  -9.105  1.00 10.00      A   
ATOM   4426  C   GLY A 467     -15.260  27.569  -9.703  1.00 10.00      A   
ATOM   4427  O   GLY A 467     -16.436  27.418  -9.359  1.00 10.00      A   
ATOM   4428  N   ASP A 468     -14.878  28.472 -10.592  1.00 10.00      A   
ATOM   4429  HN  ASP A 468     -13.915  28.554 -10.815  1.00 10.00      A   
ATOM   4430  CA  ASP A 468     -15.832  29.350 -11.248  1.00 10.00      A   
ATOM   4431  CB  ASP A 468     -15.569  30.814 -10.882  1.00 10.00      A   
ATOM   4432  CG  ASP A 468     -16.619  31.753 -11.434  1.00 10.00      A   
ATOM   4433  OD1 ASP A 468     -17.822  31.484 -11.229  1.00 10.00      A   
ATOM   4434  OD2 ASP A 468     -16.248  32.771 -12.053  1.00 10.00      A   
ATOM   4435  C   ASP A 468     -15.770  29.165 -12.754  1.00 10.00      A   
ATOM   4436  O   ASP A 468     -16.800  29.137 -13.433  1.00 10.00      A   
ATOM   4437  N   SER A 469     -14.555  29.023 -13.272  1.00 10.00      A   
ATOM   4438  HN  SER A 469     -13.768  29.059 -12.675  1.00 10.00      A   
ATOM   4439  CA  SER A 469     -14.351  28.832 -14.699  1.00 10.00      A   
ATOM   4440  CB  SER A 469     -14.099  30.183 -15.377  1.00 10.00      A   
ATOM   4441  OG  SER A 469     -13.759  31.178 -14.424  1.00 10.00      A   
ATOM   4442  HG  SER A 469     -13.042  30.842 -13.852  1.00 10.00      A   
ATOM   4443  C   SER A 469     -13.204  27.854 -14.964  1.00 10.00      A   
ATOM   4444  O   SER A 469     -12.652  27.269 -14.032  1.00 10.00      A   
ATOM   4445  N   ASP A 470     -12.846  27.683 -16.236  1.00 10.00      A   
ATOM   4446  HN  ASP A 470     -13.321  28.183 -16.938  1.00 10.00      A   
ATOM   4447  CA  ASP A 470     -11.764  26.771 -16.627  1.00 10.00      A   
ATOM   4448  CB  ASP A 470     -11.744  26.607 -18.146  1.00 10.00      A   
ATOM   4449  CG  ASP A 470     -12.074  25.201 -18.591  1.00 10.00      A   
ATOM   4450  OD1 ASP A 470     -11.145  24.382 -18.720  1.00 10.00      A   
ATOM   4451  OD2 ASP A 470     -13.263  24.920 -18.838  1.00 10.00      A   
ATOM   4452  C   ASP A 470     -10.411  27.298 -16.171  1.00 10.00      A   
ATOM   4453  O   ASP A 470      -9.450  26.542 -15.998  1.00 10.00      A   
ATOM   4454  N   LEU A 471     -10.354  28.605 -15.972  1.00 10.00      A   
ATOM   4455  HN  LEU A 471     -11.165  29.134 -16.107  1.00 10.00      A   
ATOM   4456  CA  LEU A 471      -9.139  29.280 -15.548  1.00 10.00      A   
ATOM   4457  CB  LEU A 471      -9.410  30.776 -15.399  1.00 10.00      A   
ATOM   4458  CG  LEU A 471     -10.053  31.445 -16.616  1.00 10.00      A   
ATOM   4459  CD1 LEU A 471     -10.788  32.713 -16.216  1.00 10.00      A   
ATOM   4460  CD2 LEU A 471      -9.010  31.734 -17.685  1.00 10.00      A   
ATOM   4461  C   LEU A 471      -8.597  28.698 -14.245  1.00 10.00      A   
ATOM   4462  O   LEU A 471      -7.384  28.598 -14.063  1.00 10.00      A   
ATOM   4463  N   GLY A 472      -9.500  28.299 -13.352  1.00 10.00      A   
ATOM   4464  HN  GLY A 472     -10.459  28.409 -13.550  1.00 10.00      A   
ATOM   4465  CA  GLY A 472      -9.090  27.729 -12.083  1.00 10.00      A   
ATOM   4466  C   GLY A 472      -8.179  26.525 -12.246  1.00 10.00      A   
ATOM   4467  O   GLY A 472      -7.116  26.449 -11.628  1.00 10.00      A   
ATOM   4468  N   MET A 473      -8.576  25.591 -13.103  1.00 10.00      A   
ATOM   4469  HN  MET A 473      -9.414  25.719 -13.597  1.00 10.00      A   
ATOM   4470  CA  MET A 473      -7.784  24.388 -13.333  1.00 10.00      A   
ATOM   4471  CB  MET A 473      -8.572  23.360 -14.150  1.00 10.00      A   
ATOM   4472  CG  MET A 473      -7.871  22.016 -14.295  1.00 10.00      A   
ATOM   4473  SD  MET A 473      -8.928  20.756 -15.030  1.00 10.00      A   
ATOM   4474  CE  MET A 473      -9.131  21.403 -16.687  1.00 10.00      A   
ATOM   4475  C   MET A 473      -6.482  24.740 -14.039  1.00 10.00      A   
ATOM   4476  O   MET A 473      -5.433  24.155 -13.762  1.00 10.00      A   
ATOM   4477  N   HIS A 474      -6.560  25.720 -14.934  1.00 10.00      A   
ATOM   4478  HN  HIS A 474      -7.429  26.150 -15.089  1.00 10.00      A   
ATOM   4479  CA  HIS A 474      -5.398  26.182 -15.686  1.00 10.00      A   
ATOM   4480  CB  HIS A 474      -5.821  27.270 -16.681  1.00 10.00      A   
ATOM   4481  CG  HIS A 474      -4.778  27.645 -17.690  1.00 10.00      A   
ATOM   4482  ND1 HIS A 474      -4.702  27.009 -18.907  1.00 10.00      A   
ATOM   4483  CD2 HIS A 474      -3.821  28.605 -17.627  1.00 10.00      A   
ATOM   4484  CE1 HIS A 474      -3.710  27.593 -19.556  1.00 10.00      A   
ATOM   4485  NE2 HIS A 474      -3.151  28.564 -18.822  1.00 10.00      A   
ATOM   4486  HE2 HIS A 474      -2.410  29.153 -19.099  1.00 10.00      A   
ATOM   4487  C   HIS A 474      -4.328  26.720 -14.734  1.00 10.00      A   
ATOM   4488  O   HIS A 474      -3.133  26.484 -14.924  1.00 10.00      A   
ATOM   4489  N   HIS A 475      -4.771  27.425 -13.696  1.00 10.00      A   
ATOM   4490  HN  HIS A 475      -5.741  27.576 -13.602  1.00 10.00      A   
ATOM   4491  CA  HIS A 475      -3.863  27.998 -12.701  1.00 10.00      A   
ATOM   4492  CB  HIS A 475      -4.626  28.884 -11.713  1.00 10.00      A   
ATOM   4493  CG  HIS A 475      -5.147  30.159 -12.297  1.00 10.00      A   
ATOM   4494  ND1 HIS A 475      -4.497  30.879 -13.277  1.00 10.00      A   
ATOM   4495  HD1 HIS A 475      -3.640  30.643 -13.697  1.00 10.00      A   
ATOM   4496  CD2 HIS A 475      -6.283  30.849 -12.020  1.00 10.00      A   
ATOM   4497  CE1 HIS A 475      -5.237  31.958 -13.552  1.00 10.00      A   
ATOM   4498  NE2 HIS A 475      -6.335  31.987 -12.818  1.00 10.00      A   
ATOM   4499  C   HIS A 475      -3.095  26.919 -11.942  1.00 10.00      A   
ATOM   4500  O   HIS A 475      -1.924  27.098 -11.607  1.00 10.00      A   
ATOM   4501  N   VAL A 476      -3.756  25.800 -11.677  1.00 10.00      A   
ATOM   4502  HN  VAL A 476      -4.688  25.712 -11.971  1.00 10.00      A   
ATOM   4503  CA  VAL A 476      -3.129  24.699 -10.959  1.00 10.00      A   
ATOM   4504  CB  VAL A 476      -4.182  23.721 -10.401  1.00 10.00      A   
ATOM   4505  CG1 VAL A 476      -3.516  22.595  -9.621  1.00 10.00      A   
ATOM   4506  CG2 VAL A 476      -5.176  24.463  -9.525  1.00 10.00      A   
ATOM   4507  C   VAL A 476      -2.165  23.941 -11.864  1.00 10.00      A   
ATOM   4508  O   VAL A 476      -1.001  23.738 -11.521  1.00 10.00      A   
ATOM   4509  N   LEU A 477      -2.650  23.552 -13.037  1.00 10.00      A   
ATOM   4510  HN  LEU A 477      -3.581  23.775 -13.268  1.00 10.00      A   
ATOM   4511  CA  LEU A 477      -1.843  22.799 -13.991  1.00 10.00      A   
ATOM   4512  CB  LEU A 477      -2.687  22.362 -15.192  1.00 10.00      A   
ATOM   4513  CG  LEU A 477      -3.739  21.286 -14.914  1.00 10.00      A   
ATOM   4514  CD1 LEU A 477      -4.733  21.195 -16.062  1.00 10.00      A   
ATOM   4515  CD2 LEU A 477      -3.076  19.939 -14.667  1.00 10.00      A   
ATOM   4516  C   LEU A 477      -0.606  23.565 -14.448  1.00 10.00      A   
ATOM   4517  O   LEU A 477       0.496  23.020 -14.462  1.00 10.00      A   
ATOM   4518  N   SER A 478      -0.782  24.829 -14.796  1.00 10.00      A   
ATOM   4519  HN  SER A 478      -1.680  25.228 -14.737  1.00 10.00      A   
ATOM   4520  CA  SER A 478       0.326  25.649 -15.260  1.00 10.00      A   
ATOM   4521  CB  SER A 478      -0.197  26.723 -16.217  1.00 10.00      A   
ATOM   4522  OG  SER A 478      -1.059  26.161 -17.197  1.00 10.00      A   
ATOM   4523  HG  SER A 478      -1.026  25.197 -17.136  1.00 10.00      A   
ATOM   4524  C   SER A 478       1.056  26.305 -14.092  1.00 10.00      A   
ATOM   4525  O   SER A 478       2.002  27.070 -14.290  1.00 10.00      A   
ATOM   4526  N   GLY A 479       0.625  25.994 -12.877  1.00 10.00      A   
ATOM   4527  HN  GLY A 479      -0.116  25.357 -12.775  1.00 10.00      A   
ATOM   4528  CA  GLY A 479       1.240  26.587 -11.709  1.00 10.00      A   
ATOM   4529  C   GLY A 479       2.042  25.607 -10.877  1.00 10.00      A   
ATOM   4530  O   GLY A 479       3.255  25.764 -10.731  1.00 10.00      A   
ATOM   4531  N   CYS A 480       1.368  24.604 -10.327  1.00 10.00      A   
ATOM   4532  HN  CYS A 480       0.403  24.524 -10.499  1.00 10.00      A   
ATOM   4533  CA  CYS A 480       2.025  23.605  -9.492  1.00 10.00      A   
ATOM   4534  CB  CYS A 480       0.991  22.687  -8.838  1.00 10.00      A   
ATOM   4535  SG  CYS A 480      -0.280  23.569  -7.901  1.00 10.00      A   
ATOM   4536  HG  CYS A 480       0.286  24.054  -6.800  1.00 10.00      A   
ATOM   4537  C   CYS A 480       3.050  22.805 -10.296  1.00 10.00      A   
ATOM   4538  O   CYS A 480       2.718  22.168 -11.300  1.00 10.00      A   
ATOM   4539  N   ASP A 481       4.298  22.842  -9.841  1.00 10.00      A   
ATOM   4540  HN  ASP A 481       4.491  23.348  -9.025  1.00 10.00      A   
ATOM   4541  CA  ASP A 481       5.393  22.163 -10.525  1.00 10.00      A   
ATOM   4542  CB  ASP A 481       6.698  22.925 -10.302  1.00 10.00      A   
ATOM   4543  CG  ASP A 481       7.871  22.334 -11.058  1.00 10.00      A   
ATOM   4544  OD1 ASP A 481       7.951  22.530 -12.288  1.00 10.00      A   
ATOM   4545  OD2 ASP A 481       8.727  21.680 -10.424  1.00 10.00      A   
ATOM   4546  C   ASP A 481       5.555  20.709 -10.093  1.00 10.00      A   
ATOM   4547  O   ASP A 481       5.943  19.859 -10.890  1.00 10.00      A   
ATOM   4548  N   SER A 482       5.263  20.418  -8.838  1.00 10.00      A   
ATOM   4549  HN  SER A 482       4.962  21.131  -8.234  1.00 10.00      A   
ATOM   4550  CA  SER A 482       5.396  19.059  -8.326  1.00 10.00      A   
ATOM   4551  CB  SER A 482       5.971  19.085  -6.912  1.00 10.00      A   
ATOM   4552  OG  SER A 482       7.286  19.616  -6.928  1.00 10.00      A   
ATOM   4553  HG  SER A 482       7.775  19.234  -7.671  1.00 10.00      A   
ATOM   4554  C   SER A 482       4.081  18.284  -8.367  1.00 10.00      A   
ATOM   4555  O   SER A 482       3.843  17.410  -7.536  1.00 10.00      A   
ATOM   4556  N   LEU A 483       3.248  18.580  -9.358  1.00 10.00      A   
ATOM   4557  HN  LEU A 483       3.511  19.255 -10.014  1.00 10.00      A   
ATOM   4558  CA  LEU A 483       1.962  17.909  -9.504  1.00 10.00      A   
ATOM   4559  CB  LEU A 483       1.131  18.555 -10.613  1.00 10.00      A   
ATOM   4560  CG  LEU A 483      -0.029  19.441 -10.158  1.00 10.00      A   
ATOM   4561  CD1 LEU A 483      -0.580  20.243 -11.325  1.00 10.00      A   
ATOM   4562  CD2 LEU A 483      -1.126  18.599  -9.520  1.00 10.00      A   
ATOM   4563  C   LEU A 483       2.141  16.418  -9.781  1.00 10.00      A   
ATOM   4564  O   LEU A 483       2.695  16.024 -10.813  1.00 10.00      A   
ATOM   4565  N   ARG A 484       1.681  15.597  -8.849  1.00 10.00      A   
ATOM   4566  HN  ARG A 484       1.262  15.974  -8.044  1.00 10.00      A   
ATOM   4567  CA  ARG A 484       1.780  14.153  -8.979  1.00 10.00      A   
ATOM   4568  CB  ARG A 484       2.404  13.544  -7.725  1.00 10.00      A   
ATOM   4569  CG  ARG A 484       3.922  13.567  -7.713  1.00 10.00      A   
ATOM   4570  CD  ARG A 484       4.469  13.366  -6.309  1.00 10.00      A   
ATOM   4571  NE  ARG A 484       3.811  12.261  -5.606  1.00 10.00      A   
ATOM   4572  HE  ARG A 484       3.206  11.686  -6.130  1.00 10.00      A   
ATOM   4573  CZ  ARG A 484       3.980  11.986  -4.312  1.00 10.00      A   
ATOM   4574  NH1 ARG A 484       4.786  12.729  -3.557  1.00 10.00      A   
ATOM   4575 HH11 ARG A 484       4.911  12.506  -2.546  1.00 10.00      A   
ATOM   4576 HH12 ARG A 484       5.306  13.545  -3.977  1.00 10.00      A   
ATOM   4577  NH2 ARG A 484       3.327  10.975  -3.763  1.00 10.00      A   
ATOM   4578 HH21 ARG A 484       3.451  10.748  -2.753  1.00 10.00      A   
ATOM   4579 HH22 ARG A 484       2.680  10.386  -4.333  1.00 10.00      A   
ATOM   4580  C   ARG A 484       0.413  13.534  -9.212  1.00 10.00      A   
ATOM   4581  O   ARG A 484       0.231  12.742 -10.136  1.00 10.00      A   
ATOM   4582  N   LYS A 485      -0.542  13.893  -8.364  1.00 10.00      A   
ATOM   4583  HN  LYS A 485      -0.333  14.534  -7.648  1.00 10.00      A   
ATOM   4584  CA  LYS A 485      -1.896  13.370  -8.469  1.00 10.00      A   
ATOM   4585  CB  LYS A 485      -2.143  12.282  -7.415  1.00 10.00      A   
ATOM   4586  CG  LYS A 485      -1.431  10.963  -7.684  1.00 10.00      A   
ATOM   4587  CD  LYS A 485      -1.743   9.925  -6.612  1.00 10.00      A   
ATOM   4588  CE  LYS A 485      -1.043  10.235  -5.296  1.00 10.00      A   
ATOM   4589  NZ  LYS A 485      -1.044   9.065  -4.378  1.00 10.00      A   
ATOM   4590  HZ1 LYS A 485      -0.064   8.793  -4.139  1.00 10.00      A   
ATOM   4591  HZ2 LYS A 485      -1.507   8.252  -4.830  1.00 10.00      A   
ATOM   4592  HZ3 LYS A 485      -1.551   9.291  -3.499  1.00 10.00      A   
ATOM   4593  C   LYS A 485      -2.922  14.485  -8.320  1.00 10.00      A   
ATOM   4594  O   LYS A 485      -2.876  15.261  -7.362  1.00 10.00      A   
ATOM   4595  N   LEU A 486      -3.845  14.562  -9.266  1.00 10.00      A   
ATOM   4596  HN  LEU A 486      -3.838  13.906 -10.002  1.00 10.00      A   
ATOM   4597  CA  LEU A 486      -4.882  15.581  -9.234  1.00 10.00      A   
ATOM   4598  CB  LEU A 486      -4.619  16.657 -10.296  1.00 10.00      A   
ATOM   4599  CG  LEU A 486      -5.541  17.885 -10.276  1.00 10.00      A   
ATOM   4600  CD1 LEU A 486      -5.406  18.638  -8.961  1.00 10.00      A   
ATOM   4601  CD2 LEU A 486      -5.238  18.805 -11.450  1.00 10.00      A   
ATOM   4602  C   LEU A 486      -6.249  14.948  -9.453  1.00 10.00      A   
ATOM   4603  O   LEU A 486      -6.511  14.357 -10.503  1.00 10.00      A   
ATOM   4604  N   GLU A 487      -7.111  15.057  -8.454  1.00 10.00      A   
ATOM   4605  HN  GLU A 487      -6.842  15.532  -7.634  1.00 10.00      A   
ATOM   4606  CA  GLU A 487      -8.451  14.502  -8.542  1.00 10.00      A   
ATOM   4607  CB  GLU A 487      -8.676  13.454  -7.453  1.00 10.00      A   
ATOM   4608  CG  GLU A 487      -8.074  13.814  -6.106  1.00 10.00      A   
ATOM   4609  CD  GLU A 487      -7.894  12.605  -5.219  1.00 10.00      A   
ATOM   4610  OE1 GLU A 487      -8.349  12.643  -4.059  1.00 10.00      A   
ATOM   4611  OE2 GLU A 487      -7.298  11.609  -5.686  1.00 10.00      A   
ATOM   4612  C   GLU A 487      -9.494  15.608  -8.463  1.00 10.00      A   
ATOM   4613  O   GLU A 487      -9.528  16.375  -7.500  1.00 10.00      A   
ATOM   4614  N   ILE A 488     -10.327  15.701  -9.490  1.00 10.00      A   
ATOM   4615  HN  ILE A 488     -10.245  15.063 -10.236  1.00 10.00      A   
ATOM   4616  CA  ILE A 488     -11.359  16.724  -9.553  1.00 10.00      A   
ATOM   4617  CB  ILE A 488     -11.063  17.728 -10.694  1.00 10.00      A   
ATOM   4618  CG1 ILE A 488      -9.720  18.431 -10.453  1.00 10.00      A   
ATOM   4619  CG2 ILE A 488     -12.184  18.747 -10.827  1.00 10.00      A   
ATOM   4620  CD1 ILE A 488      -9.258  19.298 -11.605  1.00 10.00      A   
ATOM   4621  C   ILE A 488     -12.732  16.098  -9.783  1.00 10.00      A   
ATOM   4622  O   ILE A 488     -12.920  15.305 -10.709  1.00 10.00      A   
ATOM   4623  N   ARG A 489     -13.685  16.440  -8.928  1.00 10.00      A   
ATOM   4624  HN  ARG A 489     -13.471  17.049  -8.187  1.00 10.00      A   
ATOM   4625  CA  ARG A 489     -15.037  15.923  -9.055  1.00 10.00      A   
ATOM   4626  CB  ARG A 489     -15.309  14.818  -8.027  1.00 10.00      A   
ATOM   4627  CG  ARG A 489     -15.486  15.303  -6.596  1.00 10.00      A   
ATOM   4628  CD  ARG A 489     -16.407  14.385  -5.806  1.00 10.00      A   
ATOM   4629  NE  ARG A 489     -17.769  14.374  -6.342  1.00 10.00      A   
ATOM   4630  HE  ARG A 489     -17.985  15.022  -7.052  1.00 10.00      A   
ATOM   4631  CZ  ARG A 489     -18.728  13.551  -5.925  1.00 10.00      A   
ATOM   4632  NH1 ARG A 489     -18.484  12.669  -4.966  1.00 10.00      A   
ATOM   4633 HH11 ARG A 489     -17.539  12.617  -4.528  1.00 10.00      A   
ATOM   4634 HH12 ARG A 489     -19.241  12.021  -4.648  1.00 10.00      A   
ATOM   4635  NH2 ARG A 489     -19.926  13.604  -6.485  1.00 10.00      A   
ATOM   4636 HH21 ARG A 489     -20.686  12.965  -6.166  1.00 10.00      A   
ATOM   4637 HH22 ARG A 489     -20.115  14.294  -7.259  1.00 10.00      A   
ATOM   4638  C   ARG A 489     -16.066  17.040  -8.919  1.00 10.00      A   
ATOM   4639  O   ARG A 489     -15.912  17.935  -8.083  1.00 10.00      A   
ATOM   4640  N   ASP A 490     -17.092  16.989  -9.766  1.00 10.00      A   
ATOM   4641  HN  ASP A 490     -17.114  16.266 -10.434  1.00 10.00      A   
ATOM   4642  CA  ASP A 490     -18.184  17.966  -9.756  1.00 10.00      A   
ATOM   4643  CB  ASP A 490     -19.098  17.755  -8.549  1.00 10.00      A   
ATOM   4644  CG  ASP A 490     -20.049  16.598  -8.736  1.00 10.00      A   
ATOM   4645  OD1 ASP A 490     -21.158  16.818  -9.254  1.00 10.00      A   
ATOM   4646  OD2 ASP A 490     -19.686  15.462  -8.366  1.00 10.00      A   
ATOM   4647  C   ASP A 490     -17.683  19.402  -9.780  1.00 10.00      A   
ATOM   4648  O   ASP A 490     -17.942  20.176  -8.857  1.00 10.00      A   
ATOM   4649  N   CYS A 491     -16.974  19.758 -10.836  1.00 10.00      A   
ATOM   4650  HN  CYS A 491     -16.810  19.106 -11.550  1.00 10.00      A   
ATOM   4651  CA  CYS A 491     -16.441  21.104 -10.966  1.00 10.00      A   
ATOM   4652  CB  CYS A 491     -14.940  21.108 -10.689  1.00 10.00      A   
ATOM   4653  SG  CYS A 491     -14.511  20.595  -9.009  1.00 10.00      A   
ATOM   4654  HG  CYS A 491     -15.140  19.450  -8.763  1.00 10.00      A   
ATOM   4655  C   CYS A 491     -16.761  21.689 -12.339  1.00 10.00      A   
ATOM   4656  O   CYS A 491     -16.987  20.944 -13.296  1.00 10.00      A   
ATOM   4657  N   PRO A 492     -16.790  23.029 -12.453  1.00 10.00      A   
ATOM   4658  CA  PRO A 492     -17.109  23.716 -13.711  1.00 10.00      A   
ATOM   4659  CB  PRO A 492     -17.402  25.146 -13.263  1.00 10.00      A   
ATOM   4660  CG  PRO A 492     -16.570  25.325 -12.043  1.00 10.00      A   
ATOM   4661  CD  PRO A 492     -16.534  23.986 -11.357  1.00 10.00      A   
ATOM   4662  C   PRO A 492     -15.964  23.704 -14.721  1.00 10.00      A   
ATOM   4663  O   PRO A 492     -16.037  24.370 -15.756  1.00 10.00      A   
ATOM   4664  N   PHE A 493     -14.913  22.950 -14.424  1.00 10.00      A   
ATOM   4665  HN  PHE A 493     -14.916  22.435 -13.590  1.00 10.00      A   
ATOM   4666  CA  PHE A 493     -13.765  22.860 -15.318  1.00 10.00      A   
ATOM   4667  CB  PHE A 493     -12.559  22.252 -14.598  1.00 10.00      A   
ATOM   4668  CG  PHE A 493     -12.193  22.941 -13.314  1.00 10.00      A   
ATOM   4669  CD1 PHE A 493     -11.959  22.203 -12.167  1.00 10.00      A   
ATOM   4670  CD2 PHE A 493     -12.083  24.319 -13.253  1.00 10.00      A   
ATOM   4671  CE1 PHE A 493     -11.622  22.826 -10.982  1.00 10.00      A   
ATOM   4672  CE2 PHE A 493     -11.746  24.948 -12.070  1.00 10.00      A   
ATOM   4673  CZ  PHE A 493     -11.515  24.200 -10.933  1.00 10.00      A   
ATOM   4674  C   PHE A 493     -14.115  22.021 -16.542  1.00 10.00      A   
ATOM   4675  O   PHE A 493     -14.876  21.052 -16.445  1.00 10.00      A   
ATOM   4676  N   GLY A 494     -13.571  22.395 -17.687  1.00 10.00      A   
ATOM   4677  HN  GLY A 494     -12.973  23.176 -17.711  1.00 10.00      A   
ATOM   4678  CA  GLY A 494     -13.851  21.670 -18.904  1.00 10.00      A   
ATOM   4679  C   GLY A 494     -12.602  21.246 -19.646  1.00 10.00      A   
ATOM   4680  O   GLY A 494     -11.592  20.892 -19.037  1.00 10.00      A   
ATOM   4681  N   ASP A 495     -12.675  21.293 -20.968  1.00 10.00      A   
ATOM   4682  HN  ASP A 495     -13.509  21.595 -21.385  1.00 10.00      A   
ATOM   4683  CA  ASP A 495     -11.565  20.892 -21.820  1.00 10.00      A   
ATOM   4684  CB  ASP A 495     -12.083  20.211 -23.089  1.00 10.00      A   
ATOM   4685  CG  ASP A 495     -13.353  19.418 -22.876  1.00 10.00      A   
ATOM   4686  OD1 ASP A 495     -13.265  18.201 -22.632  1.00 10.00      A   
ATOM   4687  OD2 ASP A 495     -14.454  20.007 -22.976  1.00 10.00      A   
ATOM   4688  C   ASP A 495     -10.711  22.083 -22.225  1.00 10.00      A   
ATOM   4689  O   ASP A 495      -9.630  21.911 -22.786  1.00 10.00      A   
ATOM   4690  N   LYS A 496     -11.188  23.286 -21.937  1.00 10.00      A   
ATOM   4691  HN  LYS A 496     -12.041  23.357 -21.457  1.00 10.00      A   
ATOM   4692  CA  LYS A 496     -10.466  24.505 -22.298  1.00 10.00      A   
ATOM   4693  CB  LYS A 496     -11.235  25.745 -21.845  1.00 10.00      A   
ATOM   4694  CG  LYS A 496     -12.703  25.739 -22.241  1.00 10.00      A   
ATOM   4695  CD  LYS A 496     -13.463  26.850 -21.537  1.00 10.00      A   
ATOM   4696  CE  LYS A 496     -14.941  26.522 -21.407  1.00 10.00      A   
ATOM   4697  NZ  LYS A 496     -15.186  25.327 -20.553  1.00 10.00      A   
ATOM   4698  HZ1 LYS A 496     -15.190  24.463 -21.132  1.00 10.00      A   
ATOM   4699  HZ2 LYS A 496     -16.105  25.413 -20.077  1.00 10.00      A   
ATOM   4700  HZ3 LYS A 496     -14.435  25.241 -19.826  1.00 10.00      A   
ATOM   4701  C   LYS A 496      -9.051  24.503 -21.721  1.00 10.00      A   
ATOM   4702  O   LYS A 496      -8.071  24.689 -22.448  1.00 10.00      A   
ATOM   4703  N   ALA A 497      -8.944  24.291 -20.419  1.00 10.00      A   
ATOM   4704  HN  ALA A 497      -9.763  24.168 -19.874  1.00 10.00      A   
ATOM   4705  CA  ALA A 497      -7.641  24.253 -19.769  1.00 10.00      A   
ATOM   4706  CB  ALA A 497      -7.780  24.540 -18.285  1.00 10.00      A   
ATOM   4707  C   ALA A 497      -6.984  22.897 -19.992  1.00 10.00      A   
ATOM   4708  O   ALA A 497      -5.756  22.775 -19.982  1.00 10.00      A   
ATOM   4709  N   LEU A 498      -7.816  21.888 -20.226  1.00 10.00      A   
ATOM   4710  HN  LEU A 498      -8.782  22.066 -20.244  1.00 10.00      A   
ATOM   4711  CA  LEU A 498      -7.346  20.525 -20.453  1.00 10.00      A   
ATOM   4712  CB  LEU A 498      -8.531  19.556 -20.483  1.00 10.00      A   
ATOM   4713  CG  LEU A 498      -8.205  18.067 -20.346  1.00 10.00      A   
ATOM   4714  CD1 LEU A 498      -7.552  17.779 -19.004  1.00 10.00      A   
ATOM   4715  CD2 LEU A 498      -9.463  17.229 -20.511  1.00 10.00      A   
ATOM   4716  C   LEU A 498      -6.539  20.417 -21.746  1.00 10.00      A   
ATOM   4717  O   LEU A 498      -5.516  19.732 -21.789  1.00 10.00      A   
ATOM   4718  N   LEU A 499      -7.005  21.085 -22.799  1.00 10.00      A   
ATOM   4719  HN  LEU A 499      -7.844  21.589 -22.714  1.00 10.00      A   
ATOM   4720  CA  LEU A 499      -6.322  21.064 -24.089  1.00 10.00      A   
ATOM   4721  CB  LEU A 499      -7.234  21.612 -25.192  1.00 10.00      A   
ATOM   4722  CG  LEU A 499      -8.513  20.823 -25.486  1.00 10.00      A   
ATOM   4723  CD1 LEU A 499      -9.487  21.667 -26.296  1.00 10.00      A   
ATOM   4724  CD2 LEU A 499      -8.196  19.535 -26.223  1.00 10.00      A   
ATOM   4725  C   LEU A 499      -5.045  21.890 -24.042  1.00 10.00      A   
ATOM   4726  O   LEU A 499      -4.071  21.590 -24.734  1.00 10.00      A   
ATOM   4727  N   ALA A 500      -5.061  22.933 -23.222  1.00 10.00      A   
ATOM   4728  HN  ALA A 500      -5.871  23.112 -22.697  1.00 10.00      A   
ATOM   4729  CA  ALA A 500      -3.920  23.824 -23.086  1.00 10.00      A   
ATOM   4730  CB  ALA A 500      -4.368  25.155 -22.499  1.00 10.00      A   
ATOM   4731  C   ALA A 500      -2.809  23.208 -22.240  1.00 10.00      A   
ATOM   4732  O   ALA A 500      -1.631  23.504 -22.438  1.00 10.00      A   
ATOM   4733  N   ASN A 501      -3.183  22.340 -21.311  1.00 10.00      A   
ATOM   4734  HN  ASN A 501      -4.135  22.123 -21.210  1.00 10.00      A   
ATOM   4735  CA  ASN A 501      -2.211  21.699 -20.434  1.00 10.00      A   
ATOM   4736  CB  ASN A 501      -2.601  21.892 -18.968  1.00 10.00      A   
ATOM   4737  CG  ASN A 501      -2.338  23.302 -18.482  1.00 10.00      A   
ATOM   4738  OD1 ASN A 501      -1.245  23.614 -18.010  1.00 10.00      A   
ATOM   4739  ND2 ASN A 501      -3.343  24.163 -18.581  1.00 10.00      A   
ATOM   4740 HD21 ASN A 501      -4.191  23.841 -18.957  1.00 10.00      A   
ATOM   4741 HD22 ASN A 501      -3.197  25.085 -18.278  1.00 10.00      A   
ATOM   4742  C   ASN A 501      -2.072  20.217 -20.753  1.00 10.00      A   
ATOM   4743  O   ASN A 501      -2.009  19.380 -19.856  1.00 10.00      A   
ATOM   4744  N   ALA A 502      -2.020  19.899 -22.037  1.00 10.00      A   
ATOM   4745  HN  ALA A 502      -2.074  20.614 -22.706  1.00 10.00      A   
ATOM   4746  CA  ALA A 502      -1.898  18.514 -22.483  1.00 10.00      A   
ATOM   4747  CB  ALA A 502      -2.164  18.420 -23.979  1.00 10.00      A   
ATOM   4748  C   ALA A 502      -0.526  17.929 -22.137  1.00 10.00      A   
ATOM   4749  O   ALA A 502      -0.416  16.788 -21.683  1.00 10.00      A   
ATOM   4750  N   SER A 503       0.513  18.725 -22.338  1.00 10.00      A   
ATOM   4751  HN  SER A 503       0.363  19.624 -22.692  1.00 10.00      A   
ATOM   4752  CA  SER A 503       1.878  18.297 -22.057  1.00 10.00      A   
ATOM   4753  CB  SER A 503       2.869  19.295 -22.658  1.00 10.00      A   
ATOM   4754  OG  SER A 503       2.184  20.378 -23.273  1.00 10.00      A   
ATOM   4755  HG  SER A 503       1.981  21.046 -22.605  1.00 10.00      A   
ATOM   4756  C   SER A 503       2.122  18.160 -20.558  1.00 10.00      A   
ATOM   4757  O   SER A 503       2.930  17.338 -20.121  1.00 10.00      A   
ATOM   4758  N   LYS A 504       1.399  18.948 -19.772  1.00 10.00      A   
ATOM   4759  HN  LYS A 504       0.746  19.557 -20.177  1.00 10.00      A   
ATOM   4760  CA  LYS A 504       1.549  18.930 -18.321  1.00 10.00      A   
ATOM   4761  CB  LYS A 504       0.876  20.161 -17.705  1.00 10.00      A   
ATOM   4762  CG  LYS A 504       1.276  20.433 -16.266  1.00 10.00      A   
ATOM   4763  CD  LYS A 504       2.718  20.902 -16.163  1.00 10.00      A   
ATOM   4764  CE  LYS A 504       3.254  20.721 -14.754  1.00 10.00      A   
ATOM   4765  NZ  LYS A 504       2.226  21.025 -13.725  1.00 10.00      A   
ATOM   4766  HZ1 LYS A 504       1.644  21.834 -14.026  1.00 10.00      A   
ATOM   4767  HZ2 LYS A 504       2.686  21.265 -12.820  1.00 10.00      A   
ATOM   4768  HZ3 LYS A 504       1.607  20.197 -13.584  1.00 10.00      A   
ATOM   4769  C   LYS A 504       0.978  17.646 -17.708  1.00 10.00      A   
ATOM   4770  O   LYS A 504       1.140  17.380 -16.515  1.00 10.00      A   
ATOM   4771  N   LEU A 505       0.304  16.850 -18.522  1.00 10.00      A   
ATOM   4772  HN  LEU A 505       0.189  17.107 -19.463  1.00 10.00      A   
ATOM   4773  CA  LEU A 505      -0.281  15.608 -18.042  1.00 10.00      A   
ATOM   4774  CB  LEU A 505      -1.542  15.259 -18.832  1.00 10.00      A   
ATOM   4775  CG  LEU A 505      -2.649  16.321 -18.827  1.00 10.00      A   
ATOM   4776  CD1 LEU A 505      -3.876  15.834 -19.585  1.00 10.00      A   
ATOM   4777  CD2 LEU A 505      -3.017  16.712 -17.406  1.00 10.00      A   
ATOM   4778  C   LEU A 505       0.729  14.460 -18.076  1.00 10.00      A   
ATOM   4779  O   LEU A 505       0.513  13.413 -17.462  1.00 10.00      A   
ATOM   4780  N   GLU A 506       1.834  14.663 -18.791  1.00 10.00      A   
ATOM   4781  HN  GLU A 506       1.948  15.512 -19.268  1.00 10.00      A   
ATOM   4782  CA  GLU A 506       2.882  13.649 -18.890  1.00 10.00      A   
ATOM   4783  CB  GLU A 506       3.775  13.907 -20.108  1.00 10.00      A   
ATOM   4784  CG  GLU A 506       3.050  13.890 -21.446  1.00 10.00      A   
ATOM   4785  CD  GLU A 506       3.995  14.060 -22.622  1.00 10.00      A   
ATOM   4786  OE1 GLU A 506       4.672  15.108 -22.699  1.00 10.00      A   
ATOM   4787  OE2 GLU A 506       4.061  13.151 -23.479  1.00 10.00      A   
ATOM   4788  C   GLU A 506       3.732  13.652 -17.623  1.00 10.00      A   
ATOM   4789  O   GLU A 506       4.321  12.641 -17.242  1.00 10.00      A   
ATOM   4790  N   THR A 507       3.777  14.800 -16.971  1.00 10.00      A   
ATOM   4791  HN  THR A 507       3.282  15.569 -17.324  1.00 10.00      A   
ATOM   4792  CA  THR A 507       4.550  14.965 -15.751  1.00 10.00      A   
ATOM   4793  CB  THR A 507       5.044  16.417 -15.644  1.00 10.00      A   
ATOM   4794  OG1 THR A 507       4.336  17.226 -16.601  1.00 10.00      A   
ATOM   4795  HG1 THR A 507       4.925  17.912 -16.936  1.00 10.00      A   
ATOM   4796  CG2 THR A 507       6.532  16.486 -15.942  1.00 10.00      A   
ATOM   4797  C   THR A 507       3.720  14.618 -14.516  1.00 10.00      A   
ATOM   4798  O   THR A 507       4.189  14.727 -13.383  1.00 10.00      A   
ATOM   4799  N   MET A 508       2.491  14.191 -14.746  1.00 10.00      A   
ATOM   4800  HN  MET A 508       2.188  14.097 -15.672  1.00 10.00      A   
ATOM   4801  CA  MET A 508       1.584  13.833 -13.665  1.00 10.00      A   
ATOM   4802  CB  MET A 508       0.305  14.672 -13.767  1.00 10.00      A   
ATOM   4803  CG  MET A 508      -0.521  14.721 -12.494  1.00 10.00      A   
ATOM   4804  SD  MET A 508      -1.487  16.237 -12.352  1.00 10.00      A   
ATOM   4805  CE  MET A 508      -2.615  16.048 -13.729  1.00 10.00      A   
ATOM   4806  C   MET A 508       1.248  12.351 -13.752  1.00 10.00      A   
ATOM   4807  O   MET A 508       1.057  11.829 -14.849  1.00 10.00      A   
ATOM   4808  N   ARG A 509       1.181  11.676 -12.604  1.00 10.00      A   
ATOM   4809  HN  ARG A 509       1.327  12.155 -11.756  1.00 10.00      A   
ATOM   4810  CA  ARG A 509       0.877  10.244 -12.573  1.00 10.00      A   
ATOM   4811  CB  ARG A 509       0.949   9.680 -11.142  1.00 10.00      A   
ATOM   4812  CG  ARG A 509       0.669   8.180 -11.047  1.00 10.00      A   
ATOM   4813  CD  ARG A 509       0.321   7.738  -9.626  1.00 10.00      A   
ATOM   4814  NE  ARG A 509       1.489   7.697  -8.742  1.00 10.00      A   
ATOM   4815  HE  ARG A 509       2.366   7.894  -9.149  1.00 10.00      A   
ATOM   4816  CZ  ARG A 509       1.433   7.405  -7.429  1.00 10.00      A   
ATOM   4817  NH1 ARG A 509       0.282   7.117  -6.842  1.00 10.00      A   
ATOM   4818 HH11 ARG A 509      -0.602   7.109  -7.385  1.00 10.00      A   
ATOM   4819 HH12 ARG A 509       0.254   6.895  -5.811  1.00 10.00      A   
ATOM   4820  NH2 ARG A 509       2.546   7.406  -6.708  1.00 10.00      A   
ATOM   4821 HH21 ARG A 509       2.505   7.185  -5.680  1.00 10.00      A   
ATOM   4822 HH22 ARG A 509       3.463   7.631  -7.148  1.00 10.00      A   
ATOM   4823  C   ARG A 509      -0.490   9.962 -13.180  1.00 10.00      A   
ATOM   4824  O   ARG A 509      -0.610   9.156 -14.101  1.00 10.00      A   
ATOM   4825  N   SER A 510      -1.506  10.658 -12.687  1.00 10.00      A   
ATOM   4826  HN  SER A 510      -1.341  11.320 -11.988  1.00 10.00      A   
ATOM   4827  CA  SER A 510      -2.861  10.464 -13.169  1.00 10.00      A   
ATOM   4828  CB  SER A 510      -3.463   9.225 -12.504  1.00 10.00      A   
ATOM   4829  OG  SER A 510      -2.882   9.001 -11.225  1.00 10.00      A   
ATOM   4830  HG  SER A 510      -3.489   9.307 -10.540  1.00 10.00      A   
ATOM   4831  C   SER A 510      -3.738  11.686 -12.899  1.00 10.00      A   
ATOM   4832  O   SER A 510      -3.470  12.470 -11.986  1.00 10.00      A   
ATOM   4833  N   LEU A 511      -4.767  11.843 -13.716  1.00 10.00      A   
ATOM   4834  HN  LEU A 511      -4.888  11.202 -14.456  1.00 10.00      A   
ATOM   4835  CA  LEU A 511      -5.720  12.936 -13.585  1.00 10.00      A   
ATOM   4836  CB  LEU A 511      -5.499  13.964 -14.695  1.00 10.00      A   
ATOM   4837  CG  LEU A 511      -6.560  15.058 -14.827  1.00 10.00      A   
ATOM   4838  CD1 LEU A 511      -6.546  15.980 -13.620  1.00 10.00      A   
ATOM   4839  CD2 LEU A 511      -6.369  15.843 -16.113  1.00 10.00      A   
ATOM   4840  C   LEU A 511      -7.134  12.377 -13.679  1.00 10.00      A   
ATOM   4841  O   LEU A 511      -7.444  11.607 -14.593  1.00 10.00      A   
ATOM   4842  N   TRP A 512      -7.984  12.757 -12.738  1.00 10.00      A   
ATOM   4843  HN  TRP A 512      -7.681  13.375 -12.037  1.00 10.00      A   
ATOM   4844  CA  TRP A 512      -9.355  12.281 -12.719  1.00 10.00      A   
ATOM   4845  CB  TRP A 512      -9.584  11.415 -11.475  1.00 10.00      A   
ATOM   4846  CG  TRP A 512     -11.022  11.076 -11.211  1.00 10.00      A   
ATOM   4847  CD1 TRP A 512     -11.919  11.815 -10.496  1.00 10.00      A   
ATOM   4848  CD2 TRP A 512     -11.727   9.908 -11.649  1.00 10.00      A   
ATOM   4849  NE1 TRP A 512     -13.137  11.183 -10.465  1.00 10.00      A   
ATOM   4850  HE1 TRP A 512     -13.945  11.521 -10.014  1.00 10.00      A   
ATOM   4851  CE2 TRP A 512     -13.045  10.008 -11.162  1.00 10.00      A   
ATOM   4852  CE3 TRP A 512     -11.373   8.787 -12.406  1.00 10.00      A   
ATOM   4853  CZ2 TRP A 512     -14.006   9.030 -11.406  1.00 10.00      A   
ATOM   4854  CZ3 TRP A 512     -12.326   7.816 -12.646  1.00 10.00      A   
ATOM   4855  CH2 TRP A 512     -13.627   7.943 -12.148  1.00 10.00      A   
ATOM   4856  C   TRP A 512     -10.337  13.446 -12.735  1.00 10.00      A   
ATOM   4857  O   TRP A 512     -10.201  14.389 -11.954  1.00 10.00      A   
ATOM   4858  N   MET A 513     -11.319  13.376 -13.629  1.00 10.00      A   
ATOM   4859  HN  MET A 513     -11.354  12.606 -14.241  1.00 10.00      A   
ATOM   4860  CA  MET A 513     -12.343  14.414 -13.733  1.00 10.00      A   
ATOM   4861  CB  MET A 513     -12.054  15.371 -14.898  1.00 10.00      A   
ATOM   4862  CG  MET A 513     -10.785  16.198 -14.739  1.00 10.00      A   
ATOM   4863  SD  MET A 513     -10.530  17.364 -16.095  1.00 10.00      A   
ATOM   4864  CE  MET A 513     -11.786  18.592 -15.736  1.00 10.00      A   
ATOM   4865  C   MET A 513     -13.725  13.783 -13.903  1.00 10.00      A   
ATOM   4866  O   MET A 513     -14.043  13.230 -14.961  1.00 10.00      A   
ATOM   4867  N   SER A 514     -14.534  13.832 -12.857  1.00 10.00      A   
ATOM   4868  HN  SER A 514     -14.224  14.258 -12.024  1.00 10.00      A   
ATOM   4869  CA  SER A 514     -15.873  13.265 -12.910  1.00 10.00      A   
ATOM   4870  CB  SER A 514     -16.048  12.179 -11.842  1.00 10.00      A   
ATOM   4871  OG  SER A 514     -15.635  12.634 -10.564  1.00 10.00      A   
ATOM   4872  HG  SER A 514     -16.397  13.008 -10.099  1.00 10.00      A   
ATOM   4873  C   SER A 514     -16.937  14.350 -12.763  1.00 10.00      A   
ATOM   4874  O   SER A 514     -16.766  15.292 -11.986  1.00 10.00      A   
ATOM   4875  N   SER A 515     -18.024  14.210 -13.521  1.00 10.00      A   
ATOM   4876  HN  SER A 515     -18.084  13.438 -14.126  1.00 10.00      A   
ATOM   4877  CA  SER A 515     -19.133  15.163 -13.489  1.00 10.00      A   
ATOM   4878  CB  SER A 515     -19.880  15.084 -12.153  1.00 10.00      A   
ATOM   4879  OG  SER A 515     -20.269  13.748 -11.858  1.00 10.00      A   
ATOM   4880  HG  SER A 515     -21.047  13.763 -11.281  1.00 10.00      A   
ATOM   4881  C   SER A 515     -18.669  16.595 -13.773  1.00 10.00      A   
ATOM   4882  O   SER A 515     -19.098  17.546 -13.118  1.00 10.00      A   
ATOM   4883  N   CYS A 516     -17.786  16.738 -14.752  1.00 10.00      A   
ATOM   4884  HN  CYS A 516     -17.475  15.944 -15.238  1.00 10.00      A   
ATOM   4885  CA  CYS A 516     -17.271  18.044 -15.133  1.00 10.00      A   
ATOM   4886  CB  CYS A 516     -15.745  18.053 -15.035  1.00 10.00      A   
ATOM   4887  SG  CYS A 516     -15.104  17.627 -13.397  1.00 10.00      A   
ATOM   4888  HG  CYS A 516     -15.848  16.642 -12.904  1.00 10.00      A   
ATOM   4889  C   CYS A 516     -17.728  18.405 -16.547  1.00 10.00      A   
ATOM   4890  O   CYS A 516     -18.548  17.695 -17.136  1.00 10.00      A   
ATOM   4891  N   SER A 517     -17.201  19.500 -17.090  1.00 10.00      A   
ATOM   4892  HN  SER A 517     -16.546  20.025 -16.578  1.00 10.00      A   
ATOM   4893  CA  SER A 517     -17.565  19.949 -18.429  1.00 10.00      A   
ATOM   4894  CB  SER A 517     -17.505  21.476 -18.493  1.00 10.00      A   
ATOM   4895  OG  SER A 517     -18.054  22.048 -17.314  1.00 10.00      A   
ATOM   4896  HG  SER A 517     -17.533  22.818 -17.063  1.00 10.00      A   
ATOM   4897  C   SER A 517     -16.644  19.336 -19.484  1.00 10.00      A   
ATOM   4898  O   SER A 517     -16.347  19.957 -20.503  1.00 10.00      A   
ATOM   4899  N   VAL A 518     -16.208  18.106 -19.230  1.00 10.00      A   
ATOM   4900  HN  VAL A 518     -16.504  17.657 -18.412  1.00 10.00      A   
ATOM   4901  CA  VAL A 518     -15.323  17.393 -20.139  1.00 10.00      A   
ATOM   4902  CB  VAL A 518     -14.545  16.281 -19.402  1.00 10.00      A   
ATOM   4903  CG1 VAL A 518     -13.442  15.716 -20.280  1.00 10.00      A   
ATOM   4904  CG2 VAL A 518     -13.974  16.802 -18.094  1.00 10.00      A   
ATOM   4905  C   VAL A 518     -16.133  16.768 -21.270  1.00 10.00      A   
ATOM   4906  O   VAL A 518     -16.947  15.870 -21.039  1.00 10.00      A   
ATOM   4907  N   SER A 519     -15.894  17.238 -22.485  1.00 10.00      A   
ATOM   4908  HN  SER A 519     -15.191  17.916 -22.600  1.00 10.00      A   
ATOM   4909  CA  SER A 519     -16.612  16.757 -23.652  1.00 10.00      A   
ATOM   4910  CB  SER A 519     -16.815  17.887 -24.665  1.00 10.00      A   
ATOM   4911  OG  SER A 519     -15.604  18.579 -24.925  1.00 10.00      A   
ATOM   4912  HG  SER A 519     -15.255  18.950 -24.095  1.00 10.00      A   
ATOM   4913  C   SER A 519     -15.917  15.560 -24.301  1.00 10.00      A   
ATOM   4914  O   SER A 519     -14.699  15.394 -24.198  1.00 10.00      A   
ATOM   4915  N   PHE A 520     -16.711  14.733 -24.971  1.00 10.00      A   
ATOM   4916  HN  PHE A 520     -17.672  14.936 -25.015  1.00 10.00      A   
ATOM   4917  CA  PHE A 520     -16.218  13.535 -25.644  1.00 10.00      A   
ATOM   4918  CB  PHE A 520     -17.408  12.704 -26.145  1.00 10.00      A   
ATOM   4919  CG  PHE A 520     -17.049  11.505 -26.980  1.00 10.00      A   
ATOM   4920  CD1 PHE A 520     -16.190  10.531 -26.497  1.00 10.00      A   
ATOM   4921  CD2 PHE A 520     -17.585  11.347 -28.248  1.00 10.00      A   
ATOM   4922  CE1 PHE A 520     -15.870   9.426 -27.261  1.00 10.00      A   
ATOM   4923  CE2 PHE A 520     -17.267  10.245 -29.018  1.00 10.00      A   
ATOM   4924  CZ  PHE A 520     -16.409   9.283 -28.526  1.00 10.00      A   
ATOM   4925  C   PHE A 520     -15.273  13.880 -26.799  1.00 10.00      A   
ATOM   4926  O   PHE A 520     -14.262  13.205 -27.013  1.00 10.00      A   
ATOM   4927  N   GLY A 521     -15.598  14.941 -27.528  1.00 10.00      A   
ATOM   4928  HN  GLY A 521     -16.411  15.448 -27.300  1.00 10.00      A   
ATOM   4929  CA  GLY A 521     -14.783  15.361 -28.658  1.00 10.00      A   
ATOM   4930  C   GLY A 521     -13.357  15.698 -28.270  1.00 10.00      A   
ATOM   4931  O   GLY A 521     -12.408  15.257 -28.921  1.00 10.00      A   
ATOM   4932  N   ALA A 522     -13.199  16.468 -27.205  1.00 10.00      A   
ATOM   4933  HN  ALA A 522     -13.992  16.784 -26.721  1.00 10.00      A   
ATOM   4934  CA  ALA A 522     -11.872  16.860 -26.742  1.00 10.00      A   
ATOM   4935  CB  ALA A 522     -11.962  17.998 -25.744  1.00 10.00      A   
ATOM   4936  C   ALA A 522     -11.117  15.674 -26.149  1.00 10.00      A   
ATOM   4937  O   ALA A 522      -9.886  15.635 -26.180  1.00 10.00      A   
ATOM   4938  N   CYS A 523     -11.857  14.710 -25.609  1.00 10.00      A   
ATOM   4939  HN  CYS A 523     -12.832  14.806 -25.596  1.00 10.00      A   
ATOM   4940  CA  CYS A 523     -11.248  13.518 -25.028  1.00 10.00      A   
ATOM   4941  CB  CYS A 523     -12.304  12.628 -24.374  1.00 10.00      A   
ATOM   4942  SG  CYS A 523     -13.081  13.338 -22.905  1.00 10.00      A   
ATOM   4943  HG  CYS A 523     -13.926  14.284 -23.306  1.00 10.00      A   
ATOM   4944  C   CYS A 523     -10.496  12.736 -26.097  1.00 10.00      A   
ATOM   4945  O   CYS A 523      -9.366  12.294 -25.881  1.00 10.00      A   
ATOM   4946  N   LYS A 524     -11.125  12.582 -27.258  1.00 10.00      A   
ATOM   4947  HN  LYS A 524     -12.027  12.956 -27.367  1.00 10.00      A   
ATOM   4948  CA  LYS A 524     -10.506  11.875 -28.366  1.00 10.00      A   
ATOM   4949  CB  LYS A 524     -11.509  11.664 -29.503  1.00 10.00      A   
ATOM   4950  CG  LYS A 524     -12.614  10.673 -29.177  1.00 10.00      A   
ATOM   4951  CD  LYS A 524     -13.300  10.173 -30.437  1.00 10.00      A   
ATOM   4952  CE  LYS A 524     -14.113  11.268 -31.104  1.00 10.00      A   
ATOM   4953  NZ  LYS A 524     -14.744  10.794 -32.359  1.00 10.00      A   
ATOM   4954  HZ1 LYS A 524     -15.322   9.948 -32.176  1.00 10.00      A   
ATOM   4955  HZ2 LYS A 524     -14.016  10.557 -33.056  1.00 10.00      A   
ATOM   4956  HZ3 LYS A 524     -15.363  11.541 -32.752  1.00 10.00      A   
ATOM   4957  C   LYS A 524      -9.304  12.661 -28.873  1.00 10.00      A   
ATOM   4958  O   LYS A 524      -8.268  12.087 -29.211  1.00 10.00      A   
ATOM   4959  N   LEU A 525      -9.450  13.981 -28.894  1.00 10.00      A   
ATOM   4960  HN  LEU A 525     -10.303  14.370 -28.595  1.00 10.00      A   
ATOM   4961  CA  LEU A 525      -8.387  14.865 -29.350  1.00 10.00      A   
ATOM   4962  CB  LEU A 525      -8.872  16.319 -29.361  1.00 10.00      A   
ATOM   4963  CG  LEU A 525      -7.923  17.349 -29.975  1.00 10.00      A   
ATOM   4964  CD1 LEU A 525      -7.575  16.971 -31.406  1.00 10.00      A   
ATOM   4965  CD2 LEU A 525      -8.553  18.732 -29.927  1.00 10.00      A   
ATOM   4966  C   LEU A 525      -7.140  14.718 -28.478  1.00 10.00      A   
ATOM   4967  O   LEU A 525      -6.019  14.682 -28.984  1.00 10.00      A   
ATOM   4968  N   LEU A 526      -7.341  14.618 -27.171  1.00 10.00      A   
ATOM   4969  HN  LEU A 526      -8.261  14.646 -26.822  1.00 10.00      A   
ATOM   4970  CA  LEU A 526      -6.228  14.469 -26.241  1.00 10.00      A   
ATOM   4971  CB  LEU A 526      -6.710  14.591 -24.792  1.00 10.00      A   
ATOM   4972  CG  LEU A 526      -5.662  14.355 -23.698  1.00 10.00      A   
ATOM   4973  CD1 LEU A 526      -4.444  15.250 -23.897  1.00 10.00      A   
ATOM   4974  CD2 LEU A 526      -6.269  14.569 -22.320  1.00 10.00      A   
ATOM   4975  C   LEU A 526      -5.523  13.135 -26.460  1.00 10.00      A   
ATOM   4976  O   LEU A 526      -4.292  13.067 -26.459  1.00 10.00      A   
ATOM   4977  N   GLY A 527      -6.311  12.083 -26.658  1.00 10.00      A   
ATOM   4978  HN  GLY A 527      -7.285  12.207 -26.650  1.00 10.00      A   
ATOM   4979  CA  GLY A 527      -5.751  10.763 -26.883  1.00 10.00      A   
ATOM   4980  C   GLY A 527      -4.973  10.694 -28.181  1.00 10.00      A   
ATOM   4981  O   GLY A 527      -4.004   9.948 -28.293  1.00 10.00      A   
ATOM   4982  N   GLN A 528      -5.402  11.476 -29.164  1.00 10.00      A   
ATOM   4983  HN  GLN A 528      -6.195  12.041 -29.013  1.00 10.00      A   
ATOM   4984  CA  GLN A 528      -4.739  11.506 -30.461  1.00 10.00      A   
ATOM   4985  CB  GLN A 528      -5.679  12.062 -31.535  1.00 10.00      A   
ATOM   4986  CG  GLN A 528      -6.859  11.158 -31.860  1.00 10.00      A   
ATOM   4987  CD  GLN A 528      -7.883  11.833 -32.754  1.00 10.00      A   
ATOM   4988  OE1 GLN A 528      -8.045  13.055 -32.725  1.00 10.00      A   
ATOM   4989  NE2 GLN A 528      -8.590  11.042 -33.545  1.00 10.00      A   
ATOM   4990 HE21 GLN A 528      -8.417  10.076 -33.507  1.00 10.00      A   
ATOM   4991 HE22 GLN A 528      -9.257  11.453 -34.135  1.00 10.00      A   
ATOM   4992  C   GLN A 528      -3.467  12.343 -30.406  1.00 10.00      A   
ATOM   4993  O   GLN A 528      -2.460  11.999 -31.024  1.00 10.00      A   
ATOM   4994  N   LYS A 529      -3.527  13.441 -29.666  1.00 10.00      A   
ATOM   4995  HN  LYS A 529      -4.368  13.658 -29.204  1.00 10.00      A   
ATOM   4996  CA  LYS A 529      -2.390  14.339 -29.528  1.00 10.00      A   
ATOM   4997  CB  LYS A 529      -2.839  15.687 -28.952  1.00 10.00      A   
ATOM   4998  CG  LYS A 529      -1.714  16.694 -28.775  1.00 10.00      A   
ATOM   4999  CD  LYS A 529      -2.238  18.033 -28.283  1.00 10.00      A   
ATOM   5000  CE  LYS A 529      -1.120  19.056 -28.149  1.00 10.00      A   
ATOM   5001  NZ  LYS A 529      -0.385  19.264 -29.427  1.00 10.00      A   
ATOM   5002  HZ1 LYS A 529      -1.051  19.466 -30.201  1.00 10.00      A   
ATOM   5003  HZ2 LYS A 529       0.158  18.415 -29.672  1.00 10.00      A   
ATOM   5004  HZ3 LYS A 529       0.273  20.064 -29.335  1.00 10.00      A   
ATOM   5005  C   LYS A 529      -1.298  13.732 -28.650  1.00 10.00      A   
ATOM   5006  O   LYS A 529      -0.111  13.878 -28.931  1.00 10.00      A   
ATOM   5007  N   MET A 530      -1.704  13.051 -27.589  1.00 10.00      A   
ATOM   5008  HN  MET A 530      -2.668  12.952 -27.421  1.00 10.00      A   
ATOM   5009  CA  MET A 530      -0.760  12.435 -26.669  1.00 10.00      A   
ATOM   5010  CB  MET A 530      -1.031  12.898 -25.234  1.00 10.00      A   
ATOM   5011  CG  MET A 530      -0.756  14.376 -24.997  1.00 10.00      A   
ATOM   5012  SD  MET A 530       0.967  14.813 -25.298  1.00 10.00      A   
ATOM   5013  CE  MET A 530       0.856  16.596 -25.334  1.00 10.00      A   
ATOM   5014  C   MET A 530      -0.813  10.912 -26.762  1.00 10.00      A   
ATOM   5015  O   MET A 530      -1.718  10.279 -26.220  1.00 10.00      A   
ATOM   5016  N   PRO A 531       0.162  10.301 -27.458  1.00 10.00      A   
ATOM   5017  CA  PRO A 531       0.224   8.843 -27.633  1.00 10.00      A   
ATOM   5018  CB  PRO A 531       1.273   8.667 -28.735  1.00 10.00      A   
ATOM   5019  CG  PRO A 531       2.156   9.861 -28.602  1.00 10.00      A   
ATOM   5020  CD  PRO A 531       1.274  10.990 -28.146  1.00 10.00      A   
ATOM   5021  C   PRO A 531       0.662   8.109 -26.363  1.00 10.00      A   
ATOM   5022  O   PRO A 531       0.343   6.934 -26.169  1.00 10.00      A   
ATOM   5023  N   LYS A 532       1.382   8.805 -25.490  1.00 10.00      A   
ATOM   5024  HN  LYS A 532       1.594   9.746 -25.684  1.00 10.00      A   
ATOM   5025  CA  LYS A 532       1.863   8.204 -24.251  1.00 10.00      A   
ATOM   5026  CB  LYS A 532       3.233   8.761 -23.871  1.00 10.00      A   
ATOM   5027  CG  LYS A 532       4.293   8.574 -24.944  1.00 10.00      A   
ATOM   5028  CD  LYS A 532       5.666   8.990 -24.446  1.00 10.00      A   
ATOM   5029  CE  LYS A 532       6.696   8.937 -25.561  1.00 10.00      A   
ATOM   5030  NZ  LYS A 532       6.490  10.018 -26.557  1.00 10.00      A   
ATOM   5031  HZ1 LYS A 532       7.033   9.817 -27.419  1.00 10.00      A   
ATOM   5032  HZ2 LYS A 532       6.807  10.927 -26.164  1.00 10.00      A   
ATOM   5033  HZ3 LYS A 532       5.484  10.097 -26.804  1.00 10.00      A   
ATOM   5034  C   LYS A 532       0.868   8.406 -23.116  1.00 10.00      A   
ATOM   5035  O   LYS A 532       1.086   7.954 -21.987  1.00 10.00      A   
ATOM   5036  N   LEU A 533      -0.223   9.084 -23.426  1.00 10.00      A   
ATOM   5037  HN  LEU A 533      -0.338   9.408 -24.347  1.00 10.00      A   
ATOM   5038  CA  LEU A 533      -1.267   9.345 -22.450  1.00 10.00      A   
ATOM   5039  CB  LEU A 533      -1.706  10.803 -22.534  1.00 10.00      A   
ATOM   5040  CG  LEU A 533      -1.490  11.646 -21.282  1.00 10.00      A   
ATOM   5041  CD1 LEU A 533      -0.016  11.708 -20.924  1.00 10.00      A   
ATOM   5042  CD2 LEU A 533      -2.056  13.041 -21.477  1.00 10.00      A   
ATOM   5043  C   LEU A 533      -2.459   8.442 -22.720  1.00 10.00      A   
ATOM   5044  O   LEU A 533      -3.039   8.474 -23.805  1.00 10.00      A   
ATOM   5045  N   ASN A 534      -2.820   7.630 -21.743  1.00 10.00      A   
ATOM   5046  HN  ASN A 534      -2.327   7.648 -20.891  1.00 10.00      A   
ATOM   5047  CA  ASN A 534      -3.944   6.723 -21.897  1.00 10.00      A   
ATOM   5048  CB  ASN A 534      -3.663   5.385 -21.212  1.00 10.00      A   
ATOM   5049  CG  ASN A 534      -4.196   4.209 -22.001  1.00 10.00      A   
ATOM   5050  OD1 ASN A 534      -4.178   4.220 -23.235  1.00 10.00      A   
ATOM   5051  ND2 ASN A 534      -4.674   3.188 -21.303  1.00 10.00      A   
ATOM   5052 HD21 ASN A 534      -4.652   3.244 -20.317  1.00 10.00      A   
ATOM   5053 HD22 ASN A 534      -5.037   2.420 -21.792  1.00 10.00      A   
ATOM   5054  C   ASN A 534      -5.211   7.355 -21.346  1.00 10.00      A   
ATOM   5055  O   ASN A 534      -5.398   7.441 -20.133  1.00 10.00      A   
ATOM   5056  N   VAL A 535      -6.056   7.838 -22.242  1.00 10.00      A   
ATOM   5057  HN  VAL A 535      -5.833   7.770 -23.197  1.00 10.00      A   
ATOM   5058  CA  VAL A 535      -7.306   8.469 -21.845  1.00 10.00      A   
ATOM   5059  CB  VAL A 535      -7.664   9.651 -22.771  1.00 10.00      A   
ATOM   5060  CG1 VAL A 535      -8.855  10.424 -22.224  1.00 10.00      A   
ATOM   5061  CG2 VAL A 535      -6.466  10.572 -22.959  1.00 10.00      A   
ATOM   5062  C   VAL A 535      -8.442   7.450 -21.870  1.00 10.00      A   
ATOM   5063  O   VAL A 535      -8.889   7.030 -22.940  1.00 10.00      A   
ATOM   5064  N   GLU A 536      -8.896   7.052 -20.691  1.00 10.00      A   
ATOM   5065  HN  GLU A 536      -8.496   7.424 -19.874  1.00 10.00      A   
ATOM   5066  CA  GLU A 536      -9.979   6.089 -20.569  1.00 10.00      A   
ATOM   5067  CB  GLU A 536      -9.611   4.982 -19.580  1.00 10.00      A   
ATOM   5068  CG  GLU A 536      -8.380   4.172 -19.954  1.00 10.00      A   
ATOM   5069  CD  GLU A 536      -8.193   2.960 -19.060  1.00 10.00      A   
ATOM   5070  OE1 GLU A 536      -8.683   2.975 -17.911  1.00 10.00      A   
ATOM   5071  OE2 GLU A 536      -7.558   1.981 -19.502  1.00 10.00      A   
ATOM   5072  C   GLU A 536     -11.260   6.780 -20.110  1.00 10.00      A   
ATOM   5073  O   GLU A 536     -11.289   7.433 -19.065  1.00 10.00      A   
ATOM   5074  N   VAL A 537     -12.309   6.642 -20.902  1.00 10.00      A   
ATOM   5075  HN  VAL A 537     -12.217   6.117 -21.730  1.00 10.00      A   
ATOM   5076  CA  VAL A 537     -13.595   7.243 -20.591  1.00 10.00      A   
ATOM   5077  CB  VAL A 537     -14.266   7.804 -21.861  1.00 10.00      A   
ATOM   5078  CG1 VAL A 537     -15.630   8.392 -21.538  1.00 10.00      A   
ATOM   5079  CG2 VAL A 537     -13.373   8.849 -22.508  1.00 10.00      A   
ATOM   5080  C   VAL A 537     -14.518   6.223 -19.935  1.00 10.00      A   
ATOM   5081  O   VAL A 537     -14.799   5.168 -20.506  1.00 10.00      A   
ATOM   5082  N   ILE A 538     -14.967   6.539 -18.728  1.00 10.00      A   
ATOM   5083  HN  ILE A 538     -14.696   7.397 -18.324  1.00 10.00      A   
ATOM   5084  CA  ILE A 538     -15.862   5.666 -17.986  1.00 10.00      A   
ATOM   5085  CB  ILE A 538     -15.415   5.509 -16.519  1.00 10.00      A   
ATOM   5086  CG1 ILE A 538     -13.917   5.204 -16.443  1.00 10.00      A   
ATOM   5087  CG2 ILE A 538     -16.221   4.416 -15.831  1.00 10.00      A   
ATOM   5088  CD1 ILE A 538     -13.354   5.252 -15.040  1.00 10.00      A   
ATOM   5089  C   ILE A 538     -17.276   6.236 -18.009  1.00 10.00      A   
ATOM   5090  O   ILE A 538     -17.586   7.196 -17.291  1.00 10.00      A   
ATOM   5091  N   ASP A 539     -18.130   5.646 -18.825  1.00 10.00      A   
ATOM   5092  HN  ASP A 539     -17.834   4.865 -19.346  1.00 10.00      A   
ATOM   5093  CA  ASP A 539     -19.503   6.103 -18.953  1.00 10.00      A   
ATOM   5094  CB  ASP A 539     -19.659   6.925 -20.235  1.00 10.00      A   
ATOM   5095  CG  ASP A 539     -20.905   7.782 -20.240  1.00 10.00      A   
ATOM   5096  OD1 ASP A 539     -20.794   9.006 -19.996  1.00 10.00      A   
ATOM   5097  OD2 ASP A 539     -21.995   7.244 -20.510  1.00 10.00      A   
ATOM   5098  C   ASP A 539     -20.450   4.911 -18.961  1.00 10.00      A   
ATOM   5099  O   ASP A 539     -20.271   3.978 -19.742  1.00 10.00      A   
ATOM   5100  N   GLU A 540     -21.441   4.928 -18.077  1.00 10.00      A   
ATOM   5101  HN  GLU A 540     -21.527   5.697 -17.466  1.00 10.00      A   
ATOM   5102  CA  GLU A 540     -22.403   3.831 -17.981  1.00 10.00      A   
ATOM   5103  CB  GLU A 540     -22.722   3.515 -16.521  1.00 10.00      A   
ATOM   5104  CG  GLU A 540     -21.668   2.701 -15.792  1.00 10.00      A   
ATOM   5105  CD  GLU A 540     -22.152   2.237 -14.432  1.00 10.00      A   
ATOM   5106  OE1 GLU A 540     -22.229   3.076 -13.509  1.00 10.00      A   
ATOM   5107  OE2 GLU A 540     -22.479   1.036 -14.285  1.00 10.00      A   
ATOM   5108  C   GLU A 540     -23.703   4.132 -18.720  1.00 10.00      A   
ATOM   5109  O   GLU A 540     -24.662   3.360 -18.641  1.00 10.00      A   
ATOM   5110  N   ARG A 541     -23.743   5.242 -19.441  1.00 10.00      A   
ATOM   5111  HN  ARG A 541     -22.948   5.819 -19.491  1.00 10.00      A   
ATOM   5112  CA  ARG A 541     -24.945   5.614 -20.176  1.00 10.00      A   
ATOM   5113  CB  ARG A 541     -25.052   7.131 -20.327  1.00 10.00      A   
ATOM   5114  CG  ARG A 541     -25.031   7.894 -19.016  1.00 10.00      A   
ATOM   5115  CD  ARG A 541     -24.142   9.121 -19.115  1.00 10.00      A   
ATOM   5116  NE  ARG A 541     -24.684  10.136 -20.014  1.00 10.00      A   
ATOM   5117  HE  ARG A 541     -25.639  10.063 -20.254  1.00 10.00      A   
ATOM   5118  CZ  ARG A 541     -23.966  11.132 -20.538  1.00 10.00      A   
ATOM   5119  NH1 ARG A 541     -22.669  11.246 -20.262  1.00 10.00      A   
ATOM   5120 HH11 ARG A 541     -22.204  10.543 -19.642  1.00 10.00      A   
ATOM   5121 HH12 ARG A 541     -22.110  12.032 -20.667  1.00 10.00      A   
ATOM   5122  NH2 ARG A 541     -24.545  12.008 -21.342  1.00 10.00      A   
ATOM   5123 HH21 ARG A 541     -23.996  12.792 -21.759  1.00 10.00      A   
ATOM   5124 HH22 ARG A 541     -25.562  11.916 -21.568  1.00 10.00      A   
ATOM   5125  C   ARG A 541     -24.958   4.952 -21.546  1.00 10.00      A   
ATOM   5126  O   ARG A 541     -25.938   5.049 -22.284  1.00 10.00      A   
ATOM   5127  N   GLY A 542     -23.867   4.289 -21.883  1.00 10.00      A   
ATOM   5128  HN  GLY A 542     -23.109   4.260 -21.262  1.00 10.00      A   
ATOM   5129  CA  GLY A 542     -23.769   3.626 -23.162  1.00 10.00      A   
ATOM   5130  C   GLY A 542     -22.616   4.170 -23.975  1.00 10.00      A   
ATOM   5131  O   GLY A 542     -21.834   4.981 -23.474  1.00 10.00      A   
ATOM   5132  N   ALA A 543     -22.511   3.731 -25.221  1.00 10.00      A   
ATOM   5133  HN  ALA A 543     -23.167   3.090 -25.557  1.00 10.00      A   
ATOM   5134  CA  ALA A 543     -21.447   4.179 -26.106  1.00 10.00      A   
ATOM   5135  CB  ALA A 543     -21.498   3.422 -27.425  1.00 10.00      A   
ATOM   5136  C   ALA A 543     -21.550   5.676 -26.349  1.00 10.00      A   
ATOM   5137  O   ALA A 543     -22.584   6.169 -26.799  1.00 10.00      A   
ATOM   5138  N   PRO A 544     -20.474   6.420 -26.045  1.00 10.00      A   
ATOM   5139  CA  PRO A 544     -20.430   7.875 -26.223  1.00 10.00      A   
ATOM   5140  CB  PRO A 544     -19.066   8.275 -25.646  1.00 10.00      A   
ATOM   5141  CG  PRO A 544     -18.646   7.114 -24.814  1.00 10.00      A   
ATOM   5142  CD  PRO A 544     -19.218   5.905 -25.489  1.00 10.00      A   
ATOM   5143  C   PRO A 544     -20.504   8.263 -27.692  1.00 10.00      A   
ATOM   5144  O   PRO A 544     -20.821   9.399 -28.025  1.00 10.00      A   
ATOM   5145  N   ASP A 545     -20.214   7.305 -28.566  1.00 10.00      A   
ATOM   5146  HN  ASP A 545     -19.970   6.419 -28.232  1.00 10.00      A   
ATOM   5147  CA  ASP A 545     -20.248   7.540 -30.007  1.00 10.00      A   
ATOM   5148  CB  ASP A 545     -19.678   6.340 -30.763  1.00 10.00      A   
ATOM   5149  CG  ASP A 545     -19.248   6.684 -32.175  1.00 10.00      A   
ATOM   5150  OD1 ASP A 545     -20.102   6.691 -33.085  1.00 10.00      A   
ATOM   5151  OD2 ASP A 545     -18.044   6.943 -32.381  1.00 10.00      A   
ATOM   5152  C   ASP A 545     -21.673   7.803 -30.470  1.00 10.00      A   
ATOM   5153  O   ASP A 545     -21.906   8.555 -31.418  1.00 10.00      A   
ATOM   5154  N   SER A 546     -22.626   7.195 -29.779  1.00 10.00      A   
ATOM   5155  HN  SER A 546     -22.378   6.614 -29.031  1.00 10.00      A   
ATOM   5156  CA  SER A 546     -24.031   7.359 -30.105  1.00 10.00      A   
ATOM   5157  CB  SER A 546     -24.846   6.234 -29.469  1.00 10.00      A   
ATOM   5158  OG  SER A 546     -24.094   5.033 -29.418  1.00 10.00      A   
ATOM   5159  HG  SER A 546     -24.678   4.285 -29.595  1.00 10.00      A   
ATOM   5160  C   SER A 546     -24.540   8.720 -29.627  1.00 10.00      A   
ATOM   5161  O   SER A 546     -25.699   9.077 -29.841  1.00 10.00      A   
ATOM   5162  N   ARG A 547     -23.664   9.475 -28.983  1.00 10.00      A   
ATOM   5163  HN  ARG A 547     -22.747   9.145 -28.863  1.00 10.00      A   
ATOM   5164  CA  ARG A 547     -24.006  10.790 -28.470  1.00 10.00      A   
ATOM   5165  CB  ARG A 547     -23.835  10.820 -26.945  1.00 10.00      A   
ATOM   5166  CG  ARG A 547     -24.481   9.650 -26.221  1.00 10.00      A   
ATOM   5167  CD  ARG A 547     -24.468   9.848 -24.717  1.00 10.00      A
[truncated: 216,683 more chars]
