# Supplementary material for: Flexibility of intrinsically disordered degrons in AUX/IAA proteins reinforces auxin co-receptor assemblies
Source: Nat Commun. 2020 May 8;11:2277. doi: 10.1038/s41467-020-16147-2 (PMC7210949; doi:10.1038/s41467-020-16147-2)
Supplement: Supplementary file 11 — Supplementary Data 8 [file 41467_2020_16147_MOESM11_ESM.gz › disvis_haddock_files/IAA12/Input/complex_1.pdb]

REMARK FILENAME="complex_1.pdb"
REMARK peptide link removed (applied DPEP): from      225  to      226
REMARK coordinates built for more than 100 hundred atoms
REMARK DATE:09-Dec-2019  16:11:10       created by user: enmr
REMARK VERSION:1.3U
ATOM      1  N   PHE     9     -55.511  11.259   2.185  1.00 10.00      A   
ATOM      2  HN  PHE     9     -56.346  11.709   1.942  1.00 10.00      A   
ATOM      3  CA  PHE     9     -55.287   9.837   1.745  1.00 10.00      A   
ATOM      4  CB  PHE     9     -56.439   8.928   2.221  1.00 10.00      A   
ATOM      5  CG  PHE     9     -56.598   8.873   3.716  1.00 10.00      A   
ATOM      6  CD1 PHE     9     -57.867   8.889   4.286  1.00 10.00      A   
ATOM      7  CD2 PHE     9     -55.487   8.814   4.558  1.00 10.00      A   
ATOM      8  CE1 PHE     9     -58.029   8.836   5.669  1.00 10.00      A   
ATOM      9  CE2 PHE     9     -55.643   8.765   5.936  1.00 10.00      A   
ATOM     10  CZ  PHE     9     -56.915   8.773   6.494  1.00 10.00      A   
ATOM     11  C   PHE     9     -55.166   9.704   0.222  1.00 10.00      A   
ATOM     12  O   PHE     9     -55.829  10.446  -0.511  1.00 10.00      A   
ATOM     13  N   PRO    10     -54.346   8.739  -0.258  1.00 10.00      A   
ATOM     14  CA  PRO    10     -54.354   8.341  -1.671  1.00 10.00      A   
ATOM     15  CB  PRO    10     -53.509   7.069  -1.682  1.00 10.00      A   
ATOM     16  CG  PRO    10     -52.636   7.182  -0.489  1.00 10.00      A   
ATOM     17  CD  PRO    10     -53.393   7.946   0.537  1.00 10.00      A   
ATOM     18  C   PRO    10     -55.783   7.983  -2.108  1.00 10.00      A   
ATOM     19  O   PRO    10     -56.558   7.468  -1.304  1.00 10.00      A   
ATOM     20  N   GLU    11     -56.112   8.241  -3.371  1.00 10.00      A   
ATOM     21  HN  GLU    11     -55.418   8.566  -3.982  1.00 10.00      A   
ATOM     22  CA  GLU    11     -57.482   8.056  -3.888  1.00 10.00      A   
ATOM     23  CB  GLU    11     -57.590   8.467  -5.368  1.00 10.00      A   
ATOM     24  CG  GLU    11     -56.937   9.793  -5.757  1.00 10.00      A   
ATOM     25  CD  GLU    11     -57.478  11.015  -5.004  1.00 10.00      A   
ATOM     26  OE1 GLU    11     -58.640  10.982  -4.548  1.00 10.00      A   
ATOM     27  OE2 GLU    11     -56.727  12.017  -4.882  1.00 10.00      A   
ATOM     28  C   GLU    11     -58.002   6.626  -3.738  1.00 10.00      A   
ATOM     29  O   GLU    11     -59.193   6.423  -3.494  1.00 10.00      A   
ATOM     30  N   GLU    12     -57.106   5.648  -3.910  1.00 10.00      A   
ATOM     31  HN  GLU    12     -56.188   5.885  -4.157  1.00 10.00      A   
ATOM     32  CA  GLU    12     -57.451   4.223  -3.741  1.00 10.00      A   
ATOM     33  CB  GLU    12     -56.271   3.326  -4.139  1.00 10.00      A   
ATOM     34  CG  GLU    12     -54.981   3.657  -3.405  1.00 10.00      A   
ATOM     35  CD  GLU    12     -53.828   2.798  -3.830  1.00 10.00      A   
ATOM     36  OE1 GLU    12     -54.056   1.799  -4.563  1.00 10.00      A   
ATOM     37  OE2 GLU    12     -52.683   3.127  -3.436  1.00 10.00      A   
ATOM     38  C   GLU    12     -57.875   3.926  -2.294  1.00 10.00      A   
ATOM     39  O   GLU    12     -58.884   3.226  -2.076  1.00 10.00      A   
ATOM     40  N   VAL    13     -57.081   4.447  -1.321  1.00 10.00      A   
ATOM     41  HN  VAL    13     -56.236   4.875  -1.574  1.00 10.00      A   
ATOM     42  CA  VAL    13     -57.454   4.385   0.105  1.00 10.00      A   
ATOM     43  CB  VAL    13     -56.398   5.085   1.023  1.00 10.00      A   
ATOM     44  CG1 VAL    13     -56.903   5.201   2.438  1.00 10.00      A   
ATOM     45  CG2 VAL    13     -55.080   4.320   1.013  1.00 10.00      A   
ATOM     46  C   VAL    13     -58.877   4.951   0.362  1.00 10.00      A   
ATOM     47  O   VAL    13     -59.712   4.285   0.972  1.00 10.00      A   
ATOM     48  N   LEU    14     -59.155   6.171  -0.099  1.00 10.00      A   
ATOM     49  HN  LEU    14     -58.458   6.683  -0.561  1.00 10.00      A   
ATOM     50  CA  LEU    14     -60.511   6.773   0.075  1.00 10.00      A   
ATOM     51  CB  LEU    14     -60.554   8.234  -0.418  1.00 10.00      A   
ATOM     52  CG  LEU    14     -60.104   9.322   0.573  1.00 10.00      A   
ATOM     53  CD1 LEU    14     -59.773  10.642  -0.144  1.00 10.00      A   
ATOM     54  CD2 LEU    14     -61.159   9.547   1.685  1.00 10.00      A   
ATOM     55  C   LEU    14     -61.644   6.004  -0.618  1.00 10.00      A   
ATOM     56  O   LEU    14     -62.783   5.905  -0.106  1.00 10.00      A   
ATOM     57  N   GLU    15     -61.357   5.487  -1.810  1.00 10.00      A   
ATOM     58  HN  GLU    15     -60.491   5.678  -2.227  1.00 10.00      A   
ATOM     59  CA  GLU    15     -62.327   4.630  -2.510  1.00 10.00      A   
ATOM     60  CB  GLU    15     -61.791   4.238  -3.880  1.00 10.00      A   
ATOM     61  CG  GLU    15     -62.725   3.374  -4.729  1.00 10.00      A   
ATOM     62  CD  GLU    15     -62.328   3.365  -6.207  1.00 10.00      A   
ATOM     63  OE1 GLU    15     -61.120   3.282  -6.504  1.00 10.00      A   
ATOM     64  OE2 GLU    15     -63.210   3.455  -7.083  1.00 10.00      A   
ATOM     65  C   GLU    15     -62.624   3.386  -1.665  1.00 10.00      A   
ATOM     66  O   GLU    15     -63.767   2.933  -1.586  1.00 10.00      A   
ATOM     67  N   HIS    16     -61.609   2.857  -0.999  1.00 10.00      A   
ATOM     68  HN  HIS    16     -60.719   3.261  -1.072  1.00 10.00      A   
ATOM     69  CA  HIS    16     -61.798   1.684  -0.162  1.00 10.00      A   
ATOM     70  CB  HIS    16     -60.480   1.011   0.197  1.00 10.00      A   
ATOM     71  CG  HIS    16     -60.654  -0.397   0.673  1.00 10.00      A   
ATOM     72  ND1 HIS    16     -61.383  -1.333  -0.032  1.00 10.00      A   
ATOM     73  CD2 HIS    16     -60.203  -1.031   1.780  1.00 10.00      A   
ATOM     74  CE1 HIS    16     -61.359  -2.486   0.615  1.00 10.00      A   
ATOM     75  NE2 HIS    16     -60.662  -2.326   1.724  1.00 10.00      A   
ATOM     76  HE2 HIS    16     -60.499  -3.017   2.401  1.00 10.00      A   
ATOM     77  C   HIS    16     -62.587   1.982   1.108  1.00 10.00      A   
ATOM     78  O   HIS    16     -63.412   1.165   1.521  1.00 10.00      A   
ATOM     79  N   VAL    17     -62.322   3.126   1.735  1.00 10.00      A   
ATOM     80  HN  VAL    17     -61.568   3.680   1.443  1.00 10.00      A   
ATOM     81  CA  VAL    17     -63.156   3.563   2.865  1.00 10.00      A   
ATOM     82  CB  VAL    17     -62.762   4.956   3.392  1.00 10.00      A   
ATOM     83  CG1 VAL    17     -63.773   5.444   4.447  1.00 10.00      A   
ATOM     84  CG2 VAL    17     -61.330   4.931   3.986  1.00 10.00      A   
ATOM     85  C   VAL    17     -64.633   3.611   2.462  1.00 10.00      A   
ATOM     86  O   VAL    17     -65.502   3.098   3.170  1.00 10.00      A   
ATOM     87  N   PHE    18     -64.894   4.233   1.318  1.00 10.00      A   
ATOM     88  HN  PHE    18     -64.147   4.547   0.766  1.00 10.00      A   
ATOM     89  CA  PHE    18     -66.245   4.460   0.867  1.00 10.00      A   
ATOM     90  CB  PHE    18     -66.238   5.381  -0.357  1.00 10.00      A   
ATOM     91  CG  PHE    18     -65.781   6.800  -0.078  1.00 10.00      A   
ATOM     92  CD1 PHE    18     -65.562   7.680  -1.149  1.00 10.00      A   
ATOM     93  CD2 PHE    18     -65.575   7.259   1.227  1.00 10.00      A   
ATOM     94  CE1 PHE    18     -65.159   9.003  -0.919  1.00 10.00      A   
ATOM     95  CE2 PHE    18     -65.156   8.556   1.474  1.00 10.00      A   
ATOM     96  CZ  PHE    18     -64.934   9.438   0.401  1.00 10.00      A   
ATOM     97  C   PHE    18     -66.974   3.157   0.514  1.00 10.00      A   
ATOM     98  O   PHE    18     -68.219   3.130   0.441  1.00 10.00      A   
ATOM     99  N   SER    19     -66.217   2.091   0.253  1.00 10.00      A   
ATOM    100  HN  SER    19     -65.242   2.184   0.254  1.00 10.00      A   
ATOM    101  CA  SER    19     -66.814   0.779  -0.035  1.00 10.00      A   
ATOM    102  CB  SER    19     -65.750  -0.206  -0.501  1.00 10.00      A   
ATOM    103  OG  SER    19     -65.028  -0.715   0.611  1.00 10.00      A   
ATOM    104  HG  SER    19     -64.844  -0.002   1.227  1.00 10.00      A   
ATOM    105  C   SER    19     -67.592   0.213   1.161  1.00 10.00      A   
ATOM    106  O   SER    19     -68.469  -0.646   1.002  1.00 10.00      A   
ATOM    107  N   PHE    20     -67.287   0.710   2.354  1.00 10.00      A   
ATOM    108  HN  PHE    20     -66.568   1.372   2.422  1.00 10.00      A   
ATOM    109  CA  PHE    20     -67.990   0.303   3.569  1.00 10.00      A   
ATOM    110  CB  PHE    20     -67.023   0.271   4.749  1.00 10.00      A   
ATOM    111  CG  PHE    20     -65.884  -0.686   4.566  1.00 10.00      A   
ATOM    112  CD1 PHE    20     -64.642  -0.234   4.113  1.00 10.00      A   
ATOM    113  CD2 PHE    20     -66.052  -2.041   4.842  1.00 10.00      A   
ATOM    114  CE1 PHE    20     -63.581  -1.123   3.948  1.00 10.00      A   
ATOM    115  CE2 PHE    20     -65.001  -2.948   4.677  1.00 10.00      A   
ATOM    116  CZ  PHE    20     -63.752  -2.483   4.234  1.00 10.00      A   
ATOM    117  C   PHE    20     -69.161   1.237   3.894  1.00 10.00      A   
ATOM    118  O   PHE    20     -69.771   1.125   4.954  1.00 10.00      A   
ATOM    119  N   ILE    21     -69.446   2.174   2.992  1.00 10.00      A   
ATOM    120  HN  ILE    21     -68.947   2.194   2.149  1.00 10.00      A   
ATOM    121  CA  ILE    21     -70.483   3.172   3.230  1.00 10.00      A   
ATOM    122  CB  ILE    21     -69.901   4.601   3.255  1.00 10.00      A   
ATOM    123  CG1 ILE    21     -68.805   4.714   4.334  1.00 10.00      A   
ATOM    124  CG2 ILE    21     -71.016   5.620   3.507  1.00 10.00      A   
ATOM    125  CD1 ILE    21     -67.999   6.001   4.252  1.00 10.00      A   
ATOM    126  C   ILE    21     -71.542   3.018   2.141  1.00 10.00      A   
ATOM    127  O   ILE    21     -71.323   3.440   0.998  1.00 10.00      A   
ATOM    128  N   GLN    22     -72.665   2.400   2.502  1.00 10.00      A   
ATOM    129  HN  GLN    22     -72.817   2.199   3.449  1.00 10.00      A   
ATOM    130  CA  GLN    22     -73.679   2.012   1.515  1.00 10.00      A   
ATOM    131  CB  GLN    22     -73.748   0.470   1.345  1.00 10.00      A   
ATOM    132  CG  GLN    22     -72.405  -0.181   0.785  1.00 10.00      A   
ATOM    133  CD  GLN    22     -71.842   0.472  -0.538  1.00 10.00      A   
ATOM    134  OE1 GLN    22     -70.620   0.599  -0.719  1.00 10.00      A   
ATOM    135  NE2 GLN    22     -72.741   0.858  -1.453  1.00 10.00      A   
ATOM    136 HE21 GLN    22     -73.691   0.717  -1.258  1.00 10.00      A   
ATOM    137 HE22 GLN    22     -72.412   1.265  -2.281  1.00 10.00      A   
ATOM    138  C   GLN    22     -75.074   2.662   1.659  1.00 10.00      A   
ATOM    139  O   GLN    22     -75.915   2.510   0.769  1.00 10.00      A   
ATOM    140  N   LEU    23     -75.310   3.416   2.736  1.00 10.00      A   
ATOM    141  HN  LEU    23     -74.612   3.512   3.418  1.00 10.00      A   
ATOM    142  CA  LEU    23     -76.595   4.103   2.916  1.00 10.00      A   
ATOM    143  CB  LEU    23     -76.781   4.514   4.373  1.00 10.00      A   
ATOM    144  CG  LEU    23     -77.596   3.626   5.312  1.00 10.00      A   
ATOM    145  CD1 LEU    23     -77.102   2.187   5.306  1.00 10.00      A   
ATOM    146  CD2 LEU    23     -77.550   4.212   6.719  1.00 10.00      A   
ATOM    147  C   LEU    23     -76.625   5.342   2.057  1.00 10.00      A   
ATOM    148  O   LEU    23     -75.664   6.096   2.051  1.00 10.00      A   
ATOM    149  N   ASP    24     -77.738   5.574   1.359  1.00 10.00      A   
ATOM    150  HN  ASP    24     -78.502   4.967   1.455  1.00 10.00      A   
ATOM    151  CA  ASP    24     -77.841   6.708   0.461  1.00 10.00      A   
ATOM    152  CB  ASP    24     -79.254   6.815  -0.108  1.00 10.00      A   
ATOM    153  CG  ASP    24     -79.615   5.651  -1.005  1.00 10.00      A   
ATOM    154  OD1 ASP    24     -78.717   5.064  -1.636  1.00 10.00      A   
ATOM    155  OD2 ASP    24     -80.813   5.337  -1.081  1.00 10.00      A   
ATOM    156  C   ASP    24     -77.464   8.019   1.157  1.00 10.00      A   
ATOM    157  O   ASP    24     -76.693   8.822   0.601  1.00 10.00      A   
ATOM    158  N   LYS    25     -78.036   8.229   2.353  1.00 10.00      A   
ATOM    159  HN  LYS    25     -78.608   7.525   2.725  1.00 10.00      A   
ATOM    160  CA  LYS    25     -77.849   9.453   3.128  1.00 10.00      A   
ATOM    161  CB  LYS    25     -78.675   9.435   4.423  1.00 10.00      A   
ATOM    162  CG  LYS    25     -80.196   9.526   4.219  1.00 10.00      A   
ATOM    163  CD  LYS    25     -80.925   9.465   5.580  1.00 10.00      A   
ATOM    164  CE  LYS    25     -82.437   9.252   5.457  1.00 10.00      A   
ATOM    165  NZ  LYS    25     -83.058  10.318   4.618  1.00 10.00      A   
ATOM    166  HZ1 LYS    25     -84.084  10.161   4.542  1.00 10.00      A   
ATOM    167  HZ2 LYS    25     -82.646  10.308   3.664  1.00 10.00      A   
ATOM    168  HZ3 LYS    25     -82.892  11.251   5.046  1.00 10.00      A   
ATOM    169  C   LYS    25     -76.372   9.674   3.481  1.00 10.00      A   
ATOM    170  O   LYS    25     -75.911  10.818   3.516  1.00 10.00      A   
ATOM    171  N   ASP    26     -75.646   8.591   3.750  1.00 10.00      A   
ATOM    172  HN  ASP    26     -76.071   7.708   3.759  1.00 10.00      A   
ATOM    173  CA  ASP    26     -74.205   8.714   4.033  1.00 10.00      A   
ATOM    174  CB  ASP    26     -73.656   7.456   4.704  1.00 10.00      A   
ATOM    175  CG  ASP    26     -74.168   7.256   6.123  1.00 10.00      A   
ATOM    176  OD1 ASP    26     -74.546   8.232   6.822  1.00 10.00      A   
ATOM    177  OD2 ASP    26     -74.163   6.088   6.563  1.00 10.00      A   
ATOM    178  C   ASP    26     -73.388   9.025   2.768  1.00 10.00      A   
ATOM    179  O   ASP    26     -72.458   9.834   2.817  1.00 10.00      A   
ATOM    180  N   ARG    27     -73.711   8.374   1.653  1.00 10.00      A   
ATOM    181  HN  ARG    27     -74.395   7.672   1.692  1.00 10.00      A   
ATOM    182  CA  ARG    27     -73.065   8.679   0.352  1.00 10.00      A   
ATOM    183  CB  ARG    27     -73.753   7.890  -0.765  1.00 10.00      A   
ATOM    184  CG  ARG    27     -73.366   6.462  -0.881  1.00 10.00      A   
ATOM    185  CD  ARG    27     -72.079   6.437  -1.705  1.00 10.00      A   
ATOM    186  NE  ARG    27     -71.291   5.351  -1.274  1.00 10.00      A   
ATOM    187  HE  ARG    27     -71.592   4.880  -0.469  1.00 10.00      A   
ATOM    188  CZ  ARG    27     -70.193   4.927  -1.863  1.00 10.00      A   
ATOM    189  NH1 ARG    27     -69.701   5.487  -2.979  1.00 10.00      A   
ATOM    190 HH11 ARG    27     -68.829   5.114  -3.407  1.00 10.00      A   
ATOM    191 HH12 ARG    27     -70.191   6.293  -3.416  1.00 10.00      A   
ATOM    192  NH2 ARG    27     -69.632   3.910  -1.311  1.00 10.00      A   
ATOM    193 HH21 ARG    27     -70.050   3.484  -0.459  1.00 10.00      A   
ATOM    194 HH22 ARG    27     -68.760   3.513  -1.716  1.00 10.00      A   
ATOM    195  C   ARG    27     -73.223  10.165   0.010  1.00 10.00      A   
ATOM    196  O   ARG    27     -72.284  10.834  -0.415  1.00 10.00      A   
ATOM    197  N   ASN    28     -74.442  10.676   0.190  1.00 10.00      A   
ATOM    198  HN  ASN    28     -75.163  10.078   0.477  1.00 10.00      A   
ATOM    199  CA  ASN    28     -74.749  12.089  -0.021  1.00 10.00      A   
ATOM    200  CB  ASN    28     -76.270  12.306   0.112  1.00 10.00      A   
ATOM    201  CG  ASN    28     -77.019  11.638  -1.013  1.00 10.00      A   
ATOM    202  OD1 ASN    28     -76.394  11.222  -1.989  1.00 10.00      A   
ATOM    203  ND2 ASN    28     -78.337  11.502  -0.889  1.00 10.00      A   
ATOM    204 HD21 ASN    28     -78.762  11.840  -0.076  1.00 10.00      A   
ATOM    205 HD22 ASN    28     -78.830  11.068  -1.617  1.00 10.00      A   
ATOM    206  C   ASN    28     -73.930  13.072   0.847  1.00 10.00      A   
ATOM    207  O   ASN    28     -73.376  14.069   0.325  1.00 10.00      A   
ATOM    208  N   SER    29     -73.798  12.775   2.137  1.00 10.00      A   
ATOM    209  HN  SER    29     -74.223  11.969   2.498  1.00 10.00      A   
ATOM    210  CA  SER    29     -73.021  13.646   3.021  1.00 10.00      A   
ATOM    211  CB  SER    29     -73.118  13.202   4.483  1.00 10.00      A   
ATOM    212  OG  SER    29     -74.469  13.142   4.934  1.00 10.00      A   
ATOM    213  HG  SER    29     -74.585  13.737   5.679  1.00 10.00      A   
ATOM    214  C   SER    29     -71.542  13.623   2.578  1.00 10.00      A   
ATOM    215  O   SER    29     -70.896  14.666   2.517  1.00 10.00      A   
ATOM    216  N   VAL    30     -71.051  12.426   2.267  1.00 10.00      A   
ATOM    217  HN  VAL    30     -71.623  11.641   2.395  1.00 10.00      A   
ATOM    218  CA  VAL    30     -69.691  12.222   1.738  1.00 10.00      A   
ATOM    219  CB  VAL    30     -69.428  10.723   1.445  1.00 10.00      A   
ATOM    220  CG1 VAL    30     -68.211  10.524   0.526  1.00 10.00      A   
ATOM    221  CG2 VAL    30     -69.225   9.963   2.753  1.00 10.00      A   
ATOM    222  C   VAL    30     -69.429  13.098   0.505  1.00 10.00      A   
ATOM    223  O   VAL    30     -68.385  13.784   0.429  1.00 10.00      A   
ATOM    224  N   SER    31     -70.361  13.090  -0.445  1.00 10.00      A   
ATOM    225  HN  SER    31     -71.179  12.566  -0.315  1.00 10.00      A   
ATOM    226  CA  SER    31     -70.184  13.854  -1.682  1.00 10.00      A   
ATOM    227  CB  SER    31     -71.343  13.583  -2.623  1.00 10.00      A   
ATOM    228  OG  SER    31     -72.512  14.175  -2.096  1.00 10.00      A   
ATOM    229  HG  SER    31     -72.271  14.813  -1.420  1.00 10.00      A   
ATOM    230  C   SER    31     -70.073  15.365  -1.436  1.00 10.00      A   
ATOM    231  O   SER    31     -69.655  16.118  -2.324  1.00 10.00      A   
ATOM    232  N   LEU    32     -70.484  15.801  -0.243  1.00 10.00      A   
ATOM    233  HN  LEU    32     -70.798  15.145   0.413  1.00 10.00      A   
ATOM    234  CA  LEU    32     -70.485  17.218   0.127  1.00 10.00      A   
ATOM    235  CB  LEU    32     -71.844  17.610   0.750  1.00 10.00      A   
ATOM    236  CG  LEU    32     -73.001  17.911  -0.214  1.00 10.00      A   
ATOM    237  CD1 LEU    32     -74.288  17.907   0.562  1.00 10.00      A   
ATOM    238  CD2 LEU    32     -72.773  19.276  -0.873  1.00 10.00      A   
ATOM    239  C   LEU    32     -69.373  17.645   1.073  1.00 10.00      A   
ATOM    240  O   LEU    32     -69.348  18.810   1.511  1.00 10.00      A   
ATOM    241  N   VAL    33     -68.444  16.756   1.420  1.00 10.00      A   
ATOM    242  HN  VAL    33     -68.459  15.834   1.088  1.00 10.00      A   
ATOM    243  CA  VAL    33     -67.394  17.238   2.331  1.00 10.00      A   
ATOM    244  CB  VAL    33     -66.677  16.172   3.274  1.00 10.00      A   
ATOM    245  CG1 VAL    33     -67.422  14.872   3.382  1.00 10.00      A   
ATOM    246  CG2 VAL    33     -65.184  16.002   2.943  1.00 10.00      A   
ATOM    247  C   VAL    33     -66.392  18.164   1.620  1.00 10.00      A   
ATOM    248  O   VAL    33     -66.043  19.217   2.160  1.00 10.00      A   
ATOM    249  N   CYS    34     -65.949  17.764   0.427  1.00 10.00      A   
ATOM    250  HN  CYS    34     -66.189  16.869   0.108  1.00 10.00      A   
ATOM    251  CA  CYS    34     -65.115  18.618  -0.422  1.00 10.00      A   
ATOM    252  CB  CYS    34     -63.672  18.625   0.070  1.00 10.00      A   
ATOM    253  SG  CYS    34     -62.887  17.048  -0.136  1.00 10.00      A   
ATOM    254  HG  CYS    34     -62.333  16.714   1.020  1.00 10.00      A   
ATOM    255  C   CYS    34     -65.185  18.173  -1.888  1.00 10.00      A   
ATOM    256  O   CYS    34     -65.764  17.129  -2.200  1.00 10.00      A   
ATOM    257  N   LYS    35     -64.599  18.972  -2.779  1.00 10.00      A   
ATOM    258  HN  LYS    35     -64.126  19.768  -2.460  1.00 10.00      A   
ATOM    259  CA  LYS    35     -64.635  18.706  -4.216  1.00 10.00      A   
ATOM    260  CB  LYS    35     -63.953  19.847  -4.974  1.00 10.00      A   
ATOM    261  CG  LYS    35     -64.570  20.196  -6.324  1.00 10.00      A   
ATOM    262  CD  LYS    35     -65.927  20.872  -6.201  1.00 10.00      A   
ATOM    263  CE  LYS    35     -66.835  20.558  -7.409  1.00 10.00      A   
ATOM    264  NZ  LYS    35     -67.852  19.472  -7.226  1.00 10.00      A   
ATOM    265  HZ1 LYS    35     -68.405  19.348  -8.099  1.00 10.00      A   
ATOM    266  HZ2 LYS    35     -68.502  19.715  -6.451  1.00 10.00      A   
ATOM    267  HZ3 LYS    35     -67.379  18.574  -6.998  1.00 10.00      A   
ATOM    268  C   LYS    35     -64.009  17.339  -4.557  1.00 10.00      A   
ATOM    269  O   LYS    35     -64.536  16.586  -5.384  1.00 10.00      A   
ATOM    270  N   SER    36     -62.902  17.012  -3.895  1.00 10.00      A   
ATOM    271  HN  SER    36     -62.510  17.655  -3.268  1.00 10.00      A   
ATOM    272  CA  SER    36     -62.258  15.712  -4.082  1.00 10.00      A   
ATOM    273  CB  SER    36     -60.971  15.621  -3.259  1.00 10.00      A   
ATOM    274  OG  SER    36     -60.261  14.473  -3.669  1.00 10.00      A   
ATOM    275  HG  SER    36     -60.861  13.725  -3.717  1.00 10.00      A   
ATOM    276  C   SER    36     -63.165  14.512  -3.756  1.00 10.00      A   
ATOM    277  O   SER    36     -63.275  13.568  -4.566  1.00 10.00      A   
ATOM    278  N   TRP    37     -63.799  14.557  -2.597  1.00 10.00      A   
ATOM    279  HN  TRP    37     -63.645  15.320  -2.001  1.00 10.00      A   
ATOM    280  CA  TRP    37     -64.717  13.511  -2.177  1.00 10.00      A   
ATOM    281  CB  TRP    37     -65.174  13.746  -0.745  1.00 10.00      A   
ATOM    282  CG  TRP    37     -64.090  13.497   0.244  1.00 10.00      A   
ATOM    283  CD1 TRP    37     -62.769  13.753   0.075  1.00 10.00      A   
ATOM    284  CD2 TRP    37     -64.225  12.934   1.549  1.00 10.00      A   
ATOM    285  NE1 TRP    37     -62.068  13.395   1.199  1.00 10.00      A   
ATOM    286  HE1 TRP    37     -61.100  13.487   1.320  1.00 10.00      A   
ATOM    287  CE2 TRP    37     -62.942  12.885   2.120  1.00 10.00      A   
ATOM    288  CE3 TRP    37     -65.299  12.465   2.300  1.00 10.00      A   
ATOM    289  CZ2 TRP    37     -62.713  12.384   3.392  1.00 10.00      A   
ATOM    290  CZ3 TRP    37     -65.065  11.970   3.556  1.00 10.00      A   
ATOM    291  CH2 TRP    37     -63.783  11.933   4.092  1.00 10.00      A   
ATOM    292  C   TRP    37     -65.917  13.372  -3.108  1.00 10.00      A   
ATOM    293  O   TRP    37     -66.354  12.275  -3.406  1.00 10.00      A   
ATOM    294  N   TYR    38     -66.424  14.498  -3.577  1.00 10.00      A   
ATOM    295  HN  TYR    38     -66.080  15.356  -3.251  1.00 10.00      A   
ATOM    296  CA  TYR    38     -67.476  14.484  -4.564  1.00 10.00      A   
ATOM    297  CB  TYR    38     -67.815  15.880  -5.026  1.00 10.00      A   
ATOM    298  CG  TYR    38     -68.813  15.901  -6.150  1.00 10.00      A   
ATOM    299  CD1 TYR    38     -68.404  15.881  -7.466  1.00 10.00      A   
ATOM    300  CD2 TYR    38     -70.169  15.926  -5.894  1.00 10.00      A   
ATOM    301  CE1 TYR    38     -69.306  15.899  -8.484  1.00 10.00      A   
ATOM    302  CE2 TYR    38     -71.069  15.944  -6.906  1.00 10.00      A   
ATOM    303  CZ  TYR    38     -70.646  15.934  -8.196  1.00 10.00      A   
ATOM    304  OH  TYR    38     -71.551  15.951  -9.215  1.00 10.00      A   
ATOM    305  HH  TYR    38     -72.229  16.605  -9.030  1.00 10.00      A   
ATOM    306  C   TYR    38     -67.131  13.619  -5.761  1.00 10.00      A   
ATOM    307  O   TYR    38     -67.928  12.791  -6.173  1.00 10.00      A   
ATOM    308  N   GLU    39     -65.940  13.802  -6.313  1.00 10.00      A   
ATOM    309  HN  GLU    39     -65.317  14.447  -5.918  1.00 10.00      A   
ATOM    310  CA  GLU    39     -65.550  13.056  -7.496  1.00 10.00      A   
ATOM    311  CB  GLU    39     -64.368  13.724  -8.180  1.00 10.00      A   
ATOM    312  CG  GLU    39     -64.691  15.094  -8.729  1.00 10.00      A   
ATOM    313  CD  GLU    39     -65.570  15.040  -9.962  1.00 10.00      A   
ATOM    314  OE1 GLU    39     -66.342  15.983 -10.168  1.00 10.00      A   
ATOM    315  OE2 GLU    39     -65.479  14.065 -10.724  1.00 10.00      A   
ATOM    316  C   GLU    39     -65.250  11.590  -7.211  1.00 10.00      A   
ATOM    317  O   GLU    39     -65.577  10.722  -7.998  1.00 10.00      A   
ATOM    318  N   ILE    40     -64.628  11.318  -6.081  1.00 10.00      A   
ATOM    319  HN  ILE    40     -64.378  12.045  -5.474  1.00 10.00      A   
ATOM    320  CA  ILE    40     -64.313   9.954  -5.737  1.00 10.00      A   
ATOM    321  CB  ILE    40     -63.302   9.905  -4.576  1.00 10.00      A   
ATOM    322  CG1 ILE    40     -61.957  10.490  -5.025  1.00 10.00      A   
ATOM    323  CG2 ILE    40     -63.112   8.501  -4.095  1.00 10.00      A   
ATOM    324  CD1 ILE    40     -61.014  10.782  -3.898  1.00 10.00      A   
ATOM    325  C   ILE    40     -65.583   9.166  -5.424  1.00 10.00      A   
ATOM    326  O   ILE    40     -65.791   8.079  -5.935  1.00 10.00      A   
ATOM    327  N   GLU    41     -66.438   9.742  -4.591  1.00 10.00      A   
ATOM    328  HN  GLU    41     -66.203  10.604  -4.188  1.00 10.00      A   
ATOM    329  CA  GLU    41     -67.741   9.119  -4.251  1.00 10.00      A   
ATOM    330  CB  GLU    41     -68.476  10.010  -3.229  1.00 10.00      A   
ATOM    331  CG  GLU    41     -69.778   9.411  -2.622  1.00 10.00      A   
ATOM    332  CD  GLU    41     -70.877   9.324  -3.603  1.00 10.00      A   
ATOM    333  OE1 GLU    41     -71.213  10.337  -4.271  1.00 10.00      A   
ATOM    334  OE2 GLU    41     -71.437   8.224  -3.695  1.00 10.00      A   
ATOM    335  C   GLU    41     -68.565   8.825  -5.517  1.00 10.00      A   
ATOM    336  O   GLU    41     -69.025   7.688  -5.715  1.00 10.00      A   
ATOM    337  N   ARG    42     -68.717   9.809  -6.409  1.00 10.00      A   
ATOM    338  HN  ARG    42     -68.264  10.669  -6.282  1.00 10.00      A   
ATOM    339  CA  ARG    42     -69.567   9.586  -7.578  1.00 10.00      A   
ATOM    340  CB  ARG    42     -69.711  10.833  -8.472  1.00 10.00      A   
ATOM    341  CG  ARG    42     -68.377  11.311  -9.073  1.00 10.00      A   
ATOM    342  CD  ARG    42     -68.468  12.583  -9.896  1.00 10.00      A   
ATOM    343  NE  ARG    42     -69.028  12.272 -11.200  1.00 10.00      A   
ATOM    344  HE  ARG    42     -69.933  11.895 -11.209  1.00 10.00      A   
ATOM    345  CZ  ARG    42     -68.427  12.453 -12.364  1.00 10.00      A   
ATOM    346  NH1 ARG    42     -67.222  13.001 -12.443  1.00 10.00      A   
ATOM    347 HH11 ARG    42     -66.729  13.299 -11.578  1.00 10.00      A   
ATOM    348 HH12 ARG    42     -66.770  13.132 -13.371  1.00 10.00      A   
ATOM    349  NH2 ARG    42     -69.072  12.102 -13.463  1.00 10.00      A   
ATOM    350 HH21 ARG    42     -68.625  12.232 -14.393  1.00 10.00      A   
ATOM    351 HH22 ARG    42     -70.028  11.696 -13.398  1.00 10.00      A   
ATOM    352  C   ARG    42     -69.055   8.383  -8.385  1.00 10.00      A   
ATOM    353  O   ARG    42     -69.834   7.612  -8.904  1.00 10.00      A   
ATOM    354  N   TRP    43     -67.733   8.230  -8.479  1.00 10.00      A   
ATOM    355  HN  TRP    43     -67.136   8.813  -7.966  1.00 10.00      A   
ATOM    356  CA  TRP    43     -67.174   7.193  -9.349  1.00 10.00      A   
ATOM    357  CB  TRP    43     -65.767   7.553  -9.706  1.00 10.00      A   
ATOM    358  CG  TRP    43     -65.677   8.483 -10.900  1.00 10.00      A   
ATOM    359  CD1 TRP    43     -65.452   9.871 -10.893  1.00 10.00      A   
ATOM    360  CD2 TRP    43     -65.713   8.120 -12.307  1.00 10.00      A   
ATOM    361  NE1 TRP    43     -65.346  10.382 -12.213  1.00 10.00      A   
ATOM    362  HE1 TRP    43     -65.190  11.318 -12.455  1.00 10.00      A   
ATOM    363  CE2 TRP    43     -65.504   9.334 -13.095  1.00 10.00      A   
ATOM    364  CE3 TRP    43     -65.898   6.891 -12.974  1.00 10.00      A   
ATOM    365  CZ2 TRP    43     -65.479   9.341 -14.521  1.00 10.00      A   
ATOM    366  CZ3 TRP    43     -65.876   6.901 -14.398  1.00 10.00      A   
ATOM    367  CH2 TRP    43     -65.678   8.129 -15.154  1.00 10.00      A   
ATOM    368  C   TRP    43     -67.181   5.779  -8.772  1.00 10.00      A   
ATOM    369  O   TRP    43     -66.903   4.816  -9.497  1.00 10.00      A   
ATOM    370  N   CYS    44     -67.412   5.649  -7.417  1.00 10.00      A   
ATOM    371  HN  CYS    44     -67.451   6.424  -6.818  1.00 10.00      A   
ATOM    372  CA  CYS    44     -67.586   4.290  -6.935  1.00 10.00      A   
ATOM    373  CB  CYS    44     -66.511   3.990  -5.899  1.00 10.00      A   
ATOM    374  SG  CYS    44     -66.778   5.022  -4.364  1.00 10.00      A   
ATOM    375  HG  CYS    44     -65.661   4.997  -3.654  1.00 10.00      A   
ATOM    376  C   CYS    44     -68.932   4.084  -6.241  1.00 10.00      A   
ATOM    377  O   CYS    44     -69.045   3.170  -5.422  1.00 10.00      A   
ATOM    378  N   ARG    45     -69.936   4.929  -6.520  1.00 10.00      A   
ATOM    379  HN  ARG    45     -69.778   5.698  -7.107  1.00 10.00      A   
ATOM    380  CA  ARG    45     -71.268   4.709  -5.954  1.00 10.00      A   
ATOM    381  CB  ARG    45     -72.212   5.934  -6.106  1.00 10.00      A   
ATOM    382  CG  ARG    45     -73.560   5.678  -5.432  1.00 10.00      A   
ATOM    383  CD  ARG    45     -74.555   6.879  -5.351  1.00 10.00      A   
ATOM    384  NE  ARG    45     -74.030   8.062  -4.650  1.00 10.00      A   
ATOM    385  HE  ARG    45     -73.056   8.174  -4.646  1.00 10.00      A   
ATOM    386  CZ  ARG    45     -74.765   8.986  -4.025  1.00 10.00      A   
ATOM    387  NH1 ARG    45     -76.087   8.866  -3.895  1.00 10.00      A   
ATOM    388 HH11 ARG    45     -76.574   8.034  -4.285  1.00 10.00      A   
ATOM    389 HH12 ARG    45     -76.630   9.603  -3.403  1.00 10.00      A   
ATOM    390  NH2 ARG    45     -74.150  10.015  -3.470  1.00 10.00      A   
ATOM    391 HH21 ARG    45     -73.115  10.094  -3.524  1.00 10.00      A   
ATOM    392 HH22 ARG    45     -74.702  10.747  -2.979  1.00 10.00      A   
ATOM    393  C   ARG    45     -71.920   3.534  -6.704  1.00 10.00      A   
ATOM    394  O   ARG    45     -71.892   3.529  -7.936  1.00 10.00      A   
ATOM    395  N   ARG    46     -72.526   2.555  -5.958  1.00 10.00      A   
ATOM    396  HN  ARG    46     -72.670   2.725  -5.004  1.00 10.00      A   
ATOM    397  CA  ARG    46     -72.973   1.263  -6.508  1.00 10.00      A   
ATOM    398  CB  ARG    46     -72.628   0.135  -5.525  1.00 10.00      A   
ATOM    399  CG  ARG    46     -71.120  -0.105  -5.349  1.00 10.00      A   
ATOM    400  CD  ARG    46     -70.831  -1.026  -4.138  1.00 10.00      A   
ATOM    401  NE  ARG    46     -69.392  -1.219  -3.903  1.00 10.00      A   
ATOM    402  HE  ARG    46     -68.783  -0.855  -4.578  1.00 10.00      A   
ATOM    403  CZ  ARG    46     -68.856  -1.846  -2.848  1.00 10.00      A   
ATOM    404  NH1 ARG    46     -69.622  -2.351  -1.880  1.00 10.00      A   
ATOM    405 HH11 ARG    46     -69.185  -2.835  -1.070  1.00 10.00      A   
ATOM    406 HH12 ARG    46     -70.656  -2.260  -1.936  1.00 10.00      A   
ATOM    407  NH2 ARG    46     -67.535  -1.963  -2.756  1.00 10.00      A   
ATOM    408 HH21 ARG    46     -66.925  -1.567  -3.500  1.00 10.00      A   
ATOM    409 HH22 ARG    46     -67.112  -2.449  -1.940  1.00 10.00      A   
ATOM    410  C   ARG    46     -74.471   1.208  -6.788  1.00 10.00      A   
ATOM    411  O   ARG    46     -74.932   0.460  -7.661  1.00 10.00      A   
ATOM    412  N   LYS    47     -75.223   1.994  -6.038  1.00 10.00      A   
ATOM    413  HN  LYS    47     -74.798   2.598  -5.396  1.00 10.00      A   
ATOM    414  CA  LYS    47     -76.679   1.975  -6.153  1.00 10.00      A   
ATOM    415  CB  LYS    47     -77.291   1.042  -5.118  1.00 10.00      A   
ATOM    416  CG  LYS    47     -77.482   1.611  -3.747  1.00 10.00      A   
ATOM    417  CD  LYS    47     -78.756   1.036  -3.115  1.00 10.00      A   
ATOM    418  CE  LYS    47     -79.104   1.748  -1.798  1.00 10.00      A   
ATOM    419  NZ  LYS    47     -78.018   1.549  -0.759  1.00 10.00      A   
ATOM    420  HZ1 LYS    47     -78.275   2.036   0.124  1.00 10.00      A   
ATOM    421  HZ2 LYS    47     -77.117   1.937  -1.104  1.00 10.00      A   
ATOM    422  HZ3 LYS    47     -77.892   0.535  -0.562  1.00 10.00      A   
ATOM    423  C   LYS    47     -77.239   3.369  -6.048  1.00 10.00      A   
ATOM    424  O   LYS    47     -76.693   4.225  -5.370  1.00 10.00      A   
ATOM    425  N   VAL    48     -78.306   3.614  -6.797  1.00 10.00      A   
ATOM    426  HN  VAL    48     -78.618   2.932  -7.428  1.00 10.00      A   
ATOM    427  CA  VAL    48     -79.019   4.870  -6.699  1.00 10.00      A   
ATOM    428  CB  VAL    48     -78.840   5.787  -7.951  1.00 10.00      A   
ATOM    429  CG1 VAL    48     -77.421   6.336  -8.033  1.00 10.00      A   
ATOM    430  CG2 VAL    48     -79.205   5.058  -9.254  1.00 10.00      A   
ATOM    431  C   VAL    48     -80.485   4.549  -6.451  1.00 10.00      A   
ATOM    432  O   VAL    48     -81.041   3.581  -6.977  1.00 10.00      A   
ATOM    433  N   PHE    49     -81.091   5.367  -5.623  1.00 10.00      A   
ATOM    434  HN  PHE    49     -80.579   6.098  -5.218  1.00 10.00      A   
ATOM    435  CA  PHE    49     -82.499   5.220  -5.289  1.00 10.00      A   
ATOM    436  CB  PHE    49     -82.658   4.963  -3.785  1.00 10.00      A   
ATOM    437  CG  PHE    49     -84.059   5.085  -3.309  1.00 10.00      A   
ATOM    438  CD1 PHE    49     -84.983   4.069  -3.571  1.00 10.00      A   
ATOM    439  CD2 PHE    49     -84.480   6.234  -2.607  1.00 10.00      A   
ATOM    440  CE1 PHE    49     -86.330   4.191  -3.133  1.00 10.00      A   
ATOM    441  CE2 PHE    49     -85.832   6.373  -2.185  1.00 10.00      A   
ATOM    442  CZ  PHE    49     -86.752   5.340  -2.453  1.00 10.00      A   
ATOM    443  C   PHE    49     -83.168   6.514  -5.696  1.00 10.00      A   
ATOM    444  O   PHE    49     -82.827   7.573  -5.186  1.00 10.00      A   
ATOM    445  N   ILE    50     -84.108   6.417  -6.632  1.00 10.00      A   
ATOM    446  HN  ILE    50     -84.371   5.525  -6.943  1.00 10.00      A   
ATOM    447  CA  ILE    50     -84.757   7.571  -7.209  1.00 10.00      A   
ATOM    448  CB  ILE    50     -84.485   7.700  -8.758  1.00 10.00      A   
ATOM    449  CG1 ILE    50     -82.993   7.576  -9.141  1.00 10.00      A   
ATOM    450  CG2 ILE    50     -85.103   8.996  -9.364  1.00 10.00      A   
ATOM    451  CD1 ILE    50     -82.094   8.386  -8.341  1.00 10.00      A   
ATOM    452  C   ILE    50     -86.255   7.362  -6.904  1.00 10.00      A   
ATOM    453  O   ILE    50     -86.955   6.655  -7.644  1.00 10.00      A   
ATOM    454  N   GLY    51     -86.703   7.943  -5.800  1.00 10.00      A   
ATOM    455  HN  GLY    51     -86.078   8.486  -5.276  1.00 10.00      A   
ATOM    456  CA  GLY    51     -88.111   7.808  -5.320  1.00 10.00      A   
ATOM    457  C   GLY    51     -89.154   8.496  -6.159  1.00 10.00      A   
ATOM    458  O   GLY    51     -90.345   8.254  -5.994  1.00 10.00      A   
ATOM    459  N   ASN    52     -88.728   9.406  -7.028  1.00 10.00      A   
ATOM    460  HN  ASN    52     -87.777   9.641  -7.045  1.00 10.00      A   
ATOM    461  CA  ASN    52     -89.646  10.067  -7.965  1.00 10.00      A   
ATOM    462  CB  ASN    52     -90.099  11.448  -7.418  1.00 10.00      A   
ATOM    463  CG  ASN    52     -90.870  12.259  -8.445  1.00 10.00      A   
ATOM    464  OD1 ASN    52     -91.229  11.742  -9.482  1.00 10.00      A   
ATOM    465  ND2 ASN    52     -91.166  13.521  -8.137  1.00 10.00      A   
ATOM    466 HD21 ASN    52     -90.873  13.865  -7.267  1.00 10.00      A   
ATOM    467 HD22 ASN    52     -91.664  14.053  -8.792  1.00 10.00      A   
ATOM    468  C   ASN    52     -88.876  10.173  -9.270  1.00 10.00      A   
ATOM    469  O   ASN    52     -87.955  10.990  -9.389  1.00 10.00      A   
ATOM    470  N   CYS    53     -89.220   9.321 -10.243  1.00 10.00      A   
ATOM    471  HN  CYS    53     -89.959   8.699 -10.078  1.00 10.00      A   
ATOM    472  CA  CYS    53     -88.543   9.274 -11.546  1.00 10.00      A   
ATOM    473  CB  CYS    53     -89.183   8.232 -12.482  1.00 10.00      A   
ATOM    474  SG  CYS    53     -90.889   8.561 -12.964  1.00 10.00      A   
ATOM    475  HG  CYS    53     -90.869   9.265 -14.087  1.00 10.00      A   
ATOM    476  C   CYS    53     -88.435  10.630 -12.277  1.00 10.00      A   
ATOM    477  O   CYS    53     -87.565  10.789 -13.126  1.00 10.00      A   
ATOM    478  N   TYR    54     -89.305  11.583 -11.938  1.00 10.00      A   
ATOM    479  HN  TYR    54     -89.949  11.400 -11.222  1.00 10.00      A   
ATOM    480  CA  TYR    54     -89.335  12.920 -12.607  1.00 10.00      A   
ATOM    481  CB  TYR    54     -90.776  13.324 -12.897  1.00 10.00      A   
ATOM    482  CG  TYR    54     -91.469  12.442 -13.933  1.00 10.00      A   
ATOM    483  CD1 TYR    54     -92.666  11.772 -13.618  1.00 10.00      A   
ATOM    484  CD2 TYR    54     -90.966  12.327 -15.225  1.00 10.00      A   
ATOM    485  CE1 TYR    54     -93.326  10.975 -14.565  1.00 10.00      A   
ATOM    486  CE2 TYR    54     -91.613  11.505 -16.190  1.00 10.00      A   
ATOM    487  CZ  TYR    54     -92.805  10.844 -15.839  1.00 10.00      A   
ATOM    488  OH  TYR    54     -93.506  10.074 -16.782  1.00 10.00      A   
ATOM    489  HH  TYR    54     -94.444  10.269 -16.721  1.00 10.00      A   
ATOM    490  C   TYR    54     -88.618  14.005 -11.808  1.00 10.00      A   
ATOM    491  O   TYR    54     -88.575  15.168 -12.216  1.00 10.00      A   
ATOM    492  N   ALA    55     -88.011  13.606 -10.694  1.00 10.00      A   
ATOM    493  HN  ALA    55     -88.074  12.665 -10.427  1.00 10.00      A   
ATOM    494  CA  ALA    55     -87.249  14.539  -9.853  1.00 10.00      A   
ATOM    495  CB  ALA    55     -87.120  13.976  -8.441  1.00 10.00      A   
ATOM    496  C   ALA    55     -85.867  14.808 -10.468  1.00 10.00      A   
ATOM    497  O   ALA    55     -85.160  15.728 -10.049  1.00 10.00      A   
ATOM    498  N   VAL    56     -85.503  14.002 -11.465  1.00 10.00      A   
ATOM    499  HN  VAL    56     -86.129  13.315 -11.776  1.00 10.00      A   
ATOM    500  CA  VAL    56     -84.185  14.120 -12.109  1.00 10.00      A   
ATOM    501  CB  VAL    56     -83.055  13.498 -11.228  1.00 10.00      A   
ATOM    502  CG1 VAL    56     -83.298  11.981 -10.990  1.00 10.00      A   
ATOM    503  CG2 VAL    56     -81.632  13.710 -11.878  1.00 10.00      A   
ATOM    504  C   VAL    56     -84.238  13.419 -13.452  1.00 10.00      A   
ATOM    505  O   VAL    56     -85.058  12.531 -13.655  1.00 10.00      A   
ATOM    506  N   SER    57     -83.345  13.799 -14.370  1.00 10.00      A   
ATOM    507  HN  SER    57     -82.713  14.520 -14.166  1.00 10.00      A   
ATOM    508  CA  SER    57     -83.306  13.148 -15.677  1.00 10.00      A   
ATOM    509  CB  SER    57     -82.916  14.178 -16.741  1.00 10.00      A   
ATOM    510  OG  SER    57     -81.523  14.440 -16.664  1.00 10.00      A   
ATOM    511  HG  SER    57     -81.246  14.932 -17.441  1.00 10.00      A   
ATOM    512  C   SER    57     -82.330  11.945 -15.700  1.00 10.00      A   
ATOM    513  O   SER    57     -81.367  11.913 -14.924  1.00 10.00      A   
ATOM    514  N   PRO    58     -82.573  10.954 -16.594  1.00 10.00      A   
ATOM    515  CA  PRO    58     -81.606   9.879 -16.747  1.00 10.00      A   
ATOM    516  CB  PRO    58     -82.160   9.060 -17.912  1.00 10.00      A   
ATOM    517  CG  PRO    58     -83.669   9.271 -17.824  1.00 10.00      A   
ATOM    518  CD  PRO    58     -83.762  10.747 -17.445  1.00 10.00      A   
ATOM    519  C   PRO    58     -80.199  10.408 -17.058  1.00 10.00      A   
ATOM    520  O   PRO    58     -79.248   9.963 -16.408  1.00 10.00      A   
ATOM    521  N   ALA    59     -80.059  11.377 -17.973  1.00 10.00      A   
ATOM    522  HN  ALA    59     -80.849  11.785 -18.386  1.00 10.00      A   
ATOM    523  CA  ALA    59     -78.701  11.826 -18.359  1.00 10.00      A   
ATOM    524  CB  ALA    59     -78.741  12.895 -19.455  1.00 10.00      A   
ATOM    525  C   ALA    59     -77.935  12.322 -17.143  1.00 10.00      A   
ATOM    526  O   ALA    59     -76.745  12.096 -17.016  1.00 10.00      A   
ATOM    527  N   THR    60     -78.641  12.999 -16.241  1.00 10.00      A   
ATOM    528  HN  THR    60     -79.606  13.105 -16.374  1.00 10.00      A   
ATOM    529  CA  THR    60     -78.021  13.592 -15.055  1.00 10.00      A   
ATOM    530  CB  THR    60     -79.027  14.507 -14.291  1.00 10.00      A   
ATOM    531  OG1 THR    60     -79.252  15.693 -15.065  1.00 10.00      A   
ATOM    532  HG1 THR    60     -80.157  15.989 -14.941  1.00 10.00      A   
ATOM    533  CG2 THR    60     -78.464  14.909 -12.932  1.00 10.00      A   
ATOM    534  C   THR    60     -77.478  12.532 -14.107  1.00 10.00      A   
ATOM    535  O   THR    60     -76.374  12.675 -13.573  1.00 10.00      A   
ATOM    536  N   VAL    61     -78.259  11.480 -13.891  1.00 10.00      A   
ATOM    537  HN  VAL    61     -79.134  11.448 -14.330  1.00 10.00      A   
ATOM    538  CA  VAL    61     -77.870  10.362 -13.022  1.00 10.00      A   
ATOM    539  CB  VAL    61     -79.067   9.361 -12.836  1.00 10.00      A   
ATOM    540  CG1 VAL    61     -78.635   8.100 -12.031  1.00 10.00      A   
ATOM    541  CG2 VAL    61     -80.230  10.049 -12.147  1.00 10.00      A   
ATOM    542  C   VAL    61     -76.670   9.621 -13.632  1.00 10.00      A   
ATOM    543  O   VAL    61     -75.677   9.340 -12.938  1.00 10.00      A   
ATOM    544  N   ILE    62     -76.753   9.320 -14.933  1.00 10.00      A   
ATOM    545  HN  ILE    62     -77.530   9.619 -15.450  1.00 10.00      A   
ATOM    546  CA  ILE    62     -75.693   8.545 -15.598  1.00 10.00      A   
ATOM    547  CB  ILE    62     -76.136   8.012 -16.983  1.00 10.00      A   
ATOM    548  CG1 ILE    62     -77.354   7.090 -16.831  1.00 10.00      A   
ATOM    549  CG2 ILE    62     -74.999   7.286 -17.678  1.00 10.00      A   
ATOM    550  CD1 ILE    62     -78.011   6.743 -18.132  1.00 10.00      A   
ATOM    551  C   ILE    62     -74.383   9.304 -15.705  1.00 10.00      A   
ATOM    552  O   ILE    62     -73.325   8.695 -15.569  1.00 10.00      A   
ATOM    553  N   ARG    63     -74.454  10.620 -15.977  1.00 10.00      A   
ATOM    554  HN  ARG    63     -75.330  11.016 -16.169  1.00 10.00      A   
ATOM    555  CA  ARG    63     -73.286  11.470 -15.996  1.00 10.00      A   
ATOM    556  CB  ARG    63     -73.608  12.853 -16.600  1.00 10.00      A   
ATOM    557  CG  ARG    63     -72.372  13.719 -16.917  1.00 10.00      A   
ATOM    558  CD  ARG    63     -72.528  14.570 -18.205  1.00 10.00      A   
ATOM    559  NE  ARG    63     -73.835  15.236 -18.258  1.00 10.00      A   
ATOM    560  HE  ARG    63     -73.980  15.967 -17.621  1.00 10.00      A   
ATOM    561  CZ  ARG    63     -74.835  14.933 -19.096  1.00 10.00      A   
ATOM    562  NH1 ARG    63     -74.704  13.977 -20.018  1.00 10.00      A   
ATOM    563 HH11 ARG    63     -75.494  13.759 -20.658  1.00 10.00      A   
ATOM    564 HH12 ARG    63     -73.810  13.450 -20.097  1.00 10.00      A   
ATOM    565  NH2 ARG    63     -75.974  15.617 -19.019  1.00 10.00      A   
ATOM    566 HH21 ARG    63     -76.079  16.374 -18.315  1.00 10.00      A   
ATOM    567 HH22 ARG    63     -76.759  15.392 -19.663  1.00 10.00      A   
ATOM    568  C   ARG    63     -72.616  11.578 -14.613  1.00 10.00      A   
ATOM    569  O   ARG    63     -71.402  11.453 -14.501  1.00 10.00      A   
ATOM    570  N   ARG    64     -73.399  11.786 -13.565  1.00 10.00      A   
ATOM    571  HN  ARG    64     -74.367  11.863 -13.694  1.00 10.00      A   
ATOM    572  CA  ARG    64     -72.837  11.903 -12.208  1.00 10.00      A   
ATOM    573  CB  ARG    64     -73.883  12.426 -11.207  1.00 10.00      A   
ATOM    574  CG  ARG    64     -73.262  12.575  -9.816  1.00 10.00      A   
ATOM    575  CD  ARG    64     -74.073  13.428  -8.857  1.00 10.00      A   
ATOM    576  NE  ARG    64     -73.515  13.401  -7.498  1.00 10.00      A   
ATOM    577  HE  ARG    64     -72.606  13.053  -7.385  1.00 10.00      A   
ATOM    578  CZ  ARG    64     -74.179  13.824  -6.425  1.00 10.00      A   
ATOM    579  NH1 ARG    64     -75.400  14.357  -6.565  1.00 10.00      A   
ATOM    580 HH11 ARG    64     -75.827  14.439  -7.510  1.00 10.00      A   
ATOM    581 HH12 ARG    64     -75.922  14.688  -5.728  1.00 10.00      A   
ATOM    582  NH2 ARG    64     -73.620  13.737  -5.229  1.00 10.00      A   
ATOM    583 HH21 ARG    64     -74.135  14.066  -4.388  1.00 10.00      A   
ATOM    584 HH22 ARG    64     -72.664  13.339  -5.130  1.00 10.00      A   
ATOM    585  C   ARG    64     -72.298  10.581 -11.660  1.00 10.00      A   
ATOM    586  O   ARG    64     -71.219  10.554 -11.080  1.00 10.00      A   
ATOM    587  N   PHE    65     -73.091   9.505 -11.795  1.00 10.00      A   
ATOM    588  HN  PHE    65     -73.926   9.594 -12.300  1.00 10.00      A   
ATOM    589  CA  PHE    65     -72.756   8.206 -11.214  1.00 10.00      A   
ATOM    590  CB  PHE    65     -73.869   7.728 -10.282  1.00 10.00      A   
ATOM    591  CG  PHE    65     -74.133   8.644  -9.130  1.00 10.00      A   
ATOM    592  CD1 PHE    65     -75.407   9.192  -8.927  1.00 10.00      A   
ATOM    593  CD2 PHE    65     -73.097   8.974  -8.238  1.00 10.00      A   
ATOM    594  CE1 PHE    65     -75.664  10.034  -7.852  1.00 10.00      A   
ATOM    595  CE2 PHE    65     -73.339   9.834  -7.165  1.00 10.00      A   
ATOM    596  CZ  PHE    65     -74.662  10.348  -6.964  1.00 10.00      A   
ATOM    597  C   PHE    65     -72.492   7.180 -12.313  1.00 10.00      A   
ATOM    598  O   PHE    65     -73.372   6.400 -12.676  1.00 10.00      A   
ATOM    599  N   PRO    66     -71.262   7.175 -12.863  1.00 10.00      A   
ATOM    600  CA  PRO    66     -71.037   6.312 -14.019  1.00 10.00      A   
ATOM    601  CB  PRO    66     -69.694   6.840 -14.572  1.00 10.00      A   
ATOM    602  CG  PRO    66     -69.491   8.152 -13.933  1.00 10.00      A   
ATOM    603  CD  PRO    66     -70.053   7.976 -12.575  1.00 10.00      A   
ATOM    604  C   PRO    66     -70.931   4.797 -13.792  1.00 10.00      A   
ATOM    605  O   PRO    66     -70.999   4.028 -14.780  1.00 10.00      A   
ATOM    606  N   LYS    67     -70.705   4.358 -12.551  1.00 10.00      A   
ATOM    607  HN  LYS    67     -70.750   4.986 -11.800  1.00 10.00      A   
ATOM    608  CA  LYS    67     -70.390   2.946 -12.297  1.00 10.00      A   
ATOM    609  CB  LYS    67     -69.012   2.786 -11.610  1.00 10.00      A   
ATOM    610  CG  LYS    67     -67.834   3.189 -12.491  1.00 10.00      A   
ATOM    611  CD  LYS    67     -66.522   2.690 -11.928  1.00 10.00      A   
ATOM    612  CE  LYS    67     -65.453   2.696 -12.997  1.00 10.00      A   
ATOM    613  NZ  LYS    67     -64.109   2.344 -12.436  1.00 10.00      A   
ATOM    614  HZ1 LYS    67     -63.836   3.032 -11.704  1.00 10.00      A   
ATOM    615  HZ2 LYS    67     -63.393   2.356 -13.190  1.00 10.00      A   
ATOM    616  HZ3 LYS    67     -64.136   1.394 -12.013  1.00 10.00      A   
ATOM    617  C   LYS    67     -71.477   2.205 -11.525  1.00 10.00      A   
ATOM    618  O   LYS    67     -71.198   1.179 -10.907  1.00 10.00      A   
ATOM    619  N   VAL    68     -72.708   2.730 -11.569  1.00 10.00      A   
ATOM    620  HN  VAL    68     -72.843   3.550 -12.088  1.00 10.00      A   
ATOM    621  CA  VAL    68     -73.858   2.152 -10.886  1.00 10.00      A   
ATOM    622  CB  VAL    68     -75.100   3.088 -11.058  1.00 10.00      A   
ATOM    623  CG1 VAL    68     -76.453   2.433 -10.687  1.00 10.00      A   
ATOM    624  CG2 VAL    68     -74.909   4.364 -10.190  1.00 10.00      A   
ATOM    625  C   VAL    68     -74.148   0.718 -11.336  1.00 10.00      A   
ATOM    626  O   VAL    68     -74.096   0.407 -12.537  1.00 10.00      A   
ATOM    627  N   ARG    69     -74.392  -0.156 -10.364  1.00 10.00      A   
ATOM    628  HN  ARG    69     -74.264   0.112  -9.430  1.00 10.00      A   
ATOM    629  CA  ARG    69     -74.847  -1.511 -10.668  1.00 10.00      A   
ATOM    630  CB  ARG    69     -73.960  -2.525 -10.011  1.00 10.00      A   
ATOM    631  CG  ARG    69     -72.645  -2.594 -10.735  1.00 10.00      A   
ATOM    632  CD  ARG    69     -71.600  -3.201  -9.889  1.00 10.00      A   
ATOM    633  NE  ARG    69     -70.329  -3.240 -10.611  1.00 10.00      A   
ATOM    634  HE  ARG    69     -69.939  -2.382 -10.878  1.00 10.00      A   
ATOM    635  CZ  ARG    69     -69.671  -4.362 -10.928  1.00 10.00      A   
ATOM    636  NH1 ARG    69     -70.145  -5.564 -10.581  1.00 10.00      A   
ATOM    637 HH11 ARG    69     -71.040  -5.638 -10.057  1.00 10.00      A   
ATOM    638 HH12 ARG    69     -69.620  -6.424 -10.836  1.00 10.00      A   
ATOM    639  NH2 ARG    69     -68.523  -4.287 -11.581  1.00 10.00      A   
ATOM    640 HH21 ARG    69     -68.008  -5.157 -11.830  1.00 10.00      A   
ATOM    641 HH22 ARG    69     -68.135  -3.360 -11.847  1.00 10.00      A   
ATOM    642  C   ARG    69     -76.266  -1.795 -10.243  1.00 10.00      A   
ATOM    643  O   ARG    69     -76.806  -2.826 -10.616  1.00 10.00      A   
ATOM    644  N   SER    70     -76.843  -0.915  -9.435  1.00 10.00      A   
ATOM    645  HN  SER    70     -76.358  -0.116  -9.142  1.00 10.00      A   
ATOM    646  CA  SER    70     -78.215  -1.156  -8.991  1.00 10.00      A   
ATOM    647  CB  SER    70     -78.200  -1.780  -7.579  1.00 10.00      A   
ATOM    648  OG  SER    70     -79.498  -1.773  -7.005  1.00 10.00      A   
ATOM    649  HG  SER    70     -79.711  -0.886  -6.708  1.00 10.00      A   
ATOM    650  C   SER    70     -79.027   0.127  -9.059  1.00 10.00      A   
ATOM    651  O   SER    70     -78.604   1.161  -8.549  1.00 10.00      A   
ATOM    652  N   VAL    71     -80.214   0.073  -9.678  1.00 10.00      A   
ATOM    653  HN  VAL    71     -80.518  -0.783 -10.043  1.00 10.00      A   
ATOM    654  CA  VAL    71     -81.077   1.259  -9.829  1.00 10.00      A   
ATOM    655  CB  VAL    71     -81.116   1.740 -11.314  1.00 10.00      A   
ATOM    656  CG1 VAL    71     -82.144   2.912 -11.535  1.00 10.00      A   
ATOM    657  CG2 VAL    71     -79.699   2.174 -11.747  1.00 10.00      A   
ATOM    658  C   VAL    71     -82.474   0.922  -9.317  1.00 10.00      A   
ATOM    659  O   VAL    71     -82.996  -0.156  -9.568  1.00 10.00      A   
ATOM    660  N   GLU    72     -83.001   1.803  -8.493  1.00 10.00      A   
ATOM    661  HN  GLU    72     -82.456   2.542  -8.149  1.00 10.00      A   
ATOM    662  CA  GLU    72     -84.411   1.675  -8.088  1.00 10.00      A   
ATOM    663  CB  GLU    72     -84.486   1.396  -6.589  1.00 10.00      A   
ATOM    664  CG  GLU    72     -85.937   1.390  -6.058  1.00 10.00      A   
ATOM    665  CD  GLU    72     -86.081   0.727  -4.695  1.00 10.00      A   
ATOM    666  OE1 GLU    72     -85.063   0.337  -4.063  1.00 10.00      A   
ATOM    667  OE2 GLU    72     -87.243   0.630  -4.255  1.00 10.00      A   
ATOM    668  C   GLU    72     -85.119   2.966  -8.475  1.00 10.00      A   
ATOM    669  O   GLU    72     -84.635   4.061  -8.163  1.00 10.00      A   
ATOM    670  N   LEU    73     -86.277   2.840  -9.139  1.00 10.00      A   
ATOM    671  HN  LEU    73     -86.618   1.938  -9.313  1.00 10.00      A   
ATOM    672  CA  LEU    73     -87.054   3.979  -9.616  1.00 10.00      A   
ATOM    673  CB  LEU    73     -87.018   4.014 -11.165  1.00 10.00      A   
ATOM    674  CG  LEU    73     -85.744   4.588 -11.765  1.00 10.00      A   
ATOM    675  CD1 LEU    73     -85.554   3.998 -13.174  1.00 10.00      A   
ATOM    676  CD2 LEU    73     -85.906   6.129 -11.814  1.00 10.00      A   
ATOM    677  C   LEU    73     -88.493   3.776  -9.211  1.00 10.00      A   
ATOM    678  O   LEU    73     -88.965   2.646  -9.240  1.00 10.00      A   
ATOM    679  N   LYS    74     -89.154   4.852  -8.825  1.00 10.00      A   
ATOM    680  HN  LYS    74     -88.670   5.701  -8.746  1.00 10.00      A   
ATOM    681  CA  LYS    74     -90.593   4.824  -8.507  1.00 10.00      A   
ATOM    682  CB  LYS    74     -90.828   5.080  -7.021  1.00 10.00      A   
ATOM    683  CG  LYS    74     -90.115   4.061  -6.082  1.00 10.00      A   
ATOM    684  CD  LYS    74     -90.629   4.275  -4.655  1.00 10.00      A   
ATOM    685  CE  LYS    74     -90.197   3.163  -3.726  1.00 10.00      A   
ATOM    686  NZ  LYS    74     -90.776   3.442  -2.362  1.00 10.00      A   
ATOM    687  HZ1 LYS    74     -91.047   2.550  -1.899  1.00 10.00      A   
ATOM    688  HZ2 LYS    74     -91.615   4.047  -2.446  1.00 10.00      A   
ATOM    689  HZ3 LYS    74     -90.072   3.929  -1.769  1.00 10.00      A   
ATOM    690  C   LYS    74     -91.278   5.877  -9.368  1.00 10.00      A   
ATOM    691  O   LYS    74     -90.722   6.968  -9.599  1.00 10.00      A   
ATOM    692  N   GLY    75     -92.473   5.552  -9.873  1.00 10.00      A   
ATOM    693  HN  GLY    75     -92.899   4.716  -9.589  1.00 10.00      A   
ATOM    694  CA  GLY    75     -93.157   6.425 -10.848  1.00 10.00      A   
ATOM    695  C   GLY    75     -94.391   7.104 -10.292  1.00 10.00      A   
ATOM    696  O   GLY    75     -94.314   8.142  -9.602  1.00 10.00      A   
ATOM    697  N   LYS    76     -95.549   6.524 -10.590  1.00 10.00      A   
ATOM    698  HN  LYS    76     -95.545   5.688 -11.101  1.00 10.00      A   
ATOM    699  CA  LYS    76     -96.843   7.102 -10.175  1.00 10.00      A   
ATOM    700  CB  LYS    76     -98.010   6.263 -10.686  1.00 10.00      A   
ATOM    701  CG  LYS    76     -97.870   5.872 -12.131  1.00 10.00      A   
ATOM    702  CD  LYS    76     -99.137   5.150 -12.614  1.00 10.00      A   
ATOM    703  CE  LYS    76     -99.014   4.840 -14.088  1.00 10.00      A   
ATOM    704  NZ  LYS    76    -100.338   4.427 -14.731  1.00 10.00      A   
ATOM    705  HZ1 LYS    76    -100.197   4.228 -15.742  1.00 10.00      A   
ATOM    706  HZ2 LYS    76    -101.037   5.190 -14.635  1.00 10.00      A   
ATOM    707  HZ3 LYS    76    -100.709   3.572 -14.267  1.00 10.00      A   
ATOM    708  C   LYS    76     -96.959   7.212  -8.652  1.00 10.00      A   
ATOM    709  O   LYS    76     -96.441   6.333  -7.940  1.00 10.00      A   
ATOM    710  N   PRO    77     -97.679   8.254  -8.167  1.00 10.00      A   
ATOM    711  CA  PRO    77     -97.973   8.391  -6.731  1.00 10.00      A   
ATOM    712  CB  PRO    77     -98.774   9.681  -6.646  1.00 10.00      A   
ATOM    713  CG  PRO    77     -99.216  10.006  -8.033  1.00 10.00      A   
ATOM    714  CD  PRO    77     -98.247   9.370  -8.963  1.00 10.00      A   
ATOM    715  C   PRO    77     -98.839   7.232  -6.213  1.00 10.00      A   
ATOM    716  O   PRO    77     -99.531   6.571  -7.000  1.00 10.00      A   
ATOM    717  N   HIS    78     -98.819   7.029  -4.895  1.00 10.00      A   
ATOM    718  HN  HIS    78     -98.249   7.608  -4.347  1.00 10.00      A   
ATOM    719  CA  HIS    78     -99.604   5.983  -4.218  1.00 10.00      A   
ATOM    720  CB  HIS    78     -99.465   6.202  -2.704  1.00 10.00      A   
ATOM    721  CG  HIS    78    -100.266   5.253  -1.861  1.00 10.00      A   
ATOM    722  ND1 HIS    78    -100.792   5.613  -0.642  1.00 10.00      A   
ATOM    723  HD1 HIS    78    -100.711   6.498  -0.231  1.00 10.00      A   
ATOM    724  CD2 HIS    78    -100.599   3.950  -2.041  1.00 10.00      A   
ATOM    725  CE1 HIS    78    -101.421   4.581  -0.109  1.00 10.00      A   
ATOM    726  NE2 HIS    78    -101.330   3.563  -0.949  1.00 10.00      A   
ATOM    727  C   HIS    78    -101.092   5.913  -4.607  1.00 10.00      A   
ATOM    728  O   HIS    78    -101.684   4.814  -4.694  1.00 10.00      A   
ATOM    729  N   PHE    79    -101.718   7.070  -4.815  1.00 10.00      A   
ATOM    730  HN  PHE    79    -101.211   7.909  -4.788  1.00 10.00      A   
ATOM    731  CA  PHE    79    -103.181   7.104  -5.089  1.00 10.00      A   
ATOM    732  CB  PHE    79    -103.730   8.539  -4.918  1.00 10.00      A   
ATOM    733  CG  PHE    79    -104.129   8.910  -3.469  1.00 10.00      A   
ATOM    734  CD1 PHE    79    -103.685   8.162  -2.370  1.00 10.00      A   
ATOM    735  CD2 PHE    79    -104.890  10.041  -3.218  1.00 10.00      A   
ATOM    736  CE1 PHE    79    -104.035   8.519  -1.060  1.00 10.00      A   
ATOM    737  CE2 PHE    79    -105.227  10.399  -1.937  1.00 10.00      A   
ATOM    738  CZ  PHE    79    -104.807   9.648  -0.850  1.00 10.00      A   
ATOM    739  C   PHE    79    -103.523   6.529  -6.484  1.00 10.00      A   
ATOM    740  O   PHE    79    -104.696   6.313  -6.819  1.00 10.00      A   
ATOM    741  N   ALA    80    -102.503   6.267  -7.308  1.00 10.00      A   
ATOM    742  HN  ALA    80    -101.601   6.574  -7.081  1.00 10.00      A   
ATOM    743  CA  ALA    80    -102.729   5.518  -8.558  1.00 10.00      A   
ATOM    744  CB  ALA    80    -101.384   5.351  -9.347  1.00 10.00      A   
ATOM    745  C   ALA    80    -103.301   4.139  -8.242  1.00 10.00      A   
ATOM    746  O   ALA    80    -104.015   3.556  -9.073  1.00 10.00      A   
ATOM    747  N   ASP    81    -102.961   3.591  -7.061  1.00 10.00      A   
ATOM    748  HN  ASP    81    -102.337   4.064  -6.471  1.00 10.00      A   
ATOM    749  CA  ASP    81    -103.516   2.281  -6.638  1.00 10.00      A   
ATOM    750  CB  ASP    81    -102.945   1.881  -5.301  1.00 10.00      A   
ATOM    751  CG  ASP    81    -101.488   1.496  -5.375  1.00 10.00      A   
ATOM    752  OD1 ASP    81    -100.857   1.612  -6.433  1.00 10.00      A   
ATOM    753  OD2 ASP    81    -100.973   1.089  -4.334  1.00 10.00      A   
ATOM    754  C   ASP    81    -105.031   2.288  -6.484  1.00 10.00      A   
ATOM    755  O   ASP    81    -105.681   1.226  -6.474  1.00 10.00      A   
ATOM    756  N   PHE    82    -105.597   3.481  -6.305  1.00 10.00      A   
ATOM    757  HN  PHE    82    -105.033   4.283  -6.318  1.00 10.00      A   
ATOM    758  CA  PHE    82    -107.023   3.624  -6.093  1.00 10.00      A   
ATOM    759  CB  PHE    82    -107.309   4.433  -4.816  1.00 10.00      A   
ATOM    760  CG  PHE    82    -106.438   4.038  -3.652  1.00 10.00      A   
ATOM    761  CD1 PHE    82    -106.303   2.703  -3.285  1.00 10.00      A   
ATOM    762  CD2 PHE    82    -105.756   5.003  -2.934  1.00 10.00      A   
ATOM    763  CE1 PHE    82    -105.470   2.302  -2.207  1.00 10.00      A   
ATOM    764  CE2 PHE    82    -104.921   4.642  -1.846  1.00 10.00      A   
ATOM    765  CZ  PHE    82    -104.785   3.280  -1.477  1.00 10.00      A   
ATOM    766  C   PHE    82    -107.767   4.229  -7.301  1.00 10.00      A   
ATOM    767  O   PHE    82    -108.841   4.745  -7.158  1.00 10.00      A   
ATOM    768  N   ASN    83    -107.157   4.156  -8.468  1.00 10.00      A   
ATOM    769  HN  ASN    83    -106.253   3.780  -8.501  1.00 10.00      A   
ATOM    770  CA  ASN    83    -107.765   4.608  -9.698  1.00 10.00      A   
ATOM    771  CB  ASN    83    -109.079   3.856  -9.961  1.00 10.00      A   
ATOM    772  CG  ASN    83    -108.850   2.394 -10.240  1.00 10.00      A   
ATOM    773  OD1 ASN    83    -107.970   2.037 -11.018  1.00 10.00      A   
ATOM    774  ND2 ASN    83    -109.620   1.527  -9.585  1.00 10.00      A   
ATOM    775 HD21 ASN    83    -110.288   1.880  -8.962  1.00 10.00      A   
ATOM    776 HD22 ASN    83    -109.486   0.571  -9.752  1.00 10.00      A   
ATOM    777  C   ASN    83    -107.951   6.123  -9.770  1.00 10.00      A   
ATOM    778  O   ASN    83    -108.792   6.603 -10.521  1.00 10.00      A   
ATOM    779  N   LEU    84    -107.139   6.887  -9.019  1.00 10.00      A   
ATOM    780  HN  LEU    84    -106.434   6.466  -8.484  1.00 10.00      A   
ATOM    781  CA  LEU    84    -107.298   8.347  -8.991  1.00 10.00      A   
ATOM    782  CB  LEU    84    -107.081   8.842  -7.552  1.00 10.00      A   
ATOM    783  CG  LEU    84    -108.026   8.226  -6.518  1.00 10.00      A   
ATOM    784  CD1 LEU    84    -107.779   8.829  -5.142  1.00 10.00      A   
ATOM    785  CD2 LEU    84    -109.537   8.459  -6.935  1.00 10.00      A   
ATOM    786  C   LEU    84    -106.335   9.044  -9.990  1.00 10.00      A   
ATOM    787  O   LEU    84    -106.397  10.268 -10.198  1.00 10.00      A   
ATOM    788  N   VAL    85    -105.456   8.256 -10.589  1.00 10.00      A   
ATOM    789  HN  VAL    85    -105.409   7.316 -10.315  1.00 10.00      A   
ATOM    790  CA  VAL    85    -104.550   8.725 -11.642  1.00 10.00      A   
ATOM    791  CB  VAL    85    -103.069   8.370 -11.324  1.00 10.00      A   
ATOM    792  CG1 VAL    85    -102.126   8.968 -12.402  1.00 10.00      A   
ATOM    793  CG2 VAL    85    -102.661   8.889  -9.925  1.00 10.00      A   
ATOM    794  C   VAL    85    -104.977   8.119 -12.989  1.00 10.00      A   
ATOM    795  O   VAL    85    -104.830   6.900 -13.201  1.00 10.00      A   
ATOM    796  N   PRO    86    -105.499   8.959 -13.918  1.00 10.00      A   
ATOM    797  CA  PRO    86    -105.965   8.406 -15.198  1.00 10.00      A   
ATOM    798  CB  PRO    86    -106.485   9.644 -15.949  1.00 10.00      A   
ATOM    799  CG  PRO    86    -106.816  10.623 -14.831  1.00 10.00      A   
ATOM    800  CD  PRO    86    -105.688  10.420 -13.872  1.00 10.00      A   
ATOM    801  C   PRO    86    -104.841   7.754 -15.960  1.00 10.00      A   
ATOM    802  O   PRO    86    -103.676   8.113 -15.767  1.00 10.00      A   
ATOM    803  N   ASP    87    -105.191   6.780 -16.808  1.00 10.00      A   
ATOM    804  HN  ASP    87    -106.137   6.536 -16.882  1.00 10.00      A   
ATOM    805  CA  ASP    87    -104.215   6.067 -17.627  1.00 10.00      A   
ATOM    806  CB  ASP    87    -104.911   5.084 -18.567  1.00 10.00      A   
ATOM    807  CG  ASP    87    -105.626   3.973 -17.843  1.00 10.00      A   
ATOM    808  OD1 ASP    87    -106.563   3.404 -18.440  1.00 10.00      A   
ATOM    809  OD2 ASP    87    -105.226   3.630 -16.718  1.00 10.00      A   
ATOM    810  C   ASP    87    -103.506   7.057 -18.533  1.00 10.00      A   
ATOM    811  O   ASP    87    -104.130   7.980 -19.059  1.00 10.00      A   
ATOM    812  N   GLY    88    -102.218   6.825 -18.744  1.00 10.00      A   
ATOM    813  HN  GLY    88    -101.784   6.082 -18.276  1.00 10.00      A   
ATOM    814  CA  GLY    88    -101.446   7.654 -19.656  1.00 10.00      A   
ATOM    815  C   GLY    88    -100.778   8.824 -18.939  1.00 10.00      A   
ATOM    816  O   GLY    88    -100.062   9.617 -19.572  1.00 10.00      A   
ATOM    817  N   TRP    89    -101.042   8.971 -17.645  1.00 10.00      A   
ATOM    818  HN  TRP    89    -101.649   8.345 -17.198  1.00 10.00      A   
ATOM    819  CA  TRP    89    -100.428  10.065 -16.879  1.00 10.00      A   
ATOM    820  CB  TRP    89    -100.741   9.959 -15.388  1.00 10.00      A   
ATOM    821  CG  TRP    89     -99.962  10.939 -14.570  1.00 10.00      A   
ATOM    822  CD1 TRP    89    -100.284  12.262 -14.311  1.00 10.00      A   
ATOM    823  CD2 TRP    89     -98.725  10.685 -13.907  1.00 10.00      A   
ATOM    824  NE1 TRP    89     -99.309  12.828 -13.525  1.00 10.00      A   
ATOM    825  HE1 TRP    89     -99.303  13.757 -13.210  1.00 10.00      A   
ATOM    826  CE2 TRP    89     -98.331  11.894 -13.278  1.00 10.00      A   
ATOM    827  CE3 TRP    89     -97.886   9.556 -13.814  1.00 10.00      A   
ATOM    828  CZ2 TRP    89     -97.141  11.998 -12.524  1.00 10.00      A   
ATOM    829  CZ3 TRP    89     -96.709   9.649 -13.061  1.00 10.00      A   
ATOM    830  CH2 TRP    89     -96.344  10.881 -12.429  1.00 10.00      A   
ATOM    831  C   TRP    89     -98.902  10.142 -17.086  1.00 10.00      A   
ATOM    832  O   TRP    89     -98.349  11.226 -17.319  1.00 10.00      A   
ATOM    833  N   GLY    90     -98.234   8.990 -17.032  1.00 10.00      A   
ATOM    834  HN  GLY    90     -98.731   8.151 -16.942  1.00 10.00      A   
ATOM    835  CA  GLY    90     -96.767   8.965 -17.108  1.00 10.00      A   
ATOM    836  C   GLY    90     -96.154   7.786 -16.371  1.00 10.00      A   
ATOM    837  O   GLY    90     -96.842   6.789 -16.093  1.00 10.00      A   
ATOM    838  N   GLY    91     -94.871   7.920 -16.021  1.00 10.00      A   
ATOM    839  HN  GLY    91     -94.413   8.755 -16.244  1.00 10.00      A   
ATOM    840  CA  GLY    91     -94.132   6.877 -15.322  1.00 10.00      A   
ATOM    841  C   GLY    91     -93.375   5.918 -16.240  1.00 10.00      A   
ATOM    842  O   GLY    91     -93.014   4.789 -15.827  1.00 10.00      A   
ATOM    843  N   TYR    92     -93.138   6.325 -17.484  1.00 10.00      A   
ATOM    844  HN  TYR    92     -93.415   7.225 -17.755  1.00 10.00      A   
ATOM    845  CA  TYR    92     -92.469   5.452 -18.464  1.00 10.00      A   
ATOM    846  CB  TYR    92     -92.536   6.056 -19.866  1.00 10.00      A   
ATOM    847  CG  TYR    92     -93.956   6.310 -20.288  1.00 10.00      A   
ATOM    848  CD1 TYR    92     -94.504   7.595 -20.226  1.00 10.00      A   
ATOM    849  CD2 TYR    92     -94.759   5.258 -20.716  1.00 10.00      A   
ATOM    850  CE1 TYR    92     -95.834   7.832 -20.597  1.00 10.00      A   
ATOM    851  CE2 TYR    92     -96.080   5.474 -21.090  1.00 10.00      A   
ATOM    852  CZ  TYR    92     -96.607   6.768 -21.028  1.00 10.00      A   
ATOM    853  OH  TYR    92     -97.908   6.969 -21.386  1.00 10.00      A   
ATOM    854  HH  TYR    92     -98.458   6.289 -20.989  1.00 10.00      A   
ATOM    855  C   TYR    92     -91.007   5.241 -18.099  1.00 10.00      A   
ATOM    856  O   TYR    92     -90.271   6.207 -17.940  1.00 10.00      A   
ATOM    857  N   VAL    93     -90.591   3.978 -17.996  1.00 10.00      A   
ATOM    858  HN  VAL    93     -91.236   3.251 -18.120  1.00 10.00      A   
ATOM    859  CA  VAL    93     -89.204   3.658 -17.705  1.00 10.00      A   
ATOM    860  CB  VAL    93     -89.089   2.357 -16.876  1.00 10.00      A   
ATOM    861  CG1 VAL    93     -89.250   1.132 -17.744  1.00 10.00      A   
ATOM    862  CG2 VAL    93     -87.723   2.272 -16.180  1.00 10.00      A   
ATOM    863  C   VAL    93     -88.333   3.578 -18.966  1.00 10.00      A   
ATOM    864  O   VAL    93     -87.106   3.635 -18.871  1.00 10.00      A   
ATOM    865  N   TYR    94     -88.943   3.467 -20.146  1.00 10.00      A   
ATOM    866  HN  TYR    94     -89.920   3.503 -20.210  1.00 10.00      A   
ATOM    867  CA  TYR    94     -88.120   3.290 -21.346  1.00 10.00      A   
ATOM    868  CB  TYR    94     -88.942   3.194 -22.633  1.00 10.00      A   
ATOM    869  CG  TYR    94     -88.060   2.824 -23.801  1.00 10.00      A   
ATOM    870  CD1 TYR    94     -87.684   1.493 -24.021  1.00 10.00      A   
ATOM    871  CD2 TYR    94     -87.544   3.809 -24.642  1.00 10.00      A   
ATOM    872  CE1 TYR    94     -86.860   1.153 -25.075  1.00 10.00      A   
ATOM    873  CE2 TYR    94     -86.721   3.486 -25.699  1.00 10.00      A   
ATOM    874  CZ  TYR    94     -86.382   2.164 -25.908  1.00 10.00      A   
ATOM    875  OH  TYR    94     -85.567   1.854 -26.943  1.00 10.00      A   
ATOM    876  HH  TYR    94     -84.830   2.469 -26.967  1.00 10.00      A   
ATOM    877  C   TYR    94     -86.966   4.291 -21.487  1.00 10.00      A   
ATOM    878  O   TYR    94     -85.845   3.870 -21.787  1.00 10.00      A   
ATOM    879  N   PRO    95     -87.213   5.610 -21.264  1.00 10.00      A   
ATOM    880  CA  PRO    95     -86.080   6.546 -21.407  1.00 10.00      A   
ATOM    881  CB  PRO    95     -86.712   7.899 -21.058  1.00 10.00      A   
ATOM    882  CG  PRO    95     -88.132   7.735 -21.479  1.00 10.00      A   
ATOM    883  CD  PRO    95     -88.454   6.356 -20.959  1.00 10.00      A   
ATOM    884  C   PRO    95     -84.897   6.230 -20.487  1.00 10.00      A   
ATOM    885  O   PRO    95     -83.763   6.441 -20.883  1.00 10.00      A   
ATOM    886  N   TRP    96     -85.178   5.700 -19.290  1.00 10.00      A   
ATOM    887  HN  TRP    96     -86.120   5.599 -19.040  1.00 10.00      A   
ATOM    888  CA  TRP    96     -84.154   5.257 -18.328  1.00 10.00      A   
ATOM    889  CB  TRP    96     -84.811   4.898 -16.963  1.00 10.00      A   
ATOM    890  CG  TRP    96     -85.298   6.120 -16.246  1.00 10.00      A   
ATOM    891  CD1 TRP    96     -86.544   6.697 -16.354  1.00 10.00      A   
ATOM    892  CD2 TRP    96     -84.557   6.932 -15.333  1.00 10.00      A   
ATOM    893  NE1 TRP    96     -86.617   7.830 -15.580  1.00 10.00      A   
ATOM    894  HE1 TRP    96     -87.399   8.414 -15.496  1.00 10.00      A   
ATOM    895  CE2 TRP    96     -85.416   7.998 -14.930  1.00 10.00      A   
ATOM    896  CE3 TRP    96     -83.234   6.888 -14.831  1.00 10.00      A   
ATOM    897  CZ2 TRP    96     -85.004   8.996 -14.028  1.00 10.00      A   
ATOM    898  CZ3 TRP    96     -82.815   7.902 -13.939  1.00 10.00      A   
ATOM    899  CH2 TRP    96     -83.697   8.943 -13.552  1.00 10.00      A   
ATOM    900  C   TRP    96     -83.383   4.051 -18.846  1.00 10.00      A   
ATOM    901  O   TRP    96     -82.164   4.017 -18.775  1.00 10.00      A   
ATOM    902  N   ILE    97     -84.108   3.042 -19.334  1.00 10.00      A   
ATOM    903  HN  ILE    97     -85.086   3.102 -19.335  1.00 10.00      A   
ATOM    904  CA  ILE    97     -83.446   1.826 -19.877  1.00 10.00      A   
ATOM    905  CB  ILE    97     -84.460   0.748 -20.309  1.00 10.00      A   
ATOM    906  CG1 ILE    97     -85.485   0.469 -19.185  1.00 10.00      A   
ATOM    907  CG2 ILE    97     -83.739  -0.530 -20.771  1.00 10.00      A   
ATOM    908  CD1 ILE    97     -84.886   0.133 -17.785  1.00 10.00      A   
ATOM    909  C   ILE    97     -82.597   2.223 -21.051  1.00 10.00      A   
ATOM    910  O   ILE    97     -81.423   1.798 -21.186  1.00 10.00      A   
ATOM    911  N   GLU    98     -83.170   3.060 -21.913  1.00 10.00      A   
ATOM    912  HN  GLU    98     -84.066   3.414 -21.732  1.00 10.00      A   
ATOM    913  CA  GLU    98     -82.466   3.446 -23.116  1.00 10.00      A   
ATOM    914  CB  GLU    98     -83.333   4.352 -23.986  1.00 10.00      A   
ATOM    915  CG  GLU    98     -82.852   4.419 -25.409  1.00 10.00      A   
ATOM    916  CD  GLU    98     -83.202   5.718 -26.060  1.00 10.00      A   
ATOM    917  OE1 GLU    98     -83.683   5.703 -27.223  1.00 10.00      A   
ATOM    918  OE2 GLU    98     -82.986   6.767 -25.411  1.00 10.00      A   
ATOM    919  C   GLU    98     -81.170   4.153 -22.757  1.00 10.00      A   
ATOM    920  O   GLU    98     -80.114   3.863 -23.335  1.00 10.00      A   
ATOM    921  N   ALA    99     -81.255   5.089 -21.811  1.00 10.00      A   
ATOM    922  HN  ALA    99     -82.121   5.268 -21.388  1.00 10.00      A   
ATOM    923  CA  ALA    99     -80.080   5.855 -21.393  1.00 10.00      A   
ATOM    924  CB  ALA    99     -80.475   7.076 -20.539  1.00 10.00      A   
ATOM    925  C   ALA    99     -79.022   4.972 -20.701  1.00 10.00      A   
ATOM    926  O   ALA    99     -77.836   5.079 -21.014  1.00 10.00      A   
ATOM    927  N   MET   100     -79.456   4.098 -19.795  1.00 10.00      A   
ATOM    928  HN  MET   100     -80.404   4.111 -19.549  1.00 10.00      A   
ATOM    929  CA  MET   100     -78.574   3.110 -19.144  1.00 10.00      A   
ATOM    930  CB  MET   100     -79.304   2.395 -17.996  1.00 10.00      A   
ATOM    931  CG  MET   100     -79.615   3.323 -16.817  1.00 10.00      A   
ATOM    932  SD  MET   100     -80.322   2.469 -15.398  1.00 10.00      A   
ATOM    933  CE  MET   100     -81.866   1.855 -16.077  1.00 10.00      A   
ATOM    934  C   MET   100     -77.946   2.062 -20.099  1.00 10.00      A   
ATOM    935  O   MET   100     -76.797   1.626 -19.895  1.00 10.00      A   
ATOM    936  N   SER   101     -78.694   1.687 -21.139  1.00 10.00      A   
ATOM    937  HN  SER   101     -79.546   2.145 -21.297  1.00 10.00      A   
ATOM    938  CA  SER   101     -78.286   0.613 -22.059  1.00 10.00      A   
ATOM    939  CB  SER   101     -79.307   0.460 -23.183  1.00 10.00      A   
ATOM    940  OG  SER   101     -79.186   1.544 -24.105  1.00 10.00      A   
ATOM    941  HG  SER   101     -78.968   2.348 -23.628  1.00 10.00      A   
ATOM    942  C   SER   101     -76.891   0.846 -22.655  1.00 10.00      A   
ATOM    943  O   SER   101     -76.132  -0.106 -22.846  1.00 10.00      A   
ATOM    944  N   SER   102     -76.557   2.101 -22.948  1.00 10.00      A   
ATOM    945  HN  SER   102     -77.200   2.823 -22.791  1.00 10.00      A   
ATOM    946  CA  SER   102     -75.238   2.411 -23.502  1.00 10.00      A   
ATOM    947  CB  SER   102     -75.323   3.451 -24.630  1.00 10.00      A   
ATOM    948  OG  SER   102     -76.016   4.613 -24.220  1.00 10.00      A   
ATOM    949  HG  SER   102     -76.297   4.513 -23.308  1.00 10.00      A   
ATOM    950  C   SER   102     -74.206   2.826 -22.451  1.00 10.00      A   
ATOM    951  O   SER   102     -73.023   2.947 -22.763  1.00 10.00      A   
ATOM    952  N   SER   103     -74.640   3.020 -21.206  1.00 10.00      A   
ATOM    953  HN  SER   103     -75.581   2.860 -20.983  1.00 10.00      A   
ATOM    954  CA  SER   103     -73.713   3.471 -20.177  1.00 10.00      A   
ATOM    955  CB  SER   103     -74.135   4.850 -19.644  1.00 10.00      A   
ATOM    956  OG  SER   103     -73.966   5.846 -20.661  1.00 10.00      A   
ATOM    957  HG  SER   103     -73.176   5.654 -21.170  1.00 10.00      A   
ATOM    958  C   SER   103     -73.471   2.500 -19.034  1.00 10.00      A   
ATOM    959  O   SER   103     -72.331   2.310 -18.624  1.00 10.00      A   
ATOM    960  N   TYR   104     -74.528   1.886 -18.513  1.00 10.00      A   
ATOM    961  HN  TYR   104     -75.401   1.976 -18.950  1.00 10.00      A   
ATOM    962  CA  TYR   104     -74.414   1.084 -17.303  1.00 10.00      A   
ATOM    963  CB  TYR   104     -75.641   1.282 -16.441  1.00 10.00      A   
ATOM    964  CG  TYR   104     -75.640   2.570 -15.657  1.00 10.00      A   
ATOM    965  CD1 TYR   104     -76.752   2.900 -14.908  1.00 10.00      A   
ATOM    966  CD2 TYR   104     -74.532   3.445 -15.641  1.00 10.00      A   
ATOM    967  CE1 TYR   104     -76.783   4.033 -14.167  1.00 10.00      A   
ATOM    968  CE2 TYR   104     -74.559   4.616 -14.871  1.00 10.00      A   
ATOM    969  CZ  TYR   104     -75.712   4.879 -14.143  1.00 10.00      A   
ATOM    970  OH  TYR   104     -75.851   5.978 -13.348  1.00 10.00      A   
ATOM    971  HH  TYR   104     -75.530   6.753 -13.814  1.00 10.00      A   
ATOM    972  C   TYR   104     -74.254  -0.371 -17.707  1.00 10.00      A   
ATOM    973  O   TYR   104     -75.024  -1.265 -17.306  1.00 10.00      A   
ATOM    974  N   THR   105     -73.232  -0.617 -18.503  1.00 10.00      A   
ATOM    975  HN  THR   105     -72.536   0.063 -18.626  1.00 10.00      A   
ATOM    976  CA  THR   105     -73.129  -1.916 -19.216  1.00 10.00      A   
ATOM    977  CB  THR   105     -71.853  -1.955 -20.080  1.00 10.00      A   
ATOM    978  OG1 THR   105     -70.737  -1.647 -19.258  1.00 10.00      A   
ATOM    979  HG1 THR   105     -70.044  -1.252 -19.792  1.00 10.00      A   
ATOM    980  CG2 THR   105     -71.920  -0.899 -21.225  1.00 10.00      A   
ATOM    981  C   THR   105     -72.924  -3.060 -18.147  1.00 10.00      A   
ATOM    982  O   THR   105     -73.367  -4.185 -18.320  1.00 10.00      A   
ATOM    983  N   TRP   106     -72.131  -2.793 -17.013  1.00 10.00      A   
ATOM    984  HN  TRP   106     -71.644  -1.944 -16.957  1.00 10.00      A   
ATOM    985  CA  TRP   106     -72.021  -3.750 -15.924  1.00 10.00      A   
ATOM    986  CB  TRP   106     -70.753  -3.457 -15.127  1.00 10.00      A   
ATOM    987  CG  TRP   106     -69.591  -3.985 -15.812  1.00 10.00      A   
ATOM    988  CD1 TRP   106     -69.045  -3.532 -16.973  1.00 10.00      A   
ATOM    989  CD2 TRP   106     -68.829  -5.119 -15.409  1.00 10.00      A   
ATOM    990  NE1 TRP   106     -67.964  -4.308 -17.318  1.00 10.00      A   
ATOM    991  HE1 TRP   106     -67.399  -4.183 -18.108  1.00 10.00      A   
ATOM    992  CE2 TRP   106     -67.816  -5.299 -16.369  1.00 10.00      A   
ATOM    993  CE3 TRP   106     -68.904  -6.006 -14.315  1.00 10.00      A   
ATOM    994  CZ2 TRP   106     -66.872  -6.324 -16.270  1.00 10.00      A   
ATOM    995  CZ3 TRP   106     -67.968  -7.022 -14.218  1.00 10.00      A   
ATOM    996  CH2 TRP   106     -66.973  -7.176 -15.200  1.00 10.00      A   
ATOM    997  C   TRP   106     -73.258  -3.769 -14.983  1.00 10.00      A   
ATOM    998  O   TRP   106     -73.205  -4.307 -13.891  1.00 10.00      A   
ATOM    999  N   LEU   107     -74.375  -3.188 -15.404  1.00 10.00      A   
ATOM   1000  HN  LEU   107     -74.403  -2.805 -16.306  1.00 10.00      A   
ATOM   1001  CA  LEU   107     -75.591  -3.102 -14.539  1.00 10.00      A   
ATOM   1002  CB  LEU   107     -76.705  -2.345 -15.254  1.00 10.00      A   
ATOM   1003  CG  LEU   107     -78.005  -2.026 -14.440  1.00 10.00      A   
ATOM   1004  CD1 LEU   107     -77.732  -0.974 -13.327  1.00 10.00      A   
ATOM   1005  CD2 LEU   107     -79.124  -1.470 -15.301  1.00 10.00      A   
ATOM   1006  C   LEU   107     -76.185  -4.475 -14.067  1.00 10.00      A   
ATOM   1007  O   LEU   107     -76.311  -5.390 -14.871  1.00 10.00      A   
ATOM   1008  N   GLU   108     -76.633  -4.589 -12.791  1.00 10.00      A   
ATOM   1009  HN  GLU   108     -76.711  -3.790 -12.230  1.00 10.00      A   
ATOM   1010  CA  GLU   108     -77.000  -5.897 -12.250  1.00 10.00      A   
ATOM   1011  CB  GLU   108     -76.075  -6.310 -11.102  1.00 10.00      A   
ATOM   1012  CG  GLU   108     -74.630  -6.565 -11.519  1.00 10.00      A   
ATOM   1013  CD  GLU   108     -73.784  -6.986 -10.341  1.00 10.00      A   
ATOM   1014  OE1 GLU   108     -74.299  -6.993  -9.198  1.00 10.00      A   
ATOM   1015  OE2 GLU   108     -72.610  -7.291 -10.566  1.00 10.00      A   
ATOM   1016  C   GLU   108     -78.439  -5.959 -11.715  1.00 10.00      A   
ATOM   1017  O   GLU   108     -79.006  -7.034 -11.642  1.00 10.00      A   
ATOM   1018  N   GLU   109     -78.962  -4.824 -11.277  1.00 10.00      A   
ATOM   1019  HN  GLU   109     -78.473  -3.987 -11.412  1.00 10.00      A   
ATOM   1020  CA  GLU   109     -80.287  -4.795 -10.581  1.00 10.00      A   
ATOM   1021  CB  GLU   109     -80.078  -4.733  -9.058  1.00 10.00      A   
ATOM   1022  CG  GLU   109     -78.988  -5.707  -8.532  1.00 10.00      A   
ATOM   1023  CD  GLU   109     -78.987  -5.831  -7.010  1.00 10.00      A   
ATOM   1024  OE1 GLU   109     -79.781  -5.148  -6.342  1.00 10.00      A   
ATOM   1025  OE2 GLU   109     -78.194  -6.600  -6.475  1.00 10.00      A   
ATOM   1026  C   GLU   109     -81.138  -3.618 -11.022  1.00 10.00      A   
ATOM   1027  O   GLU   109     -80.668  -2.480 -11.058  1.00 10.00      A   
ATOM   1028  N   ILE   110     -82.416  -3.885 -11.318  1.00 10.00      A   
ATOM   1029  HN  ILE   110     -82.710  -4.820 -11.310  1.00 10.00      A   
ATOM   1030  CA  ILE   110     -83.386  -2.861 -11.649  1.00 10.00      A   
ATOM   1031  CB  ILE   110     -83.760  -2.888 -13.159  1.00 10.00      A   
ATOM   1032  CG1 ILE   110     -82.574  -2.359 -13.998  1.00 10.00      A   
ATOM   1033  CG2 ILE   110     -85.001  -2.027 -13.408  1.00 10.00      A   
ATOM   1034  CD1 ILE   110     -82.715  -2.522 -15.488  1.00 10.00      A   
ATOM   1035  C   ILE   110     -84.597  -3.187 -10.805  1.00 10.00      A   
ATOM   1036  O   ILE   110     -85.110  -4.315 -10.875  1.00 10.00      A   
ATOM   1037  N   ARG   111     -84.983  -2.236  -9.958  1.00 10.00      A   
ATOM   1038  HN  ARG   111     -84.447  -1.419  -9.889  1.00 10.00      A   
ATOM   1039  CA  ARG   111     -86.180  -2.366  -9.125  1.00 10.00      A   
ATOM   1040  CB  ARG   111     -85.805  -2.304  -7.642  1.00 10.00      A   
ATOM   1041  CG  ARG   111     -85.010  -3.553  -7.190  1.00 10.00      A   
ATOM   1042  CD  ARG   111     -84.357  -3.324  -5.852  1.00 10.00      A   
ATOM   1043  NE  ARG   111     -83.193  -4.207  -5.663  1.00 10.00      A   
ATOM   1044  HE  ARG   111     -82.310  -3.901  -5.954  1.00 10.00      A   
ATOM   1045  CZ  ARG   111     -83.335  -5.389  -5.110  1.00 10.00      A   
ATOM   1046  NH1 ARG   111     -84.557  -5.731  -4.772  1.00 10.00      A   
ATOM   1047 HH11 ARG   111     -84.735  -6.656  -4.329  1.00 10.00      A   
ATOM   1048 HH12 ARG   111     -85.348  -5.078  -4.947  1.00 10.00      A   
ATOM   1049  NH2 ARG   111     -82.308  -6.203  -4.904  1.00 10.00      A   
ATOM   1050 HH21 ARG   111     -82.461  -7.132  -4.463  1.00 10.00      A   
ATOM   1051 HH22 ARG   111     -81.349  -5.912  -5.184  1.00 10.00      A   
ATOM   1052  C   ARG   111     -87.083  -1.223  -9.447  1.00 10.00      A   
ATOM   1053  O   ARG   111     -86.707  -0.059  -9.233  1.00 10.00      A   
ATOM   1054  N   LEU   112     -88.301  -1.528  -9.914  1.00 10.00      A   
ATOM   1055  HN  LEU   112     -88.587  -2.465  -9.954  1.00 10.00      A   
ATOM   1056  CA  LEU   112     -89.203  -0.470 -10.362  1.00 10.00      A   
ATOM   1057  CB  LEU   112     -89.510  -0.660 -11.864  1.00 10.00      A   
ATOM   1058  CG  LEU   112     -88.336  -0.732 -12.846  1.00 10.00      A   
ATOM   1059  CD1 LEU   112     -88.855  -0.849 -14.268  1.00 10.00      A   
ATOM   1060  CD2 LEU   112     -87.486   0.535 -12.686  1.00 10.00      A   
ATOM   1061  C   LEU   112     -90.526  -0.575  -9.612  1.00 10.00      A   
ATOM   1062  O   LEU   112     -90.954  -1.694  -9.278  1.00 10.00      A   
ATOM   1063  N   LYS   113     -91.137   0.566  -9.320  1.00 10.00      A   
ATOM   1064  HN  LYS   113     -90.723   1.422  -9.556  1.00 10.00      A   
ATOM   1065  CA  LYS   113     -92.436   0.537  -8.642  1.00 10.00      A   
ATOM   1066  CB  LYS   113     -92.303   0.853  -7.143  1.00 10.00      A   
ATOM   1067  CG  LYS   113     -93.655   0.584  -6.387  1.00 10.00      A   
ATOM   1068  CD  LYS   113     -93.491   0.870  -4.873  1.00 10.00      A   
ATOM   1069  CE  LYS   113     -94.783   0.592  -4.160  1.00 10.00      A   
ATOM   1070  NZ  LYS   113     -94.614   0.917  -2.722  1.00 10.00      A   
ATOM   1071  HZ1 LYS   113     -95.415   0.541  -2.175  1.00 10.00      A   
ATOM   1072  HZ2 LYS   113     -94.575   1.946  -2.590  1.00 10.00      A   
ATOM   1073  HZ3 LYS   113     -93.733   0.497  -2.360  1.00 10.00      A   
ATOM   1074  C   LYS   113     -93.331   1.549  -9.284  1.00 10.00      A   
ATOM   1075  O   LYS   113     -92.955   2.728  -9.432  1.00 10.00      A   
ATOM   1076  N   ARG   114     -94.550   1.119  -9.596  1.00 10.00      A   
ATOM   1077  HN  ARG   114     -94.807   0.204  -9.357  1.00 10.00      A   
ATOM   1078  CA  ARG   114     -95.516   1.970 -10.285  1.00 10.00      A   
ATOM   1079  CB  ARG   114     -96.192   2.969  -9.309  1.00 10.00      A   
ATOM   1080  CG  ARG   114     -96.966   2.280  -8.185  1.00 10.00      A   
ATOM   1081  CD  ARG   114     -97.719   3.328  -7.274  1.00 10.00      A   
ATOM   1082  NE  ARG   114     -98.351   2.668  -6.130  1.00 10.00      A   
ATOM   1083  HE  ARG   114     -99.161   2.143  -6.301  1.00 10.00      A   
ATOM   1084  CZ  ARG   114     -97.886   2.743  -4.880  1.00 10.00      A   
ATOM   1085  NH1 ARG   114     -96.808   3.452  -4.618  1.00 10.00      A   
ATOM   1086 HH11 ARG   114     -96.447   3.509  -3.645  1.00 10.00      A   
ATOM   1087 HH12 ARG   114     -96.317   3.955  -5.385  1.00 10.00      A   
ATOM   1088  NH2 ARG   114     -98.536   2.123  -3.896  1.00 10.00      A   
ATOM   1089 HH21 ARG   114     -99.399   1.583  -4.102  1.00 10.00      A   
ATOM   1090 HH22 ARG   114     -98.183   2.184  -2.927  1.00 10.00      A   
ATOM   1091  C   ARG   114     -94.973   2.662 -11.526  1.00 10.00      A   
ATOM   1092  O   ARG   114     -95.206   3.862 -11.729  1.00 10.00      A   
ATOM   1093  N   MET   115     -94.252   1.905 -12.360  1.00 10.00      A   
ATOM   1094  HN  MET   115     -94.039   0.981 -12.113  1.00 10.00      A   
ATOM   1095  CA  MET   115     -93.777   2.435 -13.632  1.00 10.00      A   
ATOM   1096  CB  MET   115     -92.285   2.185 -13.882  1.00 10.00      A   
ATOM   1097  CG  MET   115     -91.262   2.638 -12.785  1.00 10.00      A   
ATOM   1098  SD  MET   115     -90.880   4.367 -12.767  1.00 10.00      A   
ATOM   1099  CE  MET   115     -90.083   4.749 -14.346  1.00 10.00      A   
ATOM   1100  C   MET   115     -94.532   1.726 -14.743  1.00 10.00      A   
ATOM   1101  O   MET   115     -95.096   0.623 -14.543  1.00 10.00      A   
ATOM   1102  N   VAL   116     -94.511   2.348 -15.913  1.00 10.00      A   
ATOM   1103  HN  VAL   116     -94.164   3.264 -15.963  1.00 10.00      A   
ATOM   1104  CA  VAL   116     -94.990   1.703 -17.127  1.00 10.00      A   
ATOM   1105  CB  VAL   116     -95.653   2.723 -18.054  1.00 10.00      A   
ATOM   1106  CG1 VAL   116     -96.045   2.088 -19.422  1.00 10.00      A   
ATOM   1107  CG2 VAL   116     -96.873   3.348 -17.360  1.00 10.00      A   
ATOM   1108  C   VAL   116     -93.758   1.080 -17.773  1.00 10.00      A   
ATOM   1109  O   VAL   116     -92.796   1.786 -18.089  1.00 10.00      A   
ATOM   1110  N   VAL   117     -93.790  -0.240 -17.910  1.00 10.00      A   
ATOM   1111  HN  VAL   117     -94.618  -0.705 -17.669  1.00 10.00      A   
ATOM   1112  CA  VAL   117     -92.673  -1.048 -18.398  1.00 10.00      A   
ATOM   1113  CB  VAL   117     -92.195  -2.064 -17.301  1.00 10.00      A   
ATOM   1114  CG1 VAL   117     -90.923  -2.857 -17.759  1.00 10.00      A   
ATOM   1115  CG2 VAL   117     -91.890  -1.333 -15.957  1.00 10.00      A   
ATOM   1116  C   VAL   117     -93.221  -1.835 -19.596  1.00 10.00      A   
ATOM   1117  O   VAL   117     -94.247  -2.525 -19.479  1.00 10.00      A   
ATOM   1118  N   THR   118     -92.540  -1.750 -20.736  1.00 10.00      A   
ATOM   1119  HN  THR   118     -91.697  -1.252 -20.760  1.00 10.00      A   
ATOM   1120  CA  THR   118     -93.040  -2.395 -21.961  1.00 10.00      A   
ATOM   1121  CB  THR   118     -93.085  -1.416 -23.137  1.00 10.00      A   
ATOM   1122  OG1 THR   118     -91.757  -0.979 -23.429  1.00 10.00      A   
ATOM   1123  HG1 THR   118     -91.252  -0.926 -22.615  1.00 10.00      A   
ATOM   1124  CG2 THR   118     -93.940  -0.201 -22.818  1.00 10.00      A   
ATOM   1125  C   THR   118     -92.167  -3.576 -22.354  1.00 10.00      A   
ATOM   1126  O   THR   118     -91.104  -3.801 -21.764  1.00 10.00      A   
ATOM   1127  N   ASP   119     -92.611  -4.333 -23.355  1.00 10.00      A   
ATOM   1128  HN  ASP   119     -93.487  -4.149 -23.753  1.00 10.00      A   
ATOM   1129  CA  ASP   119     -91.797  -5.433 -23.862  1.00 10.00      A   
ATOM   1130  CB  ASP   119     -92.571  -6.306 -24.864  1.00 10.00      A   
ATOM   1131  CG  ASP   119     -93.646  -7.150 -24.183  1.00 10.00      A   
ATOM   1132  OD1 ASP   119     -93.559  -7.359 -22.946  1.00 10.00      A   
ATOM   1133  OD2 ASP   119     -94.592  -7.569 -24.876  1.00 10.00      A   
ATOM   1134  C   ASP   119     -90.488  -4.917 -24.445  1.00 10.00      A   
ATOM   1135  O   ASP   119     -89.448  -5.547 -24.257  1.00 10.00      A   
ATOM   1136  N   ASP   120     -90.529  -3.754 -25.089  1.00 10.00      A   
ATOM   1137  HN  ASP   120     -91.394  -3.318 -25.235  1.00 10.00      A   
ATOM   1138  CA  ASP   120     -89.301  -3.107 -25.588  1.00 10.00      A   
ATOM   1139  CB  ASP   120     -89.592  -1.796 -26.327  1.00 10.00      A   
ATOM   1140  CG  ASP   120     -90.060  -2.023 -27.751  1.00 10.00      A   
ATOM   1141  OD1 ASP   120     -90.034  -3.191 -28.231  1.00 10.00      A   
ATOM   1142  OD2 ASP   120     -90.441  -1.022 -28.397  1.00 10.00      A   
ATOM   1143  C   ASP   120     -88.299  -2.831 -24.476  1.00 10.00      A   
ATOM   1144  O   ASP   120     -87.103  -2.997 -24.687  1.00 10.00      A   
ATOM   1145  N   CYS   121     -88.785  -2.368 -23.318  1.00 10.00      A   
ATOM   1146  HN  CYS   121     -89.738  -2.150 -23.254  1.00 10.00      A   
ATOM   1147  CA  CYS   121     -87.917  -2.179 -22.130  1.00 10.00      A   
ATOM   1148  CB  CYS   121     -88.724  -1.689 -20.902  1.00 10.00      A   
ATOM   1149  SG  CYS   121     -89.509  -0.082 -21.084  1.00 10.00      A   
ATOM   1150  HG  CYS   121     -88.592   0.775 -21.510  1.00 10.00      A   
ATOM   1151  C   CYS   121     -87.265  -3.511 -21.754  1.00 10.00      A   
ATOM   1152  O   CYS   121     -86.061  -3.574 -21.459  1.00 10.00      A   
ATOM   1153  N   LEU   122     -88.074  -4.567 -21.695  1.00 10.00      A   
ATOM   1154  HN  LEU   122     -89.007  -4.482 -21.983  1.00 10.00      A   
ATOM   1155  CA  LEU   122     -87.581  -5.857 -21.202  1.00 10.00      A   
ATOM   1156  CB  LEU   122     -88.750  -6.803 -20.899  1.00 10.00      A   
ATOM   1157  CG  LEU   122     -89.573  -6.349 -19.692  1.00 10.00      A   
ATOM   1158  CD1 LEU   122     -90.795  -7.233 -19.437  1.00 10.00      A   
ATOM   1159  CD2 LEU   122     -88.639  -6.321 -18.463  1.00 10.00      A   
ATOM   1160  C   LEU   122     -86.564  -6.472 -22.195  1.00 10.00      A   
ATOM   1161  O   LEU   122     -85.513  -6.985 -21.803  1.00 10.00      A   
ATOM   1162  N   GLU   123     -86.865  -6.387 -23.473  1.00 10.00      A   
ATOM   1163  HN  GLU   123     -87.738  -6.034 -23.744  1.00 10.00      A   
ATOM   1164  CA  GLU   123     -85.913  -6.812 -24.492  1.00 10.00      A   
ATOM   1165  CB  GLU   123     -86.570  -6.681 -25.859  1.00 10.00      A   
ATOM   1166  CG  GLU   123     -87.819  -7.502 -25.881  1.00 10.00      A   
ATOM   1167  CD  GLU   123     -88.095  -8.048 -27.217  1.00 10.00      A   
ATOM   1168  OE1 GLU   123     -88.411  -7.237 -28.116  1.00 10.00      A   
ATOM   1169  OE2 GLU   123     -87.988  -9.286 -27.370  1.00 10.00      A   
ATOM   1170  C   GLU   123     -84.582  -6.047 -24.464  1.00 10.00      A   
ATOM   1171  O   GLU   123     -83.511  -6.640 -24.670  1.00 10.00      A   
ATOM   1172  N   LEU   124     -84.650  -4.741 -24.217  1.00 10.00      A   
ATOM   1173  HN  LEU   124     -85.526  -4.332 -24.061  1.00 10.00      A   
ATOM   1174  CA  LEU   124     -83.443  -3.890 -24.168  1.00 10.00      A   
ATOM   1175  CB  LEU   124     -83.792  -2.391 -24.092  1.00 10.00      A   
ATOM   1176  CG  LEU   124     -83.007  -1.383 -24.921  1.00 10.00      A   
ATOM   1177  CD1 LEU   124     -82.966   0.034 -24.318  1.00 10.00      A   
ATOM   1178  CD2 LEU   124     -81.614  -1.837 -25.510  1.00 10.00      A   
ATOM   1179  C   LEU   124     -82.596  -4.234 -22.941  1.00 10.00      A   
ATOM   1180  O   LEU   124     -81.366  -4.209 -23.013  1.00 10.00      A   
ATOM   1181  N   ILE   125     -83.257  -4.520 -21.821  1.00 10.00      A   
ATOM   1182  HN  ILE   125     -84.232  -4.423 -21.815  1.00 10.00      A   
ATOM   1183  CA  ILE   125     -82.590  -4.975 -20.592  1.00 10.00      A   
ATOM   1184  CB  ILE   125     -83.612  -5.186 -19.421  1.00 10.00      A   
ATOM   1185  CG1 ILE   125     -84.063  -3.835 -18.807  1.00 10.00      A   
ATOM   1186  CG2 ILE   125     -83.033  -6.055 -18.289  1.00 10.00      A   
ATOM   1187  CD1 ILE   125     -85.382  -3.945 -18.029  1.00 10.00      A   
ATOM   1188  C   ILE   125     -81.802  -6.272 -20.858  1.00 10.00      A   
ATOM   1189  O   ILE   125     -80.603  -6.359 -20.546  1.00 10.00      A   
ATOM   1190  N   ALA   126     -82.468  -7.256 -21.464  1.00 10.00      A   
ATOM   1191  HN  ALA   126     -83.390  -7.093 -21.753  1.00 10.00      A   
ATOM   1192  CA  ALA   126     -81.875  -8.567 -21.712  1.00 10.00      A   
ATOM   1193  CB  ALA   126     -82.884  -9.461 -22.396  1.00 10.00      A   
ATOM   1194  C   ALA   126     -80.638  -8.410 -22.580  1.00 10.00      A   
ATOM   1195  O   ALA   126     -79.584  -9.015 -22.336  1.00 10.00      A   
ATOM   1196  N   LYS   127     -80.753  -7.593 -23.608  1.00 10.00      A   
ATOM   1197  HN  LYS   127     -81.555  -7.044 -23.728  1.00 10.00      A   
ATOM   1198  CA  LYS   127     -79.663  -7.529 -24.550  1.00 10.00      A   
ATOM   1199  CB  LYS   127     -80.183  -7.238 -25.937  1.00 10.00      A   
ATOM   1200  CG  LYS   127     -80.839  -5.938 -26.145  1.00 10.00      A   
ATOM   1201  CD  LYS   127     -80.880  -5.738 -27.658  1.00 10.00      A   
ATOM   1202  CE  LYS   127     -79.487  -5.460 -28.217  1.00 10.00      A   
ATOM   1203  NZ  LYS   127     -79.144  -3.993 -28.261  1.00 10.00      A   
ATOM   1204  HZ1 LYS   127     -78.186  -3.861 -28.647  1.00 10.00      A   
ATOM   1205  HZ2 LYS   127     -79.177  -3.589 -27.304  1.00 10.00      A   
ATOM   1206  HZ3 LYS   127     -79.823  -3.485 -28.864  1.00 10.00      A   
ATOM   1207  C   LYS   127     -78.544  -6.580 -24.138  1.00 10.00      A   
ATOM   1208  O   LYS   127     -77.419  -6.709 -24.605  1.00 10.00      A   
ATOM   1209  N   SER   128     -78.848  -5.659 -23.234  1.00 10.00      A   
ATOM   1210  HN  SER   128     -79.739  -5.664 -22.826  1.00 10.00      A   
ATOM   1211  CA  SER   128     -77.886  -4.639 -22.831  1.00 10.00      A   
ATOM   1212  CB  SER   128     -78.597  -3.303 -22.564  1.00 10.00      A   
ATOM   1213  OG  SER   128     -79.208  -2.898 -23.771  1.00 10.00      A   
ATOM   1214  HG  SER   128     -79.129  -3.600 -24.421  1.00 10.00      A   
ATOM   1215  C   SER   128     -77.008  -5.011 -21.635  1.00 10.00      A   
ATOM   1216  O   SER   128     -75.860  -4.576 -21.574  1.00 10.00      A   
ATOM   1217  N   PHE   129     -77.546  -5.794 -20.701  1.00 10.00      A   
ATOM   1218  HN  PHE   129     -78.397  -6.244 -20.886  1.00 10.00      A   
ATOM   1219  CA  PHE   129     -76.895  -5.998 -19.397  1.00 10.00      A   
ATOM   1220  CB  PHE   129     -77.798  -5.464 -18.268  1.00 10.00      A   
ATOM   1221  CG  PHE   129     -78.279  -4.068 -18.524  1.00 10.00      A   
ATOM   1222  CD1 PHE   129     -79.654  -3.787 -18.585  1.00 10.00      A   
ATOM   1223  CD2 PHE   129     -77.359  -3.029 -18.715  1.00 10.00      A   
ATOM   1224  CE1 PHE   129     -80.111  -2.459 -18.850  1.00 10.00      A   
ATOM   1225  CE2 PHE   129     -77.784  -1.705 -18.988  1.00 10.00      A   
ATOM   1226  CZ  PHE   129     -79.172  -1.419 -19.047  1.00 10.00      A   
ATOM   1227  C   PHE   129     -76.462  -7.450 -19.172  1.00 10.00      A   
ATOM   1228  O   PHE   129     -77.189  -8.264 -18.608  1.00 10.00      A   
ATOM   1229  N   LYS   130     -75.251  -7.779 -19.618  1.00 10.00      A   
ATOM   1230  HN  LYS   130     -74.673  -7.094 -20.015  1.00 10.00      A   
ATOM   1231  CA  LYS   130     -74.782  -9.165 -19.517  1.00 10.00      A   
ATOM   1232  CB  LYS   130     -73.411  -9.315 -20.192  1.00 10.00      A   
ATOM   1233  CG  LYS   130     -73.580  -9.619 -21.644  1.00 10.00      A   
ATOM   1234  CD  LYS   130     -74.510  -8.609 -22.331  1.00 10.00      A   
ATOM   1235  CE  LYS   130     -74.222  -8.505 -23.829  1.00 10.00      A   
ATOM   1236  NZ  LYS   130     -74.660  -7.164 -24.339  1.00 10.00      A   
ATOM   1237  HZ1 LYS   130     -74.465  -7.089 -25.357  1.00 10.00      A   
ATOM   1238  HZ2 LYS   130     -74.147  -6.409 -23.842  1.00 10.00      A   
ATOM   1239  HZ3 LYS   130     -75.680  -7.037 -24.180  1.00 10.00      A   
ATOM   1240  C   LYS   130     -74.816  -9.753 -18.108  1.00 10.00      A   
ATOM   1241  O   LYS   130     -75.214 -10.927 -17.924  1.00 10.00      A   
ATOM   1242  N   ASN   131     -74.490  -8.927 -17.103  1.00 10.00      A   
ATOM   1243  HN  ASN   131     -74.237  -8.004 -17.313  1.00 10.00      A   
ATOM   1244  CA  ASN   131     -74.500  -9.357 -15.701  1.00 10.00      A   
ATOM   1245  CB  ASN   131     -73.384  -8.661 -14.906  1.00 10.00      A   
ATOM   1246  CG  ASN   131     -71.975  -9.077 -15.391  1.00 10.00      A   
ATOM   1247  OD1 ASN   131     -71.844  -9.939 -16.245  1.00 10.00      A   
ATOM   1248  ND2 ASN   131     -70.940  -8.471 -14.828  1.00 10.00      A   
ATOM   1249 HD21 ASN   131     -71.117  -7.796 -14.140  1.00 10.00      A   
ATOM   1250 HD22 ASN   131     -70.040  -8.721 -15.124  1.00 10.00      A   
ATOM   1251  C   ASN   131     -75.800  -9.158 -14.982  1.00 10.00      A   
ATOM   1252  O   ASN   131     -75.819  -9.114 -13.766  1.00 10.00      A   
ATOM   1253  N   PHE   132     -76.903  -9.092 -15.713  1.00 10.00      A   
ATOM   1254  HN  PHE   132     -76.871  -9.258 -16.678  1.00 10.00      A   
ATOM   1255  CA  PHE   132     -78.156  -8.773 -15.064  1.00 10.00      A   
ATOM   1256  CB  PHE   132     -79.210  -8.479 -16.124  1.00 10.00      A   
ATOM   1257  CG  PHE   132     -80.447  -7.877 -15.572  1.00 10.00      A   
ATOM   1258  CD1 PHE   132     -80.413  -6.620 -14.959  1.00 10.00      A   
ATOM   1259  CD2 PHE   132     -81.653  -8.546 -15.679  1.00 10.00      A   
ATOM   1260  CE1 PHE   132     -81.592  -6.055 -14.440  1.00 10.00      A   
ATOM   1261  CE2 PHE   132     -82.802  -7.998 -15.172  1.00 10.00      A   
ATOM   1262  CZ  PHE   132     -82.770  -6.750 -14.545  1.00 10.00      A   
ATOM   1263  C   PHE   132     -78.592  -9.870 -14.099  1.00 10.00      A   
ATOM   1264  O   PHE   132     -78.622 -11.050 -14.463  1.00 10.00      A   
ATOM   1265  N   LYS   133     -78.942  -9.477 -12.865  1.00 10.00      A   
ATOM   1266  HN  LYS   133     -79.010  -8.520 -12.667  1.00 10.00      A   
ATOM   1267  CA  LYS   133     -79.222 -10.441 -11.814  1.00 10.00      A   
ATOM   1268  CB  LYS   133     -78.141 -10.455 -10.721  1.00 10.00      A   
ATOM   1269  CG  LYS   133     -76.763 -11.019 -11.221  1.00 10.00      A   
ATOM   1270  CD  LYS   133     -75.745 -10.916 -10.121  1.00 10.00      A   
ATOM   1271  CE  LYS   133     -74.490 -11.702 -10.479  1.00 10.00      A   
ATOM   1272  NZ  LYS   133     -73.473 -11.356  -9.476  1.00 10.00      A   
ATOM   1273  HZ1 LYS   133     -73.282 -10.334  -9.499  1.00 10.00      A   
ATOM   1274  HZ2 LYS   133     -72.589 -11.867  -9.672  1.00 10.00      A   
ATOM   1275  HZ3 LYS   133     -73.806 -11.613  -8.525  1.00 10.00      A   
ATOM   1276  C   LYS   133     -80.597 -10.286 -11.172  1.00 10.00      A   
ATOM   1277  O   LYS   133     -81.148 -11.275 -10.739  1.00 10.00      A   
ATOM   1278  N   VAL   134     -81.141  -9.069 -11.096  1.00 10.00      A   
ATOM   1279  HN  VAL   134     -80.748  -8.330 -11.604  1.00 10.00      A   
ATOM   1280  CA  VAL   134     -82.338  -8.826 -10.245  1.00 10.00      A   
ATOM   1281  CB  VAL   134     -81.947  -8.138  -8.890  1.00 10.00      A   
ATOM   1282  CG1 VAL   134     -83.196  -7.702  -8.066  1.00 10.00      A   
ATOM   1283  CG2 VAL   134     -81.067  -9.098  -8.042  1.00 10.00      A   
ATOM   1284  C   VAL   134     -83.295  -7.933 -11.015  1.00 10.00      A   
ATOM   1285  O   VAL   134     -82.959  -6.778 -11.351  1.00 10.00      A   
ATOM   1286  N   LEU   135     -84.494  -8.449 -11.248  1.00 10.00      A   
ATOM   1287  HN  LEU   135     -84.653  -9.400 -11.075  1.00 10.00      A   
ATOM   1288  CA  LEU   135     -85.586  -7.613 -11.764  1.00 10.00      A   
ATOM   1289  CB  LEU   135     -85.970  -8.096 -13.154  1.00 10.00      A   
ATOM   1290  CG  LEU   135     -87.112  -7.300 -13.817  1.00 10.00      A   
ATOM   1291  CD1 LEU   135     -86.650  -5.880 -14.135  1.00 10.00      A   
ATOM   1292  CD2 LEU   135     -87.587  -8.044 -15.055  1.00 10.00      A   
ATOM   1293  C   LEU   135     -86.787  -7.683 -10.830  1.00 10.00      A   
ATOM   1294  O   LEU   135     -87.338  -8.767 -10.596  1.00 10.00      A   
ATOM   1295  N   VAL   136     -87.150  -6.540 -10.266  1.00 10.00      A   
ATOM   1296  HN  VAL   136     -86.592  -5.745 -10.406  1.00 10.00      A   
ATOM   1297  CA  VAL   136     -88.373  -6.419  -9.428  1.00 10.00      A   
ATOM   1298  CB  VAL   136     -88.068  -5.951  -7.967  1.00 10.00      A   
ATOM   1299  CG1 VAL   136     -89.382  -5.867  -7.133  1.00 10.00      A   
ATOM   1300  CG2 VAL   136     -87.070  -6.891  -7.332  1.00 10.00      A   
ATOM   1301  C   VAL   136     -89.291  -5.426 -10.109  1.00 10.00      A   
ATOM   1302  O   VAL   136     -88.934  -4.255 -10.305  1.00 10.00      A   
ATOM   1303  N   LEU   137     -90.463  -5.903 -10.508  1.00 10.00      A   
ATOM   1304  HN  LEU   137     -90.651  -6.857 -10.393  1.00 10.00      A   
ATOM   1305  CA  LEU   137     -91.494  -5.043 -11.121  1.00 10.00      A   
ATOM   1306  CB  LEU   137     -91.889  -5.643 -12.484  1.00 10.00      A   
ATOM   1307  CG  LEU   137     -90.746  -5.685 -13.508  1.00 10.00      A   
ATOM   1308  CD1 LEU   137     -91.175  -6.332 -14.825  1.00 10.00      A   
ATOM   1309  CD2 LEU   137     -90.233  -4.261 -13.774  1.00 10.00      A   
ATOM   1310  C   LEU   137     -92.669  -5.025 -10.150  1.00 10.00      A   
ATOM   1311  O   LEU   137     -93.436  -5.969 -10.095  1.00 10.00      A   
ATOM   1312  N   SER   138     -92.743  -3.981  -9.323  1.00 10.00      A   
ATOM   1313  HN  SER   138     -92.127  -3.231  -9.459  1.00 10.00      A   
ATOM   1314  CA  SER   138     -93.691  -3.908  -8.238  1.00 10.00      A   
ATOM   1315  CB  SER   138     -92.965  -3.450  -6.966  1.00 10.00      A   
ATOM   1316  OG  SER   138     -93.898  -3.192  -5.942  1.00 10.00      A   
ATOM   1317  HG  SER   138     -94.615  -3.829  -5.994  1.00 10.00      A   
ATOM   1318  C   SER   138     -94.822  -2.953  -8.613  1.00 10.00      A   
ATOM   1319  O   SER   138     -94.603  -1.752  -8.820  1.00 10.00      A   
ATOM   1320  N   SER   139     -96.034  -3.484  -8.732  1.00 10.00      A   
ATOM   1321  HN  SER   139     -96.166  -4.427  -8.497  1.00 10.00      A   
ATOM   1322  CA  SER   139     -97.183  -2.702  -9.206  1.00 10.00      A   
ATOM   1323  CB  SER   139     -97.694  -1.715  -8.139  1.00 10.00      A   
ATOM   1324  OG  SER   139     -98.049  -2.431  -6.958  1.00 10.00      A   
ATOM   1325  HG  SER   139     -97.607  -3.283  -6.954  1.00 10.00      A   
ATOM   1326  C   SER   139     -96.864  -1.951 -10.510  1.00 10.00      A   
ATOM   1327  O   SER   139     -97.184  -0.757 -10.627  1.00 10.00      A   
ATOM   1328  N   CYS   140     -96.249  -2.642 -11.467  1.00 10.00      A   
ATOM   1329  HN  CYS   140     -95.979  -3.566 -11.283  1.00 10.00      A   
ATOM   1330  CA  CYS   140     -95.963  -2.075 -12.774  1.00 10.00      A   
ATOM   1331  CB  CYS   140     -94.521  -2.401 -13.224  1.00 10.00      A   
ATOM   1332  SG  CYS   140     -93.268  -1.557 -12.229  1.00 10.00      A   
ATOM   1333  HG  CYS   140     -92.137  -2.240 -12.329  1.00 10.00      A   
ATOM   1334  C   CYS   140     -96.990  -2.569 -13.785  1.00 10.00      A   
ATOM   1335  O   CYS   140     -97.756  -3.496 -13.496  1.00 10.00      A   
ATOM   1336  N   GLU   141     -97.034  -1.937 -14.954  1.00 10.00      A   
ATOM   1337  HN  GLU   141     -96.424  -1.187 -15.113  1.00 10.00      A   
ATOM   1338  CA  GLU   141     -97.974  -2.332 -16.014  1.00 10.00      A   
ATOM   1339  CB  GLU   141     -99.262  -1.519 -15.857  1.00 10.00      A   
ATOM   1340  CG  GLU   141     -98.977  -0.020 -16.004  1.00 10.00      A   
ATOM   1341  CD  GLU   141    -100.119   0.886 -15.662  1.00 10.00      A   
ATOM   1342  OE1 GLU   141    -101.271   0.617 -16.086  1.00 10.00      A   
ATOM   1343  OE2 GLU   141     -99.844   1.911 -14.976  1.00 10.00      A   
ATOM   1344  C   GLU   141     -97.327  -2.037 -17.367  1.00 10.00      A   
ATOM   1345  O   GLU   141     -96.361  -1.275 -17.434  1.00 10.00      A   
ATOM   1346  N   GLY   142     -97.857  -2.623 -18.441  1.00 10.00      A   
ATOM   1347  HN  GLY   142     -98.509  -3.344 -18.310  1.00 10.00      A   
ATOM   1348  CA  GLY   142     -97.497  -2.223 -19.803  1.00 10.00      A   
ATOM   1349  C   GLY   142     -96.718  -3.262 -20.597  1.00 10.00      A   
ATOM   1350  O   GLY   142     -96.368  -3.037 -21.757  1.00 10.00      A   
ATOM   1351  N   PHE   143     -96.458  -4.402 -19.972  1.00 10.00      A   
ATOM   1352  HN  PHE   143     -96.793  -4.525 -19.059  1.00 10.00      A   
ATOM   1353  CA  PHE   143     -95.686  -5.487 -20.593  1.00 10.00      A   
ATOM   1354  CB  PHE   143     -94.336  -5.702 -19.888  1.00 10.00      A   
ATOM   1355  CG  PHE   143     -94.460  -6.106 -18.431  1.00 10.00      A   
ATOM   1356  CD1 PHE   143     -94.239  -7.438 -18.039  1.00 10.00      A   
ATOM   1357  CD2 PHE   143     -94.802  -5.170 -17.457  1.00 10.00      A   
ATOM   1358  CE1 PHE   143     -94.340  -7.819 -16.698  1.00 10.00      A   
ATOM   1359  CE2 PHE   143     -94.914  -5.545 -16.108  1.00 10.00      A   
ATOM   1360  CZ  PHE   143     -94.678  -6.884 -15.740  1.00 10.00      A   
ATOM   1361  C   PHE   143     -96.480  -6.787 -20.601  1.00 10.00      A   
ATOM   1362  O   PHE   143     -97.534  -6.894 -19.966  1.00 10.00      A   
ATOM   1363  N   SER   144     -95.953  -7.755 -21.352  1.00 10.00      A   
ATOM   1364  HN  SER   144     -95.089  -7.589 -21.784  1.00 10.00      A   
ATOM   1365  CA  SER   144     -96.587  -9.029 -21.561  1.00 10.00      A   
ATOM   1366  CB  SER   144     -97.087  -9.124 -23.014  1.00 10.00      A   
ATOM   1367  OG  SER   144     -96.057  -9.542 -23.893  1.00 10.00      A   
ATOM   1368  HG  SER   144     -96.133 -10.486 -24.049  1.00 10.00      A   
ATOM   1369  C   SER   144     -95.621 -10.162 -21.263  1.00 10.00      A   
ATOM   1370  O   SER   144     -94.417  -9.936 -20.972  1.00 10.00      A   
ATOM   1371  N   THR   145     -96.150 -11.384 -21.352  1.00 10.00      A   
ATOM   1372  HN  THR   145     -97.112 -11.471 -21.516  1.00 10.00      A   
ATOM   1373  CA  THR   145     -95.347 -12.596 -21.216  1.00 10.00      A   
ATOM   1374  CB  THR   145     -96.242 -13.846 -21.162  1.00 10.00      A   
ATOM   1375  OG1 THR   145     -97.195 -13.796 -22.231  1.00 10.00      A   
ATOM   1376  HG1 THR   145     -97.670 -14.628 -22.275  1.00 10.00      A   
ATOM   1377  CG2 THR   145     -96.977 -13.893 -19.798  1.00 10.00      A   
ATOM   1378  C   THR   145     -94.254 -12.715 -22.289  1.00 10.00      A   
ATOM   1379  O   THR   145     -93.215 -13.345 -22.069  1.00 10.00      A   
ATOM   1380  N   ASP   146     -94.458 -12.070 -23.433  1.00 10.00      A   
ATOM   1381  HN  ASP   146     -95.324 -11.642 -23.599  1.00 10.00      A   
ATOM   1382  CA  ASP   146     -93.409 -11.988 -24.451  1.00 10.00      A   
ATOM   1383  CB  ASP   146     -93.939 -11.309 -25.732  1.00 10.00      A   
ATOM   1384  CG  ASP   146     -94.825 -12.219 -26.576  1.00 10.00      A   
ATOM   1385  OD1 ASP   146     -94.903 -13.455 -26.355  1.00 10.00      A   
ATOM   1386  OD2 ASP   146     -95.438 -11.678 -27.516  1.00 10.00      A   
ATOM   1387  C   ASP   146     -92.135 -11.267 -23.938  1.00 10.00      A   
ATOM   1388  O   ASP   146     -91.015 -11.694 -24.225  1.00 10.00      A   
ATOM   1389  N   GLY   147     -92.308 -10.193 -23.175  1.00 10.00      A   
ATOM   1390  HN  GLY   147     -93.220  -9.866 -23.025  1.00 10.00      A   
ATOM   1391  CA  GLY   147     -91.177  -9.479 -22.549  1.00 10.00      A   
ATOM   1392  C   GLY   147     -90.484 -10.357 -21.522  1.00 10.00      A   
ATOM   1393  O   GLY   147     -89.239 -10.415 -21.452  1.00 10.00      A   
ATOM   1394  N   LEU   148     -91.292 -11.069 -20.743  1.00 10.00      A   
ATOM   1395  HN  LEU   148     -92.261 -10.940 -20.809  1.00 10.00      A   
ATOM   1396  CA  LEU   148     -90.762 -12.040 -19.792  1.00 10.00      A   
ATOM   1397  CB  LEU   148     -91.904 -12.639 -18.977  1.00 10.00      A   
ATOM   1398  CG  LEU   148     -92.721 -11.695 -18.080  1.00 10.00      A   
ATOM   1399  CD1 LEU   148     -93.763 -12.554 -17.354  1.00 10.00      A   
ATOM   1400  CD2 LEU   148     -91.804 -10.967 -17.096  1.00 10.00      A   
ATOM   1401  C   LEU   148     -89.979 -13.156 -20.495  1.00 10.00      A   
ATOM   1402  O   LEU   148     -88.951 -13.607 -19.971  1.00 10.00      A   
ATOM   1403  N   ALA   149     -90.459 -13.599 -21.669  1.00 10.00      A   
ATOM   1404  HN  ALA   149     -91.293 -13.220 -22.016  1.00 10.00      A   
ATOM   1405  CA  ALA   149     -89.769 -14.635 -22.443  1.00 10.00      A   
ATOM   1406  CB  ALA   149     -90.565 -15.021 -23.669  1.00 10.00      A   
ATOM   1407  C   ALA   149     -88.355 -14.192 -22.847  1.00 10.00      A   
ATOM   1408  O   ALA   149     -87.426 -15.014 -22.864  1.00 10.00      A   
ATOM   1409  N   ALA   150     -88.217 -12.898 -23.162  1.00 10.00      A   
ATOM   1410  HN  ALA   150     -89.008 -12.322 -23.128  1.00 10.00      A   
ATOM   1411  CA  ALA   150     -86.933 -12.300 -23.556  1.00 10.00      A   
ATOM   1412  CB  ALA   150     -87.131 -10.883 -24.077  1.00 10.00      A   
ATOM   1413  C   ALA   150     -85.927 -12.320 -22.414  1.00 10.00      A   
ATOM   1414  O   ALA   150     -84.767 -12.664 -22.624  1.00 10.00      A   
ATOM   1415  N   ILE   151     -86.396 -12.004 -21.216  1.00 10.00      A   
ATOM   1416  HN  ILE   151     -87.329 -11.712 -21.150  1.00 10.00      A   
ATOM   1417  CA  ILE   151     -85.595 -12.066 -19.969  1.00 10.00      A   
ATOM   1418  CB  ILE   151     -86.399 -11.508 -18.734  1.00 10.00      A   
ATOM   1419  CG1 ILE   151     -86.741 -10.013 -18.915  1.00 10.00      A   
ATOM   1420  CG2 ILE   151     -85.626 -11.719 -17.405  1.00 10.00      A   
ATOM   1421  CD1 ILE   151     -85.549  -9.068 -18.922  1.00 10.00      A   
ATOM   1422  C   ILE   151     -85.133 -13.505 -19.693  1.00 10.00      A   
ATOM   1423  O   ILE   151     -83.935 -13.767 -19.497  1.00 10.00      A   
ATOM   1424  N   ALA   152     -86.089 -14.426 -19.731  1.00 10.00      A   
ATOM   1425  HN  ALA   152     -87.003 -14.141 -19.942  1.00 10.00      A   
ATOM   1426  CA  ALA   152     -85.845 -15.850 -19.472  1.00 10.00      A   
ATOM   1427  CB  ALA   152     -87.134 -16.589 -19.560  1.00 10.00      A   
ATOM   1428  C   ALA   152     -84.826 -16.436 -20.465  1.00 10.00      A   
ATOM   1429  O   ALA   152     -83.883 -17.148 -20.070  1.00 10.00      A   
ATOM   1430  N   ALA   153     -85.010 -16.111 -21.746  1.00 10.00      A   
ATOM   1431  HN  ALA   153     -85.738 -15.500 -21.986  1.00 10.00      A   
ATOM   1432  CA  ALA   153     -84.140 -16.652 -22.809  1.00 10.00      A   
ATOM   1433  CB  ALA   153     -84.696 -16.292 -24.177  1.00 10.00      A   
ATOM   1434  C   ALA   153     -82.684 -16.192 -22.706  1.00 10.00      A   
ATOM   1435  O   ALA   153     -81.759 -16.948 -23.018  1.00 10.00      A   
ATOM   1436  N   THR   154     -82.497 -14.945 -22.279  1.00 10.00      A   
ATOM   1437  HN  THR   154     -83.224 -14.500 -21.796  1.00 10.00      A   
ATOM   1438  CA  THR   154     -81.253 -14.213 -22.499  1.00 10.00      A   
ATOM   1439  CB  THR   154     -81.567 -12.868 -23.211  1.00 10.00      A   
ATOM   1440  OG1 THR   154     -82.291 -13.168 -24.409  1.00 10.00      A   
ATOM   1441  HG1 THR   154     -83.197 -13.396 -24.188  1.00 10.00      A   
ATOM   1442  CG2 THR   154     -80.297 -12.111 -23.575  1.00 10.00      A   
ATOM   1443  C   THR   154     -80.467 -13.938 -21.229  1.00 10.00      A   
ATOM   1444  O   THR   154     -79.238 -13.907 -21.270  1.00 10.00      A   
ATOM   1445  N   CYS   155     -81.165 -13.721 -20.116  1.00 10.00      A   
ATOM   1446  HN  CYS   155     -82.138 -13.835 -20.125  1.00 10.00      A   
ATOM   1447  CA  CYS   155     -80.493 -13.313 -18.875  1.00 10.00      A   
ATOM   1448  CB  CYS   155     -81.425 -12.539 -17.960  1.00 10.00      A   
ATOM   1449  SG  CYS   155     -81.858 -10.967 -18.712  1.00 10.00      A   
ATOM   1450  HG  CYS   155     -82.931 -11.155 -19.465  1.00 10.00      A   
ATOM   1451  C   CYS   155     -79.898 -14.525 -18.169  1.00 10.00      A   
ATOM   1452  O   CYS   155     -80.472 -15.049 -17.232  1.00 10.00      A   
ATOM   1453  N   ARG   156     -78.711 -14.924 -18.623  1.00 10.00      A   
ATOM   1454  HN  ARG   156     -78.248 -14.384 -19.297  1.00 10.00      A   
ATOM   1455  CA  ARG   156     -78.085 -16.152 -18.134  1.00 10.00      A   
ATOM   1456  CB  ARG   156     -76.913 -16.524 -19.006  1.00 10.00      A   
ATOM   1457  CG  ARG   156     -75.789 -15.541 -18.918  1.00 10.00      A   
ATOM   1458  CD  ARG   156     -74.927 -15.683 -20.111  1.00 10.00      A   
ATOM   1459  NE  ARG   156     -73.685 -16.379 -19.810  1.00 10.00      A   
ATOM   1460  HE  ARG   156     -73.460 -16.527 -18.868  1.00 10.00      A   
ATOM   1461  CZ  ARG   156     -72.849 -16.821 -20.750  1.00 10.00      A   
ATOM   1462  NH1 ARG   156     -73.163 -16.651 -22.024  1.00 10.00      A   
ATOM   1463 HH11 ARG   156     -72.519 -16.992 -22.768  1.00 10.00      A   
ATOM   1464 HH12 ARG   156     -74.052 -16.179 -22.282  1.00 10.00      A   
ATOM   1465  NH2 ARG   156     -71.713 -17.438 -20.431  1.00 10.00      A   
ATOM   1466 HH21 ARG   156     -71.463 -17.583 -19.432  1.00 10.00      A   
ATOM   1467 HH22 ARG   156     -71.075 -17.774 -21.180  1.00 10.00      A   
ATOM   1468  C   ARG   156     -77.650 -16.140 -16.672  1.00 10.00      A   
ATOM   1469  O   ARG   156     -77.490 -17.205 -16.074  1.00 10.00      A   
ATOM   1470  N   ASN   157     -77.449 -14.951 -16.104  1.00 10.00      A   
ATOM   1471  HN  ASN   157     -77.557 -14.144 -16.650  1.00 10.00      A   
ATOM   1472  CA  ASN   157     -77.069 -14.799 -14.682  1.00 10.00      A   
ATOM   1473  CB  ASN   157     -75.943 -13.783 -14.620  1.00 10.00      A   
ATOM   1474  CG  ASN   157     -74.739 -14.237 -15.427  1.00 10.00      A   
ATOM   1475  OD1 ASN   157     -74.220 -15.315 -15.180  1.00 10.00      A   
ATOM   1476  ND2 ASN   157     -74.322 -13.449 -16.406  1.00 10.00      A   
ATOM   1477 HD21 ASN   157     -74.806 -12.612 -16.565  1.00 10.00      A   
ATOM   1478 HD22 ASN   157     -73.544 -13.735 -16.930  1.00 10.00      A   
ATOM   1479  C   ASN   157     -78.216 -14.403 -13.725  1.00 10.00      A   
ATOM   1480  O   ASN   157     -78.011 -14.116 -12.516  1.00 10.00      A   
ATOM   1481  N   LEU   158     -79.439 -14.438 -14.243  1.00 10.00      A   
ATOM   1482  HN  LEU   158     -79.575 -14.788 -15.148  1.00 10.00      A   
ATOM   1483  CA  LEU   158     -80.589 -13.954 -13.467  1.00 10.00      A   
ATOM   1484  CB  LEU   158     -81.888 -14.081 -14.290  1.00 10.00      A   
ATOM   1485  CG  LEU   158     -83.076 -13.228 -13.755  1.00 10.00      A   
ATOM   1486  CD1 LEU   158     -82.861 -11.748 -14.123  1.00 10.00      A   
ATOM   1487  CD2 LEU   158     -84.372 -13.775 -14.375  1.00 10.00      A   
ATOM   1488  C   LEU   158     -80.744 -14.705 -12.130  1.00 10.00      A   
ATOM   1489  O   LEU   158     -80.678 -15.938 -12.077  1.00 10.00      A   
ATOM   1490  N   LYS   159     -80.963 -13.959 -11.046  1.00 10.00      A   
ATOM   1491  HN  LYS   159     -80.988 -12.983 -11.129  1.00 10.00      A   
ATOM   1492  CA  LYS   159     -81.164 -14.565  -9.754  1.00 10.00      A   
ATOM   1493  CB  LYS   159     -80.119 -14.046  -8.769  1.00 10.00      A   
ATOM   1494  CG  LYS   159     -78.727 -14.487  -9.121  1.00 10.00      A   
ATOM   1495  CD  LYS   159     -77.678 -13.729  -8.359  1.00 10.00      A   
ATOM   1496  CE  LYS   159     -77.744 -14.017  -6.886  1.00 10.00      A   
ATOM   1497  NZ  LYS   159     -76.461 -13.470  -6.295  1.00 10.00      A   
ATOM   1498  HZ1 LYS   159     -76.440 -13.639  -5.268  1.00 10.00      A   
ATOM   1499  HZ2 LYS   159     -76.395 -12.448  -6.468  1.00 10.00      A   
ATOM   1500  HZ3 LYS   159     -75.639 -13.938  -6.730  1.00 10.00      A   
ATOM   1501  C   LYS   159     -82.569 -14.279  -9.217  1.00 10.00      A   
ATOM   1502  O   LYS   159     -83.116 -15.100  -8.498  1.00 10.00      A   
ATOM   1503  N   GLU   160     -83.136 -13.123  -9.587  1.00 10.00      A   
ATOM   1504  HN  GLU   160     -82.660 -12.530 -10.205  1.00 10.00      A   
ATOM   1505  CA  GLU   160     -84.476 -12.720  -9.076  1.00 10.00      A   
ATOM   1506  CB  GLU   160     -84.365 -11.690  -7.976  1.00 10.00      A   
ATOM   1507  CG  GLU   160     -83.492 -12.107  -6.824  1.00 10.00      A   
ATOM   1508  CD  GLU   160     -83.544 -11.136  -5.673  1.00 10.00      A   
ATOM   1509  OE1 GLU   160     -82.540 -11.095  -4.935  1.00 10.00      A   
ATOM   1510  OE2 GLU   160     -84.577 -10.440  -5.493  1.00 10.00      A   
ATOM   1511  C   GLU   160     -85.355 -12.162 -10.178  1.00 10.00      A   
ATOM   1512  O   GLU   160     -84.972 -11.234 -10.901  1.00 10.00      A   
ATOM   1513  N   LEU   161     -86.536 -12.748 -10.297  1.00 10.00      A   
ATOM   1514  HN  LEU   161     -86.710 -13.556  -9.769  1.00 10.00      A   
ATOM   1515  CA  LEU   161     -87.585 -12.259 -11.166  1.00 10.00      A   
ATOM   1516  CB  LEU   161     -87.835 -13.217 -12.340  1.00 10.00      A   
ATOM   1517  CG  LEU   161     -88.964 -12.735 -13.281  1.00 10.00      A   
ATOM   1518  CD1 LEU   161     -88.573 -11.338 -13.834  1.00 10.00      A   
ATOM   1519  CD2 LEU   161     -89.195 -13.721 -14.408  1.00 10.00      A   
ATOM   1520  C   LEU   161     -88.828 -12.160 -10.272  1.00 10.00      A   
ATOM   1521  O   LEU   161     -89.414 -13.169  -9.927  1.00 10.00      A   
ATOM   1522  N   ASP   162     -89.149 -10.935  -9.834  1.00 10.00      A   
ATOM   1523  HN  ASP   162     -88.653 -10.164 -10.183  1.00 10.00      A   
ATOM   1524  CA  ASP   162     -90.232 -10.699  -8.839  1.00 10.00      A   
ATOM   1525  CB  ASP   162     -89.585 -10.092  -7.605  1.00 10.00      A   
ATOM   1526  CG  ASP   162     -90.509  -9.921  -6.442  1.00 10.00      A   
ATOM   1527  OD1 ASP   162     -91.745  -9.803  -6.574  1.00 10.00      A   
ATOM   1528  OD2 ASP   162     -89.956  -9.868  -5.316  1.00 10.00      A   
ATOM   1529  C   ASP   162     -91.233  -9.702  -9.454  1.00 10.00      A   
ATOM   1530  O   ASP   162     -90.893  -8.526  -9.686  1.00 10.00      A   
ATOM   1531  N   LEU   163     -92.457 -10.168  -9.681  1.00 10.00      A   
ATOM   1532  HN  LEU   163     -92.694 -11.054  -9.335  1.00 10.00      A   
ATOM   1533  CA  LEU   163     -93.463  -9.416 -10.423  1.00 10.00      A   
ATOM   1534  CB  LEU   163     -94.049 -10.337 -11.530  1.00 10.00      A   
ATOM   1535  CG  LEU   163     -93.024 -10.863 -12.564  1.00 10.00      A   
ATOM   1536  CD1 LEU   163     -93.727 -11.741 -13.621  1.00 10.00      A   
ATOM   1537  CD2 LEU   163     -92.286  -9.692 -13.224  1.00 10.00      A   
ATOM   1538  C   LEU   163     -94.578  -8.896  -9.513  1.00 10.00      A   
ATOM   1539  O   LEU   163     -95.665  -8.574  -9.989  1.00 10.00      A   
ATOM   1540  N   ARG   164     -94.319  -8.770  -8.221  1.00 10.00      A   
ATOM   1541  HN  ARG   164     -93.403  -8.916  -7.905  1.00 10.00      A   
ATOM   1542  CA  ARG   164     -95.356  -8.422  -7.250  1.00 10.00      A   
ATOM   1543  CB  ARG   164     -94.757  -8.115  -5.880  1.00 10.00      A   
ATOM   1544  CG  ARG   164     -93.752  -7.049  -5.832  1.00 10.00      A   
ATOM   1545  CD  ARG   164     -92.660  -7.564  -4.960  1.00 10.00      A   
ATOM   1546  NE  ARG   164     -92.262  -6.642  -3.913  1.00 10.00      A   
ATOM   1547  HE  ARG   164     -92.903  -5.951  -3.644  1.00 10.00      A   
ATOM   1548  CZ  ARG   164     -91.073  -6.695  -3.306  1.00 10.00      A   
ATOM   1549  NH1 ARG   164     -90.168  -7.617  -3.655  1.00 10.00      A   
ATOM   1550 HH11 ARG   164     -90.388  -8.302  -4.406  1.00 10.00      A   
ATOM   1551 HH12 ARG   164     -89.246  -7.648  -3.176  1.00 10.00      A   
ATOM   1552  NH2 ARG   164     -90.790  -5.825  -2.354  1.00 10.00      A   
ATOM   1553 HH21 ARG   164     -89.866  -5.858  -1.878  1.00 10.00      A   
ATOM   1554 HH22 ARG   164     -91.490  -5.106  -2.082  1.00 10.00      A   
ATOM   1555  C   ARG   164     -96.400  -7.366  -7.626  1.00 10.00      A   
ATOM   1556  O   ARG   164     -96.075  -6.208  -7.962  1.00 10.00      A   
ATOM   1557  N   GLU   165     -97.661  -7.781  -7.538  1.00 10.00      A   
ATOM   1558  HN  GLU   165     -97.821  -8.706  -7.256  1.00 10.00      A   
ATOM   1559  CA  GLU   165     -98.808  -6.957  -7.831  1.00 10.00      A   
ATOM   1560  CB  GLU   165     -99.084  -5.948  -6.693  1.00 10.00      A   
ATOM   1561  CG  GLU   165     -99.349  -6.549  -5.304  1.00 10.00      A   
ATOM   1562  CD  GLU   165     -98.060  -6.952  -4.621  1.00 10.00      A   
ATOM   1563  OE1 GLU   165     -97.109  -6.135  -4.650  1.00 10.00      A   
ATOM   1564  OE2 GLU   165     -97.974  -8.090  -4.083  1.00 10.00      A   
ATOM   1565  C   GLU   165     -98.748  -6.223  -9.189  1.00 10.00      A   
ATOM   1566  O   GLU   165     -99.432  -5.239  -9.377  1.00 10.00      A   
ATOM   1567  N   SER   166     -97.963  -6.711 -10.140  1.00 10.00      A   
ATOM   1568  HN  SER   166     -97.413  -7.502  -9.963  1.00 10.00      A   
ATOM   1569  CA  SER   166     -97.921  -6.063 -11.462  1.00 10.00      A   
ATOM   1570  CB  SER   166     -96.589  -6.376 -12.150  1.00 10.00      A   
ATOM   1571  OG  SER   166     -95.594  -5.499 -11.650  1.00 10.00      A   
ATOM   1572  HG  SER   166     -95.959  -4.976 -10.932  1.00 10.00      A   
ATOM   1573  C   SER   166     -99.116  -6.493 -12.328  1.00 10.00      A   
ATOM   1574  O   SER   166     -99.717  -7.534 -12.073  1.00 10.00      A   
ATOM   1575  N   ASP   167     -99.486  -5.664 -13.306  1.00 10.00      A   
ATOM   1576  HN  ASP   167     -99.033  -4.799 -13.382  1.00 10.00      A   
ATOM   1577  CA  ASP   167    -100.538  -5.990 -14.269  1.00 10.00      A   
ATOM   1578  CB  ASP   167    -101.440  -4.764 -14.534  1.00 10.00      A   
ATOM   1579  CG  ASP   167    -102.644  -5.102 -15.382  1.00 10.00      A   
ATOM   1580  OD1 ASP   167    -103.072  -6.281 -15.358  1.00 10.00      A   
ATOM   1581  OD2 ASP   167    -103.194  -4.183 -16.051  1.00 10.00      A   
ATOM   1582  C   ASP   167     -99.856  -6.416 -15.571  1.00 10.00      A   
ATOM   1583  O   ASP   167     -99.375  -5.562 -16.307  1.00 10.00      A   
ATOM   1584  N   VAL   168     -99.806  -7.726 -15.837  1.00 10.00      A   
ATOM   1585  HN  VAL   168    -100.238  -8.351 -15.218  1.00 10.00      A   
ATOM   1586  CA  VAL   168     -99.125  -8.261 -17.024  1.00 10.00      A   
ATOM   1587  CB  VAL   168     -98.234  -9.445 -16.649  1.00 10.00      A   
ATOM   1588  CG1 VAL   168     -97.344  -9.875 -17.813  1.00 10.00      A   
ATOM   1589  CG2 VAL   168     -97.336  -9.064 -15.458  1.00 10.00      A   
ATOM   1590  C   VAL   168    -100.139  -8.668 -18.121  1.00 10.00      A   
ATOM   1591  O   VAL   168    -101.215  -9.194 -17.821  1.00 10.00      A   
ATOM   1592  N   ASP   169     -99.809  -8.395 -19.377  1.00 10.00      A   
ATOM   1593  HN  ASP   169     -99.010  -7.859 -19.564  1.00 10.00      A   
ATOM   1594  CA  ASP   169    -100.631  -8.891 -20.488  1.00 10.00      A   
ATOM   1595  CB  ASP   169    -100.361  -8.081 -21.750  1.00 10.00      A   
ATOM   1596  CG  ASP   169    -100.758  -6.613 -21.588  1.00 10.00      A   
ATOM   1597  OD1 ASP   169    -101.891  -6.364 -21.102  1.00 10.00      A   
ATOM   1598  OD2 ASP   169     -99.956  -5.707 -21.937  1.00 10.00      A   
ATOM   1599  C   ASP   169    -100.370 -10.398 -20.666  1.00 10.00      A   
ATOM   1600  O   ASP   169     -99.286 -10.811 -21.079  1.00 10.00      A   
ATOM   1601  N   ASP   170    -101.354 -11.212 -20.295  1.00 10.00      A   
ATOM   1602  HN  ASP   170    -102.235 -10.838 -20.089  1.00 10.00      A   
ATOM   1603  CA  ASP   170    -101.146 -12.670 -20.187  1.00 10.00      A   
ATOM   1604  CB  ASP   170    -101.967 -13.271 -19.024  1.00 10.00      A   
ATOM   1605  CG  ASP   170    -101.221 -13.206 -17.656  1.00 10.00      A   
ATOM   1606  OD1 ASP   170    -100.270 -13.999 -17.463  1.00 10.00      A   
ATOM   1607  OD2 ASP   170    -101.603 -12.399 -16.762  1.00 10.00      A   
ATOM   1608  C   ASP   170    -101.346 -13.406 -21.537  1.00 10.00      A   
ATOM   1609  O   ASP   170    -102.294 -14.182 -21.721  1.00 10.00      A   
ATOM   1610  N   VAL   171    -100.418 -13.151 -22.460  1.00 10.00      A   
ATOM   1611  HN  VAL   171     -99.684 -12.548 -22.222  1.00 10.00      A   
ATOM   1612  CA  VAL   171    -100.432 -13.720 -23.810  1.00 10.00      A   
ATOM   1613  CB  VAL   171     -99.398 -12.996 -24.735  1.00 10.00      A   
ATOM   1614  CG1 VAL   171     -99.209 -13.715 -26.079  1.00 10.00      A   
ATOM   1615  CG2 VAL   171     -99.823 -11.551 -24.983  1.00 10.00      A   
ATOM   1616  C   VAL   171    -100.266 -15.261 -23.836  1.00 10.00      A   
ATOM   1617  O   VAL   171    -100.867 -15.924 -24.693  1.00 10.00      A   
ATOM   1618  N   SER   172     -99.512 -15.816 -22.892  1.00 10.00      A   
ATOM   1619  HN  SER   172     -99.217 -15.267 -22.135  1.00 10.00      A   
ATOM   1620  CA  SER   172     -99.111 -17.217 -22.948  1.00 10.00      A   
ATOM   1621  CB  SER   172     -98.490 -17.540 -24.309  1.00 10.00      A   
ATOM   1622  OG  SER   172     -97.491 -18.535 -24.222  1.00 10.00      A   
ATOM   1623  HG  SER   172     -96.650 -18.126 -24.003  1.00 10.00      A   
ATOM   1624  C   SER   172     -98.148 -17.585 -21.819  1.00 10.00      A   
ATOM   1625  O   SER   172     -97.217 -16.851 -21.528  1.00 10.00      A   
ATOM   1626  N   GLY   173     -98.373 -18.736 -21.199  1.00 10.00      A   
ATOM   1627  HN  GLY   173     -99.157 -19.265 -21.455  1.00 10.00      A   
ATOM   1628  CA  GLY   173     -97.493 -19.229 -20.158  1.00 10.00      A   
ATOM   1629  C   GLY   173     -96.218 -19.859 -20.676  1.00 10.00      A   
ATOM   1630  O   GLY   173     -95.382 -20.314 -19.902  1.00 10.00      A   
ATOM   1631  N   HIS   174     -96.065 -19.871 -21.994  1.00 10.00      A   
ATOM   1632  HN  HIS   174     -96.759 -19.475 -22.560  1.00 10.00      A   
ATOM   1633  CA  HIS   174     -94.892 -20.457 -22.615  1.00 10.00      A   
ATOM   1634  CB  HIS   174     -95.096 -20.637 -24.112  1.00 10.00      A   
ATOM   1635  CG  HIS   174     -94.093 -21.546 -24.744  1.00 10.00      A   
ATOM   1636  ND1 HIS   174     -94.039 -22.893 -24.471  1.00 10.00      A   
ATOM   1637  CD2 HIS   174     -93.095 -21.301 -25.626  1.00 10.00      A   
ATOM   1638  CE1 HIS   174     -93.054 -23.440 -25.159  1.00 10.00      A   
ATOM   1639  NE2 HIS   174     -92.465 -22.496 -25.867  1.00 10.00      A   
ATOM   1640  HE2 HIS   174     -91.702 -22.625 -26.469  1.00 10.00      A   
ATOM   1641  C   HIS   174     -93.571 -19.734 -22.329  1.00 10.00      A   
ATOM   1642  O   HIS   174     -92.509 -20.271 -22.593  1.00 10.00      A   
ATOM   1643  N   TRP   175     -93.643 -18.527 -21.781  1.00 10.00      A   
ATOM   1644  HN  TRP   175     -94.519 -18.155 -21.547  1.00 10.00      A   
ATOM   1645  CA  TRP   175     -92.449 -17.750 -21.525  1.00 10.00      A   
ATOM   1646  CB  TRP   175     -92.812 -16.368 -20.941  1.00 10.00      A   
ATOM   1647  CG  TRP   175     -93.408 -16.424 -19.551  1.00 10.00      A   
ATOM   1648  CD1 TRP   175     -94.730 -16.539 -19.233  1.00 10.00      A   
ATOM   1649  CD2 TRP   175     -92.694 -16.346 -18.304  1.00 10.00      A   
ATOM   1650  NE1 TRP   175     -94.887 -16.550 -17.850  1.00 10.00      A   
ATOM   1651  HE1 TRP   175     -95.740 -16.634 -17.373  1.00 10.00      A   
ATOM   1652  CE2 TRP   175     -93.646 -16.449 -17.268  1.00 10.00      A   
ATOM   1653  CE3 TRP   175     -91.326 -16.244 -17.967  1.00 10.00      A   
ATOM   1654  CZ2 TRP   175     -93.295 -16.428 -15.918  1.00 10.00      A   
ATOM   1655  CZ3 TRP   175     -90.972 -16.232 -16.618  1.00 10.00      A   
ATOM   1656  CH2 TRP   175     -91.956 -16.303 -15.606  1.00 10.00      A   
ATOM   1657  C   TRP   175     -91.467 -18.466 -20.599  1.00 10.00      A   
ATOM   1658  O   TRP   175     -90.251 -18.352 -20.770  1.00 10.00      A   
ATOM   1659  N   LEU   176     -91.987 -19.192 -19.614  1.00 10.00      A   
ATOM   1660  HN  LEU   176     -92.960 -19.300 -19.552  1.00 10.00      A   
ATOM   1661  CA  LEU   176     -91.119 -19.832 -18.622  1.00 10.00      A   
ATOM   1662  CB  LEU   176     -91.931 -20.294 -17.394  1.00 10.00      A   
ATOM   1663  CG  LEU   176     -91.131 -20.866 -16.220  1.00 10.00      A   
ATOM   1664  CD1 LEU   176     -91.580 -20.305 -14.867  1.00 10.00      A   
ATOM   1665  CD2 LEU   176     -91.188 -22.390 -16.259  1.00 10.00      A   
ATOM   1666  C   LEU   176     -90.264 -20.940 -19.272  1.00 10.00      A   
ATOM   1667  O   LEU   176     -89.135 -21.197 -18.843  1.00 10.00      A   
ATOM   1668  N   SER   177     -90.764 -21.517 -20.365  1.00 10.00      A   
ATOM   1669  HN  SER   177     -91.640 -21.228 -20.696  1.00 10.00      A   
ATOM   1670  CA  SER   177     -90.046 -22.569 -21.083  1.00 10.00      A   
ATOM   1671  CB  SER   177     -90.964 -23.222 -22.118  1.00 10.00      A   
ATOM   1672  OG  SER   177     -92.109 -23.742 -21.447  1.00 10.00      A   
ATOM   1673  HG  SER   177     -92.285 -24.633 -21.757  1.00 10.00      A   
ATOM   1674  C   SER   177     -88.785 -22.045 -21.751  1.00 10.00      A   
ATOM   1675  O   SER   177     -87.940 -22.825 -22.173  1.00 10.00      A   
ATOM   1676  N   HIS   178     -88.672 -20.722 -21.862  1.00 10.00      A   
ATOM   1677  HN  HIS   178     -89.400 -20.155 -21.532  1.00 10.00      A   
ATOM   1678  CA  HIS   178     -87.499 -20.084 -22.459  1.00 10.00      A   
ATOM   1679  CB  HIS   178     -87.824 -18.667 -22.959  1.00 10.00      A   
ATOM   1680  CG  HIS   178     -88.735 -18.655 -24.139  1.00 10.00      A   
ATOM   1681  ND1 HIS   178     -88.288 -18.431 -25.419  1.00 10.00      A   
ATOM   1682  CD2 HIS   178     -90.069 -18.870 -24.236  1.00 10.00      A   
ATOM   1683  CE1 HIS   178     -89.306 -18.503 -26.258  1.00 10.00      A   
ATOM   1684  NE2 HIS   178     -90.398 -18.776 -25.565  1.00 10.00      A   
ATOM   1685  HE2 HIS   178     -91.297 -18.893 -25.938  1.00 10.00      A   
ATOM   1686  C   HIS   178     -86.222 -20.070 -21.616  1.00 10.00      A   
ATOM   1687  O   HIS   178     -85.142 -19.891 -22.190  1.00 10.00      A   
ATOM   1688  N   PHE   179     -86.315 -20.270 -20.300  1.00 10.00      A   
ATOM   1689  HN  PHE   179     -87.197 -20.285 -19.871  1.00 10.00      A   
ATOM   1690  CA  PHE   179     -85.103 -20.466 -19.485  1.00 10.00      A   
ATOM   1691  CB  PHE   179     -85.409 -20.699 -17.983  1.00 10.00      A   
ATOM   1692  CG  PHE   179     -85.788 -19.456 -17.212  1.00 10.00      A   
ATOM   1693  CD1 PHE   179     -87.072 -19.327 -16.700  1.00 10.00      A   
ATOM   1694  CD2 PHE   179     -84.860 -18.433 -16.958  1.00 10.00      A   
ATOM   1695  CE1 PHE   179     -87.441 -18.197 -15.969  1.00 10.00      A   
ATOM   1696  CE2 PHE   179     -85.221 -17.272 -16.221  1.00 10.00      A   
ATOM   1697  CZ  PHE   179     -86.523 -17.169 -15.720  1.00 10.00      A   
ATOM   1698  C   PHE   179     -84.344 -21.679 -20.056  1.00 10.00      A   
ATOM   1699  O   PHE   179     -84.899 -22.777 -20.118  1.00 10.00      A   
ATOM   1700  N   PRO   180     -83.091 -21.485 -20.520  1.00 10.00      A   
ATOM   1701  CA  PRO   180     -82.435 -22.674 -21.089  1.00 10.00      A   
ATOM   1702  CB  PRO   180     -81.200 -22.115 -21.811  1.00 10.00      A   
ATOM   1703  CG  PRO   180     -80.929 -20.825 -21.211  1.00 10.00      A   
ATOM   1704  CD  PRO   180     -82.238 -20.290 -20.584  1.00 10.00      A   
ATOM   1705  C   PRO   180     -82.026 -23.717 -20.057  1.00 10.00      A   
ATOM   1706  O   PRO   180     -82.009 -23.437 -18.875  1.00 10.00      A   
ATOM   1707  N   ASP   181     -81.701 -24.915 -20.533  1.00 10.00      A   
ATOM   1708  HN  ASP   181     -81.733 -25.063 -21.501  1.00 10.00      A   
ATOM   1709  CA  ASP   181     -81.298 -26.018 -19.669  1.00 10.00      A   
ATOM   1710  CB  ASP   181     -81.107 -27.281 -20.505  1.00 10.00      A   
ATOM   1711  CG  ASP   181     -82.413 -28.029 -20.733  1.00 10.00      A   
ATOM   1712  OD1 ASP   181     -83.447 -27.564 -20.223  1.00 10.00      A   
ATOM   1713  OD2 ASP   181     -82.400 -29.083 -21.429  1.00 10.00      A   
ATOM   1714  C   ASP   181     -80.017 -25.721 -18.895  1.00 10.00      A   
ATOM   1715  O   ASP   181     -79.794 -26.303 -17.839  1.00 10.00      A   
ATOM   1716  N   THR   182     -79.191 -24.809 -19.417  1.00 10.00      A   
ATOM   1717  HN  THR   182     -79.432 -24.383 -20.266  1.00 10.00      A   
ATOM   1718  CA  THR   182     -77.937 -24.426 -18.763  1.00 10.00      A   
ATOM   1719  CB  THR   182     -76.937 -23.865 -19.776  1.00 10.00      A   
ATOM   1720  OG1 THR   182     -77.554 -22.797 -20.506  1.00 10.00      A   
ATOM   1721  HG1 THR   182     -77.024 -22.001 -20.417  1.00 10.00      A   
ATOM   1722  CG2 THR   182     -76.511 -24.956 -20.739  1.00 10.00      A   
ATOM   1723  C   THR   182     -78.149 -23.395 -17.638  1.00 10.00      A   
ATOM   1724  O   THR   182     -77.227 -23.116 -16.866  1.00 10.00      A   
ATOM   1725  N   TYR   183     -79.363 -22.840 -17.552  1.00 10.00      A   
ATOM   1726  HN  TYR   183     -80.045 -23.087 -18.211  1.00 10.00      A   
ATOM   1727  CA  TYR   183     -79.706 -21.878 -16.511  1.00 10.00      A   
ATOM   1728  CB  TYR   183     -80.859 -20.989 -16.977  1.00 10.00      A   
ATOM   1729  CG  TYR   183     -81.369 -20.041 -15.911  1.00 10.00      A   
ATOM   1730  CD1 TYR   183     -80.730 -18.821 -15.687  1.00 10.00      A   
ATOM   1731  CD2 TYR   183     -82.487 -20.369 -15.121  1.00 10.00      A   
ATOM   1732  CE1 TYR   183     -81.194 -17.932 -14.727  1.00 10.00      A   
ATOM   1733  CE2 TYR   183     -82.928 -19.492 -14.152  1.00 10.00      A   
ATOM   1734  CZ  TYR   183     -82.274 -18.289 -13.950  1.00 10.00      A   
ATOM   1735  OH  TYR   183     -82.724 -17.407 -12.974  1.00 10.00      A   
ATOM   1736  HH  TYR   183     -82.739 -16.516 -13.330  1.00 10.00      A   
ATOM   1737  C   TYR   183     -80.044 -22.558 -15.178  1.00 10.00      A   
ATOM   1738  O   TYR   183     -80.907 -23.435 -15.119  1.00 10.00      A   
ATOM   1739  N   THR   184     -79.358 -22.123 -14.115  1.00 10.00      A   
ATOM   1740  HN  THR   184     -78.807 -21.320 -14.220  1.00 10.00      A   
ATOM   1741  CA  THR   184     -79.381 -22.774 -12.801  1.00 10.00      A   
ATOM   1742  CB  THR   184     -78.189 -23.784 -12.632  1.00 10.00      A   
ATOM   1743  OG1 THR   184     -76.944 -23.075 -12.697  1.00 10.00      A   
ATOM   1744  HG1 THR   184     -76.827 -22.559 -11.896  1.00 10.00      A   
ATOM   1745  CG2 THR   184     -78.174 -24.892 -13.729  1.00 10.00      A   
ATOM   1746  C   THR   184     -79.307 -21.725 -11.646  1.00 10.00      A   
ATOM   1747  O   THR   184     -79.231 -22.098 -10.474  1.00 10.00      A   
ATOM   1748  N   SER   185     -79.291 -20.427 -11.971  1.00 10.00      A   
ATOM   1749  HN  SER   185     -79.508 -20.155 -12.887  1.00 10.00      A   
ATOM   1750  CA  SER   185     -78.950 -19.401 -10.971  1.00 10.00      A   
ATOM   1751  CB  SER   185     -78.100 -18.299 -11.609  1.00 10.00      A   
ATOM   1752  OG  SER   185     -78.731 -17.742 -12.756  1.00 10.00      A   
ATOM   1753  HG  SER   185     -78.863 -18.429 -13.414  1.00 10.00      A   
ATOM   1754  C   SER   185     -80.136 -18.812 -10.195  1.00 10.00      A   
ATOM   1755  O   SER   185     -79.957 -17.988  -9.280  1.00 10.00      A   
ATOM   1756  N   LEU   186     -81.355 -19.248 -10.522  1.00 10.00      A   
ATOM   1757  HN  LEU   186     -81.469 -19.977 -11.166  1.00 10.00      A   
ATOM   1758  CA  LEU   186     -82.531 -18.608  -9.892  1.00 10.00      A   
ATOM   1759  CB  LEU   186     -83.835 -19.220 -10.427  1.00 10.00      A   
ATOM   1760  CG  LEU   186     -85.195 -18.569 -10.079  1.00 10.00      A   
ATOM   1761  CD1 LEU   186     -85.290 -17.172 -10.671  1.00 10.00      A   
ATOM   1762  CD2 LEU   186     -86.268 -19.485 -10.660  1.00 10.00      A   
ATOM   1763  C   LEU   186     -82.507 -18.741  -8.376  1.00 10.00      A   
ATOM   1764  O   LEU   186     -82.343 -19.852  -7.846  1.00 10.00      A   
ATOM   1765  N   VAL   187     -82.723 -17.615  -7.695  1.00 10.00      A   
ATOM   1766  HN  VAL   187     -82.766 -16.776  -8.199  1.00 10.00      A   
ATOM   1767  CA  VAL   187     -82.900 -17.548  -6.247  1.00 10.00      A   
ATOM   1768  CB  VAL   187     -81.874 -16.527  -5.659  1.00 10.00      A   
ATOM   1769  CG1 VAL   187     -82.149 -16.199  -4.181  1.00 10.00      A   
ATOM   1770  CG2 VAL   187     -80.411 -17.014  -5.894  1.00 10.00      A   
ATOM   1771  C   VAL   187     -84.338 -17.185  -5.784  1.00 10.00      A   
ATOM   1772  O   VAL   187     -84.819 -17.682  -4.748  1.00 10.00      A   
ATOM   1773  N   SER   188     -85.011 -16.305  -6.526  1.00 10.00      A   
ATOM   1774  HN  SER   188     -84.618 -15.988  -7.365  1.00 10.00      A   
ATOM   1775  CA  SER   188     -86.334 -15.797  -6.116  1.00 10.00      A   
ATOM   1776  CB  SER   188     -86.212 -14.425  -5.395  1.00 10.00      A   
ATOM   1777  OG  SER   188     -87.504 -13.851  -5.159  1.00 10.00      A   
ATOM   1778  HG  SER   188     -88.185 -14.465  -5.445  1.00 10.00      A   
ATOM   1779  C   SER   188     -87.194 -15.668  -7.337  1.00 10.00      A   
ATOM   1780  O   SER   188     -86.814 -14.988  -8.276  1.00 10.00      A   
ATOM   1781  N   LEU   189     -88.381 -16.283  -7.319  1.00 10.00      A   
ATOM   1782  HN  LEU   189     -88.647 -16.793  -6.526  1.00 10.00      A   
ATOM   1783  CA  LEU   189     -89.285 -16.209  -8.453  1.00 10.00      A   
ATOM   1784  CB  LEU   189     -89.325 -17.526  -9.225  1.00 10.00      A   
ATOM   1785  CG  LEU   189     -90.273 -17.571 -10.449  1.00 10.00      A   
ATOM   1786  CD1 LEU   189     -89.845 -16.559 -11.542  1.00 10.00      A   
ATOM   1787  CD2 LEU   189     -90.354 -18.961 -11.046  1.00 10.00      A   
ATOM   1788  C   LEU   189     -90.684 -15.902  -7.888  1.00 10.00      A   
ATOM   1789  O   LEU   189     -91.240 -16.690  -7.140  1.00 10.00      A   
ATOM   1790  N   ASN   190     -91.202 -14.740  -8.226  1.00 10.00      A   
ATOM   1791  HN  ASN   190     -90.678 -14.120  -8.775  1.00 10.00      A   
ATOM   1792  CA  ASN   190     -92.539 -14.363  -7.797  1.00 10.00      A   
ATOM   1793  CB  ASN   190     -92.509 -13.129  -6.903  1.00 10.00      A   
ATOM   1794  CG  ASN   190     -93.902 -12.751  -6.397  1.00 10.00      A   
ATOM   1795  OD1 ASN   190     -94.890 -13.383  -6.787  1.00 10.00      A   
ATOM   1796  ND2 ASN   190     -94.001 -11.725  -5.575  1.00 10.00      A   
ATOM   1797 HD21 ASN   190     -93.179 -11.251  -5.325  1.00 10.00      A   
ATOM   1798 HD22 ASN   190     -94.890 -11.478  -5.247  1.00 10.00      A   
ATOM   1799  C   ASN   190     -93.392 -14.122  -9.041  1.00 10.00      A   
ATOM   1800  O   ASN   190     -93.307 -13.045  -9.674  1.00 10.00      A   
ATOM   1801  N   ILE   191     -94.219 -15.115  -9.381  1.00 10.00      A   
ATOM   1802  HN  ILE   191     -94.212 -15.941  -8.854  1.00 10.00      A   
ATOM   1803  CA  ILE   191     -95.140 -15.008 -10.523  1.00 10.00      A   
ATOM   1804  CB  ILE   191     -94.945 -16.154 -11.555  1.00 10.00      A   
ATOM   1805  CG1 ILE   191     -95.119 -17.524 -10.868  1.00 10.00      A   
ATOM   1806  CG2 ILE   191     -93.571 -16.023 -12.233  1.00 10.00      A   
ATOM   1807  CD1 ILE   191     -95.198 -18.726 -11.838  1.00 10.00      A   
ATOM   1808  C   ILE   191     -96.599 -14.964 -10.074  1.00 10.00      A   
ATOM   1809  O   ILE   191     -97.491 -15.262 -10.859  1.00 10.00      A   
ATOM   1810  N   SER   192     -96.833 -14.556  -8.829  1.00 10.00      A   
ATOM   1811  HN  SER   192     -96.090 -14.200  -8.299  1.00 10.00      A   
ATOM   1812  CA  SER   192     -98.181 -14.625  -8.217  1.00 10.00      A   
ATOM   1813  CB  SER   192     -98.097 -14.318  -6.722  1.00 10.00      A   
ATOM   1814  OG  SER   192     -97.703 -12.976  -6.514  1.00 10.00      A   
ATOM   1815  HG  SER   192     -97.290 -12.636  -7.312  1.00 10.00      A   
ATOM   1816  C   SER   192     -99.265 -13.772  -8.898  1.00 10.00      A   
ATOM   1817  O   SER   192    -100.464 -14.042  -8.719  1.00 10.00      A   
ATOM   1818  N   CYS   193     -98.860 -12.795  -9.702  1.00 10.00      A   
ATOM   1819  HN  CYS   193     -97.898 -12.672  -9.839  1.00 10.00      A   
ATOM   1820  CA  CYS   193     -99.784 -11.898 -10.390  1.00 10.00      A   
ATOM   1821  CB  CYS   193     -99.154 -10.494 -10.540  1.00 10.00      A   
ATOM   1822  SG  CYS   193     -97.671 -10.443 -11.636  1.00 10.00      A   
ATOM   1823  HG  CYS   193     -97.193 -11.675 -11.734  1.00 10.00      A   
ATOM   1824  C   CYS   193    -100.197 -12.401 -11.789  1.00 10.00      A   
ATOM   1825  O   CYS   193    -101.076 -11.801 -12.446  1.00 10.00      A   
ATOM   1826  N   LEU   194     -99.566 -13.480 -12.253  1.00 10.00      A   
ATOM   1827  HN  LEU   194     -98.932 -13.953 -11.675  1.00 10.00      A   
ATOM   1828  CA  LEU   194     -99.804 -13.969 -13.612  1.00 10.00      A   
ATOM   1829  CB  LEU   194     -98.583 -14.722 -14.165  1.00 10.00      A   
ATOM   1830  CG  LEU   194     -97.302 -13.927 -14.303  1.00 10.00      A   
ATOM   1831  CD1 LEU   194     -96.233 -14.808 -14.900  1.00 10.00      A   
ATOM   1832  CD2 LEU   194     -97.536 -12.673 -15.186  1.00 10.00      A   
ATOM   1833  C   LEU   194    -101.039 -14.843 -13.697  1.00 10.00      A   
ATOM   1834  O   LEU   194    -101.187 -15.829 -12.964  1.00 10.00      A   
ATOM   1835  N   ALA   195    -101.945 -14.472 -14.595  1.00 10.00      A   
ATOM   1836  HN  ALA   195    -101.770 -13.695 -15.167  1.00 10.00      A   
ATOM   1837  CA  ALA   195    -103.195 -15.205 -14.741  1.00 10.00      A   
ATOM   1838  CB  ALA   195    -104.275 -14.302 -15.351  1.00 10.00      A   
ATOM   1839  C   ALA   195    -102.995 -16.450 -15.598  1.00 10.00      A   
ATOM   1840  O   ALA   195    -103.731 -17.433 -15.459  1.00 10.00      A   
ATOM   1841  N   SER   196    -102.000 -16.414 -16.475  1.00 10.00      A   
ATOM   1842  HN  SER   196    -101.410 -15.633 -16.498  1.00 10.00      A   
ATOM   1843  CA  SER   196    -101.766 -17.512 -17.407  1.00 10.00      A   
ATOM   1844  CB  SER   196    -101.098 -17.003 -18.690  1.00 10.00      A   
ATOM   1845  OG  SER   196     -99.876 -16.304 -18.403  1.00 10.00      A   
ATOM   1846  HG  SER   196     -99.947 -15.872 -17.549  1.00 10.00      A   
ATOM   1847  C   SER   196    -100.942 -18.629 -16.761  1.00 10.00      A   
ATOM   1848  O   SER   196    -100.037 -18.383 -15.925  1.00 10.00      A   
ATOM   1849  N   GLU   197    -101.251 -19.854 -17.166  1.00 10.00      A   
ATOM   1850  HN  GLU   197    -101.897 -19.960 -17.895  1.00 10.00      A   
ATOM   1851  CA  GLU   197    -100.670 -21.043 -16.572  1.00 10.00      A   
ATOM   1852  CB  GLU   197    -101.630 -22.240 -16.777  1.00 10.00      A   
ATOM   1853  CG  GLU   197    -101.079 -23.560 -16.252  1.00 10.00      A   
ATOM   1854  CD  GLU   197    -101.893 -24.787 -16.653  1.00 10.00      A   
ATOM   1855  OE1 GLU   197    -102.885 -24.666 -17.413  1.00 10.00      A   
ATOM   1856  OE2 GLU   197    -101.520 -25.893 -16.213  1.00 10.00      A   
ATOM   1857  C   GLU   197     -99.324 -21.329 -17.237  1.00 10.00      A   
ATOM   1858  O   GLU   197     -99.269 -21.517 -18.449  1.00 10.00      A   
ATOM   1859  N   VAL   198     -98.240 -21.360 -16.471  1.00 10.00      A   
ATOM   1860  HN  VAL   198     -98.290 -21.088 -15.531  1.00 10.00      A   
ATOM   1861  CA  VAL   198     -96.953 -21.808 -17.050  1.00 10.00      A   
ATOM   1862  CB  VAL   198     -95.749 -21.371 -16.172  1.00 10.00      A   
ATOM   1863  CG1 VAL   198     -95.756 -19.859 -16.021  1.00 10.00      A   
ATOM   1864  CG2 VAL   198     -95.790 -22.055 -14.796  1.00 10.00      A   
ATOM   1865  C   VAL   198     -96.954 -23.332 -17.313  1.00 10.00      A   
ATOM   1866  O   VAL   198     -97.797 -24.047 -16.775  1.00 10.00      A   
ATOM   1867  N   SER   199     -96.052 -23.824 -18.166  1.00 10.00      A   
ATOM   1868  HN  SER   199     -95.483 -23.210 -18.675  1.00 10.00      A   
ATOM   1869  CA  SER   199     -95.899 -25.271 -18.355  1.00 10.00      A   
ATOM   1870  CB  SER   199     -94.856 -25.562 -19.429  1.00 10.00      A   
ATOM   1871  OG  SER   199     -94.369 -26.901 -19.335  1.00 10.00      A   
ATOM   1872  HG  SER   199     -93.593 -27.000 -19.892  1.00 10.00      A   
ATOM   1873  C   SER   199     -95.440 -25.862 -17.023  1.00 10.00      A   
ATOM   1874  O   SER   199     -94.386 -25.475 -16.505  1.00 10.00      A   
ATOM   1875  N   PHE   200     -96.233 -26.756 -16.439  1.00 10.00      A   
ATOM   1876  HN  PHE   200     -97.066 -27.046 -16.868  1.00 10.00      A   
ATOM   1877  CA  PHE   200     -95.834 -27.294 -15.143  1.00 10.00      A   
ATOM   1878  CB  PHE   200     -96.937 -28.141 -14.494  1.00 10.00      A   
ATOM   1879  CG  PHE   200     -96.542 -28.668 -13.151  1.00 10.00      A   
ATOM   1880  CD1 PHE   200     -96.607 -27.847 -12.027  1.00 10.00      A   
ATOM   1881  CD2 PHE   200     -96.014 -29.949 -13.022  1.00 10.00      A   
ATOM   1882  CE1 PHE   200     -96.192 -28.300 -10.785  1.00 10.00      A   
ATOM   1883  CE2 PHE   200     -95.607 -30.420 -11.790  1.00 10.00      A   
ATOM   1884  CZ  PHE   200     -95.683 -29.595 -10.664  1.00 10.00      A   
ATOM   1885  C   PHE   200     -94.540 -28.119 -15.266  1.00 10.00      A   
ATOM   1886  O   PHE   200     -93.673 -28.082 -14.383  1.00 10.00      A   
ATOM   1887  N   SER   201     -94.415 -28.865 -16.363  1.00 10.00      A   
ATOM   1888  HN  SER   201     -95.151 -28.909 -17.008  1.00 10.00      A   
ATOM   1889  CA  SER   201     -93.191 -29.618 -16.613  1.00 10.00      A   
ATOM   1890  CB  SER   201     -93.315 -30.541 -17.842  1.00 10.00      A   
ATOM   1891  OG  SER   201     -93.359 -29.813 -19.051  1.00 10.00      A   
ATOM   1892  HG  SER   201     -92.471 -29.718 -19.400  1.00 10.00      A   
ATOM   1893  C   SER   201     -91.976 -28.689 -16.674  1.00 10.00      A   
ATOM   1894  O   SER   201     -90.987 -28.944 -16.000  1.00 10.00      A   
ATOM   1895  N   ALA   202     -92.074 -27.581 -17.403  1.00 10.00      A   
ATOM   1896  HN  ALA   202     -92.885 -27.413 -17.928  1.00 10.00      A   
ATOM   1897  CA  ALA   202     -90.973 -26.607 -17.426  1.00 10.00      A   
ATOM   1898  CB  ALA   202     -91.195 -25.505 -18.482  1.00 10.00      A   
ATOM   1899  C   ALA   202     -90.669 -26.010 -16.042  1.00 10.00      A   
ATOM   1900  O   ALA   202     -89.506 -25.879 -15.688  1.00 10.00      A   
ATOM   1901  N   LEU   203     -91.707 -25.679 -15.265  1.00 10.00      A   
ATOM   1902  HN  LEU   203     -92.612 -25.749 -15.634  1.00 10.00      A   
ATOM   1903  CA  LEU   203     -91.546 -25.212 -13.883  1.00 10.00      A   
ATOM   1904  CB  LEU   203     -92.908 -24.808 -13.300  1.00 10.00      A   
ATOM   1905  CG  LEU   203     -92.976 -24.266 -11.861  1.00 10.00      A   
ATOM   1906  CD1 LEU   203     -92.104 -22.973 -11.661  1.00 10.00      A   
ATOM   1907  CD2 LEU   203     -94.444 -24.027 -11.432  1.00 10.00      A   
ATOM   1908  C   LEU   203     -90.868 -26.255 -12.978  1.00 10.00      A   
ATOM   1909  O   LEU   203     -89.922 -25.925 -12.255  1.00 10.00      A   
ATOM   1910  N   GLU   204     -91.309 -27.511 -13.060  1.00 10.00      A   
ATOM   1911  HN  GLU   204     -92.058 -27.724 -13.655  1.00 10.00      A   
ATOM   1912  CA  GLU   204     -90.691 -28.575 -12.273  1.00 10.00      A   
ATOM   1913  CB  GLU   204     -91.461 -29.893 -12.419  1.00 10.00      A   
ATOM   1914  CG  GLU   204     -91.107 -30.835 -11.299  1.00 10.00      A   
ATOM   1915  CD  GLU   204     -91.641 -32.229 -11.453  1.00 10.00      A   
ATOM   1916  OE1 GLU   204     -92.599 -32.452 -12.241  1.00 10.00      A   
ATOM   1917  OE2 GLU   204     -91.095 -33.112 -10.752  1.00 10.00      A   
ATOM   1918  C   GLU   204     -89.173 -28.766 -12.591  1.00 10.00      A   
ATOM   1919  O   GLU   204     -88.352 -28.898 -11.678  1.00 10.00      A   
ATOM   1920  N   ARG   205     -88.807 -28.750 -13.869  1.00 10.00      A   
ATOM   1921  HN  ARG   205     -89.495 -28.663 -14.561  1.00 10.00      A   
ATOM   1922  CA  ARG   205     -87.401 -28.861 -14.271  1.00 10.00      A   
ATOM   1923  CB  ARG   205     -87.284 -29.036 -15.782  1.00 10.00      A   
ATOM   1924  CG  ARG   205     -87.635 -30.445 -16.237  1.00 10.00      A   
ATOM   1925  CD  ARG   205     -87.446 -30.579 -17.735  1.00 10.00      A   
ATOM   1926  NE  ARG   205     -88.647 -30.197 -18.482  1.00 10.00      A   
ATOM   1927  HE  ARG   205     -89.419 -30.796 -18.414  1.00 10.00      A   
ATOM   1928  CZ  ARG   205     -88.767 -29.104 -19.240  1.00 10.00      A   
ATOM   1929  NH1 ARG   205     -87.750 -28.246 -19.380  1.00 10.00      A   
ATOM   1930 HH11 ARG   205     -86.848 -28.425 -18.894  1.00 10.00      A   
ATOM   1931 HH12 ARG   205     -87.861 -27.400 -19.974  1.00 10.00      A   
ATOM   1932  NH2 ARG   205     -89.918 -28.882 -19.871  1.00 10.00      A   
ATOM   1933 HH21 ARG   205     -90.031 -28.036 -20.466  1.00 10.00      A   
ATOM   1934 HH22 ARG   205     -90.705 -29.554 -19.769  1.00 10.00      A   
ATOM   1935  C   ARG   205     -86.588 -27.654 -13.851  1.00 10.00      A   
ATOM   1936  O   ARG   205     -85.428 -27.788 -13.472  1.00 10.00      A   
ATOM   1937  N   LEU   206     -87.212 -26.478 -13.915  1.00 10.00      A   
ATOM   1938  HN  LEU   206     -88.135 -26.454 -14.241  1.00 10.00      A   
ATOM   1939  CA  LEU   206     -86.573 -25.215 -13.519  1.00 10.00      A   
ATOM   1940  CB  LEU   206     -87.508 -24.028 -13.781  1.00 10.00      A   
ATOM   1941  CG  LEU   206     -87.007 -22.593 -14.097  1.00 10.00      A   
ATOM   1942  CD1 LEU   206     -87.968 -21.497 -13.625  1.00 10.00      A   
ATOM   1943  CD2 LEU   206     -85.577 -22.280 -13.761  1.00 10.00      A   
ATOM   1944  C   LEU   206     -86.220 -25.280 -12.030  1.00 10.00      A   
ATOM   1945  O   LEU   206     -85.077 -25.063 -11.640  1.00 10.00      A   
ATOM   1946  N   VAL   207     -87.217 -25.579 -11.202  1.00 10.00      A   
ATOM   1947  HN  VAL   207     -88.109 -25.736 -11.576  1.00 10.00      A   
ATOM   1948  CA  VAL   207     -87.031 -25.682  -9.739  1.00 10.00      A   
ATOM   1949  CB  VAL   207     -88.361 -26.023  -9.046  1.00 10.00      A   
ATOM   1950  CG1 VAL   207     -88.137 -26.389  -7.575  1.00 10.00      A   
ATOM   1951  CG2 VAL   207     -89.314 -24.850  -9.144  1.00 10.00      A   
ATOM   1952  C   VAL   207     -85.957 -26.731  -9.390  1.00 10.00      A   
ATOM   1953  O   VAL   207     -85.095 -26.481  -8.538  1.00 10.00      A   
ATOM   1954  N   THR   208     -86.000 -27.874 -10.081  1.00 10.00      A   
ATOM   1955  HN  THR   208     -86.694 -27.981 -10.763  1.00 10.00      A   
ATOM   1956  CA  THR   208     -85.055 -28.976  -9.865  1.00 10.00      A   
ATOM   1957  CB  THR   208     -85.441 -30.211 -10.716  1.00 10.00      A   
ATOM   1958  OG1 THR   208     -86.787 -30.578 -10.407  1.00 10.00      A   
ATOM   1959  HG1 THR   208     -87.340 -29.794 -10.401  1.00 10.00      A   
ATOM   1960  CG2 THR   208     -84.520 -31.392 -10.453  1.00 10.00      A   
ATOM   1961  C   THR   208     -83.608 -28.570 -10.145  1.00 10.00      A   
ATOM   1962  O   THR   208     -82.704 -28.950  -9.394  1.00 10.00      A   
ATOM   1963  N   ARG   209     -83.377 -27.792 -11.201  1.00 10.00      A   
ATOM   1964  HN  ARG   209     -84.130 -27.450 -11.728  1.00 10.00      A   
ATOM   1965  CA  ARG   209     -82.009 -27.444 -11.578  1.00 10.00      A   
ATOM   1966  CB  ARG   209     -81.824 -27.468 -13.105  1.00 10.00      A   
ATOM   1967  CG  ARG   209     -82.482 -26.331 -13.866  1.00 10.00      A   
ATOM   1968  CD  ARG   209     -82.169 -26.493 -15.340  1.00 10.00      A   
ATOM   1969  NE  ARG   209     -82.645 -25.346 -16.114  1.00 10.00      A   
ATOM   1970  HE  ARG   209     -82.013 -24.615 -16.277  1.00 10.00      A   
ATOM   1971  CZ  ARG   209     -83.879 -25.246 -16.603  1.00 10.00      A   
ATOM   1972  NH1 ARG   209     -84.744 -26.230 -16.414  1.00 10.00      A   
ATOM   1973 HH11 ARG   209     -84.458 -27.079 -15.885  1.00 10.00      A   
ATOM   1974 HH12 ARG   209     -85.708 -26.155 -16.795  1.00 10.00      A   
ATOM   1975  NH2 ARG   209     -84.243 -24.180 -17.291  1.00 10.00      A   
ATOM   1976 HH21 ARG   209     -83.564 -23.409 -17.454  1.00 10.00      A   
ATOM   1977 HH22 ARG   209     -85.210 -24.111 -17.670  1.00 10.00      A   
ATOM   1978  C   ARG   209     -81.456 -26.163 -10.942  1.00 10.00      A   
ATOM   1979  O   ARG   209     -80.322 -25.736 -11.232  1.00 10.00      A   
ATOM   1980  N   CYS   210     -82.237 -25.562 -10.056  1.00 10.00      A   
ATOM   1981  HN  CYS   210     -83.105 -25.956  -9.830  1.00 10.00      A   
ATOM   1982  CA  CYS   210     -81.819 -24.326  -9.416  1.00 10.00      A   
ATOM   1983  CB  CYS   210     -82.838 -23.205  -9.679  1.00 10.00      A   
ATOM   1984  SG  CYS   210     -82.895 -22.633 -11.386  1.00 10.00      A   
ATOM   1985  HG  CYS   210     -81.763 -21.995 -11.642  1.00 10.00      A   
ATOM   1986  C   CYS   210     -81.654 -24.544  -7.921  1.00 10.00      A   
ATOM   1987  O   CYS   210     -82.593 -24.272  -7.144  1.00 10.00      A   
ATOM   1988  N   PRO   211     -80.463 -25.005  -7.496  1.00 10.00      A   
ATOM   1989  CA  PRO   211     -80.335 -25.415  -6.099  1.00 10.00      A   
ATOM   1990  CB  PRO   211     -79.051 -26.260  -6.106  1.00 10.00      A   
ATOM   1991  CG  PRO   211     -78.221 -25.649  -7.209  1.00 10.00      A   
ATOM   1992  CD  PRO   211     -79.195 -25.132  -8.240  1.00 10.00      A   
ATOM   1993  C   PRO   211     -80.261 -24.250  -5.097  1.00 10.00      A   
ATOM   1994  O   PRO   211     -80.391 -24.483  -3.892  1.00 10.00      A   
ATOM   1995  N   ASN   212     -80.076 -23.016  -5.586  1.00 10.00      A   
ATOM   1996  HN  ASN   212     -79.940 -22.901  -6.550  1.00 10.00      A   
ATOM   1997  CA  ASN   212     -80.071 -21.827  -4.717  1.00 10.00      A   
ATOM   1998  CB  ASN   212     -79.006 -20.841  -5.193  1.00 10.00      A   
ATOM   1999  CG  ASN   212     -77.620 -21.451  -5.171  1.00 10.00      A   
ATOM   2000  OD1 ASN   212     -77.292 -22.216  -4.267  1.00 10.00      A   
ATOM   2001  ND2 ASN   212     -76.804 -21.130  -6.178  1.00 10.00      A   
ATOM   2002 HD21 ASN   212     -77.141 -20.525  -6.871  1.00 10.00      A   
ATOM   2003 HD22 ASN   212     -75.902 -21.514  -6.183  1.00 10.00      A   
ATOM   2004  C   ASN   212     -81.416 -21.119  -4.609  1.00 10.00      A   
ATOM   2005  O   ASN   212     -81.510 -20.024  -4.021  1.00 10.00      A   
ATOM   2006  N   LEU   213     -82.453 -21.725  -5.189  1.00 10.00      A   
ATOM   2007  HN  LEU   213     -82.306 -22.556  -5.688  1.00 10.00      A   
ATOM   2008  CA  LEU   213     -83.816 -21.169  -5.095  1.00 10.00      A   
ATOM   2009  CB  LEU   213     -84.793 -22.045  -5.876  1.00 10.00      A   
ATOM   2010  CG  LEU   213     -86.275 -21.605  -5.988  1.00 10.00      A   
ATOM   2011  CD1 LEU   213     -86.429 -20.287  -6.737  1.00 10.00      A   
ATOM   2012  CD2 LEU   213     -87.066 -22.740  -6.670  1.00 10.00      A   
ATOM   2013  C   LEU   213     -84.256 -21.104  -3.635  1.00 10.00      A   
ATOM   2014  O   LEU   213     -84.284 -22.139  -2.947  1.00 10.00      A   
ATOM   2015  N   LYS   214     -84.563 -19.892  -3.161  1.00 10.00      A   
ATOM   2016  HN  LYS   214     -84.497 -19.116  -3.756  1.00 10.00      A   
ATOM   2017  CA  LYS   214     -84.993 -19.695  -1.782  1.00 10.00      A   
ATOM   2018  CB  LYS   214     -84.045 -18.742  -1.064  1.00 10.00      A   
ATOM   2019  CG  LYS   214     -82.633 -19.302  -0.896  1.00 10.00      A   
ATOM   2020  CD  LYS   214     -82.567 -20.318   0.206  1.00 10.00      A   
ATOM   2021  CE  LYS   214     -81.151 -20.875   0.343  1.00 10.00      A   
ATOM   2022  NZ  LYS   214     -81.035 -22.117  -0.439  1.00 10.00      A   
ATOM   2023  HZ1 LYS   214     -81.713 -22.823  -0.090  1.00 10.00      A   
ATOM   2024  HZ2 LYS   214     -80.074 -22.504  -0.355  1.00 10.00      A   
ATOM   2025  HZ3 LYS   214     -81.234 -21.928  -1.442  1.00 10.00      A   
ATOM   2026  C   LYS   214     -86.430 -19.205  -1.631  1.00 10.00      A   
ATOM   2027  O   LYS   214     -87.046 -19.402  -0.579  1.00 10.00      A   
ATOM   2028  N   SER   215     -86.949 -18.533  -2.664  1.00 10.00      A   
ATOM   2029  HN  SER   215     -86.420 -18.445  -3.484  1.00 10.00      A   
ATOM   2030  CA  SER   215     -88.276 -17.926  -2.614  1.00 10.00      A   
ATOM   2031  CB  SER   215     -88.200 -16.388  -2.475  1.00 10.00      A   
ATOM   2032  OG  SER   215     -89.539 -15.837  -2.438  1.00 10.00      A   
ATOM   2033  HG  SER   215     -89.992 -16.038  -3.260  1.00 10.00      A   
ATOM   2034  C   SER   215     -89.013 -18.275  -3.889  1.00 10.00      A   
ATOM   2035  O   SER   215     -88.532 -17.980  -5.006  1.00 10.00      A   
ATOM   2036  N   LEU   216     -90.170 -18.914  -3.741  1.00 10.00      A   
ATOM   2037  HN  LEU   216     -90.505 -19.098  -2.839  1.00 10.00      A   
ATOM   2038  CA  LEU   216     -90.948 -19.345  -4.892  1.00 10.00      A   
ATOM   2039  CB  LEU   216     -90.828 -20.862  -5.087  1.00 10.00      A   
ATOM   2040  CG  LEU   216     -91.610 -21.469  -6.270  1.00 10.00      A   
ATOM   2041  CD1 LEU   216     -91.138 -20.893  -7.592  1.00 10.00      A   
ATOM   2042  CD2 LEU   216     -91.445 -22.998  -6.263  1.00 10.00      A   
ATOM   2043  C   LEU   216     -92.392 -18.982  -4.626  1.00 10.00      A   
ATOM   2044  O   LEU   216     -93.032 -19.587  -3.762  1.00 10.00      A   
ATOM   2045  N   LYS   217     -92.896 -17.958  -5.309  1.00 10.00      A   
ATOM   2046  HN  LYS   217     -92.334 -17.482  -5.957  1.00 10.00      A   
ATOM   2047  CA  LYS   217     -94.282 -17.536  -5.101  1.00 10.00      A   
ATOM   2048  CB  LYS   217     -94.388 -16.079  -4.655  1.00 10.00      A   
ATOM   2049  CG  LYS   217     -93.715 -15.900  -3.295  1.00 10.00      A   
ATOM   2050  CD  LYS   217     -93.641 -14.462  -2.961  1.00 10.00      A   
ATOM   2051  CE  LYS   217     -92.960 -14.250  -1.639  1.00 10.00      A   
ATOM   2052  NZ  LYS   217     -93.037 -12.810  -1.214  1.00 10.00      A   
ATOM   2053  HZ1 LYS   217     -94.031 -12.518  -1.119  1.00 10.00      A   
ATOM   2054  HZ2 LYS   217     -92.576 -12.203  -1.921  1.00 10.00      A   
ATOM   2055  HZ3 LYS   217     -92.559 -12.681  -0.299  1.00 10.00      A   
ATOM   2056  C   LYS   217     -95.044 -17.808  -6.372  1.00 10.00      A   
ATOM   2057  O   LYS   217     -94.827 -17.166  -7.396  1.00 10.00      A   
ATOM   2058  N   LEU   218     -95.913 -18.808  -6.301  1.00 10.00      A   
ATOM   2059  HN  LEU   218     -96.108 -19.212  -5.429  1.00 10.00      A   
ATOM   2060  CA  LEU   218     -96.575 -19.310  -7.474  1.00 10.00      A   
ATOM   2061  CB  LEU   218     -96.954 -20.797  -7.252  1.00 10.00      A   
ATOM   2062  CG  LEU   218     -95.798 -21.749  -6.942  1.00 10.00      A   
ATOM   2063  CD1 LEU   218     -96.345 -23.118  -6.476  1.00 10.00      A   
ATOM   2064  CD2 LEU   218     -94.860 -21.877  -8.190  1.00 10.00      A   
ATOM   2065  C   LEU   218     -97.820 -18.526  -7.836  1.00 10.00      A   
ATOM   2066  O   LEU   218     -98.292 -17.676  -7.068  1.00 10.00      A   
ATOM   2067  N   ASN   219     -98.346 -18.815  -9.026  1.00 10.00      A   
ATOM   2068  HN  ASN   219     -97.850 -19.387  -9.649  1.00 10.00      A   
ATOM   2069  CA  ASN   219     -99.645 -18.294  -9.412  1.00 10.00      A   
ATOM   2070  CB  ASN   219     -99.662 -17.738 -10.857  1.00 10.00      A   
ATOM   2071  CG  ASN   219     -99.343 -18.785 -11.920  1.00 10.00      A   
ATOM   2072  OD1 ASN   219     -98.770 -19.857 -11.640  1.00 10.00      A   
ATOM   2073  ND2 ASN   219     -99.675 -18.451 -13.178  1.00 10.00      A   
ATOM   2074 HD21 ASN   219    -100.091 -17.577 -13.331  1.00 10.00      A   
ATOM   2075 HD22 ASN   219     -99.488 -19.096 -13.893  1.00 10.00      A   
ATOM   2076  C   ASN   219    -100.791 -19.268  -9.134  1.00 10.00      A   
ATOM   2077  O   ASN   219    -100.599 -20.459  -8.857  1.00 10.00      A   
ATOM   2078  N   ARG   220    -101.994 -18.718  -9.128  1.00 10.00      A   
ATOM   2079  HN  ARG   220    -102.086 -17.768  -9.351  1.00 10.00      A   
ATOM   2080  CA  ARG   220    -103.170 -19.479  -8.801  1.00 10.00      A   
ATOM   2081  CB  ARG   220    -104.384 -18.544  -8.940  1.00 10.00      A   
ATOM   2082  CG  ARG   220    -105.640 -19.071  -8.360  1.00 10.00      A   
ATOM   2083  CD  ARG   220    -106.774 -18.178  -8.869  1.00 10.00      A   
ATOM   2084  NE  ARG   220    -107.945 -18.229  -7.998  1.00 10.00      A   
ATOM   2085  HE  ARG   220    -108.350 -19.109  -7.846  1.00 10.00      A   
ATOM   2086  CZ  ARG   220    -108.491 -17.171  -7.404  1.00 10.00      A   
ATOM   2087  NH1 ARG   220    -107.983 -15.956  -7.594  1.00 10.00      A   
ATOM   2088 HH11 ARG   220    -108.414 -15.133  -7.127  1.00 10.00      A   
ATOM   2089 HH12 ARG   220    -107.154 -15.830  -8.209  1.00 10.00      A   
ATOM   2090  NH2 ARG   220    -109.575 -17.325  -6.640  1.00 10.00      A   
ATOM   2091 HH21 ARG   220    -110.004 -16.500  -6.175  1.00 10.00      A   
ATOM   2092 HH22 ARG   220    -109.990 -18.270  -6.511  1.00 10.00      A   
ATOM   2093  C   ARG   220    -103.303 -20.696  -9.721  1.00 10.00      A   
ATOM   2094  O   ARG   220    -103.815 -21.743  -9.295  1.00 10.00      A   
ATOM   2095  N   ALA   221    -102.796 -20.582 -10.954  1.00 10.00      A   
ATOM   2096  HN  ALA   221    -102.343 -19.751 -11.211  1.00 10.00      A   
ATOM   2097  CA  ALA   221    -102.903 -21.687 -11.941  1.00 10.00      A   
ATOM   2098  CB  ALA   221    -102.588 -21.218 -13.346  1.00 10.00      A   
ATOM   2099  C   ALA   221    -102.108 -22.971 -11.622  1.00 10.00      A   
ATOM   2100  O   ALA   221    -102.321 -23.995 -12.270  1.00 10.00      A   
ATOM   2101  N   VAL   222    -101.196 -22.932 -10.657  1.00 10.00      A   
ATOM   2102  HN  VAL   222    -100.922 -22.076 -10.266  1.00 10.00      A   
ATOM   2103  CA  VAL   222    -100.603 -24.187 -10.184  1.00 10.00      A   
ATOM   2104  CB  VAL   222     -99.213 -23.987  -9.533  1.00 10.00      A   
ATOM   2105  CG1 VAL   222     -98.647 -25.333  -9.061  1.00 10.00      A   
ATOM   2106  CG2 VAL   222     -98.232 -23.289 -10.530  1.00 10.00      A   
ATOM   2107  C   VAL   222    -101.561 -24.770  -9.150  1.00 10.00      A   
ATOM   2108  O   VAL   222    -101.688 -24.213  -8.052  1.00 10.00      A   
ATOM   2109  N   PRO   223    -102.226 -25.896  -9.476  1.00 10.00      A   
ATOM   2110  CA  PRO   223    -103.266 -26.417  -8.576  1.00 10.00      A   
ATOM   2111  CB  PRO   223    -103.958 -27.472  -9.429  1.00 10.00      A   
ATOM   2112  CG  PRO   223    -102.883 -27.967 -10.341  1.00 10.00      A   
ATOM   2113  CD  PRO   223    -102.087 -26.735 -10.686  1.00 10.00      A   
ATOM   2114  C   PRO   223    -102.684 -27.074  -7.321  1.00 10.00      A   
ATOM   2115  O   PRO   223    -101.551 -27.557  -7.341  1.00 10.00      A   
ATOM   2116  N   LEU   224    -103.467 -27.103  -6.250  1.00 10.00      A   
ATOM   2117  HN  LEU   224    -104.376 -26.741  -6.304  1.00 10.00      A   
ATOM   2118  CA  LEU   224    -102.986 -27.668  -4.991  1.00 10.00      A   
ATOM   2119  CB  LEU   224    -104.105 -27.682  -3.964  1.00 10.00      A   
ATOM   2120  CG  LEU   224    -103.791 -28.176  -2.547  1.00 10.00      A   
ATOM   2121  CD1 LEU   224    -102.592 -27.445  -2.001  1.00 10.00      A   
ATOM   2122  CD2 LEU   224    -105.003 -27.949  -1.669  1.00 10.00      A   
ATOM   2123  C   LEU   224    -102.398 -29.089  -5.168  1.00 10.00      A   
ATOM   2124  O   LEU   224    -101.399 -29.402  -4.557  1.00 10.00      A   
ATOM   2125  N   GLU   225    -102.989 -29.909  -6.035  1.00 10.00      A   
ATOM   2126  HN  GLU   225    -103.752 -29.584  -6.557  1.00 10.00      A   
ATOM   2127  CA  GLU   225    -102.520 -31.308  -6.232  1.00 10.00      A   
ATOM   2128  CB  GLU   225    -103.522 -32.116  -7.060  1.00 10.00      A   
ATOM   2129  CG  GLU   225    -104.878 -32.126  -6.426  1.00 10.00      A   
ATOM   2130  CD  GLU   225    -105.831 -31.104  -7.034  1.00 10.00      A   
ATOM   2131  OE1 GLU   225    -105.562 -29.839  -7.052  1.00 10.00      A   
ATOM   2132  OE2 GLU   225    -106.894 -31.615  -7.476  1.00 10.00      A   
ATOM   2133  C   GLU   225    -101.112 -31.456  -6.813  1.00 10.00      A   
ATOM   2134  O   GLU   225    -100.531 -32.537  -6.758  1.00 10.00      A   
ATOM   2135  N   LYS   226    -100.565 -30.372  -7.355  1.00 10.00      A   
ATOM   2136  HN  LYS   226    -101.081 -29.539  -7.378  1.00 10.00      A   
ATOM   2137  CA  LYS   226     -99.218 -30.389  -7.918  1.00 10.00      A   
ATOM   2138  CB  LYS   226     -99.219 -29.693  -9.280  1.00 10.00      A   
ATOM   2139  CG  LYS   226    -100.087 -30.381 -10.344  1.00 10.00      A   
ATOM   2140  CD  LYS   226     -99.423 -31.636 -10.879  1.00 10.00      A   
ATOM   2141  CE  LYS   226     -99.976 -32.027 -12.269  1.00 10.00      A   
ATOM   2142  NZ  LYS   226     -99.976 -30.844 -13.212  1.00 10.00      A   
ATOM   2143  HZ1 LYS   226    -100.570 -30.081 -12.829  1.00 10.00      A   
ATOM   2144  HZ2 LYS   226    -100.352 -31.126 -14.140  1.00 10.00      A   
ATOM   2145  HZ3 LYS   226     -99.008 -30.487 -13.338  1.00 10.00      A   
ATOM   2146  C   LYS   226     -98.186 -29.728  -6.993  1.00 10.00      A   
ATOM   2147  O   LYS   226     -96.994 -29.708  -7.292  1.00 10.00      A   
ATOM   2148  N   LEU   227     -98.633 -29.165  -5.881  1.00 10.00      A   
ATOM   2149  HN  LEU   227     -99.578 -29.249  -5.637  1.00 10.00      A   
ATOM   2150  CA  LEU   227     -97.724 -28.418  -5.015  1.00 10.00      A   
ATOM   2151  CB  LEU   227     -98.511 -27.715  -3.896  1.00 10.00      A   
ATOM   2152  CG  LEU   227     -98.188 -26.332  -3.370  1.00 10.00      A   
ATOM   2153  CD1 LEU   227     -98.722 -26.137  -1.950  1.00 10.00      A   
ATOM   2154  CD2 LEU   227     -96.728 -25.847  -3.532  1.00 10.00      A   
ATOM   2155  C   LEU   227     -96.676 -29.333  -4.389  1.00 10.00      A   
ATOM   2156  O   LEU   227     -95.509 -28.975  -4.315  1.00 10.00      A   
ATOM   2157  N   ALA   228     -97.090 -30.508  -3.916  1.00 10.00      A   
ATOM   2158  HN  ALA   228     -98.029 -30.767  -4.024  1.00 10.00      A   
ATOM   2159  CA  ALA   228     -96.172 -31.412  -3.244  1.00 10.00      A   
ATOM   2160  CB  ALA   228     -96.889 -32.682  -2.802  1.00 10.00      A   
ATOM   2161  C   ALA   228     -95.011 -31.747  -4.166  1.00 10.00      A   
ATOM   2162  O   ALA   228     -93.877 -31.831  -3.719  1.00 10.00      A   
ATOM   2163  N   THR   229     -95.305 -31.905  -5.457  1.00 10.00      A   
ATOM   2164  HN  THR   229     -96.237 -31.809  -5.742  1.00 10.00      A   
ATOM   2165  CA  THR   229     -94.285 -32.216  -6.472  1.00 10.00      A   
ATOM   2166  CB  THR   229     -94.910 -32.350  -7.884  1.00 10.00      A   
ATOM   2167  OG1 THR   229     -95.826 -33.458  -7.883  1.00 10.00      A   
ATOM   2168  HG1 THR   229     -96.725 -33.131  -7.802  1.00 10.00      A   
ATOM   2169  CG2 THR   229     -93.853 -32.634  -8.903  1.00 10.00      A   
ATOM   2170  C   THR   229     -93.168 -31.190  -6.514  1.00 10.00      A   
ATOM   2171  O   THR   229     -91.995 -31.546  -6.590  1.00 10.00      A   
ATOM   2172  N   LEU   230     -93.529 -29.918  -6.502  1.00 10.00      A   
ATOM   2173  HN  LEU   230     -94.480 -29.686  -6.466  1.00 10.00      A   
ATOM   2174  CA  LEU   230     -92.537 -28.862  -6.539  1.00 10.00      A   
ATOM   2175  CB  LEU   230     -93.201 -27.497  -6.785  1.00 10.00      A   
ATOM   2176  CG  LEU   230     -93.928 -27.372  -8.116  1.00 10.00      A   
ATOM   2177  CD1 LEU   230     -94.695 -26.057  -8.155  1.00 10.00      A   
ATOM   2178  CD2 LEU   230     -92.896 -27.495  -9.271  1.00 10.00      A   
ATOM   2179  C   LEU   230     -91.783 -28.773  -5.231  1.00 10.00      A   
ATOM   2180  O   LEU   230     -90.588 -28.512  -5.249  1.00 10.00      A   
ATOM   2181  N   LEU   231     -92.490 -28.925  -4.107  1.00 10.00      A   
ATOM   2182  HN  LEU   231     -93.452 -29.097  -4.165  1.00 10.00      A   
ATOM   2183  CA  LEU   231     -91.851 -28.840  -2.792  1.00 10.00      A   
ATOM   2184  CB  LEU   231     -92.886 -28.854  -1.680  1.00 10.00      A   
ATOM   2185  CG  LEU   231     -93.842 -27.672  -1.624  1.00 10.00      A   
ATOM   2186  CD1 LEU   231     -94.837 -27.819  -0.479  1.00 10.00      A   
ATOM   2187  CD2 LEU   231     -93.041 -26.365  -1.461  1.00 10.00      A   
ATOM   2188  C   LEU   231     -90.807 -29.922  -2.564  1.00 10.00      A   
ATOM   2189  O   LEU   231     -89.764 -29.684  -1.940  1.00 10.00      A   
ATOM   2190  N   GLN   232     -91.093 -31.128  -3.061  1.00 10.00      A   
ATOM   2191  HN  GLN   232     -91.968 -31.288  -3.473  1.00 10.00      A   
ATOM   2192  CA  GLN   232     -90.123 -32.203  -2.998  1.00 10.00      A   
ATOM   2193  CB  GLN   232     -90.742 -33.495  -3.526  1.00 10.00      A   
ATOM   2194  CG  GLN   232     -91.818 -34.085  -2.621  1.00 10.00      A   
ATOM   2195  CD  GLN   232     -91.260 -34.721  -1.338  1.00 10.00      A   
ATOM   2196  OE1 GLN   232     -90.045 -34.739  -1.117  1.00 10.00      A   
ATOM   2197  NE2 GLN   232     -92.153 -35.235  -0.484  1.00 10.00      A   
ATOM   2198 HE21 GLN   232     -93.103 -35.180  -0.718  1.00 10.00      A   
ATOM   2199 HE22 GLN   232     -91.821 -35.646   0.342  1.00 10.00      A   
ATOM   2200  C   GLN   232     -88.838 -31.848  -3.775  1.00 10.00      A   
ATOM   2201  O   GLN   232     -87.755 -32.289  -3.423  1.00 10.00      A   
ATOM   2202  N   ARG   233     -88.977 -31.039  -4.817  1.00 10.00      A   
ATOM   2203  HN  ARG   233     -89.875 -30.730  -5.058  1.00 10.00      A   
ATOM   2204  CA  ARG   233     -87.840 -30.591  -5.619  1.00 10.00      A   
ATOM   2205  CB  ARG   233     -88.319 -30.171  -7.007  1.00 10.00      A   
ATOM   2206  CG  ARG   233     -88.998 -31.282  -7.784  1.00 10.00      A   
ATOM   2207  CD  ARG   233     -88.041 -32.395  -8.093  1.00 10.00      A   
ATOM   2208  NE  ARG   233     -88.508 -33.107  -9.276  1.00 10.00      A   
ATOM   2209  HE  ARG   233     -89.369 -32.825  -9.648  1.00 10.00      A   
ATOM   2210  CZ  ARG   233     -87.865 -34.098  -9.882  1.00 10.00      A   
ATOM   2211  NH1 ARG   233     -86.692 -34.539  -9.432  1.00 10.00      A   
ATOM   2212 HH11 ARG   233     -86.206 -35.316  -9.923  1.00 10.00      A   
ATOM   2213 HH12 ARG   233     -86.262 -34.106  -8.590  1.00 10.00      A   
ATOM   2214  NH2 ARG   233     -88.411 -34.653 -10.954  1.00 10.00      A   
ATOM   2215 HH21 ARG   233     -89.327 -34.311 -11.308  1.00 10.00      A   
ATOM   2216 HH22 ARG   233     -87.921 -35.430 -11.442  1.00 10.00      A   
ATOM   2217  C   ARG   233     -87.088 -29.407  -5.000  1.00 10.00      A   
ATOM   2218  O   ARG   233     -85.972 -29.104  -5.435  1.00 10.00      A   
ATOM   2219  N   ALA   234     -87.691 -28.739  -4.016  1.00 10.00      A   
ATOM   2220  HN  ALA   234     -88.562 -29.050  -3.692  1.00 10.00      A   
ATOM   2221  CA  ALA   234     -87.081 -27.544  -3.404  1.00 10.00      A   
ATOM   2222  CB  ALA   234     -87.729 -26.278  -3.967  1.00 10.00      A   
ATOM   2223  C   ALA   234     -87.167 -27.539  -1.889  1.00 10.00      A   
ATOM   2224  O   ALA   234     -87.773 -26.632  -1.315  1.00 10.00      A   
ATOM   2225  N   PRO   235     -86.548 -28.532  -1.224  1.00 10.00      A   
ATOM   2226  CA  PRO   235     -86.632 -28.579   0.239  1.00 10.00      A   
ATOM   2227  CB  PRO   235     -85.986 -29.920   0.568  1.00 10.00      A   
ATOM   2228  CG  PRO   235     -85.019 -30.138  -0.534  1.00 10.00      A   
ATOM   2229  CD  PRO   235     -85.744 -29.650  -1.750  1.00 10.00      A   
ATOM   2230  C   PRO   235     -85.902 -27.454   1.009  1.00 10.00      A   
ATOM   2231  O   PRO   235     -86.059 -27.356   2.226  1.00 10.00      A   
ATOM   2232  N   GLN   236     -85.126 -26.629   0.313  1.00 10.00      A   
ATOM   2233  HN  GLN   236     -85.068 -26.746  -0.659  1.00 10.00      A   
ATOM   2234  CA  GLN   236     -84.353 -25.550   0.939  1.00 10.00      A   
ATOM   2235  CB  GLN   236     -83.051 -25.356   0.161  1.00 10.00      A   
ATOM   2236  CG  GLN   236     -83.239 -24.658  -1.222  1.00 10.00      A   
ATOM   2237  CD  GLN   236     -83.740 -25.582  -2.338  1.00 10.00      A   
ATOM   2238  OE1 GLN   236     -83.695 -26.802  -2.219  1.00 10.00      A   
ATOM   2239  NE2 GLN   236     -84.217 -24.995  -3.424  1.00 10.00      A   
ATOM   2240 HE21 GLN   236     -84.224 -24.016  -3.456  1.00 10.00      A   
ATOM   2241 HE22 GLN   236     -84.544 -25.563  -4.152  1.00 10.00      A   
ATOM   2242  C   GLN   236     -85.123 -24.205   0.997  1.00 10.00      A   
ATOM   2243  O   GLN   236     -84.599 -23.199   1.481  1.00 10.00      A   
ATOM   2244  N   LEU   237     -86.359 -24.206   0.508  1.00 10.00      A   
ATOM   2245  HN  LEU   237     -86.757 -25.064   0.249  1.00 10.00      A   
ATOM   2246  CA  LEU   237     -87.157 -22.988   0.337  1.00 10.00      A   
ATOM   2247  CB  LEU   237     -88.527 -23.370  -0.231  1.00 10.00      A   
ATOM   2248  CG  LEU   237     -89.087 -22.764  -1.505  1.00 10.00      A   
ATOM   2249  CD1 LEU   237     -88.030 -22.564  -2.566  1.00 10.00      A   
ATOM   2250  CD2 LEU   237     -90.281 -23.574  -1.990  1.00 10.00      A   
ATOM   2251  C   LEU   237     -87.341 -22.275   1.676  1.00 10.00      A   
ATOM   2252  O   LEU   237     -87.688 -22.900   2.668  1.00 10.00      A   
ATOM   2253  N   GLU   238     -87.134 -20.960   1.672  1.00 10.00      A   
ATOM   2254  HN  GLU   238     -86.811 -20.542   0.847  1.00 10.00      A   
ATOM   2255  CA  GLU   238     -87.367 -20.106   2.846  1.00 10.00      A   
ATOM   2256  CB  GLU   238     -86.266 -19.075   2.961  1.00 10.00      A   
ATOM   2257  CG  GLU   238     -84.904 -19.710   3.274  1.00 10.00      A   
ATOM   2258  CD  GLU   238     -83.776 -18.710   3.318  1.00 10.00      A   
ATOM   2259  OE1 GLU   238     -83.983 -17.561   2.885  1.00 10.00      A   
ATOM   2260  OE2 GLU   238     -82.668 -19.074   3.775  1.00 10.00      A   
ATOM   2261  C   GLU   238     -88.743 -19.393   2.751  1.00 10.00      A   
ATOM   2262  O   GLU   238     -89.349 -19.085   3.766  1.00 10.00      A   
ATOM   2263  N   GLU   239     -89.211 -19.152   1.534  1.00 10.00      A   
ATOM   2264  HN  GLU   239     -88.676 -19.402   0.752  1.00 10.00      A   
ATOM   2265  CA  GLU   239     -90.509 -18.523   1.342  1.00 10.00      A   
ATOM   2266  CB  GLU   239     -90.374 -17.081   0.832  1.00 10.00      A   
ATOM   2267  CG  GLU   239     -89.531 -16.173   1.631  1.00 10.00      A   
ATOM   2268  CD  GLU   239     -89.405 -14.764   0.983  1.00 10.00      A   
ATOM   2269  OE1 GLU   239     -89.896 -14.547  -0.168  1.00 10.00      A   
ATOM   2270  OE2 GLU   239     -88.805 -13.894   1.652  1.00 10.00      A   
ATOM   2271  C   GLU   239     -91.258 -19.272   0.291  1.00 10.00      A   
ATOM   2272  O   GLU   239     -90.708 -19.603  -0.764  1.00 10.00      A   
ATOM   2273  N   LEU   240     -92.536 -19.501   0.549  1.00 10.00      A   
ATOM   2274  HN  LEU   240     -92.930 -19.181   1.388  1.00 10.00      A   
ATOM   2275  CA  LEU   240     -93.352 -20.219  -0.398  1.00 10.00      A   
ATOM   2276  CB  LEU   240     -93.640 -21.663   0.077  1.00 10.00      A   
ATOM   2277  CG  LEU   240     -94.793 -22.374  -0.639  1.00 10.00      A   
ATOM   2278  CD1 LEU   240     -94.465 -22.647  -2.134  1.00 10.00      A   
ATOM   2279  CD2 LEU   240     -95.192 -23.701   0.084  1.00 10.00      A   
ATOM   2280  C   LEU   240     -94.651 -19.458  -0.532  1.00 10.00      A   
ATOM   2281  O   LEU   240     -95.306 -19.181   0.472  1.00 10.00      A   
ATOM   2282  N   GLY   241     -94.996 -19.106  -1.766  1.00 10.00      A   
ATOM   2283  HN  GLY   241     -94.317 -19.130  -2.471  1.00 10.00      A   
ATOM   2284  CA  GLY   241     -96.348 -18.688  -2.095  1.00 10.00      A   
ATOM   2285  C   GLY   241     -97.020 -19.848  -2.808  1.00 10.00      A   
ATOM   2286  O   GLY   241     -96.600 -20.264  -3.892  1.00 10.00      A   
ATOM   2287  N   THR   242     -98.071 -20.403  -2.199  1.00 10.00      A   
ATOM   2288  HN  THR   242     -98.391 -20.044  -1.345  1.00 10.00      A   
ATOM   2289  CA  THR   242     -98.736 -21.541  -2.809  1.00 10.00      A   
ATOM   2290  CB  THR   242     -99.834 -22.165  -1.894  1.00 10.00      A   
ATOM   2291  OG1 THR   242    -101.002 -21.343  -1.941  1.00 10.00      A   
ATOM   2292  HG1 THR   242    -101.141 -21.034  -2.839  1.00 10.00      A   
ATOM   2293  CG2 THR   242     -99.345 -22.353  -0.436  1.00 10.00      A   
ATOM   2294  C   THR   242     -99.400 -21.088  -4.104  1.00 10.00      A   
ATOM   2295  O   THR   242     -99.565 -19.896  -4.330  1.00 10.00      A   
ATOM   2296  N   GLY   243     -99.783 -22.041  -4.949  1.00 10.00      A   
ATOM   2297  HN  GLY   243     -99.416 -22.944  -4.849  1.00 10.00      A   
ATOM   2298  CA  GLY   243    -100.732 -21.765  -6.015  1.00 10.00      A   
ATOM   2299  C   GLY   243    -102.153 -21.861  -5.466  1.00 10.00      A   
ATOM   2300  O   GLY   243    -102.424 -21.519  -4.301  1.00 10.00      A   
ATOM   2301  N   GLY   244    -103.074 -22.325  -6.300  1.00 10.00      A   
ATOM   2302  HN  GLY   244    -102.827 -22.461  -7.239  1.00 10.00      A   
ATOM   2303  CA  GLY   244    -104.437 -22.637  -5.873  1.00 10.00      A   
ATOM   2304  C   GLY   244    -104.361 -23.532  -4.648  1.00 10.00      A   
ATOM   2305  O   GLY   244    -103.411 -24.326  -4.500  1.00 10.00      A   
ATOM   2306  N   TYR   245    -105.317 -23.370  -3.745  1.00 10.00      A   
ATOM   2307  HN  TYR   245    -106.055 -22.751  -3.925  1.00 10.00      A   
ATOM   2308  CA  TYR   245    -105.283 -24.102  -2.486  1.00 10.00      A   
ATOM   2309  CB  TYR   245    -104.920 -23.185  -1.298  1.00 10.00      A   
ATOM   2310  CG  TYR   245    -104.272 -23.957  -0.183  1.00 10.00      A   
ATOM   2311  CD1 TYR   245    -102.902 -24.221  -0.206  1.00 10.00      A   
ATOM   2312  CD2 TYR   245    -105.019 -24.482   0.866  1.00 10.00      A   
ATOM   2313  CE1 TYR   245    -102.287 -24.951   0.795  1.00 10.00      A   
ATOM   2314  CE2 TYR   245    -104.401 -25.210   1.873  1.00 10.00      A   
ATOM   2315  CZ  TYR   245    -103.037 -25.438   1.831  1.00 10.00      A   
ATOM   2316  OH  TYR   245    -102.404 -26.153   2.824  1.00 10.00      A   
ATOM   2317  HH  TYR   245    -101.599 -25.699   3.083  1.00 10.00      A   
ATOM   2318  C   TYR   245    -106.625 -24.798  -2.273  1.00 10.00      A   
ATOM   2319  O   TYR   245    -107.205 -24.797  -1.180  1.00 10.00      A   
ATOM   2320  N   THR   246    -107.101 -25.386  -3.363  1.00 10.00      A   
ATOM   2321  HN  THR   246    -106.569 -25.349  -4.185  1.00 10.00      A   
ATOM   2322  CA  THR   246    -108.368 -26.081  -3.393  1.00 10.00      A   
ATOM   2323  CB  THR   246    -109.480 -25.181  -3.952  1.00 10.00      A   
ATOM   2324  OG1 THR   246    -110.712 -25.890  -3.919  1.00 10.00      A   
ATOM   2325  HG1 THR   246    -110.538 -26.834  -3.894  1.00 10.00      A   
ATOM   2326  CG2 THR   246    -109.189 -24.711  -5.377  1.00 10.00      A   
ATOM   2327  C   THR   246    -108.266 -27.393  -4.180  1.00 10.00      A   
ATOM   2328  O   THR   246    -107.588 -27.464  -5.208  1.00 10.00      A   
ATOM   2329  N   ALA   247    -108.924 -28.423  -3.654  1.00 10.00      A   
ATOM   2330  HN  ALA   247    -109.363 -28.295  -2.788  1.00 10.00      A   
ATOM   2331  CA  ALA   247    -109.032 -29.727  -4.288  1.00 10.00      A   
ATOM   2332  CB  ALA   247    -107.714 -30.502  -4.147  1.00 10.00      A   
ATOM   2333  C   ALA   247    -110.171 -30.509  -3.645  1.00 10.00      A   
ATOM   2334  O   ALA   247    -110.667 -30.150  -2.567  1.00 10.00      A   
ATOM   2335  N   GLU   248    -110.610 -31.558  -4.336  1.00 10.00      A   
ATOM   2336  HN  GLU   248    -110.360 -31.638  -5.281  1.00 10.00      A   
ATOM   2337  CA  GLU   248    -111.454 -32.598  -3.742  1.00 10.00      A   
ATOM   2338  CB  GLU   248    -111.554 -33.794  -4.700  1.00 10.00      A   
ATOM   2339  CG  GLU   248    -112.675 -34.746  -4.412  1.00 10.00      A   
ATOM   2340  CD  GLU   248    -112.472 -36.135  -5.048  1.00 10.00      A   
ATOM   2341  OE1 GLU   248    -111.901 -36.229  -6.164  1.00 10.00      A   
ATOM   2342  OE2 GLU   248    -112.878 -37.133  -4.413  1.00 10.00      A   
ATOM   2343  C   GLU   248    -110.745 -33.013  -2.458  1.00 10.00      A   
ATOM   2344  O   GLU   248    -109.532 -33.145  -2.433  1.00 10.00      A   
ATOM   2345  N   VAL   249    -111.496 -33.183  -1.385  1.00 10.00      A   
ATOM   2346  HN  VAL   249    -112.464 -33.037  -1.441  1.00 10.00      A   
ATOM   2347  CA  VAL   249    -110.902 -33.582  -0.121  1.00 10.00      A   
ATOM   2348  CB  VAL   249    -111.866 -33.249   1.045  1.00 10.00      A   
ATOM   2349  CG1 VAL   249    -111.384 -33.847   2.367  1.00 10.00      A   
ATOM   2350  CG2 VAL   249    -112.037 -31.751   1.148  1.00 10.00      A   
ATOM   2351  C   VAL   249    -110.559 -35.085  -0.190  1.00 10.00      A   
ATOM   2352  O   VAL   249    -111.456 -35.908  -0.322  1.00 10.00      A   
ATOM   2353  N   ARG   250    -109.262 -35.418  -0.171  1.00 10.00      A   
ATOM   2354  HN  ARG   250    -108.592 -34.705  -0.119  1.00 10.00      A   
ATOM   2355  CA  ARG   250    -108.804 -36.824  -0.225  1.00 10.00      A   
ATOM   2356  CB  ARG   250    -108.331 -37.181  -1.646  1.00 10.00      A   
ATOM   2357  CG  ARG   250    -109.390 -37.082  -2.736  1.00 10.00      A   
ATOM   2358  CD  ARG   250    -108.802 -37.295  -4.125  1.00 10.00      A   
ATOM   2359  NE  ARG   250    -108.163 -38.610  -4.278  1.00 10.00      A   
ATOM   2360  HE  ARG   250    -107.208 -38.607  -4.496  1.00 10.00      A   
ATOM   2361  CZ  ARG   250    -108.764 -39.797  -4.147  1.00 10.00      A   
ATOM   2362  NH1 ARG   250    -110.059 -39.906  -3.832  1.00 10.00      A   
ATOM   2363 HH11 ARG   250    -110.495 -40.846  -3.738  1.00 10.00      A   
ATOM   2364 HH12 ARG   250    -110.632 -39.050  -3.682  1.00 10.00      A   
ATOM   2365  NH2 ARG   250    -108.052 -40.912  -4.320  1.00 10.00      A   
ATOM   2366 HH21 ARG   250    -107.041 -40.852  -4.554  1.00 10.00      A   
ATOM   2367 HH22 ARG   250    -108.509 -41.842  -4.221  1.00 10.00      A   
ATOM   2368  C   ARG   250    -107.654 -37.098   0.730  1.00 10.00      A   
ATOM   2369  O   ARG   250    -106.750 -36.308   0.777  1.00 10.00      A   
ATOM   2370  N   PRO   251    -107.658 -38.252   1.451  1.00 10.00      A   
ATOM   2371  CA  PRO   251    -106.548 -38.667   2.336  1.00 10.00      A   
ATOM   2372  CB  PRO   251    -106.944 -40.095   2.775  1.00 10.00      A   
ATOM   2373  CG  PRO   251    -108.397 -40.155   2.631  1.00 10.00      A   
ATOM   2374  CD  PRO   251    -108.754 -39.247   1.461  1.00 10.00      A   
ATOM   2375  C   PRO   251    -105.171 -38.695   1.656  1.00 10.00      A   
ATOM   2376  O   PRO   251    -104.200 -37.977   2.188  1.00 10.00      A   
ATOM   2377  N   ASP   252    -105.032 -39.424   0.519  1.00 10.00      A   
ATOM   2378  HN  ASP   252    -105.790 -39.930   0.161  1.00 10.00      A   
ATOM   2379  CA  ASP   252    -103.738 -39.447  -0.166  1.00 10.00      A   
ATOM   2380  CB  ASP   252    -103.709 -40.380  -1.382  1.00 10.00      A   
ATOM   2381  CG  ASP   252    -104.648 -39.931  -2.507  1.00 10.00      A   
ATOM   2382  OD1 ASP   252    -104.482 -40.424  -3.645  1.00 10.00      A   
ATOM   2383  OD2 ASP   252    -105.556 -39.102  -2.281  1.00 10.00      A   
ATOM   2384  C   ASP   252    -103.195 -38.046  -0.561  1.00 10.00      A   
ATOM   2385  O   ASP   252    -101.987 -37.819  -0.505  1.00 10.00      A   
ATOM   2386  N   VAL   253    -104.059 -37.113  -0.966  1.00 10.00      A   
ATOM   2387  HN  VAL   253    -105.018 -37.317  -0.971  1.00 10.00      A   
ATOM   2388  CA  VAL   253    -103.600 -35.773  -1.409  1.00 10.00      A   
ATOM   2389  CB  VAL   253    -104.723 -34.965  -2.156  1.00 10.00      A   
ATOM   2390  CG1 VAL   253    -104.255 -33.496  -2.433  1.00 10.00      A   
ATOM   2391  CG2 VAL   253    -105.137 -35.647  -3.468  1.00 10.00      A   
ATOM   2392  C   VAL   253    -103.120 -34.920  -0.215  1.00 10.00      A   
ATOM   2393  O   VAL   253    -102.065 -34.156  -0.251  1.00 10.00      A   
ATOM   2394  N   TYR   254    -103.893 -35.023   0.859  1.00 10.00      A   
ATOM   2395  HN  TYR   254    -104.699 -35.579   0.830  1.00 10.00      A   
ATOM   2396  CA  TYR   254    -103.546 -34.311   2.079  1.00 10.00      A   
ATOM   2397  CB  TYR   254    -104.644 -34.444   3.146  1.00 10.00      A   
ATOM   2398  CG  TYR   254    -104.204 -33.782   4.433  1.00 10.00      A   
ATOM   2399  CD1 TYR   254    -104.492 -32.446   4.674  1.00 10.00      A   
ATOM   2400  CD2 TYR   254    -103.444 -34.480   5.381  1.00 10.00      A   
ATOM   2401  CE1 TYR   254    -104.070 -31.815   5.832  1.00 10.00      A   
ATOM   2402  CE2 TYR   254    -103.013 -33.856   6.545  1.00 10.00      A   
ATOM   2403  CZ  TYR   254    -103.329 -32.520   6.754  1.00 10.00      A   
ATOM   2404  OH  TYR   254    -102.928 -31.885   7.903  1.00 10.00      A   
ATOM   2405  HH  TYR   254    -103.658 -31.371   8.258  1.00 10.00      A   
ATOM   2406  C   TYR   254    -102.193 -34.811   2.620  1.00 10.00      A   
ATOM   2407  O   TYR   254    -101.322 -34.005   2.956  1.00 10.00      A   
ATOM   2408  N   SER   255    -102.036 -36.130   2.698  1.00 10.00      A   
ATOM   2409  HN  SER   255    -102.772 -36.704   2.399  1.00 10.00      A   
ATOM   2410  CA  SER   255    -100.819 -36.766   3.207  1.00 10.00      A   
ATOM   2411  CB  SER   255    -101.009 -38.294   3.278  1.00 10.00      A   
ATOM   2412  OG  SER   255     -99.838 -38.974   3.715  1.00 10.00      A   
ATOM   2413  HG  SER   255     -99.138 -38.853   3.069  1.00 10.00      A   
ATOM   2414  C   SER   255     -99.575 -36.383   2.382  1.00 10.00      A   
ATOM   2415  O   SER   255     -98.514 -36.073   2.943  1.00 10.00      A   
ATOM   2416  N   GLY   256     -99.700 -36.401   1.055  1.00 10.00      A   
ATOM   2417  HN  GLY   256    -100.550 -36.683   0.656  1.00 10.00      A   
ATOM   2418  CA  GLY   256     -98.591 -36.008   0.193  1.00 10.00      A   
ATOM   2419  C   GLY   256     -98.161 -34.558   0.449  1.00 10.00      A   
ATOM   2420  O   GLY   256     -96.973 -34.255   0.456  1.00 10.00      A   
ATOM   2421  N   LEU   257     -99.121 -33.676   0.664  1.00 10.00      A   
ATOM   2422  HN  LEU   257    -100.051 -33.982   0.678  1.00 10.00      A   
ATOM   2423  CA  LEU   257     -98.840 -32.242   0.883  1.00 10.00      A   
ATOM   2424  CB  LEU   257    -100.144 -31.448   0.826  1.00 10.00      A   
ATOM   2425  CG  LEU   257    -100.272 -30.099   0.131  1.00 10.00      A   
ATOM   2426  CD1 LEU   257    -101.431 -29.367   0.816  1.00 10.00      A   
ATOM   2427  CD2 LEU   257     -98.999 -29.287   0.124  1.00 10.00      A   
ATOM   2428  C   LEU   257     -98.200 -32.047   2.256  1.00 10.00      A   
ATOM   2429  O   LEU   257     -97.237 -31.295   2.414  1.00 10.00      A   
ATOM   2430  N   SER   258     -98.761 -32.746   3.248  1.00 10.00      A   
ATOM   2431  HN  SER   258     -99.541 -33.304   3.044  1.00 10.00      A   
ATOM   2432  CA  SER   258     -98.266 -32.718   4.609  1.00 10.00      A   
ATOM   2433  CB  SER   258     -99.132 -33.651   5.461  1.00 10.00      A   
ATOM   2434  OG  SER   258     -98.730 -33.650   6.818  1.00 10.00      A   
ATOM   2435  HG  SER   258     -99.458 -33.947   7.369  1.00 10.00      A   
ATOM   2436  C   SER   258     -96.785 -33.138   4.676  1.00 10.00      A   
ATOM   2437  O   SER   258     -95.963 -32.419   5.237  1.00 10.00      A   
ATOM   2438  N   VAL   259     -96.448 -34.271   4.066  1.00 10.00      A   
ATOM   2439  HN  VAL   259     -97.152 -34.785   3.620  1.00 10.00      A   
ATOM   2440  CA  VAL   259     -95.063 -34.799   4.026  1.00 10.00      A   
ATOM   2441  CB  VAL   259     -95.018 -36.201   3.365  1.00 10.00      A   
ATOM   2442  CG1 VAL   259     -93.600 -36.639   3.098  1.00 10.00      A   
ATOM   2443  CG2 VAL   259     -95.679 -37.246   4.241  1.00 10.00      A   
ATOM   2444  C   VAL   259     -94.094 -33.832   3.282  1.00 10.00      A   
ATOM   2445  O   VAL   259     -92.957 -33.602   3.720  1.00 10.00      A   
ATOM   2446  N   ALA   260     -94.542 -33.284   2.154  1.00 10.00      A   
ATOM   2447  HN  ALA   260     -95.449 -33.499   1.848  1.00 10.00      A   
ATOM   2448  CA  ALA   260     -93.723 -32.373   1.360  1.00 10.00      A   
ATOM   2449  CB  ALA   260     -94.438 -31.999   0.067  1.00 10.00      A   
ATOM   2450  C   ALA   260     -93.407 -31.105   2.160  1.00 10.00      A   
ATOM   2451  O   ALA   260     -92.267 -30.624   2.151  1.00 10.00      A   
ATOM   2452  N   LEU   261     -94.422 -30.552   2.818  1.00 10.00      A   
ATOM   2453  HN  LEU   261     -95.297 -30.992   2.813  1.00 10.00      A   
ATOM   2454  CA  LEU   261     -94.253 -29.298   3.546  1.00 10.00      A   
ATOM   2455  CB  LEU   261     -95.603 -28.717   3.947  1.00 10.00      A   
ATOM   2456  CG  LEU   261     -96.354 -27.887   2.927  1.00 10.00      A   
ATOM   2457  CD1 LEU   261     -97.814 -27.848   3.331  1.00 10.00      A   
ATOM   2458  CD2 LEU   261     -95.763 -26.464   2.838  1.00 10.00      A   
ATOM   2459  C   LEU   261     -93.392 -29.532   4.802  1.00 10.00      A   
ATOM   2460  O   LEU   261     -92.568 -28.690   5.142  1.00 10.00      A   
ATOM   2461  N   SER   262     -93.564 -30.678   5.461  1.00 10.00      A   
ATOM   2462  HN  SER   262     -94.254 -31.306   5.161  1.00 10.00      A   
ATOM   2463  CA  SER   262     -92.744 -31.018   6.623  1.00 10.00      A   
ATOM   2464  CB  SER   262     -93.318 -32.229   7.377  1.00 10.00      A   
ATOM   2465  OG  SER   262     -93.105 -33.418   6.628  1.00 10.00      A   
ATOM   2466  HG  SER   262     -92.201 -33.437   6.306  1.00 10.00      A   
ATOM   2467  C   SER   262     -91.257 -31.237   6.256  1.00 10.00      A   
ATOM   2468  O   SER   262     -90.382 -31.115   7.120  1.00 10.00      A   
ATOM   2469  N   GLY   263     -90.984 -31.552   4.995  1.00 10.00      A   
ATOM   2470  HN  GLY   263     -91.730 -31.698   4.376  1.00 10.00      A   
ATOM   2471  CA  GLY   263     -89.615 -31.687   4.502  1.00 10.00      A   
ATOM   2472  C   GLY   263     -88.964 -30.350   4.201  1.00 10.00      A   
ATOM   2473  O   GLY   263     -87.785 -30.300   3.825  1.00 10.00      A   
ATOM   2474  N   CYS   264     -89.741 -29.265   4.329  1.00 10.00      A   
ATOM   2475  HN  CYS   264     -90.678 -29.385   4.588  1.00 10.00      A   
ATOM   2476  CA  CYS   264     -89.246 -27.910   4.097  1.00 10.00      A   
ATOM   2477  CB  CYS   264     -90.271 -27.076   3.342  1.00 10.00      A   
ATOM   2478  SG  CYS   264     -90.516 -27.580   1.652  1.00 10.00      A   
ATOM   2479  HG  CYS   264     -89.351 -27.490   1.026  1.00 10.00      A   
ATOM   2480  C   CYS   264     -88.889 -27.235   5.424  1.00 10.00      A   
ATOM   2481  O   CYS   264     -89.645 -26.400   5.929  1.00 10.00      A   
ATOM   2482  N   LYS   265     -87.713 -27.582   5.953  1.00 10.00      A   
ATOM   2483  HN  LYS   265     -87.111 -28.147   5.425  1.00 10.00      A   
ATOM   2484  CA  LYS   265     -87.280 -27.156   7.287  1.00 10.00      A   
ATOM   2485  CB  LYS   265     -86.117 -28.046   7.751  1.00 10.00      A   
ATOM   2486  CG  LYS   265     -86.528 -29.176   8.658  1.00 10.00      A   
ATOM   2487  CD  LYS   265     -87.414 -30.216   8.006  1.00 10.00      A   
ATOM   2488  CE  LYS   265     -87.665 -31.356   9.017  1.00 10.00      A   
ATOM   2489  NZ  LYS   265     -88.173 -32.614   8.378  1.00 10.00      A   
ATOM   2490  HZ1 LYS   265     -88.324 -33.347   9.101  1.00 10.00      A   
ATOM   2491  HZ2 LYS   265     -87.484 -32.965   7.683  1.00 10.00      A   
ATOM   2492  HZ3 LYS   265     -89.074 -32.430   7.892  1.00 10.00      A   
ATOM   2493  C   LYS   265     -86.901 -25.674   7.460  1.00 10.00      A   
ATOM   2494  O   LYS   265     -86.843 -25.179   8.594  1.00 10.00      A   
ATOM   2495  N   GLU   266     -86.634 -24.993   6.348  1.00 10.00      A   
ATOM   2496  HN  GLU   266     -86.732 -25.448   5.486  1.00 10.00      A   
ATOM   2497  CA  GLU   266     -86.202 -23.601   6.357  1.00 10.00      A   
ATOM   2498  CB  GLU   266     -85.050 -23.406   5.362  1.00 10.00      A   
ATOM   2499  CG  GLU   266     -83.958 -24.518   5.444  1.00 10.00      A   
ATOM   2500  CD  GLU   266     -83.324 -24.608   6.812  1.00 10.00      A   
ATOM   2501  OE1 GLU   266     -82.861 -25.718   7.188  1.00 10.00      A   
ATOM   2502  OE2 GLU   266     -83.274 -23.564   7.510  1.00 10.00      A   
ATOM   2503  C   GLU   266     -87.339 -22.579   6.044  1.00 10.00      A   
ATOM   2504  O   GLU   266     -87.091 -21.378   6.004  1.00 10.00      A   
ATOM   2505  N   LEU   267     -88.550 -23.066   5.801  1.00 10.00      A   
ATOM   2506  HN  LEU   267     -88.700 -24.033   5.856  1.00 10.00      A   
ATOM   2507  CA  LEU   267     -89.668 -22.180   5.450  1.00 10.00      A   
ATOM   2508  CB  LEU   267     -90.924 -22.986   5.142  1.00 10.00      A   
ATOM   2509  CG  LEU   267     -91.227 -23.381   3.706  1.00 10.00      A   
ATOM   2510  CD1 LEU   267     -92.524 -24.163   3.693  1.00 10.00      A   
ATOM   2511  CD2 LEU   267     -91.348 -22.109   2.865  1.00 10.00      A   
ATOM   2512  C   LEU   267     -89.961 -21.230   6.592  1.00 10.00      A   
ATOM   2513  O   LEU   267     -90.256 -21.679   7.705  1.00 10.00      A   
ATOM   2514  N   ARG   268     -89.853 -19.926   6.329  1.00 10.00      A   
ATOM   2515  HN  ARG   268     -89.529 -19.651   5.446  1.00 10.00      A   
ATOM   2516  CA  ARG   268     -90.199 -18.886   7.308  1.00 10.00      A   
ATOM   2517  CB  ARG   268     -89.021 -17.932   7.531  1.00 10.00      A   
ATOM   2518  CG  ARG   268     -87.744 -18.519   8.167  1.00 10.00      A   
ATOM   2519  CD  ARG   268     -88.022 -19.181   9.498  1.00 10.00      A   
ATOM   2520  NE  ARG   268     -86.844 -19.881  10.028  1.00 10.00      A   
ATOM   2521  HE  ARG   268     -86.177 -19.337  10.498  1.00 10.00      A   
ATOM   2522  CZ  ARG   268     -86.622 -21.190   9.916  1.00 10.00      A   
ATOM   2523  NH1 ARG   268     -87.497 -21.979   9.301  1.00 10.00      A   
ATOM   2524 HH11 ARG   268     -88.367 -21.576   8.899  1.00 10.00      A   
ATOM   2525 HH12 ARG   268     -87.311 -22.998   9.220  1.00 10.00      A   
ATOM   2526  NH2 ARG   268     -85.523 -21.717  10.440  1.00 10.00      A   
ATOM   2527 HH21 ARG   268     -85.345 -22.739  10.355  1.00 10.00      A   
ATOM   2528 HH22 ARG   268     -84.840 -21.110  10.935  1.00 10.00      A   
ATOM   2529  C   ARG   268     -91.429 -18.041   6.881  1.00 10.00      A   
ATOM   2530  O   ARG   268     -92.059 -17.373   7.711  1.00 10.00      A   
ATOM   2531  N   CYS   269     -91.751 -18.059   5.587  1.00 10.00      A   
ATOM   2532  HN  CYS   269     -91.283 -18.674   4.984  1.00 10.00      A   
ATOM   2533  CA  CYS   269     -92.790 -17.178   5.049  1.00 10.00      A   
ATOM   2534  CB  CYS   269     -92.188 -15.981   4.291  1.00 10.00      A   
ATOM   2535  SG  CYS   269     -93.554 -15.018   3.454  1.00 10.00      A   
ATOM   2536  HG  CYS   269     -93.611 -15.407   2.188  1.00 10.00      A   
ATOM   2537  C   CYS   269     -93.729 -17.957   4.162  1.00 10.00      A   
ATOM   2538  O   CYS   269     -93.289 -18.673   3.270  1.00 10.00      A   
ATOM   2539  N   LEU   270     -95.026 -17.865   4.434  1.00 10.00      A   
ATOM   2540  HN  LEU   270     -95.323 -17.310   5.185  1.00 10.00      A   
ATOM   2541  CA  LEU   270     -96.014 -18.574   3.637  1.00 10.00      A   
ATOM   2542  CB  LEU   270     -96.724 -19.638   4.486  1.00 10.00      A   
ATOM   2543  CG  LEU   270     -96.316 -21.085   4.620  1.00 10.00      A   
ATOM   2544  CD1 LEU   270     -97.403 -21.804   5.452  1.00 10.00      A   
ATOM   2545  CD2 LEU   270     -96.127 -21.728   3.249  1.00 10.00      A   
ATOM   2546  C   LEU   270     -97.101 -17.611   3.158  1.00 10.00      A   
ATOM   2547  O   LEU   270     -97.599 -16.794   3.944  1.00 10.00      A   
ATOM   2548  N   SER   271     -97.528 -17.773   1.907  1.00 10.00      A   
ATOM   2549  HN  SER   271     -97.165 -18.509   1.371  1.00 10.00      A   
ATOM   2550  CA  SER   271     -98.525 -16.879   1.314  1.00 10.00      A   
ATOM   2551  CB  SER   271     -97.861 -15.594   0.711  1.00 10.00      A   
ATOM   2552  OG  SER   271     -96.864 -15.954  -0.242  1.00 10.00      A   
ATOM   2553  HG  SER   271     -96.657 -16.887  -0.152  1.00 10.00      A   
ATOM   2554  C   SER   271     -99.252 -17.657   0.210  1.00 10.00      A   
ATOM   2555  O   SER   271     -98.950 -18.844  -0.067  1.00 10.00      A   
ATOM   2556  N   GLY   272    -100.176 -16.969  -0.449  1.00 10.00      A   
ATOM   2557  HN  GLY   272    -100.356 -16.044  -0.179  1.00 10.00      A   
ATOM   2558  CA  GLY   272    -100.939 -17.553  -1.569  1.00 10.00      A   
ATOM   2559  C   GLY   272    -102.309 -17.931  -1.049  1.00 10.00      A   
ATOM   2560  O   GLY   272    -103.130 -17.077  -0.767  1.00 10.00      A   
ATOM   2561  N   PHE   273    -102.558 -19.234  -0.909  1.00 10.00      A   
ATOM   2562  HN  PHE   273    -101.885 -19.884  -1.200  1.00 10.00      A   
ATOM   2563  CA  PHE   273    -103.811 -19.715  -0.331  1.00 10.00      A   
ATOM   2564  CB  PHE   273    -103.935 -19.297   1.156  1.00 10.00      A   
ATOM   2565  CG  PHE   273    -102.802 -19.805   2.030  1.00 10.00      A   
ATOM   2566  CD1 PHE   273    -101.838 -18.923   2.529  1.00 10.00      A   
ATOM   2567  CD2 PHE   273    -102.708 -21.163   2.355  1.00 10.00      A   
ATOM   2568  CE1 PHE   273    -100.771 -19.372   3.327  1.00 10.00      A   
ATOM   2569  CE2 PHE   273    -101.651 -21.637   3.153  1.00 10.00      A   
ATOM   2570  CZ  PHE   273    -100.681 -20.735   3.650  1.00 10.00      A   
ATOM   2571  C   PHE   273    -105.081 -19.328  -1.093  1.00 10.00      A   
ATOM   2572  O   PHE   273    -106.134 -19.256  -0.492  1.00 10.00      A   
ATOM   2573  N   TRP   274    -105.010 -19.103  -2.408  1.00 10.00      A   
ATOM   2574  HN  TRP   274    -104.152 -19.173  -2.874  1.00 10.00      A   
ATOM   2575  CA  TRP   274    -106.230 -18.751  -3.151  1.00 10.00      A   
ATOM   2576  CB  TRP   274    -105.982 -18.543  -4.628  1.00 10.00      A   
ATOM   2577  CG  TRP   274    -105.304 -17.302  -4.915  1.00 10.00      A   
ATOM   2578  CD1 TRP   274    -105.854 -16.047  -5.034  1.00 10.00      A   
ATOM   2579  CD2 TRP   274    -103.925 -17.168  -5.126  1.00 10.00      A   
ATOM   2580  NE1 TRP   274    -104.863 -15.131  -5.315  1.00 10.00      A   
ATOM   2581  HE1 TRP   274    -104.990 -14.169  -5.447  1.00 10.00      A   
ATOM   2582  CE2 TRP   274    -103.667 -15.802  -5.375  1.00 10.00      A   
ATOM   2583  CE3 TRP   274    -102.861 -18.080  -5.138  1.00 10.00      A   
ATOM   2584  CZ2 TRP   274    -102.386 -15.324  -5.628  1.00 10.00      A   
ATOM   2585  CZ3 TRP   274    -101.607 -17.617  -5.393  1.00 10.00      A   
ATOM   2586  CH2 TRP   274    -101.371 -16.244  -5.646  1.00 10.00      A   
ATOM   2587  C   TRP   274    -107.254 -19.838  -3.062  1.00 10.00      A   
ATOM   2588  O   TRP   274    -106.915 -21.021  -3.156  1.00 10.00      A   
ATOM   2589  N   ASP   275    -108.510 -19.443  -2.913  1.00 10.00      A   
ATOM   2590  HN  ASP   275    -108.713 -18.488  -2.832  1.00 10.00      A   
ATOM   2591  CA  ASP   275    -109.595 -20.421  -2.868  1.00 10.00      A   
ATOM   2592  CB  ASP   275    -109.659 -21.176  -4.218  1.00 10.00      A   
ATOM   2593  CG  ASP   275    -109.836 -20.236  -5.433  1.00 10.00      A   
ATOM   2594  OD1 ASP   275    -110.843 -19.503  -5.478  1.00 10.00      A   
ATOM   2595  OD2 ASP   275    -108.979 -20.250  -6.354  1.00 10.00      A   
ATOM   2596  C   ASP   275    -109.415 -21.422  -1.691  1.00 10.00      A   
ATOM   2597  O   ASP   275    -110.000 -22.507  -1.715  1.00 10.00      A   
ATOM   2598  N   ALA   276    -108.608 -21.070  -0.679  1.00 10.00      A   
ATOM   2599  HN  ALA   276    -108.234 -20.164  -0.654  1.00 10.00      A   
ATOM   2600  CA  ALA   276    -108.271 -22.026   0.402  1.00 10.00      A   
ATOM   2601  CB  ALA   276    -107.544 -21.341   1.560  1.00 10.00      A   
ATOM   2602  C   ALA   276    -109.479 -22.804   0.921  1.00 10.00      A   
ATOM   2603  O   ALA   276    -110.525 -22.237   1.193  1.00 10.00      A   
ATOM   2604  N   VAL   277    -109.299 -24.114   1.033  1.00 10.00      A   
ATOM   2605  HN  VAL   277    -108.444 -24.485   0.729  1.00 10.00      A   
ATOM   2606  CA  VAL   277    -110.292 -25.047   1.583  1.00 10.00      A   
ATOM   2607  CB  VAL   277    -110.373 -26.294   0.636  1.00 10.00      A   
ATOM   2608  CG1 VAL   277    -110.948 -27.523   1.311  1.00 10.00      A   
ATOM   2609  CG2 VAL   277    -111.201 -25.944  -0.586  1.00 10.00      A   
ATOM   2610  C   VAL   277    -109.814 -25.386   2.997  1.00 10.00      A   
ATOM   2611  O   VAL   277    -108.688 -25.851   3.157  1.00 10.00      A   
ATOM   2612  N   PRO   278    -110.647 -25.128   4.026  1.00 10.00      A   
ATOM   2613  CA  PRO   278    -110.256 -25.408   5.402  1.00 10.00      A   
ATOM   2614  CB  PRO   278    -111.574 -25.273   6.181  1.00 10.00      A   
ATOM   2615  CG  PRO   278    -112.359 -24.316   5.397  1.00 10.00      A   
ATOM   2616  CD  PRO   278    -112.009 -24.552   3.963  1.00 10.00      A   
ATOM   2617  C   PRO   278    -109.687 -26.802   5.598  1.00 10.00      A   
ATOM   2618  O   PRO   278    -108.734 -26.970   6.364  1.00 10.00      A   
ATOM   2619  N   ALA   279    -110.250 -27.794   4.911  1.00 10.00      A   
ATOM   2620  HN  ALA   279    -111.001 -27.595   4.312  1.00 10.00      A   
ATOM   2621  CA  ALA   279    -109.775 -29.179   5.026  1.00 10.00      A   
ATOM   2622  CB  ALA   279    -110.618 -30.111   4.147  1.00 10.00      A   
ATOM   2623  C   ALA   279    -108.275 -29.351   4.728  1.00 10.00      A   
ATOM   2624  O   ALA   279    -107.644 -30.267   5.253  1.00 10.00      A   
ATOM   2625  N   TYR   280    -107.701 -28.472   3.905  1.00 10.00      A   
ATOM   2626  HN  TYR   280    -108.233 -27.738   3.532  1.00 10.00      A   
ATOM   2627  CA  TYR   280    -106.276 -28.593   3.551  1.00 10.00      A   
ATOM   2628  CB  TYR   280    -106.072 -28.490   2.036  1.00 10.00      A   
ATOM   2629  CG  TYR   280    -106.472 -29.739   1.251  1.00 10.00      A   
ATOM   2630  CD1 TYR   280    -107.653 -29.778   0.517  1.00 10.00      A   
ATOM   2631  CD2 TYR   280    -105.644 -30.860   1.224  1.00 10.00      A   
ATOM   2632  CE1 TYR   280    -108.018 -30.936  -0.215  1.00 10.00      A   
ATOM   2633  CE2 TYR   280    -106.001 -32.013   0.496  1.00 10.00      A   
ATOM   2634  CZ  TYR   280    -107.172 -32.045  -0.215  1.00 10.00      A   
ATOM   2635  OH  TYR   280    -107.479 -33.193  -0.932  1.00 10.00      A   
ATOM   2636  HH  TYR   280    -107.307 -33.965  -0.389  1.00 10.00      A   
ATOM   2637  C   TYR   280    -105.290 -27.663   4.314  1.00 10.00      A   
ATOM   2638  O   TYR   280    -104.080 -27.889   4.277  1.00 10.00      A   
ATOM   2639  N   LEU   281    -105.796 -26.685   5.058  1.00 10.00      A   
ATOM   2640  HN  LEU   281    -106.767 -26.551   5.100  1.00 10.00      A   
ATOM   2641  CA  LEU   281    -104.897 -25.805   5.817  1.00 10.00      A   
ATOM   2642  CB  LEU   281    -105.673 -24.680   6.508  1.00 10.00      A   
ATOM   2643  CG  LEU   281    -106.064 -23.453   5.720  1.00 10.00      A   
ATOM   2644  CD1 LEU   281    -106.932 -22.573   6.633  1.00 10.00      A   
ATOM   2645  CD2 LEU   281    -104.787 -22.706   5.234  1.00 10.00      A   
ATOM   2646  C   LEU   281    -104.005 -26.523   6.838  1.00 10.00      A   
ATOM   2647  O   LEU   281    -102.823 -26.153   6.962  1.00 10.00      A   
ATOM   2648  N   PRO   282    -104.522 -27.546   7.568  1.00 10.00      A   
ATOM   2649  CA  PRO   282    -103.623 -28.210   8.540  1.00 10.00      A   
ATOM   2650  CB  PRO   282    -104.479 -29.374   9.058  1.00 10.00      A   
ATOM   2651  CG  PRO   282    -105.860 -28.827   8.971  1.00 10.00      A   
ATOM   2652  CD  PRO   282    -105.879 -28.134   7.644  1.00 10.00      A   
ATOM   2653  C   PRO   282    -102.303 -28.759   7.996  1.00 10.00      A   
ATOM   2654  O   PRO   282    -101.365 -28.993   8.767  1.00 10.00      A   
ATOM   2655  N   ALA   283    -102.222 -28.965   6.690  1.00 10.00      A   
ATOM   2656  HN  ALA   283    -102.991 -28.761   6.118  1.00 10.00      A   
ATOM   2657  CA  ALA   283    -100.997 -29.493   6.094  1.00 10.00      A   
ATOM   2658  CB  ALA   283    -101.205 -29.778   4.604  1.00 10.00      A   
ATOM   2659  C   ALA   283     -99.783 -28.589   6.303  1.00 10.00      A   
ATOM   2660  O   ALA   283     -98.646 -29.083   6.233  1.00 10.00      A   
ATOM   2661  N   VAL   284    -100.014 -27.290   6.514  1.00 10.00      A   
ATOM   2662  HN  VAL   284    -100.942 -26.974   6.511  1.00 10.00      A   
ATOM   2663  CA  VAL   284     -98.934 -26.304   6.751  1.00 10.00      A   
ATOM   2664  CB  VAL   284     -99.292 -24.866   6.204  1.00 10.00      A   
ATOM   2665  CG1 VAL   284     -99.612 -24.928   4.721  1.00 10.00      A   
ATOM   2666  CG2 VAL   284    -100.458 -24.247   6.968  1.00 10.00      A   
ATOM   2667  C   VAL   284     -98.507 -26.210   8.234  1.00 10.00      A   
ATOM   2668  O   VAL   284     -97.504 -25.552   8.551  1.00 10.00      A   
ATOM   2669  N   TYR   285     -99.268 -26.859   9.118  1.00 10.00      A   
ATOM   2670  HN  TYR   285    -100.011 -27.406   8.786  1.00 10.00      A   
ATOM   2671  CA  TYR   285     -99.038 -26.789  10.569  1.00 10.00      A   
ATOM   2672  CB  TYR   285    -100.036 -27.669  11.333  1.00 10.00      A   
ATOM   2673  CG  TYR   285    -101.477 -27.148  11.401  1.00 10.00      A   
ATOM   2674  CD1 TYR   285    -101.873 -25.953  10.765  1.00 10.00      A   
ATOM   2675  CD2 TYR   285    -102.452 -27.884  12.082  1.00 10.00      A   
ATOM   2676  CE1 TYR   285    -103.225 -25.509  10.842  1.00 10.00      A   
ATOM   2677  CE2 TYR   285    -103.787 -27.452  12.164  1.00 10.00      A   
ATOM   2678  CZ  TYR   285    -104.162 -26.273  11.520  1.00 10.00      A   
ATOM   2679  OH  TYR   285    -105.481 -25.880  11.615  1.00 10.00      A   
ATOM   2680  HH  TYR   285    -105.797 -25.605  10.751  1.00 10.00      A   
ATOM   2681  C   TYR   285     -97.603 -27.117  10.994  1.00 10.00      A   
ATOM   2682  O   TYR   285     -97.078 -26.484  11.909  1.00 10.00      A   
ATOM   2683  N   SER   286     -96.954 -28.059  10.315  1.00 10.00      A   
ATOM   2684  HN  SER   286     -97.400 -28.491   9.557  1.00 10.00      A   
ATOM   2685  CA  SER   286     -95.576 -28.475  10.670  1.00 10.00      A   
ATOM   2686  CB  SER   286     -95.121 -29.665   9.817  1.00 10.00      A   
ATOM   2687  OG  SER   286     -94.841 -29.246   8.484  1.00 10.00      A   
ATOM   2688  HG  SER   286     -94.139 -28.592   8.495  1.00 10.00      A   
ATOM   2689  C   SER   286     -94.591 -27.328  10.490  1.00 10.00      A   
ATOM   2690  O   SER   286     -93.583 -27.225  11.182  1.00 10.00      A   
ATOM   2691  N   VAL   287     -94.930 -26.480   9.535  1.00 10.00      A   
ATOM   2692  HN  VAL   287     -95.785 -26.638   9.083  1.00 10.00      A   
ATOM   2693  CA  VAL   287     -94.162 -25.348   9.099  1.00 10.00      A   
ATOM   2694  CB  VAL   287     -94.666 -24.982   7.650  1.00 10.00      A   
ATOM   2695  CG1 VAL   287     -94.599 -23.509   7.347  1.00 10.00      A   
ATOM   2696  CG2 VAL   287     -93.925 -25.801   6.621  1.00 10.00      A   
ATOM   2697  C   VAL   287     -94.328 -24.193  10.089  1.00 10.00      A   
ATOM   2698  O   VAL   287     -93.464 -23.337  10.213  1.00 10.00      A   
ATOM   2699  N   CYS   288     -95.432 -24.170  10.812  1.00 10.00      A   
ATOM   2700  HN  CYS   288     -96.008 -24.960  10.874  1.00 10.00      A   
ATOM   2701  CA  CYS   288     -95.773 -22.942  11.514  1.00 10.00      A   
ATOM   2702  CB  CYS   288     -97.252 -22.541  11.296  1.00 10.00      A   
ATOM   2703  SG  CYS   288     -98.539 -23.790  11.597  1.00 10.00      A   
ATOM   2704  HG  CYS   288     -98.082 -24.636  12.509  1.00 10.00      A   
ATOM   2705  C   CYS   288     -95.326 -22.902  12.955  1.00 10.00      A   
ATOM   2706  O   CYS   288     -96.012 -22.380  13.809  1.00 10.00      A   
ATOM   2707  N   SER   289     -94.167 -23.474  13.248  1.00 10.00      A   
ATOM   2708  HN  SER   289     -93.716 -24.027  12.577  1.00 10.00      A   
ATOM   2709  CA  SER   289     -93.560 -23.291  14.553  1.00 10.00      A   
ATOM   2710  CB  SER   289     -92.920 -24.579  15.031  1.00 10.00      A   
ATOM   2711  OG  SER   289     -93.872 -25.620  15.029  1.00 10.00      A   
ATOM   2712  HG  SER   289     -94.672 -25.322  15.468  1.00 10.00      A   
ATOM   2713  C   SER   289     -92.496 -22.249  14.374  1.00 10.00      A   
ATOM   2714  O   SER   289     -92.184 -21.494  15.289  1.00 10.00      A   
ATOM   2715  N   ARG   290     -91.976 -22.198  13.153  1.00 10.00      A   
ATOM   2716  HN  ARG   290     -92.335 -22.789  12.460  1.00 10.00      A   
ATOM   2717  CA  ARG   290     -90.897 -21.298  12.815  1.00 10.00      A   
ATOM   2718  CB  ARG   290     -89.783 -22.099  12.161  1.00 10.00      A   
ATOM   2719  CG  ARG   290     -90.239 -22.898  10.924  1.00 10.00      A   
ATOM   2720  CD  ARG   290     -89.412 -24.240  10.763  1.00 10.00      A   
ATOM   2721  NE  ARG   290     -89.857 -24.896   9.532  1.00 10.00      A   
ATOM   2722  HE  ARG   290     -89.924 -24.330   8.735  1.00 10.00      A   
ATOM   2723  CZ  ARG   290     -90.179 -26.193   9.404  1.00 10.00      A   
ATOM   2724  NH1 ARG   290     -90.029 -27.057  10.415  1.00 10.00      A   
ATOM   2725 HH11 ARG   290     -90.287 -28.057  10.288  1.00 10.00      A   
ATOM   2726 HH12 ARG   290     -89.655 -26.729  11.329  1.00 10.00      A   
ATOM   2727  NH2 ARG   290     -90.621 -26.637   8.231  1.00 10.00      A   
ATOM   2728 HH21 ARG   290     -90.873 -27.640   8.116  1.00 10.00      A   
ATOM   2729 HH22 ARG   290     -90.712 -25.982   7.429  1.00 10.00      A   
ATOM   2730  C   ARG   290     -91.332 -20.134  11.902  1.00 10.00      A   
ATOM   2731  O   ARG   290     -90.533 -19.259  11.583  1.00 10.00      A   
ATOM   2732  N   LEU   291     -92.592 -20.126  11.478  1.00 10.00      A   
ATOM   2733  HN  LEU   291     -93.223 -20.808  11.791  1.00 10.00      A   
ATOM   2734  CA  LEU   291     -93.031 -19.092  10.541  1.00 10.00      A   
ATOM   2735  CB  LEU   291     -94.486 -19.292  10.127  1.00 10.00      A   
ATOM   2736  CG  LEU   291     -94.761 -20.322   9.040  1.00 10.00      A   
ATOM   2737  CD1 LEU   291     -96.189 -20.124   8.626  1.00 10.00      A   
ATOM   2738  CD2 LEU   291     -93.832 -20.149   7.843  1.00 10.00      A   
ATOM   2739  C   LEU   291     -92.893 -17.712  11.144  1.00 10.00      A   
ATOM   2740  O   LEU   291     -93.308 -17.494  12.285  1.00 10.00      A   
ATOM   2741  N   THR   292     -92.302 -16.790  10.386  1.00 10.00      A   
ATOM   2742  HN  THR   292     -91.897 -17.048   9.531  1.00 10.00      A   
ATOM   2743  CA  THR   292     -92.252 -15.401  10.821  1.00 10.00      A   
ATOM   2744  CB  THR   292     -90.834 -14.810  10.838  1.00 10.00      A   
ATOM   2745  OG1 THR   292     -90.228 -14.927   9.549  1.00 10.00      A   
ATOM   2746  HG1 THR   292     -89.357 -15.319   9.639  1.00 10.00      A   
ATOM   2747  CG2 THR   292     -89.930 -15.531  11.878  1.00 10.00      A   
ATOM   2748  C   THR   292     -93.218 -14.500  10.052  1.00 10.00      A   
ATOM   2749  O   THR   292     -93.566 -13.421  10.539  1.00 10.00      A   
ATOM   2750  N   THR   293     -93.616 -14.929   8.843  1.00 10.00      A   
ATOM   2751  HN  THR   293     -93.274 -15.785   8.507  1.00 10.00      A   
ATOM   2752  CA  THR   293     -94.564 -14.145   7.990  1.00 10.00      A   
ATOM   2753  CB  THR   293     -93.899 -13.370   6.803  1.00 10.00      A   
ATOM   2754  OG1 THR   293     -93.155 -12.269   7.325  1.00 10.00      A   
ATOM   2755  HG1 THR   293     -93.690 -11.472   7.281  1.00 10.00      A   
ATOM   2756  CG2 THR   293     -94.955 -12.761   5.809  1.00 10.00      A   
ATOM   2757  C   THR   293     -95.627 -15.068   7.472  1.00 10.00      A   
ATOM   2758  O   THR   293     -95.336 -16.147   6.967  1.00 10.00      A   
ATOM   2759  N   LEU   294     -96.880 -14.652   7.664  1.00 10.00      A   
ATOM   2760  HN  LEU   294     -97.052 -13.829   8.169  1.00 10.00      A   
ATOM   2761  CA  LEU   294     -97.984 -15.414   7.130  1.00 10.00      A   
ATOM   2762  CB  LEU   294     -98.748 -16.078   8.283  1.00 10.00      A   
ATOM   2763  CG  LEU   294     -99.925 -17.008   7.981  1.00 10.00      A   
ATOM   2764  CD1 LEU   294     -99.484 -18.183   7.079  1.00 10.00      A   
ATOM   2765  CD2 LEU   294    -100.428 -17.545   9.335  1.00 10.00      A   
ATOM   2766  C   LEU   294     -98.888 -14.453   6.397  1.00 10.00      A   
ATOM   2767  O   LEU   294     -99.287 -13.443   6.985  1.00 10.00      A   
ATOM   2768  N   ASN   295     -99.175 -14.740   5.126  1.00 10.00      A   
ATOM   2769  HN  ASN   295     -98.777 -15.525   4.696  1.00 10.00      A   
ATOM   2770  CA  ASN   295    -100.089 -13.873   4.380  1.00 10.00      A   
ATOM   2771  CB  ASN   295     -99.424 -13.267   3.131  1.00 10.00      A   
ATOM   2772  CG  ASN   295    -100.340 -12.285   2.376  1.00 10.00      A   
ATOM   2773  OD1 ASN   295    -101.526 -12.159   2.671  1.00 10.00      A   
ATOM   2774  ND2 ASN   295     -99.780 -11.588   1.408  1.00 10.00      A   
ATOM   2775 HD21 ASN   295     -98.828 -11.731   1.226  1.00 10.00      A   
ATOM   2776 HD22 ASN   295    -100.339 -10.956   0.911  1.00 10.00      A   
ATOM   2777  C   ASN   295    -101.344 -14.639   3.987  1.00 10.00      A   
ATOM   2778  O   ASN   295    -101.328 -15.407   3.050  1.00 10.00      A   
ATOM   2779  N   LEU   296    -102.431 -14.366   4.690  1.00 10.00      A   
ATOM   2780  HN  LEU   296    -102.395 -13.668   5.377  1.00 10.00      A   
ATOM   2781  CA  LEU   296    -103.670 -15.075   4.466  1.00 10.00      A   
ATOM   2782  CB  LEU   296    -104.180 -15.628   5.803  1.00 10.00      A   
ATOM   2783  CG  LEU   296    -103.368 -16.788   6.394  1.00 10.00      A   
ATOM   2784  CD1 LEU   296    -103.721 -16.821   7.856  1.00 10.00      A   
ATOM   2785  CD2 LEU   296    -103.751 -18.080   5.691  1.00 10.00      A   
ATOM   2786  C   LEU   296    -104.729 -14.166   3.841  1.00 10.00      A   
ATOM   2787  O   LEU   296    -105.912 -14.498   3.888  1.00 10.00      A   
ATOM   2788  N   SER   297    -104.279 -13.057   3.242  1.00 10.00      A   
ATOM   2789  HN  SER   297    -103.315 -12.882   3.268  1.00 10.00      A   
ATOM   2790  CA  SER   297    -105.143 -12.078   2.545  1.00 10.00      A   
ATOM   2791  CB  SER   297    -104.281 -11.125   1.692  1.00 10.00      A   
ATOM   2792  OG  SER   297    -103.508 -10.341   2.510  1.00 10.00      A   
ATOM   2793  HG  SER   297    -102.785  -9.964   2.003  1.00 10.00      A   
ATOM   2794  C   SER   297    -106.157 -12.663   1.571  1.00 10.00      A   
ATOM   2795  O   SER   297    -107.208 -12.044   1.337  1.00 10.00      A   
ATOM   2796  N   TYR   298    -105.837 -13.799   0.950  1.00 10.00      A   
ATOM   2797  HN  TYR   298    -105.008 -14.264   1.187  1.00 10.00      A   
ATOM   2798  CA  TYR   298    -106.707 -14.356  -0.076  1.00 10.00      A   
ATOM   2799  CB  TYR   298    -105.903 -14.745  -1.319  1.00 10.00      A   
ATOM   2800  CG  TYR   298    -105.115 -13.616  -1.876  1.00 10.00      A   
ATOM   2801  CD1 TYR   298    -103.753 -13.739  -2.105  1.00 10.00      A   
ATOM   2802  CD2 TYR   298    -105.733 -12.392  -2.151  1.00 10.00      A   
ATOM   2803  CE1 TYR   298    -103.022 -12.672  -2.610  1.00 10.00      A   
ATOM   2804  CE2 TYR   298    -105.026 -11.332  -2.653  1.00 10.00      A   
ATOM   2805  CZ  TYR   298    -103.673 -11.474  -2.877  1.00 10.00      A   
ATOM   2806  OH  TYR   298    -102.977 -10.405  -3.394  1.00 10.00      A   
ATOM   2807  HH  TYR   298    -102.398 -10.708  -4.097  1.00 10.00      A   
ATOM   2808  C   TYR   298    -107.499 -15.569   0.380  1.00 10.00      A   
ATOM   2809  O   TYR   298    -108.314 -16.053  -0.369  1.00 10.00      A   
ATOM   2810  N   ALA   299    -107.236 -16.062   1.586  1.00 10.00      A   
ATOM   2811  HN  ALA   299    -106.527 -15.650   2.122  1.00 10.00      A   
ATOM   2812  CA  ALA   299    -107.968 -17.194   2.137  1.00 10.00      A   
ATOM   2813  CB  ALA   299    -107.137 -17.867   3.221  1.00 10.00      A   
ATOM   2814  C   ALA   299    -109.277 -16.689   2.732  1.00 10.00      A   
ATOM   2815  O   ALA   299    -109.274 -15.920   3.675  1.00 10.00      A   
ATOM   2816  N   THR   300    -110.404 -17.130   2.213  1.00 10.00      A   
ATOM   2817  HN  THR   300    -110.392 -17.764   1.466  1.00 10.00      A   
ATOM   2818  CA  THR   300    -111.677 -16.660   2.769  1.00 10.00      A   
ATOM   2819  CB  THR   300    -112.690 -16.358   1.650  1.00 10.00      A   
ATOM   2820  OG1 THR   300    -112.928 -17.559   0.928  1.00 10.00      A   
ATOM   2821  HG1 THR   300    -113.713 -17.456   0.385  1.00 10.00      A   
ATOM   2822  CG2 THR   300    -112.127 -15.327   0.689  1.00 10.00      A   
ATOM   2823  C   THR   300    -112.276 -17.658   3.793  1.00 10.00      A   
ATOM   2824  O   THR   300    -113.490 -17.892   3.813  1.00 10.00      A   
ATOM   2825  N   VAL   301    -111.419 -18.229   4.636  1.00 10.00      A   
ATOM   2826  HN  VAL   301    -110.468 -18.003   4.571  1.00 10.00      A   
ATOM   2827  CA  VAL   301    -111.850 -19.183   5.658  1.00 10.00      A   
ATOM   2828  CB  VAL   301    -110.785 -20.240   5.928  1.00 10.00      A   
ATOM   2829  CG1 VAL   301    -110.527 -21.023   4.663  1.00 10.00      A   
ATOM   2830  CG2 VAL   301    -109.500 -19.594   6.454  1.00 10.00      A   
ATOM   2831  C   VAL   301    -112.216 -18.437   6.942  1.00 10.00      A   
ATOM   2832  O   VAL   301    -111.770 -17.292   7.166  1.00 10.00      A   
ATOM   2833  N   GLN   302    -112.996 -19.080   7.806  1.00 10.00      A   
ATOM   2834  HN  GLN   302    -113.150 -20.044   7.724  1.00 10.00      A   
ATOM   2835  CA  GLN   302    -113.615 -18.313   8.873  1.00 10.00      A   
ATOM   2836  CB  GLN   302    -115.025 -18.838   9.154  1.00 10.00      A   
ATOM   2837  CG  GLN   302    -115.908 -18.847   7.880  1.00 10.00      A   
ATOM   2838  CD  GLN   302    -116.161 -17.441   7.294  1.00 10.00      A   
ATOM   2839  OE1 GLN   302    -116.891 -16.631   7.885  1.00 10.00      A   
ATOM   2840  NE2 GLN   302    -115.571 -17.160   6.113  1.00 10.00      A   
ATOM   2841 HE21 GLN   302    -115.020 -17.854   5.694  1.00 10.00      A   
ATOM   2842 HE22 GLN   302    -115.718 -16.274   5.721  1.00 10.00      A   
ATOM   2843  C   GLN   302    -112.767 -18.252  10.118  1.00 10.00      A   
ATOM   2844  O   GLN   302    -111.746 -18.936  10.198  1.00 10.00      A   
ATOM   2845  N   SER   303    -113.224 -17.479  11.102  1.00 10.00      A   
ATOM   2846  HN  SER   303    -114.123 -17.095  11.025  1.00 10.00      A   
ATOM   2847  CA  SER   303    -112.427 -17.182  12.296  1.00 10.00      A   
ATOM   2848  CB  SER   303    -113.280 -16.465  13.342  1.00 10.00      A   
ATOM   2849  OG  SER   303    -112.467 -16.042  14.424  1.00 10.00      A   
ATOM   2850  HG  SER   303    -111.977 -16.791  14.769  1.00 10.00      A   
ATOM   2851  C   SER   303    -111.783 -18.418  12.949  1.00 10.00      A   
ATOM   2852  O   SER   303    -110.572 -18.431  13.236  1.00 10.00      A   
ATOM   2853  N   TYR   304    -112.593 -19.436  13.193  1.00 10.00      A   
ATOM   2854  HN  TYR   304    -113.516 -19.409  12.865  1.00 10.00      A   
ATOM   2855  CA  TYR   304    -112.129 -20.599  13.944  1.00 10.00      A   
ATOM   2856  CB  TYR   304    -113.287 -21.511  14.292  1.00 10.00      A   
ATOM   2857  CG  TYR   304    -112.901 -22.643  15.215  1.00 10.00      A   
ATOM   2858  CD1 TYR   304    -112.713 -22.420  16.589  1.00 10.00      A   
ATOM   2859  CD2 TYR   304    -112.699 -23.936  14.713  1.00 10.00      A   
ATOM   2860  CE1 TYR   304    -112.349 -23.470  17.441  1.00 10.00      A   
ATOM   2861  CE2 TYR   304    -112.320 -24.979  15.561  1.00 10.00      A   
ATOM   2862  CZ  TYR   304    -112.149 -24.735  16.920  1.00 10.00      A   
ATOM   2863  OH  TYR   304    -111.801 -25.783  17.746  1.00 10.00      A   
ATOM   2864  HH  TYR   304    -111.102 -26.296  17.335  1.00 10.00      A   
ATOM   2865  C   TYR   304    -111.013 -21.337  13.203  1.00 10.00      A   
ATOM   2866  O   TYR   304    -110.050 -21.766  13.812  1.00 10.00      A   
ATOM   2867  N   ASP   305    -111.147 -21.449  11.885  1.00 10.00      A   
ATOM   2868  HN  ASP   305    -111.975 -21.135  11.465  1.00 10.00      A   
ATOM   2869  CA  ASP   305    -110.099 -22.027  11.041  1.00 10.00      A   
ATOM   2870  CB  ASP   305    -110.576 -22.141   9.586  1.00 10.00      A   
ATOM   2871  CG  ASP   305    -111.706 -23.146   9.424  1.00 10.00      A   
ATOM   2872  OD1 ASP   305    -111.554 -24.262   9.928  1.00 10.00      A   
ATOM   2873  OD2 ASP   305    -112.737 -22.804   8.802  1.00 10.00      A   
ATOM   2874  C   ASP   305    -108.798 -21.220  11.109  1.00 10.00      A   
ATOM   2875  O   ASP   305    -107.720 -21.804  11.198  1.00 10.00      A   
ATOM   2876  N   LEU   306    -108.909 -19.893  11.083  1.00 10.00      A   
ATOM   2877  HN  LEU   306    -109.794 -19.490  10.961  1.00 10.00      A   
ATOM   2878  CA  LEU   306    -107.739 -19.015  11.233  1.00 10.00      A   
ATOM   2879  CB  LEU   306    -108.090 -17.546  10.961  1.00 10.00      A   
ATOM   2880  CG  LEU   306    -108.516 -17.246   9.519  1.00 10.00      A   
ATOM   2881  CD1 LEU   306    -109.228 -15.889   9.435  1.00 10.00      A   
ATOM   2882  CD2 LEU   306    -107.297 -17.298   8.563  1.00 10.00      A   
ATOM   2883  C   LEU   306    -107.046 -19.172  12.586  1.00 10.00      A   
ATOM   2884  O   LEU   306    -105.815 -19.270  12.642  1.00 10.00      A   
ATOM   2885  N   VAL   307    -107.840 -19.234  13.647  1.00 10.00      A   
ATOM   2886  HN  VAL   307    -108.805 -19.135  13.509  1.00 10.00      A   
ATOM   2887  CA  VAL   307    -107.355 -19.444  15.019  1.00 10.00      A   
ATOM   2888  CB  VAL   307    -108.515 -19.356  16.040  1.00 10.00      A   
ATOM   2889  CG1 VAL   307    -108.098 -19.886  17.410  1.00 10.00      A   
ATOM   2890  CG2 VAL   307    -108.989 -17.920  16.166  1.00 10.00      A   
ATOM   2891  C   VAL   307    -106.570 -20.751  15.186  1.00 10.00      A   
ATOM   2892  O   VAL   307    -105.508 -20.761  15.840  1.00 10.00      A   
ATOM   2893  N   LYS   308    -107.078 -21.851  14.631  1.00 10.00      A   
ATOM   2894  HN  LYS   308    -107.922 -21.798  14.137  1.00 10.00      A   
ATOM   2895  CA  LYS   308    -106.395 -23.128  14.751  1.00 10.00      A   
ATOM   2896  CB  LYS   308    -107.192 -24.281  14.123  1.00 10.00      A   
ATOM   2897  CG  LYS   308    -108.493 -24.592  14.830  1.00 10.00      A   
ATOM   2898  CD  LYS   308    -109.100 -25.875  14.323  1.00 10.00      A   
ATOM   2899  CE  LYS   308    -109.708 -25.723  12.932  1.00 10.00      A   
ATOM   2900  NZ  LYS   308    -110.401 -27.009  12.599  1.00 10.00      A   
ATOM   2901  HZ1 LYS   308    -111.147 -27.204  13.299  1.00 10.00      A   
ATOM   2902  HZ2 LYS   308    -109.720 -27.795  12.608  1.00 10.00      A   
ATOM   2903  HZ3 LYS   308    -110.832 -26.949  11.655  1.00 10.00      A   
ATOM   2904  C   LYS   308    -105.005 -23.043  14.122  1.00 10.00      A   
ATOM   2905  O   LYS   308    -104.059 -23.596  14.646  1.00 10.00      A   
ATOM   2906  N   LEU   309    -104.892 -22.360  12.998  1.00 10.00      A   
ATOM   2907  HN  LEU   309    -105.703 -22.015  12.569  1.00 10.00      A   
ATOM   2908  CA  LEU   309    -103.592 -22.100  12.371  1.00 10.00      A   
ATOM   2909  CB  LEU   309    -103.779 -21.462  10.989  1.00 10.00      A   
ATOM   2910  CG  LEU   309    -102.825 -21.701   9.819  1.00 10.00      A   
ATOM   2911  CD1 LEU   309    -102.747 -20.458   8.961  1.00 10.00      A   
ATOM   2912  CD2 LEU   309    -101.422 -22.210  10.189  1.00 10.00      A   
ATOM   2913  C   LEU   309    -102.738 -21.176  13.251  1.00 10.00      A   
ATOM   2914  O   LEU   309    -101.596 -21.509  13.585  1.00 10.00      A   
ATOM   2915  N   LEU   310    -103.286 -20.031  13.621  1.00 10.00      A   
ATOM   2916  HN  LEU   310    -104.225 -19.855  13.400  1.00 10.00      A   
ATOM   2917  CA  LEU   310    -102.525 -19.022  14.352  1.00 10.00      A   
ATOM   2918  CB  LEU   310    -103.319 -17.706  14.502  1.00 10.00      A   
ATOM   2919  CG  LEU   310    -103.591 -16.985  13.177  1.00 10.00      A   
ATOM   2920  CD1 LEU   310    -104.601 -15.888  13.457  1.00 10.00      A   
ATOM   2921  CD2 LEU   310    -102.298 -16.422  12.536  1.00 10.00      A   
ATOM   2922  C   LEU   310    -102.007 -19.495  15.715  1.00 10.00      A   
ATOM   2923  O   LEU   310    -100.928 -19.088  16.129  1.00 10.00      A   
ATOM   2924  N   CYS   311    -102.759 -20.372  16.385  1.00 10.00      A   
ATOM   2925  HN  CYS   311    -103.641 -20.606  16.028  1.00 10.00      A   
ATOM   2926  CA  CYS   311    -102.318 -20.996  17.626  1.00 10.00      A   
ATOM   2927  CB  CYS   311    -103.358 -21.994  18.146  1.00 10.00      A   
ATOM   2928  SG  CYS   311    -104.648 -21.081  18.843  1.00 10.00      A   
ATOM   2929  HG  CYS   311    -105.089 -21.740  19.904  1.00 10.00      A   
ATOM   2930  C   CYS   311    -100.998 -21.737  17.512  1.00 10.00      A   
ATOM   2931  O   CYS   311    -100.332 -21.969  18.515  1.00 10.00      A   
ATOM   2932  N   GLN   312    -100.656 -22.124  16.296  1.00 10.00      A   
ATOM   2933  HN  GLN   312    -101.226 -21.867  15.541  1.00 10.00      A   
ATOM   2934  CA  GLN   312     -99.474 -22.911  16.038  1.00 10.00      A   
ATOM   2935  CB  GLN   312     -99.783 -24.009  15.002  1.00 10.00      A   
ATOM   2936  CG  GLN   312    -100.939 -24.841  15.475  1.00 10.00      A   
ATOM   2937  CD  GLN   312    -100.838 -26.296  15.154  1.00 10.00      A   
ATOM   2938  OE1 GLN   312    -101.914 -26.837  14.626  1.00 10.00      A   
ATOM   2939  NE2 GLN   312     -99.825 -26.943  15.401  1.00 10.00      A   
ATOM   2940 HE21 GLN   312     -99.070 -26.479  15.820  1.00 10.00      A   
ATOM   2941 HE22 GLN   312     -99.815 -27.895  15.168  1.00 10.00      A   
ATOM   2942  C   GLN   312     -98.312 -22.069  15.582  1.00 10.00      A   
ATOM   2943  O   GLN   312     -97.282 -22.628  15.235  1.00 10.00      A   
ATOM   2944  N   CYS   313     -98.462 -20.732  15.614  1.00 10.00      A   
ATOM   2945  HN  CYS   313     -99.282 -20.358  15.999  1.00 10.00      A   
ATOM   2946  CA  CYS   313     -97.452 -19.819  15.098  1.00 10.00      A   
ATOM   2947  CB  CYS   313     -98.056 -18.969  13.965  1.00 10.00      A   
ATOM   2948  SG  CYS   313     -98.696 -19.954  12.596  1.00 10.00      A   
ATOM   2949  HG  CYS   313    -100.010 -20.046  12.737  1.00 10.00      A   
ATOM   2950  C   CYS   313     -96.844 -18.873  16.150  1.00 10.00      A   
ATOM   2951  O   CYS   313     -96.991 -17.658  15.999  1.00 10.00      A   
ATOM   2952  N   PRO   314     -96.136 -19.414  17.175  1.00 10.00      A   
ATOM   2953  CA  PRO   314     -95.599 -18.577  18.257  1.00 10.00      A   
ATOM   2954  CB  PRO   314     -94.991 -19.598  19.248  1.00 10.00      A   
ATOM   2955  CG  PRO   314     -94.744 -20.824  18.461  1.00 10.00      A   
ATOM   2956  CD  PRO   314     -95.795 -20.843  17.373  1.00 10.00      A   
ATOM   2957  C   PRO   314     -94.519 -17.561  17.824  1.00 10.00      A   
ATOM   2958  O   PRO   314     -94.340 -16.538  18.498  1.00 10.00      A   
ATOM   2959  N   LYS   315     -93.820 -17.833  16.718  1.00 10.00      A   
ATOM   2960  HN  LYS   315     -94.015 -18.649  16.212  1.00 10.00      A   
ATOM   2961  CA  LYS   315     -92.772 -16.931  16.253  1.00 10.00      A   
ATOM   2962  CB  LYS   315     -91.563 -17.722  15.738  1.00 10.00      A   
ATOM   2963  CG  LYS   315     -90.829 -18.513  16.846  1.00 10.00      A   
ATOM   2964  CD  LYS   315     -89.606 -19.185  16.280  1.00 10.00      A   
ATOM   2965  CE  LYS   315     -88.572 -19.525  17.384  1.00 10.00      A   
ATOM   2966  NZ  LYS   315     -89.104 -19.375  18.786  1.00 10.00      A   
ATOM   2967  HZ1 LYS   315     -89.916 -20.009  18.930  1.00 10.00      A   
ATOM   2968  HZ2 LYS   315     -89.410 -18.395  18.949  1.00 10.00      A   
ATOM   2969  HZ3 LYS   315     -88.363 -19.613  19.477  1.00 10.00      A   
ATOM   2970  C   LYS   315     -93.222 -15.878  15.231  1.00 10.00      A   
ATOM   2971  O   LYS   315     -92.404 -15.142  14.677  1.00 10.00      A   
ATOM   2972  N   LEU   316     -94.531 -15.759  15.010  1.00 10.00      A   
ATOM   2973  HN  LEU   316     -95.167 -16.248  15.572  1.00 10.00      A   
ATOM   2974  CA  LEU   316     -95.013 -14.917  13.949  1.00 10.00      A   
ATOM   2975  CB  LEU   316     -96.542 -15.073  13.799  1.00 10.00      A   
ATOM   2976  CG  LEU   316     -97.219 -14.712  12.490  1.00 10.00      A   
ATOM   2977  CD1 LEU   316     -96.663 -15.509  11.304  1.00 10.00      A   
ATOM   2978  CD2 LEU   316     -98.764 -14.841  12.616  1.00 10.00      A   
ATOM   2979  C   LEU   316     -94.638 -13.452  14.195  1.00 10.00      A   
ATOM   2980  O   LEU   316     -94.820 -12.925  15.291  1.00 10.00      A   
ATOM   2981  N   GLN   317     -94.104 -12.809  13.174  1.00 10.00      A   
ATOM   2982  HN  GLN   317     -93.953 -13.294  12.336  1.00 10.00      A   
ATOM   2983  CA  GLN   317     -93.730 -11.405  13.248  1.00 10.00      A   
ATOM   2984  CB  GLN   317     -92.275 -11.228  12.832  1.00 10.00      A   
ATOM   2985  CG  GLN   317     -91.302 -11.817  13.867  1.00 10.00      A   
ATOM   2986  CD  GLN   317     -89.859 -11.600  13.530  1.00 10.00      A   
ATOM   2987  OE1 GLN   317     -89.577 -11.301  12.270  1.00 10.00      A   
ATOM   2988  NE2 GLN   317     -88.982 -11.725  14.398  1.00 10.00      A   
ATOM   2989 HE21 GLN   317     -89.260 -11.969  15.305  1.00 10.00      A   
ATOM   2990 HE22 GLN   317     -88.049 -11.574  14.138  1.00 10.00      A   
ATOM   2991  C   GLN   317     -94.609 -10.514  12.367  1.00 10.00      A   
ATOM   2992  O   GLN   317     -94.763  -9.329  12.631  1.00 10.00      A   
ATOM   2993  N   ARG   318     -95.138 -11.086  11.281  1.00 10.00      A   
ATOM   2994  HN  ARG   318     -94.960 -12.036  11.115  1.00 10.00      A   
ATOM   2995  CA  ARG   318     -95.977 -10.346  10.320  1.00 10.00      A   
ATOM   2996  CB  ARG   318     -95.174  -9.979   9.047  1.00 10.00      A   
ATOM   2997  CG  ARG   318     -96.069  -9.272   8.000  1.00 10.00      A   
ATOM   2998  CD  ARG   318     -95.330  -8.755   6.777  1.00 10.00      A   
ATOM   2999  NE  ARG   318     -93.914  -8.508   6.996  1.00 10.00      A   
ATOM   3000  HE  ARG   318     -93.576  -8.566   7.913  1.00 10.00      A   
ATOM   3001  CZ  ARG   318     -93.066  -8.209   6.013  1.00 10.00      A   
ATOM   3002  NH1 ARG   318     -93.509  -8.106   4.755  1.00 10.00      A   
ATOM   3003 HH11 ARG   318     -92.846  -7.872   3.988  1.00 10.00      A   
ATOM   3004 HH12 ARG   318     -94.516  -8.258   4.544  1.00 10.00      A   
ATOM   3005  NH2 ARG   318     -91.774  -8.001   6.286  1.00 10.00      A   
ATOM   3006 HH21 ARG   318     -91.431  -8.073   7.266  1.00 10.00      A   
ATOM   3007 HH22 ARG   318     -91.111  -7.768   5.520  1.00 10.00      A   
ATOM   3008  C   ARG   318     -97.185 -11.199   9.937  1.00 10.00      A   
ATOM   3009  O   ARG   318     -97.026 -12.361   9.467  1.00 10.00      A   
ATOM   3010  N   LEU   319     -98.387 -10.652  10.162  1.00 10.00      A   
ATOM   3011  HN  LEU   319     -98.438  -9.789  10.621  1.00 10.00      A   
ATOM   3012  CA  LEU   319     -99.625 -11.306   9.745  1.00 10.00      A   
ATOM   3013  CB  LEU   319    -100.506 -11.669  10.945  1.00 10.00      A   
ATOM   3014  CG  LEU   319    -101.861 -12.312  10.575  1.00 10.00      A   
ATOM   3015  CD1 LEU   319    -101.672 -13.655   9.834  1.00 10.00      A   
ATOM   3016  CD2 LEU   319    -102.693 -12.530  11.846  1.00 10.00      A   
ATOM   3017  C   LEU   319    -100.440 -10.393   8.834  1.00 10.00      A   
ATOM   3018  O   LEU   319    -100.820  -9.292   9.247  1.00 10.00      A   
ATOM   3019  N   TRP   320    -100.743 -10.867   7.625  1.00 10.00      A   
ATOM   3020  HN  TRP   320    -100.269 -11.652   7.280  1.00 10.00      A   
ATOM   3021  CA  TRP   320    -101.778 -10.229   6.804  1.00 10.00      A   
ATOM   3022  CB  TRP   320    -101.265  -9.979   5.412  1.00 10.00      A   
ATOM   3023  CG  TRP   320    -100.180  -8.947   5.327  1.00 10.00      A   
ATOM   3024  CD1 TRP   320     -99.405  -8.463   6.325  1.00 10.00      A   
ATOM   3025  CD2 TRP   320     -99.780  -8.279   4.135  1.00 10.00      A   
ATOM   3026  NE1 TRP   320     -98.507  -7.541   5.818  1.00 10.00      A   
ATOM   3027  HE1 TRP   320     -97.828  -7.060   6.336  1.00 10.00      A   
ATOM   3028  CE2 TRP   320     -98.722  -7.418   4.472  1.00 10.00      A   
ATOM   3029  CE3 TRP   320    -100.214  -8.349   2.799  1.00 10.00      A   
ATOM   3030  CZ2 TRP   320     -98.111  -6.574   3.533  1.00 10.00      A   
ATOM   3031  CZ3 TRP   320     -99.607  -7.526   1.856  1.00 10.00      A   
ATOM   3032  CH2 TRP   320     -98.558  -6.649   2.232  1.00 10.00      A   
ATOM   3033  C   TRP   320    -102.963 -11.192   6.753  1.00 10.00      A   
ATOM   3034  O   TRP   320    -102.783 -12.388   6.502  1.00 10.00      A   
ATOM   3035  N   VAL   321    -104.173 -10.683   7.022  1.00 10.00      A   
ATOM   3036  HN  VAL   321    -104.280  -9.713   7.109  1.00 10.00      A   
ATOM   3037  CA  VAL   321    -105.344 -11.561   7.190  1.00 10.00      A   
ATOM   3038  CB  VAL   321    -105.750 -11.885   8.695  1.00 10.00      A   
ATOM   3039  CG1 VAL   321    -105.954 -13.356   9.024  1.00 10.00      A   
ATOM   3040  CG2 VAL   321    -105.235 -10.927   9.760  1.00 10.00      A   
ATOM   3041  C   VAL   321    -106.595 -10.805   6.749  1.00 10.00      A   
ATOM   3042  O   VAL   321    -106.638  -9.554   6.794  1.00 10.00      A   
ATOM   3043  N   LEU   322    -107.626 -11.551   6.375  1.00 10.00      A   
ATOM   3044  HN  LEU   322    -107.517 -12.516   6.244  1.00 10.00      A   
ATOM   3045  CA  LEU   322    -108.934 -10.916   6.158  1.00 10.00      A   
ATOM   3046  CB  LEU   322    -109.817 -11.769   5.234  1.00 10.00      A   
ATOM   3047  CG  LEU   322    -109.433 -11.770   3.766  1.00 10.00      A   
ATOM   3048  CD1 LEU   322    -110.251 -12.813   2.950  1.00 10.00      A   
ATOM   3049  CD2 LEU   322    -109.549 -10.359   3.148  1.00 10.00      A   
ATOM   3050  C   LEU   322    -109.651 -10.642   7.480  1.00 10.00      A   
ATOM   3051  O   LEU   322    -109.335 -11.260   8.512  1.00 10.00      A   
ATOM   3052  N   ASP   323    -110.642  -9.749   7.450  1.00 10.00      A   
ATOM   3053  HN  ASP   323    -110.867  -9.301   6.608  1.00 10.00      A   
ATOM   3054  CA  ASP   323    -111.398  -9.431   8.667  1.00 10.00      A   
ATOM   3055  CB  ASP   323    -112.256  -8.174   8.461  1.00 10.00      A   
ATOM   3056  CG  ASP   323    -113.225  -8.314   7.315  1.00 10.00      A   
ATOM   3057  OD1 ASP   323    -113.463  -9.457   6.832  1.00 10.00      A   
ATOM   3058  OD2 ASP   323    -113.802  -7.286   6.905  1.00 10.00      A   
ATOM   3059  C   ASP   323    -112.223 -10.613   9.201  1.00 10.00      A   
ATOM   3060  O   ASP   323    -112.734 -10.543  10.323  1.00 10.00      A   
ATOM   3061  N   TYR   324    -112.310 -11.706   8.427  1.00 10.00      A   
ATOM   3062  HN  TYR   324    -112.025 -11.648   7.491  1.00 10.00      A   
ATOM   3063  CA  TYR   324    -112.830 -13.011   8.948  1.00 10.00      A   
ATOM   3064  CB  TYR   324    -112.664 -14.102   7.907  1.00 10.00      A   
ATOM   3065  CG  TYR   324    -113.560 -13.923   6.703  1.00 10.00      A   
ATOM   3066  CD1 TYR   324    -113.057 -14.070   5.415  1.00 10.00      A   
ATOM   3067  CD2 TYR   324    -114.911 -13.637   6.859  1.00 10.00      A   
ATOM   3068  CE1 TYR   324    -113.888 -13.942   4.293  1.00 10.00      A   
ATOM   3069  CE2 TYR   324    -115.754 -13.497   5.752  1.00 10.00      A   
ATOM   3070  CZ  TYR   324    -115.229 -13.642   4.483  1.00 10.00      A   
ATOM   3071  OH  TYR   324    -116.066 -13.523   3.398  1.00 10.00      A   
ATOM   3072  HH  TYR   324    -115.885 -14.229   2.775  1.00 10.00      A   
ATOM   3073  C   TYR   324    -112.186 -13.474  10.253  1.00 10.00      A   
ATOM   3074  O   TYR   324    -112.781 -14.251  11.009  1.00 10.00      A   
ATOM   3075  N   ILE   325    -110.958 -13.016  10.512  1.00 10.00      A   
ATOM   3076  HN  ILE   325    -110.484 -12.488   9.836  1.00 10.00      A   
ATOM   3077  CA  ILE   325    -110.316 -13.297  11.797  1.00 10.00      A   
ATOM   3078  CB  ILE   325    -108.941 -12.598  11.900  1.00 10.00      A   
ATOM   3079  CG1 ILE   325    -108.151 -13.095  13.141  1.00 10.00      A   
ATOM   3080  CG2 ILE   325    -109.077 -11.043  11.879  1.00 10.00      A   
ATOM   3081  CD1 ILE   325    -107.939 -14.604  13.205  1.00 10.00      A   
ATOM   3082  C   ILE   325    -111.235 -12.931  12.958  1.00 10.00      A   
ATOM   3083  O   ILE   325    -111.298 -13.660  13.927  1.00 10.00      A   
ATOM   3084  N   GLU   326    -111.946 -11.800  12.820  1.00 10.00      A   
ATOM   3085  HN  GLU   326    -111.821 -11.287  11.994  1.00 10.00      A   
ATOM   3086  CA  GLU   326    -112.902 -11.266  13.811  1.00 10.00      A   
ATOM   3087  CB  GLU   326    -114.081 -12.237  14.013  1.00 10.00      A   
ATOM   3088  CG  GLU   326    -114.943 -12.406  12.764  1.00 10.00      A   
ATOM   3089  CD  GLU   326    -116.218 -13.178  13.029  1.00 10.00      A   
ATOM   3090  OE1 GLU   326    -116.207 -14.179  13.798  1.00 10.00      A   
ATOM   3091  OE2 GLU   326    -117.251 -12.777  12.455  1.00 10.00      A   
ATOM   3092  C   GLU   326    -112.230 -10.883  15.123  1.00 10.00      A   
ATOM   3093  O   GLU   326    -111.053 -11.186  15.329  1.00 10.00      A   
ATOM   3094  N   ASP   327    -112.972 -10.233  16.023  1.00 10.00      A   
ATOM   3095  HN  ASP   327    -113.912 -10.041  15.822  1.00 10.00      A   
ATOM   3096  CA  ASP   327    -112.412  -9.800  17.304  1.00 10.00      A   
ATOM   3097  CB  ASP   327    -113.465  -9.004  18.122  1.00 10.00      A   
ATOM   3098  CG  ASP   327    -113.786  -7.627  17.523  1.00 10.00      A   
ATOM   3099  OD1 ASP   327    -113.009  -7.081  16.690  1.00 10.00      A   
ATOM   3100  OD2 ASP   327    -114.868  -7.094  17.867  1.00 10.00      A   
ATOM   3101  C   ASP   327    -111.919 -11.017  18.132  1.00 10.00      A   
ATOM   3102  O   ASP   327    -110.890 -10.960  18.803  1.00 10.00      A   
ATOM   3103  N   ALA   328    -112.669 -12.104  18.112  1.00 10.00      A   
ATOM   3104  HN  ALA   328    -113.481 -12.129  17.564  1.00 10.00      A   
ATOM   3105  CA  ALA   328    -112.285 -13.279  18.915  1.00 10.00      A   
ATOM   3106  CB  ALA   328    -113.398 -14.313  18.885  1.00 10.00      A   
ATOM   3107  C   ALA   328    -110.944 -13.881  18.436  1.00 10.00      A   
ATOM   3108  O   ALA   328    -110.129 -14.330  19.248  1.00 10.00      A   
ATOM   3109  N   GLY   329    -110.729 -13.892  17.123  1.00 10.00      A   
ATOM   3110  HN  GLY   329    -111.437 -13.553  16.537  1.00 10.00      A   
ATOM   3111  CA  GLY   329    -109.477 -14.390  16.508  1.00 10.00      A   
ATOM   3112  C   GLY   329    -108.296 -13.488  16.843  1.00 10.00      A   
ATOM   3113  O   GLY   329    -107.185 -13.973  17.115  1.00 10.00      A   
ATOM   3114  N   LEU   330    -108.542 -12.172  16.886  1.00 10.00      A   
ATOM   3115  HN  LEU   330    -109.438 -11.840  16.668  1.00 10.00      A   
ATOM   3116  CA  LEU   330    -107.476 -11.211  17.258  1.00 10.00      A   
ATOM   3117  CB  LEU   330    -107.835  -9.779  16.826  1.00 10.00      A   
ATOM   3118  CG  LEU   330    -107.788  -9.555  15.302  1.00 10.00      A   
ATOM   3119  CD1 LEU   330    -108.296  -8.094  15.000  1.00 10.00      A   
ATOM   3120  CD2 LEU   330    -106.379  -9.750  14.648  1.00 10.00      A   
ATOM   3121  C   LEU   330    -107.103 -11.294  18.745  1.00 10.00      A   
ATOM   3122  O   LEU   330    -105.939 -11.086  19.127  1.00 10.00      A   
ATOM   3123  N   GLU   331    -108.085 -11.632  19.573  1.00 10.00      A   
ATOM   3124  HN  GLU   331    -108.993 -11.745  19.222  1.00 10.00      A   
ATOM   3125  CA  GLU   331    -107.841 -11.834  20.983  1.00 10.00      A   
ATOM   3126  CB  GLU   331    -109.173 -12.086  21.675  1.00 10.00      A   
ATOM   3127  CG  GLU   331    -109.089 -12.149  23.157  1.00 10.00      A   
ATOM   3128  CD  GLU   331    -110.437 -11.923  23.806  1.00 10.00      A   
ATOM   3129  OE1 GLU   331    -111.421 -12.613  23.429  1.00 10.00      A   
ATOM   3130  OE2 GLU   331    -110.512 -11.041  24.700  1.00 10.00      A   
ATOM   3131  C   GLU   331    -106.890 -13.044  21.165  1.00 10.00      A   
ATOM   3132  O   GLU   331    -105.970 -13.026  22.013  1.00 10.00      A   
ATOM   3133  N   VAL   332    -107.095 -14.081  20.355  1.00 10.00      A   
ATOM   3134  HN  VAL   332    -107.848 -14.061  19.728  1.00 10.00      A   
ATOM   3135  CA  VAL   332    -106.204 -15.264  20.385  1.00 10.00      A   
ATOM   3136  CB  VAL   332    -106.799 -16.446  19.602  1.00 10.00      A   
ATOM   3137  CG1 VAL   332    -105.748 -17.527  19.381  1.00 10.00      A   
ATOM   3138  CG2 VAL   332    -107.955 -17.022  20.382  1.00 10.00      A   
ATOM   3139  C   VAL   332    -104.818 -14.922  19.849  1.00 10.00      A   
ATOM   3140  O   VAL   332    -103.805 -15.302  20.429  1.00 10.00      A   
ATOM   3141  N   LEU   333    -104.784 -14.185  18.744  1.00 10.00      A   
ATOM   3142  HN  LEU   333    -105.623 -13.987  18.279  1.00 10.00      A   
ATOM   3143  CA  LEU   333    -103.528 -13.661  18.198  1.00 10.00      A   
ATOM   3144  CB  LEU   333    -103.796 -12.784  16.993  1.00 10.00      A   
ATOM   3145  CG  LEU   333    -102.554 -12.153  16.359  1.00 10.00      A   
ATOM   3146  CD1 LEU   333    -101.725 -13.220  15.617  1.00 10.00      A   
ATOM   3147  CD2 LEU   333    -102.918 -11.032  15.409  1.00 10.00      A   
ATOM   3148  C   LEU   333    -102.738 -12.893  19.276  1.00 10.00      A   
ATOM   3149  O   LEU   333    -101.547 -13.118  19.450  1.00 10.00      A   
ATOM   3150  N   ALA   334    -103.413 -12.026  20.024  1.00 10.00      A   
ATOM   3151  HN  ALA   334    -104.373 -11.912  19.866  1.00 10.00      A   
ATOM   3152  CA  ALA   334    -102.762 -11.232  21.083  1.00 10.00      A   
ATOM   3153  CB  ALA   334    -103.764 -10.248  21.682  1.00 10.00      A   
ATOM   3154  C   ALA   334    -102.128 -12.088  22.188  1.00 10.00      A   
ATOM   3155  O   ALA   334    -101.081 -11.724  22.749  1.00 10.00      A   
ATOM   3156  N   SER   335    -102.766 -13.205  22.515  1.00 10.00      A   
ATOM   3157  HN  SER   335    -103.629 -13.398  22.093  1.00 10.00      A   
ATOM   3158  CA  SER   335    -102.217 -14.163  23.490  1.00 10.00      A   
ATOM   3159  CB  SER   335    -103.324 -15.137  23.898  1.00 10.00      A   
ATOM   3160  OG  SER   335    -102.867 -15.930  24.959  1.00 10.00      A   
ATOM   3161  HG  SER   335    -103.142 -15.540  25.792  1.00 10.00      A   
ATOM   3162  C   SER   335    -101.019 -14.998  23.010  1.00 10.00      A   
ATOM   3163  O   SER   335    -100.173 -15.423  23.822  1.00 10.00      A   
ATOM   3164  N   THR   336    -101.008 -15.296  21.715  1.00 10.00      A   
ATOM   3165  HN  THR   336    -101.638 -14.819  21.135  1.00 10.00      A   
ATOM   3166  CA  THR   336    -100.127 -16.284  21.092  1.00 10.00      A   
ATOM   3167  CB  THR   336    -100.834 -16.921  19.861  1.00 10.00      A   
ATOM   3168  OG1 THR   336    -102.052 -17.522  20.311  1.00 10.00      A   
ATOM   3169  HG1 THR   336    -101.987 -17.713  21.249  1.00 10.00      A   
ATOM   3170  CG2 THR   336     -99.926 -17.996  19.207  1.00 10.00      A   
ATOM   3171  C   THR   336     -98.841 -15.722  20.530  1.00 10.00      A   
ATOM   3172  O   THR   336     -97.777 -16.346  20.641  1.00 10.00      A   
ATOM   3173  N   CYS   337     -98.952 -14.596  19.850  1.00 10.00      A   
ATOM   3174  HN  CYS   337     -99.780 -14.075  19.907  1.00 10.00      A   
ATOM   3175  CA  CYS   337     -97.858 -14.120  19.016  1.00 10.00      A   
ATOM   3176  CB  CYS   337     -98.348 -13.799  17.611  1.00 10.00      A   
ATOM   3177  SG  CYS   337     -99.175 -15.232  16.823  1.00 10.00      A   
ATOM   3178  HG  CYS   337     -98.844 -15.240  15.540  1.00 10.00      A   
ATOM   3179  C   CYS   337     -97.180 -12.929  19.668  1.00 10.00      A   
ATOM   3180  O   CYS   337     -97.417 -11.796  19.293  1.00 10.00      A   
ATOM   3181  N   LYS   338     -96.344 -13.194  20.673  1.00 10.00      A   
ATOM   3182  HN  LYS   338     -96.136 -14.126  20.894  1.00 10.00      A   
ATOM   3183  CA  LYS   338     -95.729 -12.107  21.454  1.00 10.00      A   
ATOM   3184  CB  LYS   338     -95.213 -12.640  22.779  1.00 10.00      A   
ATOM   3185  CG  LYS   338     -96.334 -13.177  23.664  1.00 10.00      A   
ATOM   3186  CD  LYS   338     -97.364 -12.082  23.903  1.00 10.00      A   
ATOM   3187  CE  LYS   338     -98.403 -12.524  24.884  1.00 10.00      A   
ATOM   3188  NZ  LYS   338     -99.431 -11.475  25.019  1.00 10.00      A   
ATOM   3189  HZ1 LYS   338     -98.998 -10.591  25.356  1.00 10.00      A   
ATOM   3190  HZ2 LYS   338    -100.159 -11.773  25.698  1.00 10.00      A   
ATOM   3191  HZ3 LYS   338     -99.883 -11.297  24.099  1.00 10.00      A   
ATOM   3192  C   LYS   338     -94.644 -11.346  20.709  1.00 10.00      A   
ATOM   3193  O   LYS   338     -94.188 -10.280  21.175  1.00 10.00      A   
ATOM   3194  N   ASP   339     -94.222 -11.898  19.562  1.00 10.00      A   
ATOM   3195  HN  ASP   339     -94.597 -12.757  19.276  1.00 10.00      A   
ATOM   3196  CA  ASP   339     -93.226 -11.248  18.739  1.00 10.00      A   
ATOM   3197  CB  ASP   339     -92.170 -12.237  18.231  1.00 10.00      A   
ATOM   3198  CG  ASP   339     -90.828 -11.568  17.962  1.00 10.00      A   
ATOM   3199  OD1 ASP   339     -90.515 -10.571  18.651  1.00 10.00      A   
ATOM   3200  OD2 ASP   339     -90.075 -12.035  17.068  1.00 10.00      A   
ATOM   3201  C   ASP   339     -93.835 -10.523  17.549  1.00 10.00      A   
ATOM   3202  O   ASP   339     -93.094 -10.022  16.703  1.00 10.00      A   
ATOM   3203  N   LEU   340     -95.169 -10.441  17.484  1.00 10.00      A   
ATOM   3204  HN  LEU   340     -95.717 -10.834  18.195  1.00 10.00      A   
ATOM   3205  CA  LEU   340     -95.810  -9.774  16.368  1.00 10.00      A   
ATOM   3206  CB  LEU   340     -97.353  -9.840  16.497  1.00 10.00      A   
ATOM   3207  CG  LEU   340     -98.092  -9.587  15.181  1.00 10.00      A   
ATOM   3208  CD1 LEU   340     -97.932 -10.733  14.208  1.00 10.00      A   
ATOM   3209  CD2 LEU   340     -99.597  -9.336  15.460  1.00 10.00      A   
ATOM   3210  C   LEU   340     -95.336  -8.319  16.239  1.00 10.00      A   
ATOM   3211  O   LEU   340     -95.375  -7.565  17.214  1.00 10.00      A   
ATOM   3212  N   ARG   341     -94.918  -7.937  15.034  1.00 10.00      A   
ATOM   3213  HN  ARG   341     -94.921  -8.601  14.313  1.00 10.00      A   
ATOM   3214  CA  ARG   341     -94.456  -6.590  14.725  1.00 10.00      A   
ATOM   3215  CB  ARG   341     -93.112  -6.636  13.988  1.00 10.00      A   
ATOM   3216  CG  ARG   341     -92.033  -7.565  14.610  1.00 10.00      A   
ATOM   3217  CD  ARG   341     -91.622  -7.079  15.955  1.00 10.00      A   
ATOM   3218  NE  ARG   341     -90.656  -7.974  16.622  1.00 10.00      A   
ATOM   3219  HE  ARG   341     -91.020  -8.659  17.220  1.00 10.00      A   
ATOM   3220  CZ  ARG   341     -89.340  -7.911  16.467  1.00 10.00      A   
ATOM   3221  NH1 ARG   341     -88.813  -7.013  15.648  1.00 10.00      A   
ATOM   3222 HH11 ARG   341     -87.782  -6.963  15.525  1.00 10.00      A   
ATOM   3223 HH12 ARG   341     -89.432  -6.359  15.127  1.00 10.00      A   
ATOM   3224  NH2 ARG   341     -88.539  -8.740  17.146  1.00 10.00      A   
ATOM   3225 HH21 ARG   341     -88.948  -9.438  17.800  1.00 10.00      A   
ATOM   3226 HH22 ARG   341     -87.508  -8.687  17.020  1.00 10.00      A   
ATOM   3227  C   ARG   341     -95.434  -5.822  13.815  1.00 10.00      A   
ATOM   3228  O   ARG   341     -95.434  -4.594  13.783  1.00 10.00      A   
ATOM   3229  N   GLU   342     -96.173  -6.549  12.978  1.00 10.00      A   
ATOM   3230  HN  GLU   342     -96.178  -7.525  13.062  1.00 10.00      A   
ATOM   3231  CA  GLU   342     -96.978  -5.908  11.934  1.00 10.00      A   
ATOM   3232  CB  GLU   342     -96.196  -5.834  10.612  1.00 10.00      A   
ATOM   3233  CG  GLU   342     -97.023  -5.357   9.382  1.00 10.00      A   
ATOM   3234  CD  GLU   342     -96.194  -5.475   8.082  1.00 10.00      A   
ATOM   3235  OE1 GLU   342     -94.935  -5.442   8.143  1.00 10.00      A   
ATOM   3236  OE2 GLU   342     -96.774  -5.650   7.011  1.00 10.00      A   
ATOM   3237  C   GLU   342     -98.227  -6.728  11.741  1.00 10.00      A   
ATOM   3238  O   GLU   342     -98.137  -7.959  11.618  1.00 10.00      A   
ATOM   3239  N   LEU   343     -99.388  -6.042  11.750  1.00 10.00      A   
ATOM   3240  HN  LEU   343     -99.355  -5.079  11.930  1.00 10.00      A   
ATOM   3241  CA  LEU   343    -100.680  -6.650  11.508  1.00 10.00      A   
ATOM   3242  CB  LEU   343    -101.556  -6.664  12.770  1.00 10.00      A   
ATOM   3243  CG  LEU   343    -103.014  -7.164  12.587  1.00 10.00      A   
ATOM   3244  CD1 LEU   343    -103.041  -8.668  12.179  1.00 10.00      A   
ATOM   3245  CD2 LEU   343    -103.843  -6.962  13.868  1.00 10.00      A   
ATOM   3246  C   LEU   343    -101.417  -5.891  10.426  1.00 10.00      A   
ATOM   3247  O   LEU   343    -101.601  -4.662  10.538  1.00 10.00      A   
ATOM   3248  N   ARG   344    -101.866  -6.599   9.387  1.00 10.00      A   
ATOM   3249  HN  ARG   344    -101.619  -7.542   9.292  1.00 10.00      A   
ATOM   3250  CA  ARG   344    -102.745  -5.951   8.370  1.00 10.00      A   
ATOM   3251  CB  ARG   344    -102.066  -5.850   6.990  1.00 10.00      A   
ATOM   3252  CG  ARG   344    -100.741  -5.097   7.049  1.00 10.00      A   
ATOM   3253  CD  ARG   344    -100.329  -4.631   5.653  1.00 10.00      A   
ATOM   3254  NE  ARG   344     -98.982  -4.116   5.755  1.00 10.00      A   
ATOM   3255  HE  ARG   344     -98.460  -4.421   6.526  1.00 10.00      A   
ATOM   3256  CZ  ARG   344     -98.394  -3.282   4.913  1.00 10.00      A   
ATOM   3257  NH1 ARG   344     -99.012  -2.851   3.817  1.00 10.00      A   
ATOM   3258 HH11 ARG   344     -99.980  -3.170   3.607  1.00 10.00      A   
ATOM   3259 HH12 ARG   344     -98.529  -2.195   3.171  1.00 10.00      A   
ATOM   3260  NH2 ARG   344     -97.130  -2.926   5.163  1.00 10.00      A   
ATOM   3261 HH21 ARG   344     -96.638  -3.303   5.999  1.00 10.00      A   
ATOM   3262 HH22 ARG   344     -96.643  -2.275   4.525  1.00 10.00      A   
ATOM   3263  C   ARG   344    -104.015  -6.761   8.267  1.00 10.00      A   
ATOM   3264  O   ARG   344    -103.956  -7.970   7.975  1.00 10.00      A   
ATOM   3265  N   VAL   345    -105.151  -6.107   8.542  1.00 10.00      A   
ATOM   3266  HN  VAL   345    -105.099  -5.159   8.782  1.00 10.00      A   
ATOM   3267  CA  VAL   345    -106.481  -6.752   8.499  1.00 10.00      A   
ATOM   3268  CB  VAL   345    -107.238  -6.623   9.855  1.00 10.00      A   
ATOM   3269  CG1 VAL   345    -108.659  -7.229   9.776  1.00 10.00      A   
ATOM   3270  CG2 VAL   345    -106.454  -7.316  10.988  1.00 10.00      A   
ATOM   3271  C   VAL   345    -107.272  -6.097   7.366  1.00 10.00      A   
ATOM   3272  O   VAL   345    -107.645  -4.902   7.443  1.00 10.00      A   
ATOM   3273  N   PHE   346    -107.502  -6.870   6.304  1.00 10.00      A   
ATOM   3274  HN  PHE   346    -107.261  -7.818   6.360  1.00 10.00      A   
ATOM   3275  CA  PHE   346    -108.093  -6.378   5.061  1.00 10.00      A   
ATOM   3276  CB  PHE   346    -107.426  -7.078   3.876  1.00 10.00      A   
ATOM   3277  CG  PHE   346    -105.969  -6.663   3.667  1.00 10.00      A   
ATOM   3278  CD1 PHE   346    -104.931  -7.473   4.083  1.00 10.00      A   
ATOM   3279  CD2 PHE   346    -105.658  -5.426   3.098  1.00 10.00      A   
ATOM   3280  CE1 PHE   346    -103.589  -7.055   3.927  1.00 10.00      A   
ATOM   3281  CE2 PHE   346    -104.306  -5.026   2.913  1.00 10.00      A   
ATOM   3282  CZ  PHE   346    -103.293  -5.838   3.345  1.00 10.00      A   
ATOM   3283  C   PHE   346    -109.579  -6.695   5.051  1.00 10.00      A   
ATOM   3284  O   PHE   346    -109.993  -7.692   5.663  1.00 10.00      A   
ATOM   3285  N   PRO   347    -110.384  -5.890   4.332  1.00 10.00      A   
ATOM   3286  CA  PRO   347    -111.846  -6.110   4.336  1.00 10.00      A   
ATOM   3287  CB  PRO   347    -112.408  -4.768   3.802  1.00 10.00      A   
ATOM   3288  CG  PRO   347    -111.281  -4.203   2.898  1.00 10.00      A   
ATOM   3289  CD  PRO   347    -109.966  -4.764   3.459  1.00 10.00      A   
ATOM   3290  C   PRO   347    -112.254  -7.284   3.408  1.00 10.00      A   
ATOM   3291  O   PRO   347    -111.765  -7.373   2.286  1.00 10.00      A   
ATOM   3292  N   SER   348    -113.113  -8.187   3.879  1.00 10.00      A   
ATOM   3293  HN  SER   348    -113.442  -8.102   4.798  1.00 10.00      A   
ATOM   3294  CA  SER   348    -113.577  -9.308   3.050  1.00 10.00      A   
ATOM   3295  CB  SER   348    -114.110 -10.440   3.941  1.00 10.00      A   
ATOM   3296  OG  SER   348    -115.096  -9.980   4.842  1.00 10.00      A   
ATOM   3297  HG  SER   348    -115.246  -9.041   4.701  1.00 10.00      A   
ATOM   3298  C   SER   348    -114.658  -8.799   2.076  1.00 10.00      A   
ATOM   3299  O   SER   348    -114.770  -9.250   0.929  1.00 10.00      A   
ATOM   3300  N   GLU   349    -115.434  -7.820   2.534  1.00 10.00      A   
ATOM   3301  HN  GLU   349    -115.305  -7.495   3.450  1.00 10.00      A   
ATOM   3302  CA  GLU   349    -116.469  -7.219   1.709  1.00 10.00      A   
ATOM   3303  CB  GLU   349    -117.859  -7.722   2.139  1.00 10.00      A   
ATOM   3304  CG  GLU   349    -117.987  -9.242   2.011  1.00 10.00      A   
ATOM   3305  CD  GLU   349    -118.241  -9.694   0.587  1.00 10.00      A   
ATOM   3306  OE1 GLU   349    -118.358  -8.834  -0.326  1.00 10.00      A   
ATOM   3307  OE2 GLU   349    -118.348 -10.932   0.373  1.00 10.00      A   
ATOM   3308  C   GLU   349    -116.419  -5.691   1.808  1.00 10.00      A   
ATOM   3309  O   GLU   349    -117.317  -5.082   2.396  1.00 10.00      A   
ATOM   3310  N   PRO   350    -115.405  -5.075   1.187  1.00 10.00      A   
ATOM   3311  CA  PRO   350    -115.169  -3.645   1.349  1.00 10.00      A   
ATOM   3312  CB  PRO   350    -113.892  -3.389   0.530  1.00 10.00      A   
ATOM   3313  CG  PRO   350    -113.674  -4.583  -0.327  1.00 10.00      A   
ATOM   3314  CD  PRO   350    -114.421  -5.726   0.300  1.00 10.00      A   
ATOM   3315  C   PRO   350    -116.327  -2.788   0.805  1.00 10.00      A   
ATOM   3316  O   PRO   350    -116.491  -1.639   1.206  1.00 10.00      A   
ATOM   3317  N   PHE   351    -117.112  -3.332  -0.116  1.00 10.00      A   
ATOM   3318  HN  PHE   351    -117.001  -4.274  -0.362  1.00 10.00      A   
ATOM   3319  CA  PHE   351    -118.135  -2.529  -0.760  1.00 10.00      A   
ATOM   3320  CB  PHE   351    -118.060  -2.651  -2.294  1.00 10.00      A   
ATOM   3321  CG  PHE   351    -116.656  -2.532  -2.839  1.00 10.00      A   
ATOM   3322  CD1 PHE   351    -116.000  -3.644  -3.340  1.00 10.00      A   
ATOM   3323  CD2 PHE   351    -115.984  -1.300  -2.848  1.00 10.00      A   
ATOM   3324  CE1 PHE   351    -114.688  -3.538  -3.834  1.00 10.00      A   
ATOM   3325  CE2 PHE   351    -114.680  -1.201  -3.332  1.00 10.00      A   
ATOM   3326  CZ  PHE   351    -114.032  -2.329  -3.812  1.00 10.00      A   
ATOM   3327  C   PHE   351    -119.541  -2.777  -0.207  1.00 10.00      A   
ATOM   3328  O   PHE   351    -120.524  -2.355  -0.803  1.00 10.00      A   
ATOM   3329  N   VAL   352    -119.628  -3.427   0.949  1.00 10.00      A   
ATOM   3330  HN  VAL   352    -118.823  -3.828   1.339  1.00 10.00      A   
ATOM   3331  CA  VAL   352    -120.908  -3.555   1.650  1.00 10.00      A   
ATOM   3332  CB  VAL   352    -121.239  -5.020   2.018  1.00 10.00      A   
ATOM   3333  CG1 VAL   352    -122.678  -5.104   2.532  1.00 10.00      A   
ATOM   3334  CG2 VAL   352    -121.065  -5.932   0.824  1.00 10.00      A   
ATOM   3335  C   VAL   352    -120.865  -2.721   2.934  1.00 10.00      A   
ATOM   3336  O   VAL   352    -119.875  -2.782   3.710  1.00 10.00      A   
ATOM   3337  N   MET   353    -121.942  -1.980   3.162  1.00 10.00      A   
ATOM   3338  HN  MET   353    -122.701  -2.067   2.549  1.00 10.00      A   
ATOM   3339  CA  MET   353    -122.061  -1.035   4.284  1.00 10.00      A   
ATOM   3340  CB  MET   353    -123.214  -0.037   4.054  1.00 10.00      A   
ATOM   3341  CG  MET   353    -123.016   1.278   4.833  1.00 10.00      A   
ATOM   3342  SD  MET   353    -124.502   2.205   5.257  1.00 10.00      A   
ATOM   3343  CE  MET   353    -123.956   2.866   6.848  1.00 10.00      A   
ATOM   3344  C   MET   353    -122.273  -1.716   5.629  1.00 10.00      A   
ATOM   3345  O   MET   353    -121.550  -1.435   6.588  1.00 10.00      A   
ATOM   3346  N   GLU   354    -123.281  -2.584   5.714  1.00 10.00      A   
ATOM   3347  HN  GLU   354    -123.864  -2.731   4.940  1.00 10.00      A   
ATOM   3348  CA  GLU   354    -123.519  -3.315   6.952  1.00 10.00      A   
ATOM   3349  CB  GLU   354    -124.929  -3.908   7.006  1.00 10.00      A   
ATOM   3350  CG  GLU   354    -126.093  -2.889   7.305  1.00 10.00      A   
ATOM   3351  CD  GLU   354    -125.796  -1.934   8.486  1.00 10.00      A   
ATOM   3352  OE1 GLU   354    -125.372  -2.409   9.575  1.00 10.00      A   
ATOM   3353  OE2 GLU   354    -125.997  -0.702   8.324  1.00 10.00      A   
ATOM   3354  C   GLU   354    -122.456  -4.411   7.128  1.00 10.00      A   
ATOM   3355  O   GLU   354    -122.071  -5.050   6.148  1.00 10.00      A   
ATOM   3356  N   PRO   355    -122.013  -4.644   8.382  1.00 10.00      A   
ATOM   3357  CA  PRO   355    -120.902  -5.561   8.697  1.00 10.00      A   
ATOM   3358  CB  PRO   355    -120.707  -5.400  10.212  1.00 10.00      A   
ATOM   3359  CG  PRO   355    -121.543  -4.212  10.613  1.00 10.00      A   
ATOM   3360  CD  PRO   355    -122.609  -4.059   9.598  1.00 10.00      A   
ATOM   3361  C   PRO   355    -121.219  -7.008   8.359  1.00 10.00      A   
ATOM   3362  O   PRO   355    -122.333  -7.484   8.615  1.00 10.00      A   
ATOM   3363  N   ASN   356    -120.248  -7.713   7.781  1.00 10.00      A   
ATOM   3364  HN  ASN   356    -119.392  -7.288   7.565  1.00 10.00      A   
ATOM   3365  CA  ASN   356    -120.466  -9.110   7.474  1.00 10.00      A   
ATOM   3366  CB  ASN   356    -120.138  -9.436   6.018  1.00 10.00      A   
ATOM   3367  CG  ASN   356    -118.693  -9.261   5.707  1.00 10.00      A   
ATOM   3368  OD1 ASN   356    -118.131  -8.185   5.915  1.00 10.00      A   
ATOM   3369  ND2 ASN   356    -118.059 -10.320   5.215  1.00 10.00      A   
ATOM   3370 HD21 ASN   356    -118.570 -11.146   5.086  1.00 10.00      A   
ATOM   3371 HD22 ASN   356    -117.107 -10.233   5.002  1.00 10.00      A   
ATOM   3372  C   ASN   356    -119.710  -9.993   8.439  1.00 10.00      A   
ATOM   3373  O   ASN   356    -119.887 -11.206   8.449  1.00 10.00      A   
ATOM   3374  N   VAL   357    -118.899  -9.366   9.273  1.00 10.00      A   
ATOM   3375  HN  VAL   357    -118.848  -8.389   9.224  1.00 10.00      A   
ATOM   3376  CA  VAL   357    -118.085 -10.042  10.251  1.00 10.00      A   
ATOM   3377  CB  VAL   357    -116.587 -10.107   9.770  1.00 10.00      A   
ATOM   3378  CG1 VAL   357    -116.466 -11.097   8.662  1.00 10.00      A   
ATOM   3379  CG2 VAL   357    -116.138  -8.729   9.275  1.00 10.00      A   
ATOM   3380  C   VAL   357    -118.091  -9.246  11.542  1.00 10.00      A   
ATOM   3381  O   VAL   357    -118.268  -8.025  11.521  1.00 10.00      A   
ATOM   3382  N   ALA   358    -117.837  -9.931  12.648  1.00 10.00      A   
ATOM   3383  HN  ALA   358    -117.740 -10.904  12.585  1.00 10.00      A   
ATOM   3384  CA  ALA   358    -117.694  -9.300  13.948  1.00 10.00      A   
ATOM   3385  CB  ALA   358    -118.148 -10.274  15.043  1.00 10.00      A   
ATOM   3386  C   ALA   358    -116.239  -8.873  14.165  1.00 10.00      A   
ATOM   3387  O   ALA   358    -115.560  -9.410  15.032  1.00 10.00      A   
ATOM   3388  N   LEU   359    -115.784  -7.905  13.367  1.00 10.00      A   
ATOM   3389  HN  LEU   359    -116.369  -7.581  12.652  1.00 10.00      A   
ATOM   3390  CA  LEU   359    -114.466  -7.306  13.500  1.00 10.00      A   
ATOM   3391  CB  LEU   359    -113.695  -7.459  12.198  1.00 10.00      A   
ATOM   3392  CG  LEU   359    -112.358  -6.762  12.447  1.00 10.00      A   
ATOM   3393  CD1 LEU   359    -111.272  -7.769  12.753  1.00 10.00      A   
ATOM   3394  CD2 LEU   359    -111.994  -5.666  11.407  1.00 10.00      A   
ATOM   3395  C   LEU   359    -114.724  -5.824  13.769  1.00 10.00      A   
ATOM   3396  O   LEU   359    -115.318  -5.129  12.924  1.00 10.00      A   
ATOM   3397  N   THR   360    -114.311  -5.337  14.937  1.00 10.00      A   
ATOM   3398  HN  THR   360    -113.784  -5.908  15.535  1.00 10.00      A   
ATOM   3399  CA  THR   360    -114.626  -3.971  15.349  1.00 10.00      A   
ATOM   3400  CB  THR   360    -115.717  -3.943  16.441  1.00 10.00      A   
ATOM   3401  OG1 THR   360    -115.187  -4.512  17.637  1.00 10.00      A   
ATOM   3402  HG1 THR   360    -115.382  -5.452  17.658  1.00 10.00      A   
ATOM   3403  CG2 THR   360    -116.972  -4.707  16.029  1.00 10.00      A   
ATOM   3404  C   THR   360    -113.370  -3.359  15.921  1.00 10.00      A   
ATOM   3405  O   THR   360    -112.281  -3.908  15.757  1.00 10.00      A   
ATOM   3406  N   GLU   361    -113.506  -2.212  16.573  1.00 10.00      A   
ATOM   3407  HN  GLU   361    -114.378  -1.765  16.600  1.00 10.00      A   
ATOM   3408  CA  GLU   361    -112.369  -1.622  17.244  1.00 10.00      A   
ATOM   3409  CB  GLU   361    -112.759  -0.294  17.934  1.00 10.00      A   
ATOM   3410  CG  GLU   361    -113.587  -0.422  19.259  1.00 10.00      A   
ATOM   3411  CD  GLU   361    -115.079  -0.632  19.032  1.00 10.00      A   
ATOM   3412  OE1 GLU   361    -115.852  -0.498  20.012  1.00 10.00      A   
ATOM   3413  OE2 GLU   361    -115.501  -0.919  17.889  1.00 10.00      A   
ATOM   3414  C   GLU   361    -111.754  -2.560  18.272  1.00 10.00      A   
ATOM   3415  O   GLU   361    -110.571  -2.443  18.550  1.00 10.00      A   
ATOM   3416  N   GLN   362    -112.558  -3.431  18.896  1.00 10.00      A   
ATOM   3417  HN  GLN   362    -113.497  -3.503  18.627  1.00 10.00      A   
ATOM   3418  CA  GLN   362    -112.045  -4.279  19.980  1.00 10.00      A   
ATOM   3419  CB  GLN   362    -113.146  -5.112  20.604  1.00 10.00      A   
ATOM   3420  CG  GLN   362    -112.678  -5.992  21.782  1.00 10.00      A   
ATOM   3421  CD  GLN   362    -111.884  -5.243  22.862  1.00 10.00      A   
ATOM   3422  OE1 GLN   362    -112.331  -4.207  23.397  1.00 10.00      A   
ATOM   3423  NE2 GLN   362    -110.707  -5.797  23.218  1.00 10.00      A   
ATOM   3424 HE21 GLN   362    -110.434  -6.627  22.775  1.00 10.00      A   
ATOM   3425 HE22 GLN   362    -110.173  -5.347  23.907  1.00 10.00      A   
ATOM   3426  C   GLN   362    -110.860  -5.178  19.547  1.00 10.00      A   
ATOM   3427  O   GLN   362    -109.900  -5.342  20.301  1.00 10.00      A   
ATOM   3428  N   GLY   363    -110.922  -5.749  18.357  1.00 10.00      A   
ATOM   3429  HN  GLY   363    -111.720  -5.635  17.798  1.00 10.00      A   
ATOM   3430  CA  GLY   363    -109.771  -6.562  17.878  1.00 10.00      A   
ATOM   3431  C   GLY   363    -108.445  -5.803  17.893  1.00 10.00      A   
ATOM   3432  O   GLY   363    -107.407  -6.338  18.324  1.00 10.00      A   
ATOM   3433  N   LEU   364    -108.450  -4.550  17.426  1.00 10.00      A   
ATOM   3434  HN  LEU   364    -109.286  -4.157  17.098  1.00 10.00      A   
ATOM   3435  CA  LEU   364    -107.213  -3.754  17.400  1.00 10.00      A   
ATOM   3436  CB  LEU   364    -107.379  -2.464  16.570  1.00 10.00      A   
ATOM   3437  CG  LEU   364    -106.235  -1.865  15.727  1.00 10.00      A   
ATOM   3438  CD1 LEU   364    -106.422  -0.380  15.409  1.00 10.00      A   
ATOM   3439  CD2 LEU   364    -104.810  -2.202  16.069  1.00 10.00      A   
ATOM   3440  C   LEU   364    -106.756  -3.408  18.805  1.00 10.00      A   
ATOM   3441  O   LEU   364    -105.578  -3.441  19.089  1.00 10.00      A   
ATOM   3442  N   VAL   365    -107.688  -3.080  19.690  1.00 10.00      A   
ATOM   3443  HN  VAL   365    -108.614  -2.974  19.389  1.00 10.00      A   
ATOM   3444  CA  VAL   365    -107.369  -2.871  21.106  1.00 10.00      A   
ATOM   3445  CB  VAL   365    -108.623  -2.426  21.923  1.00 10.00      A   
ATOM   3446  CG1 VAL   365    -108.298  -2.327  23.388  1.00 10.00      A   
ATOM   3447  CG2 VAL   365    -109.114  -1.070  21.386  1.00 10.00      A   
ATOM   3448  C   VAL   365    -106.711  -4.131  21.713  1.00 10.00      A   
ATOM   3449  O   VAL   365    -105.690  -4.033  22.384  1.00 10.00      A   
ATOM   3450  N   SER   366    -107.273  -5.302  21.441  1.00 10.00      A   
ATOM   3451  HN  SER   366    -108.077  -5.334  20.882  1.00 10.00      A   
ATOM   3452  CA  SER   366    -106.698  -6.559  21.972  1.00 10.00      A   
ATOM   3453  CB  SER   366    -107.508  -7.785  21.549  1.00 10.00      A   
ATOM   3454  OG  SER   366    -108.786  -7.775  22.152  1.00 10.00      A   
ATOM   3455  HG  SER   366    -108.691  -7.669  23.101  1.00 10.00      A   
ATOM   3456  C   SER   366    -105.219  -6.743  21.582  1.00 10.00      A   
ATOM   3457  O   SER   366    -104.371  -6.961  22.452  1.00 10.00      A   
ATOM   3458  N   VAL   367    -104.924  -6.628  20.297  1.00 10.00      A   
ATOM   3459  HN  VAL   367    -105.637  -6.438  19.653  1.00 10.00      A   
ATOM   3460  CA  VAL   367    -103.549  -6.781  19.827  1.00 10.00      A   
ATOM   3461  CB  VAL   367    -103.531  -6.860  18.286  1.00 10.00      A   
ATOM   3462  CG1 VAL   367    -102.105  -6.843  17.735  1.00 10.00      A   
ATOM   3463  CG2 VAL   367    -104.270  -8.144  17.842  1.00 10.00      A   
ATOM   3464  C   VAL   367    -102.631  -5.687  20.367  1.00 10.00      A   
ATOM   3465  O   VAL   367    -101.493  -5.929  20.719  1.00 10.00      A   
ATOM   3466  N   SER   368    -103.115  -4.460  20.431  1.00 10.00      A   
ATOM   3467  HN  SER   368    -104.012  -4.264  20.091  1.00 10.00      A   
ATOM   3468  CA  SER   368    -102.295  -3.394  21.018  1.00 10.00      A   
ATOM   3469  CB  SER   368    -103.008  -2.019  20.925  1.00 10.00      A   
ATOM   3470  OG  SER   368    -103.990  -1.843  21.958  1.00 10.00      A   
ATOM   3471  HG  SER   368    -104.729  -2.436  21.803  1.00 10.00      A   
ATOM   3472  C   SER   368    -101.884  -3.696  22.459  1.00 10.00      A   
ATOM   3473  O   SER   368    -100.782  -3.343  22.863  1.00 10.00      A   
ATOM   3474  N   MET   369    -102.790  -4.308  23.228  1.00 10.00      A   
ATOM   3475  HN  MET   369    -103.663  -4.535  22.847  1.00 10.00      A   
ATOM   3476  CA  MET   369    -102.516  -4.648  24.616  1.00 10.00      A   
ATOM   3477  CB  MET   369    -103.818  -4.873  25.414  1.00 10.00      A   
ATOM   3478  CG  MET   369    -104.806  -3.686  25.233  1.00 10.00      A   
ATOM   3479  SD  MET   369    -106.067  -3.225  26.455  1.00 10.00      A   
ATOM   3480  CE  MET   369    -105.076  -2.522  27.785  1.00 10.00      A   
ATOM   3481  C   MET   369    -101.577  -5.855  24.702  1.00 10.00      A   
ATOM   3482  O   MET   369    -100.650  -5.834  25.476  1.00 10.00      A   
ATOM   3483  N   GLY   370    -101.794  -6.871  23.866  1.00 10.00      A   
ATOM   3484  HN  GLY   370    -102.443  -6.758  23.140  1.00 10.00      A   
ATOM   3485  CA  GLY   370    -101.082  -8.158  24.010  1.00 10.00      A   
ATOM   3486  C   GLY   370     -99.746  -8.316  23.296  1.00 10.00      A   
ATOM   3487  O   GLY   370     -98.938  -9.206  23.648  1.00 10.00      A   
ATOM   3488  N   CYS   371     -99.490  -7.453  22.321  1.00 10.00      A   
ATOM   3489  HN  CYS   371    -100.106  -6.703  22.181  1.00 10.00      A   
ATOM   3490  CA  CYS   371     -98.318  -7.576  21.440  1.00 10.00      A   
ATOM   3491  CB  CYS   371     -98.783  -7.610  19.976  1.00 10.00      A   
ATOM   3492  SG  CYS   371     -99.789  -9.091  19.653  1.00 10.00      A   
ATOM   3493  HG  CYS   371    -100.645  -9.230  20.654  1.00 10.00      A   
ATOM   3494  C   CYS   371     -97.325  -6.442  21.654  1.00 10.00      A   
ATOM   3495  O   CYS   371     -97.434  -5.389  21.034  1.00 10.00      A   
ATOM   3496  N   PRO   372     -96.366  -6.643  22.546  1.00 10.00      A   
ATOM   3497  CA  PRO   372     -95.526  -5.515  22.928  1.00 10.00      A   
ATOM   3498  CB  PRO   372     -94.689  -6.064  24.084  1.00 10.00      A   
ATOM   3499  CG  PRO   372     -94.715  -7.536  23.933  1.00 10.00      A   
ATOM   3500  CD  PRO   372     -96.030  -7.870  23.301  1.00 10.00      A   
ATOM   3501  C   PRO   372     -94.614  -4.941  21.837  1.00 10.00      A   
ATOM   3502  O   PRO   372     -94.113  -3.830  22.009  1.00 10.00      A   
ATOM   3503  N   LYS   373     -94.387  -5.686  20.761  1.00 10.00      A   
ATOM   3504  HN  LYS   373     -94.823  -6.561  20.691  1.00 10.00      A   
ATOM   3505  CA  LYS   373     -93.504  -5.241  19.672  1.00 10.00      A   
ATOM   3506  CB  LYS   373     -92.514  -6.354  19.284  1.00 10.00      A   
ATOM   3507  CG  LYS   373     -91.763  -6.979  20.432  1.00 10.00      A   
ATOM   3508  CD  LYS   373     -90.599  -6.107  20.876  1.00 10.00      A   
ATOM   3509  CE  LYS   373     -89.644  -6.838  21.844  1.00 10.00      A   
ATOM   3510  NZ  LYS   373     -88.495  -7.507  21.131  1.00 10.00      A   
ATOM   3511  HZ1 LYS   373     -87.934  -6.799  20.614  1.00 10.00      A   
ATOM   3512  HZ2 LYS   373     -88.854  -8.210  20.454  1.00 10.00      A   
ATOM   3513  HZ3 LYS   373     -87.879  -7.988  21.818  1.00 10.00      A   
ATOM   3514  C   LYS   373     -94.304  -4.813  18.438  1.00 10.00      A   
ATOM   3515  O   LYS   373     -93.731  -4.506  17.387  1.00 10.00      A   
ATOM   3516  N   LEU   374     -95.627  -4.776  18.585  1.00 10.00      A   
ATOM   3517  HN  LEU   374     -96.018  -5.013  19.452  1.00 10.00      A   
ATOM   3518  CA  LEU   374     -96.516  -4.389  17.478  1.00 10.00      A   
ATOM   3519  CB  LEU   374     -97.984  -4.579  17.929  1.00 10.00      A   
ATOM   3520  CG  LEU   374     -99.150  -4.549  16.907  1.00 10.00      A   
ATOM   3521  CD1 LEU   374    -100.213  -3.496  17.163  1.00 10.00      A   
ATOM   3522  CD2 LEU   374     -98.821  -4.802  15.456  1.00 10.00      A   
ATOM   3523  C   LEU   374     -96.222  -2.918  17.161  1.00 10.00      A   
ATOM   3524  O   LEU   374     -96.364  -2.057  18.051  1.00 10.00      A   
ATOM   3525  N   GLU   375     -95.751  -2.636  15.937  1.00 10.00      A   
ATOM   3526  HN  GLU   375     -95.626  -3.357  15.285  1.00 10.00      A   
ATOM   3527  CA  GLU   375     -95.418  -1.240  15.565  1.00 10.00      A   
ATOM   3528  CB  GLU   375     -93.903  -0.996  15.603  1.00 10.00      A   
ATOM   3529  CG  GLU   375     -93.180  -1.748  14.502  1.00 10.00      A   
ATOM   3530  CD  GLU   375     -91.738  -1.356  14.380  1.00 10.00      A   
ATOM   3531  OE1 GLU   375     -91.421  -0.334  13.737  1.00 10.00      A   
ATOM   3532  OE2 GLU   375     -90.911  -2.108  14.905  1.00 10.00      A   
ATOM   3533  C   GLU   375     -95.956  -0.804  14.211  1.00 10.00      A   
ATOM   3534  O   GLU   375     -95.808   0.356  13.837  1.00 10.00      A   
ATOM   3535  N   SER   376     -96.583  -1.722  13.479  1.00 10.00      A   
ATOM   3536  HN  SER   376     -96.688  -2.630  13.832  1.00 10.00      A   
ATOM   3537  CA  SER   376     -97.126  -1.395  12.142  1.00 10.00      A   
ATOM   3538  CB  SER   376     -96.227  -1.961  11.028  1.00 10.00      A   
ATOM   3539  OG  SER   376     -96.805  -1.707   9.757  1.00 10.00      A   
ATOM   3540  HG  SER   376     -96.167  -1.909   9.069  1.00 10.00      A   
ATOM   3541  C   SER   376     -98.491  -1.977  12.025  1.00 10.00      A   
ATOM   3542  O   SER   376     -98.671  -3.190  12.179  1.00 10.00      A   
ATOM   3543  N   VAL   377     -99.471  -1.121  11.766  1.00 10.00      A   
ATOM   3544  HN  VAL   377     -99.259  -0.174  11.625  1.00 10.00      A   
ATOM   3545  CA  VAL   377    -100.870  -1.569  11.685  1.00 10.00      A   
ATOM   3546  CB  VAL   377    -101.700  -1.036  12.911  1.00 10.00      A   
ATOM   3547  CG1 VAL   377    -103.210  -1.130  12.630  1.00 10.00      A   
ATOM   3548  CG2 VAL   377    -101.351  -1.818  14.179  1.00 10.00      A   
ATOM   3549  C   VAL   377    -101.487  -1.045  10.396  1.00 10.00      A   
ATOM   3550  O   VAL   377    -101.244   0.125  10.020  1.00 10.00      A   
ATOM   3551  N   LEU   378    -102.225  -1.907   9.687  1.00 10.00      A   
ATOM   3552  HN  LEU   378    -102.136  -2.866   9.864  1.00 10.00      A   
ATOM   3553  CA  LEU   378    -103.177  -1.453   8.640  1.00 10.00      A   
ATOM   3554  CB  LEU   378    -102.676  -1.814   7.211  1.00 10.00      A   
ATOM   3555  CG  LEU   378    -103.688  -1.567   6.059  1.00 10.00      A   
ATOM   3556  CD1 LEU   378    -104.138  -0.048   5.946  1.00 10.00      A   
ATOM   3557  CD2 LEU   378    -103.080  -1.952   4.716  1.00 10.00      A   
ATOM   3558  C   LEU   378    -104.476  -2.157   8.956  1.00 10.00      A   
ATOM   3559  O   LEU   378    -104.507  -3.392   9.005  1.00 10.00      A   
ATOM   3560  N   TYR   379    -105.552  -1.414   9.228  1.00 10.00      A   
ATOM   3561  HN  TYR   379    -105.549  -0.450   9.053  1.00 10.00      A   
ATOM   3562  CA  TYR   379    -106.754  -2.078   9.803  1.00 10.00      A   
ATOM   3563  CB  TYR   379    -106.793  -1.813  11.311  1.00 10.00      A   
ATOM   3564  CG  TYR   379    -107.727  -2.658  12.142  1.00 10.00      A   
ATOM   3565  CD1 TYR   379    -107.326  -3.914  12.595  1.00 10.00      A   
ATOM   3566  CD2 TYR   379    -108.986  -2.174  12.536  1.00 10.00      A   
ATOM   3567  CE1 TYR   379    -108.139  -4.683  13.377  1.00 10.00      A   
ATOM   3568  CE2 TYR   379    -109.842  -2.956  13.341  1.00 10.00      A   
ATOM   3569  CZ  TYR   379    -109.398  -4.207  13.747  1.00 10.00      A   
ATOM   3570  OH  TYR   379    -110.147  -5.008  14.567  1.00 10.00      A   
ATOM   3571  HH  TYR   379    -109.586  -5.380  15.252  1.00 10.00      A   
ATOM   3572  C   TYR   379    -107.976  -1.497   9.132  1.00 10.00      A   
ATOM   3573  O   TYR   379    -108.133  -0.277   9.112  1.00 10.00      A   
ATOM   3574  N   PHE   380    -108.796  -2.351   8.521  1.00 10.00      A   
ATOM   3575  HN  PHE   380    -108.573  -3.305   8.516  1.00 10.00      A   
ATOM   3576  CA  PHE   380    -110.026  -1.902   7.854  1.00 10.00      A   
ATOM   3577  CB  PHE   380    -110.176  -2.515   6.450  1.00 10.00      A   
ATOM   3578  CG  PHE   380    -109.273  -1.925   5.411  1.00 10.00      A   
ATOM   3579  CD1 PHE   380    -107.920  -2.316   5.337  1.00 10.00      A   
ATOM   3580  CD2 PHE   380    -109.759  -1.053   4.468  1.00 10.00      A   
ATOM   3581  CE1 PHE   380    -107.070  -1.791   4.341  1.00 10.00      A   
ATOM   3582  CE2 PHE   380    -108.910  -0.502   3.454  1.00 10.00      A   
ATOM   3583  CZ  PHE   380    -107.557  -0.891   3.400  1.00 10.00      A   
ATOM   3584  C   PHE   380    -111.167  -2.384   8.723  1.00 10.00      A   
ATOM   3585  O   PHE   380    -111.261  -3.595   9.028  1.00 10.00      A   
ATOM   3586  N   CYS   381    -112.038  -1.448   9.117  1.00 10.00      A   
ATOM   3587  HN  CYS   381    -111.899  -0.512   8.863  1.00 10.00      A   
ATOM   3588  CA  CYS   381    -113.194  -1.824   9.924  1.00 10.00      A   
ATOM   3589  CB  CYS   381    -112.845  -1.836  11.421  1.00 10.00      A   
ATOM   3590  SG  CYS   381    -112.195  -0.290  12.043  1.00 10.00      A   
ATOM   3591  HG  CYS   381    -113.207   0.412  12.530  1.00 10.00      A   
ATOM   3592  C   CYS   381    -114.362  -0.904   9.640  1.00 10.00      A   
ATOM   3593  O   CYS   381    -114.278   0.016   8.821  1.00 10.00      A   
ATOM   3594  N   ARG   382    -115.478  -1.140  10.306  1.00 10.00      A   
ATOM   3595  HN  ARG   382    -115.526  -1.865  10.964  1.00 10.00      A   
ATOM   3596  CA  ARG   382    -116.638  -0.292  10.037  1.00 10.00      A   
ATOM   3597  CB  ARG   382    -117.836  -1.143   9.636  1.00 10.00      A   
ATOM   3598  CG  ARG   382    -117.600  -1.927   8.358  1.00 10.00      A   
ATOM   3599  CD  ARG   382    -118.850  -2.682   7.975  1.00 10.00      A   
ATOM   3600  NE  ARG   382    -118.815  -3.160   6.591  1.00 10.00      A   
ATOM   3601  HE  ARG   382    -119.383  -2.697   5.940  1.00 10.00      A   
ATOM   3602  CZ  ARG   382    -118.065  -4.175   6.172  1.00 10.00      A   
ATOM   3603  NH1 ARG   382    -117.249  -4.799   7.017  1.00 10.00      A   
ATOM   3604 HH11 ARG   382    -117.195  -4.494   8.010  1.00 10.00      A   
ATOM   3605 HH12 ARG   382    -116.664  -5.592   6.686  1.00 10.00      A   
ATOM   3606  NH2 ARG   382    -118.115  -4.557   4.900  1.00 10.00      A   
ATOM   3607 HH21 ARG   382    -117.528  -5.351   4.572  1.00 10.00      A   
ATOM   3608 HH22 ARG   382    -118.741  -4.062   4.233  1.00 10.00      A   
ATOM   3609  C   ARG   382    -117.025   0.620  11.171  1.00 10.00      A   
ATOM   3610  O   ARG   382    -117.900   1.467  10.999  1.00 10.00      A   
ATOM   3611  N   GLN   383    -116.405   0.441  12.341  1.00 10.00      A   
ATOM   3612  HN  GLN   383    -115.734  -0.266  12.438  1.00 10.00      A   
ATOM   3613  CA  GLN   383    -116.732   1.304  13.477  1.00 10.00      A   
ATOM   3614  CB  GLN   383    -117.802   0.648  14.368  1.00 10.00      A   
ATOM   3615  CG  GLN   383    -117.338  -0.580  15.145  1.00 10.00      A   
ATOM   3616  CD  GLN   383    -118.457  -1.221  15.950  1.00 10.00      A   
ATOM   3617  OE1 GLN   383    -119.656  -1.254  15.377  1.00 10.00      A   
ATOM   3618  NE2 GLN   383    -118.251  -1.656  17.078  1.00 10.00      A   
ATOM   3619 HE21 GLN   383    -117.346  -1.579  17.445  1.00 10.00      A   
ATOM   3620 HE22 GLN   383    -119.001  -2.061  17.562  1.00 10.00      A   
ATOM   3621  C   GLN   383    -115.477   1.556  14.284  1.00 10.00      A   
ATOM   3622  O   GLN   383    -114.541   0.753  14.233  1.00 10.00      A   
ATOM   3623  N   MET   384    -115.482   2.649  15.045  1.00 10.00      A   
ATOM   3624  HN  MET   384    -116.292   3.200  15.063  1.00 10.00      A   
ATOM   3625  CA  MET   384    -114.343   3.067  15.854  1.00 10.00      A   
ATOM   3626  CB  MET   384    -113.313   3.777  14.963  1.00 10.00      A   
ATOM   3627  CG  MET   384    -111.952   4.143  15.618  1.00 10.00      A   
ATOM   3628  SD  MET   384    -111.183   2.784  16.582  1.00 10.00      A   
ATOM   3629  CE  MET   384    -111.170   1.513  15.281  1.00 10.00      A   
ATOM   3630  C   MET   384    -114.838   3.995  16.974  1.00 10.00      A   
ATOM   3631  O   MET   384    -115.907   4.604  16.855  1.00 10.00      A   
ATOM   3632  N   THR   385    -114.077   4.060  18.071  1.00 10.00      A   
ATOM   3633  HN  THR   385    -113.341   3.421  18.169  1.00 10.00      A   
ATOM   3634  CA  THR   385    -114.292   5.029  19.115  1.00 10.00      A   
ATOM   3635  CB  THR   385    -114.797   4.381  20.428  1.00 10.00      A   
ATOM   3636  OG1 THR   385    -113.799   3.485  20.915  1.00 10.00      A   
ATOM   3637  HG1 THR   385    -113.010   3.558  20.373  1.00 10.00      A   
ATOM   3638  CG2 THR   385    -116.086   3.596  20.193  1.00 10.00      A   
ATOM   3639  C   THR   385    -113.020   5.797  19.432  1.00 10.00      A   
ATOM   3640  O   THR   385    -111.902   5.318  19.183  1.00 10.00      A   
ATOM   3641  N   ASN   386    -113.193   6.994  20.005  1.00 10.00      A   
ATOM   3642  HN  ASN   386    -114.086   7.396  20.024  1.00 10.00      A   
ATOM   3643  CA  ASN   386    -112.080   7.701  20.596  1.00 10.00      A   
ATOM   3644  CB  ASN   386    -112.522   9.097  21.030  1.00 10.00      A   
ATOM   3645  CG  ASN   386    -112.736  10.028  19.838  1.00 10.00      A   
ATOM   3646  OD1 ASN   386    -111.844  10.184  19.024  1.00 10.00      A   
ATOM   3647  ND2 ASN   386    -113.901  10.659  19.751  1.00 10.00      A   
ATOM   3648 HD21 ASN   386    -114.567  10.501  20.452  1.00 10.00      A   
ATOM   3649 HD22 ASN   386    -114.046  11.258  18.989  1.00 10.00      A   
ATOM   3650  C   ASN   386    -111.450   6.921  21.754  1.00 10.00      A   
ATOM   3651  O   ASN   386    -110.217   6.899  21.888  1.00 10.00      A   
ATOM   3652  N   ALA   387    -112.283   6.261  22.567  1.00 10.00      A   
ATOM   3653  HN  ALA   387    -113.248   6.300  22.405  1.00 10.00      A   
ATOM   3654  CA  ALA   387    -111.770   5.483  23.695  1.00 10.00      A   
ATOM   3655  CB  ALA   387    -112.921   4.857  24.561  1.00 10.00      A   
ATOM   3656  C   ALA   387    -110.817   4.409  23.209  1.00 10.00      A   
ATOM   3657  O   ALA   387    -109.742   4.236  23.808  1.00 10.00      A   
ATOM   3658  N   ALA   388    -111.195   3.675  22.150  1.00 10.00      A   
ATOM   3659  HN  ALA   388    -112.080   3.822  21.757  1.00 10.00      A   
ATOM   3660  CA  ALA   388    -110.316   2.664  21.570  1.00 10.00      A   
ATOM   3661  CB  ALA   388    -110.997   1.928  20.384  1.00 10.00      A   
ATOM   3662  C   ALA   388    -108.992   3.220  21.107  1.00 10.00      A   
ATOM   3663  O   ALA   388    -107.941   2.660  21.419  1.00 10.00      A   
ATOM   3664  N   LEU   389    -109.025   4.309  20.335  1.00 10.00      A   
ATOM   3665  HN  LEU   389    -109.890   4.709  20.104  1.00 10.00      A   
ATOM   3666  CA  LEU   389    -107.778   4.926  19.823  1.00 10.00      A   
ATOM   3667  CB  LEU   389    -108.131   6.081  18.874  1.00 10.00      A   
ATOM   3668  CG  LEU   389    -108.701   5.704  17.502  1.00 10.00      A   
ATOM   3669  CD1 LEU   389    -109.238   6.922  16.699  1.00 10.00      A   
ATOM   3670  CD2 LEU   389    -107.608   5.000  16.684  1.00 10.00      A   
ATOM   3671  C   LEU   389    -106.866   5.439  20.952  1.00 10.00      A   
ATOM   3672  O   LEU   389    -105.648   5.288  20.903  1.00 10.00      A   
ATOM   3673  N   ILE   390    -107.462   6.038  21.971  1.00 10.00      A   
ATOM   3674  HN  ILE   390    -108.426   6.210  21.932  1.00 10.00      A   
ATOM   3675  CA  ILE   390    -106.701   6.451  23.163  1.00 10.00      A   
ATOM   3676  CB  ILE   390    -107.575   7.246  24.163  1.00 10.00      A   
ATOM   3677  CG1 ILE   390    -107.919   8.636  23.579  1.00 10.00      A   
ATOM   3678  CG2 ILE   390    -106.849   7.416  25.533  1.00 10.00      A   
ATOM   3679  CD1 ILE   390    -108.986   9.449  24.349  1.00 10.00      A   
ATOM   3680  C   ILE   390    -106.034   5.232  23.860  1.00 10.00      A   
ATOM   3681  O   ILE   390    -104.873   5.306  24.256  1.00 10.00      A   
ATOM   3682  N   THR   391    -106.772   4.135  24.023  1.00 10.00      A   
ATOM   3683  HN  THR   391    -107.713   4.147  23.748  1.00 10.00      A   
ATOM   3684  CA  THR   391    -106.204   2.889  24.612  1.00 10.00      A   
ATOM   3685  CB  THR   391    -107.297   1.821  24.810  1.00 10.00      A   
ATOM   3686  OG1 THR   391    -108.266   2.328  25.719  1.00 10.00      A   
ATOM   3687  HG1 THR   391    -108.859   1.622  25.982  1.00 10.00      A   
ATOM   3688  CG2 THR   391    -106.751   0.472  25.422  1.00 10.00      A   
ATOM   3689  C   THR   391    -105.062   2.336  23.748  1.00 10.00      A   
ATOM   3690  O   THR   391    -103.994   1.954  24.263  1.00 10.00      A   
ATOM   3691  N   ILE   392    -105.276   2.315  22.438  1.00 10.00      A   
ATOM   3692  HN  ILE   392    -106.144   2.594  22.077  1.00 10.00      A   
ATOM   3693  CA  ILE   392    -104.212   1.876  21.534  1.00 10.00      A   
ATOM   3694  CB  ILE   392    -104.702   1.837  20.071  1.00 10.00      A   
ATOM   3695  CG1 ILE   392    -105.775   0.760  19.940  1.00 10.00      A   
ATOM   3696  CG2 ILE   392    -103.512   1.556  19.060  1.00 10.00      A   
ATOM   3697  CD1 ILE   392    -106.649   0.870  18.686  1.00 10.00      A   
ATOM   3698  C   ILE   392    -102.940   2.715  21.708  1.00 10.00      A   
ATOM   3699  O   ILE   392    -101.826   2.161  21.831  1.00 10.00      A   
ATOM   3700  N   ALA   393    -103.093   4.047  21.694  1.00 10.00      A   
ATOM   3701  HN  ALA   393    -103.999   4.416  21.643  1.00 10.00      A   
ATOM   3702  CA  ALA   393    -101.959   4.972  21.752  1.00 10.00      A   
ATOM   3703  CB  ALA   393    -102.462   6.407  21.637  1.00 10.00      A   
ATOM   3704  C   ALA   393    -101.193   4.776  23.062  1.00 10.00      A   
ATOM   3705  O   ALA   393     -99.955   4.696  23.076  1.00 10.00      A   
ATOM   3706  N   ARG   394    -101.945   4.668  24.149  1.00 10.00      A   
ATOM   3707  HN  ARG   394    -102.920   4.734  24.069  1.00 10.00      A   
ATOM   3708  CA  ARG   394    -101.345   4.454  25.462  1.00 10.00      A   
ATOM   3709  CB  ARG   394    -102.376   4.633  26.553  1.00 10.00      A   
ATOM   3710  CG  ARG   394    -102.919   6.054  26.600  1.00 10.00      A   
ATOM   3711  CD  ARG   394    -104.079   6.162  27.583  1.00 10.00      A   
ATOM   3712  NE  ARG   394    -103.603   6.546  28.898  1.00 10.00      A   
ATOM   3713  HE  ARG   394    -103.457   5.830  29.550  1.00 10.00      A   
ATOM   3714  CZ  ARG   394    -103.355   7.803  29.267  1.00 10.00      A   
ATOM   3715  NH1 ARG   394    -103.540   8.811  28.409  1.00 10.00      A   
ATOM   3716 HH11 ARG   394    -103.880   8.618  27.446  1.00 10.00      A   
ATOM   3717 HH12 ARG   394    -103.344   9.788  28.705  1.00 10.00      A   
ATOM   3718  NH2 ARG   394    -102.919   8.055  30.498  1.00 10.00      A   
ATOM   3719 HH21 ARG   394    -102.725   9.034  30.790  1.00 10.00      A   
ATOM   3720 HH22 ARG   394    -102.773   7.273  31.168  1.00 10.00      A   
ATOM   3721  C   ARG   394    -100.659   3.094  25.576  1.00 10.00      A   
ATOM   3722  O   ARG   394     -99.654   2.977  26.262  1.00 10.00      A   
ATOM   3723  N   ASN   395    -101.180   2.069  24.909  1.00 10.00      A   
ATOM   3724  HN  ASN   395    -101.953   2.197  24.320  1.00 10.00      A   
ATOM   3725  CA  ASN   395    -100.577   0.746  25.072  1.00 10.00      A   
ATOM   3726  CB  ASN   395    -101.531  -0.361  24.661  1.00 10.00      A   
ATOM   3727  CG  ASN   395    -102.708  -0.531  25.598  1.00 10.00      A   
ATOM   3728  OD1 ASN   395    -103.722  -1.211  25.099  1.00 10.00      A   
ATOM   3729  ND2 ASN   395    -102.721  -0.073  26.738  1.00 10.00      A   
ATOM   3730 HD21 ASN   395    -101.934   0.422  27.047  1.00 10.00      A   
ATOM   3731 HD22 ASN   395    -103.518  -0.222  27.288  1.00 10.00      A   
ATOM   3732  C   ASN   395     -99.320   0.634  24.212  1.00 10.00      A   
ATOM   3733  O   ASN   395     -98.341  -0.013  24.587  1.00 10.00      A   
ATOM   3734  N   ARG   396     -99.360   1.278  23.058  1.00 10.00      A   
ATOM   3735  HN  ARG   396    -100.119   1.867  22.866  1.00 10.00      A   
ATOM   3736  CA  ARG   396     -98.296   1.135  22.060  1.00 10.00      A   
ATOM   3737  CB  ARG   396     -98.862   0.456  20.802  1.00 10.00      A   
ATOM   3738  CG  ARG   396     -99.243  -1.040  21.012  1.00 10.00      A   
ATOM   3739  CD  ARG   396     -98.064  -2.048  20.996  1.00 10.00      A   
ATOM   3740  NE  ARG   396     -97.066  -1.845  22.054  1.00 10.00      A   
ATOM   3741  HE  ARG   396     -96.280  -1.310  21.815  1.00 10.00      A   
ATOM   3742  CZ  ARG   396     -97.130  -2.316  23.294  1.00 10.00      A   
ATOM   3743  NH1 ARG   396     -98.160  -3.056  23.729  1.00 10.00      A   
ATOM   3744 HH11 ARG   396     -98.947  -3.280  23.087  1.00 10.00      A   
ATOM   3745 HH12 ARG   396     -98.171  -3.405  24.708  1.00 10.00      A   
ATOM   3746  NH2 ARG   396     -96.136  -2.040  24.134  1.00 10.00      A   
ATOM   3747 HH21 ARG   396     -95.329  -1.465  23.815  1.00 10.00      A   
ATOM   3748 HH22 ARG   396     -96.165  -2.398  25.110  1.00 10.00      A   
ATOM   3749  C   ARG   396     -97.615   2.442  21.665  1.00 10.00      A   
ATOM   3750  O   ARG   396     -97.683   2.834  20.506  1.00 10.00      A   
ATOM   3751  N   PRO   397     -96.885   3.080  22.603  1.00 10.00      A   
ATOM   3752  CA  PRO   397     -96.172   4.341  22.287  1.00 10.00      A   
ATOM   3753  CB  PRO   397     -95.612   4.779  23.669  1.00 10.00      A   
ATOM   3754  CG  PRO   397     -95.441   3.476  24.446  1.00 10.00      A   
ATOM   3755  CD  PRO   397     -96.650   2.640  23.991  1.00 10.00      A   
ATOM   3756  C   PRO   397     -95.031   4.116  21.268  1.00 10.00      A   
ATOM   3757  O   PRO   397     -94.480   5.072  20.704  1.00 10.00      A   
ATOM   3758  N   ASN   398     -94.715   2.844  21.029  1.00 10.00      A   
ATOM   3759  HN  ASN   398     -95.204   2.142  21.508  1.00 10.00      A   
ATOM   3760  CA  ASN   398     -93.667   2.445  20.082  1.00 10.00      A   
ATOM   3761  CB  ASN   398     -93.066   1.098  20.504  1.00 10.00      A   
ATOM   3762  CG  ASN   398     -94.094  -0.045  20.518  1.00 10.00      A   
ATOM   3763  OD1 ASN   398     -95.212   0.086  21.051  1.00 10.00      A   
ATOM   3764  ND2 ASN   398     -93.695  -1.191  19.950  1.00 10.00      A   
ATOM   3765 HD21 ASN   398     -92.793  -1.229  19.569  1.00 10.00      A   
ATOM   3766 HD22 ASN   398     -94.322  -1.944  19.940  1.00 10.00      A   
ATOM   3767  C   ASN   398     -94.138   2.340  18.622  1.00 10.00      A   
ATOM   3768  O   ASN   398     -93.335   2.065  17.718  1.00 10.00      A   
ATOM   3769  N   MET   399     -95.429   2.570  18.396  1.00 10.00      A   
ATOM   3770  HN  MET   399     -96.008   2.795  19.154  1.00 10.00      A   
ATOM   3771  CA  MET   399     -96.021   2.498  17.042  1.00 10.00      A   
ATOM   3772  CB  MET   399     -97.501   2.893  17.114  1.00 10.00      A   
ATOM   3773  CG  MET   399     -98.323   2.543  15.843  1.00 10.00      A   
ATOM   3774  SD  MET   399     -98.725   0.756  15.710  1.00 10.00      A   
ATOM   3775  CE  MET   399     -99.845   0.574  17.083  1.00 10.00      A   
ATOM   3776  C   MET   399     -95.308   3.401  16.034  1.00 10.00      A   
ATOM   3777  O   MET   399     -95.082   4.566  16.297  1.00 10.00      A   
ATOM   3778  N   THR   400     -94.948   2.856  14.863  1.00 10.00      A   
ATOM   3779  HN  THR   400     -95.151   1.914  14.685  1.00 10.00      A   
ATOM   3780  CA  THR   400     -94.271   3.632  13.865  1.00 10.00      A   
ATOM   3781  CB  THR   400     -92.907   3.001  13.488  1.00 10.00      A   
ATOM   3782  OG1 THR   400     -93.113   1.697  12.900  1.00 10.00      A   
ATOM   3783  HG1 THR   400     -92.687   1.030  13.443  1.00 10.00      A   
ATOM   3784  CG2 THR   400     -91.972   2.882  14.748  1.00 10.00      A   
ATOM   3785  C   THR   400     -95.108   3.840  12.598  1.00 10.00      A   
ATOM   3786  O   THR   400     -94.879   4.791  11.864  1.00 10.00      A   
ATOM   3787  N   ARG   401     -96.020   2.924  12.312  1.00 10.00      A   
ATOM   3788  HN  ARG   401     -96.098   2.133  12.886  1.00 10.00      A   
ATOM   3789  CA  ARG   401     -96.936   3.063  11.137  1.00 10.00      A   
ATOM   3790  CB  ARG   401     -96.511   2.152   9.998  1.00 10.00      A   
ATOM   3791  CG  ARG   401     -95.152   2.577   9.416  1.00 10.00      A   
ATOM   3792  CD  ARG   401     -94.329   1.444   8.845  1.00 10.00      A   
ATOM   3793  NE  ARG   401     -93.801   0.702   9.956  1.00 10.00      A   
ATOM   3794  HE  ARG   401     -94.187   0.890  10.837  1.00 10.00      A   
ATOM   3795  CZ  ARG   401     -92.844  -0.205   9.880  1.00 10.00      A   
ATOM   3796  NH1 ARG   401     -92.283  -0.505   8.724  1.00 10.00      A   
ATOM   3797 HH11 ARG   401     -91.530  -1.222   8.682  1.00 10.00      A   
ATOM   3798 HH12 ARG   401     -92.594  -0.025   7.855  1.00 10.00      A   
ATOM   3799  NH2 ARG   401     -92.471  -0.820  10.973  1.00 10.00      A   
ATOM   3800 HH21 ARG   401     -91.720  -1.537  10.936  1.00 10.00      A   
ATOM   3801 HH22 ARG   401     -92.926  -0.591  11.879  1.00 10.00      A   
ATOM   3802  C   ARG   401     -98.342   2.724  11.578  1.00 10.00      A   
ATOM   3803  O   ARG   401     -98.600   1.642  12.083  1.00 10.00      A   
ATOM   3804  N   PHE   402     -99.263   3.663  11.427  1.00 10.00      A   
ATOM   3805  HN  PHE   402     -99.036   4.505  10.979  1.00 10.00      A   
ATOM   3806  CA  PHE   402    -100.613   3.443  11.928  1.00 10.00      A   
ATOM   3807  CB  PHE   402    -100.871   4.189  13.246  1.00 10.00      A   
ATOM   3808  CG  PHE   402    -102.176   3.815  13.895  1.00 10.00      A   
ATOM   3809  CD1 PHE   402    -102.278   2.609  14.618  1.00 10.00      A   
ATOM   3810  CD2 PHE   402    -103.298   4.636  13.785  1.00 10.00      A   
ATOM   3811  CE1 PHE   402    -103.495   2.255  15.240  1.00 10.00      A   
ATOM   3812  CE2 PHE   402    -104.525   4.266  14.391  1.00 10.00      A   
ATOM   3813  CZ  PHE   402    -104.603   3.073  15.116  1.00 10.00      A   
ATOM   3814  C   PHE   402    -101.589   3.902  10.837  1.00 10.00      A   
ATOM   3815  O   PHE   402    -101.712   5.096  10.563  1.00 10.00      A   
ATOM   3816  N   ARG   403    -102.259   2.933  10.224  1.00 10.00      A   
ATOM   3817  HN  ARG   403    -102.175   2.017  10.559  1.00 10.00      A   
ATOM   3818  CA  ARG   403    -103.123   3.184   9.057  1.00 10.00      A   
ATOM   3819  CB  ARG   403    -102.519   2.556   7.810  1.00 10.00      A   
ATOM   3820  CG  ARG   403    -101.207   3.228   7.385  1.00 10.00      A   
ATOM   3821  CD  ARG   403    -100.370   2.384   6.388  1.00 10.00      A   
ATOM   3822  NE  ARG   403    -101.150   2.198   5.127  1.00 10.00      A   
ATOM   3823  HE  ARG   403    -102.013   2.650   5.054  1.00 10.00      A   
ATOM   3824  CZ  ARG   403    -100.730   1.456   4.123  1.00 10.00      A   
ATOM   3825  NH1 ARG   403     -99.548   0.816   4.237  1.00 10.00      A   
ATOM   3826 HH11 ARG   403     -98.986   0.913   5.107  1.00 10.00      A   
ATOM   3827 HH12 ARG   403     -99.199   0.226   3.456  1.00 10.00      A   
ATOM   3828  NH2 ARG   403    -101.458   1.366   3.000  1.00 10.00      A   
ATOM   3829 HH21 ARG   403    -101.124   0.779   2.209  1.00 10.00      A   
ATOM   3830 HH22 ARG   403    -102.350   1.884   2.920  1.00 10.00      A   
ATOM   3831  C   ARG   403    -104.504   2.596   9.384  1.00 10.00      A   
ATOM   3832  O   ARG   403    -104.691   1.365   9.556  1.00 10.00      A   
ATOM   3833  N   LEU   404    -105.463   3.488   9.542  1.00 10.00      A   
ATOM   3834  HN  LEU   404    -105.278   4.436   9.378  1.00 10.00      A   
ATOM   3835  CA  LEU   404    -106.796   3.073   9.959  1.00 10.00      A   
ATOM   3836  CB  LEU   404    -107.106   3.618  11.356  1.00 10.00      A   
ATOM   3837  CG  LEU   404    -108.559   3.333  11.821  1.00 10.00      A   
ATOM   3838  CD1 LEU   404    -108.698   1.817  12.084  1.00 10.00      A   
ATOM   3839  CD2 LEU   404    -108.862   4.070  13.042  1.00 10.00      A   
ATOM   3840  C   LEU   404    -107.835   3.556   8.964  1.00 10.00      A   
ATOM   3841  O   LEU   404    -108.002   4.774   8.750  1.00 10.00      A   
ATOM   3842  N   CYS   405    -108.536   2.599   8.378  1.00 10.00      A   
ATOM   3843  HN  CYS   405    -108.359   1.668   8.627  1.00 10.00      A   
ATOM   3844  CA  CYS   405    -109.557   2.869   7.381  1.00 10.00      A   
ATOM   3845  CB  CYS   405    -109.224   2.175   6.064  1.00 10.00      A   
ATOM   3846  SG  CYS   405    -110.569   2.366   4.858  1.00 10.00      A   
ATOM   3847  HG  CYS   405    -110.274   3.395   4.076  1.00 10.00      A   
ATOM   3848  C   CYS   405    -110.905   2.397   7.898  1.00 10.00      A   
ATOM   3849  O   CYS   405    -111.183   1.208   7.971  1.00 10.00      A   
ATOM   3850  N   ILE   406    -111.728   3.350   8.296  1.00 10.00      A   
ATOM   3851  HN  ILE   406    -111.383   4.261   8.403  1.00 10.00      A   
ATOM   3852  CA  ILE   406    -113.140   3.089   8.584  1.00 10.00      A   
ATOM   3853  CB  ILE   406    -113.689   4.099   9.621  1.00 10.00      A   
ATOM   3854  CG1 ILE   406    -112.881   4.030  10.938  1.00 10.00      A   
ATOM   3855  CG2 ILE   406    -115.236   3.920   9.835  1.00 10.00      A   
ATOM   3856  CD1 ILE   406    -112.903   5.402  11.750  1.00 10.00      A   
ATOM   3857  C   ILE   406    -113.837   3.206   7.227  1.00 10.00      A   
ATOM   3858  O   ILE   406    -113.657   4.192   6.493  1.00 10.00      A   
ATOM   3859  N   ILE   407    -114.586   2.176   6.884  1.00 10.00      A   
ATOM   3860  HN  ILE   407    -114.771   1.493   7.563  1.00 10.00      A   
ATOM   3861  CA  ILE   407    -115.154   1.995   5.559  1.00 10.00      A   
ATOM   3862  CB  ILE   407    -115.825   0.602   5.496  1.00 10.00      A   
ATOM   3863  CG1 ILE   407    -114.746  -0.493   5.549  1.00 10.00      A   
ATOM   3864  CG2 ILE   407    -116.663   0.398   4.239  1.00 10.00      A   
ATOM   3865  CD1 ILE   407    -113.615  -0.286   4.549  1.00 10.00      A   
ATOM   3866  C   ILE   407    -116.116   3.157   5.149  1.00 10.00      A   
ATOM   3867  O   ILE   407    -116.001   3.713   4.042  1.00 10.00      A   
ATOM   3868  N   GLU   408    -117.015   3.534   6.041  1.00 10.00      A   
ATOM   3869  HN  GLU   408    -117.069   3.083   6.909  1.00 10.00      A   
ATOM   3870  CA  GLU   408    -117.927   4.632   5.720  1.00 10.00      A   
ATOM   3871  CB  GLU   408    -119.211   4.528   6.517  1.00 10.00      A   
ATOM   3872  CG  GLU   408    -120.237   5.616   6.158  1.00 10.00      A   
ATOM   3873  CD  GLU   408    -120.959   5.404   4.802  1.00 10.00      A   
ATOM   3874  OE1 GLU   408    -120.757   4.339   4.140  1.00 10.00      A   
ATOM   3875  OE2 GLU   408    -121.752   6.318   4.409  1.00 10.00      A   
ATOM   3876  C   GLU   408    -117.285   6.001   5.909  1.00 10.00      A   
ATOM   3877  O   GLU   408    -116.756   6.322   7.003  1.00 10.00      A   
ATOM   3878  N   PRO   409    -117.261   6.814   4.837  1.00 10.00      A   
ATOM   3879  CA  PRO   409    -116.634   8.151   4.990  1.00 10.00      A   
ATOM   3880  CB  PRO   409    -116.886   8.800   3.624  1.00 10.00      A   
ATOM   3881  CG  PRO   409    -116.860   7.607   2.676  1.00 10.00      A   
ATOM   3882  CD  PRO   409    -117.701   6.586   3.446  1.00 10.00      A   
ATOM   3883  C   PRO   409    -117.322   8.963   6.085  1.00 10.00      A   
ATOM   3884  O   PRO   409    -118.567   8.894   6.221  1.00 10.00      A   
ATOM   3885  N   LYS   410    -116.524   9.673   6.880  1.00 10.00      A   
ATOM   3886  HN  LYS   410    -115.554   9.568   6.786  1.00 10.00      A   
ATOM   3887  CA  LYS   410    -117.037  10.616   7.898  1.00 10.00      A   
ATOM   3888  CB  LYS   410    -117.883  11.738   7.234  1.00 10.00      A   
ATOM   3889  CG  LYS   410    -117.118  12.517   6.165  1.00 10.00      A   
ATOM   3890  CD  LYS   410    -118.026  13.502   5.446  1.00 10.00      A   
ATOM   3891  CE  LYS   410    -117.342  14.097   4.248  1.00 10.00      A   
ATOM   3892  NZ  LYS   410    -118.283  15.088   3.577  1.00 10.00      A   
ATOM   3893  HZ1 LYS   410    -119.154  14.605   3.276  1.00 10.00      A   
ATOM   3894  HZ2 LYS   410    -117.826  15.505   2.742  1.00 10.00      A   
ATOM   3895  HZ3 LYS   410    -118.530  15.851   4.239  1.00 10.00      A   
ATOM   3896  C   LYS   410    -117.828   9.967   9.039  1.00 10.00      A   
ATOM   3897  O   LYS   410    -118.616  10.657   9.707  1.00 10.00      A   
ATOM   3898  N   ALA   411    -117.643   8.667   9.254  1.00 10.00      A   
ATOM   3899  HN  ALA   411    -117.058   8.152   8.660  1.00 10.00      A   
ATOM   3900  CA  ALA   411    -118.310   8.005  10.372  1.00 10.00      A   
ATOM   3901  CB  ALA   411    -118.144   6.485  10.281  1.00 10.00      A   
ATOM   3902  C   ALA   411    -117.737   8.529  11.687  1.00 10.00      A   
ATOM   3903  O   ALA   411    -116.532   8.508  11.888  1.00 10.00      A   
ATOM   3904  N   PRO   412    -118.612   9.035  12.582  1.00 10.00      A   
ATOM   3905  CA  PRO   412    -118.124   9.501  13.877  1.00 10.00      A   
ATOM   3906  CB  PRO   412    -119.289  10.377  14.383  1.00 10.00      A   
ATOM   3907  CG  PRO   412    -120.523   9.731  13.795  1.00 10.00      A   
ATOM   3908  CD  PRO   412    -120.072   9.222  12.429  1.00 10.00      A   
ATOM   3909  C   PRO   412    -117.893   8.333  14.854  1.00 10.00      A   
ATOM   3910  O   PRO   412    -118.257   7.171  14.538  1.00 10.00      A   
ATOM   3911  N   ASP   413    -117.342   8.631  16.037  1.00 10.00      A   
ATOM   3912  HN  ASP   413    -116.950   9.520  16.169  1.00 10.00      A   
ATOM   3913  CA  ASP   413    -117.306   7.666  17.141  1.00 10.00      A   
ATOM   3914  CB  ASP   413    -116.905   8.437  18.409  1.00 10.00      A   
ATOM   3915  CG  ASP   413    -116.874   7.565  19.676  1.00 10.00      A   
ATOM   3916  OD1 ASP   413    -117.835   6.816  19.964  1.00 10.00      A   
ATOM   3917  OD2 ASP   413    -115.863   7.691  20.419  1.00 10.00      A   
ATOM   3918  C   ASP   413    -118.732   7.090  17.288  1.00 10.00      A   
ATOM   3919  O   ASP   413    -119.664   7.846  17.431  1.00 10.00      A   
ATOM   3920  N   TYR   414    -118.933   5.759  17.248  1.00 10.00      A   
ATOM   3921  HN  TYR   414    -118.178   5.133  17.248  1.00 10.00      A   
ATOM   3922  CA  TYR   414    -120.331   5.271  17.204  1.00 10.00      A   
ATOM   3923  CB  TYR   414    -120.390   3.833  16.627  1.00 10.00      A   
ATOM   3924  CG  TYR   414    -119.872   2.765  17.533  1.00 10.00      A   
ATOM   3925  CD1 TYR   414    -120.750   2.005  18.327  1.00 10.00      A   
ATOM   3926  CD2 TYR   414    -118.506   2.467  17.565  1.00 10.00      A   
ATOM   3927  CE1 TYR   414    -120.269   0.979  19.152  1.00 10.00      A   
ATOM   3928  CE2 TYR   414    -118.013   1.444  18.386  1.00 10.00      A   
ATOM   3929  CZ  TYR   414    -118.901   0.732  19.185  1.00 10.00      A   
ATOM   3930  OH  TYR   414    -118.406  -0.266  19.983  1.00 10.00      A   
ATOM   3931  HH  TYR   414    -118.967  -1.042  19.912  1.00 10.00      A   
ATOM   3932  C   TYR   414    -121.073   5.321  18.528  1.00 10.00      A   
ATOM   3933  O   TYR   414    -122.328   5.245  18.574  1.00 10.00      A   
ATOM   3934  N   LEU   415    -120.309   5.429  19.610  1.00 10.00      A   
ATOM   3935  HN  LEU   415    -119.334   5.439  19.506  1.00 10.00      A   
ATOM   3936  CA  LEU   415    -120.886   5.532  20.963  1.00 10.00      A   
ATOM   3937  CB  LEU   415    -119.942   4.905  21.978  1.00 10.00      A   
ATOM   3938  CG  LEU   415    -119.824   3.384  21.889  1.00 10.00      A   
ATOM   3939  CD1 LEU   415    -118.792   2.914  22.889  1.00 10.00      A   
ATOM   3940  CD2 LEU   415    -121.171   2.708  22.132  1.00 10.00      A   
ATOM   3941  C   LEU   415    -121.214   6.966  21.377  1.00 10.00      A   
ATOM   3942  O   LEU   415    -122.238   7.206  22.003  1.00 10.00      A   
ATOM   3943  N   THR   416    -120.359   7.927  21.023  1.00 10.00      A   
ATOM   3944  HN  THR   416    -119.593   7.708  20.452  1.00 10.00      A   
ATOM   3945  CA  THR   416    -120.553   9.317  21.484  1.00 10.00      A   
ATOM   3946  CB  THR   416    -119.251   9.878  22.057  1.00 10.00      A   
ATOM   3947  OG1 THR   416    -118.337  10.062  20.975  1.00 10.00      A   
ATOM   3948  HG1 THR   416    -117.960  10.944  21.021  1.00 10.00      A   
ATOM   3949  CG2 THR   416    -118.621   8.868  23.068  1.00 10.00      A   
ATOM   3950  C   THR   416    -120.980  10.240  20.357  1.00 10.00      A   
ATOM   3951  O   THR   416    -121.456  11.347  20.614  1.00 10.00      A   
ATOM   3952  N   LEU   417    -120.743   9.798  19.110  1.00 10.00      A   
ATOM   3953  HN  LEU   417    -120.348   8.908  19.002  1.00 10.00      A   
ATOM   3954  CA  LEU   417    -121.044  10.574  17.899  1.00 10.00      A   
ATOM   3955  CB  LEU   417    -122.522  11.023  17.850  1.00 10.00      A   
ATOM   3956  CG  LEU   417    -123.487   9.853  17.974  1.00 10.00      A   
ATOM   3957  CD1 LEU   417    -124.898  10.402  17.902  1.00 10.00      A   
ATOM   3958  CD2 LEU   417    -123.283   8.836  16.866  1.00 10.00      A   
ATOM   3959  C   LEU   417    -120.148  11.751  17.638  1.00 10.00      A   
ATOM   3960  O   LEU   417    -120.421  12.574  16.758  1.00 10.00      A   
ATOM   3961  N   GLU   418    -119.043  11.798  18.369  1.00 10.00      A   
ATOM   3962  HN  GLU   418    -118.876  11.085  19.021  1.00 10.00      A   
ATOM   3963  CA  GLU   418    -118.079  12.865  18.239  1.00 10.00      A   
ATOM   3964  CB  GLU   418    -117.334  13.026  19.566  1.00 10.00      A   
ATOM   3965  CG  GLU   418    -118.263  13.418  20.703  1.00 10.00      A   
ATOM   3966  CD  GLU   418    -117.549  13.683  22.031  1.00 10.00      A   
ATOM   3967  OE1 GLU   418    -118.236  14.214  22.963  1.00 10.00      A   
ATOM   3968  OE2 GLU   418    -116.328  13.371  22.167  1.00 10.00      A   
ATOM   3969  C   GLU   418    -117.076  12.553  17.102  1.00 10.00      A   
ATOM   3970  O   GLU   418    -116.914  11.382  16.702  1.00 10.00      A   
ATOM   3971  N   PRO   419    -116.411  13.588  16.590  1.00 10.00      A   
ATOM   3972  CA  PRO   419    -115.353  13.350  15.613  1.00 10.00      A   
ATOM   3973  CB  PRO   419    -114.777  14.764  15.329  1.00 10.00      A   
ATOM   3974  CG  PRO   419    -115.646  15.691  15.964  1.00 10.00      A   
ATOM   3975  CD  PRO   419    -116.622  15.023  16.869  1.00 10.00      A   
ATOM   3976  C   PRO   419    -114.291  12.519  16.265  1.00 10.00      A   
ATOM   3977  O   PRO   419    -114.234  12.461  17.495  1.00 10.00      A   
ATOM   3978  N   LEU   420    -113.428  11.914  15.450  1.00 10.00      A   
ATOM   3979  HN  LEU   420    -113.533  12.014  14.481  1.00 10.00      A   
ATOM   3980  CA  LEU   420    -112.333  11.106  15.966  1.00 10.00      A   
ATOM   3981  CB  LEU   420    -112.060   9.943  15.028  1.00 10.00      A   
ATOM   3982  CG  LEU   420    -113.193   8.902  14.986  1.00 10.00      A   
ATOM   3983  CD1 LEU   420    -112.720   7.804  14.060  1.00 10.00      A   
ATOM   3984  CD2 LEU   420    -113.464   8.287  16.372  1.00 10.00      A   
ATOM   3985  C   LEU   420    -111.042  11.919  16.204  1.00 10.00      A   
ATOM   3986  O   LEU   420    -109.965  11.331  16.377  1.00 10.00      A   
ATOM   3987  N   ASP   421    -111.171  13.256  16.256  1.00 10.00      A   
ATOM   3988  HN  ASP   421    -112.058  13.650  16.119  1.00 10.00      A   
ATOM   3989  CA  ASP   421    -110.026  14.154  16.512  1.00 10.00      A   
ATOM   3990  CB  ASP   421    -110.501  15.606  16.743  1.00 10.00      A   
ATOM   3991  CG  ASP   421    -111.314  16.162  15.584  1.00 10.00      A   
ATOM   3992  OD1 ASP   421    -111.197  15.666  14.458  1.00 10.00      A   
ATOM   3993  OD2 ASP   421    -112.069  17.137  15.801  1.00 10.00      A   
ATOM   3994  C   ASP   421    -109.182  13.731  17.727  1.00 10.00      A   
ATOM   3995  O   ASP   421    -107.961  13.580  17.618  1.00 10.00      A   
ATOM   3996  N   ILE   422    -109.822  13.535  18.877  1.00 10.00      A   
ATOM   3997  HN  ILE   422    -110.801  13.574  18.913  1.00 10.00      A   
ATOM   3998  CA  ILE   422    -109.036  13.259  20.100  1.00 10.00      A   
ATOM   3999  CB  ILE   422    -109.846  13.524  21.416  1.00 10.00      A   
ATOM   4000  CG1 ILE   422    -110.936  12.469  21.651  1.00 10.00      A   
ATOM   4001  CG2 ILE   422    -110.382  14.933  21.425  1.00 10.00      A   
ATOM   4002  CD1 ILE   422    -111.703  12.611  22.994  1.00 10.00      A   
ATOM   4003  C   ILE   422    -108.359  11.882  20.060  1.00 10.00      A   
ATOM   4004  O   ILE   422    -107.278  11.673  20.653  1.00 10.00      A   
ATOM   4005  N   GLY   423    -108.989  10.945  19.355  1.00 10.00      A   
ATOM   4006  HN  GLY   423    -109.823  11.177  18.895  1.00 10.00      A   
ATOM   4007  CA  GLY   423    -108.464   9.580  19.252  1.00 10.00      A   
ATOM   4008  C   GLY   423    -107.203   9.595  18.418  1.00 10.00      A   
ATOM   4009  O   GLY   423    -106.146   9.078  18.844  1.00 10.00      A   
ATOM   4010  N   PHE   424    -107.271  10.211  17.235  1.00 10.00      A   
ATOM   4011  HN  PHE   424    -108.118  10.590  16.917  1.00 10.00      A   
ATOM   4012  CA  PHE   424    -106.059  10.310  16.425  1.00 10.00      A   
ATOM   4013  CB  PHE   424    -106.393  10.709  14.987  1.00 10.00      A   
ATOM   4014  CG  PHE   424    -106.948   9.586  14.171  1.00 10.00      A   
ATOM   4015  CD1 PHE   424    -108.304   9.523  13.892  1.00 10.00      A   
ATOM   4016  CD2 PHE   424    -106.088   8.585  13.659  1.00 10.00      A   
ATOM   4017  CE1 PHE   424    -108.836   8.467  13.127  1.00 10.00      A   
ATOM   4018  CE2 PHE   424    -106.601   7.533  12.863  1.00 10.00      A   
ATOM   4019  CZ  PHE   424    -107.959   7.475  12.591  1.00 10.00      A   
ATOM   4020  C   PHE   424    -105.040  11.270  17.057  1.00 10.00      A   
ATOM   4021  O   PHE   424    -103.820  11.099  16.901  1.00 10.00      A   
ATOM   4022  N   GLY   425    -105.536  12.257  17.793  1.00 10.00      A   
ATOM   4023  HN  GLY   425    -106.505  12.393  17.827  1.00 10.00      A   
ATOM   4024  CA  GLY   425    -104.640  13.147  18.557  1.00 10.00      A   
ATOM   4025  C   GLY   425    -103.813  12.364  19.560  1.00 10.00      A   
ATOM   4026  O   GLY   425    -102.621  12.637  19.713  1.00 10.00      A   
ATOM   4027  N   ALA   426    -104.436  11.391  20.237  1.00 10.00      A   
ATOM   4028  HN  ALA   426    -105.395  11.245  20.095  1.00 10.00      A   
ATOM   4029  CA  ALA   426    -103.722  10.551  21.177  1.00 10.00      A   
ATOM   4030  CB  ALA   426    -104.701   9.660  21.990  1.00 10.00      A   
ATOM   4031  C   ALA   426    -102.649   9.720  20.480  1.00 10.00      A   
ATOM   4032  O   ALA   426    -101.554   9.566  21.000  1.00 10.00      A   
ATOM   4033  N   ILE   427    -102.939   9.195  19.292  1.00 10.00      A   
ATOM   4034  HN  ILE   427    -103.838   9.307  18.918  1.00 10.00      A   
ATOM   4035  CA  ILE   427    -101.920   8.444  18.534  1.00 10.00      A   
ATOM   4036  CB  ILE   427    -102.535   7.922  17.192  1.00 10.00      A   
ATOM   4037  CG1 ILE   427    -103.641   6.894  17.495  1.00 10.00      A   
ATOM   4038  CG2 ILE   427    -101.459   7.336  16.234  1.00 10.00      A   
ATOM   4039  CD1 ILE   427    -103.086   5.493  17.842  1.00 10.00      A   
ATOM   4040  C   ILE   427    -100.689   9.296  18.240  1.00 10.00      A   
ATOM   4041  O   ILE   427     -99.564   8.854  18.440  1.00 10.00      A   
ATOM   4042  N   VAL   428    -100.887  10.517  17.743  1.00 10.00      A   
ATOM   4043  HN  VAL   428    -101.795  10.859  17.608  1.00 10.00      A   
ATOM   4044  CA  VAL   428     -99.713  11.343  17.401  1.00 10.00      A   
ATOM   4045  CB  VAL   428    -100.047  12.486  16.354  1.00 10.00      A   
ATOM   4046  CG1 VAL   428    -100.411  11.861  14.983  1.00 10.00      A   
ATOM   4047  CG2 VAL   428    -101.113  13.523  16.859  1.00 10.00      A   
ATOM   4048  C   VAL   428     -99.012  11.884  18.648  1.00 10.00      A   
ATOM   4049  O   VAL   428     -97.776  12.082  18.664  1.00 10.00      A   
ATOM   4050  N   GLU   429     -99.790  12.083  19.703  1.00 10.00      A   
ATOM   4051  HN  GLU   429    -100.752  11.907  19.639  1.00 10.00      A   
ATOM   4052  CA  GLU   429     -99.221  12.564  20.961  1.00 10.00      A   
ATOM   4053  CB  GLU   429    -100.327  12.993  21.931  1.00 10.00      A   
ATOM   4054  CG  GLU   429     -99.801  13.478  23.267  1.00 10.00      A   
ATOM   4055  CD  GLU   429    -100.920  13.823  24.265  1.00 10.00      A   
ATOM   4056  OE1 GLU   429    -102.106  13.825  23.851  1.00 10.00      A   
ATOM   4057  OE2 GLU   429    -100.619  14.106  25.450  1.00 10.00      A   
ATOM   4058  C   GLU   429     -98.358  11.488  21.608  1.00 10.00      A   
ATOM   4059  O   GLU   429     -97.250  11.786  22.083  1.00 10.00      A   
ATOM   4060  N   HIS   430     -98.873  10.260  21.674  1.00 10.00      A   
ATOM   4061  HN  HIS   430     -99.720  10.070  21.221  1.00 10.00      A   
ATOM   4062  CA  HIS   430     -98.192   9.179  22.416  1.00 10.00      A   
ATOM   4063  CB  HIS   430     -99.205   8.203  22.988  1.00 10.00      A   
ATOM   4064  CG  HIS   430     -99.984   8.769  24.128  1.00 10.00      A   
ATOM   4065  ND1 HIS   430     -99.539   8.713  25.430  1.00 10.00      A   
ATOM   4066  CD2 HIS   430    -101.161   9.437  24.159  1.00 10.00      A   
ATOM   4067  CE1 HIS   430    -100.420   9.306  26.216  1.00 10.00      A   
ATOM   4068  NE2 HIS   430    -101.409   9.759  25.468  1.00 10.00      A   
ATOM   4069  HE2 HIS   430    -102.194  10.246  25.794  1.00 10.00      A   
ATOM   4070  C   HIS   430     -97.128   8.402  21.640  1.00 10.00      A   
ATOM   4071  O   HIS   430     -96.211   7.840  22.239  1.00 10.00      A   
ATOM   4072  N   CYS   431     -97.291   8.327  20.335  1.00 10.00      A   
ATOM   4073  HN  CYS   431     -98.039   8.814  19.931  1.00 10.00      A   
ATOM   4074  CA  CYS   431     -96.408   7.551  19.453  1.00 10.00      A   
ATOM   4075  CB  CYS   431     -97.234   6.824  18.386  1.00 10.00      A   
ATOM   4076  SG  CYS   431     -98.644   5.878  19.101  1.00 10.00      A   
ATOM   4077  HG  CYS   431     -99.752   6.572  18.888  1.00 10.00      A   
ATOM   4078  C   CYS   431     -95.383   8.487  18.830  1.00 10.00      A   
ATOM   4079  O   CYS   431     -95.530   8.917  17.696  1.00 10.00      A   
ATOM   4080  N   LYS   432     -94.352   8.833  19.594  1.00 10.00      A   
ATOM   4081  HN  LYS   432     -94.215   8.383  20.454  1.00 10.00      A   
ATOM   4082  CA  LYS   432     -93.413   9.882  19.167  1.00 10.00      A   
ATOM   4083  CB  LYS   432     -92.400  10.224  20.274  1.00 10.00      A   
ATOM   4084  CG  LYS   432     -92.981  10.333  21.618  1.00 10.00      A   
ATOM   4085  CD  LYS   432     -94.032  11.396  21.720  1.00 10.00      A   
ATOM   4086  CE  LYS   432     -94.233  11.634  23.188  1.00 10.00      A   
ATOM   4087  NZ  LYS   432     -93.048  12.385  23.719  1.00 10.00      A   
ATOM   4088  HZ1 LYS   432     -93.165  12.563  24.737  1.00 10.00      A   
ATOM   4089  HZ2 LYS   432     -92.954  13.297  23.229  1.00 10.00      A   
ATOM   4090  HZ3 LYS   432     -92.179  11.833  23.571  1.00 10.00      A   
ATOM   4091  C   LYS   432     -92.615   9.562  17.934  1.00 10.00      A   
ATOM   4092  O   LYS   432     -92.141  10.481  17.252  1.00 10.00      A   
ATOM   4093  N   ASP   433     -92.423   8.273  17.654  1.00 10.00      A   
ATOM   4094  HN  ASP   433     -92.787   7.581  18.246  1.00 10.00      A   
ATOM   4095  CA  ASP   433     -91.667   7.894  16.463  1.00 10.00      A   
ATOM   4096  CB  ASP   433     -90.600   6.886  16.799  1.00 10.00      A   
ATOM   4097  CG  ASP   433     -89.583   7.445  17.796  1.00 10.00      A   
ATOM   4098  OD1 ASP   433     -89.331   6.762  18.798  1.00 10.00      A   
ATOM   4099  OD2 ASP   433     -89.065   8.568  17.576  1.00 10.00      A   
ATOM   4100  C   ASP   433     -92.557   7.427  15.305  1.00 10.00      A   
ATOM   4101  O   ASP   433     -92.096   6.731  14.406  1.00 10.00      A   
ATOM   4102  N   LEU   434     -93.806   7.873  15.309  1.00 10.00      A   
ATOM   4103  HN  LEU   434     -94.106   8.451  16.040  1.00 10.00      A   
ATOM   4104  CA  LEU   434     -94.749   7.518  14.238  1.00 10.00      A   
ATOM   4105  CB  LEU   434     -96.156   8.028  14.583  1.00 10.00      A   
ATOM   4106  CG  LEU   434     -97.282   7.547  13.623  1.00 10.00      A   
ATOM   4107  CD1 LEU   434     -97.558   6.135  14.084  1.00 10.00      A   
ATOM   4108  CD2 LEU   434     -98.521   8.437  13.845  1.00 10.00      A   
ATOM   4109  C   LEU   434     -94.268   8.142  12.920  1.00 10.00      A   
ATOM   4110  O   LEU   434     -94.180   9.385  12.805  1.00 10.00      A   
ATOM   4111  N   ARG   435     -93.950   7.298  11.936  1.00 10.00      A   
ATOM   4112  HN  ARG   435     -94.031   6.334  12.089  1.00 10.00      A   
ATOM   4113  CA  ARG   435     -93.482   7.780  10.634  1.00 10.00      A   
ATOM   4114  CB  ARG   435     -92.375   6.878  10.099  1.00 10.00      A   
ATOM   4115  CG  ARG   435     -91.216   6.664  10.999  1.00 10.00      A   
ATOM   4116  CD  ARG   435     -90.073   6.012  10.169  1.00 10.00      A   
ATOM   4117  NE  ARG   435     -90.391   4.665   9.654  1.00 10.00      A   
ATOM   4118  HE  ARG   435     -90.771   4.613   8.753  1.00 10.00      A   
ATOM   4119  CZ  ARG   435     -90.198   3.520  10.326  1.00 10.00      A   
ATOM   4120  NH1 ARG   435     -89.748   3.516  11.575  1.00 10.00      A   
ATOM   4121 HH11 ARG   435     -89.536   4.414  12.055  1.00 10.00      A   
ATOM   4122 HH12 ARG   435     -89.607   2.614  12.074  1.00 10.00      A   
ATOM   4123  NH2 ARG   435     -90.478   2.361   9.742  1.00 10.00      A   
ATOM   4124 HH21 ARG   435     -90.330   1.470  10.258  1.00 10.00      A   
ATOM   4125 HH22 ARG   435     -90.845   2.344   8.769  1.00 10.00      A   
ATOM   4126  C   ARG   435     -94.589   7.819   9.554  1.00 10.00      A   
ATOM   4127  O   ARG   435     -94.422   8.467   8.534  1.00 10.00      A   
ATOM   4128  N   ARG   436     -95.697   7.130   9.801  1.00 10.00      A   
ATOM   4129  HN  ARG   436     -95.816   6.699  10.673  1.00 10.00      A   
ATOM   4130  CA  ARG   436     -96.748   7.006   8.782  1.00 10.00      A   
ATOM   4131  CB  ARG   436     -96.611   5.708   7.975  1.00 10.00      A   
ATOM   4132  CG  ARG   436     -97.705   5.673   6.863  1.00 10.00      A   
ATOM   4133  CD  ARG   436     -97.310   4.964   5.663  1.00 10.00      A   
ATOM   4134  NE  ARG   436     -98.372   4.899   4.645  1.00 10.00      A   
ATOM   4135  HE  ARG   436     -99.155   5.483   4.730  1.00 10.00      A   
ATOM   4136  CZ  ARG   436     -98.269   4.059   3.629  1.00 10.00      A   
ATOM   4137  NH1 ARG   436     -97.189   3.262   3.590  1.00 10.00      A   
ATOM   4138 HH11 ARG   436     -97.069   2.587   2.808  1.00 10.00      A   
ATOM   4139 HH12 ARG   436     -96.473   3.320   4.342  1.00 10.00      A   
ATOM   4140  NH2 ARG   436     -99.233   4.009   2.692  1.00 10.00      A   
ATOM   4141 HH21 ARG   436    -100.063   4.632   2.766  1.00 10.00      A   
ATOM   4142 HH22 ARG   436     -99.148   3.348   1.894  1.00 10.00      A   
ATOM   4143  C   ARG   436     -98.080   7.001   9.478  1.00 10.00      A   
ATOM   4144  O   ARG   436     -98.269   6.260  10.457  1.00 10.00      A   
ATOM   4145  N   LEU   437     -99.023   7.758   8.909  1.00 10.00      A   
ATOM   4146  HN  LEU   437     -98.807   8.286   8.112  1.00 10.00      A   
ATOM   4147  CA  LEU   437    -100.358   7.804   9.460  1.00 10.00      A   
ATOM   4148  CB  LEU   437    -100.490   9.031  10.343  1.00 10.00      A   
ATOM   4149  CG  LEU   437    -101.863   9.346  10.985  1.00 10.00      A   
ATOM   4150  CD1 LEU   437    -102.281   8.220  11.926  1.00 10.00      A   
ATOM   4151  CD2 LEU   437    -101.814  10.691  11.765  1.00 10.00      A   
ATOM   4152  C   LEU   437    -101.350   7.896   8.294  1.00 10.00      A   
ATOM   4153  O   LEU   437    -101.088   8.598   7.304  1.00 10.00      A   
ATOM   4154  N   SER   438    -102.433   7.144   8.383  1.00 10.00      A   
ATOM   4155  HN  SER   438    -102.452   6.391   9.009  1.00 10.00      A   
ATOM   4156  CA  SER   438    -103.608   7.431   7.551  1.00 10.00      A   
ATOM   4157  CB  SER   438    -103.724   6.444   6.389  1.00 10.00      A   
ATOM   4158  OG  SER   438    -103.949   5.136   6.868  1.00 10.00      A   
ATOM   4159  HG  SER   438    -104.670   5.146   7.502  1.00 10.00      A   
ATOM   4160  C   SER   438    -104.837   7.489   8.470  1.00 10.00      A   
ATOM   4161  O   SER   438    -104.941   6.692   9.429  1.00 10.00      A   
ATOM   4162  N   LEU   439    -105.745   8.426   8.132  1.00 10.00      A   
ATOM   4163  HN  LEU   439    -105.667   8.828   7.242  1.00 10.00      A   
ATOM   4164  CA  LEU   439    -106.843   8.893   8.991  1.00 10.00      A   
ATOM   4165  CB  LEU   439    -106.861  10.465   8.945  1.00 10.00      A   
ATOM   4166  CG  LEU   439    -105.656  11.183   9.534  1.00 10.00      A   
ATOM   4167  CD1 LEU   439    -105.667  12.672   9.135  1.00 10.00      A   
ATOM   4168  CD2 LEU   439    -105.845  11.058  11.045  1.00 10.00      A   
ATOM   4169  C   LEU   439    -108.134   8.505   8.327  1.00 10.00      A   
ATOM   4170  O   LEU   439    -108.173   8.414   7.098  1.00 10.00      A   
ATOM   4171  N   SER   440    -109.200   8.336   9.114  1.00 10.00      A   
ATOM   4172  HN  SER   440    -109.092   8.257  10.085  1.00 10.00      A   
ATOM   4173  CA  SER   440    -110.533   8.271   8.511  1.00 10.00      A   
ATOM   4174  CB  SER   440    -110.803   6.875   7.864  1.00 10.00      A   
ATOM   4175  OG  SER   440    -110.503   5.845   8.795  1.00 10.00      A   
ATOM   4176  HG  SER   440    -111.071   5.932   9.564  1.00 10.00      A   
ATOM   4177  C   SER   440    -111.536   8.543   9.601  1.00 10.00      A   
ATOM   4178  O   SER   440    -111.164   8.831  10.743  1.00 10.00      A   
ATOM   4179  N   GLY   441    -112.819   8.437   9.252  1.00 10.00      A   
ATOM   4180  HN  GLY   441    -113.057   8.120   8.356  1.00 10.00      A   
ATOM   4181  CA  GLY   441    -113.864   8.795  10.212  1.00 10.00      A   
ATOM   4182  C   GLY   441    -114.139  10.295  10.158  1.00 10.00      A   
ATOM   4183  O   GLY   441    -113.485  11.016   9.433  1.00 10.00      A   
ATOM   4184  N   LEU   442    -115.052  10.754  11.002  1.00 10.00      A   
ATOM   4185  HN  LEU   442    -115.484  10.123  11.615  1.00 10.00      A   
ATOM   4186  CA  LEU   442    -115.440  12.157  11.056  1.00 10.00      A   
ATOM   4187  CB  LEU   442    -116.724  12.320  11.889  1.00 10.00      A   
ATOM   4188  CG  LEU   442    -117.254  13.742  12.087  1.00 10.00      A   
ATOM   4189  CD1 LEU   442    -117.541  14.388  10.732  1.00 10.00      A   
ATOM   4190  CD2 LEU   442    -118.504  13.764  12.986  1.00 10.00      A   
ATOM   4191  C   LEU   442    -114.287  12.925  11.693  1.00 10.00      A   
ATOM   4192  O   LEU   442    -113.916  12.617  12.823  1.00 10.00      A   
ATOM   4193  N   LEU   443    -113.711  13.889  10.948  1.00 10.00      A   
ATOM   4194  HN  LEU   443    -114.078  14.088  10.062  1.00 10.00      A   
ATOM   4195  CA  LEU   443    -112.559  14.643  11.422  1.00 10.00      A   
ATOM   4196  CB  LEU   443    -111.261  14.079  10.809  1.00 10.00      A   
ATOM   4197  CG  LEU   443    -110.949  12.615  11.178  1.00 10.00      A   
ATOM   4198  CD1 LEU   443    -109.861  12.125  10.210  1.00 10.00      A   
ATOM   4199  CD2 LEU   443    -110.405  12.524  12.614  1.00 10.00      A   
ATOM   4200  C   LEU   443    -112.712  16.129  11.083  1.00 10.00      A   
ATOM   4201  O   LEU   443    -113.132  16.498   9.978  1.00 10.00      A   
ATOM   4202  N   THR   444    -112.430  16.962  12.075  1.00 10.00      A   
ATOM   4203  HN  THR   444    -112.195  16.586  12.949  1.00 10.00      A   
ATOM   4204  CA  THR   444    -112.456  18.416  11.924  1.00 10.00      A   
ATOM   4205  CB  THR   444    -113.185  19.094  13.106  1.00 10.00      A   
ATOM   4206  OG1 THR   444    -112.327  19.172  14.249  1.00 10.00      A   
ATOM   4207  HG1 THR   444    -111.958  18.305  14.432  1.00 10.00      A   
ATOM   4208  CG2 THR   444    -114.483  18.304  13.508  1.00 10.00      A   
ATOM   4209  C   THR   444    -111.024  18.978  11.814  1.00 10.00      A   
ATOM   4210  O   THR   444    -110.052  18.222  11.845  1.00 10.00      A   
ATOM   4211  N   ASP   445    -110.909  20.295  11.684  1.00 10.00      A   
ATOM   4212  HN  ASP   445    -111.721  20.842  11.633  1.00 10.00      A   
ATOM   4213  CA  ASP   445    -109.621  20.942  11.614  1.00 10.00      A   
ATOM   4214  CB  ASP   445    -109.782  22.464  11.490  1.00 10.00      A   
ATOM   4215  CG  ASP   445    -110.148  22.915  10.103  1.00 10.00      A   
ATOM   4216  OD1 ASP   445    -110.423  24.125   9.955  1.00 10.00      A   
ATOM   4217  OD2 ASP   445    -110.090  22.101   9.156  1.00 10.00      A   
ATOM   4218  C   ASP   445    -108.793  20.613  12.863  1.00 10.00      A   
ATOM   4219  O   ASP   445    -107.575  20.659  12.816  1.00 10.00      A   
ATOM   4220  N   LYS   446    -109.461  20.305  13.975  1.00 10.00      A   
ATOM   4221  HN  LYS   446    -110.439  20.264  13.949  1.00 10.00      A   
ATOM   4222  CA  LYS   446    -108.759  20.023  15.249  1.00 10.00      A   
ATOM   4223  CB  LYS   446    -109.746  19.835  16.402  1.00 10.00      A   
ATOM   4224  CG  LYS   446    -109.111  19.976  17.766  1.00 10.00      A   
ATOM   4225  CD  LYS   446    -108.808  21.452  18.048  1.00 10.00      A   
ATOM   4226  CE  LYS   446    -107.957  21.652  19.285  1.00 10.00      A   
ATOM   4227  NZ  LYS   446    -107.890  23.128  19.558  1.00 10.00      A   
ATOM   4228  HZ1 LYS   446    -108.846  23.506  19.717  1.00 10.00      A   
ATOM   4229  HZ2 LYS   446    -107.465  23.622  18.748  1.00 10.00      A   
ATOM   4230  HZ3 LYS   446    -107.312  23.309  20.403  1.00 10.00      A   
ATOM   4231  C   LYS   446    -107.756  18.847  15.186  1.00 10.00      A   
ATOM   4232  O   LYS   446    -106.644  18.919  15.773  1.00 10.00      A   
ATOM   4233  N   VAL   447    -108.113  17.763  14.494  1.00 10.00      A   
ATOM   4234  HN  VAL   447    -109.003  17.704  14.088  1.00 10.00      A   
ATOM   4235  CA  VAL   447    -107.158  16.660  14.351  1.00 10.00      A   
ATOM   4236  CB  VAL   447    -107.786  15.397  13.661  1.00 10.00      A   
ATOM   4237  CG1 VAL   447    -107.949  15.581  12.147  1.00 10.00      A   
ATOM   4238  CG2 VAL   447    -106.917  14.167  13.924  1.00 10.00      A   
ATOM   4239  C   VAL   447    -105.840  17.103  13.664  1.00 10.00      A   
ATOM   4240  O   VAL   447    -104.736  16.705  14.073  1.00 10.00      A   
ATOM   4241  N   PHE   448    -105.955  17.975  12.660  1.00 10.00      A   
ATOM   4242  HN  PHE   448    -106.846  18.293  12.405  1.00 10.00      A   
ATOM   4243  CA  PHE   448    -104.813  18.459  11.944  1.00 10.00      A   
ATOM   4244  CB  PHE   448    -105.312  19.150  10.683  1.00 10.00      A   
ATOM   4245  CG  PHE   448    -106.012  18.183   9.779  1.00 10.00      A   
ATOM   4246  CD1 PHE   448    -107.398  18.148   9.700  1.00 10.00      A   
ATOM   4247  CD2 PHE   448    -105.267  17.232   9.088  1.00 10.00      A   
ATOM   4248  CE1 PHE   448    -108.042  17.199   8.917  1.00 10.00      A   
ATOM   4249  CE2 PHE   448    -105.888  16.275   8.303  1.00 10.00      A   
ATOM   4250  CZ  PHE   448    -107.291  16.264   8.202  1.00 10.00      A   
ATOM   4251  C   PHE   448    -103.986  19.369  12.835  1.00 10.00      A   
ATOM   4252  O   PHE   448    -102.769  19.415  12.720  1.00 10.00      A   
ATOM   4253  N   GLU   449    -104.656  20.058  13.756  1.00 10.00      A   
ATOM   4254  HN  GLU   449    -105.636  20.037  13.758  1.00 10.00      A   
ATOM   4255  CA  GLU   449    -103.944  20.856  14.775  1.00 10.00      A   
ATOM   4256  CB  GLU   449    -104.923  21.666  15.627  1.00 10.00      A   
ATOM   4257  CG  GLU   449    -104.232  22.707  16.457  1.00 10.00      A   
ATOM   4258  CD  GLU   449    -105.116  23.238  17.563  1.00 10.00      A   
ATOM   4259  OE1 GLU   449    -106.284  23.603  17.292  1.00 10.00      A   
ATOM   4260  OE2 GLU   449    -104.623  23.279  18.708  1.00 10.00      A   
ATOM   4261  C   GLU   449    -103.089  19.927  15.635  1.00 10.00      A   
ATOM   4262  O   GLU   449    -101.893  20.193  15.848  1.00 10.00      A   
ATOM   4263  N   TYR   450    -103.689  18.839  16.124  1.00 10.00      A   
ATOM   4264  HN  TYR   450    -104.649  18.707  15.974  1.00 10.00      A   
ATOM   4265  CA  TYR   450    -102.933  17.842  16.880  1.00 10.00      A   
ATOM   4266  CB  TYR   450    -103.844  16.674  17.317  1.00 10.00      A   
ATOM   4267  CG  TYR   450    -104.975  17.090  18.233  1.00 10.00      A   
ATOM   4268  CD1 TYR   450    -106.187  16.418  18.196  1.00 10.00      A   
ATOM   4269  CD2 TYR   450    -104.829  18.161  19.127  1.00 10.00      A   
ATOM   4270  CE1 TYR   450    -107.231  16.776  19.041  1.00 10.00      A   
ATOM   4271  CE2 TYR   450    -105.878  18.537  19.970  1.00 10.00      A   
ATOM   4272  CZ  TYR   450    -107.076  17.832  19.909  1.00 10.00      A   
ATOM   4273  OH  TYR   450    -108.116  18.162  20.716  1.00 10.00      A   
ATOM   4274  HH  TYR   450    -108.227  19.115  20.720  1.00 10.00      A   
ATOM   4275  C   TYR   450    -101.779  17.253  16.080  1.00 10.00      A   
ATOM   4276  O   TYR   450    -100.684  17.107  16.596  1.00 10.00      A   
ATOM   4277  N   ILE   451    -102.033  16.897  14.825  1.00 10.00      A   
ATOM   4278  HN  ILE   451    -102.945  16.991  14.479  1.00 10.00      A   
ATOM   4279  CA  ILE   451    -100.977  16.365  13.937  1.00 10.00      A   
ATOM   4280  CB  ILE   451    -101.589  15.909  12.549  1.00 10.00      A   
ATOM   4281  CG1 ILE   451    -102.480  14.678  12.764  1.00 10.00      A   
ATOM   4282  CG2 ILE   451    -100.504  15.559  11.494  1.00 10.00      A   
ATOM   4283  CD1 ILE   451    -103.381  14.408  11.573  1.00 10.00      A   
ATOM   4284  C   ILE   451     -99.845  17.378  13.786  1.00 10.00      A   
ATOM   4285  O   ILE   451     -98.633  17.010  13.929  1.00 10.00      A   
ATOM   4286  N   GLY   452    -100.176  18.643  13.478  1.00 10.00      A   
ATOM   4287  HN  GLY   452    -101.113  18.891  13.329  1.00 10.00      A   
ATOM   4288  CA  GLY   452     -99.099  19.645  13.372  1.00 10.00      A   
ATOM   4289  C   GLY   452     -98.317  19.872  14.672  1.00 10.00      A   
ATOM   4290  O   GLY   452     -97.131  20.161  14.631  1.00 10.00      A   
ATOM   4291  N   THR   453     -98.968  19.784  15.823  1.00 10.00      A   
ATOM   4292  HN  THR   453     -99.928  19.591  15.818  1.00 10.00      A   
ATOM   4293  CA  THR   453     -98.282  19.970  17.099  1.00 10.00      A   
ATOM   4294  CB  THR   453     -99.307  20.225  18.195  1.00 10.00      A   
ATOM   4295  OG1 THR   453     -99.993  21.425  17.838  1.00 10.00      A   
ATOM   4296  HG1 THR   453     -99.613  21.785  17.034  1.00 10.00      A   
ATOM   4297  CG2 THR   453     -98.664  20.358  19.569  1.00 10.00      A   
ATOM   4298  C   THR   453     -97.423  18.767  17.477  1.00 10.00      A   
ATOM   4299  O   THR   453     -96.296  18.944  18.003  1.00 10.00      A   
ATOM   4300  N   TYR   454     -97.954  17.559  17.261  1.00 10.00      A   
ATOM   4301  HN  TYR   454     -98.769  17.472  16.722  1.00 10.00      A   
ATOM   4302  CA  TYR   454     -97.320  16.360  17.828  1.00 10.00      A   
ATOM   4303  CB  TYR   454     -98.336  15.519  18.586  1.00 10.00      A   
ATOM   4304  CG  TYR   454     -98.865  16.195  19.823  1.00 10.00      A   
ATOM   4305  CD1 TYR   454    -100.184  16.667  19.855  1.00 10.00      A   
ATOM   4306  CD2 TYR   454     -98.057  16.385  20.945  1.00 10.00      A   
ATOM   4307  CE1 TYR   454    -100.695  17.298  21.003  1.00 10.00      A   
ATOM   4308  CE2 TYR   454     -98.561  17.014  22.094  1.00 10.00      A   
ATOM   4309  CZ  TYR   454     -99.877  17.461  22.103  1.00 10.00      A   
ATOM   4310  OH  TYR   454    -100.364  18.097  23.223  1.00 10.00      A   
ATOM   4311  HH  TYR   454     -99.720  18.738  23.534  1.00 10.00      A   
ATOM   4312  C   TYR   454     -96.581  15.420  16.873  1.00 10.00      A   
ATOM   4313  O   TYR   454     -95.684  14.684  17.311  1.00 10.00      A   
ATOM   4314  N   ALA   455     -96.968  15.418  15.597  1.00 10.00      A   
ATOM   4315  HN  ALA   455     -97.590  16.104  15.275  1.00 10.00      A   
ATOM   4316  CA  ALA   455     -96.465  14.385  14.663  1.00 10.00      A   
ATOM   4317  CB  ALA   455     -97.545  14.010  13.643  1.00 10.00      A   
ATOM   4318  C   ALA   455     -95.170  14.850  13.983  1.00 10.00      A   
ATOM   4319  O   ALA   455     -95.112  15.041  12.776  1.00 10.00      A   
ATOM   4320  N   LYS   456     -94.142  15.055  14.795  1.00 10.00      A   
ATOM   4321  HN  LYS   456     -94.226  14.780  15.731  1.00 10.00      A   
ATOM   4322  CA  LYS   456     -92.877  15.679  14.357  1.00 10.00      A   
ATOM   4323  CB  LYS   456     -92.132  16.255  15.565  1.00 10.00      A   
ATOM   4324  CG  LYS   456     -92.865  17.368  16.324  1.00 10.00      A   
ATOM   4325  CD  LYS   456     -93.151  18.574  15.406  1.00 10.00      A   
ATOM   4326  CE  LYS   456     -93.665  19.800  16.163  1.00 10.00      A   
ATOM   4327  NZ  LYS   456     -94.241  20.809  15.245  1.00 10.00      A   
ATOM   4328  HZ1 LYS   456     -94.583  21.630  15.785  1.00 10.00      A   
ATOM   4329  HZ2 LYS   456     -95.038  20.399  14.718  1.00 10.00      A   
ATOM   4330  HZ3 LYS   456     -93.520  21.130  14.567  1.00 10.00      A   
ATOM   4331  C   LYS   456     -91.968  14.741  13.565  1.00 10.00      A   
ATOM   4332  O   LYS   456     -91.081  15.212  12.840  1.00 10.00      A   
ATOM   4333  N   LYS   457     -92.199  13.431  13.698  1.00 10.00      A   
ATOM   4334  HN  LYS   457     -92.889  13.134  14.328  1.00 10.00      A   
ATOM   4335  CA  LYS   457     -91.451  12.410  12.927  1.00 10.00      A   
ATOM   4336  CB  LYS   457     -90.994  11.273  13.861  1.00 10.00      A   
ATOM   4337  CG  LYS   457     -89.958  11.689  14.917  1.00 10.00      A   
ATOM   4338  CD  LYS   457     -88.681  12.170  14.257  1.00 10.00      A   
ATOM   4339  CE  LYS   457     -87.512  12.237  15.262  1.00 10.00      A   
ATOM   4340  NZ  LYS   457     -87.682  13.398  16.177  1.00 10.00      A   
ATOM   4341  HZ1 LYS   457     -88.573  13.308  16.707  1.00 10.00      A   
ATOM   4342  HZ2 LYS   457     -87.705  14.283  15.632  1.00 10.00      A   
ATOM   4343  HZ3 LYS   457     -86.892  13.439  16.853  1.00 10.00      A   
ATOM   4344  C   LYS   457     -92.214  11.797  11.733  1.00 10.00      A   
ATOM   4345  O   LYS   457     -91.662  10.952  11.006  1.00 10.00      A   
ATOM   4346  N   MET   458     -93.485  12.200  11.557  1.00 10.00      A   
ATOM   4347  HN  MET   458     -93.863  12.859  12.177  1.00 10.00      A   
ATOM   4348  CA  MET   458     -94.326  11.684  10.470  1.00 10.00      A   
ATOM   4349  CB  MET   458     -95.780  12.131  10.648  1.00 10.00      A   
ATOM   4350  CG  MET   458     -96.780  11.390   9.680  1.00 10.00      A   
ATOM   4351  SD  MET   458     -98.314  12.216   9.956  1.00 10.00      A   
ATOM   4352  CE  MET   458     -97.962  13.939   9.468  1.00 10.00      A   
ATOM   4353  C   MET   458     -93.781  12.094   9.108  1.00 10.00      A   
ATOM   4354  O   MET   458     -93.521  13.300   8.874  1.00 10.00      A   
ATOM   4355  N   GLU   459     -93.588  11.092   8.220  1.00 10.00      A   
ATOM   4356  HN  GLU   459     -93.828  10.181   8.491  1.00 10.00      A   
ATOM   4357  CA  GLU   459     -93.049  11.288   6.899  1.00 10.00      A   
ATOM   4358  CB  GLU   459     -91.927  10.286   6.625  1.00 10.00      A   
ATOM   4359  CG  GLU   459     -90.717  10.469   7.567  1.00 10.00      A   
ATOM   4360  CD  GLU   459     -89.686   9.367   7.398  1.00 10.00      A   
ATOM   4361  OE1 GLU   459     -89.631   8.787   6.293  1.00 10.00      A   
ATOM   4362  OE2 GLU   459     -88.924   9.103   8.354  1.00 10.00      A   
ATOM   4363  C   GLU   459     -94.111  11.152   5.816  1.00 10.00      A   
ATOM   4364  O   GLU   459     -93.963  11.749   4.755  1.00 10.00      A   
ATOM   4365  N   MET   460     -95.185  10.409   6.092  1.00 10.00      A   
ATOM   4366  HN  MET   460     -95.284  10.021   6.987  1.00 10.00      A   
ATOM   4367  CA  MET   460     -96.230  10.158   5.070  1.00 10.00      A   
ATOM   4368  CB  MET   460     -96.033   8.778   4.402  1.00 10.00      A   
ATOM   4369  CG  MET   460     -97.138   8.404   3.336  1.00 10.00      A   
ATOM   4370  SD  MET   460     -96.551   7.011   2.372  1.00 10.00      A   
ATOM   4371  CE  MET   460     -97.801   6.936   1.103  1.00 10.00      A   
ATOM   4372  C   MET   460     -97.590  10.235   5.752  1.00 10.00      A   
ATOM   4373  O   MET   460     -97.820   9.572   6.803  1.00 10.00      A   
ATOM   4374  N   LEU   461     -98.495  11.046   5.175  1.00 10.00      A   
ATOM   4375  HN  LEU   461     -98.261  11.538   4.361  1.00 10.00      A   
ATOM   4376  CA  LEU   461     -99.822  11.195   5.756  1.00 10.00      A   
ATOM   4377  CB  LEU   461     -99.965  12.566   6.455  1.00 10.00      A   
ATOM   4378  CG  LEU   461    -101.373  12.962   6.902  1.00 10.00      A   
ATOM   4379  CD1 LEU   461    -101.827  11.961   8.041  1.00 10.00      A   
ATOM   4380  CD2 LEU   461    -101.345  14.426   7.446  1.00 10.00      A   
ATOM   4381  C   LEU   461    -100.823  11.060   4.625  1.00 10.00      A   
ATOM   4382  O   LEU   461    -100.639  11.692   3.575  1.00 10.00      A   
ATOM   4383  N   SER   462    -101.887  10.275   4.843  1.00 10.00      A   
ATOM   4384  HN  SER   462    -101.993   9.827   5.708  1.00 10.00      A   
ATOM   4385  CA  SER   462    -102.903  10.081   3.787  1.00 10.00      A   
ATOM   4386  CB  SER   462    -103.043   8.582   3.405  1.00 10.00      A   
ATOM   4387  OG  SER   462    -101.802   7.998   2.992  1.00 10.00      A   
ATOM   4388  HG  SER   462    -101.884   7.673   2.093  1.00 10.00      A   
ATOM   4389  C   SER   462    -104.216  10.523   4.440  1.00 10.00      A   
ATOM   4390  O   SER   462    -104.532  10.113   5.584  1.00 10.00      A   
ATOM   4391  N   VAL   463    -105.001  11.325   3.709  1.00 10.00      A   
ATOM   4392  HN  VAL   463    -104.785  11.476   2.765  1.00 10.00      A   
ATOM   4393  CA  VAL   463    -106.182  11.986   4.292  1.00 10.00      A   
ATOM   4394  CB  VAL   463    -105.890  13.482   4.557  1.00 10.00      A   
ATOM   4395  CG1 VAL   463    -106.976  14.091   5.459  1.00 10.00      A   
ATOM   4396  CG2 VAL   463    -104.521  13.688   5.259  1.00 10.00      A   
ATOM   4397  C   VAL   463    -107.329  11.877   3.259  1.00 10.00      A   
ATOM   4398  O   VAL   463    -107.091  12.093   2.079  1.00 10.00      A   
ATOM   4399  N   ALA   464    -108.545  11.508   3.694  1.00 10.00      A   
ATOM   4400  HN  ALA   464    -108.659  11.200   4.617  1.00 10.00      A   
ATOM   4401  CA  ALA   464    -109.703  11.563   2.795  1.00 10.00      A   
ATOM   4402  CB  ALA   464    -109.974  10.186   2.178  1.00 10.00      A   
ATOM   4403  C   ALA   464    -110.933  12.010   3.579  1.00 10.00      A   
ATOM   4404  O   ALA   464    -111.103  11.632   4.743  1.00 10.00      A   
ATOM   4405  N   PHE   465    -111.800  12.791   2.935  1.00 10.00      A   
ATOM   4406  HN  PHE   465    -111.582  13.109   2.034  1.00 10.00      A   
ATOM   4407  CA  PHE   465    -113.093  13.188   3.558  1.00 10.00      A   
ATOM   4408  CB  PHE   465    -114.103  12.013   3.521  1.00 10.00      A   
ATOM   4409  CG  PHE   465    -114.289  11.410   2.158  1.00 10.00      A   
ATOM   4410  CD1 PHE   465    -113.642  10.194   1.830  1.00 10.00      A   
ATOM   4411  CD2 PHE   465    -115.093  12.034   1.214  1.00 10.00      A   
ATOM   4412  CE1 PHE   465    -113.805   9.633   0.553  1.00 10.00      A   
ATOM   4413  CE2 PHE   465    -115.265  11.471  -0.066  1.00 10.00      A   
ATOM   4414  CZ  PHE   465    -114.593  10.282  -0.388  1.00 10.00      A   
ATOM   4415  C   PHE   465    -112.935  13.704   4.997  1.00 10.00      A   
ATOM   4416  O   PHE   465    -113.551  13.170   5.928  1.00 10.00      A   
ATOM   4417  N   ALA   466    -112.132  14.752   5.168  1.00 10.00      A   
ATOM   4418  HN  ALA   466    -111.815  15.238   4.379  1.00 10.00      A   
ATOM   4419  CA  ALA   466    -111.708  15.203   6.487  1.00 10.00      A   
ATOM   4420  CB  ALA   466    -110.411  14.431   6.963  1.00 10.00      A   
ATOM   4421  C   ALA   466    -111.431  16.689   6.488  1.00 10.00      A   
ATOM   4422  O   ALA   466    -111.000  17.250   5.457  1.00 10.00      A   
ATOM   4423  N   GLY   467    -111.636  17.306   7.653  1.00 10.00      A   
ATOM   4424  HN  GLY   467    -112.044  16.802   8.387  1.00 10.00      A   
ATOM   4425  CA  GLY   467    -111.274  18.694   7.864  1.00 10.00      A   
ATOM   4426  C   GLY   467    -112.428  19.633   7.571  1.00 10.00      A   
ATOM   4427  O   GLY   467    -113.467  19.236   6.997  1.00 10.00      A   
ATOM   4428  N   ASP   468    -112.229  20.902   7.918  1.00 10.00      A   
ATOM   4429  HN  ASP   468    -111.372  21.175   8.308  1.00 10.00      A   
ATOM   4430  CA  ASP   468    -113.295  21.898   7.715  1.00 10.00      A   
ATOM   4431  CB  ASP   468    -113.740  22.480   9.047  1.00 10.00      A   
ATOM   4432  CG  ASP   468    -114.235  21.426   9.997  1.00 10.00      A   
ATOM   4433  OD1 ASP   468    -115.067  20.586   9.581  1.00 10.00      A   
ATOM   4434  OD2 ASP   468    -113.807  21.478  11.168  1.00 10.00      A   
ATOM   4435  C   ASP   468    -112.875  23.030   6.791  1.00 10.00      A   
ATOM   4436  O   ASP   468    -113.717  23.570   6.059  1.00 10.00      A   
ATOM   4437  N   SER   469    -111.587  23.392   6.816  1.00 10.00      A   
ATOM   4438  HN  SER   469    -110.930  22.825   7.271  1.00 10.00      A   
ATOM   4439  CA  SER   469    -111.150  24.643   6.162  1.00 10.00      A   
ATOM   4440  CB  SER   469    -111.423  25.850   7.071  1.00 10.00      A   
ATOM   4441  OG  SER   469    -110.406  25.971   8.056  1.00 10.00      A   
ATOM   4442  HG  SER   469    -110.609  26.706   8.638  1.00 10.00      A   
ATOM   4443  C   SER   469    -109.666  24.556   5.868  1.00 10.00      A   
ATOM   4444  O   SER   469    -108.992  23.583   6.278  1.00 10.00      A   
ATOM   4445  N   ASP   470    -109.135  25.576   5.197  1.00 10.00      A   
ATOM   4446  HN  ASP   470    -109.699  26.314   4.885  1.00 10.00      A   
ATOM   4447  CA  ASP   470    -107.698  25.575   4.932  1.00 10.00      A   
ATOM   4448  CB  ASP   470    -107.306  26.789   4.113  1.00 10.00      A   
ATOM   4449  CG  ASP   470    -107.680  26.620   2.661  1.00 10.00      A   
ATOM   4450  OD1 ASP   470    -106.867  26.107   1.915  1.00 10.00      A   
ATOM   4451  OD2 ASP   470    -108.803  26.949   2.292  1.00 10.00      A   
ATOM   4452  C   ASP   470    -106.797  25.503   6.173  1.00 10.00      A   
ATOM   4453  O   ASP   470    -105.614  25.129   6.048  1.00 10.00      A   
ATOM   4454  N   LEU   471    -107.326  25.881   7.329  1.00 10.00      A   
ATOM   4455  HN  LEU   471    -108.262  26.174   7.352  1.00 10.00      A   
ATOM   4456  CA  LEU   471    -106.539  25.873   8.588  1.00 10.00      A   
ATOM   4457  CB  LEU   471    -107.410  26.246   9.772  1.00 10.00      A   
ATOM   4458  CG  LEU   471    -106.986  27.139  10.942  1.00 10.00      A   
ATOM   4459  CD1 LEU   471    -107.569  26.613  12.291  1.00 10.00      A   
ATOM   4460  CD2 LEU   471    -105.471  27.436  10.990  1.00 10.00      A   
ATOM   4461  C   LEU   471    -106.054  24.475   8.834  1.00 10.00      A   
ATOM   4462  O   LEU   471    -104.936  24.292   9.384  1.00 10.00      A   
ATOM   4463  N   GLY   472    -106.871  23.480   8.447  1.00 10.00      A   
ATOM   4464  HN  GLY   472    -107.732  23.696   8.031  1.00 10.00      A   
ATOM   4465  CA  GLY   472    -106.485  22.074   8.643  1.00 10.00      A   
ATOM   4466  C   GLY   472    -105.183  21.726   7.907  1.00 10.00      A   
ATOM   4467  O   GLY   472    -104.217  21.246   8.513  1.00 10.00      A   
ATOM   4468  N   MET   473    -105.143  21.973   6.601  1.00 10.00      A   
ATOM   4469  HN  MET   473    -105.922  22.351   6.140  1.00 10.00      A   
ATOM   4470  CA  MET   473    -103.917  21.674   5.863  1.00 10.00      A   
ATOM   4471  CB  MET   473    -104.118  21.752   4.355  1.00 10.00      A   
ATOM   4472  CG  MET   473    -102.872  21.275   3.585  1.00 10.00      A   
ATOM   4473  SD  MET   473    -103.213  20.982   1.850  1.00 10.00      A   
ATOM   4474  CE  MET   473    -102.960  22.582   1.157  1.00 10.00      A   
ATOM   4475  C   MET   473    -102.745  22.547   6.287  1.00 10.00      A   
ATOM   4476  O   MET   473    -101.600  22.088   6.309  1.00 10.00      A   
ATOM   4477  N   HIS   474    -103.034  23.789   6.626  1.00 10.00      A   
ATOM   4478  HN  HIS   474    -103.954  24.110   6.534  1.00 10.00      A   
ATOM   4479  CA  HIS   474    -102.008  24.696   7.137  1.00 10.00      A   
ATOM   4480  CB  HIS   474    -102.621  26.069   7.484  1.00 10.00      A   
ATOM   4481  CG  HIS   474    -101.674  26.971   8.196  1.00 10.00      A   
ATOM   4482  ND1 HIS   474    -100.602  27.564   7.554  1.00 10.00      A   
ATOM   4483  CD2 HIS   474    -101.586  27.328   9.497  1.00 10.00      A   
ATOM   4484  CE1 HIS   474     -99.900  28.258   8.435  1.00 10.00      A   
ATOM   4485  NE2 HIS   474    -100.478  28.135   9.618  1.00 10.00      A   
ATOM   4486  HE2 HIS   474    -100.168  28.551  10.449  1.00 10.00      A   
ATOM   4487  C   HIS   474    -101.300  24.111   8.358  1.00 10.00      A   
ATOM   4488  O   HIS   474    -100.078  24.144   8.423  1.00 10.00      A   
ATOM   4489  N   HIS   475    -102.059  23.594   9.323  1.00 10.00      A   
ATOM   4490  HN  HIS   475    -103.034  23.581   9.225  1.00 10.00      A   
ATOM   4491  CA  HIS   475    -101.431  23.040  10.543  1.00 10.00      A   
ATOM   4492  CB  HIS   475    -102.484  22.497  11.529  1.00 10.00      A   
ATOM   4493  CG  HIS   475    -103.312  23.565  12.196  1.00 10.00      A   
ATOM   4494  ND1 HIS   475    -102.768  24.718  12.716  1.00 10.00      A   
ATOM   4495  HD1 HIS   475    -101.817  24.955  12.695  1.00 10.00      A   
ATOM   4496  CD2 HIS   475    -104.638  23.625  12.458  1.00 10.00      A   
ATOM   4497  CE1 HIS   475    -103.728  25.456  13.251  1.00 10.00      A   
ATOM   4498  NE2 HIS   475    -104.872  24.810  13.112  1.00 10.00      A   
ATOM   4499  C   HIS   475    -100.413  21.946  10.206  1.00 10.00      A   
ATOM   4500  O   HIS   475     -99.332  21.886  10.811  1.00 10.00      A   
ATOM   4501  N   VAL   476    -100.771  21.091   9.254  1.00 10.00      A   
ATOM   4502  HN  VAL   476    -101.657  21.175   8.846  1.00 10.00      A   
ATOM   4503  CA  VAL   476     -99.870  20.019   8.793  1.00 10.00      A   
ATOM   4504  CB  VAL   476    -100.637  19.001   7.903  1.00 10.00      A   
ATOM   4505  CG1 VAL   476     -99.690  17.976   7.234  1.00 10.00      A   
ATOM   4506  CG2 VAL   476    -101.681  18.283   8.783  1.00 10.00      A   
ATOM   4507  C   VAL   476     -98.612  20.536   8.100  1.00 10.00      A   
ATOM   4508  O   VAL   476     -97.499  20.165   8.459  1.00 10.00      A   
ATOM   4509  N   LEU   477     -98.776  21.380   7.094  1.00 10.00      A   
ATOM   4510  HN  LEU   477     -99.677  21.653   6.821  1.00 10.00      A   
ATOM   4511  CA  LEU   477     -97.606  21.901   6.391  1.00 10.00      A   
ATOM   4512  CB  LEU   477     -98.046  22.687   5.146  1.00 10.00      A   
ATOM   4513  CG  LEU   477     -98.792  21.868   4.081  1.00 10.00      A   
ATOM   4514  CD1 LEU   477     -99.271  22.779   2.906  1.00 10.00      A   
ATOM   4515  CD2 LEU   477     -97.830  20.773   3.526  1.00 10.00      A   
ATOM   4516  C   LEU   477     -96.738  22.780   7.311  1.00 10.00      A   
ATOM   4517  O   LEU   477     -95.513  22.789   7.184  1.00 10.00      A   
ATOM   4518  N   SER   478     -97.355  23.507   8.227  1.00 10.00      A   
ATOM   4519  HN  SER   478     -98.331  23.461   8.312  1.00 10.00      A   
ATOM   4520  CA  SER   478     -96.585  24.381   9.116  1.00 10.00      A   
ATOM   4521  CB  SER   478     -97.518  25.448   9.722  1.00 10.00      A   
ATOM   4522  OG  SER   478     -96.882  26.142  10.749  1.00 10.00      A   
ATOM   4523  HG  SER   478     -97.391  26.053  11.558  1.00 10.00      A   
ATOM   4524  C   SER   478     -95.866  23.576  10.220  1.00 10.00      A   
ATOM   4525  O   SER   478     -94.738  23.923  10.630  1.00 10.00      A   
ATOM   4526  N   GLY   479     -96.486  22.503  10.700  1.00 10.00      A   
ATOM   4527  HN  GLY   479     -97.264  22.138  10.230  1.00 10.00      A   
ATOM   4528  CA  GLY   479     -95.996  21.870  11.938  1.00 10.00      A   
ATOM   4529  C   GLY   479     -95.230  20.552  11.769  1.00 10.00      A   
ATOM   4530  O   GLY   479     -94.458  20.170  12.667  1.00 10.00      A   
ATOM   4531  N   CYS   480     -95.458  19.854  10.645  1.00 10.00      A   
ATOM   4532  HN  CYS   480     -95.977  20.262   9.921  1.00 10.00      A   
ATOM   4533  CA  CYS   480     -94.939  18.478  10.481  1.00 10.00      A   
ATOM   4534  CB  CYS   480     -95.867  17.644   9.590  1.00 10.00      A   
ATOM   4535  SG  CYS   480     -97.441  17.371  10.425  1.00 10.00      A   
ATOM   4536  HG  CYS   480     -97.748  18.474  11.091  1.00 10.00      A   
ATOM   4537  C   CYS   480     -93.532  18.501   9.924  1.00 10.00      A   
ATOM   4538  O   CYS   480     -93.331  18.379   8.721  1.00 10.00      A   
ATOM   4539  N   ASP   481     -92.571  18.644  10.840  1.00 10.00      A   
ATOM   4540  HN  ASP   481     -92.818  18.640  11.788  1.00 10.00      A   
ATOM   4541  CA  ASP   481     -91.173  18.804  10.483  1.00 10.00      A   
ATOM   4542  CB  ASP   481     -90.302  18.736  11.737  1.00 10.00      A   
ATOM   4543  CG  ASP   481     -90.535  19.886  12.718  1.00 10.00      A   
ATOM   4544  OD1 ASP   481     -91.340  20.796  12.474  1.00 10.00      A   
ATOM   4545  OD2 ASP   481     -89.875  19.866  13.765  1.00 10.00      A   
ATOM   4546  C   ASP   481     -90.616  17.784   9.483  1.00 10.00      A   
ATOM   4547  O   ASP   481     -89.775  18.143   8.652  1.00 10.00      A   
ATOM   4548  N   SER   482     -91.028  16.518   9.604  1.00 10.00      A   
ATOM   4549  HN  SER   482     -91.775  16.312  10.204  1.00 10.00      A   
ATOM   4550  CA  SER   482     -90.389  15.439   8.863  1.00 10.00      A   
ATOM   4551  CB  SER   482     -90.193  14.202   9.771  1.00 10.00      A   
ATOM   4552  OG  SER   482     -89.390  14.522  10.912  1.00 10.00      A   
ATOM   4553  HG  SER   482     -89.216  13.723  11.416  1.00 10.00      A   
ATOM   4554  C   SER   482     -91.138  15.043   7.603  1.00 10.00      A   
ATOM   4555  O   SER   482     -90.761  14.080   6.923  1.00 10.00      A   
ATOM   4556  N   LEU   483     -92.220  15.764   7.319  1.00 10.00      A   
ATOM   4557  HN  LEU   483     -92.416  16.564   7.851  1.00 10.00      A   
ATOM   4558  CA  LEU   483     -93.127  15.387   6.230  1.00 10.00      A   
ATOM   4559  CB  LEU   483     -94.221  16.442   6.125  1.00 10.00      A   
ATOM   4560  CG  LEU   483     -95.701  16.161   5.955  1.00 10.00      A   
ATOM   4561  CD1 LEU   483     -96.394  17.336   5.106  1.00 10.00      A   
ATOM   4562  CD2 LEU   483     -96.187  14.724   5.650  1.00 10.00      A   
ATOM   4563  C   LEU   483     -92.432  15.225   4.870  1.00 10.00      A   
ATOM   4564  O   LEU   483     -91.700  16.104   4.398  1.00 10.00      A   
ATOM   4565  N   ARG   484     -92.656  14.080   4.241  1.00 10.00      A   
ATOM   4566  HN  ARG   484     -93.203  13.392   4.674  1.00 10.00      A   
ATOM   4567  CA  ARG   484     -92.101  13.827   2.912  1.00 10.00      A   
ATOM   4568  CB  ARG   484     -91.206  12.586   2.926  1.00 10.00      A   
ATOM   4569  CG  ARG   484     -89.890  12.782   3.708  1.00 10.00      A   
ATOM   4570  CD  ARG   484     -89.188  11.413   3.941  1.00 10.00      A   
ATOM   4571  NE  ARG   484     -89.289  10.638   2.730  1.00 10.00      A   
ATOM   4572  HE  ARG   484     -88.880  11.030   1.931  1.00 10.00      A   
ATOM   4573  CZ  ARG   484     -89.881   9.449   2.595  1.00 10.00      A   
ATOM   4574  NH1 ARG   484     -90.377   8.779   3.615  1.00 10.00      A   
ATOM   4575 HH11 ARG   484     -90.829   7.855   3.459  1.00 10.00      A   
ATOM   4576 HH12 ARG   484     -90.315   9.173   4.575  1.00 10.00      A   
ATOM   4577  NH2 ARG   484     -89.933   8.917   1.392  1.00 10.00      A   
ATOM   4578 HH21 ARG   484     -90.382   7.997   1.252  1.00 10.00      A   
ATOM   4579 HH22 ARG   484     -89.520   9.422   0.582  1.00 10.00      A   
ATOM   4580  C   ARG   484     -93.184  13.645   1.848  1.00 10.00      A   
ATOM   4581  O   ARG   484     -92.981  14.061   0.718  1.00 10.00      A   
ATOM   4582  N   LYS   485     -94.294  12.985   2.185  1.00 10.00      A   
ATOM   4583  HN  LYS   485     -94.390  12.611   3.086  1.00 10.00      A   
ATOM   4584  CA  LYS   485     -95.377  12.821   1.191  1.00 10.00      A   
ATOM   4585  CB  LYS   485     -95.458  11.367   0.703  1.00 10.00      A   
ATOM   4586  CG  LYS   485     -94.311  10.978  -0.263  1.00 10.00      A   
ATOM   4587  CD  LYS   485     -94.313   9.470  -0.478  1.00 10.00      A   
ATOM   4588  CE  LYS   485     -93.617   8.746   0.632  1.00 10.00      A   
ATOM   4589  NZ  LYS   485     -93.672   7.222   0.489  1.00 10.00      A   
ATOM   4590  HZ1 LYS   485     -94.652   6.915   0.317  1.00 10.00      A   
ATOM   4591  HZ2 LYS   485     -93.329   6.769   1.359  1.00 10.00      A   
ATOM   4592  HZ3 LYS   485     -93.077   6.915  -0.308  1.00 10.00      A   
ATOM   4593  C   LYS   485     -96.688  13.134   1.894  1.00 10.00      A   
ATOM   4594  O   LYS   485     -96.946  12.595   2.976  1.00 10.00      A   
ATOM   4595  N   LEU   486     -97.488  14.006   1.299  1.00 10.00      A   
ATOM   4596  HN  LEU   486     -97.179  14.474   0.495  1.00 10.00      A   
ATOM   4597  CA  LEU   486     -98.830  14.281   1.823  1.00 10.00      A   
ATOM   4598  CB  LEU   486     -98.901  15.757   2.270  1.00 10.00      A   
ATOM   4599  CG  LEU   486    -100.291  16.301   2.708  1.00 10.00      A   
ATOM   4600  CD1 LEU   486    -100.846  15.401   3.842  1.00 10.00      A   
ATOM   4601  CD2 LEU   486    -100.159  17.737   3.213  1.00 10.00      A   
ATOM   4602  C   LEU   486     -99.808  13.999   0.653  1.00 10.00      A   
ATOM   4603  O   LEU   486     -99.552  14.438  -0.473  1.00 10.00      A   
ATOM   4604  N   GLU   487    -100.880  13.236   0.901  1.00 10.00      A   
ATOM   4605  HN  GLU   487    -101.070  12.936   1.814  1.00 10.00      A   
ATOM   4606  CA  GLU   487    -101.781  12.846  -0.217  1.00 10.00      A   
ATOM   4607  CB  GLU   487    -101.540  11.411  -0.731  1.00 10.00      A   
ATOM   4608  CG  GLU   487    -101.439  10.314   0.385  1.00 10.00      A   
ATOM   4609  CD  GLU   487    -100.905   8.969  -0.141  1.00 10.00      A   
ATOM   4610  OE1 GLU   487    -101.086   7.914   0.537  1.00 10.00      A   
ATOM   4611  OE2 GLU   487    -100.297   8.968  -1.219  1.00 10.00      A   
ATOM   4612  C   GLU   487    -103.188  12.988   0.327  1.00 10.00      A   
ATOM   4613  O   GLU   487    -103.520  12.414   1.383  1.00 10.00      A   
ATOM   4614  N   ILE   488    -103.980  13.794  -0.381  1.00 10.00      A   
ATOM   4615  HN  ILE   488    -103.705  14.089  -1.274  1.00 10.00      A   
ATOM   4616  CA  ILE   488    -105.272  14.243   0.180  1.00 10.00      A   
ATOM   4617  CB  ILE   488    -105.183  15.752   0.593  1.00 10.00      A   
ATOM   4618  CG1 ILE   488    -104.078  15.965   1.670  1.00 10.00      A   
ATOM   4619  CG2 ILE   488    -106.550  16.233   1.198  1.00 10.00      A   
ATOM   4620  CD1 ILE   488    -103.698  17.501   1.822  1.00 10.00      A   
ATOM   4621  C   ILE   488    -106.332  14.078  -0.872  1.00 10.00      A   
ATOM   4622  O   ILE   488    -106.128  14.480  -2.041  1.00 10.00      A   
ATOM   4623  N   ARG   489    -107.520  13.572  -0.483  1.00 10.00      A   
ATOM   4624  HN  ARG   489    -107.650  13.210   0.419  1.00 10.00      A   
ATOM   4625  CA  ARG   489    -108.614  13.586  -1.467  1.00 10.00      A   
ATOM   4626  CB  ARG   489    -108.819  12.172  -2.061  1.00 10.00      A   
ATOM   4627  CG  ARG   489    -109.084  11.096  -1.000  1.00 10.00      A   
ATOM   4628  CD  ARG   489    -109.655   9.792  -1.584  1.00 10.00      A   
ATOM   4629  NE  ARG   489    -110.960  10.026  -2.202  1.00 10.00      A   
ATOM   4630  HE  ARG   489    -111.386  10.893  -2.033  1.00 10.00      A   
ATOM   4631  CZ  ARG   489    -111.598   9.146  -2.975  1.00 10.00      A   
ATOM   4632  NH1 ARG   489    -111.080   7.942  -3.204  1.00 10.00      A   
ATOM   4633 HH11 ARG   489    -110.168   7.679  -2.779  1.00 10.00      A   
ATOM   4634 HH12 ARG   489    -111.588   7.263  -3.807  1.00 10.00      A   
ATOM   4635  NH2 ARG   489    -112.771   9.463  -3.496  1.00 10.00      A   
ATOM   4636 HH21 ARG   489    -113.273   8.781  -4.099  1.00 10.00      A   
ATOM   4637 HH22 ARG   489    -113.191  10.395  -3.304  1.00 10.00      A   
ATOM   4638  C   ARG   489    -109.881  14.059  -0.756  1.00 10.00      A   
ATOM   4639  O   ARG   489    -110.086  13.738   0.416  1.00 10.00      A   
ATOM   4640  N   ASP   490    -110.710  14.817  -1.466  1.00 10.00      A   
ATOM   4641  HN  ASP   490    -110.408  15.184  -2.323  1.00 10.00      A   
ATOM   4642  CA  ASP   490    -112.073  15.120  -0.996  1.00 10.00      A   
ATOM   4643  CB  ASP   490    -112.909  13.815  -0.946  1.00 10.00      A   
ATOM   4644  CG  ASP   490    -113.127  13.199  -2.315  1.00 10.00      A   
ATOM   4645  OD1 ASP   490    -114.064  13.614  -3.020  1.00 10.00      A   
ATOM   4646  OD2 ASP   490    -112.382  12.270  -2.678  1.00 10.00      A   
ATOM   4647  C   ASP   490    -112.097  15.823   0.348  1.00 10.00      A   
ATOM   4648  O   ASP   490    -112.851  15.438   1.235  1.00 10.00      A   
ATOM   4649  N   CYS   491    -111.267  16.870   0.495  1.00 10.00      A   
ATOM   4650  HN  CYS   491    -110.672  17.105  -0.247  1.00 10.00      A   
ATOM   4651  CA  CYS   491    -111.214  17.670   1.708  1.00 10.00      A   
ATOM   4652  CB  CYS   491    -109.852  17.485   2.408  1.00 10.00      A   
ATOM   4653  SG  CYS   491    -109.571  15.793   3.103  1.00 10.00      A   
ATOM   4654  HG  CYS   491    -108.604  15.218   2.403  1.00 10.00      A   
ATOM   4655  C   CYS   491    -111.376  19.134   1.311  1.00 10.00      A   
ATOM   4656  O   CYS   491    -110.950  19.527   0.232  1.00 10.00      A   
ATOM   4657  N   PRO   492    -111.967  19.954   2.194  1.00 10.00      A   
ATOM   4658  CA  PRO   492    -112.153  21.394   1.936  1.00 10.00      A   
ATOM   4659  CB  PRO   492    -113.250  21.769   2.922  1.00 10.00      A   
ATOM   4660  CG  PRO   492    -113.041  20.838   4.078  1.00 10.00      A   
ATOM   4661  CD  PRO   492    -112.548  19.537   3.487  1.00 10.00      A   
ATOM   4662  C   PRO   492    -110.873  22.223   2.171  1.00 10.00      A   
ATOM   4663  O   PRO   492    -110.868  23.162   2.974  1.00 10.00      A   
ATOM   4664  N   PHE   493    -109.816  21.845   1.460  1.00 10.00      A   
ATOM   4665  HN  PHE   493    -109.935  21.096   0.839  1.00 10.00      A   
ATOM   4666  CA  PHE   493    -108.496  22.452   1.531  1.00 10.00      A   
ATOM   4667  CB  PHE   493    -107.400  21.403   1.828  1.00 10.00      A   
ATOM   4668  CG  PHE   493    -107.566  20.633   3.150  1.00 10.00      A   
ATOM   4669  CD1 PHE   493    -106.979  19.371   3.297  1.00 10.00      A   
ATOM   4670  CD2 PHE   493    -108.245  21.183   4.249  1.00 10.00      A   
ATOM   4671  CE1 PHE   493    -107.093  18.676   4.514  1.00 10.00      A   
ATOM   4672  CE2 PHE   493    -108.374  20.505   5.444  1.00 10.00      A   
ATOM   4673  CZ  PHE   493    -107.804  19.237   5.586  1.00 10.00      A   
ATOM   4674  C   PHE   493    -108.224  23.009   0.144  1.00 10.00      A   
ATOM   4675  O   PHE   493    -108.506  22.353  -0.883  1.00 10.00      A   
ATOM   4676  N   GLY   494    -107.644  24.212   0.092  1.00 10.00      A   
ATOM   4677  HN  GLY   494    -107.241  24.601   0.896  1.00 10.00      A   
ATOM   4678  CA  GLY   494    -107.622  24.924  -1.166  1.00 10.00      A   
ATOM   4679  C   GLY   494    -106.434  25.811  -1.339  1.00 10.00      A   
ATOM   4680  O   GLY   494    -105.312  25.510  -0.898  1.00 10.00      A   
ATOM   4681  N   ASP   495    -106.712  26.962  -1.909  1.00 10.00      A   
ATOM   4682  HN  ASP   495    -107.647  27.200  -2.082  1.00 10.00      A   
ATOM   4683  CA  ASP   495    -105.661  27.887  -2.288  1.00 10.00      A   
ATOM   4684  CB  ASP   495    -106.292  29.068  -3.011  1.00 10.00      A   
ATOM   4685  CG  ASP   495    -107.028  28.640  -4.282  1.00 10.00      A   
ATOM   4686  OD1 ASP   495    -107.027  27.428  -4.573  1.00 10.00      A   
ATOM   4687  OD2 ASP   495    -107.565  29.498  -4.986  1.00 10.00      A   
ATOM   4688  C   ASP   495    -104.874  28.426  -1.097  1.00 10.00      A   
ATOM   4689  O   ASP   495    -103.668  28.664  -1.210  1.00 10.00      A   
ATOM   4690  N   LYS   496    -105.581  28.709  -0.004  1.00 10.00      A   
ATOM   4691  HN  LYS   496    -106.496  28.370   0.086  1.00 10.00      A   
ATOM   4692  CA  LYS   496    -104.996  29.530   1.068  1.00 10.00      A   
ATOM   4693  CB  LYS   496    -106.069  29.950   2.055  1.00 10.00      A   
ATOM   4694  CG  LYS   496    -107.006  31.033   1.467  1.00 10.00      A   
ATOM   4695  CD  LYS   496    -108.052  31.374   2.501  1.00 10.00      A   
ATOM   4696  CE  LYS   496    -109.386  31.620   1.835  1.00 10.00      A   
ATOM   4697  NZ  LYS   496    -109.851  30.376   1.128  1.00 10.00      A   
ATOM   4698  HZ1 LYS   496    -109.160  30.098   0.402  1.00 10.00      A   
ATOM   4699  HZ2 LYS   496    -110.768  30.546   0.669  1.00 10.00      A   
ATOM   4700  HZ3 LYS   496    -109.957  29.597   1.808  1.00 10.00      A   
ATOM   4701  C   LYS   496    -103.862  28.803   1.780  1.00 10.00      A   
ATOM   4702  O   LYS   496    -102.778  29.371   1.942  1.00 10.00      A   
ATOM   4703  N   ALA   497    -104.094  27.545   2.186  1.00 10.00      A   
ATOM   4704  HN  ALA   497    -104.965  27.128   2.021  1.00 10.00      A   
ATOM   4705  CA  ALA   497    -103.036  26.791   2.881  1.00 10.00      A   
ATOM   4706  CB  ALA   497    -103.598  25.537   3.561  1.00 10.00      A   
ATOM   4707  C   ALA   497    -101.898  26.439   1.956  1.00 10.00      A   
ATOM   4708  O   ALA   497    -100.736  26.472   2.364  1.00 10.00      A   
ATOM   4709  N   LEU   498    -102.232  26.142   0.695  1.00 10.00      A   
ATOM   4710  HN  LEU   498    -103.170  26.205   0.420  1.00 10.00      A   
ATOM   4711  CA  LEU   498    -101.221  25.723  -0.289  1.00 10.00      A   
ATOM   4712  CB  LEU   498    -101.940  25.363  -1.614  1.00 10.00      A   
ATOM   4713  CG  LEU   498    -101.082  24.893  -2.780  1.00 10.00      A   
ATOM   4714  CD1 LEU   498    -100.451  23.562  -2.394  1.00 10.00      A   
ATOM   4715  CD2 LEU   498    -101.934  24.740  -4.036  1.00 10.00      A   
ATOM   4716  C   LEU   498    -100.222  26.857  -0.561  1.00 10.00      A   
ATOM   4717  O   LEU   498     -98.986  26.668  -0.581  1.00 10.00      A   
ATOM   4718  N   LEU   499    -100.744  28.043  -0.840  1.00 10.00      A   
ATOM   4719  HN  LEU   499    -101.714  28.183  -0.810  1.00 10.00      A   
ATOM   4720  CA  LEU   499     -99.846  29.134  -1.191  1.00 10.00      A   
ATOM   4721  CB  LEU   499    -100.621  30.220  -1.918  1.00 10.00      A   
ATOM   4722  CG  LEU   499    -101.141  29.827  -3.317  1.00 10.00      A   
ATOM   4723  CD1 LEU   499    -102.078  30.931  -3.772  1.00 10.00      A   
ATOM   4724  CD2 LEU   499     -99.992  29.637  -4.269  1.00 10.00      A   
ATOM   4725  C   LEU   499     -99.172  29.716   0.060  1.00 10.00      A   
ATOM   4726  O   LEU   499     -98.043  30.167  -0.015  1.00 10.00      A   
ATOM   4727  N   ALA   500     -99.845  29.680   1.200  1.00 10.00      A   
ATOM   4728  HN  ALA   500    -100.755  29.313   1.215  1.00 10.00      A   
ATOM   4729  CA  ALA   500     -99.237  30.189   2.454  1.00 10.00      A   
ATOM   4730  CB  ALA   500    -100.230  30.182   3.544  1.00 10.00      A   
ATOM   4731  C   ALA   500     -98.015  29.366   2.890  1.00 10.00      A   
ATOM   4732  O   ALA   500     -97.131  29.870   3.605  1.00 10.00      A   
ATOM   4733  N   ASN   501     -97.983  28.111   2.454  1.00 10.00      A   
ATOM   4734  HN  ASN   501     -98.715  27.788   1.888  1.00 10.00      A   
ATOM   4735  CA  ASN   501     -96.898  27.198   2.785  1.00 10.00      A   
ATOM   4736  CB  ASN   501     -97.512  25.989   3.509  1.00 10.00      A   
ATOM   4737  CG  ASN   501     -98.153  26.391   4.811  1.00 10.00      A   
ATOM   4738  OD1 ASN   501     -97.325  26.602   5.826  1.00 10.00      A   
ATOM   4739  ND2 ASN   501     -99.392  26.584   4.892  1.00 10.00      A   
ATOM   4740 HD21 ASN   501     -99.932  26.468   4.083  1.00 10.00      A   
ATOM   4741 HD22 ASN   501     -99.764  26.843   5.761  1.00 10.00      A   
ATOM   4742  C   ASN   501     -96.122  26.712   1.581  1.00 10.00      A   
ATOM   4743  O   ASN   501     -95.605  25.598   1.608  1.00 10.00      A   
ATOM   4744  N   ALA   502     -96.025  27.532   0.520  1.00 10.00      A   
ATOM   4745  HN  ALA   502     -96.403  28.435   0.573  1.00 10.00      A   
ATOM   4746  CA  ALA   502     -95.368  27.099  -0.708  1.00 10.00      A   
ATOM   4747  CB  ALA   502     -95.351  28.211  -1.750  1.00 10.00      A   
ATOM   4748  C   ALA   502     -93.934  26.595  -0.470  1.00 10.00      A   
ATOM   4749  O   ALA   502     -93.548  25.608  -1.064  1.00 10.00      A   
ATOM   4750  N   SER   503     -93.136  27.285   0.352  1.00 10.00      A   
ATOM   4751  HN  SER   503     -93.488  28.057   0.843  1.00 10.00      A   
ATOM   4752  CA  SER   503     -91.727  26.884   0.520  1.00 10.00      A   
ATOM   4753  CB  SER   503     -90.971  27.923   1.337  1.00 10.00      A   
ATOM   4754  OG  SER   503     -91.539  27.970   2.640  1.00 10.00      A   
ATOM   4755  HG  SER   503     -92.361  28.466   2.613  1.00 10.00      A   
ATOM   4756  C   SER   503     -91.576  25.495   1.160  1.00 10.00      A   
ATOM   4757  O   SER   503     -90.575  24.795   0.928  1.00 10.00      A   
ATOM   4758  N   LYS   504     -92.564  25.098   1.955  1.00 10.00      A   
ATOM   4759  HN  LYS   504     -93.309  25.711   2.130  1.00 10.00      A   
ATOM   4760  CA  LYS   504     -92.573  23.760   2.585  1.00 10.00      A   
ATOM   4761  CB  LYS   504     -93.838  23.585   3.470  1.00 10.00      A   
ATOM   4762  CG  LYS   504     -93.968  22.172   4.141  1.00 10.00      A   
ATOM   4763  CD  LYS   504     -92.811  21.885   5.147  1.00 10.00      A   
ATOM   4764  CE  LYS   504     -93.216  20.623   5.969  1.00 10.00      A   
ATOM   4765  NZ  LYS   504     -92.101  20.224   6.924  1.00 10.00      A   
ATOM   4766  HZ1 LYS   504     -91.234  20.010   6.391  1.00 10.00      A   
ATOM   4767  HZ2 LYS   504     -92.378  19.382   7.466  1.00 10.00      A   
ATOM   4768  HZ3 LYS   504     -91.905  21.001   7.589  1.00 10.00      A   
ATOM   4769  C   LYS   504     -92.485  22.657   1.519  1.00 10.00      A   
ATOM   4770  O   LYS   504     -91.881  21.605   1.740  1.00 10.00      A   
ATOM   4771  N   LEU   505     -93.099  22.903   0.360  1.00 10.00      A   
ATOM   4772  HN  LEU   505     -93.510  23.783   0.232  1.00 10.00      A   
ATOM   4773  CA  LEU   505     -93.194  21.930  -0.728  1.00 10.00      A   
ATOM   4774  CB  LEU   505     -94.142  22.444  -1.848  1.00 10.00      A   
ATOM   4775  CG  LEU   505     -95.565  22.838  -1.370  1.00 10.00      A   
ATOM   4776  CD1 LEU   505     -96.401  23.422  -2.545  1.00 10.00      A   
ATOM   4777  CD2 LEU   505     -96.291  21.639  -0.701  1.00 10.00      A   
ATOM   4778  C   LEU   505     -91.826  21.551  -1.287  1.00 10.00      A   
ATOM   4779  O   LEU   505     -91.676  20.429  -1.831  1.00 10.00      A   
ATOM   4780  N   GLU   506     -90.837  22.449  -1.164  1.00 10.00      A   
ATOM   4781  HN  GLU   506     -91.028  23.324  -0.764  1.00 10.00      A   
ATOM   4782  CA  GLU   506     -89.463  22.144  -1.620  1.00 10.00      A   
ATOM   4783  CB  GLU   506     -88.610  23.422  -1.817  1.00 10.00      A   
ATOM   4784  CG  GLU   506     -88.903  24.060  -3.124  1.00 10.00      A   
ATOM   4785  CD  GLU   506     -88.023  25.266  -3.445  1.00 10.00      A   
ATOM   4786  OE1 GLU   506     -87.421  25.841  -2.514  1.00 10.00      A   
ATOM   4787  OE2 GLU   506     -87.954  25.627  -4.628  1.00 10.00      A   
ATOM   4788  C   GLU   506     -88.743  21.181  -0.673  1.00 10.00      A   
ATOM   4789  O   GLU   506     -87.665  20.708  -0.999  1.00 10.00      A   
ATOM   4790  N   THR   507     -89.350  20.891   0.487  1.00 10.00      A   
ATOM   4791  HN  THR   507     -90.210  21.319   0.681  1.00 10.00      A   
ATOM   4792  CA  THR   507     -88.790  19.966   1.484  1.00 10.00      A   
ATOM   4793  CB  THR   507     -88.904  20.531   2.929  1.00 10.00      A   
ATOM   4794  OG1 THR   507     -90.282  20.466   3.348  1.00 10.00      A   
ATOM   4795  HG1 THR   507     -90.750  19.823   2.809  1.00 10.00      A   
ATOM   4796  CG2 THR   507     -88.423  21.957   2.935  1.00 10.00      A   
ATOM   4797  C   THR   507     -89.425  18.580   1.463  1.00 10.00      A   
ATOM   4798  O   THR   507     -89.063  17.738   2.278  1.00 10.00      A   
ATOM   4799  N   MET   508     -90.346  18.346   0.521  1.00 10.00      A   
ATOM   4800  HN  MET   508     -90.505  19.042  -0.151  1.00 10.00      A   
ATOM   4801  CA  MET   508     -91.127  17.117   0.436  1.00 10.00      A   
ATOM   4802  CB  MET   508     -92.639  17.447   0.515  1.00 10.00      A   
ATOM   4803  CG  MET   508     -93.036  18.186   1.785  1.00 10.00      A   
ATOM   4804  SD  MET   508     -94.653  18.952   1.827  1.00 10.00      A   
ATOM   4805  CE  MET   508     -95.740  17.538   1.450  1.00 10.00      A   
ATOM   4806  C   MET   508     -90.905  16.444  -0.900  1.00 10.00      A   
ATOM   4807  O   MET   508     -90.613  17.129  -1.883  1.00 10.00      A   
ATOM   4808  N   ARG   509     -91.093  15.127  -0.965  1.00 10.00      A   
ATOM   4809  HN  ARG   509     -91.204  14.602  -0.145  1.00 10.00      A   
ATOM   4810  CA  ARG   509     -91.131  14.463  -2.287  1.00 10.00      A   
ATOM   4811  CB  ARG   509     -91.250  12.943  -2.167  1.00 10.00      A   
ATOM   4812  CG  ARG   509     -91.337  12.251  -3.564  1.00 10.00      A   
ATOM   4813  CD  ARG   509     -91.629  10.769  -3.496  1.00 10.00      A   
ATOM   4814  NE  ARG   509     -90.510  10.066  -2.890  1.00 10.00      A   
ATOM   4815  HE  ARG   509     -89.665  10.550  -2.782  1.00 10.00      A   
ATOM   4816  CZ  ARG   509     -90.589   8.812  -2.485  1.00 10.00      A   
ATOM   4817  NH1 ARG   509     -91.737   8.134  -2.648  1.00 10.00      A   
ATOM   4818 HH11 ARG   509     -92.555   8.597  -3.092  1.00 10.00      A   
ATOM   4819 HH12 ARG   509     -91.806   7.146  -2.331  1.00 10.00      A   
ATOM   4820  NH2 ARG   509     -89.538   8.259  -1.921  1.00 10.00      A   
ATOM   4821 HH21 ARG   509     -89.580   7.277  -1.598  1.00 10.00      A   
ATOM   4822 HH22 ARG   509     -88.664   8.808  -1.800  1.00 10.00      A   
ATOM   4823  C   ARG   509     -92.305  15.006  -3.132  1.00 10.00      A   
ATOM   4824  O   ARG   509     -92.115  15.372  -4.317  1.00 10.00      A   
ATOM   4825  N   SER   510     -93.502  15.095  -2.527  1.00 10.00      A   
ATOM   4826  HN  SER   510     -93.587  14.938  -1.563  1.00 10.00      A   
ATOM   4827  CA  SER   510     -94.683  15.432  -3.339  1.00 10.00      A   
ATOM   4828  CB  SER   510     -95.024  14.257  -4.272  1.00 10.00      A   
ATOM   4829  OG  SER   510     -95.432  13.076  -3.551  1.00 10.00      A   
ATOM   4830  HG  SER   510     -95.019  13.072  -2.684  1.00 10.00      A   
ATOM   4831  C   SER   510     -95.883  15.769  -2.490  1.00 10.00      A   
ATOM   4832  O   SER   510     -95.944  15.370  -1.325  1.00 10.00      A   
ATOM   4833  N   LEU   511     -96.837  16.493  -3.098  1.00 10.00      A   
ATOM   4834  HN  LEU   511     -96.652  16.871  -3.982  1.00 10.00      A   
ATOM   4835  CA  LEU   511     -98.124  16.735  -2.495  1.00 10.00      A   
ATOM   4836  CB  LEU   511     -98.246  18.202  -2.099  1.00 10.00      A   
ATOM   4837  CG  LEU   511     -99.681  18.722  -1.851  1.00 10.00      A   
ATOM   4838  CD1 LEU   511    -100.204  17.955  -0.611  1.00 10.00      A   
ATOM   4839  CD2 LEU   511     -99.629  20.224  -1.645  1.00 10.00      A   
ATOM   4840  C   LEU   511     -99.152  16.359  -3.579  1.00 10.00      A   
ATOM   4841  O   LEU   511     -99.023  16.824  -4.734  1.00 10.00      A   
ATOM   4842  N   TRP   512    -100.115  15.507  -3.213  1.00 10.00      A   
ATOM   4843  HN  TRP   512    -100.082  15.118  -2.314  1.00 10.00      A   
ATOM   4844  CA  TRP   512    -101.241  15.122  -4.121  1.00 10.00      A   
ATOM   4845  CB  TRP   512    -101.336  13.586  -4.246  1.00 10.00      A   
ATOM   4846  CG  TRP   512    -102.604  13.132  -4.955  1.00 10.00      A   
ATOM   4847  CD1 TRP   512    -103.848  13.037  -4.424  1.00 10.00      A   
ATOM   4848  CD2 TRP   512    -102.729  12.844  -6.345  1.00 10.00      A   
ATOM   4849  NE1 TRP   512    -104.757  12.664  -5.402  1.00 10.00      A   
ATOM   4850  HE1 TRP   512    -105.715  12.511  -5.265  1.00 10.00      A   
ATOM   4851  CE2 TRP   512    -104.085  12.530  -6.589  1.00 10.00      A   
ATOM   4852  CE3 TRP   512    -101.813  12.790  -7.409  1.00 10.00      A   
ATOM   4853  CZ2 TRP   512    -104.566  12.163  -7.869  1.00 10.00      A   
ATOM   4854  CZ3 TRP   512    -102.276  12.434  -8.677  1.00 10.00      A   
ATOM   4855  CH2 TRP   512    -103.649  12.109  -8.891  1.00 10.00      A   
ATOM   4856  C   TRP   512    -102.524  15.669  -3.511  1.00 10.00      A   
ATOM   4857  O   TRP   512    -102.765  15.506  -2.301  1.00 10.00      A   
ATOM   4858  N   MET   513    -103.321  16.401  -4.305  1.00 10.00      A   
ATOM   4859  HN  MET   513    -103.011  16.659  -5.198  1.00 10.00      A   
ATOM   4860  CA  MET   513    -104.637  16.815  -3.851  1.00 10.00      A   
ATOM   4861  CB  MET   513    -104.654  18.312  -3.483  1.00 10.00      A   
ATOM   4862  CG  MET   513    -103.698  18.715  -2.323  1.00 10.00      A   
ATOM   4863  SD  MET   513    -103.689  20.464  -1.964  1.00 10.00      A   
ATOM   4864  CE  MET   513    -105.289  20.716  -1.147  1.00 10.00      A   
ATOM   4865  C   MET   513    -105.634  16.576  -4.974  1.00 10.00      A   
ATOM   4866  O   MET   513    -105.541  17.227  -6.052  1.00 10.00      A   
ATOM   4867  N   SER   514    -106.623  15.726  -4.710  1.00 10.00      A   
ATOM   4868  HN  SER   514    -106.642  15.250  -3.855  1.00 10.00      A   
ATOM   4869  CA  SER   514    -107.692  15.498  -5.704  1.00 10.00      A   
ATOM   4870  CB  SER   514    -107.632  14.080  -6.255  1.00 10.00      A   
ATOM   4871  OG  SER   514    -107.678  13.120  -5.211  1.00 10.00      A   
ATOM   4872  HG  SER   514    -108.558  12.739  -5.165  1.00 10.00      A   
ATOM   4873  C   SER   514    -109.049  15.757  -5.096  1.00 10.00      A   
ATOM   4874  O   SER   514    -109.294  15.430  -3.926  1.00 10.00      A   
ATOM   4875  N   SER   515    -109.965  16.275  -5.922  1.00 10.00      A   
ATOM   4876  HN  SER   515    -109.724  16.430  -6.859  1.00 10.00      A   
ATOM   4877  CA  SER   515    -111.301  16.616  -5.475  1.00 10.00      A   
ATOM   4878  CB  SER   515    -112.135  15.347  -5.232  1.00 10.00      A   
ATOM   4879  OG  SER   515    -112.307  14.631  -6.444  1.00 10.00      A   
ATOM   4880  HG  SER   515    -113.220  14.702  -6.731  1.00 10.00      A   
ATOM   4881  C   SER   515    -111.323  17.506  -4.232  1.00 10.00      A   
ATOM   4882  O   SER   515    -112.238  17.395  -3.399  1.00 10.00      A   
ATOM   4883  N   CYS   516    -110.346  18.405  -4.128  1.00 10.00      A   
ATOM   4884  HN  CYS   516    -109.631  18.397  -4.798  1.00 10.00      A   
ATOM   4885  CA  CYS   516    -110.289  19.410  -3.058  1.00 10.00      A   
ATOM   4886  CB  CYS   516    -108.876  19.518  -2.439  1.00 10.00      A   
ATOM   4887  SG  CYS   516    -108.414  17.962  -1.569  1.00 10.00      A   
ATOM   4888  HG  CYS   516    -109.246  17.009  -1.962  1.00 10.00      A   
ATOM   4889  C   CYS   516    -110.757  20.738  -3.623  1.00 10.00      A   
ATOM   4890  O   CYS   516    -111.560  20.752  -4.565  1.00 10.00      A   
ATOM   4891  N   SER   517    -110.325  21.847  -3.020  1.00 10.00      A   
ATOM   4892  HN  SER   517    -109.701  21.783  -2.267  1.00 10.00      A   
ATOM   4893  CA  SER   517    -110.787  23.165  -3.484  1.00 10.00      A   
ATOM   4894  CB  SER   517    -111.452  23.923  -2.323  1.00 10.00      A   
ATOM   4895  OG  SER   517    -112.679  23.252  -1.976  1.00 10.00      A   
ATOM   4896  HG  SER   517    -113.384  23.898  -1.887  1.00 10.00      A   
ATOM   4897  C   SER   517    -109.747  24.038  -4.189  1.00 10.00      A   
ATOM   4898  O   SER   517    -109.925  25.247  -4.303  1.00 10.00      A   
ATOM   4899  N   VAL   518    -108.680  23.454  -4.691  1.00 10.00      A   
ATOM   4900  HN  VAL   518    -108.617  22.476  -4.702  1.00 10.00      A   
ATOM   4901  CA  VAL   518    -107.595  24.256  -5.229  1.00 10.00      A   
ATOM   4902  CB  VAL   518    -106.255  23.453  -5.322  1.00 10.00      A   
ATOM   4903  CG1 VAL   518    -105.135  24.360  -5.799  1.00 10.00      A   
ATOM   4904  CG2 VAL   518    -105.852  22.853  -3.965  1.00 10.00      A   
ATOM   4905  C   VAL   518    -107.986  24.773  -6.621  1.00 10.00      A   
ATOM   4906  O   VAL   518    -108.307  23.972  -7.506  1.00 10.00      A   
ATOM   4907  N   SER   519    -107.937  26.097  -6.813  1.00 10.00      A   
ATOM   4908  HN  SER   519    -107.594  26.682  -6.104  1.00 10.00      A   
ATOM   4909  CA  SER   519    -108.397  26.680  -8.083  1.00 10.00      A   
ATOM   4910  CB  SER   519    -108.772  28.151  -7.916  1.00 10.00      A   
ATOM   4911  OG  SER   519    -107.650  28.913  -7.532  1.00 10.00      A   
ATOM   4912  HG  SER   519    -107.534  29.643  -8.144  1.00 10.00      A   
ATOM   4913  C   SER   519    -107.306  26.599  -9.125  1.00 10.00      A   
ATOM   4914  O   SER   519    -106.125  26.468  -8.804  1.00 10.00      A   
ATOM   4915  N   PHE   520    -107.690  26.709 -10.390  1.00 10.00      A   
ATOM   4916  HN  PHE   520    -108.642  26.742 -10.623  1.00 10.00      A   
ATOM   4917  CA  PHE   520    -106.675  26.780 -11.422  1.00 10.00      A   
ATOM   4918  CB  PHE   520    -107.341  26.763 -12.808  1.00 10.00      A   
ATOM   4919  CG  PHE   520    -106.384  26.979 -13.921  1.00 10.00      A   
ATOM   4920  CD1 PHE   520    -105.270  26.151 -14.073  1.00 10.00      A   
ATOM   4921  CD2 PHE   520    -106.595  28.002 -14.827  1.00 10.00      A   
ATOM   4922  CE1 PHE   520    -104.381  26.361 -15.116  1.00 10.00      A   
ATOM   4923  CE2 PHE   520    -105.707  28.203 -15.873  1.00 10.00      A   
ATOM   4924  CZ  PHE   520    -104.606  27.391 -16.001  1.00 10.00      A   
ATOM   4925  C   PHE   520    -105.759  28.025 -11.226  1.00 10.00      A   
ATOM   4926  O   PHE   520    -104.526  27.939 -11.364  1.00 10.00      A   
ATOM   4927  N   GLY   521    -106.349  29.165 -10.862  1.00 10.00      A   
ATOM   4928  HN  GLY   521    -107.326  29.194 -10.789  1.00 10.00      A   
ATOM   4929  CA  GLY   521    -105.565  30.368 -10.570  1.00 10.00      A   
ATOM   4930  C   GLY   521    -104.461  30.166  -9.528  1.00 10.00      A   
ATOM   4931  O   GLY   521    -103.365  30.707  -9.674  1.00 10.00      A   
ATOM   4932  N   ALA   522    -104.754  29.405  -8.477  1.00 10.00      A   
ATOM   4933  HN  ALA   522    -105.643  29.000  -8.394  1.00 10.00      A   
ATOM   4934  CA  ALA   522    -103.729  29.173  -7.434  1.00 10.00      A   
ATOM   4935  CB  ALA   522    -104.349  28.554  -6.169  1.00 10.00      A   
ATOM   4936  C   ALA   522    -102.621  28.266  -7.957  1.00 10.00      A   
ATOM   4937  O   ALA   522    -101.437  28.455  -7.624  1.00 10.00      A   
ATOM   4938  N   CYS   523    -102.996  27.273  -8.756  1.00 10.00      A   
ATOM   4939  HN  CYS   523    -103.951  27.132  -8.924  1.00 10.00      A   
ATOM   4940  CA  CYS   523    -102.026  26.384  -9.390  1.00 10.00      A   
ATOM   4941  CB  CYS   523    -102.746  25.287 -10.212  1.00 10.00      A   
ATOM   4942  SG  CYS   523    -103.691  24.057  -9.249  1.00 10.00      A   
ATOM   4943  HG  CYS   523    -104.230  24.678  -8.211  1.00 10.00      A   
ATOM   4944  C   CYS   523    -101.088  27.199 -10.293  1.00 10.00      A   
ATOM   4945  O   CYS   523     -99.876  27.029 -10.253  1.00 10.00      A   
ATOM   4946  N   LYS   524    -101.643  28.081 -11.121  1.00 10.00      A   
ATOM   4947  HN  LYS   524    -102.618  28.148 -11.182  1.00 10.00      A   
ATOM   4948  CA  LYS   524    -100.798  28.955 -11.941  1.00 10.00      A   
ATOM   4949  CB  LYS   524    -101.656  29.887 -12.794  1.00 10.00      A   
ATOM   4950  CG  LYS   524    -102.309  29.194 -13.983  1.00 10.00      A   
ATOM   4951  CD  LYS   524    -102.968  30.247 -14.889  1.00 10.00      A   
ATOM   4952  CE  LYS   524    -104.165  30.904 -14.225  1.00 10.00      A   
ATOM   4953  NZ  LYS   524    -104.892  31.764 -15.210  1.00 10.00      A   
ATOM   4954  HZ1 LYS   524    -105.226  31.188 -16.010  1.00 10.00      A   
ATOM   4955  HZ2 LYS   524    -104.259  32.506 -15.572  1.00 10.00      A   
ATOM   4956  HZ3 LYS   524    -105.711  32.215 -14.755  1.00 10.00      A   
ATOM   4957  C   LYS   524     -99.862  29.814 -11.088  1.00 10.00      A   
ATOM   4958  O   LYS   524     -98.656  29.960 -11.389  1.00 10.00      A   
ATOM   4959  N   LEU   525    -100.415  30.442 -10.056  1.00 10.00      A   
ATOM   4960  HN  LEU   525    -101.366  30.329  -9.850  1.00 10.00      A   
ATOM   4961  CA  LEU   525     -99.563  31.311  -9.234  1.00 10.00      A   
ATOM   4962  CB  LEU   525    -100.385  32.166  -8.253  1.00 10.00      A   
ATOM   4963  CG  LEU   525     -99.616  33.364  -7.679  1.00 10.00      A   
ATOM   4964  CD1 LEU   525     -99.297  34.354  -8.796  1.00 10.00      A   
ATOM   4965  CD2 LEU   525    -100.470  34.068  -6.651  1.00 10.00      A   
ATOM   4966  C   LEU   525     -98.479  30.514  -8.518  1.00 10.00      A   
ATOM   4967  O   LEU   525     -97.342  30.962  -8.449  1.00 10.00      A   
ATOM   4968  N   LEU   526     -98.811  29.327  -8.012  1.00 10.00      A   
ATOM   4969  HN  LEU   526     -99.738  29.016  -8.081  1.00 10.00      A   
ATOM   4970  CA  LEU   526     -97.810  28.475  -7.348  1.00 10.00      A   
ATOM   4971  CB  LEU   526     -98.434  27.197  -6.778  1.00 10.00      A   
ATOM   4972  CG  LEU   526     -97.464  26.217  -6.087  1.00 10.00      A   
ATOM   4973  CD1 LEU   526     -96.829  26.813  -4.814  1.00 10.00      A   
ATOM   4974  CD2 LEU   526     -98.162  24.883  -5.742  1.00 10.00      A   
ATOM   4975  C   LEU   526     -96.676  28.100  -8.315  1.00 10.00      A   
ATOM   4976  O   LEU   526     -95.490  28.164  -7.946  1.00 10.00      A   
ATOM   4977  N   GLY   527     -97.048  27.734  -9.551  1.00 10.00      A   
ATOM   4978  HN  GLY   527     -98.004  27.662  -9.752  1.00 10.00      A   
ATOM   4979  CA  GLY   527     -96.068  27.441 -10.606  1.00 10.00      A   
ATOM   4980  C   GLY   527     -95.144  28.595 -10.904  1.00 10.00      A   
ATOM   4981  O   GLY   527     -93.954  28.380 -11.103  1.00 10.00      A   
ATOM   4982  N   GLN   528     -95.698  29.810 -10.941  1.00 10.00      A   
ATOM   4983  HN  GLN   528     -96.671  29.872 -10.836  1.00 10.00      A   
ATOM   4984  CA  GLN   528     -94.949  31.061 -11.128  1.00 10.00      A   
ATOM   4985  CB  GLN   528     -95.882  32.282 -11.062  1.00 10.00      A   
ATOM   4986  CG  GLN   528     -96.528  32.717 -12.315  1.00 10.00      A   
ATOM   4987  CD  GLN   528     -95.629  33.591 -13.161  1.00 10.00      A   
ATOM   4988  OE1 GLN   528     -94.943  34.501 -12.678  1.00 10.00      A   
ATOM   4989  NE2 GLN   528     -95.626  33.308 -14.444  1.00 10.00      A   
ATOM   4990 HE21 GLN   528     -96.191  32.571 -14.756  1.00 10.00      A   
ATOM   4991 HE22 GLN   528     -95.060  33.846 -15.035  1.00 10.00      A   
ATOM   4992  C   GLN   528     -93.945  31.280 -10.011  1.00 10.00      A   
ATOM   4993  O   GLN   528     -92.776  31.617 -10.250  1.00 10.00      A   
ATOM   4994  N   LYS   529     -94.458  31.190  -8.797  1.00 10.00      A   
ATOM   4995  HN  LYS   529     -95.402  30.941  -8.704  1.00 10.00      A   
ATOM   4996  CA  LYS   529     -93.689  31.441  -7.604  1.00 10.00      A   
ATOM   4997  CB  LYS   529     -94.606  31.369  -6.391  1.00 10.00      A   
ATOM   4998  CG  LYS   529     -93.906  31.836  -5.105  1.00 10.00      A   
ATOM   4999  CD  LYS   529     -94.729  31.567  -3.870  1.00 10.00      A   
ATOM   5000  CE  LYS   529     -93.850  31.575  -2.616  1.00 10.00      A   
ATOM   5001  NZ  LYS   529     -93.177  32.863  -2.392  1.00 10.00      A   
ATOM   5002  HZ1 LYS   529     -93.882  33.619  -2.277  1.00 10.00      A   
ATOM   5003  HZ2 LYS   529     -92.566  33.094  -3.202  1.00 10.00      A   
ATOM   5004  HZ3 LYS   529     -92.592  32.816  -1.532  1.00 10.00      A   
ATOM   5005  C   LYS   529     -92.541  30.442  -7.393  1.00 10.00      A   
ATOM   5006  O   LYS   529     -91.493  30.810  -6.872  1.00 10.00      A   
ATOM   5007  N   MET   530     -92.783  29.181  -7.748  1.00 10.00      A   
ATOM   5008  HN  MET   530     -93.585  28.986  -8.275  1.00 10.00      A   
ATOM   5009  CA  MET   530     -91.892  28.069  -7.380  1.00 10.00      A   
ATOM   5010  CB  MET   530     -92.607  27.059  -6.470  1.00 10.00      A   
ATOM   5011  CG  MET   530     -93.242  27.649  -5.185  1.00 10.00      A   
ATOM   5012  SD  MET   530     -92.032  28.374  -4.089  1.00 10.00      A   
ATOM   5013  CE  MET   530     -91.281  26.846  -3.457  1.00 10.00      A   
ATOM   5014  C   MET   530     -91.406  27.354  -8.640  1.00 10.00      A   
ATOM   5015  O   MET   530     -91.862  26.256  -8.931  1.00 10.00      A   
ATOM   5016  N   PRO   531     -90.491  27.976  -9.397  1.00 10.00      A   
ATOM   5017  CA  PRO   531     -90.104  27.342 -10.650  1.00 10.00      A   
ATOM   5018  CB  PRO   531     -89.168  28.375 -11.301  1.00 10.00      A   
ATOM   5019  CG  PRO   531     -88.602  29.144 -10.124  1.00 10.00      A   
ATOM   5020  CD  PRO   531     -89.762  29.236  -9.170  1.00 10.00      A   
ATOM   5021  C   PRO   531     -89.408  25.986 -10.472  1.00 10.00      A   
ATOM   5022  O   PRO   531     -89.321  25.233 -11.431  1.00 10.00      A   
ATOM   5023  N   LYS   532     -88.930  25.652  -9.276  1.00 10.00      A   
ATOM   5024  HN  LYS   532     -89.009  26.276  -8.525  1.00 10.00      A   
ATOM   5025  CA  LYS   532     -88.274  24.331  -9.081  1.00 10.00      A   
ATOM   5026  CB  LYS   532     -87.097  24.422  -8.099  1.00 10.00      A   
ATOM   5027  CG  LYS   532     -86.020  25.434  -8.485  1.00 10.00      A   
ATOM   5028  CD  LYS   532     -84.874  25.383  -7.483  1.00 10.00      A   
ATOM   5029  CE  LYS   532     -83.835  26.477  -7.740  1.00 10.00      A   
ATOM   5030  NZ  LYS   532     -83.977  27.685  -6.836  1.00 10.00      A   
ATOM   5031  HZ1 LYS   532     -83.246  28.389  -7.064  1.00 10.00      A   
ATOM   5032  HZ2 LYS   532     -83.871  27.402  -5.841  1.00 10.00      A   
ATOM   5033  HZ3 LYS   532     -84.914  28.119  -6.963  1.00 10.00      A   
ATOM   5034  C   LYS   532     -89.247  23.222  -8.659  1.00 10.00      A   
ATOM   5035  O   LYS   532     -88.832  22.074  -8.426  1.00 10.00      A   
ATOM   5036  N   LEU   533     -90.536  23.559  -8.593  1.00 10.00      A   
ATOM   5037  HN  LEU   533     -90.776  24.509  -8.617  1.00 10.00      A   
ATOM   5038  CA  LEU   533     -91.587  22.583  -8.487  1.00 10.00      A   
ATOM   5039  CB  LEU   533     -92.686  23.087  -7.543  1.00 10.00      A   
ATOM   5040  CG  LEU   533     -92.642  22.907  -6.010  1.00 10.00      A   
ATOM   5041  CD1 LEU   533     -91.371  22.398  -5.299  1.00 10.00      A   
ATOM   5042  CD2 LEU   533     -93.452  23.945  -5.191  1.00 10.00      A   
ATOM   5043  C   LEU   533     -92.236  22.333  -9.850  1.00 10.00      A   
ATOM   5044  O   LEU   533     -92.371  23.251 -10.660  1.00 10.00      A   
ATOM   5045  N   ASN   534     -92.660  21.097 -10.091  1.00 10.00      A   
ATOM   5046  HN  ASN   534     -92.352  20.358  -9.526  1.00 10.00      A   
ATOM   5047  CA  ASN   534     -93.579  20.833 -11.188  1.00 10.00      A   
ATOM   5048  CB  ASN   534     -93.289  19.498 -11.900  1.00 10.00      A   
ATOM   5049  CG  ASN   534     -92.147  19.588 -12.875  1.00 10.00      A   
ATOM   5050  OD1 ASN   534     -91.582  20.675 -13.102  1.00 10.00      A   
ATOM   5051  ND2 ASN   534     -91.793  18.438 -13.490  1.00 10.00      A   
ATOM   5052 HD21 ASN   534     -92.292  17.624 -13.270  1.00 10.00      A   
ATOM   5053 HD22 ASN   534     -91.052  18.464 -14.130  1.00 10.00      A   
ATOM   5054  C   ASN   534     -94.948  20.818 -10.580  1.00 10.00      A   
ATOM   5055  O   ASN   534     -95.258  19.982  -9.705  1.00 10.00      A   
ATOM   5056  N   VAL   535     -95.773  21.756 -11.009  1.00 10.00      A   
ATOM   5057  HN  VAL   535     -95.456  22.411 -11.665  1.00 10.00      A   
ATOM   5058  CA  VAL   535     -97.156  21.835 -10.525  1.00 10.00      A   
ATOM   5059  CB  VAL   535     -97.539  23.287 -10.152  1.00 10.00      A   
ATOM   5060  CG1 VAL   535     -99.031  23.378  -9.651  1.00 10.00      A   
ATOM   5061  CG2 VAL   535     -96.568  23.802  -9.080  1.00 10.00      A   
ATOM   5062  C   VAL   535     -98.004  21.319 -11.673  1.00 10.00      A   
ATOM   5063  O   VAL   535     -98.186  22.029 -12.668  1.00 10.00      A   
ATOM   5064  N   GLU   536     -98.498  20.086 -11.541  1.00 10.00      A   
ATOM   5065  HN  GLU   536     -98.364  19.607 -10.696  1.00 10.00      A   
ATOM   5066  CA  GLU   536     -99.229  19.434 -12.616  1.00 10.00      A   
ATOM   5067  CB  GLU   536     -98.688  18.012 -12.841  1.00 10.00      A   
ATOM   5068  CG  GLU   536     -97.185  17.968 -13.222  1.00 10.00      A   
ATOM   5069  CD  GLU   536     -96.727  16.572 -13.681  1.00 10.00      A   
ATOM   5070  OE1 GLU   536     -97.555  15.622 -13.614  1.00 10.00      A   
ATOM   5071  OE2 GLU   536     -95.556  16.463 -14.106  1.00 10.00      A   
ATOM   5072  C   GLU   536    -100.727  19.375 -12.314  1.00 10.00      A   
ATOM   5073  O   GLU   536    -101.140  18.733 -11.365  1.00 10.00      A   
ATOM   5074  N   VAL   537    -101.509  20.051 -13.136  1.00 10.00      A   
ATOM   5075  HN  VAL   537    -101.090  20.649 -13.790  1.00 10.00      A   
ATOM   5076  CA  VAL   537    -102.959  19.954 -13.120  1.00 10.00      A   
ATOM   5077  CB  VAL   537    -103.594  21.217 -13.701  1.00 10.00      A   
ATOM   5078  CG1 VAL   537    -105.107  21.015 -13.943  1.00 10.00      A   
ATOM   5079  CG2 VAL   537    -103.304  22.413 -12.793  1.00 10.00      A   
ATOM   5080  C   VAL   537    -103.377  18.748 -13.960  1.00 10.00      A   
ATOM   5081  O   VAL   537    -103.040  18.662 -15.135  1.00 10.00      A   
ATOM   5082  N   ILE   538    -104.098  17.819 -13.346  1.00 10.00      A   
ATOM   5083  HN  ILE   538    -104.396  17.977 -12.425  1.00 10.00      A   
ATOM   5084  CA  ILE   538    -104.462  16.564 -14.007  1.00 10.00      A   
ATOM   5085  CB  ILE   538    -103.951  15.313 -13.222  1.00 10.00      A   
ATOM   5086  CG1 ILE   538    -102.443  15.421 -12.897  1.00 10.00      A   
ATOM   5087  CG2 ILE   538    -104.275  13.980 -13.999  1.00 10.00      A   
ATOM   5088  CD1 ILE   538    -101.959  14.367 -11.832  1.00 10.00      A   
ATOM   5089  C   ILE   538    -105.971  16.599 -14.040  1.00 10.00      A   
ATOM   5090  O   ILE   538    -106.623  16.403 -13.012  1.00 10.00      A   
ATOM   5091  N   ASP   539    -106.523  16.852 -15.219  1.00 10.00      A   
ATOM   5092  HN  ASP   539    -105.973  16.788 -16.028  1.00 10.00      A   
ATOM   5093  CA  ASP   539    -107.918  17.220 -15.341  1.00 10.00      A   
ATOM   5094  CB  ASP   539    -108.093  18.752 -15.144  1.00 10.00      A   
ATOM   5095  CG  ASP   539    -109.549  19.168 -14.829  1.00 10.00      A   
ATOM   5096  OD1 ASP   539    -109.796  19.904 -13.811  1.00 10.00      A   
ATOM   5097  OD2 ASP   539    -110.451  18.762 -15.592  1.00 10.00      A   
ATOM   5098  C   ASP   539    -108.413  16.773 -16.710  1.00 10.00      A   
ATOM   5099  O   ASP   539    -107.868  17.159 -17.754  1.00 10.00      A   
ATOM   5100  N   GLU   540    -109.471  15.981 -16.702  1.00 10.00      A   
ATOM   5101  HN  GLU   540    -109.914  15.778 -15.852  1.00 10.00      A   
ATOM   5102  CA  GLU   540    -109.983  15.413 -17.925  1.00 10.00      A   
ATOM   5103  CB  GLU   540    -110.432  13.964 -17.691  1.00 10.00      A   
ATOM   5104  CG  GLU   540    -109.242  13.054 -17.244  1.00 10.00      A   
ATOM   5105  CD  GLU   540    -109.651  11.613 -17.090  1.00 10.00      A   
ATOM   5106  OE1 GLU   540    -110.387  11.309 -16.135  1.00 10.00      A   
ATOM   5107  OE2 GLU   540    -109.265  10.803 -17.953  1.00 10.00      A   
ATOM   5108  C   GLU   540    -111.081  16.232 -18.623  1.00 10.00      A   
ATOM   5109  O   GLU   540    -111.671  15.757 -19.574  1.00 10.00      A   
ATOM   5110  N   ARG   541    -111.357  17.443 -18.155  1.00 10.00      A   
ATOM   5111  HN  ARG   541    -110.869  17.785 -17.376  1.00 10.00      A   
ATOM   5112  CA  ARG   541    -112.379  18.271 -18.787  1.00 10.00      A   
ATOM   5113  CB  ARG   541    -113.096  19.167 -17.759  1.00 10.00      A   
ATOM   5114  CG  ARG   541    -113.654  18.503 -16.554  1.00 10.00      A   
ATOM   5115  CD  ARG   541    -112.930  19.081 -15.342  1.00 10.00      A   
ATOM   5116  NE  ARG   541    -113.851  19.896 -14.608  1.00 10.00      A   
ATOM   5117  HE  ARG   541    -114.793  19.831 -14.872  1.00 10.00      A   
ATOM   5118  CZ  ARG   541    -113.555  20.718 -13.618  1.00 10.00      A   
ATOM   5119  NH1 ARG   541    -112.308  20.939 -13.207  1.00 10.00      A   
ATOM   5120 HH11 ARG   541    -111.514  20.453 -13.672  1.00 10.00      A   
ATOM   5121 HH12 ARG   541    -112.128  21.597 -12.422  1.00 10.00      A   
ATOM   5122  NH2 ARG   541    -114.561  21.372 -13.082  1.00 10.00      A   
ATOM   5123 HH21 ARG   541    -114.393  22.036 -12.299  1.00 10.00      A   
ATOM   5124 HH22 ARG   541    -115.526  21.227 -13.442  1.00 10.00      A   
ATOM   5125  C   ARG   541    -111.853  19.160 -19.927  1.00 10.00      A   
ATOM   5126  O   ARG   541    -112.533  20.100 -20.318  1.00 10.00      A   
ATOM   5127  N   GLY   542    -110.656  18.921 -20.449  1.00 10.00      A   
ATOM   5128  HN  GLY   542    -110.140  18.138 -20.165  1.00 10.00      A   
ATOM   5129  CA  GLY   542    -110.119  19.855 -21.462  1.00 10.00      A   
ATOM   5130  C   GLY   542    -109.398  21.042 -20.814  1.00 10.00      A   
ATOM   5131  O   GLY   542    -109.275  21.098 -19.592  1.00 10.00      A   
ATOM   5132  N   ALA   543    -108.919  21.982 -21.632  1.00 10.00      A   
ATOM   5133  HN  ALA   543    -109.161  21.947 -22.581  1.00 10.00      A   
ATOM   5134  CA  ALA   543    -108.043  23.073 -21.167  1.00 10.00      A   
ATOM   5135  CB  ALA   543    -107.824  24.067 -22.315  1.00 10.00      A   
ATOM   5136  C   ALA   543    -108.597  23.812 -19.925  1.00 10.00      A   
ATOM   5137  O   ALA   543    -109.757  24.268 -19.953  1.00 10.00      A   
ATOM   5138  N   PRO   544    -107.789  23.942 -18.849  1.00 10.00      A   
ATOM   5139  CA  PRO   544    -108.285  24.636 -17.647  1.00 10.00      A   
ATOM   5140  CB  PRO   544    -107.136  24.500 -16.651  1.00 10.00      A   
ATOM   5141  CG  PRO   544    -106.291  23.372 -17.154  1.00 10.00      A   
ATOM   5142  CD  PRO   544    -106.403  23.478 -18.662  1.00 10.00      A   
ATOM   5143  C   PRO   544    -108.584  26.107 -17.918  1.00 10.00      A   
ATOM   5144  O   PRO   544    -109.435  26.684 -17.248  1.00 10.00      A   
ATOM   5145  N   ASP   545    -107.880  26.670 -18.910  1.00 10.00      A   
ATOM   5146  HN  ASP   545    -107.115  26.168 -19.261  1.00 10.00      A   
ATOM   5147  CA  ASP   545    -108.161  27.979 -19.515  1.00 10.00      A   
ATOM   5148  CB  ASP   545    -107.318  28.153 -20.784  1.00 10.00      A   
ATOM   5149  CG  ASP   545    -105.951  28.708 -20.507  1.00 10.00      A   
ATOM   5150  OD1 ASP   545    -105.623  28.996 -19.324  1.00 10.00      A   
ATOM   5151  OD2 ASP   545    -105.202  28.861 -21.499  1.00 10.00      A   
ATOM   5152  C   ASP   545    -109.606  28.157 -19.983  1.00 10.00      A   
ATOM   5153  O   ASP   545    -110.072  29.298 -20.118  1.00 10.00      A   
ATOM   5154  N   SER   546    -110.281  27.049 -20.292  1.00 10.00      A   
ATOM   5155  HN  SER   546    -109.861  26.175 -20.153  1.00 10.00      A   
ATOM   5156  CA  SER   546    -111.645  27.117 -20.837  1.00 10.00      A   
ATOM   5157  CB  SER   546    -112.002  25.855 -21.646  1.00 10.00      A   
ATOM   5158  OG  SER   546    -112.030  24.697 -20.829  1.00 10.00      A   
ATOM   5159  HG  SER   546    -111.753  23.935 -21.344  1.00 10.00      A   
ATOM   5160  C   SER   546    -112.668  27.378 -19.736  1.00 10.00      A   
ATOM   5161  O   SER   546    -113.859  27.554 -20.013  1.00 10.00      A   
ATOM   5162  N   ARG   547    -112.183  27.445 -18.498  1.00 10.00      A   
ATOM   5163  HN  ARG   547    -111.217  27.344 -18.368  1.00 10.00      A   
ATOM   5164  CA  ARG   547    -113.023  27.661 -17.328  1.00 10.00      A   
ATOM   5165  CB  ARG   547    -112.984  26.427 -16.438  1.00 10.00      A   
ATOM   5166  CG  ARG   547    -113.744  25.227 -16.946  1.00 10.00      A   
ATOM   5167  CD  ARG   547    -113.605  24.061 -15.948  1.00 10.00      A   
ATOM   5168  NE  ARG   547    -112.245  23.510 -15.851  1.00 10.00      A   
ATOM   5169  HE  ARG   547    -111.730  23.723 -15.046  1.00 10.00      A   
ATOM   5170  CZ  ARG   547    -111.678  22.741 -16.788  1.00 10.00      A   
ATOM   5171  NH1 ARG   547    -112.330  22.444 -17.903  1.00 10.00      A   
ATOM   5172 HH11 ARG   547    -111.880  21.846 -18.625  1.00 10.00      A   
ATOM   5173 HH12 ARG   547    -113.291  22.810 -18.057  1.00 10.00      A   
ATOM   5174  NH2 ARG   547    -110.454  22.293 -16.628  1.00 10.00      A   
ATOM   5175 HH21 ARG   547    -109.919  22.535 -15.770  1.00 10.00      A   
ATOM   5176 HH22 ARG   547    -110.019  21.695 -17.360  1.00 10.00      A   
ATOM   5177  C   ARG   547    -112.474  28.842 -16.512  1.00 10.00      A   
ATOM   5178  O   ARG   547    -111.283  29.144 -16.603  1.00 10.00      A   
ATOM   5179  N   PRO   548    -113.328  29.485 -15.695  1.00 10.00      A   
ATOM   5180  CA  PRO   548    -112.863  30.580 -14.854  1.00 10.00      A   
ATOM   5181  CB  PRO   548    -114.076  30.867 -13.975  1.00 10.00      A   
ATOM   5182  CG  PRO   548    -115.247  30.541 -14.889  1.00 10.00      A   
ATOM   5183  CD  PRO   548    -114.777  29.264 -15.526  1.00 10.00      A   
ATOM   5184  C   PRO   548    -111.660  30.168 -14.008  1.00 10.00      A   
ATOM   5185  O   PRO   548    -111.563  29.000 -13.608  1.00 10.00      A   
ATOM   5186  N   GLU   549    -110.747  31.112 -13.769  1.00 10.00      A   
ATOM   5187  HN  GLU   549    -110.885  32.003 -14.151  1.00 10.00      A   
ATOM   5188  CA  GLU   549    -109.537  30.873 -12.957  1.00 10.00      A   
ATOM   5189  CB  GLU   549    -108.775  32.191 -12.804  1.00 10.00      A   
ATOM   5190  CG  GLU   549    -107.306  32.114 -13.188  1.00 10.00      A   
ATOM   5191  CD  GLU   549    -106.474  33.349 -12.742  1.00 10.00      A
[truncated: 214,835 more chars]
