# Supplementary material for: Flexibility of intrinsically disordered degrons in AUX/IAA proteins reinforces auxin co-receptor assemblies
Source: Nat Commun. 2020 May 8;11:2277. doi: 10.1038/s41467-020-16147-2 (PMC7210949; doi:10.1038/s41467-020-16147-2)
Supplement: Supplementary file 11 — Supplementary Data 8 [file 41467_2020_16147_MOESM11_ESM.gz › disvis_haddock_files/IAA12/Input/protein1.psf]

data_cns_mtf

_cns_mtf.title
; FILENAME="protein1.psf"
  peptide link removed (applied DPEP): from      3033 to      3039
  peptide link removed (applied DPEP): from      3062 to      3090
  coordinates built for more than 100 hundred atoms
  DATE:09-Dec-2019  16:11:05       created by user: enmr
  VERSION:1.3U
;

loop_
_cns_mtf_atom.id
_cns_mtf_atom.segment_id
_cns_mtf_atom.residue_id
_cns_mtf_atom.residue_name
_cns_mtf_atom.atom_name
_cns_mtf_atom.chemical_type
_cns_mtf_atom.charge
_cns_mtf_atom.atom_mass
1 'A' '9' 'PHE' 'N' 'NH1' -0.570000 14.0070
2 'A' '9' 'PHE' 'HN' 'H' 0.370000 1.00800
3 'A' '9' 'PHE' 'CA' 'CH1E' 0.200000 12.0110
4 'A' '9' 'PHE' 'CB' 'CH2E' 0.00000 12.0110
5 'A' '9' 'PHE' 'CG' 'CF' 0.00000 12.0110
6 'A' '9' 'PHE' 'CD1' 'CR1E' 0.00000 12.0110
7 'A' '9' 'PHE' 'CD2' 'CR1E' 0.00000 12.0110
8 'A' '9' 'PHE' 'CE1' 'CR1E' 0.00000 12.0110
9 'A' '9' 'PHE' 'CE2' 'CR1E' 0.00000 12.0110
10 'A' '9' 'PHE' 'CZ' 'CR1E' 0.00000 12.0110
11 'A' '9' 'PHE' 'C' 'C' 0.500000 12.0110
12 'A' '9' 'PHE' 'O' 'O' -0.500000 15.9990
13 'A' '10' 'PRO' 'N' 'N' -0.570000 14.0070
14 'A' '10' 'PRO' 'CA' 'CH1E' 0.285000 12.0110
15 'A' '10' 'PRO' 'CB' 'CH2E' 0.00000 12.0110
16 'A' '10' 'PRO' 'CG' 'CH2P' 0.00000 12.0110
17 'A' '10' 'PRO' 'CD' 'CH2P' 0.285000 12.0110
18 'A' '10' 'PRO' 'C' 'C' 0.500000 12.0110
19 'A' '10' 'PRO' 'O' 'O' -0.500000 15.9990
20 'A' '11' 'GLU' 'N' 'NH1' -0.570000 14.0070
21 'A' '11' 'GLU' 'HN' 'H' 0.370000 1.00800
22 'A' '11' 'GLU' 'CA' 'CH1E' 0.200000 12.0110
23 'A' '11' 'GLU' 'CB' 'CH2E' 0.00000 12.0110
24 'A' '11' 'GLU' 'CG' 'CH2E' -0.100000 12.0110
25 'A' '11' 'GLU' 'CD' 'C' 0.700000 12.0110
26 'A' '11' 'GLU' 'OE1' 'OC' -0.800000 15.9990
27 'A' '11' 'GLU' 'OE2' 'OC' -0.800000 15.9990
28 'A' '11' 'GLU' 'C' 'C' 0.500000 12.0110
29 'A' '11' 'GLU' 'O' 'O' -0.500000 15.9990
30 'A' '12' 'GLU' 'N' 'NH1' -0.570000 14.0070
31 'A' '12' 'GLU' 'HN' 'H' 0.370000 1.00800
32 'A' '12' 'GLU' 'CA' 'CH1E' 0.200000 12.0110
33 'A' '12' 'GLU' 'CB' 'CH2E' 0.00000 12.0110
34 'A' '12' 'GLU' 'CG' 'CH2E' -0.100000 12.0110
35 'A' '12' 'GLU' 'CD' 'C' 0.700000 12.0110
36 'A' '12' 'GLU' 'OE1' 'OC' -0.800000 15.9990
37 'A' '12' 'GLU' 'OE2' 'OC' -0.800000 15.9990
38 'A' '12' 'GLU' 'C' 'C' 0.500000 12.0110
39 'A' '12' 'GLU' 'O' 'O' -0.500000 15.9990
40 'A' '13' 'VAL' 'N' 'NH1' -0.570000 14.0070
41 'A' '13' 'VAL' 'HN' 'H' 0.370000 1.00800
42 'A' '13' 'VAL' 'CA' 'CH1E' 0.200000 12.0110
43 'A' '13' 'VAL' 'CB' 'CH1E' 0.00000 12.0110
44 'A' '13' 'VAL' 'CG1' 'CH3E' 0.00000 12.0110
45 'A' '13' 'VAL' 'CG2' 'CH3E' 0.00000 12.0110
46 'A' '13' 'VAL' 'C' 'C' 0.500000 12.0110
47 'A' '13' 'VAL' 'O' 'O' -0.500000 15.9990
48 'A' '14' 'LEU' 'N' 'NH1' -0.570000 14.0070
49 'A' '14' 'LEU' 'HN' 'H' 0.370000 1.00800
50 'A' '14' 'LEU' 'CA' 'CH1E' 0.200000 12.0110
51 'A' '14' 'LEU' 'CB' 'CH2E' 0.00000 12.0110
52 'A' '14' 'LEU' 'CG' 'CH1E' 0.00000 12.0110
53 'A' '14' 'LEU' 'CD1' 'CH3E' 0.00000 12.0110
54 'A' '14' 'LEU' 'CD2' 'CH3E' 0.00000 12.0110
55 'A' '14' 'LEU' 'C' 'C' 0.500000 12.0110
56 'A' '14' 'LEU' 'O' 'O' -0.500000 15.9990
57 'A' '15' 'GLU' 'N' 'NH1' -0.570000 14.0070
58 'A' '15' 'GLU' 'HN' 'H' 0.370000 1.00800
59 'A' '15' 'GLU' 'CA' 'CH1E' 0.200000 12.0110
60 'A' '15' 'GLU' 'CB' 'CH2E' 0.00000 12.0110
61 'A' '15' 'GLU' 'CG' 'CH2E' -0.100000 12.0110
62 'A' '15' 'GLU' 'CD' 'C' 0.700000 12.0110
63 'A' '15' 'GLU' 'OE1' 'OC' -0.800000 15.9990
64 'A' '15' 'GLU' 'OE2' 'OC' -0.800000 15.9990
65 'A' '15' 'GLU' 'C' 'C' 0.500000 12.0110
66 'A' '15' 'GLU' 'O' 'O' -0.500000 15.9990
67 'A' '16' 'HIS' 'N' 'NH1' -0.570000 14.0070
68 'A' '16' 'HIS' 'HN' 'H' 0.370000 1.00800
69 'A' '16' 'HIS' 'CA' 'CH1E' 0.200000 12.0110
70 'A' '16' 'HIS' 'CB' 'CH2E' 0.00000 12.0110
71 'A' '16' 'HIS' 'CG' 'C5' 0.130000 12.0110
72 'A' '16' 'HIS' 'ND1' 'NR' -0.570000 14.0070
73 'A' '16' 'HIS' 'CD2' 'CR1E' 0.100000 12.0110
74 'A' '16' 'HIS' 'CE1' 'CRH' 0.410000 12.0110
75 'A' '16' 'HIS' 'NE2' 'NH1' -0.570000 14.0070
76 'A' '16' 'HIS' 'HE2' 'H' 0.420000 1.00800
77 'A' '16' 'HIS' 'C' 'C' 0.500000 12.0110
78 'A' '16' 'HIS' 'O' 'O' -0.500000 15.9990
79 'A' '17' 'VAL' 'N' 'NH1' -0.570000 14.0070
80 'A' '17' 'VAL' 'HN' 'H' 0.370000 1.00800
81 'A' '17' 'VAL' 'CA' 'CH1E' 0.200000 12.0110
82 'A' '17' 'VAL' 'CB' 'CH1E' 0.00000 12.0110
83 'A' '17' 'VAL' 'CG1' 'CH3E' 0.00000 12.0110
84 'A' '17' 'VAL' 'CG2' 'CH3E' 0.00000 12.0110
85 'A' '17' 'VAL' 'C' 'C' 0.500000 12.0110
86 'A' '17' 'VAL' 'O' 'O' -0.500000 15.9990
87 'A' '18' 'PHE' 'N' 'NH1' -0.570000 14.0070
88 'A' '18' 'PHE' 'HN' 'H' 0.370000 1.00800
89 'A' '18' 'PHE' 'CA' 'CH1E' 0.200000 12.0110
90 'A' '18' 'PHE' 'CB' 'CH2E' 0.00000 12.0110
91 'A' '18' 'PHE' 'CG' 'CF' 0.00000 12.0110
92 'A' '18' 'PHE' 'CD1' 'CR1E' 0.00000 12.0110
93 'A' '18' 'PHE' 'CD2' 'CR1E' 0.00000 12.0110
94 'A' '18' 'PHE' 'CE1' 'CR1E' 0.00000 12.0110
95 'A' '18' 'PHE' 'CE2' 'CR1E' 0.00000 12.0110
96 'A' '18' 'PHE' 'CZ' 'CR1E' 0.00000 12.0110
97 'A' '18' 'PHE' 'C' 'C' 0.500000 12.0110
98 'A' '18' 'PHE' 'O' 'O' -0.500000 15.9990
99 'A' '19' 'SER' 'N' 'NH1' -0.570000 14.0070
100 'A' '19' 'SER' 'HN' 'H' 0.370000 1.00800
101 'A' '19' 'SER' 'CA' 'CH1E' 0.200000 12.0110
102 'A' '19' 'SER' 'CB' 'CH2E' 0.265000 12.0110
103 'A' '19' 'SER' 'OG' 'OH1' -0.700000 15.9990
104 'A' '19' 'SER' 'HG' 'H' 0.435000 1.00800
105 'A' '19' 'SER' 'C' 'C' 0.500000 12.0110
106 'A' '19' 'SER' 'O' 'O' -0.500000 15.9990
107 'A' '20' 'PHE' 'N' 'NH1' -0.570000 14.0070
108 'A' '20' 'PHE' 'HN' 'H' 0.370000 1.00800
109 'A' '20' 'PHE' 'CA' 'CH1E' 0.200000 12.0110
110 'A' '20' 'PHE' 'CB' 'CH2E' 0.00000 12.0110
111 'A' '20' 'PHE' 'CG' 'CF' 0.00000 12.0110
112 'A' '20' 'PHE' 'CD1' 'CR1E' 0.00000 12.0110
113 'A' '20' 'PHE' 'CD2' 'CR1E' 0.00000 12.0110
114 'A' '20' 'PHE' 'CE1' 'CR1E' 0.00000 12.0110
115 'A' '20' 'PHE' 'CE2' 'CR1E' 0.00000 12.0110
116 'A' '20' 'PHE' 'CZ' 'CR1E' 0.00000 12.0110
117 'A' '20' 'PHE' 'C' 'C' 0.500000 12.0110
118 'A' '20' 'PHE' 'O' 'O' -0.500000 15.9990
119 'A' '21' 'ILE' 'N' 'NH1' -0.570000 14.0070
120 'A' '21' 'ILE' 'HN' 'H' 0.370000 1.00800
121 'A' '21' 'ILE' 'CA' 'CH1E' 0.200000 12.0110
122 'A' '21' 'ILE' 'CB' 'CH1E' 0.00000 12.0110
123 'A' '21' 'ILE' 'CG1' 'CH2E' 0.00000 12.0110
124 'A' '21' 'ILE' 'CG2' 'CH3E' 0.00000 12.0110
125 'A' '21' 'ILE' 'CD1' 'CH3E' 0.00000 12.0110
126 'A' '21' 'ILE' 'C' 'C' 0.500000 12.0110
127 'A' '21' 'ILE' 'O' 'O' -0.500000 15.9990
128 'A' '22' 'GLN' 'N' 'NH1' -0.570000 14.0070
129 'A' '22' 'GLN' 'HN' 'H' 0.370000 1.00800
130 'A' '22' 'GLN' 'CA' 'CH1E' 0.200000 12.0110
131 'A' '22' 'GLN' 'CB' 'CH2E' 0.00000 12.0110
132 'A' '22' 'GLN' 'CG' 'CH2E' 0.00000 12.0110
133 'A' '22' 'GLN' 'CD' 'C' 0.500000 12.0110
134 'A' '22' 'GLN' 'OE1' 'O' -0.500000 15.9990
135 'A' '22' 'GLN' 'NE2' 'NH2' -0.850000 14.0070
136 'A' '22' 'GLN' 'HE21' 'H' 0.425000 1.00800
137 'A' '22' 'GLN' 'HE22' 'H' 0.425000 1.00800
138 'A' '22' 'GLN' 'C' 'C' 0.500000 12.0110
139 'A' '22' 'GLN' 'O' 'O' -0.500000 15.9990
140 'A' '23' 'LEU' 'N' 'NH1' -0.570000 14.0070
141 'A' '23' 'LEU' 'HN' 'H' 0.370000 1.00800
142 'A' '23' 'LEU' 'CA' 'CH1E' 0.200000 12.0110
143 'A' '23' 'LEU' 'CB' 'CH2E' 0.00000 12.0110
144 'A' '23' 'LEU' 'CG' 'CH1E' 0.00000 12.0110
145 'A' '23' 'LEU' 'CD1' 'CH3E' 0.00000 12.0110
146 'A' '23' 'LEU' 'CD2' 'CH3E' 0.00000 12.0110
147 'A' '23' 'LEU' 'C' 'C' 0.500000 12.0110
148 'A' '23' 'LEU' 'O' 'O' -0.500000 15.9990
149 'A' '24' 'ASP' 'N' 'NH1' -0.570000 14.0070
150 'A' '24' 'ASP' 'HN' 'H' 0.370000 1.00800
151 'A' '24' 'ASP' 'CA' 'CH1E' 0.200000 12.0110
152 'A' '24' 'ASP' 'CB' 'CH2E' -0.100000 12.0110
153 'A' '24' 'ASP' 'CG' 'C' 0.700000 12.0110
154 'A' '24' 'ASP' 'OD1' 'OC' -0.800000 15.9990
155 'A' '24' 'ASP' 'OD2' 'OC' -0.800000 15.9990
156 'A' '24' 'ASP' 'C' 'C' 0.500000 12.0110
157 'A' '24' 'ASP' 'O' 'O' -0.500000 15.9990
158 'A' '25' 'LYS' 'N' 'NH1' -0.570000 14.0070
159 'A' '25' 'LYS' 'HN' 'H' 0.370000 1.00800
160 'A' '25' 'LYS' 'CA' 'CH1E' 0.200000 12.0110
161 'A' '25' 'LYS' 'CB' 'CH2E' 0.00000 12.0110
162 'A' '25' 'LYS' 'CG' 'CH2E' 0.00000 12.0110
163 'A' '25' 'LYS' 'CD' 'CH2E' 0.00000 12.0110
164 'A' '25' 'LYS' 'CE' 'CH2E' 0.310000 12.0110
165 'A' '25' 'LYS' 'NZ' 'NH3' -0.300000 14.0070
166 'A' '25' 'LYS' 'HZ1' 'HC' 0.330000 1.00800
167 'A' '25' 'LYS' 'HZ2' 'HC' 0.330000 1.00800
168 'A' '25' 'LYS' 'HZ3' 'HC' 0.330000 1.00800
169 'A' '25' 'LYS' 'C' 'C' 0.500000 12.0110
170 'A' '25' 'LYS' 'O' 'O' -0.500000 15.9990
171 'A' '26' 'ASP' 'N' 'NH1' -0.570000 14.0070
172 'A' '26' 'ASP' 'HN' 'H' 0.370000 1.00800
173 'A' '26' 'ASP' 'CA' 'CH1E' 0.200000 12.0110
174 'A' '26' 'ASP' 'CB' 'CH2E' -0.100000 12.0110
175 'A' '26' 'ASP' 'CG' 'C' 0.700000 12.0110
176 'A' '26' 'ASP' 'OD1' 'OC' -0.800000 15.9990
177 'A' '26' 'ASP' 'OD2' 'OC' -0.800000 15.9990
178 'A' '26' 'ASP' 'C' 'C' 0.500000 12.0110
179 'A' '26' 'ASP' 'O' 'O' -0.500000 15.9990
180 'A' '27' 'ARG' 'N' 'NH1' -0.570000 14.0070
181 'A' '27' 'ARG' 'HN' 'H' 0.370000 1.00800
182 'A' '27' 'ARG' 'CA' 'CH1E' 0.200000 12.0110
183 'A' '27' 'ARG' 'CB' 'CH2E' 0.00000 12.0110
184 'A' '27' 'ARG' 'CG' 'CH2E' 0.700000E-01 12.0110
185 'A' '27' 'ARG' 'CD' 'CH2E' 0.310000 12.0110
186 'A' '27' 'ARG' 'NE' 'NH1' -0.700000 14.0070
187 'A' '27' 'ARG' 'HE' 'H' 0.440000 1.00800
188 'A' '27' 'ARG' 'CZ' 'C' 0.640000 12.0110
189 'A' '27' 'ARG' 'NH1' 'NC2' -0.800000 14.0070
190 'A' '27' 'ARG' 'HH11' 'HC' 0.460000 1.00800
191 'A' '27' 'ARG' 'HH12' 'HC' 0.460000 1.00800
192 'A' '27' 'ARG' 'NH2' 'NC2' -0.800000 14.0070
193 'A' '27' 'ARG' 'HH21' 'HC' 0.460000 1.00800
194 'A' '27' 'ARG' 'HH22' 'HC' 0.460000 1.00800
195 'A' '27' 'ARG' 'C' 'C' 0.500000 12.0110
196 'A' '27' 'ARG' 'O' 'O' -0.500000 15.9990
197 'A' '28' 'ASN' 'N' 'NH1' -0.570000 14.0070
198 'A' '28' 'ASN' 'HN' 'H' 0.370000 1.00800
199 'A' '28' 'ASN' 'CA' 'CH1E' 0.200000 12.0110
200 'A' '28' 'ASN' 'CB' 'CH2E' 0.00000 12.0110
201 'A' '28' 'ASN' 'CG' 'C' 0.500000 12.0110
202 'A' '28' 'ASN' 'OD1' 'O' -0.500000 15.9990
203 'A' '28' 'ASN' 'ND2' 'NH2' -0.850000 14.0070
204 'A' '28' 'ASN' 'HD21' 'H' 0.425000 1.00800
205 'A' '28' 'ASN' 'HD22' 'H' 0.425000 1.00800
206 'A' '28' 'ASN' 'C' 'C' 0.500000 12.0110
207 'A' '28' 'ASN' 'O' 'O' -0.500000 15.9990
208 'A' '29' 'SER' 'N' 'NH1' -0.570000 14.0070
209 'A' '29' 'SER' 'HN' 'H' 0.370000 1.00800
210 'A' '29' 'SER' 'CA' 'CH1E' 0.200000 12.0110
211 'A' '29' 'SER' 'CB' 'CH2E' 0.265000 12.0110
212 'A' '29' 'SER' 'OG' 'OH1' -0.700000 15.9990
213 'A' '29' 'SER' 'HG' 'H' 0.435000 1.00800
214 'A' '29' 'SER' 'C' 'C' 0.500000 12.0110
215 'A' '29' 'SER' 'O' 'O' -0.500000 15.9990
216 'A' '30' 'VAL' 'N' 'NH1' -0.570000 14.0070
217 'A' '30' 'VAL' 'HN' 'H' 0.370000 1.00800
218 'A' '30' 'VAL' 'CA' 'CH1E' 0.200000 12.0110
219 'A' '30' 'VAL' 'CB' 'CH1E' 0.00000 12.0110
220 'A' '30' 'VAL' 'CG1' 'CH3E' 0.00000 12.0110
221 'A' '30' 'VAL' 'CG2' 'CH3E' 0.00000 12.0110
222 'A' '30' 'VAL' 'C' 'C' 0.500000 12.0110
223 'A' '30' 'VAL' 'O' 'O' -0.500000 15.9990
224 'A' '31' 'SER' 'N' 'NH1' -0.570000 14.0070
225 'A' '31' 'SER' 'HN' 'H' 0.370000 1.00800
226 'A' '31' 'SER' 'CA' 'CH1E' 0.200000 12.0110
227 'A' '31' 'SER' 'CB' 'CH2E' 0.265000 12.0110
228 'A' '31' 'SER' 'OG' 'OH1' -0.700000 15.9990
229 'A' '31' 'SER' 'HG' 'H' 0.435000 1.00800
230 'A' '31' 'SER' 'C' 'C' 0.500000 12.0110
231 'A' '31' 'SER' 'O' 'O' -0.500000 15.9990
232 'A' '32' 'LEU' 'N' 'NH1' -0.570000 14.0070
233 'A' '32' 'LEU' 'HN' 'H' 0.370000 1.00800
234 'A' '32' 'LEU' 'CA' 'CH1E' 0.200000 12.0110
235 'A' '32' 'LEU' 'CB' 'CH2E' 0.00000 12.0110
236 'A' '32' 'LEU' 'CG' 'CH1E' 0.00000 12.0110
237 'A' '32' 'LEU' 'CD1' 'CH3E' 0.00000 12.0110
238 'A' '32' 'LEU' 'CD2' 'CH3E' 0.00000 12.0110
239 'A' '32' 'LEU' 'C' 'C' 0.500000 12.0110
240 'A' '32' 'LEU' 'O' 'O' -0.500000 15.9990
241 'A' '33' 'VAL' 'N' 'NH1' -0.570000 14.0070
242 'A' '33' 'VAL' 'HN' 'H' 0.370000 1.00800
243 'A' '33' 'VAL' 'CA' 'CH1E' 0.200000 12.0110
244 'A' '33' 'VAL' 'CB' 'CH1E' 0.00000 12.0110
245 'A' '33' 'VAL' 'CG1' 'CH3E' 0.00000 12.0110
246 'A' '33' 'VAL' 'CG2' 'CH3E' 0.00000 12.0110
247 'A' '33' 'VAL' 'C' 'C' 0.500000 12.0110
248 'A' '33' 'VAL' 'O' 'O' -0.500000 15.9990
249 'A' '34' 'CYS' 'N' 'NH1' -0.570000 14.0070
250 'A' '34' 'CYS' 'HN' 'H' 0.370000 1.00800
251 'A' '34' 'CYS' 'CA' 'CH1E' 0.200000 12.0110
252 'A' '34' 'CYS' 'CB' 'CH2E' 0.180000 12.0110
253 'A' '34' 'CYS' 'SG' 'SH1E' -0.450000 32.0600
254 'A' '34' 'CYS' 'HG' 'H' 0.270000 1.00800
255 'A' '34' 'CYS' 'C' 'C' 0.500000 12.0110
256 'A' '34' 'CYS' 'O' 'O' -0.500000 15.9990
257 'A' '35' 'LYS' 'N' 'NH1' -0.570000 14.0070
258 'A' '35' 'LYS' 'HN' 'H' 0.370000 1.00800
259 'A' '35' 'LYS' 'CA' 'CH1E' 0.200000 12.0110
260 'A' '35' 'LYS' 'CB' 'CH2E' 0.00000 12.0110
261 'A' '35' 'LYS' 'CG' 'CH2E' 0.00000 12.0110
262 'A' '35' 'LYS' 'CD' 'CH2E' 0.00000 12.0110
263 'A' '35' 'LYS' 'CE' 'CH2E' 0.310000 12.0110
264 'A' '35' 'LYS' 'NZ' 'NH3' -0.300000 14.0070
265 'A' '35' 'LYS' 'HZ1' 'HC' 0.330000 1.00800
266 'A' '35' 'LYS' 'HZ2' 'HC' 0.330000 1.00800
267 'A' '35' 'LYS' 'HZ3' 'HC' 0.330000 1.00800
268 'A' '35' 'LYS' 'C' 'C' 0.500000 12.0110
269 'A' '35' 'LYS' 'O' 'O' -0.500000 15.9990
270 'A' '36' 'SER' 'N' 'NH1' -0.570000 14.0070
271 'A' '36' 'SER' 'HN' 'H' 0.370000 1.00800
272 'A' '36' 'SER' 'CA' 'CH1E' 0.200000 12.0110
273 'A' '36' 'SER' 'CB' 'CH2E' 0.265000 12.0110
274 'A' '36' 'SER' 'OG' 'OH1' -0.700000 15.9990
275 'A' '36' 'SER' 'HG' 'H' 0.435000 1.00800
276 'A' '36' 'SER' 'C' 'C' 0.500000 12.0110
277 'A' '36' 'SER' 'O' 'O' -0.500000 15.9990
278 'A' '37' 'TRP' 'N' 'NH1' -0.570000 14.0070
279 'A' '37' 'TRP' 'HN' 'H' 0.370000 1.00800
280 'A' '37' 'TRP' 'CA' 'CH1E' 0.200000 12.0110
281 'A' '37' 'TRP' 'CB' 'CH2E' 0.00000 12.0110
282 'A' '37' 'TRP' 'CG' 'C5W' -0.550000E-01 12.0110
283 'A' '37' 'TRP' 'CD1' 'CR1E' 0.130000 12.0110
284 'A' '37' 'TRP' 'CD2' 'CW' -0.550000E-01 12.0110
285 'A' '37' 'TRP' 'NE1' 'NH1' -0.570000 14.0070
286 'A' '37' 'TRP' 'HE1' 'H' 0.420000 1.00800
287 'A' '37' 'TRP' 'CE2' 'CW' 0.130000 12.0110
288 'A' '37' 'TRP' 'CE3' 'CR1E' 0.00000 12.0110
289 'A' '37' 'TRP' 'CZ2' 'CR1W' 0.00000 12.0110
290 'A' '37' 'TRP' 'CZ3' 'CR1E' 0.00000 12.0110
291 'A' '37' 'TRP' 'CH2' 'CR1W' 0.00000 12.0110
292 'A' '37' 'TRP' 'C' 'C' 0.500000 12.0110
293 'A' '37' 'TRP' 'O' 'O' -0.500000 15.9990
294 'A' '38' 'TYR' 'N' 'NH1' -0.570000 14.0070
295 'A' '38' 'TYR' 'HN' 'H' 0.370000 1.00800
296 'A' '38' 'TYR' 'CA' 'CH1E' 0.200000 12.0110
297 'A' '38' 'TYR' 'CB' 'CH2E' 0.00000 12.0110
298 'A' '38' 'TYR' 'CG' 'CY' 0.00000 12.0110
299 'A' '38' 'TYR' 'CD1' 'CR1E' 0.00000 12.0110
300 'A' '38' 'TYR' 'CD2' 'CR1E' 0.00000 12.0110
301 'A' '38' 'TYR' 'CE1' 'CR1E' 0.00000 12.0110
302 'A' '38' 'TYR' 'CE2' 'CR1E' 0.00000 12.0110
303 'A' '38' 'TYR' 'CZ' 'CY2' 0.265000 12.0110
304 'A' '38' 'TYR' 'OH' 'OH1' -0.700000 15.9990
305 'A' '38' 'TYR' 'HH' 'H' 0.435000 1.00800
306 'A' '38' 'TYR' 'C' 'C' 0.500000 12.0110
307 'A' '38' 'TYR' 'O' 'O' -0.500000 15.9990
308 'A' '39' 'GLU' 'N' 'NH1' -0.570000 14.0070
309 'A' '39' 'GLU' 'HN' 'H' 0.370000 1.00800
310 'A' '39' 'GLU' 'CA' 'CH1E' 0.200000 12.0110
311 'A' '39' 'GLU' 'CB' 'CH2E' 0.00000 12.0110
312 'A' '39' 'GLU' 'CG' 'CH2E' -0.100000 12.0110
313 'A' '39' 'GLU' 'CD' 'C' 0.700000 12.0110
314 'A' '39' 'GLU' 'OE1' 'OC' -0.800000 15.9990
315 'A' '39' 'GLU' 'OE2' 'OC' -0.800000 15.9990
316 'A' '39' 'GLU' 'C' 'C' 0.500000 12.0110
317 'A' '39' 'GLU' 'O' 'O' -0.500000 15.9990
318 'A' '40' 'ILE' 'N' 'NH1' -0.570000 14.0070
319 'A' '40' 'ILE' 'HN' 'H' 0.370000 1.00800
320 'A' '40' 'ILE' 'CA' 'CH1E' 0.200000 12.0110
321 'A' '40' 'ILE' 'CB' 'CH1E' 0.00000 12.0110
322 'A' '40' 'ILE' 'CG1' 'CH2E' 0.00000 12.0110
323 'A' '40' 'ILE' 'CG2' 'CH3E' 0.00000 12.0110
324 'A' '40' 'ILE' 'CD1' 'CH3E' 0.00000 12.0110
325 'A' '40' 'ILE' 'C' 'C' 0.500000 12.0110
326 'A' '40' 'ILE' 'O' 'O' -0.500000 15.9990
327 'A' '41' 'GLU' 'N' 'NH1' -0.570000 14.0070
328 'A' '41' 'GLU' 'HN' 'H' 0.370000 1.00800
329 'A' '41' 'GLU' 'CA' 'CH1E' 0.200000 12.0110
330 'A' '41' 'GLU' 'CB' 'CH2E' 0.00000 12.0110
331 'A' '41' 'GLU' 'CG' 'CH2E' -0.100000 12.0110
332 'A' '41' 'GLU' 'CD' 'C' 0.700000 12.0110
333 'A' '41' 'GLU' 'OE1' 'OC' -0.800000 15.9990
334 'A' '41' 'GLU' 'OE2' 'OC' -0.800000 15.9990
335 'A' '41' 'GLU' 'C' 'C' 0.500000 12.0110
336 'A' '41' 'GLU' 'O' 'O' -0.500000 15.9990
337 'A' '42' 'ARG' 'N' 'NH1' -0.570000 14.0070
338 'A' '42' 'ARG' 'HN' 'H' 0.370000 1.00800
339 'A' '42' 'ARG' 'CA' 'CH1E' 0.200000 12.0110
340 'A' '42' 'ARG' 'CB' 'CH2E' 0.00000 12.0110
341 'A' '42' 'ARG' 'CG' 'CH2E' 0.700000E-01 12.0110
342 'A' '42' 'ARG' 'CD' 'CH2E' 0.310000 12.0110
343 'A' '42' 'ARG' 'NE' 'NH1' -0.700000 14.0070
344 'A' '42' 'ARG' 'HE' 'H' 0.440000 1.00800
345 'A' '42' 'ARG' 'CZ' 'C' 0.640000 12.0110
346 'A' '42' 'ARG' 'NH1' 'NC2' -0.800000 14.0070
347 'A' '42' 'ARG' 'HH11' 'HC' 0.460000 1.00800
348 'A' '42' 'ARG' 'HH12' 'HC' 0.460000 1.00800
349 'A' '42' 'ARG' 'NH2' 'NC2' -0.800000 14.0070
350 'A' '42' 'ARG' 'HH21' 'HC' 0.460000 1.00800
351 'A' '42' 'ARG' 'HH22' 'HC' 0.460000 1.00800
352 'A' '42' 'ARG' 'C' 'C' 0.500000 12.0110
353 'A' '42' 'ARG' 'O' 'O' -0.500000 15.9990
354 'A' '43' 'TRP' 'N' 'NH1' -0.570000 14.0070
355 'A' '43' 'TRP' 'HN' 'H' 0.370000 1.00800
356 'A' '43' 'TRP' 'CA' 'CH1E' 0.200000 12.0110
357 'A' '43' 'TRP' 'CB' 'CH2E' 0.00000 12.0110
358 'A' '43' 'TRP' 'CG' 'C5W' -0.550000E-01 12.0110
359 'A' '43' 'TRP' 'CD1' 'CR1E' 0.130000 12.0110
360 'A' '43' 'TRP' 'CD2' 'CW' -0.550000E-01 12.0110
361 'A' '43' 'TRP' 'NE1' 'NH1' -0.570000 14.0070
362 'A' '43' 'TRP' 'HE1' 'H' 0.420000 1.00800
363 'A' '43' 'TRP' 'CE2' 'CW' 0.130000 12.0110
364 'A' '43' 'TRP' 'CE3' 'CR1E' 0.00000 12.0110
365 'A' '43' 'TRP' 'CZ2' 'CR1W' 0.00000 12.0110
366 'A' '43' 'TRP' 'CZ3' 'CR1E' 0.00000 12.0110
367 'A' '43' 'TRP' 'CH2' 'CR1W' 0.00000 12.0110
368 'A' '43' 'TRP' 'C' 'C' 0.500000 12.0110
369 'A' '43' 'TRP' 'O' 'O' -0.500000 15.9990
370 'A' '44' 'CYS' 'N' 'NH1' -0.570000 14.0070
371 'A' '44' 'CYS' 'HN' 'H' 0.370000 1.00800
372 'A' '44' 'CYS' 'CA' 'CH1E' 0.200000 12.0110
373 'A' '44' 'CYS' 'CB' 'CH2E' 0.180000 12.0110
374 'A' '44' 'CYS' 'SG' 'SH1E' -0.450000 32.0600
375 'A' '44' 'CYS' 'HG' 'H' 0.270000 1.00800
376 'A' '44' 'CYS' 'C' 'C' 0.500000 12.0110
377 'A' '44' 'CYS' 'O' 'O' -0.500000 15.9990
378 'A' '45' 'ARG' 'N' 'NH1' -0.570000 14.0070
379 'A' '45' 'ARG' 'HN' 'H' 0.370000 1.00800
380 'A' '45' 'ARG' 'CA' 'CH1E' 0.200000 12.0110
381 'A' '45' 'ARG' 'CB' 'CH2E' 0.00000 12.0110
382 'A' '45' 'ARG' 'CG' 'CH2E' 0.700000E-01 12.0110
383 'A' '45' 'ARG' 'CD' 'CH2E' 0.310000 12.0110
384 'A' '45' 'ARG' 'NE' 'NH1' -0.700000 14.0070
385 'A' '45' 'ARG' 'HE' 'H' 0.440000 1.00800
386 'A' '45' 'ARG' 'CZ' 'C' 0.640000 12.0110
387 'A' '45' 'ARG' 'NH1' 'NC2' -0.800000 14.0070
388 'A' '45' 'ARG' 'HH11' 'HC' 0.460000 1.00800
389 'A' '45' 'ARG' 'HH12' 'HC' 0.460000 1.00800
390 'A' '45' 'ARG' 'NH2' 'NC2' -0.800000 14.0070
391 'A' '45' 'ARG' 'HH21' 'HC' 0.460000 1.00800
392 'A' '45' 'ARG' 'HH22' 'HC' 0.460000 1.00800
393 'A' '45' 'ARG' 'C' 'C' 0.500000 12.0110
394 'A' '45' 'ARG' 'O' 'O' -0.500000 15.9990
395 'A' '46' 'ARG' 'N' 'NH1' -0.570000 14.0070
396 'A' '46' 'ARG' 'HN' 'H' 0.370000 1.00800
397 'A' '46' 'ARG' 'CA' 'CH1E' 0.200000 12.0110
398 'A' '46' 'ARG' 'CB' 'CH2E' 0.00000 12.0110
399 'A' '46' 'ARG' 'CG' 'CH2E' 0.700000E-01 12.0110
400 'A' '46' 'ARG' 'CD' 'CH2E' 0.310000 12.0110
401 'A' '46' 'ARG' 'NE' 'NH1' -0.700000 14.0070
402 'A' '46' 'ARG' 'HE' 'H' 0.440000 1.00800
403 'A' '46' 'ARG' 'CZ' 'C' 0.640000 12.0110
404 'A' '46' 'ARG' 'NH1' 'NC2' -0.800000 14.0070
405 'A' '46' 'ARG' 'HH11' 'HC' 0.460000 1.00800
406 'A' '46' 'ARG' 'HH12' 'HC' 0.460000 1.00800
407 'A' '46' 'ARG' 'NH2' 'NC2' -0.800000 14.0070
408 'A' '46' 'ARG' 'HH21' 'HC' 0.460000 1.00800
409 'A' '46' 'ARG' 'HH22' 'HC' 0.460000 1.00800
410 'A' '46' 'ARG' 'C' 'C' 0.500000 12.0110
411 'A' '46' 'ARG' 'O' 'O' -0.500000 15.9990
412 'A' '47' 'LYS' 'N' 'NH1' -0.570000 14.0070
413 'A' '47' 'LYS' 'HN' 'H' 0.370000 1.00800
414 'A' '47' 'LYS' 'CA' 'CH1E' 0.200000 12.0110
415 'A' '47' 'LYS' 'CB' 'CH2E' 0.00000 12.0110
416 'A' '47' 'LYS' 'CG' 'CH2E' 0.00000 12.0110
417 'A' '47' 'LYS' 'CD' 'CH2E' 0.00000 12.0110
418 'A' '47' 'LYS' 'CE' 'CH2E' 0.310000 12.0110
419 'A' '47' 'LYS' 'NZ' 'NH3' -0.300000 14.0070
420 'A' '47' 'LYS' 'HZ1' 'HC' 0.330000 1.00800
421 'A' '47' 'LYS' 'HZ2' 'HC' 0.330000 1.00800
422 'A' '47' 'LYS' 'HZ3' 'HC' 0.330000 1.00800
423 'A' '47' 'LYS' 'C' 'C' 0.500000 12.0110
424 'A' '47' 'LYS' 'O' 'O' -0.500000 15.9990
425 'A' '48' 'VAL' 'N' 'NH1' -0.570000 14.0070
426 'A' '48' 'VAL' 'HN' 'H' 0.370000 1.00800
427 'A' '48' 'VAL' 'CA' 'CH1E' 0.200000 12.0110
428 'A' '48' 'VAL' 'CB' 'CH1E' 0.00000 12.0110
429 'A' '48' 'VAL' 'CG1' 'CH3E' 0.00000 12.0110
430 'A' '48' 'VAL' 'CG2' 'CH3E' 0.00000 12.0110
431 'A' '48' 'VAL' 'C' 'C' 0.500000 12.0110
432 'A' '48' 'VAL' 'O' 'O' -0.500000 15.9990
433 'A' '49' 'PHE' 'N' 'NH1' -0.570000 14.0070
434 'A' '49' 'PHE' 'HN' 'H' 0.370000 1.00800
435 'A' '49' 'PHE' 'CA' 'CH1E' 0.200000 12.0110
436 'A' '49' 'PHE' 'CB' 'CH2E' 0.00000 12.0110
437 'A' '49' 'PHE' 'CG' 'CF' 0.00000 12.0110
438 'A' '49' 'PHE' 'CD1' 'CR1E' 0.00000 12.0110
439 'A' '49' 'PHE' 'CD2' 'CR1E' 0.00000 12.0110
440 'A' '49' 'PHE' 'CE1' 'CR1E' 0.00000 12.0110
441 'A' '49' 'PHE' 'CE2' 'CR1E' 0.00000 12.0110
442 'A' '49' 'PHE' 'CZ' 'CR1E' 0.00000 12.0110
443 'A' '49' 'PHE' 'C' 'C' 0.500000 12.0110
444 'A' '49' 'PHE' 'O' 'O' -0.500000 15.9990
445 'A' '50' 'ILE' 'N' 'NH1' -0.570000 14.0070
446 'A' '50' 'ILE' 'HN' 'H' 0.370000 1.00800
447 'A' '50' 'ILE' 'CA' 'CH1E' 0.200000 12.0110
448 'A' '50' 'ILE' 'CB' 'CH1E' 0.00000 12.0110
449 'A' '50' 'ILE' 'CG1' 'CH2E' 0.00000 12.0110
450 'A' '50' 'ILE' 'CG2' 'CH3E' 0.00000 12.0110
451 'A' '50' 'ILE' 'CD1' 'CH3E' 0.00000 12.0110
452 'A' '50' 'ILE' 'C' 'C' 0.500000 12.0110
453 'A' '50' 'ILE' 'O' 'O' -0.500000 15.9990
454 'A' '51' 'GLY' 'N' 'NH1' -0.570000 14.0070
455 'A' '51' 'GLY' 'HN' 'H' 0.370000 1.00800
456 'A' '51' 'GLY' 'CA' 'CH2G' 0.200000 12.0110
457 'A' '51' 'GLY' 'C' 'C' 0.500000 12.0110
458 'A' '51' 'GLY' 'O' 'O' -0.500000 15.9990
459 'A' '52' 'ASN' 'N' 'NH1' -0.570000 14.0070
460 'A' '52' 'ASN' 'HN' 'H' 0.370000 1.00800
461 'A' '52' 'ASN' 'CA' 'CH1E' 0.200000 12.0110
462 'A' '52' 'ASN' 'CB' 'CH2E' 0.00000 12.0110
463 'A' '52' 'ASN' 'CG' 'C' 0.500000 12.0110
464 'A' '52' 'ASN' 'OD1' 'O' -0.500000 15.9990
465 'A' '52' 'ASN' 'ND2' 'NH2' -0.850000 14.0070
466 'A' '52' 'ASN' 'HD21' 'H' 0.425000 1.00800
467 'A' '52' 'ASN' 'HD22' 'H' 0.425000 1.00800
468 'A' '52' 'ASN' 'C' 'C' 0.500000 12.0110
469 'A' '52' 'ASN' 'O' 'O' -0.500000 15.9990
470 'A' '53' 'CYS' 'N' 'NH1' -0.570000 14.0070
471 'A' '53' 'CYS' 'HN' 'H' 0.370000 1.00800
472 'A' '53' 'CYS' 'CA' 'CH1E' 0.200000 12.0110
473 'A' '53' 'CYS' 'CB' 'CH2E' 0.180000 12.0110
474 'A' '53' 'CYS' 'SG' 'SH1E' -0.450000 32.0600
475 'A' '53' 'CYS' 'HG' 'H' 0.270000 1.00800
476 'A' '53' 'CYS' 'C' 'C' 0.500000 12.0110
477 'A' '53' 'CYS' 'O' 'O' -0.500000 15.9990
478 'A' '54' 'TYR' 'N' 'NH1' -0.570000 14.0070
479 'A' '54' 'TYR' 'HN' 'H' 0.370000 1.00800
480 'A' '54' 'TYR' 'CA' 'CH1E' 0.200000 12.0110
481 'A' '54' 'TYR' 'CB' 'CH2E' 0.00000 12.0110
482 'A' '54' 'TYR' 'CG' 'CY' 0.00000 12.0110
483 'A' '54' 'TYR' 'CD1' 'CR1E' 0.00000 12.0110
484 'A' '54' 'TYR' 'CD2' 'CR1E' 0.00000 12.0110
485 'A' '54' 'TYR' 'CE1' 'CR1E' 0.00000 12.0110
486 'A' '54' 'TYR' 'CE2' 'CR1E' 0.00000 12.0110
487 'A' '54' 'TYR' 'CZ' 'CY2' 0.265000 12.0110
488 'A' '54' 'TYR' 'OH' 'OH1' -0.700000 15.9990
489 'A' '54' 'TYR' 'HH' 'H' 0.435000 1.00800
490 'A' '54' 'TYR' 'C' 'C' 0.500000 12.0110
491 'A' '54' 'TYR' 'O' 'O' -0.500000 15.9990
492 'A' '55' 'ALA' 'N' 'NH1' -0.570000 14.0070
493 'A' '55' 'ALA' 'HN' 'H' 0.370000 1.00800
494 'A' '55' 'ALA' 'CA' 'CH1E' 0.200000 12.0110
495 'A' '55' 'ALA' 'CB' 'CH3E' 0.00000 12.0110
496 'A' '55' 'ALA' 'C' 'C' 0.500000 12.0110
497 'A' '55' 'ALA' 'O' 'O' -0.500000 15.9990
498 'A' '56' 'VAL' 'N' 'NH1' -0.570000 14.0070
499 'A' '56' 'VAL' 'HN' 'H' 0.370000 1.00800
500 'A' '56' 'VAL' 'CA' 'CH1E' 0.200000 12.0110
501 'A' '56' 'VAL' 'CB' 'CH1E' 0.00000 12.0110
502 'A' '56' 'VAL' 'CG1' 'CH3E' 0.00000 12.0110
503 'A' '56' 'VAL' 'CG2' 'CH3E' 0.00000 12.0110
504 'A' '56' 'VAL' 'C' 'C' 0.500000 12.0110
505 'A' '56' 'VAL' 'O' 'O' -0.500000 15.9990
506 'A' '57' 'SER' 'N' 'NH1' -0.570000 14.0070
507 'A' '57' 'SER' 'HN' 'H' 0.370000 1.00800
508 'A' '57' 'SER' 'CA' 'CH1E' 0.200000 12.0110
509 'A' '57' 'SER' 'CB' 'CH2E' 0.265000 12.0110
510 'A' '57' 'SER' 'OG' 'OH1' -0.700000 15.9990
511 'A' '57' 'SER' 'HG' 'H' 0.435000 1.00800
512 'A' '57' 'SER' 'C' 'C' 0.500000 12.0110
513 'A' '57' 'SER' 'O' 'O' -0.500000 15.9990
514 'A' '58' 'PRO' 'N' 'N' -0.570000 14.0070
515 'A' '58' 'PRO' 'CA' 'CH1E' 0.285000 12.0110
516 'A' '58' 'PRO' 'CB' 'CH2E' 0.00000 12.0110
517 'A' '58' 'PRO' 'CG' 'CH2P' 0.00000 12.0110
518 'A' '58' 'PRO' 'CD' 'CH2P' 0.285000 12.0110
519 'A' '58' 'PRO' 'C' 'C' 0.500000 12.0110
520 'A' '58' 'PRO' 'O' 'O' -0.500000 15.9990
521 'A' '59' 'ALA' 'N' 'NH1' -0.570000 14.0070
522 'A' '59' 'ALA' 'HN' 'H' 0.370000 1.00800
523 'A' '59' 'ALA' 'CA' 'CH1E' 0.200000 12.0110
524 'A' '59' 'ALA' 'CB' 'CH3E' 0.00000 12.0110
525 'A' '59' 'ALA' 'C' 'C' 0.500000 12.0110
526 'A' '59' 'ALA' 'O' 'O' -0.500000 15.9990
527 'A' '60' 'THR' 'N' 'NH1' -0.570000 14.0070
528 'A' '60' 'THR' 'HN' 'H' 0.370000 1.00800
529 'A' '60' 'THR' 'CA' 'CH1E' 0.200000 12.0110
530 'A' '60' 'THR' 'CB' 'CH1E' 0.265000 12.0110
531 'A' '60' 'THR' 'OG1' 'OH1' -0.700000 15.9990
532 'A' '60' 'THR' 'HG1' 'H' 0.435000 1.00800
533 'A' '60' 'THR' 'CG2' 'CH3E' 0.00000 12.0110
534 'A' '60' 'THR' 'C' 'C' 0.500000 12.0110
535 'A' '60' 'THR' 'O' 'O' -0.500000 15.9990
536 'A' '61' 'VAL' 'N' 'NH1' -0.570000 14.0070
537 'A' '61' 'VAL' 'HN' 'H' 0.370000 1.00800
538 'A' '61' 'VAL' 'CA' 'CH1E' 0.200000 12.0110
539 'A' '61' 'VAL' 'CB' 'CH1E' 0.00000 12.0110
540 'A' '61' 'VAL' 'CG1' 'CH3E' 0.00000 12.0110
541 'A' '61' 'VAL' 'CG2' 'CH3E' 0.00000 12.0110
542 'A' '61' 'VAL' 'C' 'C' 0.500000 12.0110
543 'A' '61' 'VAL' 'O' 'O' -0.500000 15.9990
544 'A' '62' 'ILE' 'N' 'NH1' -0.570000 14.0070
545 'A' '62' 'ILE' 'HN' 'H' 0.370000 1.00800
546 'A' '62' 'ILE' 'CA' 'CH1E' 0.200000 12.0110
547 'A' '62' 'ILE' 'CB' 'CH1E' 0.00000 12.0110
548 'A' '62' 'ILE' 'CG1' 'CH2E' 0.00000 12.0110
549 'A' '62' 'ILE' 'CG2' 'CH3E' 0.00000 12.0110
550 'A' '62' 'ILE' 'CD1' 'CH3E' 0.00000 12.0110
551 'A' '62' 'ILE' 'C' 'C' 0.500000 12.0110
552 'A' '62' 'ILE' 'O' 'O' -0.500000 15.9990
553 'A' '63' 'ARG' 'N' 'NH1' -0.570000 14.0070
554 'A' '63' 'ARG' 'HN' 'H' 0.370000 1.00800
555 'A' '63' 'ARG' 'CA' 'CH1E' 0.200000 12.0110
556 'A' '63' 'ARG' 'CB' 'CH2E' 0.00000 12.0110
557 'A' '63' 'ARG' 'CG' 'CH2E' 0.700000E-01 12.0110
558 'A' '63' 'ARG' 'CD' 'CH2E' 0.310000 12.0110
559 'A' '63' 'ARG' 'NE' 'NH1' -0.700000 14.0070
560 'A' '63' 'ARG' 'HE' 'H' 0.440000 1.00800
561 'A' '63' 'ARG' 'CZ' 'C' 0.640000 12.0110
562 'A' '63' 'ARG' 'NH1' 'NC2' -0.800000 14.0070
563 'A' '63' 'ARG' 'HH11' 'HC' 0.460000 1.00800
564 'A' '63' 'ARG' 'HH12' 'HC' 0.460000 1.00800
565 'A' '63' 'ARG' 'NH2' 'NC2' -0.800000 14.0070
566 'A' '63' 'ARG' 'HH21' 'HC' 0.460000 1.00800
567 'A' '63' 'ARG' 'HH22' 'HC' 0.460000 1.00800
568 'A' '63' 'ARG' 'C' 'C' 0.500000 12.0110
569 'A' '63' 'ARG' 'O' 'O' -0.500000 15.9990
570 'A' '64' 'ARG' 'N' 'NH1' -0.570000 14.0070
571 'A' '64' 'ARG' 'HN' 'H' 0.370000 1.00800
572 'A' '64' 'ARG' 'CA' 'CH1E' 0.200000 12.0110
573 'A' '64' 'ARG' 'CB' 'CH2E' 0.00000 12.0110
574 'A' '64' 'ARG' 'CG' 'CH2E' 0.700000E-01 12.0110
575 'A' '64' 'ARG' 'CD' 'CH2E' 0.310000 12.0110
576 'A' '64' 'ARG' 'NE' 'NH1' -0.700000 14.0070
577 'A' '64' 'ARG' 'HE' 'H' 0.440000 1.00800
578 'A' '64' 'ARG' 'CZ' 'C' 0.640000 12.0110
579 'A' '64' 'ARG' 'NH1' 'NC2' -0.800000 14.0070
580 'A' '64' 'ARG' 'HH11' 'HC' 0.460000 1.00800
581 'A' '64' 'ARG' 'HH12' 'HC' 0.460000 1.00800
582 'A' '64' 'ARG' 'NH2' 'NC2' -0.800000 14.0070
583 'A' '64' 'ARG' 'HH21' 'HC' 0.460000 1.00800
584 'A' '64' 'ARG' 'HH22' 'HC' 0.460000 1.00800
585 'A' '64' 'ARG' 'C' 'C' 0.500000 12.0110
586 'A' '64' 'ARG' 'O' 'O' -0.500000 15.9990
587 'A' '65' 'PHE' 'N' 'NH1' -0.570000 14.0070
588 'A' '65' 'PHE' 'HN' 'H' 0.370000 1.00800
589 'A' '65' 'PHE' 'CA' 'CH1E' 0.200000 12.0110
590 'A' '65' 'PHE' 'CB' 'CH2E' 0.00000 12.0110
591 'A' '65' 'PHE' 'CG' 'CF' 0.00000 12.0110
592 'A' '65' 'PHE' 'CD1' 'CR1E' 0.00000 12.0110
593 'A' '65' 'PHE' 'CD2' 'CR1E' 0.00000 12.0110
594 'A' '65' 'PHE' 'CE1' 'CR1E' 0.00000 12.0110
595 'A' '65' 'PHE' 'CE2' 'CR1E' 0.00000 12.0110
596 'A' '65' 'PHE' 'CZ' 'CR1E' 0.00000 12.0110
597 'A' '65' 'PHE' 'C' 'C' 0.500000 12.0110
598 'A' '65' 'PHE' 'O' 'O' -0.500000 15.9990
599 'A' '66' 'PRO' 'N' 'N' -0.570000 14.0070
600 'A' '66' 'PRO' 'CA' 'CH1E' 0.285000 12.0110
601 'A' '66' 'PRO' 'CB' 'CH2E' 0.00000 12.0110
602 'A' '66' 'PRO' 'CG' 'CH2P' 0.00000 12.0110
603 'A' '66' 'PRO' 'CD' 'CH2P' 0.285000 12.0110
604 'A' '66' 'PRO' 'C' 'C' 0.500000 12.0110
605 'A' '66' 'PRO' 'O' 'O' -0.500000 15.9990
606 'A' '67' 'LYS' 'N' 'NH1' -0.570000 14.0070
607 'A' '67' 'LYS' 'HN' 'H' 0.370000 1.00800
608 'A' '67' 'LYS' 'CA' 'CH1E' 0.200000 12.0110
609 'A' '67' 'LYS' 'CB' 'CH2E' 0.00000 12.0110
610 'A' '67' 'LYS' 'CG' 'CH2E' 0.00000 12.0110
611 'A' '67' 'LYS' 'CD' 'CH2E' 0.00000 12.0110
612 'A' '67' 'LYS' 'CE' 'CH2E' 0.310000 12.0110
613 'A' '67' 'LYS' 'NZ' 'NH3' -0.300000 14.0070
614 'A' '67' 'LYS' 'HZ1' 'HC' 0.330000 1.00800
615 'A' '67' 'LYS' 'HZ2' 'HC' 0.330000 1.00800
616 'A' '67' 'LYS' 'HZ3' 'HC' 0.330000 1.00800
617 'A' '67' 'LYS' 'C' 'C' 0.500000 12.0110
618 'A' '67' 'LYS' 'O' 'O' -0.500000 15.9990
619 'A' '68' 'VAL' 'N' 'NH1' -0.570000 14.0070
620 'A' '68' 'VAL' 'HN' 'H' 0.370000 1.00800
621 'A' '68' 'VAL' 'CA' 'CH1E' 0.200000 12.0110
622 'A' '68' 'VAL' 'CB' 'CH1E' 0.00000 12.0110
623 'A' '68' 'VAL' 'CG1' 'CH3E' 0.00000 12.0110
624 'A' '68' 'VAL' 'CG2' 'CH3E' 0.00000 12.0110
625 'A' '68' 'VAL' 'C' 'C' 0.500000 12.0110
626 'A' '68' 'VAL' 'O' 'O' -0.500000 15.9990
627 'A' '69' 'ARG' 'N' 'NH1' -0.570000 14.0070
628 'A' '69' 'ARG' 'HN' 'H' 0.370000 1.00800
629 'A' '69' 'ARG' 'CA' 'CH1E' 0.200000 12.0110
630 'A' '69' 'ARG' 'CB' 'CH2E' 0.00000 12.0110
631 'A' '69' 'ARG' 'CG' 'CH2E' 0.700000E-01 12.0110
632 'A' '69' 'ARG' 'CD' 'CH2E' 0.310000 12.0110
633 'A' '69' 'ARG' 'NE' 'NH1' -0.700000 14.0070
634 'A' '69' 'ARG' 'HE' 'H' 0.440000 1.00800
635 'A' '69' 'ARG' 'CZ' 'C' 0.640000 12.0110
636 'A' '69' 'ARG' 'NH1' 'NC2' -0.800000 14.0070
637 'A' '69' 'ARG' 'HH11' 'HC' 0.460000 1.00800
638 'A' '69' 'ARG' 'HH12' 'HC' 0.460000 1.00800
639 'A' '69' 'ARG' 'NH2' 'NC2' -0.800000 14.0070
640 'A' '69' 'ARG' 'HH21' 'HC' 0.460000 1.00800
641 'A' '69' 'ARG' 'HH22' 'HC' 0.460000 1.00800
642 'A' '69' 'ARG' 'C' 'C' 0.500000 12.0110
643 'A' '69' 'ARG' 'O' 'O' -0.500000 15.9990
644 'A' '70' 'SER' 'N' 'NH1' -0.570000 14.0070
645 'A' '70' 'SER' 'HN' 'H' 0.370000 1.00800
646 'A' '70' 'SER' 'CA' 'CH1E' 0.200000 12.0110
647 'A' '70' 'SER' 'CB' 'CH2E' 0.265000 12.0110
648 'A' '70' 'SER' 'OG' 'OH1' -0.700000 15.9990
649 'A' '70' 'SER' 'HG' 'H' 0.435000 1.00800
650 'A' '70' 'SER' 'C' 'C' 0.500000 12.0110
651 'A' '70' 'SER' 'O' 'O' -0.500000 15.9990
652 'A' '71' 'VAL' 'N' 'NH1' -0.570000 14.0070
653 'A' '71' 'VAL' 'HN' 'H' 0.370000 1.00800
654 'A' '71' 'VAL' 'CA' 'CH1E' 0.200000 12.0110
655 'A' '71' 'VAL' 'CB' 'CH1E' 0.00000 12.0110
656 'A' '71' 'VAL' 'CG1' 'CH3E' 0.00000 12.0110
657 'A' '71' 'VAL' 'CG2' 'CH3E' 0.00000 12.0110
658 'A' '71' 'VAL' 'C' 'C' 0.500000 12.0110
659 'A' '71' 'VAL' 'O' 'O' -0.500000 15.9990
660 'A' '72' 'GLU' 'N' 'NH1' -0.570000 14.0070
661 'A' '72' 'GLU' 'HN' 'H' 0.370000 1.00800
662 'A' '72' 'GLU' 'CA' 'CH1E' 0.200000 12.0110
663 'A' '72' 'GLU' 'CB' 'CH2E' 0.00000 12.0110
664 'A' '72' 'GLU' 'CG' 'CH2E' -0.100000 12.0110
665 'A' '72' 'GLU' 'CD' 'C' 0.700000 12.0110
666 'A' '72' 'GLU' 'OE1' 'OC' -0.800000 15.9990
667 'A' '72' 'GLU' 'OE2' 'OC' -0.800000 15.9990
668 'A' '72' 'GLU' 'C' 'C' 0.500000 12.0110
669 'A' '72' 'GLU' 'O' 'O' -0.500000 15.9990
670 'A' '73' 'LEU' 'N' 'NH1' -0.570000 14.0070
671 'A' '73' 'LEU' 'HN' 'H' 0.370000 1.00800
672 'A' '73' 'LEU' 'CA' 'CH1E' 0.200000 12.0110
673 'A' '73' 'LEU' 'CB' 'CH2E' 0.00000 12.0110
674 'A' '73' 'LEU' 'CG' 'CH1E' 0.00000 12.0110
675 'A' '73' 'LEU' 'CD1' 'CH3E' 0.00000 12.0110
676 'A' '73' 'LEU' 'CD2' 'CH3E' 0.00000 12.0110
677 'A' '73' 'LEU' 'C' 'C' 0.500000 12.0110
678 'A' '73' 'LEU' 'O' 'O' -0.500000 15.9990
679 'A' '74' 'LYS' 'N' 'NH1' -0.570000 14.0070
680 'A' '74' 'LYS' 'HN' 'H' 0.370000 1.00800
681 'A' '74' 'LYS' 'CA' 'CH1E' 0.200000 12.0110
682 'A' '74' 'LYS' 'CB' 'CH2E' 0.00000 12.0110
683 'A' '74' 'LYS' 'CG' 'CH2E' 0.00000 12.0110
684 'A' '74' 'LYS' 'CD' 'CH2E' 0.00000 12.0110
685 'A' '74' 'LYS' 'CE' 'CH2E' 0.310000 12.0110
686 'A' '74' 'LYS' 'NZ' 'NH3' -0.300000 14.0070
687 'A' '74' 'LYS' 'HZ1' 'HC' 0.330000 1.00800
688 'A' '74' 'LYS' 'HZ2' 'HC' 0.330000 1.00800
689 'A' '74' 'LYS' 'HZ3' 'HC' 0.330000 1.00800
690 'A' '74' 'LYS' 'C' 'C' 0.500000 12.0110
691 'A' '74' 'LYS' 'O' 'O' -0.500000 15.9990
692 'A' '75' 'GLY' 'N' 'NH1' -0.570000 14.0070
693 'A' '75' 'GLY' 'HN' 'H' 0.370000 1.00800
694 'A' '75' 'GLY' 'CA' 'CH2G' 0.200000 12.0110
695 'A' '75' 'GLY' 'C' 'C' 0.500000 12.0110
696 'A' '75' 'GLY' 'O' 'O' -0.500000 15.9990
697 'A' '76' 'LYS' 'N' 'NH1' -0.570000 14.0070
698 'A' '76' 'LYS' 'HN' 'H' 0.370000 1.00800
699 'A' '76' 'LYS' 'CA' 'CH1E' 0.200000 12.0110
700 'A' '76' 'LYS' 'CB' 'CH2E' 0.00000 12.0110
701 'A' '76' 'LYS' 'CG' 'CH2E' 0.00000 12.0110
702 'A' '76' 'LYS' 'CD' 'CH2E' 0.00000 12.0110
703 'A' '76' 'LYS' 'CE' 'CH2E' 0.310000 12.0110
704 'A' '76' 'LYS' 'NZ' 'NH3' -0.300000 14.0070
705 'A' '76' 'LYS' 'HZ1' 'HC' 0.330000 1.00800
706 'A' '76' 'LYS' 'HZ2' 'HC' 0.330000 1.00800
707 'A' '76' 'LYS' 'HZ3' 'HC' 0.330000 1.00800
708 'A' '76' 'LYS' 'C' 'C' 0.500000 12.0110
709 'A' '76' 'LYS' 'O' 'O' -0.500000 15.9990
710 'A' '77' 'PRO' 'N' 'N' -0.570000 14.0070
711 'A' '77' 'PRO' 'CA' 'CH1E' 0.285000 12.0110
712 'A' '77' 'PRO' 'CB' 'CH2E' 0.00000 12.0110
713 'A' '77' 'PRO' 'CG' 'CH2P' 0.00000 12.0110
714 'A' '77' 'PRO' 'CD' 'CH2P' 0.285000 12.0110
715 'A' '77' 'PRO' 'C' 'C' 0.500000 12.0110
716 'A' '77' 'PRO' 'O' 'O' -0.500000 15.9990
717 'A' '78' 'HIS' 'N' 'NH1' -0.570000 14.0070
718 'A' '78' 'HIS' 'HN' 'H' 0.370000 1.00800
719 'A' '78' 'HIS' 'CA' 'CH1E' 0.200000 12.0110
720 'A' '78' 'HIS' 'CB' 'CH2E' 0.00000 12.0110
721 'A' '78' 'HIS' 'CG' 'C5' 0.130000 12.0110
722 'A' '78' 'HIS' 'ND1' 'NH1' -0.570000 14.0070
723 'A' '78' 'HIS' 'HD1' 'H' 0.420000 1.00800
724 'A' '78' 'HIS' 'CD2' 'CR1E' 0.100000 12.0110
725 'A' '78' 'HIS' 'CE1' 'CRH' 0.410000 12.0110
726 'A' '78' 'HIS' 'NE2' 'NR' -0.490000 14.0070
727 'A' '78' 'HIS' 'C' 'C' 0.500000 12.0110
728 'A' '78' 'HIS' 'O' 'O' -0.500000 15.9990
729 'A' '79' 'PHE' 'N' 'NH1' -0.570000 14.0070
730 'A' '79' 'PHE' 'HN' 'H' 0.370000 1.00800
731 'A' '79' 'PHE' 'CA' 'CH1E' 0.200000 12.0110
732 'A' '79' 'PHE' 'CB' 'CH2E' 0.00000 12.0110
733 'A' '79' 'PHE' 'CG' 'CF' 0.00000 12.0110
734 'A' '79' 'PHE' 'CD1' 'CR1E' 0.00000 12.0110
735 'A' '79' 'PHE' 'CD2' 'CR1E' 0.00000 12.0110
736 'A' '79' 'PHE' 'CE1' 'CR1E' 0.00000 12.0110
737 'A' '79' 'PHE' 'CE2' 'CR1E' 0.00000 12.0110
738 'A' '79' 'PHE' 'CZ' 'CR1E' 0.00000 12.0110
739 'A' '79' 'PHE' 'C' 'C' 0.500000 12.0110
740 'A' '79' 'PHE' 'O' 'O' -0.500000 15.9990
741 'A' '80' 'ALA' 'N' 'NH1' -0.570000 14.0070
742 'A' '80' 'ALA' 'HN' 'H' 0.370000 1.00800
743 'A' '80' 'ALA' 'CA' 'CH1E' 0.200000 12.0110
744 'A' '80' 'ALA' 'CB' 'CH3E' 0.00000 12.0110
745 'A' '80' 'ALA' 'C' 'C' 0.500000 12.0110
746 'A' '80' 'ALA' 'O' 'O' -0.500000 15.9990
747 'A' '81' 'ASP' 'N' 'NH1' -0.570000 14.0070
748 'A' '81' 'ASP' 'HN' 'H' 0.370000 1.00800
749 'A' '81' 'ASP' 'CA' 'CH1E' 0.200000 12.0110
750 'A' '81' 'ASP' 'CB' 'CH2E' -0.100000 12.0110
751 'A' '81' 'ASP' 'CG' 'C' 0.700000 12.0110
752 'A' '81' 'ASP' 'OD1' 'OC' -0.800000 15.9990
753 'A' '81' 'ASP' 'OD2' 'OC' -0.800000 15.9990
754 'A' '81' 'ASP' 'C' 'C' 0.500000 12.0110
755 'A' '81' 'ASP' 'O' 'O' -0.500000 15.9990
756 'A' '82' 'PHE' 'N' 'NH1' -0.570000 14.0070
757 'A' '82' 'PHE' 'HN' 'H' 0.370000 1.00800
758 'A' '82' 'PHE' 'CA' 'CH1E' 0.200000 12.0110
759 'A' '82' 'PHE' 'CB' 'CH2E' 0.00000 12.0110
760 'A' '82' 'PHE' 'CG' 'CF' 0.00000 12.0110
761 'A' '82' 'PHE' 'CD1' 'CR1E' 0.00000 12.0110
762 'A' '82' 'PHE' 'CD2' 'CR1E' 0.00000 12.0110
763 'A' '82' 'PHE' 'CE1' 'CR1E' 0.00000 12.0110
764 'A' '82' 'PHE' 'CE2' 'CR1E' 0.00000 12.0110
765 'A' '82' 'PHE' 'CZ' 'CR1E' 0.00000 12.0110
766 'A' '82' 'PHE' 'C' 'C' 0.500000 12.0110
767 'A' '82' 'PHE' 'O' 'O' -0.500000 15.9990
768 'A' '83' 'ASN' 'N' 'NH1' -0.570000 14.0070
769 'A' '83' 'ASN' 'HN' 'H' 0.370000 1.00800
770 'A' '83' 'ASN' 'CA' 'CH1E' 0.200000 12.0110
771 'A' '83' 'ASN' 'CB' 'CH2E' 0.00000 12.0110
772 'A' '83' 'ASN' 'CG' 'C' 0.500000 12.0110
773 'A' '83' 'ASN' 'OD1' 'O' -0.500000 15.9990
774 'A' '83' 'ASN' 'ND2' 'NH2' -0.850000 14.0070
775 'A' '83' 'ASN' 'HD21' 'H' 0.425000 1.00800
776 'A' '83' 'ASN' 'HD22' 'H' 0.425000 1.00800
777 'A' '83' 'ASN' 'C' 'C' 0.500000 12.0110
778 'A' '83' 'ASN' 'O' 'O' -0.500000 15.9990
779 'A' '84' 'LEU' 'N' 'NH1' -0.570000 14.0070
780 'A' '84' 'LEU' 'HN' 'H' 0.370000 1.00800
781 'A' '84' 'LEU' 'CA' 'CH1E' 0.200000 12.0110
782 'A' '84' 'LEU' 'CB' 'CH2E' 0.00000 12.0110
783 'A' '84' 'LEU' 'CG' 'CH1E' 0.00000 12.0110
784 'A' '84' 'LEU' 'CD1' 'CH3E' 0.00000 12.0110
785 'A' '84' 'LEU' 'CD2' 'CH3E' 0.00000 12.0110
786 'A' '84' 'LEU' 'C' 'C' 0.500000 12.0110
787 'A' '84' 'LEU' 'O' 'O' -0.500000 15.9990
788 'A' '85' 'VAL' 'N' 'NH1' -0.570000 14.0070
789 'A' '85' 'VAL' 'HN' 'H' 0.370000 1.00800
790 'A' '85' 'VAL' 'CA' 'CH1E' 0.200000 12.0110
791 'A' '85' 'VAL' 'CB' 'CH1E' 0.00000 12.0110
792 'A' '85' 'VAL' 'CG1' 'CH3E' 0.00000 12.0110
793 'A' '85' 'VAL' 'CG2' 'CH3E' 0.00000 12.0110
794 'A' '85' 'VAL' 'C' 'C' 0.500000 12.0110
795 'A' '85' 'VAL' 'O' 'O' -0.500000 15.9990
796 'A' '86' 'PRO' 'N' 'N' -0.570000 14.0070
797 'A' '86' 'PRO' 'CA' 'CH1E' 0.285000 12.0110
798 'A' '86' 'PRO' 'CB' 'CH2E' 0.00000 12.0110
799 'A' '86' 'PRO' 'CG' 'CH2P' 0.00000 12.0110
800 'A' '86' 'PRO' 'CD' 'CH2P' 0.285000 12.0110
801 'A' '86' 'PRO' 'C' 'C' 0.500000 12.0110
802 'A' '86' 'PRO' 'O' 'O' -0.500000 15.9990
803 'A' '87' 'ASP' 'N' 'NH1' -0.570000 14.0070
804 'A' '87' 'ASP' 'HN' 'H' 0.370000 1.00800
805 'A' '87' 'ASP' 'CA' 'CH1E' 0.200000 12.0110
806 'A' '87' 'ASP' 'CB' 'CH2E' -0.100000 12.0110
807 'A' '87' 'ASP' 'CG' 'C' 0.700000 12.0110
808 'A' '87' 'ASP' 'OD1' 'OC' -0.800000 15.9990
809 'A' '87' 'ASP' 'OD2' 'OC' -0.800000 15.9990
810 'A' '87' 'ASP' 'C' 'C' 0.500000 12.0110
811 'A' '87' 'ASP' 'O' 'O' -0.500000 15.9990
812 'A' '88' 'GLY' 'N' 'NH1' -0.570000 14.0070
813 'A' '88' 'GLY' 'HN' 'H' 0.370000 1.00800
814 'A' '88' 'GLY' 'CA' 'CH2G' 0.200000 12.0110
815 'A' '88' 'GLY' 'C' 'C' 0.500000 12.0110
816 'A' '88' 'GLY' 'O' 'O' -0.500000 15.9990
817 'A' '89' 'TRP' 'N' 'NH1' -0.570000 14.0070
818 'A' '89' 'TRP' 'HN' 'H' 0.370000 1.00800
819 'A' '89' 'TRP' 'CA' 'CH1E' 0.200000 12.0110
820 'A' '89' 'TRP' 'CB' 'CH2E' 0.00000 12.0110
821 'A' '89' 'TRP' 'CG' 'C5W' -0.550000E-01 12.0110
822 'A' '89' 'TRP' 'CD1' 'CR1E' 0.130000 12.0110
823 'A' '89' 'TRP' 'CD2' 'CW' -0.550000E-01 12.0110
824 'A' '89' 'TRP' 'NE1' 'NH1' -0.570000 14.0070
825 'A' '89' 'TRP' 'HE1' 'H' 0.420000 1.00800
826 'A' '89' 'TRP' 'CE2' 'CW' 0.130000 12.0110
827 'A' '89' 'TRP' 'CE3' 'CR1E' 0.00000 12.0110
828 'A' '89' 'TRP' 'CZ2' 'CR1W' 0.00000 12.0110
829 'A' '89' 'TRP' 'CZ3' 'CR1E' 0.00000 12.0110
830 'A' '89' 'TRP' 'CH2' 'CR1W' 0.00000 12.0110
831 'A' '89' 'TRP' 'C' 'C' 0.500000 12.0110
832 'A' '89' 'TRP' 'O' 'O' -0.500000 15.9990
833 'A' '90' 'GLY' 'N' 'NH1' -0.570000 14.0070
834 'A' '90' 'GLY' 'HN' 'H' 0.370000 1.00800
835 'A' '90' 'GLY' 'CA' 'CH2G' 0.200000 12.0110
836 'A' '90' 'GLY' 'C' 'C' 0.500000 12.0110
837 'A' '90' 'GLY' 'O' 'O' -0.500000 15.9990
838 'A' '91' 'GLY' 'N' 'NH1' -0.570000 14.0070
839 'A' '91' 'GLY' 'HN' 'H' 0.370000 1.00800
840 'A' '91' 'GLY' 'CA' 'CH2G' 0.200000 12.0110
841 'A' '91' 'GLY' 'C' 'C' 0.500000 12.0110
842 'A' '91' 'GLY' 'O' 'O' -0.500000 15.9990
843 'A' '92' 'TYR' 'N' 'NH1' -0.570000 14.0070
844 'A' '92' 'TYR' 'HN' 'H' 0.370000 1.00800
845 'A' '92' 'TYR' 'CA' 'CH1E' 0.200000 12.0110
846 'A' '92' 'TYR' 'CB' 'CH2E' 0.00000 12.0110
847 'A' '92' 'TYR' 'CG' 'CY' 0.00000 12.0110
848 'A' '92' 'TYR' 'CD1' 'CR1E' 0.00000 12.0110
849 'A' '92' 'TYR' 'CD2' 'CR1E' 0.00000 12.0110
850 'A' '92' 'TYR' 'CE1' 'CR1E' 0.00000 12.0110
851 'A' '92' 'TYR' 'CE2' 'CR1E' 0.00000 12.0110
852 'A' '92' 'TYR' 'CZ' 'CY2' 0.265000 12.0110
853 'A' '92' 'TYR' 'OH' 'OH1' -0.700000 15.9990
854 'A' '92' 'TYR' 'HH' 'H' 0.435000 1.00800
855 'A' '92' 'TYR' 'C' 'C' 0.500000 12.0110
856 'A' '92' 'TYR' 'O' 'O' -0.500000 15.9990
857 'A' '93' 'VAL' 'N' 'NH1' -0.570000 14.0070
858 'A' '93' 'VAL' 'HN' 'H' 0.370000 1.00800
859 'A' '93' 'VAL' 'CA' 'CH1E' 0.200000 12.0110
860 'A' '93' 'VAL' 'CB' 'CH1E' 0.00000 12.0110
861 'A' '93' 'VAL' 'CG1' 'CH3E' 0.00000 12.0110
862 'A' '93' 'VAL' 'CG2' 'CH3E' 0.00000 12.0110
863 'A' '93' 'VAL' 'C' 'C' 0.500000 12.0110
864 'A' '93' 'VAL' 'O' 'O' -0.500000 15.9990
865 'A' '94' 'TYR' 'N' 'NH1' -0.570000 14.0070
866 'A' '94' 'TYR' 'HN' 'H' 0.370000 1.00800
867 'A' '94' 'TYR' 'CA' 'CH1E' 0.200000 12.0110
868 'A' '94' 'TYR' 'CB' 'CH2E' 0.00000 12.0110
869 'A' '94' 'TYR' 'CG' 'CY' 0.00000 12.0110
870 'A' '94' 'TYR' 'CD1' 'CR1E' 0.00000 12.0110
871 'A' '94' 'TYR' 'CD2' 'CR1E' 0.00000 12.0110
872 'A' '94' 'TYR' 'CE1' 'CR1E' 0.00000 12.0110
873 'A' '94' 'TYR' 'CE2' 'CR1E' 0.00000 12.0110
874 'A' '94' 'TYR' 'CZ' 'CY2' 0.265000 12.0110
875 'A' '94' 'TYR' 'OH' 'OH1' -0.700000 15.9990
876 'A' '94' 'TYR' 'HH' 'H' 0.435000 1.00800
877 'A' '94' 'TYR' 'C' 'C' 0.500000 12.0110
878 'A' '94' 'TYR' 'O' 'O' -0.500000 15.9990
879 'A' '95' 'PRO' 'N' 'N' -0.570000 14.0070
880 'A' '95' 'PRO' 'CA' 'CH1E' 0.285000 12.0110
881 'A' '95' 'PRO' 'CB' 'CH2E' 0.00000 12.0110
882 'A' '95' 'PRO' 'CG' 'CH2P' 0.00000 12.0110
883 'A' '95' 'PRO' 'CD' 'CH2P' 0.285000 12.0110
884 'A' '95' 'PRO' 'C' 'C' 0.500000 12.0110
885 'A' '95' 'PRO' 'O' 'O' -0.500000 15.9990
886 'A' '96' 'TRP' 'N' 'NH1' -0.570000 14.0070
887 'A' '96' 'TRP' 'HN' 'H' 0.370000 1.00800
888 'A' '96' 'TRP' 'CA' 'CH1E' 0.200000 12.0110
889 'A' '96' 'TRP' 'CB' 'CH2E' 0.00000 12.0110
890 'A' '96' 'TRP' 'CG' 'C5W' -0.550000E-01 12.0110
891 'A' '96' 'TRP' 'CD1' 'CR1E' 0.130000 12.0110
892 'A' '96' 'TRP' 'CD2' 'CW' -0.550000E-01 12.0110
893 'A' '96' 'TRP' 'NE1' 'NH1' -0.570000 14.0070
894 'A' '96' 'TRP' 'HE1' 'H' 0.420000 1.00800
895 'A' '96' 'TRP' 'CE2' 'CW' 0.130000 12.0110
896 'A' '96' 'TRP' 'CE3' 'CR1E' 0.00000 12.0110
897 'A' '96' 'TRP' 'CZ2' 'CR1W' 0.00000 12.0110
898 'A' '96' 'TRP' 'CZ3' 'CR1E' 0.00000 12.0110
899 'A' '96' 'TRP' 'CH2' 'CR1W' 0.00000 12.0110
900 'A' '96' 'TRP' 'C' 'C' 0.500000 12.0110
901 'A' '96' 'TRP' 'O' 'O' -0.500000 15.9990
902 'A' '97' 'ILE' 'N' 'NH1' -0.570000 14.0070
903 'A' '97' 'ILE' 'HN' 'H' 0.370000 1.00800
904 'A' '97' 'ILE' 'CA' 'CH1E' 0.200000 12.0110
905 'A' '97' 'ILE' 'CB' 'CH1E' 0.00000 12.0110
906 'A' '97' 'ILE' 'CG1' 'CH2E' 0.00000 12.0110
907 'A' '97' 'ILE' 'CG2' 'CH3E' 0.00000 12.0110
908 'A' '97' 'ILE' 'CD1' 'CH3E' 0.00000 12.0110
909 'A' '97' 'ILE' 'C' 'C' 0.500000 12.0110
910 'A' '97' 'ILE' 'O' 'O' -0.500000 15.9990
911 'A' '98' 'GLU' 'N' 'NH1' -0.570000 14.0070
912 'A' '98' 'GLU' 'HN' 'H' 0.370000 1.00800
913 'A' '98' 'GLU' 'CA' 'CH1E' 0.200000 12.0110
914 'A' '98' 'GLU' 'CB' 'CH2E' 0.00000 12.0110
915 'A' '98' 'GLU' 'CG' 'CH2E' -0.100000 12.0110
916 'A' '98' 'GLU' 'CD' 'C' 0.700000 12.0110
917 'A' '98' 'GLU' 'OE1' 'OC' -0.800000 15.9990
918 'A' '98' 'GLU' 'OE2' 'OC' -0.800000 15.9990
919 'A' '98' 'GLU' 'C' 'C' 0.500000 12.0110
920 'A' '98' 'GLU' 'O' 'O' -0.500000 15.9990
921 'A' '99' 'ALA' 'N' 'NH1' -0.570000 14.0070
922 'A' '99' 'ALA' 'HN' 'H' 0.370000 1.00800
923 'A' '99' 'ALA' 'CA' 'CH1E' 0.200000 12.0110
924 'A' '99' 'ALA' 'CB' 'CH3E' 0.00000 12.0110
925 'A' '99' 'ALA' 'C' 'C' 0.500000 12.0110
926 'A' '99' 'ALA' 'O' 'O' -0.500000 15.9990
927 'A' '100' 'MET' 'N' 'NH1' -0.570000 14.0070
928 'A' '100' 'MET' 'HN' 'H' 0.370000 1.00800
929 'A' '100' 'MET' 'CA' 'CH1E' 0.200000 12.0110
930 'A' '100' 'MET' 'CB' 'CH2E' 0.00000 12.0110
931 'A' '100' 'MET' 'CG' 'CH2E' 0.235000 12.0110
932 'A' '100' 'MET' 'SD' 'SM' -0.470000 32.0600
933 'A' '100' 'MET' 'CE' 'CH3E' 0.235000 12.0110
934 'A' '100' 'MET' 'C' 'C' 0.500000 12.0110
935 'A' '100' 'MET' 'O' 'O' -0.500000 15.9990
936 'A' '101' 'SER' 'N' 'NH1' -0.570000 14.0070
937 'A' '101' 'SER' 'HN' 'H' 0.370000 1.00800
938 'A' '101' 'SER' 'CA' 'CH1E' 0.200000 12.0110
939 'A' '101' 'SER' 'CB' 'CH2E' 0.265000 12.0110
940 'A' '101' 'SER' 'OG' 'OH1' -0.700000 15.9990
941 'A' '101' 'SER' 'HG' 'H' 0.435000 1.00800
942 'A' '101' 'SER' 'C' 'C' 0.500000 12.0110
943 'A' '101' 'SER' 'O' 'O' -0.500000 15.9990
944 'A' '102' 'SER' 'N' 'NH1' -0.570000 14.0070
945 'A' '102' 'SER' 'HN' 'H' 0.370000 1.00800
946 'A' '102' 'SER' 'CA' 'CH1E' 0.200000 12.0110
947 'A' '102' 'SER' 'CB' 'CH2E' 0.265000 12.0110
948 'A' '102' 'SER' 'OG' 'OH1' -0.700000 15.9990
949 'A' '102' 'SER' 'HG' 'H' 0.435000 1.00800
950 'A' '102' 'SER' 'C' 'C' 0.500000 12.0110
951 'A' '102' 'SER' 'O' 'O' -0.500000 15.9990
952 'A' '103' 'SER' 'N' 'NH1' -0.570000 14.0070
953 'A' '103' 'SER' 'HN' 'H' 0.370000 1.00800
954 'A' '103' 'SER' 'CA' 'CH1E' 0.200000 12.0110
955 'A' '103' 'SER' 'CB' 'CH2E' 0.265000 12.0110
956 'A' '103' 'SER' 'OG' 'OH1' -0.700000 15.9990
957 'A' '103' 'SER' 'HG' 'H' 0.435000 1.00800
958 'A' '103' 'SER' 'C' 'C' 0.500000 12.0110
959 'A' '103' 'SER' 'O' 'O' -0.500000 15.9990
960 'A' '104' 'TYR' 'N' 'NH1' -0.570000 14.0070
961 'A' '104' 'TYR' 'HN' 'H' 0.370000 1.00800
962 'A' '104' 'TYR' 'CA' 'CH1E' 0.200000 12.0110
963 'A' '104' 'TYR' 'CB' 'CH2E' 0.00000 12.0110
964 'A' '104' 'TYR' 'CG' 'CY' 0.00000 12.0110
965 'A' '104' 'TYR' 'CD1' 'CR1E' 0.00000 12.0110
966 'A' '104' 'TYR' 'CD2' 'CR1E' 0.00000 12.0110
967 'A' '104' 'TYR' 'CE1' 'CR1E' 0.00000 12.0110
968 'A' '104' 'TYR' 'CE2' 'CR1E' 0.00000 12.0110
969 'A' '104' 'TYR' 'CZ' 'CY2' 0.265000 12.0110
970 'A' '104' 'TYR' 'OH' 'OH1' -0.700000 15.9990
971 'A' '104' 'TYR' 'HH' 'H' 0.435000 1.00800
972 'A' '104' 'TYR' 'C' 'C' 0.500000 12.0110
973 'A' '104' 'TYR' 'O' 'O' -0.500000 15.9990
974 'A' '105' 'THR' 'N' 'NH1' -0.570000 14.0070
975 'A' '105' 'THR' 'HN' 'H' 0.370000 1.00800
976 'A' '105' 'THR' 'CA' 'CH1E' 0.200000 12.0110
977 'A' '105' 'THR' 'CB' 'CH1E' 0.265000 12.0110
978 'A' '105' 'THR' 'OG1' 'OH1' -0.700000 15.9990
979 'A' '105' 'THR' 'HG1' 'H' 0.435000 1.00800
980 'A' '105' 'THR' 'CG2' 'CH3E' 0.00000 12.0110
981 'A' '105' 'THR' 'C' 'C' 0.500000 12.0110
982 'A' '105' 'THR' 'O' 'O' -0.500000 15.9990
983 'A' '106' 'TRP' 'N' 'NH1' -0.570000 14.0070
984 'A' '106' 'TRP' 'HN' 'H' 0.370000 1.00800
985 'A' '106' 'TRP' 'CA' 'CH1E' 0.200000 12.0110
986 'A' '106' 'TRP' 'CB' 'CH2E' 0.00000 12.0110
987 'A' '106' 'TRP' 'CG' 'C5W' -0.550000E-01 12.0110
988 'A' '106' 'TRP' 'CD1' 'CR1E' 0.130000 12.0110
989 'A' '106' 'TRP' 'CD2' 'CW' -0.550000E-01 12.0110
990 'A' '106' 'TRP' 'NE1' 'NH1' -0.570000 14.0070
991 'A' '106' 'TRP' 'HE1' 'H' 0.420000 1.00800
992 'A' '106' 'TRP' 'CE2' 'CW' 0.130000 12.0110
993 'A' '106' 'TRP' 'CE3' 'CR1E' 0.00000 12.0110
994 'A' '106' 'TRP' 'CZ2' 'CR1W' 0.00000 12.0110
995 'A' '106' 'TRP' 'CZ3' 'CR1E' 0.00000 12.0110
996 'A' '106' 'TRP' 'CH2' 'CR1W' 0.00000 12.0110
997 'A' '106' 'TRP' 'C' 'C' 0.500000 12.0110
998 'A' '106' 'TRP' 'O' 'O' -0.500000 15.9990
999 'A' '107' 'LEU' 'N' 'NH1' -0.570000 14.0070
1000 'A' '107' 'LEU' 'HN' 'H' 0.370000 1.00800
1001 'A' '107' 'LEU' 'CA' 'CH1E' 0.200000 12.0110
1002 'A' '107' 'LEU' 'CB' 'CH2E' 0.00000 12.0110
1003 'A' '107' 'LEU' 'CG' 'CH1E' 0.00000 12.0110
1004 'A' '107' 'LEU' 'CD1' 'CH3E' 0.00000 12.0110
1005 'A' '107' 'LEU' 'CD2' 'CH3E' 0.00000 12.0110
1006 'A' '107' 'LEU' 'C' 'C' 0.500000 12.0110
1007 'A' '107' 'LEU' 'O' 'O' -0.500000 15.9990
1008 'A' '108' 'GLU' 'N' 'NH1' -0.570000 14.0070
1009 'A' '108' 'GLU' 'HN' 'H' 0.370000 1.00800
1010 'A' '108' 'GLU' 'CA' 'CH1E' 0.200000 12.0110
1011 'A' '108' 'GLU' 'CB' 'CH2E' 0.00000 12.0110
1012 'A' '108' 'GLU' 'CG' 'CH2E' -0.100000 12.0110
1013 'A' '108' 'GLU' 'CD' 'C' 0.700000 12.0110
1014 'A' '108' 'GLU' 'OE1' 'OC' -0.800000 15.9990
1015 'A' '108' 'GLU' 'OE2' 'OC' -0.800000 15.9990
1016 'A' '108' 'GLU' 'C' 'C' 0.500000 12.0110
1017 'A' '108' 'GLU' 'O' 'O' -0.500000 15.9990
1018 'A' '109' 'GLU' 'N' 'NH1' -0.570000 14.0070
1019 'A' '109' 'GLU' 'HN' 'H' 0.370000 1.00800
1020 'A' '109' 'GLU' 'CA' 'CH1E' 0.200000 12.0110
1021 'A' '109' 'GLU' 'CB' 'CH2E' 0.00000 12.0110
1022 'A' '109' 'GLU' 'CG' 'CH2E' -0.100000 12.0110
1023 'A' '109' 'GLU' 'CD' 'C' 0.700000 12.0110
1024 'A' '109' 'GLU' 'OE1' 'OC' -0.800000 15.9990
1025 'A' '109' 'GLU' 'OE2' 'OC' -0.800000 15.9990
1026 'A' '109' 'GLU' 'C' 'C' 0.500000 12.0110
1027 'A' '109' 'GLU' 'O' 'O' -0.500000 15.9990
1028 'A' '110' 'ILE' 'N' 'NH1' -0.570000 14.0070
1029 'A' '110' 'ILE' 'HN' 'H' 0.370000 1.00800
1030 'A' '110' 'ILE' 'CA' 'CH1E' 0.200000 12.0110
1031 'A' '110' 'ILE' 'CB' 'CH1E' 0.00000 12.0110
1032 'A' '110' 'ILE' 'CG1' 'CH2E' 0.00000 12.0110
1033 'A' '110' 'ILE' 'CG2' 'CH3E' 0.00000 12.0110
1034 'A' '110' 'ILE' 'CD1' 'CH3E' 0.00000 12.0110
1035 'A' '110' 'ILE' 'C' 'C' 0.500000 12.0110
1036 'A' '110' 'ILE' 'O' 'O' -0.500000 15.9990
1037 'A' '111' 'ARG' 'N' 'NH1' -0.570000 14.0070
1038 'A' '111' 'ARG' 'HN' 'H' 0.370000 1.00800
1039 'A' '111' 'ARG' 'CA' 'CH1E' 0.200000 12.0110
1040 'A' '111' 'ARG' 'CB' 'CH2E' 0.00000 12.0110
1041 'A' '111' 'ARG' 'CG' 'CH2E' 0.700000E-01 12.0110
1042 'A' '111' 'ARG' 'CD' 'CH2E' 0.310000 12.0110
1043 'A' '111' 'ARG' 'NE' 'NH1' -0.700000 14.0070
1044 'A' '111' 'ARG' 'HE' 'H' 0.440000 1.00800
1045 'A' '111' 'ARG' 'CZ' 'C' 0.640000 12.0110
1046 'A' '111' 'ARG' 'NH1' 'NC2' -0.800000 14.0070
1047 'A' '111' 'ARG' 'HH11' 'HC' 0.460000 1.00800
1048 'A' '111' 'ARG' 'HH12' 'HC' 0.460000 1.00800
1049 'A' '111' 'ARG' 'NH2' 'NC2' -0.800000 14.0070
1050 'A' '111' 'ARG' 'HH21' 'HC' 0.460000 1.00800
1051 'A' '111' 'ARG' 'HH22' 'HC' 0.460000 1.00800
1052 'A' '111' 'ARG' 'C' 'C' 0.500000 12.0110
1053 'A' '111' 'ARG' 'O' 'O' -0.500000 15.9990
1054 'A' '112' 'LEU' 'N' 'NH1' -0.570000 14.0070
1055 'A' '112' 'LEU' 'HN' 'H' 0.370000 1.00800
1056 'A' '112' 'LEU' 'CA' 'CH1E' 0.200000 12.0110
1057 'A' '112' 'LEU' 'CB' 'CH2E' 0.00000 12.0110
1058 'A' '112' 'LEU' 'CG' 'CH1E' 0.00000 12.0110
1059 'A' '112' 'LEU' 'CD1' 'CH3E' 0.00000 12.0110
1060 'A' '112' 'LEU' 'CD2' 'CH3E' 0.00000 12.0110
1061 'A' '112' 'LEU' 'C' 'C' 0.500000 12.0110
1062 'A' '112' 'LEU' 'O' 'O' -0.500000 15.9990
1063 'A' '113' 'LYS' 'N' 'NH1' -0.570000 14.0070
1064 'A' '113' 'LYS' 'HN' 'H' 0.370000 1.00800
1065 'A' '113' 'LYS' 'CA' 'CH1E' 0.200000 12.0110
1066 'A' '113' 'LYS' 'CB' 'CH2E' 0.00000 12.0110
1067 'A' '113' 'LYS' 'CG' 'CH2E' 0.00000 12.0110
1068 'A' '113' 'LYS' 'CD' 'CH2E' 0.00000 12.0110
1069 'A' '113' 'LYS' 'CE' 'CH2E' 0.310000 12.0110
1070 'A' '113' 'LYS' 'NZ' 'NH3' -0.300000 14.0070
1071 'A' '113' 'LYS' 'HZ1' 'HC' 0.330000 1.00800
1072 'A' '113' 'LYS' 'HZ2' 'HC' 0.330000 1.00800
1073 'A' '113' 'LYS' 'HZ3' 'HC' 0.330000 1.00800
1074 'A' '113' 'LYS' 'C' 'C' 0.500000 12.0110
1075 'A' '113' 'LYS' 'O' 'O' -0.500000 15.9990
1076 'A' '114' 'ARG' 'N' 'NH1' -0.570000 14.0070
1077 'A' '114' 'ARG' 'HN' 'H' 0.370000 1.00800
1078 'A' '114' 'ARG' 'CA' 'CH1E' 0.200000 12.0110
1079 'A' '114' 'ARG' 'CB' 'CH2E' 0.00000 12.0110
1080 'A' '114' 'ARG' 'CG' 'CH2E' 0.700000E-01 12.0110
1081 'A' '114' 'ARG' 'CD' 'CH2E' 0.310000 12.0110
1082 'A' '114' 'ARG' 'NE' 'NH1' -0.700000 14.0070
1083 'A' '114' 'ARG' 'HE' 'H' 0.440000 1.00800
1084 'A' '114' 'ARG' 'CZ' 'C' 0.640000 12.0110
1085 'A' '114' 'ARG' 'NH1' 'NC2' -0.800000 14.0070
1086 'A' '114' 'ARG' 'HH11' 'HC' 0.460000 1.00800
1087 'A' '114' 'ARG' 'HH12' 'HC' 0.460000 1.00800
1088 'A' '114' 'ARG' 'NH2' 'NC2' -0.800000 14.0070
1089 'A' '114' 'ARG' 'HH21' 'HC' 0.460000 1.00800
1090 'A' '114' 'ARG' 'HH22' 'HC' 0.460000 1.00800
1091 'A' '114' 'ARG' 'C' 'C' 0.500000 12.0110
1092 'A' '114' 'ARG' 'O' 'O' -0.500000 15.9990
1093 'A' '115' 'MET' 'N' 'NH1' -0.570000 14.0070
1094 'A' '115' 'MET' 'HN' 'H' 0.370000 1.00800
1095 'A' '115' 'MET' 'CA' 'CH1E' 0.200000 12.0110
1096 'A' '115' 'MET' 'CB' 'CH2E' 0.00000 12.0110
1097 'A' '115' 'MET' 'CG' 'CH2E' 0.235000 12.0110
1098 'A' '115' 'MET' 'SD' 'SM' -0.470000 32.0600
1099 'A' '115' 'MET' 'CE' 'CH3E' 0.235000 12.0110
1100 'A' '115' 'MET' 'C' 'C' 0.500000 12.0110
1101 'A' '115' 'MET' 'O' 'O' -0.500000 15.9990
1102 'A' '116' 'VAL' 'N' 'NH1' -0.570000 14.0070
1103 'A' '116' 'VAL' 'HN' 'H' 0.370000 1.00800
1104 'A' '116' 'VAL' 'CA' 'CH1E' 0.200000 12.0110
1105 'A' '116' 'VAL' 'CB' 'CH1E' 0.00000 12.0110
1106 'A' '116' 'VAL' 'CG1' 'CH3E' 0.00000 12.0110
1107 'A' '116' 'VAL' 'CG2' 'CH3E' 0.00000 12.0110
1108 'A' '116' 'VAL' 'C' 'C' 0.500000 12.0110
1109 'A' '116' 'VAL' 'O' 'O' -0.500000 15.9990
1110 'A' '117' 'VAL' 'N' 'NH1' -0.570000 14.0070
1111 'A' '117' 'VAL' 'HN' 'H' 0.370000 1.00800
1112 'A' '117' 'VAL' 'CA' 'CH1E' 0.200000 12.0110
1113 'A' '117' 'VAL' 'CB' 'CH1E' 0.00000 12.0110
1114 'A' '117' 'VAL' 'CG1' 'CH3E' 0.00000 12.0110
1115 'A' '117' 'VAL' 'CG2' 'CH3E' 0.00000 12.0110
1116 'A' '117' 'VAL' 'C' 'C' 0.500000 12.0110
1117 'A' '117' 'VAL' 'O' 'O' -0.500000 15.9990
1118 'A' '118' 'THR' 'N' 'NH1' -0.570000 14.0070
1119 'A' '118' 'THR' 'HN' 'H' 0.370000 1.00800
1120 'A' '118' 'THR' 'CA' 'CH1E' 0.200000 12.0110
1121 'A' '118' 'THR' 'CB' 'CH1E' 0.265000 12.0110
1122 'A' '118' 'THR' 'OG1' 'OH1' -0.700000 15.9990
1123 'A' '118' 'THR' 'HG1' 'H' 0.435000 1.00800
1124 'A' '118' 'THR' 'CG2' 'CH3E' 0.00000 12.0110
1125 'A' '118' 'THR' 'C' 'C' 0.500000 12.0110
1126 'A' '118' 'THR' 'O' 'O' -0.500000 15.9990
1127 'A' '119' 'ASP' 'N' 'NH1' -0.570000 14.0070
1128 'A' '119' 'ASP' 'HN' 'H' 0.370000 1.00800
1129 'A' '119' 'ASP' 'CA' 'CH1E' 0.200000 12.0110
1130 'A' '119' 'ASP' 'CB' 'CH2E' -0.100000 12.0110
1131 'A' '119' 'ASP' 'CG' 'C' 0.700000 12.0110
1132 'A' '119' 'ASP' 'OD1' 'OC' -0.800000 15.9990
1133 'A' '119' 'ASP' 'OD2' 'OC' -0.800000 15.9990
1134 'A' '119' 'ASP' 'C' 'C' 0.500000 12.0110
1135 'A' '119' 'ASP' 'O' 'O' -0.500000 15.9990
1136 'A' '120' 'ASP' 'N' 'NH1' -0.570000 14.0070
1137 'A' '120' 'ASP' 'HN' 'H' 0.370000 1.00800
1138 'A' '120' 'ASP' 'CA' 'CH1E' 0.200000 12.0110
1139 'A' '120' 'ASP' 'CB' 'CH2E' -0.100000 12.0110
1140 'A' '120' 'ASP' 'CG' 'C' 0.700000 12.0110
1141 'A' '120' 'ASP' 'OD1' 'OC' -0.800000 15.9990
1142 'A' '120' 'ASP' 'OD2' 'OC' -0.800000 15.9990
1143 'A' '120' 'ASP' 'C' 'C' 0.500000 12.0110
1144 'A' '120' 'ASP' 'O' 'O' -0.500000 15.9990
1145 'A' '121' 'CYS' 'N' 'NH1' -0.570000 14.0070
1146 'A' '121' 'CYS' 'HN' 'H' 0.370000 1.00800
1147 'A' '121' 'CYS' 'CA' 'CH1E' 0.200000 12.0110
1148 'A' '121' 'CYS' 'CB' 'CH2E' 0.180000 12.0110
1149 'A' '121' 'CYS' 'SG' 'SH1E' -0.450000 32.0600
1150 'A' '121' 'CYS' 'HG' 'H' 0.270000 1.00800
1151 'A' '121' 'CYS' 'C' 'C' 0.500000 12.0110
1152 'A' '121' 'CYS' 'O' 'O' -0.500000 15.9990
1153 'A' '122' 'LEU' 'N' 'NH1' -0.570000 14.0070
1154 'A' '122' 'LEU' 'HN' 'H' 0.370000 1.00800
1155 'A' '122' 'LEU' 'CA' 'CH1E' 0.200000 12.0110
1156 'A' '122' 'LEU' 'CB' 'CH2E' 0.00000 12.0110
1157 'A' '122' 'LEU' 'CG' 'CH1E' 0.00000 12.0110
1158 'A' '122' 'LEU' 'CD1' 'CH3E' 0.00000 12.0110
1159 'A' '122' 'LEU' 'CD2' 'CH3E' 0.00000 12.0110
1160 'A' '122' 'LEU' 'C' 'C' 0.500000 12.0110
1161 'A' '122' 'LEU' 'O' 'O' -0.500000 15.9990
1162 'A' '123' 'GLU' 'N' 'NH1' -0.570000 14.0070
1163 'A' '123' 'GLU' 'HN' 'H' 0.370000 1.00800
1164 'A' '123' 'GLU' 'CA' 'CH1E' 0.200000 12.0110
1165 'A' '123' 'GLU' 'CB' 'CH2E' 0.00000 12.0110
1166 'A' '123' 'GLU' 'CG' 'CH2E' -0.100000 12.0110
1167 'A' '123' 'GLU' 'CD' 'C' 0.700000 12.0110
1168 'A' '123' 'GLU' 'OE1' 'OC' -0.800000 15.9990
1169 'A' '123' 'GLU' 'OE2' 'OC' -0.800000 15.9990
1170 'A' '123' 'GLU' 'C' 'C' 0.500000 12.0110
1171 'A' '123' 'GLU' 'O' 'O' -0.500000 15.9990
1172 'A' '124' 'LEU' 'N' 'NH1' -0.570000 14.0070
1173 'A' '124' 'LEU' 'HN' 'H' 0.370000 1.00800
1174 'A' '124' 'LEU' 'CA' 'CH1E' 0.200000 12.0110
1175 'A' '124' 'LEU' 'CB' 'CH2E' 0.00000 12.0110
1176 'A' '124' 'LEU' 'CG' 'CH1E' 0.00000 12.0110
1177 'A' '124' 'LEU' 'CD1' 'CH3E' 0.00000 12.0110
1178 'A' '124' 'LEU' 'CD2' 'CH3E' 0.00000 12.0110
1179 'A' '124' 'LEU' 'C' 'C' 0.500000 12.0110
1180 'A' '124' 'LEU' 'O' 'O' -0.500000 15.9990
1181 'A' '125' 'ILE' 'N' 'NH1' -0.570000 14.0070
1182 'A' '125' 'ILE' 'HN' 'H' 0.370000 1.00800
1183 'A' '125' 'ILE' 'CA' 'CH1E' 0.200000 12.0110
1184 'A' '125' 'ILE' 'CB' 'CH1E' 0.00000 12.0110
1185 'A' '125' 'ILE' 'CG1' 'CH2E' 0.00000 12.0110
1186 'A' '125' 'ILE' 'CG2' 'CH3E' 0.00000 12.0110
1187 'A' '125' 'ILE' 'CD1' 'CH3E' 0.00000 12.0110
1188 'A' '125' 'ILE' 'C' 'C' 0.500000 12.0110
1189 'A' '125' 'ILE' 'O' 'O' -0.500000 15.9990
1190 'A' '126' 'ALA' 'N' 'NH1' -0.570000 14.0070
1191 'A' '126' 'ALA' 'HN' 'H' 0.370000 1.00800
1192 'A' '126' 'ALA' 'CA' 'CH1E' 0.200000 12.0110
1193 'A' '126' 'ALA' 'CB' 'CH3E' 0.00000 12.0110
1194 'A' '126' 'ALA' 'C' 'C' 0.500000 12.0110
1195 'A' '126' 'ALA' 'O' 'O' -0.500000 15.9990
1196 'A' '127' 'LYS' 'N' 'NH1' -0.570000 14.0070
1197 'A' '127' 'LYS' 'HN' 'H' 0.370000 1.00800
1198 'A' '127' 'LYS' 'CA' 'CH1E' 0.200000 12.0110
1199 'A' '127' 'LYS' 'CB' 'CH2E' 0.00000 12.0110
1200 'A' '127' 'LYS' 'CG' 'CH2E' 0.00000 12.0110
1201 'A' '127' 'LYS' 'CD' 'CH2E' 0.00000 12.0110
1202 'A' '127' 'LYS' 'CE' 'CH2E' 0.310000 12.0110
1203 'A' '127' 'LYS' 'NZ' 'NH3' -0.300000 14.0070
1204 'A' '127' 'LYS' 'HZ1' 'HC' 0.330000 1.00800
1205 'A' '127' 'LYS' 'HZ2' 'HC' 0.330000 1.00800
1206 'A' '127' 'LYS' 'HZ3' 'HC' 0.330000 1.00800
1207 'A' '127' 'LYS' 'C' 'C' 0.500000 12.0110
1208 'A' '127' 'LYS' 'O' 'O' -0.500000 15.9990
1209 'A' '128' 'SER' 'N' 'NH1' -0.570000 14.0070
1210 'A' '128' 'SER' 'HN' 'H' 0.370000 1.00800
1211 'A' '128' 'SER' 'CA' 'CH1E' 0.200000 12.0110
1212 'A' '128' 'SER' 'CB' 'CH2E' 0.265000 12.0110
1213 'A' '128' 'SER' 'OG' 'OH1' -0.700000 15.9990
1214 'A' '128' 'SER' 'HG' 'H' 0.435000 1.00800
1215 'A' '128' 'SER' 'C' 'C' 0.500000 12.0110
1216 'A' '128' 'SER' 'O' 'O' -0.500000 15.9990
1217 'A' '129' 'PHE' 'N' 'NH1' -0.570000 14.0070
1218 'A' '129' 'PHE' 'HN' 'H' 0.370000 1.00800
1219 'A' '129' 'PHE' 'CA' 'CH1E' 0.200000 12.0110
1220 'A' '129' 'PHE' 'CB' 'CH2E' 0.00000 12.0110
1221 'A' '129' 'PHE' 'CG' 'CF' 0.00000 12.0110
1222 'A' '129' 'PHE' 'CD1' 'CR1E' 0.00000 12.0110
1223 'A' '129' 'PHE' 'CD2' 'CR1E' 0.00000 12.0110
1224 'A' '129' 'PHE' 'CE1' 'CR1E' 0.00000 12.0110
1225 'A' '129' 'PHE' 'CE2' 'CR1E' 0.00000 12.0110
1226 'A' '129' 'PHE' 'CZ' 'CR1E' 0.00000 12.0110
1227 'A' '129' 'PHE' 'C' 'C' 0.500000 12.0110
1228 'A' '129' 'PHE' 'O' 'O' -0.500000 15.9990
1229 'A' '130' 'LYS' 'N' 'NH1' -0.570000 14.0070
1230 'A' '130' 'LYS' 'HN' 'H' 0.370000 1.00800
1231 'A' '130' 'LYS' 'CA' 'CH1E' 0.200000 12.0110
1232 'A' '130' 'LYS' 'CB' 'CH2E' 0.00000 12.0110
1233 'A' '130' 'LYS' 'CG' 'CH2E' 0.00000 12.0110
1234 'A' '130' 'LYS' 'CD' 'CH2E' 0.00000 12.0110
1235 'A' '130' 'LYS' 'CE' 'CH2E' 0.310000 12.0110
1236 'A' '130' 'LYS' 'NZ' 'NH3' -0.300000 14.0070
1237 'A' '130' 'LYS' 'HZ1' 'HC' 0.330000 1.00800
1238 'A' '130' 'LYS' 'HZ2' 'HC' 0.330000 1.00800
1239 'A' '130' 'LYS' 'HZ3' 'HC' 0.330000 1.00800
1240 'A' '130' 'LYS' 'C' 'C' 0.500000 12.0110
1241 'A' '130' 'LYS' 'O' 'O' -0.500000 15.9990
1242 'A' '131' 'ASN' 'N' 'NH1' -0.570000 14.0070
1243 'A' '131' 'ASN' 'HN' 'H' 0.370000 1.00800
1244 'A' '131' 'ASN' 'CA' 'CH1E' 0.200000 12.0110
1245 'A' '131' 'ASN' 'CB' 'CH2E' 0.00000 12.0110
1246 'A' '131' 'ASN' 'CG' 'C' 0.500000 12.0110
1247 'A' '131' 'ASN' 'OD1' 'O' -0.500000 15.9990
1248 'A' '131' 'ASN' 'ND2' 'NH2' -0.850000 14.0070
1249 'A' '131' 'ASN' 'HD21' 'H' 0.425000 1.00800
1250 'A' '131' 'ASN' 'HD22' 'H' 0.425000 1.00800
1251 'A' '131' 'ASN' 'C' 'C' 0.500000 12.0110
1252 'A' '131' 'ASN' 'O' 'O' -0.500000 15.9990
1253 'A' '132' 'PHE' 'N' 'NH1' -0.570000 14.0070
1254 'A' '132' 'PHE' 'HN' 'H' 0.370000 1.00800
1255 'A' '132' 'PHE' 'CA' 'CH1E' 0.200000 12.0110
1256 'A' '132' 'PHE' 'CB' 'CH2E' 0.00000 12.0110
1257 'A' '132' 'PHE' 'CG' 'CF' 0.00000 12.0110
1258 'A' '132' 'PHE' 'CD1' 'CR1E' 0.00000 12.0110
1259 'A' '132' 'PHE' 'CD2' 'CR1E' 0.00000 12.0110
1260 'A' '132' 'PHE' 'CE1' 'CR1E' 0.00000 12.0110
1261 'A' '132' 'PHE' 'CE2' 'CR1E' 0.00000 12.0110
1262 'A' '132' 'PHE' 'CZ' 'CR1E' 0.00000 12.0110
1263 'A' '132' 'PHE' 'C' 'C' 0.500000 12.0110
1264 'A' '132' 'PHE' 'O' 'O' -0.500000 15.9990
1265 'A' '133' 'LYS' 'N' 'NH1' -0.570000 14.0070
1266 'A' '133' 'LYS' 'HN' 'H' 0.370000 1.00800
1267 'A' '133' 'LYS' 'CA' 'CH1E' 0.200000 12.0110
1268 'A' '133' 'LYS' 'CB' 'CH2E' 0.00000 12.0110
1269 'A' '133' 'LYS' 'CG' 'CH2E' 0.00000 12.0110
1270 'A' '133' 'LYS' 'CD' 'CH2E' 0.00000 12.0110
1271 'A' '133' 'LYS' 'CE' 'CH2E' 0.310000 12.0110
1272 'A' '133' 'LYS' 'NZ' 'NH3' -0.300000 14.0070
1273 'A' '133' 'LYS' 'HZ1' 'HC' 0.330000 1.00800
1274 'A' '133' 'LYS' 'HZ2' 'HC' 0.330000 1.00800
1275 'A' '133' 'LYS' 'HZ3' 'HC' 0.330000 1.00800
1276 'A' '133' 'LYS' 'C' 'C' 0.500000 12.0110
1277 'A' '133' 'LYS' 'O' 'O' -0.500000 15.9990
1278 'A' '134' 'VAL' 'N' 'NH1' -0.570000 14.0070
1279 'A' '134' 'VAL' 'HN' 'H' 0.370000 1.00800
1280 'A' '134' 'VAL' 'CA' 'CH1E' 0.200000 12.0110
1281 'A' '134' 'VAL' 'CB' 'CH1E' 0.00000 12.0110
1282 'A' '134' 'VAL' 'CG1' 'CH3E' 0.00000 12.0110
1283 'A' '134' 'VAL' 'CG2' 'CH3E' 0.00000 12.0110
1284 'A' '134' 'VAL' 'C' 'C' 0.500000 12.0110
1285 'A' '134' 'VAL' 'O' 'O' -0.500000 15.9990
1286 'A' '135' 'LEU' 'N' 'NH1' -0.570000 14.0070
1287 'A' '135' 'LEU' 'HN' 'H' 0.370000 1.00800
1288 'A' '135' 'LEU' 'CA' 'CH1E' 0.200000 12.0110
1289 'A' '135' 'LEU' 'CB' 'CH2E' 0.00000 12.0110
1290 'A' '135' 'LEU' 'CG' 'CH1E' 0.00000 12.0110
1291 'A' '135' 'LEU' 'CD1' 'CH3E' 0.00000 12.0110
1292 'A' '135' 'LEU' 'CD2' 'CH3E' 0.00000 12.0110
1293 'A' '135' 'LEU' 'C' 'C' 0.500000 12.0110
1294 'A' '135' 'LEU' 'O' 'O' -0.500000 15.9990
1295 'A' '136' 'VAL' 'N' 'NH1' -0.570000 14.0070
1296 'A' '136' 'VAL' 'HN' 'H' 0.370000 1.00800
1297 'A' '136' 'VAL' 'CA' 'CH1E' 0.200000 12.0110
1298 'A' '136' 'VAL' 'CB' 'CH1E' 0.00000 12.0110
1299 'A' '136' 'VAL' 'CG1' 'CH3E' 0.00000 12.0110
1300 'A' '136' 'VAL' 'CG2' 'CH3E' 0.00000 12.0110
1301 'A' '136' 'VAL' 'C' 'C' 0.500000 12.0110
1302 'A' '136' 'VAL' 'O' 'O' -0.500000 15.9990
1303 'A' '137' 'LEU' 'N' 'NH1' -0.570000 14.0070
1304 'A' '137' 'LEU' 'HN' 'H' 0.370000 1.00800
1305 'A' '137' 'LEU' 'CA' 'CH1E' 0.200000 12.0110
1306 'A' '137' 'LEU' 'CB' 'CH2E' 0.00000 12.0110
1307 'A' '137' 'LEU' 'CG' 'CH1E' 0.00000 12.0110
1308 'A' '137' 'LEU' 'CD1' 'CH3E' 0.00000 12.0110
1309 'A' '137' 'LEU' 'CD2' 'CH3E' 0.00000 12.0110
1310 'A' '137' 'LEU' 'C' 'C' 0.500000 12.0110
1311 'A' '137' 'LEU' 'O' 'O' -0.500000 15.9990
1312 'A' '138' 'SER' 'N' 'NH1' -0.570000 14.0070
1313 'A' '138' 'SER' 'HN' 'H' 0.370000 1.00800
1314 'A' '138' 'SER' 'CA' 'CH1E' 0.200000 12.0110
1315 'A' '138' 'SER' 'CB' 'CH2E' 0.265000 12.0110
1316 'A' '138' 'SER' 'OG' 'OH1' -0.700000 15.9990
1317 'A' '138' 'SER' 'HG' 'H' 0.435000 1.00800
1318 'A' '138' 'SER' 'C' 'C' 0.500000 12.0110
1319 'A' '138' 'SER' 'O' 'O' -0.500000 15.9990
1320 'A' '139' 'SER' 'N' 'NH1' -0.570000 14.0070
1321 'A' '139' 'SER' 'HN' 'H' 0.370000 1.00800
1322 'A' '139' 'SER' 'CA' 'CH1E' 0.200000 12.0110
1323 'A' '139' 'SER' 'CB' 'CH2E' 0.265000 12.0110
1324 'A' '139' 'SER' 'OG' 'OH1' -0.700000 15.9990
1325 'A' '139' 'SER' 'HG' 'H' 0.435000 1.00800
1326 'A' '139' 'SER' 'C' 'C' 0.500000 12.0110
1327 'A' '139' 'SER' 'O' 'O' -0.500000 15.9990
1328 'A' '140' 'CYS' 'N' 'NH1' -0.570000 14.0070
1329 'A' '140' 'CYS' 'HN' 'H' 0.370000 1.00800
1330 'A' '140' 'CYS' 'CA' 'CH1E' 0.200000 12.0110
1331 'A' '140' 'CYS' 'CB' 'CH2E' 0.180000 12.0110
1332 'A' '140' 'CYS' 'SG' 'SH1E' -0.450000 32.0600
1333 'A' '140' 'CYS' 'HG' 'H' 0.270000 1.00800
1334 'A' '140' 'CYS' 'C' 'C' 0.500000 12.0110
1335 'A' '140' 'CYS' 'O' 'O' -0.500000 15.9990
1336 'A' '141' 'GLU' 'N' 'NH1' -0.570000 14.0070
1337 'A' '141' 'GLU' 'HN' 'H' 0.370000 1.00800
1338 'A' '141' 'GLU' 'CA' 'CH1E' 0.200000 12.0110
1339 'A' '141' 'GLU' 'CB' 'CH2E' 0.00000 12.0110
1340 'A' '141' 'GLU' 'CG' 'CH2E' -0.100000 12.0110
1341 'A' '141' 'GLU' 'CD' 'C' 0.700000 12.0110
1342 'A' '141' 'GLU' 'OE1' 'OC' -0.800000 15.9990
1343 'A' '141' 'GLU' 'OE2' 'OC' -0.800000 15.9990
1344 'A' '141' 'GLU' 'C' 'C' 0.500000 12.0110
1345 'A' '141' 'GLU' 'O' 'O' -0.500000 15.9990
1346 'A' '142' 'GLY' 'N' 'NH1' -0.570000 14.0070
1347 'A' '142' 'GLY' 'HN' 'H' 0.370000 1.00800
1348 'A' '142' 'GLY' 'CA' 'CH2G' 0.200000 12.0110
1349 'A' '142' 'GLY' 'C' 'C' 0.500000 12.0110
1350 'A' '142' 'GLY' 'O' 'O' -0.500000 15.9990
1351 'A' '143' 'PHE' 'N' 'NH1' -0.570000 14.0070
1352 'A' '143' 'PHE' 'HN' 'H' 0.370000 1.00800
1353 'A' '143' 'PHE' 'CA' 'CH1E' 0.200000 12.0110
1354 'A' '143' 'PHE' 'CB' 'CH2E' 0.00000 12.0110
1355 'A' '143' 'PHE' 'CG' 'CF' 0.00000 12.0110
1356 'A' '143' 'PHE' 'CD1' 'CR1E' 0.00000 12.0110
1357 'A' '143' 'PHE' 'CD2' 'CR1E' 0.00000 12.0110
1358 'A' '143' 'PHE' 'CE1' 'CR1E' 0.00000 12.0110
1359 'A' '143' 'PHE' 'CE2' 'CR1E' 0.00000 12.0110
1360 'A' '143' 'PHE' 'CZ' 'CR1E' 0.00000 12.0110
1361 'A' '143' 'PHE' 'C' 'C' 0.500000 12.0110
1362 'A' '143' 'PHE' 'O' 'O' -0.500000 15.9990
1363 'A' '144' 'SER' 'N' 'NH1' -0.570000 14.0070
1364 'A' '144' 'SER' 'HN' 'H' 0.370000 1.00800
1365 'A' '144' 'SER' 'CA' 'CH1E' 0.200000 12.0110
1366 'A' '144' 'SER' 'CB' 'CH2E' 0.265000 12.0110
1367 'A' '144' 'SER' 'OG' 'OH1' -0.700000 15.9990
1368 'A' '144' 'SER' 'HG' 'H' 0.435000 1.00800
1369 'A' '144' 'SER' 'C' 'C' 0.500000 12.0110
1370 'A' '144' 'SER' 'O' 'O' -0.500000 15.9990
1371 'A' '145' 'THR' 'N' 'NH1' -0.570000 14.0070
1372 'A' '145' 'THR' 'HN' 'H' 0.370000 1.00800
1373 'A' '145' 'THR' 'CA' 'CH1E' 0.200000 12.0110
1374 'A' '145' 'THR' 'CB' 'CH1E' 0.265000 12.0110
1375 'A' '145' 'THR' 'OG1' 'OH1' -0.700000 15.9990
1376 'A' '145' 'THR' 'HG1' 'H' 0.435000 1.00800
1377 'A' '145' 'THR' 'CG2' 'CH3E' 0.00000 12.0110
1378 'A' '145' 'THR' 'C' 'C' 0.500000 12.0110
1379 'A' '145' 'THR' 'O' 'O' -0.500000 15.9990
1380 'A' '146' 'ASP' 'N' 'NH1' -0.570000 14.0070
1381 'A' '146' 'ASP' 'HN' 'H' 0.370000 1.00800
1382 'A' '146' 'ASP' 'CA' 'CH1E' 0.200000 12.0110
1383 'A' '146' 'ASP' 'CB' 'CH2E' -0.100000 12.0110
1384 'A' '146' 'ASP' 'CG' 'C' 0.700000 12.0110
1385 'A' '146' 'ASP' 'OD1' 'OC' -0.800000 15.9990
1386 'A' '146' 'ASP' 'OD2' 'OC' -0.800000 15.9990
1387 'A' '146' 'ASP' 'C' 'C' 0.500000 12.0110
1388 'A' '146' 'ASP' 'O' 'O' -0.500000 15.9990
1389 'A' '147' 'GLY' 'N' 'NH1' -0.570000 14.0070
1390 'A' '147' 'GLY' 'HN' 'H' 0.370000 1.00800
1391 'A' '147' 'GLY' 'CA' 'CH2G' 0.200000 12.0110
1392 'A' '147' 'GLY' 'C' 'C' 0.500000 12.0110
1393 'A' '147' 'GLY' 'O' 'O' -0.500000 15.9990
1394 'A' '148' 'LEU' 'N' 'NH1' -0.570000 14.0070
1395 'A' '148' 'LEU' 'HN' 'H' 0.370000 1.00800
1396 'A' '148' 'LEU' 'CA' 'CH1E' 0.200000 12.0110
1397 'A' '148' 'LEU' 'CB' 'CH2E' 0.00000 12.0110
1398 'A' '148' 'LEU' 'CG' 'CH1E' 0.00000 12.0110
1399 'A' '148' 'LEU' 'CD1' 'CH3E' 0.00000 12.0110
1400 'A' '148' 'LEU' 'CD2' 'CH3E' 0.00000 12.0110
1401 'A' '148' 'LEU' 'C' 'C' 0.500000 12.0110
1402 'A' '148' 'LEU' 'O' 'O' -0.500000 15.9990
1403 'A' '149' 'ALA' 'N' 'NH1' -0.570000 14.0070
1404 'A' '149' 'ALA' 'HN' 'H' 0.370000 1.00800
1405 'A' '149' 'ALA' 'CA' 'CH1E' 0.200000 12.0110
1406 'A' '149' 'ALA' 'CB' 'CH3E' 0.00000 12.0110
1407 'A' '149' 'ALA' 'C' 'C' 0.500000 12.0110
1408 'A' '149' 'ALA' 'O' 'O' -0.500000 15.9990
1409 'A' '150' 'ALA' 'N' 'NH1' -0.570000 14.0070
1410 'A' '150' 'ALA' 'HN' 'H' 0.370000 1.00800
1411 'A' '150' 'ALA' 'CA' 'CH1E' 0.200000 12.0110
1412 'A' '150' 'ALA' 'CB' 'CH3E' 0.00000 12.0110
1413 'A' '150' 'ALA' 'C' 'C' 0.500000 12.0110
1414 'A' '150' 'ALA' 'O' 'O' -0.500000 15.9990
1415 'A' '151' 'ILE' 'N' 'NH1' -0.570000 14.0070
1416 'A' '151' 'ILE' 'HN' 'H' 0.370000 1.00800
1417 'A' '151' 'ILE' 'CA' 'CH1E' 0.200000 12.0110
1418 'A' '151' 'ILE' 'CB' 'CH1E' 0.00000 12.0110
1419 'A' '151' 'ILE' 'CG1' 'CH2E' 0.00000 12.0110
1420 'A' '151' 'ILE' 'CG2' 'CH3E' 0.00000 12.0110
1421 'A' '151' 'ILE' 'CD1' 'CH3E' 0.00000 12.0110
1422 'A' '151' 'ILE' 'C' 'C' 0.500000 12.0110
1423 'A' '151' 'ILE' 'O' 'O' -0.500000 15.9990
1424 'A' '152' 'ALA' 'N' 'NH1' -0.570000 14.0070
1425 'A' '152' 'ALA' 'HN' 'H' 0.370000 1.00800
1426 'A' '152' 'ALA' 'CA' 'CH1E' 0.200000 12.0110
1427 'A' '152' 'ALA' 'CB' 'CH3E' 0.00000 12.0110
1428 'A' '152' 'ALA' 'C' 'C' 0.500000 12.0110
1429 'A' '152' 'ALA' 'O' 'O' -0.500000 15.9990
1430 'A' '153' 'ALA' 'N' 'NH1' -0.570000 14.0070
1431 'A' '153' 'ALA' 'HN' 'H' 0.370000 1.00800
1432 'A' '153' 'ALA' 'CA' 'CH1E' 0.200000 12.0110
1433 'A' '153' 'ALA' 'CB' 'CH3E' 0.00000 12.0110
1434 'A' '153' 'ALA' 'C' 'C' 0.500000 12.0110
1435 'A' '153' 'ALA' 'O' 'O' -0.500000 15.9990
1436 'A' '154' 'THR' 'N' 'NH1' -0.570000 14.0070
1437 'A' '154' 'THR' 'HN' 'H' 0.370000 1.00800
1438 'A' '154' 'THR' 'CA' 'CH1E' 0.200000 12.0110
1439 'A' '154' 'THR' 'CB' 'CH1E' 0.265000 12.0110
1440 'A' '154' 'THR' 'OG1' 'OH1' -0.700000 15.9990
1441 'A' '154' 'THR' 'HG1' 'H' 0.435000 1.00800
1442 'A' '154' 'THR' 'CG2' 'CH3E' 0.00000 12.0110
1443 'A' '154' 'THR' 'C' 'C' 0.500000 12.0110
1444 'A' '154' 'THR' 'O' 'O' -0.500000 15.9990
1445 'A' '155' 'CYS' 'N' 'NH1' -0.570000 14.0070
1446 'A' '155' 'CYS' 'HN' 'H' 0.370000 1.00800
1447 'A' '155' 'CYS' 'CA' 'CH1E' 0.200000 12.0110
1448 'A' '155' 'CYS' 'CB' 'CH2E' 0.180000 12.0110
1449 'A' '155' 'CYS' 'SG' 'SH1E' -0.450000 32.0600
1450 'A' '155' 'CYS' 'HG' 'H' 0.270000 1.00800
1451 'A' '155' 'CYS' 'C' 'C' 0.500000 12.0110
1452 'A' '155' 'CYS' 'O' 'O' -0.500000 15.9990
1453 'A' '156' 'ARG' 'N' 'NH1' -0.570000 14.0070
1454 'A' '156' 'ARG' 'HN' 'H' 0.370000 1.00800
1455 'A' '156' 'ARG' 'CA' 'CH1E' 0.200000 12.0110
1456 'A' '156' 'ARG' 'CB' 'CH2E' 0.00000 12.0110
1457 'A' '156' 'ARG' 'CG' 'CH2E' 0.700000E-01 12.0110
1458 'A' '156' 'ARG' 'CD' 'CH2E' 0.310000 12.0110
1459 'A' '156' 'ARG' 'NE' 'NH1' -0.700000 14.0070
1460 'A' '156' 'ARG' 'HE' 'H' 0.440000 1.00800
1461 'A' '156' 'ARG' 'CZ' 'C' 0.640000 12.0110
1462 'A' '156' 'ARG' 'NH1' 'NC2' -0.800000 14.0070
1463 'A' '156' 'ARG' 'HH11' 'HC' 0.460000 1.00800
1464 'A' '156' 'ARG' 'HH12' 'HC' 0.460000 1.00800
1465 'A' '156' 'ARG' 'NH2' 'NC2' -0.800000 14.0070
1466 'A' '156' 'ARG' 'HH21' 'HC' 0.460000 1.00800
1467 'A' '156' 'ARG' 'HH22' 'HC' 0.460000 1.00800
1468 'A' '156' 'ARG' 'C' 'C' 0.500000 12.0110
1469 'A' '156' 'ARG' 'O' 'O' -0.500000 15.9990
1470 'A' '157' 'ASN' 'N' 'NH1' -0.570000 14.0070
1471 'A' '157' 'ASN' 'HN' 'H' 0.370000 1.00800
1472 'A' '157' 'ASN' 'CA' 'CH1E' 0.200000 12.0110
1473 'A' '157' 'ASN' 'CB' 'CH2E' 0.00000 12.0110
1474 'A' '157' 'ASN' 'CG' 'C' 0.500000 12.0110
1475 'A' '157' 'ASN' 'OD1' 'O' -0.500000 15.9990
1476 'A' '157' 'ASN' 'ND2' 'NH2' -0.850000 14.0070
1477 'A' '157' 'ASN' 'HD21' 'H' 0.425000 1.00800
1478 'A' '157' 'ASN' 'HD22' 'H' 0.425000 1.00800
1479 'A' '157' 'ASN' 'C' 'C' 0.500000 12.0110
1480 'A' '157' 'ASN' 'O' 'O' -0.500000 15.9990
1481 'A' '158' 'LEU' 'N' 'NH1' -0.570000 14.0070
1482 'A' '158' 'LEU' 'HN' 'H' 0.370000 1.00800
1483 'A' '158' 'LEU' 'CA' 'CH1E' 0.200000 12.0110
1484 'A' '158' 'LEU' 'CB' 'CH2E' 0.00000 12.0110
1485 'A' '158' 'LEU' 'CG' 'CH1E' 0.00000 12.0110
1486 'A' '158' 'LEU' 'CD1' 'CH3E' 0.00000 12.0110
1487 'A' '158' 'LEU' 'CD2' 'CH3E' 0.00000 12.0110
1488 'A' '158' 'LEU' 'C' 'C' 0.500000 12.0110
1489 'A' '158' 'LEU' 'O' 'O' -0.500000 15.9990
1490 'A' '159' 'LYS' 'N' 'NH1' -0.570000 14.0070
1491 'A' '159' 'LYS' 'HN' 'H' 0.370000 1.00800
1492 'A' '159' 'LYS' 'CA' 'CH1E' 0.200000 12.0110
1493 'A' '159' 'LYS' 'CB' 'CH2E' 0.00000 12.0110
1494 'A' '159' 'LYS' 'CG' 'CH2E' 0.00000 12.0110
1495 'A' '159' 'LYS' 'CD' 'CH2E' 0.00000 12.0110
1496 'A' '159' 'LYS' 'CE' 'CH2E' 0.310000 12.0110
1497 'A' '159' 'LYS' 'NZ' 'NH3' -0.300000 14.0070
1498 'A' '159' 'LYS' 'HZ1' 'HC' 0.330000 1.00800
1499 'A' '159' 'LYS' 'HZ2' 'HC' 0.330000 1.00800
1500 'A' '159' 'LYS' 'HZ3' 'HC' 0.330000 1.00800
1501 'A' '159' 'LYS' 'C' 'C' 0.500000 12.0110
1502 'A' '159' 'LYS' 'O' 'O' -0.500000 15.9990
1503 'A' '160' 'GLU' 'N' 'NH1' -0.570000 14.0070
1504 'A' '160' 'GLU' 'HN' 'H' 0.370000 1.00800
1505 'A' '160' 'GLU' 'CA' 'CH1E' 0.200000 12.0110
1506 'A' '160' 'GLU' 'CB' 'CH2E' 0.00000 12.0110
1507 'A' '160' 'GLU' 'CG' 'CH2E' -0.100000 12.0110
1508 'A' '160' 'GLU' 'CD' 'C' 0.700000 12.0110
1509 'A' '160' 'GLU' 'OE1' 'OC' -0.800000 15.9990
1510 'A' '160' 'GLU' 'OE2' 'OC' -0.800000 15.9990
1511 'A' '160' 'GLU' 'C' 'C' 0.500000 12.0110
1512 'A' '160' 'GLU' 'O' 'O' -0.500000 15.9990
1513 'A' '161' 'LEU' 'N' 'NH1' -0.570000 14.0070
1514 'A' '161' 'LEU' 'HN' 'H' 0.370000 1.00800
1515 'A' '161' 'LEU' 'CA' 'CH1E' 0.200000 12.0110
1516 'A' '161' 'LEU' 'CB' 'CH2E' 0.00000 12.0110
1517 'A' '161' 'LEU' 'CG' 'CH1E' 0.00000 12.0110
1518 'A' '161' 'LEU' 'CD1' 'CH3E' 0.00000 12.0110
1519 'A' '161' 'LEU' 'CD2' 'CH3E' 0.00000 12.0110
1520 'A' '161' 'LEU' 'C' 'C' 0.500000 12.0110
1521 'A' '161' 'LEU' 'O' 'O' -0.500000 15.9990
1522 'A' '162' 'ASP' 'N' 'NH1' -0.570000 14.0070
1523 'A' '162' 'ASP' 'HN' 'H' 0.370000 1.00800
1524 'A' '162' 'ASP' 'CA' 'CH1E' 0.200000 12.0110
1525 'A' '162' 'ASP' 'CB' 'CH2E' -0.100000 12.0110
1526 'A' '162' 'ASP' 'CG' 'C' 0.700000 12.0110
1527 'A' '162' 'ASP' 'OD1' 'OC' -0.800000 15.9990
1528 'A' '162' 'ASP' 'OD2' 'OC' -0.800000 15.9990
1529 'A' '162' 'ASP' 'C' 'C' 0.500000 12.0110
1530 'A' '162' 'ASP' 'O' 'O' -0.500000 15.9990
1531 'A' '163' 'LEU' 'N' 'NH1' -0.570000 14.0070
1532 'A' '163' 'LEU' 'HN' 'H' 0.370000 1.00800
1533 'A' '163' 'LEU' 'CA' 'CH1E' 0.200000 12.0110
1534 'A' '163' 'LEU' 'CB' 'CH2E' 0.00000 12.0110
1535 'A' '163' 'LEU' 'CG' 'CH1E' 0.00000 12.0110
1536 'A' '163' 'LEU' 'CD1' 'CH3E' 0.00000 12.0110
1537 'A' '163' 'LEU' 'CD2' 'CH3E' 0.00000 12.0110
1538 'A' '163' 'LEU' 'C' 'C' 0.500000 12.0110
1539 'A' '163' 'LEU' 'O' 'O' -0.500000 15.9990
1540 'A' '164' 'ARG' 'N' 'NH1' -0.570000 14.0070
1541 'A' '164' 'ARG' 'HN' 'H' 0.370000 1.00800
1542 'A' '164' 'ARG' 'CA' 'CH1E' 0.200000 12.0110
1543 'A' '164' 'ARG' 'CB' 'CH2E' 0.00000 12.0110
1544 'A' '164' 'ARG' 'CG' 'CH2E' 0.700000E-01 12.0110
1545 'A' '164' 'ARG' 'CD' 'CH2E' 0.310000 12.0110
1546 'A' '164' 'ARG' 'NE' 'NH1' -0.700000 14.0070
1547 'A' '164' 'ARG' 'HE' 'H' 0.440000 1.00800
1548 'A' '164' 'ARG' 'CZ' 'C' 0.640000 12.0110
1549 'A' '164' 'ARG' 'NH1' 'NC2' -0.800000 14.0070
1550 'A' '164' 'ARG' 'HH11' 'HC' 0.460000 1.00800
1551 'A' '164' 'ARG' 'HH12' 'HC' 0.460000 1.00800
1552 'A' '164' 'ARG' 'NH2' 'NC2' -0.800000 14.0070
1553 'A' '164' 'ARG' 'HH21' 'HC' 0.460000 1.00800
1554 'A' '164' 'ARG' 'HH22' 'HC' 0.460000 1.00800
1555 'A' '164' 'ARG' 'C' 'C' 0.500000 12.0110
1556 'A' '164' 'ARG' 'O' 'O' -0.500000 15.9990
1557 'A' '165' 'GLU' 'N' 'NH1' -0.570000 14.0070
1558 'A' '165' 'GLU' 'HN' 'H' 0.370000 1.00800
1559 'A' '165' 'GLU' 'CA' 'CH1E' 0.200000 12.0110
1560 'A' '165' 'GLU' 'CB' 'CH2E' 0.00000 12.0110
1561 'A' '165' 'GLU' 'CG' 'CH2E' -0.100000 12.0110
1562 'A' '165' 'GLU' 'CD' 'C' 0.700000 12.0110
1563 'A' '165' 'GLU' 'OE1' 'OC' -0.800000 15.9990
1564 'A' '165' 'GLU' 'OE2' 'OC' -0.800000 15.9990
1565 'A' '165' 'GLU' 'C' 'C' 0.500000 12.0110
1566 'A' '165' 'GLU' 'O' 'O' -0.500000 15.9990
1567 'A' '166' 'SER' 'N' 'NH1' -0.570000 14.0070
1568 'A' '166' 'SER' 'HN' 'H' 0.370000 1.00800
1569 'A' '166' 'SER' 'CA' 'CH1E' 0.200000 12.0110
1570 'A' '166' 'SER' 'CB' 'CH2E' 0.265000 12.0110
1571 'A' '166' 'SER' 'OG' 'OH1' -0.700000 15.9990
1572 'A' '166' 'SER' 'HG' 'H' 0.435000 1.00800
1573 'A' '166' 'SER' 'C' 'C' 0.500000 12.0110
1574 'A' '166' 'SER' 'O' 'O' -0.500000 15.9990
1575 'A' '167' 'ASP' 'N' 'NH1' -0.570000 14.0070
1576 'A' '167' 'ASP' 'HN' 'H' 0.370000 1.00800
1577 'A' '167' 'ASP' 'CA' 'CH1E' 0.200000 12.0110
1578 'A' '167' 'ASP' 'CB' 'CH2E' -0.100000 12.0110
1579 'A' '167' 'ASP' 'CG' 'C' 0.700000 12.0110
1580 'A' '167' 'ASP' 'OD1' 'OC' -0.800000 15.9990
1581 'A' '167' 'ASP' 'OD2' 'OC' -0.800000 15.9990
1582 'A' '167' 'ASP' 'C' 'C' 0.500000 12.0110
1583 'A' '167' 'ASP' 'O' 'O' -0.500000 15.9990
1584 'A' '168' 'VAL' 'N' 'NH1' -0.570000 14.0070
1585 'A' '168' 'VAL' 'HN' 'H' 0.370000 1.00800
1586 'A' '168' 'VAL' 'CA' 'CH1E' 0.200000 12.0110
1587 'A' '168' 'VAL' 'CB' 'CH1E' 0.00000 12.0110
1588 'A' '168' 'VAL' 'CG1' 'CH3E' 0.00000 12.0110
1589 'A' '168' 'VAL' 'CG2' 'CH3E' 0.00000 12.0110
1590 'A' '168' 'VAL' 'C' 'C' 0.500000 12.0110
1591 'A' '168' 'VAL' 'O' 'O' -0.500000 15.9990
1592 'A' '169' 'ASP' 'N' 'NH1' -0.570000 14.0070
1593 'A' '169' 'ASP' 'HN' 'H' 0.370000 1.00800
1594 'A' '169' 'ASP' 'CA' 'CH1E' 0.200000 12.0110
1595 'A' '169' 'ASP' 'CB' 'CH2E' -0.100000 12.0110
1596 'A' '169' 'ASP' 'CG' 'C' 0.700000 12.0110
1597 'A' '169' 'ASP' 'OD1' 'OC' -0.800000 15.9990
1598 'A' '169' 'ASP' 'OD2' 'OC' -0.800000 15.9990
1599 'A' '169' 'ASP' 'C' 'C' 0.500000 12.0110
1600 'A' '169' 'ASP' 'O' 'O' -0.500000 15.9990
1601 'A' '170' 'ASP' 'N' 'NH1' -0.570000 14.0070
1602 'A' '170' 'ASP' 'HN' 'H' 0.370000 1.00800
1603 'A' '170' 'ASP' 'CA' 'CH1E' 0.200000 12.0110
1604 'A' '170' 'ASP' 'CB' 'CH2E' -0.100000 12.0110
1605 'A' '170' 'ASP' 'CG' 'C' 0.700000 12.0110
1606 'A' '170' 'ASP' 'OD1' 'OC' -0.800000 15.9990
1607 'A' '170' 'ASP' 'OD2' 'OC' -0.800000 15.9990
1608 'A' '170' 'ASP' 'C' 'C' 0.500000 12.0110
1609 'A' '170' 'ASP' 'O' 'O' -0.500000 15.9990
1610 'A' '171' 'VAL' 'N' 'NH1' -0.570000 14.0070
1611 'A' '171' 'VAL' 'HN' 'H' 0.370000 1.00800
1612 'A' '171' 'VAL' 'CA' 'CH1E' 0.200000 12.0110
1613 'A' '171' 'VAL' 'CB' 'CH1E' 0.00000 12.0110
1614 'A' '171' 'VAL' 'CG1' 'CH3E' 0.00000 12.0110
1615 'A' '171' 'VAL' 'CG2' 'CH3E' 0.00000 12.0110
1616 'A' '171' 'VAL' 'C' 'C' 0.500000 12.0110
1617 'A' '171' 'VAL' 'O' 'O' -0.500000 15.9990
1618 'A' '172' 'SER' 'N' 'NH1' -0.570000 14.0070
1619 'A' '172' 'SER' 'HN' 'H' 0.370000 1.00800
1620 'A' '172' 'SER' 'CA' 'CH1E' 0.200000 12.0110
1621 'A' '172' 'SER' 'CB' 'CH2E' 0.265000 12.0110
1622 'A' '172' 'SER' 'OG' 'OH1' -0.700000 15.9990
1623 'A' '172' 'SER' 'HG' 'H' 0.435000 1.00800
1624 'A' '172' 'SER' 'C' 'C' 0.500000 12.0110
1625 'A' '172' 'SER' 'O' 'O' -0.500000 15.9990
1626 'A' '173' 'GLY' 'N' 'NH1' -0.570000 14.0070
1627 'A' '173' 'GLY' 'HN' 'H' 0.370000 1.00800
1628 'A' '173' 'GLY' 'CA' 'CH2G' 0.200000 12.0110
1629 'A' '173' 'GLY' 'C' 'C' 0.500000 12.0110
1630 'A' '173' 'GLY' 'O' 'O' -0.500000 15.9990
1631 'A' '174' 'HIS' 'N' 'NH1' -0.570000 14.0070
1632 'A' '174' 'HIS' 'HN' 'H' 0.370000 1.00800
1633 'A' '174' 'HIS' 'CA' 'CH1E' 0.200000 12.0110
1634 'A' '174' 'HIS' 'CB' 'CH2E' 0.00000 12.0110
1635 'A' '174' 'HIS' 'CG' 'C5' 0.130000 12.0110
1636 'A' '174' 'HIS' 'ND1' 'NR' -0.570000 14.0070
1637 'A' '174' 'HIS' 'CD2' 'CR1E' 0.100000 12.0110
1638 'A' '174' 'HIS' 'CE1' 'CRH' 0.410000 12.0110
1639 'A' '174' 'HIS' 'NE2' 'NH1' -0.570000 14.0070
1640 'A' '174' 'HIS' 'HE2' 'H' 0.420000 1.00800
1641 'A' '174' 'HIS' 'C' 'C' 0.500000 12.0110
1642 'A' '174' 'HIS' 'O' 'O' -0.500000 15.9990
1643 'A' '175' 'TRP' 'N' 'NH1' -0.570000 14.0070
1644 'A' '175' 'TRP' 'HN' 'H' 0.370000 1.00800
1645 'A' '175' 'TRP' 'CA' 'CH1E' 0.200000 12.0110
1646 'A' '175' 'TRP' 'CB' 'CH2E' 0.00000 12.0110
1647 'A' '175' 'TRP' 'CG' 'C5W' -0.550000E-01 12.0110
1648 'A' '175' 'TRP' 'CD1' 'CR1E' 0.130000 12.0110
1649 'A' '175' 'TRP' 'CD2' 'CW' -0.550000E-01 12.0110
1650 'A' '175' 'TRP' 'NE1' 'NH1' -0.570000 14.0070
1651 'A' '175' 'TRP' 'HE1' 'H' 0.420000 1.00800
1652 'A' '175' 'TRP' 'CE2' 'CW' 0.130000 12.0110
1653 'A' '175' 'TRP' 'CE3' 'CR1E' 0.00000 12.0110
1654 'A' '175' 'TRP' 'CZ2' 'CR1W' 0.00000 12.0110
1655 'A' '175' 'TRP' 'CZ3' 'CR1E' 0.00000 12.0110
1656 'A' '175' 'TRP' 'CH2' 'CR1W' 0.00000 12.0110
1657 'A' '175' 'TRP' 'C' 'C' 0.500000 12.0110
1658 'A' '175' 'TRP' 'O' 'O' -0.500000 15.9990
1659 'A' '176' 'LEU' 'N' 'NH1' -0.570000 14.0070
1660 'A' '176' 'LEU' 'HN' 'H' 0.370000 1.00800
1661 'A' '176' 'LEU' 'CA' 'CH1E' 0.200000 12.0110
1662 'A' '176' 'LEU' 'CB' 'CH2E' 0.00000 12.0110
1663 'A' '176' 'LEU' 'CG' 'CH1E' 0.00000 12.0110
1664 'A' '176' 'LEU' 'CD1' 'CH3E' 0.00000 12.0110
1665 'A' '176' 'LEU' 'CD2' 'CH3E' 0.00000 12.0110
1666 'A' '176' 'LEU' 'C' 'C' 0.500000 12.0110
1667 'A' '176' 'LEU' 'O' 'O' -0.500000 15.9990
1668 'A' '177' 'SER' 'N' 'NH1' -0.570000 14.0070
1669 'A' '177' 'SER' 'HN' 'H' 0.370000 1.00800
1670 'A' '177' 'SER' 'CA' 'CH1E' 0.200000 12.0110
1671 'A' '177' 'SER' 'CB' 'CH2E' 0.265000 12.0110
1672 'A' '177' 'SER' 'OG' 'OH1' -0.700000 15.9990
1673 'A' '177' 'SER' 'HG' 'H' 0.435000 1.00800
1674 'A' '177' 'SER' 'C' 'C' 0.500000 12.0110
1675 'A' '177' 'SER' 'O' 'O' -0.500000 15.9990
1676 'A' '178' 'HIS' 'N' 'NH1' -0.570000 14.0070
1677 'A' '178' 'HIS' 'HN' 'H' 0.370000 1.00800
1678 'A' '178' 'HIS' 'CA' 'CH1E' 0.200000 12.0110
1679 'A' '178' 'HIS' 'CB' 'CH2E' 0.00000 12.0110
1680 'A' '178' 'HIS' 'CG' 'C5' 0.130000 12.0110
1681 'A' '178' 'HIS' 'ND1' 'NR' -0.570000 14.0070
1682 'A' '178' 'HIS' 'CD2' 'CR1E' 0.100000 12.0110
1683 'A' '178' 'HIS' 'CE1' 'CRH' 0.410000 12.0110
1684 'A' '178' 'HIS' 'NE2' 'NH1' -0.570000 14.0070
1685 'A' '178' 'HIS' 'HE2' 'H' 0.420000 1.00800
1686 'A' '178' 'HIS' 'C' 'C' 0.500000 12.0110
1687 'A' '178' 'HIS' 'O' 'O' -0.500000 15.9990
1688 'A' '179' 'PHE' 'N' 'NH1' -0.570000 14.0070
1689 'A' '179' 'PHE' 'HN' 'H' 0.370000 1.00800
1690 'A' '179' 'PHE' 'CA' 'CH1E' 0.200000 12.0110
1691 'A' '179' 'PHE' 'CB' 'CH2E' 0.00000 12.0110
1692 'A' '179' 'PHE' 'CG' 'CF' 0.00000 12.0110
1693 'A' '179' 'PHE' 'CD1' 'CR1E' 0.00000 12.0110
1694 'A' '179' 'PHE' 'CD2' 'CR1E' 0.00000 12.0110
1695 'A' '179' 'PHE' 'CE1' 'CR1E' 0.00000 12.0110
1696 'A' '179' 'PHE' 'CE2' 'CR1E' 0.00000 12.0110
1697 'A' '179' 'PHE' 'CZ' 'CR1E' 0.00000 12.0110
1698 'A' '179' 'PHE' 'C' 'C' 0.500000 12.0110
1699 'A' '179' 'PHE' 'O' 'O' -0.500000 15.9990
1700 'A' '180' 'PRO' 'N' 'N' -0.570000 14.0070
1701 'A' '180' 'PRO' 'CA' 'CH1E' 0.285000 12.0110
1702 'A' '180' 'PRO' 'CB' 'CH2E' 0.00000 12.0110
1703 'A' '180' 'PRO' 'CG' 'CH2P' 0.00000 12.0110
1704 'A' '180' 'PRO' 'CD' 'CH2P' 0.285000 12.0110
1705 'A' '180' 'PRO' 'C' 'C' 0.500000 12.0110
1706 'A' '180' 'PRO' 'O' 'O' -0.500000 15.9990
1707 'A' '181' 'ASP' 'N' 'NH1' -0.570000 14.0070
1708 'A' '181' 'ASP' 'HN' 'H' 0.370000 1.00800
1709 'A' '181' 'ASP' 'CA' 'CH1E' 0.200000 12.0110
1710 'A' '181' 'ASP' 'CB' 'CH2E' -0.100000 12.0110
1711 'A' '181' 'ASP' 'CG' 'C' 0.700000 12.0110
1712 'A' '181' 'ASP' 'OD1' 'OC' -0.800000 15.9990
1713 'A' '181' 'ASP' 'OD2' 'OC' -0.800000 15.9990
1714 'A' '181' 'ASP' 'C' 'C' 0.500000 12.0110
1715 'A' '181' 'ASP' 'O' 'O' -0.500000 15.9990
1716 'A' '182' 'THR' 'N' 'NH1' -0.570000 14.0070
1717 'A' '182' 'THR' 'HN' 'H' 0.370000 1.00800
1718 'A' '182' 'THR' 'CA' 'CH1E' 0.200000 12.0110
1719 'A' '182' 'THR' 'CB' 'CH1E' 0.265000 12.0110
1720 'A' '182' 'THR' 'OG1' 'OH1' -0.700000 15.9990
1721 'A' '182' 'THR' 'HG1' 'H' 0.435000 1.00800
1722 'A' '182' 'THR' 'CG2' 'CH3E' 0.00000 12.0110
1723 'A' '182' 'THR' 'C' 'C' 0.500000 12.0110
1724 'A' '182' 'THR' 'O' 'O' -0.500000 15.9990
1725 'A' '183' 'TYR' 'N' 'NH1' -0.570000 14.0070
1726 'A' '183' 'TYR' 'HN' 'H' 0.370000 1.00800
1727 'A' '183' 'TYR' 'CA' 'CH1E' 0.200000 12.0110
1728 'A' '183' 'TYR' 'CB' 'CH2E' 0.00000 12.0110
1729 'A' '183' 'TYR' 'CG' 'CY' 0.00000 12.0110
1730 'A' '183' 'TYR' 'CD1' 'CR1E' 0.00000 12.0110
1731 'A' '183' 'TYR' 'CD2' 'CR1E' 0.00000 12.0110
1732 'A' '183' 'TYR' 'CE1' 'CR1E' 0.00000 12.0110
1733 'A' '183' 'TYR' 'CE2' 'CR1E' 0.00000 12.0110
1734 'A' '183' 'TYR' 'CZ' 'CY2' 0.265000 12.0110
1735 'A' '183' 'TYR' 'OH' 'OH1' -0.700000 15.9990
1736 'A' '183' 'TYR' 'HH' 'H' 0.435000 1.00800
1737 'A' '183' 'TYR' 'C' 'C' 0.500000 12.0110
1738 'A' '183' 'TYR' 'O' 'O' -0.500000 15.9990
1739 'A' '184' 'THR' 'N' 'NH1' -0.570000 14.0070
1740 'A' '184' 'THR' 'HN' 'H' 0.370000 1.00800
1741 'A' '184' 'THR' 'CA' 'CH1E' 0.200000 12.0110
1742 'A' '184' 'THR' 'CB' 'CH1E' 0.265000 12.0110
1743 'A' '184' 'THR' 'OG1' 'OH1' -0.700000 15.9990
1744 'A' '184' 'THR' 'HG1' 'H' 0.435000 1.00800
1745 'A' '184' 'THR' 'CG2' 'CH3E' 0.00000 12.0110
1746 'A' '184' 'THR' 'C' 'C' 0.500000 12.0110
1747 'A' '184' 'THR' 'O' 'O' -0.500000 15.9990
1748 'A' '185' 'SER' 'N' 'NH1' -0.570000 14.0070
1749 'A' '185' 'SER' 'HN' 'H' 0.370000 1.00800
1750 'A' '185' 'SER' 'CA' 'CH1E' 0.200000 12.0110
1751 'A' '185' 'SER' 'CB' 'CH2E' 0.265000 12.0110
1752 'A' '185' 'SER' 'OG' 'OH1' -0.700000 15.9990
1753 'A' '185' 'SER' 'HG' 'H' 0.435000 1.00800
1754 'A' '185' 'SER' 'C' 'C' 0.500000 12.0110
1755 'A' '185' 'SER' 'O' 'O' -0.500000 15.9990
1756 'A' '186' 'LEU' 'N' 'NH1' -0.570000 14.0070
1757 'A' '186' 'LEU' 'HN' 'H' 0.370000 1.00800
1758 'A' '186' 'LEU' 'CA' 'CH1E' 0.200000 12.0110
1759 'A' '186' 'LEU' 'CB' 'CH2E' 0.00000 12.0110
1760 'A' '186' 'LEU' 'CG' 'CH1E' 0.00000 12.0110
1761 'A' '186' 'LEU' 'CD1' 'CH3E' 0.00000 12.0110
1762 'A' '186' 'LEU' 'CD2' 'CH3E' 0.00000 12.0110
1763 'A' '186' 'LEU' 'C' 'C' 0.500000 12.0110
1764 'A' '186' 'LEU' 'O' 'O' -0.500000 15.9990
1765 'A' '187' 'VAL' 'N' 'NH1' -0.570000 14.0070
1766 'A' '187' 'VAL' 'HN' 'H' 0.370000 1.00800
1767 'A' '187' 'VAL' 'CA' 'CH1E' 0.200000 12.0110
1768 'A' '187' 'VAL' 'CB' 'CH1E' 0.00000 12.0110
1769 'A' '187' 'VAL' 'CG1' 'CH3E' 0.00000 12.0110
1770 'A' '187' 'VAL' 'CG2' 'CH3E' 0.00000 12.0110
1771 'A' '187' 'VAL' 'C' 'C' 0.500000 12.0110
1772 'A' '187' 'VAL' 'O' 'O' -0.500000 15.9990
1773 'A' '188' 'SER' 'N' 'NH1' -0.570000 14.0070
1774 'A' '188' 'SER' 'HN' 'H' 0.370000 1.00800
1775 'A' '188' 'SER' 'CA' 'CH1E' 0.200000 12.0110
1776 'A' '188' 'SER' 'CB' 'CH2E' 0.265000 12.0110
1777 'A' '188' 'SER' 'OG' 'OH1' -0.700000 15.9990
1778 'A' '188' 'SER' 'HG' 'H' 0.435000 1.00800
1779 'A' '188' 'SER' 'C' 'C' 0.500000 12.0110
1780 'A' '188' 'SER' 'O' 'O' -0.500000 15.9990
1781 'A' '189' 'LEU' 'N' 'NH1' -0.570000 14.0070
1782 'A' '189' 'LEU' 'HN' 'H' 0.370000 1.00800
1783 'A' '189' 'LEU' 'CA' 'CH1E' 0.200000 12.0110
1784 'A' '189' 'LEU' 'CB' 'CH2E' 0.00000 12.0110
1785 'A' '189' 'LEU' 'CG' 'CH1E' 0.00000 12.0110
1786 'A' '189' 'LEU' 'CD1' 'CH3E' 0.00000 12.0110
1787 'A' '189' 'LEU' 'CD2' 'CH3E' 0.00000 12.0110
1788 'A' '189' 'LEU' 'C' 'C' 0.500000 12.0110
1789 'A' '189' 'LEU' 'O' 'O' -0.500000 15.9990
1790 'A' '190' 'ASN' 'N' 'NH1' -0.570000 14.0070
1791 'A' '190' 'ASN' 'HN' 'H' 0.370000 1.00800
1792 'A' '190' 'ASN' 'CA' 'CH1E' 0.200000 12.0110
1793 'A' '190' 'ASN' 'CB' 'CH2E' 0.00000 12.0110
1794 'A' '190' 'ASN' 'CG' 'C' 0.500000 12.0110
1795 'A' '190' 'ASN' 'OD1' 'O' -0.500000 15.9990
1796 'A' '190' 'ASN' 'ND2' 'NH2' -0.850000 14.0070
1797 'A' '190' 'ASN' 'HD21' 'H' 0.425000 1.00800
1798 'A' '190' 'ASN' 'HD22' 'H' 0.425000 1.00800
1799 'A' '190' 'ASN' 'C' 'C' 0.500000 12.0110
1800 'A' '190' 'ASN' 'O' 'O' -0.500000 15.9990
1801 'A' '191' 'ILE' 'N' 'NH1' -0.570000 14.0070
1802 'A' '191' 'ILE' 'HN' 'H' 0.370000 1.00800
1803 'A' '191' 'ILE' 'CA' 'CH1E' 0.200000 12.0110
1804 'A' '191' 'ILE' 'CB' 'CH1E' 0.00000 12.0110
1805 'A' '191' 'ILE' 'CG1' 'CH2E' 0.00000 12.0110
1806 'A' '191' 'ILE' 'CG2' 'CH3E' 0.00000 12.0110
1807 'A' '191' 'ILE' 'CD1' 'CH3E' 0.00000 12.0110
1808 'A' '191' 'ILE' 'C' 'C' 0.500000 12.0110
1809 'A' '191' 'ILE' 'O' 'O' -0.500000 15.9990
1810 'A' '192' 'SER' 'N' 'NH1' -0.570000 14.0070
1811 'A' '192' 'SER' 'HN' 'H' 0.370000 1.00800
1812 'A' '192' 'SER' 'CA' 'CH1E' 0.200000 12.0110
1813 'A' '192' 'SER' 'CB' 'CH2E' 0.265000 12.0110
1814 'A' '192' 'SER' 'OG' 'OH1' -0.700000 15.9990
1815 'A' '192' 'SER' 'HG' 'H' 0.435000 1.00800
1816 'A' '192' 'SER' 'C' 'C' 0.500000 12.0110
1817 'A' '192' 'SER' 'O' 'O' -0.500000 15.9990
1818 'A' '193' 'CYS' 'N' 'NH1' -0.570000 14.0070
1819 'A' '193' 'CYS' 'HN' 'H' 0.370000 1.00800
1820 'A' '193' 'CYS' 'CA' 'CH1E' 0.200000 12.0110
1821 'A' '193' 'CYS' 'CB' 'CH2E' 0.180000 12.0110
1822 'A' '193' 'CYS' 'SG' 'SH1E' -0.450000 32.0600
1823 'A' '193' 'CYS' 'HG' 'H' 0.270000 1.00800
1824 'A' '193' 'CYS' 'C' 'C' 0.500000 12.0110
1825 'A' '193' 'CYS' 'O' 'O' -0.500000 15.9990
1826 'A' '194' 'LEU' 'N' 'NH1' -0.570000 14.0070
1827 'A' '194' 'LEU' 'HN' 'H' 0.370000 1.00800
1828 'A' '194' 'LEU' 'CA' 'CH1E' 0.200000 12.0110
1829 'A' '194' 'LEU' 'CB' 'CH2E' 0.00000 12.0110
1830 'A' '194' 'LEU' 'CG' 'CH1E' 0.00000 12.0110
1831 'A' '194' 'LEU' 'CD1' 'CH3E' 0.00000 12.0110
1832 'A' '194' 'LEU' 'CD2' 'CH3E' 0.00000 12.0110
1833 'A' '194' 'LEU' 'C' 'C' 0.500000 12.0110
1834 'A' '194' 'LEU' 'O' 'O' -0.500000 15.9990
1835 'A' '195' 'ALA' 'N' 'NH1' -0.570000 14.0070
1836 'A' '195' 'ALA' 'HN' 'H' 0.370000 1.00800
1837 'A' '195' 'ALA' 'CA' 'CH1E' 0.200000 12.0110
1838 'A' '195' 'ALA' 'CB' 'CH3E' 0.00000 12.0110
1839 'A' '195' 'ALA' 'C' 'C' 0.500000 12.0110
1840 'A' '195' 'ALA' 'O' 'O' -0.500000 15.9990
1841 'A' '196' 'SER' 'N' 'NH1' -0.570000 14.0070
1842 'A' '196' 'SER' 'HN' 'H' 0.370000 1.00800
1843 'A' '196' 'SER' 'CA' 'CH1E' 0.200000 12.0110
1844 'A' '196' 'SER' 'CB' 'CH2E' 0.265000 12.0110
1845 'A' '196' 'SER' 'OG' 'OH1' -0.700000 15.9990
1846 'A' '196' 'SER' 'HG' 'H' 0.435000 1.00800
1847 'A' '196' 'SER' 'C' 'C' 0.500000 12.0110
1848 'A' '196' 'SER' 'O' 'O' -0.500000 15.9990
1849 'A' '197' 'GLU' 'N' 'NH1' -0.570000 14.0070
1850 'A' '197' 'GLU' 'HN' 'H' 0.370000 1.00800
1851 'A' '197' 'GLU' 'CA' 'CH1E' 0.200000 12.0110
1852 'A' '197' 'GLU' 'CB' 'CH2E' 0.00000 12.0110
1853 'A' '197' 'GLU' 'CG' 'CH2E' -0.100000 12.0110
1854 'A' '197' 'GLU' 'CD' 'C' 0.700000 12.0110
1855 'A' '197' 'GLU' 'OE1' 'OC' -0.800000 15.9990
1856 'A' '197' 'GLU' 'OE2' 'OC' -0.800000 15.9990
1857 'A' '197' 'GLU' 'C' 'C' 0.500000 12.0110
1858 'A' '197' 'GLU' 'O' 'O' -0.500000 15.9990
1859 'A' '198' 'VAL' 'N' 'NH1' -0.570000 14.0070
1860 'A' '198' 'VAL' 'HN' 'H' 0.370000 1.00800
1861 'A' '198' 'VAL' 'CA' 'CH1E' 0.200000 12.0110
1862 'A' '198' 'VAL' 'CB' 'CH1E' 0.00000 12.0110
1863 'A' '198' 'VAL' 'CG1' 'CH3E' 0.00000 12.0110
1864 'A' '198' 'VAL' 'CG2' 'CH3E' 0.00000 12.0110
1865 'A' '198' 'VAL' 'C' 'C' 0.500000 12.0110
1866 'A' '198' 'VAL' 'O' 'O' -0.500000 15.9990
1867 'A' '199' 'SER' 'N' 'NH1' -0.570000 14.0070
1868 'A' '199' 'SER' 'HN' 'H' 0.370000 1.00800
1869 'A' '199' 'SER' 'CA' 'CH1E' 0.200000 12.0110
1870 'A' '199' 'SER' 'CB' 'CH2E' 0.265000 12.0110
1871 'A' '199' 'SER' 'OG' 'OH1' -0.700000 15.9990
1872 'A' '199' 'SER' 'HG' 'H' 0.435000 1.00800
1873 'A' '199' 'SER' 'C' 'C' 0.500000 12.0110
1874 'A' '199' 'SER' 'O' 'O' -0.500000 15.9990
1875 'A' '200' 'PHE' 'N' 'NH1' -0.570000 14.0070
1876 'A' '200' 'PHE' 'HN' 'H' 0.370000 1.00800
1877 'A' '200' 'PHE' 'CA' 'CH1E' 0.200000 12.0110
1878 'A' '200' 'PHE' 'CB' 'CH2E' 0.00000 12.0110
1879 'A' '200' 'PHE' 'CG' 'CF' 0.00000 12.0110
1880 'A' '200' 'PHE' 'CD1' 'CR1E' 0.00000 12.0110
1881 'A' '200' 'PHE' 'CD2' 'CR1E' 0.00000 12.0110
1882 'A' '200' 'PHE' 'CE1' 'CR1E' 0.00000 12.0110
1883 'A' '200' 'PHE' 'CE2' 'CR1E' 0.00000 12.0110
1884 'A' '200' 'PHE' 'CZ' 'CR1E' 0.00000 12.0110
1885 'A' '200' 'PHE' 'C' 'C' 0.500000 12.0110
1886 'A' '200' 'PHE' 'O' 'O' -0.500000 15.9990
1887 'A' '201' 'SER' 'N' 'NH1' -0.570000 14.0070
1888 'A' '201' 'SER' 'HN' 'H' 0.370000 1.00800
1889 'A' '201' 'SER' 'CA' 'CH1E' 0.200000 12.0110
1890 'A' '201' 'SER' 'CB' 'CH2E' 0.265000 12.0110
1891 'A' '201' 'SER' 'OG' 'OH1' -0.700000 15.9990
1892 'A' '201' 'SER' 'HG' 'H' 0.435000 1.00800
1893 'A' '201' 'SER' 'C' 'C' 0.500000 12.0110
1894 'A' '201' 'SER' 'O' 'O' -0.500000 15.9990
1895 'A' '202' 'ALA' 'N' 'NH1' -0.570000 14.0070
1896 'A' '202' 'ALA' 'HN' 'H' 0.370000 1.00800
1897 'A' '202' 'ALA' 'CA' 'CH1E' 0.200000 12.0110
1898 'A' '202' 'ALA' 'CB' 'CH3E' 0.00000 12.0110
1899 'A' '202' 'ALA' 'C' 'C' 0.500000 12.0110
1900 'A' '202' 'ALA' 'O' 'O' -0.500000 15.9990
1901 'A' '203' 'LEU' 'N' 'NH1' -0.570000 14.0070
1902 'A' '203' 'LEU' 'HN' 'H' 0.370000 1.00800
1903 'A' '203' 'LEU' 'CA' 'CH1E' 0.200000 12.0110
1904 'A' '203' 'LEU' 'CB' 'CH2E' 0.00000 12.0110
1905 'A' '203' 'LEU' 'CG' 'CH1E' 0.00000 12.0110
1906 'A' '203' 'LEU' 'CD1' 'CH3E' 0.00000 12.0110
1907 'A' '203' 'LEU' 'CD2' 'CH3E' 0.00000 12.0110
1908 'A' '203' 'LEU' 'C' 'C' 0.500000 12.0110
1909 'A' '203' 'LEU' 'O' 'O' -0.500000 15.9990
1910 'A' '204' 'GLU' 'N' 'NH1' -0.570000 14.0070
1911 'A' '204' 'GLU' 'HN' 'H' 0.370000 1.00800
1912 'A' '204' 'GLU' 'CA' 'CH1E' 0.200000 12.0110
1913 'A' '204' 'GLU' 'CB' 'CH2E' 0.00000 12.0110
1914 'A' '204' 'GLU' 'CG' 'CH2E' -0.100000 12.0110
1915 'A' '204' 'GLU' 'CD' 'C' 0.700000 12.0110
1916 'A' '204' 'GLU' 'OE1' 'OC' -0.800000 15.9990
1917 'A' '204' 'GLU' 'OE2' 'OC' -0.800000 15.9990
1918 'A' '204' 'GLU' 'C' 'C' 0.500000 12.0110
1919 'A' '204' 'GLU' 'O' 'O' -0.500000 15.9990
1920 'A' '205' 'ARG' 'N' 'NH1' -0.570000 14.0070
1921 'A' '205' 'ARG' 'HN' 'H' 0.370000 1.00800
1922 'A' '205' 'ARG' 'CA' 'CH1E' 0.200000 12.0110
1923 'A' '205' 'ARG' 'CB' 'CH2E' 0.00000 12.0110
1924 'A' '205' 'ARG' 'CG' 'CH2E' 0.700000E-01 12.0110
1925 'A' '205' 'ARG' 'CD' 'CH2E' 0.310000 12.0110
1926 'A' '205' 'ARG' 'NE' 'NH1' -0.700000 14.0070
1927 'A' '205' 'ARG' 'HE' 'H' 0.440000 1.00800
1928 'A' '205' 'ARG' 'CZ' 'C' 0.640000 12.0110
1929 'A' '205' 'ARG' 'NH1' 'NC2' -0.800000 14.0070
1930 'A' '205' 'ARG' 'HH11' 'HC' 0.460000 1.00800
1931 'A' '205' 'ARG' 'HH12' 'HC' 0.460000 1.00800
1932 'A' '205' 'ARG' 'NH2' 'NC2' -0.800000 14.0070
1933 'A' '205' 'ARG' 'HH21' 'HC' 0.460000 1.00800
1934 'A' '205' 'ARG' 'HH22' 'HC' 0.460000 1.00800
1935 'A' '205' 'ARG' 'C' 'C' 0.500000 12.0110
1936 'A' '205' 'ARG' 'O' 'O' -0.500000 15.9990
1937 'A' '206' 'LEU' 'N' 'NH1' -0.570000 14.0070
1938 'A' '206' 'LEU' 'HN' 'H' 0.370000 1.00800
1939 'A' '206' 'LEU' 'CA' 'CH1E' 0.200000 12.0110
1940 'A' '206' 'LEU' 'CB' 'CH2E' 0.00000 12.0110
1941 'A' '206' 'LEU' 'CG' 'CH1E' 0.00000 12.0110
1942 'A' '206' 'LEU' 'CD1' 'CH3E' 0.00000 12.0110
1943 'A' '206' 'LEU' 'CD2' 'CH3E' 0.00000 12.0110
1944 'A' '206' 'LEU' 'C' 'C' 0.500000 12.0110
1945 'A' '206' 'LEU' 'O' 'O' -0.500000 15.9990
1946 'A' '207' 'VAL' 'N' 'NH1' -0.570000 14.0070
1947 'A' '207' 'VAL' 'HN' 'H' 0.370000 1.00800
1948 'A' '207' 'VAL' 'CA' 'CH1E' 0.200000 12.0110
1949 'A' '207' 'VAL' 'CB' 'CH1E' 0.00000 12.0110
1950 'A' '207' 'VAL' 'CG1' 'CH3E' 0.00000 12.0110
1951 'A' '207' 'VAL' 'CG2' 'CH3E' 0.00000 12.0110
1952 'A' '207' 'VAL' 'C' 'C' 0.500000 12.0110
1953 'A' '207' 'VAL' 'O' 'O' -0.500000 15.9990
1954 'A' '208' 'THR' 'N' 'NH1' -0.570000 14.0070
1955 'A' '208' 'THR' 'HN' 'H' 0.370000 1.00800
1956 'A' '208' 'THR' 'CA' 'CH1E' 0.200000 12.0110
1957 'A' '208' 'THR' 'CB' 'CH1E' 0.265000 12.0110
1958 'A' '208' 'THR' 'OG1' 'OH1' -0.700000 15.9990
1959 'A' '208' 'THR' 'HG1' 'H' 0.435000 1.00800
1960 'A' '208' 'THR' 'CG2' 'CH3E' 0.00000 12.0110
1961 'A' '208' 'THR' 'C' 'C' 0.500000 12.0110
1962 'A' '208' 'THR' 'O' 'O' -0.500000 15.9990
1963 'A' '209' 'ARG' 'N' 'NH1' -0.570000 14.0070
1964 'A' '209' 'ARG' 'HN' 'H' 0.370000 1.00800
1965 'A' '209' 'ARG' 'CA' 'CH1E' 0.200000 12.0110
1966 'A' '209' 'ARG' 'CB' 'CH2E' 0.00000 12.0110
1967 'A' '209' 'ARG' 'CG' 'CH2E' 0.700000E-01 12.0110
1968 'A' '209' 'ARG' 'CD' 'CH2E' 0.310000 12.0110
1969 'A' '209' 'ARG' 'NE' 'NH1' -0.700000 14.0070
1970 'A' '209' 'ARG' 'HE' 'H' 0.440000 1.00800
1971 'A' '209' 'ARG' 'CZ' 'C' 0.640000 12.0110
1972 'A' '209' 'ARG' 'NH1' 'NC2' -0.800000 14.0070
1973 'A' '209' 'ARG' 'HH11' 'HC' 0.460000 1.00800
1974 'A' '209' 'ARG' 'HH12' 'HC' 0.460000 1.00800
1975 'A' '209' 'ARG' 'NH2' 'NC2' -0.800000 14.0070
1976 'A' '209' 'ARG' 'HH21' 'HC' 0.460000 1.00800
1977 'A' '209' 'ARG' 'HH22' 'HC' 0.460000 1.00800
1978 'A' '209' 'ARG' 'C' 'C' 0.500000 12.0110
1979 'A' '209' 'ARG' 'O' 'O' -0.500000 15.9990
1980 'A' '210' 'CYS' 'N' 'NH1' -0.570000 14.0070
1981 'A' '210' 'CYS' 'HN' 'H' 0.370000 1.00800
1982 'A' '210' 'CYS' 'CA' 'CH1E' 0.200000 12.0110
1983 'A' '210' 'CYS' 'CB' 'CH2E' 0.180000 12.0110
1984 'A' '210' 'CYS' 'SG' 'SH1E' -0.450000 32.0600
1985 'A' '210' 'CYS' 'HG' 'H' 0.270000 1.00800
1986 'A' '210' 'CYS' 'C' 'C' 0.500000 12.0110
1987 'A' '210' 'CYS' 'O' 'O' -0.500000 15.9990
1988 'A' '211' 'PRO' 'N' 'N' -0.570000 14.0070
1989 'A' '211' 'PRO' 'CA' 'CH1E' 0.285000 12.0110
1990 'A' '211' 'PRO' 'CB' 'CH2E' 0.00000 12.0110
1991 'A' '211' 'PRO' 'CG' 'CH2P' 0.00000 12.0110
1992 'A' '211' 'PRO' 'CD' 'CH2P' 0.285000 12.0110
1993 'A' '211' 'PRO' 'C' 'C' 0.500000 12.0110
1994 'A' '211' 'PRO' 'O' 'O' -0.500000 15.9990
1995 'A' '212' 'ASN' 'N' 'NH1' -0.570000 14.0070
1996 'A' '212' 'ASN' 'HN' 'H' 0.370000 1.00800
1997 'A' '212' 'ASN' 'CA' 'CH1E' 0.200000 12.0110
1998 'A' '212' 'ASN' 'CB' 'CH2E' 0.00000 12.0110
1999 'A' '212' 'ASN' 'CG' 'C' 0.500000 12.0110
2000 'A' '212' 'ASN' 'OD1' 'O' -0.500000 15.9990
2001 'A' '212' 'ASN' 'ND2' 'NH2' -0.850000 14.0070
2002 'A' '212' 'ASN' 'HD21' 'H' 0.425000 1.00800
2003 'A' '212' 'ASN' 'HD22' 'H' 0.425000 1.00800
2004 'A' '212' 'ASN' 'C' 'C' 0.500000 12.0110
2005 'A' '212' 'ASN' 'O' 'O' -0.500000 15.9990
2006 'A' '213' 'LEU' 'N' 'NH1' -0.570000 14.0070
2007 'A' '213' 'LEU' 'HN' 'H' 0.370000 1.00800
2008 'A' '213' 'LEU' 'CA' 'CH1E' 0.200000 12.0110
2009 'A' '213' 'LEU' 'CB' 'CH2E' 0.00000 12.0110
2010 'A' '213' 'LEU' 'CG' 'CH1E' 0.00000 12.0110
2011 'A' '213' 'LEU' 'CD1' 'CH3E' 0.00000 12.0110
2012 'A' '213' 'LEU' 'CD2' 'CH3E' 0.00000 12.0110
2013 'A' '213' 'LEU' 'C' 'C' 0.500000 12.0110
2014 'A' '213' 'LEU' 'O' 'O' -0.500000 15.9990
2015 'A' '214' 'LYS' 'N' 'NH1' -0.570000 14.0070
2016 'A' '214' 'LYS' 'HN' 'H' 0.370000 1.00800
2017 'A' '214' 'LYS' 'CA' 'CH1E' 0.200000 12.0110
2018 'A' '214' 'LYS' 'CB' 'CH2E' 0.00000 12.0110
2019 'A' '214' 'LYS' 'CG' 'CH2E' 0.00000 12.0110
2020 'A' '214' 'LYS' 'CD' 'CH2E' 0.00000 12.0110
2021 'A' '214' 'LYS' 'CE' 'CH2E' 0.310000 12.0110
2022 'A' '214' 'LYS' 'NZ' 'NH3' -0.300000 14.0070
2023 'A' '214' 'LYS' 'HZ1' 'HC' 0.330000 1.00800
2024 'A' '214' 'LYS' 'HZ2' 'HC' 0.330000 1.00800
2025 'A' '214' 'LYS' 'HZ3' 'HC' 0.330000 1.00800
2026 'A' '214' 'LYS' 'C' 'C' 0.500000 12.0110
2027 'A' '214' 'LYS' 'O' 'O' -0.500000 15.9990
2028 'A' '215' 'SER' 'N' 'NH1' -0.570000 14.0070
2029 'A' '215' 'SER' 'HN' 'H' 0.370000 1.00800
2030 'A' '215' 'SER' 'CA' 'CH1E' 0.200000 12.0110
2031 'A' '215' 'SER' 'CB' 'CH2E' 0.265000 12.0110
2032 'A' '215' 'SER' 'OG' 'OH1' -0.700000 15.9990
2033 'A' '215' 'SER' 'HG' 'H' 0.435000 1.00800
2034 'A' '215' 'SER' 'C' 'C' 0.500000 12.0110
2035 'A' '215' 'SER' 'O' 'O' -0.500000 15.9990
2036 'A' '216' 'LEU' 'N' 'NH1' -0.570000 14.0070
2037 'A' '216' 'LEU' 'HN' 'H' 0.370000 1.00800
2038 'A' '216' 'LEU' 'CA' 'CH1E' 0.200000 12.0110
2039 'A' '216' 'LEU' 'CB' 'CH2E' 0.00000 12.0110
2040 'A' '216' 'LEU' 'CG' 'CH1E' 0.00000 12.0110
2041 'A' '216' 'LEU' 'CD1' 'CH3E' 0.00000 12.0110
2042 'A' '216' 'LEU' 'CD2' 'CH3E' 0.00000 12.0110
2043 'A' '216' 'LEU' 'C' 'C' 0.500000 12.0110
2044 'A' '216' 'LEU' 'O' 'O' -0.500000 15.9990
2045 'A' '217' 'LYS' 'N' 'NH1' -0.570000 14.0070
2046 'A' '217' 'LYS' 'HN' 'H' 0.370000 1.00800
2047 'A' '217' 'LYS' 'CA' 'CH1E' 0.200000 12.0110
2048 'A' '217' 'LYS' 'CB' 'CH2E' 0.00000 12.0110
2049 'A' '217' 'LYS' 'CG' 'CH2E' 0.00000 12.0110
2050 'A' '217' 'LYS' 'CD' 'CH2E' 0.00000 12.0110
2051 'A' '217' 'LYS' 'CE' 'CH2E' 0.310000 12.0110
2052 'A' '217' 'LYS' 'NZ' 'NH3' -0.300000 14.0070
2053 'A' '217' 'LYS' 'HZ1' 'HC' 0.330000 1.00800
2054 'A' '217' 'LYS' 'HZ2' 'HC' 0.330000 1.00800
2055 'A' '217' 'LYS' 'HZ3' 'HC' 0.330000 1.00800
2056 'A' '217' 'LYS' 'C' 'C' 0.500000 12.0110
2057 'A' '217' 'LYS' 'O' 'O' -0.500000 15.9990
2058 'A' '218' 'LEU' 'N' 'NH1' -0.570000 14.0070
2059 'A' '218' 'LEU' 'HN' 'H' 0.370000 1.00800
2060 'A' '218' 'LEU' 'CA' 'CH1E' 0.200000 12.0110
2061 'A' '218' 'LEU' 'CB' 'CH2E' 0.00000 12.0110
2062 'A' '218' 'LEU' 'CG' 'CH1E' 0.00000 12.0110
2063 'A' '218' 'LEU' 'CD1' 'CH3E' 0.00000 12.0110
2064 'A' '218' 'LEU' 'CD2' 'CH3E' 0.00000 12.0110
2065 'A' '218' 'LEU' 'C' 'C' 0.500000 12.0110
2066 'A' '218' 'LEU' 'O' 'O' -0.500000 15.9990
2067 'A' '219' 'ASN' 'N' 'NH1' -0.570000 14.0070
2068 'A' '219' 'ASN' 'HN' 'H' 0.370000 1.00800
2069 'A' '219' 'ASN' 'CA' 'CH1E' 0.200000 12.0110
2070 'A' '219' 'ASN' 'CB' 'CH2E' 0.00000 12.0110
2071 'A' '219' 'ASN' 'CG' 'C' 0.500000 12.0110
2072 'A' '219' 'ASN' 'OD1' 'O' -0.500000 15.9990
2073 'A' '219' 'ASN' 'ND2' 'NH2' -0.850000 14.0070
2074 'A' '219' 'ASN' 'HD21' 'H' 0.425000 1.00800
2075 'A' '219' 'ASN' 'HD22' 'H' 0.425000 1.00800
2076 'A' '219' 'ASN' 'C' 'C' 0.500000 12.0110
2077 'A' '219' 'ASN' 'O' 'O' -0.500000 15.9990
2078 'A' '220' 'ARG' 'N' 'NH1' -0.570000 14.0070
2079 'A' '220' 'ARG' 'HN' 'H' 0.370000 1.00800
2080 'A' '220' 'ARG' 'CA' 'CH1E' 0.200000 12.0110
2081 'A' '220' 'ARG' 'CB' 'CH2E' 0.00000 12.0110
2082 'A' '220' 'ARG' 'CG' 'CH2E' 0.700000E-01 12.0110
2083 'A' '220' 'ARG' 'CD' 'CH2E' 0.310000 12.0110
2084 'A' '220' 'ARG' 'NE' 'NH1' -0.700000 14.0070
2085 'A' '220' 'ARG' 'HE' 'H' 0.440000 1.00800
2086 'A' '220' 'ARG' 'CZ' 'C' 0.640000 12.0110
2087 'A' '220' 'ARG' 'NH1' 'NC2' -0.800000 14.0070
2088 'A' '220' 'ARG' 'HH11' 'HC' 0.460000 1.00800
2089 'A' '220' 'ARG' 'HH12' 'HC' 0.460000 1.00800
2090 'A' '220' 'ARG' 'NH2' 'NC2' -0.800000 14.0070
2091 'A' '220' 'ARG' 'HH21' 'HC' 0.460000 1.00800
2092 'A' '220' 'ARG' 'HH22' 'HC' 0.460000 1.00800
2093 'A' '220' 'ARG' 'C' 'C' 0.500000 12.0110
2094 'A' '220' 'ARG' 'O' 'O' -0.500000 15.9990
2095 'A' '221' 'ALA' 'N' 'NH1' -0.570000 14.0070
2096 'A' '221' 'ALA' 'HN' 'H' 0.370000 1.00800
2097 'A' '221' 'ALA' 'CA' 'CH1E' 0.200000 12.0110
2098 'A' '221' 'ALA' 'CB' 'CH3E' 0.00000 12.0110
2099 'A' '221' 'ALA' 'C' 'C' 0.500000 12.0110
2100 'A' '221' 'ALA' 'O' 'O' -0.500000 15.9990
2101 'A' '222' 'VAL' 'N' 'NH1' -0.570000 14.0070
2102 'A' '222' 'VAL' 'HN' 'H' 0.370000 1.00800
2103 'A' '222' 'VAL' 'CA' 'CH1E' 0.200000 12.0110
2104 'A' '222' 'VAL' 'CB' 'CH1E' 0.00000 12.0110
2105 'A' '222' 'VAL' 'CG1' 'CH3E' 0.00000 12.0110
2106 'A' '222' 'VAL' 'CG2' 'CH3E' 0.00000 12.0110
2107 'A' '222' 'VAL' 'C' 'C' 0.500000 12.0110
2108 'A' '222' 'VAL' 'O' 'O' -0.500000 15.9990
2109 'A' '223' 'PRO' 'N' 'N' -0.570000 14.0070
2110 'A' '223' 'PRO' 'CA' 'CH1E' 0.285000 12.0110
2111 'A' '223' 'PRO' 'CB' 'CH2E' 0.00000 12.0110
2112 'A' '223' 'PRO' 'CG' 'CH2P' 0.00000 12.0110
2113 'A' '223' 'PRO' 'CD' 'CH2P' 0.285000 12.0110
2114 'A' '223' 'PRO' 'C' 'C' 0.500000 12.0110
2115 'A' '223' 'PRO' 'O' 'O' -0.500000 15.9990
2116 'A' '224' 'LEU' 'N' 'NH1' -0.570000 14.0070
2117 'A' '224' 'LEU' 'HN' 'H' 0.370000 1.00800
2118 'A' '224' 'LEU' 'CA' 'CH1E' 0.200000 12.0110
2119 'A' '224' 'LEU' 'CB' 'CH2E' 0.00000 12.0110
2120 'A' '224' 'LEU' 'CG' 'CH1E' 0.00000 12.0110
2121 'A' '224' 'LEU' 'CD1' 'CH3E' 0.00000 12.0110
2122 'A' '224' 'LEU' 'CD2' 'CH3E' 0.00000 12.0110
2123 'A' '224' 'LEU' 'C' 'C' 0.500000 12.0110
2124 'A' '224' 'LEU' 'O' 'O' -0.500000 15.9990
2125 'A' '225' 'GLU' 'N' 'NH1' -0.570000 14.0070
2126 'A' '225' 'GLU' 'HN' 'H' 0.370000 1.00800
2127 'A' '225' 'GLU' 'CA' 'CH1E' 0.200000 12.0110
2128 'A' '225' 'GLU' 'CB' 'CH2E' 0.00000 12.0110
2129 'A' '225' 'GLU' 'CG' 'CH2E' -0.100000 12.0110
2130 'A' '225' 'GLU' 'CD' 'C' 0.700000 12.0110
2131 'A' '225' 'GLU' 'OE1' 'OC' -0.800000 15.9990
2132 'A' '225' 'GLU' 'OE2' 'OC' -0.800000 15.9990
2133 'A' '225' 'GLU' 'C' 'C' 0.500000 12.0110
2134 'A' '225' 'GLU' 'O' 'O' -0.500000 15.9990
2135 'A' '226' 'LYS' 'N' 'NH1' -0.570000 14.0070
2136 'A' '226' 'LYS' 'HN' 'H' 0.370000 1.00800
2137 'A' '226' 'LYS' 'CA' 'CH1E' 0.200000 12.0110
2138 'A' '226' 'LYS' 'CB' 'CH2E' 0.00000 12.0110
2139 'A' '226' 'LYS' 'CG' 'CH2E' 0.00000 12.0110
2140 'A' '226' 'LYS' 'CD' 'CH2E' 0.00000 12.0110
2141 'A' '226' 'LYS' 'CE' 'CH2E' 0.310000 12.0110
2142 'A' '226' 'LYS' 'NZ' 'NH3' -0.300000 14.0070
2143 'A' '226' 'LYS' 'HZ1' 'HC' 0.330000 1.00800
2144 'A' '226' 'LYS' 'HZ2' 'HC' 0.330000 1.00800
2145 'A' '226' 'LYS' 'HZ3' 'HC' 0.330000 1.00800
2146 'A' '226' 'LYS' 'C' 'C' 0.500000 12.0110
2147 'A' '226' 'LYS' 'O' 'O' -0.500000 15.9990
2148 'A' '227' 'LEU' 'N' 'NH1' -0.570000 14.0070
2149 'A' '227' 'LEU' 'HN' 'H' 0.370000 1.00800
2150 'A' '227' 'LEU' 'CA' 'CH1E' 0.200000 12.0110
2151 'A' '227' 'LEU' 'CB' 'CH2E' 0.00000 12.0110
2152 'A' '227' 'LEU' 'CG' 'CH1E' 0.00000 12.0110
2153 'A' '227' 'LEU' 'CD1' 'CH3E' 0.00000 12.0110
2154 'A' '227' 'LEU' 'CD2' 'CH3E' 0.00000 12.0110
2155 'A' '227' 'LEU' 'C' 'C' 0.500000 12.0110
2156 'A' '227' 'LEU' 'O' 'O' -0.500000 15.9990
2157 'A' '228' 'ALA' 'N' 'NH1' -0.570000 14.0070
2158 'A' '228' 'ALA' 'HN' 'H' 0.370000 1.00800
2159 'A' '228' 'ALA' 'CA' 'CH1E' 0.200000 12.0110
2160 'A' '228' 'ALA' 'CB' 'CH3E' 0.00000 12.0110
2161 'A' '228' 'ALA' 'C' 'C' 0.500000 12.0110
2162 'A' '228' 'ALA' 'O' 'O' -0.500000 15.9990
2163 'A' '229' 'THR' 'N' 'NH1' -0.570000 14.0070
2164 'A' '229' 'THR' 'HN' 'H' 0.370000 1.00800
2165 'A' '229' 'THR' 'CA' 'CH1E' 0.200000 12.0110
2166 'A' '229' 'THR' 'CB' 'CH1E' 0.265000 12.0110
2167 'A' '229' 'THR' 'OG1' 'OH1' -0.700000 15.9990
2168 'A' '229' 'THR' 'HG1' 'H' 0.435000 1.00800
2169 'A' '229' 'THR' 'CG2' 'CH3E' 0.00000 12.0110
2170 'A' '229' 'THR' 'C' 'C' 0.500000 12.0110
2171 'A' '229' 'THR' 'O' 'O' -0.500000 15.9990
2172 'A' '230' 'LEU' 'N' 'NH1' -0.570000 14.0070
2173 'A' '230' 'LEU' 'HN' 'H' 0.370000 1.00800
2174 'A' '230' 'LEU' 'CA' 'CH1E' 0.200000 12.0110
2175 'A' '230' 'LEU' 'CB' 'CH2E' 0.00000 12.0110
2176 'A' '230' 'LEU' 'CG' 'CH1E' 0.00000 12.0110
2177 'A' '230' 'LEU' 'CD1' 'CH3E' 0.00000 12.0110
2178 'A' '230' 'LEU' 'CD2' 'CH3E' 0.00000 12.0110
2179 'A' '230' 'LEU' 'C' 'C' 0.500000 12.0110
2180 'A' '230' 'LEU' 'O' 'O' -0.500000 15.9990
2181 'A' '231' 'LEU' 'N' 'NH1' -0.570000 14.0070
2182 'A' '231' 'LEU' 'HN' 'H' 0.370000 1.00800
2183 'A' '231' 'LEU' 'CA' 'CH1E' 0.200000 12.0110
2184 'A' '231' 'LEU' 'CB' 'CH2E' 0.00000 12.0110
2185 'A' '231' 'LEU' 'CG' 'CH1E' 0.00000 12.0110
2186 'A' '231' 'LEU' 'CD1' 'CH3E' 0.00000 12.0110
2187 'A' '231' 'LEU' 'CD2' 'CH3E' 0.00000 12.0110
2188 'A' '231' 'LEU' 'C' 'C' 0.500000 12.0110
2189 'A' '231' 'LEU' 'O' 'O' -0.500000 15.9990
2190 'A' '232' 'GLN' 'N' 'NH1' -0.570000 14.0070
2191 'A' '232' 'GLN' 'HN' 'H' 0.370000 1.00800
2192 'A' '232' 'GLN' 'CA' 'CH1E' 0.200000 12.0110
2193 'A' '232' 'GLN' 'CB' 'CH2E' 0.00000 12.0110
2194 'A' '232' 'GLN' 'CG' 'CH2E' 0.00000 12.0110
2195 'A' '232' 'GLN' 'CD' 'C' 0.500000 12.0110
2196 'A' '232' 'GLN' 'OE1' 'O' -0.500000 15.9990
2197 'A' '232' 'GLN' 'NE2' 'NH2' -0.850000 14.0070
2198 'A' '232' 'GLN' 'HE21' 'H' 0.425000 1.00800
2199 'A' '232' 'GLN' 'HE22' 'H' 0.425000 1.00800
2200 'A' '232' 'GLN' 'C' 'C' 0.500000 12.0110
2201 'A' '232' 'GLN' 'O' 'O' -0.500000 15.9990
2202 'A' '233' 'ARG' 'N' 'NH1' -0.570000 14.0070
2203 'A' '233' 'ARG' 'HN' 'H' 0.370000 1.00800
2204 'A' '233' 'ARG' 'CA' 'CH1E' 0.200000 12.0110
2205 'A' '233' 'ARG' 'CB' 'CH2E' 0.00000 12.0110
2206 'A' '233' 'ARG' 'CG' 'CH2E' 0.700000E-01 12.0110
2207 'A' '233' 'ARG' 'CD' 'CH2E' 0.310000 12.0110
2208 'A' '233' 'ARG' 'NE' 'NH1' -0.700000 14.0070
2209 'A' '233' 'ARG' 'HE' 'H' 0.440000 1.00800
2210 'A' '233' 'ARG' 'CZ' 'C' 0.640000 12.0110
2211 'A' '233' 'ARG' 'NH1' 'NC2' -0.800000 14.0070
2212 'A' '233' 'ARG' 'HH11' 'HC' 0.460000 1.00800
2213 'A' '233' 'ARG' 'HH12' 'HC' 0.460000 1.00800
2214 'A' '233' 'ARG' 'NH2' 'NC2' -0.800000 14.0070
2215 'A' '233' 'ARG' 'HH21' 'HC' 0.460000 1.00800
2216 'A' '233' 'ARG' 'HH22' 'HC' 0.460000 1.00800
2217 'A' '233' 'ARG' 'C' 'C' 0.500000 12.0110
2218 'A' '233' 'ARG' 'O' 'O' -0.500000 15.9990
2219 'A' '234' 'ALA' 'N' 'NH1' -0.570000 14.0070
2220 'A' '234' 'ALA' 'HN' 'H' 0.370000 1.00800
2221 'A' '234' 'ALA' 'CA' 'CH1E' 0.200000 12.0110
2222 'A' '234' 'ALA' 'CB' 'CH3E' 0.00000 12.0110
2223 'A' '234' 'ALA' 'C' 'C' 0.500000 12.0110
2224 'A' '234' 'ALA' 'O' 'O' -0.500000 15.9990
2225 'A' '235' 'PRO' 'N' 'N' -0.570000 14.0070
2226 'A' '235' 'PRO' 'CA' 'CH1E' 0.285000 12.0110
2227 'A' '235' 'PRO' 'CB' 'CH2E' 0.00000 12.0110
2228 'A' '235' 'PRO' 'CG' 'CH2P' 0.00000 12.0110
2229 'A' '235' 'PRO' 'CD' 'CH2P' 0.285000 12.0110
2230 'A' '235' 'PRO' 'C' 'C' 0.500000 12.0110
2231 'A' '235' 'PRO' 'O' 'O' -0.500000 15.9990
2232 'A' '236' 'GLN' 'N' 'NH1' -0.570000 14.0070
2233 'A' '236' 'GLN' 'HN' 'H' 0.370000 1.00800
2234 'A' '236' 'GLN' 'CA' 'CH1E' 0.200000 12.0110
2235 'A' '236' 'GLN' 'CB' 'CH2E' 0.00000 12.0110
2236 'A' '236' 'GLN' 'CG' 'CH2E' 0.00000 12.0110
2237 'A' '236' 'GLN' 'CD' 'C' 0.500000 12.0110
2238 'A' '236' 'GLN' 'OE1' 'O' -0.500000 15.9990
2239 'A' '236' 'GLN' 'NE2' 'NH2' -0.850000 14.0070
2240 'A' '236' 'GLN' 'HE21' 'H' 0.425000 1.00800
2241 'A' '236' 'GLN' 'HE22' 'H' 0.425000 1.00800
2242 'A' '236' 'GLN' 'C' 'C' 0.500000 12.0110
2243 'A' '236' 'GLN' 'O' 'O' -0.500000 15.9990
2244 'A' '237' 'LEU' 'N' 'NH1' -0.570000 14.0070
2245 'A' '237' 'LEU' 'HN' 'H' 0.370000 1.00800
2246 'A' '237' 'LEU' 'CA' 'CH1E' 0.200000 12.0110
2247 'A' '237' 'LEU' 'CB' 'CH2E' 0.00000 12.0110
2248 'A' '237' 'LEU' 'CG' 'CH1E' 0.00000 12.0110
2249 'A' '237' 'LEU' 'CD1' 'CH3E' 0.00000 12.0110
2250 'A' '237' 'LEU' 'CD2' 'CH3E' 0.00000 12.0110
2251 'A' '237' 'LEU' 'C' 'C' 0.500000 12.0110
2252 'A' '237' 'LEU' 'O' 'O' -0.500000 15.9990
2253 'A' '238' 'GLU' 'N' 'NH1' -0.570000 14.0070
2254 'A' '238' 'GLU' 'HN' 'H' 0.370000 1.00800
2255 'A' '238' 'GLU' 'CA' 'CH1E' 0.200000 12.0110
2256 'A' '238' 'GLU' 'CB' 'CH2E' 0.00000 12.0110
2257 'A' '238' 'GLU' 'CG' 'CH2E' -0.100000 12.0110
2258 'A' '238' 'GLU' 'CD' 'C' 0.700000 12.0110
2259 'A' '238' 'GLU' 'OE1' 'OC' -0.800000 15.9990
2260 'A' '238' 'GLU' 'OE2' 'OC' -0.800000 15.9990
2261 'A' '238' 'GLU' 'C' 'C' 0.500000 12.0110
2262 'A' '238' 'GLU' 'O' 'O' -0.500000 15.9990
2263 'A' '239' 'GLU' 'N' 'NH1' -0.570000 14.0070
2264 'A' '239' 'GLU' 'HN' 'H' 0.370000 1.00800
2265 'A' '239' 'GLU' 'CA' 'CH1E' 0.200000 12.0110
2266 'A' '239' 'GLU' 'CB' 'CH2E' 0.00000 12.0110
2267 'A' '239' 'GLU' 'CG' 'CH2E' -0.100000 12.0110
2268 'A' '239' 'GLU' 'CD' 'C' 0.700000 12.0110
2269 'A' '239' 'GLU' 'OE1' 'OC' -0.800000 15.9990
2270 'A' '239' 'GLU' 'OE2' 'OC' -0.800000 15.9990
2271 'A' '239' 'GLU' 'C' 'C' 0.500000 12.0110
2272 'A' '239' 'GLU' 'O' 'O' -0.500000 15.9990
2273 'A' '240' 'LEU' 'N' 'NH1' -0.570000 14.0070
2274 'A' '240' 'LEU' 'HN' 'H' 0.370000 1.00800
2275 'A' '240' 'LEU' 'CA' 'CH1E' 0.200000 12.0110
2276 'A' '240' 'LEU' 'CB' 'CH2E' 0.00000 12.0110
2277 'A' '240' 'LEU' 'CG' 'CH1E' 0.00000 12.0110
2278 'A' '240' 'LEU' 'CD1' 'CH3E' 0.00000 12.0110
2279 'A' '240' 'LEU' 'CD2' 'CH3E' 0.00000 12.0110
2280 'A' '240' 'LEU' 'C' 'C' 0.500000 12.0110
2281 'A' '240' 'LEU' 'O' 'O' -0.500000 15.9990
2282 'A' '241' 'GLY' 'N' 'NH1' -0.570000 14.0070
2283 'A' '241' 'GLY' 'HN' 'H' 0.370000 1.00800
2284 'A' '241' 'GLY' 'CA' 'CH2G' 0.200000 12.0110
2285 'A' '241' 'GLY' 'C' 'C' 0.500000 12.0110
2286 'A' '241' 'GLY' 'O' 'O' -0.500000 15.9990
2287 'A' '242' 'THR' 'N' 'NH1' -0.570000 14.0070
2288 'A' '242' 'THR' 'HN' 'H' 0.370000 1.00800
2289 'A' '242' 'THR' 'CA' 'CH1E' 0.200000 12.0110
2290 'A' '242' 'THR' 'CB' 'CH1E' 0.265000 12.0110
2291 'A' '242' 'THR' 'OG1' 'OH1' -0.700000 15.9990
2292 'A' '242' 'THR' 'HG1' 'H' 0.435000 1.00800
2293 'A' '242' 'THR' 'CG2' 'CH3E' 0.00000 12.0110
2294 'A' '242' 'THR' 'C' 'C' 0.500000 12.0110
2295 'A' '242' 'THR' 'O' 'O' -0.500000 15.9990
2296 'A' '243' 'GLY' 'N' 'NH1' -0.570000 14.0070
2297 'A' '243' 'GLY' 'HN' 'H' 0.370000 1.00800
2298 'A' '243' 'GLY' 'CA' 'CH2G' 0.200000 12.0110
2299 'A' '243' 'GLY' 'C' 'C' 0.500000 12.0110
2300 'A' '243' 'GLY' 'O' 'O' -0.500000 15.9990
2301 'A' '244' 'GLY' 'N' 'NH1' -0.570000 14.0070
2302 'A' '244' 'GLY' 'HN' 'H' 0.370000 1.00800
2303 'A' '244' 'GLY' 'CA' 'CH2G' 0.200000 12.0110
2304 'A' '244' 'GLY' 'C' 'C' 0.500000 12.0110
2305 'A' '244' 'GLY' 'O' 'O' -0.500000 15.9990
2306 'A' '245' 'TYR' 'N' 'NH1' -0.570000 14.0070
2307 'A' '245' 'TYR' 'HN' 'H' 0.370000 1.00800
2308 'A' '245' 'TYR' 'CA' 'CH1E' 0.200000 12.0110
2309 'A' '245' 'TYR' 'CB' 'CH2E' 0.00000 12.0110
2310 'A' '245' 'TYR' 'CG' 'CY' 0.00000 12.0110
2311 'A' '245' 'TYR' 'CD1' 'CR1E' 0.00000 12.0110
2312 'A' '245' 'TYR' 'CD2' 'CR1E' 0.00000 12.0110
2313 'A' '245' 'TYR' 'CE1' 'CR1E' 0.00000 12.0110
2314 'A' '245' 'TYR' 'CE2' 'CR1E' 0.00000 12.0110
2315 'A' '245' 'TYR' 'CZ' 'CY2' 0.265000 12.0110
2316 'A' '245' 'TYR' 'OH' 'OH1' -0.700000 15.9990
2317 'A' '245' 'TYR' 'HH' 'H' 0.435000 1.00800
2318 'A' '245' 'TYR' 'C' 'C' 0.500000 12.0110
2319 'A' '245' 'TYR' 'O' 'O' -0.500000 15.9990
2320 'A' '246' 'THR' 'N' 'NH1' -0.570000 14.0070
2321 'A' '246' 'THR' 'HN' 'H' 0.370000 1.00800
2322 'A' '246' 'THR' 'CA' 'CH1E' 0.200000 12.0110
2323 'A' '246' 'THR' 'CB' 'CH1E' 0.265000 12.0110
2324 'A' '246' 'THR' 'OG1' 'OH1' -0.700000 15.9990
2325 'A' '246' 'THR' 'HG1' 'H' 0.435000 1.00800
2326 'A' '246' 'THR' 'CG2' 'CH3E' 0.00000 12.0110
2327 'A' '246' 'THR' 'C' 'C' 0.500000 12.0110
2328 'A' '246' 'THR' 'O' 'O' -0.500000 15.9990
2329 'A' '247' 'ALA' 'N' 'NH1' -0.570000 14.0070
2330 'A' '247' 'ALA' 'HN' 'H' 0.370000 1.00800
2331 'A' '247' 'ALA' 'CA' 'CH1E' 0.200000 12.0110
2332 'A' '247' 'ALA' 'CB' 'CH3E' 0.00000 12.0110
2333 'A' '247' 'ALA' 'C' 'C' 0.500000 12.0110
2334 'A' '247' 'ALA' 'O' 'O' -0.500000 15.9990
2335 'A' '248' 'GLU' 'N' 'NH1' -0.570000 14.0070
2336 'A' '248' 'GLU' 'HN' 'H' 0.370000 1.00800
2337 'A' '248' 'GLU' 'CA' 'CH1E' 0.200000 12.0110
2338 'A' '248' 'GLU' 'CB' 'CH2E' 0.00000 12.0110
2339 'A' '248' 'GLU' 'CG' 'CH2E' -0.100000 12.0110
2340 'A' '248' 'GLU' 'CD' 'C' 0.700000 12.0110
2341 'A' '248' 'GLU' 'OE1' 'OC' -0.800000 15.9990
2342 'A' '248' 'GLU' 'OE2' 'OC' -0.800000 15.9990
2343 'A' '248' 'GLU' 'C' 'C' 0.500000 12.0110
2344 'A' '248' 'GLU' 'O' 'O' -0.500000 15.9990
2345 'A' '249' 'VAL' 'N' 'NH1' -0.570000 14.0070
2346 'A' '249' 'VAL' 'HN' 'H' 0.370000 1.00800
2347 'A' '249' 'VAL' 'CA' 'CH1E' 0.200000 12.0110
2348 'A' '249' 'VAL' 'CB' 'CH1E' 0.00000 12.0110
2349 'A' '249' 'VAL' 'CG1' 'CH3E' 0.00000 12.0110
2350 'A' '249' 'VAL' 'CG2' 'CH3E' 0.00000 12.0110
2351 'A' '249' 'VAL' 'C' 'C' 0.500000 12.0110
2352 'A' '249' 'VAL' 'O' 'O' -0.500000 15.9990
2353 'A' '250' 'ARG' 'N' 'NH1' -0.570000 14.0070
2354 'A' '250' 'ARG' 'HN' 'H' 0.370000 1.00800
2355 'A' '250' 'ARG' 'CA' 'CH1E' 0.200000 12.0110
2356 'A' '250' 'ARG' 'CB' 'CH2E' 0.00000 12.0110
2357 'A' '250' 'ARG' 'CG' 'CH2E' 0.700000E-01 12.0110
2358 'A' '250' 'ARG' 'CD' 'CH2E' 0.310000 12.0110
2359 'A' '250' 'ARG' 'NE' 'NH1' -0.700000 14.0070
2360 'A' '250' 'ARG' 'HE' 'H' 0.440000 1.00800
2361 'A' '250' 'ARG' 'CZ' 'C' 0.640000 12.0110
2362 'A' '250' 'ARG' 'NH1' 'NC2' -0.800000 14.0070
2363 'A' '250' 'ARG' 'HH11' 'HC' 0.460000 1.00800
2364 'A' '250' 'ARG' 'HH12' 'HC' 0.460000 1.00800
2365 'A' '250' 'ARG' 'NH2' 'NC2' -0.800000 14.0070
2366 'A' '250' 'ARG' 'HH21' 'HC' 0.460000 1.00800
2367 'A' '250' 'ARG' 'HH22' 'HC' 0.460000 1.00800
2368 'A' '250' 'ARG' 'C' 'C' 0.500000 12.0110
2369 'A' '250' 'ARG' 'O' 'O' -0.500000 15.9990
2370 'A' '251' 'PRO' 'N' 'N' -0.570000 14.0070
2371 'A' '251' 'PRO' 'CA' 'CH1E' 0.285000 12.0110
2372 'A' '251' 'PRO' 'CB' 'CH2E' 0.00000 12.0110
2373 'A' '251' 'PRO' 'CG' 'CH2P' 0.00000 12.0110
2374 'A' '251' 'PRO' 'CD' 'CH2P' 0.285000 12.0110
2375 'A' '251' 'PRO' 'C' 'C' 0.500000 12.0110
2376 'A' '251' 'PRO' 'O' 'O' -0.500000 15.9990
2377 'A' '252' 'ASP' 'N' 'NH1' -0.570000 14.0070
2378 'A' '252' 'ASP' 'HN' 'H' 0.370000 1.00800
2379 'A' '252' 'ASP' 'CA' 'CH1E' 0.200000 12.0110
2380 'A' '252' 'ASP' 'CB' 'CH2E' -0.100000 12.0110
2381 'A' '252' 'ASP' 'CG' 'C' 0.700000 12.0110
2382 'A' '252' 'ASP' 'OD1' 'OC' -0.800000 15.9990
2383 'A' '252' 'ASP' 'OD2' 'OC' -0.800000 15.9990
2384 'A' '252' 'ASP' 'C' 'C' 0.500000 12.0110
2385 'A' '252' 'ASP' 'O' 'O' -0.500000 15.9990
2386 'A' '253' 'VAL' 'N' 'NH1' -0.570000 14.0070
2387 'A' '253' 'VAL' 'HN' 'H' 0.370000 1.00800
2388 'A' '253' 'VAL' 'CA' 'CH1E' 0.200000 12.0110
2389 'A' '253' 'VAL' 'CB' 'CH1E' 0.00000 12.0110
2390 'A' '253' 'VAL' 'CG1' 'CH3E' 0.00000 12.0110
2391 'A' '253' 'VAL' 'CG2' 'CH3E' 0.00000 12.0110
2392 'A' '253' 'VAL' 'C' 'C' 0.500000 12.0110
2393 'A' '253' 'VAL' 'O' 'O' -0.500000 15.9990
2394 'A' '254' 'TYR' 'N' 'NH1' -0.570000 14.0070
2395 'A' '254' 'TYR' 'HN' 'H' 0.370000 1.00800
2396 'A' '254' 'TYR' 'CA' 'CH1E' 0.200000 12.0110
2397 'A' '254' 'TYR' 'CB' 'CH2E' 0.00000 12.0110
2398 'A' '254' 'TYR' 'CG' 'CY' 0.00000 12.0110
2399 'A' '254' 'TYR' 'CD1' 'CR1E' 0.00000 12.0110
2400 'A' '254' 'TYR' 'CD2' 'CR1E' 0.00000 12.0110
2401 'A' '254' 'TYR' 'CE1' 'CR1E' 0.00000 12.0110
2402 'A' '254' 'TYR' 'CE2' 'CR1E' 0.00000 12.0110
2403 'A' '254' 'TYR' 'CZ' 'CY2' 0.265000 12.0110
2404 'A' '254' 'TYR' 'OH' 'OH1' -0.700000 15.9990
2405 'A' '254' 'TYR' 'HH' 'H' 0.435000 1.00800
2406 'A' '254' 'TYR' 'C' 'C' 0.500000 12.0110
2407 'A' '254' 'TYR' 'O' 'O' -0.500000 15.9990
2408 'A' '255' 'SER' 'N' 'NH1' -0.570000 14.0070
2409 'A' '255' 'SER' 'HN' 'H' 0.370000 1.00800
2410 'A' '255' 'SER' 'CA' 'CH1E' 0.200000 12.0110
2411 'A' '255' 'SER' 'CB' 'CH2E' 0.265000 12.0110
2412 'A' '255' 'SER' 'OG' 'OH1' -0.700000 15.9990
2413 'A' '255' 'SER' 'HG' 'H' 0.435000 1.00800
2414 'A' '255' 'SER' 'C' 'C' 0.500000 12.0110
2415 'A' '255' 'SER' 'O' 'O' -0.500000 15.9990
2416 'A' '256' 'GLY' 'N' 'NH1' -0.570000 14.0070
2417 'A' '256' 'GLY' 'HN' 'H' 0.370000 1.00800
2418 'A' '256' 'GLY' 'CA' 'CH2G' 0.200000 12.0110
2419 'A' '256' 'GLY' 'C' 'C' 0.500000 12.0110
2420 'A' '256' 'GLY' 'O' 'O' -0.500000 15.9990
2421 'A' '257' 'LEU' 'N' 'NH1' -0.570000 14.0070
2422 'A' '257' 'LEU' 'HN' 'H' 0.370000 1.00800
2423 'A' '257' 'LEU' 'CA' 'CH1E' 0.200000 12.0110
2424 'A' '257' 'LEU' 'CB' 'CH2E' 0.00000 12.0110
2425 'A' '257' 'LEU' 'CG' 'CH1E' 0.00000 12.0110
2426 'A' '257' 'LEU' 'CD1' 'CH3E' 0.00000 12.0110
2427 'A' '257' 'LEU' 'CD2' 'CH3E' 0.00000 12.0110
2428 'A' '257' 'LEU' 'C' 'C' 0.500000 12.0110
2429 'A' '257' 'LEU' 'O' 'O' -0.500000 15.9990
2430 'A' '258' 'SER' 'N' 'NH1' -0.570000 14.0070
2431 'A' '258' 'SER' 'HN' 'H' 0.370000 1.00800
2432 'A' '258' 'SER' 'CA' 'CH1E' 0.200000 12.0110
2433 'A' '258' 'SER' 'CB' 'CH2E' 0.265000 12.0110
2434 'A' '258' 'SER' 'OG' 'OH1' -0.700000 15.9990
2435 'A' '258' 'SER' 'HG' 'H' 0.435000 1.00800
2436 'A' '258' 'SER' 'C' 'C' 0.500000 12.0110
2437 'A' '258' 'SER' 'O' 'O' -0.500000 15.9990
2438 'A' '259' 'VAL' 'N' 'NH1' -0.570000 14.0070
2439 'A' '259' 'VAL' 'HN' 'H' 0.370000 1.00800
2440 'A' '259' 'VAL' 'CA' 'CH1E' 0.200000 12.0110
2441 'A' '259' 'VAL' 'CB' 'CH1E' 0.00000 12.0110
2442 'A' '259' 'VAL' 'CG1' 'CH3E' 0.00000 12.0110
2443 'A' '259' 'VAL' 'CG2' 'CH3E' 0.00000 12.0110
2444 'A' '259' 'VAL' 'C' 'C' 0.500000 12.0110
2445 'A' '259' 'VAL' 'O' 'O' -0.500000 15.9990
2446 'A' '260' 'ALA' 'N' 'NH1' -0.570000 14.0070
2447 'A' '260' 'ALA' 'HN' 'H' 0.370000 1.00800
2448 'A' '260' 'ALA' 'CA' 'CH1E' 0.200000 12.0110
2449 'A' '260' 'ALA' 'CB' 'CH3E' 0.00000 12.0110
2450 'A' '260' 'ALA' 'C' 'C' 0.500000 12.0110
2451 'A' '260' 'ALA' 'O' 'O' -0.500000 15.9990
2452 'A' '261' 'LEU' 'N' 'NH1' -0.570000 14.0070
2453 'A' '261' 'LEU' 'HN' 'H' 0.370000 1.00800
2454 'A' '261' 'LEU' 'CA' 'CH1E' 0.200000 12.0110
2455 'A' '261' 'LEU' 'CB' 'CH2E' 0.00000 12.0110
2456 'A' '261' 'LEU' 'CG' 'CH1E' 0.00000 12.0110
2457 'A' '261' 'LEU' 'CD1' 'CH3E' 0.00000 12.0110
2458 'A' '261' 'LEU' 'CD2' 'CH3E' 0.00000 12.0110
2459 'A' '261' 'LEU' 'C' 'C' 0.500000 12.0110
2460 'A' '261' 'LEU' 'O' 'O' -0.500000 15.9990
2461 'A' '262' 'SER' 'N' 'NH1' -0.570000 14.0070
2462 'A' '262' 'SER' 'HN' 'H' 0.370000 1.00800
2463 'A' '262' 'SER' 'CA' 'CH1E' 0.200000 12.0110
2464 'A' '262' 'SER' 'CB' 'CH2E' 0.265000 12.0110
2465 'A' '262' 'SER' 'OG' 'OH1' -0.700000 15.9990
2466 'A' '262' 'SER' 'HG' 'H' 0.435000 1.00800
2467 'A' '262' 'SER' 'C' 'C' 0.500000 12.0110
2468 'A' '262' 'SER' 'O' 'O' -0.500000 15.9990
2469 'A' '263' 'GLY' 'N' 'NH1' -0.570000 14.0070
2470 'A' '263' 'GLY' 'HN' 'H' 0.370000 1.00800
2471 'A' '263' 'GLY' 'CA' 'CH2G' 0.200000 12.0110
2472 'A' '263' 'GLY' 'C' 'C' 0.500000 12.0110
2473 'A' '263' 'GLY' 'O' 'O' -0.500000 15.9990
2474 'A' '264' 'CYS' 'N' 'NH1' -0.570000 14.0070
2475 'A' '264' 'CYS' 'HN' 'H' 0.370000 1.00800
2476 'A' '264' 'CYS' 'CA' 'CH1E' 0.200000 12.0110
2477 'A' '264' 'CYS' 'CB' 'CH2E' 0.180000 12.0110
2478 'A' '264' 'CYS' 'SG' 'SH1E' -0.450000 32.0600
2479 'A' '264' 'CYS' 'HG' 'H' 0.270000 1.00800
2480 'A' '264' 'CYS' 'C' 'C' 0.500000 12.0110
2481 'A' '264' 'CYS' 'O' 'O' -0.500000 15.9990
2482 'A' '265' 'LYS' 'N' 'NH1' -0.570000 14.0070
2483 'A' '265' 'LYS' 'HN' 'H' 0.370000 1.00800
2484 'A' '265' 'LYS' 'CA' 'CH1E' 0.200000 12.0110
2485 'A' '265' 'LYS' 'CB' 'CH2E' 0.00000 12.0110
2486 'A' '265' 'LYS' 'CG' 'CH2E' 0.00000 12.0110
2487 'A' '265' 'LYS' 'CD' 'CH2E' 0.00000 12.0110
2488 'A' '265' 'LYS' 'CE' 'CH2E' 0.310000 12.0110
2489 'A' '265' 'LYS' 'NZ' 'NH3' -0.300000 14.0070
2490 'A' '265' 'LYS' 'HZ1' 'HC' 0.330000 1.00800
2491 'A' '265' 'LYS' 'HZ2' 'HC' 0.330000 1.00800
2492 'A' '265' 'LYS' 'HZ3' 'HC' 0.330000 1.00800
2493 'A' '265' 'LYS' 'C' 'C' 0.500000 12.0110
2494 'A' '265' 'LYS' 'O' 'O' -0.500000 15.9990
2495 'A' '266' 'GLU' 'N' 'NH1' -0.570000 14.0070
2496 'A' '266' 'GLU' 'HN' 'H' 0.370000 1.00800
2497 'A' '266' 'GLU' 'CA' 'CH1E' 0.200000 12.0110
2498 'A' '266' 'GLU' 'CB' 'CH2E' 0.00000 12.0110
2499 'A' '266' 'GLU' 'CG' 'CH2E' -0.100000 12.0110
2500 'A' '266' 'GLU' 'CD' 'C' 0.700000 12.0110
2501 'A' '266' 'GLU' 'OE1' 'OC' -0.800000 15.9990
2502 'A' '266' 'GLU' 'OE2' 'OC' -0.800000 15.9990
2503 'A' '266' 'GLU' 'C' 'C' 0.500000 12.0110
2504 'A' '266' 'GLU' 'O' 'O' -0.500000 15.9990
2505 'A' '267' 'LEU' 'N' 'NH1' -0.570000 14.0070
2506 'A' '267' 'LEU' 'HN' 'H' 0.370000 1.00800
2507 'A' '267' 'LEU' 'CA' 'CH1E' 0.200000 12.0110
2508 'A' '267' 'LEU' 'CB' 'CH2E' 0.00000 12.0110
2509 'A' '267' 'LEU' 'CG' 'CH1E' 0.00000 12.0110
2510 'A' '267' 'LEU' 'CD1' 'CH3E' 0.00000 12.0110
2511 'A' '267' 'LEU' 'CD2' 'CH3E' 0.00000 12.0110
2512 'A' '267' 'LEU' 'C' 'C' 0.500000 12.0110
2513 'A' '267' 'LEU' 'O' 'O' -0.500000 15.9990
2514 'A' '268' 'ARG' 'N' 'NH1' -0.570000 14.0070
2515 'A' '268' 'ARG' 'HN' 'H' 0.370000 1.00800
2516 'A' '268' 'ARG' 'CA' 'CH1E' 0.200000 12.0110
2517 'A' '268' 'ARG' 'CB' 'CH2E' 0.00000 12.0110
2518 'A' '268' 'ARG' 'CG' 'CH2E' 0.700000E-01 12.0110
2519 'A' '268' 'ARG' 'CD' 'CH2E' 0.310000 12.0110
2520 'A' '268' 'ARG' 'NE' 'NH1' -0.700000 14.0070
2521 'A' '268' 'ARG' 'HE' 'H' 0.440000 1.00800
2522 'A' '268' 'ARG' 'CZ' 'C' 0.640000 12.0110
2523 'A' '268' 'ARG' 'NH1' 'NC2' -0.800000 14.0070
2524 'A' '268' 'ARG' 'HH11' 'HC' 0.460000 1.00800
2525 'A' '268' 'ARG' 'HH12' 'HC' 0.460000 1.00800
2526 'A' '268' 'ARG' 'NH2' 'NC2' -0.800000 14.0070
2527 'A' '268' 'ARG' 'HH21' 'HC' 0.460000 1.00800
2528 'A' '268' 'ARG' 'HH22' 'HC' 0.460000 1.00800
2529 'A' '268' 'ARG' 'C' 'C' 0.500000 12.0110
2530 'A' '268' 'ARG' 'O' 'O' -0.500000 15.9990
2531 'A' '269' 'CYS' 'N' 'NH1' -0.570000 14.0070
2532 'A' '269' 'CYS' 'HN' 'H' 0.370000 1.00800
2533 'A' '269' 'CYS' 'CA' 'CH1E' 0.200000 12.0110
2534 'A' '269' 'CYS' 'CB' 'CH2E' 0.180000 12.0110
2535 'A' '269' 'CYS' 'SG' 'SH1E' -0.450000 32.0600
2536 'A' '269' 'CYS' 'HG' 'H' 0.270000 1.00800
2537 'A' '269' 'CYS' 'C' 'C' 0.500000 12.0110
2538 'A' '269' 'CYS' 'O' 'O' -0.500000 15.9990
2539 'A' '270' 'LEU' 'N' 'NH1' -0.570000 14.0070
2540 'A' '270' 'LEU' 'HN' 'H' 0.370000 1.00800
2541 'A' '270' 'LEU' 'CA' 'CH1E' 0.200000 12.0110
2542 'A' '270' 'LEU' 'CB' 'CH2E' 0.00000 12.0110
2543 'A' '270' 'LEU' 'CG' 'CH1E' 0.00000 12.0110
2544 'A' '270' 'LEU' 'CD1' 'CH3E' 0.00000 12.0110
2545 'A' '270' 'LEU' 'CD2' 'CH3E' 0.00000 12.0110
2546 'A' '270' 'LEU' 'C' 'C' 0.500000 12.0110
2547 'A' '270' 'LEU' 'O' 'O' -0.500000 15.9990
2548 'A' '271' 'SER' 'N' 'NH1' -0.570000 14.0070
2549 'A' '271' 'SER' 'HN' 'H' 0.370000 1.00800
2550 'A' '271' 'SER' 'CA' 'CH1E' 0.200000 12.0110
2551 'A' '271' 'SER' 'CB' 'CH2E' 0.265000 12.0110
2552 'A' '271' 'SER' 'OG' 'OH1' -0.700000 15.9990
2553 'A' '271' 'SER' 'HG' 'H' 0.435000 1.00800
2554 'A' '271' 'SER' 'C' 'C' 0.500000 12.0110
2555 'A' '271' 'SER' 'O' 'O' -0.500000 15.9990
2556 'A' '272' 'GLY' 'N' 'NH1' -0.570000 14.0070
2557 'A' '272' 'GLY' 'HN' 'H' 0.370000 1.00800
2558 'A' '272' 'GLY' 'CA' 'CH2G' 0.200000 12.0110
2559 'A' '272' 'GLY' 'C' 'C' 0.500000 12.0110
2560 'A' '272' 'GLY' 'O' 'O' -0.500000 15.9990
2561 'A' '273' 'PHE' 'N' 'NH1' -0.570000 14.0070
2562 'A' '273' 'PHE' 'HN' 'H' 0.370000 1.00800
2563 'A' '273' 'PHE' 'CA' 'CH1E' 0.200000 12.0110
2564 'A' '273' 'PHE' 'CB' 'CH2E' 0.00000 12.0110
2565 'A' '273' 'PHE' 'CG' 'CF' 0.00000 12.0110
2566 'A' '273' 'PHE' 'CD1' 'CR1E' 0.00000 12.0110
2567 'A' '273' 'PHE' 'CD2' 'CR1E' 0.00000 12.0110
2568 'A' '273' 'PHE' 'CE1' 'CR1E' 0.00000 12.0110
2569 'A' '273' 'PHE' 'CE2' 'CR1E' 0.00000 12.0110
2570 'A' '273' 'PHE' 'CZ' 'CR1E' 0.00000 12.0110
2571 'A' '273' 'PHE' 'C' 'C' 0.500000 12.0110
2572 'A' '273' 'PHE' 'O' 'O' -0.500000 15.9990
2573 'A' '274' 'TRP' 'N' 'NH1' -0.570000 14.0070
2574 'A' '274' 'TRP' 'HN' 'H' 0.370000 1.00800
2575 'A' '274' 'TRP' 'CA' 'CH1E' 0.200000 12.0110
2576 'A' '274' 'TRP' 'CB' 'CH2E' 0.00000 12.0110
2577 'A' '274' 'TRP' 'CG' 'C5W' -0.550000E-01 12.0110
2578 'A' '274' 'TRP' 'CD1' 'CR1E' 0.130000 12.0110
2579 'A' '274' 'TRP' 'CD2' 'CW' -0.550000E-01 12.0110
2580 'A' '274' 'TRP' 'NE1' 'NH1' -0.570000 14.0070
2581 'A' '274' 'TRP' 'HE1' 'H' 0.420000 1.00800
2582 'A' '274' 'TRP' 'CE2' 'CW' 0.130000 12.0110
2583 'A' '274' 'TRP' 'CE3' 'CR1E' 0.00000 12.0110
2584 'A' '274' 'TRP' 'CZ2' 'CR1W' 0.00000 12.0110
2585 'A' '274' 'TRP' 'CZ3' 'CR1E' 0.00000 12.0110
2586 'A' '274' 'TRP' 'CH2' 'CR1W' 0.00000 12.0110
2587 'A' '274' 'TRP' 'C' 'C' 0.500000 12.0110
2588 'A' '274' 'TRP' 'O' 'O' -0.500000 15.9990
2589 'A' '275' 'ASP' 'N' 'NH1' -0.570000 14.0070
2590 'A' '275' 'ASP' 'HN' 'H' 0.370000 1.00800
2591 'A' '275' 'ASP' 'CA' 'CH1E' 0.200000 12.0110
2592 'A' '275' 'ASP' 'CB' 'CH2E' -0.100000 12.0110
2593 'A' '275' 'ASP' 'CG' 'C' 0.700000 12.0110
2594 'A' '275' 'ASP' 'OD1' 'OC' -0.800000 15.9990
2595 'A' '275' 'ASP' 'OD2' 'OC' -0.800000 15.9990
2596 'A' '275' 'ASP' 'C' 'C' 0.500000 12.0110
2597 'A' '275' 'ASP' 'O' 'O' -0.500000 15.9990
2598 'A' '276' 'ALA' 'N' 'NH1' -0.570000 14.0070
2599 'A' '276' 'ALA' 'HN' 'H' 0.370000 1.00800
2600 'A' '276' 'ALA' 'CA' 'CH1E' 0.200000 12.0110
2601 'A' '276' 'ALA' 'CB' 'CH3E' 0.00000 12.0110
2602 'A' '276' 'ALA' 'C' 'C' 0.500000 12.0110
2603 'A' '276' 'ALA' 'O' 'O' -0.500000 15.9990
2604 'A' '277' 'VAL' 'N' 'NH1' -0.570000 14.0070
2605 'A' '277' 'VAL' 'HN' 'H' 0.370000 1.00800
2606 'A' '277' 'VAL' 'CA' 'CH1E' 0.200000 12.0110
2607 'A' '277' 'VAL' 'CB' 'CH1E' 0.00000 12.0110
2608 'A' '277' 'VAL' 'CG1' 'CH3E' 0.00000 12.0110
2609 'A' '277' 'VAL' 'CG2' 'CH3E' 0.00000 12.0110
2610 'A' '277' 'VAL' 'C' 'C' 0.500000 12.0110
2611 'A' '277' 'VAL' 'O' 'O' -0.500000 15.9990
2612 'A' '278' 'PRO' 'N' 'N' -0.570000 14.0070
2613 'A' '278' 'PRO' 'CA' 'CH1E' 0.285000 12.0110
2614 'A' '278' 'PRO' 'CB' 'CH2E' 0.00000 12.0110
2615 'A' '278' 'PRO' 'CG' 'CH2P' 0.00000 12.0110
2616 'A' '278' 'PRO' 'CD' 'CH2P' 0.285000 12.0110
2617 'A' '278' 'PRO' 'C' 'C' 0.500000 12.0110
2618 'A' '278' 'PRO' 'O' 'O' -0.500000 15.9990
2619 'A' '279' 'ALA' 'N' 'NH1' -0.570000 14.0070
2620 'A' '279' 'ALA' 'HN' 'H' 0.370000 1.00800
2621 'A' '279' 'ALA' 'CA' 'CH1E' 0.200000 12.0110
2622 'A' '279' 'ALA' 'CB' 'CH3E' 0.00000 12.0110
2623 'A' '279' 'ALA' 'C' 'C' 0.500000 12.0110
2624 'A' '279' 'ALA' 'O' 'O' -0.500000 15.9990
2625 'A' '280' 'TYR' 'N' 'NH1' -0.570000 14.0070
2626 'A' '280' 'TYR' 'HN' 'H' 0.370000 1.00800
2627 'A' '280' 'TYR' 'CA' 'CH1E' 0.200000 12.0110
2628 'A' '280' 'TYR' 'CB' 'CH2E' 0.00000 12.0110
2629 'A' '280' 'TYR' 'CG' 'CY' 0.00000 12.0110
2630 'A' '280' 'TYR' 'CD1' 'CR1E' 0.00000 12.0110
2631 'A' '280' 'TYR' 'CD2' 'CR1E' 0.00000 12.0110
2632 'A' '280' 'TYR' 'CE1' 'CR1E' 0.00000 12.0110
2633 'A' '280' 'TYR' 'CE2' 'CR1E' 0.00000 12.0110
2634 'A' '280' 'TYR' 'CZ' 'CY2' 0.265000 12.0110
2635 'A' '280' 'TYR' 'OH' 'OH1' -0.700000 15.9990
2636 'A' '280' 'TYR' 'HH' 'H' 0.435000 1.00800
2637 'A' '280' 'TYR' 'C' 'C' 0.500000 12.0110
2638 'A' '280' 'TYR' 'O' 'O' -0.500000 15.9990
2639 'A' '281' 'LEU' 'N' 'NH1' -0.570000 14.0070
2640 'A' '281' 'LEU' 'HN' 'H' 0.370000 1.00800
2641 'A' '281' 'LEU' 'CA' 'CH1E' 0.200000 12.0110
2642 'A' '281' 'LEU' 'CB' 'CH2E' 0.00000 12.0110
2643 'A' '281' 'LEU' 'CG' 'CH1E' 0.00000 12.0110
2644 'A' '281' 'LEU' 'CD1' 'CH3E' 0.00000 12.0110
2645 'A' '281' 'LEU' 'CD2' 'CH3E' 0.00000 12.0110
2646 'A' '281' 'LEU' 'C' 'C' 0.500000 12.0110
2647 'A' '281' 'LEU' 'O' 'O' -0.500000 15.9990
2648 'A' '282' 'PRO' 'N' 'N' -0.570000 14.0070
2649 'A' '282' 'PRO' 'CA' 'CH1E' 0.285000 12.0110
2650 'A' '282' 'PRO' 'CB' 'CH2E' 0.00000 12.0110
2651 'A' '282' 'PRO' 'CG' 'CH2P' 0.00000 12.0110
2652 'A' '282' 'PRO' 'CD' 'CH2P' 0.285000 12.0110
2653 'A' '282' 'PRO' 'C' 'C' 0.500000 12.0110
2654 'A' '282' 'PRO' 'O' 'O' -0.500000 15.9990
2655 'A' '283' 'ALA' 'N' 'NH1' -0.570000 14.0070
2656 'A' '283' 'ALA' 'HN' 'H' 0.370000 1.00800
2657 'A' '283' 'ALA' 'CA' 'CH1E' 0.200000 12.0110
2658 'A' '283' 'ALA' 'CB' 'CH3E' 0.00000 12.0110
2659 'A' '283' 'ALA' 'C' 'C' 0.500000 12.0110
2660 'A' '283' 'ALA' 'O' 'O' -0.500000 15.9990
2661 'A' '284' 'VAL' 'N' 'NH1' -0.570000 14.0070
2662 'A' '284' 'VAL' 'HN' 'H' 0.370000 1.00800
2663 'A' '284' 'VAL' 'CA' 'CH1E' 0.200000 12.0110
2664 'A' '284' 'VAL' 'CB' 'CH1E' 0.00000 12.0110
2665 'A' '284' 'VAL' 'CG1' 'CH3E' 0.00000 12.0110
2666 'A' '284' 'VAL' 'CG2' 'CH3E' 0.00000 12.0110
2667 'A' '284' 'VAL' 'C' 'C' 0.500000 12.0110
2668 'A' '284' 'VAL' 'O' 'O' -0.500000 15.9990
2669 'A' '285' 'TYR' 'N' 'NH1' -0.570000 14.0070
2670 'A' '285' 'TYR' 'HN' 'H' 0.370000 1.00800
2671 'A' '285' 'TYR' 'CA' 'CH1E' 0.200000 12.0110
2672 'A' '285' 'TYR' 'CB' 'CH2E' 0.00000 12.0110
2673 'A' '285' 'TYR' 'CG' 'CY' 0.00000 12.0110
2674 'A' '285' 'TYR' 'CD1' 'CR1E' 0.00000 12.0110
2675 'A' '285' 'TYR' 'CD2' 'CR1E' 0.00000 12.0110
2676 'A' '285' 'TYR' 'CE1' 'CR1E' 0.00000 12.0110
2677 'A' '285' 'TYR' 'CE2' 'CR1E' 0.00000 12.0110
2678 'A' '285' 'TYR' 'CZ' 'CY2' 0.265000 12.0110
2679 'A' '285' 'TYR' 'OH' 'OH1' -0.700000 15.9990
2680 'A' '285' 'TYR' 'HH' 'H' 0.435000 1.00800
2681 'A' '285' 'TYR' 'C' 'C' 0.500000 12.0110
2682 'A' '285' 'TYR' 'O' 'O' -0.500000 15.9990
2683 'A' '286' 'SER' 'N' 'NH1' -0.570000 14.0070
2684 'A' '286' 'SER' 'HN' 'H' 0.370000 1.00800
2685 'A' '286' 'SER' 'CA' 'CH1E' 0.200000 12.0110
2686 'A' '286' 'SER' 'CB' 'CH2E' 0.265000 12.0110
2687 'A' '286' 'SER' 'OG' 'OH1' -0.700000 15.9990
2688 'A' '286' 'SER' 'HG' 'H' 0.435000 1.00800
2689 'A' '286' 'SER' 'C' 'C' 0.500000 12.0110
2690 'A' '286' 'SER' 'O' 'O' -0.500000 15.9990
2691 'A' '287' 'VAL' 'N' 'NH1' -0.570000 14.0070
2692 'A' '287' 'VAL' 'HN' 'H' 0.370000 1.00800
2693 'A' '287' 'VAL' 'CA' 'CH1E' 0.200000 12.0110
2694 'A' '287' 'VAL' 'CB' 'CH1E' 0.00000 12.0110
2695 'A' '287' 'VAL' 'CG1' 'CH3E' 0.00000 12.0110
2696 'A' '287' 'VAL' 'CG2' 'CH3E' 0.00000 12.0110
2697 'A' '287' 'VAL' 'C' 'C' 0.500000 12.0110
2698 'A' '287' 'VAL' 'O' 'O' -0.500000 15.9990
2699 'A' '288' 'CYS' 'N' 'NH1' -0.570000 14.0070
2700 'A' '288' 'CYS' 'HN' 'H' 0.370000 1.00800
2701 'A' '288' 'CYS' 'CA' 'CH1E' 0.200000 12.0110
2702 'A' '288' 'CYS' 'CB' 'CH2E' 0.180000 12.0110
2703 'A' '288' 'CYS' 'SG' 'SH1E' -0.450000 32.0600
2704 'A' '288' 'CYS' 'HG' 'H' 0.270000 1.00800
2705 'A' '288' 'CYS' 'C' 'C' 0.500000 12.0110
2706 'A' '288' 'CYS' 'O' 'O' -0.500000 15.9990
2707 'A' '289' 'SER' 'N' 'NH1' -0.570000 14.0070
2708 'A' '289' 'SER' 'HN' 'H' 0.370000 1.00800
2709 'A' '289' 'SER' 'CA' 'CH1E' 0.200000 12.0110
2710 'A' '289' 'SER' 'CB' 'CH2E' 0.265000 12.0110
2711 'A' '289' 'SER' 'OG' 'OH1' -0.700000 15.9990
2712 'A' '289' 'SER' 'HG' 'H' 0.435000 1.00800
2713 'A' '289' 'SER' 'C' 'C' 0.500000 12.0110
2714 'A' '289' 'SER' 'O' 'O' -0.500000 15.9990
2715 'A' '290' 'ARG' 'N' 'NH1' -0.570000 14.0070
2716 'A' '290' 'ARG' 'HN' 'H' 0.370000 1.00800
2717 'A' '290' 'ARG' 'CA' 'CH1E' 0.200000 12.0110
2718 'A' '290' 'ARG' 'CB' 'CH2E' 0.00000 12.0110
2719 'A' '290' 'ARG' 'CG' 'CH2E' 0.700000E-01 12.0110
2720 'A' '290' 'ARG' 'CD' 'CH2E' 0.310000 12.0110
2721 'A' '290' 'ARG' 'NE' 'NH1' -0.700000 14.0070
2722 'A' '290' 'ARG' 'HE' 'H' 0.440000 1.00800
2723 'A' '290' 'ARG' 'CZ' 'C' 0.640000 12.0110
2724 'A' '290' 'ARG' 'NH1' 'NC2' -0.800000 14.0070
2725 'A' '290' 'ARG' 'HH11' 'HC' 0.460000 1.00800
2726 'A' '290' 'ARG' 'HH12' 'HC' 0.460000 1.00800
2727 'A' '290' 'ARG' 'NH2' 'NC2' -0.800000 14.0070
2728 'A' '290' 'ARG' 'HH21' 'HC' 0.460000 1.00800
2729 'A' '290' 'ARG' 'HH22' 'HC' 0.460000 1.00800
2730 'A' '290' 'ARG' 'C' 'C' 0.500000 12.0110
2731 'A' '290' 'ARG' 'O' 'O' -0.500000 15.9990
2732 'A' '291' 'LEU' 'N' 'NH1' -0.570000 14.0070
2733 'A' '291' 'LEU' 'HN' 'H' 0.370000 1.00800
2734 'A' '291' 'LEU' 'CA' 'CH1E' 0.200000 12.0110
2735 'A' '291' 'LEU' 'CB' 'CH2E' 0.00000 12.0110
2736 'A' '291' 'LEU' 'CG' 'CH1E' 0.00000 12.0110
2737 'A' '291' 'LEU' 'CD1' 'CH3E' 0.00000 12.0110
2738 'A' '291' 'LEU' 'CD2' 'CH3E' 0.00000 12.0110
2739 'A' '291' 'LEU' 'C' 'C' 0.500000 12.0110
2740 'A' '291' 'LEU' 'O' 'O' -0.500000 15.9990
2741 'A' '292' 'THR' 'N' 'NH1' -0.570000 14.0070
2742 'A' '292' 'THR' 'HN' 'H' 0.370000 1.00800
2743 'A' '292' 'THR' 'CA' 'CH1E' 0.200000 12.0110
2744 'A' '292' 'THR' 'CB' 'CH1E' 0.265000 12.0110
2745 'A' '292' 'THR' 'OG1' 'OH1' -0.700000 15.9990
2746 'A' '292' 'THR' 'HG1' 'H' 0.435000 1.00800
2747 'A' '292' 'THR' 'CG2' 'CH3E' 0.00000 12.0110
2748 'A' '292' 'THR' 'C' 'C' 0.500000 12.0110
2749 'A' '292' 'THR' 'O' 'O' -0.500000 15.9990
2750 'A' '293' 'THR' 'N' 'NH1' -0.570000 14.0070
2751 'A' '293' 'THR' 'HN' 'H' 0.370000 1.00800
2752 'A' '293' 'THR' 'CA' 'CH1E' 0.200000 12.0110
2753 'A' '293' 'THR' 'CB' 'CH1E' 0.265000 12.0110
2754 'A' '293' 'THR' 'OG1' 'OH1' -0.700000 15.9990
2755 'A' '293' 'THR' 'HG1' 'H' 0.435000 1.00800
2756 'A' '293' 'THR' 'CG2' 'CH3E' 0.00000 12.0110
2757 'A' '293' 'THR' 'C' 'C' 0.500000 12.0110
2758 'A' '293' 'THR' 'O' 'O' -0.500000 15.9990
2759 'A' '294' 'LEU' 'N' 'NH1' -0.570000 14.0070
2760 'A' '294' 'LEU' 'HN' 'H' 0.370000 1.00800
2761 'A' '294' 'LEU' 'CA' 'CH1E' 0.200000 12.0110
2762 'A' '294' 'LEU' 'CB' 'CH2E' 0.00000 12.0110
2763 'A' '294' 'LEU' 'CG' 'CH1E' 0.00000 12.0110
2764 'A' '294' 'LEU' 'CD1' 'CH3E' 0.00000 12.0110
2765 'A' '294' 'LEU' 'CD2' 'CH3E' 0.00000 12.0110
2766 'A' '294' 'LEU' 'C' 'C' 0.500000 12.0110
2767 'A' '294' 'LEU' 'O' 'O' -0.500000 15.9990
2768 'A' '295' 'ASN' 'N' 'NH1' -0.570000 14.0070
2769 'A' '295' 'ASN' 'HN' 'H' 0.370000 1.00800
2770 'A' '295' 'ASN' 'CA' 'CH1E' 0.200000 12.0110
2771 'A' '295' 'ASN' 'CB' 'CH2E' 0.00000 12.0110
2772 'A' '295' 'ASN' 'CG' 'C' 0.500000 12.0110
2773 'A' '295' 'ASN' 'OD1' 'O' -0.500000 15.9990
2774 'A' '295' 'ASN' 'ND2' 'NH2' -0.850000 14.0070
2775 'A' '295' 'ASN' 'HD21' 'H' 0.425000 1.00800
2776 'A' '295' 'ASN' 'HD22' 'H' 0.425000 1.00800
2777 'A' '295' 'ASN' 'C' 'C' 0.500000 12.0110
2778 'A' '295' 'ASN' 'O' 'O' -0.500000 15.9990
2779 'A' '296' 'LEU' 'N' 'NH1' -0.570000 14.0070
2780 'A' '296' 'LEU' 'HN' 'H' 0.370000 1.00800
2781 'A' '296' 'LEU' 'CA' 'CH1E' 0.200000 12.0110
2782 'A' '296' 'LEU' 'CB' 'CH2E' 0.00000 12.0110
2783 'A' '296' 'LEU' 'CG' 'CH1E' 0.00000 12.0110
2784 'A' '296' 'LEU' 'CD1' 'CH3E' 0.00000 12.0110
2785 'A' '296' 'LEU' 'CD2' 'CH3E' 0.00000 12.0110
2786 'A' '296' 'LEU' 'C' 'C' 0.500000 12.0110
2787 'A' '296' 'LEU' 'O' 'O' -0.500000 15.9990
2788 'A' '297' 'SER' 'N' 'NH1' -0.570000 14.0070
2789 'A' '297' 'SER' 'HN' 'H' 0.370000 1.00800
2790 'A' '297' 'SER' 'CA' 'CH1E' 0.200000 12.0110
2791 'A' '297' 'SER' 'CB' 'CH2E' 0.265000 12.0110
2792 'A' '297' 'SER' 'OG' 'OH1' -0.700000 15.9990
2793 'A' '297' 'SER' 'HG' 'H' 0.435000 1.00800
2794 'A' '297' 'SER' 'C' 'C' 0.500000 12.0110
2795 'A' '297' 'SER' 'O' 'O' -0.500000 15.9990
2796 'A' '298' 'TYR' 'N' 'NH1' -0.570000 14.0070
2797 'A' '298' 'TYR' 'HN' 'H' 0.370000 1.00800
2798 'A' '298' 'TYR' 'CA' 'CH1E' 0.200000 12.0110
2799 'A' '298' 'TYR' 'CB' 'CH2E' 0.00000 12.0110
2800 'A' '298' 'TYR' 'CG' 'CY' 0.00000 12.0110
2801 'A' '298' 'TYR' 'CD1' 'CR1E' 0.00000 12.0110
2802 'A' '298' 'TYR' 'CD2' 'CR1E' 0.00000 12.0110
2803 'A' '298' 'TYR' 'CE1' 'CR1E' 0.00000 12.0110
2804 'A' '298' 'TYR' 'CE2' 'CR1E' 0.00000 12.0110
2805 'A' '298' 'TYR' 'CZ' 'CY2' 0.265000 12.0110
2806 'A' '298' 'TYR' 'OH' 'OH1' -0.700000 15.9990
2807 'A' '298' 'TYR' 'HH' 'H' 0.435000 1.00800
2808 'A' '298' 'TYR' 'C' 'C' 0.500000 12.0110
2809 'A' '298' 'TYR' 'O' 'O' -0.500000 15.9990
2810 'A' '299' 'ALA' 'N' 'NH1' -0.570000 14.0070
2811 'A' '299' 'ALA' 'HN' 'H' 0.370000 1.00800
2812 'A' '299' 'ALA' 'CA' 'CH1E' 0.200000 12.0110
2813 'A' '299' 'ALA' 'CB' 'CH3E' 0.00000 12.0110
2814 'A' '299' 'ALA' 'C' 'C' 0.500000 12.0110
2815 'A' '299' 'ALA' 'O' 'O' -0.500000 15.9990
2816 'A' '300' 'THR' 'N' 'NH1' -0.570000 14.0070
2817 'A' '300' 'THR' 'HN' 'H' 0.370000 1.00800
2818 'A' '300' 'THR' 'CA' 'CH1E' 0.200000 12.0110
2819 'A' '300' 'THR' 'CB' 'CH1E' 0.265000 12.0110
2820 'A' '300' 'THR' 'OG1' 'OH1' -0.700000 15.9990
2821 'A' '300' 'THR' 'HG1' 'H' 0.435000 1.00800
2822 'A' '300' 'THR' 'CG2' 'CH3E' 0.00000 12.0110
2823 'A' '300' 'THR' 'C' 'C' 0.500000 12.0110
2824 'A' '300' 'THR' 'O' 'O' -0.500000 15.9990
2825 'A' '301' 'VAL' 'N' 'NH1' -0.570000 14.0070
2826 'A' '301' 'VAL' 'HN' 'H' 0.370000 1.00800
2827 'A' '301' 'VAL' 'CA' 'CH1E' 0.200000 12.0110
2828 'A' '301' 'VAL' 'CB' 'CH1E' 0.00000 12.0110
2829 'A' '301' 'VAL' 'CG1' 'CH3E' 0.00000 12.0110
2830 'A' '301' 'VAL' 'CG2' 'CH3E' 0.00000 12.0110
2831 'A' '301' 'VAL' 'C' 'C' 0.500000 12.0110
2832 'A' '301' 'VAL' 'O' 'O' -0.500000 15.9990
2833 'A' '302' 'GLN' 'N' 'NH1' -0.570000 14.0070
2834 'A' '302' 'GLN' 'HN' 'H' 0.370000 1.00800
2835 'A' '302' 'GLN' 'CA' 'CH1E' 0.200000 12.0110
2836 'A' '302' 'GLN' 'CB' 'CH2E' 0.00000 12.0110
2837 'A' '302' 'GLN' 'CG' 'CH2E' 0.00000 12.0110
2838 'A' '302' 'GLN' 'CD' 'C' 0.500000 12.0110
2839 'A' '302' 'GLN' 'OE1' 'O' -0.500000 15.9990
2840 'A' '302' 'GLN' 'NE2' 'NH2' -0.850000 14.0070
2841 'A' '302' 'GLN' 'HE21' 'H' 0.425000 1.00800
2842 'A' '302' 'GLN' 'HE22' 'H' 0.425000 1.00800
2843 'A' '302' 'GLN' 'C' 'C' 0.500000 12.0110
2844 'A' '302' 'GLN' 'O' 'O' -0.500000 15.9990
2845 'A' '303' 'SER' 'N' 'NH1' -0.570000 14.0070
2846 'A' '303' 'SER' 'HN' 'H' 0.370000 1.00800
2847 'A' '303' 'SER' 'CA' 'CH1E' 0.200000 12.0110
2848 'A' '303' 'SER' 'CB' 'CH2E' 0.265000 12.0110
2849 'A' '303' 'SER' 'OG' 'OH1' -0.700000 15.9990
2850 'A' '303' 'SER' 'HG' 'H' 0.435000 1.00800
2851 'A' '303' 'SER' 'C' 'C' 0.500000 12.0110
2852 'A' '303' 'SER' 'O' 'O' -0.500000 15.9990
2853 'A' '304' 'TYR' 'N' 'NH1' -0.570000 14.0070
2854 'A' '304' 'TYR' 'HN' 'H' 0.370000 1.00800
2855 'A' '304' 'TYR' 'CA' 'CH1E' 0.200000 12.0110
2856 'A' '304' 'TYR' 'CB' 'CH2E' 0.00000 12.0110
2857 'A' '304' 'TYR' 'CG' 'CY' 0.00000 12.0110
2858 'A' '304' 'TYR' 'CD1' 'CR1E' 0.00000 12.0110
2859 'A' '304' 'TYR' 'CD2' 'CR1E' 0.00000 12.0110
2860 'A' '304' 'TYR' 'CE1' 'CR1E' 0.00000 12.0110
2861 'A' '304' 'TYR' 'CE2' 'CR1E' 0.00000 12.0110
2862 'A' '304' 'TYR' 'CZ' 'CY2' 0.265000 12.0110
2863 'A' '304' 'TYR' 'OH' 'OH1' -0.700000 15.9990
2864 'A' '304' 'TYR' 'HH' 'H' 0.435000 1.00800
2865 'A' '304' 'TYR' 'C' 'C' 0.500000 12.0110
2866 'A' '304' 'TYR' 'O' 'O' -0.500000 15.9990
2867 'A' '305' 'ASP' 'N' 'NH1' -0.570000 14.0070
2868 'A' '305' 'ASP' 'HN' 'H' 0.370000 1.00800
2869 'A' '305' 'ASP' 'CA' 'CH1E' 0.200000 12.0110
2870 'A' '305' 'ASP' 'CB' 'CH2E' -0.100000 12.0110
2871 'A' '305' 'ASP' 'CG' 'C' 0.700000 12.0110
2872 'A' '305' 'ASP' 'OD1' 'OC' -0.800000 15.9990
2873 'A' '305' 'ASP' 'OD2' 'OC' -0.800000 15.9990
2874 'A' '305' 'ASP' 'C' 'C' 0.500000 12.0110
2875 'A' '305' 'ASP' 'O' 'O' -0.500000 15.9990
2876 'A' '306' 'LEU' 'N' 'NH1' -0.570000 14.0070
2877 'A' '306' 'LEU' 'HN' 'H' 0.370000 1.00800
2878 'A' '306' 'LEU' 'CA' 'CH1E' 0.200000 12.0110
2879 'A' '306' 'LEU' 'CB' 'CH2E' 0.00000 12.0110
2880 'A' '306' 'LEU' 'CG' 'CH1E' 0.00000 12.0110
2881 'A' '306' 'LEU' 'CD1' 'CH3E' 0.00000 12.0110
2882 'A' '306' 'LEU' 'CD2' 'CH3E' 0.00000 12.0110
2883 'A' '306' 'LEU' 'C' 'C' 0.500000 12.0110
2884 'A' '306' 'LEU' 'O' 'O' -0.500000 15.9990
2885 'A' '307' 'VAL' 'N' 'NH1' -0.570000 14.0070
2886 'A' '307' 'VAL' 'HN' 'H' 0.370000 1.00800
2887 'A' '307' 'VAL' 'CA' 'CH1E' 0.200000 12.0110
2888 'A' '307' 'VAL' 'CB' 'CH1E' 0.00000 12.0110
2889 'A' '307' 'VAL' 'CG1' 'CH3E' 0.00000 12.0110
2890 'A' '307' 'VAL' 'CG2' 'CH3E' 0.00000 12.0110
2891 'A' '307' 'VAL' 'C' 'C' 0.500000 12.0110
2892 'A' '307' 'VAL' 'O' 'O' -0.500000 15.9990
2893 'A' '308' 'LYS' 'N' 'NH1' -0.570000 14.0070
2894 'A' '308' 'LYS' 'HN' 'H' 0.370000 1.00800
2895 'A' '308' 'LYS' 'CA' 'CH1E' 0.200000 12.0110
2896 'A' '308' 'LYS' 'CB' 'CH2E' 0.00000 12.0110
2897 'A' '308' 'LYS' 'CG' 'CH2E' 0.00000 12.0110
2898 'A' '308' 'LYS' 'CD' 'CH2E' 0.00000 12.0110
2899 'A' '308' 'LYS' 'CE' 'CH2E' 0.310000 12.0110
2900 'A' '308' 'LYS' 'NZ' 'NH3' -0.300000 14.0070
2901 'A' '308' 'LYS' 'HZ1' 'HC' 0.330000 1.00800
2902 'A' '308' 'LYS' 'HZ2' 'HC' 0.330000 1.00800
2903 'A' '308' 'LYS' 'HZ3' 'HC' 0.330000 1.00800
2904 'A' '308' 'LYS' 'C' 'C' 0.500000 12.0110
2905 'A' '308' 'LYS' 'O' 'O' -0.500000 15.9990
2906 'A' '309' 'LEU' 'N' 'NH1' -0.570000 14.0070
2907 'A' '309' 'LEU' 'HN' 'H' 0.370000 1.00800
2908 'A' '309' 'LEU' 'CA' 'CH1E' 0.200000 12.0110
2909 'A' '309' 'LEU' 'CB' 'CH2E' 0.00000 12.0110
2910 'A' '309' 'LEU' 'CG' 'CH1E' 0.00000 12.0110
2911 'A' '309' 'LEU' 'CD1' 'CH3E' 0.00000 12.0110
2912 'A' '309' 'LEU' 'CD2' 'CH3E' 0.00000 12.0110
2913 'A' '309' 'LEU' 'C' 'C' 0.500000 12.0110
2914 'A' '309' 'LEU' 'O' 'O' -0.500000 15.9990
2915 'A' '310' 'LEU' 'N' 'NH1' -0.570000 14.0070
2916 'A' '310' 'LEU' 'HN' 'H' 0.370000 1.00800
2917 'A' '310' 'LEU' 'CA' 'CH1E' 0.200000 12.0110
2918 'A' '310' 'LEU' 'CB' 'CH2E' 0.00000 12.0110
2919 'A' '310' 'LEU' 'CG' 'CH1E' 0.00000 12.0110
2920 'A' '310' 'LEU' 'CD1' 'CH3E' 0.00000 12.0110
2921 'A' '310' 'LEU' 'CD2' 'CH3E' 0.00000 12.0110
2922 'A' '310' 'LEU' 'C' 'C' 0.500000 12.0110
2923 'A' '310' 'LEU' 'O' 'O' -0.500000 15.9990
2924 'A' '311' 'CYS' 'N' 'NH1' -0.570000 14.0070
2925 'A' '311' 'CYS' 'HN' 'H' 0.370000 1.00800
2926 'A' '311' 'CYS' 'CA' 'CH1E' 0.200000 12.0110
2927 'A' '311' 'CYS' 'CB' 'CH2E' 0.180000 12.0110
2928 'A' '311' 'CYS' 'SG' 'SH1E' -0.450000 32.0600
2929 'A' '311' 'CYS' 'HG' 'H' 0.270000 1.00800
2930 'A' '311' 'CYS' 'C' 'C' 0.500000 12.0110
2931 'A' '311' 'CYS' 'O' 'O' -0.500000 15.9990
2932 'A' '312' 'GLN' 'N' 'NH1' -0.570000 14.0070
2933 'A' '312' 'GLN' 'HN' 'H' 0.370000 1.00800
2934 'A' '312' 'GLN' 'CA' 'CH1E' 0.200000 12.0110
2935 'A' '312' 'GLN' 'CB' 'CH2E' 0.00000 12.0110
2936 'A' '312' 'GLN' 'CG' 'CH2E' 0.00000 12.0110
2937 'A' '312' 'GLN' 'CD' 'C' 0.500000 12.0110
2938 'A' '312' 'GLN' 'OE1' 'O' -0.500000 15.9990
2939 'A' '312' 'GLN' 'NE2' 'NH2' -0.850000 14.0070
2940 'A' '312' 'GLN' 'HE21' 'H' 0.425000 1.00800
2941 'A' '312' 'GLN' 'HE22' 'H' 0.425000 1.00800
2942 'A' '312' 'GLN' 'C' 'C' 0.500000 12.0110
2943 'A' '312' 'GLN' 'O' 'O' -0.500000 15.9990
2944 'A' '313' 'CYS' 'N' 'NH1' -0.570000 14.0070
2945 'A' '313' 'CYS' 'HN' 'H' 0.370000 1.00800
2946 'A' '313' 'CYS' 'CA' 'CH1E' 0.200000 12.0110
2947 'A' '313' 'CYS' 'CB' 'CH2E' 0.180000 12.0110
2948 'A' '313' 'CYS' 'SG' 'SH1E' -0.450000 32.0600
2949 'A' '313' 'CYS' 'HG' 'H' 0.270000 1.00800
2950 'A' '313' 'CYS' 'C' 'C' 0.500000 12.0110
2951 'A' '313' 'CYS' 'O' 'O' -0.500000 15.9990
2952 'A' '314' 'PRO' 'N' 'N' -0.570000 14.0070
2953 'A' '314' 'PRO' 'CA' 'CH1E' 0.285000 12.0110
2954 'A' '314' 'PRO' 'CB' 'CH2E' 0.00000 12.0110
2955 'A' '314' 'PRO' 'CG' 'CH2P' 0.00000 12.0110
2956 'A' '314' 'PRO' 'CD' 'CH2P' 0.285000 12.0110
2957 'A' '314' 'PRO' 'C' 'C' 0.500000 12.0110
2958 'A' '314' 'PRO' 'O' 'O' -0.500000 15.9990
2959 'A' '315' 'LYS' 'N' 'NH1' -0.570000 14.0070
2960 'A' '315' 'LYS' 'HN' 'H' 0.370000 1.00800
2961 'A' '315' 'LYS' 'CA' 'CH1E' 0.200000 12.0110
2962 'A' '315' 'LYS' 'CB' 'CH2E' 0.00000 12.0110
2963 'A' '315' 'LYS' 'CG' 'CH2E' 0.00000 12.0110
2964 'A' '315' 'LYS' 'CD' 'CH2E' 0.00000 12.0110
2965 'A' '315' 'LYS' 'CE' 'CH2E' 0.310000 12.0110
2966 'A' '315' 'LYS' 'NZ' 'NH3' -0.300000 14.0070
2967 'A' '315' 'LYS' 'HZ1' 'HC' 0.330000 1.00800
2968 'A' '315' 'LYS' 'HZ2' 'HC' 0.330000 1.00800
2969 'A' '315' 'LYS' 'HZ3' 'HC' 0.330000 1.00800
2970 'A' '315' 'LYS' 'C' 'C' 0.500000 12.0110
2971 'A' '315' 'LYS' 'O' 'O' -0.500000 15.9990
2972 'A' '316' 'LEU' 'N' 'NH1' -0.570000 14.0070
2973 'A' '316' 'LEU' 'HN' 'H' 0.370000 1.00800
2974 'A' '316' 'LEU' 'CA' 'CH1E' 0.200000 12.0110
2975 'A' '316' 'LEU' 'CB' 'CH2E' 0.00000 12.0110
2976 'A' '316' 'LEU' 'CG' 'CH1E' 0.00000 12.0110
2977 'A' '316' 'LEU' 'CD1' 'CH3E' 0.00000 12.0110
2978 'A' '316' 'LEU' 'CD2' 'CH3E' 0.00000 12.0110
2979 'A' '316' 'LEU' 'C' 'C' 0.500000 12.0110
2980 'A' '316' 'LEU' 'O' 'O' -0.500000 15.9990
2981 'A' '317' 'GLN' 'N' 'NH1' -0.570000 14.0070
2982 'A' '317' 'GLN' 'HN' 'H' 0.370000 1.00800
2983 'A' '317' 'GLN' 'CA' 'CH1E' 0.200000 12.0110
2984 'A' '317' 'GLN' 'CB' 'CH2E' 0.00000 12.0110
2985 'A' '317' 'GLN' 'CG' 'CH2E' 0.00000 12.0110
2986 'A' '317' 'GLN' 'CD' 'C' 0.500000 12.0110
2987 'A' '317' 'GLN' 'OE1' 'O' -0.500000 15.9990
2988 'A' '317' 'GLN' 'NE2' 'NH2' -0.850000 14.0070
2989 'A' '317' 'GLN' 'HE21' 'H' 0.425000 1.00800
2990 'A' '317' 'GLN' 'HE22' 'H' 0.425000 1.00800
2991 'A' '317' 'GLN' 'C' 'C' 0.500000 12.0110
2992 'A' '317' 'GLN' 'O' 'O' -0.500000 15.9990
2993 'A' '318' 'ARG' 'N' 'NH1' -0.570000 14.0070
2994 'A' '318' 'ARG' 'HN' 'H' 0.370000 1.00800
2995 'A' '318' 'ARG' 'CA' 'CH1E' 0.200000 12.0110
2996 'A' '318' 'ARG' 'CB' 'CH2E' 0.00000 12.0110
2997 'A' '318' 'ARG' 'CG' 'CH2E' 0.700000E-01 12.0110
2998 'A' '318' 'ARG' 'CD' 'CH2E' 0.310000 12.0110
2999 'A' '318' 'ARG' 'NE' 'NH1' -0.700000 14.0070
3000 'A' '318' 'ARG' 'HE' 'H' 0.440000 1.00800
3001 'A' '318' 'ARG' 'CZ' 'C' 0.640000 12.0110
3002 'A' '318' 'ARG' 'NH1' 'NC2' -0.800000 14.0070
3003 'A' '318' 'ARG' 'HH11' 'HC' 0.460000 1.00800
3004 'A' '318' 'ARG' 'HH12' 'HC' 0.460000 1.00800
3005 'A' '318' 'ARG' 'NH2' 'NC2' -0.800000 14.0070
3006 'A' '318' 'ARG' 'HH21' 'HC' 0.460000 1.00800
3007 'A' '318' 'ARG' 'HH22' 'HC' 0.460000 1.00800
3008 'A' '318' 'ARG' 'C' 'C' 0.500000 12.0110
3009 'A' '318' 'ARG' 'O' 'O' -0.500000 15.9990
3010 'A' '319' 'LEU' 'N' 'NH1' -0.570000 14.0070
3011 'A' '319' 'LEU' 'HN' 'H' 0.370000 1.00800
3012 'A' '319' 'LEU' 'CA' 'CH1E' 0.200000 12.0110
3013 'A' '319' 'LEU' 'CB' 'CH2E' 0.00000 12.0110
3014 'A' '319' 'LEU' 'CG' 'CH1E' 0.00000 12.0110
3015 'A' '319' 'LEU' 'CD1' 'CH3E' 0.00000 12.0110
3016 'A' '319' 'LEU' 'CD2' 'CH3E' 0.00000 12.0110
3017 'A' '319' 'LEU' 'C' 'C' 0.500000 12.0110
3018 'A' '319' 'LEU' 'O' 'O' -0.500000 15.9990
3019 'A' '320' 'TRP' 'N' 'NH1' -0.570000 14.0070
3020 'A' '320' 'TRP' 'HN' 'H' 0.370000 1.00800
3021 'A' '320' 'TRP' 'CA' 'CH1E' 0.200000 12.0110
3022 'A' '320' 'TRP' 'CB' 'CH2E' 0.00000 12.0110
3023 'A' '320' 'TRP' 'CG' 'C5W' -0.550000E-01 12.0110
3024 'A' '320' 'TRP' 'CD1' 'CR1E' 0.130000 12.0110
3025 'A' '320' 'TRP' 'CD2' 'CW' -0.550000E-01 12.0110
3026 'A' '320' 'TRP' 'NE1' 'NH1' -0.570000 14.0070
3027 'A' '320' 'TRP' 'HE1' 'H' 0.420000 1.00800
3028 'A' '320' 'TRP' 'CE2' 'CW' 0.130000 12.0110
3029 'A' '320' 'TRP' 'CE3' 'CR1E' 0.00000 12.0110
3030 'A' '320' 'TRP' 'CZ2' 'CR1W' 0.00000 12.0110
3031 'A' '320' 'TRP' 'CZ3' 'CR1E' 0.00000 12.0110
3032 'A' '320' 'TRP' 'CH2' 'CR1W' 0.00000 12.0110
3033 'A' '320' 'TRP' 'C' 'C' 0.500000 12.0110
3034 'A' '320' 'TRP' 'O' 'O' -0.500000 15.9990
3035 'A' '321' 'VAL' 'N' 'NH1' -0.570000 14.0070
3036 'A' '321' 'VAL' 'HN' 'H' 0.370000 1.00800
3037 'A' '321' 'VAL' 'CA' 'CH1E' 0.200000 12.0110
3038 'A' '321' 'VAL' 'CB' 'CH1E' 0.00000 12.0110
3039 'A' '321' 'VAL' 'CG1' 'CH3E' 0.00000 12.0110
3040 'A' '321' 'VAL' 'CG2' 'CH3E' 0.00000 12.0110
3041 'A' '321' 'VAL' 'C' 'C' 0.500000 12.0110
3042 'A' '321' 'VAL' 'O' 'O' -0.500000 15.9990
3043 'A' '322' 'LEU' 'N' 'NH1' -0.570000 14.0070
3044 'A' '322' 'LEU' 'HN' 'H' 0.370000 1.00800
3045 'A' '322' 'LEU' 'CA' 'CH1E' 0.200000 12.0110
3046 'A' '322' 'LEU' 'CB' 'CH2E' 0.00000 12.0110
3047 'A' '322' 'LEU' 'CG' 'CH1E' 0.00000 12.0110
3048 'A' '322' 'LEU' 'CD1' 'CH3E' 0.00000 12.0110
3049 'A' '322' 'LEU' 'CD2' 'CH3E' 0.00000 12.0110
3050 'A' '322' 'LEU' 'C' 'C' 0.500000 12.0110
3051 'A' '322' 'LEU' 'O' 'O' -0.500000 15.9990
3052 'A' '323' 'ASP' 'N' 'NH1' -0.570000 14.0070
3053 'A' '323' 'ASP' 'HN' 'H' 0.370000 1.00800
3054 'A' '323' 'ASP' 'CA' 'CH1E' 0.200000 12.0110
3055 'A' '323' 'ASP' 'CB' 'CH2E' -0.100000 12.0110
3056 'A' '323' 'ASP' 'CG' 'C' 0.700000 12.0110
3057 'A' '323' 'ASP' 'OD1' 'OC' -0.800000 15.9990
3058 'A' '323' 'ASP' 'OD2' 'OC' -0.800000 15.9990
3059 'A' '323' 'ASP' 'C' 'C' 0.500000 12.0110
3060 'A' '323' 'ASP' 'O' 'O' -0.500000 15.9990
3061 'A' '324' 'TYR' 'N' 'NH1' -0.570000 14.0070
3062 'A' '324' 'TYR' 'HN' 'H' 0.370000 1.00800
3063 'A' '324' 'TYR' 'CA' 'CH1E' 0.200000 12.0110
3064 'A' '324' 'TYR' 'CB' 'CH2E' 0.00000 12.0110
3065 'A' '324' 'TYR' 'CG' 'CY' 0.00000 12.0110
3066 'A' '324' 'TYR' 'CD1' 'CR1E' 0.00000 12.0110
3067 'A' '324' 'TYR' 'CD2' 'CR1E' 0.00000 12.0110
3068 'A' '324' 'TYR' 'CE1' 'CR1E' 0.00000 12.0110
3069 'A' '324' 'TYR' 'CE2' 'CR1E' 0.00000 12.0110
3070 'A' '324' 'TYR' 'CZ' 'CY2' 0.265000 12.0110
3071 'A' '324' 'TYR' 'OH' 'OH1' -0.700000 15.9990
3072 'A' '324' 'TYR' 'HH' 'H' 0.435000 1.00800
3073 'A' '324' 'TYR' 'C' 'C' 0.500000 12.0110
3074 'A' '324' 'TYR' 'O' 'O' -0.500000 15.9990
3075 'A' '325' 'ILE' 'N' 'NH1' -0.570000 14.0070
3076 'A' '325' 'ILE' 'HN' 'H' 0.370000 1.00800
3077 'A' '325' 'ILE' 'CA' 'CH1E' 0.200000 12.0110
3078 'A' '325' 'ILE' 'CB' 'CH1E' 0.00000 12.0110
3079 'A' '325' 'ILE' 'CG1' 'CH2E' 0.00000 12.0110
3080 'A' '325' 'ILE' 'CG2' 'CH3E' 0.00000 12.0110
3081 'A' '325' 'ILE' 'CD1' 'CH3E' 0.00000 12.0110
3082 'A' '325' 'ILE' 'C' 'C' 0.500000 12.0110
3083 'A' '325' 'ILE' 'O' 'O' -0.500000 15.9990
3084 'A' '326' 'GLU' 'N' 'NH1' -0.570000 14.0070
3085 'A' '326' 'GLU' 'HN' 'H' 0.370000 1.00800
3086 'A' '326' 'GLU' 'CA' 'CH1E' 0.200000 12.0110
3087 'A' '326' 'GLU' 'CB' 'CH2E' 0.00000 12.0110
3088 'A' '326' 'GLU' 'CG' 'CH2E' -0.100000 12.0110
3089 'A' '326' 'GLU' 'CD' 'C' 0.700000 12.0110
3090 'A' '326' 'GLU' 'OE1' 'OC' -0.800000 15.9990
3091 'A' '326' 'GLU' 'OE2' 'OC' -0.800000 15.9990
3092 'A' '326' 'GLU' 'C' 'C' 0.500000 12.0110
3093 'A' '326' 'GLU' 'O' 'O' -0.500000 15.9990
3094 'A' '327' 'ASP' 'N' 'NH1' -0.570000 14.0070
3095 'A' '327' 'ASP' 'HN' 'H' 0.370000 1.00800
3096 'A' '327' 'ASP' 'CA' 'CH1E' 0.200000 12.0110
3097 'A' '327' 'ASP' 'CB' 'CH2E' -0.100000 12.0110
3098 'A' '327' 'ASP' 'CG' 'C' 0.700000 12.0110
3099 'A' '327' 'ASP' 'OD1' 'OC' -0.800000 15.9990
3100 'A' '327' 'ASP' 'OD2' 'OC' -0.800000 15.9990
3101 'A' '327' 'ASP' 'C' 'C' 0.500000 12.0110
3102 'A' '327' 'ASP' 'O' 'O' -0.500000 15.9990
3103 'A' '328' 'ALA' 'N' 'NH1' -0.570000 14.0070
3104 'A' '328' 'ALA' 'HN' 'H' 0.370000 1.00800
3105 'A' '328' 'ALA' 'CA' 'CH1E' 0.200000 12.0110
3106 'A' '328' 'ALA' 'CB' 'CH3E' 0.00000 12.0110
3107 'A' '328' 'ALA' 'C' 'C' 0.500000 12.0110
3108 'A' '328' 'ALA' 'O' 'O' -0.500000 15.9990
3109 'A' '329' 'GLY' 'N' 'NH1' -0.570000 14.0070
3110 'A' '329' 'GLY' 'HN' 'H' 0.370000 1.00800
3111 'A' '329' 'GLY' 'CA' 'CH2G' 0.200000 12.0110
3112 'A' '329' 'GLY' 'C' 'C' 0.500000 12.0110
3113 'A' '329' 'GLY' 'O' 'O' -0.500000 15.9990
3114 'A' '330' 'LEU' 'N' 'NH1' -0.570000 14.0070
3115 'A' '330' 'LEU' 'HN' 'H' 0.370000 1.00800
3116 'A' '330' 'LEU' 'CA' 'CH1E' 0.200000 12.0110
3117 'A' '330' 'LEU' 'CB' 'CH2E' 0.00000 12.0110
3118 'A' '330' 'LEU' 'CG' 'CH1E' 0.00000 12.0110
3119 'A' '330' 'LEU' 'CD1' 'CH3E' 0.00000 12.0110
3120 'A' '330' 'LEU' 'CD2' 'CH3E' 0.00000 12.0110
3121 'A' '330' 'LEU' 'C' 'C' 0.500000 12.0110
3122 'A' '330' 'LEU' 'O' 'O' -0.500000 15.9990
3123 'A' '331' 'GLU' 'N' 'NH1' -0.570000 14.0070
3124 'A' '331' 'GLU' 'HN' 'H' 0.370000 1.00800
3125 'A' '331' 'GLU' 'CA' 'CH1E' 0.200000 12.0110
3126 'A' '331' 'GLU' 'CB' 'CH2E' 0.00000 12.0110
3127 'A' '331' 'GLU' 'CG' 'CH2E' -0.100000 12.0110
3128 'A' '331' 'GLU' 'CD' 'C' 0.700000 12.0110
3129 'A' '331' 'GLU' 'OE1' 'OC' -0.800000 15.9990
3130 'A' '331' 'GLU' 'OE2' 'OC' -0.800000 15.9990
3131 'A' '331' 'GLU' 'C' 'C' 0.500000 12.0110
3132 'A' '331' 'GLU' 'O' 'O' -0.500000 15.9990
3133 'A' '332' 'VAL' 'N' 'NH1' -0.570000 14.0070
3134 'A' '332' 'VAL' 'HN' 'H' 0.370000 1.00800
3135 'A' '332' 'VAL' 'CA' 'CH1E' 0.200000 12.0110
3136 'A' '332' 'VAL' 'CB' 'CH1E' 0.00000 12.0110
3137 'A' '332' 'VAL' 'CG1' 'CH3E' 0.00000 12.0110
3138 'A' '332' 'VAL' 'CG2' 'CH3E' 0.00000 12.0110
3139 'A' '332' 'VAL' 'C' 'C' 0.500000 12.0110
3140 'A' '332' 'VAL' 'O' 'O' -0.500000 15.9990
3141 'A' '333' 'LEU' 'N' 'NH1' -0.570000 14.0070
3142 'A' '333' 'LEU' 'HN' 'H' 0.370000 1.00800
3143 'A' '333' 'LEU' 'CA' 'CH1E' 0.200000 12.0110
3144 'A' '333' 'LEU' 'CB' 'CH2E' 0.00000 12.0110
3145 'A' '333' 'LEU' 'CG' 'CH1E' 0.00000 12.0110
3146 'A' '333' 'LEU' 'CD1' 'CH3E' 0.00000 12.0110
3147 'A' '333' 'LEU' 'CD2' 'CH3E' 0.00000 12.0110
3148 'A' '333' 'LEU' 'C' 'C' 0.500000 12.0110
3149 'A' '333' 'LEU' 'O' 'O' -0.500000 15.9990
3150 'A' '334' 'ALA' 'N' 'NH1' -0.570000 14.0070
3151 'A' '334' 'ALA' 'HN' 'H' 0.370000 1.00800
3152 'A' '334' 'ALA' 'CA' 'CH1E' 0.200000 12.0110
3153 'A' '334' 'ALA' 'CB' 'CH3E' 0.00000 12.0110
3154 'A' '334' 'ALA' 'C' 'C' 0.500000 12.0110
3155 'A' '334' 'ALA' 'O' 'O' -0.500000 15.9990
3156 'A' '335' 'SER' 'N' 'NH1' -0.570000 14.0070
3157 'A' '335' 'SER' 'HN' 'H' 0.370000 1.00800
3158 'A' '335' 'SER' 'CA' 'CH1E' 0.200000 12.0110
3159 'A' '335' 'SER' 'CB' 'CH2E' 0.265000 12.0110
3160 'A' '335' 'SER' 'OG' 'OH1' -0.700000 15.9990
3161 'A' '335' 'SER' 'HG' 'H' 0.435000 1.00800
3162 'A' '335' 'SER' 'C' 'C' 0.500000 12.0110
3163 'A' '335' 'SER' 'O' 'O' -0.500000 15.9990
3164 'A' '336' 'THR' 'N' 'NH1' -0.570000 14.0070
3165 'A' '336' 'THR' 'HN' 'H' 0.370000 1.00800
3166 'A' '336' 'THR' 'CA' 'CH1E' 0.200000 12.0110
3167 'A' '336' 'THR' 'CB' 'CH1E' 0.265000 12.0110
3168 'A' '336' 'THR' 'OG1' 'OH1' -0.700000 15.9990
3169 'A' '336' 'THR' 'HG1' 'H' 0.435000 1.00800
3170 'A' '336' 'THR' 'CG2' 'CH3E' 0.00000 12.0110
3171 'A' '336' 'THR' 'C' 'C' 0.500000 12.0110
3172 'A' '336' 'THR' 'O' 'O' -0.500000 15.9990
3173 'A' '337' 'CYS' 'N' 'NH1' -0.570000 14.0070
3174 'A' '337' 'CYS' 'HN' 'H' 0.370000 1.00800
3175 'A' '337' 'CYS' 'CA' 'CH1E' 0.200000 12.0110
3176 'A' '337' 'CYS' 'CB' 'CH2E' 0.180000 12.0110
3177 'A' '337' 'CYS' 'SG' 'SH1E' -0.450000 32.0600
3178 'A' '337' 'CYS' 'HG' 'H' 0.270000 1.00800
3179 'A' '337' 'CYS' 'C' 'C' 0.500000 12.0110
3180 'A' '337' 'CYS' 'O' 'O' -0.500000 15.9990
3181 'A' '338' 'LYS' 'N' 'NH1' -0.570000 14.0070
3182 'A' '338' 'LYS' 'HN' 'H' 0.370000 1.00800
3183 'A' '338' 'LYS' 'CA' 'CH1E' 0.200000 12.0110
3184 'A' '338' 'LYS' 'CB' 'CH2E' 0.00000 12.0110
3185 'A' '338' 'LYS' 'CG' 'CH2E' 0.00000 12.0110
3186 'A' '338' 'LYS' 'CD' 'CH2E' 0.00000 12.0110
3187 'A' '338' 'LYS' 'CE' 'CH2E' 0.310000 12.0110
3188 'A' '338' 'LYS' 'NZ' 'NH3' -0.300000 14.0070
3189 'A' '338' 'LYS' 'HZ1' 'HC' 0.330000 1.00800
3190 'A' '338' 'LYS' 'HZ2' 'HC' 0.330000 1.00800
3191 'A' '338' 'LYS' 'HZ3' 'HC' 0.330000 1.00800
3192 'A' '338' 'LYS' 'C' 'C' 0.500000 12.0110
3193 'A' '338' 'LYS' 'O' 'O' -0.500000 15.9990
3194 'A' '339' 'ASP' 'N' 'NH1' -0.570000 14.0070
3195 'A' '339' 'ASP' 'HN' 'H' 0.370000 1.00800
3196 'A' '339' 'ASP' 'CA' 'CH1E' 0.200000 12.0110
3197 'A' '339' 'ASP' 'CB' 'CH2E' -0.100000 12.0110
3198 'A' '339' 'ASP' 'CG' 'C' 0.700000 12.0110
3199 'A' '339' 'ASP' 'OD1' 'OC' -0.800000 15.9990
3200 'A' '339' 'ASP' 'OD2' 'OC' -0.800000 15.9990
3201 'A' '339' 'ASP' 'C' 'C' 0.500000 12.0110
3202 'A' '339' 'ASP' 'O' 'O' -0.500000 15.9990
3203 'A' '340' 'LEU' 'N' 'NH1' -0.570000 14.0070
3204 'A' '340' 'LEU' 'HN' 'H' 0.370000 1.00800
3205 'A' '340' 'LEU' 'CA' 'CH1E' 0.200000 12.0110
3206 'A' '340' 'LEU' 'CB' 'CH2E' 0.00000 12.0110
3207 'A' '340' 'LEU' 'CG' 'CH1E' 0.00000 12.0110
3208 'A' '340' 'LEU' 'CD1' 'CH3E' 0.00000 12.0110
3209 'A' '340' 'LEU' 'CD2' 'CH3E' 0.00000 12.0110
3210 'A' '340' 'LEU' 'C' 'C' 0.500000 12.0110
3211 'A' '340' 'LEU' 'O' 'O' -0.500000 15.9990
3212 'A' '341' 'ARG' 'N' 'NH1' -0.570000 14.0070
3213 'A' '341' 'ARG' 'HN' 'H' 0.370000 1.00800
3214 'A' '341' 'ARG' 'CA' 'CH1E' 0.200000 12.0110
3215 'A' '341' 'ARG' 'CB' 'CH2E' 0.00000 12.0110
3216 'A' '341' 'ARG' 'CG' 'CH2E' 0.700000E-01 12.0110
3217 'A' '341' 'ARG' 'CD' 'CH2E' 0.310000 12.0110
3218 'A' '341' 'ARG' 'NE' 'NH1' -0.700000 14.0070
3219 'A' '341' 'ARG' 'HE' 'H' 0.440000 1.00800
3220 'A' '341' 'ARG' 'CZ' 'C' 0.640000 12.0110
3221 'A' '341' 'ARG' 'NH1' 'NC2' -0.800000 14.0070
3222 'A' '341' 'ARG' 'HH11' 'HC' 0.460000 1.00800
3223 'A' '341' 'ARG' 'HH12' 'HC' 0.460000 1.00800
3224 'A' '341' 'ARG' 'NH2' 'NC2' -0.800000 14.0070
3225 'A' '341' 'ARG' 'HH21' 'HC' 0.460000 1.00800
3226 'A' '341' 'ARG' 'HH22' 'HC' 0.460000 1.00800
3227 'A' '341' 'ARG' 'C' 'C' 0.500000 12.0110
3228 'A' '341' 'ARG' 'O' 'O' -0.500000 15.9990
3229 'A' '342' 'GLU' 'N' 'NH1' -0.570000 14.0070
3230 'A' '342' 'GLU' 'HN' 'H' 0.370000 1.00800
3231 'A' '342' 'GLU' 'CA' 'CH1E' 0.200000 12.0110
3232 'A' '342' 'GLU' 'CB' 'CH2E' 0.00000 12.0110
3233 'A' '342' 'GLU' 'CG' 'CH2E' -0.100000 12.0110
3234 'A' '342' 'GLU' 'CD' 'C' 0.700000 12.0110
3235 'A' '342' 'GLU' 'OE1' 'OC' -0.800000 15.9990
3236 'A' '342' 'GLU' 'OE2' 'OC' -0.800000 15.9990
3237 'A' '342' 'GLU' 'C' 'C' 0.500000 12.0110
3238 'A' '342' 'GLU' 'O' 'O' -0.500000 15.9990
3239 'A' '343' 'LEU' 'N' 'NH1' -0.570000 14.0070
3240 'A' '343' 'LEU' 'HN' 'H' 0.370000 1.00800
3241 'A' '343' 'LEU' 'CA' 'CH1E' 0.200000 12.0110
3242 'A' '343' 'LEU' 'CB' 'CH2E' 0.00000 12.0110
3243 'A' '343' 'LEU' 'CG' 'CH1E' 0.00000 12.0110
3244 'A' '343' 'LEU' 'CD1' 'CH3E' 0.00000 12.0110
3245 'A' '343' 'LEU' 'CD2' 'CH3E' 0.00000 12.0110
3246 'A' '343' 'LEU' 'C' 'C' 0.500000 12.0110
3247 'A' '343' 'LEU' 'O' 'O' -0.500000 15.9990
3248 'A' '344' 'ARG' 'N' 'NH1' -0.570000 14.0070
3249 'A' '344' 'ARG' 'HN' 'H' 0.370000 1.00800
3250 'A' '344' 'ARG' 'CA' 'CH1E' 0.200000 12.0110
3251 'A' '344' 'ARG' 'CB' 'CH2E' 0.00000 12.0110
3252 'A' '344' 'ARG' 'CG' 'CH2E' 0.700000E-01 12.0110
3253 'A' '344' 'ARG' 'CD' 'CH2E' 0.310000 12.0110
3254 'A' '344' 'ARG' 'NE' 'NH1' -0.700000 14.0070
3255 'A' '344' 'ARG' 'HE' 'H' 0.440000 1.00800
3256 'A' '344' 'ARG' 'CZ' 'C' 0.640000 12.0110
3257 'A' '344' 'ARG' 'NH1' 'NC2' -0.800000 14.0070
3258 'A' '344' 'ARG' 'HH11' 'HC' 0.460000 1.00800
3259 'A' '344' 'ARG' 'HH12' 'HC' 0.460000 1.00800
3260 'A' '344' 'ARG' 'NH2' 'NC2' -0.800000 14.0070
3261 'A' '344' 'ARG' 'HH21' 'HC' 0.460000 1.00800
3262 'A' '344' 'ARG' 'HH22' 'HC' 0.460000 1.00800
3263 'A' '344' 'ARG' 'C' 'C' 0.500000 12.0110
3264 'A' '344' 'ARG' 'O' 'O' -0.500000 15.9990
3265 'A' '345' 'VAL' 'N' 'NH1' -0.570000 14.0070
3266 'A' '345' 'VAL' 'HN' 'H' 0.370000 1.00800
3267 'A' '345' 'VAL' 'CA' 'CH1E' 0.200000 12.0110
3268 'A' '345' 'VAL' 'CB' 'CH1E' 0.00000 12.0110
3269 'A' '345' 'VAL' 'CG1' 'CH3E' 0.00000 12.0110
3270 'A' '345' 'VAL' 'CG2' 'CH3E' 0.00000 12.0110
3271 'A' '345' 'VAL' 'C' 'C' 0.500000 12.0110
3272 'A' '345' 'VAL' 'O' 'O' -0.500000 15.9990
3273 'A' '346' 'PHE' 'N' 'NH1' -0.570000 14.0070
3274 'A' '346' 'PHE' 'HN' 'H' 0.370000 1.00800
3275 'A' '346' 'PHE' 'CA' 'CH1E' 0.200000 12.0110
3276 'A' '346' 'PHE' 'CB' 'CH2E' 0.00000 12.0110
3277 'A' '346' 'PHE' 'CG' 'CF' 0.00000 12.0110
3278 'A' '346' 'PHE' 'CD1' 'CR1E' 0.00000 12.0110
3279 'A' '346' 'PHE' 'CD2' 'CR1E' 0.00000 12.0110
3280 'A' '346' 'PHE' 'CE1' 'CR1E' 0.00000 12.0110
3281 'A' '346' 'PHE' 'CE2' 'CR1E' 0.00000 12.0110
3282 'A' '346' 'PHE' 'CZ' 'CR1E' 0.00000 12.0110
3283 'A' '346' 'PHE' 'C' 'C' 0.500000 12.0110
3284 'A' '346' 'PHE' 'O' 'O' -0.500000 15.9990
3285 'A' '347' 'PRO' 'N' 'N' -0.570000 14.0070
3286 'A' '347' 'PRO' 'CA' 'CH1E' 0.285000 12.0110
3287 'A' '347' 'PRO' 'CB' 'CH2E' 0.00000 12.0110
3288 'A' '347' 'PRO' 'CG' 'CH2P' 0.00000 12.0110
3289 'A' '347' 'PRO' 'CD' 'CH2P' 0.285000 12.0110
3290 'A' '347' 'PRO' 'C' 'C' 0.500000 12.0110
3291 'A' '347' 'PRO' 'O' 'O' -0.500000 15.9990
3292 'A' '348' 'SER' 'N' 'NH1' -0.570000 14.0070
3293 'A' '348' 'SER' 'HN' 'H' 0.370000 1.00800
3294 'A' '348' 'SER' 'CA' 'CH1E' 0.200000 12.0110
3295 'A' '348' 'SER' 'CB' 'CH2E' 0.265000 12.0110
3296 'A' '348' 'SER' 'OG' 'OH1' -0.700000 15.9990
3297 'A' '348' 'SER' 'HG' 'H' 0.435000 1.00800
3298 'A' '348' 'SER' 'C' 'C' 0.500000 12.0110
3299 'A' '348' 'SER' 'O' 'O' -0.500000 15.9990
3300 'A' '349' 'GLU' 'N' 'NH1' -0.570000 14.0070
3301 'A' '349' 'GLU' 'HN' 'H' 0.370000 1.00800
3302 'A' '349' 'GLU' 'CA' 'CH1E' 0.200000 12.0110
3303 'A' '349' 'GLU' 'CB' 'CH2E' 0.00000 12.0110
3304 'A' '349' 'GLU' 'CG' 'CH2E' -0.100000 12.0110
3305 'A' '349' 'GLU' 'CD' 'C' 0.700000 12.0110
3306 'A' '349' 'GLU' 'OE1' 'OC' -0.800000 15.9990
3307 'A' '349' 'GLU' 'OE2' 'OC' -0.800000 15.9990
3308 'A' '349' 'GLU' 'C' 'C' 0.500000 12.0110
3309 'A' '349' 'GLU' 'O' 'O' -0.500000 15.9990
3310 'A' '350' 'PRO' 'N' 'N' -0.570000 14.0070
3311 'A' '350' 'PRO' 'CA' 'CH1E' 0.285000 12.0110
3312 'A' '350' 'PRO' 'CB' 'CH2E' 0.00000 12.0110
3313 'A' '350' 'PRO' 'CG' 'CH2P' 0.00000 12.0110
3314 'A' '350' 'PRO' 'CD' 'CH2P' 0.285000 12.0110
3315 'A' '350' 'PRO' 'C' 'C' 0.500000 12.0110
3316 'A' '350' 'PRO' 'O' 'O' -0.500000 15.9990
3317 'A' '351' 'PHE' 'N' 'NH1' -0.570000 14.0070
3318 'A' '351' 'PHE' 'HN' 'H' 0.370000 1.00800
3319 'A' '351' 'PHE' 'CA' 'CH1E' 0.200000 12.0110
3320 'A' '351' 'PHE' 'CB' 'CH2E' 0.00000 12.0110
3321 'A' '351' 'PHE' 'CG' 'CF' 0.00000 12.0110
3322 'A' '351' 'PHE' 'CD1' 'CR1E' 0.00000 12.0110
3323 'A' '351' 'PHE' 'CD2' 'CR1E' 0.00000 12.0110
3324 'A' '351' 'PHE' 'CE1' 'CR1E' 0.00000 12.0110
3325 'A' '351' 'PHE' 'CE2' 'CR1E' 0.00000 12.0110
3326 'A' '351' 'PHE' 'CZ' 'CR1E' 0.00000 12.0110
3327 'A' '351' 'PHE' 'C' 'C' 0.500000 12.0110
3328 'A' '351' 'PHE' 'O' 'O' -0.500000 15.9990
3329 'A' '352' 'VAL' 'N' 'NH1' -0.570000 14.0070
3330 'A' '352' 'VAL' 'HN' 'H' 0.370000 1.00800
3331 'A' '352' 'VAL' 'CA' 'CH1E' 0.200000 12.0110
3332 'A' '352' 'VAL' 'CB' 'CH1E' 0.00000 12.0110
3333 'A' '352' 'VAL' 'CG1' 'CH3E' 0.00000 12.0110
3334 'A' '352' 'VAL' 'CG2' 'CH3E' 0.00000 12.0110
3335 'A' '352' 'VAL' 'C' 'C' 0.500000 12.0110
3336 'A' '352' 'VAL' 'O' 'O' -0.500000 15.9990
3337 'A' '353' 'MET' 'N' 'NH1' -0.570000 14.0070
3338 'A' '353' 'MET' 'HN' 'H' 0.370000 1.00800
3339 'A' '353' 'MET' 'CA' 'CH1E' 0.200000 12.0110
3340 'A' '353' 'MET' 'CB' 'CH2E' 0.00000 12.0110
3341 'A' '353' 'MET' 'CG' 'CH2E' 0.235000 12.0110
3342 'A' '353' 'MET' 'SD' 'SM' -0.470000 32.0600
3343 'A' '353' 'MET' 'CE' 'CH3E' 0.235000 12.0110
3344 'A' '353' 'MET' 'C' 'C' 0.500000 12.0110
3345 'A' '353' 'MET' 'O' 'O' -0.500000 15.9990
3346 'A' '354' 'GLU' 'N' 'NH1' -0.570000 14.0070
3347 'A' '354' 'GLU' 'HN' 'H' 0.370000 1.00800
3348 'A' '354' 'GLU' 'CA' 'CH1E' 0.200000 12.0110
3349 'A' '354' 'GLU' 'CB' 'CH2E' 0.00000 12.0110
3350 'A' '354' 'GLU' 'CG' 'CH2E' -0.100000 12.0110
3351 'A' '354' 'GLU' 'CD' 'C' 0.700000 12.0110
3352 'A' '354' 'GLU' 'OE1' 'OC' -0.800000 15.9990
3353 'A' '354' 'GLU' 'OE2' 'OC' -0.800000 15.9990
3354 'A' '354' 'GLU' 'C' 'C' 0.500000 12.0110
3355 'A' '354' 'GLU' 'O' 'O' -0.500000 15.9990
3356 'A' '355' 'PRO' 'N' 'N' -0.570000 14.0070
3357 'A' '355' 'PRO' 'CA' 'CH1E' 0.285000 12.0110
3358 'A' '355' 'PRO' 'CB' 'CH2E' 0.00000 12.0110
3359 'A' '355' 'PRO' 'CG' 'CH2P' 0.00000 12.0110
3360 'A' '355' 'PRO' 'CD' 'CH2P' 0.285000 12.0110
3361 'A' '355' 'PRO' 'C' 'C' 0.500000 12.0110
3362 'A' '355' 'PRO' 'O' 'O' -0.500000 15.9990
3363 'A' '356' 'ASN' 'N' 'NH1' -0.570000 14.0070
3364 'A' '356' 'ASN' 'HN' 'H' 0.370000 1.00800
3365 'A' '356' 'ASN' 'CA' 'CH1E' 0.200000 12.0110
3366 'A' '356' 'ASN' 'CB' 'CH2E' 0.00000 12.0110
3367 'A' '356' 'ASN' 'CG' 'C' 0.500000 12.0110
3368 'A' '356' 'ASN' 'OD1' 'O' -0.500000 15.9990
3369 'A' '356' 'ASN' 'ND2' 'NH2' -0.850000 14.0070
3370 'A' '356' 'ASN' 'HD21' 'H' 0.425000 1.00800
3371 'A' '356' 'ASN' 'HD22' 'H' 0.425000 1.00800
3372 'A' '356' 'ASN' 'C' 'C' 0.500000 12.0110
3373 'A' '356' 'ASN' 'O' 'O' -0.500000 15.9990
3374 'A' '357' 'VAL' 'N' 'NH1' -0.570000 14.0070
3375 'A' '357' 'VAL' 'HN' 'H' 0.370000 1.00800
3376 'A' '357' 'VAL' 'CA' 'CH1E' 0.200000 12.0110
3377 'A' '357' 'VAL' 'CB' 'CH1E' 0.00000 12.0110
3378 'A' '357' 'VAL' 'CG1' 'CH3E' 0.00000 12.0110
3379 'A' '357' 'VAL' 'CG2' 'CH3E' 0.00000 12.0110
3380 'A' '357' 'VAL' 'C' 'C' 0.500000 12.0110
3381 'A' '357' 'VAL' 'O' 'O' -0.500000 15.9990
3382 'A' '358' 'ALA' 'N' 'NH1' -0.570000 14.0070
3383 'A' '358' 'ALA' 'HN' 'H' 0.370000 1.00800
3384 'A' '358' 'ALA' 'CA' 'CH1E' 0.200000 12.0110
3385 'A' '358' 'ALA' 'CB' 'CH3E' 0.00000 12.0110
3386 'A' '358' 'ALA' 'C' 'C' 0.500000 12.0110
3387 'A' '358' 'ALA' 'O' 'O' -0.500000 15.9990
3388 'A' '359' 'LEU' 'N' 'NH1' -0.570000 14.0070
3389 'A' '359' 'LEU' 'HN' 'H' 0.370000 1.00800
3390 'A' '359' 'LEU' 'CA' 'CH1E' 0.200000 12.0110
3391 'A' '359' 'LEU' 'CB' 'CH2E' 0.00000 12.0110
3392 'A' '359' 'LEU' 'CG' 'CH1E' 0.00000 12.0110
3393 'A' '359' 'LEU' 'CD1' 'CH3E' 0.00000 12.0110
3394 'A' '359' 'LEU' 'CD2' 'CH3E' 0.00000 12.0110
3395 'A' '359' 'LEU' 'C' 'C' 0.500000 12.0110
3396 'A' '359' 'LEU' 'O' 'O' -0.500000 15.9990
3397 'A' '360' 'THR' 'N' 'NH1' -0.570000 14.0070
3398 'A' '360' 'THR' 'HN' 'H' 0.370000 1.00800
3399 'A' '360' 'THR' 'CA' 'CH1E' 0.200000 12.0110
3400 'A' '360' 'THR' 'CB' 'CH1E' 0.265000 12.0110
3401 'A' '360' 'THR' 'OG1' 'OH1' -0.700000 15.9990
3402 'A' '360' 'THR' 'HG1' 'H' 0.435000 1.00800
3403 'A' '360' 'THR' 'CG2' 'CH3E' 0.00000 12.0110
3404 'A' '360' 'THR' 'C' 'C' 0.500000 12.0110
3405 'A' '360' 'THR' 'O' 'O' -0.500000 15.9990
3406 'A' '361' 'GLU' 'N' 'NH1' -0.570000 14.0070
3407 'A' '361' 'GLU' 'HN' 'H' 0.370000 1.00800
3408 'A' '361' 'GLU' 'CA' 'CH1E' 0.200000 12.0110
3409 'A' '361' 'GLU' 'CB' 'CH2E' 0.00000 12.0110
3410 'A' '361' 'GLU' 'CG' 'CH2E' -0.100000 12.0110
3411 'A' '361' 'GLU' 'CD' 'C' 0.700000 12.0110
3412 'A' '361' 'GLU' 'OE1' 'OC' -0.800000 15.9990
3413 'A' '361' 'GLU' 'OE2' 'OC' -0.800000 15.9990
3414 'A' '361' 'GLU' 'C' 'C' 0.500000 12.0110
3415 'A' '361' 'GLU' 'O' 'O' -0.500000 15.9990
3416 'A' '362' 'GLN' 'N' 'NH1' -0.570000 14.0070
3417 'A' '362' 'GLN' 'HN' 'H' 0.370000 1.00800
3418 'A' '362' 'GLN' 'CA' 'CH1E' 0.200000 12.0110
3419 'A' '362' 'GLN' 'CB' 'CH2E' 0.00000 12.0110
3420 'A' '362' 'GLN' 'CG' 'CH2E' 0.00000 12.0110
3421 'A' '362' 'GLN' 'CD' 'C' 0.500000 12.0110
3422 'A' '362' 'GLN' 'OE1' 'O' -0.500000 15.9990
3423 'A' '362' 'GLN' 'NE2' 'NH2' -0.850000 14.0070
3424 'A' '362' 'GLN' 'HE21' 'H' 0.425000 1.00800
3425 'A' '362' 'GLN' 'HE22' 'H' 0.425000 1.00800
3426 'A' '362' 'GLN' 'C' 'C' 0.500000 12.0110
3427 'A' '362' 'GLN' 'O' 'O' -0.500000 15.9990
3428 'A' '363' 'GLY' 'N' 'NH1' -0.570000 14.0070
3429 'A' '363' 'GLY' 'HN' 'H' 0.370000 1.00800
3430 'A' '363' 'GLY' 'CA' 'CH2G' 0.200000 12.0110
3431 'A' '363' 'GLY' 'C' 'C' 0.500000 12.0110
3432 'A' '363' 'GLY' 'O' 'O' -0.500000 15.9990
3433 'A' '364' 'LEU' 'N' 'NH1' -0.570000 14.0070
3434 'A' '364' 'LEU' 'HN' 'H' 0.370000 1.00800
3435 'A' '364' 'LEU' 'CA' 'CH1E' 0.200000 12.0110
3436 'A' '364' 'LEU' 'CB' 'CH2E' 0.00000 12.0110
3437 'A' '364' 'LEU' 'CG' 'CH1E' 0.00000 12.0110
3438 'A' '364' 'LEU' 'CD1' 'CH3E' 0.00000 12.0110
3439 'A' '364' 'LEU' 'CD2' 'CH3E' 0.00000 12.0110
3440 'A' '364' 'LEU' 'C' 'C' 0.500000 12.0110
3441 'A' '364' 'LEU' 'O' 'O' -0.500000 15.9990
3442 'A' '365' 'VAL' 'N' 'NH1' -0.570000 14.0070
3443 'A' '365' 'VAL' 'HN' 'H' 0.370000 1.00800
3444 'A' '365' 'VAL' 'CA' 'CH1E' 0.200000 12.0110
3445 'A' '365' 'VAL' 'CB' 'CH1E' 0.00000 12.0110
3446 'A' '365' 'VAL' 'CG1' 'CH3E' 0.00000 12.0110
3447 'A' '365' 'VAL' 'CG2' 'CH3E' 0.00000 12.0110
3448 'A' '365' 'VAL' 'C' 'C' 0.500000 12.0110
3449 'A' '365' 'VAL' 'O' 'O' -0.500000 15.9990
3450 'A' '366' 'SER' 'N' 'NH1' -0.570000 14.0070
3451 'A' '366' 'SER' 'HN' 'H' 0.370000 1.00800
3452 'A' '366' 'SER' 'CA' 'CH1E' 0.200000 12.0110
3453 'A' '366' 'SER' 'CB' 'CH2E' 0.265000 12.0110
3454 'A' '366' 'SER' 'OG' 'OH1' -0.700000 15.9990
3455 'A' '366' 'SER' 'HG' 'H' 0.435000 1.00800
3456 'A' '366' 'SER' 'C' 'C' 0.500000 12.0110
3457 'A' '366' 'SER' 'O' 'O' -0.500000 15.9990
3458 'A' '367' 'VAL' 'N' 'NH1' -0.570000 14.0070
3459 'A' '367' 'VAL' 'HN' 'H' 0.370000 1.00800
3460 'A' '367' 'VAL' 'CA' 'CH1E' 0.200000 12.0110
3461 'A' '367' 'VAL' 'CB' 'CH1E' 0.00000 12.0110
3462 'A' '367' 'VAL' 'CG1' 'CH3E' 0.00000 12.0110
3463 'A' '367' 'VAL' 'CG2' 'CH3E' 0.00000 12.0110
3464 'A' '367' 'VAL' 'C' 'C' 0.500000 12.0110
3465 'A' '367' 'VAL' 'O' 'O' -0.500000 15.9990
3466 'A' '368' 'SER' 'N' 'NH1' -0.570000 14.0070
3467 'A' '368' 'SER' 'HN' 'H' 0.370000 1.00800
3468 'A' '368' 'SER' 'CA' 'CH1E' 0.200000 12.0110
3469 'A' '368' 'SER' 'CB' 'CH2E' 0.265000 12.0110
3470 'A' '368' 'SER' 'OG' 'OH1' -0.700000 15.9990
3471 'A' '368' 'SER' 'HG' 'H' 0.435000 1.00800
3472 'A' '368' 'SER' 'C' 'C' 0.500000 12.0110
3473 'A' '368' 'SER' 'O' 'O' -0.500000 15.9990
3474 'A' '369' 'MET' 'N' 'NH1' -0.570000 14.0070
3475 'A' '369' 'MET' 'HN' 'H' 0.370000 1.00800
3476 'A' '369' 'MET' 'CA' 'CH1E' 0.200000 12.0110
3477 'A' '369' 'MET' 'CB' 'CH2E' 0.00000 12.0110
3478 'A' '369' 'MET' 'CG' 'CH2E' 0.235000 12.0110
3479 'A' '369' 'MET' 'SD' 'SM' -0.470000 32.0600
3480 'A' '369' 'MET' 'CE' 'CH3E' 0.235000 12.0110
3481 'A' '369' 'MET' 'C' 'C' 0.500000 12.0110
3482 'A' '369' 'MET' 'O' 'O' -0.500000 15.9990
3483 'A' '370' 'GLY' 'N' 'NH1' -0.570000 14.0070
3484 'A' '370' 'GLY' 'HN' 'H' 0.370000 1.00800
3485 'A' '370' 'GLY' 'CA' 'CH2G' 0.200000 12.0110
3486 'A' '370' 'GLY' 'C' 'C' 0.500000 12.0110
3487 'A' '370' 'GLY' 'O' 'O' -0.500000 15.9990
3488 'A' '371' 'CYS' 'N' 'NH1' -0.570000 14.0070
3489 'A' '371' 'CYS' 'HN' 'H' 0.370000 1.00800
3490 'A' '371' 'CYS' 'CA' 'CH1E' 0.200000 12.0110
3491 'A' '371' 'CYS' 'CB' 'CH2E' 0.180000 12.0110
3492 'A' '371' 'CYS' 'SG' 'SH1E' -0.450000 32.0600
3493 'A' '371' 'CYS' 'HG' 'H' 0.270000 1.00800
3494 'A' '371' 'CYS' 'C' 'C' 0.500000 12.0110
3495 'A' '371' 'CYS' 'O' 'O' -0.500000 15.9990
3496 'A' '372' 'PRO' 'N' 'N' -0.570000 14.0070
3497 'A' '372' 'PRO' 'CA' 'CH1E' 0.285000 12.0110
3498 'A' '372' 'PRO' 'CB' 'CH2E' 0.00000 12.0110
3499 'A' '372' 'PRO' 'CG' 'CH2P' 0.00000 12.0110
3500 'A' '372' 'PRO' 'CD' 'CH2P' 0.285000 12.0110
3501 'A' '372' 'PRO' 'C' 'C' 0.500000 12.0110
3502 'A' '372' 'PRO' 'O' 'O' -0.500000 15.9990
3503 'A' '373' 'LYS' 'N' 'NH1' -0.570000 14.0070
3504 'A' '373' 'LYS' 'HN' 'H' 0.370000 1.00800
3505 'A' '373' 'LYS' 'CA' 'CH1E' 0.200000 12.0110
3506 'A' '373' 'LYS' 'CB' 'CH2E' 0.00000 12.0110
3507 'A' '373' 'LYS' 'CG' 'CH2E' 0.00000 12.0110
3508 'A' '373' 'LYS' 'CD' 'CH2E' 0.00000 12.0110
3509 'A' '373' 'LYS' 'CE' 'CH2E' 0.310000 12.0110
3510 'A' '373' 'LYS' 'NZ' 'NH3' -0.300000 14.0070
3511 'A' '373' 'LYS' 'HZ1' 'HC' 0.330000 1.00800
3512 'A' '373' 'LYS' 'HZ2' 'HC' 0.330000 1.00800
3513 'A' '373' 'LYS' 'HZ3' 'HC' 0.330000 1.00800
3514 'A' '373' 'LYS' 'C' 'C' 0.500000 12.0110
3515 'A' '373' 'LYS' 'O' 'O' -0.500000 15.9990
3516 'A' '374' 'LEU' 'N' 'NH1' -0.570000 14.0070
3517 'A' '374' 'LEU' 'HN' 'H' 0.370000 1.00800
3518 'A' '374' 'LEU' 'CA' 'CH1E' 0.200000 12.0110
3519 'A' '374' 'LEU' 'CB' 'CH2E' 0.00000 12.0110
3520 'A' '374' 'LEU' 'CG' 'CH1E' 0.00000 12.0110
3521 'A' '374' 'LEU' 'CD1' 'CH3E' 0.00000 12.0110
3522 'A' '374' 'LEU' 'CD2' 'CH3E' 0.00000 12.0110
3523 'A' '374' 'LEU' 'C' 'C' 0.500000 12.0110
3524 'A' '374' 'LEU' 'O' 'O' -0.500000 15.9990
3525 'A' '375' 'GLU' 'N' 'NH1' -0.570000 14.0070
3526 'A' '375' 'GLU' 'HN' 'H' 0.370000 1.00800
3527 'A' '375' 'GLU' 'CA' 'CH1E' 0.200000 12.0110
3528 'A' '375' 'GLU' 'CB' 'CH2E' 0.00000 12.0110
3529 'A' '375' 'GLU' 'CG' 'CH2E' -0.100000 12.0110
3530 'A' '375' 'GLU' 'CD' 'C' 0.700000 12.0110
3531 'A' '375' 'GLU' 'OE1' 'OC' -0.800000 15.9990
3532 'A' '375' 'GLU' 'OE2' 'OC' -0.800000 15.9990
3533 'A' '375' 'GLU' 'C' 'C' 0.500000 12.0110
3534 'A' '375' 'GLU' 'O' 'O' -0.500000 15.9990
3535 'A' '376' 'SER' 'N' 'NH1' -0.570000 14.0070
3536 'A' '376' 'SER' 'HN' 'H' 0.370000 1.00800
3537 'A' '376' 'SER' 'CA' 'CH1E' 0.200000 12.0110
3538 'A' '376' 'SER' 'CB' 'CH2E' 0.265000 12.0110
3539 'A' '376' 'SER' 'OG' 'OH1' -0.700000 15.9990
3540 'A' '376' 'SER' 'HG' 'H' 0.435000 1.00800
3541 'A' '376' 'SER' 'C' 'C' 0.500000 12.0110
3542 'A' '376' 'SER' 'O' 'O' -0.500000 15.9990
3543 'A' '377' 'VAL' 'N' 'NH1' -0.570000 14.0070
3544 'A' '377' 'VAL' 'HN' 'H' 0.370000 1.00800
3545 'A' '377' 'VAL' 'CA' 'CH1E' 0.200000 12.0110
3546 'A' '377' 'VAL' 'CB' 'CH1E' 0.00000 12.0110
3547 'A' '377' 'VAL' 'CG1' 'CH3E' 0.00000 12.0110
3548 'A' '377' 'VAL' 'CG2' 'CH3E' 0.00000 12.0110
3549 'A' '377' 'VAL' 'C' 'C' 0.500000 12.0110
3550 'A' '377' 'VAL' 'O' 'O' -0.500000 15.9990
3551 'A' '378' 'LEU' 'N' 'NH1' -0.570000 14.0070
3552 'A' '378' 'LEU' 'HN' 'H' 0.370000 1.00800
3553 'A' '378' 'LEU' 'CA' 'CH1E' 0.200000 12.0110
3554 'A' '378' 'LEU' 'CB' 'CH2E' 0.00000 12.0110
3555 'A' '378' 'LEU' 'CG' 'CH1E' 0.00000 12.0110
3556 'A' '378' 'LEU' 'CD1' 'CH3E' 0.00000 12.0110
3557 'A' '378' 'LEU' 'CD2' 'CH3E' 0.00000 12.0110
3558 'A' '378' 'LEU' 'C' 'C' 0.500000 12.0110
3559 'A' '378' 'LEU' 'O' 'O' -0.500000 15.9990
3560 'A' '379' 'TYR' 'N' 'NH1' -0.570000 14.0070
3561 'A' '379' 'TYR' 'HN' 'H' 0.370000 1.00800
3562 'A' '379' 'TYR' 'CA' 'CH1E' 0.200000 12.0110
3563 'A' '379' 'TYR' 'CB' 'CH2E' 0.00000 12.0110
3564 'A' '379' 'TYR' 'CG' 'CY' 0.00000 12.0110
3565 'A' '379' 'TYR' 'CD1' 'CR1E' 0.00000 12.0110
3566 'A' '379' 'TYR' 'CD2' 'CR1E' 0.00000 12.0110
3567 'A' '379' 'TYR' 'CE1' 'CR1E' 0.00000 12.0110
3568 'A' '379' 'TYR' 'CE2' 'CR1E' 0.00000 12.0110
3569 'A' '379' 'TYR' 'CZ' 'CY2' 0.265000 12.0110
3570 'A' '379' 'TYR' 'OH' 'OH1' -0.700000 15.9990
3571 'A' '379' 'TYR' 'HH' 'H' 0.435000 1.00800
3572 'A' '379' 'TYR' 'C' 'C' 0.500000 12.0110
3573 'A' '379' 'TYR' 'O' 'O' -0.500000 15.9990
3574 'A' '380' 'PHE' 'N' 'NH1' -0.570000 14.0070
3575 'A' '380' 'PHE' 'HN' 'H' 0.370000 1.00800
3576 'A' '380' 'PHE' 'CA' 'CH1E' 0.200000 12.0110
3577 'A' '380' 'PHE' 'CB' 'CH2E' 0.00000 12.0110
3578 'A' '380' 'PHE' 'CG' 'CF' 0.00000 12.0110
3579 'A' '380' 'PHE' 'CD1' 'CR1E' 0.00000 12.0110
3580 'A' '380' 'PHE' 'CD2' 'CR1E' 0.00000 12.0110
3581 'A' '380' 'PHE' 'CE1' 'CR1E' 0.00000 12.0110
3582 'A' '380' 'PHE' 'CE2' 'CR1E' 0.00000 12.0110
3583 'A' '380' 'PHE' 'CZ' 'CR1E' 0.00000 12.0110
3584 'A' '380' 'PHE' 'C' 'C' 0.500000 12.0110
3585 'A' '380' 'PHE' 'O' 'O' -0.500000 15.9990
3586 'A' '381' 'CYS' 'N' 'NH1' -0.570000 14.0070
3587 'A' '381' 'CYS' 'HN' 'H' 0.370000 1.00800
3588 'A' '381' 'CYS' 'CA' 'CH1E' 0.200000 12.0110
3589 'A' '381' 'CYS' 'CB' 'CH2E' 0.180000 12.0110
3590 'A' '381' 'CYS' 'SG' 'SH1E' -0.450000 32.0600
3591 'A' '381' 'CYS' 'HG' 'H' 0.270000 1.00800
3592 'A' '381' 'CYS' 'C' 'C' 0.500000 12.0110
3593 'A' '381' 'CYS' 'O' 'O' -0.500000 15.9990
3594 'A' '382' 'ARG' 'N' 'NH1' -0.570000 14.0070
3595 'A' '382' 'ARG' 'HN' 'H' 0.370000 1.00800
3596 'A' '382' 'ARG' 'CA' 'CH1E' 0.200000 12.0110
3597 'A' '382' 'ARG' 'CB' 'CH2E' 0.00000 12.0110
3598 'A' '382' 'ARG' 'CG' 'CH2E' 0.700000E-01 12.0110
3599 'A' '382' 'ARG' 'CD' 'CH2E' 0.310000 12.0110
3600 'A' '382' 'ARG' 'NE' 'NH1' -0.700000 14.0070
3601 'A' '382' 'ARG' 'HE' 'H' 0.440000 1.00800
3602 'A' '382' 'ARG' 'CZ' 'C' 0.640000 12.0110
3603 'A' '382' 'ARG' 'NH1' 'NC2' -0.800000 14.0070
3604 'A' '382' 'ARG' 'HH11' 'HC' 0.460000 1.00800
3605 'A' '382' 'ARG' 'HH12' 'HC' 0.460000 1.00800
3606 'A' '382' 'ARG' 'NH2' 'NC2' -0.800000 14.0070
3607 'A' '382' 'ARG' 'HH21' 'HC' 0.460000 1.00800
3608 'A' '382' 'ARG' 'HH22' 'HC' 0.460000 1.00800
3609 'A' '382' 'ARG' 'C' 'C' 0.500000 12.0110
3610 'A' '382' 'ARG' 'O' 'O' -0.500000 15.9990
3611 'A' '383' 'GLN' 'N' 'NH1' -0.570000 14.0070
3612 'A' '383' 'GLN' 'HN' 'H' 0.370000 1.00800
3613 'A' '383' 'GLN' 'CA' 'CH1E' 0.200000 12.0110
3614 'A' '383' 'GLN' 'CB' 'CH2E' 0.00000 12.0110
3615 'A' '383' 'GLN' 'CG' 'CH2E' 0.00000 12.0110
3616 'A' '383' 'GLN' 'CD' 'C' 0.500000 12.0110
3617 'A' '383' 'GLN' 'OE1' 'O' -0.500000 15.9990
3618 'A' '383' 'GLN' 'NE2' 'NH2' -0.850000 14.0070
3619 'A' '383' 'GLN' 'HE21' 'H' 0.425000 1.00800
3620 'A' '383' 'GLN' 'HE22' 'H' 0.425000 1.00800
3621 'A' '383' 'GLN' 'C' 'C' 0.500000 12.0110
3622 'A' '383' 'GLN' 'O' 'O' -0.500000 15.9990
3623 'A' '384' 'MET' 'N' 'NH1' -0.570000 14.0070
3624 'A' '384' 'MET' 'HN' 'H' 0.370000 1.00800
3625 'A' '384' 'MET' 'CA' 'CH1E' 0.200000 12.0110
3626 'A' '384' 'MET' 'CB' 'CH2E' 0.00000 12.0110
3627 'A' '384' 'MET' 'CG' 'CH2E' 0.235000 12.0110
3628 'A' '384' 'MET' 'SD' 'SM' -0.470000 32.0600
3629 'A' '384' 'MET' 'CE' 'CH3E' 0.235000 12.0110
3630 'A' '384' 'MET' 'C' 'C' 0.500000 12.0110
3631 'A' '384' 'MET' 'O' 'O' -0.500000 15.9990
3632 'A' '385' 'THR' 'N' 'NH1' -0.570000 14.0070
3633 'A' '385' 'THR' 'HN' 'H' 0.370000 1.00800
3634 'A' '385' 'THR' 'CA' 'CH1E' 0.200000 12.0110
3635 'A' '385' 'THR' 'CB' 'CH1E' 0.265000 12.0110
3636 'A' '385' 'THR' 'OG1' 'OH1' -0.700000 15.9990
3637 'A' '385' 'THR' 'HG1' 'H' 0.435000 1.00800
3638 'A' '385' 'THR' 'CG2' 'CH3E' 0.00000 12.0110
3639 'A' '385' 'THR' 'C' 'C' 0.500000 12.0110
3640 'A' '385' 'THR' 'O' 'O' -0.500000 15.9990
3641 'A' '386' 'ASN' 'N' 'NH1' -0.570000 14.0070
3642 'A' '386' 'ASN' 'HN' 'H' 0.370000 1.00800
3643 'A' '386' 'ASN' 'CA' 'CH1E' 0.200000 12.0110
3644 'A' '386' 'ASN' 'CB' 'CH2E' 0.00000 12.0110
3645 'A' '386' 'ASN' 'CG' 'C' 0.500000 12.0110
3646 'A' '386' 'ASN' 'OD1' 'O' -0.500000 15.9990
3647 'A' '386' 'ASN' 'ND2' 'NH2' -0.850000 14.0070
3648 'A' '386' 'ASN' 'HD21' 'H' 0.425000 1.00800
3649 'A' '386' 'ASN' 'HD22' 'H' 0.425000 1.00800
3650 'A' '386' 'ASN' 'C' 'C' 0.500000 12.0110
3651 'A' '386' 'ASN' 'O' 'O' -0.500000 15.9990
3652 'A' '387' 'ALA' 'N' 'NH1' -0.570000 14.0070
3653 'A' '387' 'ALA' 'HN' 'H' 0.370000 1.00800
3654 'A' '387' 'ALA' 'CA' 'CH1E' 0.200000 12.0110
3655 'A' '387' 'ALA' 'CB' 'CH3E' 0.00000 12.0110
3656 'A' '387' 'ALA' 'C' 'C' 0.500000 12.0110
3657 'A' '387' 'ALA' 'O' 'O' -0.500000 15.9990
3658 'A' '388' 'ALA' 'N' 'NH1' -0.570000 14.0070
3659 'A' '388' 'ALA' 'HN' 'H' 0.370000 1.00800
3660 'A' '388' 'ALA' 'CA' 'CH1E' 0.200000 12.0110
3661 'A' '388' 'ALA' 'CB' 'CH3E' 0.00000 12.0110
3662 'A' '388' 'ALA' 'C' 'C' 0.500000 12.0110
3663 'A' '388' 'ALA' 'O' 'O' -0.500000 15.9990
3664 'A' '389' 'LEU' 'N' 'NH1' -0.570000 14.0070
3665 'A' '389' 'LEU' 'HN' 'H' 0.370000 1.00800
3666 'A' '389' 'LEU' 'CA' 'CH1E' 0.200000 12.0110
3667 'A' '389' 'LEU' 'CB' 'CH2E' 0.00000 12.0110
3668 'A' '389' 'LEU' 'CG' 'CH1E' 0.00000 12.0110
3669 'A' '389' 'LEU' 'CD1' 'CH3E' 0.00000 12.0110
3670 'A' '389' 'LEU' 'CD2' 'CH3E' 0.00000 12.0110
3671 'A' '389' 'LEU' 'C' 'C' 0.500000 12.0110
3672 'A' '389' 'LEU' 'O' 'O' -0.500000 15.9990
3673 'A' '390' 'ILE' 'N' 'NH1' -0.570000 14.0070
3674 'A' '390' 'ILE' 'HN' 'H' 0.370000 1.00800
3675 'A' '390' 'ILE' 'CA' 'CH1E' 0.200000 12.0110
3676 'A' '390' 'ILE' 'CB' 'CH1E' 0.00000 12.0110
3677 'A' '390' 'ILE' 'CG1' 'CH2E' 0.00000 12.0110
3678 'A' '390' 'ILE' 'CG2' 'CH3E' 0.00000 12.0110
3679 'A' '390' 'ILE' 'CD1' 'CH3E' 0.00000 12.0110
3680 'A' '390' 'ILE' 'C' 'C' 0.500000 12.0110
3681 'A' '390' 'ILE' 'O' 'O' -0.500000 15.9990
3682 'A' '391' 'THR' 'N' 'NH1' -0.570000 14.0070
3683 'A' '391' 'THR' 'HN' 'H' 0.370000 1.00800
3684 'A' '391' 'THR' 'CA' 'CH1E' 0.200000 12.0110
3685 'A' '391' 'THR' 'CB' 'CH1E' 0.265000 12.0110
3686 'A' '391' 'THR' 'OG1' 'OH1' -0.700000 15.9990
3687 'A' '391' 'THR' 'HG1' 'H' 0.435000 1.00800
3688 'A' '391' 'THR' 'CG2' 'CH3E' 0.00000 12.0110
3689 'A' '391' 'THR' 'C' 'C' 0.500000 12.0110
3690 'A' '391' 'THR' 'O' 'O' -0.500000 15.9990
3691 'A' '392' 'ILE' 'N' 'NH1' -0.570000 14.0070
3692 'A' '392' 'ILE' 'HN' 'H' 0.370000 1.00800
3693 'A' '392' 'ILE' 'CA' 'CH1E' 0.200000 12.0110
3694 'A' '392' 'ILE' 'CB' 'CH1E' 0.00000 12.0110
3695 'A' '392' 'ILE' 'CG1' 'CH2E' 0.00000 12.0110
3696 'A' '392' 'ILE' 'CG2' 'CH3E' 0.00000 12.0110
3697 'A' '392' 'ILE' 'CD1' 'CH3E' 0.00000 12.0110
3698 'A' '392' 'ILE' 'C' 'C' 0.500000 12.0110
3699 'A' '392' 'ILE' 'O' 'O' -0.500000 15.9990
3700 'A' '393' 'ALA' 'N' 'NH1' -0.570000 14.0070
3701 'A' '393' 'ALA' 'HN' 'H' 0.370000 1.00800
3702 'A' '393' 'ALA' 'CA' 'CH1E' 0.200000 12.0110
3703 'A' '393' 'ALA' 'CB' 'CH3E' 0.00000 12.0110
3704 'A' '393' 'ALA' 'C' 'C' 0.500000 12.0110
3705 'A' '393' 'ALA' 'O' 'O' -0.500000 15.9990
3706 'A' '394' 'ARG' 'N' 'NH1' -0.570000 14.0070
3707 'A' '394' 'ARG' 'HN' 'H' 0.370000 1.00800
3708 'A' '394' 'ARG' 'CA' 'CH1E' 0.200000 12.0110
3709 'A' '394' 'ARG' 'CB' 'CH2E' 0.00000 12.0110
3710 'A' '394' 'ARG' 'CG' 'CH2E' 0.700000E-01 12.0110
3711 'A' '394' 'ARG' 'CD' 'CH2E' 0.310000 12.0110
3712 'A' '394' 'ARG' 'NE' 'NH1' -0.700000 14.0070
3713 'A' '394' 'ARG' 'HE' 'H' 0.440000 1.00800
3714 'A' '394' 'ARG' 'CZ' 'C' 0.640000 12.0110
3715 'A' '394' 'ARG' 'NH1' 'NC2' -0.800000 14.0070
3716 'A' '394' 'ARG' 'HH11' 'HC' 0.460000 1.00800
3717 'A' '394' 'ARG' 'HH12' 'HC' 0.460000 1.00800
3718 'A' '394' 'ARG' 'NH2' 'NC2' -0.800000 14.0070
3719 'A' '394' 'ARG' 'HH21' 'HC' 0.460000 1.00800
3720 'A' '394' 'ARG' 'HH22' 'HC' 0.460000 1.00800
3721 'A' '394' 'ARG' 'C' 'C' 0.500000 12.0110
3722 'A' '394' 'ARG' 'O' 'O' -0.500000 15.9990
3723 'A' '395' 'ASN' 'N' 'NH1' -0.570000 14.0070
3724 'A' '395' 'ASN' 'HN' 'H' 0.370000 1.00800
3725 'A' '395' 'ASN' 'CA' 'CH1E' 0.200000 12.0110
3726 'A' '395' 'ASN' 'CB' 'CH2E' 0.00000 12.0110
3727 'A' '395' 'ASN' 'CG' 'C' 0.500000 12.0110
3728 'A' '395' 'ASN' 'OD1' 'O' -0.500000 15.9990
3729 'A' '395' 'ASN' 'ND2' 'NH2' -0.850000 14.0070
3730 'A' '395' 'ASN' 'HD21' 'H' 0.425000 1.00800
3731 'A' '395' 'ASN' 'HD22' 'H' 0.425000 1.00800
3732 'A' '395' 'ASN' 'C' 'C' 0.500000 12.0110
3733 'A' '395' 'ASN' 'O' 'O' -0.500000 15.9990
3734 'A' '396' 'ARG' 'N' 'NH1' -0.570000 14.0070
3735 'A' '396' 'ARG' 'HN' 'H' 0.370000 1.00800
3736 'A' '396' 'ARG' 'CA' 'CH1E' 0.200000 12.0110
3737 'A' '396' 'ARG' 'CB' 'CH2E' 0.00000 12.0110
3738 'A' '396' 'ARG' 'CG' 'CH2E' 0.700000E-01 12.0110
3739 'A' '396' 'ARG' 'CD' 'CH2E' 0.310000 12.0110
3740 'A' '396' 'ARG' 'NE' 'NH1' -0.700000 14.0070
3741 'A' '396' 'ARG' 'HE' 'H' 0.440000 1.00800
3742 'A' '396' 'ARG' 'CZ' 'C' 0.640000 12.0110
3743 'A' '396' 'ARG' 'NH1' 'NC2' -0.800000 14.0070
3744 'A' '396' 'ARG' 'HH11' 'HC' 0.460000 1.00800
3745 'A' '396' 'ARG' 'HH12' 'HC' 0.460000 1.00800
3746 'A' '396' 'ARG' 'NH2' 'NC2' -0.800000 14.0070
3747 'A' '396' 'ARG' 'HH21' 'HC' 0.460000 1.00800
3748 'A' '396' 'ARG' 'HH22' 'HC' 0.460000 1.00800
3749 'A' '396' 'ARG' 'C' 'C' 0.500000 12.0110
3750 'A' '396' 'ARG' 'O' 'O' -0.500000 15.9990
3751 'A' '397' 'PRO' 'N' 'N' -0.570000 14.0070
3752 'A' '397' 'PRO' 'CA' 'CH1E' 0.285000 12.0110
3753 'A' '397' 'PRO' 'CB' 'CH2E' 0.00000 12.0110
3754 'A' '397' 'PRO' 'CG' 'CH2P' 0.00000 12.0110
3755 'A' '397' 'PRO' 'CD' 'CH2P' 0.285000 12.0110
3756 'A' '397' 'PRO' 'C' 'C' 0.500000 12.0110
3757 'A' '397' 'PRO' 'O' 'O' -0.500000 15.9990
3758 'A' '398' 'ASN' 'N' 'NH1' -0.570000 14.0070
3759 'A' '398' 'ASN' 'HN' 'H' 0.370000 1.00800
3760 'A' '398' 'ASN' 'CA' 'CH1E' 0.200000 12.0110
3761 'A' '398' 'ASN' 'CB' 'CH2E' 0.00000 12.0110
3762 'A' '398' 'ASN' 'CG' 'C' 0.500000 12.0110
3763 'A' '398' 'ASN' 'OD1' 'O' -0.500000 15.9990
3764 'A' '398' 'ASN' 'ND2' 'NH2' -0.850000 14.0070
3765 'A' '398' 'ASN' 'HD21' 'H' 0.425000 1.00800
3766 'A' '398' 'ASN' 'HD22' 'H' 0.425000 1.00800
3767 'A' '398' 'ASN' 'C' 'C' 0.500000 12.0110
3768 'A' '398' 'ASN' 'O' 'O' -0.500000 15.9990
3769 'A' '399' 'MET' 'N' 'NH1' -0.570000 14.0070
3770 'A' '399' 'MET' 'HN' 'H' 0.370000 1.00800
3771 'A' '399' 'MET' 'CA' 'CH1E' 0.200000 12.0110
3772 'A' '399' 'MET' 'CB' 'CH2E' 0.00000 12.0110
3773 'A' '399' 'MET' 'CG' 'CH2E' 0.235000 12.0110
3774 'A' '399' 'MET' 'SD' 'SM' -0.470000 32.0600
3775 'A' '399' 'MET' 'CE' 'CH3E' 0.235000 12.0110
3776 'A' '399' 'MET' 'C' 'C' 0.500000 12.0110
3777 'A' '399' 'MET' 'O' 'O' -0.500000 15.9990
3778 'A' '400' 'THR' 'N' 'NH1' -0.570000 14.0070
3779 'A' '400' 'THR' 'HN' 'H' 0.370000 1.00800
3780 'A' '400' 'THR' 'CA' 'CH1E' 0.200000 12.0110
3781 'A' '400' 'THR' 'CB' 'CH1E' 0.265000 12.0110
3782 'A' '400' 'THR' 'OG1' 'OH1' -0.700000 15.9990
3783 'A' '400' 'THR' 'HG1' 'H' 0.435000 1.00800
3784 'A' '400' 'THR' 'CG2' 'CH3E' 0.00000 12.0110
3785 'A' '400' 'THR' 'C' 'C' 0.500000 12.0110
3786 'A' '400' 'THR' 'O' 'O' -0.500000 15.9990
3787 'A' '401' 'ARG' 'N' 'NH1' -0.570000 14.0070
3788 'A' '401' 'ARG' 'HN' 'H' 0.370000 1.00800
3789 'A' '401' 'ARG' 'CA' 'CH1E' 0.200000 12.0110
3790 'A' '401' 'ARG' 'CB' 'CH2E' 0.00000 12.0110
3791 'A' '401' 'ARG' 'CG' 'CH2E' 0.700000E-01 12.0110
3792 'A' '401' 'ARG' 'CD' 'CH2E' 0.310000 12.0110
3793 'A' '401' 'ARG' 'NE' 'NH1' -0.700000 14.0070
3794 'A' '401' 'ARG' 'HE' 'H' 0.440000 1.00800
3795 'A' '401' 'ARG' 'CZ' 'C' 0.640000 12.0110
3796 'A' '401' 'ARG' 'NH1' 'NC2' -0.800000 14.0070
3797 'A' '401' 'ARG' 'HH11' 'HC' 0.460000 1.00800
3798 'A' '401' 'ARG' 'HH12' 'HC' 0.460000 1.00800
3799 'A' '401' 'ARG' 'NH2' 'NC2' -0.800000 14.0070
3800 'A' '401' 'ARG' 'HH21' 'HC' 0.460000 1.00800
3801 'A' '401' 'ARG' 'HH22' 'HC' 0.460000 1.00800
3802 'A' '401' 'ARG' 'C' 'C' 0.500000 12.0110
3803 'A' '401' 'ARG' 'O' 'O' -0.500000 15.9990
3804 'A' '402' 'PHE' 'N' 'NH1' -0.570000 14.0070
3805 'A' '402' 'PHE' 'HN' 'H' 0.370000 1.00800
3806 'A' '402' 'PHE' 'CA' 'CH1E' 0.200000 12.0110
3807 'A' '402' 'PHE' 'CB' 'CH2E' 0.00000 12.0110
3808 'A' '402' 'PHE' 'CG' 'CF' 0.00000 12.0110
3809 'A' '402' 'PHE' 'CD1' 'CR1E' 0.00000 12.0110
3810 'A' '402' 'PHE' 'CD2' 'CR1E' 0.00000 12.0110
3811 'A' '402' 'PHE' 'CE1' 'CR1E' 0.00000 12.0110
3812 'A' '402' 'PHE' 'CE2' 'CR1E' 0.00000 12.0110
3813 'A' '402' 'PHE' 'CZ' 'CR1E' 0.00000 12.0110
3814 'A' '402' 'PHE' 'C' 'C' 0.500000 12.0110
3815 'A' '402' 'PHE' 'O' 'O' -0.500000 15.9990
3816 'A' '403' 'ARG' 'N' 'NH1' -0.570000 14.0070
3817 'A' '403' 'ARG' 'HN' 'H' 0.370000 1.00800
3818 'A' '403' 'ARG' 'CA' 'CH1E' 0.200000 12.0110
3819 'A' '403' 'ARG' 'CB' 'CH2E' 0.00000 12.0110
3820 'A' '403' 'ARG' 'CG' 'CH2E' 0.700000E-01 12.0110
3821 'A' '403' 'ARG' 'CD' 'CH2E' 0.310000 12.0110
3822 'A' '403' 'ARG' 'NE' 'NH1' -0.700000 14.0070
3823 'A' '403' 'ARG' 'HE' 'H' 0.440000 1.00800
3824 'A' '403' 'ARG' 'CZ' 'C' 0.640000 12.0110
3825 'A' '403' 'ARG' 'NH1' 'NC2' -0.800000 14.0070
3826 'A' '403' 'ARG' 'HH11' 'HC' 0.460000 1.00800
3827 'A' '403' 'ARG' 'HH12' 'HC' 0.460000 1.00800
3828 'A' '403' 'ARG' 'NH2' 'NC2' -0.800000 14.0070
3829 'A' '403' 'ARG' 'HH21' 'HC' 0.460000 1.00800
3830 'A' '403' 'ARG' 'HH22' 'HC' 0.460000 1.00800
3831 'A' '403' 'ARG' 'C' 'C' 0.500000 12.0110
3832 'A' '403' 'ARG' 'O' 'O' -0.500000 15.9990
3833 'A' '404' 'LEU' 'N' 'NH1' -0.570000 14.0070
3834 'A' '404' 'LEU' 'HN' 'H' 0.370000 1.00800
3835 'A' '404' 'LEU' 'CA' 'CH1E' 0.200000 12.0110
3836 'A' '404' 'LEU' 'CB' 'CH2E' 0.00000 12.0110
3837 'A' '404' 'LEU' 'CG' 'CH1E' 0.00000 12.0110
3838 'A' '404' 'LEU' 'CD1' 'CH3E' 0.00000 12.0110
3839 'A' '404' 'LEU' 'CD2' 'CH3E' 0.00000 12.0110
3840 'A' '404' 'LEU' 'C' 'C' 0.500000 12.0110
3841 'A' '404' 'LEU' 'O' 'O' -0.500000 15.9990
3842 'A' '405' 'CYS' 'N' 'NH1' -0.570000 14.0070
3843 'A' '405' 'CYS' 'HN' 'H' 0.370000 1.00800
3844 'A' '405' 'CYS' 'CA' 'CH1E' 0.200000 12.0110
3845 'A' '405' 'CYS' 'CB' 'CH2E' 0.180000 12.0110
3846 'A' '405' 'CYS' 'SG' 'SH1E' -0.450000 32.0600
3847 'A' '405' 'CYS' 'HG' 'H' 0.270000 1.00800
3848 'A' '405' 'CYS' 'C' 'C' 0.500000 12.0110
3849 'A' '405' 'CYS' 'O' 'O' -0.500000 15.9990
3850 'A' '406' 'ILE' 'N' 'NH1' -0.570000 14.0070
3851 'A' '406' 'ILE' 'HN' 'H' 0.370000 1.00800
3852 'A' '406' 'ILE' 'CA' 'CH1E' 0.200000 12.0110
3853 'A' '406' 'ILE' 'CB' 'CH1E' 0.00000 12.0110
3854 'A' '406' 'ILE' 'CG1' 'CH2E' 0.00000 12.0110
3855 'A' '406' 'ILE' 'CG2' 'CH3E' 0.00000 12.0110
3856 'A' '406' 'ILE' 'CD1' 'CH3E' 0.00000 12.0110
3857 'A' '406' 'ILE' 'C' 'C' 0.500000 12.0110
3858 'A' '406' 'ILE' 'O' 'O' -0.500000 15.9990
3859 'A' '407' 'ILE' 'N' 'NH1' -0.570000 14.0070
3860 'A' '407' 'ILE' 'HN' 'H' 0.370000 1.00800
3861 'A' '407' 'ILE' 'CA' 'CH1E' 0.200000 12.0110
3862 'A' '407' 'ILE' 'CB' 'CH1E' 0.00000 12.0110
3863 'A' '407' 'ILE' 'CG1' 'CH2E' 0.00000 12.0110
3864 'A' '407' 'ILE' 'CG2' 'CH3E' 0.00000 12.0110
3865 'A' '407' 'ILE' 'CD1' 'CH3E' 0.00000 12.0110
3866 'A' '407' 'ILE' 'C' 'C' 0.500000 12.0110
3867 'A' '407' 'ILE' 'O' 'O' -0.500000 15.9990
3868 'A' '408' 'GLU' 'N' 'NH1' -0.570000 14.0070
3869 'A' '408' 'GLU' 'HN' 'H' 0.370000 1.00800
3870 'A' '408' 'GLU' 'CA' 'CH1E' 0.200000 12.0110
3871 'A' '408' 'GLU' 'CB' 'CH2E' 0.00000 12.0110
3872 'A' '408' 'GLU' 'CG' 'CH2E' -0.100000 12.0110
3873 'A' '408' 'GLU' 'CD' 'C' 0.700000 12.0110
3874 'A' '408' 'GLU' 'OE1' 'OC' -0.800000 15.9990
3875 'A' '408' 'GLU' 'OE2' 'OC' -0.800000 15.9990
3876 'A' '408' 'GLU' 'C' 'C' 0.500000 12.0110
3877 'A' '408' 'GLU' 'O' 'O' -0.500000 15.9990
3878 'A' '409' 'PRO' 'N' 'N' -0.570000 14.0070
3879 'A' '409' 'PRO' 'CA' 'CH1E' 0.285000 12.0110
3880 'A' '409' 'PRO' 'CB' 'CH2E' 0.00000 12.0110
3881 'A' '409' 'PRO' 'CG' 'CH2P' 0.00000 12.0110
3882 'A' '409' 'PRO' 'CD' 'CH2P' 0.285000 12.0110
3883 'A' '409' 'PRO' 'C' 'C' 0.500000 12.0110
3884 'A' '409' 'PRO' 'O' 'O' -0.500000 15.9990
3885 'A' '410' 'LYS' 'N' 'NH1' -0.570000 14.0070
3886 'A' '410' 'LYS' 'HN' 'H' 0.370000 1.00800
3887 'A' '410' 'LYS' 'CA' 'CH1E' 0.200000 12.0110
3888 'A' '410' 'LYS' 'CB' 'CH2E' 0.00000 12.0110
3889 'A' '410' 'LYS' 'CG' 'CH2E' 0.00000 12.0110
3890 'A' '410' 'LYS' 'CD' 'CH2E' 0.00000 12.0110
3891 'A' '410' 'LYS' 'CE' 'CH2E' 0.310000 12.0110
3892 'A' '410' 'LYS' 'NZ' 'NH3' -0.300000 14.0070
3893 'A' '410' 'LYS' 'HZ1' 'HC' 0.330000 1.00800
3894 'A' '410' 'LYS' 'HZ2' 'HC' 0.330000 1.00800
3895 'A' '410' 'LYS' 'HZ3' 'HC' 0.330000 1.00800
3896 'A' '410' 'LYS' 'C' 'C' 0.500000 12.0110
3897 'A' '410' 'LYS' 'O' 'O' -0.500000 15.9990
3898 'A' '411' 'ALA' 'N' 'NH1' -0.570000 14.0070
3899 'A' '411' 'ALA' 'HN' 'H' 0.370000 1.00800
3900 'A' '411' 'ALA' 'CA' 'CH1E' 0.200000 12.0110
3901 'A' '411' 'ALA' 'CB' 'CH3E' 0.00000 12.0110
3902 'A' '411' 'ALA' 'C' 'C' 0.500000 12.0110
3903 'A' '411' 'ALA' 'O' 'O' -0.500000 15.9990
3904 'A' '412' 'PRO' 'N' 'N' -0.570000 14.0070
3905 'A' '412' 'PRO' 'CA' 'CH1E' 0.285000 12.0110
3906 'A' '412' 'PRO' 'CB' 'CH2E' 0.00000 12.0110
3907 'A' '412' 'PRO' 'CG' 'CH2P' 0.00000 12.0110
3908 'A' '412' 'PRO' 'CD' 'CH2P' 0.285000 12.0110
3909 'A' '412' 'PRO' 'C' 'C' 0.500000 12.0110
3910 'A' '412' 'PRO' 'O' 'O' -0.500000 15.9990
3911 'A' '413' 'ASP' 'N' 'NH1' -0.570000 14.0070
3912 'A' '413' 'ASP' 'HN' 'H' 0.370000 1.00800
3913 'A' '413' 'ASP' 'CA' 'CH1E' 0.200000 12.0110
3914 'A' '413' 'ASP' 'CB' 'CH2E' -0.100000 12.0110
3915 'A' '413' 'ASP' 'CG' 'C' 0.700000 12.0110
3916 'A' '413' 'ASP' 'OD1' 'OC' -0.800000 15.9990
3917 'A' '413' 'ASP' 'OD2' 'OC' -0.800000 15.9990
3918 'A' '413' 'ASP' 'C' 'C' 0.500000 12.0110
3919 'A' '413' 'ASP' 'O' 'O' -0.500000 15.9990
3920 'A' '414' 'TYR' 'N' 'NH1' -0.570000 14.0070
3921 'A' '414' 'TYR' 'HN' 'H' 0.370000 1.00800
3922 'A' '414' 'TYR' 'CA' 'CH1E' 0.200000 12.0110
3923 'A' '414' 'TYR' 'CB' 'CH2E' 0.00000 12.0110
3924 'A' '414' 'TYR' 'CG' 'CY' 0.00000 12.0110
3925 'A' '414' 'TYR' 'CD1' 'CR1E' 0.00000 12.0110
3926 'A' '414' 'TYR' 'CD2' 'CR1E' 0.00000 12.0110
3927 'A' '414' 'TYR' 'CE1' 'CR1E' 0.00000 12.0110
3928 'A' '414' 'TYR' 'CE2' 'CR1E' 0.00000 12.0110
3929 'A' '414' 'TYR' 'CZ' 'CY2' 0.265000 12.0110
3930 'A' '414' 'TYR' 'OH' 'OH1' -0.700000 15.9990
3931 'A' '414' 'TYR' 'HH' 'H' 0.435000 1.00800
3932 'A' '414' 'TYR' 'C' 'C' 0.500000 12.0110
3933 'A' '414' 'TYR' 'O' 'O' -0.500000 15.9990
3934 'A' '415' 'LEU' 'N' 'NH1' -0.570000 14.0070
3935 'A' '415' 'LEU' 'HN' 'H' 0.370000 1.00800
3936 'A' '415' 'LEU' 'CA' 'CH1E' 0.200000 12.0110
3937 'A' '415' 'LEU' 'CB' 'CH2E' 0.00000 12.0110
3938 'A' '415' 'LEU' 'CG' 'CH1E' 0.00000 12.0110
3939 'A' '415' 'LEU' 'CD1' 'CH3E' 0.00000 12.0110
3940 'A' '415' 'LEU' 'CD2' 'CH3E' 0.00000 12.0110
3941 'A' '415' 'LEU' 'C' 'C' 0.500000 12.0110
3942 'A' '415' 'LEU' 'O' 'O' -0.500000 15.9990
3943 'A' '416' 'THR' 'N' 'NH1' -0.570000 14.0070
3944 'A' '416' 'THR' 'HN' 'H' 0.370000 1.00800
3945 'A' '416' 'THR' 'CA' 'CH1E' 0.200000 12.0110
3946 'A' '416' 'THR' 'CB' 'CH1E' 0.265000 12.0110
3947 'A' '416' 'THR' 'OG1' 'OH1' -0.700000 15.9990
3948 'A' '416' 'THR' 'HG1' 'H' 0.435000 1.00800
3949 'A' '416' 'THR' 'CG2' 'CH3E' 0.00000 12.0110
3950 'A' '416' 'THR' 'C' 'C' 0.500000 12.0110
3951 'A' '416' 'THR' 'O' 'O' -0.500000 15.9990
3952 'A' '417' 'LEU' 'N' 'NH1' -0.570000 14.0070
3953 'A' '417' 'LEU' 'HN' 'H' 0.370000 1.00800
3954 'A' '417' 'LEU' 'CA' 'CH1E' 0.200000 12.0110
3955 'A' '417' 'LEU' 'CB' 'CH2E' 0.00000 12.0110
3956 'A' '417' 'LEU' 'CG' 'CH1E' 0.00000 12.0110
3957 'A' '417' 'LEU' 'CD1' 'CH3E' 0.00000 12.0110
3958 'A' '417' 'LEU' 'CD2' 'CH3E' 0.00000 12.0110
3959 'A' '417' 'LEU' 'C' 'C' 0.500000 12.0110
3960 'A' '417' 'LEU' 'O' 'O' -0.500000 15.9990
3961 'A' '418' 'GLU' 'N' 'NH1' -0.570000 14.0070
3962 'A' '418' 'GLU' 'HN' 'H' 0.370000 1.00800
3963 'A' '418' 'GLU' 'CA' 'CH1E' 0.200000 12.0110
3964 'A' '418' 'GLU' 'CB' 'CH2E' 0.00000 12.0110
3965 'A' '418' 'GLU' 'CG' 'CH2E' -0.100000 12.0110
3966 'A' '418' 'GLU' 'CD' 'C' 0.700000 12.0110
3967 'A' '418' 'GLU' 'OE1' 'OC' -0.800000 15.9990
3968 'A' '418' 'GLU' 'OE2' 'OC' -0.800000 15.9990
3969 'A' '418' 'GLU' 'C' 'C' 0.500000 12.0110
3970 'A' '418' 'GLU' 'O' 'O' -0.500000 15.9990
3971 'A' '419' 'PRO' 'N' 'N' -0.570000 14.0070
3972 'A' '419' 'PRO' 'CA' 'CH1E' 0.285000 12.0110
3973 'A' '419' 'PRO' 'CB' 'CH2E' 0.00000 12.0110
3974 'A' '419' 'PRO' 'CG' 'CH2P' 0.00000 12.0110
3975 'A' '419' 'PRO' 'CD' 'CH2P' 0.285000 12.0110
3976 'A' '419' 'PRO' 'C' 'C' 0.500000 12.0110
3977 'A' '419' 'PRO' 'O' 'O' -0.500000 15.9990
3978 'A' '420' 'LEU' 'N' 'NH1' -0.570000 14.0070
3979 'A' '420' 'LEU' 'HN' 'H' 0.370000 1.00800
3980 'A' '420' 'LEU' 'CA' 'CH1E' 0.200000 12.0110
3981 'A' '420' 'LEU' 'CB' 'CH2E' 0.00000 12.0110
3982 'A' '420' 'LEU' 'CG' 'CH1E' 0.00000 12.0110
3983 'A' '420' 'LEU' 'CD1' 'CH3E' 0.00000 12.0110
3984 'A' '420' 'LEU' 'CD2' 'CH3E' 0.00000 12.0110
3985 'A' '420' 'LEU' 'C' 'C' 0.500000 12.0110
3986 'A' '420' 'LEU' 'O' 'O' -0.500000 15.9990
3987 'A' '421' 'ASP' 'N' 'NH1' -0.570000 14.0070
3988 'A' '421' 'ASP' 'HN' 'H' 0.370000 1.00800
3989 'A' '421' 'ASP' 'CA' 'CH1E' 0.200000 12.0110
3990 'A' '421' 'ASP' 'CB' 'CH2E' -0.100000 12.0110
3991 'A' '421' 'ASP' 'CG' 'C' 0.700000 12.0110
3992 'A' '421' 'ASP' 'OD1' 'OC' -0.800000 15.9990
3993 'A' '421' 'ASP' 'OD2' 'OC' -0.800000 15.9990
3994 'A' '421' 'ASP' 'C' 'C' 0.500000 12.0110
3995 'A' '421' 'ASP' 'O' 'O' -0.500000 15.9990
3996 'A' '422' 'ILE' 'N' 'NH1' -0.570000 14.0070
3997 'A' '422' 'ILE' 'HN' 'H' 0.370000 1.00800
3998 'A' '422' 'ILE' 'CA' 'CH1E' 0.200000 12.0110
3999 'A' '422' 'ILE' 'CB' 'CH1E' 0.00000 12.0110
4000 'A' '422' 'ILE' 'CG1' 'CH2E' 0.00000 12.0110
4001 'A' '422' 'ILE' 'CG2' 'CH3E' 0.00000 12.0110
4002 'A' '422' 'ILE' 'CD1' 'CH3E' 0.00000 12.0110
4003 'A' '422' 'ILE' 'C' 'C' 0.500000 12.0110
4004 'A' '422' 'ILE' 'O' 'O' -0.500000 15.9990
4005 'A' '423' 'GLY' 'N' 'NH1' -0.570000 14.0070
4006 'A' '423' 'GLY' 'HN' 'H' 0.370000 1.00800
4007 'A' '423' 'GLY' 'CA' 'CH2G' 0.200000 12.0110
4008 'A' '423' 'GLY' 'C' 'C' 0.500000 12.0110
4009 'A' '423' 'GLY' 'O' 'O' -0.500000 15.9990
4010 'A' '424' 'PHE' 'N' 'NH1' -0.570000 14.0070
4011 'A' '424' 'PHE' 'HN' 'H' 0.370000 1.00800
4012 'A' '424' 'PHE' 'CA' 'CH1E' 0.200000 12.0110
4013 'A' '424' 'PHE' 'CB' 'CH2E' 0.00000 12.0110
4014 'A' '424' 'PHE' 'CG' 'CF' 0.00000 12.0110
4015 'A' '424' 'PHE' 'CD1' 'CR1E' 0.00000 12.0110
4016 'A' '424' 'PHE' 'CD2' 'CR1E' 0.00000 12.0110
4017 'A' '424' 'PHE' 'CE1' 'CR1E' 0.00000 12.0110
4018 'A' '424' 'PHE' 'CE2' 'CR1E' 0.00000 12.0110
4019 'A' '424' 'PHE' 'CZ' 'CR1E' 0.00000 12.0110
4020 'A' '424' 'PHE' 'C' 'C' 0.500000 12.0110
4021 'A' '424' 'PHE' 'O' 'O' -0.500000 15.9990
4022 'A' '425' 'GLY' 'N' 'NH1' -0.570000 14.0070
4023 'A' '425' 'GLY' 'HN' 'H' 0.370000 1.00800
4024 'A' '425' 'GLY' 'CA' 'CH2G' 0.200000 12.0110
4025 'A' '425' 'GLY' 'C' 'C' 0.500000 12.0110
4026 'A' '425' 'GLY' 'O' 'O' -0.500000 15.9990
4027 'A' '426' 'ALA' 'N' 'NH1' -0.570000 14.0070
4028 'A' '426' 'ALA' 'HN' 'H' 0.370000 1.00800
4029 'A' '426' 'ALA' 'CA' 'CH1E' 0.200000 12.0110
4030 'A' '426' 'ALA' 'CB' 'CH3E' 0.00000 12.0110
4031 'A' '426' 'ALA' 'C' 'C' 0.500000 12.0110
4032 'A' '426' 'ALA' 'O' 'O' -0.500000 15.9990
4033 'A' '427' 'ILE' 'N' 'NH1' -0.570000 14.0070
4034 'A' '427' 'ILE' 'HN' 'H' 0.370000 1.00800
4035 'A' '427' 'ILE' 'CA' 'CH1E' 0.200000 12.0110
4036 'A' '427' 'ILE' 'CB' 'CH1E' 0.00000 12.0110
4037 'A' '427' 'ILE' 'CG1' 'CH2E' 0.00000 12.0110
4038 'A' '427' 'ILE' 'CG2' 'CH3E' 0.00000 12.0110
4039 'A' '427' 'ILE' 'CD1' 'CH3E' 0.00000 12.0110
4040 'A' '427' 'ILE' 'C' 'C' 0.500000 12.0110
4041 'A' '427' 'ILE' 'O' 'O' -0.500000 15.9990
4042 'A' '428' 'VAL' 'N' 'NH1' -0.570000 14.0070
4043 'A' '428' 'VAL' 'HN' 'H' 0.370000 1.00800
4044 'A' '428' 'VAL' 'CA' 'CH1E' 0.200000 12.0110
4045 'A' '428' 'VAL' 'CB' 'CH1E' 0.00000 12.0110
4046 'A' '428' 'VAL' 'CG1' 'CH3E' 0.00000 12.0110
4047 'A' '428' 'VAL' 'CG2' 'CH3E' 0.00000 12.0110
4048 'A' '428' 'VAL' 'C' 'C' 0.500000 12.0110
4049 'A' '428' 'VAL' 'O' 'O' -0.500000 15.9990
4050 'A' '429' 'GLU' 'N' 'NH1' -0.570000 14.0070
4051 'A' '429' 'GLU' 'HN' 'H' 0.370000 1.00800
4052 'A' '429' 'GLU' 'CA' 'CH1E' 0.200000 12.0110
4053 'A' '429' 'GLU' 'CB' 'CH2E' 0.00000 12.0110
4054 'A' '429' 'GLU' 'CG' 'CH2E' -0.100000 12.0110
4055 'A' '429' 'GLU' 'CD' 'C' 0.700000 12.0110
4056 'A' '429' 'GLU' 'OE1' 'OC' -0.800000 15.9990
4057 'A' '429' 'GLU' 'OE2' 'OC' -0.800000 15.9990
4058 'A' '429' 'GLU' 'C' 'C' 0.500000 12.0110
4059 'A' '429' 'GLU' 'O' 'O' -0.500000 15.9990
4060 'A' '430' 'HIS' 'N' 'NH1' -0.570000 14.0070
4061 'A' '430' 'HIS' 'HN' 'H' 0.370000 1.00800
4062 'A' '430' 'HIS' 'CA' 'CH1E' 0.200000 12.0110
4063 'A' '430' 'HIS' 'CB' 'CH2E' 0.00000 12.0110
4064 'A' '430' 'HIS' 'CG' 'C5' 0.130000 12.0110
4065 'A' '430' 'HIS' 'ND1' 'NR' -0.570000 14.0070
4066 'A' '430' 'HIS' 'CD2' 'CR1E' 0.100000 12.0110
4067 'A' '430' 'HIS' 'CE1' 'CRH' 0.410000 12.0110
4068 'A' '430' 'HIS' 'NE2' 'NH1' -0.570000 14.0070
4069 'A' '430' 'HIS' 'HE2' 'H' 0.420000 1.00800
4070 'A' '430' 'HIS' 'C' 'C' 0.500000 12.0110
4071 'A' '430' 'HIS' 'O' 'O' -0.500000 15.9990
4072 'A' '431' 'CYS' 'N' 'NH1' -0.570000 14.0070
4073 'A' '431' 'CYS' 'HN' 'H' 0.370000 1.00800
4074 'A' '431' 'CYS' 'CA' 'CH1E' 0.200000 12.0110
4075 'A' '431' 'CYS' 'CB' 'CH2E' 0.180000 12.0110
4076 'A' '431' 'CYS' 'SG' 'SH1E' -0.450000 32.0600
4077 'A' '431' 'CYS' 'HG' 'H' 0.270000 1.00800
4078 'A' '431' 'CYS' 'C' 'C' 0.500000 12.0110
4079 'A' '431' 'CYS' 'O' 'O' -0.500000 15.9990
4080 'A' '432' 'LYS' 'N' 'NH1' -0.570000 14.0070
4081 'A' '432' 'LYS' 'HN' 'H' 0.370000 1.00800
4082 'A' '432' 'LYS' 'CA' 'CH1E' 0.200000 12.0110
4083 'A' '432' 'LYS' 'CB' 'CH2E' 0.00000 12.0110
4084 'A' '432' 'LYS' 'CG' 'CH2E' 0.00000 12.0110
4085 'A' '432' 'LYS' 'CD' 'CH2E' 0.00000 12.0110
4086 'A' '432' 'LYS' 'CE' 'CH2E' 0.310000 12.0110
4087 'A' '432' 'LYS' 'NZ' 'NH3' -0.300000 14.0070
4088 'A' '432' 'LYS' 'HZ1' 'HC' 0.330000 1.00800
4089 'A' '432' 'LYS' 'HZ2' 'HC' 0.330000 1.00800
4090 'A' '432' 'LYS' 'HZ3' 'HC' 0.330000 1.00800
4091 'A' '432' 'LYS' 'C' 'C' 0.500000 12.0110
4092 'A' '432' 'LYS' 'O' 'O' -0.500000 15.9990
4093 'A' '433' 'ASP' 'N' 'NH1' -0.570000 14.0070
4094 'A' '433' 'ASP' 'HN' 'H' 0.370000 1.00800
4095 'A' '433' 'ASP' 'CA' 'CH1E' 0.200000 12.0110
4096 'A' '433' 'ASP' 'CB' 'CH2E' -0.100000 12.0110
4097 'A' '433' 'ASP' 'CG' 'C' 0.700000 12.0110
4098 'A' '433' 'ASP' 'OD1' 'OC' -0.800000 15.9990
4099 'A' '433' 'ASP' 'OD2' 'OC' -0.800000 15.9990
4100 'A' '433' 'ASP' 'C' 'C' 0.500000 12.0110
4101 'A' '433' 'ASP' 'O' 'O' -0.500000 15.9990
4102 'A' '434' 'LEU' 'N' 'NH1' -0.570000 14.0070
4103 'A' '434' 'LEU' 'HN' 'H' 0.370000 1.00800
4104 'A' '434' 'LEU' 'CA' 'CH1E' 0.200000 12.0110
4105 'A' '434' 'LEU' 'CB' 'CH2E' 0.00000 12.0110
4106 'A' '434' 'LEU' 'CG' 'CH1E' 0.00000 12.0110
4107 'A' '434' 'LEU' 'CD1' 'CH3E' 0.00000 12.0110
4108 'A' '434' 'LEU' 'CD2' 'CH3E' 0.00000 12.0110
4109 'A' '434' 'LEU' 'C' 'C' 0.500000 12.0110
4110 'A' '434' 'LEU' 'O' 'O' -0.500000 15.9990
4111 'A' '435' 'ARG' 'N' 'NH1' -0.570000 14.0070
4112 'A' '435' 'ARG' 'HN' 'H' 0.370000 1.00800
4113 'A' '435' 'ARG' 'CA' 'CH1E' 0.200000 12.0110
4114 'A' '435' 'ARG' 'CB' 'CH2E' 0.00000 12.0110
4115 'A' '435' 'ARG' 'CG' 'CH2E' 0.700000E-01 12.0110
4116 'A' '435' 'ARG' 'CD' 'CH2E' 0.310000 12.0110
4117 'A' '435' 'ARG' 'NE' 'NH1' -0.700000 14.0070
4118 'A' '435' 'ARG' 'HE' 'H' 0.440000 1.00800
4119 'A' '435' 'ARG' 'CZ' 'C' 0.640000 12.0110
4120 'A' '435' 'ARG' 'NH1' 'NC2' -0.800000 14.0070
4121 'A' '435' 'ARG' 'HH11' 'HC' 0.460000 1.00800
4122 'A' '435' 'ARG' 'HH12' 'HC' 0.460000 1.00800
4123 'A' '435' 'ARG' 'NH2' 'NC2' -0.800000 14.0070
4124 'A' '435' 'ARG' 'HH21' 'HC' 0.460000 1.00800
4125 'A' '435' 'ARG' 'HH22' 'HC' 0.460000 1.00800
4126 'A' '435' 'ARG' 'C' 'C' 0.500000 12.0110
4127 'A' '435' 'ARG' 'O' 'O' -0.500000 15.9990
4128 'A' '436' 'ARG' 'N' 'NH1' -0.570000 14.0070
4129 'A' '436' 'ARG' 'HN' 'H' 0.370000 1.00800
4130 'A' '436' 'ARG' 'CA' 'CH1E' 0.200000 12.0110
4131 'A' '436' 'ARG' 'CB' 'CH2E' 0.00000 12.0110
4132 'A' '436' 'ARG' 'CG' 'CH2E' 0.700000E-01 12.0110
4133 'A' '436' 'ARG' 'CD' 'CH2E' 0.310000 12.0110
4134 'A' '436' 'ARG' 'NE' 'NH1' -0.700000 14.0070
4135 'A' '436' 'ARG' 'HE' 'H' 0.440000 1.00800
4136 'A' '436' 'ARG' 'CZ' 'C' 0.640000 12.0110
4137 'A' '436' 'ARG' 'NH1' 'NC2' -0.800000 14.0070
4138 'A' '436' 'ARG' 'HH11' 'HC' 0.460000 1.00800
4139 'A' '436' 'ARG' 'HH12' 'HC' 0.460000 1.00800
4140 'A' '436' 'ARG' 'NH2' 'NC2' -0.800000 14.0070
4141 'A' '436' 'ARG' 'HH21' 'HC' 0.460000 1.00800
4142 'A' '436' 'ARG' 'HH22' 'HC' 0.460000 1.00800
4143 'A' '436' 'ARG' 'C' 'C' 0.500000 12.0110
4144 'A' '436' 'ARG' 'O' 'O' -0.500000 15.9990
4145 'A' '437' 'LEU' 'N' 'NH1' -0.570000 14.0070
4146 'A' '437' 'LEU' 'HN' 'H' 0.370000 1.00800
4147 'A' '437' 'LEU' 'CA' 'CH1E' 0.200000 12.0110
4148 'A' '437' 'LEU' 'CB' 'CH2E' 0.00000 12.0110
4149 'A' '437' 'LEU' 'CG' 'CH1E' 0.00000 12.0110
4150 'A' '437' 'LEU' 'CD1' 'CH3E' 0.00000 12.0110
4151 'A' '437' 'LEU' 'CD2' 'CH3E' 0.00000 12.0110
4152 'A' '437' 'LEU' 'C' 'C' 0.500000 12.0110
4153 'A' '437' 'LEU' 'O' 'O' -0.500000 15.9990
4154 'A' '438' 'SER' 'N' 'NH1' -0.570000 14.0070
4155 'A' '438' 'SER' 'HN' 'H' 0.370000 1.00800
4156 'A' '438' 'SER' 'CA' 'CH1E' 0.200000 12.0110
4157 'A' '438' 'SER' 'CB' 'CH2E' 0.265000 12.0110
4158 'A' '438' 'SER' 'OG' 'OH1' -0.700000 15.9990
4159 'A' '438' 'SER' 'HG' 'H' 0.435000 1.00800
4160 'A' '438' 'SER' 'C' 'C' 0.500000 12.0110
4161 'A' '438' 'SER' 'O' 'O' -0.500000 15.9990
4162 'A' '439' 'LEU' 'N' 'NH1' -0.570000 14.0070
4163 'A' '439' 'LEU' 'HN' 'H' 0.370000 1.00800
4164 'A' '439' 'LEU' 'CA' 'CH1E' 0.200000 12.0110
4165 'A' '439' 'LEU' 'CB' 'CH2E' 0.00000 12.0110
4166 'A' '439' 'LEU' 'CG' 'CH1E' 0.00000 12.0110
4167 'A' '439' 'LEU' 'CD1' 'CH3E' 0.00000 12.0110
4168 'A' '439' 'LEU' 'CD2' 'CH3E' 0.00000 12.0110
4169 'A' '439' 'LEU' 'C' 'C' 0.500000 12.0110
4170 'A' '439' 'LEU' 'O' 'O' -0.500000 15.9990
4171 'A' '440' 'SER' 'N' 'NH1' -0.570000 14.0070
4172 'A' '440' 'SER' 'HN' 'H' 0.370000 1.00800
4173 'A' '440' 'SER' 'CA' 'CH1E' 0.200000 12.0110
4174 'A' '440' 'SER' 'CB' 'CH2E' 0.265000 12.0110
4175 'A' '440' 'SER' 'OG' 'OH1' -0.700000 15.9990
4176 'A' '440' 'SER' 'HG' 'H' 0.435000 1.00800
4177 'A' '440' 'SER' 'C' 'C' 0.500000 12.0110
4178 'A' '440' 'SER' 'O' 'O' -0.500000 15.9990
4179 'A' '441' 'GLY' 'N' 'NH1' -0.570000 14.0070
4180 'A' '441' 'GLY' 'HN' 'H' 0.370000 1.00800
4181 'A' '441' 'GLY' 'CA' 'CH2G' 0.200000 12.0110
4182 'A' '441' 'GLY' 'C' 'C' 0.500000 12.0110
4183 'A' '441' 'GLY' 'O' 'O' -0.500000 15.9990
4184 'A' '442' 'LEU' 'N' 'NH1' -0.570000 14.0070
4185 'A' '442' 'LEU' 'HN' 'H' 0.370000 1.00800
4186 'A' '442' 'LEU' 'CA' 'CH1E' 0.200000 12.0110
4187 'A' '442' 'LEU' 'CB' 'CH2E' 0.00000 12.0110
4188 'A' '442' 'LEU' 'CG' 'CH1E' 0.00000 12.0110
4189 'A' '442' 'LEU' 'CD1' 'CH3E' 0.00000 12.0110
4190 'A' '442' 'LEU' 'CD2' 'CH3E' 0.00000 12.0110
4191 'A' '442' 'LEU' 'C' 'C' 0.500000 12.0110
4192 'A' '442' 'LEU' 'O' 'O' -0.500000 15.9990
4193 'A' '443' 'LEU' 'N' 'NH1' -0.570000 14.0070
4194 'A' '443' 'LEU' 'HN' 'H' 0.370000 1.00800
4195 'A' '443' 'LEU' 'CA' 'CH1E' 0.200000 12.0110
4196 'A' '443' 'LEU' 'CB' 'CH2E' 0.00000 12.0110
4197 'A' '443' 'LEU' 'CG' 'CH1E' 0.00000 12.0110
4198 'A' '443' 'LEU' 'CD1' 'CH3E' 0.00000 12.0110
4199 'A' '443' 'LEU' 'CD2' 'CH3E' 0.00000 12.0110
4200 'A' '443' 'LEU' 'C' 'C' 0.500000 12.0110
4201 'A' '443' 'LEU' 'O' 'O' -0.500000 15.9990
4202 'A' '444' 'THR' 'N' 'NH1' -0.570000 14.0070
4203 'A' '444' 'THR' 'HN' 'H' 0.370000 1.00800
4204 'A' '444' 'THR' 'CA' 'CH1E' 0.200000 12.0110
4205 'A' '444' 'THR' 'CB' 'CH1E' 0.265000 12.0110
4206 'A' '444' 'THR' 'OG1' 'OH1' -0.700000 15.9990
4207 'A' '444' 'THR' 'HG1' 'H' 0.435000 1.00800
4208 'A' '444' 'THR' 'CG2' 'CH3E' 0.00000 12.0110
4209 'A' '444' 'THR' 'C' 'C' 0.500000 12.0110
4210 'A' '444' 'THR' 'O' 'O' -0.500000 15.9990
4211 'A' '445' 'ASP' 'N' 'NH1' -0.570000 14.0070
4212 'A' '445' 'ASP' 'HN' 'H' 0.370000 1.00800
4213 'A' '445' 'ASP' 'CA' 'CH1E' 0.200000 12.0110
4214 'A' '445' 'ASP' 'CB' 'CH2E' -0.100000 12.0110
4215 'A' '445' 'ASP' 'CG' 'C' 0.700000 12.0110
4216 'A' '445' 'ASP' 'OD1' 'OC' -0.800000 15.9990
4217 'A' '445' 'ASP' 'OD2' 'OC' -0.800000 15.9990
4218 'A' '445' 'ASP' 'C' 'C' 0.500000 12.0110
4219 'A' '445' 'ASP' 'O' 'O' -0.500000 15.9990
4220 'A' '446' 'LYS' 'N' 'NH1' -0.570000 14.0070
4221 'A' '446' 'LYS' 'HN' 'H' 0.370000 1.00800
4222 'A' '446' 'LYS' 'CA' 'CH1E' 0.200000 12.0110
4223 'A' '446' 'LYS' 'CB' 'CH2E' 0.00000 12.0110
4224 'A' '446' 'LYS' 'CG' 'CH2E' 0.00000 12.0110
4225 'A' '446' 'LYS' 'CD' 'CH2E' 0.00000 12.0110
4226 'A' '446' 'LYS' 'CE' 'CH2E' 0.310000 12.0110
4227 'A' '446' 'LYS' 'NZ' 'NH3' -0.300000 14.0070
4228 'A' '446' 'LYS' 'HZ1' 'HC' 0.330000 1.00800
4229 'A' '446' 'LYS' 'HZ2' 'HC' 0.330000 1.00800
4230 'A' '446' 'LYS' 'HZ3' 'HC' 0.330000 1.00800
4231 'A' '446' 'LYS' 'C' 'C' 0.500000 12.0110
4232 'A' '446' 'LYS' 'O' 'O' -0.500000 15.9990
4233 'A' '447' 'VAL' 'N' 'NH1' -0.570000 14.0070
4234 'A' '447' 'VAL' 'HN' 'H' 0.370000 1.00800
4235 'A' '447' 'VAL' 'CA' 'CH1E' 0.200000 12.0110
4236 'A' '447' 'VAL' 'CB' 'CH1E' 0.00000 12.0110
4237 'A' '447' 'VAL' 'CG1' 'CH3E' 0.00000 12.0110
4238 'A' '447' 'VAL' 'CG2' 'CH3E' 0.00000 12.0110
4239 'A' '447' 'VAL' 'C' 'C' 0.500000 12.0110
4240 'A' '447' 'VAL' 'O' 'O' -0.500000 15.9990
4241 'A' '448' 'PHE' 'N' 'NH1' -0.570000 14.0070
4242 'A' '448' 'PHE' 'HN' 'H' 0.370000 1.00800
4243 'A' '448' 'PHE' 'CA' 'CH1E' 0.200000 12.0110
4244 'A' '448' 'PHE' 'CB' 'CH2E' 0.00000 12.0110
4245 'A' '448' 'PHE' 'CG' 'CF' 0.00000 12.0110
4246 'A' '448' 'PHE' 'CD1' 'CR1E' 0.00000 12.0110
4247 'A' '448' 'PHE' 'CD2' 'CR1E' 0.00000 12.0110
4248 'A' '448' 'PHE' 'CE1' 'CR1E' 0.00000 12.0110
4249 'A' '448' 'PHE' 'CE2' 'CR1E' 0.00000 12.0110
4250 'A' '448' 'PHE' 'CZ' 'CR1E' 0.00000 12.0110
4251 'A' '448' 'PHE' 'C' 'C' 0.500000 12.0110
4252 'A' '448' 'PHE' 'O' 'O' -0.500000 15.9990
4253 'A' '449' 'GLU' 'N' 'NH1' -0.570000 14.0070
4254 'A' '449' 'GLU' 'HN' 'H' 0.370000 1.00800
4255 'A' '449' 'GLU' 'CA' 'CH1E' 0.200000 12.0110
4256 'A' '449' 'GLU' 'CB' 'CH2E' 0.00000 12.0110
4257 'A' '449' 'GLU' 'CG' 'CH2E' -0.100000 12.0110
4258 'A' '449' 'GLU' 'CD' 'C' 0.700000 12.0110
4259 'A' '449' 'GLU' 'OE1' 'OC' -0.800000 15.9990
4260 'A' '449' 'GLU' 'OE2' 'OC' -0.800000 15.9990
4261 'A' '449' 'GLU' 'C' 'C' 0.500000 12.0110
4262 'A' '449' 'GLU' 'O' 'O' -0.500000 15.9990
4263 'A' '450' 'TYR' 'N' 'NH1' -0.570000 14.0070
4264 'A' '450' 'TYR' 'HN' 'H' 0.370000 1.00800
4265 'A' '450' 'TYR' 'CA' 'CH1E' 0.200000 12.0110
4266 'A' '450' 'TYR' 'CB' 'CH2E' 0.00000 12.0110
4267 'A' '450' 'TYR' 'CG' 'CY' 0.00000 12.0110
4268 'A' '450' 'TYR' 'CD1' 'CR1E' 0.00000 12.0110
4269 'A' '450' 'TYR' 'CD2' 'CR1E' 0.00000 12.0110
4270 'A' '450' 'TYR' 'CE1' 'CR1E' 0.00000 12.0110
4271 'A' '450' 'TYR' 'CE2' 'CR1E' 0.00000 12.0110
4272 'A' '450' 'TYR' 'CZ' 'CY2' 0.265000 12.0110
4273 'A' '450' 'TYR' 'OH' 'OH1' -0.700000 15.9990
4274 'A' '450' 'TYR' 'HH' 'H' 0.435000 1.00800
4275 'A' '450' 'TYR' 'C' 'C' 0.500000 12.0110
4276 'A' '450' 'TYR' 'O' 'O' -0.500000 15.9990
4277 'A' '451' 'ILE' 'N' 'NH1' -0.570000 14.0070
4278 'A' '451' 'ILE' 'HN' 'H' 0.370000 1.00800
4279 'A' '451' 'ILE' 'CA' 'CH1E' 0.200000 12.0110
4280 'A' '451' 'ILE' 'CB' 'CH1E' 0.00000 12.0110
4281 'A' '451' 'ILE' 'CG1' 'CH2E' 0.00000 12.0110
4282 'A' '451' 'ILE' 'CG2' 'CH3E' 0.00000 12.0110
4283 'A' '451' 'ILE' 'CD1' 'CH3E' 0.00000 12.0110
4284 'A' '451' 'ILE' 'C' 'C' 0.500000 12.0110
4285 'A' '451' 'ILE' 'O' 'O' -0.500000 15.9990
4286 'A' '452' 'GLY' 'N' 'NH1' -0.570000 14.0070
4287 'A' '452' 'GLY' 'HN' 'H' 0.370000 1.00800
4288 'A' '452' 'GLY' 'CA' 'CH2G' 0.200000 12.0110
4289 'A' '452' 'GLY' 'C' 'C' 0.500000 12.0110
4290 'A' '452' 'GLY' 'O' 'O' -0.500000 15.9990
4291 'A' '453' 'THR' 'N' 'NH1' -0.570000 14.0070
4292 'A' '453' 'THR' 'HN' 'H' 0.370000 1.00800
4293 'A' '453' 'THR' 'CA' 'CH1E' 0.200000 12.0110
4294 'A' '453' 'THR' 'CB' 'CH1E' 0.265000 12.0110
4295 'A' '453' 'THR' 'OG1' 'OH1' -0.700000 15.9990
4296 'A' '453' 'THR' 'HG1' 'H' 0.435000 1.00800
4297 'A' '453' 'THR' 'CG2' 'CH3E' 0.00000 12.0110
4298 'A' '453' 'THR' 'C' 'C' 0.500000 12.0110
4299 'A' '453' 'THR' 'O' 'O' -0.500000 15.9990
4300 'A' '454' 'TYR' 'N' 'NH1' -0.570000 14.0070
4301 'A' '454' 'TYR' 'HN' 'H' 0.370000 1.00800
4302 'A' '454' 'TYR' 'CA' 'CH1E' 0.200000 12.0110
4303 'A' '454' 'TYR' 'CB' 'CH2E' 0.00000 12.0110
4304 'A' '454' 'TYR' 'CG' 'CY' 0.00000 12.0110
4305 'A' '454' 'TYR' 'CD1' 'CR1E' 0.00000 12.0110
4306 'A' '454' 'TYR' 'CD2' 'CR1E' 0.00000 12.0110
4307 'A' '454' 'TYR' 'CE1' 'CR1E' 0.00000 12.0110
4308 'A' '454' 'TYR' 'CE2' 'CR1E' 0.00000 12.0110
4309 'A' '454' 'TYR' 'CZ' 'CY2' 0.265000 12.0110
4310 'A' '454' 'TYR' 'OH' 'OH1' -0.700000 15.9990
4311 'A' '454' 'TYR' 'HH' 'H' 0.435000 1.00800
4312 'A' '454' 'TYR' 'C' 'C' 0.500000 12.0110
4313 'A' '454' 'TYR' 'O' 'O' -0.500000 15.9990
4314 'A' '455' 'ALA' 'N' 'NH1' -0.570000 14.0070
4315 'A' '455' 'ALA' 'HN' 'H' 0.370000 1.00800
4316 'A' '455' 'ALA' 'CA' 'CH1E' 0.200000 12.0110
4317 'A' '455' 'ALA' 'CB' 'CH3E' 0.00000 12.0110
4318 'A' '455' 'ALA' 'C' 'C' 0.500000 12.0110
4319 'A' '455' 'ALA' 'O' 'O' -0.500000 15.9990
4320 'A' '456' 'LYS' 'N' 'NH1' -0.570000 14.0070
4321 'A' '456' 'LYS' 'HN' 'H' 0.370000 1.00800
4322 'A' '456' 'LYS' 'CA' 'CH1E' 0.200000 12.0110
4323 'A' '456' 'LYS' 'CB' 'CH2E' 0.00000 12.0110
4324 'A' '456' 'LYS' 'CG' 'CH2E' 0.00000 12.0110
4325 'A' '456' 'LYS' 'CD' 'CH2E' 0.00000 12.0110
4326 'A' '456' 'LYS' 'CE' 'CH2E' 0.310000 12.0110
4327 'A' '456' 'LYS' 'NZ' 'NH3' -0.300000 14.0070
4328 'A' '456' 'LYS' 'HZ1' 'HC' 0.330000 1.00800
4329 'A' '456' 'LYS' 'HZ2' 'HC' 0.330000 1.00800
4330 'A' '456' 'LYS' 'HZ3' 'HC' 0.330000 1.00800
4331 'A' '456' 'LYS' 'C' 'C' 0.500000 12.0110
4332 'A' '456' 'LYS' 'O' 'O' -0.500000 15.9990
4333 'A' '457' 'LYS' 'N' 'NH1' -0.570000 14.0070
4334 'A' '457' 'LYS' 'HN' 'H' 0.370000 1.00800
4335 'A' '457' 'LYS' 'CA' 'CH1E' 0.200000 12.0110
4336 'A' '457' 'LYS' 'CB' 'CH2E' 0.00000 12.0110
4337 'A' '457' 'LYS' 'CG' 'CH2E' 0.00000 12.0110
4338 'A' '457' 'LYS' 'CD' 'CH2E' 0.00000 12.0110
4339 'A' '457' 'LYS' 'CE' 'CH2E' 0.310000 12.0110
4340 'A' '457' 'LYS' 'NZ' 'NH3' -0.300000 14.0070
4341 'A' '457' 'LYS' 'HZ1' 'HC' 0.330000 1.00800
4342 'A' '457' 'LYS' 'HZ2' 'HC' 0.330000 1.00800
4343 'A' '457' 'LYS' 'HZ3' 'HC' 0.330000 1.00800
4344 'A' '457' 'LYS' 'C' 'C' 0.500000 12.0110
4345 'A' '457' 'LYS' 'O' 'O' -0.500000 15.9990
4346 'A' '458' 'MET' 'N' 'NH1' -0.570000 14.0070
4347 'A' '458' 'MET' 'HN' 'H' 0.370000 1.00800
4348 'A' '458' 'MET' 'CA' 'CH1E' 0.200000 12.0110
4349 'A' '458' 'MET' 'CB' 'CH2E' 0.00000 12.0110
4350 'A' '458' 'MET' 'CG' 'CH2E' 0.235000 12.0110
4351 'A' '458' 'MET' 'SD' 'SM' -0.470000 32.0600
4352 'A' '458' 'MET' 'CE' 'CH3E' 0.235000 12.0110
4353 'A' '458' 'MET' 'C' 'C' 0.500000 12.0110
4354 'A' '458' 'MET' 'O' 'O' -0.500000 15.9990
4355 'A' '459' 'GLU' 'N' 'NH1' -0.570000 14.0070
4356 'A' '459' 'GLU' 'HN' 'H' 0.370000 1.00800
4357 'A' '459' 'GLU' 'CA' 'CH1E' 0.200000 12.0110
4358 'A' '459' 'GLU' 'CB' 'CH2E' 0.00000 12.0110
4359 'A' '459' 'GLU' 'CG' 'CH2E' -0.100000 12.0110
4360 'A' '459' 'GLU' 'CD' 'C' 0.700000 12.0110
4361 'A' '459' 'GLU' 'OE1' 'OC' -0.800000 15.9990
4362 'A' '459' 'GLU' 'OE2' 'OC' -0.800000 15.9990
4363 'A' '459' 'GLU' 'C' 'C' 0.500000 12.0110
4364 'A' '459' 'GLU' 'O' 'O' -0.500000 15.9990
4365 'A' '460' 'MET' 'N' 'NH1' -0.570000 14.0070
4366 'A' '460' 'MET' 'HN' 'H' 0.370000 1.00800
4367 'A' '460' 'MET' 'CA' 'CH1E' 0.200000 12.0110
4368 'A' '460' 'MET' 'CB' 'CH2E' 0.00000 12.0110
4369 'A' '460' 'MET' 'CG' 'CH2E' 0.235000 12.0110
4370 'A' '460' 'MET' 'SD' 'SM' -0.470000 32.0600
4371 'A' '460' 'MET' 'CE' 'CH3E' 0.235000 12.0110
4372 'A' '460' 'MET' 'C' 'C' 0.500000 12.0110
4373 'A' '460' 'MET' 'O' 'O' -0.500000 15.9990
4374 'A' '461' 'LEU' 'N' 'NH1' -0.570000 14.0070
4375 'A' '461' 'LEU' 'HN' 'H' 0.370000 1.00800
4376 'A' '461' 'LEU' 'CA' 'CH1E' 0.200000 12.0110
4377 'A' '461' 'LEU' 'CB' 'CH2E' 0.00000 12.0110
4378 'A' '461' 'LEU' 'CG' 'CH1E' 0.00000 12.0110
4379 'A' '461' 'LEU' 'CD1' 'CH3E' 0.00000 12.0110
4380 'A' '461' 'LEU' 'CD2' 'CH3E' 0.00000 12.0110
4381 'A' '461' 'LEU' 'C' 'C' 0.500000 12.0110
4382 'A' '461' 'LEU' 'O' 'O' -0.500000 15.9990
4383 'A' '462' 'SER' 'N' 'NH1' -0.570000 14.0070
4384 'A' '462' 'SER' 'HN' 'H' 0.370000 1.00800
4385 'A' '462' 'SER' 'CA' 'CH1E' 0.200000 12.0110
4386 'A' '462' 'SER' 'CB' 'CH2E' 0.265000 12.0110
4387 'A' '462' 'SER' 'OG' 'OH1' -0.700000 15.9990
4388 'A' '462' 'SER' 'HG' 'H' 0.435000 1.00800
4389 'A' '462' 'SER' 'C' 'C' 0.500000 12.0110
4390 'A' '462' 'SER' 'O' 'O' -0.500000 15.9990
4391 'A' '463' 'VAL' 'N' 'NH1' -0.570000 14.0070
4392 'A' '463' 'VAL' 'HN' 'H' 0.370000 1.00800
4393 'A' '463' 'VAL' 'CA' 'CH1E' 0.200000 12.0110
4394 'A' '463' 'VAL' 'CB' 'CH1E' 0.00000 12.0110
4395 'A' '463' 'VAL' 'CG1' 'CH3E' 0.00000 12.0110
4396 'A' '463' 'VAL' 'CG2' 'CH3E' 0.00000 12.0110
4397 'A' '463' 'VAL' 'C' 'C' 0.500000 12.0110
4398 'A' '463' 'VAL' 'O' 'O' -0.500000 15.9990
4399 'A' '464' 'ALA' 'N' 'NH1' -0.570000 14.0070
4400 'A' '464' 'ALA' 'HN' 'H' 0.370000 1.00800
4401 'A' '464' 'ALA' 'CA' 'CH1E' 0.200000 12.0110
4402 'A' '464' 'ALA' 'CB' 'CH3E' 0.00000 12.0110
4403 'A' '464' 'ALA' 'C' 'C' 0.500000 12.0110
4404 'A' '464' 'ALA' 'O' 'O' -0.500000 15.9990
4405 'A' '465' 'PHE' 'N' 'NH1' -0.570000 14.0070
4406 'A' '465' 'PHE' 'HN' 'H' 0.370000 1.00800
4407 'A' '465' 'PHE' 'CA' 'CH1E' 0.200000 12.0110
4408 'A' '465' 'PHE' 'CB' 'CH2E' 0.00000 12.0110
4409 'A' '465' 'PHE' 'CG' 'CF' 0.00000 12.0110
4410 'A' '465' 'PHE' 'CD1' 'CR1E' 0.00000 12.0110
4411 'A' '465' 'PHE' 'CD2' 'CR1E' 0.00000 12.0110
4412 'A' '465' 'PHE' 'CE1' 'CR1E' 0.00000 12.0110
4413 'A' '465' 'PHE' 'CE2' 'CR1E' 0.00000 12.0110
4414 'A' '465' 'PHE' 'CZ' 'CR1E' 0.00000 12.0110
4415 'A' '465' 'PHE' 'C' 'C' 0.500000 12.0110
4416 'A' '465' 'PHE' 'O' 'O' -0.500000 15.9990
4417 'A' '466' 'ALA' 'N' 'NH1' -0.570000 14.0070
4418 'A' '466' 'ALA' 'HN' 'H' 0.370000 1.00800
4419 'A' '466' 'ALA' 'CA' 'CH1E' 0.200000 12.0110
4420 'A' '466' 'ALA' 'CB' 'CH3E' 0.00000 12.0110
4421 'A' '466' 'ALA' 'C' 'C' 0.500000 12.0110
4422 'A' '466' 'ALA' 'O' 'O' -0.500000 15.9990
4423 'A' '467' 'GLY' 'N' 'NH1' -0.570000 14.0070
4424 'A' '467' 'GLY' 'HN' 'H' 0.370000 1.00800
4425 'A' '467' 'GLY' 'CA' 'CH2G' 0.200000 12.0110
4426 'A' '467' 'GLY' 'C' 'C' 0.500000 12.0110
4427 'A' '467' 'GLY' 'O' 'O' -0.500000 15.9990
4428 'A' '468' 'ASP' 'N' 'NH1' -0.570000 14.0070
4429 'A' '468' 'ASP' 'HN' 'H' 0.370000 1.00800
4430 'A' '468' 'ASP' 'CA' 'CH1E' 0.200000 12.0110
4431 'A' '468' 'ASP' 'CB' 'CH2E' -0.100000 12.0110
4432 'A' '468' 'ASP' 'CG' 'C' 0.700000 12.0110
4433 'A' '468' 'ASP' 'OD1' 'OC' -0.800000 15.9990
4434 'A' '468' 'ASP' 'OD2' 'OC' -0.800000 15.9990
4435 'A' '468' 'ASP' 'C' 'C' 0.500000 12.0110
4436 'A' '468' 'ASP' 'O' 'O' -0.500000 15.9990
4437 'A' '469' 'SER' 'N' 'NH1' -0.570000 14.0070
4438 'A' '469' 'SER' 'HN' 'H' 0.370000 1.00800
4439 'A' '469' 'SER' 'CA' 'CH1E' 0.200000 12.0110
4440 'A' '469' 'SER' 'CB' 'CH2E' 0.265000 12.0110
4441 'A' '469' 'SER' 'OG' 'OH1' -0.700000 15.9990
4442 'A' '469' 'SER' 'HG' 'H' 0.435000 1.00800
4443 'A' '469' 'SER' 'C' 'C' 0.500000 12.0110
4444 'A' '469' 'SER' 'O' 'O' -0.500000 15.9990
4445 'A' '470' 'ASP' 'N' 'NH1' -0.570000 14.0070
4446 'A' '470' 'ASP' 'HN' 'H' 0.370000 1.00800
4447 'A' '470' 'ASP' 'CA' 'CH1E' 0.200000 12.0110
4448 'A' '470' 'ASP' 'CB' 'CH2E' -0.100000 12.0110
4449 'A' '470' 'ASP' 'CG' 'C' 0.700000 12.0110
4450 'A' '470' 'ASP' 'OD1' 'OC' -0.800000 15.9990
4451 'A' '470' 'ASP' 'OD2' 'OC' -0.800000 15.9990
4452 'A' '470' 'ASP' 'C' 'C' 0.500000 12.0110
4453 'A' '470' 'ASP' 'O' 'O' -0.500000 15.9990
4454 'A' '471' 'LEU' 'N' 'NH1' -0.570000 14.0070
4455 'A' '471' 'LEU' 'HN' 'H' 0.370000 1.00800
4456 'A' '471' 'LEU' 'CA' 'CH1E' 0.200000 12.0110
4457 'A' '471' 'LEU' 'CB' 'CH2E' 0.00000 12.0110
4458 'A' '471' 'LEU' 'CG' 'CH1E' 0.00000 12.0110
4459 'A' '471' 'LEU' 'CD1' 'CH3E' 0.00000 12.0110
4460 'A' '471' 'LEU' 'CD2' 'CH3E' 0.00000 12.0110
4461 'A' '471' 'LEU' 'C' 'C' 0.500000 12.0110
4462 'A' '471' 'LEU' 'O' 'O' -0.500000 15.9990
4463 'A' '472' 'GLY' 'N' 'NH1' -0.570000 14.0070
4464 'A' '472' 'GLY' 'HN' 'H' 0.370000 1.00800
4465 'A' '472' 'GLY' 'CA' 'CH2G' 0.200000 12.0110
4466 'A' '472' 'GLY' 'C' 'C' 0.500000 12.0110
4467 'A' '472' 'GLY' 'O' 'O' -0.500000 15.9990
4468 'A' '473' 'MET' 'N' 'NH1' -0.570000 14.0070
4469 'A' '473' 'MET' 'HN' 'H' 0.370000 1.00800
4470 'A' '473' 'MET' 'CA' 'CH1E' 0.200000 12.0110
4471 'A' '473' 'MET' 'CB' 'CH2E' 0.00000 12.0110
4472 'A' '473' 'MET' 'CG' 'CH2E' 0.235000 12.0110
4473 'A' '473' 'MET' 'SD' 'SM' -0.470000 32.0600
4474 'A' '473' 'MET' 'CE' 'CH3E' 0.235000 12.0110
4475 'A' '473' 'MET' 'C' 'C' 0.500000 12.0110
4476 'A' '473' 'MET' 'O' 'O' -0.500000 15.9990
4477 'A' '474' 'HIS' 'N' 'NH1' -0.570000 14.0070
4478 'A' '474' 'HIS' 'HN' 'H' 0.370000 1.00800
4479 'A' '474' 'HIS' 'CA' 'CH1E' 0.200000 12.0110
4480 'A' '474' 'HIS' 'CB' 'CH2E' 0.00000 12.0110
4481 'A' '474' 'HIS' 'CG' 'C5' 0.130000 12.0110
4482 'A' '474' 'HIS' 'ND1' 'NR' -0.570000 14.0070
4483 'A' '474' 'HIS' 'CD2' 'CR1E' 0.100000 12.0110
4484 'A' '474' 'HIS' 'CE1' 'CRH' 0.410000 12.0110
4485 'A' '474' 'HIS' 'NE2' 'NH1' -0.570000 14.0070
4486 'A' '474' 'HIS' 'HE2' 'H' 0.420000 1.00800
4487 'A' '474' 'HIS' 'C' 'C' 0.500000 12.0110
4488 'A' '474' 'HIS' 'O' 'O' -0.500000 15.9990
4489 'A' '475' 'HIS' 'N' 'NH1' -0.570000 14.0070
4490 'A' '475' 'HIS' 'HN' 'H' 0.370000 1.00800
4491 'A' '475' 'HIS' 'CA' 'CH1E' 0.200000 12.0110
4492 'A' '475' 'HIS' 'CB' 'CH2E' 0.00000 12.0110
4493 'A' '475' 'HIS' 'CG' 'C5' 0.130000 12.0110
4494 'A' '475' 'HIS' 'ND1' 'NH1' -0.570000 14.0070
4495 'A' '475' 'HIS' 'HD1' 'H' 0.420000 1.00800
4496 'A' '475' 'HIS' 'CD2' 'CR1E' 0.100000 12.0110
4497 'A' '475' 'HIS' 'CE1' 'CRH' 0.410000 12.0110
4498 'A' '475' 'HIS' 'NE2' 'NR' -0.490000 14.0070
4499 'A' '475' 'HIS' 'C' 'C' 0.500000 12.0110
4500 'A' '475' 'HIS' 'O' 'O' -0.500000 15.9990
4501 'A' '476' 'VAL' 'N' 'NH1' -0.570000 14.0070
4502 'A' '476' 'VAL' 'HN' 'H' 0.370000 1.00800
4503 'A' '476' 'VAL' 'CA' 'CH1E' 0.200000 12.0110
4504 'A' '476' 'VAL' 'CB' 'CH1E' 0.00000 12.0110
4505 'A' '476' 'VAL' 'CG1' 'CH3E' 0.00000 12.0110
4506 'A' '476' 'VAL' 'CG2' 'CH3E' 0.00000 12.0110
4507 'A' '476' 'VAL' 'C' 'C' 0.500000 12.0110
4508 'A' '476' 'VAL' 'O' 'O' -0.500000 15.9990
4509 'A' '477' 'LEU' 'N' 'NH1' -0.570000 14.0070
4510 'A' '477' 'LEU' 'HN' 'H' 0.370000 1.00800
4511 'A' '477' 'LEU' 'CA' 'CH1E' 0.200000 12.0110
4512 'A' '477' 'LEU' 'CB' 'CH2E' 0.00000 12.0110
4513 'A' '477' 'LEU' 'CG' 'CH1E' 0.00000 12.0110
4514 'A' '477' 'LEU' 'CD1' 'CH3E' 0.00000 12.0110
4515 'A' '477' 'LEU' 'CD2' 'CH3E' 0.00000 12.0110
4516 'A' '477' 'LEU' 'C' 'C' 0.500000 12.0110
4517 'A' '477' 'LEU' 'O' 'O' -0.500000 15.9990
4518 'A' '478' 'SER' 'N' 'NH1' -0.570000 14.0070
4519 'A' '478' 'SER' 'HN' 'H' 0.370000 1.00800
4520 'A' '478' 'SER' 'CA' 'CH1E' 0.200000 12.0110
4521 'A' '478' 'SER' 'CB' 'CH2E' 0.265000 12.0110
4522 'A' '478' 'SER' 'OG' 'OH1' -0.700000 15.9990
4523 'A' '478' 'SER' 'HG' 'H' 0.435000 1.00800
4524 'A' '478' 'SER' 'C' 'C' 0.500000 12.0110
4525 'A' '478' 'SER' 'O' 'O' -0.500000 15.9990
4526 'A' '479' 'GLY' 'N' 'NH1' -0.570000 14.0070
4527 'A' '479' 'GLY' 'HN' 'H' 0.370000 1.00800
4528 'A' '479' 'GLY' 'CA' 'CH2G' 0.200000 12.0110
4529 'A' '479' 'GLY' 'C' 'C' 0.500000 12.0110
4530 'A' '479' 'GLY' 'O' 'O' -0.500000 15.9990
4531 'A' '480' 'CYS' 'N' 'NH1' -0.570000 14.0070
4532 'A' '480' 'CYS' 'HN' 'H' 0.370000 1.00800
4533 'A' '480' 'CYS' 'CA' 'CH1E' 0.200000 12.0110
4534 'A' '480' 'CYS' 'CB' 'CH2E' 0.180000 12.0110
4535 'A' '480' 'CYS' 'SG' 'SH1E' -0.450000 32.0600
4536 'A' '480' 'CYS' 'HG' 'H' 0.270000 1.00800
4537 'A' '480' 'CYS' 'C' 'C' 0.500000 12.0110
4538 'A' '480' 'CYS' 'O' 'O' -0.500000 15.9990
4539 'A' '481' 'ASP' 'N' 'NH1' -0.570000 14.0070
4540 'A' '481' 'ASP' 'HN' 'H' 0.370000 1.00800
4541 'A' '481' 'ASP' 'CA' 'CH1E' 0.200000 12.0110
4542 'A' '481' 'ASP' 'CB' 'CH2E' -0.100000 12.0110
4543 'A' '481' 'ASP' 'CG' 'C' 0.700000 12.0110
4544 'A' '481' 'ASP' 'OD1' 'OC' -0.800000 15.9990
4545 'A' '481' 'ASP' 'OD2' 'OC' -0.800000 15.9990
4546 'A' '481' 'ASP' 'C' 'C' 0.500000 12.0110
4547 'A' '481' 'ASP' 'O' 'O' -0.500000 15.9990
4548 'A' '482' 'SER' 'N' 'NH1' -0.570000 14.0070
4549 'A' '482' 'SER' 'HN' 'H' 0.370000 1.00800
4550 'A' '482' 'SER' 'CA' 'CH1E' 0.200000 12.0110
4551 'A' '482' 'SER' 'CB' 'CH2E' 0.265000 12.0110
4552 'A' '482' 'SER' 'OG' 'OH1' -0.700000 15.9990
4553 'A' '482' 'SER' 'HG' 'H' 0.435000 1.00800
4554 'A' '482' 'SER' 'C' 'C' 0.500000 12.0110
4555 'A' '482' 'SER' 'O' 'O' -0.500000 15.9990
4556 'A' '483' 'LEU' 'N' 'NH1' -0.570000 14.0070
4557 'A' '483' 'LEU' 'HN' 'H' 0.370000 1.00800
4558 'A' '483' 'LEU' 'CA' 'CH1E' 0.200000 12.0110
4559 'A' '483' 'LEU' 'CB' 'CH2E' 0.00000 12.0110
4560 'A' '483' 'LEU' 'CG' 'CH1E' 0.00000 12.0110
4561 'A' '483' 'LEU' 'CD1' 'CH3E' 0.00000 12.0110
4562 'A' '483' 'LEU' 'CD2' 'CH3E' 0.00000 12.0110
4563 'A' '483' 'LEU' 'C' 'C' 0.500000 12.0110
4564 'A' '483' 'LEU' 'O' 'O' -0.500000 15.9990
4565 'A' '484' 'ARG' 'N' 'NH1' -0.570000 14.0070
4566 'A' '484' 'ARG' 'HN' 'H' 0.370000 1.00800
4567 'A' '484' 'ARG' 'CA' 'CH1E' 0.200000 12.0110
4568 'A' '484' 'ARG' 'CB' 'CH2E' 0.00000 12.0110
4569 'A' '484' 'ARG' 'CG' 'CH2E' 0.700000E-01 12.0110
4570 'A' '484' 'ARG' 'CD' 'CH2E' 0.310000 12.0110
4571 'A' '484' 'ARG' 'NE' 'NH1' -0.700000 14.0070
4572 'A' '484' 'ARG' 'HE' 'H' 0.440000 1.00800
4573 'A' '484' 'ARG' 'CZ' 'C' 0.640000 12.0110
4574 'A' '484' 'ARG' 'NH1' 'NC2' -0.800000 14.0070
4575 'A' '484' 'ARG' 'HH11' 'HC' 0.460000 1.00800
4576 'A' '484' 'ARG' 'HH12' 'HC' 0.460000 1.00800
4577 'A' '484' 'ARG' 'NH2' 'NC2' -0.800000 14.0070
4578 'A' '484' 'ARG' 'HH21' 'HC' 0.460000 1.00800
4579 'A' '484' 'ARG' 'HH22' 'HC' 0.460000 1.00800
4580 'A' '484' 'ARG' 'C' 'C' 0.500000 12.0110
4581 'A' '484' 'ARG' 'O' 'O' -0.500000 15.9990
4582 'A' '485' 'LYS' 'N' 'NH1' -0.570000 14.0070
4583 'A' '485' 'LYS' 'HN' 'H' 0.370000 1.00800
4584 'A' '485' 'LYS' 'CA' 'CH1E' 0.200000 12.0110
4585 'A' '485' 'LYS' 'CB' 'CH2E' 0.00000 12.0110
4586 'A' '485' 'LYS' 'CG' 'CH2E' 0.00000 12.0110
4587 'A' '485' 'LYS' 'CD' 'CH2E' 0.00000 12.0110
4588 'A' '485' 'LYS' 'CE' 'CH2E' 0.310000 12.0110
4589 'A' '485' 'LYS' 'NZ' 'NH3' -0.300000 14.0070
4590 'A' '485' 'LYS' 'HZ1' 'HC' 0.330000 1.00800
4591 'A' '485' 'LYS' 'HZ2' 'HC' 0.330000 1.00800
4592 'A' '485' 'LYS' 'HZ3' 'HC' 0.330000 1.00800
4593 'A' '485' 'LYS' 'C' 'C' 0.500000 12.0110
4594 'A' '485' 'LYS' 'O' 'O' -0.500000 15.9990
4595 'A' '486' 'LEU' 'N' 'NH1' -0.570000 14.0070
4596 'A' '486' 'LEU' 'HN' 'H' 0.370000 1.00800
4597 'A' '486' 'LEU' 'CA' 'CH1E' 0.200000 12.0110
4598 'A' '486' 'LEU' 'CB' 'CH2E' 0.00000 12.0110
4599 'A' '486' 'LEU' 'CG' 'CH1E' 0.00000 12.0110
4600 'A' '486' 'LEU' 'CD1' 'CH3E' 0.00000 12.0110
4601 'A' '486' 'LEU' 'CD2' 'CH3E' 0.00000 12.0110
4602 'A' '486' 'LEU' 'C' 'C' 0.500000 12.0110
4603 'A' '486' 'LEU' 'O' 'O' -0.500000 15.9990
4604 'A' '487' 'GLU' 'N' 'NH1' -0.570000 14.0070
4605 'A' '487' 'GLU' 'HN' 'H' 0.370000 1.00800
4606 'A' '487' 'GLU' 'CA' 'CH1E' 0.200000 12.0110
4607 'A' '487' 'GLU' 'CB' 'CH2E' 0.00000 12.0110
4608 'A' '487' 'GLU' 'CG' 'CH2E' -0.100000 12.0110
4609 'A' '487' 'GLU' 'CD' 'C' 0.700000 12.0110
4610 'A' '487' 'GLU' 'OE1' 'OC' -0.800000 15.9990
4611 'A' '487' 'GLU' 'OE2' 'OC' -0.800000 15.9990
4612 'A' '487' 'GLU' 'C' 'C' 0.500000 12.0110
4613 'A' '487' 'GLU' 'O' 'O' -0.500000 15.9990
4614 'A' '488' 'ILE' 'N' 'NH1' -0.570000 14.0070
4615 'A' '488' 'ILE' 'HN' 'H' 0.370000 1.00800
4616 'A' '488' 'ILE' 'CA' 'CH1E' 0.200000 12.0110
4617 'A' '488' 'ILE' 'CB' 'CH1E' 0.00000 12.0110
4618 'A' '488' 'ILE' 'CG1' 'CH2E' 0.00000 12.0110
4619 'A' '488' 'ILE' 'CG2' 'CH3E' 0.00000 12.0110
4620 'A' '488' 'ILE' 'CD1' 'CH3E' 0.00000 12.0110
4621 'A' '488' 'ILE' 'C' 'C' 0.500000 12.0110
4622 'A' '488' 'ILE' 'O' 'O' -0.500000 15.9990
4623 'A' '489' 'ARG' 'N' 'NH1' -0.570000 14.0070
4624 'A' '489' 'ARG' 'HN' 'H' 0.370000 1.00800
4625 'A' '489' 'ARG' 'CA' 'CH1E' 0.200000 12.0110
4626 'A' '489' 'ARG' 'CB' 'CH2E' 0.00000 12.0110
4627 'A' '489' 'ARG' 'CG' 'CH2E' 0.700000E-01 12.0110
4628 'A' '489' 'ARG' 'CD' 'CH2E' 0.310000 12.0110
4629 'A' '489' 'ARG' 'NE' 'NH1' -0.700000 14.0070
4630 'A' '489' 'ARG' 'HE' 'H' 0.440000 1.00800
4631 'A' '489' 'ARG' 'CZ' 'C' 0.640000 12.0110
4632 'A' '489' 'ARG' 'NH1' 'NC2' -0.800000 14.0070
4633 'A' '489' 'ARG' 'HH11' 'HC' 0.460000 1.00800
4634 'A' '489' 'ARG' 'HH12' 'HC' 0.460000 1.00800
4635 'A' '489' 'ARG' 'NH2' 'NC2' -0.800000 14.0070
4636 'A' '489' 'ARG' 'HH21' 'HC' 0.460000 1.00800
4637 'A' '489' 'ARG' 'HH22' 'HC' 0.460000 1.00800
4638 'A' '489' 'ARG' 'C' 'C' 0.500000 12.0110
4639 'A' '489' 'ARG' 'O' 'O' -0.500000 15.9990
4640 'A' '490' 'ASP' 'N' 'NH1' -0.570000 14.0070
4641 'A' '490' 'ASP' 'HN' 'H' 0.370000 1.00800
4642 'A' '490' 'ASP' 'CA' 'CH1E' 0.200000 12.0110
4643 'A' '490' 'ASP' 'CB' 'CH2E' -0.100000 12.0110
4644 'A' '490' 'ASP' 'CG' 'C' 0.700000 12.0110
4645 'A' '490' 'ASP' 'OD1' 'OC' -0.800000 15.9990
4646 'A' '490' 'ASP' 'OD2' 'OC' -0.800000 15.9990
4647 'A' '490' 'ASP' 'C' 'C' 0.500000 12.0110
4648 'A' '490' 'ASP' 'O' 'O' -0.500000 15.9990
4649 'A' '491' 'CYS' 'N' 'NH1' -0.570000 14.0070
4650 'A' '491' 'CYS' 'HN' 'H' 0.370000 1.00800
4651 'A' '491' 'CYS' 'CA' 'CH1E' 0.200000 12.0110
4652 'A' '491' 'CYS' 'CB' 'CH2E' 0.180000 12.0110
4653 'A' '491' 'CYS' 'SG' 'SH1E' -0.450000 32.0600
4654 'A' '491' 'CYS' 'HG' 'H' 0.270000 1.00800
4655 'A' '491' 'CYS' 'C' 'C' 0.500000 12.0110
4656 'A' '491' 'CYS' 'O' 'O' -0.500000 15.9990
4657 'A' '492' 'PRO' 'N' 'N' -0.570000 14.0070
4658 'A' '492' 'PRO' 'CA' 'CH1E' 0.285000 12.0110
4659 'A' '492' 'PRO' 'CB' 'CH2E' 0.00000 12.0110
4660 'A' '492' 'PRO' 'CG' 'CH2P' 0.00000 12.0110
4661 'A' '492' 'PRO' 'CD' 'CH2P' 0.285000 12.0110
4662 'A' '492' 'PRO' 'C' 'C' 0.500000 12.0110
4663 'A' '492' 'PRO' 'O' 'O' -0.500000 15.9990
4664 'A' '493' 'PHE' 'N' 'NH1' -0.570000 14.0070
4665 'A' '493' 'PHE' 'HN' 'H' 0.370000 1.00800
4666 'A' '493' 'PHE' 'CA' 'CH1E' 0.200000 12.0110
4667 'A' '493' 'PHE' 'CB' 'CH2E' 0.00000 12.0110
4668 'A' '493' 'PHE' 'CG' 'CF' 0.00000 12.0110
4669 'A' '493' 'PHE' 'CD1' 'CR1E' 0.00000 12.0110
4670 'A' '493' 'PHE' 'CD2' 'CR1E' 0.00000 12.0110
4671 'A' '493' 'PHE' 'CE1' 'CR1E' 0.00000 12.0110
4672 'A' '493' 'PHE' 'CE2' 'CR1E' 0.00000 12.0110
4673 'A' '493' 'PHE' 'CZ' 'CR1E' 0.00000 12.0110
4674 'A' '493' 'PHE' 'C' 'C' 0.500000 12.0110
4675 'A' '493' 'PHE' 'O' 'O' -0.500000 15.9990
4676 'A' '494' 'GLY' 'N' 'NH1' -0.570000 14.0070
4677 'A' '494' 'GLY' 'HN' 'H' 0.370000 1.00800
4678 'A' '494' 'GLY' 'CA' 'CH2G' 0.200000 12.0110
4679 'A' '494' 'GLY' 'C' 'C' 0.500000 12.0110
4680 'A' '494' 'GLY' 'O' 'O' -0.500000 15.9990
4681 'A' '495' 'ASP' 'N' 'NH1' -0.570000 14.0070
4682 'A' '495' 'ASP' 'HN' 'H' 0.370000 1.00800
4683 'A' '495' 'ASP' 'CA' 'CH1E' 0.200000 12.0110
4684 'A' '495' 'ASP' 'CB' 'CH2E' -0.100000 12.0110
4685 'A' '495' 'ASP' 'CG' 'C' 0.700000 12.0110
4686 'A' '495' 'ASP' 'OD1' 'OC' -0.800000 15.9990
4687 'A' '495' 'ASP' 'OD2' 'OC' -0.800000 15.9990
4688 'A' '495' 'ASP' 'C' 'C' 0.500000 12.0110
4689 'A' '495' 'ASP' 'O' 'O' -0.500000 15.9990
4690 'A' '496' 'LYS' 'N' 'NH1' -0.570000 14.0070
4691 'A' '496' 'LYS' 'HN' 'H' 0.370000 1.00800
4692 'A' '496' 'LYS' 'CA' 'CH1E' 0.200000 12.0110
4693 'A' '496' 'LYS' 'CB' 'CH2E' 0.00000 12.0110
4694 'A' '496' 'LYS' 'CG' 'CH2E' 0.00000 12.0110
4695 'A' '496' 'LYS' 'CD' 'CH2E' 0.00000 12.0110
4696 'A' '496' 'LYS' 'CE' 'CH2E' 0.310000 12.0110
4697 'A' '496' 'LYS' 'NZ' 'NH3' -0.300000 14.0070
4698 'A' '496' 'LYS' 'HZ1' 'HC' 0.330000 1.00800
4699 'A' '496' 'LYS' 'HZ2' 'HC' 0.330000 1.00800
4700 'A' '496' 'LYS' 'HZ3' 'HC' 0.330000 1.00800
4701 'A' '496' 'LYS' 'C' 'C' 0.500000 12.0110
4702 'A' '496' 'LYS' 'O' 'O' -0.500000 15.9990
4703 'A' '497' 'ALA' 'N' 'NH1' -0.570000 14.0070
4704 'A' '497' 'ALA' 'HN' 'H' 0.370000 1.00800
4705 'A' '497' 'ALA' 'CA' 'CH1E' 0.200000 12.0110
4706 'A' '497' 'ALA' 'CB' 'CH3E' 0.00000 12.0110
4707 'A' '497' 'ALA' 'C' 'C' 0.500000 12.0110
4708 'A' '497' 'ALA' 'O' 'O' -0.500000 15.9990
4709 'A' '498' 'LEU' 'N' 'NH1' -0.570000 14.0070
4710 'A' '498' 'LEU' 'HN' 'H' 0.370000 1.00800
4711 'A' '498' 'LEU' 'CA' 'CH1E' 0.200000 12.0110
4712 'A' '498' 'LEU' 'CB' 'CH2E' 0.00000 12.0110
4713 'A' '498' 'LEU' 'CG' 'CH1E' 0.00000 12.0110
4714 'A' '498' 'LEU' 'CD1' 'CH3E' 0.00000 12.0110
4715 'A' '498' 'LEU' 'CD2' 'CH3E' 0.00000 12.0110
4716 'A' '498' 'LEU' 'C' 'C' 0.500000 12.0110
4717 'A' '498' 'LEU' 'O' 'O' -0.500000 15.9990
4718 'A' '499' 'LEU' 'N' 'NH1' -0.570000 14.0070
4719 'A' '499' 'LEU' 'HN' 'H' 0.370000 1.00800
4720 'A' '499' 'LEU' 'CA' 'CH1E' 0.200000 12.0110
4721 'A' '499' 'LEU' 'CB' 'CH2E' 0.00000 12.0110
4722 'A' '499' 'LEU' 'CG' 'CH1E' 0.00000 12.0110
4723 'A' '499' 'LEU' 'CD1' 'CH3E' 0.00000 12.0110
4724 'A' '499' 'LEU' 'CD2' 'CH3E' 0.00000 12.0110
4725 'A' '499' 'LEU' 'C' 'C' 0.500000 12.0110
4726 'A' '499' 'LEU' 'O' 'O' -0.500000 15.9990
4727 'A' '500' 'ALA' 'N' 'NH1' -0.570000 14.0070
4728 'A' '500' 'ALA' 'HN' 'H' 0.370000 1.00800
4729 'A' '500' 'ALA' 'CA' 'CH1E' 0.200000 12.0110
4730 'A' '500' 'ALA' 'CB' 'CH3E' 0.00000 12.0110
4731 'A' '500' 'ALA' 'C' 'C' 0.500000 12.0110
4732 'A' '500' 'ALA' 'O' 'O' -0.500000 15.9990
4733 'A' '501' 'ASN' 'N' 'NH1' -0.570000 14.0070
4734 'A' '501' 'ASN' 'HN' 'H' 0.370000 1.00800
4735 'A' '501' 'ASN' 'CA' 'CH1E' 0.200000 12.0110
4736 'A' '501' 'ASN' 'CB' 'CH2E' 0.00000 12.0110
4737 'A' '501' 'ASN' 'CG' 'C' 0.500000 12.0110
4738 'A' '501' 'ASN' 'OD1' 'O' -0.500000 15.9990
4739 'A' '501' 'ASN' 'ND2' 'NH2' -0.850000 14.0070
4740 'A' '501' 'ASN' 'HD21' 'H' 0.425000 1.00800
4741 'A' '501' 'ASN' 'HD22' 'H' 0.425000 1.00800
4742 'A' '501' 'ASN' 'C' 'C' 0.500000 12.0110
4743 'A' '501' 'ASN' 'O' 'O' -0.500000 15.9990
4744 'A' '502' 'ALA' 'N' 'NH1' -0.570000 14.0070
4745 'A' '502' 'ALA' 'HN' 'H' 0.370000 1.00800
4746 'A' '502' 'ALA' 'CA' 'CH1E' 0.200000 12.0110
4747 'A' '502' 'ALA' 'CB' 'CH3E' 0.00000 12.0110
4748 'A' '502' 'ALA' 'C' 'C' 0.500000 12.0110
4749 'A' '502' 'ALA' 'O' 'O' -0.500000 15.9990
4750 'A' '503' 'SER' 'N' 'NH1' -0.570000 14.0070
4751 'A' '503' 'SER' 'HN' 'H' 0.370000 1.00800
4752 'A' '503' 'SER' 'CA' 'CH1E' 0.200000 12.0110
4753 'A' '503' 'SER' 'CB' 'CH2E' 0.265000 12.0110
4754 'A' '503' 'SER' 'OG' 'OH1' -0.700000 15.9990
4755 'A' '503' 'SER' 'HG' 'H' 0.435000 1.00800
4756 'A' '503' 'SER' 'C' 'C' 0.500000 12.0110
4757 'A' '503' 'SER' 'O' 'O' -0.500000 15.9990
4758 'A' '504' 'LYS' 'N' 'NH1' -0.570000 14.0070
4759 'A' '504' 'LYS' 'HN' 'H' 0.370000 1.00800
4760 'A' '504' 'LYS' 'CA' 'CH1E' 0.200000 12.0110
4761 'A' '504' 'LYS' 'CB' 'CH2E' 0.00000 12.0110
4762 'A' '504' 'LYS' 'CG' 'CH2E' 0.00000 12.0110
4763 'A' '504' 'LYS' 'CD' 'CH2E' 0.00000 12.0110
4764 'A' '504' 'LYS' 'CE' 'CH2E' 0.310000 12.0110
4765 'A' '504' 'LYS' 'NZ' 'NH3' -0.300000 14.0070
4766 'A' '504' 'LYS' 'HZ1' 'HC' 0.330000 1.00800
4767 'A' '504' 'LYS' 'HZ2' 'HC' 0.330000 1.00800
4768 'A' '504' 'LYS' 'HZ3' 'HC' 0.330000 1.00800
4769 'A' '504' 'LYS' 'C' 'C' 0.500000 12.0110
4770 'A' '504' 'LYS' 'O' 'O' -0.500000 15.9990
4771 'A' '505' 'LEU' 'N' 'NH1' -0.570000 14.0070
4772 'A' '505' 'LEU' 'HN' 'H' 0.370000 1.00800
4773 'A' '505' 'LEU' 'CA' 'CH1E' 0.200000 12.0110
4774 'A' '505' 'LEU' 'CB' 'CH2E' 0.00000 12.0110
4775 'A' '505' 'LEU' 'CG' 'CH1E' 0.00000 12.0110
4776 'A' '505' 'LEU' 'CD1' 'CH3E' 0.00000 12.0110
4777 'A' '505' 'LEU' 'CD2' 'CH3E' 0.00000 12.0110
4778 'A' '505' 'LEU' 'C' 'C' 0.500000 12.0110
4779 'A' '505' 'LEU' 'O' 'O' -0.500000 15.9990
4780 'A' '506' 'GLU' 'N' 'NH1' -0.570000 14.0070
4781 'A' '506' 'GLU' 'HN' 'H' 0.370000 1.00800
4782 'A' '506' 'GLU' 'CA' 'CH1E' 0.200000 12.0110
4783 'A' '506' 'GLU' 'CB' 'CH2E' 0.00000 12.0110
4784 'A' '506' 'GLU' 'CG' 'CH2E' -0.100000 12.0110
4785 'A' '506' 'GLU' 'CD' 'C' 0.700000 12.0110
4786 'A' '506' 'GLU' 'OE1' 'OC' -0.800000 15.9990
4787 'A' '506' 'GLU' 'OE2' 'OC' -0.800000 15.9990
4788 'A' '506' 'GLU' 'C' 'C' 0.500000 12.0110
4789 'A' '506' 'GLU' 'O' 'O' -0.500000 15.9990
4790 'A' '507' 'THR' 'N' 'NH1' -0.570000 14.0070
4791 'A' '507' 'THR' 'HN' 'H' 0.370000 1.00800
4792 'A' '507' 'THR' 'CA' 'CH1E' 0.200000 12.0110
4793 'A' '507' 'THR' 'CB' 'CH1E' 0.265000 12.0110
4794 'A' '507' 'THR' 'OG1' 'OH1' -0.700000 15.9990
4795 'A' '507' 'THR' 'HG1' 'H' 0.435000 1.00800
4796 'A' '507' 'THR' 'CG2' 'CH3E' 0.00000 12.0110
4797 'A' '507' 'THR' 'C' 'C' 0.500000 12.0110
4798 'A' '507' 'THR' 'O' 'O' -0.500000 15.9990
4799 'A' '508' 'MET' 'N' 'NH1' -0.570000 14.0070
4800 'A' '508' 'MET' 'HN' 'H' 0.370000 1.00800
4801 'A' '508' 'MET' 'CA' 'CH1E' 0.200000 12.0110
4802 'A' '508' 'MET' 'CB' 'CH2E' 0.00000 12.0110
4803 'A' '508' 'MET' 'CG' 'CH2E' 0.235000 12.0110
4804 'A' '508' 'MET' 'SD' 'SM' -0.470000 32.0600
4805 'A' '508' 'MET' 'CE' 'CH3E' 0.235000 12.0110
4806 'A' '508' 'MET' 'C' 'C' 0.500000 12.0110
4807 'A' '508' 'MET' 'O' 'O' -0.500000 15.9990
4808 'A' '509' 'ARG' 'N' 'NH1' -0.570000 14.0070
4809 'A' '509' 'ARG' 'HN' 'H' 0.370000 1.00800
4810 'A' '509' 'ARG' 'CA' 'CH1E' 0.200000 12.0110
4811 'A' '509' 'ARG' 'CB' 'CH2E' 0.00000 12.0110
4812 'A' '509' 'ARG' 'CG' 'CH2E' 0.700000E-01 12.0110
4813 'A' '509' 'ARG' 'CD' 'CH2E' 0.310000 12.0110
4814 'A' '509' 'ARG' 'NE' 'NH1' -0.700000 14.0070
4815 'A' '509' 'ARG' 'HE' 'H' 0.440000 1.00800
4816 'A' '509' 'ARG' 'CZ' 'C' 0.640000 12.0110
4817 'A' '509' 'ARG' 'NH1' 'NC2' -0.800000 14.0070
4818 'A' '509' 'ARG' 'HH11' 'HC' 0.460000 1.00800
4819 'A' '509' 'ARG' 'HH12' 'HC' 0.460000 1.00800
4820 'A' '509' 'ARG' 'NH2' 'NC2' -0.800000 14.0070
4821 'A' '509' 'ARG' 'HH21' 'HC' 0.460000 1.00800
4822 'A' '509' 'ARG' 'HH22' 'HC' 0.460000 1.00800
4823 'A' '509' 'ARG' 'C' 'C' 0.500000 12.0110
4824 'A' '509' 'ARG' 'O' 'O' -0.500000 15.9990
4825 'A' '510' 'SER' 'N' 'NH1' -0.570000 14.0070
4826 'A' '510' 'SER' 'HN' 'H' 0.370000 1.00800
4827 'A' '510' 'SER' 'CA' 'CH1E' 0.200000 12.0110
4828 'A' '510' 'SER' 'CB' 'CH2E' 0.265000 12.0110
4829 'A' '510' 'SER' 'OG' 'OH1' -0.700000 15.9990
4830 'A' '510' 'SER' 'HG' 'H' 0.435000 1.00800
4831 'A' '510' 'SER' 'C' 'C' 0.500000 12.0110
4832 'A' '510' 'SER' 'O' 'O' -0.500000 15.9990
4833 'A' '511' 'LEU' 'N' 'NH1' -0.570000 14.0070
4834 'A' '511' 'LEU' 'HN' 'H' 0.370000 1.00800
4835 'A' '511' 'LEU' 'CA' 'CH1E' 0.200000 12.0110
4836 'A' '511' 'LEU' 'CB' 'CH2E' 0.00000 12.0110
4837 'A' '511' 'LEU' 'CG' 'CH1E' 0.00000 12.0110
4838 'A' '511' 'LEU' 'CD1' 'CH3E' 0.00000 12.0110
4839 'A' '511' 'LEU' 'CD2' 'CH3E' 0.00000 12.0110
4840 'A' '511' 'LEU' 'C' 'C' 0.500000 12.0110
4841 'A' '511' 'LEU' 'O' 'O' -0.500000 15.9990
4842 'A' '512' 'TRP' 'N' 'NH1' -0.570000 14.0070
4843 'A' '512' 'TRP' 'HN' 'H' 0.370000 1.00800
4844 'A' '512' 'TRP' 'CA' 'CH1E' 0.200000 12.0110
4845 'A' '512' 'TRP' 'CB' 'CH2E' 0.00000 12.0110
4846 'A' '512' 'TRP' 'CG' 'C5W' -0.550000E-01 12.0110
4847 'A' '512' 'TRP' 'CD1' 'CR1E' 0.130000 12.0110
4848 'A' '512' 'TRP' 'CD2' 'CW' -0.550000E-01 12.0110
4849 'A' '512' 'TRP' 'NE1' 'NH1' -0.570000 14.0070
4850 'A' '512' 'TRP' 'HE1' 'H' 0.420000 1.00800
4851 'A' '512' 'TRP' 'CE2' 'CW' 0.130000 12.0110
4852 'A' '512' 'TRP' 'CE3' 'CR1E' 0.00000 12.0110
4853 'A' '512' 'TRP' 'CZ2' 'CR1W' 0.00000 12.0110
4854 'A' '512' 'TRP' 'CZ3' 'CR1E' 0.00000 12.0110
4855 'A' '512' 'TRP' 'CH2' 'CR1W' 0.00000 12.0110
4856 'A' '512' 'TRP' 'C' 'C' 0.500000 12.0110
4857 'A' '512' 'TRP' 'O' 'O' -0.500000 15.9990
4858 'A' '513' 'MET' 'N' 'NH1' -0.570000 14.0070
4859 'A' '513' 'MET' 'HN' 'H' 0.370000 1.00800
4860 'A' '513' 'MET' 'CA' 'CH1E' 0.200000 12.0110
4861 'A' '513' 'MET' 'CB' 'CH2E' 0.00000 12.0110
4862 'A' '513' 'MET' 'CG' 'CH2E' 0.235000 12.0110
4863 'A' '513' 'MET' 'SD' 'SM' -0.470000 32.0600
4864 'A' '513' 'MET' 'CE' 'CH3E' 0.235000 12.0110
4865 'A' '513' 'MET' 'C' 'C' 0.500000 12.0110
4866 'A' '513' 'MET' 'O' 'O' -0.500000 15.9990
4867 'A' '514' 'SER' 'N' 'NH1' -0.570000 14.0070
4868 'A' '514' 'SER' 'HN' 'H' 0.370000 1.00800
4869 'A' '514' 'SER' 'CA' 'CH1E' 0.200000 12.0110
4870 'A' '514' 'SER' 'CB' 'CH2E' 0.265000 12.0110
4871 'A' '514' 'SER' 'OG' 'OH1' -0.700000 15.9990
4872 'A' '514' 'SER' 'HG' 'H' 0.435000 1.00800
4873 'A' '514' 'SER' 'C' 'C' 0.500000 12.0110
4874 'A' '514' 'SER' 'O' 'O' -0.500000 15.9990
4875 'A' '515' 'SER' 'N' 'NH1' -0.570000 14.0070
4876 'A' '515' 'SER' 'HN' 'H' 0.370000 1.00800
4877 'A' '515' 'SER' 'CA' 'CH1E' 0.200000 12.0110
4878 'A' '515' 'SER' 'CB' 'CH2E' 0.265000 12.0110
4879 'A' '515' 'SER' 'OG' 'OH1' -0.700000 15.9990
4880 'A' '515' 'SER' 'HG' 'H' 0.435000 1.00800
4881 'A' '515' 'SER' 'C' 'C' 0.500000 12.0110
4882 'A' '515' 'SER' 'O' 'O' -0.500000 15.9990
4883 'A' '516' 'CYS' 'N' 'NH1' -0.570000 14.0070
4884 'A' '516' 'CYS' 'HN' 'H' 0.370000 1.00800
4885 'A' '516' 'CYS' 'CA' 'CH1E' 0.200000 12.0110
4886 'A' '516' 'CYS' 'CB' 'CH2E' 0.180000 12.0110
4887 'A' '516' 'CYS' 'SG' 'SH1E' -0.450000 32.0600
4888 'A' '516' 'CYS' 'HG' 'H' 0.270000 1.00800
4889 'A' '516' 'CYS' 'C' 'C' 0.500000 12.0110
4890 'A' '516' 'CYS' 'O' 'O' -0.500000 15.9990
4891 'A' '517' 'SER' 'N' 'NH1' -0.570000 14.0070
4892 'A' '517' 'SER' 'HN' 'H' 0.370000 1.00800
4893 'A' '517' 'SER' 'CA' 'CH1E' 0.200000 12.0110
4894 'A' '517' 'SER' 'CB' 'CH2E' 0.265000 12.0110
4895 'A' '517' 'SER' 'OG' 'OH1' -0.700000 15.9990
4896 'A' '517' 'SER' 'HG' 'H' 0.435000 1.00800
4897 'A' '517' 'SER' 'C' 'C' 0.500000 12.0110
4898 'A' '517' 'SER' 'O' 'O' -0.500000 15.9990
4899 'A' '518' 'VAL' 'N' 'NH1' -0.570000 14.0070
4900 'A' '518' 'VAL' 'HN' 'H' 0.370000 1.00800
4901 'A' '518' 'VAL' 'CA' 'CH1E' 0.200000 12.0110
4902 'A' '518' 'VAL' 'CB' 'CH1E' 0.00000 12.0110
4903 'A' '518' 'VAL' 'CG1' 'CH3E' 0.00000 12.0110
4904 'A' '518' 'VAL' 'CG2' 'CH3E' 0.00000 12.0110
4905 'A' '518' 'VAL' 'C' 'C' 0.500000 12.0110
4906 'A' '518' 'VAL' 'O' 'O' -0.500000 15.9990
4907 'A' '519' 'SER' 'N' 'NH1' -0.570000 14.0070
4908 'A' '519' 'SER' 'HN' 'H' 0.370000 1.00800
4909 'A' '519' 'SER' 'CA' 'CH1E' 0.200000 12.0110
4910 'A' '519' 'SER' 'CB' 'CH2E' 0.265000 12.0110
4911 'A' '519' 'SER' 'OG' 'OH1' -0.700000 15.9990
4912 'A' '519' 'SER' 'HG' 'H' 0.435000 1.00800
4913 'A' '519' 'SER' 'C' 'C' 0.500000 12.0110
4914 'A' '519' 'SER' 'O' 'O' -0.500000 15.9990
4915 'A' '520' 'PHE' 'N' 'NH1' -0.570000 14.0070
4916 'A' '520' 'PHE' 'HN' 'H' 0.370000 1.00800
4917 'A' '520' 'PHE' 'CA' 'CH1E' 0.200000 12.0110
4918 'A' '520' 'PHE' 'CB' 'CH2E' 0.00000 12.0110
4919 'A' '520' 'PHE' 'CG' 'CF' 0.00000 12.0110
4920 'A' '520' 'PHE' 'CD1' 'CR1E' 0.00000 12.0110
4921 'A' '520' 'PHE' 'CD2' 'CR1E' 0.00000 12.0110
4922 'A' '520' 'PHE' 'CE1' 'CR1E' 0.00000 12.0110
4923 'A' '520' 'PHE' 'CE2' 'CR1E' 0.00000 12.0110
4924 'A' '520' 'PHE' 'CZ' 'CR1E' 0.00000 12.0110
4925 'A' '520' 'PHE' 'C' 'C' 0.500000 12.0110
4926 'A' '520' 'PHE' 'O' 'O' -0.500000 15.9990
4927 'A' '521' 'GLY' 'N' 'NH1' -0.570000 14.0070
4928 'A' '521' 'GLY' 'HN' 'H' 0.370000 1.00800
4929 'A' '521' 'GLY' 'CA' 'CH2G' 0.200000 12.0110
4930 'A' '521' 'GLY' 'C' 'C' 0.500000 12.0110
4931 'A' '521' 'GLY' 'O' 'O' -0.500000 15.9990
4932 'A' '522' 'ALA' 'N' 'NH1' -0.570000 14.0070
4933 'A' '522' 'ALA' 'HN' 'H' 0.370000 1.00800
4934 'A' '522' 'ALA' 'CA' 'CH1E' 0.200000 12.0110
4935 'A' '522' 'ALA' 'CB' 'CH3E' 0.00000 12.0110
4936 'A' '522' 'ALA' 'C' 'C' 0.500000 12.0110
4937 'A' '522' 'ALA' 'O' 'O' -0.500000 15.9990
4938 'A' '523' 'CYS' 'N' 'NH1' -0.570000 14.0070
4939 'A' '523' 'CYS' 'HN' 'H' 0.370000 1.00800
4940 'A' '523' 'CYS' 'CA' 'CH1E' 0.200000 12.0110
4941 'A' '523' 'CYS' 'CB' 'CH2E' 0.180000 12.0110
4942 'A' '523' 'CYS' 'SG' 'SH1E' -0.450000 32.0600
4943 'A' '523' 'CYS' 'HG' 'H' 0.270000 1.00800
4944 'A' '523' 'CYS' 'C' 'C' 0.500000 12.0110
4945 'A' '523' 'CYS' 'O' 'O' -0.500000 15.9990
4946 'A' '524' 'LYS' 'N' 'NH1' -0.570000 14.0070
4947 'A' '524' 'LYS' 'HN' 'H' 0.370000 1.00800
4948 'A' '524' 'LYS' 'CA' 'CH1E' 0.200000 12.0110
4949 'A' '524' 'LYS' 'CB' 'CH2E' 0.00000 12.0110
4950 'A' '524' 'LYS' 'CG' 'CH2E' 0.00000 12.0110
4951 'A' '524' 'LYS' 'CD' 'CH2E' 0.00000 12.0110
4952 'A' '524' 'LYS' 'CE' 'CH2E' 0.310000 12.0110
4953 'A' '524' 'LYS' 'NZ' 'NH3' -0.300000 14.0070
4954 'A' '524' 'LYS' 'HZ1' 'HC' 0.330000 1.00800
4955 'A' '524' 'LYS' 'HZ2' 'HC' 0.330000 1.00800
4956 'A' '524' 'LYS' 'HZ3' 'HC' 0.330000 1.00800
4957 'A' '524' 'LYS' 'C' 'C' 0.500000 12.0110
4958 'A' '524' 'LYS' 'O' 'O' -0.500000 15.9990
4959 'A' '525' 'LEU' 'N' 'NH1' -0.570000 14.0070
4960 'A' '525' 'LEU' 'HN' 'H' 0.370000 1.00800
4961 'A' '525' 'LEU' 'CA' 'CH1E' 0.200000 12.0110
4962 'A' '525' 'LEU' 'CB' 'CH2E' 0.00000 12.0110
4963 'A' '525' 'LEU' 'CG' 'CH1E' 0.00000 12.0110
4964 'A' '525' 'LEU' 'CD1' 'CH3E' 0.00000 12.0110
4965 'A' '525' 'LEU' 'CD2' 'CH3E' 0.00000 12.0110
4966 'A' '525' 'LEU' 'C' 'C' 0.500000 12.0110
4967 'A' '525' 'LEU' 'O' 'O' -0.500000 15.9990
4968 'A' '526' 'LEU' 'N' 'NH1' -0.570000 14.0070
4969 'A' '526' 'LEU' 'HN' 'H' 0.370000 1.00800
4970 'A' '526' 'LEU' 'CA' 'CH1E' 0.200000 12.0110
4971 'A' '526' 'LEU' 'CB' 'CH2E' 0.00000 12.0110
4972 'A' '526' 'LEU' 'CG' 'CH1E' 0.00000 12.0110
4973 'A' '526' 'LEU' 'CD1' 'CH3E' 0.00000 12.0110
4974 'A' '526' 'LEU' 'CD2' 'CH3E' 0.00000 12.0110
4975 'A' '526' 'LEU' 'C' 'C' 0.500000 12.0110
4976 'A' '526' 'LEU' 'O' 'O' -0.500000 15.9990
4977 'A' '527' 'GLY' 'N' 'NH1' -0.570000 14.0070
4978 'A' '527' 'GLY' 'HN' 'H' 0.370000 1.00800
4979 'A' '527' 'GLY' 'CA' 'CH2G' 0.200000 12.0110
4980 'A' '527' 'GLY' 'C' 'C' 0.500000 12.0110
4981 'A' '527' 'GLY' 'O' 'O' -0.500000 15.9990
4982 'A' '528' 'GLN' 'N' 'NH1' -0.570000 14.0070
4983 'A' '528' 'GLN' 'HN' 'H' 0.370000 1.00800
4984 'A' '528' 'GLN' 'CA' 'CH1E' 0.200000 12.0110
4985 'A' '528' 'GLN' 'CB' 'CH2E' 0.00000 12.0110
4986 'A' '528' 'GLN' 'CG' 'CH2E' 0.00000 12.0110
4987 'A' '528' 'GLN' 'CD' 'C' 0.500000 12.0110
4988 'A' '528' 'GLN' 'OE1' 'O' -0.500000 15.9990
4989 'A' '528' 'GLN' 'NE2' 'NH2' -0.850000 14.0070
4990 'A' '528' 'GLN' 'HE21' 'H' 0.425000 1.00800
4991 'A' '528' 'GLN' 'HE22' 'H' 0.425000 1.00800
4992 'A' '528' 'GLN' 'C' 'C' 0.500000 12.0110
4993 'A' '528' 'GLN' 'O' 'O' -0.500000 15.9990
4994 'A' '529' 'LYS' 'N' 'NH1' -0.570000 14.0070
4995 'A' '529' 'LYS' 'HN' 'H' 0.370000 1.00800
4996 'A' '529' 'LYS' 'CA' 'CH1E' 0.200000 12.0110
4997 'A' '529' 'LYS' 'CB' 'CH2E' 0.00000 12.0110
4998 'A' '529' 'LYS' 'CG' 'CH2E' 0.00000 12.0110
4999 'A' '529' 'LYS' 'CD' 'CH2E' 0.00000 12.0110
5000 'A' '529' 'LYS' 'CE' 'CH2E' 0.310000 12.0110
5001 'A' '529' 'LYS' 'NZ' 'NH3' -0.300000 14.0070
5002 'A' '529' 'LYS' 'HZ1' 'HC' 0.330000 1.00800
5003 'A' '529' 'LYS' 'HZ2' 'HC' 0.330000 1.00800
5004 'A' '529' 'LYS' 'HZ3' 'HC' 0.330000 1.00800
5005 'A' '529' 'LYS' 'C' 'C' 0.500000 12.0110
5006 'A' '529' 'LYS' 'O' 'O' -0.500000 15.9990
5007 'A' '530' 'MET' 'N' 'NH1' -0.570000 14.0070
5008 'A' '530' 'MET' 'HN' 'H' 0.370000 1.00800
5009 'A' '530' 'MET' 'CA' 'CH1E' 0.200000 12.0110
5010 'A' '530' 'MET' 'CB' 'CH2E' 0.00000 12.0110
5011 'A' '530' 'MET' 'CG' 'CH2E' 0.235000 12.0110
5012 'A' '530' 'MET' 'SD' 'SM' -0.470000 32.0600
5013 'A' '530' 'MET' 'CE' 'CH3E' 0.235000 12.0110
5014 'A' '530' 'MET' 'C' 'C' 0.500000 12.0110
5015 'A' '530' 'MET' 'O' 'O' -0.500000 15.9990
5016 'A' '531' 'PRO' 'N' 'N' -0.570000 14.0070
5017 'A' '531' 'PRO' 'CA' 'CH1E' 0.285000 12.0110
5018 'A' '531' 'PRO' 'CB' 'CH2E' 0.00000 12.0110
5019 'A' '531' 'PRO' 'CG' 'CH2P' 0.00000 12.0110
5020 'A' '531' 'PRO' 'CD' 'CH2P' 0.285000 12.0110
5021 'A' '531' 'PRO' 'C' 'C' 0.500000 12.0110
5022 'A' '531' 'PRO' 'O' 'O' -0.500000 15.9990
5023 'A' '532' 'LYS' 'N' 'NH1' -0.570000 14.0070
5024 'A' '532' 'LYS' 'HN' 'H' 0.370000 1.00800
5025 'A' '532' 'LYS' 'CA' 'CH1E' 0.200000 12.0110
5026 'A' '532' 'LYS' 'CB' 'CH2E' 0.00000 12.0110
5027 'A' '532' 'LYS' 'CG' 'CH2E' 0.00000 12.0110
5028 'A' '532' 'LYS' 'CD' 'CH2E' 0.00000 12.0110
5029 'A' '532' 'LYS' 'CE' 'CH2E' 0.310000 12.0110
5030 'A' '532' 'LYS' 'NZ' 'NH3' -0.300000 14.0070
5031 'A' '532' 'LYS' 'HZ1' 'HC' 0.330000 1.00800
5032 'A' '532' 'LYS' 'HZ2' 'HC' 0.330000 1.00800
5033 'A' '532' 'LYS' 'HZ3' 'HC' 0.330000 1.00800
5034 'A' '532' 'LYS' 'C' 'C' 0.500000 12.0110
5035 'A' '532' 'LYS' 'O' 'O' -0.500000 15.9990
5036 'A' '533' 'LEU' 'N' 'NH1' -0.570000 14.0070
5037 'A' '533' 'LEU' 'HN' 'H' 0.370000 1.00800
5038 'A' '533' 'LEU' 'CA' 'CH1E' 0.200000 12.0110
5039 'A' '533' 'LEU' 'CB' 'CH2E' 0.00000 12.0110
5040 'A' '533' 'LEU' 'CG' 'CH1E' 0.00000 12.0110
5041 'A' '533' 'LEU' 'CD1' 'CH3E' 0.00000 12.0110
5042 'A' '533' 'LEU' 'CD2' 'CH3E' 0.00000 12.0110
5043 'A' '533' 'LEU' 'C' 'C' 0.500000 12.0110
5044 'A' '533' 'LEU' 'O' 'O' -0.500000 15.9990
5045 'A' '534' 'ASN' 'N' 'NH1' -0.570000 14.0070
5046 'A' '534' 'ASN' 'HN' 'H' 0.370000 1.00800
5047 'A' '534' 'ASN' 'CA' 'CH1E' 0.200000 12.0110
5048 'A' '534' 'ASN' 'CB' 'CH2E' 0.00000 12.0110
5049 'A' '534' 'ASN' 'CG' 'C' 0.500000 12.0110
5050 'A' '534' 'ASN' 'OD1' 'O' -0.500000 15.9990
5051 'A' '534' 'ASN' 'ND2' 'NH2' -0.850000 14.0070
5052 'A' '534' 'ASN' 'HD21' 'H' 0.425000 1.00800
5053 'A' '534' 'ASN' 'HD22' 'H' 0.425000 1.00800
5054 'A' '534' 'ASN' 'C' 'C' 0.500000 12.0110
5055 'A' '534' 'ASN' 'O' 'O' -0.500000 15.9990
5056 'A' '535' 'VAL' 'N' 'NH1' -0.570000 14.0070
5057 'A' '535' 'VAL' 'HN' 'H' 0.370000 1.00800
5058 'A' '535' 'VAL' 'CA' 'CH1E' 0.200000 12.0110
5059 'A' '535' 'VAL' 'CB' 'CH1E' 0.00000 12.0110
5060 'A' '535' 'VAL' 'CG1' 'CH3E' 0.00000 12.0110
5061 'A' '535' 'VAL' 'CG2' 'CH3E' 0.00000 12.0110
5062 'A' '535' 'VAL' 'C' 'C' 0.500000 12.0110
5063 'A' '535' 'VAL' 'O' 'O' -0.500000 15.9990
5064 'A' '536' 'GLU' 'N' 'NH1' -0.570000 14.0070
5065 'A' '536' 'GLU' 'HN' 'H' 0.370000 1.00800
5066 'A' '536' 'GLU' 'CA' 'CH1E' 0.200000 12.0110
5067 'A' '536' 'GLU' 'CB' 'CH2E' 0.00000 12.0110
5068 'A' '536' 'GLU' 'CG' 'CH2E' -0.100000 12.0110
5069 'A' '536' 'GLU' 'CD' 'C' 0.700000 12.0110
5070 'A' '536' 'GLU' 'OE1' 'OC' -0.800000 15.9990
5071 'A' '536' 'GLU' 'OE2' 'OC' -0.800000 15.9990
5072 'A' '536' 'GLU' 'C' 'C' 0.500000 12.0110
5073 'A' '536' 'GLU' 'O' 'O' -0.500000 15.9990
5074 'A' '537' 'VAL' 'N' 'NH1' -0.570000 14.0070
5075 'A' '537' 'VAL' 'HN' 'H' 0.370000 1.00800
5076 'A' '537' 'VAL' 'CA' 'CH1E' 0.200000 12.0110
5077 'A' '537' 'VAL' 'CB' 'CH1E' 0.00000 12.0110
5078 'A' '537' 'VAL' 'CG1' 'CH3E' 0.00000 12.0110
5079 'A' '537' 'VAL' 'CG2' 'CH3E' 0.00000 12.0110
5080 'A' '537' 'VAL' 'C' 'C' 0.500000 12.0110
5081 'A' '537' 'VAL' 'O' 'O' -0.500000 15.9990
5082 'A' '538' 'ILE' 'N' 'NH1' -0.570000 14.0070
5083 'A' '538' 'ILE' 'HN' 'H' 0.370000 1.00800
5084 'A' '538' 'ILE' 'CA' 'CH1E' 0.200000 12.0110
5085 'A' '538' 'ILE' 'CB' 'CH1E' 0.00000 12.0110
5086 'A' '538' 'ILE' 'CG1' 'CH2E' 0.00000 12.0110
5087 'A' '538' 'ILE' 'CG2' 'CH3E' 0.00000 12.0110
5088 'A' '538' 'ILE' 'CD1' 'CH3E' 0.00000 12.0110
5089 'A' '538' 'ILE' 'C' 'C' 0.500000 12.0110
5090 'A' '538' 'ILE' 'O' 'O' -0.500000 15.9990
5091 'A' '539' 'ASP' 'N' 'NH1' -0.570000 14.0070
5092 'A' '539' 'ASP' 'HN' 'H' 0.370000 1.00800
5093 'A' '539' 'ASP' 'CA' 'CH1E' 0.200000 12.0110
5094 'A' '539' 'ASP' 'CB' 'CH2E' -0.100000 12.0110
5095 'A' '539' 'ASP' 'CG' 'C' 0.700000 12.0110
5096 'A' '539' 'ASP' 'OD1' 'OC' -0.800000 15.9990
5097 'A' '539' 'ASP' 'OD2' 'OC' -0.800000 15.9990
5098 'A' '539' 'ASP' 'C' 'C' 0.500000 12.0110
5099 'A' '539' 'ASP' 'O' 'O' -0.500000 15.9990
5100 'A' '540' 'GLU' 'N' 'NH1' -0.570000 14.0070
5101 'A' '540' 'GLU' 'HN' 'H' 0.370000 1.00800
5102 'A' '540' 'GLU' 'CA' 'CH1E' 0.200000 12.0110
5103 'A' '540' 'GLU' 'CB' 'CH2E' 0.00000 12.0110
5104 'A' '540' 'GLU' 'CG' 'CH2E' -0.100000 12.0110
5105 'A' '540' 'GLU' 'CD' 'C' 0.700000 12.0110
5106 'A' '540' 'GLU' 'OE1' 'OC' -0.800000 15.9990
5107 'A' '540' 'GLU' 'OE2' 'OC' -0.800000 15.9990
5108 'A' '540' 'GLU' 'C' 'C' 0.500000 12.0110
5109 'A' '540' 'GLU' 'O' 'O' -0.500000 15.9990
5110 'A' '541' 'ARG' 'N' 'NH1' -0.570000 14.0070
5111 'A' '541' 'ARG' 'HN' 'H' 0.370000 1.00800
5112 'A' '541' 'ARG' 'CA' 'CH1E' 0.200000 12.0110
5113 'A' '541' 'ARG' 'CB' 'CH2E' 0.00000 12.0110
5114 'A' '541' 'ARG' 'CG' 'CH2E' 0.700000E-01 12.0110
5115 'A' '541' 'ARG' 'CD' 'CH2E' 0.310000 12.0110
5116 'A' '541' 'ARG' 'NE' 'NH1' -0.700000 14.0070
5117 'A' '541' 'ARG' 'HE' 'H' 0.440000 1.00800
5118 'A' '541' 'ARG' 'CZ' 'C' 0.640000 12.0110
5119 'A' '541' 'ARG' 'NH1' 'NC2' -0.800000 14.0070
5120 'A' '541' 'ARG' 'HH11' 'HC' 0.460000 1.00800
5121 'A' '541' 'ARG' 'HH12' 'HC' 0.460000 1.00800
5122 'A' '541' 'ARG' 'NH2' 'NC2' -0.800000 14.0070
5123 'A' '541' 'ARG' 'HH21' 'HC' 0.460000 1.00800
5124 'A' '541' 'ARG' 'HH22' 'HC' 0.460000 1.00800
5125 'A' '541' 'ARG' 'C' 'C' 0.500000 12.0110
5126 'A' '541' 'ARG' 'O' 'O' -0.500000 15.9990
5127 'A' '542' 'GLY' 'N' 'NH1' -0.570000 14.0070
5128 'A' '542' 'GLY' 'HN' 'H' 0.370000 1.00800
5129 'A' '542' 'GLY' 'CA' 'CH2G' 0.200000 12.0110
5130 'A' '542' 'GLY' 'C' 'C' 0.500000 12.0110
5131 'A' '542' 'GLY' 'O' 'O' -0.500000 15.9990
5132 'A' '543' 'ALA' 'N' 'NH1' -0.570000 14.0070
5133 'A' '543' 'ALA' 'HN' 'H' 0.370000 1.00800
5134 'A' '543' 'ALA' 'CA' 'CH1E' 0.200000 12.0110
5135 'A' '543' 'ALA' 'CB' 'CH3E' 0.00000 12.0110
5136 'A' '543' 'ALA' 'C' 'C' 0.500000 12.0110
5137 'A' '543' 'ALA' 'O' 'O' -0.500000 15.9990
5138 'A' '544' 'PRO' 'N' 'N' -0.570000 14.0070
5139 'A' '544' 'PRO' 'CA' 'CH1E' 0.285000 12.0110
5140 'A' '544' 'PRO' 'CB' 'CH2E' 0.00000 12.0110
5141 'A' '544' 'PRO' 'CG' 'CH2P' 0.00000 12.0110
5142 'A' '544' 'PRO' 'CD' 'CH2P' 0.285000 12.0110
5143 'A' '544' 'PRO' 'C' 'C' 0.500000 12.0110
5144 'A' '544' 'PRO' 'O' 'O' -0.500000 15.9990
5145 'A' '545' 'ASP' 'N' 'NH1' -0.570000 14.0070
5146 'A' '545' 'ASP' 'HN' 'H' 0.370000 1.00800
5147 'A' '545' 'ASP' 'CA' 'CH1E' 0.200000 12.0110
5148 'A' '545' 'ASP' 'CB' 'CH2E' -0.100000 12.0110
5149 'A' '545' 'ASP' 'CG' 'C' 0.700000 12.0110
5150 'A' '545' 'ASP' 'OD1' 'OC' -0.800000 15.9990
5151 'A' '545' 'ASP' 'OD2' 'OC' -0.800000 15.9990
5152 'A' '545' 'ASP' 'C' 'C' 0.500000 12.0110
5153 'A' '545' 'ASP' 'O' 'O' -0.500000 15.9990
5154 'A' '546' 'SER' 'N' 'NH1' -0.570000 14.0070
5155 'A' '546' 'SER' 'HN' 'H' 0.370000 1.00800
5156 'A' '546' 'SER' 'CA' 'CH1E' 0.200000 12.0110
5157 'A' '546' 'SER' 'CB' 'CH2E' 0.265000 12.0110
5158 'A' '546' 'SER' 'OG' 'OH1' -0.700000 15.9990
5159 'A' '546' 'SER' 'HG' 'H' 0.435000 1.00800
5160 'A' '546' 'SER' 'C' 'C' 0.500000 12.0110
5161 'A' '546' 'SER' 'O' 'O' -0.500000 15.9990
5162 'A' '547' 'ARG' 'N' 'NH1' -0.570000 14.0070
5163 'A' '547' 'ARG' 'HN' 'H' 0.370000 1.00800
5164 'A' '547' 'ARG' 'CA' 'CH1E' 0.200000 12.0110
5165 'A' '547' 'ARG' 'CB' 'CH2E' 0.00000 12.0110
5166 'A' '547' 'ARG' 'CG' 'CH2E' 0.700000E-01 12.0110
5167 'A' '547' 'ARG' 'CD' 'CH2E' 0.310000 12.0110
5168 'A' '547' 'ARG' 'NE' 'NH1' -0.700000 14.0070
5169 'A' '547' 'ARG' 'HE' 'H' 0.440000 1.00800
5170 'A' '547' 'ARG' 'CZ' 'C' 0.640000 12.0110
5171 'A' '547' 'ARG' 'NH1' 'NC2' -0.800000 14.0070
5172 'A' '547' 'ARG' 'HH11' 'HC' 0.460000 1.00800
5173 'A' '547' 'ARG' 'HH12' 'HC' 0.460000 1.00800
5174 'A' '547' 'ARG' 'NH2' 'NC2' -0.800000 14.0070
5175 'A' '547' 'ARG' 'HH21' 'HC' 0.460000 1.00800
5176 'A' '547' 'ARG' 'HH22' 'HC' 0.460000 1.00800
5177 'A' '547' 'ARG' 'C' 'C' 0.500000 12.0110
5178 'A' '547' 'ARG' 'O' 'O' -0.500000 15.9990
5179 'A' '548' 'PRO' 'N' 'N' -0.570000 14.0070
5180 'A' '548' 'PRO' 'CA' 'CH1E' 0.285000 12.0110
5181 'A' '548' 'PRO' 'CB' 'CH2E' 0.00000 12.0110
5182 'A' '548' 'PRO' 'CG' 'CH2P' 0.00000 12.0110
5183 'A' '548' 'PRO' 'CD' 'CH2P' 0.285000 12.0110
5184 'A' '548' 'PRO' 'C' 'C' 0.500000 12.0110
5185 'A' '548' 'PRO' 'O' 'O' -0.500000 15.9990
5186 'A' '549' 'GLU' 'N' 'NH1' -0.570000 14.0070
5187 'A' '549' 'GLU' 'HN' 'H' 0.370000 1.00800
5188 'A' '549' 'GLU' 'CA' 'CH1E' 0.200000 12.0110
5189 'A' '549' 'GLU' 'CB' 'CH2E' 0.00000 12.0110
5190 'A' '549' 'GLU' 'CG' 'CH2E' -0.100000 12.0110
5191 'A' '549' 'GLU' 'CD' 'C' 0.700000 12.0110
5192 'A' '549' 'GLU' 'OE1' 'OC' -0.800000 15.9990
5193 'A' '549' 'GLU' 'OE2' 'OC' -0.800000 15.9990
5194 'A' '549' 'GLU' 'C' 'C' 0.500000 12.0110
5195 'A' '549' 'GLU' 'O' 'O' -0.500000 15.9990
5196 'A' '550' 'SER' 'N' 'NH1' -0.570000 14.0070
5197 'A' '550' 'SER' 'HN' 'H' 0.370000 1.00800
5198 'A' '550' 'SER' 'CA' 'CH1E' 0.200000 12.0110
5199 'A' '550' 'SER' 'CB' 'CH2E' 0.265000 12.0110
5200 'A' '550' 'SER' 'OG' 'OH1' -0.700000 15.9990
5201 'A' '550' 'SER' 'HG' 'H' 0.435000 1.00800
5202 'A' '550' 'SER' 'C' 'C' 0.500000 12.0110
5203 'A' '550' 'SER' 'O' 'O' -0.500000 15.9990
5204 'A' '551' 'CYS' 'N' 'NH1' -0.570000 14.0070
5205 'A' '551' 'CYS' 'HN' 'H' 0.370000 1.00800
5206 'A' '551' 'CYS' 'CA' 'CH1E' 0.200000 12.0110
5207 'A' '551' 'CYS' 'CB' 'CH2E' 0.180000 12.0110
5208 'A' '551' 'CYS' 'SG' 'SH1E' -0.450000 32.0600
5209 'A' '551' 'CYS' 'HG' 'H' 0.270000 1.00800
5210 'A' '551' 'CYS' 'C' 'C' 0.500000 12.0110
5211 'A' '551' 'CYS' 'O' 'O' -0.500000 15.9990
5212 'A' '552' 'PRO' 'N' 'N' -0.570000 14.0070
5213 'A' '552' 'PRO' 'CA' 'CH1E' 0.285000 12.0110
5214 'A' '552' 'PRO' 'CB' 'CH2E' 0.00000 12.0110
5215 'A' '552' 'PRO' 'CG' 'CH2P' 0.00000 12.0110
5216 'A' '552' 'PRO' 'CD' 'CH2P' 0.285000 12.0110
5217 'A' '552' 'PRO' 'C' 'C' 0.500000 12.0110
5218 'A' '552' 'PRO' 'O' 'O' -0.500000 15.9990
5219 'A' '553' 'VAL' 'N' 'NH1' -0.570000 14.0070
5220 'A' '553' 'VAL' 'HN' 'H' 0.370000 1.00800
5221 'A' '553' 'VAL' 'CA' 'CH1E' 0.200000 12.0110
5222 'A' '553' 'VAL' 'CB' 'CH1E' 0.00000 12.0110
5223 'A' '553' 'VAL' 'CG1' 'CH3E' 0.00000 12.0110
5224 'A' '553' 'VAL' 'CG2' 'CH3E' 0.00000 12.0110
5225 'A' '553' 'VAL' 'C' 'C' 0.500000 12.0110
5226 'A' '553' 'VAL' 'O' 'O' -0.500000 15.9990
5227 'A' '554' 'GLU' 'N' 'NH1' -0.570000 14.0070
5228 'A' '554' 'GLU' 'HN' 'H' 0.370000 1.00800
5229 'A' '554' 'GLU' 'CA' 'CH1E' 0.200000 12.0110
5230 'A' '554' 'GLU' 'CB' 'CH2E' 0.00000 12.0110
5231 'A' '554' 'GLU' 'CG' 'CH2E' -0.100000 12.0110
5232 'A' '554' 'GLU' 'CD' 'C' 0.700000 12.0110
5233 'A' '554' 'GLU' 'OE1' 'OC' -0.800000 15.9990
5234 'A' '554' 'GLU' 'OE2' 'OC' -0.800000 15.9990
5235 'A' '554' 'GLU' 'C' 'C' 0.500000 12.0110
5236 'A' '554' 'GLU' 'O' 'O' -0.500000 15.9990
5237 'A' '555' 'ARG' 'N' 'NH1' -0.570000 14.0070
5238 'A' '555' 'ARG' 'HN' 'H' 0.370000 1.00800
5239 'A' '555' 'ARG' 'CA' 'CH1E' 0.200000 12.0110
5240 'A' '555' 'ARG' 'CB' 'CH2E' 0.00000 12.0110
5241 'A' '555' 'ARG' 'CG' 'CH2E' 0.700000E-01 12.0110
5242 'A' '555' 'ARG' 'CD' 'CH2E' 0.310000 12.0110
5243 'A' '555' 'ARG' 'NE' 'NH1' -0.700000 14.0070
5244 'A' '555' 'ARG' 'HE' 'H' 0.440000 1.00800
5245 'A' '555' 'ARG' 'CZ' 'C' 0.640000 12.0110
5246 'A' '555' 'ARG' 'NH1' 'NC2' -0.800000 14.0070
5247 'A' '555' 'ARG' 'HH11' 'HC' 0.460000 1.00800
5248 'A' '555' 'ARG' 'HH12' 'HC' 0.460000 1.00800
5249 'A' '555' 'ARG' 'NH2' 'NC2' -0.800000 14.0070
5250 'A' '555' 'ARG' 'HH21' 'HC' 0.460000 1.00800
5251 'A' '555' 'ARG' 'HH22' 'HC' 0.460000 1.00800
5252 'A' '555' 'ARG' 'C' 'C' 0.500000 12.0110
5253 'A' '555' 'ARG' 'O' 'O' -0.500000 15.9990
5254 'A' '556' 'VAL' 'N' 'NH1' -0.570000 14.0070
5255 'A' '556' 'VAL' 'HN' 'H' 0.370000 1.00800
5256 'A' '556' 'VAL' 'CA' 'CH1E' 0.200000 12.0110
5257 'A' '556' 'VAL' 'CB' 'CH1E' 0.00000 12.0110
5258 'A' '556' 'VAL' 'CG1' 'CH3E' 0.00000 12.0110
5259 'A' '556' 'VAL' 'CG2' 'CH3E' 0.00000 12.0110
5260 'A' '556' 'VAL' 'C' 'C' 0.500000 12.0110
5261 'A' '556' 'VAL' 'O' 'O' -0.500000 15.9990
5262 'A' '557' 'PHE' 'N' 'NH1' -0.570000 14.0070
5263 'A' '557' 'PHE' 'HN' 'H' 0.370000 1.00800
5264 'A' '557' 'PHE' 'CA' 'CH1E' 0.200000 12.0110
5265 'A' '557' 'PHE' 'CB' 'CH2E' 0.00000 12.0110
5266 'A' '557' 'PHE' 'CG' 'CF' 0.00000 12.0110
5267 'A' '557' 'PHE' 'CD1' 'CR1E' 0.00000 12.0110
5268 'A' '557' 'PHE' 'CD2' 'CR1E' 0.00000 12.0110
5269 'A' '557' 'PHE' 'CE1' 'CR1E' 0.00000 12.0110
5270 'A' '557' 'PHE' 'CE2' 'CR1E' 0.00000 12.0110
5271 'A' '557' 'PHE' 'CZ' 'CR1E' 0.00000 12.0110
5272 'A' '557' 'PHE' 'C' 'C' 0.500000 12.0110
5273 'A' '557' 'PHE' 'O' 'O' -0.500000 15.9990
5274 'A' '558' 'ILE' 'N' 'NH1' -0.570000 14.0070
5275 'A' '558' 'ILE' 'HN' 'H' 0.370000 1.00800
5276 'A' '558' 'ILE' 'CA' 'CH1E' 0.200000 12.0110
5277 'A' '558' 'ILE' 'CB' 'CH1E' 0.00000 12.0110
5278 'A' '558' 'ILE' 'CG1' 'CH2E' 0.00000 12.0110
5279 'A' '558' 'ILE' 'CG2' 'CH3E' 0.00000 12.0110
5280 'A' '558' 'ILE' 'CD1' 'CH3E' 0.00000 12.0110
5281 'A' '558' 'ILE' 'C' 'C' 0.500000 12.0110
5282 'A' '558' 'ILE' 'O' 'O' -0.500000 15.9990
5283 'A' '559' 'TYR' 'N' 'NH1' -0.570000 14.0070
5284 'A' '559' 'TYR' 'HN' 'H' 0.370000 1.00800
5285 'A' '559' 'TYR' 'CA' 'CH1E' 0.200000 12.0110
5286 'A' '559' 'TYR' 'CB' 'CH2E' 0.00000 12.0110
5287 'A' '559' 'TYR' 'CG' 'CY' 0.00000 12.0110
5288 'A' '559' 'TYR' 'CD1' 'CR1E' 0.00000 12.0110
5289 'A' '559' 'TYR' 'CD2' 'CR1E' 0.00000 12.0110
5290 'A' '559' 'TYR' 'CE1' 'CR1E' 0.00000 12.0110
5291 'A' '559' 'TYR' 'CE2' 'CR1E' 0.00000 12.0110
5292 'A' '559' 'TYR' 'CZ' 'CY2' 0.265000 12.0110
5293 'A' '559' 'TYR' 'OH' 'OH1' -0.700000 15.9990
5294 'A' '559' 'TYR' 'HH' 'H' 0.435000 1.00800
5295 'A' '559' 'TYR' 'C' 'C' 0.500000 12.0110
5296 'A' '559' 'TYR' 'O' 'O' -0.500000 15.9990
5297 'A' '560' 'ARG' 'N' 'NH1' -0.570000 14.0070
5298 'A' '560' 'ARG' 'HN' 'H' 0.370000 1.00800
5299 'A' '560' 'ARG' 'CA' 'CH1E' 0.200000 12.0110
5300 'A' '560' 'ARG' 'CB' 'CH2E' 0.00000 12.0110
5301 'A' '560' 'ARG' 'CG' 'CH2E' 0.700000E-01 12.0110
5302 'A' '560' 'ARG' 'CD' 'CH2E' 0.310000 12.0110
5303 'A' '560' 'ARG' 'NE' 'NH1' -0.700000 14.0070
5304 'A' '560' 'ARG' 'HE' 'H' 0.440000 1.00800
5305 'A' '560' 'ARG' 'CZ' 'C' 0.640000 12.0110
5306 'A' '560' 'ARG' 'NH1' 'NC2' -0.800000 14.0070
5307 'A' '560' 'ARG' 'HH11' 'HC' 0.460000 1.00800
5308 'A' '560' 'ARG' 'HH12' 'HC' 0.460000 1.00800
5309 'A' '560' 'ARG' 'NH2' 'NC2' -0.800000 14.0070
5310 'A' '560' 'ARG' 'HH21' 'HC' 0.460000 1.00800
5311 'A' '560' 'ARG' 'HH22' 'HC' 0.460000 1.00800
5312 'A' '560' 'ARG' 'C' 'C' 0.500000 12.0110
5313 'A' '560' 'ARG' 'O' 'O' -0.500000 15.9990
5314 'A' '561' 'THR' 'N' 'NH1' -0.570000 14.0070
5315 'A' '561' 'THR' 'HN' 'H' 0.370000 1.00800
5316 'A' '561' 'THR' 'CA' 'CH1E' 0.200000 12.0110
5317 'A' '561' 'THR' 'CB' 'CH1E' 0.265000 12.0110
5318 'A' '561' 'THR' 'OG1' 'OH1' -0.700000 15.9990
5319 'A' '561' 'THR' 'HG1' 'H' 0.435000 1.00800
5320 'A' '561' 'THR' 'CG2' 'CH3E' 0.00000 12.0110
5321 'A' '561' 'THR' 'C' 'C' 0.500000 12.0110
5322 'A' '561' 'THR' 'O' 'O' -0.500000 15.9990
5323 'A' '562' 'VAL' 'N' 'NH1' -0.570000 14.0070
5324 'A' '562' 'VAL' 'HN' 'H' 0.370000 1.00800
5325 'A' '562' 'VAL' 'CA' 'CH1E' 0.200000 12.0110
5326 'A' '562' 'VAL' 'CB' 'CH1E' 0.00000 12.0110
5327 'A' '562' 'VAL' 'CG1' 'CH3E' 0.00000 12.0110
5328 'A' '562' 'VAL' 'CG2' 'CH3E' 0.00000 12.0110
5329 'A' '562' 'VAL' 'C' 'C' 0.500000 12.0110
5330 'A' '562' 'VAL' 'O' 'O' -0.500000 15.9990
5331 'A' '563' 'ALA' 'N' 'NH1' -0.570000 14.0070
5332 'A' '563' 'ALA' 'HN' 'H' 0.370000 1.00800
5333 'A' '563' 'ALA' 'CA' 'CH1E' 0.200000 12.0110
5334 'A' '563' 'ALA' 'CB' 'CH3E' 0.00000 12.0110
5335 'A' '563' 'ALA' 'C' 'C' 0.500000 12.0110
5336 'A' '563' 'ALA' 'O' 'O' -0.500000 15.9990
5337 'A' '564' 'GLY' 'N' 'NH1' -0.570000 14.0070
5338 'A' '564' 'GLY' 'HN' 'H' 0.370000 1.00800
5339 'A' '564' 'GLY' 'CA' 'CH2G' 0.200000 12.0110
5340 'A' '564' 'GLY' 'C' 'C' 0.500000 12.0110
5341 'A' '564' 'GLY' 'O' 'O' -0.500000 15.9990
5342 'A' '565' 'PRO' 'N' 'N' -0.570000 14.0070
5343 'A' '565' 'PRO' 'CA' 'CH1E' 0.285000 12.0110
5344 'A' '565' 'PRO' 'CB' 'CH2E' 0.00000 12.0110
5345 'A' '565' 'PRO' 'CG' 'CH2P' 0.00000 12.0110
5346 'A' '565' 'PRO' 'CD' 'CH2P' 0.285000 12.0110
5347 'A' '565' 'PRO' 'C' 'C' 0.500000 12.0110
5348 'A' '565' 'PRO' 'O' 'O' -0.500000 15.9990
5349 'A' '566' 'ARG' 'N' 'NH1' -0.570000 14.0070
5350 'A' '566' 'ARG' 'HN' 'H' 0.370000 1.00800
5351 'A' '566' 'ARG' 'CA' 'CH1E' 0.200000 12.0110
5352 'A' '566' 'ARG' 'CB' 'CH2E' 0.00000 12.0110
5353 'A' '566' 'ARG' 'CG' 'CH2E' 0.700000E-01 12.0110
5354 'A' '566' 'ARG' 'CD' 'CH2E' 0.310000 12.0110
5355 'A' '566' 'ARG' 'NE' 'NH1' -0.700000 14.0070
5356 'A' '566' 'ARG' 'HE' 'H' 0.440000 1.00800
5357 'A' '566' 'ARG' 'CZ' 'C' 0.640000 12.0110
5358 'A' '566' 'ARG' 'NH1' 'NC2' -0.800000 14.0070
5359 'A' '566' 'ARG' 'HH11' 'HC' 0.460000 1.00800
5360 'A' '566' 'ARG' 'HH12' 'HC' 0.460000 1.00800
5361 'A' '566' 'ARG' 'NH2' 'NC2' -0.800000 14.0070
5362 'A' '566' 'ARG' 'HH21' 'HC' 0.460000 1.00800
5363 'A' '566' 'ARG' 'HH22' 'HC' 0.460000 1.00800
5364 'A' '566' 'ARG' 'C' 'C' 0.500000 12.0110
5365 'A' '566' 'ARG' 'O' 'O' -0.500000 15.9990
5366 'A' '567' 'PHE' 'N' 'NH1' -0.570000 14.0070
5367 'A' '567' 'PHE' 'HN' 'H' 0.370000 1.00800
5368 'A' '567' 'PHE' 'CA' 'CH1E' 0.200000 12.0110
5369 'A' '567' 'PHE' 'CB' 'CH2E' 0.00000 12.0110
5370 'A' '567' 'PHE' 'CG' 'CF' 0.00000 12.0110
5371 'A' '567' 'PHE' 'CD1' 'CR1E' 0.00000 12.0110
5372 'A' '567' 'PHE' 'CD2' 'CR1E' 0.00000 12.0110
5373 'A' '567' 'PHE' 'CE1' 'CR1E' 0.00000 12.0110
5374 'A' '567' 'PHE' 'CE2' 'CR1E' 0.00000 12.0110
5375 'A' '567' 'PHE' 'CZ' 'CR1E' 0.00000 12.0110
5376 'A' '567' 'PHE' 'C' 'C' 0.500000 12.0110
5377 'A' '567' 'PHE' 'O' 'O' -0.500000 15.9990
5378 'A' '568' 'ASP' 'N' 'NH1' -0.570000 14.0070
5379 'A' '568' 'ASP' 'HN' 'H' 0.370000 1.00800
5380 'A' '568' 'ASP' 'CA' 'CH1E' 0.200000 12.0110
5381 'A' '568' 'ASP' 'CB' 'CH2E' -0.100000 12.0110
5382 'A' '568' 'ASP' 'CG' 'C' 0.700000 12.0110
5383 'A' '568' 'ASP' 'OD1' 'OC' -0.800000 15.9990
5384 'A' '568' 'ASP' 'OD2' 'OC' -0.800000 15.9990
5385 'A' '568' 'ASP' 'C' 'C' 0.500000 12.0110
5386 'A' '568' 'ASP' 'O' 'O' -0.500000 15.9990
5387 'A' '569' 'MET' 'N' 'NH1' -0.570000 14.0070
5388 'A' '569' 'MET' 'HN' 'H' 0.370000 1.00800
5389 'A' '569' 'MET' 'CA' 'CH1E' 0.200000 12.0110
5390 'A' '569' 'MET' 'CB' 'CH2E' 0.00000 12.0110
5391 'A' '569' 'MET' 'CG' 'CH2E' 0.235000 12.0110
5392 'A' '569' 'MET' 'SD' 'SM' -0.470000 32.0600
5393 'A' '569' 'MET' 'CE' 'CH3E' 0.235000 12.0110
5394 'A' '569' 'MET' 'C' 'C' 0.500000 12.0110
5395 'A' '569' 'MET' 'O' 'O' -0.500000 15.9990
5396 'A' '570' 'PRO' 'N' 'N' -0.570000 14.0070
5397 'A' '570' 'PRO' 'CA' 'CH1E' 0.285000 12.0110
5398 'A' '570' 'PRO' 'CB' 'CH2E' 0.00000 12.0110
5399 'A' '570' 'PRO' 'CG' 'CH2P' 0.00000 12.0110
5400 'A' '570' 'PRO' 'CD' 'CH2P' 0.285000 12.0110
5401 'A' '570' 'PRO' 'C' 'C' 0.500000 12.0110
5402 'A' '570' 'PRO' 'O' 'O' -0.500000 15.9990
5403 'A' '571' 'GLY' 'N' 'NH1' -0.570000 14.0070
5404 'A' '571' 'GLY' 'HN' 'H' 0.370000 1.00800
5405 'A' '571' 'GLY' 'CA' 'CH2G' 0.200000 12.0110
5406 'A' '571' 'GLY' 'C' 'C' 0.500000 12.0110
5407 'A' '571' 'GLY' 'O' 'O' -0.500000 15.9990
5408 'A' '572' 'PHE' 'N' 'NH1' -0.570000 14.0070
5409 'A' '572' 'PHE' 'HN' 'H' 0.370000 1.00800
5410 'A' '572' 'PHE' 'CA' 'CH1E' 0.200000 12.0110
5411 'A' '572' 'PHE' 'CB' 'CH2E' 0.00000 12.0110
5412 'A' '572' 'PHE' 'CG' 'CF' 0.00000 12.0110
5413 'A' '572' 'PHE' 'CD1' 'CR1E' 0.00000 12.0110
5414 'A' '572' 'PHE' 'CD2' 'CR1E' 0.00000 12.0110
5415 'A' '572' 'PHE' 'CE1' 'CR1E' 0.00000 12.0110
5416 'A' '572' 'PHE' 'CE2' 'CR1E' 0.00000 12.0110
5417 'A' '572' 'PHE' 'CZ' 'CR1E' 0.00000 12.0110
5418 'A' '572' 'PHE' 'C' 'C' 0.500000 12.0110
5419 'A' '572' 'PHE' 'O' 'O' -0.500000 15.9990
5420 'A' '573' 'VAL' 'N' 'NH1' -0.570000 14.0070
5421 'A' '573' 'VAL' 'HN' 'H' 0.370000 1.00800
5422 'A' '573' 'VAL' 'CA' 'CH1E' 0.200000 12.0110
5423 'A' '573' 'VAL' 'CB' 'CH1E' 0.00000 12.0110
5424 'A' '573' 'VAL' 'CG1' 'CH3E' 0.00000 12.0110
5425 'A' '573' 'VAL' 'CG2' 'CH3E' 0.00000 12.0110
5426 'A' '573' 'VAL' 'C' 'C' 0.500000 12.0110
5427 'A' '573' 'VAL' 'O' 'O' -0.500000 15.9990
5428 'A' '574' 'TRP' 'N' 'NH1' -0.570000 14.0070
5429 'A' '574' 'TRP' 'HN' 'H' 0.370000 1.00800
5430 'A' '574' 'TRP' 'CA' 'CH1E' 0.200000 12.0110
5431 'A' '574' 'TRP' 'CB' 'CH2E' 0.00000 12.0110
5432 'A' '574' 'TRP' 'CG' 'C5W' -0.550000E-01 12.0110
5433 'A' '574' 'TRP' 'CD1' 'CR1E' 0.130000 12.0110
5434 'A' '574' 'TRP' 'CD2' 'CW' -0.550000E-01 12.0110
5435 'A' '574' 'TRP' 'NE1' 'NH1' -0.570000 14.0070
5436 'A' '574' 'TRP' 'HE1' 'H' 0.420000 1.00800
5437 'A' '574' 'TRP' 'CE2' 'CW' 0.130000 12.0110
5438 'A' '574' 'TRP' 'CE3' 'CR1E' 0.00000 12.0110
5439 'A' '574' 'TRP' 'CZ2' 'CR1W' 0.00000 12.0110
5440 'A' '574' 'TRP' 'CZ3' 'CR1E' 0.00000 12.0110
5441 'A' '574' 'TRP' 'CH2' 'CR1W' 0.00000 12.0110
5442 'A' '574' 'TRP' 'C' 'C' 0.500000 12.0110
5443 'A' '574' 'TRP' 'O' 'O' -0.500000 15.9990
5444 'A' '575' 'ASN' 'N' 'NH1' -0.570000 14.0070
5445 'A' '575' 'ASN' 'HN' 'H' 0.370000 1.00800
5446 'A' '575' 'ASN' 'CA' 'CH1E' 0.200000 12.0110
5447 'A' '575' 'ASN' 'CB' 'CH2E' 0.00000 12.0110
5448 'A' '575' 'ASN' 'CG' 'C' 0.500000 12.0110
5449 'A' '575' 'ASN' 'OD1' 'O' -0.500000 15.9990
5450 'A' '575' 'ASN' 'ND2' 'NH2' -0.850000 14.0070
5451 'A' '575' 'ASN' 'HD21' 'H' 0.425000 1.00800
5452 'A' '575' 'ASN' 'HD22' 'H' 0.425000 1.00800
5453 'A' '575' 'ASN' 'C' 'C' 0.500000 12.0110
5454 'A' '575' 'ASN' 'O' 'O' -0.500000 15.9990
5455 'A' '576' 'MET' 'N' 'NH1' -0.570000 14.0070
5456 'A' '576' 'MET' 'HN' 'H' 0.370000 1.00800
5457 'A' '576' 'MET' 'CA' 'CH1E' 0.200000 12.0110
5458 'A' '576' 'MET' 'CB' 'CH2E' 0.00000 12.0110
5459 'A' '576' 'MET' 'CG' 'CH2E' 0.235000 12.0110
5460 'A' '576' 'MET' 'SD' 'SM' -0.470000 32.0600
5461 'A' '576' 'MET' 'CE' 'CH3E' 0.235000 12.0110
5462 'A' '576' 'MET' 'C' 'C' 0.500000 12.0110
5463 'A' '576' 'MET' 'O' 'O' -0.500000 15.9990
5464 'A' '801' 'IHP' 'OAC' 'OAAC' -1.10200 15.9994
5465 'A' '801' 'IHP' 'PAA' 'PAAA' 1.16700 30.9738
5466 'A' '801' 'IHP' 'OAD' 'OAAD' -1.10200 15.9994
5467 'A' '801' 'IHP' 'OAB' 'OAAB' -0.809000 15.9994
5468 'A' '801' 'IHP' 'OAA' 'OAAA' -0.230000 15.9994
5469 'A' '801' 'IHP' 'CAA' 'CAAA' 0.760000E-01 13.0190
5470 'A' '801' 'IHP' 'CAB' 'CAAB' 0.760000E-01 13.0190
5471 'A' '801' 'IHP' 'OAE' 'OAAE' -0.230000 15.9994
5472 'A' '801' 'IHP' 'PAB' 'PAAB' 1.16700 30.9738
5473 'A' '801' 'IHP' 'OAG' 'OAAG' -1.10200 15.9994
5474 'A' '801' 'IHP' 'OAH' 'OAAH' -1.10200 15.9994
5475 'A' '801' 'IHP' 'OAF' 'OAAF' -0.809000 15.9994
5476 'A' '801' 'IHP' 'CAC' 'CAAC' 0.760000E-01 13.0190
5477 'A' '801' 'IHP' 'OAI' 'OAAI' -0.230000 15.9994
5478 'A' '801' 'IHP' 'PAC' 'PAAC' 1.16700 30.9738
5479 'A' '801' 'IHP' 'OAL' 'OAAL' -1.10200 15.9994
5480 'A' '801' 'IHP' 'OAM' 'OAAM' -1.10200 15.9994
5481 'A' '801' 'IHP' 'OAK' 'OAAK' -0.809000 15.9994
5482 'A' '801' 'IHP' 'CAD' 'CAAD' 0.760000E-01 13.0190
5483 'A' '801' 'IHP' 'OAN' 'OAAN' -0.230000 15.9994
5484 'A' '801' 'IHP' 'PAD' 'PAAD' 1.16700 30.9738
5485 'A' '801' 'IHP' 'OAP' 'OAAP' -1.10200 15.9994
5486 'A' '801' 'IHP' 'OAQ' 'OAAQ' -1.10200 15.9994
5487 'A' '801' 'IHP' 'OAO' 'OAAO' -0.809000 15.9994
5488 'A' '801' 'IHP' 'CAE' 'CAAE' 0.760000E-01 13.0190
5489 'A' '801' 'IHP' 'OAR' 'OAAR' -0.230000 15.9994
5490 'A' '801' 'IHP' 'PAE' 'PAAE' 1.16700 30.9738
5491 'A' '801' 'IHP' 'OAT' 'OAAT' -1.10200 15.9994
5492 'A' '801' 'IHP' 'OAU' 'OAAU' -1.10200 15.9994
5493 'A' '801' 'IHP' 'OAS' 'OAAS' -0.809000 15.9994
5494 'A' '801' 'IHP' 'CAF' 'CAAF' 0.760000E-01 13.0190
5495 'A' '801' 'IHP' 'OAV' 'OAAV' -0.230000 15.9994
5496 'A' '801' 'IHP' 'PAF' 'PAAF' 1.16700 30.9738
5497 'A' '801' 'IHP' 'OAX' 'OAAX' -1.10200 15.9994
5498 'A' '801' 'IHP' 'OAY' 'OAAY' -1.10200 15.9994
5499 'A' '801' 'IHP' 'OAW' 'OAAW' -0.809000 15.9994
5500 'A' '901' 'IAC' 'CBB' 'CBBB' -0.230000E-01 12.0110
5501 'A' '901' 'IAC' 'CBC' 'CBBC' -0.440000E-01 13.0190
5502 'A' '901' 'IAC' 'CBD' 'CBBD' -0.440000E-01 13.0190
5503 'A' '901' 'IAC' 'CBE' 'CBBE' -0.440000E-01 13.0190
5504 'A' '901' 'IAC' 'CBF' 'CBBF' -0.440000E-01 13.0190
5505 'A' '901' 'IAC' 'CBA' 'CBBA' 0.130000 12.0110
5506 'A' '901' 'IAC' 'NBK' 'NBBK' 0.231000 14.0067
5507 'A' '901' 'IAC' 'HAA' 'HBAA' -0.100000E-02 1.00800
5508 'A' '901' 'IAC' 'CBH' 'CBBH' -0.440000E-01 13.0190
5509 'A' '901' 'IAC' 'CBG' 'CBBG' -0.230000E-01 12.0110
5510 'A' '901' 'IAC' 'CBI' 'CBBI' 0.600000E-01 14.0270
5511 'A' '901' 'IAC' 'CBJ' 'CBBJ' 0.360000 12.0110
5512 'A' '901' 'IAC' 'OBM' 'OBBM' -0.757000 15.9994
5513 'A' '901' 'IAC' 'OBL' 'OBBL' -0.757000 15.9994
5514 'A' '2001' 'GLN' 'N' 'NH1' -0.570000 14.0070
5515 'A' '2001' 'GLN' 'HN' 'H' 0.370000 1.00800
5516 'A' '2001' 'GLN' 'CA' 'CH1E' 0.200000 12.0110
5517 'A' '2001' 'GLN' 'CB' 'CH2E' 0.00000 12.0110
5518 'A' '2001' 'GLN' 'CG' 'CH2E' 0.00000 12.0110
5519 'A' '2001' 'GLN' 'CD' 'C' 0.500000 12.0110
5520 'A' '2001' 'GLN' 'OE1' 'O' -0.500000 15.9990
5521 'A' '2001' 'GLN' 'NE2' 'NH2' -0.850000 14.0070
5522 'A' '2001' 'GLN' 'HE21' 'H' 0.425000 1.00800
5523 'A' '2001' 'GLN' 'HE22' 'H' 0.425000 1.00800
5524 'A' '2001' 'GLN' 'C' 'C' 0.500000 12.0110
5525 'A' '2001' 'GLN' 'O' 'O' -0.500000 15.9990
5526 'A' '2002' 'VAL' 'N' 'NH1' -0.570000 14.0070
5527 'A' '2002' 'VAL' 'HN' 'H' 0.370000 1.00800
5528 'A' '2002' 'VAL' 'CA' 'CH1E' 0.200000 12.0110
5529 'A' '2002' 'VAL' 'CB' 'CH1E' 0.00000 12.0110
5530 'A' '2002' 'VAL' 'CG1' 'CH3E' 0.00000 12.0110
5531 'A' '2002' 'VAL' 'CG2' 'CH3E' 0.00000 12.0110
5532 'A' '2002' 'VAL' 'C' 'C' 0.500000 12.0110
5533 'A' '2002' 'VAL' 'O' 'O' -0.500000 15.9990
5534 'A' '2003' 'VAL' 'N' 'NH1' -0.570000 14.0070
5535 'A' '2003' 'VAL' 'HN' 'H' 0.370000 1.00800
5536 'A' '2003' 'VAL' 'CA' 'CH1E' 0.200000 12.0110
5537 'A' '2003' 'VAL' 'CB' 'CH1E' 0.00000 12.0110
5538 'A' '2003' 'VAL' 'CG1' 'CH3E' 0.00000 12.0110
5539 'A' '2003' 'VAL' 'CG2' 'CH3E' 0.00000 12.0110
5540 'A' '2003' 'VAL' 'C' 'C' 0.500000 12.0110
5541 'A' '2003' 'VAL' 'O' 'O' -0.500000 15.9990
5542 'A' '2004' 'GLY' 'N' 'NH1' -0.570000 14.0070
5543 'A' '2004' 'GLY' 'HN' 'H' 0.370000 1.00800
5544 'A' '2004' 'GLY' 'CA' 'CH2G' 0.200000 12.0110
5545 'A' '2004' 'GLY' 'C' 'C' 0.500000 12.0110
5546 'A' '2004' 'GLY' 'O' 'O' -0.500000 15.9990
5547 'A' '2005' 'TRP' 'N' 'NH1' -0.570000 14.0070
5548 'A' '2005' 'TRP' 'HN' 'H' 0.370000 1.00800
5549 'A' '2005' 'TRP' 'CA' 'CH1E' 0.200000 12.0110
5550 'A' '2005' 'TRP' 'CB' 'CH2E' 0.00000 12.0110
5551 'A' '2005' 'TRP' 'CG' 'C5W' -0.550000E-01 12.0110
5552 'A' '2005' 'TRP' 'CD1' 'CR1E' 0.130000 12.0110
5553 'A' '2005' 'TRP' 'CD2' 'CW' -0.550000E-01 12.0110
5554 'A' '2005' 'TRP' 'NE1' 'NH1' -0.570000 14.0070
5555 'A' '2005' 'TRP' 'HE1' 'H' 0.420000 1.00800
5556 'A' '2005' 'TRP' 'CE2' 'CW' 0.130000 12.0110
5557 'A' '2005' 'TRP' 'CE3' 'CR1E' 0.00000 12.0110
5558 'A' '2005' 'TRP' 'CZ2' 'CR1W' 0.00000 12.0110
5559 'A' '2005' 'TRP' 'CZ3' 'CR1E' 0.00000 12.0110
5560 'A' '2005' 'TRP' 'CH2' 'CR1W' 0.00000 12.0110
5561 'A' '2005' 'TRP' 'C' 'CCIS' 0.500000 12.0110
5562 'A' '2005' 'TRP' 'O' 'O' -0.500000 15.9990
5563 'A' '2006' 'PRO' 'N' 'N' -0.570000 14.0070
5564 'A' '2006' 'PRO' 'CA' 'CH1E' 0.285000 12.0110
5565 'A' '2006' 'PRO' 'CB' 'CH2E' 0.00000 12.0110
5566 'A' '2006' 'PRO' 'CG' 'CH2P' 0.00000 12.0110
5567 'A' '2006' 'PRO' 'CD' 'CH2P' 0.285000 12.0110
5568 'A' '2006' 'PRO' 'C' 'C' 0.500000 12.0110
5569 'A' '2006' 'PRO' 'O' 'O' -0.500000 15.9990
5570 'A' '2007' 'PRO' 'N' 'N' -0.570000 14.0070
5571 'A' '2007' 'PRO' 'CA' 'CH1E' 0.285000 12.0110
5572 'A' '2007' 'PRO' 'CB' 'CH2E' 0.00000 12.0110
5573 'A' '2007' 'PRO' 'CG' 'CH2P' 0.00000 12.0110
5574 'A' '2007' 'PRO' 'CD' 'CH2P' 0.285000 12.0110
5575 'A' '2007' 'PRO' 'C' 'C' 0.500000 12.0110
5576 'A' '2007' 'PRO' 'O' 'O' -0.500000 15.9990
5577 'A' '2008' 'ILE' 'N' 'NH1' -0.570000 14.0070
5578 'A' '2008' 'ILE' 'HN' 'H' 0.370000 1.00800
5579 'A' '2008' 'ILE' 'CA' 'CH1E' 0.200000 12.0110
5580 'A' '2008' 'ILE' 'CB' 'CH1E' 0.00000 12.0110
5581 'A' '2008' 'ILE' 'CG1' 'CH2E' 0.00000 12.0110
5582 'A' '2008' 'ILE' 'CG2' 'CH3E' 0.00000 12.0110
5583 'A' '2008' 'ILE' 'CD1' 'CH3E' 0.00000 12.0110
5584 'A' '2008' 'ILE' 'C' 'C' 0.500000 12.0110
5585 'A' '2008' 'ILE' 'O' 'O' -0.500000 15.9990
5586 'A' '2009' 'GLY' 'N' 'NH1' -0.570000 14.0070
5587 'A' '2009' 'GLY' 'HN' 'H' 0.370000 1.00800
5588 'A' '2009' 'GLY' 'CA' 'CH2G' 0.200000 12.0110
5589 'A' '2009' 'GLY' 'C' 'C' 0.500000 12.0110
5590 'A' '2009' 'GLY' 'O' 'O' -0.500000 15.9990
5591 'A' '2010' 'LEU' 'N' 'NH1' -0.570000 14.0070
5592 'A' '2010' 'LEU' 'HN' 'H' 0.370000 1.00800
5593 'A' '2010' 'LEU' 'CA' 'CH1E' 0.200000 12.0110
5594 'A' '2010' 'LEU' 'CB' 'CH2E' 0.00000 12.0110
5595 'A' '2010' 'LEU' 'CG' 'CH1E' 0.00000 12.0110
5596 'A' '2010' 'LEU' 'CD1' 'CH3E' 0.00000 12.0110
5597 'A' '2010' 'LEU' 'CD2' 'CH3E' 0.00000 12.0110
5598 'A' '2010' 'LEU' 'C' 'C' 0.500000 12.0110
5599 'A' '2010' 'LEU' 'O' 'O' -0.500000 15.9990
5600 'A' '2011' 'HIS' 'N' 'NH1' -0.570000 14.0070
5601 'A' '2011' 'HIS' 'HN' 'H' 0.370000 1.00800
5602 'A' '2011' 'HIS' 'CA' 'CH1E' 0.200000 12.0110
5603 'A' '2011' 'HIS' 'CB' 'CH2E' 0.00000 12.0110
5604 'A' '2011' 'HIS' 'CG' 'C5' 0.330000 12.0110
5605 'A' '2011' 'HIS' 'ND1' 'NH1' -0.540000 14.0070
5606 'A' '2011' 'HIS' 'HD1' 'H' 0.460000 1.00800
5607 'A' '2011' 'HIS' 'CD2' 'CR1H' 0.330000 12.0110
5608 'A' '2011' 'HIS' 'CE1' 'CRHH' 0.500000 12.0110
5609 'A' '2011' 'HIS' 'NE2' 'NH1' -0.540000 14.0070
5610 'A' '2011' 'HIS' 'HE2' 'H' 0.460000 1.00800
5611 'A' '2011' 'HIS' 'C' 'C' 0.500000 12.0110
5612 'A' '2011' 'HIS' 'O' 'O' -0.500000 15.9990
5613 'A' '2012' 'ARG' 'N' 'NH1' -0.570000 14.0070
5614 'A' '2012' 'ARG' 'HN' 'H' 0.370000 1.00800
5615 'A' '2012' 'ARG' 'CA' 'CH1E' 0.200000 12.0110
5616 'A' '2012' 'ARG' 'CB' 'CH2E' 0.00000 12.0110
5617 'A' '2012' 'ARG' 'CG' 'CH2E' 0.700000E-01 12.0110
5618 'A' '2012' 'ARG' 'CD' 'CH2E' 0.310000 12.0110
5619 'A' '2012' 'ARG' 'NE' 'NH1' -0.700000 14.0070
5620 'A' '2012' 'ARG' 'HE' 'H' 0.440000 1.00800
5621 'A' '2012' 'ARG' 'CZ' 'C' 0.640000 12.0110
5622 'A' '2012' 'ARG' 'NH1' 'NC2' -0.800000 14.0070
5623 'A' '2012' 'ARG' 'HH11' 'HC' 0.460000 1.00800
5624 'A' '2012' 'ARG' 'HH12' 'HC' 0.460000 1.00800
5625 'A' '2012' 'ARG' 'NH2' 'NC2' -0.800000 14.0070
5626 'A' '2012' 'ARG' 'HH21' 'HC' 0.460000 1.00800
5627 'A' '2012' 'ARG' 'HH22' 'HC' 0.460000 1.00800
5628 'A' '2012' 'ARG' 'C' 'C' 0.500000 12.0110
5629 'A' '2012' 'ARG' 'O' 'O' -0.500000 15.9990
5630 'A' '2013' 'MET' 'N' 'NH1' -0.570000 14.0070
5631 'A' '2013' 'MET' 'HN' 'H' 0.370000 1.00800
5632 'A' '2013' 'MET' 'CA' 'CH1E' 0.200000 12.0110
5633 'A' '2013' 'MET' 'CB' 'CH2E' 0.00000 12.0110
5634 'A' '2013' 'MET' 'CG' 'CH2E' 0.235000 12.0110
5635 'A' '2013' 'MET' 'SD' 'SM' -0.470000 32.0600
5636 'A' '2013' 'MET' 'CE' 'CH3E' 0.235000 12.0110
5637 'A' '2013' 'MET' 'C' 'C' 0.500000 12.0110
5638 'A' '2013' 'MET' 'O' 'O' -0.500000 15.9990
5639 'A' '3005' 'LYS' 'N' 'NH1' -0.570000 14.0070
5640 'A' '3005' 'LYS' 'HN' 'H' 0.370000 1.00800
5641 'A' '3005' 'LYS' 'CA' 'CH1E' 0.200000 12.0110
5642 'A' '3005' 'LYS' 'CB' 'CH2E' 0.00000 12.0110
5643 'A' '3005' 'LYS' 'CG' 'CH2E' 0.00000 12.0110
5644 'A' '3005' 'LYS' 'CD' 'CH2E' 0.00000 12.0110
5645 'A' '3005' 'LYS' 'CE' 'CH2E' 0.310000 12.0110
5646 'A' '3005' 'LYS' 'NZ' 'NH3' -0.300000 14.0070
5647 'A' '3005' 'LYS' 'HZ1' 'HC' 0.330000 1.00800
5648 'A' '3005' 'LYS' 'HZ2' 'HC' 0.330000 1.00800
5649 'A' '3005' 'LYS' 'HZ3' 'HC' 0.330000 1.00800
5650 'A' '3005' 'LYS' 'C' 'C' 0.500000 12.0110
5651 'A' '3005' 'LYS' 'O' 'O' -0.500000 15.9990
5652 'A' '3006' 'ILE' 'N' 'NH1' -0.570000 14.0070
5653 'A' '3006' 'ILE' 'HN' 'H' 0.370000 1.00800
5654 'A' '3006' 'ILE' 'CA' 'CH1E' 0.200000 12.0110
5655 'A' '3006' 'ILE' 'CB' 'CH1E' 0.00000 12.0110
5656 'A' '3006' 'ILE' 'CG1' 'CH2E' 0.00000 12.0110
5657 'A' '3006' 'ILE' 'CG2' 'CH3E' 0.00000 12.0110
5658 'A' '3006' 'ILE' 'CD1' 'CH3E' 0.00000 12.0110
5659 'A' '3006' 'ILE' 'C' 'C' 0.500000 12.0110
5660 'A' '3006' 'ILE' 'O' 'O' -0.500000 15.9990
5661 'A' '3007' 'VAL' 'N' 'NH1' -0.570000 14.0070
5662 'A' '3007' 'VAL' 'HN' 'H' 0.370000 1.00800
5663 'A' '3007' 'VAL' 'CA' 'CH1E' 0.200000 12.0110
5664 'A' '3007' 'VAL' 'CB' 'CH1E' 0.00000 12.0110
5665 'A' '3007' 'VAL' 'CG1' 'CH3E' 0.00000 12.0110
5666 'A' '3007' 'VAL' 'CG2' 'CH3E' 0.00000 12.0110
5667 'A' '3007' 'VAL' 'C' 'C' 0.500000 12.0110
5668 'A' '3007' 'VAL' 'O' 'O' -0.500000 15.9990
5669 'A' '3008' 'LEU' 'N' 'NH1' -0.570000 14.0070
5670 'A' '3008' 'LEU' 'HN' 'H' 0.370000 1.00800
5671 'A' '3008' 'LEU' 'CA' 'CH1E' 0.200000 12.0110
5672 'A' '3008' 'LEU' 'CB' 'CH2E' 0.00000 12.0110
5673 'A' '3008' 'LEU' 'CG' 'CH1E' 0.00000 12.0110
5674 'A' '3008' 'LEU' 'CD1' 'CH3E' 0.00000 12.0110
5675 'A' '3008' 'LEU' 'CD2' 'CH3E' 0.00000 12.0110
5676 'A' '3008' 'LEU' 'C' 'C' 0.500000 12.0110
5677 'A' '3008' 'LEU' 'O' 'O' -0.500000 15.9990
5678 'A' '3009' 'LYS' 'N' 'NH1' -0.570000 14.0070
5679 'A' '3009' 'LYS' 'HN' 'H' 0.370000 1.00800
5680 'A' '3009' 'LYS' 'CA' 'CH1E' 0.200000 12.0110
5681 'A' '3009' 'LYS' 'CB' 'CH2E' 0.00000 12.0110
5682 'A' '3009' 'LYS' 'CG' 'CH2E' 0.00000 12.0110
5683 'A' '3009' 'LYS' 'CD' 'CH2E' 0.00000 12.0110
5684 'A' '3009' 'LYS' 'CE' 'CH2E' 0.310000 12.0110
5685 'A' '3009' 'LYS' 'NZ' 'NH3' -0.300000 14.0070
5686 'A' '3009' 'LYS' 'HZ1' 'HC' 0.330000 1.00800
5687 'A' '3009' 'LYS' 'HZ2' 'HC' 0.330000 1.00800
5688 'A' '3009' 'LYS' 'HZ3' 'HC' 0.330000 1.00800
5689 'A' '3009' 'LYS' 'C' 'C' 0.500000 12.0110
5690 'A' '3009' 'LYS' 'O' 'O' -0.500000 15.9990
5691 'A' '3010' 'SER' 'N' 'NH1' -0.570000 14.0070
5692 'A' '3010' 'SER' 'HN' 'H' 0.370000 1.00800
5693 'A' '3010' 'SER' 'CA' 'CH1E' 0.200000 12.0110
5694 'A' '3010' 'SER' 'CB' 'CH2E' 0.265000 12.0110
5695 'A' '3010' 'SER' 'OG' 'OH1' -0.700000 15.9990
5696 'A' '3010' 'SER' 'HG' 'H' 0.435000 1.00800
5697 'A' '3010' 'SER' 'C' 'C' 0.500000 12.0110
5698 'A' '3010' 'SER' 'O' 'O' -0.500000 15.9990
5699 'A' '3011' 'SER' 'N' 'NH1' -0.570000 14.0070
5700 'A' '3011' 'SER' 'HN' 'H' 0.370000 1.00800
5701 'A' '3011' 'SER' 'CA' 'CH1E' 0.200000 12.0110
5702 'A' '3011' 'SER' 'CB' 'CH2E' 0.265000 12.0110
5703 'A' '3011' 'SER' 'OG' 'OH1' -0.700000 15.9990
5704 'A' '3011' 'SER' 'HG' 'H' 0.435000 1.00800
5705 'A' '3011' 'SER' 'C' 'C' 0.500000 12.0110
5706 'A' '3011' 'SER' 'O' 'O' -0.500000 15.9990
5707 'A' '3012' 'ASP' 'N' 'NH1' -0.570000 14.0070
5708 'A' '3012' 'ASP' 'HN' 'H' 0.370000 1.00800
5709 'A' '3012' 'ASP' 'CA' 'CH1E' 0.200000 12.0110
5710 'A' '3012' 'ASP' 'CB' 'CH2E' -0.100000 12.0110
5711 'A' '3012' 'ASP' 'CG' 'C' 0.700000 12.0110
5712 'A' '3012' 'ASP' 'OD1' 'OC' -0.800000 15.9990
5713 'A' '3012' 'ASP' 'OD2' 'OC' -0.800000 15.9990
5714 'A' '3012' 'ASP' 'C' 'C' 0.500000 12.0110
5715 'A' '3012' 'ASP' 'O' 'O' -0.500000 15.9990
5716 'A' '3013' 'GLY' 'N' 'NH1' -0.570000 14.0070
5717 'A' '3013' 'GLY' 'HN' 'H' 0.370000 1.00800
5718 'A' '3013' 'GLY' 'CA' 'CH2G' 0.200000 12.0110
5719 'A' '3013' 'GLY' 'C' 'C' 0.500000 12.0110
5720 'A' '3013' 'GLY' 'O' 'O' -0.500000 15.9990
5721 'A' '3014' 'GLU' 'N' 'NH1' -0.570000 14.0070
5722 'A' '3014' 'GLU' 'HN' 'H' 0.370000 1.00800
5723 'A' '3014' 'GLU' 'CA' 'CH1E' 0.200000 12.0110
5724 'A' '3014' 'GLU' 'CB' 'CH2E' 0.00000 12.0110
5725 'A' '3014' 'GLU' 'CG' 'CH2E' -0.100000 12.0110
5726 'A' '3014' 'GLU' 'CD' 'C' 0.700000 12.0110
5727 'A' '3014' 'GLU' 'OE1' 'OC' -0.800000 15.9990
5728 'A' '3014' 'GLU' 'OE2' 'OC' -0.800000 15.9990
5729 'A' '3014' 'GLU' 'C' 'C' 0.500000 12.0110
5730 'A' '3014' 'GLU' 'O' 'O' -0.500000 15.9990
5731 'A' '3015' 'SER' 'N' 'NH1' -0.570000 14.0070
5732 'A' '3015' 'SER' 'HN' 'H' 0.370000 1.00800
5733 'A' '3015' 'SER' 'CA' 'CH1E' 0.200000 12.0110
5734 'A' '3015' 'SER' 'CB' 'CH2E' 0.265000 12.0110
5735 'A' '3015' 'SER' 'OG' 'OH1' -0.700000 15.9990
5736 'A' '3015' 'SER' 'HG' 'H' 0.435000 1.00800
5737 'A' '3015' 'SER' 'C' 'C' 0.500000 12.0110
5738 'A' '3015' 'SER' 'O' 'O' -0.500000 15.9990
5739 'A' '3016' 'PHE' 'N' 'NH1' -0.570000 14.0070
5740 'A' '3016' 'PHE' 'HN' 'H' 0.370000 1.00800
5741 'A' '3016' 'PHE' 'CA' 'CH1E' 0.200000 12.0110
5742 'A' '3016' 'PHE' 'CB' 'CH2E' 0.00000 12.0110
5743 'A' '3016' 'PHE' 'CG' 'CF' 0.00000 12.0110
5744 'A' '3016' 'PHE' 'CD1' 'CR1E' 0.00000 12.0110
5745 'A' '3016' 'PHE' 'CD2' 'CR1E' 0.00000 12.0110
5746 'A' '3016' 'PHE' 'CE1' 'CR1E' 0.00000 12.0110
5747 'A' '3016' 'PHE' 'CE2' 'CR1E' 0.00000 12.0110
5748 'A' '3016' 'PHE' 'CZ' 'CR1E' 0.00000 12.0110
5749 'A' '3016' 'PHE' 'C' 'C' 0.500000 12.0110
5750 'A' '3016' 'PHE' 'O' 'O' -0.500000 15.9990
5751 'A' '3017' 'GLU' 'N' 'NH1' -0.570000 14.0070
5752 'A' '3017' 'GLU' 'HN' 'H' 0.370000 1.00800
5753 'A' '3017' 'GLU' 'CA' 'CH1E' 0.200000 12.0110
5754 'A' '3017' 'GLU' 'CB' 'CH2E' 0.00000 12.0110
5755 'A' '3017' 'GLU' 'CG' 'CH2E' -0.100000 12.0110
5756 'A' '3017' 'GLU' 'CD' 'C' 0.700000 12.0110
5757 'A' '3017' 'GLU' 'OE1' 'OC' -0.800000 15.9990
5758 'A' '3017' 'GLU' 'OE2' 'OC' -0.800000 15.9990
5759 'A' '3017' 'GLU' 'C' 'C' 0.500000 12.0110
5760 'A' '3017' 'GLU' 'O' 'O' -0.500000 15.9990
5761 'A' '3018' 'VAL' 'N' 'NH1' -0.570000 14.0070
5762 'A' '3018' 'VAL' 'HN' 'H' 0.370000 1.00800
5763 'A' '3018' 'VAL' 'CA' 'CH1E' 0.200000 12.0110
5764 'A' '3018' 'VAL' 'CB' 'CH1E' 0.00000 12.0110
5765 'A' '3018' 'VAL' 'CG1' 'CH3E' 0.00000 12.0110
5766 'A' '3018' 'VAL' 'CG2' 'CH3E' 0.00000 12.0110
5767 'A' '3018' 'VAL' 'C' 'C' 0.500000 12.0110
5768 'A' '3018' 'VAL' 'O' 'O' -0.500000 15.9990
5769 'A' '3019' 'GLU' 'N' 'NH1' -0.570000 14.0070
5770 'A' '3019' 'GLU' 'HN' 'H' 0.370000 1.00800
5771 'A' '3019' 'GLU' 'CA' 'CH1E' 0.200000 12.0110
5772 'A' '3019' 'GLU' 'CB' 'CH2E' 0.00000 12.0110
5773 'A' '3019' 'GLU' 'CG' 'CH2E' -0.100000 12.0110
5774 'A' '3019' 'GLU' 'CD' 'C' 0.700000 12.0110
5775 'A' '3019' 'GLU' 'OE1' 'OC' -0.800000 15.9990
5776 'A' '3019' 'GLU' 'OE2' 'OC' -0.800000 15.9990
5777 'A' '3019' 'GLU' 'C' 'C' 0.500000 12.0110
5778 'A' '3019' 'GLU' 'O' 'O' -0.500000 15.9990
5779 'A' '3020' 'GLU' 'N' 'NH1' -0.570000 14.0070
5780 'A' '3020' 'GLU' 'HN' 'H' 0.370000 1.00800
5781 'A' '3020' 'GLU' 'CA' 'CH1E' 0.200000 12.0110
5782 'A' '3020' 'GLU' 'CB' 'CH2E' 0.00000 12.0110
5783 'A' '3020' 'GLU' 'CG' 'CH2E' -0.100000 12.0110
5784 'A' '3020' 'GLU' 'CD' 'C' 0.700000 12.0110
5785 'A' '3020' 'GLU' 'OE1' 'OC' -0.800000 15.9990
5786 'A' '3020' 'GLU' 'OE2' 'OC' -0.800000 15.9990
5787 'A' '3020' 'GLU' 'C' 'C' 0.500000 12.0110
5788 'A' '3020' 'GLU' 'O' 'O' -0.500000 15.9990
5789 'A' '3021' 'ALA' 'N' 'NH1' -0.570000 14.0070
5790 'A' '3021' 'ALA' 'HN' 'H' 0.370000 1.00800
5791 'A' '3021' 'ALA' 'CA' 'CH1E' 0.200000 12.0110
5792 'A' '3021' 'ALA' 'CB' 'CH3E' 0.00000 12.0110
5793 'A' '3021' 'ALA' 'C' 'C' 0.500000 12.0110
5794 'A' '3021' 'ALA' 'O' 'O' -0.500000 15.9990
5795 'A' '3022' 'VAL' 'N' 'NH1' -0.570000 14.0070
5796 'A' '3022' 'VAL' 'HN' 'H' 0.370000 1.00800
5797 'A' '3022' 'VAL' 'CA' 'CH1E' 0.200000 12.0110
5798 'A' '3022' 'VAL' 'CB' 'CH1E' 0.00000 12.0110
5799 'A' '3022' 'VAL' 'CG1' 'CH3E' 0.00000 12.0110
5800 'A' '3022' 'VAL' 'CG2' 'CH3E' 0.00000 12.0110
5801 'A' '3022' 'VAL' 'C' 'C' 0.500000 12.0110
5802 'A' '3022' 'VAL' 'O' 'O' -0.500000 15.9990
5803 'A' '3023' 'ALA' 'N' 'NH1' -0.570000 14.0070
5804 'A' '3023' 'ALA' 'HN' 'H' 0.370000 1.00800
5805 'A' '3023' 'ALA' 'CA' 'CH1E' 0.200000 12.0110
5806 'A' '3023' 'ALA' 'CB' 'CH3E' 0.00000 12.0110
5807 'A' '3023' 'ALA' 'C' 'C' 0.500000 12.0110
5808 'A' '3023' 'ALA' 'O' 'O' -0.500000 15.9990
5809 'A' '3024' 'LEU' 'N' 'NH1' -0.570000 14.0070
5810 'A' '3024' 'LEU' 'HN' 'H' 0.370000 1.00800
5811 'A' '3024' 'LEU' 'CA' 'CH1E' 0.200000 12.0110
5812 'A' '3024' 'LEU' 'CB' 'CH2E' 0.00000 12.0110
5813 'A' '3024' 'LEU' 'CG' 'CH1E' 0.00000 12.0110
5814 'A' '3024' 'LEU' 'CD1' 'CH3E' 0.00000 12.0110
5815 'A' '3024' 'LEU' 'CD2' 'CH3E' 0.00000 12.0110
5816 'A' '3024' 'LEU' 'C' 'C' 0.500000 12.0110
5817 'A' '3024' 'LEU' 'O' 'O' -0.500000 15.9990
5818 'A' '3025' 'GLU' 'N' 'NH1' -0.570000 14.0070
5819 'A' '3025' 'GLU' 'HN' 'H' 0.370000 1.00800
5820 'A' '3025' 'GLU' 'CA' 'CH1E' 0.200000 12.0110
5821 'A' '3025' 'GLU' 'CB' 'CH2E' 0.00000 12.0110
5822 'A' '3025' 'GLU' 'CG' 'CH2E' -0.100000 12.0110
5823 'A' '3025' 'GLU' 'CD' 'C' 0.700000 12.0110
5824 'A' '3025' 'GLU' 'OE1' 'OC' -0.800000 15.9990
5825 'A' '3025' 'GLU' 'OE2' 'OC' -0.800000 15.9990
5826 'A' '3025' 'GLU' 'C' 'C' 0.500000 12.0110
5827 'A' '3025' 'GLU' 'O' 'O' -0.500000 15.9990
5828 'A' '3026' 'SER' 'N' 'NH1' -0.570000 14.0070
5829 'A' '3026' 'SER' 'HN' 'H' 0.370000 1.00800
5830 'A' '3026' 'SER' 'CA' 'CH1E' 0.200000 12.0110
5831 'A' '3026' 'SER' 'CB' 'CH2E' 0.265000 12.0110
5832 'A' '3026' 'SER' 'OG' 'OH1' -0.700000 15.9990
5833 'A' '3026' 'SER' 'HG' 'H' 0.435000 1.00800
5834 'A' '3026' 'SER' 'C' 'C' 0.500000 12.0110
5835 'A' '3026' 'SER' 'O' 'O' -0.500000 15.9990
5836 'A' '3027' 'GLN' 'N' 'NH1' -0.570000 14.0070
5837 'A' '3027' 'GLN' 'HN' 'H' 0.370000 1.00800
5838 'A' '3027' 'GLN' 'CA' 'CH1E' 0.200000 12.0110
5839 'A' '3027' 'GLN' 'CB' 'CH2E' 0.00000 12.0110
5840 'A' '3027' 'GLN' 'CG' 'CH2E' 0.00000 12.0110
5841 'A' '3027' 'GLN' 'CD' 'C' 0.500000 12.0110
5842 'A' '3027' 'GLN' 'OE1' 'O' -0.500000 15.9990
5843 'A' '3027' 'GLN' 'NE2' 'NH2' -0.850000 14.0070
5844 'A' '3027' 'GLN' 'HE21' 'H' 0.425000 1.00800
5845 'A' '3027' 'GLN' 'HE22' 'H' 0.425000 1.00800
5846 'A' '3027' 'GLN' 'C' 'C' 0.500000 12.0110
5847 'A' '3027' 'GLN' 'O' 'O' -0.500000 15.9990
5848 'A' '3028' 'THR' 'N' 'NH1' -0.570000 14.0070
5849 'A' '3028' 'THR' 'HN' 'H' 0.370000 1.00800
5850 'A' '3028' 'THR' 'CA' 'CH1E' 0.200000 12.0110
5851 'A' '3028' 'THR' 'CB' 'CH1E' 0.265000 12.0110
5852 'A' '3028' 'THR' 'OG1' 'OH1' -0.700000 15.9990
5853 'A' '3028' 'THR' 'HG1' 'H' 0.435000 1.00800
5854 'A' '3028' 'THR' 'CG2' 'CH3E' 0.00000 12.0110
5855 'A' '3028' 'THR' 'C' 'C' 0.500000 12.0110
5856 'A' '3028' 'THR' 'O' 'O' -0.500000 15.9990
5857 'A' '3029' 'ILE' 'N' 'NH1' -0.570000 14.0070
5858 'A' '3029' 'ILE' 'HN' 'H' 0.370000 1.00800
5859 'A' '3029' 'ILE' 'CA' 'CH1E' 0.200000 12.0110
5860 'A' '3029' 'ILE' 'CB' 'CH1E' 0.00000 12.0110
5861 'A' '3029' 'ILE' 'CG1' 'CH2E' 0.00000 12.0110
5862 'A' '3029' 'ILE' 'CG2' 'CH3E' 0.00000 12.0110
5863 'A' '3029' 'ILE' 'CD1' 'CH3E' 0.00000 12.0110
5864 'A' '3029' 'ILE' 'C' 'C' 0.500000 12.0110
5865 'A' '3029' 'ILE' 'O' 'O' -0.500000 15.9990
5866 'A' '3030' 'ALA' 'N' 'NH1' -0.570000 14.0070
5867 'A' '3030' 'ALA' 'HN' 'H' 0.370000 1.00800
5868 'A' '3030' 'ALA' 'CA' 'CH1E' 0.200000 12.0110
5869 'A' '3030' 'ALA' 'CB' 'CH3E' 0.00000 12.0110
5870 'A' '3030' 'ALA' 'C' 'C' 0.500000 12.0110
5871 'A' '3030' 'ALA' 'O' 'O' -0.500000 15.9990
5872 'A' '3031' 'HIS' 'N' 'NH1' -0.570000 14.0070
5873 'A' '3031' 'HIS' 'HN' 'H' 0.370000 1.00800
5874 'A' '3031' 'HIS' 'CA' 'CH1E' 0.200000 12.0110
5875 'A' '3031' 'HIS' 'CB' 'CH2E' 0.00000 12.0110
5876 'A' '3031' 'HIS' 'CG' 'C5' 0.130000 12.0110
5877 'A' '3031' 'HIS' 'ND1' 'NR' -0.570000 14.0070
5878 'A' '3031' 'HIS' 'CD2' 'CR1E' 0.100000 12.0110
5879 'A' '3031' 'HIS' 'CE1' 'CRH' 0.410000 12.0110
5880 'A' '3031' 'HIS' 'NE2' 'NH1' -0.570000 14.0070
5881 'A' '3031' 'HIS' 'HE2' 'H' 0.420000 1.00800
5882 'A' '3031' 'HIS' 'C' 'C' 0.500000 12.0110
5883 'A' '3031' 'HIS' 'O' 'O' -0.500000 15.9990
5884 'A' '3032' 'MET' 'N' 'NH1' -0.570000 14.0070
5885 'A' '3032' 'MET' 'HN' 'H' 0.370000 1.00800
5886 'A' '3032' 'MET' 'CA' 'CH1E' 0.200000 12.0110
5887 'A' '3032' 'MET' 'CB' 'CH2E' 0.00000 12.0110
5888 'A' '3032' 'MET' 'CG' 'CH2E' 0.235000 12.0110
5889 'A' '3032' 'MET' 'SD' 'SM' -0.470000 32.0600
5890 'A' '3032' 'MET' 'CE' 'CH3E' 0.235000 12.0110
5891 'A' '3032' 'MET' 'C' 'C' 0.500000 12.0110
5892 'A' '3032' 'MET' 'O' 'O' -0.500000 15.9990
5893 'A' '3033' 'VAL' 'N' 'NH1' -0.570000 14.0070
5894 'A' '3033' 'VAL' 'HN' 'H' 0.370000 1.00800
5895 'A' '3033' 'VAL' 'CA' 'CH1E' 0.200000 12.0110
5896 'A' '3033' 'VAL' 'CB' 'CH1E' 0.00000 12.0110
5897 'A' '3033' 'VAL' 'CG1' 'CH3E' 0.00000 12.0110
5898 'A' '3033' 'VAL' 'CG2' 'CH3E' 0.00000 12.0110
5899 'A' '3033' 'VAL' 'C' 'C' 0.500000 12.0110
5900 'A' '3033' 'VAL' 'O' 'O' -0.500000 15.9990
5901 'A' '3039' 'ASP' 'N' 'NH1' -0.570000 14.0070
5902 'A' '3039' 'ASP' 'HN' 'H' 0.370000 1.00800
5903 'A' '3039' 'ASP' 'CA' 'CH1E' 0.200000 12.0110
5904 'A' '3039' 'ASP' 'CB' 'CH2E' -0.100000 12.0110
5905 'A' '3039' 'ASP' 'CG' 'C' 0.700000 12.0110
5906 'A' '3039' 'ASP' 'OD1' 'OC' -0.800000 15.9990
5907 'A' '3039' 'ASP' 'OD2' 'OC' -0.800000 15.9990
5908 'A' '3039' 'ASP' 'C' 'C' 0.500000 12.0110
5909 'A' '3039' 'ASP' 'O' 'O' -0.500000 15.9990
5910 'A' '3040' 'ASN' 'N' 'NH1' -0.570000 14.0070
5911 'A' '3040' 'ASN' 'HN' 'H' 0.370000 1.00800
5912 'A' '3040' 'ASN' 'CA' 'CH1E' 0.200000 12.0110
5913 'A' '3040' 'ASN' 'CB' 'CH2E' 0.00000 12.0110
5914 'A' '3040' 'ASN' 'CG' 'C' 0.500000 12.0110
5915 'A' '3040' 'ASN' 'OD1' 'O' -0.500000 15.9990
5916 'A' '3040' 'ASN' 'ND2' 'NH2' -0.850000 14.0070
5917 'A' '3040' 'ASN' 'HD21' 'H' 0.425000 1.00800
5918 'A' '3040' 'ASN' 'HD22' 'H' 0.425000 1.00800
5919 'A' '3040' 'ASN' 'C' 'C' 0.500000 12.0110
5920 'A' '3040' 'ASN' 'O' 'O' -0.500000 15.9990
5921 'A' '3041' 'GLY' 'N' 'NH1' -0.570000 14.0070
5922 'A' '3041' 'GLY' 'HN' 'H' 0.370000 1.00800
5923 'A' '3041' 'GLY' 'CA' 'CH2G' 0.200000 12.0110
5924 'A' '3041' 'GLY' 'C' 'C' 0.500000 12.0110
5925 'A' '3041' 'GLY' 'O' 'O' -0.500000 15.9990
5926 'A' '3042' 'VAL' 'N' 'NH1' -0.570000 14.0070
5927 'A' '3042' 'VAL' 'HN' 'H' 0.370000 1.00800
5928 'A' '3042' 'VAL' 'CA' 'CH1E' 0.200000 12.0110
5929 'A' '3042' 'VAL' 'CB' 'CH1E' 0.00000 12.0110
5930 'A' '3042' 'VAL' 'CG1' 'CH3E' 0.00000 12.0110
5931 'A' '3042' 'VAL' 'CG2' 'CH3E' 0.00000 12.0110
5932 'A' '3042' 'VAL' 'C' 'C' 0.500000 12.0110
5933 'A' '3042' 'VAL' 'O' 'O' -0.500000 15.9990
5934 'A' '3043' 'PRO' 'N' 'N' -0.570000 14.0070
5935 'A' '3043' 'PRO' 'CA' 'CH1E' 0.285000 12.0110
5936 'A' '3043' 'PRO' 'CB' 'CH2E' 0.00000 12.0110
5937 'A' '3043' 'PRO' 'CG' 'CH2P' 0.00000 12.0110
5938 'A' '3043' 'PRO' 'CD' 'CH2P' 0.285000 12.0110
5939 'A' '3043' 'PRO' 'C' 'C' 0.500000 12.0110
5940 'A' '3043' 'PRO' 'O' 'O' -0.500000 15.9990
5941 'A' '3044' 'LEU' 'N' 'NH1' -0.570000 14.0070
5942 'A' '3044' 'LEU' 'HN' 'H' 0.370000 1.00800
5943 'A' '3044' 'LEU' 'CA' 'CH1E' 0.200000 12.0110
5944 'A' '3044' 'LEU' 'CB' 'CH2E' 0.00000 12.0110
5945 'A' '3044' 'LEU' 'CG' 'CH1E' 0.00000 12.0110
5946 'A' '3044' 'LEU' 'CD1' 'CH3E' 0.00000 12.0110
5947 'A' '3044' 'LEU' 'CD2' 'CH3E' 0.00000 12.0110
5948 'A' '3044' 'LEU' 'C' 'C' 0.500000 12.0110
5949 'A' '3044' 'LEU' 'O' 'O' -0.500000 15.9990
5950 'A' '3045' 'PRO' 'N' 'N' -0.570000 14.0070
5951 'A' '3045' 'PRO' 'CA' 'CH1E' 0.285000 12.0110
5952 'A' '3045' 'PRO' 'CB' 'CH2E' 0.00000 12.0110
5953 'A' '3045' 'PRO' 'CG' 'CH2P' 0.00000 12.0110
5954 'A' '3045' 'PRO' 'CD' 'CH2P' 0.285000 12.0110
5955 'A' '3045' 'PRO' 'C' 'C' 0.500000 12.0110
5956 'A' '3045' 'PRO' 'O' 'O' -0.500000 15.9990
5957 'A' '3046' 'ASN' 'N' 'NH1' -0.570000 14.0070
5958 'A' '3046' 'ASN' 'HN' 'H' 0.370000 1.00800
5959 'A' '3046' 'ASN' 'CA' 'CH1E' 0.200000 12.0110
5960 'A' '3046' 'ASN' 'CB' 'CH2E' 0.00000 12.0110
5961 'A' '3046' 'ASN' 'CG' 'C' 0.500000 12.0110
5962 'A' '3046' 'ASN' 'OD1' 'O' -0.500000 15.9990
5963 'A' '3046' 'ASN' 'ND2' 'NH2' -0.850000 14.0070
5964 'A' '3046' 'ASN' 'HD21' 'H' 0.425000 1.00800
5965 'A' '3046' 'ASN' 'HD22' 'H' 0.425000 1.00800
5966 'A' '3046' 'ASN' 'C' 'C' 0.500000 12.0110
5967 'A' '3046' 'ASN' 'O' 'O' -0.500000 15.9990
5968 'A' '3047' 'VAL' 'N' 'NH1' -0.570000 14.0070
5969 'A' '3047' 'VAL' 'HN' 'H' 0.370000 1.00800
5970 'A' '3047' 'VAL' 'CA' 'CH1E' 0.200000 12.0110
5971 'A' '3047' 'VAL' 'CB' 'CH1E' 0.00000 12.0110
5972 'A' '3047' 'VAL' 'CG1' 'CH3E' 0.00000 12.0110
5973 'A' '3047' 'VAL' 'CG2' 'CH3E' 0.00000 12.0110
5974 'A' '3047' 'VAL' 'C' 'C' 0.500000 12.0110
5975 'A' '3047' 'VAL' 'O' 'O' -0.500000 15.9990
5976 'A' '3048' 'THR' 'N' 'NH1' -0.570000 14.0070
5977 'A' '3048' 'THR' 'HN' 'H' 0.370000 1.00800
5978 'A' '3048' 'THR' 'CA' 'CH1E' 0.200000 12.0110
5979 'A' '3048' 'THR' 'CB' 'CH1E' 0.265000 12.0110
5980 'A' '3048' 'THR' 'OG1' 'OH1' -0.700000 15.9990
5981 'A' '3048' 'THR' 'HG1' 'H' 0.435000 1.00800
5982 'A' '3048' 'THR' 'CG2' 'CH3E' 0.00000 12.0110
5983 'A' '3048' 'THR' 'C' 'C' 0.500000 12.0110
5984 'A' '3048' 'THR' 'O' 'O' -0.500000 15.9990
5985 'A' '3049' 'SER' 'N' 'NH1' -0.570000 14.0070
5986 'A' '3049' 'SER' 'HN' 'H' 0.370000 1.00800
5987 'A' '3049' 'SER' 'CA' 'CH1E' 0.200000 12.0110
5988 'A' '3049' 'SER' 'CB' 'CH2E' 0.265000 12.0110
5989 'A' '3049' 'SER' 'OG' 'OH1' -0.700000 15.9990
5990 'A' '3049' 'SER' 'HG' 'H' 0.435000 1.00800
5991 'A' '3049' 'SER' 'C' 'C' 0.500000 12.0110
5992 'A' '3049' 'SER' 'O' 'O' -0.500000 15.9990
5993 'A' '3050' 'LYS' 'N' 'NH1' -0.570000 14.0070
5994 'A' '3050' 'LYS' 'HN' 'H' 0.370000 1.00800
5995 'A' '3050' 'LYS' 'CA' 'CH1E' 0.200000 12.0110
5996 'A' '3050' 'LYS' 'CB' 'CH2E' 0.00000 12.0110
5997 'A' '3050' 'LYS' 'CG' 'CH2E' 0.00000 12.0110
5998 'A' '3050' 'LYS' 'CD' 'CH2E' 0.00000 12.0110
5999 'A' '3050' 'LYS' 'CE' 'CH2E' 0.310000 12.0110
6000 'A' '3050' 'LYS' 'NZ' 'NH3' -0.300000 14.0070
6001 'A' '3050' 'LYS' 'HZ1' 'HC' 0.330000 1.00800
6002 'A' '3050' 'LYS' 'HZ2' 'HC' 0.330000 1.00800
6003 'A' '3050' 'LYS' 'HZ3' 'HC' 0.330000 1.00800
6004 'A' '3050' 'LYS' 'C' 'C' 0.500000 12.0110
6005 'A' '3050' 'LYS' 'O' 'O' -0.500000 15.9990
6006 'A' '3051' 'ILE' 'N' 'NH1' -0.570000 14.0070
6007 'A' '3051' 'ILE' 'HN' 'H' 0.370000 1.00800
6008 'A' '3051' 'ILE' 'CA' 'CH1E' 0.200000 12.0110
6009 'A' '3051' 'ILE' 'CB' 'CH1E' 0.00000 12.0110
6010 'A' '3051' 'ILE' 'CG1' 'CH2E' 0.00000 12.0110
6011 'A' '3051' 'ILE' 'CG2' 'CH3E' 0.00000 12.0110
6012 'A' '3051' 'ILE' 'CD1' 'CH3E' 0.00000 12.0110
6013 'A' '3051' 'ILE' 'C' 'C' 0.500000 12.0110
6014 'A' '3051' 'ILE' 'O' 'O' -0.500000 15.9990
6015 'A' '3052' 'LEU' 'N' 'NH1' -0.570000 14.0070
6016 'A' '3052' 'LEU' 'HN' 'H' 0.370000 1.00800
6017 'A' '3052' 'LEU' 'CA' 'CH1E' 0.200000 12.0110
6018 'A' '3052' 'LEU' 'CB' 'CH2E' 0.00000 12.0110
6019 'A' '3052' 'LEU' 'CG' 'CH1E' 0.00000 12.0110
6020 'A' '3052' 'LEU' 'CD1' 'CH3E' 0.00000 12.0110
6021 'A' '3052' 'LEU' 'CD2' 'CH3E' 0.00000 12.0110
6022 'A' '3052' 'LEU' 'C' 'C' 0.500000 12.0110
6023 'A' '3052' 'LEU' 'O' 'O' -0.500000 15.9990
6024 'A' '3053' 'ALA' 'N' 'NH1' -0.570000 14.0070
6025 'A' '3053' 'ALA' 'HN' 'H' 0.370000 1.00800
6026 'A' '3053' 'ALA' 'CA' 'CH1E' 0.200000 12.0110
6027 'A' '3053' 'ALA' 'CB' 'CH3E' 0.00000 12.0110
6028 'A' '3053' 'ALA' 'C' 'C' 0.500000 12.0110
6029 'A' '3053' 'ALA' 'O' 'O' -0.500000 15.9990
6030 'A' '3054' 'LYS' 'N' 'NH1' -0.570000 14.0070
6031 'A' '3054' 'LYS' 'HN' 'H' 0.370000 1.00800
6032 'A' '3054' 'LYS' 'CA' 'CH1E' 0.200000 12.0110
6033 'A' '3054' 'LYS' 'CB' 'CH2E' 0.00000 12.0110
6034 'A' '3054' 'LYS' 'CG' 'CH2E' 0.00000 12.0110
6035 'A' '3054' 'LYS' 'CD' 'CH2E' 0.00000 12.0110
6036 'A' '3054' 'LYS' 'CE' 'CH2E' 0.310000 12.0110
6037 'A' '3054' 'LYS' 'NZ' 'NH3' -0.300000 14.0070
6038 'A' '3054' 'LYS' 'HZ1' 'HC' 0.330000 1.00800
6039 'A' '3054' 'LYS' 'HZ2' 'HC' 0.330000 1.00800
6040 'A' '3054' 'LYS' 'HZ3' 'HC' 0.330000 1.00800
6041 'A' '3054' 'LYS' 'C' 'C' 0.500000 12.0110
6042 'A' '3054' 'LYS' 'O' 'O' -0.500000 15.9990
6043 'A' '3055' 'VAL' 'N' 'NH1' -0.570000 14.0070
6044 'A' '3055' 'VAL' 'HN' 'H' 0.370000 1.00800
6045 'A' '3055' 'VAL' 'CA' 'CH1E' 0.200000 12.0110
6046 'A' '3055' 'VAL' 'CB' 'CH1E' 0.00000 12.0110
6047 'A' '3055' 'VAL' 'CG1' 'CH3E' 0.00000 12.0110
6048 'A' '3055' 'VAL' 'CG2' 'CH3E' 0.00000 12.0110
6049 'A' '3055' 'VAL' 'C' 'C' 0.500000 12.0110
6050 'A' '3055' 'VAL' 'O' 'O' -0.500000 15.9990
6051 'A' '3056' 'ILE' 'N' 'NH1' -0.570000 14.0070
6052 'A' '3056' 'ILE' 'HN' 'H' 0.370000 1.00800
6053 'A' '3056' 'ILE' 'CA' 'CH1E' 0.200000 12.0110
6054 'A' '3056' 'ILE' 'CB' 'CH1E' 0.00000 12.0110
6055 'A' '3056' 'ILE' 'CG1' 'CH2E' 0.00000 12.0110
6056 'A' '3056' 'ILE' 'CG2' 'CH3E' 0.00000 12.0110
6057 'A' '3056' 'ILE' 'CD1' 'CH3E' 0.00000 12.0110
6058 'A' '3056' 'ILE' 'C' 'C' 0.500000 12.0110
6059 'A' '3056' 'ILE' 'O' 'O' -0.500000 15.9990
6060 'A' '3057' 'GLU' 'N' 'NH1' -0.570000 14.0070
6061 'A' '3057' 'GLU' 'HN' 'H' 0.370000 1.00800
6062 'A' '3057' 'GLU' 'CA' 'CH1E' 0.200000 12.0110
6063 'A' '3057' 'GLU' 'CB' 'CH2E' 0.00000 12.0110
6064 'A' '3057' 'GLU' 'CG' 'CH2E' -0.100000 12.0110
6065 'A' '3057' 'GLU' 'CD' 'C' 0.700000 12.0110
6066 'A' '3057' 'GLU' 'OE1' 'OC' -0.800000 15.9990
6067 'A' '3057' 'GLU' 'OE2' 'OC' -0.800000 15.9990
6068 'A' '3057' 'GLU' 'C' 'C' 0.500000 12.0110
6069 'A' '3057' 'GLU' 'O' 'O' -0.500000 15.9990
6070 'A' '3058' 'TYR' 'N' 'NH1' -0.570000 14.0070
6071 'A' '3058' 'TYR' 'HN' 'H' 0.370000 1.00800
6072 'A' '3058' 'TYR' 'CA' 'CH1E' 0.200000 12.0110
6073 'A' '3058' 'TYR' 'CB' 'CH2E' 0.00000 12.0110
6074 'A' '3058' 'TYR' 'CG' 'CY' 0.00000 12.0110
6075 'A' '3058' 'TYR' 'CD1' 'CR1E' 0.00000 12.0110
6076 'A' '3058' 'TYR' 'CD2' 'CR1E' 0.00000 12.0110
6077 'A' '3058' 'TYR' 'CE1' 'CR1E' 0.00000 12.0110
6078 'A' '3058' 'TYR' 'CE2' 'CR1E' 0.00000 12.0110
6079 'A' '3058' 'TYR' 'CZ' 'CY2' 0.265000 12.0110
6080 'A' '3058' 'TYR' 'OH' 'OH1' -0.700000 15.9990
6081 'A' '3058' 'TYR' 'HH' 'H' 0.435000 1.00800
6082 'A' '3058' 'TYR' 'C' 'C' 0.500000 12.0110
6083 'A' '3058' 'TYR' 'O' 'O' -0.500000 15.9990
6084 'A' '3059' 'CYS' 'N' 'NH1' -0.570000 14.0070
6085 'A' '3059' 'CYS' 'HN' 'H' 0.370000 1.00800
6086 'A' '3059' 'CYS' 'CA' 'CH1E' 0.200000 12.0110
6087 'A' '3059' 'CYS' 'CB' 'CH2E' 0.180000 12.0110
6088 'A' '3059' 'CYS' 'SG' 'SH1E' -0.450000 32.0600
6089 'A' '3059' 'CYS' 'HG' 'H' 0.270000 1.00800
6090 'A' '3059' 'CYS' 'C' 'C' 0.500000 12.0110
6091 'A' '3059' 'CYS' 'O' 'O' -0.500000 15.9990
6092 'A' '3060' 'LYS' 'N' 'NH1' -0.570000 14.0070
6093 'A' '3060' 'LYS' 'HN' 'H' 0.370000 1.00800
6094 'A' '3060' 'LYS' 'CA' 'CH1E' 0.200000 12.0110
6095 'A' '3060' 'LYS' 'CB' 'CH2E' 0.00000 12.0110
6096 'A' '3060' 'LYS' 'CG' 'CH2E' 0.00000 12.0110
6097 'A' '3060' 'LYS' 'CD' 'CH2E' 0.00000 12.0110
6098 'A' '3060' 'LYS' 'CE' 'CH2E' 0.310000 12.0110
6099 'A' '3060' 'LYS' 'NZ' 'NH3' -0.300000 14.0070
6100 'A' '3060' 'LYS' 'HZ1' 'HC' 0.330000 1.00800
6101 'A' '3060' 'LYS' 'HZ2' 'HC' 0.330000 1.00800
6102 'A' '3060' 'LYS' 'HZ3' 'HC' 0.330000 1.00800
6103 'A' '3060' 'LYS' 'C' 'C' 0.500000 12.0110
6104 'A' '3060' 'LYS' 'O' 'O' -0.500000 15.9990
6105 'A' '3061' 'ARG' 'N' 'NH1' -0.570000 14.0070
6106 'A' '3061' 'ARG' 'HN' 'H' 0.370000 1.00800
6107 'A' '3061' 'ARG' 'CA' 'CH1E' 0.200000 12.0110
6108 'A' '3061' 'ARG' 'CB' 'CH2E' 0.00000 12.0110
6109 'A' '3061' 'ARG' 'CG' 'CH2E' 0.700000E-01 12.0110
6110 'A' '3061' 'ARG' 'CD' 'CH2E' 0.310000 12.0110
6111 'A' '3061' 'ARG' 'NE' 'NH1' -0.700000 14.0070
6112 'A' '3061' 'ARG' 'HE' 'H' 0.440000 1.00800
6113 'A' '3061' 'ARG' 'CZ' 'C' 0.640000 12.0110
6114 'A' '3061' 'ARG' 'NH1' 'NC2' -0.800000 14.0070
6115 'A' '3061' 'ARG' 'HH11' 'HC' 0.460000 1.00800
6116 'A' '3061' 'ARG' 'HH12' 'HC' 0.460000 1.00800
6117 'A' '3061' 'ARG' 'NH2' 'NC2' -0.800000 14.0070
6118 'A' '3061' 'ARG' 'HH21' 'HC' 0.460000 1.00800
6119 'A' '3061' 'ARG' 'HH22' 'HC' 0.460000 1.00800
6120 'A' '3061' 'ARG' 'C' 'C' 0.500000 12.0110
6121 'A' '3061' 'ARG' 'O' 'O' -0.500000 15.9990
6122 'A' '3062' 'HIS' 'N' 'NH1' -0.570000 14.0070
6123 'A' '3062' 'HIS' 'HN' 'H' 0.370000 1.00800
6124 'A' '3062' 'HIS' 'CA' 'CH1E' 0.200000 12.0110
6125 'A' '3062' 'HIS' 'CB' 'CH2E' 0.00000 12.0110
6126 'A' '3062' 'HIS' 'CG' 'C5' 0.130000 12.0110
6127 'A' '3062' 'HIS' 'ND1' 'NR' -0.570000 14.0070
6128 'A' '3062' 'HIS' 'CD2' 'CR1E' 0.100000 12.0110
6129 'A' '3062' 'HIS' 'CE1' 'CRH' 0.410000 12.0110
6130 'A' '3062' 'HIS' 'NE2' 'NH1' -0.570000 14.0070
6131 'A' '3062' 'HIS' 'HE2' 'H' 0.420000 1.00800
6132 'A' '3062' 'HIS' 'C' 'C' 0.500000 12.0110
6133 'A' '3062' 'HIS' 'O' 'O' -0.500000 15.9990
6134 'A' '3090' 'PHE' 'N' 'NH1' -0.570000 14.0070
6135 'A' '3090' 'PHE' 'HN' 'H' 0.370000 1.00800
6136 'A' '3090' 'PHE' 'CA' 'CH1E' 0.200000 12.0110
6137 'A' '3090' 'PHE' 'CB' 'CH2E' 0.00000 12.0110
6138 'A' '3090' 'PHE' 'CG' 'CF' 0.00000 12.0110
6139 'A' '3090' 'PHE' 'CD1' 'CR1E' 0.00000 12.0110
6140 'A' '3090' 'PHE' 'CD2' 'CR1E' 0.00000 12.0110
6141 'A' '3090' 'PHE' 'CE1' 'CR1E' 0.00000 12.0110
6142 'A' '3090' 'PHE' 'CE2' 'CR1E' 0.00000 12.0110
6143 'A' '3090' 'PHE' 'CZ' 'CR1E' 0.00000 12.0110
6144 'A' '3090' 'PHE' 'C' 'C' 0.500000 12.0110
6145 'A' '3090' 'PHE' 'O' 'O' -0.500000 15.9990
6146 'A' '3091' 'MET' 'N' 'NH1' -0.570000 14.0070
6147 'A' '3091' 'MET' 'HN' 'H' 0.370000 1.00800
6148 'A' '3091' 'MET' 'CA' 'CH1E' 0.200000 12.0110
6149 'A' '3091' 'MET' 'CB' 'CH2E' 0.00000 12.0110
6150 'A' '3091' 'MET' 'CG' 'CH2E' 0.235000 12.0110
6151 'A' '3091' 'MET' 'SD' 'SM' -0.470000 32.0600
6152 'A' '3091' 'MET' 'CE' 'CH3E' 0.235000 12.0110
6153 'A' '3091' 'MET' 'C' 'C' 0.500000 12.0110
6154 'A' '3091' 'MET' 'O' 'O' -0.500000 15.9990
6155 'A' '3092' 'LYS' 'N' 'NH1' -0.570000 14.0070
6156 'A' '3092' 'LYS' 'HN' 'H' 0.370000 1.00800
6157 'A' '3092' 'LYS' 'CA' 'CH1E' 0.200000 12.0110
6158 'A' '3092' 'LYS' 'CB' 'CH2E' 0.00000 12.0110
6159 'A' '3092' 'LYS' 'CG' 'CH2E' 0.00000 12.0110
6160 'A' '3092' 'LYS' 'CD' 'CH2E' 0.00000 12.0110
6161 'A' '3092' 'LYS' 'CE' 'CH2E' 0.310000 12.0110
6162 'A' '3092' 'LYS' 'NZ' 'NH3' -0.300000 14.0070
6163 'A' '3092' 'LYS' 'HZ1' 'HC' 0.330000 1.00800
6164 'A' '3092' 'LYS' 'HZ2' 'HC' 0.330000 1.00800
6165 'A' '3092' 'LYS' 'HZ3' 'HC' 0.330000 1.00800
6166 'A' '3092' 'LYS' 'C' 'C' 0.500000 12.0110
6167 'A' '3092' 'LYS' 'O' 'O' -0.500000 15.9990
6168 'A' '3093' 'ILE' 'N' 'NH1' -0.570000 14.0070
6169 'A' '3093' 'ILE' 'HN' 'H' 0.370000 1.00800
6170 'A' '3093' 'ILE' 'CA' 'CH1E' 0.200000 12.0110
6171 'A' '3093' 'ILE' 'CB' 'CH1E' 0.00000 12.0110
6172 'A' '3093' 'ILE' 'CG1' 'CH2E' 0.00000 12.0110
6173 'A' '3093' 'ILE' 'CG2' 'CH3E' 0.00000 12.0110
6174 'A' '3093' 'ILE' 'CD1' 'CH3E' 0.00000 12.0110
6175 'A' '3093' 'ILE' 'C' 'C' 0.500000 12.0110
6176 'A' '3093' 'ILE' 'O' 'O' -0.500000 15.9990
6177 'A' '3094' 'ASP' 'N' 'NH1' -0.570000 14.0070
6178 'A' '3094' 'ASP' 'HN' 'H' 0.370000 1.00800
6179 'A' '3094' 'ASP' 'CA' 'CH1E' 0.200000 12.0110
6180 'A' '3094' 'ASP' 'CB' 'CH2E' -0.100000 12.0110
6181 'A' '3094' 'ASP' 'CG' 'C' 0.700000 12.0110
6182 'A' '3094' 'ASP' 'OD1' 'OC' -0.800000 15.9990
6183 'A' '3094' 'ASP' 'OD2' 'OC' -0.800000 15.9990
6184 'A' '3094' 'ASP' 'C' 'C' 0.500000 12.0110
6185 'A' '3094' 'ASP' 'O' 'O' -0.500000 15.9990
6186 'A' '3095' 'GLN' 'N' 'NH1' -0.570000 14.0070
6187 'A' '3095' 'GLN' 'HN' 'H' 0.370000 1.00800
6188 'A' '3095' 'GLN' 'CA' 'CH1E' 0.200000 12.0110
6189 'A' '3095' 'GLN' 'CB' 'CH2E' 0.00000 12.0110
6190 'A' '3095' 'GLN' 'CG' 'CH2E' 0.00000 12.0110
6191 'A' '3095' 'GLN' 'CD' 'C' 0.500000 12.0110
6192 'A' '3095' 'GLN' 'OE1' 'O' -0.500000 15.9990
6193 'A' '3095' 'GLN' 'NE2' 'NH2' -0.850000 14.0070
6194 'A' '3095' 'GLN' 'HE21' 'H' 0.425000 1.00800
6195 'A' '3095' 'GLN' 'HE22' 'H' 0.425000 1.00800
6196 'A' '3095' 'GLN' 'C' 'C' 0.500000 12.0110
6197 'A' '3095' 'GLN' 'O' 'O' -0.500000 15.9990
6198 'A' '3096' 'ALA' 'N' 'NH1' -0.570000 14.0070
6199 'A' '3096' 'ALA' 'HN' 'H' 0.370000 1.00800
6200 'A' '3096' 'ALA' 'CA' 'CH1E' 0.200000 12.0110
6201 'A' '3096' 'ALA' 'CB' 'CH3E' 0.00000 12.0110
6202 'A' '3096' 'ALA' 'C' 'C' 0.500000 12.0110
6203 'A' '3096' 'ALA' 'O' 'O' -0.500000 15.9990
6204 'A' '3097' 'THR' 'N' 'NH1' -0.570000 14.0070
6205 'A' '3097' 'THR' 'HN' 'H' 0.370000 1.00800
6206 'A' '3097' 'THR' 'CA' 'CH1E' 0.200000 12.0110
6207 'A' '3097' 'THR' 'CB' 'CH1E' 0.265000 12.0110
6208 'A' '3097' 'THR' 'OG1' 'OH1' -0.700000 15.9990
6209 'A' '3097' 'THR' 'HG1' 'H' 0.435000 1.00800
6210 'A' '3097' 'THR' 'CG2' 'CH3E' 0.00000 12.0110
6211 'A' '3097' 'THR' 'C' 'C' 0.500000 12.0110
6212 'A' '3097' 'THR' 'O' 'O' -0.500000 15.9990
6213 'A' '3098' 'LEU' 'N' 'NH1' -0.570000 14.0070
6214 'A' '3098' 'LEU' 'HN' 'H' 0.370000 1.00800
6215 'A' '3098' 'LEU' 'CA' 'CH1E' 0.200000 12.0110
6216 'A' '3098' 'LEU' 'CB' 'CH2E' 0.00000 12.0110
6217 'A' '3098' 'LEU' 'CG' 'CH1E' 0.00000 12.0110
6218 'A' '3098' 'LEU' 'CD1' 'CH3E' 0.00000 12.0110
6219 'A' '3098' 'LEU' 'CD2' 'CH3E' 0.00000 12.0110
6220 'A' '3098' 'LEU' 'C' 'C' 0.500000 12.0110
6221 'A' '3098' 'LEU' 'O' 'O' -0.500000 15.9990
6222 'A' '3099' 'PHE' 'N' 'NH1' -0.570000 14.0070
6223 'A' '3099' 'PHE' 'HN' 'H' 0.370000 1.00800
6224 'A' '3099' 'PHE' 'CA' 'CH1E' 0.200000 12.0110
6225 'A' '3099' 'PHE' 'CB' 'CH2E' 0.00000 12.0110
6226 'A' '3099' 'PHE' 'CG' 'CF' 0.00000 12.0110
6227 'A' '3099' 'PHE' 'CD1' 'CR1E' 0.00000 12.0110
6228 'A' '3099' 'PHE' 'CD2' 'CR1E' 0.00000 12.0110
6229 'A' '3099' 'PHE' 'CE1' 'CR1E' 0.00000 12.0110
6230 'A' '3099' 'PHE' 'CE2' 'CR1E' 0.00000 12.0110
6231 'A' '3099' 'PHE' 'CZ' 'CR1E' 0.00000 12.0110
6232 'A' '3099' 'PHE' 'C' 'C' 0.500000 12.0110
6233 'A' '3099' 'PHE' 'O' 'O' -0.500000 15.9990
6234 'A' '3100' 'GLU' 'N' 'NH1' -0.570000 14.0070
6235 'A' '3100' 'GLU' 'HN' 'H' 0.370000 1.00800
6236 'A' '3100' 'GLU' 'CA' 'CH1E' 0.200000 12.0110
6237 'A' '3100' 'GLU' 'CB' 'CH2E' 0.00000 12.0110
6238 'A' '3100' 'GLU' 'CG' 'CH2E' -0.100000 12.0110
6239 'A' '3100' 'GLU' 'CD' 'C' 0.700000 12.0110
6240 'A' '3100' 'GLU' 'OE1' 'OC' -0.800000 15.9990
6241 'A' '3100' 'GLU' 'OE2' 'OC' -0.800000 15.9990
6242 'A' '3100' 'GLU' 'C' 'C' 0.500000 12.0110
6243 'A' '3100' 'GLU' 'O' 'O' -0.500000 15.9990
6244 'A' '3101' 'LEU' 'N' 'NH1' -0.570000 14.0070
6245 'A' '3101' 'LEU' 'HN' 'H' 0.370000 1.00800
6246 'A' '3101' 'LEU' 'CA' 'CH1E' 0.200000 12.0110
6247 'A' '3101' 'LEU' 'CB' 'CH2E' 0.00000 12.0110
6248 'A' '3101' 'LEU' 'CG' 'CH1E' 0.00000 12.0110
6249 'A' '3101' 'LEU' 'CD1' 'CH3E' 0.00000 12.0110
6250 'A' '3101' 'LEU' 'CD2' 'CH3E' 0.00000 12.0110
6251 'A' '3101' 'LEU' 'C' 'C' 0.500000 12.0110
6252 'A' '3101' 'LEU' 'O' 'O' -0.500000 15.9990
6253 'A' '3102' 'ILE' 'N' 'NH1' -0.570000 14.0070
6254 'A' '3102' 'ILE' 'HN' 'H' 0.370000 1.00800
6255 'A' '3102' 'ILE' 'CA' 'CH1E' 0.200000 12.0110
6256 'A' '3102' 'ILE' 'CB' 'CH1E' 0.00000 12.0110
6257 'A' '3102' 'ILE' 'CG1' 'CH2E' 0.00000 12.0110
6258 'A' '3102' 'ILE' 'CG2' 'CH3E' 0.00000 12.0110
6259 'A' '3102' 'ILE' 'CD1' 'CH3E' 0.00000 12.0110
6260 'A' '3102' 'ILE' 'C' 'C' 0.500000 12.0110
6261 'A' '3102' 'ILE' 'O' 'O' -0.500000 15.9990
6262 'A' '3103' 'LEU' 'N' 'NH1' -0.570000 14.0070
6263 'A' '3103' 'LEU' 'HN' 'H' 0.370000 1.00800
6264 'A' '3103' 'LEU' 'CA' 'CH1E' 0.200000 12.0110
6265 'A' '3103' 'LEU' 'CB' 'CH2E' 0.00000 12.0110
6266 'A' '3103' 'LEU' 'CG' 'CH1E' 0.00000 12.0110
6267 'A' '3103' 'LEU' 'CD1' 'CH3E' 0.00000 12.0110
6268 'A' '3103' 'LEU' 'CD2' 'CH3E' 0.00000 12.0110
6269 'A' '3103' 'LEU' 'C' 'C' 0.500000 12.0110
6270 'A' '3103' 'LEU' 'O' 'O' -0.500000 15.9990
6271 'A' '3104' 'ALA' 'N' 'NH1' -0.570000 14.0070
6272 'A' '3104' 'ALA' 'HN' 'H' 0.370000 1.00800
6273 'A' '3104' 'ALA' 'CA' 'CH1E' 0.200000 12.0110
6274 'A' '3104' 'ALA' 'CB' 'CH3E' 0.00000 12.0110
6275 'A' '3104' 'ALA' 'C' 'C' 0.500000 12.0110
6276 'A' '3104' 'ALA' 'O' 'O' -0.500000 15.9990
6277 'A' '3105' 'ALA' 'N' 'NH1' -0.570000 14.0070
6278 'A' '3105' 'ALA' 'HN' 'H' 0.370000 1.00800
6279 'A' '3105' 'ALA' 'CA' 'CH1E' 0.200000 12.0110
6280 'A' '3105' 'ALA' 'CB' 'CH3E' 0.00000 12.0110
6281 'A' '3105' 'ALA' 'C' 'C' 0.500000 12.0110
6282 'A' '3105' 'ALA' 'O' 'O' -0.500000 15.9990
6283 'A' '3106' 'ASN' 'N' 'NH1' -0.570000 14.0070
6284 'A' '3106' 'ASN' 'HN' 'H' 0.370000 1.00800
6285 'A' '3106' 'ASN' 'CA' 'CH1E' 0.200000 12.0110
6286 'A' '3106' 'ASN' 'CB' 'CH2E' 0.00000 12.0110
6287 'A' '3106' 'ASN' 'CG' 'C' 0.500000 12.0110
6288 'A' '3106' 'ASN' 'OD1' 'O' -0.500000 15.9990
6289 'A' '3106' 'ASN' 'ND2' 'NH2' -0.850000 14.0070
6290 'A' '3106' 'ASN' 'HD21' 'H' 0.425000 1.00800
6291 'A' '3106' 'ASN' 'HD22' 'H' 0.425000 1.00800
6292 'A' '3106' 'ASN' 'C' 'C' 0.500000 12.0110
6293 'A' '3106' 'ASN' 'O' 'O' -0.500000 15.9990
6294 'A' '3107' 'TYR' 'N' 'NH1' -0.570000 14.0070
6295 'A' '3107' 'TYR' 'HN' 'H' 0.370000 1.00800
6296 'A' '3107' 'TYR' 'CA' 'CH1E' 0.200000 12.0110
6297 'A' '3107' 'TYR' 'CB' 'CH2E' 0.00000 12.0110
6298 'A' '3107' 'TYR' 'CG' 'CY' 0.00000 12.0110
6299 'A' '3107' 'TYR' 'CD1' 'CR1E' 0.00000 12.0110
6300 'A' '3107' 'TYR' 'CD2' 'CR1E' 0.00000 12.0110
6301 'A' '3107' 'TYR' 'CE1' 'CR1E' 0.00000 12.0110
6302 'A' '3107' 'TYR' 'CE2' 'CR1E' 0.00000 12.0110
6303 'A' '3107' 'TYR' 'CZ' 'CY2' 0.265000 12.0110
6304 'A' '3107' 'TYR' 'OH' 'OH1' -0.700000 15.9990
6305 'A' '3107' 'TYR' 'HH' 'H' 0.435000 1.00800
6306 'A' '3107' 'TYR' 'C' 'C' 0.500000 12.0110
6307 'A' '3107' 'TYR' 'O' 'O' -0.500000 15.9990
6308 'A' '3108' 'LEU' 'N' 'NH1' -0.570000 14.0070
6309 'A' '3108' 'LEU' 'HN' 'H' 0.370000 1.00800
6310 'A' '3108' 'LEU' 'CA' 'CH1E' 0.200000 12.0110
6311 'A' '3108' 'LEU' 'CB' 'CH2E' 0.00000 12.0110
6312 'A' '3108' 'LEU' 'CG' 'CH1E' 0.00000 12.0110
6313 'A' '3108' 'LEU' 'CD1' 'CH3E' 0.00000 12.0110
6314 'A' '3108' 'LEU' 'CD2' 'CH3E' 0.00000 12.0110
6315 'A' '3108' 'LEU' 'C' 'C' 0.500000 12.0110
6316 'A' '3108' 'LEU' 'O' 'O' -0.500000 15.9990
6317 'A' '3109' 'ASN' 'N' 'NH1' -0.570000 14.0070
6318 'A' '3109' 'ASN' 'HN' 'H' 0.370000 1.00800
6319 'A' '3109' 'ASN' 'CA' 'CH1E' 0.200000 12.0110
6320 'A' '3109' 'ASN' 'CB' 'CH2E' 0.00000 12.0110
6321 'A' '3109' 'ASN' 'CG' 'C' 0.500000 12.0110
6322 'A' '3109' 'ASN' 'OD1' 'O' -0.500000 15.9990
6323 'A' '3109' 'ASN' 'ND2' 'NH2' -0.850000 14.0070
6324 'A' '3109' 'ASN' 'HD21' 'H' 0.425000 1.00800
6325 'A' '3109' 'ASN' 'HD22' 'H' 0.425000 1.00800
6326 'A' '3109' 'ASN' 'C' 'C' 0.500000 12.0110
6327 'A' '3109' 'ASN' 'O' 'O' -0.500000 15.9990
6328 'A' '3110' 'ILE' 'N' 'NH1' -0.570000 14.0070
6329 'A' '3110' 'ILE' 'HN' 'H' 0.370000 1.00800
6330 'A' '3110' 'ILE' 'CA' 'CH1E' 0.200000 12.0110
6331 'A' '3110' 'ILE' 'CB' 'CH1E' 0.00000 12.0110
6332 'A' '3110' 'ILE' 'CG1' 'CH2E' 0.00000 12.0110
6333 'A' '3110' 'ILE' 'CG2' 'CH3E' 0.00000 12.0110
6334 'A' '3110' 'ILE' 'CD1' 'CH3E' 0.00000 12.0110
6335 'A' '3110' 'ILE' 'C' 'C' 0.500000 12.0110
6336 'A' '3110' 'ILE' 'O' 'O' -0.500000 15.9990
6337 'A' '3111' 'LYS' 'N' 'NH1' -0.570000 14.0070
6338 'A' '3111' 'LYS' 'HN' 'H' 0.370000 1.00800
6339 'A' '3111' 'LYS' 'CA' 'CH1E' 0.200000 12.0110
6340 'A' '3111' 'LYS' 'CB' 'CH2E' 0.00000 12.0110
6341 'A' '3111' 'LYS' 'CG' 'CH2E' 0.00000 12.0110
6342 'A' '3111' 'LYS' 'CD' 'CH2E' 0.00000 12.0110
6343 'A' '3111' 'LYS' 'CE' 'CH2E' 0.310000 12.0110
6344 'A' '3111' 'LYS' 'NZ' 'NH3' -0.300000 14.0070
6345 'A' '3111' 'LYS' 'HZ1' 'HC' 0.330000 1.00800
6346 'A' '3111' 'LYS' 'HZ2' 'HC' 0.330000 1.00800
6347 'A' '3111' 'LYS' 'HZ3' 'HC' 0.330000 1.00800
6348 'A' '3111' 'LYS' 'C' 'C' 0.500000 12.0110
6349 'A' '3111' 'LYS' 'O' 'O' -0.500000 15.9990
6350 'A' '3112' 'ASN' 'N' 'NH1' -0.570000 14.0070
6351 'A' '3112' 'ASN' 'HN' 'H' 0.370000 1.00800
6352 'A' '3112' 'ASN' 'CA' 'CH1E' 0.200000 12.0110
6353 'A' '3112' 'ASN' 'CB' 'CH2E' 0.00000 12.0110
6354 'A' '3112' 'ASN' 'CG' 'C' 0.500000 12.0110
6355 'A' '3112' 'ASN' 'OD1' 'O' -0.500000 15.9990
6356 'A' '3112' 'ASN' 'ND2' 'NH2' -0.850000 14.0070
6357 'A' '3112' 'ASN' 'HD21' 'H' 0.425000 1.00800
6358 'A' '3112' 'ASN' 'HD22' 'H' 0.425000 1.00800
6359 'A' '3112' 'ASN' 'C' 'C' 0.500000 12.0110
6360 'A' '3112' 'ASN' 'O' 'O' -0.500000 15.9990
6361 'A' '3113' 'LEU' 'N' 'NH1' -0.570000 14.0070
6362 'A' '3113' 'LEU' 'HN' 'H' 0.370000 1.00800
6363 'A' '3113' 'LEU' 'CA' 'CH1E' 0.200000 12.0110
6364 'A' '3113' 'LEU' 'CB' 'CH2E' 0.00000 12.0110
6365 'A' '3113' 'LEU' 'CG' 'CH1E' 0.00000 12.0110
6366 'A' '3113' 'LEU' 'CD1' 'CH3E' 0.00000 12.0110
6367 'A' '3113' 'LEU' 'CD2' 'CH3E' 0.00000 12.0110
6368 'A' '3113' 'LEU' 'C' 'C' 0.500000 12.0110
6369 'A' '3113' 'LEU' 'O' 'O' -0.500000 15.9990
6370 'A' '3114' 'LEU' 'N' 'NH1' -0.570000 14.0070
6371 'A' '3114' 'LEU' 'HN' 'H' 0.370000 1.00800
6372 'A' '3114' 'LEU' 'CA' 'CH1E' 0.200000 12.0110
6373 'A' '3114' 'LEU' 'CB' 'CH2E' 0.00000 12.0110
6374 'A' '3114' 'LEU' 'CG' 'CH1E' 0.00000 12.0110
6375 'A' '3114' 'LEU' 'CD1' 'CH3E' 0.00000 12.0110
6376 'A' '3114' 'LEU' 'CD2' 'CH3E' 0.00000 12.0110
6377 'A' '3114' 'LEU' 'C' 'C' 0.500000 12.0110
6378 'A' '3114' 'LEU' 'O' 'O' -0.500000 15.9990
6379 'A' '3115' 'ASP' 'N' 'NH1' -0.570000 14.0070
6380 'A' '3115' 'ASP' 'HN' 'H' 0.370000 1.00800
6381 'A' '3115' 'ASP' 'CA' 'CH1E' 0.200000 12.0110
6382 'A' '3115' 'ASP' 'CB' 'CH2E' -0.100000 12.0110
6383 'A' '3115' 'ASP' 'CG' 'C' 0.700000 12.0110
6384 'A' '3115' 'ASP' 'OD1' 'OC' -0.800000 15.9990
6385 'A' '3115' 'ASP' 'OD2' 'OC' -0.800000 15.9990
6386 'A' '3115' 'ASP' 'C' 'C' 0.500000 12.0110
6387 'A' '3115' 'ASP' 'O' 'O' -0.500000 15.9990
6388 'A' '3116' 'LEU' 'N' 'NH1' -0.570000 14.0070
6389 'A' '3116' 'LEU' 'HN' 'H' 0.370000 1.00800
6390 'A' '3116' 'LEU' 'CA' 'CH1E' 0.200000 12.0110
6391 'A' '3116' 'LEU' 'CB' 'CH2E' 0.00000 12.0110
6392 'A' '3116' 'LEU' 'CG' 'CH1E' 0.00000 12.0110
6393 'A' '3116' 'LEU' 'CD1' 'CH3E' 0.00000 12.0110
6394 'A' '3116' 'LEU' 'CD2' 'CH3E' 0.00000 12.0110
6395 'A' '3116' 'LEU' 'C' 'C' 0.500000 12.0110
6396 'A' '3116' 'LEU' 'O' 'O' -0.500000 15.9990
6397 'A' '3117' 'THR' 'N' 'NH1' -0.570000 14.0070
6398 'A' '3117' 'THR' 'HN' 'H' 0.370000 1.00800
6399 'A' '3117' 'THR' 'CA' 'CH1E' 0.200000 12.0110
6400 'A' '3117' 'THR' 'CB' 'CH1E' 0.265000 12.0110
6401 'A' '3117' 'THR' 'OG1' 'OH1' -0.700000 15.9990
6402 'A' '3117' 'THR' 'HG1' 'H' 0.435000 1.00800
6403 'A' '3117' 'THR' 'CG2' 'CH3E' 0.00000 12.0110
6404 'A' '3117' 'THR' 'C' 'C' 0.500000 12.0110
6405 'A' '3117' 'THR' 'O' 'O' -0.500000 15.9990
6406 'A' '3118' 'CYS' 'N' 'NH1' -0.570000 14.0070
6407 'A' '3118' 'CYS' 'HN' 'H' 0.370000 1.00800
6408 'A' '3118' 'CYS' 'CA' 'CH1E' 0.200000 12.0110
6409 'A' '3118' 'CYS' 'CB' 'CH2E' 0.180000 12.0110
6410 'A' '3118' 'CYS' 'SG' 'SH1E' -0.450000 32.0600
6411 'A' '3118' 'CYS' 'HG' 'H' 0.270000 1.00800
6412 'A' '3118' 'CYS' 'C' 'C' 0.500000 12.0110
6413 'A' '3118' 'CYS' 'O' 'O' -0.500000 15.9990
6414 'A' '3119' 'GLN' 'N' 'NH1' -0.570000 14.0070
6415 'A' '3119' 'GLN' 'HN' 'H' 0.370000 1.00800
6416 'A' '3119' 'GLN' 'CA' 'CH1E' 0.200000 12.0110
6417 'A' '3119' 'GLN' 'CB' 'CH2E' 0.00000 12.0110
6418 'A' '3119' 'GLN' 'CG' 'CH2E' 0.00000 12.0110
6419 'A' '3119' 'GLN' 'CD' 'C' 0.500000 12.0110
6420 'A' '3119' 'GLN' 'OE1' 'O' -0.500000 15.9990
6421 'A' '3119' 'GLN' 'NE2' 'NH2' -0.850000 14.0070
6422 'A' '3119' 'GLN' 'HE21' 'H' 0.425000 1.00800
6423 'A' '3119' 'GLN' 'HE22' 'H' 0.425000 1.00800
6424 'A' '3119' 'GLN' 'C' 'C' 0.500000 12.0110
6425 'A' '3119' 'GLN' 'O' 'O' -0.500000 15.9990
6426 'A' '3120' 'THR' 'N' 'NH1' -0.570000 14.0070
6427 'A' '3120' 'THR' 'HN' 'H' 0.370000 1.00800
6428 'A' '3120' 'THR' 'CA' 'CH1E' 0.200000 12.0110
6429 'A' '3120' 'THR' 'CB' 'CH1E' 0.265000 12.0110
6430 'A' '3120' 'THR' 'OG1' 'OH1' -0.700000 15.9990
6431 'A' '3120' 'THR' 'HG1' 'H' 0.435000 1.00800
6432 'A' '3120' 'THR' 'CG2' 'CH3E' 0.00000 12.0110
6433 'A' '3120' 'THR' 'C' 'C' 0.500000 12.0110
6434 'A' '3120' 'THR' 'O' 'O' -0.500000 15.9990
6435 'A' '3121' 'VAL' 'N' 'NH1' -0.570000 14.0070
6436 'A' '3121' 'VAL' 'HN' 'H' 0.370000 1.00800
6437 'A' '3121' 'VAL' 'CA' 'CH1E' 0.200000 12.0110
6438 'A' '3121' 'VAL' 'CB' 'CH1E' 0.00000 12.0110
6439 'A' '3121' 'VAL' 'CG1' 'CH3E' 0.00000 12.0110
6440 'A' '3121' 'VAL' 'CG2' 'CH3E' 0.00000 12.0110
6441 'A' '3121' 'VAL' 'C' 'C' 0.500000 12.0110
6442 'A' '3121' 'VAL' 'O' 'O' -0.500000 15.9990
6443 'A' '3122' 'ALA' 'N' 'NH1' -0.570000 14.0070
6444 'A' '3122' 'ALA' 'HN' 'H' 0.370000 1.00800
6445 'A' '3122' 'ALA' 'CA' 'CH1E' 0.200000 12.0110
6446 'A' '3122' 'ALA' 'CB' 'CH3E' 0.00000 12.0110
6447 'A' '3122' 'ALA' 'C' 'C' 0.500000 12.0110
6448 'A' '3122' 'ALA' 'O' 'O' -0.500000 15.9990
6449 'A' '3123' 'ASP' 'N' 'NH1' -0.570000 14.0070
6450 'A' '3123' 'ASP' 'HN' 'H' 0.370000 1.00800
6451 'A' '3123' 'ASP' 'CA' 'CH1E' 0.200000 12.0110
6452 'A' '3123' 'ASP' 'CB' 'CH2E' -0.100000 12.0110
6453 'A' '3123' 'ASP' 'CG' 'C' 0.700000 12.0110
6454 'A' '3123' 'ASP' 'OD1' 'OC' -0.800000 15.9990
6455 'A' '3123' 'ASP' 'OD2' 'OC' -0.800000 15.9990
6456 'A' '3123' 'ASP' 'C' 'C' 0.500000 12.0110
6457 'A' '3123' 'ASP' 'O' 'O' -0.500000 15.9990
6458 'A' '3124' 'MET' 'N' 'NH1' -0.570000 14.0070
6459 'A' '3124' 'MET' 'HN' 'H' 0.370000 1.00800
6460 'A' '3124' 'MET' 'CA' 'CH1E' 0.200000 12.0110
6461 'A' '3124' 'MET' 'CB' 'CH2E' 0.00000 12.0110
6462 'A' '3124' 'MET' 'CG' 'CH2E' 0.235000 12.0110
6463 'A' '3124' 'MET' 'SD' 'SM' -0.470000 32.0600
6464 'A' '3124' 'MET' 'CE' 'CH3E' 0.235000 12.0110
6465 'A' '3124' 'MET' 'C' 'C' 0.500000 12.0110
6466 'A' '3124' 'MET' 'O' 'O' -0.500000 15.9990
6467 'A' '3125' 'ILE' 'N' 'NH1' -0.570000 14.0070
6468 'A' '3125' 'ILE' 'HN' 'H' 0.370000 1.00800
6469 'A' '3125' 'ILE' 'CA' 'CH1E' 0.200000 12.0110
6470 'A' '3125' 'ILE' 'CB' 'CH1E' 0.00000 12.0110
6471 'A' '3125' 'ILE' 'CG1' 'CH2E' 0.00000 12.0110
6472 'A' '3125' 'ILE' 'CG2' 'CH3E' 0.00000 12.0110
6473 'A' '3125' 'ILE' 'CD1' 'CH3E' 0.00000 12.0110
6474 'A' '3125' 'ILE' 'C' 'C' 0.500000 12.0110
6475 'A' '3125' 'ILE' 'O' 'O' -0.500000 15.9990
6476 'A' '3126' 'LYS' 'N' 'NH1' -0.570000 14.0070
6477 'A' '3126' 'LYS' 'HN' 'H' 0.370000 1.00800
6478 'A' '3126' 'LYS' 'CA' 'CH1E' 0.200000 12.0110
6479 'A' '3126' 'LYS' 'CB' 'CH2E' 0.00000 12.0110
6480 'A' '3126' 'LYS' 'CG' 'CH2E' 0.00000 12.0110
6481 'A' '3126' 'LYS' 'CD' 'CH2E' 0.00000 12.0110
6482 'A' '3126' 'LYS' 'CE' 'CH2E' 0.310000 12.0110
6483 'A' '3126' 'LYS' 'NZ' 'NH3' -0.300000 14.0070
6484 'A' '3126' 'LYS' 'HZ1' 'HC' 0.330000 1.00800
6485 'A' '3126' 'LYS' 'HZ2' 'HC' 0.330000 1.00800
6486 'A' '3126' 'LYS' 'HZ3' 'HC' 0.330000 1.00800
6487 'A' '3126' 'LYS' 'C' 'C' 0.500000 12.0110
6488 'A' '3126' 'LYS' 'O' 'O' -0.500000 15.9990
6489 'A' '3127' 'GLY' 'N' 'NH1' -0.570000 14.0070
6490 'A' '3127' 'GLY' 'HN' 'H' 0.370000 1.00800
6491 'A' '3127' 'GLY' 'CA' 'CH2G' 0.200000 12.0110
6492 'A' '3127' 'GLY' 'C' 'C' 0.500000 12.0110
6493 'A' '3127' 'GLY' 'O' 'O' -0.500000 15.9990
6494 'A' '3128' 'LYS' 'N' 'NH1' -0.570000 14.0070
6495 'A' '3128' 'LYS' 'HN' 'H' 0.370000 1.00800
6496 'A' '3128' 'LYS' 'CA' 'CH1E' 0.200000 12.0110
6497 'A' '3128' 'LYS' 'CB' 'CH2E' 0.00000 12.0110
6498 'A' '3128' 'LYS' 'CG' 'CH2E' 0.00000 12.0110
6499 'A' '3128' 'LYS' 'CD' 'CH2E' 0.00000 12.0110
6500 'A' '3128' 'LYS' 'CE' 'CH2E' 0.310000 12.0110
6501 'A' '3128' 'LYS' 'NZ' 'NH3' -0.300000 14.0070
6502 'A' '3128' 'LYS' 'HZ1' 'HC' 0.330000 1.00800
6503 'A' '3128' 'LYS' 'HZ2' 'HC' 0.330000 1.00800
6504 'A' '3128' 'LYS' 'HZ3' 'HC' 0.330000 1.00800
6505 'A' '3128' 'LYS' 'C' 'C' 0.500000 12.0110
6506 'A' '3128' 'LYS' 'O' 'O' -0.500000 15.9990
6507 'A' '3129' 'THR' 'N' 'NH1' -0.570000 14.0070
6508 'A' '3129' 'THR' 'HN' 'H' 0.370000 1.00800
6509 'A' '3129' 'THR' 'CA' 'CH1E' 0.200000 12.0110
6510 'A' '3129' 'THR' 'CB' 'CH1E' 0.265000 12.0110
6511 'A' '3129' 'THR' 'OG1' 'OH1' -0.700000 15.9990
6512 'A' '3129' 'THR' 'HG1' 'H' 0.435000 1.00800
6513 'A' '3129' 'THR' 'CG2' 'CH3E' 0.00000 12.0110
6514 'A' '3129' 'THR' 'C' 'C' 0.500000 12.0110
6515 'A' '3129' 'THR' 'O' 'O' -0.500000 15.9990
6516 'A' '3130' 'PRO' 'N' 'N' -0.570000 14.0070
6517 'A' '3130' 'PRO' 'CA' 'CH1E' 0.285000 12.0110
6518 'A' '3130' 'PRO' 'CB' 'CH2E' 0.00000 12.0110
6519 'A' '3130' 'PRO' 'CG' 'CH2P' 0.00000 12.0110
6520 'A' '3130' 'PRO' 'CD' 'CH2P' 0.285000 12.0110
6521 'A' '3130' 'PRO' 'C' 'C' 0.500000 12.0110
6522 'A' '3130' 'PRO' 'O' 'O' -0.500000 15.9990
6523 'A' '3131' 'GLU' 'N' 'NH1' -0.570000 14.0070
6524 'A' '3131' 'GLU' 'HN' 'H' 0.370000 1.00800
6525 'A' '3131' 'GLU' 'CA' 'CH1E' 0.200000 12.0110
6526 'A' '3131' 'GLU' 'CB' 'CH2E' 0.00000 12.0110
6527 'A' '3131' 'GLU' 'CG' 'CH2E' -0.100000 12.0110
6528 'A' '3131' 'GLU' 'CD' 'C' 0.700000 12.0110
6529 'A' '3131' 'GLU' 'OE1' 'OC' -0.800000 15.9990
6530 'A' '3131' 'GLU' 'OE2' 'OC' -0.800000 15.9990
6531 'A' '3131' 'GLU' 'C' 'C' 0.500000 12.0110
6532 'A' '3131' 'GLU' 'O' 'O' -0.500000 15.9990
6533 'A' '3132' 'GLU' 'N' 'NH1' -0.570000 14.0070
6534 'A' '3132' 'GLU' 'HN' 'H' 0.370000 1.00800
6535 'A' '3132' 'GLU' 'CA' 'CH1E' 0.200000 12.0110
6536 'A' '3132' 'GLU' 'CB' 'CH2E' 0.00000 12.0110
6537 'A' '3132' 'GLU' 'CG' 'CH2E' -0.100000 12.0110
6538 'A' '3132' 'GLU' 'CD' 'C' 0.700000 12.0110
6539 'A' '3132' 'GLU' 'OE1' 'OC' -0.800000 15.9990
6540 'A' '3132' 'GLU' 'OE2' 'OC' -0.800000 15.9990
6541 'A' '3132' 'GLU' 'C' 'C' 0.500000 12.0110
6542 'A' '3132' 'GLU' 'O' 'O' -0.500000 15.9990
6543 'A' '3133' 'ILE' 'N' 'NH1' -0.570000 14.0070
6544 'A' '3133' 'ILE' 'HN' 'H' 0.370000 1.00800
6545 'A' '3133' 'ILE' 'CA' 'CH1E' 0.200000 12.0110
6546 'A' '3133' 'ILE' 'CB' 'CH1E' 0.00000 12.0110
6547 'A' '3133' 'ILE' 'CG1' 'CH2E' 0.00000 12.0110
6548 'A' '3133' 'ILE' 'CG2' 'CH3E' 0.00000 12.0110
6549 'A' '3133' 'ILE' 'CD1' 'CH3E' 0.00000 12.0110
6550 'A' '3133' 'ILE' 'C' 'C' 0.500000 12.0110
6551 'A' '3133' 'ILE' 'O' 'O' -0.500000 15.9990
6552 'A' '3134' 'ARG' 'N' 'NH1' -0.570000 14.0070
6553 'A' '3134' 'ARG' 'HN' 'H' 0.370000 1.00800
6554 'A' '3134' 'ARG' 'CA' 'CH1E' 0.200000 12.0110
6555 'A' '3134' 'ARG' 'CB' 'CH2E' 0.00000 12.0110
6556 'A' '3134' 'ARG' 'CG' 'CH2E' 0.700000E-01 12.0110
6557 'A' '3134' 'ARG' 'CD' 'CH2E' 0.310000 12.0110
6558 'A' '3134' 'ARG' 'NE' 'NH1' -0.700000 14.0070
6559 'A' '3134' 'ARG' 'HE' 'H' 0.440000 1.00800
6560 'A' '3134' 'ARG' 'CZ' 'C' 0.640000 12.0110
6561 'A' '3134' 'ARG' 'NH1' 'NC2' -0.800000 14.0070
6562 'A' '3134' 'ARG' 'HH11' 'HC' 0.460000 1.00800
6563 'A' '3134' 'ARG' 'HH12' 'HC' 0.460000 1.00800
6564 'A' '3134' 'ARG' 'NH2' 'NC2' -0.800000 14.0070
6565 'A' '3134' 'ARG' 'HH21' 'HC' 0.460000 1.00800
6566 'A' '3134' 'ARG' 'HH22' 'HC' 0.460000 1.00800
6567 'A' '3134' 'ARG' 'C' 'C' 0.500000 12.0110
6568 'A' '3134' 'ARG' 'O' 'O' -0.500000 15.9990
6569 'A' '3135' 'THR' 'N' 'NH1' -0.570000 14.0070
6570 'A' '3135' 'THR' 'HN' 'H' 0.370000 1.00800
6571 'A' '3135' 'THR' 'CA' 'CH1E' 0.200000 12.0110
6572 'A' '3135' 'THR' 'CB' 'CH1E' 0.265000 12.0110
6573 'A' '3135' 'THR' 'OG1' 'OH1' -0.700000 15.9990
6574 'A' '3135' 'THR' 'HG1' 'H' 0.435000 1.00800
6575 'A' '3135' 'THR' 'CG2' 'CH3E' 0.00000 12.0110
6576 'A' '3135' 'THR' 'C' 'C' 0.500000 12.0110
6577 'A' '3135' 'THR' 'O' 'O' -0.500000 15.9990
6578 'A' '3136' 'THR' 'N' 'NH1' -0.570000 14.0070
6579 'A' '3136' 'THR' 'HN' 'H' 0.370000 1.00800
6580 'A' '3136' 'THR' 'CA' 'CH1E' 0.200000 12.0110
6581 'A' '3136' 'THR' 'CB' 'CH1E' 0.265000 12.0110
6582 'A' '3136' 'THR' 'OG1' 'OH1' -0.700000 15.9990
6583 'A' '3136' 'THR' 'HG1' 'H' 0.435000 1.00800
6584 'A' '3136' 'THR' 'CG2' 'CH3E' 0.00000 12.0110
6585 'A' '3136' 'THR' 'C' 'C' 0.500000 12.0110
6586 'A' '3136' 'THR' 'O' 'O' -0.500000 15.9990
6587 'A' '3137' 'PHE' 'N' 'NH1' -0.570000 14.0070
6588 'A' '3137' 'PHE' 'HN' 'H' 0.370000 1.00800
6589 'A' '3137' 'PHE' 'CA' 'CH1E' 0.200000 12.0110
6590 'A' '3137' 'PHE' 'CB' 'CH2E' 0.00000 12.0110
6591 'A' '3137' 'PHE' 'CG' 'CF' 0.00000 12.0110
6592 'A' '3137' 'PHE' 'CD1' 'CR1E' 0.00000 12.0110
6593 'A' '3137' 'PHE' 'CD2' 'CR1E' 0.00000 12.0110
6594 'A' '3137' 'PHE' 'CE1' 'CR1E' 0.00000 12.0110
6595 'A' '3137' 'PHE' 'CE2' 'CR1E' 0.00000 12.0110
6596 'A' '3137' 'PHE' 'CZ' 'CR1E' 0.00000 12.0110
6597 'A' '3137' 'PHE' 'C' 'C' 0.500000 12.0110
6598 'A' '3137' 'PHE' 'O' 'O' -0.500000 15.9990
6599 'A' '3138' 'ASN' 'N' 'NH1' -0.570000 14.0070
6600 'A' '3138' 'ASN' 'HN' 'H' 0.370000 1.00800
6601 'A' '3138' 'ASN' 'CA' 'CH1E' 0.200000 12.0110
6602 'A' '3138' 'ASN' 'CB' 'CH2E' 0.00000 12.0110
6603 'A' '3138' 'ASN' 'CG' 'C' 0.500000 12.0110
6604 'A' '3138' 'ASN' 'OD1' 'O' -0.500000 15.9990
6605 'A' '3138' 'ASN' 'ND2' 'NH2' -0.850000 14.0070
6606 'A' '3138' 'ASN' 'HD21' 'H' 0.425000 1.00800
6607 'A' '3138' 'ASN' 'HD22' 'H' 0.425000 1.00800
6608 'A' '3138' 'ASN' 'C' 'C' 0.500000 12.0110
6609 'A' '3138' 'ASN' 'O' 'O' -0.500000 15.9990
6610 'A' '3139' 'ILE' 'N' 'NH1' -0.570000 14.0070
6611 'A' '3139' 'ILE' 'HN' 'H' 0.370000 1.00800
6612 'A' '3139' 'ILE' 'CA' 'CH1E' 0.200000 12.0110
6613 'A' '3139' 'ILE' 'CB' 'CH1E' 0.00000 12.0110
6614 'A' '3139' 'ILE' 'CG1' 'CH2E' 0.00000 12.0110
6615 'A' '3139' 'ILE' 'CG2' 'CH3E' 0.00000 12.0110
6616 'A' '3139' 'ILE' 'CD1' 'CH3E' 0.00000 12.0110
6617 'A' '3139' 'ILE' 'C' 'C' 0.500000 12.0110
6618 'A' '3139' 'ILE' 'O' 'O' -0.500000 15.9990
6619 'A' '3140' 'LYS' 'N' 'NH1' -0.570000 14.0070
6620 'A' '3140' 'LYS' 'HN' 'H' 0.370000 1.00800
6621 'A' '3140' 'LYS' 'CA' 'CH1E' 0.200000 12.0110
6622 'A' '3140' 'LYS' 'CB' 'CH2E' 0.00000 12.0110
6623 'A' '3140' 'LYS' 'CG' 'CH2E' 0.00000 12.0110
6624 'A' '3140' 'LYS' 'CD' 'CH2E' 0.00000 12.0110
6625 'A' '3140' 'LYS' 'CE' 'CH2E' 0.310000 12.0110
6626 'A' '3140' 'LYS' 'NZ' 'NH3' -0.300000 14.0070
6627 'A' '3140' 'LYS' 'HZ1' 'HC' 0.330000 1.00800
6628 'A' '3140' 'LYS' 'HZ2' 'HC' 0.330000 1.00800
6629 'A' '3140' 'LYS' 'HZ3' 'HC' 0.330000 1.00800
6630 'A' '3140' 'LYS' 'C' 'C' 0.500000 12.0110
6631 'A' '3140' 'LYS' 'O' 'O' -0.500000 15.9990
6632 'A' '3141' 'ASN' 'N' 'NH1' -0.570000 14.0070
6633 'A' '3141' 'ASN' 'HN' 'H' 0.370000 1.00800
6634 'A' '3141' 'ASN' 'CA' 'CH1E' 0.200000 12.0110
6635 'A' '3141' 'ASN' 'CB' 'CH2E' 0.00000 12.0110
6636 'A' '3141' 'ASN' 'CG' 'C' 0.500000 12.0110
6637 'A' '3141' 'ASN' 'OD1' 'O' -0.500000 15.9990
6638 'A' '3141' 'ASN' 'ND2' 'NH2' -0.850000 14.0070
6639 'A' '3141' 'ASN' 'HD21' 'H' 0.425000 1.00800
6640 'A' '3141' 'ASN' 'HD22' 'H' 0.425000 1.00800
6641 'A' '3141' 'ASN' 'C' 'C' 0.500000 12.0110
6642 'A' '3141' 'ASN' 'O' 'O' -0.500000 15.9990
6643 'A' '3142' 'ASP' 'N' 'NH1' -0.570000 14.0070
6644 'A' '3142' 'ASP' 'HN' 'H' 0.370000 1.00800
6645 'A' '3142' 'ASP' 'CA' 'CH1E' 0.200000 12.0110
6646 'A' '3142' 'ASP' 'CB' 'CH2E' -0.100000 12.0110
6647 'A' '3142' 'ASP' 'CG' 'C' 0.700000 12.0110
6648 'A' '3142' 'ASP' 'OD1' 'OC' -0.800000 15.9990
6649 'A' '3142' 'ASP' 'OD2' 'OC' -0.800000 15.9990
6650 'A' '3142' 'ASP' 'C' 'C' 0.500000 12.0110
6651 'A' '3142' 'ASP' 'O' 'O' -0.500000 15.9990
6652 'A' '3143' 'PHE' 'N' 'NH1' -0.570000 14.0070
6653 'A' '3143' 'PHE' 'HN' 'H' 0.370000 1.00800
6654 'A' '3143' 'PHE' 'CA' 'CH1E' 0.200000 12.0110
6655 'A' '3143' 'PHE' 'CB' 'CH2E' 0.00000 12.0110
6656 'A' '3143' 'PHE' 'CG' 'CF' 0.00000 12.0110
6657 'A' '3143' 'PHE' 'CD1' 'CR1E' 0.00000 12.0110
6658 'A' '3143' 'PHE' 'CD2' 'CR1E' 0.00000 12.0110
6659 'A' '3143' 'PHE' 'CE1' 'CR1E' 0.00000 12.0110
6660 'A' '3143' 'PHE' 'CE2' 'CR1E' 0.00000 12.0110
6661 'A' '3143' 'PHE' 'CZ' 'CR1E' 0.00000 12.0110
6662 'A' '3143' 'PHE' 'C' 'C' 0.500000 12.0110
6663 'A' '3143' 'PHE' 'O' 'O' -0.500000 15.9990
6664 'A' '3144' 'THR' 'N' 'NH1' -0.570000 14.0070
6665 'A' '3144' 'THR' 'HN' 'H' 0.370000 1.00800
6666 'A' '3144' 'THR' 'CA' 'CH1E' 0.200000 12.0110
6667 'A' '3144' 'THR' 'CB' 'CH1E' 0.265000 12.0110
6668 'A' '3144' 'THR' 'OG1' 'OH1' -0.700000 15.9990
6669 'A' '3144' 'THR' 'HG1' 'H' 0.435000 1.00800
6670 'A' '3144' 'THR' 'CG2' 'CH3E' 0.00000 12.0110
6671 'A' '3144' 'THR' 'C' 'C' 0.500000 12.0110
6672 'A' '3144' 'THR' 'O' 'O' -0.500000 15.9990
6673 'A' '3145' 'PRO' 'N' 'N' -0.570000 14.0070
6674 'A' '3145' 'PRO' 'CA' 'CH1E' 0.285000 12.0110
6675 'A' '3145' 'PRO' 'CB' 'CH2E' 0.00000 12.0110
6676 'A' '3145' 'PRO' 'CG' 'CH2P' 0.00000 12.0110
6677 'A' '3145' 'PRO' 'CD' 'CH2P' 0.285000 12.0110
6678 'A' '3145' 'PRO' 'C' 'C' 0.500000 12.0110
6679 'A' '3145' 'PRO' 'O' 'O' -0.500000 15.9990
6680 'A' '3146' 'GLU' 'N' 'NH1' -0.570000 14.0070
6681 'A' '3146' 'GLU' 'HN' 'H' 0.370000 1.00800
6682 'A' '3146' 'GLU' 'CA' 'CH1E' 0.200000 12.0110
6683 'A' '3146' 'GLU' 'CB' 'CH2E' 0.00000 12.0110
6684 'A' '3146' 'GLU' 'CG' 'CH2E' -0.100000 12.0110
6685 'A' '3146' 'GLU' 'CD' 'C' 0.700000 12.0110
6686 'A' '3146' 'GLU' 'OE1' 'OC' -0.800000 15.9990
6687 'A' '3146' 'GLU' 'OE2' 'OC' -0.800000 15.9990
6688 'A' '3146' 'GLU' 'C' 'C' 0.500000 12.0110
6689 'A' '3146' 'GLU' 'O' 'O' -0.500000 15.9990
6690 'A' '3147' 'GLU' 'N' 'NH1' -0.570000 14.0070
6691 'A' '3147' 'GLU' 'HN' 'H' 0.370000 1.00800
6692 'A' '3147' 'GLU' 'CA' 'CH1E' 0.200000 12.0110
6693 'A' '3147' 'GLU' 'CB' 'CH2E' 0.00000 12.0110
6694 'A' '3147' 'GLU' 'CG' 'CH2E' -0.100000 12.0110
6695 'A' '3147' 'GLU' 'CD' 'C' 0.700000 12.0110
6696 'A' '3147' 'GLU' 'OE1' 'OC' -0.800000 15.9990
6697 'A' '3147' 'GLU' 'OE2' 'OC' -0.800000 15.9990
6698 'A' '3147' 'GLU' 'C' 'C' 0.500000 12.0110
6699 'A' '3147' 'GLU' 'O' 'O' -0.500000 15.9990
6700 'A' '3148' 'GLU' 'N' 'NH1' -0.570000 14.0070
6701 'A' '3148' 'GLU' 'HN' 'H' 0.370000 1.00800
6702 'A' '3148' 'GLU' 'CA' 'CH1E' 0.200000 12.0110
6703 'A' '3148' 'GLU' 'CB' 'CH2E' 0.00000 12.0110
6704 'A' '3148' 'GLU' 'CG' 'CH2E' -0.100000 12.0110
6705 'A' '3148' 'GLU' 'CD' 'C' 0.700000 12.0110
6706 'A' '3148' 'GLU' 'OE1' 'OC' -0.800000 15.9990
6707 'A' '3148' 'GLU' 'OE2' 'OC' -0.800000 15.9990
6708 'A' '3148' 'GLU' 'C' 'C' 0.500000 12.0110
6709 'A' '3148' 'GLU' 'O' 'O' -0.500000 15.9990
6710 'A' '3149' 'GLU' 'N' 'NH1' -0.570000 14.0070
6711 'A' '3149' 'GLU' 'HN' 'H' 0.370000 1.00800
6712 'A' '3149' 'GLU' 'CA' 'CH1E' 0.200000 12.0110
6713 'A' '3149' 'GLU' 'CB' 'CH2E' 0.00000 12.0110
6714 'A' '3149' 'GLU' 'CG' 'CH2E' -0.100000 12.0110
6715 'A' '3149' 'GLU' 'CD' 'C' 0.700000 12.0110
6716 'A' '3149' 'GLU' 'OE1' 'OC' -0.800000 15.9990
6717 'A' '3149' 'GLU' 'OE2' 'OC' -0.800000 15.9990
6718 'A' '3149' 'GLU' 'C' 'C' 0.500000 12.0110
6719 'A' '3149' 'GLU' 'O' 'O' -0.500000 15.9990
6720 'A' '3150' 'GLU' 'N' 'NH1' -0.570000 14.0070
6721 'A' '3150' 'GLU' 'HN' 'H' 0.370000 1.00800
6722 'A' '3150' 'GLU' 'CA' 'CH1E' 0.200000 12.0110
6723 'A' '3150' 'GLU' 'CB' 'CH2E' 0.00000 12.0110
6724 'A' '3150' 'GLU' 'CG' 'CH2E' -0.100000 12.0110
6725 'A' '3150' 'GLU' 'CD' 'C' 0.700000 12.0110
6726 'A' '3150' 'GLU' 'OE1' 'OC' -0.800000 15.9990
6727 'A' '3150' 'GLU' 'OE2' 'OC' -0.800000 15.9990
6728 'A' '3150' 'GLU' 'C' 'C' 0.500000 12.0110
6729 'A' '3150' 'GLU' 'O' 'O' -0.500000 15.9990
6730 'A' '3151' 'VAL' 'N' 'NH1' -0.570000 14.0070
6731 'A' '3151' 'VAL' 'HN' 'H' 0.370000 1.00800
6732 'A' '3151' 'VAL' 'CA' 'CH1E' 0.200000 12.0110
6733 'A' '3151' 'VAL' 'CB' 'CH1E' 0.00000 12.0110
6734 'A' '3151' 'VAL' 'CG1' 'CH3E' 0.00000 12.0110
6735 'A' '3151' 'VAL' 'CG2' 'CH3E' 0.00000 12.0110
6736 'A' '3151' 'VAL' 'C' 'C' 0.500000 12.0110
6737 'A' '3151' 'VAL' 'O' 'O' -0.500000 15.9990
6738 'A' '3152' 'ARG' 'N' 'NH1' -0.570000 14.0070
6739 'A' '3152' 'ARG' 'HN' 'H' 0.370000 1.00800
6740 'A' '3152' 'ARG' 'CA' 'CH1E' 0.200000 12.0110
6741 'A' '3152' 'ARG' 'CB' 'CH2E' 0.00000 12.0110
6742 'A' '3152' 'ARG' 'CG' 'CH2E' 0.700000E-01 12.0110
6743 'A' '3152' 'ARG' 'CD' 'CH2E' 0.310000 12.0110
6744 'A' '3152' 'ARG' 'NE' 'NH1' -0.700000 14.0070
6745 'A' '3152' 'ARG' 'HE' 'H' 0.440000 1.00800
6746 'A' '3152' 'ARG' 'CZ' 'C' 0.640000 12.0110
6747 'A' '3152' 'ARG' 'NH1' 'NC2' -0.800000 14.0070
6748 'A' '3152' 'ARG' 'HH11' 'HC' 0.460000 1.00800
6749 'A' '3152' 'ARG' 'HH12' 'HC' 0.460000 1.00800
6750 'A' '3152' 'ARG' 'NH2' 'NC2' -0.800000 14.0070
6751 'A' '3152' 'ARG' 'HH21' 'HC' 0.460000 1.00800
6752 'A' '3152' 'ARG' 'HH22' 'HC' 0.460000 1.00800
6753 'A' '3152' 'ARG' 'C' 'C' 0.500000 12.0110
6754 'A' '3152' 'ARG' 'O' 'O' -0.500000 15.9990
6755 'A' '3153' 'ARG' 'N' 'NH1' -0.570000 14.0070
6756 'A' '3153' 'ARG' 'HN' 'H' 0.370000 1.00800
6757 'A' '3153' 'ARG' 'CA' 'CH1E' 0.200000 12.0110
6758 'A' '3153' 'ARG' 'CB' 'CH2E' 0.00000 12.0110
6759 'A' '3153' 'ARG' 'CG' 'CH2E' 0.700000E-01 12.0110
6760 'A' '3153' 'ARG' 'CD' 'CH2E' 0.310000 12.0110
6761 'A' '3153' 'ARG' 'NE' 'NH1' -0.700000 14.0070
6762 'A' '3153' 'ARG' 'HE' 'H' 0.440000 1.00800
6763 'A' '3153' 'ARG' 'CZ' 'C' 0.640000 12.0110
6764 'A' '3153' 'ARG' 'NH1' 'NC2' -0.800000 14.0070
6765 'A' '3153' 'ARG' 'HH11' 'HC' 0.460000 1.00800
6766 'A' '3153' 'ARG' 'HH12' 'HC' 0.460000 1.00800
6767 'A' '3153' 'ARG' 'NH2' 'NC2' -0.800000 14.0070
6768 'A' '3153' 'ARG' 'HH21' 'HC' 0.460000 1.00800
6769 'A' '3153' 'ARG' 'HH22' 'HC' 0.460000 1.00800
6770 'A' '3153' 'ARG' 'C' 'C' 0.500000 12.0110
6771 'A' '3153' 'ARG' 'O' 'O' -0.500000 15.9990
6772 'A' '3154' 'GLU' 'N' 'NH1' -0.570000 14.0070
6773 'A' '3154' 'GLU' 'HN' 'H' 0.370000 1.00800
6774 'A' '3154' 'GLU' 'CA' 'CH1E' 0.200000 12.0110
6775 'A' '3154' 'GLU' 'CB' 'CH2E' 0.00000 12.0110
6776 'A' '3154' 'GLU' 'CG' 'CH2E' -0.100000 12.0110
6777 'A' '3154' 'GLU' 'CD' 'C' 0.700000 12.0110
6778 'A' '3154' 'GLU' 'OE1' 'OC' -0.800000 15.9990
6779 'A' '3154' 'GLU' 'OE2' 'OC' -0.800000 15.9990
6780 'A' '3154' 'GLU' 'C' 'C' 0.500000 12.0110
6781 'A' '3154' 'GLU' 'O' 'O' -0.500000 15.9990
6782 'A' '3155' 'ASN' 'N' 'NH1' -0.570000 14.0070
6783 'A' '3155' 'ASN' 'HN' 'H' 0.370000 1.00800
6784 'A' '3155' 'ASN' 'CA' 'CH1E' 0.200000 12.0110
6785 'A' '3155' 'ASN' 'CB' 'CH2E' 0.00000 12.0110
6786 'A' '3155' 'ASN' 'CG' 'C' 0.500000 12.0110
6787 'A' '3155' 'ASN' 'OD1' 'O' -0.500000 15.9990
6788 'A' '3155' 'ASN' 'ND2' 'NH2' -0.850000 14.0070
6789 'A' '3155' 'ASN' 'HD21' 'H' 0.425000 1.00800
6790 'A' '3155' 'ASN' 'HD22' 'H' 0.425000 1.00800
6791 'A' '3155' 'ASN' 'C' 'C' 0.500000 12.0110
6792 'A' '3155' 'ASN' 'O' 'O' -0.500000 15.9990
6793 'A' '3156' 'GLN' 'N' 'NH1' -0.570000 14.0070
6794 'A' '3156' 'GLN' 'HN' 'H' 0.370000 1.00800
6795 'A' '3156' 'GLN' 'CA' 'CH1E' 0.200000 12.0110
6796 'A' '3156' 'GLN' 'CB' 'CH2E' 0.00000 12.0110
6797 'A' '3156' 'GLN' 'CG' 'CH2E' 0.00000 12.0110
6798 'A' '3156' 'GLN' 'CD' 'C' 0.500000 12.0110
6799 'A' '3156' 'GLN' 'OE1' 'O' -0.500000 15.9990
6800 'A' '3156' 'GLN' 'NE2' 'NH2' -0.850000 14.0070
6801 'A' '3156' 'GLN' 'HE21' 'H' 0.425000 1.00800
6802 'A' '3156' 'GLN' 'HE22' 'H' 0.425000 1.00800
6803 'A' '3156' 'GLN' 'C' 'C' 0.500000 12.0110
6804 'A' '3156' 'GLN' 'O' 'O' -0.500000 15.9990
6805 'A' '3157' 'TRP' 'N' 'NH1' -0.570000 14.0070
6806 'A' '3157' 'TRP' 'HN' 'H' 0.370000 1.00800
6807 'A' '3157' 'TRP' 'CA' 'CH1E' 0.200000 12.0110
6808 'A' '3157' 'TRP' 'CB' 'CH2E' 0.00000 12.0110
6809 'A' '3157' 'TRP' 'CG' 'C5W' -0.550000E-01 12.0110
6810 'A' '3157' 'TRP' 'CD1' 'CR1E' 0.130000 12.0110
6811 'A' '3157' 'TRP' 'CD2' 'CW' -0.550000E-01 12.0110
6812 'A' '3157' 'TRP' 'NE1' 'NH1' -0.570000 14.0070
6813 'A' '3157' 'TRP' 'HE1' 'H' 0.420000 1.00800
6814 'A' '3157' 'TRP' 'CE2' 'CW' 0.130000 12.0110
6815 'A' '3157' 'TRP' 'CE3' 'CR1E' 0.00000 12.0110
6816 'A' '3157' 'TRP' 'CZ2' 'CR1W' 0.00000 12.0110
6817 'A' '3157' 'TRP' 'CZ3' 'CR1E' 0.00000 12.0110
6818 'A' '3157' 'TRP' 'CH2' 'CR1W' 0.00000 12.0110
6819 'A' '3157' 'TRP' 'C' 'C' 0.500000 12.0110
6820 'A' '3157' 'TRP' 'O' 'O' -0.500000 15.9990
6821 'A' '3158' 'ALA' 'N' 'NH1' -0.570000 14.0070
6822 'A' '3158' 'ALA' 'HN' 'H' 0.370000 1.00800
6823 'A' '3158' 'ALA' 'CA' 'CH1E' 0.200000 12.0110
6824 'A' '3158' 'ALA' 'CB' 'CH3E' 0.00000 12.0110
6825 'A' '3158' 'ALA' 'C' 'C' 0.500000 12.0110
6826 'A' '3158' 'ALA' 'O' 'O' -0.500000 15.9990
6827 'A' '3159' 'PHE' 'N' 'NH1' -0.570000 14.0070
6828 'A' '3159' 'PHE' 'HN' 'H' 0.370000 1.00800
6829 'A' '3159' 'PHE' 'CA' 'CH1E' 0.200000 12.0110
6830 'A' '3159' 'PHE' 'CB' 'CH2E' 0.00000 12.0110
6831 'A' '3159' 'PHE' 'CG' 'CF' 0.00000 12.0110
6832 'A' '3159' 'PHE' 'CD1' 'CR1E' 0.00000 12.0110
6833 'A' '3159' 'PHE' 'CD2' 'CR1E' 0.00000 12.0110
6834 'A' '3159' 'PHE' 'CE1' 'CR1E' 0.00000 12.0110
6835 'A' '3159' 'PHE' 'CE2' 'CR1E' 0.00000 12.0110
6836 'A' '3159' 'PHE' 'CZ' 'CR1E' 0.00000 12.0110
6837 'A' '3159' 'PHE' 'C' 'C' 0.500000 12.0110
6838 'A' '3159' 'PHE' 'O' 'O' -0.500000 15.9990
6839 'A' '3160' 'GLU' 'N' 'NH1' -0.570000 14.0070
6840 'A' '3160' 'GLU' 'HN' 'H' 0.370000 1.00800
6841 'A' '3160' 'GLU' 'CA' 'CH1E' 0.200000 12.0110
6842 'A' '3160' 'GLU' 'CB' 'CH2E' 0.00000 12.0110
6843 'A' '3160' 'GLU' 'CG' 'CH2E' -0.100000 12.0110
6844 'A' '3160' 'GLU' 'CD' 'C' 0.700000 12.0110
6845 'A' '3160' 'GLU' 'OE1' 'OC' -0.800000 15.9990
6846 'A' '3160' 'GLU' 'OE2' 'OC' -0.800000 15.9990
6847 'A' '3160' 'GLU' 'C' 'C' 0.500000 12.0110
6848 'A' '3160' 'GLU' 'O' 'O' -0.500000 15.9990
-1 ' ' ' ' ' ' ' ' ' ' -1.00000 -1.00000

loop_
_cns_mtf_bond.id[1]
_cns_mtf_bond.id[2]
1 2
1 3
3 4
4 5
5 6
5 7
6 8
7 9
8 10
9 10
3 11
11 12
13 14
14 15
15 16
16 17
17 13
14 18
18 19
11 13
20 21
20 22
22 23
23 24
24 25
25 26
25 27
22 28
28 29
18 20
30 31
30 32
32 33
33 34
34 35
35 36
35 37
32 38
38 39
28 30
40 41
40 42
42 43
43 44
43 45
42 46
46 47
38 40
48 49
48 50
50 51
51 52
52 53
52 54
50 55
55 56
46 48
57 58
57 59
59 60
60 61
61 62
62 63
62 64
59 65
65 66
55 57
67 68
67 69
69 70
70 71
71 72
72 74
71 73
73 75
75 76
74 75
69 77
77 78
65 67
79 80
79 81
81 82
82 83
82 84
81 85
85 86
77 79
87 88
87 89
89 90
90 91
91 92
91 93
92 94
93 95
94 96
95 96
89 97
97 98
85 87
99 100
99 101
101 102
102 103
103 104
106 105
105 101
97 99
107 108
107 109
109 110
110 111
111 112
111 113
112 114
113 115
114 116
115 116
109 117
117 118
105 107
119 120
119 121
121 122
122 123
122 124
123 125
121 126
126 127
117 119
128 129
128 130
130 131
131 132
132 133
133 134
133 135
135 136
135 137
130 138
138 139
126 128
140 141
140 142
142 143
143 144
144 145
144 146
142 147
147 148
138 140
149 150
149 151
151 152
152 153
153 154
153 155
151 156
156 157
147 149
158 159
158 160
160 161
161 162
162 163
163 164
164 165
165 166
165 167
165 168
160 169
169 170
156 158
171 172
171 173
173 174
174 175
175 176
175 177
173 178
178 179
169 171
180 181
180 182
182 183
183 184
184 185
185 186
186 187
186 188
188 189
189 190
189 191
188 192
192 193
192 194
182 195
195 196
178 180
197 198
197 199
199 200
200 201
201 202
201 203
203 204
203 205
199 206
206 207
195 197
208 209
208 210
210 211
211 212
212 213
215 214
214 210
206 208
216 217
216 218
218 219
219 220
219 221
218 222
222 223
214 216
224 225
224 226
226 227
227 228
228 229
231 230
230 226
222 224
232 233
232 234
234 235
235 236
236 237
236 238
234 239
239 240
230 232
241 242
241 243
243 244
244 245
244 246
243 247
247 248
239 241
249 250
249 251
251 252
252 253
253 254
251 255
255 256
247 249
257 258
257 259
259 260
260 261
261 262
262 263
263 264
264 265
264 266
264 267
259 268
268 269
255 257
270 271
270 272
272 273
273 274
274 275
277 276
276 272
268 270
278 279
278 280
280 281
281 282
282 283
282 284
283 285
285 286
285 287
284 287
284 288
287 289
288 290
289 291
290 291
280 292
292 293
276 278
294 295
294 296
296 297
297 298
298 299
298 300
299 301
300 302
301 303
302 303
303 304
304 305
296 306
306 307
292 294
308 309
308 310
310 311
311 312
312 313
313 314
313 315
310 316
316 317
306 308
318 319
318 320
320 321
321 322
321 323
322 324
320 325
325 326
316 318
327 328
327 329
329 330
330 331
331 332
332 333
332 334
329 335
335 336
325 327
337 338
337 339
339 340
340 341
341 342
342 343
343 344
343 345
345 346
346 347
346 348
345 349
349 350
349 351
339 352
352 353
335 337
354 355
354 356
356 357
357 358
358 359
358 360
359 361
361 362
361 363
360 363
360 364
363 365
364 366
365 367
366 367
356 368
368 369
352 354
370 371
370 372
372 373
373 374
374 375
372 376
376 377
368 370
378 379
378 380
380 381
381 382
382 383
383 384
384 385
384 386
386 387
387 388
387 389
386 390
390 391
390 392
380 393
393 394
376 378
395 396
395 397
397 398
398 399
399 400
400 401
401 402
401 403
403 404
404 405
404 406
403 407
407 408
407 409
397 410
410 411
393 395
412 413
412 414
414 415
415 416
416 417
417 418
418 419
419 420
419 421
419 422
414 423
423 424
410 412
425 426
425 427
427 428
428 429
428 430
427 431
431 432
423 425
433 434
433 435
435 436
436 437
437 438
437 439
438 440
439 441
440 442
441 442
435 443
443 444
431 433
445 446
445 447
447 448
448 449
448 450
449 451
447 452
452 453
443 445
454 455
454 456
456 457
457 458
452 454
459 460
459 461
461 462
462 463
463 464
463 465
465 466
465 467
461 468
468 469
457 459
470 471
470 472
472 473
473 474
474 475
472 476
476 477
468 470
478 479
478 480
480 481
481 482
482 483
482 484
483 485
484 486
485 487
486 487
487 488
488 489
480 490
490 491
476 478
492 493
492 494
494 495
494 496
496 497
490 492
498 499
498 500
500 501
501 502
501 503
500 504
504 505
496 498
506 507
506 508
508 509
509 510
510 511
513 512
512 508
504 506
514 515
515 516
516 517
517 518
518 514
515 519
519 520
512 514
521 522
521 523
523 524
523 525
525 526
519 521
527 528
527 529
529 530
530 531
531 532
530 533
529 534
534 535
525 527
536 537
536 538
538 539
539 540
539 541
538 542
542 543
534 536
544 545
544 546
546 547
547 548
547 549
548 550
546 551
551 552
542 544
553 554
553 555
555 556
556 557
557 558
558 559
559 560
559 561
561 562
562 563
562 564
561 565
565 566
565 567
555 568
568 569
551 553
570 571
570 572
572 573
573 574
574 575
575 576
576 577
576 578
578 579
579 580
579 581
578 582
582 583
582 584
572 585
585 586
568 570
587 588
587 589
589 590
590 591
591 592
591 593
592 594
593 595
594 596
595 596
589 597
597 598
585 587
599 600
600 601
601 602
602 603
603 599
600 604
604 605
597 599
606 607
606 608
608 609
609 610
610 611
611 612
612 613
613 614
613 615
613 616
608 617
617 618
604 606
619 620
619 621
621 622
622 623
622 624
621 625
625 626
617 619
627 628
627 629
629 630
630 631
631 632
632 633
633 634
633 635
635 636
636 637
636 638
635 639
639 640
639 641
629 642
642 643
625 627
644 645
644 646
646 647
647 648
648 649
651 650
650 646
642 644
652 653
652 654
654 655
655 656
655 657
654 658
658 659
650 652
660 661
660 662
662 663
663 664
664 665
665 666
665 667
662 668
668 669
658 660
670 671
670 672
672 673
673 674
674 675
674 676
672 677
677 678
668 670
679 680
679 681
681 682
682 683
683 684
684 685
685 686
686 687
686 688
686 689
681 690
690 691
677 679
692 693
692 694
694 695
695 696
690 692
697 698
697 699
699 700
700 701
701 702
702 703
703 704
704 705
704 706
704 707
699 708
708 709
695 697
710 711
711 712
712 713
713 714
714 710
711 715
715 716
708 710
717 718
717 719
719 720
720 721
721 722
722 723
722 725
721 724
724 726
725 726
719 727
727 728
715 717
729 730
729 731
731 732
732 733
733 734
733 735
734 736
735 737
736 738
737 738
731 739
739 740
727 729
741 742
741 743
743 744
743 745
745 746
739 741
747 748
747 749
749 750
750 751
751 752
751 753
749 754
754 755
745 747
756 757
756 758
758 759
759 760
760 761
760 762
761 763
762 764
763 765
764 765
758 766
766 767
754 756
768 769
768 770
770 771
771 772
772 773
772 774
774 775
774 776
770 777
777 778
766 768
779 780
779 781
781 782
782 783
783 784
783 785
781 786
786 787
777 779
788 789
788 790
790 791
791 792
791 793
790 794
794 795
786 788
796 797
797 798
798 799
799 800
800 796
797 801
801 802
794 796
803 804
803 805
805 806
806 807
807 808
807 809
805 810
810 811
801 803
812 813
812 814
814 815
815 816
810 812
817 818
817 819
819 820
820 821
821 822
821 823
822 824
824 825
824 826
823 826
823 827
826 828
827 829
828 830
829 830
819 831
831 832
815 817
833 834
833 835
835 836
836 837
831 833
838 839
838 840
840 841
841 842
836 838
843 844
843 845
845 846
846 847
847 848
847 849
848 850
849 851
850 852
851 852
852 853
853 854
845 855
855 856
841 843
857 858
857 859
859 860
860 861
860 862
859 863
863 864
855 857
865 866
865 867
867 868
868 869
869 870
869 871
870 872
871 873
872 874
873 874
874 875
875 876
867 877
877 878
863 865
879 880
880 881
881 882
882 883
883 879
880 884
884 885
877 879
886 887
886 888
888 889
889 890
890 891
890 892
891 893
893 894
893 895
892 895
892 896
895 897
896 898
897 899
898 899
888 900
900 901
884 886
902 903
902 904
904 905
905 906
905 907
906 908
904 909
909 910
900 902
911 912
911 913
913 914
914 915
915 916
916 917
916 918
913 919
919 920
909 911
921 922
921 923
923 924
923 925
925 926
919 921
927 928
927 929
929 930
930 931
931 932
932 933
929 934
934 935
925 927
936 937
936 938
938 939
939 940
940 941
943 942
942 938
934 936
944 945
944 946
946 947
947 948
948 949
951 950
950 946
942 944
952 953
952 954
954 955
955 956
956 957
959 958
958 954
950 952
960 961
960 962
962 963
963 964
964 965
964 966
965 967
966 968
967 969
968 969
969 970
970 971
962 972
972 973
958 960
974 975
974 976
976 977
977 978
978 979
977 980
976 981
981 982
972 974
983 984
983 985
985 986
986 987
987 988
987 989
988 990
990 991
990 992
989 992
989 993
992 994
993 995
994 996
995 996
985 997
997 998
981 983
999 1000
999 1001
1001 1002
1002 1003
1003 1004
1003 1005
1001 1006
1006 1007
997 999
1008 1009
1008 1010
1010 1011
1011 1012
1012 1013
1013 1014
1013 1015
1010 1016
1016 1017
1006 1008
1018 1019
1018 1020
1020 1021
1021 1022
1022 1023
1023 1024
1023 1025
1020 1026
1026 1027
1016 1018
1028 1029
1028 1030
1030 1031
1031 1032
1031 1033
1032 1034
1030 1035
1035 1036
1026 1028
1037 1038
1037 1039
1039 1040
1040 1041
1041 1042
1042 1043
1043 1044
1043 1045
1045 1046
1046 1047
1046 1048
1045 1049
1049 1050
1049 1051
1039 1052
1052 1053
1035 1037
1054 1055
1054 1056
1056 1057
1057 1058
1058 1059
1058 1060
1056 1061
1061 1062
1052 1054
1063 1064
1063 1065
1065 1066
1066 1067
1067 1068
1068 1069
1069 1070
1070 1071
1070 1072
1070 1073
1065 1074
1074 1075
1061 1063
1076 1077
1076 1078
1078 1079
1079 1080
1080 1081
1081 1082
1082 1083
1082 1084
1084 1085
1085 1086
1085 1087
1084 1088
1088 1089
1088 1090
1078 1091
1091 1092
1074 1076
1093 1094
1093 1095
1095 1096
1096 1097
1097 1098
1098 1099
1095 1100
1100 1101
1091 1093
1102 1103
1102 1104
1104 1105
1105 1106
1105 1107
1104 1108
1108 1109
1100 1102
1110 1111
1110 1112
1112 1113
1113 1114
1113 1115
1112 1116
1116 1117
1108 1110
1118 1119
1118 1120
1120 1121
1121 1122
1122 1123
1121 1124
1120 1125
1125 1126
1116 1118
1127 1128
1127 1129
1129 1130
1130 1131
1131 1132
1131 1133
1129 1134
1134 1135
1125 1127
1136 1137
1136 1138
1138 1139
1139 1140
1140 1141
1140 1142
1138 1143
1143 1144
1134 1136
1145 1146
1145 1147
1147 1148
1148 1149
1149 1150
1147 1151
1151 1152
1143 1145
1153 1154
1153 1155
1155 1156
1156 1157
1157 1158
1157 1159
1155 1160
1160 1161
1151 1153
1162 1163
1162 1164
1164 1165
1165 1166
1166 1167
1167 1168
1167 1169
1164 1170
1170 1171
1160 1162
1172 1173
1172 1174
1174 1175
1175 1176
1176 1177
1176 1178
1174 1179
1179 1180
1170 1172
1181 1182
1181 1183
1183 1184
1184 1185
1184 1186
1185 1187
1183 1188
1188 1189
1179 1181
1190 1191
1190 1192
1192 1193
1192 1194
1194 1195
1188 1190
1196 1197
1196 1198
1198 1199
1199 1200
1200 1201
1201 1202
1202 1203
1203 1204
1203 1205
1203 1206
1198 1207
1207 1208
1194 1196
1209 1210
1209 1211
1211 1212
1212 1213
1213 1214
1216 1215
1215 1211
1207 1209
1217 1218
1217 1219
1219 1220
1220 1221
1221 1222
1221 1223
1222 1224
1223 1225
1224 1226
1225 1226
1219 1227
1227 1228
1215 1217
1229 1230
1229 1231
1231 1232
1232 1233
1233 1234
1234 1235
1235 1236
1236 1237
1236 1238
1236 1239
1231 1240
1240 1241
1227 1229
1242 1243
1242 1244
1244 1245
1245 1246
1246 1247
1246 1248
1248 1249
1248 1250
1244 1251
1251 1252
1240 1242
1253 1254
1253 1255
1255 1256
1256 1257
1257 1258
1257 1259
1258 1260
1259 1261
1260 1262
1261 1262
1255 1263
1263 1264
1251 1253
1265 1266
1265 1267
1267 1268
1268 1269
1269 1270
1270 1271
1271 1272
1272 1273
1272 1274
1272 1275
1267 1276
1276 1277
1263 1265
1278 1279
1278 1280
1280 1281
1281 1282
1281 1283
1280 1284
1284 1285
1276 1278
1286 1287
1286 1288
1288 1289
1289 1290
1290 1291
1290 1292
1288 1293
1293 1294
1284 1286
1295 1296
1295 1297
1297 1298
1298 1299
1298 1300
1297 1301
1301 1302
1293 1295
1303 1304
1303 1305
1305 1306
1306 1307
1307 1308
1307 1309
1305 1310
1310 1311
1301 1303
1312 1313
1312 1314
1314 1315
1315 1316
1316 1317
1319 1318
1318 1314
1310 1312
1320 1321
1320 1322
1322 1323
1323 1324
1324 1325
1327 1326
1326 1322
1318 1320
1328 1329
1328 1330
1330 1331
1331 1332
1332 1333
1330 1334
1334 1335
1326 1328
1336 1337
1336 1338
1338 1339
1339 1340
1340 1341
1341 1342
1341 1343
1338 1344
1344 1345
1334 1336
1346 1347
1346 1348
1348 1349
1349 1350
1344 1346
1351 1352
1351 1353
1353 1354
1354 1355
1355 1356
1355 1357
1356 1358
1357 1359
1358 1360
1359 1360
1353 1361
1361 1362
1349 1351
1363 1364
1363 1365
1365 1366
1366 1367
1367 1368
1370 1369
1369 1365
1361 1363
1371 1372
1371 1373
1373 1374
1374 1375
1375 1376
1374 1377
1373 1378
1378 1379
1369 1371
1380 1381
1380 1382
1382 1383
1383 1384
1384 1385
1384 1386
1382 1387
1387 1388
1378 1380
1389 1390
1389 1391
1391 1392
1392 1393
1387 1389
1394 1395
1394 1396
1396 1397
1397 1398
1398 1399
1398 1400
1396 1401
1401 1402
1392 1394
1403 1404
1403 1405
1405 1406
1405 1407
1407 1408
1401 1403
1409 1410
1409 1411
1411 1412
1411 1413
1413 1414
1407 1409
1415 1416
1415 1417
1417 1418
1418 1419
1418 1420
1419 1421
1417 1422
1422 1423
1413 1415
1424 1425
1424 1426
1426 1427
1426 1428
1428 1429
1422 1424
1430 1431
1430 1432
1432 1433
1432 1434
1434 1435
1428 1430
1436 1437
1436 1438
1438 1439
1439 1440
1440 1441
1439 1442
1438 1443
1443 1444
1434 1436
1445 1446
1445 1447
1447 1448
1448 1449
1449 1450
1447 1451
1451 1452
1443 1445
1453 1454
1453 1455
1455 1456
1456 1457
1457 1458
1458 1459
1459 1460
1459 1461
1461 1462
1462 1463
1462 1464
1461 1465
1465 1466
1465 1467
1455 1468
1468 1469
1451 1453
1470 1471
1470 1472
1472 1473
1473 1474
1474 1475
1474 1476
1476 1477
1476 1478
1472 1479
1479 1480
1468 1470
1481 1482
1481 1483
1483 1484
1484 1485
1485 1486
1485 1487
1483 1488
1488 1489
1479 1481
1490 1491
1490 1492
1492 1493
1493 1494
1494 1495
1495 1496
1496 1497
1497 1498
1497 1499
1497 1500
1492 1501
1501 1502
1488 1490
1503 1504
1503 1505
1505 1506
1506 1507
1507 1508
1508 1509
1508 1510
1505 1511
1511 1512
1501 1503
1513 1514
1513 1515
1515 1516
1516 1517
1517 1518
1517 1519
1515 1520
1520 1521
1511 1513
1522 1523
1522 1524
1524 1525
1525 1526
1526 1527
1526 1528
1524 1529
1529 1530
1520 1522
1531 1532
1531 1533
1533 1534
1534 1535
1535 1536
1535 1537
1533 1538
1538 1539
1529 1531
1540 1541
1540 1542
1542 1543
1543 1544
1544 1545
1545 1546
1546 1547
1546 1548
1548 1549
1549 1550
1549 1551
1548 1552
1552 1553
1552 1554
1542 1555
1555 1556
1538 1540
1557 1558
1557 1559
1559 1560
1560 1561
1561 1562
1562 1563
1562 1564
1559 1565
1565 1566
1555 1557
1567 1568
1567 1569
1569 1570
1570 1571
1571 1572
1574 1573
1573 1569
1565 1567
1575 1576
1575 1577
1577 1578
1578 1579
1579 1580
1579 1581
1577 1582
1582 1583
1573 1575
1584 1585
1584 1586
1586 1587
1587 1588
1587 1589
1586 1590
1590 1591
1582 1584
1592 1593
1592 1594
1594 1595
1595 1596
1596 1597
1596 1598
1594 1599
1599 1600
1590 1592
1601 1602
1601 1603
1603 1604
1604 1605
1605 1606
1605 1607
1603 1608
1608 1609
1599 1601
1610 1611
1610 1612
1612 1613
1613 1614
1613 1615
1612 1616
1616 1617
1608 1610
1618 1619
1618 1620
1620 1621
1621 1622
1622 1623
1625 1624
1624 1620
1616 1618
1626 1627
1626 1628
1628 1629
1629 1630
1624 1626
1631 1632
1631 1633
1633 1634
1634 1635
1635 1636
1636 1638
1635 1637
1637 1639
1639 1640
1638 1639
1633 1641
1641 1642
1629 1631
1643 1644
1643 1645
1645 1646
1646 1647
1647 1648
1647 1649
1648 1650
1650 1651
1650 1652
1649 1652
1649 1653
1652 1654
1653 1655
1654 1656
1655 1656
1645 1657
1657 1658
1641 1643
1659 1660
1659 1661
1661 1662
1662 1663
1663 1664
1663 1665
1661 1666
1666 1667
1657 1659
1668 1669
1668 1670
1670 1671
1671 1672
1672 1673
1675 1674
1674 1670
1666 1668
1676 1677
1676 1678
1678 1679
1679 1680
1680 1681
1681 1683
1680 1682
1682 1684
1684 1685
1683 1684
1678 1686
1686 1687
1674 1676
1688 1689
1688 1690
1690 1691
1691 1692
1692 1693
1692 1694
1693 1695
1694 1696
1695 1697
1696 1697
1690 1698
1698 1699
1686 1688
1700 1701
1701 1702
1702 1703
1703 1704
1704 1700
1701 1705
1705 1706
1698 1700
1707 1708
1707 1709
1709 1710
1710 1711
1711 1712
1711 1713
1709 1714
1714 1715
1705 1707
1716 1717
1716 1718
1718 1719
1719 1720
1720 1721
1719 1722
1718 1723
1723 1724
1714 1716
1725 1726
1725 1727
1727 1728
1728 1729
1729 1730
1729 1731
1730 1732
1731 1733
1732 1734
1733 1734
1734 1735
1735 1736
1727 1737
1737 1738
1723 1725
1739 1740
1739 1741
1741 1742
1742 1743
1743 1744
1742 1745
1741 1746
1746 1747
1737 1739
1748 1749
1748 1750
1750 1751
1751 1752
1752 1753
1755 1754
1754 1750
1746 1748
1756 1757
1756 1758
1758 1759
1759 1760
1760 1761
1760 1762
1758 1763
1763 1764
1754 1756
1765 1766
1765 1767
1767 1768
1768 1769
1768 1770
1767 1771
1771 1772
1763 1765
1773 1774
1773 1775
1775 1776
1776 1777
1777 1778
1780 1779
1779 1775
1771 1773
1781 1782
1781 1783
1783 1784
1784 1785
1785 1786
1785 1787
1783 1788
1788 1789
1779 1781
1790 1791
1790 1792
1792 1793
1793 1794
1794 1795
1794 1796
1796 1797
1796 1798
1792 1799
1799 1800
1788 1790
1801 1802
1801 1803
1803 1804
1804 1805
1804 1806
1805 1807
1803 1808
1808 1809
1799 1801
1810 1811
1810 1812
1812 1813
1813 1814
1814 1815
1817 1816
1816 1812
1808 1810
1818 1819
1818 1820
1820 1821
1821 1822
1822 1823
1820 1824
1824 1825
1816 1818
1826 1827
1826 1828
1828 1829
1829 1830
1830 1831
1830 1832
1828 1833
1833 1834
1824 1826
1835 1836
1835 1837
1837 1838
1837 1839
1839 1840
1833 1835
1841 1842
1841 1843
1843 1844
1844 1845
1845 1846
1848 1847
1847 1843
1839 1841
1849 1850
1849 1851
1851 1852
1852 1853
1853 1854
1854 1855
1854 1856
1851 1857
1857 1858
1847 1849
1859 1860
1859 1861
1861 1862
1862 1863
1862 1864
1861 1865
1865 1866
1857 1859
1867 1868
1867 1869
1869 1870
1870 1871
1871 1872
1874 1873
1873 1869
1865 1867
1875 1876
1875 1877
1877 1878
1878 1879
1879 1880
1879 1881
1880 1882
1881 1883
1882 1884
1883 1884
1877 1885
1885 1886
1873 1875
1887 1888
1887 1889
1889 1890
1890 1891
1891 1892
1894 1893
1893 1889
1885 1887
1895 1896
1895 1897
1897 1898
1897 1899
1899 1900
1893 1895
1901 1902
1901 1903
1903 1904
1904 1905
1905 1906
1905 1907
1903 1908
1908 1909
1899 1901
1910 1911
1910 1912
1912 1913
1913 1914
1914 1915
1915 1916
1915 1917
1912 1918
1918 1919
1908 1910
1920 1921
1920 1922
1922 1923
1923 1924
1924 1925
1925 1926
1926 1927
1926 1928
1928 1929
1929 1930
1929 1931
1928 1932
1932 1933
1932 1934
1922 1935
1935 1936
1918 1920
1937 1938
1937 1939
1939 1940
1940 1941
1941 1942
1941 1943
1939 1944
1944 1945
1935 1937
1946 1947
1946 1948
1948 1949
1949 1950
1949 1951
1948 1952
1952 1953
1944 1946
1954 1955
1954 1956
1956 1957
1957 1958
1958 1959
1957 1960
1956 1961
1961 1962
1952 1954
1963 1964
1963 1965
1965 1966
1966 1967
1967 1968
1968 1969
1969 1970
1969 1971
1971 1972
1972 1973
1972 1974
1971 1975
1975 1976
1975 1977
1965 1978
1978 1979
1961 1963
1980 1981
1980 1982
1982 1983
1983 1984
1984 1985
1982 1986
1986 1987
1978 1980
1988 1989
1989 1990
1990 1991
1991 1992
1992 1988
1989 1993
1993 1994
1986 1988
1995 1996
1995 1997
1997 1998
1998 1999
1999 2000
1999 2001
2001 2002
2001 2003
1997 2004
2004 2005
1993 1995
2006 2007
2006 2008
2008 2009
2009 2010
2010 2011
2010 2012
2008 2013
2013 2014
2004 2006
2015 2016
2015 2017
2017 2018
2018 2019
2019 2020
2020 2021
2021 2022
2022 2023
2022 2024
2022 2025
2017 2026
2026 2027
2013 2015
2028 2029
2028 2030
2030 2031
2031 2032
2032 2033
2035 2034
2034 2030
2026 2028
2036 2037
2036 2038
2038 2039
2039 2040
2040 2041
2040 2042
2038 2043
2043 2044
2034 2036
2045 2046
2045 2047
2047 2048
2048 2049
2049 2050
2050 2051
2051 2052
2052 2053
2052 2054
2052 2055
2047 2056
2056 2057
2043 2045
2058 2059
2058 2060
2060 2061
2061 2062
2062 2063
2062 2064
2060 2065
2065 2066
2056 2058
2067 2068
2067 2069
2069 2070
2070 2071
2071 2072
2071 2073
2073 2074
2073 2075
2069 2076
2076 2077
2065 2067
2078 2079
2078 2080
2080 2081
2081 2082
2082 2083
2083 2084
2084 2085
2084 2086
2086 2087
2087 2088
2087 2089
2086 2090
2090 2091
2090 2092
2080 2093
2093 2094
2076 2078
2095 2096
2095 2097
2097 2098
2097 2099
2099 2100
2093 2095
2101 2102
2101 2103
2103 2104
2104 2105
2104 2106
2103 2107
2107 2108
2099 2101
2109 2110
2110 2111
2111 2112
2112 2113
2113 2109
2110 2114
2114 2115
2107 2109
2116 2117
2116 2118
2118 2119
2119 2120
2120 2121
2120 2122
2118 2123
2123 2124
2114 2116
2125 2126
2125 2127
2127 2128
2128 2129
2129 2130
2130 2131
2130 2132
2127 2133
2133 2134
2123 2125
2135 2136
2135 2137
2137 2138
2138 2139
2139 2140
2140 2141
2141 2142
2142 2143
2142 2144
2142 2145
2137 2146
2146 2147
2133 2135
2148 2149
2148 2150
2150 2151
2151 2152
2152 2153
2152 2154
2150 2155
2155 2156
2146 2148
2157 2158
2157 2159
2159 2160
2159 2161
2161 2162
2155 2157
2163 2164
2163 2165
2165 2166
2166 2167
2167 2168
2166 2169
2165 2170
2170 2171
2161 2163
2172 2173
2172 2174
2174 2175
2175 2176
2176 2177
2176 2178
2174 2179
2179 2180
2170 2172
2181 2182
2181 2183
2183 2184
2184 2185
2185 2186
2185 2187
2183 2188
2188 2189
2179 2181
2190 2191
2190 2192
2192 2193
2193 2194
2194 2195
2195 2196
2195 2197
2197 2198
2197 2199
2192 2200
2200 2201
2188 2190
2202 2203
2202 2204
2204 2205
2205 2206
2206 2207
2207 2208
2208 2209
2208 2210
2210 2211
2211 2212
2211 2213
2210 2214
2214 2215
2214 2216
2204 2217
2217 2218
2200 2202
2219 2220
2219 2221
2221 2222
2221 2223
2223 2224
2217 2219
2225 2226
2226 2227
2227 2228
2228 2229
2229 2225
2226 2230
2230 2231
2223 2225
2232 2233
2232 2234
2234 2235
2235 2236
2236 2237
2237 2238
2237 2239
2239 2240
2239 2241
2234 2242
2242 2243
2230 2232
2244 2245
2244 2246
2246 2247
2247 2248
2248 2249
2248 2250
2246 2251
2251 2252
2242 2244
2253 2254
2253 2255
2255 2256
2256 2257
2257 2258
2258 2259
2258 2260
2255 2261
2261 2262
2251 2253
2263 2264
2263 2265
2265 2266
2266 2267
2267 2268
2268 2269
2268 2270
2265 2271
2271 2272
2261 2263
2273 2274
2273 2275
2275 2276
2276 2277
2277 2278
2277 2279
2275 2280
2280 2281
2271 2273
2282 2283
2282 2284
2284 2285
2285 2286
2280 2282
2287 2288
2287 2289
2289 2290
2290 2291
2291 2292
2290 2293
2289 2294
2294 2295
2285 2287
2296 2297
2296 2298
2298 2299
2299 2300
2294 2296
2301 2302
2301 2303
2303 2304
2304 2305
2299 2301
2306 2307
2306 2308
2308 2309
2309 2310
2310 2311
2310 2312
2311 2313
2312 2314
2313 2315
2314 2315
2315 2316
2316 2317
2308 2318
2318 2319
2304 2306
2320 2321
2320 2322
2322 2323
2323 2324
2324 2325
2323 2326
2322 2327
2327 2328
2318 2320
2329 2330
2329 2331
2331 2332
2331 2333
2333 2334
2327 2329
2335 2336
2335 2337
2337 2338
2338 2339
2339 2340
2340 2341
2340 2342
2337 2343
2343 2344
2333 2335
2345 2346
2345 2347
2347 2348
2348 2349
2348 2350
2347 2351
2351 2352
2343 2345
2353 2354
2353 2355
2355 2356
2356 2357
2357 2358
2358 2359
2359 2360
2359 2361
2361 2362
2362 2363
2362 2364
2361 2365
2365 2366
2365 2367
2355 2368
2368 2369
2351 2353
2370 2371
2371 2372
2372 2373
2373 2374
2374 2370
2371 2375
2375 2376
2368 2370
2377 2378
2377 2379
2379 2380
2380 2381
2381 2382
2381 2383
2379 2384
2384 2385
2375 2377
2386 2387
2386 2388
2388 2389
2389 2390
2389 2391
2388 2392
2392 2393
2384 2386
2394 2395
2394 2396
2396 2397
2397 2398
2398 2399
2398 2400
2399 2401
2400 2402
2401 2403
2402 2403
2403 2404
2404 2405
2396 2406
2406 2407
2392 2394
2408 2409
2408 2410
2410 2411
2411 2412
2412 2413
2415 2414
2414 2410
2406 2408
2416 2417
2416 2418
2418 2419
2419 2420
2414 2416
2421 2422
2421 2423
2423 2424
2424 2425
2425 2426
2425 2427
2423 2428
2428 2429
2419 2421
2430 2431
2430 2432
2432 2433
2433 2434
2434 2435
2437 2436
2436 2432
2428 2430
2438 2439
2438 2440
2440 2441
2441 2442
2441 2443
2440 2444
2444 2445
2436 2438
2446 2447
2446 2448
2448 2449
2448 2450
2450 2451
2444 2446
2452 2453
2452 2454
2454 2455
2455 2456
2456 2457
2456 2458
2454 2459
2459 2460
2450 2452
2461 2462
2461 2463
2463 2464
2464 2465
2465 2466
2468 2467
2467 2463
2459 2461
2469 2470
2469 2471
2471 2472
2472 2473
2467 2469
2474 2475
2474 2476
2476 2477
2477 2478
2478 2479
2476 2480
2480 2481
2472 2474
2482 2483
2482 2484
2484 2485
2485 2486
2486 2487
2487 2488
2488 2489
2489 2490
2489 2491
2489 2492
2484 2493
2493 2494
2480 2482
2495 2496
2495 2497
2497 2498
2498 2499
2499 2500
2500 2501
2500 2502
2497 2503
2503 2504
2493 2495
2505 2506
2505 2507
2507 2508
2508 2509
2509 2510
2509 2511
2507 2512
2512 2513
2503 2505
2514 2515
2514 2516
2516 2517
2517 2518
2518 2519
2519 2520
2520 2521
2520 2522
2522 2523
2523 2524
2523 2525
2522 2526
2526 2527
2526 2528
2516 2529
2529 2530
2512 2514
2531 2532
2531 2533
2533 2534
2534 2535
2535 2536
2533 2537
2537 2538
2529 2531
2539 2540
2539 2541
2541 2542
2542 2543
2543 2544
2543 2545
2541 2546
2546 2547
2537 2539
2548 2549
2548 2550
2550 2551
2551 2552
2552 2553
2555 2554
2554 2550
2546 2548
2556 2557
2556 2558
2558 2559
2559 2560
2554 2556
2561 2562
2561 2563
2563 2564
2564 2565
2565 2566
2565 2567
2566 2568
2567 2569
2568 2570
2569 2570
2563 2571
2571 2572
2559 2561
2573 2574
2573 2575
2575 2576
2576 2577
2577 2578
2577 2579
2578 2580
2580 2581
2580 2582
2579 2582
2579 2583
2582 2584
2583 2585
2584 2586
2585 2586
2575 2587
2587 2588
2571 2573
2589 2590
2589 2591
2591 2592
2592 2593
2593 2594
2593 2595
2591 2596
2596 2597
2587 2589
2598 2599
2598 2600
2600 2601
2600 2602
2602 2603
2596 2598
2604 2605
2604 2606
2606 2607
2607 2608
2607 2609
2606 2610
2610 2611
2602 2604
2612 2613
2613 2614
2614 2615
2615 2616
2616 2612
2613 2617
2617 2618
2610 2612
2619 2620
2619 2621
2621 2622
2621 2623
2623 2624
2617 2619
2625 2626
2625 2627
2627 2628
2628 2629
2629 2630
2629 2631
2630 2632
2631 2633
2632 2634
2633 2634
2634 2635
2635 2636
2627 2637
2637 2638
2623 2625
2639 2640
2639 2641
2641 2642
2642 2643
2643 2644
2643 2645
2641 2646
2646 2647
2637 2639
2648 2649
2649 2650
2650 2651
2651 2652
2652 2648
2649 2653
2653 2654
2646 2648
2655 2656
2655 2657
2657 2658
2657 2659
2659 2660
2653 2655
2661 2662
2661 2663
2663 2664
2664 2665
2664 2666
2663 2667
2667 2668
2659 2661
2669 2670
2669 2671
2671 2672
2672 2673
2673 2674
2673 2675
2674 2676
2675 2677
2676 2678
2677 2678
2678 2679
2679 2680
2671 2681
2681 2682
2667 2669
2683 2684
2683 2685
2685 2686
2686 2687
2687 2688
2690 2689
2689 2685
2681 2683
2691 2692
2691 2693
2693 2694
2694 2695
2694 2696
2693 2697
2697 2698
2689 2691
2699 2700
2699 2701
2701 2702
2702 2703
2703 2704
2701 2705
2705 2706
2697 2699
2707 2708
2707 2709
2709 2710
2710 2711
2711 2712
2714 2713
2713 2709
2705 2707
2715 2716
2715 2717
2717 2718
2718 2719
2719 2720
2720 2721
2721 2722
2721 2723
2723 2724
2724 2725
2724 2726
2723 2727
2727 2728
2727 2729
2717 2730
2730 2731
2713 2715
2732 2733
2732 2734
2734 2735
2735 2736
2736 2737
2736 2738
2734 2739
2739 2740
2730 2732
2741 2742
2741 2743
2743 2744
2744 2745
2745 2746
2744 2747
2743 2748
2748 2749
2739 2741
2750 2751
2750 2752
2752 2753
2753 2754
2754 2755
2753 2756
2752 2757
2757 2758
2748 2750
2759 2760
2759 2761
2761 2762
2762 2763
2763 2764
2763 2765
2761 2766
2766 2767
2757 2759
2768 2769
2768 2770
2770 2771
2771 2772
2772 2773
2772 2774
2774 2775
2774 2776
2770 2777
2777 2778
2766 2768
2779 2780
2779 2781
2781 2782
2782 2783
2783 2784
2783 2785
2781 2786
2786 2787
2777 2779
2788 2789
2788 2790
2790 2791
2791 2792
2792 2793
2795 2794
2794 2790
2786 2788
2796 2797
2796 2798
2798 2799
2799 2800
2800 2801
2800 2802
2801 2803
2802 2804
2803 2805
2804 2805
2805 2806
2806 2807
2798 2808
2808 2809
2794 2796
2810 2811
2810 2812
2812 2813
2812 2814
2814 2815
2808 2810
2816 2817
2816 2818
2818 2819
2819 2820
2820 2821
2819 2822
2818 2823
2823 2824
2814 2816
2825 2826
2825 2827
2827 2828
2828 2829
2828 2830
2827 2831
2831 2832
2823 2825
2833 2834
2833 2835
2835 2836
2836 2837
2837 2838
2838 2839
2838 2840
2840 2841
2840 2842
2835 2843
2843 2844
2831 2833
2845 2846
2845 2847
2847 2848
2848 2849
2849 2850
2852 2851
2851 2847
2843 2845
2853 2854
2853 2855
2855 2856
2856 2857
2857 2858
2857 2859
2858 2860
2859 2861
2860 2862
2861 2862
2862 2863
2863 2864
2855 2865
2865 2866
2851 2853
2867 2868
2867 2869
2869 2870
2870 2871
2871 2872
2871 2873
2869 2874
2874 2875
2865 2867
2876 2877
2876 2878
2878 2879
2879 2880
2880 2881
2880 2882
2878 2883
2883 2884
2874 2876
2885 2886
2885 2887
2887 2888
2888 2889
2888 2890
2887 2891
2891 2892
2883 2885
2893 2894
2893 2895
2895 2896
2896 2897
2897 2898
2898 2899
2899 2900
2900 2901
2900 2902
2900 2903
2895 2904
2904 2905
2891 2893
2906 2907
2906 2908
2908 2909
2909 2910
2910 2911
2910 2912
2908 2913
2913 2914
2904 2906
2915 2916
2915 2917
2917 2918
2918 2919
2919 2920
2919 2921
2917 2922
2922 2923
2913 2915
2924 2925
2924 2926
2926 2927
2927 2928
2928 2929
2926 2930
2930 2931
2922 2924
2932 2933
2932 2934
2934 2935
2935 2936
2936 2937
2937 2938
2937 2939
2939 2940
2939 2941
2934 2942
2942 2943
2930 2932
2944 2945
2944 2946
2946 2947
2947 2948
2948 2949
2946 2950
2950 2951
2942 2944
2952 2953
2953 2954
2954 2955
2955 2956
2956 2952
2953 2957
2957 2958
2950 2952
2959 2960
2959 2961
2961 2962
2962 2963
2963 2964
2964 2965
2965 2966
2966 2967
2966 2968
2966 2969
2961 2970
2970 2971
2957 2959
2972 2973
2972 2974
2974 2975
2975 2976
2976 2977
2976 2978
2974 2979
2979 2980
2970 2972
2981 2982
2981 2983
2983 2984
2984 2985
2985 2986
2986 2987
2986 2988
2988 2989
2988 2990
2983 2991
2991 2992
2979 2981
2993 2994
2993 2995
2995 2996
2996 2997
2997 2998
2998 2999
2999 3000
2999 3001
3001 3002
3002 3003
3002 3004
3001 3005
3005 3006
3005 3007
2995 3008
3008 3009
2991 2993
3010 3011
3010 3012
3012 3013
3013 3014
3014 3015
3014 3016
3012 3017
3017 3018
3008 3010
3019 3020
3019 3021
3021 3022
3022 3023
3023 3024
3023 3025
3024 3026
3026 3027
3026 3028
3025 3028
3025 3029
3028 3030
3029 3031
3030 3032
3031 3032
3021 3033
3033 3034
3017 3019
3035 3036
3035 3037
3037 3038
3038 3039
3038 3040
3037 3041
3041 3042
3033 3035
3043 3044
3043 3045
3045 3046
3046 3047
3047 3048
3047 3049
3045 3050
3050 3051
3041 3043
3052 3053
3052 3054
3054 3055
3055 3056
3056 3057
3056 3058
3054 3059
3059 3060
3050 3052
3061 3062
3061 3063
3063 3064
3064 3065
3065 3066
3065 3067
3066 3068
3067 3069
3068 3070
3069 3070
3070 3071
3071 3072
3063 3073
3073 3074
3059 3061
3075 3076
3075 3077
3077 3078
3078 3079
3078 3080
3079 3081
3077 3082
3082 3083
3073 3075
3084 3085
3084 3086
3086 3087
3087 3088
3088 3089
3089 3090
3089 3091
3086 3092
3092 3093
3082 3084
3094 3095
3094 3096
3096 3097
3097 3098
3098 3099
3098 3100
3096 3101
3101 3102
3092 3094
3103 3104
3103 3105
3105 3106
3105 3107
3107 3108
3101 3103
3109 3110
3109 3111
3111 3112
3112 3113
3107 3109
3114 3115
3114 3116
3116 3117
3117 3118
3118 3119
3118 3120
3116 3121
3121 3122
3112 3114
3123 3124
3123 3125
3125 3126
3126 3127
3127 3128
3128 3129
3128 3130
3125 3131
3131 3132
3121 3123
3133 3134
3133 3135
3135 3136
3136 3137
3136 3138
3135 3139
3139 3140
3131 3133
3141 3142
3141 3143
3143 3144
3144 3145
3145 3146
3145 3147
3143 3148
3148 3149
3139 3141
3150 3151
3150 3152
3152 3153
3152 3154
3154 3155
3148 3150
3156 3157
3156 3158
3158 3159
3159 3160
3160 3161
3163 3162
3162 3158
3154 3156
3164 3165
3164 3166
3166 3167
3167 3168
3168 3169
3167 3170
3166 3171
3171 3172
3162 3164
3173 3174
3173 3175
3175 3176
3176 3177
3177 3178
3175 3179
3179 3180
3171 3173
3181 3182
3181 3183
3183 3184
3184 3185
3185 3186
3186 3187
3187 3188
3188 3189
3188 3190
3188 3191
3183 3192
3192 3193
3179 3181
3194 3195
3194 3196
3196 3197
3197 3198
3198 3199
3198 3200
3196 3201
3201 3202
3192 3194
3203 3204
3203 3205
3205 3206
3206 3207
3207 3208
3207 3209
3205 3210
3210 3211
3201 3203
3212 3213
3212 3214
3214 3215
3215 3216
3216 3217
3217 3218
3218 3219
3218 3220
3220 3221
3221 3222
3221 3223
3220 3224
3224 3225
3224 3226
3214 3227
3227 3228
3210 3212
3229 3230
3229 3231
3231 3232
3232 3233
3233 3234
3234 3235
3234 3236
3231 3237
3237 3238
3227 3229
3239 3240
3239 3241
3241 3242
3242 3243
3243 3244
3243 3245
3241 3246
3246 3247
3237 3239
3248 3249
3248 3250
3250 3251
3251 3252
3252 3253
3253 3254
3254 3255
3254 3256
3256 3257
3257 3258
3257 3259
3256 3260
3260 3261
3260 3262
3250 3263
3263 3264
3246 3248
3265 3266
3265 3267
3267 3268
3268 3269
3268 3270
3267 3271
3271 3272
3263 3265
3273 3274
3273 3275
3275 3276
3276 3277
3277 3278
3277 3279
3278 3280
3279 3281
3280 3282
3281 3282
3275 3283
3283 3284
3271 3273
3285 3286
3286 3287
3287 3288
3288 3289
3289 3285
3286 3290
3290 3291
3283 3285
3292 3293
3292 3294
3294 3295
3295 3296
3296 3297
3299 3298
3298 3294
3290 3292
3300 3301
3300 3302
3302 3303
3303 3304
3304 3305
3305 3306
3305 3307
3302 3308
3308 3309
3298 3300
3310 3311
3311 3312
3312 3313
3313 3314
3314 3310
3311 3315
3315 3316
3308 3310
3317 3318
3317 3319
3319 3320
3320 3321
3321 3322
3321 3323
3322 3324
3323 3325
3324 3326
3325 3326
3319 3327
3327 3328
3315 3317
3329 3330
3329 3331
3331 3332
3332 3333
3332 3334
3331 3335
3335 3336
3327 3329
3337 3338
3337 3339
3339 3340
3340 3341
3341 3342
3342 3343
3339 3344
3344 3345
3335 3337
3346 3347
3346 3348
3348 3349
3349 3350
3350 3351
3351 3352
3351 3353
3348 3354
3354 3355
3344 3346
3356 3357
3357 3358
3358 3359
3359 3360
3360 3356
3357 3361
3361 3362
3354 3356
3363 3364
3363 3365
3365 3366
3366 3367
3367 3368
3367 3369
3369 3370
3369 3371
3365 3372
3372 3373
3361 3363
3374 3375
3374 3376
3376 3377
3377 3378
3377 3379
3376 3380
3380 3381
3372 3374
3382 3383
3382 3384
3384 3385
3384 3386
3386 3387
3380 3382
3388 3389
3388 3390
3390 3391
3391 3392
3392 3393
3392 3394
3390 3395
3395 3396
3386 3388
3397 3398
3397 3399
3399 3400
3400 3401
3401 3402
3400 3403
3399 3404
3404 3405
3395 3397
3406 3407
3406 3408
3408 3409
3409 3410
3410 3411
3411 3412
3411 3413
3408 3414
3414 3415
3404 3406
3416 3417
3416 3418
3418 3419
3419 3420
3420 3421
3421 3422
3421 3423
3423 3424
3423 3425
3418 3426
3426 3427
3414 3416
3428 3429
3428 3430
3430 3431
3431 3432
3426 3428
3433 3434
3433 3435
3435 3436
3436 3437
3437 3438
3437 3439
3435 3440
3440 3441
3431 3433
3442 3443
3442 3444
3444 3445
3445 3446
3445 3447
3444 3448
3448 3449
3440 3442
3450 3451
3450 3452
3452 3453
3453 3454
3454 3455
3457 3456
3456 3452
3448 3450
3458 3459
3458 3460
3460 3461
3461 3462
3461 3463
3460 3464
3464 3465
3456 3458
3466 3467
3466 3468
3468 3469
3469 3470
3470 3471
3473 3472
3472 3468
3464 3466
3474 3475
3474 3476
3476 3477
3477 3478
3478 3479
3479 3480
3476 3481
3481 3482
3472 3474
3483 3484
3483 3485
3485 3486
3486 3487
3481 3483
3488 3489
3488 3490
3490 3491
3491 3492
3492 3493
3490 3494
3494 3495
3486 3488
3496 3497
3497 3498
3498 3499
3499 3500
3500 3496
3497 3501
3501 3502
3494 3496
3503 3504
3503 3505
3505 3506
3506 3507
3507 3508
3508 3509
3509 3510
3510 3511
3510 3512
3510 3513
3505 3514
3514 3515
3501 3503
3516 3517
3516 3518
3518 3519
3519 3520
3520 3521
3520 3522
3518 3523
3523 3524
3514 3516
3525 3526
3525 3527
3527 3528
3528 3529
3529 3530
3530 3531
3530 3532
3527 3533
3533 3534
3523 3525
3535 3536
3535 3537
3537 3538
3538 3539
3539 3540
3542 3541
3541 3537
3533 3535
3543 3544
3543 3545
3545 3546
3546 3547
3546 3548
3545 3549
3549 3550
3541 3543
3551 3552
3551 3553
3553 3554
3554 3555
3555 3556
3555 3557
3553 3558
3558 3559
3549 3551
3560 3561
3560 3562
3562 3563
3563 3564
3564 3565
3564 3566
3565 3567
3566 3568
3567 3569
3568 3569
3569 3570
3570 3571
3562 3572
3572 3573
3558 3560
3574 3575
3574 3576
3576 3577
3577 3578
3578 3579
3578 3580
3579 3581
3580 3582
3581 3583
3582 3583
3576 3584
3584 3585
3572 3574
3586 3587
3586 3588
3588 3589
3589 3590
3590 3591
3588 3592
3592 3593
3584 3586
3594 3595
3594 3596
3596 3597
3597 3598
3598 3599
3599 3600
3600 3601
3600 3602
3602 3603
3603 3604
3603 3605
3602 3606
3606 3607
3606 3608
3596 3609
3609 3610
3592 3594
3611 3612
3611 3613
3613 3614
3614 3615
3615 3616
3616 3617
3616 3618
3618 3619
3618 3620
3613 3621
3621 3622
3609 3611
3623 3624
3623 3625
3625 3626
3626 3627
3627 3628
3628 3629
3625 3630
3630 3631
3621 3623
3632 3633
3632 3634
3634 3635
3635 3636
3636 3637
3635 3638
3634 3639
3639 3640
3630 3632
3641 3642
3641 3643
3643 3644
3644 3645
3645 3646
3645 3647
3647 3648
3647 3649
3643 3650
3650 3651
3639 3641
3652 3653
3652 3654
3654 3655
3654 3656
3656 3657
3650 3652
3658 3659
3658 3660
3660 3661
3660 3662
3662 3663
3656 3658
3664 3665
3664 3666
3666 3667
3667 3668
3668 3669
3668 3670
3666 3671
3671 3672
3662 3664
3673 3674
3673 3675
3675 3676
3676 3677
3676 3678
3677 3679
3675 3680
3680 3681
3671 3673
3682 3683
3682 3684
3684 3685
3685 3686
3686 3687
3685 3688
3684 3689
3689 3690
3680 3682
3691 3692
3691 3693
3693 3694
3694 3695
3694 3696
3695 3697
3693 3698
3698 3699
3689 3691
3700 3701
3700 3702
3702 3703
3702 3704
3704 3705
3698 3700
3706 3707
3706 3708
3708 3709
3709 3710
3710 3711
3711 3712
3712 3713
3712 3714
3714 3715
3715 3716
3715 3717
3714 3718
3718 3719
3718 3720
3708 3721
3721 3722
3704 3706
3723 3724
3723 3725
3725 3726
3726 3727
3727 3728
3727 3729
3729 3730
3729 3731
3725 3732
3732 3733
3721 3723
3734 3735
3734 3736
3736 3737
3737 3738
3738 3739
3739 3740
3740 3741
3740 3742
3742 3743
3743 3744
3743 3745
3742 3746
3746 3747
3746 3748
3736 3749
3749 3750
3732 3734
3751 3752
3752 3753
3753 3754
3754 3755
3755 3751
3752 3756
3756 3757
3749 3751
3758 3759
3758 3760
3760 3761
3761 3762
3762 3763
3762 3764
3764 3765
3764 3766
3760 3767
3767 3768
3756 3758
3769 3770
3769 3771
3771 3772
3772 3773
3773 3774
3774 3775
3771 3776
3776 3777
3767 3769
3778 3779
3778 3780
3780 3781
3781 3782
3782 3783
3781 3784
3780 3785
3785 3786
3776 3778
3787 3788
3787 3789
3789 3790
3790 3791
3791 3792
3792 3793
3793 3794
3793 3795
3795 3796
3796 3797
3796 3798
3795 3799
3799 3800
3799 3801
3789 3802
3802 3803
3785 3787
3804 3805
3804 3806
3806 3807
3807 3808
3808 3809
3808 3810
3809 3811
3810 3812
3811 3813
3812 3813
3806 3814
3814 3815
3802 3804
3816 3817
3816 3818
3818 3819
3819 3820
3820 3821
3821 3822
3822 3823
3822 3824
3824 3825
3825 3826
3825 3827
3824 3828
3828 3829
3828 3830
3818 3831
3831 3832
3814 3816
3833 3834
3833 3835
3835 3836
3836 3837
3837 3838
3837 3839
3835 3840
3840 3841
3831 3833
3842 3843
3842 3844
3844 3845
3845 3846
3846 3847
3844 3848
3848 3849
3840 3842
3850 3851
3850 3852
3852 3853
3853 3854
3853 3855
3854 3856
3852 3857
3857 3858
3848 3850
3859 3860
3859 3861
3861 3862
3862 3863
3862 3864
3863 3865
3861 3866
3866 3867
3857 3859
3868 3869
3868 3870
3870 3871
3871 3872
3872 3873
3873 3874
3873 3875
3870 3876
3876 3877
3866 3868
3878 3879
3879 3880
3880 3881
3881 3882
3882 3878
3879 3883
3883 3884
3876 3878
3885 3886
3885 3887
3887 3888
3888 3889
3889 3890
3890 3891
3891 3892
3892 3893
3892 3894
3892 3895
3887 3896
3896 3897
3883 3885
3898 3899
3898 3900
3900 3901
3900 3902
3902 3903
3896 3898
3904 3905
3905 3906
3906 3907
3907 3908
3908 3904
3905 3909
3909 3910
3902 3904
3911 3912
3911 3913
3913 3914
3914 3915
3915 3916
3915 3917
3913 3918
3918 3919
3909 3911
3920 3921
3920 3922
3922 3923
3923 3924
3924 3925
3924 3926
3925 3927
3926 3928
3927 3929
3928 3929
3929 3930
3930 3931
3922 3932
3932 3933
3918 3920
3934 3935
3934 3936
3936 3937
3937 3938
3938 3939
3938 3940
3936 3941
3941 3942
3932 3934
3943 3944
3943 3945
3945 3946
3946 3947
3947 3948
3946 3949
3945 3950
3950 3951
3941 3943
3952 3953
3952 3954
3954 3955
3955 3956
3956 3957
3956 3958
3954 3959
3959 3960
3950 3952
3961 3962
3961 3963
3963 3964
3964 3965
3965 3966
3966 3967
3966 3968
3963 3969
3969 3970
3959 3961
3971 3972
3972 3973
3973 3974
3974 3975
3975 3971
3972 3976
3976 3977
3969 3971
3978 3979
3978 3980
3980 3981
3981 3982
3982 3983
3982 3984
3980 3985
3985 3986
3976 3978
3987 3988
3987 3989
3989 3990
3990 3991
3991 3992
3991 3993
3989 3994
3994 3995
3985 3987
3996 3997
3996 3998
3998 3999
3999 4000
3999 4001
4000 4002
3998 4003
4003 4004
3994 3996
4005 4006
4005 4007
4007 4008
4008 4009
4003 4005
4010 4011
4010 4012
4012 4013
4013 4014
4014 4015
4014 4016
4015 4017
4016 4018
4017 4019
4018 4019
4012 4020
4020 4021
4008 4010
4022 4023
4022 4024
4024 4025
4025 4026
4020 4022
4027 4028
4027 4029
4029 4030
4029 4031
4031 4032
4025 4027
4033 4034
4033 4035
4035 4036
4036 4037
4036 4038
4037 4039
4035 4040
4040 4041
4031 4033
4042 4043
4042 4044
4044 4045
4045 4046
4045 4047
4044 4048
4048 4049
4040 4042
4050 4051
4050 4052
4052 4053
4053 4054
4054 4055
4055 4056
4055 4057
4052 4058
4058 4059
4048 4050
4060 4061
4060 4062
4062 4063
4063 4064
4064 4065
4065 4067
4064 4066
4066 4068
4068 4069
4067 4068
4062 4070
4070 4071
4058 4060
4072 4073
4072 4074
4074 4075
4075 4076
4076 4077
4074 4078
4078 4079
4070 4072
4080 4081
4080 4082
4082 4083
4083 4084
4084 4085
4085 4086
4086 4087
4087 4088
4087 4089
4087 4090
4082 4091
4091 4092
4078 4080
4093 4094
4093 4095
4095 4096
4096 4097
4097 4098
4097 4099
4095 4100
4100 4101
4091 4093
4102 4103
4102 4104
4104 4105
4105 4106
4106 4107
4106 4108
4104 4109
4109 4110
4100 4102
4111 4112
4111 4113
4113 4114
4114 4115
4115 4116
4116 4117
4117 4118
4117 4119
4119 4120
4120 4121
4120 4122
4119 4123
4123 4124
4123 4125
4113 4126
4126 4127
4109 4111
4128 4129
4128 4130
4130 4131
4131 4132
4132 4133
4133 4134
4134 4135
4134 4136
4136 4137
4137 4138
4137 4139
4136 4140
4140 4141
4140 4142
4130 4143
4143 4144
4126 4128
4145 4146
4145 4147
4147 4148
4148 4149
4149 4150
4149 4151
4147 4152
4152 4153
4143 4145
4154 4155
4154 4156
4156 4157
4157 4158
4158 4159
4161 4160
4160 4156
4152 4154
4162 4163
4162 4164
4164 4165
4165 4166
4166 4167
4166 4168
4164 4169
4169 4170
4160 4162
4171 4172
4171 4173
4173 4174
4174 4175
4175 4176
4178 4177
4177 4173
4169 4171
4179 4180
4179 4181
4181 4182
4182 4183
4177 4179
4184 4185
4184 4186
4186 4187
4187 4188
4188 4189
4188 4190
4186 4191
4191 4192
4182 4184
4193 4194
4193 4195
4195 4196
4196 4197
4197 4198
4197 4199
4195 4200
4200 4201
4191 4193
4202 4203
4202 4204
4204 4205
4205 4206
4206 4207
4205 4208
4204 4209
4209 4210
4200 4202
4211 4212
4211 4213
4213 4214
4214 4215
4215 4216
4215 4217
4213 4218
4218 4219
4209 4211
4220 4221
4220 4222
4222 4223
4223 4224
4224 4225
4225 4226
4226 4227
4227 4228
4227 4229
4227 4230
4222 4231
4231 4232
4218 4220
4233 4234
4233 4235
4235 4236
4236 4237
4236 4238
4235 4239
4239 4240
4231 4233
4241 4242
4241 4243
4243 4244
4244 4245
4245 4246
4245 4247
4246 4248
4247 4249
4248 4250
4249 4250
4243 4251
4251 4252
4239 4241
4253 4254
4253 4255
4255 4256
4256 4257
4257 4258
4258 4259
4258 4260
4255 4261
4261 4262
4251 4253
4263 4264
4263 4265
4265 4266
4266 4267
4267 4268
4267 4269
4268 4270
4269 4271
4270 4272
4271 4272
4272 4273
4273 4274
4265 4275
4275 4276
4261 4263
4277 4278
4277 4279
4279 4280
4280 4281
4280 4282
4281 4283
4279 4284
4284 4285
4275 4277
4286 4287
4286 4288
4288 4289
4289 4290
4284 4286
4291 4292
4291 4293
4293 4294
4294 4295
4295 4296
4294 4297
4293 4298
4298 4299
4289 4291
4300 4301
4300 4302
4302 4303
4303 4304
4304 4305
4304 4306
4305 4307
4306 4308
4307 4309
4308 4309
4309 4310
4310 4311
4302 4312
4312 4313
4298 4300
4314 4315
4314 4316
4316 4317
4316 4318
4318 4319
4312 4314
4320 4321
4320 4322
4322 4323
4323 4324
4324 4325
4325 4326
4326 4327
4327 4328
4327 4329
4327 4330
4322 4331
4331 4332
4318 4320
4333 4334
4333 4335
4335 4336
4336 4337
4337 4338
4338 4339
4339 4340
4340 4341
4340 4342
4340 4343
4335 4344
4344 4345
4331 4333
4346 4347
4346 4348
4348 4349
4349 4350
4350 4351
4351 4352
4348 4353
4353 4354
4344 4346
4355 4356
4355 4357
4357 4358
4358 4359
4359 4360
4360 4361
4360 4362
4357 4363
4363 4364
4353 4355
4365 4366
4365 4367
4367 4368
4368 4369
4369 4370
4370 4371
4367 4372
4372 4373
4363 4365
4374 4375
4374 4376
4376 4377
4377 4378
4378 4379
4378 4380
4376 4381
4381 4382
4372 4374
4383 4384
4383 4385
4385 4386
4386 4387
4387 4388
4390 4389
4389 4385
4381 4383
4391 4392
4391 4393
4393 4394
4394 4395
4394 4396
4393 4397
4397 4398
4389 4391
4399 4400
4399 4401
4401 4402
4401 4403
4403 4404
4397 4399
4405 4406
4405 4407
4407 4408
4408 4409
4409 4410
4409 4411
4410 4412
4411 4413
4412 4414
4413 4414
4407 4415
4415 4416
4403 4405
4417 4418
4417 4419
4419 4420
4419 4421
4421 4422
4415 4417
4423 4424
4423 4425
4425 4426
4426 4427
4421 4423
4428 4429
4428 4430
4430 4431
4431 4432
4432 4433
4432 4434
4430 4435
4435 4436
4426 4428
4437 4438
4437 4439
4439 4440
4440 4441
4441 4442
4444 4443
4443 4439
4435 4437
4445 4446
4445 4447
4447 4448
4448 4449
4449 4450
4449 4451
4447 4452
4452 4453
4443 4445
4454 4455
4454 4456
4456 4457
4457 4458
4458 4459
4458 4460
4456 4461
4461 4462
4452 4454
4463 4464
4463 4465
4465 4466
4466 4467
4461 4463
4468 4469
4468 4470
4470 4471
4471 4472
4472 4473
4473 4474
4470 4475
4475 4476
4466 4468
4477 4478
4477 4479
4479 4480
4480 4481
4481 4482
4482 4484
4481 4483
4483 4485
4485 4486
4484 4485
4479 4487
4487 4488
4475 4477
4489 4490
4489 4491
4491 4492
4492 4493
4493 4494
4494 4495
4494 4497
4493 4496
4496 4498
4497 4498
4491 4499
4499 4500
4487 4489
4501 4502
4501 4503
4503 4504
4504 4505
4504 4506
4503 4507
4507 4508
4499 4501
4509 4510
4509 4511
4511 4512
4512 4513
4513 4514
4513 4515
4511 4516
4516 4517
4507 4509
4518 4519
4518 4520
4520 4521
4521 4522
4522 4523
4525 4524
4524 4520
4516 4518
4526 4527
4526 4528
4528 4529
4529 4530
4524 4526
4531 4532
4531 4533
4533 4534
4534 4535
4535 4536
4533 4537
4537 4538
4529 4531
4539 4540
4539 4541
4541 4542
4542 4543
4543 4544
4543 4545
4541 4546
4546 4547
4537 4539
4548 4549
4548 4550
4550 4551
4551 4552
4552 4553
4555 4554
4554 4550
4546 4548
4556 4557
4556 4558
4558 4559
4559 4560
4560 4561
4560 4562
4558 4563
4563 4564
4554 4556
4565 4566
4565 4567
4567 4568
4568 4569
4569 4570
4570 4571
4571 4572
4571 4573
4573 4574
4574 4575
4574 4576
4573 4577
4577 4578
4577 4579
4567 4580
4580 4581
4563 4565
4582 4583
4582 4584
4584 4585
4585 4586
4586 4587
4587 4588
4588 4589
4589 4590
4589 4591
4589 4592
4584 4593
4593 4594
4580 4582
4595 4596
4595 4597
4597 4598
4598 4599
4599 4600
4599 4601
4597 4602
4602 4603
4593 4595
4604 4605
4604 4606
4606 4607
4607 4608
4608 4609
4609 4610
4609 4611
4606 4612
4612 4613
4602 4604
4614 4615
4614 4616
4616 4617
4617 4618
4617 4619
4618 4620
4616 4621
4621 4622
4612 4614
4623 4624
4623 4625
4625 4626
4626 4627
4627 4628
4628 4629
4629 4630
4629 4631
4631 4632
4632 4633
4632 4634
4631 4635
4635 4636
4635 4637
4625 4638
4638 4639
4621 4623
4640 4641
4640 4642
4642 4643
4643 4644
4644 4645
4644 4646
4642 4647
4647 4648
4638 4640
4649 4650
4649 4651
4651 4652
4652 4653
4653 4654
4651 4655
4655 4656
4647 4649
4657 4658
4658 4659
4659 4660
4660 4661
4661 4657
4658 4662
4662 4663
4655 4657
4664 4665
4664 4666
4666 4667
4667 4668
4668 4669
4668 4670
4669 4671
4670 4672
4671 4673
4672 4673
4666 4674
4674 4675
4662 4664
4676 4677
4676 4678
4678 4679
4679 4680
4674 4676
4681 4682
4681 4683
4683 4684
4684 4685
4685 4686
4685 4687
4683 4688
4688 4689
4679 4681
4690 4691
4690 4692
4692 4693
4693 4694
4694 4695
4695 4696
4696 4697
4697 4698
4697 4699
4697 4700
4692 4701
4701 4702
4688 4690
4703 4704
4703 4705
4705 4706
4705 4707
4707 4708
4701 4703
4709 4710
4709 4711
4711 4712
4712 4713
4713 4714
4713 4715
4711 4716
4716 4717
4707 4709
4718 4719
4718 4720
4720 4721
4721 4722
4722 4723
4722 4724
4720 4725
4725 4726
4716 4718
4727 4728
4727 4729
4729 4730
4729 4731
4731 4732
4725 4727
4733 4734
4733 4735
4735 4736
4736 4737
4737 4738
4737 4739
4739 4740
4739 4741
4735 4742
4742 4743
4731 4733
4744 4745
4744 4746
4746 4747
4746 4748
4748 4749
4742 4744
4750 4751
4750 4752
4752 4753
4753 4754
4754 4755
4757 4756
4756 4752
4748 4750
4758 4759
4758 4760
4760 4761
4761 4762
4762 4763
4763 4764
4764 4765
4765 4766
4765 4767
4765 4768
4760 4769
4769 4770
4756 4758
4771 4772
4771 4773
4773 4774
4774 4775
4775 4776
4775 4777
4773 4778
4778 4779
4769 4771
4780 4781
4780 4782
4782 4783
4783 4784
4784 4785
4785 4786
4785 4787
4782 4788
4788 4789
4778 4780
4790 4791
4790 4792
4792 4793
4793 4794
4794 4795
4793 4796
4792 4797
4797 4798
4788 4790
4799 4800
4799 4801
4801 4802
4802 4803
4803 4804
4804 4805
4801 4806
4806 4807
4797 4799
4808 4809
4808 4810
4810 4811
4811 4812
4812 4813
4813 4814
4814 4815
4814 4816
4816 4817
4817 4818
4817 4819
4816 4820
4820 4821
4820 4822
4810 4823
4823 4824
4806 4808
4825 4826
4825 4827
4827 4828
4828 4829
4829 4830
4832 4831
4831 4827
4823 4825
4833 4834
4833 4835
4835 4836
4836 4837
4837 4838
4837 4839
4835 4840
4840 4841
4831 4833
4842 4843
4842 4844
4844 4845
4845 4846
4846 4847
4846 4848
4847 4849
4849 4850
4849 4851
4848 4851
4848 4852
4851 4853
4852 4854
4853 4855
4854 4855
4844 4856
4856 4857
4840 4842
4858 4859
4858 4860
4860 4861
4861 4862
4862 4863
4863 4864
4860 4865
4865 4866
4856 4858
4867 4868
4867 4869
4869 4870
4870 4871
4871 4872
4874 4873
4873 4869
4865 4867
4875 4876
4875 4877
4877 4878
4878 4879
4879 4880
4882 4881
4881 4877
4873 4875
4883 4884
4883 4885
4885 4886
4886 4887
4887 4888
4885 4889
4889 4890
4881 4883
4891 4892
4891 4893
4893 4894
4894 4895
4895 4896
4898 4897
4897 4893
4889 4891
4899 4900
4899 4901
4901 4902
4902 4903
4902 4904
4901 4905
4905 4906
4897 4899
4907 4908
4907 4909
4909 4910
4910 4911
4911 4912
4914 4913
4913 4909
4905 4907
4915 4916
4915 4917
4917 4918
4918 4919
4919 4920
4919 4921
4920 4922
4921 4923
4922 4924
4923 4924
4917 4925
4925 4926
4913 4915
4927 4928
4927 4929
4929 4930
4930 4931
4925 4927
4932 4933
4932 4934
4934 4935
4934 4936
4936 4937
4930 4932
4938 4939
4938 4940
4940 4941
4941 4942
4942 4943
4940 4944
4944 4945
4936 4938
4946 4947
4946 4948
4948 4949
4949 4950
4950 4951
4951 4952
4952 4953
4953 4954
4953 4955
4953 4956
4948 4957
4957 4958
4944 4946
4959 4960
4959 4961
4961 4962
4962 4963
4963 4964
4963 4965
4961 4966
4966 4967
4957 4959
4968 4969
4968 4970
4970 4971
4971 4972
4972 4973
4972 4974
4970 4975
4975 4976
4966 4968
4977 4978
4977 4979
4979 4980
4980 4981
4975 4977
4982 4983
4982 4984
4984 4985
4985 4986
4986 4987
4987 4988
4987 4989
4989 4990
4989 4991
4984 4992
4992 4993
4980 4982
4994 4995
4994 4996
4996 4997
4997 4998
4998 4999
4999 5000
5000 5001
5001 5002
5001 5003
5001 5004
4996 5005
5005 5006
4992 4994
5007 5008
5007 5009
5009 5010
5010 5011
5011 5012
5012 5013
5009 5014
5014 5015
5005 5007
5016 5017
5017 5018
5018 5019
5019 5020
5020 5016
5017 5021
5021 5022
5014 5016
5023 5024
5023 5025
5025 5026
5026 5027
5027 5028
5028 5029
5029 5030
5030 5031
5030 5032
5030 5033
5025 5034
5034 5035
5021 5023
5036 5037
5036 5038
5038 5039
5039 5040
5040 5041
5040 5042
5038 5043
5043 5044
5034 5036
5045 5046
5045 5047
5047 5048
5048 5049
5049 5050
5049 5051
5051 5052
5051 5053
5047 5054
5054 5055
5043 5045
5056 5057
5056 5058
5058 5059
5059 5060
5059 5061
5058 5062
5062 5063
5054 5056
5064 5065
5064 5066
5066 5067
5067 5068
5068 5069
5069 5070
5069 5071
5066 5072
5072 5073
5062 5064
5074 5075
5074 5076
5076 5077
5077 5078
5077 5079
5076 5080
5080 5081
5072 5074
5082 5083
5082 5084
5084 5085
5085 5086
5085 5087
5086 5088
5084 5089
5089 5090
5080 5082
5091 5092
5091 5093
5093 5094
5094 5095
5095 5096
5095 5097
5093 5098
5098 5099
5089 5091
5100 5101
5100 5102
5102 5103
5103 5104
5104 5105
5105 5106
5105 5107
5102 5108
5108 5109
5098 5100
5110 5111
5110 5112
5112 5113
5113 5114
5114 5115
5115 5116
5116 5117
5116 5118
5118 5119
5119 5120
5119 5121
5118 5122
5122 5123
5122 5124
5112 5125
5125 5126
5108 5110
5127 5128
5127 5129
5129 5130
5130 5131
5125 5127
5132 5133
5132 5134
5134 5135
5134 5136
5136 5137
5130 5132
5138 5139
5139 5140
5140 5141
5141 5142
5142 5138
5139 5143
5143 5144
5136 5138
5145 5146
5145 5147
5147 5148
5148 5149
5149 5150
5149 5151
5147 5152
5152 5153
5143 5145
5154 5155
5154 5156
5156 5157
5157 5158
5158 5159
5161 5160
5160 5156
5152 5154
5162 5163
5162 5164
5164 5165
5165 5166
5166 5167
5167 5168
5168 5169
5168 5170
5170 5171
5171 5172
5171 5173
5170 5174
5174 5175
5174 5176
5164 5177
5177 5178
5160 5162
5179 5180
5180 5181
5181 5182
5182 5183
5183 5179
5180 5184
5184 5185
5177 5179
5186 5187
5186 5188
5188 5189
5189 5190
5190 5191
5191 5192
5191 5193
5188 5194
5194 5195
5184 5186
5196 5197
5196 5198
5198 5199
5199 5200
5200 5201
5203 5202
5202 5198
5194 5196
5204 5205
5204 5206
5206 5207
5207 5208
5208 5209
5206 5210
5210 5211
5202 5204
5212 5213
5213 5214
5214 5215
5215 5216
5216 5212
5213 5217
5217 5218
5210 5212
5219 5220
5219 5221
5221 5222
5222 5223
5222 5224
5221 5225
5225 5226
5217 5219
5227 5228
5227 5229
5229 5230
5230 5231
5231 5232
5232 5233
5232 5234
5229 5235
5235 5236
5225 5227
5237 5238
5237 5239
5239 5240
5240 5241
5241 5242
5242 5243
5243 5244
5243 5245
5245 5246
5246 5247
5246 5248
5245 5249
5249 5250
5249 5251
5239 5252
5252 5253
5235 5237
5254 5255
5254 5256
5256 5257
5257 5258
5257 5259
5256 5260
5260 5261
5252 5254
5262 5263
5262 5264
5264 5265
5265 5266
5266 5267
5266 5268
5267 5269
5268 5270
5269 5271
5270 5271
5264 5272
5272 5273
5260 5262
5274 5275
5274 5276
5276 5277
5277 5278
5277 5279
5278 5280
5276 5281
5281 5282
5272 5274
5283 5284
5283 5285
5285 5286
5286 5287
5287 5288
5287 5289
5288 5290
5289 5291
5290 5292
5291 5292
5292 5293
5293 5294
5285 5295
5295 5296
5281 5283
5297 5298
5297 5299
5299 5300
5300 5301
5301 5302
5302 5303
5303 5304
5303 5305
5305 5306
5306 5307
5306 5308
5305 5309
5309 5310
5309 5311
5299 5312
5312 5313
5295 5297
5314 5315
5314 5316
5316 5317
5317 5318
5318 5319
5317 5320
5316 5321
5321 5322
5312 5314
5323 5324
5323 5325
5325 5326
5326 5327
5326 5328
5325 5329
5329 5330
5321 5323
5331 5332
5331 5333
5333 5334
5333 5335
5335 5336
5329 5331
5337 5338
5337 5339
5339 5340
5340 5341
5335 5337
5342 5343
5343 5344
5344 5345
5345 5346
5346 5342
5343 5347
5347 5348
5340 5342
5349 5350
5349 5351
5351 5352
5352 5353
5353 5354
5354 5355
5355 5356
5355 5357
5357 5358
5358 5359
5358 5360
5357 5361
5361 5362
5361 5363
5351 5364
5364 5365
5347 5349
5366 5367
5366 5368
5368 5369
5369 5370
5370 5371
5370 5372
5371 5373
5372 5374
5373 5375
5374 5375
5368 5376
5376 5377
5364 5366
5378 5379
5378 5380
5380 5381
5381 5382
5382 5383
5382 5384
5380 5385
5385 5386
5376 5378
5387 5388
5387 5389
5389 5390
5390 5391
5391 5392
5392 5393
5389 5394
5394 5395
5385 5387
5396 5397
5397 5398
5398 5399
5399 5400
5400 5396
5397 5401
5401 5402
5394 5396
5403 5404
5403 5405
5405 5406
5406 5407
5401 5403
5408 5409
5408 5410
5410 5411
5411 5412
5412 5413
5412 5414
5413 5415
5414 5416
5415 5417
5416 5417
5410 5418
5418 5419
5406 5408
5420 5421
5420 5422
5422 5423
5423 5424
5423 5425
5422 5426
5426 5427
5418 5420
5428 5429
5428 5430
5430 5431
5431 5432
5432 5433
5432 5434
5433 5435
5435 5436
5435 5437
5434 5437
5434 5438
5437 5439
5438 5440
5439 5441
5440 5441
5430 5442
5442 5443
5426 5428
5444 5445
5444 5446
5446 5447
5447 5448
5448 5449
5448 5450
5450 5451
5450 5452
5446 5453
5453 5454
5442 5444
5455 5456
5455 5457
5457 5458
5458 5459
5459 5460
5460 5461
5457 5462
5462 5463
5453 5455
5464 5465
5465 5466
5465 5467
5465 5468
5468 5469
5469 5470
5469 5494
5470 5471
5470 5476
5471 5472
5472 5473
5472 5474
5472 5475
5476 5477
5476 5482
5477 5478
5478 5479
5478 5480
5478 5481
5482 5483
5482 5488
5483 5484
5484 5485
5484 5486
5484 5487
5488 5489
5488 5494
5489 5490
5490 5491
5490 5492
5490 5493
5494 5495
5495 5496
5496 5497
5496 5498
5496 5499
5500 5501
5500 5505
5500 5509
5501 5502
5502 5503
5503 5504
5504 5505
5505 5506
5506 5507
5506 5508
5508 5509
5509 5510
5510 5511
5511 5512
5511 5513
5514 5515
5514 5516
5516 5517
5517 5518
5518 5519
5519 5520
5519 5521
5521 5522
5521 5523
5516 5524
5524 5525
5526 5527
5526 5528
5528 5529
5529 5530
5529 5531
5528 5532
5532 5533
5524 5526
5534 5535
5534 5536
5536 5537
5537 5538
5537 5539
5536 5540
5540 5541
5532 5534
5542 5543
5542 5544
5544 5545
5545 5546
5540 5542
5547 5548
5547 5549
5549 5550
5550 5551
5551 5552
5551 5553
5552 5554
5554 5555
5554 5556
5553 5556
5553 5557
5556 5558
5557 5559
5558 5560
5559 5560
5549 5561
5561 5562
5545 5547
5563 5564
5564 5565
5565 5566
5566 5567
5567 5563
5564 5568
5568 5569
5561 5563
5570 5571
5571 5572
5572 5573
5573 5574
5574 5570
5571 5575
5575 5576
5568 5570
5577 5578
5577 5579
5579 5580
5580 5581
5580 5582
5581 5583
5579 5584
5584 5585
5575 5577
5586 5587
5586 5588
5588 5589
5589 5590
5584 5586
5591 5592
5591 5593
5593 5594
5594 5595
5595 5596
5595 5597
5593 5598
5598 5599
5589 5591
5600 5601
5600 5602
5602 5603
5603 5604
5604 5605
5605 5606
5605 5608
5604 5607
5607 5609
5609 5610
5608 5609
5602 5611
5611 5612
5598 5600
5613 5614
5613 5615
5615 5616
5616 5617
5617 5618
5618 5619
5619 5620
5619 5621
5621 5622
5622 5623
5622 5624
5621 5625
5625 5626
5625 5627
5615 5628
5628 5629
5611 5613
5630 5631
5630 5632
5632 5633
5633 5634
5634 5635
5635 5636
5632 5637
5637 5638
5628 5630
5639 5640
5639 5641
5641 5642
5642 5643
5643 5644
5644 5645
5645 5646
5646 5647
5646 5648
5646 5649
5641 5650
5650 5651
5652 5653
5652 5654
5654 5655
5655 5656
5655 5657
5656 5658
5654 5659
5659 5660
5650 5652
5661 5662
5661 5663
5663 5664
5664 5665
5664 5666
5663 5667
5667 5668
5659 5661
5669 5670
5669 5671
5671 5672
5672 5673
5673 5674
5673 5675
5671 5676
5676 5677
5667 5669
5678 5679
5678 5680
5680 5681
5681 5682
5682 5683
5683 5684
5684 5685
5685 5686
5685 5687
5685 5688
5680 5689
5689 5690
5676 5678
5691 5692
5691 5693
5693 5694
5694 5695
5695 5696
5698 5697
5697 5693
5689 5691
5699 5700
5699 5701
5701 5702
5702 5703
5703 5704
5706 5705
5705 5701
5697 5699
5707 5708
5707 5709
5709 5710
5710 5711
5711 5712
5711 5713
5709 5714
5714 5715
5705 5707
5716 5717
5716 5718
5718 5719
5719 5720
5714 5716
5721 5722
5721 5723
5723 5724
5724 5725
5725 5726
5726 5727
5726 5728
5723 5729
5729 5730
5719 5721
5731 5732
5731 5733
5733 5734
5734 5735
5735 5736
5738 5737
5737 5733
5729 5731
5739 5740
5739 5741
5741 5742
5742 5743
5743 5744
5743 5745
5744 5746
5745 5747
5746 5748
5747 5748
5741 5749
5749 5750
5737 5739
5751 5752
5751 5753
5753 5754
5754 5755
5755 5756
5756 5757
5756 5758
5753 5759
5759 5760
5749 5751
5761 5762
5761 5763
5763 5764
5764 5765
5764 5766
5763 5767
5767 5768
5759 5761
5769 5770
5769 5771
5771 5772
5772 5773
5773 5774
5774 5775
5774 5776
5771 5777
5777 5778
5767 5769
5779 5780
5779 5781
5781 5782
5782 5783
5783 5784
5784 5785
5784 5786
5781 5787
5787 5788
5777 5779
5789 5790
5789 5791
5791 5792
5791 5793
5793 5794
5787 5789
5795 5796
5795 5797
5797 5798
5798 5799
5798 5800
5797 5801
5801 5802
5793 5795
5803 5804
5803 5805
5805 5806
5805 5807
5807 5808
5801 5803
5809 5810
5809 5811
5811 5812
5812 5813
5813 5814
5813 5815
5811 5816
5816 5817
5807 5809
5818 5819
5818 5820
5820 5821
5821 5822
5822 5823
5823 5824
5823 5825
5820 5826
5826 5827
5816 5818
5828 5829
5828 5830
5830 5831
5831 5832
5832 5833
5835 5834
5834 5830
5826 5828
5836 5837
5836 5838
5838 5839
5839 5840
5840 5841
5841 5842
5841 5843
5843 5844
5843 5845
5838 5846
5846 5847
5834 5836
5848 5849
5848 5850
5850 5851
5851 5852
5852 5853
5851 5854
5850 5855
5855 5856
5846 5848
5857 5858
5857 5859
5859 5860
5860 5861
5860 5862
5861 5863
5859 5864
5864 5865
5855 5857
5866 5867
5866 5868
5868 5869
5868 5870
5870 5871
5864 5866
5872 5873
5872 5874
5874 5875
5875 5876
5876 5877
5877 5879
5876 5878
5878 5880
5880 5881
5879 5880
5874 5882
5882 5883
5870 5872
5884 5885
5884 5886
5886 5887
5887 5888
5888 5889
5889 5890
5886 5891
5891 5892
5882 5884
5893 5894
5893 5895
5895 5896
5896 5897
5896 5898
5895 5899
5899 5900
5891 5893
5901 5902
5901 5903
5903 5904
5904 5905
5905 5906
5905 5907
5903 5908
5908 5909
5910 5911
5910 5912
5912 5913
5913 5914
5914 5915
5914 5916
5916 5917
5916 5918
5912 5919
5919 5920
5908 5910
5921 5922
5921 5923
5923 5924
5924 5925
5919 5921
5926 5927
5926 5928
5928 5929
5929 5930
5929 5931
5928 5932
5932 5933
5924 5926
5934 5935
5935 5936
5936 5937
5937 5938
5938 5934
5935 5939
5939 5940
5932 5934
5941 5942
5941 5943
5943 5944
5944 5945
5945 5946
5945 5947
5943 5948
5948 5949
5939 5941
5950 5951
5951 5952
5952 5953
5953 5954
5954 5950
5951 5955
5955 5956
5948 5950
5957 5958
5957 5959
5959 5960
5960 5961
5961 5962
5961 5963
5963 5964
5963 5965
5959 5966
5966 5967
5955 5957
5968 5969
5968 5970
5970 5971
5971 5972
5971 5973
5970 5974
5974 5975
5966 5968
5976 5977
5976 5978
5978 5979
5979 5980
5980 5981
5979 5982
5978 5983
5983 5984
5974 5976
5985 5986
5985 5987
5987 5988
5988 5989
5989 5990
5992 5991
5991 5987
5983 5985
5993 5994
5993 5995
5995 5996
5996 5997
5997 5998
5998 5999
5999 6000
6000 6001
6000 6002
6000 6003
5995 6004
6004 6005
5991 5993
6006 6007
6006 6008
6008 6009
6009 6010
6009 6011
6010 6012
6008 6013
6013 6014
6004 6006
6015 6016
6015 6017
6017 6018
6018 6019
6019 6020
6019 6021
6017 6022
6022 6023
6013 6015
6024 6025
6024 6026
6026 6027
6026 6028
6028 6029
6022 6024
6030 6031
6030 6032
6032 6033
6033 6034
6034 6035
6035 6036
6036 6037
6037 6038
6037 6039
6037 6040
6032 6041
6041 6042
6028 6030
6043 6044
6043 6045
6045 6046
6046 6047
6046 6048
6045 6049
6049 6050
6041 6043
6051 6052
6051 6053
6053 6054
6054 6055
6054 6056
6055 6057
6053 6058
6058 6059
6049 6051
6060 6061
6060 6062
6062 6063
6063 6064
6064 6065
6065 6066
6065 6067
6062 6068
6068 6069
6058 6060
6070 6071
6070 6072
6072 6073
6073 6074
6074 6075
6074 6076
6075 6077
6076 6078
6077 6079
6078 6079
6079 6080
6080 6081
6072 6082
6082 6083
6068 6070
6084 6085
6084 6086
6086 6087
6087 6088
6088 6089
6086 6090
6090 6091
6082 6084
6092 6093
6092 6094
6094 6095
6095 6096
6096 6097
6097 6098
6098 6099
6099 6100
6099 6101
6099 6102
6094 6103
6103 6104
6090 6092
6105 6106
6105 6107
6107 6108
6108 6109
6109 6110
6110 6111
6111 6112
6111 6113
6113 6114
6114 6115
6114 6116
6113 6117
6117 6118
6117 6119
6107 6120
6120 6121
6103 6105
6122 6123
6122 6124
6124 6125
6125 6126
6126 6127
6127 6129
6126 6128
6128 6130
6130 6131
6129 6130
6124 6132
6132 6133
6120 6122
6134 6135
6134 6136
6136 6137
6137 6138
6138 6139
6138 6140
6139 6141
6140 6142
6141 6143
6142 6143
6136 6144
6144 6145
6146 6147
6146 6148
6148 6149
6149 6150
6150 6151
6151 6152
6148 6153
6153 6154
6144 6146
6155 6156
6155 6157
6157 6158
6158 6159
6159 6160
6160 6161
6161 6162
6162 6163
6162 6164
6162 6165
6157 6166
6166 6167
6153 6155
6168 6169
6168 6170
6170 6171
6171 6172
6171 6173
6172 6174
6170 6175
6175 6176
6166 6168
6177 6178
6177 6179
6179 6180
6180 6181
6181 6182
6181 6183
6179 6184
6184 6185
6175 6177
6186 6187
6186 6188
6188 6189
6189 6190
6190 6191
6191 6192
6191 6193
6193 6194
6193 6195
6188 6196
6196 6197
6184 6186
6198 6199
6198 6200
6200 6201
6200 6202
6202 6203
6196 6198
6204 6205
6204 6206
6206 6207
6207 6208
6208 6209
6207 6210
6206 6211
6211 6212
6202 6204
6213 6214
6213 6215
6215 6216
6216 6217
6217 6218
6217 6219
6215 6220
6220 6221
6211 6213
6222 6223
6222 6224
6224 6225
6225 6226
6226 6227
6226 6228
6227 6229
6228 6230
6229 6231
6230 6231
6224 6232
6232 6233
6220 6222
6234 6235
6234 6236
6236 6237
6237 6238
6238 6239
6239 6240
6239 6241
6236 6242
6242 6243
6232 6234
6244 6245
6244 6246
6246 6247
6247 6248
6248 6249
6248 6250
6246 6251
6251 6252
6242 6244
6253 6254
6253 6255
6255 6256
6256 6257
6256 6258
6257 6259
6255 6260
6260 6261
6251 6253
6262 6263
6262 6264
6264 6265
6265 6266
6266 6267
6266 6268
6264 6269
6269 6270
6260 6262
6271 6272
6271 6273
6273 6274
6273 6275
6275 6276
6269 6271
6277 6278
6277 6279
6279 6280
6279 6281
6281 6282
6275 6277
6283 6284
6283 6285
6285 6286
6286 6287
6287 6288
6287 6289
6289 6290
6289 6291
6285 6292
6292 6293
6281 6283
6294 6295
6294 6296
6296 6297
6297 6298
6298 6299
6298 6300
6299 6301
6300 6302
6301 6303
6302 6303
6303 6304
6304 6305
6296 6306
6306 6307
6292 6294
6308 6309
6308 6310
6310 6311
6311 6312
6312 6313
6312 6314
6310 6315
6315 6316
6306 6308
6317 6318
6317 6319
6319 6320
6320 6321
6321 6322
6321 6323
6323 6324
6323 6325
6319 6326
6326 6327
6315 6317
6328 6329
6328 6330
6330 6331
6331 6332
6331 6333
6332 6334
6330 6335
6335 6336
6326 6328
6337 6338
6337 6339
6339 6340
6340 6341
6341 6342
6342 6343
6343 6344
6344 6345
6344 6346
6344 6347
6339 6348
6348 6349
6335 6337
6350 6351
6350 6352
6352 6353
6353 6354
6354 6355
6354 6356
6356 6357
6356 6358
6352 6359
6359 6360
6348 6350
6361 6362
6361 6363
6363 6364
6364 6365
6365 6366
6365 6367
6363 6368
6368 6369
6359 6361
6370 6371
6370 6372
6372 6373
6373 6374
6374 6375
6374 6376
6372 6377
6377 6378
6368 6370
6379 6380
6379 6381
6381 6382
6382 6383
6383 6384
6383 6385
6381 6386
6386 6387
6377 6379
6388 6389
6388 6390
6390 6391
6391 6392
6392 6393
6392 6394
6390 6395
6395 6396
6386 6388
6397 6398
6397 6399
6399 6400
6400 6401
6401 6402
6400 6403
6399 6404
6404 6405
6395 6397
6406 6407
6406 6408
6408 6409
6409 6410
6410 6411
6408 6412
6412 6413
6404 6406
6414 6415
6414 6416
6416 6417
6417 6418
6418 6419
6419 6420
6419 6421
6421 6422
6421 6423
6416 6424
6424 6425
6412 6414
6426 6427
6426 6428
6428 6429
6429 6430
6430 6431
6429 6432
6428 6433
6433 6434
6424 6426
6435 6436
6435 6437
6437 6438
6438 6439
6438 6440
6437 6441
6441 6442
6433 6435
6443 6444
6443 6445
6445 6446
6445 6447
6447 6448
6441 6443
6449 6450
6449 6451
6451 6452
6452 6453
6453 6454
6453 6455
6451 6456
6456 6457
6447 6449
6458 6459
6458 6460
6460 6461
6461 6462
6462 6463
6463 6464
6460 6465
6465 6466
6456 6458
6467 6468
6467 6469
6469 6470
6470 6471
6470 6472
6471 6473
6469 6474
6474 6475
6465 6467
6476 6477
6476 6478
6478 6479
6479 6480
6480 6481
6481 6482
6482 6483
6483 6484
6483 6485
6483 6486
6478 6487
6487 6488
6474 6476
6489 6490
6489 6491
6491 6492
6492 6493
6487 6489
6494 6495
6494 6496
6496 6497
6497 6498
6498 6499
6499 6500
6500 6501
6501 6502
6501 6503
6501 6504
6496 6505
6505 6506
6492 6494
6507 6508
6507 6509
6509 6510
6510 6511
6511 6512
6510 6513
6509 6514
6514 6515
6505 6507
6516 6517
6517 6518
6518 6519
6519 6520
6520 6516
6517 6521
6521 6522
6514 6516
6523 6524
6523 6525
6525 6526
6526 6527
6527 6528
6528 6529
6528 6530
6525 6531
6531 6532
6521 6523
6533 6534
6533 6535
6535 6536
6536 6537
6537 6538
6538 6539
6538 6540
6535 6541
6541 6542
6531 6533
6543 6544
6543 6545
6545 6546
6546 6547
6546 6548
6547 6549
6545 6550
6550 6551
6541 6543
6552 6553
6552 6554
6554 6555
6555 6556
6556 6557
6557 6558
6558 6559
6558 6560
6560 6561
6561 6562
6561 6563
6560 6564
6564 6565
6564 6566
6554 6567
6567 6568
6550 6552
6569 6570
6569 6571
6571 6572
6572 6573
6573 6574
6572 6575
6571 6576
6576 6577
6567 6569
6578 6579
6578 6580
6580 6581
6581 6582
6582 6583
6581 6584
6580 6585
6585 6586
6576 6578
6587 6588
6587 6589
6589 6590
6590 6591
6591 6592
6591 6593
6592 6594
6593 6595
6594 6596
6595 6596
6589 6597
6597 6598
6585 6587
6599 6600
6599 6601
6601 6602
6602 6603
6603 6604
6603 6605
6605 6606
6605 6607
6601 6608
6608 6609
6597 6599
6610 6611
6610 6612
6612 6613
6613 6614
6613 6615
6614 6616
6612 6617
6617 6618
6608 6610
6619 6620
6619 6621
6621 6622
6622 6623
6623 6624
6624 6625
6625 6626
6626 6627
6626 6628
6626 6629
6621 6630
6630 6631
6617 6619
6632 6633
6632 6634
6634 6635
6635 6636
6636 6637
6636 6638
6638 6639
6638 6640
6634 6641
6641 6642
6630 6632
6643 6644
6643 6645
6645 6646
6646 6647
6647 6648
6647 6649
6645 6650
6650 6651
6641 6643
6652 6653
6652 6654
6654 6655
6655 6656
6656 6657
6656 6658
6657 6659
6658 6660
6659 6661
6660 6661
6654 6662
6662 6663
6650 6652
6664 6665
6664 6666
6666 6667
6667 6668
6668 6669
6667 6670
6666 6671
6671 6672
6662 6664
6673 6674
6674 6675
6675 6676
6676 6677
6677 6673
6674 6678
6678 6679
6671 6673
6680 6681
6680 6682
6682 6683
6683 6684
6684 6685
6685 6686
6685 6687
6682 6688
6688 6689
6678 6680
6690 6691
6690 6692
6692 6693
6693 6694
6694 6695
6695 6696
6695 6697
6692 6698
6698 6699
6688 6690
6700 6701
6700 6702
6702 6703
6703 6704
6704 6705
6705 6706
6705 6707
6702 6708
6708 6709
6698 6700
6710 6711
6710 6712
6712 6713
6713 6714
6714 6715
6715 6716
6715 6717
6712 6718
6718 6719
6708 6710
6720 6721
6720 6722
6722 6723
6723 6724
6724 6725
6725 6726
6725 6727
6722 6728
6728 6729
6718 6720
6730 6731
6730 6732
6732 6733
6733 6734
6733 6735
6732 6736
6736 6737
6728 6730
6738 6739
6738 6740
6740 6741
6741 6742
6742 6743
6743 6744
6744 6745
6744 6746
6746 6747
6747 6748
6747 6749
6746 6750
6750 6751
6750 6752
6740 6753
6753 6754
6736 6738
6755 6756
6755 6757
6757 6758
6758 6759
6759 6760
6760 6761
6761 6762
6761 6763
6763 6764
6764 6765
6764 6766
6763 6767
6767 6768
6767 6769
6757 6770
6770 6771
6753 6755
6772 6773
6772 6774
6774 6775
6775 6776
6776 6777
6777 6778
6777 6779
6774 6780
6780 6781
6770 6772
6782 6783
6782 6784
6784 6785
6785 6786
6786 6787
6786 6788
6788 6789
6788 6790
6784 6791
6791 6792
6780 6782
6793 6794
6793 6795
6795 6796
6796 6797
6797 6798
6798 6799
6798 6800
6800 6801
6800 6802
6795 6803
6803 6804
6791 6793
6805 6806
6805 6807
6807 6808
6808 6809
6809 6810
6809 6811
6810 6812
6812 6813
6812 6814
6811 6814
[truncated: 574,868 more chars]
