# Supplementary material for: Flexibility of intrinsically disordered degrons in AUX/IAA proteins reinforces auxin co-receptor assemblies
Source: Nat Commun. 2020 May 8;11:2277. doi: 10.1038/s41467-020-16147-2 (PMC7210949; doi:10.1038/s41467-020-16147-2)
Supplement: Supplementary file 11 — Supplementary Data 8 [file 41467_2020_16147_MOESM11_ESM.gz › disvis_haddock_files/IAA12/Input/protein2_1.pdb]

REMARK FILENAME="protein2_1.pdb"
REMARK peptide link removed (applied DPEP): from      225  to      226
REMARK coordinates built for more than 100 hundred atoms
REMARK DATE:09-Dec-2019  16:10:41       created by user: enmr
REMARK VERSION:1.3U
ATOM      1  N   PRO   121     -23.551   7.471  -1.370  1.00 15.00      B   
ATOM      2  CA  PRO   121     -22.633   8.258  -0.538  1.00 15.00      B   
ATOM      3  CB  PRO   121     -23.221   8.095   0.863  1.00 15.00      B   
ATOM      4  CG  PRO   121     -23.881   6.760   0.837  1.00 15.00      B   
ATOM      5  CD  PRO   121     -24.395   6.569  -0.563  1.00 15.00      B   
ATOM      6  C   PRO   121     -21.207   7.708  -0.583  1.00 15.00      B   
ATOM      7  O   PRO   121     -20.406   7.930   0.328  1.00 15.00      B   
ATOM      8  N   LYS   122     -20.897   6.991  -1.652  1.00 15.00      B   
ATOM      9  HN  LYS   122     -21.575   6.853  -2.346  1.00 15.00      B   
ATOM     10  CA  LYS   122     -19.577   6.402  -1.825  1.00 15.00      B   
ATOM     11  CB  LYS   122     -19.694   4.992  -2.412  1.00 15.00      B   
ATOM     12  CG  LYS   122     -20.354   3.987  -1.478  1.00 15.00      B   
ATOM     13  CD  LYS   122     -20.466   2.615  -2.123  1.00 15.00      B   
ATOM     14  CE  LYS   122     -21.070   1.605  -1.160  1.00 15.00      B   
ATOM     15  NZ  LYS   122     -21.356   0.307  -1.821  1.00 15.00      B   
ATOM     16  HZ1 LYS   122     -21.767  -0.360  -1.137  1.00 15.00      B   
ATOM     17  HZ2 LYS   122     -20.479  -0.102  -2.202  1.00 15.00      B   
ATOM     18  HZ3 LYS   122     -22.029   0.444  -2.602  1.00 15.00      B   
ATOM     19  C   LYS   122     -18.705   7.283  -2.712  1.00 15.00      B   
ATOM     20  O   LYS   122     -19.015   8.456  -2.934  1.00 15.00      B   
ATOM     21  N   VAL   123     -17.622   6.709  -3.220  1.00 15.00      B   
ATOM     22  HN  VAL   123     -17.438   5.770  -3.010  1.00 15.00      B   
ATOM     23  CA  VAL   123     -16.697   7.436  -4.083  1.00 15.00      B   
ATOM     24  CB  VAL   123     -15.426   6.614  -4.413  1.00 15.00      B   
ATOM     25  CG1 VAL   123     -14.516   6.538  -3.194  1.00 15.00      B   
ATOM     26  CG2 VAL   123     -15.781   5.217  -4.901  1.00 15.00      B   
ATOM     27  C   VAL   123     -17.381   7.925  -5.362  1.00 15.00      B   
ATOM     28  O   VAL   123     -17.281   9.100  -5.707  1.00 15.00      B   
ATOM     29  N   GLN   124     -18.082   7.011  -6.034  1.00 15.00      B   
ATOM     30  HN  GLN   124     -18.109   6.096  -5.683  1.00 15.00      B   
ATOM     31  CA  GLN   124     -18.817   7.302  -7.274  1.00 15.00      B   
ATOM     32  CB  GLN   124     -20.249   7.751  -6.977  1.00 15.00      B   
ATOM     33  CG  GLN   124     -21.205   6.603  -6.700  1.00 15.00      B   
ATOM     34  CD  GLN   124     -21.303   5.639  -7.864  1.00 15.00      B   
ATOM     35  OE1 GLN   124     -21.200   6.033  -9.023  1.00 15.00      B   
ATOM     36  NE2 GLN   124     -21.494   4.365  -7.565  1.00 15.00      B   
ATOM     37 HE21 GLN   124     -21.561   4.116  -6.619  1.00 15.00      B   
ATOM     38 HE22 GLN   124     -21.561   3.722  -8.301  1.00 15.00      B   
ATOM     39  C   GLN   124     -18.110   8.296  -8.196  1.00 15.00      B   
ATOM     40  O   GLN   124     -18.596   9.406  -8.426  1.00 15.00      B   
ATOM     41  N   GLY   125     -16.958   7.898  -8.715  1.00 15.00      B   
ATOM     42  HN  GLY   125     -16.607   7.012  -8.486  1.00 15.00      B   
ATOM     43  CA  GLY   125     -16.216   8.759  -9.614  1.00 15.00      B   
ATOM     44  C   GLY   125     -15.009   9.395  -8.956  1.00 15.00      B   
ATOM     45  O   GLY   125     -13.934   9.465  -9.555  1.00 15.00      B   
ATOM     46  N   LEU   126     -15.177   9.849  -7.724  1.00 15.00      B   
ATOM     47  HN  LEU   126     -16.051   9.751  -7.292  1.00 15.00      B   
ATOM     48  CA  LEU   126     -14.093  10.490  -6.999  1.00 15.00      B   
ATOM     49  CB  LEU   126     -14.529  11.855  -6.457  1.00 15.00      B   
ATOM     50  CG  LEU   126     -14.473  13.025  -7.441  1.00 15.00      B   
ATOM     51  CD1 LEU   126     -15.703  13.050  -8.334  1.00 15.00      B   
ATOM     52  CD2 LEU   126     -14.320  14.340  -6.696  1.00 15.00      B   
ATOM     53  C   LEU   126     -13.580   9.606  -5.870  1.00 15.00      B   
ATOM     54  O   LEU   126     -14.183   9.535  -4.801  1.00 15.00      B   
ATOM     55  N   GLY   127     -12.471   8.930  -6.124  1.00 15.00      B   
ATOM     56  HN  GLY   127     -12.047   9.024  -7.002  1.00 15.00      B   
ATOM     57  CA  GLY   127     -11.875   8.058  -5.134  1.00 15.00      B   
ATOM     58  C   GLY   127     -10.390   7.895  -5.369  1.00 15.00      B   
ATOM     59  O   GLY   127      -9.954   6.925  -5.991  1.00 15.00      B   
ATOM     60  N   PHE   128      -9.617   8.849  -4.875  1.00 15.00      B   
ATOM     61  HN  PHE   128     -10.032   9.590  -4.387  1.00 15.00      B   
ATOM     62  CA  PHE   128      -8.171   8.834  -5.033  1.00 15.00      B   
ATOM     63  CB  PHE   128      -7.669  10.153  -5.643  1.00 15.00      B   
ATOM     64  CG  PHE   128      -8.540  11.346  -5.350  1.00 15.00      B   
ATOM     65  CD1 PHE   128      -9.523  11.739  -6.245  1.00 15.00      B   
ATOM     66  CD2 PHE   128      -8.380  12.070  -4.180  1.00 15.00      B   
ATOM     67  CE1 PHE   128     -10.329  12.829  -5.978  1.00 15.00      B   
ATOM     68  CE2 PHE   128      -9.182  13.161  -3.908  1.00 15.00      B   
ATOM     69  CZ  PHE   128     -10.158  13.543  -4.808  1.00 15.00      B   
ATOM     70  C   PHE   128      -7.467   8.540  -3.713  1.00 15.00      B   
ATOM     71  O   PHE   128      -7.401   9.388  -2.818  1.00 15.00      B   
ATOM     72  N   VAL   129      -6.959   7.323  -3.593  1.00 15.00      B   
ATOM     73  HN  VAL   129      -7.064   6.689  -4.333  1.00 15.00      B   
ATOM     74  CA  VAL   129      -6.249   6.898  -2.396  1.00 15.00      B   
ATOM     75  CB  VAL   129      -6.920   5.672  -1.738  1.00 15.00      B   
ATOM     76  CG1 VAL   129      -6.143   5.221  -0.511  1.00 15.00      B   
ATOM     77  CG2 VAL   129      -8.358   5.996  -1.362  1.00 15.00      B   
ATOM     78  C   VAL   129      -4.802   6.570  -2.753  1.00 15.00      B   
ATOM     79  O   VAL   129      -4.542   5.927  -3.771  1.00 15.00      B   
ATOM     80  N   ALA   130      -3.871   7.029  -1.929  1.00 15.00      B   
ATOM     81  HN  ALA   130      -4.142   7.539  -1.137  1.00 15.00      B   
ATOM     82  CA  ALA   130      -2.457   6.794  -2.172  1.00 15.00      B   
ATOM     83  CB  ALA   130      -1.645   8.033  -1.826  1.00 15.00      B   
ATOM     84  C   ALA   130      -1.946   5.593  -1.390  1.00 15.00      B   
ATOM     85  O   ALA   130      -2.317   5.381  -0.231  1.00 15.00      B   
ATOM     86  N   VAL   131      -1.102   4.807  -2.037  1.00 15.00      B   
ATOM     87  HN  VAL   131      -0.868   5.020  -2.964  1.00 15.00      B   
ATOM     88  CA  VAL   131      -0.513   3.637  -1.411  1.00 15.00      B   
ATOM     89  CB  VAL   131      -0.530   2.406  -2.349  1.00 15.00      B   
ATOM     90  CG1 VAL   131       0.282   2.660  -3.613  1.00 15.00      B   
ATOM     91  CG2 VAL   131      -0.042   1.160  -1.622  1.00 15.00      B   
ATOM     92  C   VAL   131       0.915   3.958  -0.974  1.00 15.00      B   
ATOM     93  O   VAL   131       1.650   4.647  -1.683  1.00 15.00      B   
ATOM     94  N   ASN   132       1.290   3.493   0.205  1.00 15.00      B   
ATOM     95  HN  ASN   132       0.654   2.970   0.736  1.00 15.00      B   
ATOM     96  CA  ASN   132       2.623   3.737   0.737  1.00 15.00      B   
ATOM     97  CB  ASN   132       2.536   4.646   1.969  1.00 15.00      B   
ATOM     98  CG  ASN   132       3.838   5.364   2.291  1.00 15.00      B   
ATOM     99  OD1 ASN   132       4.930   4.830   2.100  1.00 15.00      B   
ATOM    100  ND2 ASN   132       3.725   6.592   2.779  1.00 15.00      B   
ATOM    101 HD21 ASN   132       2.825   6.960   2.902  1.00 15.00      B   
ATOM    102 HD22 ASN   132       4.546   7.081   2.996  1.00 15.00      B   
ATOM    103  C   ASN   132       3.289   2.418   1.100  1.00 15.00      B   
ATOM    104  O   ASN   132       2.682   1.561   1.739  1.00 15.00      B   
ATOM    105  N   MET   133       4.524   2.245   0.665  1.00 15.00      B   
ATOM    106  HN  MET   133       4.948   2.952   0.135  1.00 15.00      B   
ATOM    107  CA  MET   133       5.271   1.031   0.953  1.00 15.00      B   
ATOM    108  CB  MET   133       5.985   0.528  -0.303  1.00 15.00      B   
ATOM    109  CG  MET   133       5.051   0.110  -1.430  1.00 15.00      B   
ATOM    110  SD  MET   133       4.392  -1.558  -1.228  1.00 15.00      B   
ATOM    111  CE  MET   133       5.884  -2.539  -1.396  1.00 15.00      B   
ATOM    112  C   MET   133       6.279   1.302   2.063  1.00 15.00      B   
ATOM    113  O   MET   133       7.117   2.200   1.946  1.00 15.00      B   
ATOM    114  N   ASP   134       6.193   0.532   3.133  1.00 15.00      B   
ATOM    115  HN  ASP   134       5.510  -0.171   3.162  1.00 15.00      B   
ATOM    116  CA  ASP   134       7.087   0.700   4.273  1.00 15.00      B   
ATOM    117  CB  ASP   134       6.448   0.142   5.549  1.00 15.00      B   
ATOM    118  CG  ASP   134       5.883   1.227   6.444  1.00 15.00      B   
ATOM    119  OD1 ASP   134       6.679   1.991   7.033  1.00 15.00      B   
ATOM    120  OD2 ASP   134       4.642   1.316   6.571  1.00 15.00      B   
ATOM    121  C   ASP   134       8.442   0.047   4.028  1.00 15.00      B   
ATOM    122  O   ASP   134       8.624  -1.145   4.272  1.00 15.00      B   
ATOM    123  N   GLY   135       9.390   0.829   3.531  1.00 15.00      B   
ATOM    124  HN  GLY   135       9.187   1.769   3.340  1.00 15.00      B   
ATOM    125  CA  GLY   135      10.717   0.310   3.269  1.00 15.00      B   
ATOM    126  C   GLY   135      11.257   0.758   1.928  1.00 15.00      B   
ATOM    127  O   GLY   135      12.420   1.142   1.812  1.00 15.00      B   
ATOM    128  N   VAL   136      10.409   0.721   0.915  1.00 15.00      B   
ATOM    129  HN  VAL   136       9.491   0.415   1.071  1.00 15.00      B   
ATOM    130  CA  VAL   136      10.804   1.124  -0.430  1.00 15.00      B   
ATOM    131  CB  VAL   136      10.585  -0.023  -1.449  1.00 15.00      B   
ATOM    132  CG1 VAL   136       9.136  -0.484  -1.473  1.00 15.00      B   
ATOM    133  CG2 VAL   136      11.066   0.353  -2.843  1.00 15.00      B   
ATOM    134  C   VAL   136      10.040   2.381  -0.848  1.00 15.00      B   
ATOM    135  O   VAL   136       8.897   2.580  -0.435  1.00 15.00      B   
ATOM    136  N   GLY   137      10.674   3.232  -1.644  1.00 15.00      B   
ATOM    137  HN  GLY   137      11.586   3.025  -1.938  1.00 15.00      B   
ATOM    138  CA  GLY   137      10.037   4.458  -2.081  1.00 15.00      B   
ATOM    139  C   GLY   137       9.034   4.236  -3.197  1.00 15.00      B   
ATOM    140  O   GLY   137       9.356   4.409  -4.371  1.00 15.00      B   
ATOM    141  N   ILE   138       7.821   3.844  -2.832  1.00 15.00      B   
ATOM    142  HN  ILE   138       7.630   3.708  -1.880  1.00 15.00      B   
ATOM    143  CA  ILE   138       6.763   3.610  -3.807  1.00 15.00      B   
ATOM    144  CB  ILE   138       6.335   2.123  -3.865  1.00 15.00      B   
ATOM    145  CG1 ILE   138       7.505   1.230  -4.297  1.00 15.00      B   
ATOM    146  CG2 ILE   138       5.146   1.932  -4.802  1.00 15.00      B   
ATOM    147  CD1 ILE   138       8.028   1.520  -5.691  1.00 15.00      B   
ATOM    148  C   ILE   138       5.553   4.480  -3.481  1.00 15.00      B   
ATOM    149  O   ILE   138       4.963   4.358  -2.405  1.00 15.00      B   
ATOM    150  N   GLY   139       5.206   5.366  -4.400  1.00 15.00      B   
ATOM    151  HN  GLY   139       5.727   5.426  -5.228  1.00 15.00      B   
ATOM    152  CA  GLY   139       4.075   6.241  -4.200  1.00 15.00      B   
ATOM    153  C   GLY   139       3.183   6.302  -5.419  1.00 15.00      B   
ATOM    154  O   GLY   139       3.607   6.756  -6.482  1.00 15.00      B   
ATOM    155  N   ALA   140       1.953   5.842  -5.270  1.00 15.00      B   
ATOM    156  HN  ALA   140       1.679   5.490  -4.397  1.00 15.00      B   
ATOM    157  CA  ALA   140       0.994   5.843  -6.363  1.00 15.00      B   
ATOM    158  CB  ALA   140       1.093   4.545  -7.152  1.00 15.00      B   
ATOM    159  C   ALA   140      -0.419   6.043  -5.828  1.00 15.00      B   
ATOM    160  O   ALA   140      -0.661   5.884  -4.629  1.00 15.00      B   
ATOM    161  N   ALA   141      -1.339   6.397  -6.714  1.00 15.00      B   
ATOM    162  HN  ALA   141      -1.079   6.512  -7.652  1.00 15.00      B   
ATOM    163  CA  ALA   141      -2.725   6.620  -6.331  1.00 15.00      B   
ATOM    164  CB  ALA   141      -3.104   8.080  -6.530  1.00 15.00      B   
ATOM    165  C   ALA   141      -3.644   5.711  -7.134  1.00 15.00      B   
ATOM    166  O   ALA   141      -3.554   5.656  -8.362  1.00 15.00      B   
ATOM    167  N   VAL   142      -4.522   5.006  -6.441  1.00 15.00      B   
ATOM    168  HN  VAL   142      -4.551   5.103  -5.466  1.00 15.00      B   
ATOM    169  CA  VAL   142      -5.446   4.089  -7.091  1.00 15.00      B   
ATOM    170  CB  VAL   142      -5.579   2.762  -6.306  1.00 15.00      B   
ATOM    171  CG1 VAL   142      -6.515   2.901  -5.112  1.00 15.00      B   
ATOM    172  CG2 VAL   142      -6.014   1.630  -7.222  1.00 15.00      B   
ATOM    173  C   VAL   142      -6.820   4.727  -7.309  1.00 15.00      B   
ATOM    174  O   VAL   142      -7.182   5.699  -6.638  1.00 15.00      B   
ATOM    175  N   ASP   143      -7.571   4.184  -8.264  1.00 15.00      B   
ATOM    176  HN  ASP   143      -7.214   3.427  -8.773  1.00 15.00      B   
ATOM    177  CA  ASP   143      -8.905   4.675  -8.580  1.00 15.00      B   
ATOM    178  CB  ASP   143      -9.122   4.693 -10.092  1.00 15.00      B   
ATOM    179  CG  ASP   143     -10.338   5.502 -10.490  1.00 15.00      B   
ATOM    180  OD1 ASP   143     -11.063   5.975  -9.591  1.00 15.00      B   
ATOM    181  OD2 ASP   143     -10.570   5.679 -11.705  1.00 15.00      B   
ATOM    182  C   ASP   143      -9.955   3.793  -7.910  1.00 15.00      B   
ATOM    183  O   ASP   143     -10.292   2.720  -8.411  1.00 15.00      B   
ATOM    184  N   MET   144     -10.485   4.269  -6.791  1.00 15.00      B   
ATOM    185  HN  MET   144     -10.206   5.154  -6.476  1.00 15.00      B   
ATOM    186  CA  MET   144     -11.471   3.521  -6.010  1.00 15.00      B   
ATOM    187  CB  MET   144     -11.733   4.203  -4.665  1.00 15.00      B   
ATOM    188  CG  MET   144     -10.620   4.003  -3.650  1.00 15.00      B   
ATOM    189  SD  MET   144     -10.397   2.269  -3.201  1.00 15.00      B   
ATOM    190  CE  MET   144      -8.986   2.380  -2.104  1.00 15.00      B   
ATOM    191  C   MET   144     -12.788   3.274  -6.741  1.00 15.00      B   
ATOM    192  O   MET   144     -13.542   2.374  -6.377  1.00 15.00      B   
ATOM    193  N   ARG   145     -13.081   4.059  -7.768  1.00 15.00      B   
ATOM    194  HN  ARG   145     -12.458   4.765  -8.039  1.00 15.00      B   
ATOM    195  CA  ARG   145     -14.332   3.872  -8.495  1.00 15.00      B   
ATOM    196  CB  ARG   145     -14.885   5.182  -9.065  1.00 15.00      B   
ATOM    197  CG  ARG   145     -13.970   5.892 -10.048  1.00 15.00      B   
ATOM    198  CD  ARG   145     -14.201   5.439 -11.482  1.00 15.00      B   
ATOM    199  NE  ARG   145     -13.122   5.881 -12.359  1.00 15.00      B   
ATOM    200  HE  ARG   145     -12.205   5.749 -12.044  1.00 15.00      B   
ATOM    201  CZ  ARG   145     -13.308   6.446 -13.547  1.00 15.00      B   
ATOM    202  NH1 ARG   145     -14.537   6.644 -14.014  1.00 15.00      B   
ATOM    203 HH11 ARG   145     -14.674   7.087 -14.945  1.00 15.00      B   
ATOM    204 HH12 ARG   145     -15.361   6.356 -13.448  1.00 15.00      B   
ATOM    205  NH2 ARG   145     -12.259   6.821 -14.267  1.00 15.00      B   
ATOM    206 HH21 ARG   145     -11.297   6.672 -13.901  1.00 15.00      B   
ATOM    207 HH22 ARG   145     -12.399   7.264 -15.198  1.00 15.00      B   
ATOM    208  C   ARG   145     -14.213   2.796  -9.567  1.00 15.00      B   
ATOM    209  O   ARG   145     -15.214   2.362 -10.135  1.00 15.00      B   
ATOM    210  N   ALA   146     -12.987   2.360  -9.826  1.00 15.00      B   
ATOM    211  HN  ALA   146     -12.231   2.736  -9.329  1.00 15.00      B   
ATOM    212  CA  ALA   146     -12.738   1.335 -10.833  1.00 15.00      B   
ATOM    213  CB  ALA   146     -11.289   1.390 -11.304  1.00 15.00      B   
ATOM    214  C   ALA   146     -13.072  -0.050 -10.290  1.00 15.00      B   
ATOM    215  O   ALA   146     -13.305  -0.993 -11.050  1.00 15.00      B   
ATOM    216  N   HIS   147     -13.101  -0.166  -8.972  1.00 15.00      B   
ATOM    217  HN  HIS   147     -12.910   0.621  -8.420  1.00 15.00      B   
ATOM    218  CA  HIS   147     -13.408  -1.430  -8.320  1.00 15.00      B   
ATOM    219  CB  HIS   147     -12.140  -2.134  -7.807  1.00 15.00      B   
ATOM    220  CG  HIS   147     -11.036  -1.225  -7.341  1.00 15.00      B   
ATOM    221  ND1 HIS   147      -9.715  -1.388  -7.690  1.00 15.00      B   
ATOM    222  HD1 HIS   147      -9.352  -2.099  -8.258  1.00 15.00      B   
ATOM    223  CD2 HIS   147     -11.078  -0.119  -6.555  1.00 15.00      B   
ATOM    224  CE1 HIS   147      -9.013  -0.406  -7.116  1.00 15.00      B   
ATOM    225  NE2 HIS   147      -9.793   0.392  -6.416  1.00 15.00      B   
ATOM    226  C   HIS   147     -14.415  -1.240  -7.193  1.00 15.00      B   
ATOM    227  O   HIS   147     -14.078  -0.754  -6.118  1.00 15.00      B   
ATOM    228  N   SER   148     -15.651  -1.636  -7.443  1.00 15.00      B   
ATOM    229  HN  SER   148     -15.863  -2.023  -8.318  1.00 15.00      B   
ATOM    230  CA  SER   148     -16.703  -1.510  -6.446  1.00 15.00      B   
ATOM    231  CB  SER   148     -18.041  -1.241  -7.132  1.00 15.00      B   
ATOM    232  OG  SER   148     -17.868  -0.294  -8.174  1.00 15.00      B   
ATOM    233  HG  SER   148     -17.059  -0.489  -8.653  1.00 15.00      B   
ATOM    234  C   SER   148     -16.775  -2.770  -5.591  1.00 15.00      B   
ATOM    235  O   SER   148     -17.499  -2.822  -4.593  1.00 15.00      B   
ATOM    236  N   SER   149     -16.014  -3.779  -5.992  1.00 15.00      B   
ATOM    237  HN  SER   149     -15.466  -3.670  -6.797  1.00 15.00      B   
ATOM    238  CA  SER   149     -15.967  -5.040  -5.275  1.00 15.00      B   
ATOM    239  CB  SER   149     -16.391  -6.193  -6.190  1.00 15.00      B   
ATOM    240  OG  SER   149     -16.131  -7.448  -5.584  1.00 15.00      B   
ATOM    241  HG  SER   149     -15.929  -8.096  -6.263  1.00 15.00      B   
ATOM    242  C   SER   149     -14.563  -5.293  -4.742  1.00 15.00      B   
ATOM    243  O   SER   149     -13.575  -5.075  -5.446  1.00 15.00      B   
ATOM    244  N   TYR   150     -14.487  -5.760  -3.502  1.00 15.00      B   
ATOM    245  HN  TYR   150     -15.316  -5.910  -3.002  1.00 15.00      B   
ATOM    246  CA  TYR   150     -13.211  -6.058  -2.855  1.00 15.00      B   
ATOM    247  CB  TYR   150     -13.438  -6.466  -1.393  1.00 15.00      B   
ATOM    248  CG  TYR   150     -14.244  -7.737  -1.237  1.00 15.00      B   
ATOM    249  CD1 TYR   150     -15.611  -7.748  -1.480  1.00 15.00      B   
ATOM    250  CD2 TYR   150     -13.634  -8.929  -0.867  1.00 15.00      B   
ATOM    251  CE1 TYR   150     -16.346  -8.907  -1.363  1.00 15.00      B   
ATOM    252  CE2 TYR   150     -14.364 -10.093  -0.744  1.00 15.00      B   
ATOM    253  CZ  TYR   150     -15.719 -10.075  -0.996  1.00 15.00      B   
ATOM    254  OH  TYR   150     -16.449 -11.234  -0.889  1.00 15.00      B   
ATOM    255  HH  TYR   150     -16.202 -11.695  -0.084  1.00 15.00      B   
ATOM    256  C   TYR   150     -12.469  -7.170  -3.598  1.00 15.00      B   
ATOM    257  O   TYR   150     -11.236  -7.239  -3.575  1.00 15.00      B   
ATOM    258  N   GLU   151     -13.231  -8.027  -4.267  1.00 15.00      B   
ATOM    259  HN  GLU   151     -14.204  -7.909  -4.254  1.00 15.00      B   
ATOM    260  CA  GLU   151     -12.663  -9.137  -5.019  1.00 15.00      B   
ATOM    261  CB  GLU   151     -13.765 -10.105  -5.457  1.00 15.00      B   
ATOM    262  CG  GLU   151     -14.438 -10.825  -4.298  1.00 15.00      B   
ATOM    263  CD  GLU   151     -15.817 -11.343  -4.641  1.00 15.00      B   
ATOM    264  OE1 GLU   151     -15.947 -12.107  -5.618  1.00 15.00      B   
ATOM    265  OE2 GLU   151     -16.782 -11.003  -3.925  1.00 15.00      B   
ATOM    266  C   GLU   151     -11.886  -8.620  -6.224  1.00 15.00      B   
ATOM    267  O   GLU   151     -10.771  -9.069  -6.499  1.00 15.00      B   
ATOM    268  N   ASN   152     -12.478  -7.666  -6.932  1.00 15.00      B   
ATOM    269  HN  ASN   152     -13.368  -7.353  -6.665  1.00 15.00      B   
ATOM    270  CA  ASN   152     -11.835  -7.072  -8.099  1.00 15.00      B   
ATOM    271  CB  ASN   152     -12.862  -6.353  -8.979  1.00 15.00      B   
ATOM    272  CG  ASN   152     -12.245  -5.739 -10.224  1.00 15.00      B   
ATOM    273  OD1 ASN   152     -12.040  -4.432 -10.206  1.00 15.00      B   
ATOM    274  ND2 ASN   152     -11.972  -6.429 -11.203  1.00 15.00      B   
ATOM    275 HD21 ASN   152     -12.163  -7.389 -11.160  1.00 15.00      B   
ATOM    276 HD22 ASN   152     -11.575  -5.989 -11.983  1.00 15.00      B   
ATOM    277  C   ASN   152     -10.747  -6.102  -7.655  1.00 15.00      B   
ATOM    278  O   ASN   152      -9.730  -5.941  -8.331  1.00 15.00      B   
ATOM    279  N   LEU   153     -10.977  -5.464  -6.509  1.00 15.00      B   
ATOM    280  HN  LEU   153     -11.814  -5.641  -6.031  1.00 15.00      B   
ATOM    281  CA  LEU   153     -10.030  -4.511  -5.938  1.00 15.00      B   
ATOM    282  CB  LEU   153     -10.550  -3.987  -4.595  1.00 15.00      B   
ATOM    283  CG  LEU   153      -9.526  -3.289  -3.693  1.00 15.00      B   
ATOM    284  CD1 LEU   153      -9.799  -1.796  -3.619  1.00 15.00      B   
ATOM    285  CD2 LEU   153      -9.526  -3.907  -2.302  1.00 15.00      B   
ATOM    286  C   LEU   153      -8.659  -5.146  -5.750  1.00 15.00      B   
ATOM    287  O   LEU   153      -7.648  -4.589  -6.165  1.00 15.00      B   
ATOM    288  N   ALA   154      -8.639  -6.323  -5.135  1.00 15.00      B   
ATOM    289  HN  ALA   154      -9.486  -6.721  -4.844  1.00 15.00      B   
ATOM    290  CA  ALA   154      -7.395  -7.041  -4.880  1.00 15.00      B   
ATOM    291  CB  ALA   154      -7.665  -8.323  -4.108  1.00 15.00      B   
ATOM    292  C   ALA   154      -6.636  -7.338  -6.171  1.00 15.00      B   
ATOM    293  O   ALA   154      -5.433  -7.103  -6.256  1.00 15.00      B   
ATOM    294  N   GLN   155      -7.349  -7.832  -7.179  1.00 15.00      B   
ATOM    295  HN  GLN   155      -8.310  -7.980  -7.060  1.00 15.00      B   
ATOM    296  CA  GLN   155      -6.728  -8.159  -8.460  1.00 15.00      B   
ATOM    297  CB  GLN   155      -7.706  -8.890  -9.379  1.00 15.00      B   
ATOM    298  CG  GLN   155      -7.735 -10.398  -9.186  1.00 15.00      B   
ATOM    299  CD  GLN   155      -6.382 -11.046  -9.427  1.00 15.00      B   
ATOM    300  OE1 GLN   155      -6.009 -11.328 -10.569  1.00 15.00      B   
ATOM    301  NE2 GLN   155      -5.641 -11.303  -8.355  1.00 15.00      B   
ATOM    302 HE21 GLN   155      -6.001 -11.064  -7.475  1.00 15.00      B   
ATOM    303 HE22 GLN   155      -4.764 -11.721  -8.488  1.00 15.00      B   
ATOM    304  C   GLN   155      -6.162  -6.923  -9.157  1.00 15.00      B   
ATOM    305  O   GLN   155      -5.016  -6.927  -9.604  1.00 15.00      B   
ATOM    306  N   THR   156      -6.964  -5.865  -9.239  1.00 15.00      B   
ATOM    307  HN  THR   156      -7.864  -5.913  -8.855  1.00 15.00      B   
ATOM    308  CA  THR   156      -6.529  -4.634  -9.890  1.00 15.00      B   
ATOM    309  CB  THR   156      -7.690  -3.635 -10.076  1.00 15.00      B   
ATOM    310  OG1 THR   156      -8.531  -3.637  -8.911  1.00 15.00      B   
ATOM    311  HG1 THR   156      -9.450  -3.569  -9.179  1.00 15.00      B   
ATOM    312  CG2 THR   156      -8.522  -4.006 -11.295  1.00 15.00      B   
ATOM    313  C   THR   156      -5.385  -3.975  -9.119  1.00 15.00      B   
ATOM    314  O   THR   156      -4.439  -3.455  -9.714  1.00 15.00      B   
ATOM    315  N   LEU   157      -5.469  -4.028  -7.793  1.00 15.00      B   
ATOM    316  HN  LEU   157      -6.240  -4.474  -7.385  1.00 15.00      B   
ATOM    317  CA  LEU   157      -4.456  -3.447  -6.929  1.00 15.00      B   
ATOM    318  CB  LEU   157      -4.880  -3.566  -5.464  1.00 15.00      B   
ATOM    319  CG  LEU   157      -5.109  -2.259  -4.708  1.00 15.00      B   
ATOM    320  CD1 LEU   157      -6.217  -1.449  -5.357  1.00 15.00      B   
ATOM    321  CD2 LEU   157      -5.434  -2.549  -3.254  1.00 15.00      B   
ATOM    322  C   LEU   157      -3.119  -4.142  -7.125  1.00 15.00      B   
ATOM    323  O   LEU   157      -2.115  -3.497  -7.427  1.00 15.00      B   
ATOM    324  N   GLU   158      -3.121  -5.462  -6.961  1.00 15.00      B   
ATOM    325  HN  GLU   158      -3.962  -5.911  -6.735  1.00 15.00      B   
ATOM    326  CA  GLU   158      -1.911  -6.263  -7.107  1.00 15.00      B   
ATOM    327  CB  GLU   158      -2.207  -7.747  -6.885  1.00 15.00      B   
ATOM    328  CG  GLU   158      -0.969  -8.627  -6.859  1.00 15.00      B   
ATOM    329  CD  GLU   158      -1.292 -10.073  -6.564  1.00 15.00      B   
ATOM    330  OE1 GLU   158      -1.376 -10.873  -7.515  1.00 15.00      B   
ATOM    331  OE2 GLU   158      -1.458 -10.419  -5.374  1.00 15.00      B   
ATOM    332  C   GLU   158      -1.277  -6.053  -8.476  1.00 15.00      B   
ATOM    333  O   GLU   158      -0.058  -5.917  -8.590  1.00 15.00      B   
ATOM    334  N   GLU   159      -2.111  -6.021  -9.505  1.00 15.00      B   
ATOM    335  HN  GLU   159      -3.071  -6.134  -9.345  1.00 15.00      B   
ATOM    336  CA  GLU   159      -1.639  -5.823 -10.865  1.00 15.00      B   
ATOM    337  CB  GLU   159      -2.810  -5.951 -11.844  1.00 15.00      B   
ATOM    338  CG  GLU   159      -2.416  -5.843 -13.307  1.00 15.00      B   
ATOM    339  CD  GLU   159      -3.609  -5.639 -14.220  1.00 15.00      B   
ATOM    340  OE1 GLU   159      -4.183  -6.642 -14.692  1.00 15.00      B   
ATOM    341  OE2 GLU   159      -3.974  -4.472 -14.480  1.00 15.00      B   
ATOM    342  C   GLU   159      -0.978  -4.453 -11.009  1.00 15.00      B   
ATOM    343  O   GLU   159       0.155  -4.342 -11.480  1.00 15.00      B   
ATOM    344  N   MET   160      -1.684  -3.419 -10.564  1.00 15.00      B   
ATOM    345  HN  MET   160      -2.564  -3.582 -10.166  1.00 15.00      B   
ATOM    346  CA  MET   160      -1.191  -2.047 -10.649  1.00 15.00      B   
ATOM    347  CB  MET   160      -2.266  -1.071 -10.163  1.00 15.00      B   
ATOM    348  CG  MET   160      -1.998   0.388 -10.501  1.00 15.00      B   
ATOM    349  SD  MET   160      -3.348   1.471  -9.986  1.00 15.00      B   
ATOM    350  CE  MET   160      -4.707   0.774 -10.921  1.00 15.00      B   
ATOM    351  C   MET   160       0.094  -1.856  -9.847  1.00 15.00      B   
ATOM    352  O   MET   160       1.044  -1.229 -10.321  1.00 15.00      B   
ATOM    353  N   PHE   161       0.125  -2.413  -8.639  1.00 15.00      B   
ATOM    354  HN  PHE   161      -0.658  -2.910  -8.322  1.00 15.00      B   
ATOM    355  CA  PHE   161       1.297  -2.302  -7.772  1.00 15.00      B   
ATOM    356  CB  PHE   161       1.006  -2.890  -6.387  1.00 15.00      B   
ATOM    357  CG  PHE   161      -0.026  -2.140  -5.591  1.00 15.00      B   
ATOM    358  CD1 PHE   161      -0.411  -0.861  -5.956  1.00 15.00      B   
ATOM    359  CD2 PHE   161      -0.609  -2.719  -4.478  1.00 15.00      B   
ATOM    360  CE1 PHE   161      -1.358  -0.171  -5.225  1.00 15.00      B   
ATOM    361  CE2 PHE   161      -1.555  -2.034  -3.741  1.00 15.00      B   
ATOM    362  CZ  PHE   161      -1.932  -0.758  -4.116  1.00 15.00      B   
ATOM    363  C   PHE   161       2.509  -2.988  -8.395  1.00 15.00      B   
ATOM    364  O   PHE   161       3.639  -2.502  -8.282  1.00 15.00      B   
ATOM    365  N   PHE   162       2.264  -4.115  -9.054  1.00 15.00      B   
ATOM    366  HN  PHE   162       1.344  -4.449  -9.100  1.00 15.00      B   
ATOM    367  CA  PHE   162       3.325  -4.868  -9.710  1.00 15.00      B   
ATOM    368  CB  PHE   162       2.802  -6.233 -10.169  1.00 15.00      B   
ATOM    369  CG  PHE   162       3.868  -7.167 -10.671  1.00 15.00      B   
ATOM    370  CD1 PHE   162       4.620  -7.924  -9.785  1.00 15.00      B   
ATOM    371  CD2 PHE   162       4.118  -7.293 -12.029  1.00 15.00      B   
ATOM    372  CE1 PHE   162       5.595  -8.783 -10.243  1.00 15.00      B   
ATOM    373  CE2 PHE   162       5.094  -8.152 -12.492  1.00 15.00      B   
ATOM    374  CZ  PHE   162       5.834  -8.898 -11.597  1.00 15.00      B   
ATOM    375  C   PHE   162       3.861  -4.081 -10.902  1.00 15.00      B   
ATOM    376  O   PHE   162       5.067  -4.030 -11.141  1.00 15.00      B   
ATOM    377  N   GLY   163       2.955  -3.443 -11.631  1.00 15.00      B   
ATOM    378  HN  GLY   163       2.008  -3.506 -11.385  1.00 15.00      B   
ATOM    379  CA  GLY   163       3.352  -2.658 -12.782  1.00 15.00      B   
ATOM    380  C   GLY   163       4.213  -1.474 -12.393  1.00 15.00      B   
ATOM    381  O   GLY   163       5.157  -1.125 -13.103  1.00 15.00      B   
ATOM    382  N   MET   164       3.896  -0.874 -11.251  1.00 15.00      B   
ATOM    383  HN  MET   164       3.139  -1.214 -10.730  1.00 15.00      B   
ATOM    384  CA  MET   164       4.640   0.275 -10.749  1.00 15.00      B   
ATOM    385  CB  MET   164       3.940   0.866  -9.521  1.00 15.00      B   
ATOM    386  CG  MET   164       4.577   2.139  -8.987  1.00 15.00      B   
ATOM    387  SD  MET   164       4.426   3.529 -10.128  1.00 15.00      B   
ATOM    388  CE  MET   164       5.410   4.763  -9.281  1.00 15.00      B   
ATOM    389  C   MET   164       6.077  -0.108 -10.398  1.00 15.00      B   
ATOM    390  O   MET   164       6.995   0.702 -10.516  1.00 15.00      B   
ATOM    391  N   THR   165       6.267  -1.353  -9.976  1.00 15.00      B   
ATOM    392  HN  THR   165       5.499  -1.958  -9.906  1.00 15.00      B   
ATOM    393  CA  THR   165       7.592  -1.840  -9.615  1.00 15.00      B   
ATOM    394  CB  THR   165       7.540  -2.838  -8.443  1.00 15.00      B   
ATOM    395  OG1 THR   165       6.243  -3.450  -8.379  1.00 15.00      B   
ATOM    396  HG1 THR   165       5.566  -2.779  -8.494  1.00 15.00      B   
ATOM    397  CG2 THR   165       7.840  -2.140  -7.123  1.00 15.00      B   
ATOM    398  C   THR   165       8.281  -2.487 -10.816  1.00 15.00      B   
ATOM    399  O   THR   165       9.449  -2.874 -10.747  1.00 15.00      B   
ATOM    400  N   GLY   166       7.549  -2.585 -11.922  1.00 15.00      B   
ATOM    401  HN  GLY   166       6.628  -2.251 -11.915  1.00 15.00      B   
ATOM    402  CA  GLY   166       8.086  -3.174 -13.131  1.00 15.00      B   
ATOM    403  C   GLY   166       8.912  -2.184 -13.920  1.00 15.00      B   
ATOM    404  O   GLY   166       8.627  -1.910 -15.087  1.00 15.00      B   
ATOM    405  N   THR   167       9.928  -1.640 -13.277  1.00 15.00      B   
ATOM    406  HN  THR   167      10.094  -1.896 -12.346  1.00 15.00      B   
ATOM    407  CA  THR   167      10.807  -0.674 -13.908  1.00 15.00      B   
ATOM    408  CB  THR   167      11.187   0.457 -12.919  1.00 15.00      B   
ATOM    409  OG1 THR   167      12.074   1.398 -13.541  1.00 15.00      B   
ATOM    410  HG1 THR   167      12.904   0.965 -13.752  1.00 15.00      B   
ATOM    411  CG2 THR   167      11.841  -0.108 -11.667  1.00 15.00      B   
ATOM    412  C   THR   167      12.064  -1.378 -14.425  1.00 15.00      B   
ATOM    413  O   THR   167      12.328  -2.528 -14.063  1.00 15.00      B   
ATOM    414  N   THR   168      12.819  -0.697 -15.278  1.00 15.00      B   
ATOM    415  HN  THR   168      12.548   0.209 -15.534  1.00 15.00      B   
ATOM    416  CA  THR   168      14.040  -1.258 -15.846  1.00 15.00      B   
ATOM    417  CB  THR   168      14.603  -0.360 -16.974  1.00 15.00      B   
ATOM    418  OG1 THR   168      15.815  -0.917 -17.502  1.00 15.00      B   
ATOM    419  HG1 THR   168      15.845  -0.776 -18.451  1.00 15.00      B   
ATOM    420  CG2 THR   168      14.861   1.059 -16.481  1.00 15.00      B   
ATOM    421  C   THR   168      15.097  -1.489 -14.758  1.00 15.00      B   
ATOM    422  O   THR   168      15.920  -2.405 -14.854  1.00 15.00      B   
ATOM    423  N   CYS   169      15.053  -0.664 -13.717  1.00 15.00      B   
ATOM    424  HN  CYS   169      14.372   0.040 -13.696  1.00 15.00      B   
ATOM    425  CA  CYS   169      15.989  -0.777 -12.607  1.00 15.00      B   
ATOM    426  CB  CYS   169      16.561   0.595 -12.247  1.00 15.00      B   
ATOM    427  SG  CYS   169      17.362   1.444 -13.627  1.00 15.00      B   
ATOM    428  HG  CYS   169      17.351   0.628 -14.671  1.00 15.00      B   
ATOM    429  C   CYS   169      15.296  -1.394 -11.397  1.00 15.00      B   
ATOM    430  O   CYS   169      15.379  -0.878 -10.283  1.00 15.00      B   
ATOM    431  N   ARG   170      14.607  -2.502 -11.633  1.00 15.00      B   
ATOM    432  HN  ARG   170      14.581  -2.860 -12.545  1.00 15.00      B   
ATOM    433  CA  ARG   170      13.888  -3.203 -10.579  1.00 15.00      B   
ATOM    434  CB  ARG   170      12.846  -4.148 -11.185  1.00 15.00      B   
ATOM    435  CG  ARG   170      12.032  -4.928 -10.164  1.00 15.00      B   
ATOM    436  CD  ARG   170      11.001  -5.811 -10.844  1.00 15.00      B   
ATOM    437  NE  ARG   170      10.273  -6.645  -9.889  1.00 15.00      B   
ATOM    438  HE  ARG   170      10.295  -6.380  -8.946  1.00 15.00      B   
ATOM    439  CZ  ARG   170       9.589  -7.735 -10.233  1.00 15.00      B   
ATOM    440  NH1 ARG   170       9.546  -8.121 -11.503  1.00 15.00      B   
ATOM    441 HH11 ARG   170       9.011  -8.972 -11.770  1.00 15.00      B   
ATOM    442 HH12 ARG   170      10.047  -7.572 -12.231  1.00 15.00      B   
ATOM    443  NH2 ARG   170       8.943  -8.441  -9.311  1.00 15.00      B   
ATOM    444 HH21 ARG   170       8.411  -9.291  -9.586  1.00 15.00      B   
ATOM    445 HH22 ARG   170       8.970  -8.143  -8.315  1.00 15.00      B   
ATOM    446  C   ARG   170      14.849  -3.984  -9.694  1.00 15.00      B   
ATOM    447  O   ARG   170      15.719  -4.707 -10.190  1.00 15.00      B   
ATOM    448  N   GLU   171      14.689  -3.828  -8.387  1.00 15.00      B   
ATOM    449  HN  GLU   171      13.984  -3.230  -8.062  1.00 15.00      B   
ATOM    450  CA  GLU   171      15.529  -4.518  -7.424  1.00 15.00      B   
ATOM    451  CB  GLU   171      15.488  -3.783  -6.078  1.00 15.00      B   
ATOM    452  CG  GLU   171      16.616  -4.141  -5.123  1.00 15.00      B   
ATOM    453  CD  GLU   171      17.949  -4.271  -5.830  1.00 15.00      B   
ATOM    454  OE1 GLU   171      18.397  -5.413  -6.046  1.00 15.00      B   
ATOM    455  OE2 GLU   171      18.552  -3.233  -6.178  1.00 15.00      B   
ATOM    456  C   GLU   171      15.058  -5.961  -7.266  1.00 15.00      B   
ATOM    457  O   GLU   171      13.947  -6.301  -7.675  1.00 15.00      B   
ATOM    458  N   LYS   172      15.905  -6.801  -6.685  1.00 15.00      B   
ATOM    459  HN  LYS   172      16.776  -6.465  -6.386  1.00 15.00      B   
ATOM    460  CA  LYS   172      15.582  -8.211  -6.476  1.00 15.00      B   
ATOM    461  CB  LYS   172      16.746  -8.933  -5.801  1.00 15.00      B   
ATOM    462  CG  LYS   172      17.949  -9.128  -6.710  1.00 15.00      B   
ATOM    463  CD  LYS   172      19.175  -9.569  -5.930  1.00 15.00      B   
ATOM    464  CE  LYS   172      19.775  -8.421  -5.136  1.00 15.00      B   
ATOM    465  NZ  LYS   172      20.248  -7.319  -6.015  1.00 15.00      B   
ATOM    466  HZ1 LYS   172      20.978  -7.670  -6.667  1.00 15.00      B   
ATOM    467  HZ2 LYS   172      20.652  -6.552  -5.441  1.00 15.00      B   
ATOM    468  HZ3 LYS   172      19.455  -6.940  -6.571  1.00 15.00      B   
ATOM    469  C   LYS   172      14.293  -8.386  -5.675  1.00 15.00      B   
ATOM    470  O   LYS   172      13.897  -7.501  -4.913  1.00 15.00      B   
ATOM    471  N   VAL   173      13.648  -9.534  -5.853  1.00 15.00      B   
ATOM    472  HN  VAL   173      14.028 -10.200  -6.464  1.00 15.00      B   
ATOM    473  CA  VAL   173      12.391  -9.840  -5.169  1.00 15.00      B   
ATOM    474  CB  VAL   173      11.620 -10.984  -5.859  1.00 15.00      B   
ATOM    475  CG1 VAL   173      10.918 -10.466  -7.107  1.00 15.00      B   
ATOM    476  CG2 VAL   173      12.559 -12.130  -6.216  1.00 15.00      B   
ATOM    477  C   VAL   173      12.579 -10.143  -3.679  1.00 15.00      B   
ATOM    478  O   VAL   173      12.342 -11.260  -3.216  1.00 15.00      B   
ATOM    479  N   LYS   174      12.998  -9.131  -2.939  1.00 15.00      B   
ATOM    480  HN  LYS   174      13.170  -8.269  -3.372  1.00 15.00      B   
ATOM    481  CA  LYS   174      13.214  -9.250  -1.501  1.00 15.00      B   
ATOM    482  CB  LYS   174      14.051  -8.081  -0.974  1.00 15.00      B   
ATOM    483  CG  LYS   174      15.532  -8.190  -1.298  1.00 15.00      B   
ATOM    484  CD  LYS   174      16.282  -6.935  -0.880  1.00 15.00      B   
ATOM    485  CE  LYS   174      17.752  -7.223  -0.620  1.00 15.00      B   
ATOM    486  NZ  LYS   174      17.941  -8.023   0.616  1.00 15.00      B   
ATOM    487  HZ1 LYS   174      17.433  -8.928   0.537  1.00 15.00      B   
ATOM    488  HZ2 LYS   174      17.574  -7.503   1.438  1.00 15.00      B   
ATOM    489  HZ3 LYS   174      18.952  -8.217   0.765  1.00 15.00      B   
ATOM    490  C   LYS   174      11.899  -9.386  -0.711  1.00 15.00      B   
ATOM    491  O   LYS   174      11.790 -10.267   0.144  1.00 15.00      B   
ATOM    492  N   PRO   175      10.883  -8.521  -0.974  1.00 15.00      B   
ATOM    493  CA  PRO   175       9.592  -8.583  -0.267  1.00 15.00      B   
ATOM    494  CB  PRO   175       8.713  -7.590  -1.029  1.00 15.00      B   
ATOM    495  CG  PRO   175       9.676  -6.613  -1.597  1.00 15.00      B   
ATOM    496  CD  PRO   175      10.903  -7.406  -1.946  1.00 15.00      B   
ATOM    497  C   PRO   175       8.960  -9.976  -0.284  1.00 15.00      B   
ATOM    498  O   PRO   175       8.283 -10.360   0.668  1.00 15.00      B   
ATOM    499  N   LEU   176       9.178 -10.726  -1.362  1.00 15.00      B   
ATOM    500  HN  LEU   176       9.717 -10.364  -2.096  1.00 15.00      B   
ATOM    501  CA  LEU   176       8.631 -12.077  -1.476  1.00 15.00      B   
ATOM    502  CB  LEU   176       8.993 -12.708  -2.822  1.00 15.00      B   
ATOM    503  CG  LEU   176       8.195 -12.219  -4.034  1.00 15.00      B   
ATOM    504  CD1 LEU   176       8.566 -13.014  -5.275  1.00 15.00      B   
ATOM    505  CD2 LEU   176       6.700 -12.305  -3.768  1.00 15.00      B   
ATOM    506  C   LEU   176       9.121 -12.960  -0.331  1.00 15.00      B   
ATOM    507  O   LEU   176       8.328 -13.628   0.330  1.00 15.00      B   
ATOM    508  N   ARG   177      10.427 -12.938  -0.088  1.00 15.00      B   
ATOM    509  HN  ARG   177      11.008 -12.376  -0.642  1.00 15.00      B   
ATOM    510  CA  ARG   177      11.016 -13.731   0.984  1.00 15.00      B   
ATOM    511  CB  ARG   177      12.542 -13.748   0.859  1.00 15.00      B   
ATOM    512  CG  ARG   177      13.073 -14.467  -0.368  1.00 15.00      B   
ATOM    513  CD  ARG   177      14.589 -14.570  -0.320  1.00 15.00      B   
ATOM    514  NE  ARG   177      15.115 -15.412  -1.392  1.00 15.00      B   
ATOM    515  HE  ARG   177      15.130 -15.033  -2.295  1.00 15.00      B   
ATOM    516  CZ  ARG   177      15.571 -16.652  -1.216  1.00 15.00      B   
ATOM    517  NH1 ARG   177      15.573 -17.205  -0.007  1.00 15.00      B   
ATOM    518 HH11 ARG   177      15.217 -16.669   0.810  1.00 15.00      B   
ATOM    519 HH12 ARG   177      15.931 -18.173   0.121  1.00 15.00      B   
ATOM    520  NH2 ARG   177      16.045 -17.331  -2.251  1.00 15.00      B   
ATOM    521 HH21 ARG   177      16.402 -18.299  -2.119  1.00 15.00      B   
ATOM    522 HH22 ARG   177      16.060 -16.896  -3.196  1.00 15.00      B   
ATOM    523  C   ARG   177      10.636 -13.139   2.335  1.00 15.00      B   
ATOM    524  O   ARG   177      10.447 -13.857   3.316  1.00 15.00      B   
ATOM    525  N   LEU   178      10.516 -11.821   2.358  1.00 15.00      B   
ATOM    526  HN  LEU   178      10.662 -11.319   1.529  1.00 15.00      B   
ATOM    527  CA  LEU   178      10.175 -11.089   3.569  1.00 15.00      B   
ATOM    528  CB  LEU   178      10.201  -9.587   3.282  1.00 15.00      B   
ATOM    529  CG  LEU   178       9.680  -8.680   4.393  1.00 15.00      B   
ATOM    530  CD1 LEU   178      10.692  -8.586   5.521  1.00 15.00      B   
ATOM    531  CD2 LEU   178       9.343  -7.306   3.844  1.00 15.00      B   
ATOM    532  C   LEU   178       8.806 -11.490   4.114  1.00 15.00      B   
ATOM    533  O   LEU   178       8.647 -11.702   5.315  1.00 15.00      B   
ATOM    534  N   LEU   179       7.827 -11.605   3.225  1.00 15.00      B   
ATOM    535  HN  LEU   179       8.023 -11.445   2.278  1.00 15.00      B   
ATOM    536  CA  LEU   179       6.469 -11.963   3.616  1.00 15.00      B   
ATOM    537  CB  LEU   179       5.520 -11.887   2.418  1.00 15.00      B   
ATOM    538  CG  LEU   179       5.230 -10.484   1.881  1.00 15.00      B   
ATOM    539  CD1 LEU   179       4.320 -10.556   0.664  1.00 15.00      B   
ATOM    540  CD2 LEU   179       4.615  -9.608   2.964  1.00 15.00      B   
ATOM    541  C   LEU   179       6.402 -13.340   4.264  1.00 15.00      B   
ATOM    542  O   LEU   179       5.634 -13.554   5.205  1.00 15.00      B   
ATOM    543  N   ASP   180       7.204 -14.272   3.766  1.00 15.00      B   
ATOM    544  HN  ASP   180       7.793 -14.052   3.014  1.00 15.00      B   
ATOM    545  CA  ASP   180       7.220 -15.616   4.321  1.00 15.00      B   
ATOM    546  CB  ASP   180       7.749 -16.637   3.313  1.00 15.00      B   
ATOM    547  CG  ASP   180       7.716 -18.052   3.868  1.00 15.00      B   
ATOM    548  OD1 ASP   180       6.645 -18.692   3.821  1.00 15.00      B   
ATOM    549  OD2 ASP   180       8.759 -18.531   4.364  1.00 15.00      B   
ATOM    550  C   ASP   180       8.054 -15.659   5.589  1.00 15.00      B   
ATOM    551  O   ASP   180       7.630 -16.212   6.605  1.00 15.00      B   
ATOM    552  N   GLY   181       9.238 -15.061   5.526  1.00 15.00      B   
ATOM    553  HN  GLY   181       9.514 -14.631   4.690  1.00 15.00      B   
ATOM    554  CA  GLY   181      10.122 -15.038   6.675  1.00 15.00      B   
ATOM    555  C   GLY   181       9.510 -14.307   7.849  1.00 15.00      B   
ATOM    556  O   GLY   181       9.527 -14.800   8.973  1.00 15.00      B   
ATOM    557  N   SER   182       8.964 -13.133   7.584  1.00 15.00      B   
ATOM    558  HN  SER   182       8.984 -12.795   6.664  1.00 15.00      B   
ATOM    559  CA  SER   182       8.337 -12.332   8.615  1.00 15.00      B   
ATOM    560  CB  SER   182       9.064 -10.995   8.756  1.00 15.00      B   
ATOM    561  OG  SER   182      10.463 -11.164   8.597  1.00 15.00      B   
ATOM    562  HG  SER   182      10.775 -10.598   7.887  1.00 15.00      B   
ATOM    563  C   SER   182       6.863 -12.111   8.287  1.00 15.00      B   
ATOM    564  O   SER   182       6.473 -11.052   7.793  1.00 15.00      B   
ATOM    565  N   SER   183       6.051 -13.121   8.568  1.00 15.00      B   
ATOM    566  HN  SER   183       6.426 -13.932   8.971  1.00 15.00      B   
ATOM    567  CA  SER   183       4.618 -13.066   8.297  1.00 15.00      B   
ATOM    568  CB  SER   183       4.048 -14.482   8.194  1.00 15.00      B   
ATOM    569  OG  SER   183       4.770 -15.260   7.251  1.00 15.00      B   
ATOM    570  HG  SER   183       5.617 -15.514   7.626  1.00 15.00      B   
ATOM    571  C   SER   183       3.859 -12.276   9.363  1.00 15.00      B   
ATOM    572  O   SER   183       2.632 -12.180   9.319  1.00 15.00      B   
ATOM    573  N   ASP   184       4.583 -11.711  10.320  1.00 15.00      B   
ATOM    574  HN  ASP   184       5.558 -11.814  10.310  1.00 15.00      B   
ATOM    575  CA  ASP   184       3.956 -10.940  11.385  1.00 15.00      B   
ATOM    576  CB  ASP   184       4.933 -10.685  12.529  1.00 15.00      B   
ATOM    577  CG  ASP   184       4.271  -9.950  13.675  1.00 15.00      B   
ATOM    578  OD1 ASP   184       3.451 -10.566  14.381  1.00 15.00      B   
ATOM    579  OD2 ASP   184       4.558  -8.751  13.865  1.00 15.00      B   
ATOM    580  C   ASP   184       3.420  -9.617  10.855  1.00 15.00      B   
ATOM    581  O   ASP   184       2.407  -9.104  11.332  1.00 15.00      B   
ATOM    582  N   PHE   185       4.097  -9.073   9.857  1.00 15.00      B   
ATOM    583  HN  PHE   185       4.891  -9.531   9.511  1.00 15.00      B   
ATOM    584  CA  PHE   185       3.689  -7.811   9.262  1.00 15.00      B   
ATOM    585  CB  PHE   185       4.905  -7.043   8.741  1.00 15.00      B   
ATOM    586  CG  PHE   185       5.857  -6.586   9.813  1.00 15.00      B   
ATOM    587  CD1 PHE   185       6.795  -7.455  10.348  1.00 15.00      B   
ATOM    588  CD2 PHE   185       5.817  -5.283  10.280  1.00 15.00      B   
ATOM    589  CE1 PHE   185       7.673  -7.034  11.327  1.00 15.00      B   
ATOM    590  CE2 PHE   185       6.692  -4.855  11.260  1.00 15.00      B   
ATOM    591  CZ  PHE   185       7.621  -5.732  11.783  1.00 15.00      B   
ATOM    592  C   PHE   185       2.694  -8.063   8.135  1.00 15.00      B   
ATOM    593  O   PHE   185       3.033  -8.677   7.125  1.00 15.00      B   
ATOM    594  N   VAL   186       1.463  -7.602   8.323  1.00 15.00      B   
ATOM    595  HN  VAL   186       1.253  -7.124   9.152  1.00 15.00      B   
ATOM    596  CA  VAL   186       0.416  -7.789   7.327  1.00 15.00      B   
ATOM    597  CB  VAL   186      -0.755  -8.636   7.874  1.00 15.00      B   
ATOM    598  CG1 VAL   186      -0.331 -10.087   8.041  1.00 15.00      B   
ATOM    599  CG2 VAL   186      -1.264  -8.069   9.191  1.00 15.00      B   
ATOM    600  C   VAL   186      -0.118  -6.454   6.820  1.00 15.00      B   
ATOM    601  O   VAL   186       0.220  -5.395   7.349  1.00 15.00      B   
ATOM    602  N   LEU   187      -0.960  -6.519   5.797  1.00 15.00      B   
ATOM    603  HN  LEU   187      -1.197  -7.398   5.434  1.00 15.00      B   
ATOM    604  CA  LEU   187      -1.545  -5.327   5.193  1.00 15.00      B   
ATOM    605  CB  LEU   187      -2.377  -5.704   3.966  1.00 15.00      B   
ATOM    606  CG  LEU   187      -1.610  -5.990   2.672  1.00 15.00      B   
ATOM    607  CD1 LEU   187      -0.902  -7.337   2.733  1.00 15.00      B   
ATOM    608  CD2 LEU   187      -2.546  -5.931   1.477  1.00 15.00      B   
ATOM    609  C   LEU   187      -2.408  -4.555   6.186  1.00 15.00      B   
ATOM    610  O   LEU   187      -3.249  -5.135   6.876  1.00 15.00      B   
ATOM    611  N   THR   188      -2.194  -3.248   6.251  1.00 15.00      B   
ATOM    612  HN  THR   188      -1.506  -2.850   5.677  1.00 15.00      B   
ATOM    613  CA  THR   188      -2.949  -2.387   7.148  1.00 15.00      B   
ATOM    614  CB  THR   188      -2.137  -2.071   8.423  1.00 15.00      B   
ATOM    615  OG1 THR   188      -0.732  -2.192   8.143  1.00 15.00      B   
ATOM    616  HG1 THR   188      -0.596  -2.217   7.193  1.00 15.00      B   
ATOM    617  CG2 THR   188      -2.505  -3.025   9.551  1.00 15.00      B   
ATOM    618  C   THR   188      -3.294  -1.081   6.438  1.00 15.00      B   
ATOM    619  O   THR   188      -2.464  -0.527   5.716  1.00 15.00      B   
ATOM    620  N   TYR   189      -4.512  -0.595   6.621  1.00 15.00      B   
ATOM    621  HN  TYR   189      -5.145  -1.077   7.193  1.00 15.00      B   
ATOM    622  CA  TYR   189      -4.920   0.646   5.982  1.00 15.00      B   
ATOM    623  CB  TYR   189      -5.975   0.432   4.890  1.00 15.00      B   
ATOM    624  CG  TYR   189      -7.056  -0.578   5.210  1.00 15.00      B   
ATOM    625  CD1 TYR   189      -7.971  -0.355   6.230  1.00 15.00      B   
ATOM    626  CD2 TYR   189      -7.173  -1.748   4.472  1.00 15.00      B   
ATOM    627  CE1 TYR   189      -8.972  -1.272   6.509  1.00 15.00      B   
ATOM    628  CE2 TYR   189      -8.165  -2.669   4.744  1.00 15.00      B   
ATOM    629  CZ  TYR   189      -9.065  -2.428   5.762  1.00 15.00      B   
ATOM    630  OH  TYR   189     -10.059  -3.347   6.028  1.00 15.00      B   
ATOM    631  HH  TYR   189     -10.894  -2.889   6.150  1.00 15.00      B   
ATOM    632  C   TYR   189      -5.347   1.708   6.984  1.00 15.00      B   
ATOM    633  O   TYR   189      -5.745   1.399   8.109  1.00 15.00      B   
ATOM    634  N   GLU   190      -5.250   2.956   6.553  1.00 15.00      B   
ATOM    635  HN  GLU   190      -4.928   3.110   5.641  1.00 15.00      B   
ATOM    636  CA  GLU   190      -5.598   4.108   7.366  1.00 15.00      B   
ATOM    637  CB  GLU   190      -4.595   5.228   7.066  1.00 15.00      B   
ATOM    638  CG  GLU   190      -4.803   6.514   7.841  1.00 15.00      B   
ATOM    639  CD  GLU   190      -4.015   7.665   7.249  1.00 15.00      B   
ATOM    640  OE1 GLU   190      -4.597   8.457   6.475  1.00 15.00      B   
ATOM    641  OE2 GLU   190      -2.811   7.784   7.547  1.00 15.00      B   
ATOM    642  C   GLU   190      -7.014   4.580   7.043  1.00 15.00      B   
ATOM    643  O   GLU   190      -7.350   4.804   5.874  1.00 15.00      B   
ATOM    644  N   ASP   191      -7.838   4.720   8.078  1.00 15.00      B   
ATOM    645  HN  ASP   191      -7.510   4.515   8.979  1.00 15.00      B   
ATOM    646  CA  ASP   191      -9.219   5.171   7.910  1.00 15.00      B   
ATOM    647  CB  ASP   191     -10.150   4.483   8.920  1.00 15.00      B   
ATOM    648  CG  ASP   191     -10.337   5.269  10.205  1.00 15.00      B   
ATOM    649  OD1 ASP   191      -9.385   5.339  11.010  1.00 15.00      B   
ATOM    650  OD2 ASP   191     -11.433   5.830  10.410  1.00 15.00      B   
ATOM    651  C   ASP   191      -9.312   6.691   8.036  1.00 15.00      B   
ATOM    652  O   ASP   191      -8.296   7.365   8.204  1.00 15.00      B   
ATOM    653  N   LYS   192     -10.532   7.222   7.965  1.00 15.00      B   
ATOM    654  HN  LYS   192     -11.302   6.628   7.845  1.00 15.00      B   
ATOM    655  CA  LYS   192     -10.757   8.661   8.061  1.00 15.00      B   
ATOM    656  CB  LYS   192     -12.215   9.018   7.755  1.00 15.00      B   
ATOM    657  CG  LYS   192     -13.238   8.230   8.555  1.00 15.00      B   
ATOM    658  CD  LYS   192     -14.635   8.786   8.353  1.00 15.00      B   
ATOM    659  CE  LYS   192     -15.687   7.868   8.949  1.00 15.00      B   
ATOM    660  NZ  LYS   192     -17.038   8.482   8.923  1.00 15.00      B   
ATOM    661  HZ1 LYS   192     -17.735   7.830   9.337  1.00 15.00      B   
ATOM    662  HZ2 LYS   192     -17.316   8.693   7.944  1.00 15.00      B   
ATOM    663  HZ3 LYS   192     -17.039   9.367   9.470  1.00 15.00      B   
ATOM    664  C   LYS   192     -10.330   9.226   9.417  1.00 15.00      B   
ATOM    665  O   LYS   192      -9.881  10.371   9.504  1.00 15.00      B   
ATOM    666  N   GLU   193     -10.474   8.427  10.470  1.00 15.00      B   
ATOM    667  HN  GLU   193     -10.850   7.531  10.344  1.00 15.00      B   
ATOM    668  CA  GLU   193     -10.084   8.855  11.808  1.00 15.00      B   
ATOM    669  CB  GLU   193     -10.742   7.982  12.881  1.00 15.00      B   
ATOM    670  CG  GLU   193     -10.653   8.559  14.286  1.00 15.00      B   
ATOM    671  CD  GLU   193     -10.781   7.503  15.362  1.00 15.00      B   
ATOM    672  OE1 GLU   193     -11.922   7.120  15.699  1.00 15.00      B   
ATOM    673  OE2 GLU   193      -9.738   7.059  15.887  1.00 15.00      B   
ATOM    674  C   GLU   193      -8.567   8.800  11.946  1.00 15.00      B   
ATOM    675  O   GLU   193      -7.951   9.695  12.525  1.00 15.00      B   
ATOM    676  N   GLY   194      -7.977   7.735  11.417  1.00 15.00      B   
ATOM    677  HN  GLY   194      -8.527   7.047  10.988  1.00 15.00      B   
ATOM    678  CA  GLY   194      -6.539   7.578  11.466  1.00 15.00      B   
ATOM    679  C   GLY   194      -6.115   6.337  12.223  1.00 15.00      B   
ATOM    680  O   GLY   194      -5.032   6.301  12.809  1.00 15.00      B   
ATOM    681  N   ASP   195      -6.965   5.320  12.220  1.00 15.00      B   
ATOM    682  HN  ASP   195      -7.815   5.410  11.741  1.00 15.00      B   
ATOM    683  CA  ASP   195      -6.668   4.073  12.909  1.00 15.00      B   
ATOM    684  CB  ASP   195      -7.880   3.596  13.712  1.00 15.00      B   
ATOM    685  CG  ASP   195      -7.552   2.464  14.667  1.00 15.00      B   
ATOM    686  OD1 ASP   195      -8.472   1.707  15.033  1.00 15.00      B   
ATOM    687  OD2 ASP   195      -6.377   2.332  15.069  1.00 15.00      B   
ATOM    688  C   ASP   195      -6.247   3.007  11.908  1.00 15.00      B   
ATOM    689  O   ASP   195      -6.850   2.875  10.838  1.00 15.00      B   
ATOM    690  N   TRP   196      -5.209   2.258  12.253  1.00 15.00      B   
ATOM    691  HN  TRP   196      -4.772   2.417  13.116  1.00 15.00      B   
ATOM    692  CA  TRP   196      -4.701   1.208  11.388  1.00 15.00      B   
ATOM    693  CB  TRP   196      -3.214   0.960  11.643  1.00 15.00      B   
ATOM    694  CG  TRP   196      -2.360   2.172  11.437  1.00 15.00      B   
ATOM    695  CD1 TRP   196      -1.838   2.975  12.403  1.00 15.00      B   
ATOM    696  CD2 TRP   196      -1.938   2.727  10.182  1.00 15.00      B   
ATOM    697  NE1 TRP   196      -1.113   3.993  11.838  1.00 15.00      B   
ATOM    698  HE1 TRP   196      -0.640   4.696  12.330  1.00 15.00      B   
ATOM    699  CE2 TRP   196      -1.156   3.863  10.473  1.00 15.00      B   
ATOM    700  CE3 TRP   196      -2.138   2.369   8.845  1.00 15.00      B   
ATOM    701  CZ2 TRP   196      -0.581   4.648   9.474  1.00 15.00      B   
ATOM    702  CZ3 TRP   196      -1.567   3.150   7.855  1.00 15.00      B   
ATOM    703  CH2 TRP   196      -0.795   4.273   8.174  1.00 15.00      B   
ATOM    704  C   TRP   196      -5.482  -0.080  11.579  1.00 15.00      B   
ATOM    705  O   TRP   196      -5.544  -0.631  12.682  1.00 15.00      B   
ATOM    706  N   MET   197      -6.086  -0.547  10.500  1.00 15.00      B   
ATOM    707  HN  MET   197      -6.006  -0.050   9.659  1.00 15.00      B   
ATOM    708  CA  MET   197      -6.865  -1.775  10.522  1.00 15.00      B   
ATOM    709  CB  MET   197      -8.338  -1.484  10.225  1.00 15.00      B   
ATOM    710  CG  MET   197      -9.097  -0.841  11.373  1.00 15.00      B   
ATOM    711  SD  MET   197      -9.224  -1.914  12.818  1.00 15.00      B   
ATOM    712  CE  MET   197     -10.277  -0.922  13.875  1.00 15.00      B   
ATOM    713  C   MET   197      -6.317  -2.755   9.495  1.00 15.00      B   
ATOM    714  O   MET   197      -5.801  -2.343   8.454  1.00 15.00      B   
ATOM    715  N   LEU   198      -6.434  -4.045   9.791  1.00 15.00      B   
ATOM    716  HN  LEU   198      -6.861  -4.302  10.635  1.00 15.00      B   
ATOM    717  CA  LEU   198      -5.945  -5.091   8.897  1.00 15.00      B   
ATOM    718  CB  LEU   198      -6.019  -6.459   9.577  1.00 15.00      B   
ATOM    719  CG  LEU   198      -4.809  -6.863  10.424  1.00 15.00      B   
ATOM    720  CD1 LEU   198      -4.750  -6.057  11.714  1.00 15.00      B   
ATOM    721  CD2 LEU   198      -4.834  -8.354  10.718  1.00 15.00      B   
ATOM    722  C   LEU   198      -6.734  -5.104   7.593  1.00 15.00      B   
ATOM    723  O   LEU   198      -7.845  -4.584   7.537  1.00 15.00      B   
ATOM    724  N   VAL   199      -6.150  -5.702   6.552  1.00 15.00      B   
ATOM    725  HN  VAL   199      -5.265  -6.104   6.677  1.00 15.00      B   
ATOM    726  CA  VAL   199      -6.777  -5.783   5.228  1.00 15.00      B   
ATOM    727  CB  VAL   199      -5.969  -6.696   4.267  1.00 15.00      B   
ATOM    728  CG1 VAL   199      -5.841  -8.110   4.818  1.00 15.00      B   
ATOM    729  CG2 VAL   199      -6.565  -6.703   2.863  1.00 15.00      B   
ATOM    730  C   VAL   199      -8.250  -6.212   5.278  1.00 15.00      B   
ATOM    731  O   VAL   199      -9.090  -5.676   4.554  1.00 15.00      B   
ATOM    732  N   GLY   200      -8.564  -7.160   6.144  1.00 15.00      B   
ATOM    733  HN  GLY   200      -7.864  -7.547   6.711  1.00 15.00      B   
ATOM    734  CA  GLY   200      -9.928  -7.626   6.259  1.00 15.00      B   
ATOM    735  C   GLY   200     -10.474  -7.426   7.654  1.00 15.00      B   
ATOM    736  O   GLY   200     -11.172  -8.290   8.180  1.00 15.00      B   
ATOM    737  N   ASP   201     -10.158  -6.284   8.255  1.00 15.00      B   
ATOM    738  HN  ASP   201      -9.603  -5.631   7.780  1.00 15.00      B   
ATOM    739  CA  ASP   201     -10.619  -5.978   9.609  1.00 15.00      B   
ATOM    740  CB  ASP   201      -9.623  -5.065  10.327  1.00 15.00      B   
ATOM    741  CG  ASP   201      -9.469  -5.404  11.797  1.00 15.00      B   
ATOM    742  OD1 ASP   201     -10.480  -5.402  12.530  1.00 15.00      B   
ATOM    743  OD2 ASP   201      -8.326  -5.671  12.227  1.00 15.00      B   
ATOM    744  C   ASP   201     -11.995  -5.325   9.602  1.00 15.00      B   
ATOM    745  O   ASP   201     -12.922  -5.806  10.251  1.00 15.00      B   
ATOM    746  N   VAL   202     -12.129  -4.231   8.863  1.00 15.00      B   
ATOM    747  HN  VAL   202     -11.361  -3.899   8.353  1.00 15.00      B   
ATOM    748  CA  VAL   202     -13.394  -3.515   8.794  1.00 15.00      B   
ATOM    749  CB  VAL   202     -13.190  -1.983   8.796  1.00 15.00      B   
ATOM    750  CG1 VAL   202     -12.524  -1.541  10.088  1.00 15.00      B   
ATOM    751  CG2 VAL   202     -12.379  -1.534   7.589  1.00 15.00      B   
ATOM    752  C   VAL   202     -14.206  -3.935   7.570  1.00 15.00      B   
ATOM    753  O   VAL   202     -13.659  -4.487   6.614  1.00 15.00      B   
ATOM    754  N   PRO   203     -15.531  -3.703   7.598  1.00 15.00      B   
ATOM    755  CA  PRO   203     -16.418  -4.044   6.480  1.00 15.00      B   
ATOM    756  CB  PRO   203     -17.802  -3.599   6.967  1.00 15.00      B   
ATOM    757  CG  PRO   203     -17.681  -3.519   8.449  1.00 15.00      B   
ATOM    758  CD  PRO   203     -16.268  -3.105   8.724  1.00 15.00      B   
ATOM    759  C   PRO   203     -16.046  -3.270   5.218  1.00 15.00      B   
ATOM    760  O   PRO   203     -15.661  -2.099   5.292  1.00 15.00      B   
ATOM    761  N   TRP   204     -16.190  -3.921   4.069  1.00 15.00      B   
ATOM    762  HN  TRP   204     -16.529  -4.840   4.087  1.00 15.00      B   
ATOM    763  CA  TRP   204     -15.862  -3.318   2.778  1.00 15.00      B   
ATOM    764  CB  TRP   204     -16.099  -4.336   1.647  1.00 15.00      B   
ATOM    765  CG  TRP   204     -16.103  -3.750   0.264  1.00 15.00      B   
ATOM    766  CD1 TRP   204     -17.177  -3.628  -0.569  1.00 15.00      B   
ATOM    767  CD2 TRP   204     -14.982  -3.209  -0.447  1.00 15.00      B   
ATOM    768  NE1 TRP   204     -16.795  -3.046  -1.753  1.00 15.00      B   
ATOM    769  HE1 TRP   204     -17.388  -2.853  -2.509  1.00 15.00      B   
ATOM    770  CE2 TRP   204     -15.453  -2.779  -1.704  1.00 15.00      B   
ATOM    771  CE3 TRP   204     -13.627  -3.048  -0.147  1.00 15.00      B   
ATOM    772  CZ2 TRP   204     -14.618  -2.195  -2.655  1.00 15.00      B   
ATOM    773  CZ3 TRP   204     -12.800  -2.471  -1.092  1.00 15.00      B   
ATOM    774  CH2 TRP   204     -13.298  -2.049  -2.330  1.00 15.00      B   
ATOM    775  C   TRP   204     -16.663  -2.037   2.540  1.00 15.00      B   
ATOM    776  O   TRP   204     -16.127  -1.037   2.050  1.00 15.00      B   
ATOM    777  N   ARG   205     -17.938  -2.066   2.914  1.00 15.00      B   
ATOM    778  HN  ARG   205     -18.295  -2.883   3.320  1.00 15.00      B   
ATOM    779  CA  ARG   205     -18.822  -0.919   2.739  1.00 15.00      B   
ATOM    780  CB  ARG   205     -20.245  -1.257   3.180  1.00 15.00      B   
ATOM    781  CG  ARG   205     -21.298  -0.329   2.598  1.00 15.00      B   
ATOM    782  CD  ARG   205     -22.530  -0.259   3.479  1.00 15.00      B   
ATOM    783  NE  ARG   205     -23.563   0.590   2.891  1.00 15.00      B   
ATOM    784  HE  ARG   205     -24.062   0.227   2.129  1.00 15.00      B   
ATOM    785  CZ  ARG   205     -23.866   1.815   3.322  1.00 15.00      B   
ATOM    786  NH1 ARG   205     -23.217   2.344   4.357  1.00 15.00      B   
ATOM    787 HH11 ARG   205     -23.458   3.300   4.688  1.00 15.00      B   
ATOM    788 HH12 ARG   205     -22.469   1.801   4.834  1.00 15.00      B   
ATOM    789  NH2 ARG   205     -24.811   2.519   2.708  1.00 15.00      B   
ATOM    790 HH21 ARG   205     -25.048   3.475   3.043  1.00 15.00      B   
ATOM    791 HH22 ARG   205     -25.313   2.115   1.892  1.00 15.00      B   
ATOM    792  C   ARG   205     -18.314   0.298   3.506  1.00 15.00      B   
ATOM    793  O   ARG   205     -18.483   1.435   3.070  1.00 15.00      B   
ATOM    794  N   MET   206     -17.692   0.052   4.651  1.00 15.00      B   
ATOM    795  HN  MET   206     -17.589  -0.875   4.952  1.00 15.00      B   
ATOM    796  CA  MET   206     -17.159   1.132   5.471  1.00 15.00      B   
ATOM    797  CB  MET   206     -17.090   0.711   6.941  1.00 15.00      B   
ATOM    798  CG  MET   206     -18.413   0.772   7.681  1.00 15.00      B   
ATOM    799  SD  MET   206     -18.248   0.305   9.414  1.00 15.00      B   
ATOM    800  CE  MET   206     -19.918   0.583   9.997  1.00 15.00      B   
ATOM    801  C   MET   206     -15.769   1.521   4.991  1.00 15.00      B   
ATOM    802  O   MET   206     -15.404   2.696   4.983  1.00 15.00      B   
ATOM    803  N   PHE   207     -15.004   0.519   4.585  1.00 15.00      B   
ATOM    804  HN  PHE   207     -15.366  -0.391   4.609  1.00 15.00      B   
ATOM    805  CA  PHE   207     -13.645   0.720   4.105  1.00 15.00      B   
ATOM    806  CB  PHE   207     -12.974  -0.632   3.828  1.00 15.00      B   
ATOM    807  CG  PHE   207     -11.652  -0.538   3.118  1.00 15.00      B   
ATOM    808  CD1 PHE   207     -10.641   0.280   3.598  1.00 15.00      B   
ATOM    809  CD2 PHE   207     -11.422  -1.269   1.966  1.00 15.00      B   
ATOM    810  CE1 PHE   207      -9.428   0.366   2.942  1.00 15.00      B   
ATOM    811  CE2 PHE   207     -10.212  -1.190   1.305  1.00 15.00      B   
ATOM    812  CZ  PHE   207      -9.214  -0.370   1.792  1.00 15.00      B   
ATOM    813  C   PHE   207     -13.594   1.616   2.869  1.00 15.00      B   
ATOM    814  O   PHE   207     -12.851   2.588   2.842  1.00 15.00      B   
ATOM    815  N   ILE   208     -14.413   1.302   1.866  1.00 15.00      B   
ATOM    816  HN  ILE   208     -15.016   0.536   1.965  1.00 15.00      B   
ATOM    817  CA  ILE   208     -14.436   2.070   0.621  1.00 15.00      B   
ATOM    818  CB  ILE   208     -15.411   1.448  -0.414  1.00 15.00      B   
ATOM    819  CG1 ILE   208     -15.207   2.070  -1.800  1.00 15.00      B   
ATOM    820  CG2 ILE   208     -16.863   1.591   0.033  1.00 15.00      B   
ATOM    821  CD1 ILE   208     -15.957   1.363  -2.910  1.00 15.00      B   
ATOM    822  C   ILE   208     -14.761   3.553   0.842  1.00 15.00      B   
ATOM    823  O   ILE   208     -14.369   4.409   0.047  1.00 15.00      B   
ATOM    824  N   ASN   209     -15.444   3.865   1.936  1.00 15.00      B   
ATOM    825  HN  ASN   209     -15.700   3.156   2.562  1.00 15.00      B   
ATOM    826  CA  ASN   209     -15.820   5.244   2.222  1.00 15.00      B   
ATOM    827  CB  ASN   209     -17.266   5.306   2.727  1.00 15.00      B   
ATOM    828  CG  ASN   209     -17.715   6.713   3.083  1.00 15.00      B   
ATOM    829  OD1 ASN   209     -18.098   7.496   2.212  1.00 15.00      B   
ATOM    830  ND2 ASN   209     -17.690   7.039   4.371  1.00 15.00      B   
ATOM    831 HD21 ASN   209     -17.387   6.364   5.014  1.00 15.00      B   
ATOM    832 HD22 ASN   209     -17.975   7.941   4.626  1.00 15.00      B   
ATOM    833  C   ASN   209     -14.876   5.915   3.219  1.00 15.00      B   
ATOM    834  O   ASN   209     -14.768   7.139   3.250  1.00 15.00      B   
ATOM    835  N   SER   210     -14.184   5.122   4.020  1.00 15.00      B   
ATOM    836  HN  SER   210     -14.276   4.150   3.936  1.00 15.00      B   
ATOM    837  CA  SER   210     -13.287   5.675   5.026  1.00 15.00      B   
ATOM    838  CB  SER   210     -13.590   5.061   6.392  1.00 15.00      B   
ATOM    839  OG  SER   210     -14.990   4.973   6.598  1.00 15.00      B   
ATOM    840  HG  SER   210     -15.268   4.057   6.523  1.00 15.00      B   
ATOM    841  C   SER   210     -11.810   5.505   4.682  1.00 15.00      B   
ATOM    842  O   SER   210     -10.946   5.950   5.430  1.00 15.00      B   
ATOM    843  N   VAL   211     -11.521   4.872   3.555  1.00 15.00      B   
ATOM    844  HN  VAL   211     -12.250   4.545   2.988  1.00 15.00      B   
ATOM    845  CA  VAL   211     -10.139   4.652   3.141  1.00 15.00      B   
ATOM    846  CB  VAL   211     -10.023   3.663   1.957  1.00 15.00      B   
ATOM    847  CG1 VAL   211     -10.860   4.109   0.762  1.00 15.00      B   
ATOM    848  CG2 VAL   211      -8.570   3.444   1.559  1.00 15.00      B   
ATOM    849  C   VAL   211      -9.414   5.963   2.829  1.00 15.00      B   
ATOM    850  O   VAL   211      -9.829   6.726   1.954  1.00 15.00      B   
ATOM    851  N   LYS   212      -8.343   6.227   3.571  1.00 15.00      B   
ATOM    852  HN  LYS   212      -8.079   5.594   4.271  1.00 15.00      B   
ATOM    853  CA  LYS   212      -7.553   7.433   3.369  1.00 15.00      B   
ATOM    854  CB  LYS   212      -7.433   8.234   4.668  1.00 15.00      B   
ATOM    855  CG  LYS   212      -8.727   8.900   5.117  1.00 15.00      B   
ATOM    856  CD  LYS   212      -9.051  10.137   4.290  1.00 15.00      B   
ATOM    857  CE  LYS   212      -9.940   9.806   3.100  1.00 15.00      B   
ATOM    858  NZ  LYS   212     -10.523  11.030   2.493  1.00 15.00      B   
ATOM    859  HZ1 LYS   212      -9.765  11.661   2.163  1.00 15.00      B   
ATOM    860  HZ2 LYS   212     -11.100  11.537   3.194  1.00 15.00      B   
ATOM    861  HZ3 LYS   212     -11.125  10.776   1.684  1.00 15.00      B   
ATOM    862  C   LYS   212      -6.168   7.105   2.824  1.00 15.00      B   
ATOM    863  O   LYS   212      -5.618   7.848   2.013  1.00 15.00      B   
ATOM    864  N   ARG   213      -5.602   5.996   3.278  1.00 15.00      B   
ATOM    865  HN  ARG   213      -6.082   5.443   3.929  1.00 15.00      B   
ATOM    866  CA  ARG   213      -4.281   5.583   2.828  1.00 15.00      B   
ATOM    867  CB  ARG   213      -3.183   6.330   3.598  1.00 15.00      B   
ATOM    868  CG  ARG   213      -1.774   6.097   3.062  1.00 15.00      B   
ATOM    869  CD  ARG   213      -0.799   5.702   4.164  1.00 15.00      B   
ATOM    870  NE  ARG   213      -0.350   6.852   4.947  1.00 15.00      B   
ATOM    871  HE  ARG   213      -0.983   7.591   5.062  1.00 15.00      B   
ATOM    872  CZ  ARG   213       0.858   6.955   5.509  1.00 15.00      B   
ATOM    873  NH1 ARG   213       1.751   5.976   5.374  1.00 15.00      B   
ATOM    874 HH11 ARG   213       1.510   5.124   4.828  1.00 15.00      B   
ATOM    875 HH12 ARG   213       2.689   6.064   5.814  1.00 15.00      B   
ATOM    876  NH2 ARG   213       1.177   8.038   6.208  1.00 15.00      B   
ATOM    877 HH21 ARG   213       2.118   8.117   6.645  1.00 15.00      B   
ATOM    878 HH22 ARG   213       0.486   8.808   6.319  1.00 15.00      B   
ATOM    879  C   ARG   213      -4.092   4.087   3.013  1.00 15.00      B   
ATOM    880  O   ARG   213      -4.529   3.517   4.008  1.00 15.00      B   
ATOM    881  N   LEU   214      -3.437   3.459   2.055  1.00 15.00      B   
ATOM    882  HN  LEU   214      -3.129   3.966   1.275  1.00 15.00      B   
ATOM    883  CA  LEU   214      -3.160   2.034   2.127  1.00 15.00      B   
ATOM    884  CB  LEU   214      -3.722   1.310   0.903  1.00 15.00      B   
ATOM    885  CG  LEU   214      -3.425  -0.190   0.807  1.00 15.00      B   
ATOM    886  CD1 LEU   214      -4.281  -0.980   1.784  1.00 15.00      B   
ATOM    887  CD2 LEU   214      -3.619  -0.688  -0.615  1.00 15.00      B   
ATOM    888  C   LEU   214      -1.654   1.830   2.203  1.00 15.00      B   
ATOM    889  O   LEU   214      -0.901   2.536   1.539  1.00 15.00      B   
ATOM    890  N   ARG   215      -1.210   0.891   3.023  1.00 15.00      B   
ATOM    891  HN  ARG   215      -1.847   0.363   3.548  1.00 15.00      B   
ATOM    892  CA  ARG   215       0.213   0.636   3.152  1.00 15.00      B   
ATOM    893  CB  ARG   215       0.837   1.481   4.273  1.00 15.00      B   
ATOM    894  CG  ARG   215       0.420   1.087   5.677  1.00 15.00      B   
ATOM    895  CD  ARG   215       1.536   0.350   6.395  1.00 15.00      B   
ATOM    896  NE  ARG   215       1.160   0.001   7.762  1.00 15.00      B   
ATOM    897  HE  ARG   215       0.367  -0.562   7.883  1.00 15.00      B   
ATOM    898  CZ  ARG   215       1.828   0.402   8.839  1.00 15.00      B   
ATOM    899  NH1 ARG   215       2.912   1.155   8.708  1.00 15.00      B   
ATOM    900 HH11 ARG   215       3.241   1.433   7.761  1.00 15.00      B   
ATOM    901 HH12 ARG   215       3.433   1.468   9.552  1.00 15.00      B   
ATOM    902  NH2 ARG   215       1.407   0.052  10.047  1.00 15.00      B   
ATOM    903 HH21 ARG   215       1.929   0.365  10.890  1.00 15.00      B   
ATOM    904 HH22 ARG   215       0.555  -0.535  10.151  1.00 15.00      B   
ATOM    905  C   ARG   215       0.508  -0.840   3.345  1.00 15.00      B   
ATOM    906  O   ARG   215      -0.213  -1.549   4.050  1.00 15.00      B   
ATOM    907  N   ILE   216       1.560  -1.304   2.700  1.00 15.00      B   
ATOM    908  HN  ILE   216       2.080  -0.698   2.131  1.00 15.00      B   
ATOM    909  CA  ILE   216       1.964  -2.691   2.814  1.00 15.00      B   
ATOM    910  CB  ILE   216       2.567  -3.232   1.499  1.00 15.00      B   
ATOM    911  CG1 ILE   216       1.645  -2.921   0.307  1.00 15.00      B   
ATOM    912  CG2 ILE   216       2.828  -4.730   1.598  1.00 15.00      B   
ATOM    913  CD1 ILE   216       0.258  -3.523   0.409  1.00 15.00      B   
ATOM    914  C   ILE   216       2.977  -2.816   3.944  1.00 15.00      B   
ATOM    915  O   ILE   216       4.182  -2.664   3.736  1.00 15.00      B   
ATOM    916  N   MET   217       2.464  -3.048   5.145  1.00 15.00      B   
ATOM    917  HN  MET   217       1.492  -3.134   5.236  1.00 15.00      B   
ATOM    918  CA  MET   217       3.296  -3.179   6.333  1.00 15.00      B   
ATOM    919  CB  MET   217       2.424  -3.278   7.586  1.00 15.00      B   
ATOM    920  CG  MET   217       3.200  -3.275   8.892  1.00 15.00      B   
ATOM    921  SD  MET   217       2.135  -3.294  10.349  1.00 15.00      B   
ATOM    922  CE  MET   217       3.317  -2.830  11.616  1.00 15.00      B   
ATOM    923  C   MET   217       4.215  -4.387   6.233  1.00 15.00      B   
ATOM    924  O   MET   217       3.759  -5.512   6.031  1.00 15.00      B   
ATOM    925  N   GLY   218       5.506  -4.140   6.364  1.00 15.00      B   
ATOM    926  HN  GLY   218       5.804  -3.218   6.513  1.00 15.00      B   
ATOM    927  CA  GLY   218       6.480  -5.202   6.292  1.00 15.00      B   
ATOM    928  C   GLY   218       7.838  -4.731   6.758  1.00 15.00      B   
ATOM    929  O   GLY   218       8.077  -3.527   6.859  1.00 15.00      B   
ATOM    930  N   THR   219       8.726  -5.668   7.046  1.00 15.00      B   
ATOM    931  HN  THR   219       8.472  -6.610   6.955  1.00 15.00      B   
ATOM    932  CA  THR   219      10.071  -5.336   7.495  1.00 15.00      B   
ATOM    933  CB  THR   219      10.664  -6.483   8.339  1.00 15.00      B   
ATOM    934  OG1 THR   219       9.633  -7.438   8.632  1.00 15.00      B   
ATOM    935  HG1 THR   219       8.796  -7.124   8.280  1.00 15.00      B   
ATOM    936  CG2 THR   219      11.238  -5.950   9.644  1.00 15.00      B   
ATOM    937  C   THR   219      10.988  -5.050   6.299  1.00 15.00      B   
ATOM    938  O   THR   219      12.178  -5.380   6.313  1.00 15.00      B   
ATOM    939  N   SER   220      10.434  -4.420   5.268  1.00 15.00      B   
ATOM    940  HN  SER   220       9.488  -4.170   5.316  1.00 15.00      B   
ATOM    941  CA  SER   220      11.191  -4.091   4.071  1.00 15.00      B   
ATOM    942  CB  SER   220      10.250  -3.542   3.000  1.00 15.00      B   
ATOM    943  OG  SER   220       8.898  -3.715   3.395  1.00 15.00      B   
ATOM    944  HG  SER   220       8.684  -4.651   3.405  1.00 15.00      B   
ATOM    945  C   SER   220      12.300  -3.092   4.383  1.00 15.00      B   
ATOM    946  O   SER   220      13.295  -3.008   3.671  1.00 15.00      B   
ATOM    947  N   GLU   221      12.137  -2.348   5.466  1.00 15.00      B   
ATOM    948  HN  GLU   221      11.326  -2.456   6.006  1.00 15.00      B   
ATOM    949  CA  GLU   221      13.137  -1.374   5.869  1.00 15.00      B   
ATOM    950  CB  GLU   221      12.543  -0.371   6.855  1.00 15.00      B   
ATOM    951  CG  GLU   221      11.891  -1.002   8.072  1.00 15.00      B   
ATOM    952  CD  GLU   221      10.931  -0.060   8.772  1.00 15.00      B   
ATOM    953  OE1 GLU   221      11.381   0.728   9.630  1.00 15.00      B   
ATOM    954  OE2 GLU   221       9.722  -0.108   8.466  1.00 15.00      B   
ATOM    955  C   GLU   221      14.361  -2.064   6.465  1.00 15.00      B   
ATOM    956  O   GLU   221      15.401  -1.442   6.668  1.00 15.00      B   
ATOM    957  N   ALA   222      14.232  -3.355   6.739  1.00 15.00      B   
ATOM    958  HN  ALA   222      13.377  -3.800   6.560  1.00 15.00      B   
ATOM    959  CA  ALA   222      15.332  -4.124   7.299  1.00 15.00      B   
ATOM    960  CB  ALA   222      14.908  -4.817   8.586  1.00 15.00      B   
ATOM    961  C   ALA   222      15.861  -5.137   6.286  1.00 15.00      B   
ATOM    962  O   ALA   222      17.070  -5.300   6.128  1.00 15.00      B   
ATOM    963  N   SER   223      14.948  -5.808   5.598  1.00 15.00      B   
ATOM    964  HN  SER   223      13.999  -5.627   5.761  1.00 15.00      B   
ATOM    965  CA  SER   223      15.320  -6.808   4.606  1.00 15.00      B   
ATOM    966  CB  SER   223      14.161  -7.786   4.381  1.00 15.00      B   
ATOM    967  OG  SER   223      14.633  -9.093   4.097  1.00 15.00      B   
ATOM    968  HG  SER   223      13.892  -9.702   4.070  1.00 15.00      B   
ATOM    969  C   SER   223      15.742  -6.163   3.281  1.00 15.00      B   
ATOM    970  O   SER   223      16.646  -6.656   2.605  1.00 15.00      B   
ATOM    971  N   GLY   224      15.100  -5.058   2.918  1.00 15.00      B   
ATOM    972  HN  GLY   224      14.400  -4.695   3.499  1.00 15.00      B   
ATOM    973  CA  GLY   224      15.428  -4.388   1.671  1.00 15.00      B   
ATOM    974  C   GLY   224      16.259  -3.137   1.884  1.00 15.00      B   
ATOM    975  O   GLY   224      17.323  -2.978   1.279  1.00 15.00      B   
ATOM    976  N   LEU   225      15.771  -2.254   2.744  1.00 15.00      B   
ATOM    977  HN  LEU   225      14.918  -2.445   3.188  1.00 15.00      B   
ATOM    978  CA  LEU   225      16.465  -1.003   3.052  1.00 15.00      B   
ATOM    979  CB  LEU   225      15.505  -0.025   3.741  1.00 15.00      B   
ATOM    980  CG  LEU   225      16.112   1.289   4.244  1.00 15.00      B   
ATOM    981  CD1 LEU   225      16.038   2.358   3.171  1.00 15.00      B   
ATOM    982  CD2 LEU   225      15.428   1.756   5.521  1.00 15.00      B   
ATOM    983  C   LEU   225      17.672  -1.261   3.946  1.00 15.00      B   
ATOM    984  O   LEU   225      17.919  -2.400   4.348  1.00 15.00      B   
ATOM    985  N   ALA   226      20.080   0.444   0.757  1.00 15.00      B   
ATOM    986  HN  ALA   226      20.199   0.426  -0.216  1.00 15.00      B   
ATOM    987  CA  ALA   226      19.086   1.337   1.336  1.00 15.00      B   
ATOM    988  CB  ALA   226      19.493   1.732   2.747  1.00 15.00      B   
ATOM    989  C   ALA   226      18.894   2.580   0.466  1.00 15.00      B   
ATOM    990  O   ALA   226      19.386   3.662   0.797  1.00 15.00      B   
ATOM    991  N   PRO   227      18.176   2.438  -0.659  1.00 15.00      B   
ATOM    992  CA  PRO   227      17.920   3.548  -1.588  1.00 15.00      B   
ATOM    993  CB  PRO   227      17.101   2.901  -2.713  1.00 15.00      B   
ATOM    994  CG  PRO   227      17.370   1.441  -2.595  1.00 15.00      B   
ATOM    995  CD  PRO   227      17.569   1.181  -1.132  1.00 15.00      B   
ATOM    996  C   PRO   227      17.117   4.675  -0.941  1.00 15.00      B   
ATOM    997  O   PRO   227      17.436   5.853  -1.110  1.00 15.00      B   
ATOM    998  N   ARG   228      16.088   4.305  -0.189  1.00 15.00      B   
ATOM    999  HN  ARG   228      15.899   3.350  -0.078  1.00 15.00      B   
ATOM   1000  CA  ARG   228      15.228   5.282   0.479  1.00 15.00      B   
ATOM   1001  CB  ARG   228      14.114   4.563   1.241  1.00 15.00      B   
ATOM   1002  CG  ARG   228      12.816   5.342   1.363  1.00 15.00      B   
ATOM   1003  CD  ARG   228      11.825   4.579   2.225  1.00 15.00      B   
ATOM   1004  NE  ARG   228      10.460   5.094   2.119  1.00 15.00      B   
ATOM   1005  HE  ARG   228      10.221   5.588   1.307  1.00 15.00      B   
ATOM   1006  CZ  ARG   228       9.535   4.925   3.064  1.00 15.00      B   
ATOM   1007  NH1 ARG   228       9.834   4.272   4.181  1.00 15.00      B   
ATOM   1008 HH11 ARG   228       9.110   4.142   4.917  1.00 15.00      B   
ATOM   1009 HH12 ARG   228      10.792   3.891   4.320  1.00 15.00      B   
ATOM   1010  NH2 ARG   228       8.310   5.408   2.886  1.00 15.00      B   
ATOM   1011 HH21 ARG   228       8.074   5.917   2.010  1.00 15.00      B   
ATOM   1012 HH22 ARG   228       7.587   5.277   3.622  1.00 15.00      B   
ATOM   1013  C   ARG   228      16.027   6.167   1.435  1.00 15.00      B   
ATOM   1014  O   ARG   228      15.745   7.357   1.574  1.00 15.00      B   
ATOM   1015  N   ARG   229      17.039   5.581   2.070  1.00 15.00      B   
ATOM   1016  HN  ARG   229      17.226   4.634   1.898  1.00 15.00      B   
ATOM   1017  CA  ARG   229      17.878   6.311   3.016  1.00 15.00      B   
ATOM   1018  CB  ARG   229      18.762   5.354   3.821  1.00 15.00      B   
ATOM   1019  CG  ARG   229      19.681   6.046   4.818  1.00 15.00      B   
ATOM   1020  CD  ARG   229      20.404   5.038   5.694  1.00 15.00      B   
ATOM   1021  NE  ARG   229      19.480   4.309   6.560  1.00 15.00      B   
ATOM   1022  HE  ARG   229      18.803   4.833   7.037  1.00 15.00      B   
ATOM   1023  CZ  ARG   229      19.501   2.990   6.738  1.00 15.00      B   
ATOM   1024  NH1 ARG   229      20.399   2.242   6.111  1.00 15.00      B   
ATOM   1025 HH11 ARG   229      21.093   2.685   5.476  1.00 15.00      B   
ATOM   1026 HH12 ARG   229      20.410   1.212   6.255  1.00 15.00      B   
ATOM   1027  NH2 ARG   229      18.614   2.420   7.542  1.00 15.00      B   
ATOM   1028 HH21 ARG   229      18.627   1.390   7.684  1.00 15.00      B   
ATOM   1029 HH22 ARG   229      17.905   3.003   8.031  1.00 15.00      B   
ATOM   1030  C   ARG   229      18.730   7.368   2.315  1.00 15.00      B   
ATOM   1031  O   ARG   229      18.699   8.540   2.688  1.00 15.00      B   
ATOM   1032  N   GLN   230      19.476   6.956   1.290  1.00 15.00      B   
ATOM   1033  HN  GLN   230      19.452   6.012   1.028  1.00 15.00      B   
ATOM   1034  CA  GLN   230      20.329   7.883   0.548  1.00 15.00      B   
ATOM   1035  CB  GLN   230      21.203   7.159  -0.483  1.00 15.00      B   
ATOM   1036  CG  GLN   230      20.471   6.133  -1.330  1.00 15.00      B   
ATOM   1037  CD  GLN   230      21.389   5.408  -2.294  1.00 15.00      B   
ATOM   1038  OE1 GLN   230      21.987   4.387  -1.955  1.00 15.00      B   
ATOM   1039  NE2 GLN   230      21.510   5.934  -3.504  1.00 15.00      B   
ATOM   1040 HE21 GLN   230      21.007   6.750  -3.706  1.00 15.00      B   
ATOM   1041 HE22 GLN   230      22.097   5.485  -4.147  1.00 15.00      B   
ATOM   1042  C   GLN   230      19.510   8.994  -0.102  1.00 15.00      B   
ATOM   1043  O   GLN   230      19.934  10.149  -0.131  1.00 15.00      B   
ATOM   1044  N   GLU   231      18.333   8.639  -0.607  1.00 15.00      B   
ATOM   1045  HN  GLU   231      18.054   7.701  -0.557  1.00 15.00      B   
ATOM   1046  CA  GLU   231      17.450   9.612  -1.232  1.00 15.00      B   
ATOM   1047  CB  GLU   231      16.240   8.918  -1.862  1.00 15.00      B   
ATOM   1048  CG  GLU   231      16.550   8.152  -3.137  1.00 15.00      B   
ATOM   1049  CD  GLU   231      15.521   8.413  -4.217  1.00 15.00      B   
ATOM   1050  OE1 GLU   231      15.634   9.450  -4.909  1.00 15.00      B   
ATOM   1051  OE2 GLU   231      14.588   7.601  -4.374  1.00 15.00      B   
ATOM   1052  C   GLU   231      16.984  10.640  -0.205  1.00 15.00      B   
ATOM   1053  O   GLU   231      16.935  11.838  -0.484  1.00 15.00      B   
ATOM   1054  N   GLN   232      16.659  10.162   0.990  1.00 15.00      B   
ATOM   1055  HN  GLN   232      16.729   9.198   1.153  1.00 15.00      B   
ATOM   1056  CA  GLN   232      16.202  11.031   2.065  1.00 15.00      B   
ATOM   1057  CB  GLN   232      15.649  10.196   3.219  1.00 15.00      B   
ATOM   1058  CG  GLN   232      14.947  11.008   4.291  1.00 15.00      B   
ATOM   1059  CD  GLN   232      14.678  10.198   5.542  1.00 15.00      B   
ATOM   1060  OE1 GLN   232      15.506  10.155   6.454  1.00 15.00      B   
ATOM   1061  NE2 GLN   232      13.521   9.551   5.593  1.00 15.00      B   
ATOM   1062 HE21 GLN   232      12.912   9.631   4.830  1.00 15.00      B   
ATOM   1063 HE22 GLN   232      13.323   9.020   6.392  1.00 15.00      B   
ATOM   1064  C   GLN   232      17.337  11.929   2.558  1.00 15.00      B   
ATOM   1065  O   GLN   232      17.134  13.115   2.823  1.00 15.00      B   
ATOM   1066  N   LYS   233      18.530  11.358   2.671  1.00 15.00      B   
ATOM   1067  HN  LYS   233      18.630  10.410   2.445  1.00 15.00      B   
ATOM   1068  CA  LYS   233      19.695  12.109   3.123  1.00 15.00      B   
ATOM   1069  CB  LYS   233      20.895  11.179   3.326  1.00 15.00      B   
ATOM   1070  CG  LYS   233      21.992  11.774   4.193  1.00 15.00      B   
ATOM   1071  CD  LYS   233      21.497  12.035   5.607  1.00 15.00      B   
ATOM   1072  CE  LYS   233      22.466  12.911   6.387  1.00 15.00      B   
ATOM   1073  NZ  LYS   233      21.988  13.179   7.771  1.00 15.00      B   
ATOM   1074  HZ1 LYS   233      21.070  13.666   7.744  1.00 15.00      B   
ATOM   1075  HZ2 LYS   233      22.671  13.779   8.276  1.00 15.00      B   
ATOM   1076  HZ3 LYS   233      21.879  12.285   8.291  1.00 15.00      B   
ATOM   1077  C   LYS   233      20.040  13.222   2.137  1.00 15.00      B   
ATOM   1078  O   LYS   233      20.451  14.314   2.537  1.00 15.00      B   
ATOM   1079  N   ASP   234      19.858  12.941   0.850  1.00 15.00      B   
ATOM   1080  HN  ASP   234      19.534  12.051   0.599  1.00 15.00      B   
ATOM   1081  CA  ASP   234      20.126  13.917  -0.199  1.00 15.00      B   
ATOM   1082  CB  ASP   234      19.929  13.275  -1.576  1.00 15.00      B   
ATOM   1083  CG  ASP   234      20.112  14.251  -2.720  1.00 15.00      B   
ATOM   1084  OD1 ASP   234      21.268  14.633  -2.997  1.00 15.00      B   
ATOM   1085  OD2 ASP   234      19.103  14.623  -3.359  1.00 15.00      B   
ATOM   1086  C   ASP   234      19.201  15.120  -0.052  1.00 15.00      B   
ATOM   1087  O   ASP   234      19.592  16.257  -0.309  1.00 15.00      B   
ATOM   1088  N   ARG   235      17.977  14.851   0.388  1.00 15.00      B   
ATOM   1089  HN  ARG   235      17.737  13.922   0.586  1.00 15.00      B   
ATOM   1090  CA  ARG   235      16.980  15.895   0.586  1.00 15.00      B   
ATOM   1091  CB  ARG   235      15.591  15.285   0.777  1.00 15.00      B   
ATOM   1092  CG  ARG   235      15.141  14.403  -0.370  1.00 15.00      B   
ATOM   1093  CD  ARG   235      13.826  13.714  -0.060  1.00 15.00      B   
ATOM   1094  NE  ARG   235      13.444  12.784  -1.120  1.00 15.00      B   
ATOM   1095  HE  ARG   235      14.166  12.361  -1.629  1.00 15.00      B   
ATOM   1096  CZ  ARG   235      12.187  12.481  -1.431  1.00 15.00      B   
ATOM   1097  NH1 ARG   235      11.178  13.034  -0.770  1.00 15.00      B   
ATOM   1098 HH11 ARG   235      11.367  13.710  -0.003  1.00 15.00      B   
ATOM   1099 HH12 ARG   235      10.198  12.792  -1.020  1.00 15.00      B   
ATOM   1100  NH2 ARG   235      11.940  11.622  -2.408  1.00 15.00      B   
ATOM   1101 HH21 ARG   235      12.728  11.187  -2.929  1.00 15.00      B   
ATOM   1102 HH22 ARG   235      10.958  11.383  -2.654  1.00 15.00      B   
ATOM   1103  C   ARG   235      17.332  16.753   1.793  1.00 15.00      B   
ATOM   1104  O   ARG   235      17.030  17.944   1.831  1.00 15.00      B   
ATOM   1105  N   GLN   236      17.969  16.138   2.781  1.00 15.00      B   
ATOM   1106  HN  GLN   236      18.178  15.184   2.695  1.00 15.00      B   
ATOM   1107  CA  GLN   236      18.366  16.845   3.991  1.00 15.00      B   
ATOM   1108  CB  GLN   236      18.842  15.864   5.060  1.00 15.00      B   
ATOM   1109  CG  GLN   236      17.752  14.969   5.622  1.00 15.00      B   
ATOM   1110  CD  GLN   236      18.306  13.846   6.475  1.00 15.00      B   
ATOM   1111  OE1 GLN   236      19.346  13.990   7.126  1.00 15.00      B   
ATOM   1112  NE2 GLN   236      17.621  12.713   6.474  1.00 15.00      B   
ATOM   1113 HE21 GLN   236      16.807  12.665   5.930  1.00 15.00      B   
ATOM   1114 HE22 GLN   236      17.956  11.969   7.017  1.00 15.00      B   
ATOM   1115  C   GLN   236      19.465  17.854   3.687  1.00 15.00      B   
ATOM   1116  O   GLN   236      19.527  18.922   4.298  1.00 15.00      B   
ATOM   1117  N   ARG   237      20.326  17.507   2.739  1.00 15.00      B   
ATOM   1118  HN  ARG   237      20.221  16.640   2.295  1.00 15.00      B   
ATOM   1119  CA  ARG   237      21.425  18.379   2.339  1.00 15.00      B   
ATOM   1120  CB  ARG   237      22.533  17.561   1.675  1.00 15.00      B   
ATOM   1121  CG  ARG   237      23.776  18.362   1.315  1.00 15.00      B   
ATOM   1122  CD  ARG   237      24.466  17.785   0.087  1.00 15.00      B   
ATOM   1123  NE  ARG   237      23.682  18.006  -1.130  1.00 15.00      B   
ATOM   1124  HE  ARG   237      23.665  18.915  -1.497  1.00 15.00      B   
ATOM   1125  CZ  ARG   237      22.996  17.050  -1.762  1.00 15.00      B   
ATOM   1126  NH1 ARG   237      22.999  15.808  -1.301  1.00 15.00      B   
ATOM   1127 HH11 ARG   237      23.537  15.573  -0.443  1.00 15.00      B   
ATOM   1128 HH12 ARG   237      22.463  15.068  -1.797  1.00 15.00      B   
ATOM   1129  NH2 ARG   237      22.300  17.334  -2.854  1.00 15.00      B   
ATOM   1130 HH21 ARG   237      21.768  16.585  -3.341  1.00 15.00      B   
ATOM   1131 HH22 ARG   237      22.286  18.306  -3.223  1.00 15.00      B   
ATOM   1132  C   ARG   237      20.938  19.469   1.384  1.00 15.00      B   
ATOM   1133  O   ARG   237      19.787  19.911   1.459  1.00 15.00      B   
END
