# Supplementary material for: Flexibility of intrinsically disordered degrons in AUX/IAA proteins reinforces auxin co-receptor assemblies
Source: Nat Commun. 2020 May 8;11:2277. doi: 10.1038/s41467-020-16147-2 (PMC7210949; doi:10.1038/s41467-020-16147-2)
Supplement: Supplementary file 12 — Supplementary Data 9 [file 41467_2020_16147_MOESM12_ESM.gz]

Archive with 9 entries (8 files):
- MD
- MD/em.mdp
- MD/equilibration.mdp
- MD/productive.mdp
- MD/TIR1-IAA12_PB1_Cluster1_0ns.pdb
- MD/TIR1-IAA12_PB1_Cluster2_0ns.pdb
- MD/TIR1-IAA12_PB1_Cluster3_0ns.pdb
- MD/TIR1-IAA7_PB1_Cluster1_0ns.pdb
- MD/TIR1-IAA7_PB1_Cluster2_0ns.pdb
