# Supplementary material for: Flexibility of intrinsically disordered degrons in AUX/IAA proteins reinforces auxin co-receptor assemblies
Source: Nat Commun. 2020 May 8;11:2277. doi: 10.1038/s41467-020-16147-2 (PMC7210949; doi:10.1038/s41467-020-16147-2)
Supplement: Supplementary file 12 — Supplementary Data 9 [file 41467_2020_16147_MOESM12_ESM.gz › MD/em.mdp]

;
;	User spoel (236)
;	Wed Nov  3 17:12:44 1993
;	Input file
;
define              =  -DFLEXIBLE
constraints         =  none
integrator          =  steep
nsteps              =  50000
;
;	Energy minimizing stuff
;
emtol               =  1000
emstep              =  0.01


nstlist         = 10        ; Frequency to update the neighbor list and long range forces
cutoff-scheme   = Verlet    ; Buffered neighbor searching
rlist           = 1.2
ns_type		    = grid		; search neighboring grid cells
vdwtype         = Cut-off
vdw-modifier    = Potential-shift-Verlet
rvdw_switch     = 1.0
rvdw            = 1.2       ; Short-range Van der Waals cut-off
coulombtype     = PME       ; Treatment of long range electrostatic interactions
rcoulomb        = 1.2       ; Short-range electrostatic cut-off
coulomb-modifier = Potential-shift-Verlet
pbc             = xyz       ; Periodic Boundary Conditions in all 3 dimensions
