# Supplementary material for: Flexibility of intrinsically disordered degrons in AUX/IAA proteins reinforces auxin co-receptor assemblies
Source: Nat Commun. 2020 May 8;11:2277. doi: 10.1038/s41467-020-16147-2 (PMC7210949; doi:10.1038/s41467-020-16147-2)
Supplement: Supplementary file 12 — Supplementary Data 9 [file 41467_2020_16147_MOESM12_ESM.gz › MD/productive.mdp]

;PlmII+Inhibitor MD productive run
; Run parameters
;integrator	= md		; leap-frog integrator
integrator	= sd
nsteps		= 10000000	; 2 * 5000000 = 10000 ps (10 ns)
dt		    = 0.002		; 2 fs
; Output control
nstxout		        = 50000		; save coordinates every 10.0 ps
nstvout		        = 50000		; save velocities every 10.0 ps
nstenergy	        = 1000		; save energies every 10.0 ps
nstlog		        = 1000		; update log file every 10.0 ps
nstxtcout               = 5000
xtc-precision           = 1000
;nstxout-compressed  = 5000      ; save compressed coordinates every 10.0 ps
                                ; nstxout-compressed replaces nstxtcout
;compressed-x-grps   = System    ; replaces xtc-grps
; Bond parameters
;continuation	        = yes		; Restarting after NPT 
constraint_algorithm    = lincs	    ; holonomic constraints 
constraints	            = all-bonds	; all bonds (even heavy atom-H bonds) constrained
lincs_iter	            = 1		    ; accuracy of LINCS
lincs_order	            = 4		    ; also related to accuracy
; Neighborsearching
;cutoff-scheme   = Group
cutoff-scheme   = Verlet
ns_type		    = grid		; search neighboring grid cells
nstlist		    = 20	    ; 20 fs, largely irrelevant with Verlet scheme
rlist           = 1.2
rcoulomb	    = 1.2		; short-range electrostatic cutoff (in nm)
coulomb-modifier = Potential-shift-Verlet
vdwtype         = Cut-off
vdw-modifier    = Potential-shift-Verlet
rvdw_switch     = 1.0
rvdw		    = 1.2		; short-range van der Waals cutoff (in nm)
; Electrostatics
coulombtype	    = PME		; Particle Mesh Ewald for long-range electrostatics
pme_order	    = 4		    ; cubic interpolation
fourierspacing	= 0.16		; grid spacing for FFT
; Temperature coupling is on
tcoupl		= V-rescale	            ; modified Berendsen thermostat
tc-grps		= COMPLEX Water_and_ions	; two coupling groups - more accurate
tau_t		= 0.1	  0.1	        ; time constant, in ps
ref_t		= 310 	  310	        ; reference temperature, one for each group, in K
; SIMULATED ANNEALING  
; Type of annealing for each temperature group (no/single/periodic)
;annealing                = single single
; Number of time points to use for specifying annealing in each group
;annealing_npoints        = 3 3
; List of times at the annealing points for each group
;annealing_time           = 0 50 100  0 50 100
; Temp. at each annealing point, for each group.
;annealing_temp           = 50 150 310 50 150 310
; GENERATE VELOCITIES FOR STARTUP RUN
gen_vel                  = no
;gen-temp                 = 50.0
;gen-seed                 = -1
; Pressure coupling is on
;pcoupl		        = Berendsen	    ; Pressure coupling on in NPT
pcoupl		        = Parrinello-Rahman
pcoupltype	        = isotropic	            ; uniform scaling of box vectors
tau_p		        = 2.0		            ; time constant, in ps
ref_p		        = 1.0		            ; reference pressure, in bar
compressibility     = 4.5e-5	            ; isothermal compressibility of water, bar^-1
; Periodic boundary conditions
pbc		= xyz		; 3-D PBC
; Dispersion correction
DispCorr	= EnerPres	; account for cut-off vdW scheme
; Velocity generation
;gen_vel		= no		; Velocity generation is off 
; Selection of energy groups
energygrps               = Protein SOL NA CL
