# Supplementary material for: Flexibility of intrinsically disordered degrons in AUX/IAA proteins reinforces auxin co-receptor assemblies
Source: Nat Commun. 2020 May 8;11:2277. doi: 10.1038/s41467-020-16147-2 (PMC7210949; doi:10.1038/s41467-020-16147-2)
Supplement: Supplementary file 12 — Supplementary Data 9 [file 41467_2020_16147_MOESM12_ESM.gz › MD/TIR1-IAA12_PB1_Cluster1_0ns.pdb]

REMARK    GENERATED BY TRJCONV
TITLE     Protein in water t=   0.00000
REMARK    THIS IS A SIMULATION BOX
CRYST1  119.148  119.148  119.148  90.00  90.00  90.00 P 1           1
MODEL        1
ATOM      1  N   PHE A   9      10.419  56.454  60.399  1.00  0.00            
ATOM      2  H1  PHE A   9       9.599  56.774  60.889  1.00  0.00            
ATOM      3  H2  PHE A   9      10.929  57.244  60.039  1.00  0.00            
ATOM      4  H3  PHE A   9      10.159  55.874  59.609  1.00  0.00            
ATOM      5  CA  PHE A   9      11.269  55.684  61.319  1.00  0.00            
ATOM      6  HA  PHE A   9      10.709  54.854  61.749  1.00  0.00            
ATOM      7  CB  PHE A   9      12.479  55.034  60.649  1.00  0.00            
ATOM      8  HB1 PHE A   9      13.079  54.534  61.409  1.00  0.00            
ATOM      9  HB2 PHE A   9      13.169  55.744  60.199  1.00  0.00            
ATOM     10  CG  PHE A   9      12.149  53.984  59.619  1.00  0.00            
ATOM     11  CD1 PHE A   9      12.279  54.344  58.269  1.00  0.00            
ATOM     12  HD1 PHE A   9      12.549  55.364  58.029  1.00  0.00            
ATOM     13  CE1 PHE A   9      12.049  53.354  57.309  1.00  0.00            
ATOM     14  HE1 PHE A   9      12.009  53.544  56.249  1.00  0.00            
ATOM     15  CZ  PHE A   9      11.769  52.024  57.659  1.00  0.00            
ATOM     16  HZ  PHE A   9      11.499  51.324  56.889  1.00  0.00            
ATOM     17  CE2 PHE A   9      11.629  51.684  59.009  1.00  0.00            
ATOM     18  HE2 PHE A   9      11.379  50.684  59.319  1.00  0.00            
ATOM     19  CD2 PHE A   9      11.769  52.684  59.979  1.00  0.00            
ATOM     20  HD2 PHE A   9      11.739  52.384  61.019  1.00  0.00            
ATOM     21  C   PHE A   9      11.759  56.494  62.509  1.00  0.00            
ATOM     22  O   PHE A   9      12.019  57.684  62.349  1.00  0.00            
ATOM     23  N   PRO A  10      11.869  55.924  63.709  1.00  0.00            
ATOM     24  CD  PRO A  10      11.389  54.584  63.969  1.00  0.00            
ATOM     25  HD1 PRO A  10      12.079  53.824  63.609  1.00  0.00            
ATOM     26  HD2 PRO A  10      10.389  54.434  63.549  1.00  0.00            
ATOM     27  CG  PRO A  10      11.379  54.494  65.489  1.00  0.00            
ATOM     28  HG1 PRO A  10      11.639  53.494  65.839  1.00  0.00            
ATOM     29  HG2 PRO A  10      10.379  54.784  65.829  1.00  0.00            
ATOM     30  CB  PRO A  10      12.369  55.544  65.979  1.00  0.00            
ATOM     31  HB1 PRO A  10      13.309  54.994  66.089  1.00  0.00            
ATOM     32  HB2 PRO A  10      12.029  56.054  66.879  1.00  0.00            
ATOM     33  CA  PRO A  10      12.539  56.544  64.839  1.00  0.00            
ATOM     34  HA  PRO A  10      12.009  57.454  65.119  1.00  0.00            
ATOM     35  C   PRO A  10      13.999  56.834  64.519  1.00  0.00            
ATOM     36  O   PRO A  10      14.539  56.254  63.589  1.00  0.00            
ATOM     37  N   GLU A  11      14.689  57.694  65.269  1.00  0.00            
ATOM     38  H   GLU A  11      14.169  58.234  65.949  1.00  0.00            
ATOM     39  CA  GLU A  11      16.079  58.084  65.079  1.00  0.00            
ATOM     40  HA  GLU A  11      16.079  58.424  64.039  1.00  0.00            
ATOM     41  CB  GLU A  11      16.539  59.254  65.939  1.00  0.00            
ATOM     42  HB1 GLU A  11      15.929  60.134  65.719  1.00  0.00            
ATOM     43  HB2 GLU A  11      17.559  59.434  65.589  1.00  0.00            
ATOM     44  CG  GLU A  11      16.619  59.204  67.459  1.00  0.00            
ATOM     45  HG1 GLU A  11      17.429  59.854  67.769  1.00  0.00            
ATOM     46  HG2 GLU A  11      16.789  58.174  67.779  1.00  0.00            
ATOM     47  CD  GLU A  11      15.289  59.604  68.099  1.00  0.00            
ATOM     48  OE1 GLU A  11      15.369  60.574  68.879  1.00  0.00            
ATOM     49  OE2 GLU A  11      14.279  58.894  67.909  1.00  0.00            
ATOM     50  C   GLU A  11      17.069  56.934  65.159  1.00  0.00            
ATOM     51  O   GLU A  11      18.189  57.074  64.699  1.00  0.00            
ATOM     52  N   GLU A  12      16.649  55.754  65.639  1.00  0.00            
ATOM     53  H   GLU A  12      15.709  55.624  65.989  1.00  0.00            
ATOM     54  CA  GLU A  12      17.469  54.564  65.639  1.00  0.00            
ATOM     55  HA  GLU A  12      18.379  54.794  66.189  1.00  0.00            
ATOM     56  CB  GLU A  12      16.759  53.364  66.269  1.00  0.00            
ATOM     57  HB1 GLU A  12      16.339  53.604  67.249  1.00  0.00            
ATOM     58  HB2 GLU A  12      17.539  52.614  66.369  1.00  0.00            
ATOM     59  CG  GLU A  12      15.619  52.794  65.429  1.00  0.00            
ATOM     60  HG1 GLU A  12      15.999  52.384  64.499  1.00  0.00            
ATOM     61  HG2 GLU A  12      14.969  53.624  65.149  1.00  0.00            
ATOM     62  CD  GLU A  12      14.839  51.634  66.049  1.00  0.00            
ATOM     63  OE1 GLU A  12      15.419  50.574  66.359  1.00  0.00            
ATOM     64  OE2 GLU A  12      13.599  51.764  66.149  1.00  0.00            
ATOM     65  C   GLU A  12      17.939  54.174  64.239  1.00  0.00            
ATOM     66  O   GLU A  12      19.039  53.654  64.079  1.00  0.00            
ATOM     67  N   VAL A  13      17.089  54.454  63.239  1.00  0.00            
ATOM     68  H   VAL A  13      16.199  54.874  63.449  1.00  0.00            
ATOM     69  CA  VAL A  13      17.419  54.324  61.839  1.00  0.00            
ATOM     70  HA  VAL A  13      18.089  53.484  61.659  1.00  0.00            
ATOM     71  CB  VAL A  13      16.139  54.084  61.039  1.00  0.00            
ATOM     72  HB  VAL A  13      15.519  54.974  61.169  1.00  0.00            
ATOM     73  CG1 VAL A  13      16.379  53.924  59.539  1.00  0.00            
ATOM     74 1HG1 VAL A  13      15.409  53.624  59.139  1.00  0.00            
ATOM     75 2HG1 VAL A  13      16.659  54.864  59.069  1.00  0.00            
ATOM     76 3HG1 VAL A  13      17.189  53.214  59.389  1.00  0.00            
ATOM     77  CG2 VAL A  13      15.409  52.874  61.609  1.00  0.00            
ATOM     78 1HG2 VAL A  13      14.559  52.624  60.979  1.00  0.00            
ATOM     79 2HG2 VAL A  13      16.129  52.054  61.559  1.00  0.00            
ATOM     80 3HG2 VAL A  13      15.119  52.934  62.659  1.00  0.00            
ATOM     81  C   VAL A  13      18.199  55.514  61.289  1.00  0.00            
ATOM     82  O   VAL A  13      19.079  55.324  60.459  1.00  0.00            
ATOM     83  N   LEU A  14      17.929  56.724  61.789  1.00  0.00            
ATOM     84  H   LEU A  14      17.209  56.774  62.499  1.00  0.00            
ATOM     85  CA  LEU A  14      18.699  57.874  61.369  1.00  0.00            
ATOM     86  HA  LEU A  14      18.689  57.954  60.289  1.00  0.00            
ATOM     87  CB  LEU A  14      18.019  59.154  61.859  1.00  0.00            
ATOM     88  HB1 LEU A  14      18.539  60.024  61.469  1.00  0.00            
ATOM     89  HB2 LEU A  14      18.139  59.214  62.939  1.00  0.00            
ATOM     90  CG  LEU A  14      16.529  59.264  61.529  1.00  0.00            
ATOM     91  HG  LEU A  14      16.029  58.424  62.009  1.00  0.00            
ATOM     92  CD1 LEU A  14      15.959  60.584  62.039  1.00  0.00            
ATOM     93 1HD1 LEU A  14      14.879  60.514  62.189  1.00  0.00            
ATOM     94 2HD1 LEU A  14      16.369  60.684  63.039  1.00  0.00            
ATOM     95 3HD1 LEU A  14      16.259  61.484  61.509  1.00  0.00            
ATOM     96  CD2 LEU A  14      16.279  59.254  60.029  1.00  0.00            
ATOM     97 1HD2 LEU A  14      15.219  59.234  59.789  1.00  0.00            
ATOM     98 2HD2 LEU A  14      16.729  60.124  59.559  1.00  0.00            
ATOM     99 3HD2 LEU A  14      16.759  58.394  59.559  1.00  0.00            
ATOM    100  C   LEU A  14      20.119  57.744  61.899  1.00  0.00            
ATOM    101  O   LEU A  14      21.029  58.134  61.159  1.00  0.00            
ATOM    102  N   GLU A  15      20.369  57.164  63.069  1.00  0.00            
ATOM    103  H   GLU A  15      19.589  57.074  63.709  1.00  0.00            
ATOM    104  CA  GLU A  15      21.669  56.844  63.619  1.00  0.00            
ATOM    105  HA  GLU A  15      22.269  57.744  63.509  1.00  0.00            
ATOM    106  CB  GLU A  15      21.579  56.434  65.089  1.00  0.00            
ATOM    107  HB1 GLU A  15      21.609  55.354  65.209  1.00  0.00            
ATOM    108  HB2 GLU A  15      20.629  56.854  65.429  1.00  0.00            
ATOM    109  CG  GLU A  15      22.649  57.094  65.949  1.00  0.00            
ATOM    110  HG1 GLU A  15      22.269  58.004  66.409  1.00  0.00            
ATOM    111  HG2 GLU A  15      23.489  57.414  65.319  1.00  0.00            
ATOM    112  CD  GLU A  15      23.189  56.194  67.049  1.00  0.00            
ATOM    113  OE1 GLU A  15      22.599  56.094  68.149  1.00  0.00            
ATOM    114  OE2 GLU A  15      24.159  55.484  66.729  1.00  0.00            
ATOM    115  C   GLU A  15      22.379  55.784  62.799  1.00  0.00            
ATOM    116  O   GLU A  15      23.559  55.924  62.469  1.00  0.00            
ATOM    117  N   HID A  16      21.679  54.714  62.419  1.00  0.00            
ATOM    118  H   HID A  16      20.739  54.644  62.789  1.00  0.00            
ATOM    119  CA  HID A  16      22.179  53.674  61.539  1.00  0.00            
ATOM    120  HA  HID A  16      23.119  53.364  61.999  1.00  0.00            
ATOM    121  CB  HID A  16      21.209  52.504  61.509  1.00  0.00            
ATOM    122  HB1 HID A  16      20.349  52.764  60.889  1.00  0.00            
ATOM    123  HB2 HID A  16      20.779  52.334  62.499  1.00  0.00            
ATOM    124  CG  HID A  16      21.799  51.214  61.009  1.00  0.00            
ATOM    125  ND1 HID A  16      22.669  51.104  59.939  1.00  0.00            
ATOM    126  HD1 HID A  16      23.019  51.894  59.419  1.00  0.00            
ATOM    127  CE1 HID A  16      23.069  49.824  59.899  1.00  0.00            
ATOM    128  HE1 HID A  16      23.799  49.444  59.199  1.00  0.00            
ATOM    129  NE2 HID A  16      22.489  49.084  60.849  1.00  0.00            
ATOM    130  CD2 HID A  16      21.669  49.964  61.559  1.00  0.00            
ATOM    131  HD2 HID A  16      21.159  49.644  62.459  1.00  0.00            
ATOM    132  C   HID A  16      22.469  54.204  60.139  1.00  0.00            
ATOM    133  O   HID A  16      23.479  53.774  59.579  1.00  0.00            
ATOM    134  N   VAL A  17      21.699  55.144  59.599  1.00  0.00            
ATOM    135  H   VAL A  17      20.859  55.394  60.109  1.00  0.00            
ATOM    136  CA  VAL A  17      21.969  55.784  58.329  1.00  0.00            
ATOM    137  HA  VAL A  17      22.269  55.064  57.579  1.00  0.00            
ATOM    138  CB  VAL A  17      20.749  56.524  57.769  1.00  0.00            
ATOM    139  HB  VAL A  17      20.189  57.004  58.569  1.00  0.00            
ATOM    140  CG1 VAL A  17      21.029  57.544  56.669  1.00  0.00            
ATOM    141 1HG1 VAL A  17      20.099  57.884  56.219  1.00  0.00            
ATOM    142 2HG1 VAL A  17      21.539  58.444  57.009  1.00  0.00            
ATOM    143 3HG1 VAL A  17      21.699  57.214  55.869  1.00  0.00            
ATOM    144  CG2 VAL A  17      19.779  55.494  57.209  1.00  0.00            
ATOM    145 1HG2 VAL A  17      18.909  56.054  56.859  1.00  0.00            
ATOM    146 2HG2 VAL A  17      20.149  54.854  56.409  1.00  0.00            
ATOM    147 3HG2 VAL A  17      19.419  54.844  58.009  1.00  0.00            
ATOM    148  C   VAL A  17      23.209  56.664  58.449  1.00  0.00            
ATOM    149  O   VAL A  17      24.109  56.524  57.619  1.00  0.00            
ATOM    150  N   PHE A  18      23.259  57.564  59.419  1.00  0.00            
ATOM    151  H   PHE A  18      22.529  57.564  60.119  1.00  0.00            
ATOM    152  CA  PHE A  18      24.469  58.324  59.669  1.00  0.00            
ATOM    153  HA  PHE A  18      24.769  58.844  58.759  1.00  0.00            
ATOM    154  CB  PHE A  18      24.189  59.354  60.769  1.00  0.00            
ATOM    155  HB1 PHE A  18      25.189  59.684  61.059  1.00  0.00            
ATOM    156  HB2 PHE A  18      23.669  58.934  61.619  1.00  0.00            
ATOM    157  CG  PHE A  18      23.419  60.584  60.339  1.00  0.00            
ATOM    158  CD1 PHE A  18      23.589  61.744  61.109  1.00  0.00            
ATOM    159  HD1 PHE A  18      24.249  61.704  61.959  1.00  0.00            
ATOM    160  CE1 PHE A  18      22.969  62.934  60.699  1.00  0.00            
ATOM    161  HE1 PHE A  18      23.169  63.874  61.199  1.00  0.00            
ATOM    162  CZ  PHE A  18      22.129  62.964  59.589  1.00  0.00            
ATOM    163  HZ  PHE A  18      21.579  63.864  59.329  1.00  0.00            
ATOM    164  CE2 PHE A  18      21.889  61.804  58.849  1.00  0.00            
ATOM    165  HE2 PHE A  18      21.239  61.804  57.989  1.00  0.00            
ATOM    166  CD2 PHE A  18      22.559  60.634  59.239  1.00  0.00            
ATOM    167  HD2 PHE A  18      22.319  59.754  58.659  1.00  0.00            
ATOM    168  C   PHE A  18      25.689  57.444  59.939  1.00  0.00            
ATOM    169  O   PHE A  18      26.779  57.824  59.519  1.00  0.00            
ATOM    170  N   SER A  19      25.599  56.254  60.519  1.00  0.00            
ATOM    171  H   SER A  19      24.739  55.944  60.949  1.00  0.00            
ATOM    172  CA  SER A  19      26.719  55.344  60.679  1.00  0.00            
ATOM    173  HA  SER A  19      27.479  55.844  61.279  1.00  0.00            
ATOM    174  CB  SER A  19      26.289  54.124  61.489  1.00  0.00            
ATOM    175  HB1 SER A  19      25.549  54.324  62.269  1.00  0.00            
ATOM    176  HB2 SER A  19      27.149  53.724  62.029  1.00  0.00            
ATOM    177  OG  SER A  19      25.909  53.064  60.639  1.00  0.00            
ATOM    178  HG  SER A  19      25.069  53.364  60.299  1.00  0.00            
ATOM    179  C   SER A  19      27.359  54.894  59.369  1.00  0.00            
ATOM    180  O   SER A  19      28.459  54.354  59.409  1.00  0.00            
ATOM    181  N   PHE A  20      26.749  55.094  58.199  1.00  0.00            
ATOM    182  H   PHE A  20      25.799  55.444  58.219  1.00  0.00            
ATOM    183  CA  PHE A  20      27.409  54.744  56.959  1.00  0.00            
ATOM    184  HA  PHE A  20      27.979  53.824  57.049  1.00  0.00            
ATOM    185  CB  PHE A  20      26.399  54.364  55.879  1.00  0.00            
ATOM    186  HB1 PHE A  20      26.959  54.094  54.989  1.00  0.00            
ATOM    187  HB2 PHE A  20      25.789  55.224  55.599  1.00  0.00            
ATOM    188  CG  PHE A  20      25.449  53.254  56.249  1.00  0.00            
ATOM    189  CD1 PHE A  20      24.059  53.394  56.159  1.00  0.00            
ATOM    190  HD1 PHE A  20      23.599  54.274  55.729  1.00  0.00            
ATOM    191  CE1 PHE A  20      23.229  52.314  56.479  1.00  0.00            
ATOM    192  HE1 PHE A  20      22.169  52.454  56.369  1.00  0.00            
ATOM    193  CZ  PHE A  20      23.779  51.104  56.929  1.00  0.00            
ATOM    194  HZ  PHE A  20      23.089  50.324  57.179  1.00  0.00            
ATOM    195  CE2 PHE A  20      25.169  50.974  57.099  1.00  0.00            
ATOM    196  HE2 PHE A  20      25.599  50.044  57.429  1.00  0.00            
ATOM    197  CD2 PHE A  20      25.979  52.064  56.759  1.00  0.00            
ATOM    198  HD2 PHE A  20      27.039  51.934  56.909  1.00  0.00            
ATOM    199  C   PHE A  20      28.339  55.864  56.499  1.00  0.00            
ATOM    200  O   PHE A  20      29.259  55.584  55.739  1.00  0.00            
ATOM    201  N   ILE A  21      28.119  57.074  57.009  1.00  0.00            
ATOM    202  H   ILE A  21      27.349  57.214  57.649  1.00  0.00            
ATOM    203  CA  ILE A  21      29.059  58.164  56.859  1.00  0.00            
ATOM    204  HA  ILE A  21      29.519  58.154  55.869  1.00  0.00            
ATOM    205  CB  ILE A  21      28.409  59.534  57.019  1.00  0.00            
ATOM    206  HB  ILE A  21      28.169  59.634  58.079  1.00  0.00            
ATOM    207  CG2 ILE A  21      29.329  60.664  56.569  1.00  0.00            
ATOM    208 1HG2 ILE A  21      29.039  61.594  57.069  1.00  0.00            
ATOM    209 2HG2 ILE A  21      30.349  60.504  56.909  1.00  0.00            
ATOM    210 3HG2 ILE A  21      29.329  60.804  55.489  1.00  0.00            
ATOM    211  CG1 ILE A  21      27.129  59.654  56.199  1.00  0.00            
ATOM    212 1HG1 ILE A  21      26.489  58.824  56.489  1.00  0.00            
ATOM    213 2HG1 ILE A  21      27.349  59.684  55.129  1.00  0.00            
ATOM    214  CD  ILE A  21      26.269  60.884  56.439  1.00  0.00            
ATOM    215  HD1 ILE A  21      25.519  60.964  55.649  1.00  0.00            
ATOM    216  HD2 ILE A  21      25.729  60.884  57.389  1.00  0.00            
ATOM    217  HD3 ILE A  21      26.759  61.854  56.349  1.00  0.00            
ATOM    218  C   ILE A  21      30.149  58.024  57.909  1.00  0.00            
ATOM    219  O   ILE A  21      29.839  57.904  59.089  1.00  0.00            
ATOM    220  N   GLN A  22      31.439  58.064  57.559  1.00  0.00            
ATOM    221  H   GLN A  22      31.609  58.074  56.559  1.00  0.00            
ATOM    222  CA  GLN A  22      32.479  58.034  58.569  1.00  0.00            
ATOM    223  HA  GLN A  22      32.039  58.434  59.479  1.00  0.00            
ATOM    224  CB  GLN A  22      32.969  56.614  58.849  1.00  0.00            
ATOM    225  HB1 GLN A  22      33.829  56.654  59.519  1.00  0.00            
ATOM    226  HB2 GLN A  22      33.369  56.174  57.939  1.00  0.00            
ATOM    227  CG  GLN A  22      31.989  55.624  59.479  1.00  0.00            
ATOM    228  HG1 GLN A  22      32.499  54.664  59.499  1.00  0.00            
ATOM    229  HG2 GLN A  22      31.089  55.564  58.879  1.00  0.00            
ATOM    230  CD  GLN A  22      31.519  55.884  60.899  1.00  0.00            
ATOM    231  OE1 GLN A  22      32.259  56.444  61.719  1.00  0.00            
ATOM    232  NE2 GLN A  22      30.279  55.534  61.229  1.00  0.00            
ATOM    233 1HE2 GLN A  22      29.719  55.064  60.539  1.00  0.00            
ATOM    234 2HE2 GLN A  22      29.909  55.824  62.119  1.00  0.00            
ATOM    235  C   GLN A  22      33.589  59.054  58.349  1.00  0.00            
ATOM    236  O   GLN A  22      34.439  59.164  59.229  1.00  0.00            
ATOM    237  N   LEU A  23      33.529  59.894  57.319  1.00  0.00            
ATOM    238  H   LEU A  23      32.899  59.714  56.549  1.00  0.00            
ATOM    239  CA  LEU A  23      34.459  60.984  57.109  1.00  0.00            
ATOM    240  HA  LEU A  23      35.439  60.574  57.359  1.00  0.00            
ATOM    241  CB  LEU A  23      34.419  61.344  55.629  1.00  0.00            
ATOM    242  HB1 LEU A  23      33.379  61.584  55.429  1.00  0.00            
ATOM    243  HB2 LEU A  23      34.719  60.484  55.029  1.00  0.00            
ATOM    244  CG  LEU A  23      35.279  62.534  55.219  1.00  0.00            
ATOM    245  HG  LEU A  23      34.949  63.434  55.749  1.00  0.00            
ATOM    246  CD1 LEU A  23      36.749  62.344  55.589  1.00  0.00            
ATOM    247 1HD1 LEU A  23      37.219  63.314  55.399  1.00  0.00            
ATOM    248 2HD1 LEU A  23      36.969  61.954  56.579  1.00  0.00            
ATOM    249 3HD1 LEU A  23      37.199  61.644  54.889  1.00  0.00            
ATOM    250  CD2 LEU A  23      35.189  62.774  53.719  1.00  0.00            
ATOM    251 1HD2 LEU A  23      35.749  63.664  53.419  1.00  0.00            
ATOM    252 2HD2 LEU A  23      35.649  61.944  53.179  1.00  0.00            
ATOM    253 3HD2 LEU A  23      34.169  62.924  53.379  1.00  0.00            
ATOM    254  C   LEU A  23      34.189  62.194  57.999  1.00  0.00            
ATOM    255  O   LEU A  23      33.069  62.684  58.109  1.00  0.00            
ATOM    256  N   ASP A  24      35.259  62.694  58.619  1.00  0.00            
ATOM    257  H   ASP A  24      36.099  62.134  58.589  1.00  0.00            
ATOM    258  CA  ASP A  24      35.209  63.714  59.649  1.00  0.00            
ATOM    259  HA  ASP A  24      34.379  63.484  60.309  1.00  0.00            
ATOM    260  CB  ASP A  24      36.369  63.714  60.639  1.00  0.00            
ATOM    261  HB1 ASP A  24      36.179  64.284  61.549  1.00  0.00            
ATOM    262  HB2 ASP A  24      37.209  64.184  60.139  1.00  0.00            
ATOM    263  CG  ASP A  24      36.819  62.334  61.099  1.00  0.00            
ATOM    264  OD1 ASP A  24      36.829  62.084  62.319  1.00  0.00            
ATOM    265  OD2 ASP A  24      37.179  61.514  60.229  1.00  0.00            
ATOM    266  C   ASP A  24      34.969  65.114  59.109  1.00  0.00            
ATOM    267  O   ASP A  24      34.689  66.044  59.869  1.00  0.00            
ATOM    268  N   LYS A  25      34.959  65.334  57.789  1.00  0.00            
ATOM    269  H   LYS A  25      35.179  64.534  57.219  1.00  0.00            
ATOM    270  CA  LYS A  25      34.409  66.514  57.159  1.00  0.00            
ATOM    271  HA  LYS A  25      34.629  67.394  57.769  1.00  0.00            
ATOM    272  CB  LYS A  25      34.929  66.704  55.739  1.00  0.00            
ATOM    273  HB1 LYS A  25      34.219  67.374  55.249  1.00  0.00            
ATOM    274  HB2 LYS A  25      35.049  65.734  55.259  1.00  0.00            
ATOM    275  CG  LYS A  25      36.269  67.434  55.749  1.00  0.00            
ATOM    276  HG1 LYS A  25      37.059  66.894  56.269  1.00  0.00            
ATOM    277  HG2 LYS A  25      36.079  68.374  56.269  1.00  0.00            
ATOM    278  CD  LYS A  25      36.689  67.774  54.329  1.00  0.00            
ATOM    279  HD1 LYS A  25      36.039  68.584  53.999  1.00  0.00            
ATOM    280  HD2 LYS A  25      36.539  66.944  53.629  1.00  0.00            
ATOM    281  CE  LYS A  25      38.099  68.364  54.299  1.00  0.00            
ATOM    282  HE1 LYS A  25      38.819  67.644  54.679  1.00  0.00            
ATOM    283  HE2 LYS A  25      38.239  69.284  54.869  1.00  0.00            
ATOM    284  NZ  LYS A  25      38.489  68.654  52.909  1.00  0.00            
ATOM    285  HZ1 LYS A  25      39.479  68.854  52.879  1.00  0.00            
ATOM    286  HZ2 LYS A  25      38.309  67.874  52.299  1.00  0.00            
ATOM    287  HZ3 LYS A  25      38.079  69.514  52.579  1.00  0.00            
ATOM    288  C   LYS A  25      32.889  66.434  57.259  1.00  0.00            
ATOM    289  O   LYS A  25      32.219  67.234  57.909  1.00  0.00            
ATOM    290  N   ASP A  26      32.399  65.414  56.539  1.00  0.00            
ATOM    291  H   ASP A  26      33.059  65.034  55.879  1.00  0.00            
ATOM    292  CA  ASP A  26      30.999  65.154  56.329  1.00  0.00            
ATOM    293  HA  ASP A  26      30.619  65.894  55.619  1.00  0.00            
ATOM    294  CB  ASP A  26      30.779  63.774  55.709  1.00  0.00            
ATOM    295  HB1 ASP A  26      29.719  63.704  55.469  1.00  0.00            
ATOM    296  HB2 ASP A  26      30.949  63.014  56.469  1.00  0.00            
ATOM    297  CG  ASP A  26      31.529  63.454  54.419  1.00  0.00            
ATOM    298  OD1 ASP A  26      32.239  64.314  53.859  1.00  0.00            
ATOM    299  OD2 ASP A  26      31.399  62.314  53.919  1.00  0.00            
ATOM    300  C   ASP A  26      30.229  65.254  57.639  1.00  0.00            
ATOM    301  O   ASP A  26      29.279  66.014  57.839  1.00  0.00            
ATOM    302  N   ARG A  27      30.759  64.554  58.639  1.00  0.00            
ATOM    303  H   ARG A  27      31.569  63.994  58.389  1.00  0.00            
ATOM    304  CA  ARG A  27      30.219  64.444  59.969  1.00  0.00            
ATOM    305  HA  ARG A  27      29.149  64.234  59.869  1.00  0.00            
ATOM    306  CB  ARG A  27      30.859  63.284  60.729  1.00  0.00            
ATOM    307  HB1 ARG A  27      30.479  63.384  61.749  1.00  0.00            
ATOM    308  HB2 ARG A  27      31.949  63.364  60.719  1.00  0.00            
ATOM    309  CG  ARG A  27      30.399  61.934  60.179  1.00  0.00            
ATOM    310  HG1 ARG A  27      30.799  61.784  59.179  1.00  0.00            
ATOM    311  HG2 ARG A  27      29.309  61.874  60.149  1.00  0.00            
ATOM    312  CD  ARG A  27      30.949  60.834  61.089  1.00  0.00            
ATOM    313  HD1 ARG A  27      31.009  61.174  62.119  1.00  0.00            
ATOM    314  HD2 ARG A  27      31.949  60.574  60.749  1.00  0.00            
ATOM    315  NE  ARG A  27      30.129  59.624  61.129  1.00  0.00            
ATOM    316  HE  ARG A  27      30.169  58.994  60.339  1.00  0.00            
ATOM    317  CZ  ARG A  27      29.139  59.314  61.979  1.00  0.00            
ATOM    318  NH1 ARG A  27      28.819  60.034  63.059  1.00  0.00            
ATOM    319 1HH1 ARG A  27      29.239  60.954  63.129  1.00  0.00            
ATOM    320 2HH1 ARG A  27      28.089  59.804  63.729  1.00  0.00            
ATOM    321  NH2 ARG A  27      28.509  58.164  61.709  1.00  0.00            
ATOM    322 1HH2 ARG A  27      28.589  57.784  60.779  1.00  0.00            
ATOM    323 2HH2 ARG A  27      27.689  57.934  62.259  1.00  0.00            
ATOM    324  C   ARG A  27      30.229  65.734  60.769  1.00  0.00            
ATOM    325  O   ARG A  27      29.239  66.114  61.389  1.00  0.00            
ATOM    326  N   ASN A  28      31.409  66.344  60.949  1.00  0.00            
ATOM    327  H   ASN A  28      32.209  65.984  60.449  1.00  0.00            
ATOM    328  CA  ASN A  28      31.589  67.594  61.659  1.00  0.00            
ATOM    329  HA  ASN A  28      31.289  67.514  62.709  1.00  0.00            
ATOM    330  CB  ASN A  28      33.049  68.024  61.599  1.00  0.00            
ATOM    331  HB1 ASN A  28      33.139  69.034  61.999  1.00  0.00            
ATOM    332  HB2 ASN A  28      33.379  68.074  60.559  1.00  0.00            
ATOM    333  CG  ASN A  28      33.959  67.174  62.469  1.00  0.00            
ATOM    334  OD1 ASN A  28      33.799  65.984  62.699  1.00  0.00            
ATOM    335  ND2 ASN A  28      34.849  67.854  63.199  1.00  0.00            
ATOM    336 1HD2 ASN A  28      34.929  68.854  63.109  1.00  0.00            
ATOM    337 2HD2 ASN A  28      35.459  67.384  63.859  1.00  0.00            
ATOM    338  C   ASN A  28      30.659  68.664  61.099  1.00  0.00            
ATOM    339  O   ASN A  28      30.089  69.374  61.919  1.00  0.00            
ATOM    340  N   SER A  29      30.369  68.694  59.789  1.00  0.00            
ATOM    341  H   SER A  29      30.829  68.014  59.209  1.00  0.00            
ATOM    342  CA  SER A  29      29.469  69.664  59.199  1.00  0.00            
ATOM    343  HA  SER A  29      29.599  70.654  59.639  1.00  0.00            
ATOM    344  CB  SER A  29      29.859  69.714  57.719  1.00  0.00            
ATOM    345  HB1 SER A  29      29.099  70.304  57.219  1.00  0.00            
ATOM    346  HB2 SER A  29      29.949  68.724  57.279  1.00  0.00            
ATOM    347  OG  SER A  29      31.109  70.334  57.529  1.00  0.00            
ATOM    348  HG  SER A  29      31.519  69.904  56.779  1.00  0.00            
ATOM    349  C   SER A  29      27.999  69.324  59.369  1.00  0.00            
ATOM    350  O   SER A  29      27.209  70.234  59.639  1.00  0.00            
ATOM    351  N   VAL A  30      27.609  68.054  59.199  1.00  0.00            
ATOM    352  H   VAL A  30      28.369  67.444  58.929  1.00  0.00            
ATOM    353  CA  VAL A  30      26.259  67.534  59.289  1.00  0.00            
ATOM    354  HA  VAL A  30      25.619  68.084  58.609  1.00  0.00            
ATOM    355  CB  VAL A  30      26.229  66.154  58.659  1.00  0.00            
ATOM    356  HB  VAL A  30      27.179  65.684  58.909  1.00  0.00            
ATOM    357  CG1 VAL A  30      25.099  65.274  59.209  1.00  0.00            
ATOM    358 1HG1 VAL A  30      25.109  64.264  58.799  1.00  0.00            
ATOM    359 2HG1 VAL A  30      25.199  65.134  60.279  1.00  0.00            
ATOM    360 3HG1 VAL A  30      24.149  65.724  58.909  1.00  0.00            
ATOM    361  CG2 VAL A  30      26.089  66.244  57.139  1.00  0.00            
ATOM    362 1HG2 VAL A  30      26.299  65.244  56.759  1.00  0.00            
ATOM    363 2HG2 VAL A  30      25.089  66.504  56.799  1.00  0.00            
ATOM    364 3HG2 VAL A  30      26.879  66.894  56.779  1.00  0.00            
ATOM    365  C   VAL A  30      25.729  67.604  60.719  1.00  0.00            
ATOM    366  O   VAL A  30      24.549  67.924  60.879  1.00  0.00            
ATOM    367  N   SER A  31      26.559  67.504  61.759  1.00  0.00            
ATOM    368  H   SER A  31      27.509  67.274  61.509  1.00  0.00            
ATOM    369  CA  SER A  31      26.239  67.624  63.169  1.00  0.00            
ATOM    370  HA  SER A  31      25.479  66.884  63.419  1.00  0.00            
ATOM    371  CB  SER A  31      27.499  67.294  63.959  1.00  0.00            
ATOM    372  HB1 SER A  31      27.819  66.294  63.649  1.00  0.00            
ATOM    373  HB2 SER A  31      27.269  67.194  65.019  1.00  0.00            
ATOM    374  OG  SER A  31      28.559  68.224  63.959  1.00  0.00            
ATOM    375  HG  SER A  31      28.869  68.294  63.049  1.00  0.00            
ATOM    376  C   SER A  31      25.659  68.974  63.589  1.00  0.00            
ATOM    377  O   SER A  31      25.249  69.154  64.729  1.00  0.00            
ATOM    378  N   LEU A  32      25.599  69.984  62.719  1.00  0.00            
ATOM    379  H   LEU A  32      25.859  69.804  61.759  1.00  0.00            
ATOM    380  CA  LEU A  32      25.359  71.364  63.109  1.00  0.00            
ATOM    381  HA  LEU A  32      25.459  71.504  64.189  1.00  0.00            
ATOM    382  CB  LEU A  32      26.389  72.274  62.459  1.00  0.00            
ATOM    383  HB1 LEU A  32      26.279  73.284  62.869  1.00  0.00            
ATOM    384  HB2 LEU A  32      26.119  72.414  61.409  1.00  0.00            
ATOM    385  CG  LEU A  32      27.879  71.944  62.459  1.00  0.00            
ATOM    386  HG  LEU A  32      28.199  70.994  62.029  1.00  0.00            
ATOM    387  CD1 LEU A  32      28.609  73.004  61.639  1.00  0.00            
ATOM    388 1HD1 LEU A  32      29.609  72.674  61.349  1.00  0.00            
ATOM    389 2HD1 LEU A  32      28.029  73.154  60.729  1.00  0.00            
ATOM    390 3HD1 LEU A  32      28.579  73.984  62.119  1.00  0.00            
ATOM    391  CD2 LEU A  32      28.389  72.114  63.889  1.00  0.00            
ATOM    392 1HD2 LEU A  32      29.429  71.794  63.889  1.00  0.00            
ATOM    393 2HD2 LEU A  32      28.299  73.124  64.299  1.00  0.00            
ATOM    394 3HD2 LEU A  32      27.819  71.434  64.519  1.00  0.00            
ATOM    395  C   LEU A  32      23.979  71.884  62.749  1.00  0.00            
ATOM    396  O   LEU A  32      23.669  73.034  63.059  1.00  0.00            
ATOM    397  N   VAL A  33      23.129  71.094  62.099  1.00  0.00            
ATOM    398  H   VAL A  33      23.469  70.184  61.839  1.00  0.00            
ATOM    399  CA  VAL A  33      21.869  71.544  61.539  1.00  0.00            
ATOM    400  HA  VAL A  33      22.049  72.544  61.149  1.00  0.00            
ATOM    401  CB  VAL A  33      21.359  70.754  60.339  1.00  0.00            
ATOM    402  HB  VAL A  33      20.609  71.354  59.839  1.00  0.00            
ATOM    403  CG1 VAL A  33      22.489  70.614  59.319  1.00  0.00            
ATOM    404 1HG1 VAL A  33      22.189  69.844  58.609  1.00  0.00            
ATOM    405 2HG1 VAL A  33      22.679  71.534  58.779  1.00  0.00            
ATOM    406 3HG1 VAL A  33      23.409  70.234  59.769  1.00  0.00            
ATOM    407  CG2 VAL A  33      20.779  69.384  60.709  1.00  0.00            
ATOM    408 1HG2 VAL A  33      20.339  68.984  59.799  1.00  0.00            
ATOM    409 2HG2 VAL A  33      21.639  68.834  61.099  1.00  0.00            
ATOM    410 3HG2 VAL A  33      20.009  69.484  61.469  1.00  0.00            
ATOM    411  C   VAL A  33      20.749  71.734  62.559  1.00  0.00            
ATOM    412  O   VAL A  33      20.019  72.714  62.479  1.00  0.00            
ATOM    413  N   CYS A  34      20.699  70.864  63.579  1.00  0.00            
ATOM    414  H   CYS A  34      21.309  70.054  63.569  1.00  0.00            
ATOM    415  CA  CYS A  34      19.929  70.944  64.799  1.00  0.00            
ATOM    416  HA  CYS A  34      19.909  71.984  65.149  1.00  0.00            
ATOM    417  CB  CYS A  34      18.529  70.384  64.619  1.00  0.00            
ATOM    418  HB1 CYS A  34      18.019  71.054  63.919  1.00  0.00            
ATOM    419  HB2 CYS A  34      18.049  70.414  65.599  1.00  0.00            
ATOM    420  SG  CYS A  34      18.529  68.684  64.009  1.00  0.00            
ATOM    421  HG  CYS A  34      17.219  68.514  63.809  1.00  0.00            
ATOM    422  C   CYS A  34      20.599  70.084  65.869  1.00  0.00            
ATOM    423  O   CYS A  34      21.449  69.284  65.499  1.00  0.00            
ATOM    424  N   LYS A  35      20.289  70.224  67.159  1.00  0.00            
ATOM    425  H   LYS A  35      19.589  70.914  67.379  1.00  0.00            
ATOM    426  CA  LYS A  35      20.879  69.304  68.119  1.00  0.00            
ATOM    427  HA  LYS A  35      21.959  69.284  68.019  1.00  0.00            
ATOM    428  CB  LYS A  35      20.559  69.764  69.539  1.00  0.00            
ATOM    429  HB1 LYS A  35      19.519  69.524  69.769  1.00  0.00            
ATOM    430  HB2 LYS A  35      20.499  70.854  69.529  1.00  0.00            
ATOM    431  CG  LYS A  35      21.479  69.324  70.669  1.00  0.00            
ATOM    432  HG1 LYS A  35      21.419  68.244  70.829  1.00  0.00            
ATOM    433  HG2 LYS A  35      21.109  69.814  71.569  1.00  0.00            
ATOM    434  CD  LYS A  35      22.909  69.834  70.579  1.00  0.00            
ATOM    435  HD1 LYS A  35      22.939  70.904  70.379  1.00  0.00            
ATOM    436  HD2 LYS A  35      23.319  69.344  69.699  1.00  0.00            
ATOM    437  CE  LYS A  35      23.809  69.454  71.749  1.00  0.00            
ATOM    438  HE1 LYS A  35      23.399  69.444  72.759  1.00  0.00            
ATOM    439  HE2 LYS A  35      24.589  70.204  71.839  1.00  0.00            
ATOM    440  NZ  LYS A  35      24.499  68.174  71.519  1.00  0.00            
ATOM    441  HZ1 LYS A  35      25.049  67.944  72.329  1.00  0.00            
ATOM    442  HZ2 LYS A  35      23.959  67.344  71.339  1.00  0.00            
ATOM    443  HZ3 LYS A  35      25.179  68.244  70.769  1.00  0.00            
ATOM    444  C   LYS A  35      20.539  67.834  67.889  1.00  0.00            
ATOM    445  O   LYS A  35      21.399  67.014  68.199  1.00  0.00            
ATOM    446  N   SER A  36      19.389  67.464  67.329  1.00  0.00            
ATOM    447  H   SER A  36      18.669  68.164  67.269  1.00  0.00            
ATOM    448  CA  SER A  36      19.059  66.084  67.019  1.00  0.00            
ATOM    449  HA  SER A  36      19.049  65.484  67.929  1.00  0.00            
ATOM    450  CB  SER A  36      17.679  65.934  66.379  1.00  0.00            
ATOM    451  HB1 SER A  36      17.399  64.884  66.369  1.00  0.00            
ATOM    452  HB2 SER A  36      17.769  66.284  65.349  1.00  0.00            
ATOM    453  OG  SER A  36      16.719  66.714  67.039  1.00  0.00            
ATOM    454  HG  SER A  36      16.529  66.274  67.869  1.00  0.00            
ATOM    455  C   SER A  36      20.109  65.504  66.089  1.00  0.00            
ATOM    456  O   SER A  36      20.659  64.434  66.369  1.00  0.00            
ATOM    457  N   TRP A  37      20.509  66.254  65.059  1.00  0.00            
ATOM    458  H   TRP A  37      20.139  67.194  64.989  1.00  0.00            
ATOM    459  CA  TRP A  37      21.529  65.784  64.149  1.00  0.00            
ATOM    460  HA  TRP A  37      21.359  64.724  63.949  1.00  0.00            
ATOM    461  CB  TRP A  37      21.509  66.484  62.789  1.00  0.00            
ATOM    462  HB1 TRP A  37      22.429  66.124  62.329  1.00  0.00            
ATOM    463  HB2 TRP A  37      21.599  67.564  62.899  1.00  0.00            
ATOM    464  CG  TRP A  37      20.409  66.094  61.859  1.00  0.00            
ATOM    465  CD1 TRP A  37      19.189  65.624  62.219  1.00  0.00            
ATOM    466  HD1 TRP A  37      18.819  65.474  63.229  1.00  0.00            
ATOM    467  NE1 TRP A  37      18.409  65.524  61.089  1.00  0.00            
ATOM    468  HE1 TRP A  37      17.449  65.224  61.149  1.00  0.00            
ATOM    469  CE2 TRP A  37      19.099  65.864  59.939  1.00  0.00            
ATOM    470  CZ2 TRP A  37      18.719  65.894  58.599  1.00  0.00            
ATOM    471  HZ2 TRP A  37      17.719  65.604  58.319  1.00  0.00            
ATOM    472  CH2 TRP A  37      19.689  66.264  57.659  1.00  0.00            
ATOM    473  HH2 TRP A  37      19.449  66.374  56.609  1.00  0.00            
ATOM    474  CZ3 TRP A  37      20.969  66.654  58.089  1.00  0.00            
ATOM    475  HZ3 TRP A  37      21.639  66.884  57.279  1.00  0.00            
ATOM    476  CE3 TRP A  37      21.339  66.594  59.439  1.00  0.00            
ATOM    477  HE3 TRP A  37      22.309  66.944  59.749  1.00  0.00            
ATOM    478  CD2 TRP A  37      20.399  66.194  60.409  1.00  0.00            
ATOM    479  C   TRP A  37      22.909  65.824  64.789  1.00  0.00            
ATOM    480  O   TRP A  37      23.729  64.974  64.459  1.00  0.00            
ATOM    481  N   TYR A  38      23.199  66.684  65.779  1.00  0.00            
ATOM    482  H   TYR A  38      22.489  67.344  66.049  1.00  0.00            
ATOM    483  CA  TYR A  38      24.399  66.604  66.599  1.00  0.00            
ATOM    484  HA  TYR A  38      25.269  66.734  65.949  1.00  0.00            
ATOM    485  CB  TYR A  38      24.409  67.744  67.619  1.00  0.00            
ATOM    486  HB1 TYR A  38      23.779  67.484  68.479  1.00  0.00            
ATOM    487  HB2 TYR A  38      24.019  68.674  67.209  1.00  0.00            
ATOM    488  CG  TYR A  38      25.759  68.044  68.209  1.00  0.00            
ATOM    489  CD1 TYR A  38      26.289  67.184  69.179  1.00  0.00            
ATOM    490  HD1 TYR A  38      25.699  66.334  69.499  1.00  0.00            
ATOM    491  CE1 TYR A  38      27.559  67.414  69.709  1.00  0.00            
ATOM    492  HE1 TYR A  38      27.939  66.754  70.479  1.00  0.00            
ATOM    493  CZ  TYR A  38      28.239  68.594  69.339  1.00  0.00            
ATOM    494  OH  TYR A  38      29.459  68.904  69.869  1.00  0.00            
ATOM    495  HH  TYR A  38      29.879  69.574  69.329  1.00  0.00            
ATOM    496  CE2 TYR A  38      27.729  69.464  68.359  1.00  0.00            
ATOM    497  HE2 TYR A  38      28.269  70.354  68.059  1.00  0.00            
ATOM    498  CD2 TYR A  38      26.479  69.174  67.809  1.00  0.00            
ATOM    499  HD2 TYR A  38      26.079  69.904  67.119  1.00  0.00            
ATOM    500  C   TYR A  38      24.469  65.264  67.309  1.00  0.00            
ATOM    501  O   TYR A  38      25.569  64.714  67.319  1.00  0.00            
ATOM    502  N   GLU A  39      23.389  64.774  67.919  1.00  0.00            
ATOM    503  H   GLU A  39      22.599  65.404  67.839  1.00  0.00            
ATOM    504  CA  GLU A  39      23.329  63.494  68.589  1.00  0.00            
ATOM    505  HA  GLU A  39      24.109  63.304  69.339  1.00  0.00            
ATOM    506  CB  GLU A  39      22.029  63.414  69.379  1.00  0.00            
ATOM    507  HB1 GLU A  39      21.849  62.454  69.849  1.00  0.00            
ATOM    508  HB2 GLU A  39      21.199  63.504  68.679  1.00  0.00            
ATOM    509  CG  GLU A  39      21.959  64.474  70.479  1.00  0.00            
ATOM    510  HG1 GLU A  39      21.089  64.224  71.089  1.00  0.00            
ATOM    511  HG2 GLU A  39      21.819  65.484  70.089  1.00  0.00            
ATOM    512  CD  GLU A  39      23.189  64.444  71.379  1.00  0.00            
ATOM    513  OE1 GLU A  39      23.969  65.414  71.319  1.00  0.00            
ATOM    514  OE2 GLU A  39      23.389  63.464  72.139  1.00  0.00            
ATOM    515  C   GLU A  39      23.359  62.354  67.579  1.00  0.00            
ATOM    516  O   GLU A  39      24.179  61.444  67.669  1.00  0.00            
ATOM    517  N   ILE A  40      22.479  62.304  66.579  1.00  0.00            
ATOM    518  H   ILE A  40      21.749  62.994  66.589  1.00  0.00            
ATOM    519  CA  ILE A  40      22.419  61.244  65.579  1.00  0.00            
ATOM    520  HA  ILE A  40      22.219  60.254  65.989  1.00  0.00            
ATOM    521  CB  ILE A  40      21.319  61.604  64.589  1.00  0.00            
ATOM    522  HB  ILE A  40      21.539  62.594  64.179  1.00  0.00            
ATOM    523  CG2 ILE A  40      21.159  60.604  63.449  1.00  0.00            
ATOM    524 1HG2 ILE A  40      20.439  60.964  62.719  1.00  0.00            
ATOM    525 2HG2 ILE A  40      22.099  60.444  62.919  1.00  0.00            
ATOM    526 3HG2 ILE A  40      20.909  59.634  63.879  1.00  0.00            
ATOM    527  CG1 ILE A  40      19.999  61.594  65.349  1.00  0.00            
ATOM    528 1HG1 ILE A  40      20.039  62.164  66.279  1.00  0.00            
ATOM    529 2HG1 ILE A  40      19.709  60.574  65.619  1.00  0.00            
ATOM    530  CD  ILE A  40      18.789  62.174  64.619  1.00  0.00            
ATOM    531  HD1 ILE A  40      17.949  62.134  65.309  1.00  0.00            
ATOM    532  HD2 ILE A  40      18.979  63.184  64.249  1.00  0.00            
ATOM    533  HD3 ILE A  40      18.559  61.544  63.759  1.00  0.00            
ATOM    534  C   ILE A  40      23.739  61.154  64.819  1.00  0.00            
ATOM    535  O   ILE A  40      24.079  60.034  64.449  1.00  0.00            
ATOM    536  N   GLU A  41      24.539  62.214  64.689  1.00  0.00            
ATOM    537  H   GLU A  41      24.159  63.114  64.919  1.00  0.00            
ATOM    538  CA  GLU A  41      25.929  62.114  64.289  1.00  0.00            
ATOM    539  HA  GLU A  41      25.979  61.434  63.449  1.00  0.00            
ATOM    540  CB  GLU A  41      26.429  63.484  63.819  1.00  0.00            
ATOM    541  HB1 GLU A  41      26.439  64.144  64.679  1.00  0.00            
ATOM    542  HB2 GLU A  41      25.689  63.864  63.109  1.00  0.00            
ATOM    543  CG  GLU A  41      27.789  63.374  63.139  1.00  0.00            
ATOM    544  HG1 GLU A  41      27.939  64.254  62.509  1.00  0.00            
ATOM    545  HG2 GLU A  41      27.749  62.584  62.389  1.00  0.00            
ATOM    546  CD  GLU A  41      29.009  63.354  64.039  1.00  0.00            
ATOM    547  OE1 GLU A  41      29.389  64.314  64.739  1.00  0.00            
ATOM    548  OE2 GLU A  41      29.799  62.394  63.979  1.00  0.00            
ATOM    549  C   GLU A  41      26.779  61.434  65.359  1.00  0.00            
ATOM    550  O   GLU A  41      27.189  60.304  65.139  1.00  0.00            
ATOM    551  N   ARG A  42      27.009  62.114  66.479  1.00  0.00            
ATOM    552  H   ARG A  42      26.569  63.014  66.579  1.00  0.00            
ATOM    553  CA  ARG A  42      28.019  61.734  67.449  1.00  0.00            
ATOM    554  HA  ARG A  42      29.029  61.694  67.049  1.00  0.00            
ATOM    555  CB  ARG A  42      28.029  62.734  68.599  1.00  0.00            
ATOM    556  HB1 ARG A  42      27.959  63.754  68.209  1.00  0.00            
ATOM    557  HB2 ARG A  42      28.989  62.604  69.089  1.00  0.00            
ATOM    558  CG  ARG A  42      26.929  62.544  69.639  1.00  0.00            
ATOM    559  HG1 ARG A  42      27.039  61.564  70.119  1.00  0.00            
ATOM    560  HG2 ARG A  42      25.969  62.524  69.129  1.00  0.00            
ATOM    561  CD  ARG A  42      26.859  63.614  70.719  1.00  0.00            
ATOM    562  HD1 ARG A  42      25.809  63.744  70.969  1.00  0.00            
ATOM    563  HD2 ARG A  42      27.199  64.584  70.349  1.00  0.00            
ATOM    564  NE  ARG A  42      27.639  63.224  71.899  1.00  0.00            
ATOM    565  HE  ARG A  42      28.619  63.054  71.719  1.00  0.00            
ATOM    566  CZ  ARG A  42      27.169  62.944  73.119  1.00  0.00            
ATOM    567  NH1 ARG A  42      25.869  63.004  73.469  1.00  0.00            
ATOM    568 1HH1 ARG A  42      25.129  63.384  72.889  1.00  0.00            
ATOM    569 2HH1 ARG A  42      25.619  62.714  74.399  1.00  0.00            
ATOM    570  NH2 ARG A  42      28.029  62.584  74.079  1.00  0.00            
ATOM    571 1HH2 ARG A  42      29.019  62.474  73.899  1.00  0.00            
ATOM    572 2HH2 ARG A  42      27.699  62.544  75.029  1.00  0.00            
ATOM    573  C   ARG A  42      27.849  60.324  68.009  1.00  0.00            
ATOM    574  O   ARG A  42      28.839  59.714  68.389  1.00  0.00            
ATOM    575  N   TRP A  43      26.629  59.794  68.119  1.00  0.00            
ATOM    576  H   TRP A  43      25.799  60.324  67.869  1.00  0.00            
ATOM    577  CA  TRP A  43      26.329  58.504  68.699  1.00  0.00            
ATOM    578  HA  TRP A  43      26.949  58.414  69.589  1.00  0.00            
ATOM    579  CB  TRP A  43      24.879  58.384  69.149  1.00  0.00            
ATOM    580  HB1 TRP A  43      24.659  57.324  69.249  1.00  0.00            
ATOM    581  HB2 TRP A  43      24.299  58.754  68.299  1.00  0.00            
ATOM    582  CG  TRP A  43      24.579  59.064  70.449  1.00  0.00            
ATOM    583  CD1 TRP A  43      24.049  60.294  70.579  1.00  0.00            
ATOM    584  HD1 TRP A  43      23.699  60.924  69.779  1.00  0.00            
ATOM    585  NE1 TRP A  43      23.969  60.684  71.909  1.00  0.00            
ATOM    586  HE1 TRP A  43      23.649  61.594  72.189  1.00  0.00            
ATOM    587  CE2 TRP A  43      24.509  59.694  72.699  1.00  0.00            
ATOM    588  CZ2 TRP A  43      24.759  59.564  74.069  1.00  0.00            
ATOM    589  HZ2 TRP A  43      24.609  60.404  74.729  1.00  0.00            
ATOM    590  CH2 TRP A  43      25.219  58.364  74.639  1.00  0.00            
ATOM    591  HH2 TRP A  43      25.379  58.154  75.689  1.00  0.00            
ATOM    592  CZ3 TRP A  43      25.409  57.294  73.759  1.00  0.00            
ATOM    593  HZ3 TRP A  43      25.869  56.394  74.139  1.00  0.00            
ATOM    594  CE3 TRP A  43      25.269  57.424  72.369  1.00  0.00            
ATOM    595  HE3 TRP A  43      25.549  56.574  71.759  1.00  0.00            
ATOM    596  CD2 TRP A  43      24.809  58.624  71.819  1.00  0.00            
ATOM    597  C   TRP A  43      26.759  57.404  67.729  1.00  0.00            
ATOM    598  O   TRP A  43      27.329  56.424  68.199  1.00  0.00            
ATOM    599  N   CYS A  44      26.629  57.584  66.409  1.00  0.00            
ATOM    600  H   CYS A  44      26.249  58.454  66.059  1.00  0.00            
ATOM    601  CA  CYS A  44      27.089  56.574  65.469  1.00  0.00            
ATOM    602  HA  CYS A  44      27.069  55.614  65.979  1.00  0.00            
ATOM    603  CB  CYS A  44      26.069  56.404  64.349  1.00  0.00            
ATOM    604  HB1 CYS A  44      25.059  56.254  64.719  1.00  0.00            
ATOM    605  HB2 CYS A  44      26.389  55.494  63.839  1.00  0.00            
ATOM    606  SG  CYS A  44      25.989  57.924  63.369  1.00  0.00            
ATOM    607  HG  CYS A  44      25.479  58.634  64.379  1.00  0.00            
ATOM    608  C   CYS A  44      28.489  56.644  64.879  1.00  0.00            
ATOM    609  O   CYS A  44      28.749  55.974  63.879  1.00  0.00            
ATOM    610  N   ARG A  45      29.379  57.544  65.309  1.00  0.00            
ATOM    611  H   ARG A  45      29.069  58.184  66.019  1.00  0.00            
ATOM    612  CA  ARG A  45      30.749  57.654  64.849  1.00  0.00            
ATOM    613  HA  ARG A  45      30.719  57.564  63.759  1.00  0.00            
ATOM    614  CB  ARG A  45      31.349  59.024  65.139  1.00  0.00            
ATOM    615  HB1 ARG A  45      31.579  59.094  66.199  1.00  0.00            
ATOM    616  HB2 ARG A  45      30.609  59.814  64.959  1.00  0.00            
ATOM    617  CG  ARG A  45      32.559  59.244  64.239  1.00  0.00            
ATOM    618  HG1 ARG A  45      32.369  59.164  63.169  1.00  0.00            
ATOM    619  HG2 ARG A  45      33.249  58.434  64.459  1.00  0.00            
ATOM    620  CD  ARG A  45      33.299  60.574  64.409  1.00  0.00            
ATOM    621  HD1 ARG A  45      34.259  60.624  63.889  1.00  0.00            
ATOM    622  HD2 ARG A  45      33.489  60.554  65.479  1.00  0.00            
ATOM    623  NE  ARG A  45      32.509  61.784  64.149  1.00  0.00            
ATOM    624  HE  ARG A  45      31.539  61.774  64.439  1.00  0.00            
ATOM    625  CZ  ARG A  45      32.939  63.004  63.809  1.00  0.00            
ATOM    626  NH1 ARG A  45      34.209  63.224  63.449  1.00  0.00            
ATOM    627 1HH1 ARG A  45      34.909  62.494  63.429  1.00  0.00            
ATOM    628 2HH1 ARG A  45      34.399  64.184  63.179  1.00  0.00            
ATOM    629  NH2 ARG A  45      32.099  64.054  63.829  1.00  0.00            
ATOM    630 1HH2 ARG A  45      31.149  63.984  64.149  1.00  0.00            
ATOM    631 2HH2 ARG A  45      32.489  64.954  63.589  1.00  0.00            
ATOM    632  C   ARG A  45      31.569  56.484  65.359  1.00  0.00            
ATOM    633  O   ARG A  45      31.929  56.464  66.529  1.00  0.00            
ATOM    634  N   ARG A  46      31.939  55.564  64.459  1.00  0.00            
ATOM    635  H   ARG A  46      31.469  55.604  63.569  1.00  0.00            
ATOM    636  CA  ARG A  46      32.749  54.404  64.779  1.00  0.00            
ATOM    637  HA  ARG A  46      32.579  54.144  65.819  1.00  0.00            
ATOM    638  CB  ARG A  46      32.389  53.214  63.889  1.00  0.00            
ATOM    639  HB1 ARG A  46      33.089  52.424  64.129  1.00  0.00            
ATOM    640  HB2 ARG A  46      32.649  53.534  62.879  1.00  0.00            
ATOM    641  CG  ARG A  46      30.929  52.774  63.949  1.00  0.00            
ATOM    642  HG1 ARG A  46      30.279  53.484  63.429  1.00  0.00            
ATOM    643  HG2 ARG A  46      30.669  52.694  64.999  1.00  0.00            
ATOM    644  CD  ARG A  46      30.829  51.414  63.269  1.00  0.00            
ATOM    645  HD1 ARG A  46      31.319  50.674  63.899  1.00  0.00            
ATOM    646  HD2 ARG A  46      31.289  51.314  62.289  1.00  0.00            
ATOM    647  NE  ARG A  46      29.419  51.054  63.089  1.00  0.00            
ATOM    648  HE  ARG A  46      28.939  50.524  63.799  1.00  0.00            
ATOM    649  CZ  ARG A  46      28.679  51.344  62.009  1.00  0.00            
ATOM    650  NH1 ARG A  46      29.179  51.994  60.949  1.00  0.00            
ATOM    651 1HH1 ARG A  46      30.179  52.094  60.919  1.00  0.00            
ATOM    652 2HH1 ARG A  46      28.609  52.314  60.179  1.00  0.00            
ATOM    653  NH2 ARG A  46      27.419  50.904  61.999  1.00  0.00            
ATOM    654 1HH2 ARG A  46      27.119  50.314  62.769  1.00  0.00            
ATOM    655 2HH2 ARG A  46      26.769  51.244  61.299  1.00  0.00            
ATOM    656  C   ARG A  46      34.249  54.604  64.609  1.00  0.00            
ATOM    657  O   ARG A  46      35.049  53.904  65.229  1.00  0.00            
ATOM    658  N   LYS A  47      34.599  55.624  63.819  1.00  0.00            
ATOM    659  H   LYS A  47      33.869  56.054  63.269  1.00  0.00            
ATOM    660  CA  LYS A  47      35.979  55.994  63.619  1.00  0.00            
ATOM    661  HA  LYS A  47      36.629  55.484  64.329  1.00  0.00            
ATOM    662  CB  LYS A  47      36.489  55.434  62.289  1.00  0.00            
ATOM    663  HB1 LYS A  47      36.299  54.364  62.289  1.00  0.00            
ATOM    664  HB2 LYS A  47      37.569  55.524  62.289  1.00  0.00            
ATOM    665  CG  LYS A  47      35.879  56.034  61.019  1.00  0.00            
ATOM    666  HG1 LYS A  47      35.139  56.794  61.269  1.00  0.00            
ATOM    667  HG2 LYS A  47      35.289  55.274  60.519  1.00  0.00            
ATOM    668  CD  LYS A  47      36.909  56.614  60.049  1.00  0.00            
ATOM    669  HD1 LYS A  47      36.399  56.864  59.119  1.00  0.00            
ATOM    670  HD2 LYS A  47      37.579  55.804  59.779  1.00  0.00            
ATOM    671  CE  LYS A  47      37.659  57.854  60.519  1.00  0.00            
ATOM    672  HE1 LYS A  47      38.349  58.114  59.719  1.00  0.00            
ATOM    673  HE2 LYS A  47      38.199  57.564  61.429  1.00  0.00            
ATOM    674  NZ  LYS A  47      36.679  58.904  60.809  1.00  0.00            
ATOM    675  HZ1 LYS A  47      37.079  59.834  60.739  1.00  0.00            
ATOM    676  HZ2 LYS A  47      35.879  58.904  60.199  1.00  0.00            
ATOM    677  HZ3 LYS A  47      36.249  58.774  61.719  1.00  0.00            
ATOM    678  C   LYS A  47      36.169  57.494  63.799  1.00  0.00            
ATOM    679  O   LYS A  47      35.399  58.334  63.339  1.00  0.00            
ATOM    680  N   VAL A  48      37.339  57.884  64.299  1.00  0.00            
ATOM    681  H   VAL A  48      37.959  57.134  64.589  1.00  0.00            
ATOM    682  CA  VAL A  48      37.669  59.254  64.639  1.00  0.00            
ATOM    683  HA  VAL A  48      36.959  59.904  64.139  1.00  0.00            
ATOM    684  CB  VAL A  48      37.619  59.554  66.129  1.00  0.00            
ATOM    685  HB  VAL A  48      37.929  60.594  66.239  1.00  0.00            
ATOM    686  CG1 VAL A  48      36.149  59.524  66.559  1.00  0.00            
ATOM    687 1HG1 VAL A  48      36.099  59.774  67.619  1.00  0.00            
ATOM    688 2HG1 VAL A  48      35.579  60.304  66.049  1.00  0.00            
ATOM    689 3HG1 VAL A  48      35.639  58.574  66.419  1.00  0.00            
ATOM    690  CG2 VAL A  48      38.459  58.774  67.139  1.00  0.00            
ATOM    691 1HG2 VAL A  48      38.249  58.964  68.189  1.00  0.00            
ATOM    692 2HG2 VAL A  48      38.389  57.704  66.939  1.00  0.00            
ATOM    693 3HG2 VAL A  48      39.499  59.024  66.939  1.00  0.00            
ATOM    694  C   VAL A  48      39.039  59.584  64.069  1.00  0.00            
ATOM    695  O   VAL A  48      40.029  58.974  64.469  1.00  0.00            
ATOM    696  N   PHE A  49      39.189  60.624  63.239  1.00  0.00            
ATOM    697  H   PHE A  49      38.349  61.084  62.919  1.00  0.00            
ATOM    698  CA  PHE A  49      40.459  61.054  62.689  1.00  0.00            
ATOM    699  HA  PHE A  49      41.209  60.264  62.779  1.00  0.00            
ATOM    700  CB  PHE A  49      40.299  61.304  61.199  1.00  0.00            
ATOM    701  HB1 PHE A  49      39.709  62.214  61.069  1.00  0.00            
ATOM    702  HB2 PHE A  49      39.629  60.524  60.829  1.00  0.00            
ATOM    703  CG  PHE A  49      41.539  61.424  60.349  1.00  0.00            
ATOM    704  CD1 PHE A  49      42.199  60.264  59.929  1.00  0.00            
ATOM    705  HD1 PHE A  49      41.829  59.304  60.249  1.00  0.00            
ATOM    706  CE1 PHE A  49      43.349  60.374  59.129  1.00  0.00            
ATOM    707  HE1 PHE A  49      43.839  59.484  58.759  1.00  0.00            
ATOM    708  CZ  PHE A  49      43.919  61.624  58.919  1.00  0.00            
ATOM    709  HZ  PHE A  49      44.829  61.714  58.329  1.00  0.00            
ATOM    710  CE2 PHE A  49      43.359  62.764  59.509  1.00  0.00            
ATOM    711  HE2 PHE A  49      43.829  63.734  59.409  1.00  0.00            
ATOM    712  CD2 PHE A  49      42.119  62.684  60.149  1.00  0.00            
ATOM    713  HD2 PHE A  49      41.629  63.594  60.469  1.00  0.00            
ATOM    714  C   PHE A  49      40.879  62.344  63.389  1.00  0.00            
ATOM    715  O   PHE A  49      40.339  63.434  63.239  1.00  0.00            
ATOM    716  N   ILE A  50      41.919  62.154  64.199  1.00  0.00            
ATOM    717  H   ILE A  50      42.249  61.194  64.259  1.00  0.00            
ATOM    718  CA  ILE A  50      42.539  63.164  65.019  1.00  0.00            
ATOM    719  HA  ILE A  50      41.889  64.034  65.109  1.00  0.00            
ATOM    720  CB  ILE A  50      42.719  62.764  66.479  1.00  0.00            
ATOM    721  HB  ILE A  50      43.539  62.044  66.479  1.00  0.00            
ATOM    722  CG2 ILE A  50      43.069  63.984  67.329  1.00  0.00            
ATOM    723 1HG2 ILE A  50      43.009  63.794  68.399  1.00  0.00            
ATOM    724 2HG2 ILE A  50      44.089  64.304  67.119  1.00  0.00            
ATOM    725 3HG2 ILE A  50      42.389  64.804  67.079  1.00  0.00            
ATOM    726  CG1 ILE A  50      41.499  62.054  67.059  1.00  0.00            
ATOM    727 1HG1 ILE A  50      41.679  61.784  68.099  1.00  0.00            
ATOM    728 2HG1 ILE A  50      41.329  61.154  66.459  1.00  0.00            
ATOM    729  CD  ILE A  50      40.149  62.774  66.969  1.00  0.00            
ATOM    730  HD1 ILE A  50      39.429  62.074  67.389  1.00  0.00            
ATOM    731  HD2 ILE A  50      40.079  63.654  67.609  1.00  0.00            
ATOM    732  HD3 ILE A  50      40.019  63.064  65.929  1.00  0.00            
ATOM    733  C   ILE A  50      43.849  63.604  64.389  1.00  0.00            
ATOM    734  O   ILE A  50      44.959  63.244  64.759  1.00  0.00            
ATOM    735  N   GLY A  51      43.729  64.454  63.359  1.00  0.00            
ATOM    736  H   GLY A  51      42.839  64.914  63.209  1.00  0.00            
ATOM    737  CA  GLY A  51      44.869  64.964  62.629  1.00  0.00            
ATOM    738  HA1 GLY A  51      44.509  65.404  61.699  1.00  0.00            
ATOM    739  HA2 GLY A  51      45.479  64.114  62.309  1.00  0.00            
ATOM    740  C   GLY A  51      45.819  65.914  63.339  1.00  0.00            
ATOM    741  O   GLY A  51      46.819  66.394  62.809  1.00  0.00            
ATOM    742  N   ASN A  52      45.529  66.204  64.619  1.00  0.00            
ATOM    743  H   ASN A  52      44.709  65.754  64.999  1.00  0.00            
ATOM    744  CA  ASN A  52      46.359  66.884  65.589  1.00  0.00            
ATOM    745  HA  ASN A  52      47.419  66.624  65.509  1.00  0.00            
ATOM    746  CB  ASN A  52      46.319  68.394  65.379  1.00  0.00            
ATOM    747  HB1 ASN A  52      45.289  68.734  65.289  1.00  0.00            
ATOM    748  HB2 ASN A  52      46.799  68.534  64.409  1.00  0.00            
ATOM    749  CG  ASN A  52      47.069  69.134  66.469  1.00  0.00            
ATOM    750  OD1 ASN A  52      47.609  68.584  67.429  1.00  0.00            
ATOM    751  ND2 ASN A  52      47.239  70.454  66.339  1.00  0.00            
ATOM    752 1HD2 ASN A  52      46.919  70.914  65.499  1.00  0.00            
ATOM    753 2HD2 ASN A  52      47.769  70.984  67.009  1.00  0.00            
ATOM    754  C   ASN A  52      45.819  66.454  66.939  1.00  0.00            
ATOM    755  O   ASN A  52      44.699  66.834  67.269  1.00  0.00            
ATOM    756  N   CYS A  53      46.579  65.654  67.689  1.00  0.00            
ATOM    757  H   CYS A  53      47.479  65.334  67.369  1.00  0.00            
ATOM    758  CA  CYS A  53      46.269  65.124  68.999  1.00  0.00            
ATOM    759  HA  CYS A  53      45.359  64.524  68.959  1.00  0.00            
ATOM    760  CB  CYS A  53      47.319  64.104  69.419  1.00  0.00            
ATOM    761  HB1 CYS A  53      47.309  63.284  68.709  1.00  0.00            
ATOM    762  HB2 CYS A  53      47.089  63.734  70.419  1.00  0.00            
ATOM    763  SG  CYS A  53      48.939  64.914  69.469  1.00  0.00            
ATOM    764  HG  CYS A  53      48.759  65.714  70.519  1.00  0.00            
ATOM    765  C   CYS A  53      46.139  66.194  70.079  1.00  0.00            
ATOM    766  O   CYS A  53      45.929  65.814  71.229  1.00  0.00            
ATOM    767  N   TYR A  54      46.159  67.484  69.749  1.00  0.00            
ATOM    768  H   TYR A  54      46.469  67.754  68.829  1.00  0.00            
ATOM    769  CA  TYR A  54      45.849  68.554  70.689  1.00  0.00            
ATOM    770  HA  TYR A  54      45.309  68.164  71.549  1.00  0.00            
ATOM    771  CB  TYR A  54      47.109  69.294  71.119  1.00  0.00            
ATOM    772  HB1 TYR A  54      46.779  69.934  71.939  1.00  0.00            
ATOM    773  HB2 TYR A  54      47.529  69.854  70.289  1.00  0.00            
ATOM    774  CG  TYR A  54      48.169  68.344  71.639  1.00  0.00            
ATOM    775  CD1 TYR A  54      49.279  67.984  70.869  1.00  0.00            
ATOM    776  HD1 TYR A  54      49.289  68.284  69.829  1.00  0.00            
ATOM    777  CE1 TYR A  54      50.359  67.324  71.469  1.00  0.00            
ATOM    778  HE1 TYR A  54      51.229  67.154  70.859  1.00  0.00            
ATOM    779  CZ  TYR A  54      50.279  66.874  72.799  1.00  0.00            
ATOM    780  OH  TYR A  54      51.389  66.284  73.319  1.00  0.00            
ATOM    781  HH  TYR A  54      51.449  66.524  74.249  1.00  0.00            
ATOM    782  CE2 TYR A  54      49.129  67.164  73.569  1.00  0.00            
ATOM    783  HE2 TYR A  54      49.099  66.954  74.629  1.00  0.00            
ATOM    784  CD2 TYR A  54      48.119  67.924  72.969  1.00  0.00            
ATOM    785  HD2 TYR A  54      47.239  68.214  73.539  1.00  0.00            
ATOM    786  C   TYR A  54      44.859  69.554  70.119  1.00  0.00            
ATOM    787  O   TYR A  54      44.439  70.494  70.789  1.00  0.00            
ATOM    788  N   ALA A  55      44.469  69.424  68.849  1.00  0.00            
ATOM    789  H   ALA A  55      44.889  68.664  68.319  1.00  0.00            
ATOM    790  CA  ALA A  55      43.319  70.144  68.349  1.00  0.00            
ATOM    791  HA  ALA A  55      43.449  71.214  68.529  1.00  0.00            
ATOM    792  CB  ALA A  55      43.299  69.984  66.829  1.00  0.00            
ATOM    793  HB1 ALA A  55      42.499  70.614  66.439  1.00  0.00            
ATOM    794  HB2 ALA A  55      44.239  70.344  66.419  1.00  0.00            
ATOM    795  HB3 ALA A  55      43.189  68.924  66.609  1.00  0.00            
ATOM    796  C   ALA A  55      42.009  69.754  68.999  1.00  0.00            
ATOM    797  O   ALA A  55      41.079  70.564  69.009  1.00  0.00            
ATOM    798  N   VAL A  56      41.959  68.544  69.559  1.00  0.00            
ATOM    799  H   VAL A  56      42.809  67.994  69.519  1.00  0.00            
ATOM    800  CA  VAL A  56      40.879  68.014  70.359  1.00  0.00            
ATOM    801  HA  VAL A  56      40.499  68.844  70.969  1.00  0.00            
ATOM    802  CB  VAL A  56      39.799  67.454  69.449  1.00  0.00            
ATOM    803  HB  VAL A  56      39.539  68.284  68.799  1.00  0.00            
ATOM    804  CG1 VAL A  56      40.149  66.294  68.529  1.00  0.00            
ATOM    805 1HG1 VAL A  56      39.289  66.054  67.899  1.00  0.00            
ATOM    806 2HG1 VAL A  56      41.029  66.554  67.929  1.00  0.00            
ATOM    807 3HG1 VAL A  56      40.329  65.374  69.089  1.00  0.00            
ATOM    808  CG2 VAL A  56      38.569  67.094  70.279  1.00  0.00            
ATOM    809 1HG2 VAL A  56      37.779  66.604  69.699  1.00  0.00            
ATOM    810 2HG2 VAL A  56      38.969  66.414  71.029  1.00  0.00            
ATOM    811 3HG2 VAL A  56      38.139  68.004  70.699  1.00  0.00            
ATOM    812  C   VAL A  56      41.439  66.984  71.329  1.00  0.00            
ATOM    813  O   VAL A  56      42.259  66.184  70.879  1.00  0.00            
ATOM    814  N   SER A  57      40.999  66.974  72.589  1.00  0.00            
ATOM    815  H   SER A  57      40.429  67.754  72.889  1.00  0.00            
ATOM    816  CA  SER A  57      41.499  66.044  73.589  1.00  0.00            
ATOM    817  HA  SER A  57      42.559  65.864  73.399  1.00  0.00            
ATOM    818  CB  SER A  57      41.459  66.684  74.969  1.00  0.00            
ATOM    819  HB1 SER A  57      42.259  67.424  75.069  1.00  0.00            
ATOM    820  HB2 SER A  57      41.669  65.944  75.739  1.00  0.00            
ATOM    821  OG  SER A  57      40.229  67.284  75.279  1.00  0.00            
ATOM    822  HG  SER A  57      40.259  67.464  76.219  1.00  0.00            
ATOM    823  C   SER A  57      40.809  64.684  73.649  1.00  0.00            
ATOM    824  O   SER A  57      39.699  64.624  73.129  1.00  0.00            
ATOM    825  N   PRO A  58      41.409  63.634  74.209  1.00  0.00            
ATOM    826  CD  PRO A  58      42.779  63.584  74.679  1.00  0.00            
ATOM    827  HD1 PRO A  58      42.849  64.364  75.429  1.00  0.00            
ATOM    828  HD2 PRO A  58      43.489  63.784  73.869  1.00  0.00            
ATOM    829  CG  PRO A  58      42.959  62.254  75.399  1.00  0.00            
ATOM    830  HG1 PRO A  58      43.079  62.464  76.459  1.00  0.00            
ATOM    831  HG2 PRO A  58      43.879  61.804  75.039  1.00  0.00            
ATOM    832  CB  PRO A  58      41.669  61.474  75.159  1.00  0.00            
ATOM    833  HB1 PRO A  58      41.229  61.154  76.099  1.00  0.00            
ATOM    834  HB2 PRO A  58      41.829  60.604  74.519  1.00  0.00            
ATOM    835  CA  PRO A  58      40.669  62.414  74.469  1.00  0.00            
ATOM    836  HA  PRO A  58      40.399  61.934  73.529  1.00  0.00            
ATOM    837  C   PRO A  58      39.389  62.664  75.249  1.00  0.00            
ATOM    838  O   PRO A  58      38.359  62.184  74.799  1.00  0.00            
ATOM    839  N   ALA A  59      39.499  63.504  76.279  1.00  0.00            
ATOM    840  H   ALA A  59      40.399  63.744  76.669  1.00  0.00            
ATOM    841  CA  ALA A  59      38.349  63.894  77.069  1.00  0.00            
ATOM    842  HA  ALA A  59      37.749  62.994  77.219  1.00  0.00            
ATOM    843  CB  ALA A  59      38.759  64.524  78.399  1.00  0.00            
ATOM    844  HB1 ALA A  59      37.839  64.654  78.969  1.00  0.00            
ATOM    845  HB2 ALA A  59      39.349  63.804  78.959  1.00  0.00            
ATOM    846  HB3 ALA A  59      39.239  65.494  78.279  1.00  0.00            
ATOM    847  C   ALA A  59      37.359  64.784  76.339  1.00  0.00            
ATOM    848  O   ALA A  59      36.419  65.274  76.969  1.00  0.00            
ATOM    849  N   THR A  60      37.529  65.034  75.039  1.00  0.00            
ATOM    850  H   THR A  60      38.279  64.534  74.579  1.00  0.00            
ATOM    851  CA  THR A  60      36.609  65.714  74.149  1.00  0.00            
ATOM    852  HA  THR A  60      35.699  65.984  74.679  1.00  0.00            
ATOM    853  CB  THR A  60      37.189  67.044  73.679  1.00  0.00            
ATOM    854  HB  THR A  60      38.059  66.794  73.079  1.00  0.00            
ATOM    855  CG2 THR A  60      36.219  67.914  72.869  1.00  0.00            
ATOM    856 1HG2 THR A  60      36.529  68.954  72.759  1.00  0.00            
ATOM    857 2HG2 THR A  60      36.099  67.544  71.849  1.00  0.00            
ATOM    858 3HG2 THR A  60      35.239  67.954  73.329  1.00  0.00            
ATOM    859  OG1 THR A  60      37.549  67.854  74.779  1.00  0.00            
ATOM    860  HG1 THR A  60      38.459  67.754  75.059  1.00  0.00            
ATOM    861  C   THR A  60      36.119  64.784  73.049  1.00  0.00            
ATOM    862  O   THR A  60      34.929  64.764  72.749  1.00  0.00            
ATOM    863  N   VAL A  61      36.989  63.944  72.489  1.00  0.00            
ATOM    864  H   VAL A  61      37.979  64.094  72.619  1.00  0.00            
ATOM    865  CA  VAL A  61      36.619  62.864  71.599  1.00  0.00            
ATOM    866  HA  VAL A  61      36.019  63.234  70.769  1.00  0.00            
ATOM    867  CB  VAL A  61      37.809  62.294  70.829  1.00  0.00            
ATOM    868  HB  VAL A  61      38.529  61.894  71.549  1.00  0.00            
ATOM    869  CG1 VAL A  61      37.539  61.134  69.879  1.00  0.00            
ATOM    870 1HG1 VAL A  61      38.479  60.654  69.589  1.00  0.00            
ATOM    871 2HG1 VAL A  61      36.949  60.374  70.389  1.00  0.00            
ATOM    872 3HG1 VAL A  61      37.049  61.534  68.999  1.00  0.00            
ATOM    873  CG2 VAL A  61      38.579  63.374  70.069  1.00  0.00            
ATOM    874 1HG2 VAL A  61      39.479  62.884  69.699  1.00  0.00            
ATOM    875 2HG2 VAL A  61      38.059  63.704  69.169  1.00  0.00            
ATOM    876 3HG2 VAL A  61      38.909  64.204  70.689  1.00  0.00            
ATOM    877  C   VAL A  61      35.729  61.834  72.279  1.00  0.00            
ATOM    878  O   VAL A  61      34.669  61.494  71.759  1.00  0.00            
ATOM    879  N   ILE A  62      36.079  61.344  73.469  1.00  0.00            
ATOM    880  H   ILE A  62      36.939  61.704  73.849  1.00  0.00            
ATOM    881  CA  ILE A  62      35.409  60.254  74.139  1.00  0.00            
ATOM    882  HA  ILE A  62      35.139  59.474  73.419  1.00  0.00            
ATOM    883  CB  ILE A  62      36.359  59.674  75.189  1.00  0.00            
ATOM    884  HB  ILE A  62      36.809  60.454  75.799  1.00  0.00            
ATOM    885  CG2 ILE A  62      35.609  58.784  76.179  1.00  0.00            
ATOM    886 1HG2 ILE A  62      36.299  58.224  76.809  1.00  0.00            
ATOM    887 2HG2 ILE A  62      34.969  59.424  76.779  1.00  0.00            
ATOM    888 3HG2 ILE A  62      34.999  58.084  75.619  1.00  0.00            
ATOM    889  CG1 ILE A  62      37.439  58.914  74.429  1.00  0.00            
ATOM    890 1HG1 ILE A  62      37.709  59.394  73.489  1.00  0.00            
ATOM    891 2HG1 ILE A  62      37.049  57.934  74.169  1.00  0.00            
ATOM    892  CD  ILE A  62      38.689  58.754  75.279  1.00  0.00            
ATOM    893  HD1 ILE A  62      39.539  58.444  74.669  1.00  0.00            
ATOM    894  HD2 ILE A  62      39.019  59.684  75.749  1.00  0.00            
ATOM    895  HD3 ILE A  62      38.369  58.034  76.039  1.00  0.00            
ATOM    896  C   ILE A  62      34.119  60.744  74.789  1.00  0.00            
ATOM    897  O   ILE A  62      33.129  60.024  74.849  1.00  0.00            
ATOM    898  N   ARG A  63      34.089  62.024  75.179  1.00  0.00            
ATOM    899  H   ARG A  63      34.979  62.494  75.249  1.00  0.00            
ATOM    900  CA  ARG A  63      32.929  62.794  75.569  1.00  0.00            
ATOM    901  HA  ARG A  63      32.499  62.294  76.439  1.00  0.00            
ATOM    902  CB  ARG A  63      33.419  64.164  76.029  1.00  0.00            
ATOM    903  HB1 ARG A  63      34.019  64.674  75.269  1.00  0.00            
ATOM    904  HB2 ARG A  63      34.159  64.064  76.819  1.00  0.00            
ATOM    905  CG  ARG A  63      32.319  65.094  76.549  1.00  0.00            
ATOM    906  HG1 ARG A  63      31.559  64.554  77.119  1.00  0.00            
ATOM    907  HG2 ARG A  63      31.899  65.634  75.709  1.00  0.00            
ATOM    908  CD  ARG A  63      32.809  66.214  77.469  1.00  0.00            
ATOM    909  HD1 ARG A  63      33.079  65.834  78.449  1.00  0.00            
ATOM    910  HD2 ARG A  63      31.999  66.914  77.649  1.00  0.00            
ATOM    911  NE  ARG A  63      33.979  66.904  76.909  1.00  0.00            
ATOM    912  HE  ARG A  63      34.859  66.404  76.959  1.00  0.00            
ATOM    913  CZ  ARG A  63      34.079  68.214  76.649  1.00  0.00            
ATOM    914  NH1 ARG A  63      33.109  69.084  76.939  1.00  0.00            
ATOM    915 1HH1 ARG A  63      32.209  68.714  77.219  1.00  0.00            
ATOM    916 2HH1 ARG A  63      33.219  70.074  76.779  1.00  0.00            
ATOM    917  NH2 ARG A  63      35.249  68.684  76.199  1.00  0.00            
ATOM    918 1HH2 ARG A  63      35.999  68.104  75.869  1.00  0.00            
ATOM    919 2HH2 ARG A  63      35.359  69.644  75.889  1.00  0.00            
ATOM    920  C   ARG A  63      31.879  62.914  74.479  1.00  0.00            
ATOM    921  O   ARG A  63      30.689  62.734  74.729  1.00  0.00            
ATOM    922  N   ARG A  64      32.309  63.234  73.249  1.00  0.00            
ATOM    923  H   ARG A  64      33.289  63.474  73.189  1.00  0.00            
ATOM    924  CA  ARG A  64      31.409  63.364  72.129  1.00  0.00            
ATOM    925  HA  ARG A  64      30.469  63.754  72.509  1.00  0.00            
ATOM    926  CB  ARG A  64      31.919  64.424  71.149  1.00  0.00            
ATOM    927  HB1 ARG A  64      32.929  64.124  70.849  1.00  0.00            
ATOM    928  HB2 ARG A  64      32.019  65.384  71.659  1.00  0.00            
ATOM    929  CG  ARG A  64      30.949  64.704  70.009  1.00  0.00            
ATOM    930  HG1 ARG A  64      29.989  64.934  70.469  1.00  0.00            
ATOM    931  HG2 ARG A  64      30.819  63.814  69.389  1.00  0.00            
ATOM    932  CD  ARG A  64      31.469  65.884  69.189  1.00  0.00            
ATOM    933  HD1 ARG A  64      32.559  65.814  69.149  1.00  0.00            
ATOM    934  HD2 ARG A  64      31.249  66.804  69.739  1.00  0.00            
ATOM    935  NE  ARG A  64      30.789  65.884  67.899  1.00  0.00            
ATOM    936  HE  ARG A  64      30.439  65.014  67.509  1.00  0.00            
ATOM    937  CZ  ARG A  64      30.619  66.894  67.039  1.00  0.00            
ATOM    938  NH1 ARG A  64      30.989  68.154  67.319  1.00  0.00            
ATOM    939 1HH1 ARG A  64      31.459  68.264  68.209  1.00  0.00            
ATOM    940 2HH1 ARG A  64      30.659  68.954  66.809  1.00  0.00            
ATOM    941  NH2 ARG A  64      30.019  66.714  65.849  1.00  0.00            
ATOM    942 1HH2 ARG A  64      29.769  65.794  65.519  1.00  0.00            
ATOM    943 2HH2 ARG A  64      29.809  67.484  65.229  1.00  0.00            
ATOM    944  C   ARG A  64      31.049  62.044  71.469  1.00  0.00            
ATOM    945  O   ARG A  64      29.859  61.844  71.199  1.00  0.00            
ATOM    946  N   PHE A  65      32.029  61.184  71.169  1.00  0.00            
ATOM    947  H   PHE A  65      32.969  61.374  71.479  1.00  0.00            
ATOM    948  CA  PHE A  65      31.749  60.014  70.359  1.00  0.00            
ATOM    949  HA  PHE A  65      30.769  60.114  69.909  1.00  0.00            
ATOM    950  CB  PHE A  65      32.719  60.054  69.179  1.00  0.00            
ATOM    951  HB1 PHE A  65      32.439  59.324  68.429  1.00  0.00            
ATOM    952  HB2 PHE A  65      33.739  59.794  69.459  1.00  0.00            
ATOM    953  CG  PHE A  65      32.849  61.354  68.419  1.00  0.00            
ATOM    954  CD1 PHE A  65      33.859  62.294  68.659  1.00  0.00            
ATOM    955  HD1 PHE A  65      34.599  62.124  69.419  1.00  0.00            
ATOM    956  CE1 PHE A  65      33.879  63.544  68.009  1.00  0.00            
ATOM    957  HE1 PHE A  65      34.689  64.224  68.229  1.00  0.00            
ATOM    958  CZ  PHE A  65      32.879  63.874  67.099  1.00  0.00            
ATOM    959  HZ  PHE A  65      32.919  64.834  66.599  1.00  0.00            
ATOM    960  CE2 PHE A  65      31.819  62.974  66.929  1.00  0.00            
ATOM    961  HE2 PHE A  65      30.979  63.304  66.339  1.00  0.00            
ATOM    962  CD2 PHE A  65      31.809  61.724  67.559  1.00  0.00            
ATOM    963  HD2 PHE A  65      30.919  61.114  67.479  1.00  0.00            
ATOM    964  C   PHE A  65      31.869  58.694  71.109  1.00  0.00            
ATOM    965  O   PHE A  65      32.979  58.194  71.259  1.00  0.00            
ATOM    966  N   PRO A  66      30.819  58.074  71.659  1.00  0.00            
ATOM    967  CD  PRO A  66      29.469  58.604  71.659  1.00  0.00            
ATOM    968  HD1 PRO A  66      29.029  58.794  70.679  1.00  0.00            
ATOM    969  HD2 PRO A  66      29.509  59.524  72.249  1.00  0.00            
ATOM    970  CG  PRO A  66      28.629  57.654  72.499  1.00  0.00            
ATOM    971  HG1 PRO A  66      28.219  56.954  71.759  1.00  0.00            
ATOM    972  HG2 PRO A  66      27.869  58.254  72.999  1.00  0.00            
ATOM    973  CB  PRO A  66      29.689  56.994  73.379  1.00  0.00            
ATOM    974  HB1 PRO A  66      29.459  55.944  73.589  1.00  0.00            
ATOM    975  HB2 PRO A  66      29.949  57.584  74.259  1.00  0.00            
ATOM    976  CA  PRO A  66      30.959  56.934  72.549  1.00  0.00            
ATOM    977  HA  PRO A  66      31.819  57.064  73.209  1.00  0.00            
ATOM    978  C   PRO A  66      31.219  55.584  71.899  1.00  0.00            
ATOM    979  O   PRO A  66      31.899  54.714  72.439  1.00  0.00            
ATOM    980  N   LYS A  67      30.679  55.444  70.689  1.00  0.00            
ATOM    981  H   LYS A  67      30.129  56.214  70.329  1.00  0.00            
ATOM    982  CA  LYS A  67      30.689  54.194  69.939  1.00  0.00            
ATOM    983  HA  LYS A  67      30.759  53.394  70.679  1.00  0.00            
ATOM    984  CB  LYS A  67      29.399  53.954  69.169  1.00  0.00            
ATOM    985  HB1 LYS A  67      29.559  52.984  68.699  1.00  0.00            
ATOM    986  HB2 LYS A  67      29.339  54.754  68.429  1.00  0.00            
ATOM    987  CG  LYS A  67      28.139  53.944  70.029  1.00  0.00            
ATOM    988  HG1 LYS A  67      27.939  54.984  70.279  1.00  0.00            
ATOM    989  HG2 LYS A  67      28.309  53.364  70.939  1.00  0.00            
ATOM    990  CD  LYS A  67      26.919  53.484  69.249  1.00  0.00            
ATOM    991  HD1 LYS A  67      26.749  52.404  69.199  1.00  0.00            
ATOM    992  HD2 LYS A  67      27.009  53.784  68.199  1.00  0.00            
ATOM    993  CE  LYS A  67      25.669  54.164  69.809  1.00  0.00            
ATOM    994  HE1 LYS A  67      25.899  55.224  69.859  1.00  0.00            
ATOM    995  HE2 LYS A  67      25.539  53.764  70.809  1.00  0.00            
ATOM    996  NZ  LYS A  67      24.479  53.904  68.979  1.00  0.00            
ATOM    997  HZ1 LYS A  67      23.639  54.234  69.419  1.00  0.00            
ATOM    998  HZ2 LYS A  67      24.569  54.454  68.139  1.00  0.00            
ATOM    999  HZ3 LYS A  67      24.409  52.924  68.769  1.00  0.00            
ATOM   1000  C   LYS A  67      31.929  53.994  69.089  1.00  0.00            
ATOM   1001  O   LYS A  67      31.849  53.264  68.099  1.00  0.00            
ATOM   1002  N   VAL A  68      33.089  54.524  69.479  1.00  0.00            
ATOM   1003  H   VAL A  68      33.099  55.024  70.359  1.00  0.00            
ATOM   1004  CA  VAL A  68      34.309  54.514  68.689  1.00  0.00            
ATOM   1005  HA  VAL A  68      34.039  54.654  67.639  1.00  0.00            
ATOM   1006  CB  VAL A  68      35.249  55.654  69.029  1.00  0.00            
ATOM   1007  HB  VAL A  68      35.259  55.714  70.119  1.00  0.00            
ATOM   1008  CG1 VAL A  68      36.619  55.514  68.389  1.00  0.00            
ATOM   1009 1HG1 VAL A  68      37.179  56.424  68.619  1.00  0.00            
ATOM   1010 2HG1 VAL A  68      37.189  54.704  68.849  1.00  0.00            
ATOM   1011 3HG1 VAL A  68      36.479  55.444  67.309  1.00  0.00            
ATOM   1012  CG2 VAL A  68      34.549  56.914  68.519  1.00  0.00            
ATOM   1013 1HG2 VAL A  68      35.179  57.764  68.769  1.00  0.00            
ATOM   1014 2HG2 VAL A  68      34.439  56.894  67.439  1.00  0.00            
ATOM   1015 3HG2 VAL A  68      33.579  57.134  68.979  1.00  0.00            
ATOM   1016  C   VAL A  68      34.979  53.154  68.829  1.00  0.00            
ATOM   1017  O   VAL A  68      35.249  52.704  69.939  1.00  0.00            
ATOM   1018  N   ARG A  69      35.269  52.514  67.689  1.00  0.00            
ATOM   1019  H   ARG A  69      34.879  52.964  66.869  1.00  0.00            
ATOM   1020  CA  ARG A  69      36.089  51.334  67.479  1.00  0.00            
ATOM   1021  HA  ARG A  69      36.289  50.884  68.449  1.00  0.00            
ATOM   1022  CB  ARG A  69      35.259  50.264  66.779  1.00  0.00            
ATOM   1023  HB1 ARG A  69      35.869  49.684  66.089  1.00  0.00            
ATOM   1024  HB2 ARG A  69      34.469  50.714  66.179  1.00  0.00            
ATOM   1025  CG  ARG A  69      34.569  49.324  67.769  1.00  0.00            
ATOM   1026  HG1 ARG A  69      34.069  49.924  68.539  1.00  0.00            
ATOM   1027  HG2 ARG A  69      35.369  48.764  68.259  1.00  0.00            
ATOM   1028  CD  ARG A  69      33.559  48.344  67.179  1.00  0.00            
ATOM   1029  HD1 ARG A  69      34.079  47.954  66.309  1.00  0.00            
ATOM   1030  HD2 ARG A  69      32.669  48.874  66.839  1.00  0.00            
ATOM   1031  NE  ARG A  69      33.159  47.324  68.149  1.00  0.00            
ATOM   1032  HE  ARG A  69      32.779  47.664  69.019  1.00  0.00            
ATOM   1033  CZ  ARG A  69      33.409  46.014  68.019  1.00  0.00            
ATOM   1034  NH1 ARG A  69      34.039  45.474  66.969  1.00  0.00            
ATOM   1035 1HH1 ARG A  69      34.559  46.104  66.379  1.00  0.00            
ATOM   1036 2HH1 ARG A  69      34.179  44.474  66.929  1.00  0.00            
ATOM   1037  NH2 ARG A  69      32.989  45.124  68.929  1.00  0.00            
ATOM   1038 1HH2 ARG A  69      32.449  45.444  69.719  1.00  0.00            
ATOM   1039 2HH2 ARG A  69      33.319  44.174  68.799  1.00  0.00            
ATOM   1040  C   ARG A  69      37.429  51.564  66.809  1.00  0.00            
ATOM   1041  O   ARG A  69      38.339  50.744  66.949  1.00  0.00            
ATOM   1042  N   SER A  70      37.579  52.714  66.149  1.00  0.00            
ATOM   1043  H   SER A  70      36.769  53.314  66.089  1.00  0.00            
ATOM   1044  CA  SER A  70      38.749  53.124  65.399  1.00  0.00            
ATOM   1045  HA  SER A  70      39.569  52.464  65.699  1.00  0.00            
ATOM   1046  CB  SER A  70      38.529  52.854  63.909  1.00  0.00            
ATOM   1047  HB1 SER A  70      37.499  53.144  63.699  1.00  0.00            
ATOM   1048  HB2 SER A  70      38.719  51.804  63.689  1.00  0.00            
ATOM   1049  OG  SER A  70      39.369  53.534  63.009  1.00  0.00            
ATOM   1050  HG  SER A  70      39.069  53.294  62.129  1.00  0.00            
ATOM   1051  C   SER A  70      39.209  54.554  65.659  1.00  0.00            
ATOM   1052  O   SER A  70      38.439  55.504  65.699  1.00  0.00            
ATOM   1053  N   VAL A  71      40.519  54.734  65.849  1.00  0.00            
ATOM   1054  H   VAL A  71      41.089  53.904  65.889  1.00  0.00            
ATOM   1055  CA  VAL A  71      41.169  55.984  66.199  1.00  0.00            
ATOM   1056  HA  VAL A  71      40.509  56.844  66.049  1.00  0.00            
ATOM   1057  CB  VAL A  71      41.529  55.994  67.679  1.00  0.00            
ATOM   1058  HB  VAL A  71      42.209  55.164  67.849  1.00  0.00            
ATOM   1059  CG1 VAL A  71      42.319  57.244  68.069  1.00  0.00            
ATOM   1060 1HG1 VAL A  71      42.519  57.254  69.139  1.00  0.00            
ATOM   1061 2HG1 VAL A  71      43.289  57.304  67.579  1.00  0.00            
ATOM   1062 3HG1 VAL A  71      41.729  58.134  67.879  1.00  0.00            
ATOM   1063  CG2 VAL A  71      40.289  55.994  68.559  1.00  0.00            
ATOM   1064 1HG2 VAL A  71      40.679  55.614  69.509  1.00  0.00            
ATOM   1065 2HG2 VAL A  71      39.989  57.044  68.609  1.00  0.00            
ATOM   1066 3HG2 VAL A  71      39.489  55.334  68.229  1.00  0.00            
ATOM   1067  C   VAL A  71      42.389  56.194  65.319  1.00  0.00            
ATOM   1068  O   VAL A  71      43.189  55.284  65.159  1.00  0.00            
ATOM   1069  N   GLU A  72      42.479  57.394  64.729  1.00  0.00            
ATOM   1070  H   GLU A  72      41.669  57.994  64.829  1.00  0.00            
ATOM   1071  CA  GLU A  72      43.709  57.894  64.159  1.00  0.00            
ATOM   1072  HA  GLU A  72      44.459  57.114  64.279  1.00  0.00            
ATOM   1073  CB  GLU A  72      43.509  57.944  62.649  1.00  0.00            
ATOM   1074  HB1 GLU A  72      42.679  58.604  62.409  1.00  0.00            
ATOM   1075  HB2 GLU A  72      43.149  56.954  62.369  1.00  0.00            
ATOM   1076  CG  GLU A  72      44.729  58.324  61.819  1.00  0.00            
ATOM   1077  HG1 GLU A  72      45.619  58.024  62.369  1.00  0.00            
ATOM   1078  HG2 GLU A  72      44.799  59.394  61.649  1.00  0.00            
ATOM   1079  CD  GLU A  72      44.889  57.674  60.449  1.00  0.00            
ATOM   1080  OE1 GLU A  72      44.359  56.554  60.269  1.00  0.00            
ATOM   1081  OE2 GLU A  72      45.649  58.234  59.639  1.00  0.00            
ATOM   1082  C   GLU A  72      44.209  59.184  64.789  1.00  0.00            
ATOM   1083  O   GLU A  72      43.419  60.094  65.049  1.00  0.00            
ATOM   1084  N   LEU A  73      45.499  59.334  65.109  1.00  0.00            
ATOM   1085  H   LEU A  73      46.069  58.504  64.989  1.00  0.00            
ATOM   1086  CA  LEU A  73      46.159  60.404  65.839  1.00  0.00            
ATOM   1087  HA  LEU A  73      45.469  61.244  65.919  1.00  0.00            
ATOM   1088  CB  LEU A  73      46.399  59.854  67.239  1.00  0.00            
ATOM   1089  HB1 LEU A  73      47.199  60.384  67.759  1.00  0.00            
ATOM   1090  HB2 LEU A  73      46.749  58.834  67.129  1.00  0.00            
ATOM   1091  CG  LEU A  73      45.179  59.964  68.159  1.00  0.00            
ATOM   1092  HG  LEU A  73      44.279  59.794  67.569  1.00  0.00            
ATOM   1093  CD1 LEU A  73      45.199  58.954  69.309  1.00  0.00            
ATOM   1094 1HD1 LEU A  73      44.339  59.074  69.959  1.00  0.00            
ATOM   1095 2HD1 LEU A  73      45.089  57.944  68.919  1.00  0.00            
ATOM   1096 3HD1 LEU A  73      46.119  58.994  69.889  1.00  0.00            
ATOM   1097  CD2 LEU A  73      45.149  61.344  68.809  1.00  0.00            
ATOM   1098 1HD2 LEU A  73      44.179  61.384  69.309  1.00  0.00            
ATOM   1099 2HD2 LEU A  73      45.969  61.314  69.519  1.00  0.00            
ATOM   1100 3HD2 LEU A  73      45.179  62.154  68.089  1.00  0.00            
ATOM   1101  C   LEU A  73      47.469  60.784  65.159  1.00  0.00            
ATOM   1102  O   LEU A  73      48.289  59.944  64.799  1.00  0.00            
ATOM   1103  N   LYS A  74      47.589  62.104  65.019  1.00  0.00            
ATOM   1104  H   LYS A  74      46.739  62.644  65.109  1.00  0.00            
ATOM   1105  CA  LYS A  74      48.719  62.714  64.349  1.00  0.00            
ATOM   1106  HA  LYS A  74      49.479  61.924  64.309  1.00  0.00            
ATOM   1107  CB  LYS A  74      48.319  63.154  62.949  1.00  0.00            
ATOM   1108  HB1 LYS A  74      49.179  63.594  62.439  1.00  0.00            
ATOM   1109  HB2 LYS A  74      47.539  63.894  63.109  1.00  0.00            
ATOM   1110  CG  LYS A  74      47.779  62.044  62.049  1.00  0.00            
ATOM   1111  HG1 LYS A  74      46.799  61.804  62.449  1.00  0.00            
ATOM   1112  HG2 LYS A  74      48.459  61.214  62.249  1.00  0.00            
ATOM   1113  CD  LYS A  74      47.759  62.154  60.529  1.00  0.00            
ATOM   1114  HD1 LYS A  74      48.769  62.204  60.129  1.00  0.00            
ATOM   1115  HD2 LYS A  74      47.229  63.034  60.159  1.00  0.00            
ATOM   1116  CE  LYS A  74      47.039  60.884  60.079  1.00  0.00            
ATOM   1117  HE1 LYS A  74      45.989  61.014  60.319  1.00  0.00            
ATOM   1118  HE2 LYS A  74      47.429  60.064  60.689  1.00  0.00            
ATOM   1119  NZ  LYS A  74      47.169  60.534  58.649  1.00  0.00            
ATOM   1120  HZ1 LYS A  74      46.649  59.684  58.469  1.00  0.00            
ATOM   1121  HZ2 LYS A  74      46.849  61.224  57.989  1.00  0.00            
ATOM   1122  HZ3 LYS A  74      48.129  60.284  58.459  1.00  0.00            
ATOM   1123  C   LYS A  74      49.329  63.814  65.209  1.00  0.00            
ATOM   1124  O   LYS A  74      48.619  64.744  65.579  1.00  0.00            
ATOM   1125  N   GLY A  75      50.639  63.804  65.449  1.00  0.00            
ATOM   1126  H   GLY A  75      51.099  62.944  65.169  1.00  0.00            
ATOM   1127  CA  GLY A  75      51.309  64.794  66.269  1.00  0.00            
ATOM   1128  HA1 GLY A  75      51.899  64.374  67.079  1.00  0.00            
ATOM   1129  HA2 GLY A  75      50.619  65.464  66.789  1.00  0.00            
ATOM   1130  C   GLY A  75      52.139  65.764  65.439  1.00  0.00            
ATOM   1131  O   GLY A  75      51.569  66.634  64.769  1.00  0.00            
ATOM   1132  N   LYS A  76      53.459  65.574  65.409  1.00  0.00            
ATOM   1133  H   LYS A  76      53.869  64.774  65.859  1.00  0.00            
ATOM   1134  CA  LYS A  76      54.439  66.544  64.979  1.00  0.00            
ATOM   1135  HA  LYS A  76      54.259  67.474  65.529  1.00  0.00            
ATOM   1136  CB  LYS A  76      55.869  66.044  65.169  1.00  0.00            
ATOM   1137  HB1 LYS A  76      56.579  66.844  64.949  1.00  0.00            
ATOM   1138  HB2 LYS A  76      56.069  65.304  64.389  1.00  0.00            
ATOM   1139  CG  LYS A  76      56.189  65.444  66.529  1.00  0.00            
ATOM   1140  HG1 LYS A  76      55.369  64.844  66.929  1.00  0.00            
ATOM   1141  HG2 LYS A  76      56.379  66.254  67.229  1.00  0.00            
ATOM   1142  CD  LYS A  76      57.469  64.604  66.589  1.00  0.00            
ATOM   1143  HD1 LYS A  76      57.529  64.154  67.579  1.00  0.00            
ATOM   1144  HD2 LYS A  76      58.349  65.234  66.469  1.00  0.00            
ATOM   1145  CE  LYS A  76      57.669  63.484  65.569  1.00  0.00            
ATOM   1146  HE1 LYS A  76      57.829  63.894  64.579  1.00  0.00            
ATOM   1147  HE2 LYS A  76      56.779  62.854  65.609  1.00  0.00            
ATOM   1148  NZ  LYS A  76      58.829  62.644  65.919  1.00  0.00            
ATOM   1149  HZ1 LYS A  76      58.989  62.034  65.129  1.00  0.00            
ATOM   1150  HZ2 LYS A  76      59.649  63.224  65.999  1.00  0.00            
ATOM   1151  HZ3 LYS A  76      58.669  62.114  66.759  1.00  0.00            
ATOM   1152  C   LYS A  76      54.319  66.964  63.519  1.00  0.00            
ATOM   1153  O   LYS A  76      53.769  66.214  62.719  1.00  0.00            
ATOM   1154  N   PRO A  77      54.829  68.124  63.109  1.00  0.00            
ATOM   1155  CD  PRO A  77      55.279  69.174  63.999  1.00  0.00            
ATOM   1156  HD1 PRO A  77      55.819  68.754  64.849  1.00  0.00            
ATOM   1157  HD2 PRO A  77      54.389  69.654  64.409  1.00  0.00            
ATOM   1158  CG  PRO A  77      56.149  70.124  63.189  1.00  0.00            
ATOM   1159  HG1 PRO A  77      57.159  69.724  63.209  1.00  0.00            
ATOM   1160  HG2 PRO A  77      56.009  71.174  63.459  1.00  0.00            
ATOM   1161  CB  PRO A  77      55.529  69.964  61.799  1.00  0.00            
ATOM   1162  HB1 PRO A  77      56.209  70.194  60.979  1.00  0.00            
ATOM   1163  HB2 PRO A  77      54.659  70.624  61.749  1.00  0.00            
ATOM   1164  CA  PRO A  77      55.069  68.514  61.739  1.00  0.00            
ATOM   1165  HA  PRO A  77      54.149  68.454  61.139  1.00  0.00            
ATOM   1166  C   PRO A  77      56.109  67.604  61.099  1.00  0.00            
ATOM   1167  O   PRO A  77      56.909  66.984  61.789  1.00  0.00            
ATOM   1168  N   HIE A  78      56.209  67.724  59.779  1.00  0.00            
ATOM   1169  H   HIE A  78      55.639  68.364  59.239  1.00  0.00            
ATOM   1170  CA  HIE A  78      57.189  66.964  59.029  1.00  0.00            
ATOM   1171  HA  HIE A  78      57.179  65.904  59.259  1.00  0.00            
ATOM   1172  CB  HIE A  78      56.919  67.114  57.529  1.00  0.00            
ATOM   1173  HB1 HIE A  78      57.409  67.974  57.069  1.00  0.00            
ATOM   1174  HB2 HIE A  78      55.839  67.224  57.429  1.00  0.00            
ATOM   1175  CG  HIE A  78      57.269  65.904  56.709  1.00  0.00            
ATOM   1176  ND1 HIE A  78      56.339  65.264  55.899  1.00  0.00            
ATOM   1177  CE1 HIE A  78      56.999  64.254  55.339  1.00  0.00            
ATOM   1178  HE1 HIE A  78      56.539  63.484  54.739  1.00  0.00            
ATOM   1179  NE2 HIE A  78      58.299  64.274  55.689  1.00  0.00            
ATOM   1180  HE2 HIE A  78      58.979  63.624  55.339  1.00  0.00            
ATOM   1181  CD2 HIE A  78      58.509  65.334  56.549  1.00  0.00            
ATOM   1182  HD2 HIE A  78      59.409  65.724  57.009  1.00  0.00            
ATOM   1183  C   HIE A  78      58.609  67.424  59.329  1.00  0.00            
ATOM   1184  O   HIE A  78      59.549  66.654  59.129  1.00  0.00            
ATOM   1185  N   PHE A  79      58.769  68.594  59.949  1.00  0.00            
ATOM   1186  H   PHE A  79      57.939  69.144  60.129  1.00  0.00            
ATOM   1187  CA  PHE A  79      60.089  69.034  60.369  1.00  0.00            
ATOM   1188  HA  PHE A  79      60.819  68.724  59.629  1.00  0.00            
ATOM   1189  CB  PHE A  79      60.209  70.554  60.449  1.00  0.00            
ATOM   1190  HB1 PHE A  79      61.159  70.824  60.919  1.00  0.00            
ATOM   1191  HB2 PHE A  79      59.489  70.934  61.169  1.00  0.00            
ATOM   1192  CG  PHE A  79      60.089  71.214  59.099  1.00  0.00            
ATOM   1193  CD1 PHE A  79      58.849  71.664  58.619  1.00  0.00            
ATOM   1194  HD1 PHE A  79      57.969  71.584  59.239  1.00  0.00            
ATOM   1195  CE1 PHE A  79      58.789  72.134  57.299  1.00  0.00            
ATOM   1196  HE1 PHE A  79      57.819  72.404  56.909  1.00  0.00            
ATOM   1197  CZ  PHE A  79      59.919  72.094  56.459  1.00  0.00            
ATOM   1198  HZ  PHE A  79      59.829  72.334  55.409  1.00  0.00            
ATOM   1199  CE2 PHE A  79      61.149  71.674  56.979  1.00  0.00            
ATOM   1200  HE2 PHE A  79      61.979  71.644  56.289  1.00  0.00            
ATOM   1201  CD2 PHE A  79      61.239  71.264  58.309  1.00  0.00            
ATOM   1202  HD2 PHE A  79      62.219  70.964  58.669  1.00  0.00            
ATOM   1203  C   PHE A  79      60.569  68.264  61.589  1.00  0.00            
ATOM   1204  O   PHE A  79      61.759  68.334  61.899  1.00  0.00            
ATOM   1205  N   ALA A  80      59.759  67.414  62.229  1.00  0.00            
ATOM   1206  H   ALA A  80      58.819  67.274  61.899  1.00  0.00            
ATOM   1207  CA  ALA A  80      60.359  66.394  63.059  1.00  0.00            
ATOM   1208  HA  ALA A  80      61.009  66.814  63.829  1.00  0.00            
ATOM   1209  CB  ALA A  80      59.229  65.584  63.669  1.00  0.00            
ATOM   1210  HB1 ALA A  80      59.599  64.724  64.229  1.00  0.00            
ATOM   1211  HB2 ALA A  80      58.559  66.284  64.189  1.00  0.00            
ATOM   1212  HB3 ALA A  80      58.639  65.194  62.839  1.00  0.00            
ATOM   1213  C   ALA A  80      61.259  65.424  62.299  1.00  0.00            
ATOM   1214  O   ALA A  80      62.399  65.204  62.699  1.00  0.00            
ATOM   1215  N   ASP A  81      60.769  64.924  61.159  1.00  0.00            
ATOM   1216  H   ASP A  81      59.819  65.164  60.909  1.00  0.00            
ATOM   1217  CA  ASP A  81      61.559  64.104  60.269  1.00  0.00            
ATOM   1218  HA  ASP A  81      61.859  63.264  60.909  1.00  0.00            
ATOM   1219  CB  ASP A  81      60.739  63.574  59.099  1.00  0.00            
ATOM   1220  HB1 ASP A  81      61.359  62.834  58.589  1.00  0.00            
ATOM   1221  HB2 ASP A  81      60.659  64.374  58.359  1.00  0.00            
ATOM   1222  CG  ASP A  81      59.369  62.944  59.339  1.00  0.00            
ATOM   1223  OD1 ASP A  81      58.759  63.034  60.429  1.00  0.00            
ATOM   1224  OD2 ASP A  81      58.859  62.334  58.379  1.00  0.00            
ATOM   1225  C   ASP A  81      62.769  64.814  59.689  1.00  0.00            
ATOM   1226  O   ASP A  81      63.889  64.294  59.659  1.00  0.00            
ATOM   1227  N   PHE A  82      62.579  66.064  59.279  1.00  0.00            
ATOM   1228  H   PHE A  82      61.599  66.324  59.249  1.00  0.00            
ATOM   1229  CA  PHE A  82      63.639  66.954  58.849  1.00  0.00            
ATOM   1230  HA  PHE A  82      64.289  66.364  58.199  1.00  0.00            
ATOM   1231  CB  PHE A  82      63.049  68.094  58.019  1.00  0.00            
ATOM   1232  HB1 PHE A  82      63.879  68.674  57.629  1.00  0.00            
ATOM   1233  HB2 PHE A  82      62.439  68.784  58.609  1.00  0.00            
ATOM   1234  CG  PHE A  82      62.149  67.654  56.889  1.00  0.00            
ATOM   1235  CD1 PHE A  82      62.569  66.664  55.989  1.00  0.00            
ATOM   1236  HD1 PHE A  82      63.519  66.164  56.059  1.00  0.00            
ATOM   1237  CE1 PHE A  82      61.839  66.384  54.829  1.00  0.00            
ATOM   1238  HE1 PHE A  82      62.129  65.594  54.149  1.00  0.00            
ATOM   1239  CZ  PHE A  82      60.629  67.054  54.599  1.00  0.00            
ATOM   1240  HZ  PHE A  82      60.049  66.814  53.719  1.00  0.00            
ATOM   1241  CE2 PHE A  82      60.169  67.974  55.549  1.00  0.00            
ATOM   1242  HE2 PHE A  82      59.219  68.444  55.339  1.00  0.00            
ATOM   1243  CD2 PHE A  82      60.929  68.294  56.679  1.00  0.00            
ATOM   1244  HD2 PHE A  82      60.509  69.054  57.329  1.00  0.00            
ATOM   1245  C   PHE A  82      64.539  67.394  59.989  1.00  0.00            
ATOM   1246  O   PHE A  82      65.299  68.354  59.819  1.00  0.00            
ATOM   1247  N   ASN A  83      64.439  66.824  61.189  1.00  0.00            
ATOM   1248  H   ASN A  83      63.689  66.184  61.379  1.00  0.00            
ATOM   1249  CA  ASN A  83      65.379  67.034  62.279  1.00  0.00            
ATOM   1250  HA  ASN A  83      64.879  66.514  63.099  1.00  0.00            
ATOM   1251  CB  ASN A  83      66.639  66.194  62.169  1.00  0.00            
ATOM   1252  HB1 ASN A  83      67.469  66.534  62.789  1.00  0.00            
ATOM   1253  HB2 ASN A  83      67.019  66.134  61.149  1.00  0.00            
ATOM   1254  CG  ASN A  83      66.449  64.764  62.649  1.00  0.00            
ATOM   1255  OD1 ASN A  83      67.149  64.294  63.549  1.00  0.00            
ATOM   1256  ND2 ASN A  83      65.529  63.974  62.089  1.00  0.00            
ATOM   1257 1HD2 ASN A  83      64.839  64.284  61.419  1.00  0.00            
ATOM   1258 2HD2 ASN A  83      65.339  63.084  62.539  1.00  0.00            
ATOM   1259  C   ASN A  83      65.439  68.484  62.759  1.00  0.00            
ATOM   1260  O   ASN A  83      66.539  68.964  62.989  1.00  0.00            
ATOM   1261  N   LEU A  84      64.279  69.114  62.959  1.00  0.00            
ATOM   1262  H   LEU A  84      63.479  68.674  62.529  1.00  0.00            
ATOM   1263  CA  LEU A  84      64.189  70.404  63.619  1.00  0.00            
ATOM   1264  HA  LEU A  84      65.179  70.744  63.919  1.00  0.00            
ATOM   1265  CB  LEU A  84      63.649  71.434  62.639  1.00  0.00            
ATOM   1266  HB1 LEU A  84      63.769  72.394  63.129  1.00  0.00            
ATOM   1267  HB2 LEU A  84      62.599  71.184  62.519  1.00  0.00            
ATOM   1268  CG  LEU A  84      64.279  71.534  61.249  1.00  0.00            
ATOM   1269  HG  LEU A  84      64.029  70.614  60.709  1.00  0.00            
ATOM   1270  CD1 LEU A  84      63.669  72.724  60.529  1.00  0.00            
ATOM   1271 1HD1 LEU A  84      64.099  72.724  59.529  1.00  0.00            
ATOM   1272 2HD1 LEU A  84      62.599  72.564  60.439  1.00  0.00            
ATOM   1273 3HD1 LEU A  84      63.869  73.654  61.069  1.00  0.00            
ATOM   1274  CD2 LEU A  84      65.799  71.684  61.189  1.00  0.00            
ATOM   1275 1HD2 LEU A  84      66.149  71.884  60.179  1.00  0.00            
ATOM   1276 2HD2 LEU A  84      66.139  72.504  61.809  1.00  0.00            
ATOM   1277 3HD2 LEU A  84      66.299  70.794  61.579  1.00  0.00            
ATOM   1278  C   LEU A  84      63.339  70.414  64.889  1.00  0.00            
ATOM   1279  O   LEU A  84      63.179  71.484  65.469  1.00  0.00            
ATOM   1280  N   VAL A  85      62.839  69.264  65.339  1.00  0.00            
ATOM   1281  H   VAL A  85      63.129  68.424  64.859  1.00  0.00            
ATOM   1282  CA  VAL A  85      62.079  69.064  66.559  1.00  0.00            
ATOM   1283  HA  VAL A  85      61.849  70.044  66.989  1.00  0.00            
ATOM   1284  CB  VAL A  85      60.739  68.374  66.299  1.00  0.00            
ATOM   1285  HB  VAL A  85      60.929  67.324  66.059  1.00  0.00            
ATOM   1286  CG1 VAL A  85      59.829  68.214  67.519  1.00  0.00            
ATOM   1287 1HG1 VAL A  85      59.009  67.574  67.199  1.00  0.00            
ATOM   1288 2HG1 VAL A  85      60.389  67.724  68.319  1.00  0.00            
ATOM   1289 3HG1 VAL A  85      59.489  69.164  67.919  1.00  0.00            
ATOM   1290  CG2 VAL A  85      59.889  68.974  65.189  1.00  0.00            
ATOM   1291 1HG2 VAL A  85      59.029  68.354  64.929  1.00  0.00            
ATOM   1292 2HG2 VAL A  85      59.469  69.914  65.539  1.00  0.00            
ATOM   1293 3HG2 VAL A  85      60.459  69.154  64.279  1.00  0.00            
ATOM   1294  C   VAL A  85      62.919  68.254  67.529  1.00  0.00            
ATOM   1295  O   VAL A  85      63.149  67.084  67.209  1.00  0.00            
ATOM   1296  N   PRO A  86      63.509  68.824  68.579  1.00  0.00            
ATOM   1297  CD  PRO A  86      63.539  70.214  68.959  1.00  0.00            
ATOM   1298  HD1 PRO A  86      62.689  70.434  69.609  1.00  0.00            
ATOM   1299  HD2 PRO A  86      63.519  70.894  68.109  1.00  0.00            
ATOM   1300  CG  PRO A  86      64.739  70.374  69.899  1.00  0.00            
ATOM   1301  HG1 PRO A  86      64.489  71.174  70.599  1.00  0.00            
ATOM   1302  HG2 PRO A  86      65.669  70.564  69.369  1.00  0.00            
ATOM   1303  CB  PRO A  86      64.819  69.014  70.579  1.00  0.00            
ATOM   1304  HB1 PRO A  86      64.329  69.044  71.549  1.00  0.00            
ATOM   1305  HB2 PRO A  86      65.829  68.644  70.779  1.00  0.00            
ATOM   1306  CA  PRO A  86      64.169  68.034  69.599  1.00  0.00            
ATOM   1307  HA  PRO A  86      64.989  67.484  69.149  1.00  0.00            
ATOM   1308  C   PRO A  86      63.269  67.064  70.349  1.00  0.00            
ATOM   1309  O   PRO A  86      62.049  67.134  70.229  1.00  0.00            
ATOM   1310  N   ASP A  87      63.929  66.214  71.149  1.00  0.00            
ATOM   1311  H   ASP A  87      64.929  66.354  71.219  1.00  0.00            
ATOM   1312  CA  ASP A  87      63.369  64.964  71.619  1.00  0.00            
ATOM   1313  HA  ASP A  87      62.759  64.544  70.829  1.00  0.00            
ATOM   1314  CB  ASP A  87      64.429  63.894  71.839  1.00  0.00            
ATOM   1315  HB1 ASP A  87      64.559  63.334  70.909  1.00  0.00            
ATOM   1316  HB2 ASP A  87      64.039  63.164  72.549  1.00  0.00            
ATOM   1317  CG  ASP A  87      65.799  64.434  72.239  1.00  0.00            
ATOM   1318  OD1 ASP A  87      66.479  65.034  71.379  1.00  0.00            
ATOM   1319  OD2 ASP A  87      66.129  64.334  73.439  1.00  0.00            
ATOM   1320  C   ASP A  87      62.419  65.204  72.779  1.00  0.00            
ATOM   1321  O   ASP A  87      62.769  65.814  73.789  1.00  0.00            
ATOM   1322  N   GLY A  88      61.179  64.714  72.659  1.00  0.00            
ATOM   1323  H   GLY A  88      60.989  64.234  71.789  1.00  0.00            
ATOM   1324  CA  GLY A  88      60.169  64.884  73.679  1.00  0.00            
ATOM   1325  HA1 GLY A  88      60.669  64.884  74.649  1.00  0.00            
ATOM   1326  HA2 GLY A  88      59.419  64.094  73.649  1.00  0.00            
ATOM   1327  C   GLY A  88      59.319  66.134  73.549  1.00  0.00            
ATOM   1328  O   GLY A  88      58.679  66.484  74.539  1.00  0.00            
ATOM   1329  N   TRP A  89      59.279  66.844  72.419  1.00  0.00            
ATOM   1330  H   TRP A  89      59.799  66.534  71.619  1.00  0.00            
ATOM   1331  CA  TRP A  89      58.449  68.034  72.269  1.00  0.00            
ATOM   1332  HA  TRP A  89      58.799  68.824  72.929  1.00  0.00            
ATOM   1333  CB  TRP A  89      58.459  68.564  70.839  1.00  0.00            
ATOM   1334  HB1 TRP A  89      58.449  67.674  70.209  1.00  0.00            
ATOM   1335  HB2 TRP A  89      59.409  69.084  70.709  1.00  0.00            
ATOM   1336  CG  TRP A  89      57.259  69.374  70.459  1.00  0.00            
ATOM   1337  CD1 TRP A  89      57.059  70.704  70.659  1.00  0.00            
ATOM   1338  HD1 TRP A  89      57.739  71.374  71.149  1.00  0.00            
ATOM   1339  NE1 TRP A  89      55.749  70.974  70.319  1.00  0.00            
ATOM   1340  HE1 TRP A  89      55.269  71.844  70.489  1.00  0.00            
ATOM   1341  CE2 TRP A  89      55.069  69.904  69.779  1.00  0.00            
ATOM   1342  CZ2 TRP A  89      53.759  69.674  69.339  1.00  0.00            
ATOM   1343  HZ2 TRP A  89      53.049  70.484  69.369  1.00  0.00            
ATOM   1344  CH2 TRP A  89      53.389  68.424  68.809  1.00  0.00            
ATOM   1345  HH2 TRP A  89      52.389  68.274  68.429  1.00  0.00            
ATOM   1346  CZ3 TRP A  89      54.379  67.424  68.789  1.00  0.00            
ATOM   1347  HZ3 TRP A  89      54.109  66.464  68.379  1.00  0.00            
ATOM   1348  CE3 TRP A  89      55.659  67.634  69.309  1.00  0.00            
ATOM   1349  HE3 TRP A  89      56.339  66.804  69.429  1.00  0.00            
ATOM   1350  CD2 TRP A  89      56.049  68.884  69.809  1.00  0.00            
ATOM   1351  C   TRP A  89      57.019  67.854  72.759  1.00  0.00            
ATOM   1352  O   TRP A  89      56.499  68.704  73.469  1.00  0.00            
ATOM   1353  N   GLY A  90      56.399  66.704  72.459  1.00  0.00            
ATOM   1354  H   GLY A  90      56.889  65.984  71.959  1.00  0.00            
ATOM   1355  CA  GLY A  90      54.959  66.584  72.469  1.00  0.00            
ATOM   1356  HA1 GLY A  90      54.519  67.554  72.229  1.00  0.00            
ATOM   1357  HA2 GLY A  90      54.599  66.284  73.449  1.00  0.00            
ATOM   1358  C   GLY A  90      54.489  65.504  71.499  1.00  0.00            
ATOM   1359  O   GLY A  90      55.319  64.804  70.939  1.00  0.00            
ATOM   1360  N   GLY A  91      53.189  65.354  71.239  1.00  0.00            
ATOM   1361  H   GLY A  91      52.579  66.004  71.719  1.00  0.00            
ATOM   1362  CA  GLY A  91      52.559  64.224  70.579  1.00  0.00            
ATOM   1363  HA1 GLY A  91      53.109  63.924  69.689  1.00  0.00            
ATOM   1364  HA2 GLY A  91      51.549  64.544  70.309  1.00  0.00            
ATOM   1365  C   GLY A  91      52.379  62.984  71.449  1.00  0.00            
ATOM   1366  O   GLY A  91      52.279  61.874  70.939  1.00  0.00            
ATOM   1367  N   TYR A  92      52.449  63.174  72.769  1.00  0.00            
ATOM   1368  H   TYR A  92      52.629  64.124  73.059  1.00  0.00            
ATOM   1369  CA  TYR A  92      52.369  62.084  73.719  1.00  0.00            
ATOM   1370  HA  TYR A  92      53.149  61.374  73.449  1.00  0.00            
ATOM   1371  CB  TYR A  92      52.539  62.594  75.149  1.00  0.00            
ATOM   1372  HB1 TYR A  92      52.259  61.824  75.869  1.00  0.00            
ATOM   1373  HB2 TYR A  92      51.869  63.434  75.329  1.00  0.00            
ATOM   1374  CG  TYR A  92      53.949  63.004  75.499  1.00  0.00            
ATOM   1375  CD1 TYR A  92      54.329  64.344  75.399  1.00  0.00            
ATOM   1376  HD1 TYR A  92      53.619  65.104  75.099  1.00  0.00            
ATOM   1377  CE1 TYR A  92      55.669  64.644  75.649  1.00  0.00            
ATOM   1378  HE1 TYR A  92      56.009  65.664  75.609  1.00  0.00            
ATOM   1379  CZ  TYR A  92      56.589  63.664  76.079  1.00  0.00            
ATOM   1380  OH  TYR A  92      57.879  64.014  76.349  1.00  0.00            
ATOM   1381  HH  TYR A  92      58.419  63.284  76.649  1.00  0.00            
ATOM   1382  CE2 TYR A  92      56.159  62.324  76.159  1.00  0.00            
ATOM   1383  HE2 TYR A  92      56.899  61.574  76.399  1.00  0.00            
ATOM   1384  CD2 TYR A  92      54.829  61.974  75.869  1.00  0.00            
ATOM   1385  HD2 TYR A  92      54.499  60.954  75.929  1.00  0.00            
ATOM   1386  C   TYR A  92      51.029  61.404  73.479  1.00  0.00            
ATOM   1387  O   TYR A  92      49.949  61.974  73.599  1.00  0.00            
ATOM   1388  N   VAL A  93      51.069  60.094  73.219  1.00  0.00            
ATOM   1389  H   VAL A  93      51.969  59.654  73.119  1.00  0.00            
ATOM   1390  CA  VAL A  93      49.849  59.324  73.069  1.00  0.00            
ATOM   1391  HA  VAL A  93      49.079  59.954  72.619  1.00  0.00            
ATOM   1392  CB  VAL A  93      50.019  58.134  72.129  1.00  0.00            
ATOM   1393  HB  VAL A  93      50.699  58.434  71.339  1.00  0.00            
ATOM   1394  CG1 VAL A  93      50.629  56.884  72.749  1.00  0.00            
ATOM   1395 1HG1 VAL A  93      50.689  56.104  71.989  1.00  0.00            
ATOM   1396 2HG1 VAL A  93      51.669  57.094  72.999  1.00  0.00            
ATOM   1397 3HG1 VAL A  93      50.119  56.544  73.649  1.00  0.00            
ATOM   1398  CG2 VAL A  93      48.679  57.854  71.469  1.00  0.00            
ATOM   1399 1HG2 VAL A  93      48.789  56.914  70.919  1.00  0.00            
ATOM   1400 2HG2 VAL A  93      47.859  57.734  72.179  1.00  0.00            
ATOM   1401 3HG2 VAL A  93      48.449  58.624  70.729  1.00  0.00            
ATOM   1402  C   VAL A  93      49.269  58.854  74.399  1.00  0.00            
ATOM   1403  O   VAL A  93      48.089  58.524  74.489  1.00  0.00            
ATOM   1404  N   TYR A  94      50.039  58.984  75.479  1.00  0.00            
ATOM   1405  H   TYR A  94      50.999  59.274  75.389  1.00  0.00            
ATOM   1406  CA  TYR A  94      49.549  58.454  76.739  1.00  0.00            
ATOM   1407  HA  TYR A  94      49.489  57.374  76.609  1.00  0.00            
ATOM   1408  CB  TYR A  94      50.499  58.624  77.919  1.00  0.00            
ATOM   1409  HB1 TYR A  94      50.809  59.664  77.999  1.00  0.00            
ATOM   1410  HB2 TYR A  94      51.439  58.144  77.649  1.00  0.00            
ATOM   1411  CG  TYR A  94      50.009  58.204  79.279  1.00  0.00            
ATOM   1412  CD1 TYR A  94      50.329  56.924  79.729  1.00  0.00            
ATOM   1413  HD1 TYR A  94      50.939  56.224  79.169  1.00  0.00            
ATOM   1414  CE1 TYR A  94      49.849  56.474  80.969  1.00  0.00            
ATOM   1415  HE1 TYR A  94      50.049  55.484  81.349  1.00  0.00            
ATOM   1416  CZ  TYR A  94      49.039  57.324  81.749  1.00  0.00            
ATOM   1417  OH  TYR A  94      48.399  56.884  82.869  1.00  0.00            
ATOM   1418  HH  TYR A  94      47.739  57.504  83.199  1.00  0.00            
ATOM   1419  CE2 TYR A  94      48.789  58.634  81.309  1.00  0.00            
ATOM   1420  HE2 TYR A  94      48.269  59.364  81.919  1.00  0.00            
ATOM   1421  CD2 TYR A  94      49.319  59.104  80.099  1.00  0.00            
ATOM   1422  HD2 TYR A  94      49.049  60.094  79.769  1.00  0.00            
ATOM   1423  C   TYR A  94      48.179  58.954  77.199  1.00  0.00            
ATOM   1424  O   TYR A  94      47.399  58.074  77.559  1.00  0.00            
ATOM   1425  N   PRO A  95      47.789  60.224  77.089  1.00  0.00            
ATOM   1426  CD  PRO A  95      48.639  61.314  76.649  1.00  0.00            
ATOM   1427  HD1 PRO A  95      48.699  61.384  75.569  1.00  0.00            
ATOM   1428  HD2 PRO A  95      49.619  61.334  77.119  1.00  0.00            
ATOM   1429  CG  PRO A  95      47.989  62.584  77.219  1.00  0.00            
ATOM   1430  HG1 PRO A  95      48.159  63.464  76.609  1.00  0.00            
ATOM   1431  HG2 PRO A  95      48.289  62.814  78.239  1.00  0.00            
ATOM   1432  CB  PRO A  95      46.519  62.174  77.209  1.00  0.00            
ATOM   1433  HB1 PRO A  95      46.149  62.394  76.209  1.00  0.00            
ATOM   1434  HB2 PRO A  95      45.969  62.784  77.929  1.00  0.00            
ATOM   1435  CA  PRO A  95      46.469  60.674  77.489  1.00  0.00            
ATOM   1436  HA  PRO A  95      46.419  60.504  78.559  1.00  0.00            
ATOM   1437  C   PRO A  95      45.299  60.044  76.749  1.00  0.00            
ATOM   1438  O   PRO A  95      44.209  59.864  77.289  1.00  0.00            
ATOM   1439  N   TRP A  96      45.609  59.544  75.549  1.00  0.00            
ATOM   1440  H   TRP A  96      46.549  59.624  75.189  1.00  0.00            
ATOM   1441  CA  TRP A  96      44.669  58.864  74.679  1.00  0.00            
ATOM   1442  HA  TRP A  96      43.689  59.304  74.829  1.00  0.00            
ATOM   1443  CB  TRP A  96      45.159  59.084  73.249  1.00  0.00            
ATOM   1444  HB1 TRP A  96      44.549  58.514  72.549  1.00  0.00            
ATOM   1445  HB2 TRP A  96      46.199  58.774  73.129  1.00  0.00            
ATOM   1446  CG  TRP A  96      45.079  60.494  72.769  1.00  0.00            
ATOM   1447  CD1 TRP A  96      46.069  61.414  72.759  1.00  0.00            
ATOM   1448  HD1 TRP A  96      47.049  61.234  73.179  1.00  0.00            
ATOM   1449  NE1 TRP A  96      45.589  62.584  72.209  1.00  0.00            
ATOM   1450  HE1 TRP A  96      46.119  63.444  72.229  1.00  0.00            
ATOM   1451  CE2 TRP A  96      44.279  62.484  71.789  1.00  0.00            
ATOM   1452  CZ2 TRP A  96      43.439  63.384  71.119  1.00  0.00            
ATOM   1453  HZ2 TRP A  96      43.809  64.364  70.839  1.00  0.00            
ATOM   1454  CH2 TRP A  96      42.179  62.934  70.719  1.00  0.00            
ATOM   1455  HH2 TRP A  96      41.489  63.624  70.259  1.00  0.00            
ATOM   1456  CZ3 TRP A  96      41.769  61.634  71.059  1.00  0.00            
ATOM   1457  HZ3 TRP A  96      40.739  61.394  70.839  1.00  0.00            
ATOM   1458  CE3 TRP A  96      42.659  60.764  71.709  1.00  0.00            
ATOM   1459  HE3 TRP A  96      42.339  59.744  71.849  1.00  0.00            
ATOM   1460  CD2 TRP A  96      43.949  61.144  72.119  1.00  0.00            
ATOM   1461  C   TRP A  96      44.569  57.384  75.019  1.00  0.00            
ATOM   1462  O   TRP A  96      43.449  56.904  75.189  1.00  0.00            
ATOM   1463  N   ILE A  97      45.709  56.704  75.189  1.00  0.00            
ATOM   1464  H   ILE A  97      46.559  57.254  75.119  1.00  0.00            
ATOM   1465  CA  ILE A  97      45.669  55.314  75.589  1.00  0.00            
ATOM   1466  HA  ILE A  97      45.069  54.774  74.849  1.00  0.00            
ATOM   1467  CB  ILE A  97      47.069  54.714  75.549  1.00  0.00            
ATOM   1468  HB  ILE A  97      47.679  55.064  76.379  1.00  0.00            
ATOM   1469  CG2 ILE A  97      46.889  53.204  75.689  1.00  0.00            
ATOM   1470 1HG2 ILE A  97      47.859  52.724  75.599  1.00  0.00            
ATOM   1471 2HG2 ILE A  97      46.449  52.914  76.639  1.00  0.00            
ATOM   1472 3HG2 ILE A  97      46.239  52.904  74.869  1.00  0.00            
ATOM   1473  CG1 ILE A  97      47.859  54.964  74.269  1.00  0.00            
ATOM   1474 1HG1 ILE A  97      48.759  54.354  74.339  1.00  0.00            
ATOM   1475 2HG1 ILE A  97      48.169  56.004  74.369  1.00  0.00            
ATOM   1476  CD  ILE A  97      47.189  54.684  72.929  1.00  0.00            
ATOM   1477  HD1 ILE A  97      47.809  55.084  72.119  1.00  0.00            
ATOM   1478  HD2 ILE A  97      47.089  53.604  72.789  1.00  0.00            
ATOM   1479  HD3 ILE A  97      46.269  55.234  72.709  1.00  0.00            
ATOM   1480  C   ILE A  97      44.979  55.134  76.929  1.00  0.00            
ATOM   1481  O   ILE A  97      44.149  54.244  77.079  1.00  0.00            
ATOM   1482  N   GLU A  98      45.279  56.024  77.879  1.00  0.00            
ATOM   1483  H   GLU A  98      46.029  56.674  77.669  1.00  0.00            
ATOM   1484  CA  GLU A  98      44.709  56.164  79.199  1.00  0.00            
ATOM   1485  HA  GLU A  98      44.979  55.274  79.779  1.00  0.00            
ATOM   1486  CB  GLU A  98      45.369  57.334  79.919  1.00  0.00            
ATOM   1487  HB1 GLU A  98      45.019  58.204  79.369  1.00  0.00            
ATOM   1488  HB2 GLU A  98      46.449  57.244  79.839  1.00  0.00            
ATOM   1489  CG  GLU A  98      44.989  57.394  81.399  1.00  0.00            
ATOM   1490  HG1 GLU A  98      45.369  56.504  81.909  1.00  0.00            
ATOM   1491  HG2 GLU A  98      43.909  57.444  81.489  1.00  0.00            
ATOM   1492  CD  GLU A  98      45.519  58.584  82.189  1.00  0.00            
ATOM   1493  OE1 GLU A  98      46.149  58.414  83.259  1.00  0.00            
ATOM   1494  OE2 GLU A  98      45.239  59.714  81.749  1.00  0.00            
ATOM   1495  C   GLU A  98      43.199  56.354  79.199  1.00  0.00            
ATOM   1496  O   GLU A  98      42.429  55.714  79.909  1.00  0.00            
ATOM   1497  N   ALA A  99      42.649  57.164  78.299  1.00  0.00            
ATOM   1498  H   ALA A  99      43.189  57.614  77.569  1.00  0.00            
ATOM   1499  CA  ALA A  99      41.239  57.474  78.279  1.00  0.00            
ATOM   1500  HA  ALA A  99      40.799  57.504  79.279  1.00  0.00            
ATOM   1501  CB  ALA A  99      41.069  58.884  77.709  1.00  0.00            
ATOM   1502  HB1 ALA A  99      40.069  59.294  77.809  1.00  0.00            
ATOM   1503  HB2 ALA A  99      41.649  59.604  78.299  1.00  0.00            
ATOM   1504  HB3 ALA A  99      41.349  58.854  76.659  1.00  0.00            
ATOM   1505  C   ALA A  99      40.509  56.414  77.459  1.00  0.00            
ATOM   1506  O   ALA A  99      39.379  56.064  77.799  1.00  0.00            
ATOM   1507  N   MET A 100      41.089  55.824  76.409  1.00  0.00            
ATOM   1508  H   MET A 100      42.009  56.174  76.219  1.00  0.00            
ATOM   1509  CA  MET A 100      40.359  54.984  75.479  1.00  0.00            
ATOM   1510  HA  MET A 100      39.379  55.424  75.309  1.00  0.00            
ATOM   1511  CB  MET A 100      40.979  55.014  74.079  1.00  0.00            
ATOM   1512  HB1 MET A 100      40.379  54.284  73.529  1.00  0.00            
ATOM   1513  HB2 MET A 100      41.999  54.644  74.119  1.00  0.00            
ATOM   1514  CG  MET A 100      41.009  56.364  73.359  1.00  0.00            
ATOM   1515  HG1 MET A 100      41.469  57.084  74.029  1.00  0.00            
ATOM   1516  HG2 MET A 100      39.949  56.584  73.219  1.00  0.00            
ATOM   1517  SD  MET A 100      41.869  56.494  71.769  1.00  0.00            
ATOM   1518  CE  MET A 100      43.339  55.484  72.039  1.00  0.00            
ATOM   1519  HE1 MET A 100      43.999  55.544  71.169  1.00  0.00            
ATOM   1520  HE2 MET A 100      43.939  55.934  72.829  1.00  0.00            
ATOM   1521  HE3 MET A 100      43.089  54.444  72.259  1.00  0.00            
ATOM   1522  C   MET A 100      40.299  53.574  76.049  1.00  0.00            
ATOM   1523  O   MET A 100      39.259  52.924  75.949  1.00  0.00            
ATOM   1524  N   SER A 101      41.309  53.234  76.849  1.00  0.00            
ATOM   1525  H   SER A 101      42.059  53.874  77.069  1.00  0.00            
ATOM   1526  CA  SER A 101      41.209  52.014  77.619  1.00  0.00            
ATOM   1527  HA  SER A 101      41.129  51.204  76.899  1.00  0.00            
ATOM   1528  CB  SER A 101      42.549  51.814  78.329  1.00  0.00            
ATOM   1529  HB1 SER A 101      43.359  51.554  77.649  1.00  0.00            
ATOM   1530  HB2 SER A 101      42.469  51.044  79.089  1.00  0.00            
ATOM   1531  OG  SER A 101      42.959  52.974  79.019  1.00  0.00            
ATOM   1532  HG  SER A 101      43.529  53.434  78.399  1.00  0.00            
ATOM   1533  C   SER A 101      40.129  52.024  78.689  1.00  0.00            
ATOM   1534  O   SER A 101      39.609  50.964  79.049  1.00  0.00            
ATOM   1535  N   SER A 102      39.789  53.214  79.189  1.00  0.00            
ATOM   1536  H   SER A 102      40.249  54.044  78.859  1.00  0.00            
ATOM   1537  CA  SER A 102      38.789  53.494  80.199  1.00  0.00            
ATOM   1538  HA  SER A 102      38.649  52.654  80.879  1.00  0.00            
ATOM   1539  CB  SER A 102      39.219  54.714  81.009  1.00  0.00            
ATOM   1540  HB1 SER A 102      38.549  54.794  81.869  1.00  0.00            
ATOM   1541  HB2 SER A 102      39.229  55.634  80.419  1.00  0.00            
ATOM   1542  OG  SER A 102      40.519  54.624  81.539  1.00  0.00            
ATOM   1543  HG  SER A 102      41.179  54.874  80.889  1.00  0.00            
ATOM   1544  C   SER A 102      37.399  53.774  79.639  1.00  0.00            
ATOM   1545  O   SER A 102      36.519  54.024  80.459  1.00  0.00            
ATOM   1546  N   SER A 103      37.189  53.824  78.329  1.00  0.00            
ATOM   1547  H   SER A 103      37.979  53.564  77.759  1.00  0.00            
ATOM   1548  CA  SER A 103      35.939  54.234  77.729  1.00  0.00            
ATOM   1549  HA  SER A 103      35.089  53.854  78.299  1.00  0.00            
ATOM   1550  CB  SER A 103      35.909  55.754  77.569  1.00  0.00            
ATOM   1551  HB1 SER A 103      35.009  56.094  77.049  1.00  0.00            
ATOM   1552  HB2 SER A 103      36.749  56.054  76.949  1.00  0.00            
ATOM   1553  OG  SER A 103      35.939  56.404  78.819  1.00  0.00            
ATOM   1554  HG  SER A 103      35.189  56.104  79.329  1.00  0.00            
ATOM   1555  C   SER A 103      35.659  53.654  76.349  1.00  0.00            
ATOM   1556  O   SER A 103      34.499  53.534  75.959  1.00  0.00            
ATOM   1557  N   TYR A 104      36.689  53.404  75.539  1.00  0.00            
ATOM   1558  H   TYR A 104      37.619  53.554  75.899  1.00  0.00            
ATOM   1559  CA  TYR A 104      36.589  52.724  74.269  1.00  0.00            
ATOM   1560  HA  TYR A 104      35.549  52.584  73.989  1.00  0.00            
ATOM   1561  CB  TYR A 104      37.259  53.504  73.139  1.00  0.00            
ATOM   1562  HB1 TYR A 104      37.149  52.894  72.239  1.00  0.00            
ATOM   1563  HB2 TYR A 104      38.339  53.504  73.289  1.00  0.00            
ATOM   1564  CG  TYR A 104      36.859  54.914  72.759  1.00  0.00            
ATOM   1565  CD1 TYR A 104      37.729  55.674  71.969  1.00  0.00            
ATOM   1566  HD1 TYR A 104      38.709  55.324  71.679  1.00  0.00            
ATOM   1567  CE1 TYR A 104      37.409  56.964  71.529  1.00  0.00            
ATOM   1568  HE1 TYR A 104      38.059  57.554  70.889  1.00  0.00            
ATOM   1569  CZ  TYR A 104      36.129  57.454  71.869  1.00  0.00            
ATOM   1570  OH  TYR A 104      35.669  58.564  71.229  1.00  0.00            
ATOM   1571  HH  TYR A 104      34.719  58.554  71.399  1.00  0.00            
ATOM   1572  CE2 TYR A 104      35.259  56.714  72.689  1.00  0.00            
ATOM   1573  HE2 TYR A 104      34.249  57.024  72.899  1.00  0.00            
ATOM   1574  CD2 TYR A 104      35.599  55.414  73.089  1.00  0.00            
ATOM   1575  HD2 TYR A 104      34.949  54.834  73.729  1.00  0.00            
ATOM   1576  C   TYR A 104      37.149  51.314  74.339  1.00  0.00            
ATOM   1577  O   TYR A 104      37.849  50.854  73.439  1.00  0.00            
ATOM   1578  N   THR A 105      36.889  50.494  75.369  1.00  0.00            
ATOM   1579  H   THR A 105      36.239  50.784  76.089  1.00  0.00            
ATOM   1580  CA  THR A 105      37.669  49.294  75.579  1.00  0.00            
ATOM   1581  HA  THR A 105      38.719  49.594  75.609  1.00  0.00            
ATOM   1582  CB  THR A 105      37.339  48.684  76.939  1.00  0.00            
ATOM   1583  HB  THR A 105      36.449  48.054  76.909  1.00  0.00            
ATOM   1584  CG2 THR A 105      38.529  47.854  77.399  1.00  0.00            
ATOM   1585 1HG2 THR A 105      38.419  47.724  78.479  1.00  0.00            
ATOM   1586 2HG2 THR A 105      38.619  46.864  76.959  1.00  0.00            
ATOM   1587 3HG2 THR A 105      39.399  48.474  77.179  1.00  0.00            
ATOM   1588  OG1 THR A 105      37.179  49.684  77.919  1.00  0.00            
ATOM   1589  HG1 THR A 105      38.049  49.774  78.309  1.00  0.00            
ATOM   1590  C   THR A 105      37.459  48.274  74.479  1.00  0.00            
ATOM   1591  O   THR A 105      38.329  47.414  74.289  1.00  0.00            
ATOM   1592  N   TRP A 106      36.349  48.324  73.739  1.00  0.00            
ATOM   1593  H   TRP A 106      35.689  49.014  74.059  1.00  0.00            
ATOM   1594  CA  TRP A 106      36.109  47.634  72.489  1.00  0.00            
ATOM   1595  HA  TRP A 106      36.379  46.594  72.699  1.00  0.00            
ATOM   1596  CB  TRP A 106      34.639  47.694  72.079  1.00  0.00            
ATOM   1597  HB1 TRP A 106      34.539  47.814  70.999  1.00  0.00            
ATOM   1598  HB2 TRP A 106      34.219  48.624  72.449  1.00  0.00            
ATOM   1599  CG  TRP A 106      33.879  46.524  72.629  1.00  0.00            
ATOM   1600  CD1 TRP A 106      32.919  46.574  73.569  1.00  0.00            
ATOM   1601  HD1 TRP A 106      32.529  47.464  74.049  1.00  0.00            
ATOM   1602  NE1 TRP A 106      32.459  45.294  73.829  1.00  0.00            
ATOM   1603  HE1 TRP A 106      31.739  45.074  74.499  1.00  0.00            
ATOM   1604  CE2 TRP A 106      33.159  44.324  73.139  1.00  0.00            
ATOM   1605  CZ2 TRP A 106      33.079  42.934  73.039  1.00  0.00            
ATOM   1606  HZ2 TRP A 106      32.329  42.404  73.619  1.00  0.00            
ATOM   1607  CH2 TRP A 106      33.839  42.254  72.079  1.00  0.00            
ATOM   1608  HH2 TRP A 106      33.719  41.194  71.909  1.00  0.00            
ATOM   1609  CZ3 TRP A 106      34.639  43.014  71.209  1.00  0.00            
ATOM   1610  HZ3 TRP A 106      35.199  42.554  70.409  1.00  0.00            
ATOM   1611  CE3 TRP A 106      34.709  44.414  71.309  1.00  0.00            
ATOM   1612  HE3 TRP A 106      35.279  44.964  70.579  1.00  0.00            
ATOM   1613  CD2 TRP A 106      33.969  45.114  72.279  1.00  0.00            
ATOM   1614  C   TRP A 106      36.969  48.024  71.299  1.00  0.00            
ATOM   1615  O   TRP A 106      36.799  47.444  70.229  1.00  0.00            
ATOM   1616  N   LEU A 107      37.959  48.914  71.439  1.00  0.00            
ATOM   1617  H   LEU A 107      38.139  49.214  72.389  1.00  0.00            
ATOM   1618  CA  LEU A 107      38.789  49.404  70.359  1.00  0.00            
ATOM   1619  HA  LEU A 107      38.119  49.894  69.639  1.00  0.00            
ATOM   1620  CB  LEU A 107      39.789  50.454  70.829  1.00  0.00            
ATOM   1621  HB1 LEU A 107      40.709  49.964  71.139  1.00  0.00            
ATOM   1622  HB2 LEU A 107      39.489  50.994  71.729  1.00  0.00            
ATOM   1623  CG  LEU A 107      40.129  51.524  69.789  1.00  0.00            
ATOM   1624  HG  LEU A 107      40.399  51.074  68.829  1.00  0.00            
ATOM   1625  CD1 LEU A 107      38.949  52.464  69.579  1.00  0.00            
ATOM   1626 1HD1 LEU A 107      39.159  52.984  68.639  1.00  0.00            
ATOM   1627 2HD1 LEU A 107      37.979  51.984  69.439  1.00  0.00            
ATOM   1628 3HD1 LEU A 107      38.829  53.144  70.419  1.00  0.00            
ATOM   1629  CD2 LEU A 107      41.269  52.384  70.319  1.00  0.00            
ATOM   1630 1HD2 LEU A 107      41.489  53.164  69.589  1.00  0.00            
ATOM   1631 2HD2 LEU A 107      40.979  52.944  71.209  1.00  0.00            
ATOM   1632 3HD2 LEU A 107      42.169  51.834  70.579  1.00  0.00            
ATOM   1633  C   LEU A 107      39.499  48.324  69.559  1.00  0.00            
ATOM   1634  O   LEU A 107      40.089  47.414  70.139  1.00  0.00            
ATOM   1635  N   GLU A 108      39.499  48.564  68.249  1.00  0.00            
ATOM   1636  H   GLU A 108      38.929  49.334  67.949  1.00  0.00            
ATOM   1637  CA  GLU A 108      40.119  47.734  67.229  1.00  0.00            
ATOM   1638  HA  GLU A 108      40.599  46.934  67.799  1.00  0.00            
ATOM   1639  CB  GLU A 108      39.089  47.064  66.329  1.00  0.00            
ATOM   1640  HB1 GLU A 108      38.749  46.194  66.889  1.00  0.00            
ATOM   1641  HB2 GLU A 108      39.599  46.644  65.459  1.00  0.00            
ATOM   1642  CG  GLU A 108      37.839  47.824  65.879  1.00  0.00            
ATOM   1643  HG1 GLU A 108      38.249  48.674  65.339  1.00  0.00            
ATOM   1644  HG2 GLU A 108      37.319  48.084  66.799  1.00  0.00            
ATOM   1645  CD  GLU A 108      36.859  47.044  65.019  1.00  0.00            
ATOM   1646  OE1 GLU A 108      36.199  46.154  65.599  1.00  0.00            
ATOM   1647  OE2 GLU A 108      36.789  47.254  63.789  1.00  0.00            
ATOM   1648  C   GLU A 108      41.239  48.464  66.509  1.00  0.00            
ATOM   1649  O   GLU A 108      42.209  47.764  66.189  1.00  0.00            
ATOM   1650  N   GLU A 109      41.199  49.794  66.389  1.00  0.00            
ATOM   1651  H   GLU A 109      40.409  50.344  66.689  1.00  0.00            
ATOM   1652  CA  GLU A 109      42.259  50.444  65.649  1.00  0.00            
ATOM   1653  HA  GLU A 109      43.079  49.734  65.569  1.00  0.00            
ATOM   1654  CB  GLU A 109      41.839  50.884  64.249  1.00  0.00            
ATOM   1655  HB1 GLU A 109      42.709  51.154  63.649  1.00  0.00            
ATOM   1656  HB2 GLU A 109      41.189  51.754  64.339  1.00  0.00            
ATOM   1657  CG  GLU A 109      41.079  49.804  63.489  1.00  0.00            
ATOM   1658  HG1 GLU A 109      40.129  49.534  63.939  1.00  0.00            
ATOM   1659  HG2 GLU A 109      41.599  48.844  63.479  1.00  0.00            
ATOM   1660  CD  GLU A 109      40.919  50.154  62.019  1.00  0.00            
ATOM   1661  OE1 GLU A 109      41.939  50.314  61.319  1.00  0.00            
ATOM   1662  OE2 GLU A 109      39.759  50.294  61.569  1.00  0.00            
ATOM   1663  C   GLU A 109      42.799  51.644  66.419  1.00  0.00            
ATOM   1664  O   GLU A 109      42.069  52.524  66.889  1.00  0.00            
ATOM   1665  N   ILE A 110      44.129  51.744  66.409  1.00  0.00            
ATOM   1666  H   ILE A 110      44.609  50.984  65.959  1.00  0.00            
ATOM   1667  CA  ILE A 110      44.969  52.874  66.769  1.00  0.00            
ATOM   1668  HA  ILE A 110      44.279  53.704  66.859  1.00  0.00            
ATOM   1669  CB  ILE A 110      45.569  52.694  68.169  1.00  0.00            
ATOM   1670  HB  ILE A 110      46.189  51.804  68.219  1.00  0.00            
ATOM   1671  CG2 ILE A 110      46.459  53.874  68.549  1.00  0.00            
ATOM   1672 1HG2 ILE A 110      46.939  53.614  69.489  1.00  0.00            
ATOM   1673 2HG2 ILE A 110      47.279  54.034  67.839  1.00  0.00            
ATOM   1674 3HG2 ILE A 110      45.859  54.774  68.629  1.00  0.00            
ATOM   1675  CG1 ILE A 110      44.459  52.654  69.219  1.00  0.00            
ATOM   1676 1HG1 ILE A 110      43.709  51.924  68.919  1.00  0.00            
ATOM   1677 2HG1 ILE A 110      43.959  53.614  69.289  1.00  0.00            
ATOM   1678  CD  ILE A 110      44.979  52.274  70.609  1.00  0.00            
ATOM   1679  HD1 ILE A 110      44.159  52.184  71.319  1.00  0.00            
ATOM   1680  HD2 ILE A 110      45.539  51.344  70.549  1.00  0.00            
ATOM   1681  HD3 ILE A 110      45.669  52.984  71.069  1.00  0.00            
ATOM   1682  C   ILE A 110      46.019  53.124  65.699  1.00  0.00            
ATOM   1683  O   ILE A 110      46.979  52.374  65.539  1.00  0.00            
ATOM   1684  N   ARG A 111      45.829  54.194  64.909  1.00  0.00            
ATOM   1685  H   ARG A 111      44.989  54.714  65.089  1.00  0.00            
ATOM   1686  CA  ARG A 111      46.729  54.544  63.839  1.00  0.00            
ATOM   1687  HA  ARG A 111      47.429  53.724  63.689  1.00  0.00            
ATOM   1688  CB  ARG A 111      46.069  54.874  62.499  1.00  0.00            
ATOM   1689  HB1 ARG A 111      46.879  55.154  61.819  1.00  0.00            
ATOM   1690  HB2 ARG A 111      45.389  55.714  62.639  1.00  0.00            
ATOM   1691  CG  ARG A 111      45.259  53.774  61.829  1.00  0.00            
ATOM   1692  HG1 ARG A 111      45.759  52.804  61.849  1.00  0.00            
ATOM   1693  HG2 ARG A 111      45.159  54.094  60.789  1.00  0.00            
ATOM   1694  CD  ARG A 111      43.839  53.654  62.369  1.00  0.00            
ATOM   1695  HD1 ARG A 111      43.379  54.634  62.489  1.00  0.00            
ATOM   1696  HD2 ARG A 111      43.839  53.114  63.319  1.00  0.00            
ATOM   1697  NE  ARG A 111      42.979  52.904  61.449  1.00  0.00            
ATOM   1698  HE  ARG A 111      42.749  51.954  61.699  1.00  0.00            
ATOM   1699  CZ  ARG A 111      42.349  53.334  60.349  1.00  0.00            
ATOM   1700  NH1 ARG A 111      42.389  54.604  59.909  1.00  0.00            
ATOM   1701 1HH1 ARG A 111      43.019  55.284  60.309  1.00  0.00            
ATOM   1702 2HH1 ARG A 111      41.839  54.754  59.079  1.00  0.00            
ATOM   1703  NH2 ARG A 111      41.619  52.424  59.689  1.00  0.00            
ATOM   1704 1HH2 ARG A 111      41.559  51.484  60.049  1.00  0.00            
ATOM   1705 2HH2 ARG A 111      41.249  52.574  58.759  1.00  0.00            
ATOM   1706  C   ARG A 111      47.509  55.774  64.299  1.00  0.00            
ATOM   1707  O   ARG A 111      46.839  56.794  64.469  1.00  0.00            
ATOM   1708  N   LEU A 112      48.819  55.744  64.569  1.00  0.00            
ATOM   1709  H   LEU A 112      49.299  54.864  64.559  1.00  0.00            
ATOM   1710  CA  LEU A 112      49.589  56.884  65.019  1.00  0.00            
ATOM   1711  HA  LEU A 112      48.929  57.714  65.269  1.00  0.00            
ATOM   1712  CB  LEU A 112      50.319  56.494  66.299  1.00  0.00            
ATOM   1713  HB1 LEU A 112      50.909  57.344  66.649  1.00  0.00            
ATOM   1714  HB2 LEU A 112      51.059  55.754  65.999  1.00  0.00            
ATOM   1715  CG  LEU A 112      49.479  55.964  67.459  1.00  0.00            
ATOM   1716  HG  LEU A 112      49.109  54.994  67.139  1.00  0.00            
ATOM   1717  CD1 LEU A 112      50.349  55.794  68.699  1.00  0.00            
ATOM   1718 1HD1 LEU A 112      49.799  55.344  69.529  1.00  0.00            
ATOM   1719 2HD1 LEU A 112      51.259  55.234  68.499  1.00  0.00            
ATOM   1720 3HD1 LEU A 112      50.709  56.784  68.979  1.00  0.00            
ATOM   1721  CD2 LEU A 112      48.239  56.774  67.829  1.00  0.00            
ATOM   1722 1HD2 LEU A 112      47.799  56.364  68.739  1.00  0.00            
ATOM   1723 2HD2 LEU A 112      48.639  57.724  68.179  1.00  0.00            
ATOM   1724 3HD2 LEU A 112      47.579  56.874  66.969  1.00  0.00            
ATOM   1725  C   LEU A 112      50.539  57.324  63.909  1.00  0.00            
ATOM   1726  O   LEU A 112      51.189  56.504  63.259  1.00  0.00            
ATOM   1727  N   LYS A 113      50.759  58.634  63.759  1.00  0.00            
ATOM   1728  H   LYS A 113      50.139  59.254  64.269  1.00  0.00            
ATOM   1729  CA  LYS A 113      51.779  59.314  62.989  1.00  0.00            
ATOM   1730  HA  LYS A 113      52.559  58.554  62.889  1.00  0.00            
ATOM   1731  CB  LYS A 113      51.329  59.694  61.579  1.00  0.00            
ATOM   1732  HB1 LYS A 113      50.519  60.414  61.669  1.00  0.00            
ATOM   1733  HB2 LYS A 113      51.019  58.764  61.099  1.00  0.00            
ATOM   1734  CG  LYS A 113      52.479  60.364  60.829  1.00  0.00            
ATOM   1735  HG1 LYS A 113      53.359  59.754  61.029  1.00  0.00            
ATOM   1736  HG2 LYS A 113      52.609  61.364  61.229  1.00  0.00            
ATOM   1737  CD  LYS A 113      52.489  60.244  59.309  1.00  0.00            
ATOM   1738  HD1 LYS A 113      51.719  60.834  58.819  1.00  0.00            
ATOM   1739  HD2 LYS A 113      52.379  59.194  59.029  1.00  0.00            
ATOM   1740  CE  LYS A 113      53.829  60.774  58.789  1.00  0.00            
ATOM   1741  HE1 LYS A 113      54.039  61.764  59.179  1.00  0.00            
ATOM   1742  HE2 LYS A 113      53.689  60.964  57.729  1.00  0.00            
ATOM   1743  NZ  LYS A 113      54.979  59.864  58.899  1.00  0.00            
ATOM   1744  HZ1 LYS A 113      55.829  60.174  58.449  1.00  0.00            
ATOM   1745  HZ2 LYS A 113      55.259  59.654  59.849  1.00  0.00            
ATOM   1746  HZ3 LYS A 113      54.809  58.934  58.559  1.00  0.00            
ATOM   1747  C   LYS A 113      52.389  60.464  63.779  1.00  0.00            
ATOM   1748  O   LYS A 113      51.679  61.364  64.199  1.00  0.00            
ATOM   1749  N   ARG A 114      53.709  60.464  63.959  1.00  0.00            
ATOM   1750  H   ARG A 114      54.259  59.744  63.509  1.00  0.00            
ATOM   1751  CA  ARG A 114      54.469  61.474  64.669  1.00  0.00            
ATOM   1752  HA  ARG A 114      55.509  61.164  64.819  1.00  0.00            
ATOM   1753  CB  ARG A 114      54.539  62.754  63.849  1.00  0.00            
ATOM   1754  HB1 ARG A 114      55.089  63.454  64.479  1.00  0.00            
ATOM   1755  HB2 ARG A 114      53.549  63.134  63.579  1.00  0.00            
ATOM   1756  CG  ARG A 114      55.389  62.544  62.599  1.00  0.00            
ATOM   1757  HG1 ARG A 114      54.919  61.734  62.049  1.00  0.00            
ATOM   1758  HG2 ARG A 114      56.449  62.354  62.779  1.00  0.00            
ATOM   1759  CD  ARG A 114      55.379  63.804  61.749  1.00  0.00            
ATOM   1760  HD1 ARG A 114      55.869  64.594  62.319  1.00  0.00            
ATOM   1761  HD2 ARG A 114      54.359  64.114  61.499  1.00  0.00            
ATOM   1762  NE  ARG A 114      56.109  63.564  60.509  1.00  0.00            
ATOM   1763  HE  ARG A 114      57.039  63.184  60.569  1.00  0.00            
ATOM   1764  CZ  ARG A 114      55.669  63.824  59.269  1.00  0.00            
ATOM   1765  NH1 ARG A 114      54.549  64.524  59.019  1.00  0.00            
ATOM   1766 1HH1 ARG A 114      54.049  64.934  59.789  1.00  0.00            
ATOM   1767 2HH1 ARG A 114      54.139  64.454  58.099  1.00  0.00            
ATOM   1768  NH2 ARG A 114      56.339  63.404  58.189  1.00  0.00            
ATOM   1769 1HH2 ARG A 114      57.249  62.984  58.269  1.00  0.00            
ATOM   1770 2HH2 ARG A 114      56.019  63.664  57.269  1.00  0.00            
ATOM   1771  C   ARG A 114      53.999  61.694  66.099  1.00  0.00            
ATOM   1772  O   ARG A 114      53.729  62.834  66.479  1.00  0.00            
ATOM   1773  N   MET A 115      53.859  60.634  66.899  1.00  0.00            
ATOM   1774  H   MET A 115      54.269  59.784  66.549  1.00  0.00            
ATOM   1775  CA  MET A 115      53.379  60.614  68.269  1.00  0.00            
ATOM   1776  HA  MET A 115      53.159  61.604  68.659  1.00  0.00            
ATOM   1777  CB  MET A 115      52.129  59.744  68.339  1.00  0.00            
ATOM   1778  HB1 MET A 115      51.929  59.564  69.399  1.00  0.00            
ATOM   1779  HB2 MET A 115      52.379  58.754  67.949  1.00  0.00            
ATOM   1780  CG  MET A 115      50.949  60.284  67.539  1.00  0.00            
ATOM   1781  HG1 MET A 115      50.129  59.574  67.489  1.00  0.00            
ATOM   1782  HG2 MET A 115      51.279  60.324  66.499  1.00  0.00            
ATOM   1783  SD  MET A 115      50.269  61.844  68.159  1.00  0.00            
ATOM   1784  CE  MET A 115      49.489  61.324  69.709  1.00  0.00            
ATOM   1785  HE1 MET A 115      49.209  62.194  70.299  1.00  0.00            
ATOM   1786  HE2 MET A 115      48.609  60.694  69.589  1.00  0.00            
ATOM   1787  HE3 MET A 115      50.189  60.784  70.359  1.00  0.00            
ATOM   1788  C   MET A 115      54.439  60.004  69.169  1.00  0.00            
ATOM   1789  O   MET A 115      55.099  59.044  68.749  1.00  0.00            
ATOM   1790  N   VAL A 116      54.649  60.504  70.389  1.00  0.00            
ATOM   1791  H   VAL A 116      53.949  61.144  70.729  1.00  0.00            
ATOM   1792  CA  VAL A 116      55.529  59.844  71.339  1.00  0.00            
ATOM   1793  HA  VAL A 116      56.309  59.344  70.779  1.00  0.00            
ATOM   1794  CB  VAL A 116      56.089  60.884  72.299  1.00  0.00            
ATOM   1795  HB  VAL A 116      55.219  61.434  72.659  1.00  0.00            
ATOM   1796  CG1 VAL A 116      56.859  60.184  73.419  1.00  0.00            
ATOM   1797 1HG1 VAL A 116      57.249  60.934  74.099  1.00  0.00            
ATOM   1798 2HG1 VAL A 116      56.239  59.544  74.049  1.00  0.00            
ATOM   1799 3HG1 VAL A 116      57.609  59.574  72.909  1.00  0.00            
ATOM   1800  CG2 VAL A 116      56.929  61.964  71.619  1.00  0.00            
ATOM   1801 1HG2 VAL A 116      57.049  62.884  72.189  1.00  0.00            
ATOM   1802 2HG2 VAL A 116      57.889  61.554  71.309  1.00  0.00            
ATOM   1803 3HG2 VAL A 116      56.429  62.264  70.699  1.00  0.00            
ATOM   1804  C   VAL A 116      54.699  58.744  71.989  1.00  0.00            
ATOM   1805  O   VAL A 116      53.559  58.924  72.409  1.00  0.00            
ATOM   1806  N   VAL A 117      55.329  57.564  71.939  1.00  0.00            
ATOM   1807  H   VAL A 117      56.259  57.544  71.559  1.00  0.00            
ATOM   1808  CA  VAL A 117      54.839  56.294  72.439  1.00  0.00            
ATOM   1809  HA  VAL A 117      53.949  56.454  73.049  1.00  0.00            
ATOM   1810  CB  VAL A 117      54.499  55.404  71.249  1.00  0.00            
ATOM   1811  HB  VAL A 117      55.379  55.104  70.689  1.00  0.00            
ATOM   1812  CG1 VAL A 117      53.749  54.134  71.629  1.00  0.00            
ATOM   1813 1HG1 VAL A 117      53.569  53.404  70.839  1.00  0.00            
ATOM   1814 2HG1 VAL A 117      54.289  53.624  72.429  1.00  0.00            
ATOM   1815 3HG1 VAL A 117      52.779  54.384  72.059  1.00  0.00            
ATOM   1816  CG2 VAL A 117      53.569  56.124  70.269  1.00  0.00            
ATOM   1817 1HG2 VAL A 117      53.169  55.464  69.499  1.00  0.00            
ATOM   1818 2HG2 VAL A 117      52.719  56.564  70.789  1.00  0.00            
ATOM   1819 3HG2 VAL A 117      54.119  56.904  69.739  1.00  0.00            
ATOM   1820  C   VAL A 117      55.959  55.644  73.239  1.00  0.00            
ATOM   1821  O   VAL A 117      56.989  55.244  72.699  1.00  0.00            
ATOM   1822  N   THR A 118      55.769  55.474  74.549  1.00  0.00            
ATOM   1823  H   THR A 118      54.909  55.804  74.969  1.00  0.00            
ATOM   1824  CA  THR A 118      56.579  54.634  75.409  1.00  0.00            
ATOM   1825  HA  THR A 118      57.639  54.634  75.139  1.00  0.00            
ATOM   1826  CB  THR A 118      56.399  55.164  76.829  1.00  0.00            
ATOM   1827  HB  THR A 118      56.839  54.444  77.519  1.00  0.00            
ATOM   1828  CG2 THR A 118      57.169  56.434  77.139  1.00  0.00            
ATOM   1829 1HG2 THR A 118      57.079  56.584  78.219  1.00  0.00            
ATOM   1830 2HG2 THR A 118      58.199  56.454  76.779  1.00  0.00            
ATOM   1831 3HG2 THR A 118      56.659  57.214  76.569  1.00  0.00            
ATOM   1832  OG1 THR A 118      55.019  55.314  77.059  1.00  0.00            
ATOM   1833  HG1 THR A 118      54.939  54.834  77.889  1.00  0.00            
ATOM   1834  C   THR A 118      56.039  53.214  75.409  1.00  0.00            
ATOM   1835  O   THR A 118      54.959  52.904  74.899  1.00  0.00            
ATOM   1836  N   ASP A 119      56.809  52.274  75.959  1.00  0.00            
ATOM   1837  H   ASP A 119      57.769  52.504  76.169  1.00  0.00            
ATOM   1838  CA  ASP A 119      56.399  50.894  76.109  1.00  0.00            
ATOM   1839  HA  ASP A 119      56.149  50.504  75.129  1.00  0.00            
ATOM   1840  CB  ASP A 119      57.509  49.984  76.639  1.00  0.00            
ATOM   1841  HB1 ASP A 119      57.129  48.964  76.639  1.00  0.00            
ATOM   1842  HB2 ASP A 119      57.799  50.274  77.649  1.00  0.00            
ATOM   1843  CG  ASP A 119      58.789  50.014  75.819  1.00  0.00            
ATOM   1844  OD1 ASP A 119      58.929  50.724  74.799  1.00  0.00            
ATOM   1845  OD2 ASP A 119      59.749  49.374  76.309  1.00  0.00            
ATOM   1846  C   ASP A 119      55.109  50.754  76.909  1.00  0.00            
ATOM   1847  O   ASP A 119      54.269  49.934  76.549  1.00  0.00            
ATOM   1848  N   ASP A 120      54.919  51.554  77.959  1.00  0.00            
ATOM   1849  H   ASP A 120      55.599  52.234  78.279  1.00  0.00            
ATOM   1850  CA  ASP A 120      53.639  51.534  78.629  1.00  0.00            
ATOM   1851  HA  ASP A 120      53.369  50.474  78.659  1.00  0.00            
ATOM   1852  CB  ASP A 120      53.699  52.124  80.039  1.00  0.00            
ATOM   1853  HB1 ASP A 120      53.969  51.374  80.779  1.00  0.00            
ATOM   1854  HB2 ASP A 120      52.699  52.424  80.349  1.00  0.00            
ATOM   1855  CG  ASP A 120      54.529  53.394  80.219  1.00  0.00            
ATOM   1856  OD1 ASP A 120      54.789  53.814  81.369  1.00  0.00            
ATOM   1857  OD2 ASP A 120      54.999  54.024  79.249  1.00  0.00            
ATOM   1858  C   ASP A 120      52.509  52.094  77.779  1.00  0.00            
ATOM   1859  O   ASP A 120      51.399  51.594  77.889  1.00  0.00            
ATOM   1860  N   CYS A 121      52.709  52.924  76.749  1.00  0.00            
ATOM   1861  H   CYS A 121      53.659  53.194  76.529  1.00  0.00            
ATOM   1862  CA  CYS A 121      51.659  53.254  75.799  1.00  0.00            
ATOM   1863  HA  CYS A 121      50.749  53.544  76.329  1.00  0.00            
ATOM   1864  CB  CYS A 121      52.089  54.454  74.959  1.00  0.00            
ATOM   1865  HB1 CYS A 121      51.389  54.714  74.169  1.00  0.00            
ATOM   1866  HB2 CYS A 121      53.029  54.224  74.449  1.00  0.00            
ATOM   1867  SG  CYS A 121      52.219  55.964  75.949  1.00  0.00            
ATOM   1868  HG  CYS A 121      53.189  55.604  76.789  1.00  0.00            
ATOM   1869  C   CYS A 121      51.339  52.084  74.879  1.00  0.00            
ATOM   1870  O   CYS A 121      50.249  52.084  74.299  1.00  0.00            
ATOM   1871  N   LEU A 122      52.239  51.114  74.689  1.00  0.00            
ATOM   1872  H   LEU A 122      53.099  51.124  75.209  1.00  0.00            
ATOM   1873  CA  LEU A 122      51.889  49.854  74.069  1.00  0.00            
ATOM   1874  HA  LEU A 122      51.079  49.954  73.349  1.00  0.00            
ATOM   1875  CB  LEU A 122      53.079  49.264  73.309  1.00  0.00            
ATOM   1876  HB1 LEU A 122      52.859  48.284  72.889  1.00  0.00            
ATOM   1877  HB2 LEU A 122      53.859  49.154  74.069  1.00  0.00            
ATOM   1878  CG  LEU A 122      53.709  50.134  72.229  1.00  0.00            
ATOM   1879  HG  LEU A 122      54.199  50.994  72.699  1.00  0.00            
ATOM   1880  CD1 LEU A 122      54.849  49.454  71.489  1.00  0.00            
ATOM   1881 1HD1 LEU A 122      55.149  50.094  70.659  1.00  0.00            
ATOM   1882 2HD1 LEU A 122      55.699  49.254  72.149  1.00  0.00            
ATOM   1883 3HD1 LEU A 122      54.519  48.514  71.039  1.00  0.00            
ATOM   1884  CD2 LEU A 122      52.659  50.594  71.219  1.00  0.00            
ATOM   1885 1HD2 LEU A 122      53.169  51.104  70.399  1.00  0.00            
ATOM   1886 2HD2 LEU A 122      52.099  49.734  70.859  1.00  0.00            
ATOM   1887 3HD2 LEU A 122      52.029  51.334  71.709  1.00  0.00            
ATOM   1888  C   LEU A 122      51.319  48.814  75.019  1.00  0.00            
ATOM   1889  O   LEU A 122      50.449  48.034  74.629  1.00  0.00            
ATOM   1890  N   GLU A 123      51.669  48.894  76.299  1.00  0.00            
ATOM   1891  H   GLU A 123      52.519  49.424  76.449  1.00  0.00            
ATOM   1892  CA  GLU A 123      51.209  47.914  77.269  1.00  0.00            
ATOM   1893  HA  GLU A 123      51.069  46.934  76.829  1.00  0.00            
ATOM   1894  CB  GLU A 123      52.199  47.744  78.419  1.00  0.00            
ATOM   1895  HB1 GLU A 123      52.049  48.484  79.199  1.00  0.00            
ATOM   1896  HB2 GLU A 123      53.209  47.934  78.059  1.00  0.00            
ATOM   1897  CG  GLU A 123      52.219  46.384  79.109  1.00  0.00            
ATOM   1898  HG1 GLU A 123      53.019  46.424  79.849  1.00  0.00            
ATOM   1899  HG2 GLU A 123      52.499  45.674  78.329  1.00  0.00            
ATOM   1900  CD  GLU A 123      50.939  45.914  79.789  1.00  0.00            
ATOM   1901  OE1 GLU A 123      50.449  46.544  80.749  1.00  0.00            
ATOM   1902  OE2 GLU A 123      50.389  44.854  79.429  1.00  0.00            
ATOM   1903  C   GLU A 123      49.799  48.304  77.689  1.00  0.00            
ATOM   1904  O   GLU A 123      48.939  47.434  77.829  1.00  0.00            
ATOM   1905  N   LEU A 124      49.499  49.594  77.849  1.00  0.00            
ATOM   1906  H   LEU A 124      50.269  50.244  77.779  1.00  0.00            
ATOM   1907  CA  LEU A 124      48.169  50.144  77.969  1.00  0.00            
ATOM   1908  HA  LEU A 124      47.639  49.614  78.759  1.00  0.00            
ATOM   1909  CB  LEU A 124      48.319  51.604  78.399  1.00  0.00            
ATOM   1910  HB1 LEU A 124      47.299  51.974  78.459  1.00  0.00            
ATOM   1911  HB2 LEU A 124      48.969  52.194  77.749  1.00  0.00            
ATOM   1912  CG  LEU A 124      48.989  51.774  79.759  1.00  0.00            
ATOM   1913  HG  LEU A 124      49.869  51.134  79.809  1.00  0.00            
ATOM   1914  CD1 LEU A 124      49.409  53.214  80.069  1.00  0.00            
ATOM   1915 1HD1 LEU A 124      49.829  53.254  81.079  1.00  0.00            
ATOM   1916 2HD1 LEU A 124      50.149  53.574  79.349  1.00  0.00            
ATOM   1917 3HD1 LEU A 124      48.579  53.914  80.169  1.00  0.00            
ATOM   1918  CD2 LEU A 124      48.059  51.374  80.899  1.00  0.00            
ATOM   1919 1HD2 LEU A 124      48.619  51.504  81.829  1.00  0.00            
ATOM   1920 2HD2 LEU A 124      47.119  51.924  80.909  1.00  0.00            
ATOM   1921 3HD2 LEU A 124      47.899  50.304  80.799  1.00  0.00            
ATOM   1922  C   LEU A 124      47.249  49.984  76.769  1.00  0.00            
ATOM   1923  O   LEU A 124      46.029  50.104  76.909  1.00  0.00            
ATOM   1924  N   ILE A 125      47.809  49.654  75.599  1.00  0.00            
ATOM   1925  H   ILE A 125      48.809  49.734  75.529  1.00  0.00            
ATOM   1926  CA  ILE A 125      47.069  49.054  74.509  1.00  0.00            
ATOM   1927  HA  ILE A 125      46.089  49.534  74.459  1.00  0.00            
ATOM   1928  CB  ILE A 125      47.729  49.314  73.159  1.00  0.00            
ATOM   1929  HB  ILE A 125      48.769  49.024  73.269  1.00  0.00            
ATOM   1930  CG2 ILE A 125      46.979  48.504  72.099  1.00  0.00            
ATOM   1931 1HG2 ILE A 125      47.559  48.484  71.179  1.00  0.00            
ATOM   1932 2HG2 ILE A 125      46.679  47.474  72.299  1.00  0.00            
ATOM   1933 3HG2 ILE A 125      46.089  49.064  71.829  1.00  0.00            
ATOM   1934  CG1 ILE A 125      47.679  50.794  72.799  1.00  0.00            
ATOM   1935 1HG1 ILE A 125      48.079  51.384  73.619  1.00  0.00            
ATOM   1936 2HG1 ILE A 125      46.629  51.054  72.659  1.00  0.00            
ATOM   1937  CD  ILE A 125      48.479  51.224  71.569  1.00  0.00            
ATOM   1938  HD1 ILE A 125      48.739  52.284  71.529  1.00  0.00            
ATOM   1939  HD2 ILE A 125      49.439  50.704  71.539  1.00  0.00            
ATOM   1940  HD3 ILE A 125      47.999  50.954  70.629  1.00  0.00            
ATOM   1941  C   ILE A 125      46.849  47.564  74.759  1.00  0.00            
ATOM   1942  O   ILE A 125      45.689  47.154  74.839  1.00  0.00            
ATOM   1943  N   ALA A 126      47.929  46.804  74.989  1.00  0.00            
ATOM   1944  H   ALA A 126      48.789  47.334  74.949  1.00  0.00            
ATOM   1945  CA  ALA A 126      47.969  45.364  75.109  1.00  0.00            
ATOM   1946  HA  ALA A 126      47.769  44.954  74.119  1.00  0.00            
ATOM   1947  CB  ALA A 126      49.399  44.994  75.479  1.00  0.00            
ATOM   1948  HB1 ALA A 126      49.609  43.924  75.429  1.00  0.00            
ATOM   1949  HB2 ALA A 126      50.089  45.514  74.819  1.00  0.00            
ATOM   1950  HB3 ALA A 126      49.589  45.394  76.479  1.00  0.00            
ATOM   1951  C   ALA A 126      47.019  44.804  76.149  1.00  0.00            
ATOM   1952  O   ALA A 126      46.149  44.024  75.759  1.00  0.00            
ATOM   1953  N   LYS A 127      47.119  45.234  77.409  1.00  0.00            
ATOM   1954  H   LYS A 127      47.939  45.804  77.569  1.00  0.00            
ATOM   1955  CA  LYS A 127      46.239  44.834  78.479  1.00  0.00            
ATOM   1956  HA  LYS A 127      46.259  43.744  78.509  1.00  0.00            
ATOM   1957  CB  LYS A 127      46.749  45.444  79.779  1.00  0.00            
ATOM   1958  HB1 LYS A 127      47.829  45.354  79.849  1.00  0.00            
ATOM   1959  HB2 LYS A 127      46.339  44.804  80.569  1.00  0.00            
ATOM   1960  CG  LYS A 127      46.309  46.894  79.989  1.00  0.00            
ATOM   1961  HG1 LYS A 127      45.309  46.924  80.429  1.00  0.00            
ATOM   1962  HG2 LYS A 127      46.289  47.344  78.999  1.00  0.00            
ATOM   1963  CD  LYS A 127      47.289  47.684  80.849  1.00  0.00            
ATOM   1964  HD1 LYS A 127      46.759  48.634  80.879  1.00  0.00            
ATOM   1965  HD2 LYS A 127      48.239  47.854  80.329  1.00  0.00            
ATOM   1966  CE  LYS A 127      47.459  47.284  82.309  1.00  0.00            
ATOM   1967  HE1 LYS A 127      46.519  47.004  82.789  1.00  0.00            
ATOM   1968  HE2 LYS A 127      47.819  48.134  82.889  1.00  0.00            
ATOM   1969  NZ  LYS A 127      48.449  46.214  82.449  1.00  0.00            
ATOM   1970  HZ1 LYS A 127      48.679  46.044  83.419  1.00  0.00            
ATOM   1971  HZ2 LYS A 127      48.059  45.344  82.109  1.00  0.00            
ATOM   1972  HZ3 LYS A 127      49.209  46.504  81.849  1.00  0.00            
ATOM   1973  C   LYS A 127      44.769  45.144  78.219  1.00  0.00            
ATOM   1974  O   LYS A 127      43.909  44.454  78.749  1.00  0.00            
ATOM   1975  N   SER A 128      44.499  46.204  77.459  1.00  0.00            
ATOM   1976  H   SER A 128      45.239  46.574  76.879  1.00  0.00            
ATOM   1977  CA  SER A 128      43.189  46.824  77.389  1.00  0.00            
ATOM   1978  HA  SER A 128      42.649  46.674  78.319  1.00  0.00            
ATOM   1979  CB  SER A 128      43.369  48.314  77.119  1.00  0.00            
ATOM   1980  HB1 SER A 128      42.429  48.854  76.989  1.00  0.00            
ATOM   1981  HB2 SER A 128      43.899  48.504  76.189  1.00  0.00            
ATOM   1982  OG  SER A 128      43.999  48.944  78.209  1.00  0.00            
ATOM   1983  HG  SER A 128      44.699  49.434  77.779  1.00  0.00            
ATOM   1984  C   SER A 128      42.319  46.284  76.259  1.00  0.00            
ATOM   1985  O   SER A 128      41.229  45.794  76.549  1.00  0.00            
ATOM   1986  N   PHE A 129      42.839  46.354  75.029  1.00  0.00            
ATOM   1987  H   PHE A 129      43.779  46.714  74.969  1.00  0.00            
ATOM   1988  CA  PHE A 129      41.949  46.214  73.899  1.00  0.00            
ATOM   1989  HA  PHE A 129      40.919  46.404  74.189  1.00  0.00            
ATOM   1990  CB  PHE A 129      42.319  47.304  72.889  1.00  0.00            
ATOM   1991  HB1 PHE A 129      41.619  47.254  72.059  1.00  0.00            
ATOM   1992  HB2 PHE A 129      43.329  47.074  72.569  1.00  0.00            
ATOM   1993  CG  PHE A 129      42.369  48.704  73.439  1.00  0.00            
ATOM   1994  CD1 PHE A 129      43.549  49.454  73.419  1.00  0.00            
ATOM   1995  HD1 PHE A 129      44.419  48.944  73.029  1.00  0.00            
ATOM   1996  CE1 PHE A 129      43.599  50.764  73.909  1.00  0.00            
ATOM   1997  HE1 PHE A 129      44.569  51.244  73.869  1.00  0.00            
ATOM   1998  CZ  PHE A 129      42.399  51.344  74.339  1.00  0.00            
ATOM   1999  HZ  PHE A 129      42.389  52.364  74.699  1.00  0.00            
ATOM   2000  CE2 PHE A 129      41.179  50.684  74.199  1.00  0.00            
ATOM   2001  HE2 PHE A 129      40.219  51.134  74.409  1.00  0.00            
ATOM   2002  CD2 PHE A 129      41.159  49.364  73.729  1.00  0.00            
ATOM   2003  HD2 PHE A 129      40.259  48.794  73.559  1.00  0.00            
ATOM   2004  C   PHE A 129      41.999  44.824  73.279  1.00  0.00            
ATOM   2005  O   PHE A 129      42.839  44.344  72.519  1.00  0.00            
ATOM   2006  N   LYS A 130      41.149  43.954  73.829  1.00  0.00            
ATOM   2007  H   LYS A 130      40.449  44.384  74.409  1.00  0.00            
ATOM   2008  CA  LYS A 130      40.909  42.564  73.509  1.00  0.00            
ATOM   2009  HA  LYS A 130      41.839  42.004  73.609  1.00  0.00            
ATOM   2010  CB  LYS A 130      39.849  41.934  74.409  1.00  0.00            
ATOM   2011  HB1 LYS A 130      39.639  40.934  74.019  1.00  0.00            
ATOM   2012  HB2 LYS A 130      38.909  42.484  74.349  1.00  0.00            
ATOM   2013  CG  LYS A 130      40.209  41.634  75.859  1.00  0.00            
ATOM   2014  HG1 LYS A 130      41.089  40.984  75.919  1.00  0.00            
ATOM   2015  HG2 LYS A 130      39.409  41.014  76.269  1.00  0.00            
ATOM   2016  CD  LYS A 130      40.519  42.914  76.629  1.00  0.00            
ATOM   2017  HD1 LYS A 130      39.759  43.664  76.379  1.00  0.00            
ATOM   2018  HD2 LYS A 130      41.509  43.264  76.339  1.00  0.00            
ATOM   2019  CE  LYS A 130      40.649  42.624  78.119  1.00  0.00            
ATOM   2020  HE1 LYS A 130      41.419  41.864  78.239  1.00  0.00            
ATOM   2021  HE2 LYS A 130      39.639  42.334  78.419  1.00  0.00            
ATOM   2022  NZ  LYS A 130      41.079  43.844  78.829  1.00  0.00            
ATOM   2023  HZ1 LYS A 130      40.929  43.714  79.819  1.00  0.00            
ATOM   2024  HZ2 LYS A 130      42.049  44.024  78.629  1.00  0.00            
ATOM   2025  HZ3 LYS A 130      40.509  44.644  78.629  1.00  0.00            
ATOM   2026  C   LYS A 130      40.529  42.444  72.039  1.00  0.00            
ATOM   2027  O   LYS A 130      40.859  41.424  71.439  1.00  0.00            
ATOM   2028  N   ASN A 131      39.789  43.374  71.439  1.00  0.00            
ATOM   2029  H   ASN A 131      39.509  44.134  72.039  1.00  0.00            
ATOM   2030  CA  ASN A 131      39.349  43.414  70.059  1.00  0.00            
ATOM   2031  HA  ASN A 131      39.129  42.424  69.659  1.00  0.00            
ATOM   2032  CB  ASN A 131      37.999  44.124  70.119  1.00  0.00            
ATOM   2033  HB1 ASN A 131      38.149  45.134  70.499  1.00  0.00            
ATOM   2034  HB2 ASN A 131      37.349  43.614  70.829  1.00  0.00            
ATOM   2035  CG  ASN A 131      37.229  44.194  68.809  1.00  0.00            
ATOM   2036  OD1 ASN A 131      36.839  43.204  68.199  1.00  0.00            
ATOM   2037  ND2 ASN A 131      36.889  45.414  68.379  1.00  0.00            
ATOM   2038 1HD2 ASN A 131      37.079  46.254  68.909  1.00  0.00            
ATOM   2039 2HD2 ASN A 131      36.489  45.544  67.459  1.00  0.00            
ATOM   2040  C   ASN A 131      40.329  44.104  69.129  1.00  0.00            
ATOM   2041  O   ASN A 131      40.049  44.214  67.939  1.00  0.00            
ATOM   2042  N   PHE A 132      41.539  44.414  69.599  1.00  0.00            
ATOM   2043  H   PHE A 132      41.779  44.184  70.559  1.00  0.00            
ATOM   2044  CA  PHE A 132      42.559  45.084  68.819  1.00  0.00            
ATOM   2045  HA  PHE A 132      42.129  46.024  68.489  1.00  0.00            
ATOM   2046  CB  PHE A 132      43.759  45.414  69.699  1.00  0.00            
ATOM   2047  HB1 PHE A 132      44.219  44.494  70.049  1.00  0.00            
ATOM   2048  HB2 PHE A 132      43.419  45.904  70.619  1.00  0.00            
ATOM   2049  CG  PHE A 132      44.669  46.514  69.199  1.00  0.00            
ATOM   2050  CD1 PHE A 132      44.179  47.784  68.889  1.00  0.00            
ATOM   2051  HD1 PHE A 132      43.169  48.014  69.199  1.00  0.00            
ATOM   2052  CE1 PHE A 132      45.029  48.744  68.339  1.00  0.00            
ATOM   2053  HE1 PHE A 132      44.649  49.724  68.069  1.00  0.00            
ATOM   2054  CZ  PHE A 132      46.419  48.554  68.299  1.00  0.00            
ATOM   2055  HZ  PHE A 132      47.039  49.384  67.989  1.00  0.00            
ATOM   2056  CE2 PHE A 132      46.889  47.254  68.539  1.00  0.00            
ATOM   2057  HE2 PHE A 132      47.929  46.994  68.439  1.00  0.00            
ATOM   2058  CD2 PHE A 132      46.029  46.244  68.999  1.00  0.00            
ATOM   2059  HD2 PHE A 132      46.449  45.254  69.089  1.00  0.00            
ATOM   2060  C   PHE A 132      42.949  44.384  67.529  1.00  0.00            
ATOM   2061  O   PHE A 132      43.329  43.214  67.479  1.00  0.00            
ATOM   2062  N   LYS A 133      42.869  45.144  66.429  1.00  0.00            
ATOM   2063  H   LYS A 133      42.719  46.134  66.579  1.00  0.00            
ATOM   2064  CA  LYS A 133      43.119  44.754  65.059  1.00  0.00            
ATOM   2065  HA  LYS A 133      43.449  43.714  65.069  1.00  0.00            
ATOM   2066  CB  LYS A 133      41.779  44.754  64.329  1.00  0.00            
ATOM   2067  HB1 LYS A 133      41.879  44.854  63.249  1.00  0.00            
ATOM   2068  HB2 LYS A 133      41.319  45.684  64.669  1.00  0.00            
ATOM   2069  CG  LYS A 133      40.819  43.604  64.579  1.00  0.00            
ATOM   2070  HG1 LYS A 133      40.859  43.384  65.649  1.00  0.00            
ATOM   2071  HG2 LYS A 133      41.089  42.664  64.089  1.00  0.00            
ATOM   2072  CD  LYS A 133      39.389  43.954  64.169  1.00  0.00            
ATOM   2073  HD1 LYS A 133      39.229  43.444  63.219  1.00  0.00            
ATOM   2074  HD2 LYS A 133      39.319  45.024  63.999  1.00  0.00            
ATOM   2075  CE  LYS A 133      38.429  43.464  65.259  1.00  0.00            
ATOM   2076  HE1 LYS A 133      38.689  43.924  66.209  1.00  0.00            
ATOM   2077  HE2 LYS A 133      38.599  42.404  65.419  1.00  0.00            
ATOM   2078  NZ  LYS A 133      37.019  43.684  64.929  1.00  0.00            
ATOM   2079  HZ1 LYS A 133      36.439  43.064  65.489  1.00  0.00            
ATOM   2080  HZ2 LYS A 133      36.639  44.614  65.069  1.00  0.00            
ATOM   2081  HZ3 LYS A 133      36.849  43.484  63.949  1.00  0.00            
ATOM   2082  C   LYS A 133      44.129  45.604  64.289  1.00  0.00            
ATOM   2083  O   LYS A 133      44.719  44.994  63.399  1.00  0.00            
ATOM   2084  N   VAL A 134      44.379  46.884  64.559  1.00  0.00            
ATOM   2085  H   VAL A 134      43.919  47.244  65.379  1.00  0.00            
ATOM   2086  CA  VAL A 134      45.269  47.714  63.779  1.00  0.00            
ATOM   2087  HA  VAL A 134      45.919  47.104  63.159  1.00  0.00            
ATOM   2088  CB  VAL A 134      44.529  48.524  62.729  1.00  0.00            
ATOM   2089  HB  VAL A 134      43.909  49.264  63.239  1.00  0.00            
ATOM   2090  CG1 VAL A 134      45.419  49.304  61.759  1.00  0.00            
ATOM   2091 1HG1 VAL A 134      44.819  49.934  61.099  1.00  0.00            
ATOM   2092 2HG1 VAL A 134      46.029  50.004  62.329  1.00  0.00            
ATOM   2093 3HG1 VAL A 134      46.019  48.564  61.229  1.00  0.00            
ATOM   2094  CG2 VAL A 134      43.589  47.664  61.879  1.00  0.00            
ATOM   2095 1HG2 VAL A 134      43.189  48.264  61.059  1.00  0.00            
ATOM   2096 2HG2 VAL A 134      44.139  46.844  61.429  1.00  0.00            
ATOM   2097 3HG2 VAL A 134      42.749  47.334  62.489  1.00  0.00            
ATOM   2098  C   VAL A 134      46.119  48.614  64.679  1.00  0.00            
ATOM   2099  O   VAL A 134      45.529  49.414  65.399  1.00  0.00            
ATOM   2100  N   LEU A 135      47.429  48.534  64.449  1.00  0.00            
ATOM   2101  H   LEU A 135      47.689  47.874  63.729  1.00  0.00            
ATOM   2102  CA  LEU A 135      48.469  49.364  65.029  1.00  0.00            
ATOM   2103  HA  LEU A 135      48.009  50.164  65.609  1.00  0.00            
ATOM   2104  CB  LEU A 135      49.329  48.584  66.019  1.00  0.00            
ATOM   2105  HB1 LEU A 135      49.819  47.734  65.539  1.00  0.00            
ATOM   2106  HB2 LEU A 135      48.629  48.234  66.779  1.00  0.00            
ATOM   2107  CG  LEU A 135      50.489  49.324  66.659  1.00  0.00            
ATOM   2108  HG  LEU A 135      51.319  49.494  65.979  1.00  0.00            
ATOM   2109  CD1 LEU A 135      50.099  50.604  67.399  1.00  0.00            
ATOM   2110 1HD1 LEU A 135      50.969  51.134  67.789  1.00  0.00            
ATOM   2111 2HD1 LEU A 135      49.469  51.174  66.719  1.00  0.00            
ATOM   2112 3HD1 LEU A 135      49.479  50.434  68.279  1.00  0.00            
ATOM   2113  CD2 LEU A 135      51.089  48.484  67.789  1.00  0.00            
ATOM   2114 1HD2 LEU A 135      51.919  48.984  68.279  1.00  0.00            
ATOM   2115 2HD2 LEU A 135      50.299  48.344  68.529  1.00  0.00            
ATOM   2116 3HD2 LEU A 135      51.479  47.544  67.389  1.00  0.00            
ATOM   2117  C   LEU A 135      49.289  50.024  63.929  1.00  0.00            
ATOM   2118  O   LEU A 135      49.889  49.334  63.109  1.00  0.00            
ATOM   2119  N   VAL A 136      49.359  51.354  63.879  1.00  0.00            
ATOM   2120  H   VAL A 136      48.849  51.854  64.599  1.00  0.00            
ATOM   2121  CA  VAL A 136      50.369  52.034  63.099  1.00  0.00            
ATOM   2122  HA  VAL A 136      51.019  51.334  62.569  1.00  0.00            
ATOM   2123  CB  VAL A 136      49.649  52.894  62.059  1.00  0.00            
ATOM   2124  HB  VAL A 136      48.949  53.584  62.529  1.00  0.00            
ATOM   2125  CG1 VAL A 136      50.609  53.724  61.209  1.00  0.00            
ATOM   2126 1HG1 VAL A 136      50.079  54.414  60.559  1.00  0.00            
ATOM   2127 2HG1 VAL A 136      51.319  54.254  61.839  1.00  0.00            
ATOM   2128 3HG1 VAL A 136      51.229  53.124  60.549  1.00  0.00            
ATOM   2129  CG2 VAL A 136      48.759  52.074  61.119  1.00  0.00            
ATOM   2130 1HG2 VAL A 136      48.369  52.594  60.249  1.00  0.00            
ATOM   2131 2HG2 VAL A 136      49.359  51.254  60.729  1.00  0.00            
ATOM   2132 3HG2 VAL A 136      47.929  51.684  61.709  1.00  0.00            
ATOM   2133  C   VAL A 136      51.199  52.914  64.019  1.00  0.00            
ATOM   2134  O   VAL A 136      50.699  53.604  64.899  1.00  0.00            
ATOM   2135  N   LEU A 137      52.519  52.944  63.839  1.00  0.00            
ATOM   2136  H   LEU A 137      52.919  52.204  63.269  1.00  0.00            
ATOM   2137  CA  LEU A 137      53.469  53.794  64.529  1.00  0.00            
ATOM   2138  HA  LEU A 137      52.949  54.564  65.099  1.00  0.00            
ATOM   2139  CB  LEU A 137      54.249  52.874  65.469  1.00  0.00            
ATOM   2140  HB1 LEU A 137      55.129  53.394  65.839  1.00  0.00            
ATOM   2141  HB2 LEU A 137      54.559  51.974  64.939  1.00  0.00            
ATOM   2142  CG  LEU A 137      53.469  52.294  66.639  1.00  0.00            
ATOM   2143  HG  LEU A 137      52.629  51.674  66.329  1.00  0.00            
ATOM   2144  CD1 LEU A 137      54.339  51.364  67.479  1.00  0.00            
ATOM   2145 1HD1 LEU A 137      53.679  50.774  68.109  1.00  0.00            
ATOM   2146 2HD1 LEU A 137      54.869  50.694  66.789  1.00  0.00            
ATOM   2147 3HD1 LEU A 137      55.009  51.924  68.129  1.00  0.00            
ATOM   2148  CD2 LEU A 137      52.969  53.354  67.619  1.00  0.00            
ATOM   2149 1HD2 LEU A 137      52.459  52.974  68.499  1.00  0.00            
ATOM   2150 2HD2 LEU A 137      53.769  53.984  68.009  1.00  0.00            
ATOM   2151 3HD2 LEU A 137      52.279  53.974  67.039  1.00  0.00            
ATOM   2152  C   LEU A 137      54.349  54.354  63.419  1.00  0.00            
ATOM   2153  O   LEU A 137      55.219  53.654  62.919  1.00  0.00            
ATOM   2154  N   SER A 138      54.109  55.624  63.049  1.00  0.00            
ATOM   2155  H   SER A 138      53.359  56.124  63.509  1.00  0.00            
ATOM   2156  CA  SER A 138      54.619  56.194  61.829  1.00  0.00            
ATOM   2157  HA  SER A 138      55.379  55.514  61.439  1.00  0.00            
ATOM   2158  CB  SER A 138      53.579  56.294  60.719  1.00  0.00            
ATOM   2159  HB1 SER A 138      52.599  56.534  61.129  1.00  0.00            
ATOM   2160  HB2 SER A 138      53.569  55.364  60.149  1.00  0.00            
ATOM   2161  OG  SER A 138      53.799  57.274  59.739  1.00  0.00            
ATOM   2162  HG  SER A 138      54.569  57.054  59.199  1.00  0.00            
ATOM   2163  C   SER A 138      55.389  57.494  62.069  1.00  0.00            
ATOM   2164  O   SER A 138      54.819  58.464  62.559  1.00  0.00            
ATOM   2165  N   SER A 139      56.699  57.564  61.849  1.00  0.00            
ATOM   2166  H   SER A 139      57.219  56.774  61.509  1.00  0.00            
ATOM   2167  CA  SER A 139      57.539  58.614  62.399  1.00  0.00            
ATOM   2168  HA  SER A 139      58.569  58.254  62.319  1.00  0.00            
ATOM   2169  CB  SER A 139      57.469  59.864  61.529  1.00  0.00            
ATOM   2170  HB1 SER A 139      58.289  60.514  61.829  1.00  0.00            
ATOM   2171  HB2 SER A 139      56.509  60.324  61.769  1.00  0.00            
ATOM   2172  OG  SER A 139      57.459  59.614  60.149  1.00  0.00            
ATOM   2173  HG  SER A 139      58.369  59.484  59.869  1.00  0.00            
ATOM   2174  C   SER A 139      57.339  58.894  63.879  1.00  0.00            
ATOM   2175  O   SER A 139      57.529  60.044  64.269  1.00  0.00            
ATOM   2176  N   CYS A 140      56.889  57.914  64.669  1.00  0.00            
ATOM   2177  H   CYS A 140      56.819  57.004  64.239  1.00  0.00            
ATOM   2178  CA  CYS A 140      56.749  57.924  66.109  1.00  0.00            
ATOM   2179  HA  CYS A 140      56.399  58.904  66.429  1.00  0.00            
ATOM   2180  CB  CYS A 140      55.669  56.924  66.489  1.00  0.00            
ATOM   2181  HB1 CYS A 140      55.679  56.854  67.579  1.00  0.00            
ATOM   2182  HB2 CYS A 140      55.879  55.944  66.059  1.00  0.00            
ATOM   2183  SG  CYS A 140      54.059  57.474  65.879  1.00  0.00            
ATOM   2184  HG  CYS A 140      53.289  56.614  66.539  1.00  0.00            
ATOM   2185  C   CYS A 140      58.079  57.624  66.799  1.00  0.00            
ATOM   2186  O   CYS A 140      59.089  57.394  66.139  1.00  0.00            
ATOM   2187  N   GLU A 141      58.129  57.774  68.119  1.00  0.00            
ATOM   2188  H   GLU A 141      57.289  57.904  68.659  1.00  0.00            
ATOM   2189  CA  GLU A 141      59.379  57.654  68.849  1.00  0.00            
ATOM   2190  HA  GLU A 141      59.979  56.874  68.389  1.00  0.00            
ATOM   2191  CB  GLU A 141      60.099  58.994  68.849  1.00  0.00            
ATOM   2192  HB1 GLU A 141      60.389  59.284  67.839  1.00  0.00            
ATOM   2193  HB2 GLU A 141      60.959  58.904  69.519  1.00  0.00            
ATOM   2194  CG  GLU A 141      59.259  60.064  69.549  1.00  0.00            
ATOM   2195  HG1 GLU A 141      59.889  60.584  70.269  1.00  0.00            
ATOM   2196  HG2 GLU A 141      58.409  59.634  70.079  1.00  0.00            
ATOM   2197  CD  GLU A 141      58.679  61.114  68.629  1.00  0.00            
ATOM   2198  OE1 GLU A 141      58.839  62.334  68.869  1.00  0.00            
ATOM   2199  OE2 GLU A 141      58.059  60.714  67.619  1.00  0.00            
ATOM   2200  C   GLU A 141      59.139  57.154  70.269  1.00  0.00            
ATOM   2201  O   GLU A 141      58.099  57.384  70.879  1.00  0.00            
ATOM   2202  N   GLY A 142      60.139  56.474  70.839  1.00  0.00            
ATOM   2203  H   GLY A 142      61.049  56.464  70.389  1.00  0.00            
ATOM   2204  CA  GLY A 142      60.149  56.154  72.249  1.00  0.00            
ATOM   2205  HA1 GLY A 142      59.329  56.734  72.689  1.00  0.00            
ATOM   2206  HA2 GLY A 142      61.019  56.554  72.759  1.00  0.00            
ATOM   2207  C   GLY A 142      59.929  54.694  72.629  1.00  0.00            
ATOM   2208  O   GLY A 142      60.179  54.344  73.779  1.00  0.00            
ATOM   2209  N   PHE A 143      59.509  53.814  71.709  1.00  0.00            
ATOM   2210  H   PHE A 143      59.419  54.174  70.769  1.00  0.00            
ATOM   2211  CA  PHE A 143      58.979  52.504  72.019  1.00  0.00            
ATOM   2212  HA  PHE A 143      58.789  52.424  73.089  1.00  0.00            
ATOM   2213  CB  PHE A 143      57.599  52.294  71.419  1.00  0.00            
ATOM   2214  HB1 PHE A 143      56.829  52.864  71.949  1.00  0.00            
ATOM   2215  HB2 PHE A 143      57.359  51.264  71.689  1.00  0.00            
ATOM   2216  CG  PHE A 143      57.509  52.364  69.919  1.00  0.00            
ATOM   2217  CD1 PHE A 143      57.619  51.184  69.169  1.00  0.00            
ATOM   2218  HD1 PHE A 143      57.859  50.244  69.639  1.00  0.00            
ATOM   2219  CE1 PHE A 143      57.649  51.274  67.769  1.00  0.00            
ATOM   2220  HE1 PHE A 143      57.799  50.364  67.199  1.00  0.00            
ATOM   2221  CZ  PHE A 143      57.459  52.514  67.159  1.00  0.00            
ATOM   2222  HZ  PHE A 143      57.509  52.594  66.079  1.00  0.00            
ATOM   2223  CE2 PHE A 143      57.309  53.684  67.919  1.00  0.00            
ATOM   2224  HE2 PHE A 143      57.189  54.634  67.409  1.00  0.00            
ATOM   2225  CD2 PHE A 143      57.339  53.614  69.319  1.00  0.00            
ATOM   2226  HD2 PHE A 143      57.299  54.544  69.869  1.00  0.00            
ATOM   2227  C   PHE A 143      59.929  51.404  71.569  1.00  0.00            
ATOM   2228  O   PHE A 143      60.589  51.494  70.529  1.00  0.00            
ATOM   2229  N   SER A 144      59.939  50.294  72.309  1.00  0.00            
ATOM   2230  H   SER A 144      59.289  50.244  73.079  1.00  0.00            
ATOM   2231  CA  SER A 144      60.779  49.134  72.069  1.00  0.00            
ATOM   2232  HA  SER A 144      61.549  49.454  71.369  1.00  0.00            
ATOM   2233  CB  SER A 144      61.429  48.624  73.349  1.00  0.00            
ATOM   2234  HB1 SER A 144      61.699  49.484  73.969  1.00  0.00            
ATOM   2235  HB2 SER A 144      62.259  47.974  73.059  1.00  0.00            
ATOM   2236  OG  SER A 144      60.519  47.924  74.169  1.00  0.00            
ATOM   2237  HG  SER A 144      60.229  48.454  74.909  1.00  0.00            
ATOM   2238  C   SER A 144      60.049  47.994  71.369  1.00  0.00            
ATOM   2239  O   SER A 144      58.829  47.844  71.469  1.00  0.00            
ATOM   2240  N   THR A 145      60.849  47.074  70.839  1.00  0.00            
ATOM   2241  H   THR A 145      61.839  47.254  70.719  1.00  0.00            
ATOM   2242  CA  THR A 145      60.409  45.754  70.439  1.00  0.00            
ATOM   2243  HA  THR A 145      59.609  45.834  69.709  1.00  0.00            
ATOM   2244  CB  THR A 145      61.529  44.834  69.959  1.00  0.00            
ATOM   2245  HB  THR A 145      61.119  43.824  69.999  1.00  0.00            
ATOM   2246  CG2 THR A 145      61.759  45.194  68.489  1.00  0.00            
ATOM   2247 1HG2 THR A 145      62.499  44.574  67.989  1.00  0.00            
ATOM   2248 2HG2 THR A 145      60.809  45.134  67.969  1.00  0.00            
ATOM   2249 3HG2 THR A 145      62.049  46.244  68.419  1.00  0.00            
ATOM   2250  OG1 THR A 145      62.709  44.924  70.729  1.00  0.00            
ATOM   2251  HG1 THR A 145      62.499  44.714  71.639  1.00  0.00            
ATOM   2252  C   THR A 145      59.719  45.034  71.589  1.00  0.00            
ATOM   2253  O   THR A 145      58.799  44.264  71.329  1.00  0.00            
ATOM   2254  N   ASP A 146      60.049  45.264  72.869  1.00  0.00            
ATOM   2255  H   ASP A 146      60.809  45.894  73.079  1.00  0.00            
ATOM   2256  CA  ASP A 146      59.399  44.584  73.969  1.00  0.00            
ATOM   2257  HA  ASP A 146      59.129  43.604  73.579  1.00  0.00            
ATOM   2258  CB  ASP A 146      60.359  44.434  75.139  1.00  0.00            
ATOM   2259  HB1 ASP A 146      59.859  43.724  75.799  1.00  0.00            
ATOM   2260  HB2 ASP A 146      60.569  45.384  75.629  1.00  0.00            
ATOM   2261  CG  ASP A 146      61.729  43.884  74.729  1.00  0.00            
ATOM   2262  OD1 ASP A 146      61.949  42.674  74.939  1.00  0.00            
ATOM   2263  OD2 ASP A 146      62.549  44.614  74.139  1.00  0.00            
ATOM   2264  C   ASP A 146      58.059  45.154  74.409  1.00  0.00            
ATOM   2265  O   ASP A 146      57.189  44.474  74.949  1.00  0.00            
ATOM   2266  N   GLY A 147      57.839  46.434  74.079  1.00  0.00            
ATOM   2267  H   GLY A 147      58.619  46.934  73.679  1.00  0.00            
ATOM   2268  CA  GLY A 147      56.539  47.064  73.969  1.00  0.00            
ATOM   2269  HA1 GLY A 147      56.619  48.104  73.659  1.00  0.00            
ATOM   2270  HA2 GLY A 147      55.949  47.034  74.879  1.00  0.00            
ATOM   2271  C   GLY A 147      55.689  46.434  72.879  1.00  0.00            
ATOM   2272  O   GLY A 147      54.509  46.184  73.109  1.00  0.00            
ATOM   2273  N   LEU A 148      56.319  46.134  71.739  1.00  0.00            
ATOM   2274  H   LEU A 148      57.259  46.504  71.649  1.00  0.00            
ATOM   2275  CA  LEU A 148      55.709  45.394  70.649  1.00  0.00            
ATOM   2276  HA  LEU A 148      54.759  45.924  70.549  1.00  0.00            
ATOM   2277  CB  LEU A 148      56.519  45.534  69.369  1.00  0.00            
ATOM   2278  HB1 LEU A 148      55.969  45.014  68.579  1.00  0.00            
ATOM   2279  HB2 LEU A 148      57.499  45.064  69.449  1.00  0.00            
ATOM   2280  CG  LEU A 148      56.619  46.984  68.909  1.00  0.00            
ATOM   2281  HG  LEU A 148      56.879  47.624  69.749  1.00  0.00            
ATOM   2282  CD1 LEU A 148      57.719  47.104  67.859  1.00  0.00            
ATOM   2283 1HD1 LEU A 148      57.829  48.114  67.459  1.00  0.00            
ATOM   2284 2HD1 LEU A 148      58.679  46.954  68.349  1.00  0.00            
ATOM   2285 3HD1 LEU A 148      57.569  46.374  67.059  1.00  0.00            
ATOM   2286  CD2 LEU A 148      55.269  47.414  68.339  1.00  0.00            
ATOM   2287 1HD2 LEU A 148      55.399  48.394  67.869  1.00  0.00            
ATOM   2288 2HD2 LEU A 148      54.949  46.674  67.609  1.00  0.00            
ATOM   2289 3HD2 LEU A 148      54.519  47.424  69.129  1.00  0.00            
ATOM   2290  C   LEU A 148      55.449  43.934  70.969  1.00  0.00            
ATOM   2291  O   LEU A 148      54.529  43.334  70.399  1.00  0.00            
ATOM   2292  N   ALA A 149      56.209  43.324  71.879  1.00  0.00            
ATOM   2293  H   ALA A 149      57.049  43.774  72.229  1.00  0.00            
ATOM   2294  CA  ALA A 149      56.019  41.994  72.419  1.00  0.00            
ATOM   2295  HA  ALA A 149      55.899  41.284  71.599  1.00  0.00            
ATOM   2296  CB  ALA A 149      57.259  41.634  73.229  1.00  0.00            
ATOM   2297  HB1 ALA A 149      57.249  40.564  73.419  1.00  0.00            
ATOM   2298  HB2 ALA A 149      58.189  41.844  72.709  1.00  0.00            
ATOM   2299  HB3 ALA A 149      57.149  42.104  74.209  1.00  0.00            
ATOM   2300  C   ALA A 149      54.769  41.904  73.279  1.00  0.00            
ATOM   2301  O   ALA A 149      54.059  40.894  73.299  1.00  0.00            
ATOM   2302  N   ALA A 150      54.349  43.004  73.909  1.00  0.00            
ATOM   2303  H   ALA A 150      55.029  43.754  73.949  1.00  0.00            
ATOM   2304  CA  ALA A 150      53.129  43.084  74.689  1.00  0.00            
ATOM   2305  HA  ALA A 150      52.959  42.214  75.329  1.00  0.00            
ATOM   2306  CB  ALA A 150      53.209  44.314  75.589  1.00  0.00            
ATOM   2307  HB1 ALA A 150      52.309  44.324  76.199  1.00  0.00            
ATOM   2308  HB2 ALA A 150      54.059  44.214  76.259  1.00  0.00            
ATOM   2309  HB3 ALA A 150      53.279  45.214  74.969  1.00  0.00            
ATOM   2310  C   ALA A 150      51.919  43.124  73.759  1.00  0.00            
ATOM   2311  O   ALA A 150      51.019  42.314  73.989  1.00  0.00            
ATOM   2312  N   ILE A 151      51.959  43.884  72.669  1.00  0.00            
ATOM   2313  H   ILE A 151      52.719  44.544  72.539  1.00  0.00            
ATOM   2314  CA  ILE A 151      51.019  43.814  71.569  1.00  0.00            
ATOM   2315  HA  ILE A 151      50.009  44.004  71.939  1.00  0.00            
ATOM   2316  CB  ILE A 151      51.319  44.884  70.519  1.00  0.00            
ATOM   2317  HB  ILE A 151      52.309  44.674  70.129  1.00  0.00            
ATOM   2318  CG2 ILE A 151      50.299  44.804  69.379  1.00  0.00            
ATOM   2319 1HG2 ILE A 151      50.539  45.604  68.679  1.00  0.00            
ATOM   2320 2HG2 ILE A 151      50.389  43.904  68.779  1.00  0.00            
ATOM   2321 3HG2 ILE A 151      49.289  44.844  69.769  1.00  0.00            
ATOM   2322  CG1 ILE A 151      51.379  46.324  71.029  1.00  0.00            
ATOM   2323 1HG1 ILE A 151      51.639  46.974  70.199  1.00  0.00            
ATOM   2324 2HG1 ILE A 151      52.219  46.344  71.719  1.00  0.00            
ATOM   2325  CD  ILE A 151      50.139  46.854  71.739  1.00  0.00            
ATOM   2326  HD1 ILE A 151      50.299  47.894  72.039  1.00  0.00            
ATOM   2327  HD2 ILE A 151      49.359  46.964  70.989  1.00  0.00            
ATOM   2328  HD3 ILE A 151      49.809  46.234  72.579  1.00  0.00            
ATOM   2329  C   ILE A 151      51.009  42.424  70.959  1.00  0.00            
ATOM   2330  O   ILE A 151      49.929  41.844  70.829  1.00  0.00            
ATOM   2331  N   ALA A 152      52.159  41.804  70.679  1.00  0.00            
ATOM   2332  H   ALA A 152      52.999  42.364  70.689  1.00  0.00            
ATOM   2333  CA  ALA A 152      52.229  40.494  70.059  1.00  0.00            
ATOM   2334  HA  ALA A 152      51.539  40.514  69.219  1.00  0.00            
ATOM   2335  CB  ALA A 152      53.619  40.254  69.489  1.00  0.00            
ATOM   2336  HB1 ALA A 152      53.669  39.314  68.949  1.00  0.00            
ATOM   2337  HB2 ALA A 152      53.839  41.034  68.749  1.00  0.00            
ATOM   2338  HB3 ALA A 152      54.439  40.184  70.199  1.00  0.00            
ATOM   2339  C   ALA A 152      51.739  39.394  70.989  1.00  0.00            
ATOM   2340  O   ALA A 152      51.259  38.384  70.479  1.00  0.00            
ATOM   2341  N   ALA A 153      51.799  39.554  72.319  1.00  0.00            
ATOM   2342  H   ALA A 153      52.289  40.374  72.659  1.00  0.00            
ATOM   2343  CA  ALA A 153      51.329  38.624  73.319  1.00  0.00            
ATOM   2344  HA  ALA A 153      51.569  37.604  73.019  1.00  0.00            
ATOM   2345  CB  ALA A 153      52.109  38.794  74.619  1.00  0.00            
ATOM   2346  HB1 ALA A 153      51.709  38.064  75.319  1.00  0.00            
ATOM   2347  HB2 ALA A 153      53.179  38.704  74.459  1.00  0.00            
ATOM   2348  HB3 ALA A 153      51.929  39.774  75.059  1.00  0.00            
ATOM   2349  C   ALA A 153      49.839  38.724  73.619  1.00  0.00            
ATOM   2350  O   ALA A 153      49.149  37.714  73.689  1.00  0.00            
ATOM   2351  N   THR A 154      49.349  39.944  73.849  1.00  0.00            
ATOM   2352  H   THR A 154      50.009  40.714  73.799  1.00  0.00            
ATOM   2353  CA  THR A 154      48.049  40.104  74.469  1.00  0.00            
ATOM   2354  HA  THR A 154      47.799  39.174  74.969  1.00  0.00            
ATOM   2355  CB  THR A 154      48.059  41.134  75.599  1.00  0.00            
ATOM   2356  HB  THR A 154      48.049  42.114  75.139  1.00  0.00            
ATOM   2357  CG2 THR A 154      46.819  40.934  76.469  1.00  0.00            
ATOM   2358 1HG2 THR A 154      46.799  41.714  77.229  1.00  0.00            
ATOM   2359 2HG2 THR A 154      45.909  40.984  75.869  1.00  0.00            
ATOM   2360 3HG2 THR A 154      46.969  39.974  76.959  1.00  0.00            
ATOM   2361  OG1 THR A 154      49.179  40.894  76.429  1.00  0.00            
ATOM   2362  HG1 THR A 154      49.239  41.664  76.989  1.00  0.00            
ATOM   2363  C   THR A 154      46.939  40.384  73.459  1.00  0.00            
ATOM   2364  O   THR A 154      45.909  39.714  73.549  1.00  0.00            
ATOM   2365  N   CYS A 155      47.139  41.204  72.429  1.00  0.00            
ATOM   2366  H   CYS A 155      48.059  41.554  72.219  1.00  0.00            
ATOM   2367  CA  CYS A 155      46.169  41.534  71.399  1.00  0.00            
ATOM   2368  HA  CYS A 155      45.229  41.804  71.889  1.00  0.00            
ATOM   2369  CB  CYS A 155      46.669  42.794  70.699  1.00  0.00            
ATOM   2370  HB1 CYS A 155      45.859  43.004  69.989  1.00  0.00            
ATOM   2371  HB2 CYS A 155      47.619  42.654  70.179  1.00  0.00            
ATOM   2372  SG  CYS A 155      46.709  44.184  71.849  1.00  0.00            
ATOM   2373  HG  CYS A 155      45.409  44.484  71.829  1.00  0.00            
ATOM   2374  C   CYS A 155      45.899  40.474  70.339  1.00  0.00            
ATOM   2375  O   CYS A 155      45.969  40.774  69.149  1.00  0.00            
ATOM   2376  N   ARG A 156      45.599  39.244  70.749  1.00  0.00            
ATOM   2377  H   ARG A 156      45.599  39.094  71.749  1.00  0.00            
ATOM   2378  CA  ARG A 156      45.469  38.064  69.909  1.00  0.00            
ATOM   2379  HA  ARG A 156      46.409  38.084  69.349  1.00  0.00            
ATOM   2380  CB  ARG A 156      45.449  36.784  70.729  1.00  0.00            
ATOM   2381  HB1 ARG A 156      46.359  36.674  71.319  1.00  0.00            
ATOM   2382  HB2 ARG A 156      45.499  35.894  70.099  1.00  0.00            
ATOM   2383  CG  ARG A 156      44.249  36.654  71.669  1.00  0.00            
ATOM   2384  HG1 ARG A 156      43.519  37.464  71.579  1.00  0.00            
ATOM   2385  HG2 ARG A 156      44.649  36.734  72.679  1.00  0.00            
ATOM   2386  CD  ARG A 156      43.489  35.334  71.559  1.00  0.00            
ATOM   2387  HD1 ARG A 156      42.849  35.284  72.439  1.00  0.00            
ATOM   2388  HD2 ARG A 156      44.139  34.454  71.509  1.00  0.00            
ATOM   2389  NE  ARG A 156      42.619  35.334  70.389  1.00  0.00            
ATOM   2390  HE  ARG A 156      42.929  35.914  69.619  1.00  0.00            
ATOM   2391  CZ  ARG A 156      41.439  34.724  70.199  1.00  0.00            
ATOM   2392  NH1 ARG A 156      40.939  33.774  70.999  1.00  0.00            
ATOM   2393 1HH1 ARG A 156      41.529  33.384  71.729  1.00  0.00            
ATOM   2394 2HH1 ARG A 156      39.999  33.444  70.819  1.00  0.00            
ATOM   2395  NH2 ARG A 156      40.619  35.074  69.199  1.00  0.00            
ATOM   2396 1HH2 ARG A 156      40.769  35.864  68.579  1.00  0.00            
ATOM   2397 2HH2 ARG A 156      39.739  34.574  69.209  1.00  0.00            
ATOM   2398  C   ARG A 156      44.359  38.104  68.869  1.00  0.00            
ATOM   2399  O   ARG A 156      43.979  37.044  68.379  1.00  0.00            
ATOM   2400  N   ASN A 157      43.849  39.284  68.489  1.00  0.00            
ATOM   2401  H   ASN A 157      44.309  40.104  68.869  1.00  0.00            
ATOM   2402  CA  ASN A 157      42.999  39.554  67.349  1.00  0.00            
ATOM   2403  HA  ASN A 157      42.849  38.604  66.819  1.00  0.00            
ATOM   2404  CB  ASN A 157      41.629  40.004  67.829  1.00  0.00            
ATOM   2405  HB1 ASN A 157      41.009  40.264  66.969  1.00  0.00            
ATOM   2406  HB2 ASN A 157      41.699  40.874  68.489  1.00  0.00            
ATOM   2407  CG  ASN A 157      40.909  38.854  68.519  1.00  0.00            
ATOM   2408  OD1 ASN A 157      40.889  37.704  68.079  1.00  0.00            
ATOM   2409  ND2 ASN A 157      40.339  39.104  69.699  1.00  0.00            
ATOM   2410 1HD2 ASN A 157      40.329  40.044  70.059  1.00  0.00            
ATOM   2411 2HD2 ASN A 157      39.859  38.364  70.189  1.00  0.00            
ATOM   2412  C   ASN A 157      43.669  40.444  66.309  1.00  0.00            
ATOM   2413  O   ASN A 157      43.009  40.714  65.309  1.00  0.00            
ATOM   2414  N   LEU A 158      44.949  40.814  66.399  1.00  0.00            
ATOM   2415  H   LEU A 158      45.509  40.494  67.179  1.00  0.00            
ATOM   2416  CA  LEU A 158      45.579  41.784  65.539  1.00  0.00            
ATOM   2417  HA  LEU A 158      44.969  42.684  65.649  1.00  0.00            
ATOM   2418  CB  LEU A 158      46.989  42.114  66.029  1.00  0.00            
ATOM   2419  HB1 LEU A 158      47.629  41.244  65.859  1.00  0.00            
ATOM   2420  HB2 LEU A 158      46.949  42.294  67.099  1.00  0.00            
ATOM   2421  CG  LEU A 158      47.749  43.224  65.299  1.00  0.00            
ATOM   2422  HG  LEU A 158      47.639  43.204  64.219  1.00  0.00            
ATOM   2423  CD1 LEU A 158      47.199  44.554  65.789  1.00  0.00            
ATOM   2424 1HD1 LEU A 158      47.579  45.374  65.179  1.00  0.00            
ATOM   2425 2HD1 LEU A 158      46.109  44.504  65.719  1.00  0.00            
ATOM   2426 3HD1 LEU A 158      47.399  44.664  66.859  1.00  0.00            
ATOM   2427  CD2 LEU A 158      49.249  43.134  65.589  1.00  0.00            
ATOM   2428 1HD2 LEU A 158      49.739  44.074  65.349  1.00  0.00            
ATOM   2429 2HD2 LEU A 158      49.489  42.934  66.629  1.00  0.00            
ATOM   2430 3HD2 LEU A 158      49.739  42.344  65.019  1.00  0.00            
ATOM   2431  C   LEU A 158      45.489  41.344  64.079  1.00  0.00            
ATOM   2432  O   LEU A 158      45.569  40.154  63.779  1.00  0.00            
ATOM   2433  N   LYS A 159      45.409  42.324  63.179  1.00  0.00            
ATOM   2434  H   LYS A 159      45.449  43.254  63.569  1.00  0.00            
ATOM   2435  CA  LYS A 159      45.379  42.174  61.739  1.00  0.00            
ATOM   2436  HA  LYS A 159      45.459  41.114  61.499  1.00  0.00            
ATOM   2437  CB  LYS A 159      44.049  42.624  61.139  1.00  0.00            
ATOM   2438  HB1 LYS A 159      44.099  42.554  60.049  1.00  0.00            
ATOM   2439  HB2 LYS A 159      43.729  43.594  61.529  1.00  0.00            
ATOM   2440  CG  LYS A 159      42.869  41.704  61.459  1.00  0.00            
ATOM   2441  HG1 LYS A 159      42.829  41.574  62.539  1.00  0.00            
ATOM   2442  HG2 LYS A 159      42.979  40.744  60.959  1.00  0.00            
ATOM   2443  CD  LYS A 159      41.499  42.224  61.039  1.00  0.00            
ATOM   2444  HD1 LYS A 159      41.249  43.154  61.549  1.00  0.00            
ATOM   2445  HD2 LYS A 159      40.639  41.584  61.209  1.00  0.00            
ATOM   2446  CE  LYS A 159      41.529  42.404  59.519  1.00  0.00            
ATOM   2447  HE1 LYS A 159      40.569  42.044  59.159  1.00  0.00            
ATOM   2448  HE2 LYS A 159      42.369  41.834  59.129  1.00  0.00            
ATOM   2449  NZ  LYS A 159      41.699  43.804  59.099  1.00  0.00            
ATOM   2450  HZ1 LYS A 159      41.509  43.844  58.109  1.00  0.00            
ATOM   2451  HZ2 LYS A 159      41.029  44.424  59.539  1.00  0.00            
ATOM   2452  HZ3 LYS A 159      42.649  44.124  59.259  1.00  0.00            
ATOM   2453  C   LYS A 159      46.509  42.924  61.049  1.00  0.00            
ATOM   2454  O   LYS A 159      47.299  42.354  60.309  1.00  0.00            
ATOM   2455  N   GLU A 160      46.489  44.264  61.139  1.00  0.00            
ATOM   2456  H   GLU A 160      45.839  44.704  61.769  1.00  0.00            
ATOM   2457  CA  GLU A 160      47.429  45.164  60.509  1.00  0.00            
ATOM   2458  HA  GLU A 160      48.069  44.544  59.879  1.00  0.00            
ATOM   2459  CB  GLU A 160      46.709  46.124  59.559  1.00  0.00            
ATOM   2460  HB1 GLU A 160      47.349  46.934  59.209  1.00  0.00            
ATOM   2461  HB2 GLU A 160      45.969  46.664  60.149  1.00  0.00            
ATOM   2462  CG  GLU A 160      46.089  45.384  58.379  1.00  0.00            
ATOM   2463  HG1 GLU A 160      46.529  44.394  58.259  1.00  0.00            
ATOM   2464  HG2 GLU A 160      46.339  45.924  57.459  1.00  0.00            
ATOM   2465  CD  GLU A 160      44.579  45.274  58.409  1.00  0.00            
ATOM   2466  OE1 GLU A 160      43.869  45.324  59.439  1.00  0.00            
ATOM   2467  OE2 GLU A 160      44.069  44.964  57.309  1.00  0.00            
ATOM   2468  C   GLU A 160      48.379  45.874  61.459  1.00  0.00            
ATOM   2469  O   GLU A 160      47.939  46.514  62.409  1.00  0.00            
ATOM   2470  N   LEU A 161      49.689  45.684  61.249  1.00  0.00            
ATOM   2471  H   LEU A 161      49.939  44.974  60.579  1.00  0.00            
ATOM   2472  CA  LEU A 161      50.719  46.304  62.059  1.00  0.00            
ATOM   2473  HA  LEU A 161      50.209  46.984  62.749  1.00  0.00            
ATOM   2474  CB  LEU A 161      51.509  45.254  62.839  1.00  0.00            
ATOM   2475  HB1 LEU A 161      51.839  44.494  62.129  1.00  0.00            
ATOM   2476  HB2 LEU A 161      50.749  44.794  63.479  1.00  0.00            
ATOM   2477  CG  LEU A 161      52.689  45.694  63.689  1.00  0.00            
ATOM   2478  HG  LEU A 161      53.469  46.134  63.079  1.00  0.00            
ATOM   2479  CD1 LEU A 161      52.369  46.714  64.779  1.00  0.00            
ATOM   2480 1HD1 LEU A 161      53.219  46.924  65.429  1.00  0.00            
ATOM   2481 2HD1 LEU A 161      52.099  47.644  64.279  1.00  0.00            
ATOM   2482 3HD1 LEU A 161      51.619  46.294  65.459  1.00  0.00            
ATOM   2483  CD2 LEU A 161      53.289  44.484  64.409  1.00  0.00            
ATOM   2484 1HD2 LEU A 161      54.189  44.844  64.899  1.00  0.00            
ATOM   2485 2HD2 LEU A 161      52.599  44.064  65.149  1.00  0.00            
ATOM   2486 3HD2 LEU A 161      53.509  43.654  63.729  1.00  0.00            
ATOM   2487  C   LEU A 161      51.619  47.084  61.109  1.00  0.00            
ATOM   2488  O   LEU A 161      51.859  46.664  59.979  1.00  0.00            
ATOM   2489  N   ASP A 162      52.069  48.264  61.529  1.00  0.00            
ATOM   2490  H   ASP A 162      51.709  48.594  62.419  1.00  0.00            
ATOM   2491  CA  ASP A 162      52.919  49.144  60.759  1.00  0.00            
ATOM   2492  HA  ASP A 162      53.479  48.544  60.039  1.00  0.00            
ATOM   2493  CB  ASP A 162      52.039  50.064  59.919  1.00  0.00            
ATOM   2494  HB1 ASP A 162      51.409  50.654  60.579  1.00  0.00            
ATOM   2495  HB2 ASP A 162      51.289  49.484  59.369  1.00  0.00            
ATOM   2496  CG  ASP A 162      52.659  50.974  58.879  1.00  0.00            
ATOM   2497  OD1 ASP A 162      53.899  50.984  58.709  1.00  0.00            
ATOM   2498  OD2 ASP A 162      51.929  51.594  58.079  1.00  0.00            
ATOM   2499  C   ASP A 162      53.889  49.894  61.659  1.00  0.00            
ATOM   2500  O   ASP A 162      53.399  50.534  62.589  1.00  0.00            
ATOM   2501  N   LEU A 163      55.199  49.874  61.389  1.00  0.00            
ATOM   2502  H   LEU A 163      55.479  49.384  60.559  1.00  0.00            
ATOM   2503  CA  LEU A 163      56.239  50.484  62.189  1.00  0.00            
ATOM   2504  HA  LEU A 163      55.739  51.044  62.979  1.00  0.00            
ATOM   2505  CB  LEU A 163      57.139  49.404  62.789  1.00  0.00            
ATOM   2506  HB1 LEU A 163      57.949  49.884  63.339  1.00  0.00            
ATOM   2507  HB2 LEU A 163      57.649  48.944  61.939  1.00  0.00            
ATOM   2508  CG  LEU A 163      56.399  48.384  63.639  1.00  0.00            
ATOM   2509  HG  LEU A 163      55.669  47.784  63.089  1.00  0.00            
ATOM   2510  CD1 LEU A 163      57.369  47.364  64.229  1.00  0.00            
ATOM   2511 1HD1 LEU A 163      56.839  46.624  64.829  1.00  0.00            
ATOM   2512 2HD1 LEU A 163      57.949  46.894  63.429  1.00  0.00            
ATOM   2513 3HD1 LEU A 163      58.049  47.894  64.899  1.00  0.00            
ATOM   2514  CD2 LEU A 163      55.659  49.054  64.789  1.00  0.00            
ATOM   2515 1HD2 LEU A 163      55.249  48.304  65.469  1.00  0.00            
ATOM   2516 2HD2 LEU A 163      56.329  49.694  65.369  1.00  0.00            
ATOM   2517 3HD2 LEU A 163      54.839  49.674  64.439  1.00  0.00            
ATOM   2518  C   LEU A 163      57.049  51.524  61.429  1.00  0.00            
ATOM   2519  O   LEU A 163      58.069  52.004  61.919  1.00  0.00            
ATOM   2520  N   ARG A 164      56.679  51.804  60.179  1.00  0.00            
ATOM   2521  H   ARG A 164      55.849  51.334  59.849  1.00  0.00            
ATOM   2522  CA  ARG A 164      57.519  52.524  59.239  1.00  0.00            
ATOM   2523  HA  ARG A 164      58.409  51.934  59.039  1.00  0.00            
ATOM   2524  CB  ARG A 164      56.699  52.624  57.949  1.00  0.00            
ATOM   2525  HB1 ARG A 164      56.439  51.654  57.529  1.00  0.00            
ATOM   2526  HB2 ARG A 164      57.359  53.084  57.209  1.00  0.00            
ATOM   2527  CG  ARG A 164      55.509  53.554  58.119  1.00  0.00            
ATOM   2528  HG1 ARG A 164      55.889  54.524  58.429  1.00  0.00            
ATOM   2529  HG2 ARG A 164      54.769  53.234  58.849  1.00  0.00            
ATOM   2530  CD  ARG A 164      54.839  53.614  56.749  1.00  0.00            
ATOM   2531  HD1 ARG A 164      54.159  52.774  56.609  1.00  0.00            
ATOM   2532  HD2 ARG A 164      55.589  53.474  55.979  1.00  0.00            
ATOM   2533  NE  ARG A 164      54.209  54.924  56.569  1.00  0.00            
ATOM   2534  HE  ARG A 164      54.759  55.654  56.139  1.00  0.00            
ATOM   2535  CZ  ARG A 164      53.029  55.334  57.079  1.00  0.00            
ATOM   2536  NH1 ARG A 164      52.219  54.514  57.769  1.00  0.00            
ATOM   2537 1HH1 ARG A 164      52.389  53.524  57.859  1.00  0.00            
ATOM   2538 2HH1 ARG A 164      51.379  54.894  58.179  1.00  0.00            
ATOM   2539  NH2 ARG A 164      52.629  56.604  56.929  1.00  0.00            
ATOM   2540 1HH2 ARG A 164      53.269  57.264  56.509  1.00  0.00            
ATOM   2541 2HH2 ARG A 164      51.779  56.914  57.369  1.00  0.00            
ATOM   2542  C   ARG A 164      57.899  53.914  59.719  1.00  0.00            
ATOM   2543  O   ARG A 164      57.219  54.524  60.549  1.00  0.00            
ATOM   2544  N   GLU A 165      58.939  54.544  59.169  1.00  0.00            
ATOM   2545  H   GLU A 165      59.399  54.024  58.439  1.00  0.00            
ATOM   2546  CA  GLU A 165      59.359  55.924  59.299  1.00  0.00            
ATOM   2547  HA  GLU A 165      60.239  56.104  58.669  1.00  0.00            
ATOM   2548  CB  GLU A 165      58.289  56.814  58.679  1.00  0.00            
ATOM   2549  HB1 GLU A 165      58.579  57.864  58.769  1.00  0.00            
ATOM   2550  HB2 GLU A 165      57.409  56.734  59.329  1.00  0.00            
ATOM   2551  CG  GLU A 165      57.889  56.524  57.239  1.00  0.00            
ATOM   2552  HG1 GLU A 165      57.909  55.454  57.019  1.00  0.00            
ATOM   2553  HG2 GLU A 165      58.669  56.904  56.569  1.00  0.00            
ATOM   2554  CD  GLU A 165      56.519  57.064  56.869  1.00  0.00            
ATOM   2555  OE1 GLU A 165      55.689  57.404  57.749  1.00  0.00            
ATOM   2556  OE2 GLU A 165      56.199  57.104  55.669  1.00  0.00            
ATOM   2557  C   GLU A 165      59.789  56.374  60.689  1.00  0.00            
ATOM   2558  O   GLU A 165      60.289  57.484  60.859  1.00  0.00            
ATOM   2559  N   SER A 166      59.619  55.504  61.689  1.00  0.00            
ATOM   2560  H   SER A 166      59.139  54.664  61.399  1.00  0.00            
ATOM   2561  CA  SER A 166      59.699  55.704  63.119  1.00  0.00            
ATOM   2562  HA  SER A 166      59.459  56.714  63.449  1.00  0.00            
ATOM   2563  CB  SER A 166      58.719  54.744  63.769  1.00  0.00            
ATOM   2564  HB1 SER A 166      58.759  54.834  64.859  1.00  0.00            
ATOM   2565  HB2 SER A 166      58.969  53.704  63.529  1.00  0.00            
ATOM   2566  OG  SER A 166      57.379  55.104  63.499  1.00  0.00            
ATOM   2567  HG  SER A 166      56.909  54.354  63.139  1.00  0.00            
ATOM   2568  C   SER A 166      61.079  55.404  63.689  1.00  0.00            
ATOM   2569  O   SER A 166      61.899  54.714  63.079  1.00  0.00            
ATOM   2570  N   ASP A 167      61.289  55.804  64.939  1.00  0.00            
ATOM   2571  H   ASP A 167      60.549  56.344  65.359  1.00  0.00            
ATOM   2572  CA  ASP A 167      62.229  55.314  65.929  1.00  0.00            
ATOM   2573  HA  ASP A 167      63.149  55.024  65.419  1.00  0.00            
ATOM   2574  CB  ASP A 167      62.599  56.444  66.889  1.00  0.00            
ATOM   2575  HB1 ASP A 167      61.729  57.034  67.169  1.00  0.00            
ATOM   2576  HB2 ASP A 167      63.329  57.114  66.439  1.00  0.00            
ATOM   2577  CG  ASP A 167      63.149  55.944  68.219  1.00  0.00            
ATOM   2578  OD1 ASP A 167      62.549  56.344  69.249  1.00  0.00            
ATOM   2579  OD2 ASP A 167      64.149  55.204  68.239  1.00  0.00            
ATOM   2580  C   ASP A 167      61.669  54.104  66.669  1.00  0.00            
ATOM   2581  O   ASP A 167      60.539  54.204  67.139  1.00  0.00            
ATOM   2582  N   VAL A 168      62.429  53.014  66.699  1.00  0.00            
ATOM   2583  H   VAL A 168      63.279  53.104  66.149  1.00  0.00            
ATOM   2584  CA  VAL A 168      62.119  51.804  67.429  1.00  0.00            
ATOM   2585  HA  VAL A 168      61.349  52.014  68.169  1.00  0.00            
ATOM   2586  CB  VAL A 168      61.569  50.714  66.509  1.00  0.00            
ATOM   2587  HB  VAL A 168      62.379  50.184  65.999  1.00  0.00            
ATOM   2588  CG1 VAL A 168      60.819  49.714  67.379  1.00  0.00            
ATOM   2589 1HG1 VAL A 168      60.269  48.994  66.769  1.00  0.00            
ATOM   2590 2HG1 VAL A 168      61.449  49.114  68.039  1.00  0.00            
ATOM   2591 3HG1 VAL A 168      60.119  50.204  68.069  1.00  0.00            
ATOM   2592  CG2 VAL A 168      60.679  51.214  65.379  1.00  0.00            
ATOM   2593 1HG2 VAL A 168      60.209  50.434  64.769  1.00  0.00            
ATOM   2594 2HG2 VAL A 168      59.859  51.824  65.749  1.00  0.00            
ATOM   2595 3HG2 VAL A 168      61.249  51.834  64.679  1.00  0.00            
ATOM   2596  C   VAL A 168      63.349  51.344  68.189  1.00  0.00            
ATOM   2597  O   VAL A 168      64.469  51.374  67.679  1.00  0.00            
ATOM   2598  N   ASP A 169      63.199  50.974  69.459  1.00  0.00            
ATOM   2599  H   ASP A 169      62.279  51.074  69.869  1.00  0.00            
ATOM   2600  CA  ASP A 169      64.219  50.424  70.329  1.00  0.00            
ATOM   2601  HA  ASP A 169      65.209  50.794  70.069  1.00  0.00            
ATOM   2602  CB  ASP A 169      63.969  51.024  71.709  1.00  0.00            
ATOM   2603  HB1 ASP A 169      62.979  50.774  72.079  1.00  0.00            
ATOM   2604  HB2 ASP A 169      63.969  52.114  71.669  1.00  0.00            
ATOM   2605  CG  ASP A 169      64.909  50.624  72.849  1.00  0.00            
ATOM   2606  OD1 ASP A 169      66.069  51.074  72.879  1.00  0.00            
ATOM   2607  OD2 ASP A 169      64.469  50.014  73.849  1.00  0.00            
ATOM   2608  C   ASP A 169      64.289  48.914  70.159  1.00  0.00            
ATOM   2609  O   ASP A 169      63.529  48.224  70.839  1.00  0.00            
ATOM   2610  N   ASP A 170      65.209  48.414  69.339  1.00  0.00            
ATOM   2611  H   ASP A 170      65.859  49.034  68.879  1.00  0.00            
ATOM   2612  CA  ASP A 170      65.109  47.084  68.779  1.00  0.00            
ATOM   2613  HA  ASP A 170      64.079  46.744  68.909  1.00  0.00            
ATOM   2614  CB  ASP A 170      65.419  47.074  67.279  1.00  0.00            
ATOM   2615  HB1 ASP A 170      66.489  47.114  67.099  1.00  0.00            
ATOM   2616  HB2 ASP A 170      64.919  47.944  66.859  1.00  0.00            
ATOM   2617  CG  ASP A 170      64.929  45.874  66.489  1.00  0.00            
ATOM   2618  OD1 ASP A 170      64.629  44.814  67.099  1.00  0.00            
ATOM   2619  OD2 ASP A 170      64.779  45.964  65.249  1.00  0.00            
ATOM   2620  C   ASP A 170      65.969  46.124  69.579  1.00  0.00            
ATOM   2621  O   ASP A 170      66.929  45.504  69.109  1.00  0.00            
ATOM   2622  N   VAL A 171      65.669  45.894  70.859  1.00  0.00            
ATOM   2623  H   VAL A 171      64.859  46.404  71.199  1.00  0.00            
ATOM   2624  CA  VAL A 171      66.439  45.134  71.819  1.00  0.00            
ATOM   2625  HA  VAL A 171      67.489  45.424  71.739  1.00  0.00            
ATOM   2626  CB  VAL A 171      65.879  45.374  73.219  1.00  0.00            
ATOM   2627  HB  VAL A 171      65.069  44.664  73.399  1.00  0.00            
ATOM   2628  CG1 VAL A 171      66.989  45.014  74.209  1.00  0.00            
ATOM   2629 1HG1 VAL A 171      66.679  45.334  75.199  1.00  0.00            
ATOM   2630 2HG1 VAL A 171      67.169  43.944  74.259  1.00  0.00            
ATOM   2631 3HG1 VAL A 171      67.899  45.564  73.949  1.00  0.00            
ATOM   2632  CG2 VAL A 171      65.409  46.804  73.469  1.00  0.00            
ATOM   2633 1HG2 VAL A 171      65.509  46.964  74.539  1.00  0.00            
ATOM   2634 2HG2 VAL A 171      66.049  47.564  73.009  1.00  0.00            
ATOM   2635 3HG2 VAL A 171      64.359  46.884  73.179  1.00  0.00            
ATOM   2636  C   VAL A 171      66.299  43.634  71.569  1.00  0.00            
ATOM   2637  O   VAL A 171      67.159  42.844  71.939  1.00  0.00            
ATOM   2638  N   SER A 172      65.149  43.274  71.009  1.00  0.00            
ATOM   2639  H   SER A 172      64.659  44.054  70.589  1.00  0.00            
ATOM   2640  CA  SER A 172      64.459  42.014  71.199  1.00  0.00            
ATOM   2641  HA  SER A 172      65.119  41.184  71.479  1.00  0.00            
ATOM   2642  CB  SER A 172      63.539  42.254  72.389  1.00  0.00            
ATOM   2643  HB1 SER A 172      62.639  42.754  72.019  1.00  0.00            
ATOM   2644  HB2 SER A 172      64.069  42.854  73.119  1.00  0.00            
ATOM   2645  OG  SER A 172      63.159  41.024  72.979  1.00  0.00            
ATOM   2646  HG  SER A 172      62.539  41.354  73.629  1.00  0.00            
ATOM   2647  C   SER A 172      63.649  41.634  69.969  1.00  0.00            
ATOM   2648  O   SER A 172      62.429  41.454  70.029  1.00  0.00            
ATOM   2649  N   GLY A 173      64.309  41.394  68.839  1.00  0.00            
ATOM   2650  H   GLY A 173      65.289  41.644  68.759  1.00  0.00            
ATOM   2651  CA  GLY A 173      63.709  40.764  67.679  1.00  0.00            
ATOM   2652  HA1 GLY A 173      64.479  40.644  66.909  1.00  0.00            
ATOM   2653  HA2 GLY A 173      62.929  41.384  67.229  1.00  0.00            
ATOM   2654  C   GLY A 173      62.959  39.464  67.929  1.00  0.00            
ATOM   2655  O   GLY A 173      62.009  39.164  67.219  1.00  0.00            
ATOM   2656  N   HID A 174      63.259  38.824  69.069  1.00  0.00            
ATOM   2657  H   HID A 174      64.079  39.154  69.549  1.00  0.00            
ATOM   2658  CA  HID A 174      62.429  37.774  69.609  1.00  0.00            
ATOM   2659  HA  HID A 174      62.519  36.974  68.869  1.00  0.00            
ATOM   2660  CB  HID A 174      63.039  37.324  70.939  1.00  0.00            
ATOM   2661  HB1 HID A 174      62.979  38.164  71.629  1.00  0.00            
ATOM   2662  HB2 HID A 174      64.099  37.104  70.819  1.00  0.00            
ATOM   2663  CG  HID A 174      62.369  36.134  71.569  1.00  0.00            
ATOM   2664  ND1 HID A 174      61.339  36.134  72.489  1.00  0.00            
ATOM   2665  HD1 HID A 174      60.909  36.924  72.939  1.00  0.00            
ATOM   2666  CE1 HID A 174      60.939  34.864  72.689  1.00  0.00            
ATOM   2667  HE1 HID A 174      60.109  34.524  73.289  1.00  0.00            
ATOM   2668  NE2 HID A 174      61.599  34.044  71.869  1.00  0.00            
ATOM   2669  CD2 HID A 174      62.549  34.824  71.199  1.00  0.00            
ATOM   2670  HD2 HID A 174      63.289  34.464  70.499  1.00  0.00            
ATOM   2671  C   HID A 174      60.949  38.114  69.739  1.00  0.00            
ATOM   2672  O   HID A 174      60.119  37.204  69.679  1.00  0.00            
ATOM   2673  N   TRP A 175      60.569  39.384  69.889  1.00  0.00            
ATOM   2674  H   TRP A 175      61.319  40.064  69.849  1.00  0.00            
ATOM   2675  CA  TRP A 175      59.229  39.864  70.149  1.00  0.00            
ATOM   2676  HA  TRP A 175      58.959  39.584  71.169  1.00  0.00            
ATOM   2677  CB  TRP A 175      59.169  41.374  69.919  1.00  0.00            
ATOM   2678  HB1 TRP A 175      59.949  41.854  70.509  1.00  0.00            
ATOM   2679  HB2 TRP A 175      58.249  41.734  70.369  1.00  0.00            
ATOM   2680  CG  TRP A 175      59.089  42.014  68.579  1.00  0.00            
ATOM   2681  CD1 TRP A 175      60.169  42.514  67.939  1.00  0.00            
ATOM   2682  HD1 TRP A 175      61.119  42.584  68.459  1.00  0.00            
ATOM   2683  NE1 TRP A 175      59.789  43.004  66.709  1.00  0.00            
ATOM   2684  HE1 TRP A 175      60.459  43.394  66.049  1.00  0.00            
ATOM   2685  CE2 TRP A 175      58.489  42.654  66.429  1.00  0.00            
ATOM   2686  CZ2 TRP A 175      57.639  42.914  65.339  1.00  0.00            
ATOM   2687  HZ2 TRP A 175      57.999  43.444  64.469  1.00  0.00            
ATOM   2688  CH2 TRP A 175      56.299  42.524  65.459  1.00  0.00            
ATOM   2689  HH2 TRP A 175      55.689  42.614  64.579  1.00  0.00            
ATOM   2690  CZ3 TRP A 175      55.769  41.944  66.619  1.00  0.00            
ATOM   2691  HZ3 TRP A 175      54.729  41.664  66.679  1.00  0.00            
ATOM   2692  CE3 TRP A 175      56.629  41.754  67.709  1.00  0.00            
ATOM   2693  HE3 TRP A 175      56.239  41.264  68.599  1.00  0.00            
ATOM   2694  CD2 TRP A 175      57.969  42.144  67.649  1.00  0.00            
ATOM   2695  C   TRP A 175      58.189  39.214  69.249  1.00  0.00            
ATOM   2696  O   TRP A 175      57.079  38.984  69.719  1.00  0.00            
ATOM   2697  N   LEU A 176      58.499  38.944  67.979  1.00  0.00            
ATOM   2698  H   LEU A 176      59.409  39.244  67.669  1.00  0.00            
ATOM   2699  CA  LEU A 176      57.549  38.314  67.079  1.00  0.00            
ATOM   2700  HA  LEU A 176      56.649  38.934  67.109  1.00  0.00            
ATOM   2701  CB  LEU A 176      58.269  38.444  65.739  1.00  0.00            
ATOM   2702  HB1 LEU A 176      59.229  37.934  65.699  1.00  0.00            
ATOM   2703  HB2 LEU A 176      58.519  39.504  65.659  1.00  0.00            
ATOM   2704  CG  LEU A 176      57.559  38.114  64.429  1.00  0.00            
ATOM   2705  HG  LEU A 176      57.229  37.084  64.389  1.00  0.00            
ATOM   2706  CD1 LEU A 176      56.349  39.004  64.129  1.00  0.00            
ATOM   2707 1HD1 LEU A 176      56.069  38.834  63.089  1.00  0.00            
ATOM   2708 2HD1 LEU A 176      55.549  38.704  64.799  1.00  0.00            
ATOM   2709 3HD1 LEU A 176      56.639  40.034  64.329  1.00  0.00            
ATOM   2710  CD2 LEU A 176      58.569  38.304  63.289  1.00  0.00            
ATOM   2711 1HD2 LEU A 176      58.029  38.074  62.369  1.00  0.00            
ATOM   2712 2HD2 LEU A 176      58.949  39.324  63.219  1.00  0.00            
ATOM   2713 3HD2 LEU A 176      59.439  37.664  63.409  1.00  0.00            
ATOM   2714  C   LEU A 176      57.149  36.894  67.439  1.00  0.00            
ATOM   2715  O   LEU A 176      56.149  36.364  66.959  1.00  0.00            
ATOM   2716  N   SER A 177      57.899  36.204  68.299  1.00  0.00            
ATOM   2717  H   SER A 177      58.639  36.724  68.749  1.00  0.00            
ATOM   2718  CA  SER A 177      57.559  34.914  68.859  1.00  0.00            
ATOM   2719  HA  SER A 177      57.349  34.254  68.009  1.00  0.00            
ATOM   2720  CB  SER A 177      58.739  34.394  69.659  1.00  0.00            
ATOM   2721  HB1 SER A 177      58.589  33.324  69.799  1.00  0.00            
ATOM   2722  HB2 SER A 177      58.699  34.984  70.579  1.00  0.00            
ATOM   2723  OG  SER A 177      59.989  34.644  69.059  1.00  0.00            
ATOM   2724  HG  SER A 177      60.209  35.524  69.359  1.00  0.00            
ATOM   2725  C   SER A 177      56.349  34.934  69.789  1.00  0.00            
ATOM   2726  O   SER A 177      55.739  33.894  70.009  1.00  0.00            
ATOM   2727  N   HID A 178      55.999  36.064  70.409  1.00  0.00            
ATOM   2728  H   HID A 178      56.449  36.914  70.099  1.00  0.00            
ATOM   2729  CA  HID A 178      54.979  36.224  71.419  1.00  0.00            
ATOM   2730  HA  HID A 178      55.119  35.424  72.159  1.00  0.00            
ATOM   2731  CB  HID A 178      55.119  37.624  72.009  1.00  0.00            
ATOM   2732  HB1 HID A 178      54.179  37.834  72.519  1.00  0.00            
ATOM   2733  HB2 HID A 178      55.229  38.324  71.189  1.00  0.00            
ATOM   2734  CG  HID A 178      56.269  37.734  72.979  1.00  0.00            
ATOM   2735  ND1 HID A 178      56.229  38.024  74.329  1.00  0.00            
ATOM   2736  HD1 HID A 178      55.399  38.044  74.909  1.00  0.00            
ATOM   2737  CE1 HID A 178      57.479  38.094  74.819  1.00  0.00            
ATOM   2738  HE1 HID A 178      57.789  38.404  75.809  1.00  0.00            
ATOM   2739  NE2 HID A 178      58.359  37.774  73.859  1.00  0.00            
ATOM   2740  CD2 HID A 178      57.609  37.544  72.709  1.00  0.00            
ATOM   2741  HD2 HID A 178      57.989  37.354  71.719  1.00  0.00            
ATOM   2742  C   HID A 178      53.569  36.064  70.879  1.00  0.00            
ATOM   2743  O   HID A 178      52.699  35.724  71.679  1.00  0.00            
ATOM   2744  N   PHE A 179      53.349  36.144  69.569  1.00  0.00            
ATOM   2745  H   PHE A 179      54.039  36.634  69.019  1.00  0.00            
ATOM   2746  CA  PHE A 179      52.109  35.684  68.969  1.00  0.00            
ATOM   2747  HA  PHE A 179      51.259  36.184  69.439  1.00  0.00            
ATOM   2748  CB  PHE A 179      52.129  36.054  67.489  1.00  0.00            
ATOM   2749  HB1 PHE A 179      51.249  35.594  67.039  1.00  0.00            
ATOM   2750  HB2 PHE A 179      53.009  35.624  67.009  1.00  0.00            
ATOM   2751  CG  PHE A 179      52.069  37.534  67.169  1.00  0.00            
ATOM   2752  CD1 PHE A 179      53.109  38.174  66.489  1.00  0.00            
ATOM   2753  HD1 PHE A 179      54.069  37.684  66.359  1.00  0.00            
ATOM   2754  CE1 PHE A 179      53.029  39.514  66.089  1.00  0.00            
ATOM   2755  HE1 PHE A 179      53.869  39.974  65.589  1.00  0.00            
ATOM   2756  CZ  PHE A 179      51.859  40.254  66.309  1.00  0.00            
ATOM   2757  HZ  PHE A 179      51.779  41.294  66.009  1.00  0.00            
ATOM   2758  CE2 PHE A 179      50.839  39.634  67.029  1.00  0.00            
ATOM   2759  HE2 PHE A 179      49.929  40.184  67.229  1.00  0.00            
ATOM   2760  CD2 PHE A 179      50.909  38.284  67.389  1.00  0.00            
ATOM   2761  HD2 PHE A 179      50.059  37.844  67.899  1.00  0.00            
ATOM   2762  C   PHE A 179      52.029  34.174  69.059  1.00  0.00            
ATOM   2763  O   PHE A 179      52.899  33.494  68.519  1.00  0.00            
ATOM   2764  N   PRO A 180      51.009  33.604  69.709  1.00  0.00            
ATOM   2765  CD  PRO A 180      49.909  34.304  70.329  1.00  0.00            
ATOM   2766  HD1 PRO A 180      49.469  35.074  69.689  1.00  0.00            
ATOM   2767  HD2 PRO A 180      50.259  34.734  71.269  1.00  0.00            
ATOM   2768  CG  PRO A 180      48.839  33.254  70.619  1.00  0.00            
ATOM   2769  HG1 PRO A 180      48.239  33.084  69.729  1.00  0.00            
ATOM   2770  HG2 PRO A 180      48.229  33.524  71.489  1.00  0.00            
ATOM   2771  CB  PRO A 180      49.689  32.004  70.799  1.00  0.00            
ATOM   2772  HB1 PRO A 180      49.079  31.124  70.589  1.00  0.00            
ATOM   2773  HB2 PRO A 180      50.069  31.914  71.819  1.00  0.00            
ATOM   2774  CA  PRO A 180      50.879  32.164  69.859  1.00  0.00            
ATOM   2775  HA  PRO A 180      51.729  31.634  70.289  1.00  0.00            
ATOM   2776  C   PRO A 180      50.569  31.524  68.519  1.00  0.00            
ATOM   2777  O   PRO A 180      50.129  32.214  67.599  1.00  0.00            
ATOM   2778  N   ASP A 181      50.669  30.204  68.319  1.00  0.00            
ATOM   2779  H   ASP A 181      50.979  29.574  69.049  1.00  0.00            
ATOM   2780  CA  ASP A 181      50.249  29.564  67.089  1.00  0.00            
ATOM   2781  HA  ASP A 181      50.699  30.164  66.289  1.00  0.00            
ATOM   2782  CB  ASP A 181      50.869  28.184  66.929  1.00  0.00            
ATOM   2783  HB1 ASP A 181      50.369  27.624  66.139  1.00  0.00            
ATOM   2784  HB2 ASP A 181      50.899  27.784  67.939  1.00  0.00            
ATOM   2785  CG  ASP A 181      52.339  28.274  66.539  1.00  0.00            
ATOM   2786  OD1 ASP A 181      53.219  27.734  67.239  1.00  0.00            
ATOM   2787  OD2 ASP A 181      52.669  28.784  65.449  1.00  0.00            
ATOM   2788  C   ASP A 181      48.769  29.694  66.779  1.00  0.00            
ATOM   2789  O   ASP A 181      48.429  29.694  65.599  1.00  0.00            
ATOM   2790  N   THR A 182      47.879  29.884  67.759  1.00  0.00            
ATOM   2791  H   THR A 182      48.209  29.874  68.719  1.00  0.00            
ATOM   2792  CA  THR A 182      46.469  30.144  67.589  1.00  0.00            
ATOM   2793  HA  THR A 182      46.139  29.494  66.779  1.00  0.00            
ATOM   2794  CB  THR A 182      45.589  29.854  68.809  1.00  0.00            
ATOM   2795  HB  THR A 182      44.619  30.324  68.649  1.00  0.00            
ATOM   2796  CG2 THR A 182      45.369  28.364  69.059  1.00  0.00            
ATOM   2797 1HG2 THR A 182      44.719  28.244  69.929  1.00  0.00            
ATOM   2798 2HG2 THR A 182      44.819  27.884  68.249  1.00  0.00            
ATOM   2799 3HG2 THR A 182      46.339  27.904  69.259  1.00  0.00            
ATOM   2800  OG1 THR A 182      46.179  30.414  69.959  1.00  0.00            
ATOM   2801  HG1 THR A 182      45.469  30.854  70.429  1.00  0.00            
ATOM   2802  C   THR A 182      46.169  31.554  67.089  1.00  0.00            
ATOM   2803  O   THR A 182      45.089  31.804  66.559  1.00  0.00            
ATOM   2804  N   TYR A 183      47.149  32.464  67.109  1.00  0.00            
ATOM   2805  H   TYR A 183      48.059  32.204  67.459  1.00  0.00            
ATOM   2806  CA  TYR A 183      47.039  33.704  66.369  1.00  0.00            
ATOM   2807  HA  TYR A 183      46.049  34.124  66.499  1.00  0.00            
ATOM   2808  CB  TYR A 183      48.029  34.764  66.859  1.00  0.00            
ATOM   2809  HB1 TYR A 183      49.059  34.404  66.889  1.00  0.00            
ATOM   2810  HB2 TYR A 183      47.769  35.014  67.889  1.00  0.00            
ATOM   2811  CG  TYR A 183      48.089  36.084  66.139  1.00  0.00            
ATOM   2812  CD1 TYR A 183      47.209  37.144  66.379  1.00  0.00            
ATOM   2813  HD1 TYR A 183      46.419  37.074  67.109  1.00  0.00            
ATOM   2814  CE1 TYR A 183      47.359  38.364  65.699  1.00  0.00            
ATOM   2815  HE1 TYR A 183      46.679  39.174  65.889  1.00  0.00            
ATOM   2816  CZ  TYR A 183      48.379  38.544  64.739  1.00  0.00            
ATOM   2817  OH  TYR A 183      48.489  39.694  64.019  1.00  0.00            
ATOM   2818  HH  TYR A 183      49.119  39.564  63.299  1.00  0.00            
ATOM   2819  CE2 TYR A 183      49.229  37.454  64.489  1.00  0.00            
ATOM   2820  HE2 TYR A 183      49.979  37.554  63.719  1.00  0.00            
ATOM   2821  CD2 TYR A 183      49.079  36.234  65.159  1.00  0.00            
ATOM   2822  HD2 TYR A 183      49.759  35.464  64.819  1.00  0.00            
ATOM   2823  C   TYR A 183      47.229  33.434  64.879  1.00  0.00            
ATOM   2824  O   TYR A 183      48.329  33.184  64.399  1.00  0.00            
ATOM   2825  N   THR A 184      46.149  33.484  64.099  1.00  0.00            
ATOM   2826  H   THR A 184      45.229  33.534  64.509  1.00  0.00            
ATOM   2827  CA  THR A 184      46.089  33.294  62.659  1.00  0.00            
ATOM   2828  HA  THR A 184      47.099  33.094  62.319  1.00  0.00            
ATOM   2829  CB  THR A 184      45.209  32.084  62.339  1.00  0.00            
ATOM   2830  HB  THR A 184      45.159  31.944  61.259  1.00  0.00            
ATOM   2831  CG2 THR A 184      45.839  30.834  62.959  1.00  0.00            
ATOM   2832 1HG2 THR A 184      45.419  29.904  62.579  1.00  0.00            
ATOM   2833 2HG2 THR A 184      46.909  30.834  62.739  1.00  0.00            
ATOM   2834 3HG2 THR A 184      45.599  30.814  64.019  1.00  0.00            
ATOM   2835  OG1 THR A 184      43.909  32.244  62.859  1.00  0.00            
ATOM   2836  HG1 THR A 184      43.479  31.414  62.629  1.00  0.00            
ATOM   2837  C   THR A 184      45.589  34.474  61.839  1.00  0.00            
ATOM   2838  O   THR A 184      45.379  34.304  60.639  1.00  0.00            
ATOM   2839  N   SER A 185      45.439  35.644  62.469  1.00  0.00            
ATOM   2840  H   SER A 185      45.789  35.804  63.399  1.00  0.00            
ATOM   2841  CA  SER A 185      44.669  36.734  61.909  1.00  0.00            
ATOM   2842  HA  SER A 185      43.879  36.444  61.209  1.00  0.00            
ATOM   2843  CB  SER A 185      43.849  37.324  63.059  1.00  0.00            
ATOM   2844  HB1 SER A 185      43.179  36.584  63.489  1.00  0.00            
ATOM   2845  HB2 SER A 185      43.269  38.154  62.659  1.00  0.00            
ATOM   2846  OG  SER A 185      44.569  37.834  64.159  1.00  0.00            
ATOM   2847  HG  SER A 185      44.799  38.734  63.929  1.00  0.00            
ATOM   2848  C   SER A 185      45.459  37.784  61.149  1.00  0.00            
ATOM   2849  O   SER A 185      44.839  38.734  60.679  1.00  0.00            
ATOM   2850  N   LEU A 186      46.789  37.674  61.059  1.00  0.00            
ATOM   2851  H   LEU A 186      47.249  36.884  61.499  1.00  0.00            
ATOM   2852  CA  LEU A 186      47.659  38.674  60.469  1.00  0.00            
ATOM   2853  HA  LEU A 186      47.599  39.584  61.079  1.00  0.00            
ATOM   2854  CB  LEU A 186      49.119  38.244  60.529  1.00  0.00            
ATOM   2855  HB1 LEU A 186      49.179  37.424  59.809  1.00  0.00            
ATOM   2856  HB2 LEU A 186      49.329  37.834  61.519  1.00  0.00            
ATOM   2857  CG  LEU A 186      50.219  39.264  60.259  1.00  0.00            
ATOM   2858  HG  LEU A 186      50.139  39.604  59.229  1.00  0.00            
ATOM   2859  CD1 LEU A 186      50.239  40.464  61.199  1.00  0.00            
ATOM   2860 1HD1 LEU A 186      50.919  41.244  60.849  1.00  0.00            
ATOM   2861 2HD1 LEU A 186      49.259  40.944  61.179  1.00  0.00            
ATOM   2862 3HD1 LEU A 186      50.409  40.184  62.239  1.00  0.00            
ATOM   2863  CD2 LEU A 186      51.579  38.594  60.459  1.00  0.00            
ATOM   2864 1HD2 LEU A 186      52.309  39.054  59.799  1.00  0.00            
ATOM   2865 2HD2 LEU A 186      51.939  38.594  61.489  1.00  0.00            
ATOM   2866 3HD2 LEU A 186      51.469  37.544  60.199  1.00  0.00            
ATOM   2867  C   LEU A 186      47.249  38.934  59.029  1.00  0.00            
ATOM   2868  O   LEU A 186      47.329  38.004  58.229  1.00  0.00            
ATOM   2869  N   VAL A 187      46.959  40.184  58.679  1.00  0.00            
ATOM   2870  H   VAL A 187      47.009  40.844  59.449  1.00  0.00            
ATOM   2871  CA  VAL A 187      46.719  40.724  57.349  1.00  0.00            
ATOM   2872  HA  VAL A 187      46.569  39.934  56.619  1.00  0.00            
ATOM   2873  CB  VAL A 187      45.449  41.564  57.189  1.00  0.00            
ATOM   2874  HB  VAL A 187      45.529  42.444  57.819  1.00  0.00            
ATOM   2875  CG1 VAL A 187      45.259  42.094  55.769  1.00  0.00            
ATOM   2876 1HG1 VAL A 187      44.279  42.534  55.579  1.00  0.00            
ATOM   2877 2HG1 VAL A 187      46.019  42.864  55.649  1.00  0.00            
ATOM   2878 3HG1 VAL A 187      45.459  41.284  55.069  1.00  0.00            
ATOM   2879  CG2 VAL A 187      44.219  40.764  57.629  1.00  0.00            
ATOM   2880 1HG2 VAL A 187      43.459  41.524  57.479  1.00  0.00            
ATOM   2881 2HG2 VAL A 187      44.019  39.934  56.949  1.00  0.00            
ATOM   2882 3HG2 VAL A 187      44.239  40.374  58.649  1.00  0.00            
ATOM   2883  C   VAL A 187      47.899  41.564  56.899  1.00  0.00            
ATOM   2884  O   VAL A 187      48.249  41.404  55.739  1.00  0.00            
ATOM   2885  N   SER A 188      48.429  42.534  57.659  1.00  0.00            
ATOM   2886  H   SER A 188      48.099  42.654  58.609  1.00  0.00            
ATOM   2887  CA  SER A 188      49.499  43.434  57.289  1.00  0.00            
ATOM   2888  HA  SER A 188      49.899  43.074  56.339  1.00  0.00            
ATOM   2889  CB  SER A 188      48.979  44.834  56.999  1.00  0.00            
ATOM   2890  HB1 SER A 188      48.729  45.364  57.919  1.00  0.00            
ATOM   2891  HB2 SER A 188      48.019  44.834  56.479  1.00  0.00            
ATOM   2892  OG  SER A 188      49.929  45.604  56.299  1.00  0.00            
ATOM   2893  HG  SER A 188      50.179  46.354  56.839  1.00  0.00            
ATOM   2894  C   SER A 188      50.609  43.444  58.329  1.00  0.00            
ATOM   2895  O   SER A 188      50.319  43.594  59.519  1.00  0.00            
ATOM   2896  N   LEU A 189      51.879  43.304  57.939  1.00  0.00            
ATOM   2897  H   LEU A 189      52.019  43.004  56.989  1.00  0.00            
ATOM   2898  CA  LEU A 189      53.069  43.274  58.769  1.00  0.00            
ATOM   2899  HA  LEU A 189      52.709  43.644  59.729  1.00  0.00            
ATOM   2900  CB  LEU A 189      53.519  41.824  58.949  1.00  0.00            
ATOM   2901  HB1 LEU A 189      53.909  41.444  58.009  1.00  0.00            
ATOM   2902  HB2 LEU A 189      52.679  41.174  59.159  1.00  0.00            
ATOM   2903  CG  LEU A 189      54.619  41.674  59.999  1.00  0.00            
ATOM   2904  HG  LEU A 189      55.479  42.304  59.749  1.00  0.00            
ATOM   2905  CD1 LEU A 189      54.169  42.034  61.409  1.00  0.00            
ATOM   2906 1HD1 LEU A 189      54.939  41.724  62.109  1.00  0.00            
ATOM   2907 2HD1 LEU A 189      54.039  43.114  61.489  1.00  0.00            
ATOM   2908 3HD1 LEU A 189      53.279  41.434  61.579  1.00  0.00            
ATOM   2909  CD2 LEU A 189      55.169  40.254  60.179  1.00  0.00            
ATOM   2910 1HD2 LEU A 189      56.059  40.254  60.809  1.00  0.00            
ATOM   2911 2HD2 LEU A 189      54.399  39.594  60.569  1.00  0.00            
ATOM   2912 3HD2 LEU A 189      55.409  39.874  59.189  1.00  0.00            
ATOM   2913  C   LEU A 189      54.159  44.174  58.209  1.00  0.00            
ATOM   2914  O   LEU A 189      55.109  43.634  57.649  1.00  0.00            
ATOM   2915  N   ASN A 190      53.959  45.494  58.279  1.00  0.00            
ATOM   2916  H   ASN A 190      53.129  45.774  58.779  1.00  0.00            
ATOM   2917  CA  ASN A 190      54.939  46.474  57.849  1.00  0.00            
ATOM   2918  HA  ASN A 190      55.539  46.014  57.059  1.00  0.00            
ATOM   2919  CB  ASN A 190      54.229  47.664  57.219  1.00  0.00            
ATOM   2920  HB1 ASN A 190      53.589  48.194  57.929  1.00  0.00            
ATOM   2921  HB2 ASN A 190      53.589  47.354  56.399  1.00  0.00            
ATOM   2922  CG  ASN A 190      55.199  48.654  56.579  1.00  0.00            
ATOM   2923  OD1 ASN A 190      56.339  48.354  56.239  1.00  0.00            
ATOM   2924  ND2 ASN A 190      54.729  49.874  56.309  1.00  0.00            
ATOM   2925 1HD2 ASN A 190      54.209  50.314  57.049  1.00  0.00            
ATOM   2926 2HD2 ASN A 190      55.359  50.454  55.769  1.00  0.00            
ATOM   2927  C   ASN A 190      55.929  46.904  58.929  1.00  0.00            
ATOM   2928  O   ASN A 190      55.869  48.034  59.419  1.00  0.00            
ATOM   2929  N   ILE A 191      56.879  46.024  59.259  1.00  0.00            
ATOM   2930  H   ILE A 191      56.969  45.234  58.639  1.00  0.00            
ATOM   2931  CA  ILE A 191      57.819  46.154  60.349  1.00  0.00            
ATOM   2932  HA  ILE A 191      57.489  46.924  61.049  1.00  0.00            
ATOM   2933  CB  ILE A 191      57.959  44.854  61.129  1.00  0.00            
ATOM   2934  HB  ILE A 191      58.749  44.994  61.869  1.00  0.00            
ATOM   2935  CG2 ILE A 191      56.669  44.514  61.869  1.00  0.00            
ATOM   2936 1HG2 ILE A 191      56.789  43.674  62.549  1.00  0.00            
ATOM   2937 2HG2 ILE A 191      56.249  45.374  62.399  1.00  0.00            
ATOM   2938 3HG2 ILE A 191      55.959  44.284  61.069  1.00  0.00            
ATOM   2939  CG1 ILE A 191      58.439  43.654  60.309  1.00  0.00            
ATOM   2940 1HG1 ILE A 191      59.369  43.994  59.859  1.00  0.00            
ATOM   2941 2HG1 ILE A 191      57.699  43.474  59.529  1.00  0.00            
ATOM   2942  CD  ILE A 191      58.649  42.364  61.089  1.00  0.00            
ATOM   2943  HD1 ILE A 191      59.039  41.544  60.489  1.00  0.00            
ATOM   2944  HD2 ILE A 191      59.369  42.474  61.899  1.00  0.00            
ATOM   2945  HD3 ILE A 191      57.709  41.984  61.479  1.00  0.00            
ATOM   2946  C   ILE A 191      59.119  46.744  59.819  1.00  0.00            
ATOM   2947  O   ILE A 191      60.179  46.514  60.399  1.00  0.00            
ATOM   2948  N   SER A 192      59.029  47.474  58.709  1.00  0.00            
ATOM   2949  H   SER A 192      58.139  47.514  58.229  1.00  0.00            
ATOM   2950  CA  SER A 192      60.159  47.644  57.809  1.00  0.00            
ATOM   2951  HA  SER A 192      60.519  46.684  57.429  1.00  0.00            
ATOM   2952  CB  SER A 192      59.739  48.304  56.499  1.00  0.00            
ATOM   2953  HB1 SER A 192      59.279  47.564  55.849  1.00  0.00            
ATOM   2954  HB2 SER A 192      60.609  48.614  55.929  1.00  0.00            
ATOM   2955  OG  SER A 192      58.879  49.394  56.759  1.00  0.00            
ATOM   2956  HG  SER A 192      57.989  49.114  56.529  1.00  0.00            
ATOM   2957  C   SER A 192      61.329  48.394  58.439  1.00  0.00            
ATOM   2958  O   SER A 192      62.459  48.144  58.029  1.00  0.00            
ATOM   2959  N   CYS A 193      61.089  49.164  59.499  1.00  0.00            
ATOM   2960  H   CYS A 193      60.139  49.344  59.789  1.00  0.00            
ATOM   2961  CA  CYS A 193      62.149  49.884  60.169  1.00  0.00            
ATOM   2962  HA  CYS A 193      62.889  50.184  59.429  1.00  0.00            
ATOM   2963  CB  CYS A 193      61.589  51.194  60.719  1.00  0.00            
ATOM   2964  HB1 CYS A 193      62.319  51.724  61.329  1.00  0.00            
ATOM   2965  HB2 CYS A 193      60.729  50.954  61.339  1.00  0.00            
ATOM   2966  SG  CYS A 193      61.169  52.284  59.329  1.00  0.00            
ATOM   2967  HG  CYS A 193      62.459  52.514  59.079  1.00  0.00            
ATOM   2968  C   CYS A 193      62.889  49.094  61.239  1.00  0.00            
ATOM   2969  O   CYS A 193      63.789  49.684  61.839  1.00  0.00            
ATOM   2970  N   LEU A 194      62.579  47.814  61.449  1.00  0.00            
ATOM   2971  H   LEU A 194      61.829  47.364  60.949  1.00  0.00            
ATOM   2972  CA  LEU A 194      63.309  47.054  62.449  1.00  0.00            
ATOM   2973  HA  LEU A 194      63.559  47.614  63.349  1.00  0.00            
ATOM   2974  CB  LEU A 194      62.439  45.884  62.909  1.00  0.00            
ATOM   2975  HB1 LEU A 194      63.039  45.254  63.569  1.00  0.00            
ATOM   2976  HB2 LEU A 194      62.049  45.324  62.059  1.00  0.00            
ATOM   2977  CG  LEU A 194      61.219  46.344  63.699  1.00  0.00            
ATOM   2978  HG  LEU A 194      60.459  46.914  63.159  1.00  0.00            
ATOM   2979  CD1 LEU A 194      60.449  45.104  64.129  1.00  0.00            
ATOM   2980 1HD1 LEU A 194      59.519  45.374  64.629  1.00  0.00            
ATOM   2981 2HD1 LEU A 194      60.169  44.474  63.279  1.00  0.00            
ATOM   2982 3HD1 LEU A 194      60.999  44.524  64.869  1.00  0.00            
ATOM   2983  CD2 LEU A 194      61.479  47.184  64.939  1.00  0.00            
ATOM   2984 1HD2 LEU A 194      60.549  47.214  65.499  1.00  0.00            
ATOM   2985 2HD2 LEU A 194      62.269  46.734  65.549  1.00  0.00            
ATOM   2986 3HD2 LEU A 194      61.829  48.164  64.609  1.00  0.00            
ATOM   2987  C   LEU A 194      64.649  46.604  61.889  1.00  0.00            
ATOM   2988  O   LEU A 194      64.829  46.274  60.719  1.00  0.00            
ATOM   2989  N   ALA A 195      65.679  46.604  62.739  1.00  0.00            
ATOM   2990  H   ALA A 195      65.419  46.704  63.709  1.00  0.00            
ATOM   2991  CA  ALA A 195      67.089  46.454  62.429  1.00  0.00            
ATOM   2992  HA  ALA A 195      67.179  46.214  61.369  1.00  0.00            
ATOM   2993  CB  ALA A 195      67.869  47.734  62.689  1.00  0.00            
ATOM   2994  HB1 ALA A 195      68.919  47.534  62.469  1.00  0.00            
ATOM   2995  HB2 ALA A 195      67.449  48.464  61.999  1.00  0.00            
ATOM   2996  HB3 ALA A 195      67.749  48.004  63.739  1.00  0.00            
ATOM   2997  C   ALA A 195      67.669  45.214  63.099  1.00  0.00            
ATOM   2998  O   ALA A 195      68.799  44.804  62.809  1.00  0.00            
ATOM   2999  N   SER A 196      66.989  44.554  64.029  1.00  0.00            
ATOM   3000  H   SER A 196      66.079  44.874  64.339  1.00  0.00            
ATOM   3001  CA  SER A 196      67.409  43.364  64.739  1.00  0.00            
ATOM   3002  HA  SER A 196      68.459  43.154  64.509  1.00  0.00            
ATOM   3003  CB  SER A 196      67.439  43.614  66.239  1.00  0.00            
ATOM   3004  HB1 SER A 196      67.469  44.664  66.519  1.00  0.00            
ATOM   3005  HB2 SER A 196      68.329  43.074  66.559  1.00  0.00            
ATOM   3006  OG  SER A 196      66.439  42.974  67.009  1.00  0.00            
ATOM   3007  HG  SER A 196      65.719  43.594  67.139  1.00  0.00            
ATOM   3008  C   SER A 196      66.679  42.114  64.249  1.00  0.00            
ATOM   3009  O   SER A 196      65.789  42.144  63.409  1.00  0.00            
ATOM   3010  N   GLU A 197      67.179  40.984  64.749  1.00  0.00            
ATOM   3011  H   GLU A 197      67.769  41.034  65.569  1.00  0.00            
ATOM   3012  CA  GLU A 197      66.859  39.604  64.429  1.00  0.00            
ATOM   3013  HA  GLU A 197      67.069  39.514  63.369  1.00  0.00            
ATOM   3014  CB  GLU A 197      67.789  38.684  65.219  1.00  0.00            
ATOM   3015  HB1 GLU A 197      67.619  38.904  66.269  1.00  0.00            
ATOM   3016  HB2 GLU A 197      68.829  38.884  64.969  1.00  0.00            
ATOM   3017  CG  GLU A 197      67.529  37.214  64.889  1.00  0.00            
ATOM   3018  HG1 GLU A 197      68.049  36.964  63.969  1.00  0.00            
ATOM   3019  HG2 GLU A 197      66.489  37.004  64.659  1.00  0.00            
ATOM   3020  CD  GLU A 197      67.949  36.294  66.019  1.00  0.00            
ATOM   3021  OE1 GLU A 197      69.149  36.324  66.379  1.00  0.00            
ATOM   3022  OE2 GLU A 197      67.109  35.544  66.569  1.00  0.00            
ATOM   3023  C   GLU A 197      65.389  39.284  64.649  1.00  0.00            
ATOM   3024  O   GLU A 197      64.999  38.804  65.709  1.00  0.00            
ATOM   3025  N   VAL A 198      64.569  39.494  63.609  1.00  0.00            
ATOM   3026  H   VAL A 198      64.969  39.924  62.789  1.00  0.00            
ATOM   3027  CA  VAL A 198      63.119  39.464  63.639  1.00  0.00            
ATOM   3028  HA  VAL A 198      62.799  39.894  64.589  1.00  0.00            
ATOM   3029  CB  VAL A 198      62.439  40.234  62.509  1.00  0.00            
ATOM   3030  HB  VAL A 198      61.409  39.894  62.449  1.00  0.00            
ATOM   3031  CG1 VAL A 198      62.359  41.744  62.699  1.00  0.00            
ATOM   3032 1HG1 VAL A 198      61.799  42.184  61.879  1.00  0.00            
ATOM   3033 2HG1 VAL A 198      61.809  41.984  63.609  1.00  0.00            
ATOM   3034 3HG1 VAL A 198      63.359  42.174  62.749  1.00  0.00            
ATOM   3035  CG2 VAL A 198      63.049  39.914  61.139  1.00  0.00            
ATOM   3036 1HG2 VAL A 198      62.479  40.394  60.349  1.00  0.00            
ATOM   3037 2HG2 VAL A 198      64.069  40.284  61.089  1.00  0.00            
ATOM   3038 3HG2 VAL A 198      63.039  38.854  60.879  1.00  0.00            
ATOM   3039  C   VAL A 198      62.699  38.004  63.619  1.00  0.00            
ATOM   3040  O   VAL A 198      62.689  37.374  62.569  1.00  0.00            
ATOM   3041  N   SER A 199      62.509  37.464  64.829  1.00  0.00            
ATOM   3042  H   SER A 199      62.689  38.074  65.619  1.00  0.00            
ATOM   3043  CA  SER A 199      62.429  36.054  65.139  1.00  0.00            
ATOM   3044  HA  SER A 199      63.429  35.714  65.399  1.00  0.00            
ATOM   3045  CB  SER A 199      61.529  35.784  66.339  1.00  0.00            
ATOM   3046  HB1 SER A 199      60.489  36.054  66.129  1.00  0.00            
ATOM   3047  HB2 SER A 199      61.779  36.434  67.179  1.00  0.00            
ATOM   3048  OG  SER A 199      61.679  34.464  66.809  1.00  0.00            
ATOM   3049  HG  SER A 199      60.989  34.364  67.479  1.00  0.00            
ATOM   3050  C   SER A 199      62.009  35.094  64.039  1.00  0.00            
ATOM   3051  O   SER A 199      60.819  34.854  63.859  1.00  0.00            
ATOM   3052  N   PHE A 200      62.969  34.574  63.269  1.00  0.00            
ATOM   3053  H   PHE A 200      63.939  34.814  63.429  1.00  0.00            
ATOM   3054  CA  PHE A 200      62.639  34.054  61.959  1.00  0.00            
ATOM   3055  HA  PHE A 200      61.989  34.794  61.509  1.00  0.00            
ATOM   3056  CB  PHE A 200      63.859  33.994  61.039  1.00  0.00            
ATOM   3057  HB1 PHE A 200      64.569  33.244  61.409  1.00  0.00            
ATOM   3058  HB2 PHE A 200      64.449  34.904  61.149  1.00  0.00            
ATOM   3059  CG  PHE A 200      63.519  33.784  59.589  1.00  0.00            
ATOM   3060  CD1 PHE A 200      63.289  34.874  58.729  1.00  0.00            
ATOM   3061  HD1 PHE A 200      63.439  35.874  59.119  1.00  0.00            
ATOM   3062  CE1 PHE A 200      63.029  34.654  57.379  1.00  0.00            
ATOM   3063  HE1 PHE A 200      62.929  35.494  56.699  1.00  0.00            
ATOM   3064  CZ  PHE A 200      62.769  33.354  56.919  1.00  0.00            
ATOM   3065  HZ  PHE A 200      62.449  33.254  55.889  1.00  0.00            
ATOM   3066  CE2 PHE A 200      62.909  32.254  57.769  1.00  0.00            
ATOM   3067  HE2 PHE A 200      62.769  31.244  57.429  1.00  0.00            
ATOM   3068  CD2 PHE A 200      63.299  32.494  59.099  1.00  0.00            
ATOM   3069  HD2 PHE A 200      63.339  31.634  59.749  1.00  0.00            
ATOM   3070  C   PHE A 200      61.829  32.764  62.049  1.00  0.00            
ATOM   3071  O   PHE A 200      60.859  32.564  61.329  1.00  0.00            
ATOM   3072  N   SER A 201      62.129  31.874  62.999  1.00  0.00            
ATOM   3073  H   SER A 201      62.959  32.004  63.559  1.00  0.00            
ATOM   3074  CA  SER A 201      61.299  30.714  63.249  1.00  0.00            
ATOM   3075  HA  SER A 201      61.089  30.244  62.289  1.00  0.00            
ATOM   3076  CB  SER A 201      62.119  29.724  64.059  1.00  0.00            
ATOM   3077  HB1 SER A 201      62.999  29.454  63.479  1.00  0.00            
ATOM   3078  HB2 SER A 201      61.519  28.844  64.289  1.00  0.00            
ATOM   3079  OG  SER A 201      62.429  30.324  65.299  1.00  0.00            
ATOM   3080  HG  SER A 201      62.819  29.624  65.829  1.00  0.00            
ATOM   3081  C   SER A 201      59.969  30.994  63.939  1.00  0.00            
ATOM   3082  O   SER A 201      59.179  30.064  64.089  1.00  0.00            
ATOM   3083  N   ALA A 202      59.619  32.214  64.349  1.00  0.00            
ATOM   3084  H   ALA A 202      60.309  32.954  64.359  1.00  0.00            
ATOM   3085  CA  ALA A 202      58.249  32.634  64.529  1.00  0.00            
ATOM   3086  HA  ALA A 202      57.649  31.744  64.749  1.00  0.00            
ATOM   3087  CB  ALA A 202      58.229  33.604  65.709  1.00  0.00            
ATOM   3088  HB1 ALA A 202      57.189  33.874  65.919  1.00  0.00            
ATOM   3089  HB2 ALA A 202      58.629  33.034  66.549  1.00  0.00            
ATOM   3090  HB3 ALA A 202      58.819  34.504  65.529  1.00  0.00            
ATOM   3091  C   ALA A 202      57.649  33.264  63.279  1.00  0.00            
ATOM   3092  O   ALA A 202      56.479  33.024  63.029  1.00  0.00            
ATOM   3093  N   LEU A 203      58.439  33.994  62.479  1.00  0.00            
ATOM   3094  H   LEU A 203      59.419  34.074  62.719  1.00  0.00            
ATOM   3095  CA  LEU A 203      58.009  34.634  61.259  1.00  0.00            
ATOM   3096  HA  LEU A 203      57.149  35.244  61.549  1.00  0.00            
ATOM   3097  CB  LEU A 203      59.149  35.524  60.769  1.00  0.00            
ATOM   3098  HB1 LEU A 203      60.029  34.904  60.639  1.00  0.00            
ATOM   3099  HB2 LEU A 203      59.349  36.274  61.539  1.00  0.00            
ATOM   3100  CG  LEU A 203      58.949  36.244  59.429  1.00  0.00            
ATOM   3101  HG  LEU A 203      58.879  35.474  58.659  1.00  0.00            
ATOM   3102  CD1 LEU A 203      57.749  37.174  59.359  1.00  0.00            
ATOM   3103 1HD1 LEU A 203      57.669  37.564  58.349  1.00  0.00            
ATOM   3104 2HD1 LEU A 203      56.849  36.614  59.599  1.00  0.00            
ATOM   3105 3HD1 LEU A 203      57.819  37.924  60.149  1.00  0.00            
ATOM   3106  CD2 LEU A 203      60.129  37.184  59.209  1.00  0.00            
ATOM   3107 1HD2 LEU A 203      60.119  37.694  58.239  1.00  0.00            
ATOM   3108 2HD2 LEU A 203      60.159  37.984  59.939  1.00  0.00            
ATOM   3109 3HD2 LEU A 203      61.079  36.644  59.179  1.00  0.00            
ATOM   3110  C   LEU A 203      57.559  33.604  60.239  1.00  0.00            
ATOM   3111  O   LEU A 203      56.519  33.814  59.619  1.00  0.00            
ATOM   3112  N   GLU A 204      58.309  32.514  60.069  1.00  0.00            
ATOM   3113  H   GLU A 204      59.159  32.414  60.609  1.00  0.00            
ATOM   3114  CA  GLU A 204      57.999  31.504  59.079  1.00  0.00            
ATOM   3115  HA  GLU A 204      57.769  32.034  58.149  1.00  0.00            
ATOM   3116  CB  GLU A 204      59.189  30.574  58.899  1.00  0.00            
ATOM   3117  HB1 GLU A 204      59.109  29.824  59.679  1.00  0.00            
ATOM   3118  HB2 GLU A 204      60.099  31.164  58.989  1.00  0.00            
ATOM   3119  CG  GLU A 204      59.159  29.994  57.479  1.00  0.00            
ATOM   3120  HG1 GLU A 204      59.959  30.444  56.899  1.00  0.00            
ATOM   3121  HG2 GLU A 204      58.239  30.104  56.909  1.00  0.00            
ATOM   3122  CD  GLU A 204      59.419  28.504  57.539  1.00  0.00            
ATOM   3123  OE1 GLU A 204      58.459  27.784  57.899  1.00  0.00            
ATOM   3124  OE2 GLU A 204      60.569  28.024  57.389  1.00  0.00            
ATOM   3125  C   GLU A 204      56.739  30.734  59.429  1.00  0.00            
ATOM   3126  O   GLU A 204      55.959  30.424  58.529  1.00  0.00            
ATOM   3127  N   ARG A 205      56.509  30.564  60.729  1.00  0.00            
ATOM   3128  H   ARG A 205      57.169  30.984  61.369  1.00  0.00            
ATOM   3129  CA  ARG A 205      55.249  30.094  61.269  1.00  0.00            
ATOM   3130  HA  ARG A 205      54.919  29.254  60.659  1.00  0.00            
ATOM   3131  CB  ARG A 205      55.389  29.644  62.729  1.00  0.00            
ATOM   3132  HB1 ARG A 205      54.429  29.684  63.229  1.00  0.00            
ATOM   3133  HB2 ARG A 205      56.039  30.334  63.259  1.00  0.00            
ATOM   3134  CG  ARG A 205      55.899  28.214  62.899  1.00  0.00            
ATOM   3135  HG1 ARG A 205      56.899  28.104  62.489  1.00  0.00            
ATOM   3136  HG2 ARG A 205      55.179  27.574  62.379  1.00  0.00            
ATOM   3137  CD  ARG A 205      55.949  27.824  64.369  1.00  0.00            
ATOM   3138  HD1 ARG A 205      56.209  26.764  64.439  1.00  0.00            
ATOM   3139  HD2 ARG A 205      54.979  27.964  64.839  1.00  0.00            
ATOM   3140  NE  ARG A 205      56.929  28.644  65.079  1.00  0.00            
ATOM   3141  HE  ARG A 205      57.679  29.064  64.549  1.00  0.00            
ATOM   3142  CZ  ARG A 205      56.869  29.034  66.359  1.00  0.00            
ATOM   3143  NH1 ARG A 205      55.869  28.734  67.199  1.00  0.00            
ATOM   3144 1HH1 ARG A 205      55.059  28.234  66.859  1.00  0.00            
ATOM   3145 2HH1 ARG A 205      55.889  29.104  68.139  1.00  0.00            
ATOM   3146  NH2 ARG A 205      57.789  29.884  66.829  1.00  0.00            
ATOM   3147 1HH2 ARG A 205      58.689  30.014  66.389  1.00  0.00            
ATOM   3148 2HH2 ARG A 205      57.729  30.214  67.789  1.00  0.00            
ATOM   3149  C   ARG A 205      54.049  31.024  61.139  1.00  0.00            
ATOM   3150  O   ARG A 205      52.989  30.554  60.749  1.00  0.00            
ATOM   3151  N   LEU A 206      54.249  32.334  61.279  1.00  0.00            
ATOM   3152  H   LEU A 206      55.199  32.594  61.509  1.00  0.00            
ATOM   3153  CA  LEU A 206      53.209  33.334  61.179  1.00  0.00            
ATOM   3154  HA  LEU A 206      52.339  33.084  61.789  1.00  0.00            
ATOM   3155  CB  LEU A 206      53.809  34.684  61.569  1.00  0.00            
ATOM   3156  HB1 LEU A 206      53.369  35.464  60.949  1.00  0.00            
ATOM   3157  HB2 LEU A 206      54.889  34.744  61.469  1.00  0.00            
ATOM   3158  CG  LEU A 206      53.529  35.094  63.009  1.00  0.00            
ATOM   3159  HG  LEU A 206      53.889  34.344  63.719  1.00  0.00            
ATOM   3160  CD1 LEU A 206      54.299  36.374  63.299  1.00  0.00            
ATOM   3161 1HD1 LEU A 206      54.209  36.624  64.359  1.00  0.00            
ATOM   3162 2HD1 LEU A 206      55.349  36.284  63.019  1.00  0.00            
ATOM   3163 3HD1 LEU A 206      53.869  37.214  62.739  1.00  0.00            
ATOM   3164  CD2 LEU A 206      52.049  35.394  63.249  1.00  0.00            
ATOM   3165 1HD2 LEU A 206      51.939  36.004  64.139  1.00  0.00            
ATOM   3166 2HD2 LEU A 206      51.579  35.944  62.429  1.00  0.00            
ATOM   3167 3HD2 LEU A 206      51.489  34.464  63.359  1.00  0.00            
ATOM   3168  C   LEU A 206      52.669  33.454  59.759  1.00  0.00            
ATOM   3169  O   LEU A 206      51.459  33.364  59.579  1.00  0.00            
ATOM   3170  N   VAL A 207      53.559  33.524  58.769  1.00  0.00            
ATOM   3171  H   VAL A 207      54.529  33.584  59.039  1.00  0.00            
ATOM   3172  CA  VAL A 207      53.229  33.514  57.359  1.00  0.00            
ATOM   3173  HA  VAL A 207      52.579  34.374  57.169  1.00  0.00            
ATOM   3174  CB  VAL A 207      54.439  33.764  56.469  1.00  0.00            
ATOM   3175  HB  VAL A 207      55.199  33.014  56.679  1.00  0.00            
ATOM   3176  CG1 VAL A 207      54.089  33.714  54.979  1.00  0.00            
ATOM   3177 1HG1 VAL A 207      55.009  33.774  54.389  1.00  0.00            
ATOM   3178 2HG1 VAL A 207      53.569  32.794  54.719  1.00  0.00            
ATOM   3179 3HG1 VAL A 207      53.519  34.584  54.669  1.00  0.00            
ATOM   3180  CG2 VAL A 207      55.029  35.144  56.759  1.00  0.00            
ATOM   3181 1HG2 VAL A 207      55.829  35.344  56.039  1.00  0.00            
ATOM   3182 2HG2 VAL A 207      54.319  35.914  56.479  1.00  0.00            
ATOM   3183 3HG2 VAL A 207      55.329  35.274  57.799  1.00  0.00            
ATOM   3184  C   VAL A 207      52.479  32.234  56.999  1.00  0.00            
ATOM   3185  O   VAL A 207      51.439  32.364  56.369  1.00  0.00            
ATOM   3186  N   THR A 208      52.929  31.064  57.459  1.00  0.00            
ATOM   3187  H   THR A 208      53.859  31.094  57.849  1.00  0.00            
ATOM   3188  CA  THR A 208      52.239  29.834  57.109  1.00  0.00            
ATOM   3189  HA  THR A 208      52.019  29.784  56.039  1.00  0.00            
ATOM   3190  CB  THR A 208      53.139  28.644  57.399  1.00  0.00            
ATOM   3191  HB  THR A 208      53.139  28.424  58.469  1.00  0.00            
ATOM   3192  CG2 THR A 208      52.739  27.344  56.709  1.00  0.00            
ATOM   3193 1HG2 THR A 208      53.449  26.544  56.929  1.00  0.00            
ATOM   3194 2HG2 THR A 208      51.709  27.084  56.969  1.00  0.00            
ATOM   3195 3HG2 THR A 208      52.699  27.484  55.629  1.00  0.00            
ATOM   3196  OG1 THR A 208      54.469  28.824  56.979  1.00  0.00            
ATOM   3197  HG1 THR A 208      54.929  29.504  57.479  1.00  0.00            
ATOM   3198  C   THR A 208      50.869  29.664  57.759  1.00  0.00            
ATOM   3199  O   THR A 208      49.959  29.154  57.119  1.00  0.00            
ATOM   3200  N   ARG A 209      50.659  30.134  58.989  1.00  0.00            
ATOM   3201  H   ARG A 209      51.399  30.644  59.449  1.00  0.00            
ATOM   3202  CA  ARG A 209      49.439  30.024  59.769  1.00  0.00            
ATOM   3203  HA  ARG A 209      48.869  29.174  59.409  1.00  0.00            
ATOM   3204  CB  ARG A 209      49.739  29.734  61.229  1.00  0.00            
ATOM   3205  HB1 ARG A 209      50.629  29.094  61.189  1.00  0.00            
ATOM   3206  HB2 ARG A 209      48.949  29.154  61.719  1.00  0.00            
ATOM   3207  CG  ARG A 209      50.009  30.994  62.049  1.00  0.00            
ATOM   3208  HG1 ARG A 209      49.069  31.434  62.369  1.00  0.00            
ATOM   3209  HG2 ARG A 209      50.569  31.694  61.429  1.00  0.00            
ATOM   3210  CD  ARG A 209      50.809  30.594  63.289  1.00  0.00            
ATOM   3211  HD1 ARG A 209      51.759  30.154  62.969  1.00  0.00            
ATOM   3212  HD2 ARG A 209      50.259  29.814  63.809  1.00  0.00            
ATOM   3213  NE  ARG A 209      51.009  31.764  64.139  1.00  0.00            
ATOM   3214  HE  ARG A 209      50.159  32.314  64.179  1.00  0.00            
ATOM   3215  CZ  ARG A 209      52.059  32.114  64.889  1.00  0.00            
ATOM   3216  NH1 ARG A 209      53.169  31.364  64.979  1.00  0.00            
ATOM   3217 1HH1 ARG A 209      53.069  30.374  64.799  1.00  0.00            
ATOM   3218 2HH1 ARG A 209      53.879  31.564  65.669  1.00  0.00            
ATOM   3219  NH2 ARG A 209      52.019  33.154  65.729  1.00  0.00            
ATOM   3220 1HH2 ARG A 209      51.099  33.564  65.819  1.00  0.00            
ATOM   3221 2HH2 ARG A 209      52.629  33.214  66.529  1.00  0.00            
ATOM   3222  C   ARG A 209      48.449  31.164  59.569  1.00  0.00            
ATOM   3223  O   ARG A 209      47.309  31.044  59.999  1.00  0.00            
ATOM   3224  N   CYS A 210      48.859  32.264  58.919  1.00  0.00            
ATOM   3225  H   CYS A 210      49.809  32.304  58.579  1.00  0.00            
ATOM   3226  CA  CYS A 210      48.039  33.404  58.579  1.00  0.00            
ATOM   3227  HA  CYS A 210      47.089  33.344  59.099  1.00  0.00            
ATOM   3228  CB  CYS A 210      48.679  34.694  59.089  1.00  0.00            
ATOM   3229  HB1 CYS A 210      48.019  35.524  58.849  1.00  0.00            
ATOM   3230  HB2 CYS A 210      49.649  34.874  58.619  1.00  0.00            
ATOM   3231  SG  CYS A 210      48.949  34.654  60.879  1.00  0.00            
ATOM   3232  HG  CYS A 210      49.889  33.724  60.679  1.00  0.00            
ATOM   3233  C   CYS A 210      47.649  33.394  57.109  1.00  0.00            
ATOM   3234  O   CYS A 210      48.279  34.124  56.339  1.00  0.00            
ATOM   3235  N   PRO A 211      46.599  32.684  56.709  1.00  0.00            
ATOM   3236  CD  PRO A 211      45.839  31.704  57.469  1.00  0.00            
ATOM   3237  HD1 PRO A 211      45.579  32.104  58.449  1.00  0.00            
ATOM   3238  HD2 PRO A 211      46.409  30.804  57.689  1.00  0.00            
ATOM   3239  CG  PRO A 211      44.589  31.384  56.649  1.00  0.00            
ATOM   3240  HG1 PRO A 211      43.809  32.094  56.929  1.00  0.00            
ATOM   3241  HG2 PRO A 211      44.289  30.354  56.829  1.00  0.00            
ATOM   3242  CB  PRO A 211      45.079  31.594  55.219  1.00  0.00            
ATOM   3243  HB1 PRO A 211      44.349  31.744  54.429  1.00  0.00            
ATOM   3244  HB2 PRO A 211      45.639  30.774  54.779  1.00  0.00            
ATOM   3245  CA  PRO A 211      46.029  32.774  55.379  1.00  0.00            
ATOM   3246  HA  PRO A 211      46.779  32.664  54.599  1.00  0.00            
ATOM   3247  C   PRO A 211      45.309  34.074  55.049  1.00  0.00            
ATOM   3248  O   PRO A 211      44.939  34.344  53.909  1.00  0.00            
ATOM   3249  N   ASN A 212      45.059  34.874  56.089  1.00  0.00            
ATOM   3250  H   ASN A 212      45.259  34.484  56.999  1.00  0.00            
ATOM   3251  CA  ASN A 212      44.709  36.284  56.069  1.00  0.00            
ATOM   3252  HA  ASN A 212      43.939  36.404  55.309  1.00  0.00            
ATOM   3253  CB  ASN A 212      44.179  36.654  57.459  1.00  0.00            
ATOM   3254  HB1 ASN A 212      43.919  37.714  57.419  1.00  0.00            
ATOM   3255  HB2 ASN A 212      44.989  36.504  58.169  1.00  0.00            
ATOM   3256  CG  ASN A 212      42.999  35.784  57.869  1.00  0.00            
ATOM   3257  OD1 ASN A 212      41.909  35.914  57.319  1.00  0.00            
ATOM   3258  ND2 ASN A 212      43.119  34.844  58.799  1.00  0.00            
ATOM   3259 1HD2 ASN A 212      44.029  34.614  59.179  1.00  0.00            
ATOM   3260 2HD2 ASN A 212      42.309  34.284  59.029  1.00  0.00            
ATOM   3261  C   ASN A 212      45.819  37.194  55.569  1.00  0.00            
ATOM   3262  O   ASN A 212      45.509  38.354  55.309  1.00  0.00            
ATOM   3263  N   LEU A 213      47.069  36.744  55.459  1.00  0.00            
ATOM   3264  H   LEU A 213      47.269  35.774  55.669  1.00  0.00            
ATOM   3265  CA  LEU A 213      48.179  37.654  55.289  1.00  0.00            
ATOM   3266  HA  LEU A 213      47.959  38.464  55.979  1.00  0.00            
ATOM   3267  CB  LEU A 213      49.449  36.904  55.679  1.00  0.00            
ATOM   3268  HB1 LEU A 213      49.599  36.074  54.989  1.00  0.00            
ATOM   3269  HB2 LEU A 213      49.369  36.524  56.699  1.00  0.00            
ATOM   3270  CG  LEU A 213      50.709  37.764  55.629  1.00  0.00            
ATOM   3271  HG  LEU A 213      50.909  38.014  54.589  1.00  0.00            
ATOM   3272  CD1 LEU A 213      50.569  39.134  56.299  1.00  0.00            
ATOM   3273 1HD1 LEU A 213      51.529  39.564  56.569  1.00  0.00            
ATOM   3274 2HD1 LEU A 213      50.009  39.774  55.609  1.00  0.00            
ATOM   3275 3HD1 LEU A 213      49.969  39.024  57.199  1.00  0.00            
ATOM   3276  CD2 LEU A 213      51.879  36.944  56.189  1.00  0.00            
ATOM   3277 1HD2 LEU A 213      52.809  37.454  55.939  1.00  0.00            
ATOM   3278 2HD2 LEU A 213      51.819  36.834  57.269  1.00  0.00            
ATOM   3279 3HD2 LEU A 213      51.839  35.964  55.719  1.00  0.00            
ATOM   3280  C   LEU A 213      48.199  38.224  53.879  1.00  0.00            
ATOM   3281  O   LEU A 213      48.559  37.504  52.939  1.00  0.00            
ATOM   3282  N   LYS A 214      48.029  39.534  53.739  1.00  0.00            
ATOM   3283  H   LYS A 214      47.869  40.054  54.589  1.00  0.00            
ATOM   3284  CA  LYS A 214      48.039  40.284  52.499  1.00  0.00            
ATOM   3285  HA  LYS A 214      48.199  39.544  51.709  1.00  0.00            
ATOM   3286  CB  LYS A 214      46.749  41.054  52.229  1.00  0.00            
ATOM   3287  HB1 LYS A 214      46.929  41.614  51.309  1.00  0.00            
ATOM   3288  HB2 LYS A 214      46.599  41.674  53.109  1.00  0.00            
ATOM   3289  CG  LYS A 214      45.499  40.194  52.099  1.00  0.00            
ATOM   3290  HG1 LYS A 214      44.689  40.784  51.679  1.00  0.00            
ATOM   3291  HG2 LYS A 214      45.259  39.774  53.079  1.00  0.00            
ATOM   3292  CD  LYS A 214      45.759  39.074  51.089  1.00  0.00            
ATOM   3293  HD1 LYS A 214      46.219  38.284  51.679  1.00  0.00            
ATOM   3294  HD2 LYS A 214      46.449  39.374  50.309  1.00  0.00            
ATOM   3295  CE  LYS A 214      44.479  38.454  50.529  1.00  0.00            
ATOM   3296  HE1 LYS A 214      43.699  38.574  51.289  1.00  0.00            
ATOM   3297  HE2 LYS A 214      44.639  37.394  50.319  1.00  0.00            
ATOM   3298  NZ  LYS A 214      44.079  39.244  49.359  1.00  0.00            
ATOM   3299  HZ1 LYS A 214      43.089  39.074  49.219  1.00  0.00            
ATOM   3300  HZ2 LYS A 214      44.239  40.234  49.449  1.00  0.00            
ATOM   3301  HZ3 LYS A 214      44.549  38.864  48.549  1.00  0.00            
ATOM   3302  C   LYS A 214      49.269  41.174  52.379  1.00  0.00            
ATOM   3303  O   LYS A 214      49.719  41.434  51.269  1.00  0.00            
ATOM   3304  N   SER A 215      49.859  41.714  53.449  1.00  0.00            
ATOM   3305  H   SER A 215      49.429  41.654  54.359  1.00  0.00            
ATOM   3306  CA  SER A 215      51.009  42.584  53.369  1.00  0.00            
ATOM   3307  HA  SER A 215      51.479  42.644  52.389  1.00  0.00            
ATOM   3308  CB  SER A 215      50.499  44.004  53.579  1.00  0.00            
ATOM   3309  HB1 SER A 215      49.849  44.034  54.459  1.00  0.00            
ATOM   3310  HB2 SER A 215      49.859  44.204  52.719  1.00  0.00            
ATOM   3311  OG  SER A 215      51.489  45.014  53.609  1.00  0.00            
ATOM   3312  HG  SER A 215      51.239  45.694  52.989  1.00  0.00            
ATOM   3313  C   SER A 215      52.119  42.174  54.329  1.00  0.00            
ATOM   3314  O   SER A 215      51.929  42.044  55.539  1.00  0.00            
ATOM   3315  N   LEU A 216      53.329  41.964  53.799  1.00  0.00            
ATOM   3316  H   LEU A 216      53.409  42.154  52.809  1.00  0.00            
ATOM   3317  CA  LEU A 216      54.449  41.354  54.479  1.00  0.00            
ATOM   3318  HA  LEU A 216      54.259  41.444  55.549  1.00  0.00            
ATOM   3319  CB  LEU A 216      54.609  39.874  54.109  1.00  0.00            
ATOM   3320  HB1 LEU A 216      54.839  39.794  53.049  1.00  0.00            
ATOM   3321  HB2 LEU A 216      53.659  39.384  54.309  1.00  0.00            
ATOM   3322  CG  LEU A 216      55.739  39.054  54.729  1.00  0.00            
ATOM   3323  HG  LEU A 216      56.689  39.454  54.389  1.00  0.00            
ATOM   3324  CD1 LEU A 216      55.649  39.254  56.239  1.00  0.00            
ATOM   3325 1HD1 LEU A 216      56.399  38.564  56.639  1.00  0.00            
ATOM   3326 2HD1 LEU A 216      55.959  40.274  56.479  1.00  0.00            
ATOM   3327 3HD1 LEU A 216      54.649  38.914  56.519  1.00  0.00            
ATOM   3328  CD2 LEU A 216      55.539  37.624  54.239  1.00  0.00            
ATOM   3329 1HD2 LEU A 216      56.399  37.064  54.599  1.00  0.00            
ATOM   3330 2HD2 LEU A 216      54.669  37.124  54.659  1.00  0.00            
ATOM   3331 3HD2 LEU A 216      55.559  37.574  53.149  1.00  0.00            
ATOM   3332  C   LEU A 216      55.709  42.144  54.179  1.00  0.00            
ATOM   3333  O   LEU A 216      56.509  41.864  53.289  1.00  0.00            
ATOM   3334  N   LYS A 217      55.769  43.294  54.859  1.00  0.00            
ATOM   3335  H   LYS A 217      55.039  43.424  55.549  1.00  0.00            
ATOM   3336  CA  LYS A 217      56.699  44.364  54.539  1.00  0.00            
ATOM   3337  HA  LYS A 217      57.189  44.124  53.599  1.00  0.00            
ATOM   3338  CB  LYS A 217      55.979  45.704  54.439  1.00  0.00            
ATOM   3339  HB1 LYS A 217      56.719  46.494  54.599  1.00  0.00            
ATOM   3340  HB2 LYS A 217      55.219  45.694  55.219  1.00  0.00            
ATOM   3341  CG  LYS A 217      55.329  45.894  53.069  1.00  0.00            
ATOM   3342  HG1 LYS A 217      54.679  45.024  52.929  1.00  0.00            
ATOM   3343  HG2 LYS A 217      56.099  46.014  52.309  1.00  0.00            
ATOM   3344  CD  LYS A 217      54.459  47.144  53.099  1.00  0.00            
ATOM   3345  HD1 LYS A 217      55.079  47.874  53.619  1.00  0.00            
ATOM   3346  HD2 LYS A 217      53.549  46.904  53.649  1.00  0.00            
ATOM   3347  CE  LYS A 217      54.259  47.624  51.669  1.00  0.00            
ATOM   3348  HE1 LYS A 217      53.789  46.834  51.079  1.00  0.00            
ATOM   3349  HE2 LYS A 217      55.239  47.754  51.209  1.00  0.00            
ATOM   3350  NZ  LYS A 217      53.529  48.894  51.569  1.00  0.00            
ATOM   3351  HZ1 LYS A 217      52.729  48.794  50.969  1.00  0.00            
ATOM   3352  HZ2 LYS A 217      53.149  49.234  52.439  1.00  0.00            
ATOM   3353  HZ3 LYS A 217      54.089  49.594  51.099  1.00  0.00            
ATOM   3354  C   LYS A 217      57.779  44.394  55.609  1.00  0.00            
ATOM   3355  O   LYS A 217      57.769  45.054  56.649  1.00  0.00            
ATOM   3356  N   LEU A 218      58.769  43.544  55.329  1.00  0.00            
ATOM   3357  H   LEU A 218      58.709  43.024  54.469  1.00  0.00            
ATOM   3358  CA  LEU A 218      59.879  43.244  56.219  1.00  0.00            
ATOM   3359  HA  LEU A 218      59.479  43.384  57.219  1.00  0.00            
ATOM   3360  CB  LEU A 218      60.229  41.774  56.019  1.00  0.00            
ATOM   3361  HB1 LEU A 218      61.119  41.504  56.589  1.00  0.00            
ATOM   3362  HB2 LEU A 218      60.479  41.614  54.969  1.00  0.00            
ATOM   3363  CG  LEU A 218      59.149  40.754  56.369  1.00  0.00            
ATOM   3364  HG  LEU A 218      58.219  40.994  55.869  1.00  0.00            
ATOM   3365  CD1 LEU A 218      59.589  39.374  55.889  1.00  0.00            
ATOM   3366 1HD1 LEU A 218      58.849  38.624  56.149  1.00  0.00            
ATOM   3367 2HD1 LEU A 218      59.629  39.424  54.799  1.00  0.00            
ATOM   3368 3HD1 LEU A 218      60.579  39.194  56.309  1.00  0.00            
ATOM   3369  CD2 LEU A 218      58.899  40.584  57.869  1.00  0.00            
ATOM   3370 1HD2 LEU A 218      58.259  39.744  58.149  1.00  0.00            
ATOM   3371 2HD2 LEU A 218      59.849  40.564  58.399  1.00  0.00            
ATOM   3372 3HD2 LEU A 218      58.389  41.494  58.189  1.00  0.00            
ATOM   3373  C   LEU A 218      61.039  44.214  56.009  1.00  0.00            
ATOM   3374  O   LEU A 218      60.859  45.224  55.339  1.00  0.00            
ATOM   3375  N   ASN A 219      62.149  43.944  56.689  1.00  0.00            
ATOM   3376  H   ASN A 219      62.259  42.984  56.999  1.00  0.00            
ATOM   3377  CA  ASN A 219      62.999  44.944  57.309  1.00  0.00            
ATOM   3378  HA  ASN A 219      62.849  45.874  56.759  1.00  0.00            
ATOM   3379  CB  ASN A 219      62.529  45.054  58.759  1.00  0.00            
ATOM   3380  HB1 ASN A 219      61.459  45.244  58.769  1.00  0.00            
ATOM   3381  HB2 ASN A 219      63.049  45.864  59.259  1.00  0.00            
ATOM   3382  CG  ASN A 219      62.819  43.804  59.579  1.00  0.00            
ATOM   3383  OD1 ASN A 219      62.169  42.784  59.389  1.00  0.00            
ATOM   3384  ND2 ASN A 219      63.849  43.784  60.429  1.00  0.00            
ATOM   3385 1HD2 ASN A 219      64.339  44.654  60.559  1.00  0.00            
ATOM   3386 2HD2 ASN A 219      63.949  43.004  61.069  1.00  0.00            
ATOM   3387  C   ASN A 219      64.469  44.574  57.239  1.00  0.00            
ATOM   3388  O   ASN A 219      64.829  43.424  57.019  1.00  0.00            
ATOM   3389  N   ARG A 220      65.359  45.554  57.439  1.00  0.00            
ATOM   3390  H   ARG A 220      65.069  46.474  57.739  1.00  0.00            
ATOM   3391  CA  ARG A 220      66.769  45.444  57.139  1.00  0.00            
ATOM   3392  HA  ARG A 220      66.819  44.934  56.179  1.00  0.00            
ATOM   3393  CB  ARG A 220      67.379  46.824  56.929  1.00  0.00            
ATOM   3394  HB1 ARG A 220      67.999  47.074  57.789  1.00  0.00            
ATOM   3395  HB2 ARG A 220      66.559  47.544  56.829  1.00  0.00            
ATOM   3396  CG  ARG A 220      68.309  46.864  55.719  1.00  0.00            
ATOM   3397  HG1 ARG A 220      67.709  47.214  54.879  1.00  0.00            
ATOM   3398  HG2 ARG A 220      68.729  45.874  55.559  1.00  0.00            
ATOM   3399  CD  ARG A 220      69.359  47.934  56.029  1.00  0.00            
ATOM   3400  HD1 ARG A 220      69.979  47.664  56.879  1.00  0.00            
ATOM   3401  HD2 ARG A 220      68.799  48.854  56.189  1.00  0.00            
ATOM   3402  NE  ARG A 220      70.329  48.104  54.939  1.00  0.00            
ATOM   3403  HE  ARG A 220      70.529  47.284  54.379  1.00  0.00            
ATOM   3404  CZ  ARG A 220      70.739  49.284  54.459  1.00  0.00            
ATOM   3405  NH1 ARG A 220      70.599  50.424  55.149  1.00  0.00            
ATOM   3406 1HH1 ARG A 220      70.219  50.344  56.079  1.00  0.00            
ATOM   3407 2HH1 ARG A 220      70.889  51.284  54.719  1.00  0.00            
ATOM   3408  NH2 ARG A 220      71.339  49.344  53.259  1.00  0.00            
ATOM   3409 1HH2 ARG A 220      71.609  48.454  52.869  1.00  0.00            
ATOM   3410 2HH2 ARG A 220      71.939  50.134  53.079  1.00  0.00            
ATOM   3411  C   ARG A 220      67.609  44.554  58.049  1.00  0.00            
ATOM   3412  O   ARG A 220      68.819  44.754  58.139  1.00  0.00            
ATOM   3413  N   ALA A 221      66.959  43.554  58.649  1.00  0.00            
ATOM   3414  H   ALA A 221      65.979  43.474  58.409  1.00  0.00            
ATOM   3415  CA  ALA A 221      67.639  42.464  59.329  1.00  0.00            
ATOM   3416  HA  ALA A 221      68.629  42.824  59.599  1.00  0.00            
ATOM   3417  CB  ALA A 221      66.929  42.224  60.659  1.00  0.00            
ATOM   3418  HB1 ALA A 221      67.579  41.544  61.219  1.00  0.00            
ATOM   3419  HB2 ALA A 221      66.899  43.194  61.159  1.00  0.00            
ATOM   3420  HB3 ALA A 221      65.969  41.774  60.429  1.00  0.00            
ATOM   3421  C   ALA A 221      67.819  41.234  58.449  1.00  0.00            
ATOM   3422  O   ALA A 221      68.699  40.424  58.739  1.00  0.00            
ATOM   3423  N   VAL A 222      66.989  41.044  57.429  1.00  0.00            
ATOM   3424  H   VAL A 222      66.199  41.664  57.289  1.00  0.00            
ATOM   3425  CA  VAL A 222      66.999  39.954  56.469  1.00  0.00            
ATOM   3426  HA  VAL A 222      67.669  39.184  56.859  1.00  0.00            
ATOM   3427  CB  VAL A 222      65.659  39.254  56.309  1.00  0.00            
ATOM   3428  HB  VAL A 222      65.709  38.494  55.519  1.00  0.00            
ATOM   3429  CG1 VAL A 222      65.279  38.644  57.659  1.00  0.00            
ATOM   3430 1HG1 VAL A 222      64.329  38.144  57.499  1.00  0.00            
ATOM   3431 2HG1 VAL A 222      66.029  37.914  57.959  1.00  0.00            
ATOM   3432 3HG1 VAL A 222      65.179  39.394  58.439  1.00  0.00            
ATOM   3433  CG2 VAL A 222      64.449  40.114  55.949  1.00  0.00            
ATOM   3434 1HG2 VAL A 222      63.629  39.454  55.689  1.00  0.00            
ATOM   3435 2HG2 VAL A 222      64.109  40.754  56.759  1.00  0.00            
ATOM   3436 3HG2 VAL A 222      64.639  40.684  55.039  1.00  0.00            
ATOM   3437  C   VAL A 222      67.549  40.414  55.119  1.00  0.00            
ATOM   3438  O   VAL A 222      66.969  41.274  54.469  1.00  0.00            
ATOM   3439  N   PRO A 223      68.539  39.694  54.599  1.00  0.00            
ATOM   3440  CD  PRO A 223      69.509  38.894  55.329  1.00  0.00            
ATOM   3441  HD1 PRO A 223      69.059  38.034  55.809  1.00  0.00            
ATOM   3442  HD2 PRO A 223      70.019  39.564  56.019  1.00  0.00            
ATOM   3443  CG  PRO A 223      70.539  38.384  54.319  1.00  0.00            
ATOM   3444  HG1 PRO A 223      70.269  37.374  54.029  1.00  0.00            
ATOM   3445  HG2 PRO A 223      71.559  38.334  54.699  1.00  0.00            
ATOM   3446  CB  PRO A 223      70.389  39.364  53.169  1.00  0.00            
ATOM   3447  HB1 PRO A 223      70.619  38.954  52.189  1.00  0.00            
ATOM   3448  HB2 PRO A 223      71.059  40.184  53.409  1.00  0.00            
ATOM   3449  CA  PRO A 223      68.899  39.724  53.199  1.00  0.00            
ATOM   3450  HA  PRO A 223      68.749  40.714  52.769  1.00  0.00            
ATOM   3451  C   PRO A 223      68.009  38.724  52.469  1.00  0.00            
ATOM   3452  O   PRO A 223      67.169  38.034  53.049  1.00  0.00            
ATOM   3453  N   LEU A 224      68.089  38.744  51.139  1.00  0.00            
ATOM   3454  H   LEU A 224      68.889  39.174  50.709  1.00  0.00            
ATOM   3455  CA  LEU A 224      67.069  38.204  50.259  1.00  0.00            
ATOM   3456  HA  LEU A 224      66.089  38.604  50.539  1.00  0.00            
ATOM   3457  CB  LEU A 224      67.409  38.794  48.889  1.00  0.00            
ATOM   3458  HB1 LEU A 224      68.409  38.444  48.649  1.00  0.00            
ATOM   3459  HB2 LEU A 224      67.399  39.884  48.879  1.00  0.00            
ATOM   3460  CG  LEU A 224      66.519  38.434  47.699  1.00  0.00            
ATOM   3461  HG  LEU A 224      66.499  37.344  47.629  1.00  0.00            
ATOM   3462  CD1 LEU A 224      65.109  38.984  47.909  1.00  0.00            
ATOM   3463 1HD1 LEU A 224      64.539  38.744  47.009  1.00  0.00            
ATOM   3464 2HD1 LEU A 224      64.689  38.404  48.729  1.00  0.00            
ATOM   3465 3HD1 LEU A 224      65.109  40.064  48.019  1.00  0.00            
ATOM   3466  CD2 LEU A 224      67.039  38.984  46.379  1.00  0.00            
ATOM   3467 1HD2 LEU A 224      66.289  38.884  45.589  1.00  0.00            
ATOM   3468 2HD2 LEU A 224      67.249  40.044  46.519  1.00  0.00            
ATOM   3469 3HD2 LEU A 224      67.959  38.454  46.159  1.00  0.00            
ATOM   3470  C   LEU A 224      66.959  36.694  50.189  1.00  0.00            
ATOM   3471  O   LEU A 224      65.879  36.184  49.869  1.00  0.00            
ATOM   3472  N   GLU A 225      67.979  35.914  50.549  1.00  0.00            
ATOM   3473  H   GLU A 225      68.799  36.344  50.949  1.00  0.00            
ATOM   3474  CA  GLU A 225      67.909  34.464  50.499  1.00  0.00            
ATOM   3475  HA  GLU A 225      67.349  34.184  49.609  1.00  0.00            
ATOM   3476  CB  GLU A 225      69.239  33.714  50.479  1.00  0.00            
ATOM   3477  HB1 GLU A 225      69.079  32.784  49.939  1.00  0.00            
ATOM   3478  HB2 GLU A 225      69.499  33.504  51.519  1.00  0.00            
ATOM   3479  CG  GLU A 225      70.389  34.474  49.819  1.00  0.00            
ATOM   3480  HG1 GLU A 225      69.989  35.234  49.149  1.00  0.00            
ATOM   3481  HG2 GLU A 225      71.029  33.814  49.219  1.00  0.00            
ATOM   3482  CD  GLU A 225      71.189  35.194  50.889  1.00  0.00            
ATOM   3483  OE1 GLU A 225      70.589  35.954  51.679  1.00  0.00            
ATOM   3484  OE2 GLU A 225      72.379  34.874  51.069  1.00  0.00            
ATOM   3485  C   GLU A 225      67.019  33.934  51.609  1.00  0.00            
ATOM   3486  O   GLU A 225      66.319  32.934  51.509  1.00  0.00            
ATOM   3487  N   LYS A 226      67.089  34.594  52.769  1.00  0.00            
ATOM   3488  H   LYS A 226      67.659  35.434  52.769  1.00  0.00            
ATOM   3489  CA  LYS A 226      66.419  34.284  54.019  1.00  0.00            
ATOM   3490  HA  LYS A 226      66.359  33.204  54.179  1.00  0.00            
ATOM   3491  CB  LYS A 226      67.119  34.924  55.209  1.00  0.00            
ATOM   3492  HB1 LYS A 226      66.929  34.334  56.109  1.00  0.00            
ATOM   3493  HB2 LYS A 226      66.569  35.854  55.319  1.00  0.00            
ATOM   3494  CG  LYS A 226      68.609  35.234  55.079  1.00  0.00            
ATOM   3495  HG1 LYS A 226      68.919  35.794  55.959  1.00  0.00            
ATOM   3496  HG2 LYS A 226      68.789  35.854  54.199  1.00  0.00            
ATOM   3497  CD  LYS A 226      69.499  33.994  55.019  1.00  0.00            
ATOM   3498  HD1 LYS A 226      69.159  33.344  54.219  1.00  0.00            
ATOM   3499  HD2 LYS A 226      69.399  33.424  55.939  1.00  0.00            
ATOM   3500  CE  LYS A 226      70.949  34.414  54.759  1.00  0.00            
ATOM   3501  HE1 LYS A 226      70.959  35.104  53.919  1.00  0.00            
ATOM   3502  HE2 LYS A 226      71.539  33.554  54.439  1.00  0.00            
ATOM   3503  NZ  LYS A 226      71.579  34.894  55.989  1.00  0.00            
ATOM   3504  HZ1 LYS A 226      72.559  34.664  55.939  1.00  0.00            
ATOM   3505  HZ2 LYS A 226      71.549  35.894  56.159  1.00  0.00            
ATOM   3506  HZ3 LYS A 226      71.219  34.434  56.819  1.00  0.00            
ATOM   3507  C   LYS A 226      64.959  34.674  53.899  1.00  0.00            
ATOM   3508  O   LYS A 226      64.099  33.834  54.179  1.00  0.00            
ATOM   3509  N   LEU A 227      64.749  35.854  53.309  1.00  0.00            
ATOM   3510  H   LEU A 227      65.539  36.334  52.899  1.00  0.00            
ATOM   3511  CA  LEU A 227      63.459  36.364  52.899  1.00  0.00            
ATOM   3512  HA  LEU A 227      62.879  36.484  53.819  1.00  0.00            
ATOM   3513  CB  LEU A 227      63.719  37.744  52.309  1.00  0.00            
ATOM   3514  HB1 LEU A 227      64.319  37.654  51.409  1.00  0.00            
ATOM   3515  HB2 LEU A 227      64.319  38.204  53.099  1.00  0.00            
ATOM   3516  CG  LEU A 227      62.559  38.694  52.019  1.00  0.00            
ATOM   3517  HG  LEU A 227      62.979  39.694  51.859  1.00  0.00            
ATOM   3518  CD1 LEU A 227      61.799  38.194  50.799  1.00  0.00            
ATOM   3519 1HD1 LEU A 227      61.129  38.984  50.439  1.00  0.00            
ATOM   3520 2HD1 LEU A 227      62.539  37.854  50.069  1.00  0.00            
ATOM   3521 3HD1 LEU A 227      61.239  37.294  51.069  1.00  0.00            
ATOM   3522  CD2 LEU A 227      61.619  38.854  53.209  1.00  0.00            
ATOM   3523 1HD2 LEU A 227      60.839  39.554  52.919  1.00  0.00            
ATOM   3524 2HD2 LEU A 227      61.169  37.904  53.509  1.00  0.00            
ATOM   3525 3HD2 LEU A 227      62.129  39.264  54.079  1.00  0.00            
ATOM   3526  C   LEU A 227      62.699  35.384  51.999  1.00  0.00            
ATOM   3527  O   LEU A 227      61.519  35.154  52.219  1.00  0.00            
ATOM   3528  N   ALA A 228      63.379  34.724  51.059  1.00  0.00            
ATOM   3529  H   ALA A 228      64.339  34.984  50.909  1.00  0.00            
ATOM   3530  CA  ALA A 228      62.779  33.814  50.109  1.00  0.00            
ATOM   3531  HA  ALA A 228      62.099  34.424  49.509  1.00  0.00            
ATOM   3532  CB  ALA A 228      63.919  33.294  49.239  1.00  0.00            
ATOM   3533  HB1 ALA A 228      63.629  32.964  48.239  1.00  0.00            
ATOM   3534  HB2 ALA A 228      64.629  34.094  49.029  1.00  0.00            
ATOM   3535  HB3 ALA A 228      64.409  32.464  49.739  1.00  0.00            
ATOM   3536  C   ALA A 228      61.949  32.654  50.639  1.00  0.00            
ATOM   3537  O   ALA A 228      61.119  32.164  49.869  1.00  0.00            
ATOM   3538  N   THR A 229      62.189  32.154  51.859  1.00  0.00            
ATOM   3539  H   THR A 229      63.019  32.504  52.299  1.00  0.00            
ATOM   3540  CA  THR A 229      61.459  31.054  52.459  1.00  0.00            
ATOM   3541  HA  THR A 229      61.509  30.144  51.859  1.00  0.00            
ATOM   3542  CB  THR A 229      62.119  30.704  53.789  1.00  0.00            
ATOM   3543  HB  THR A 229      62.129  31.584  54.429  1.00  0.00            
ATOM   3544  CG2 THR A 229      61.439  29.544  54.519  1.00  0.00            
ATOM   3545 1HG2 THR A 229      61.989  29.394  55.449  1.00  0.00            
ATOM   3546 2HG2 THR A 229      60.429  29.824  54.819  1.00  0.00            
ATOM   3547 3HG2 THR A 229      61.389  28.634  53.919  1.00  0.00            
ATOM   3548  OG1 THR A 229      63.439  30.294  53.489  1.00  0.00            
ATOM   3549  HG1 THR A 229      63.889  30.034  54.299  1.00  0.00            
ATOM   3550  C   THR A 229      60.009  31.484  52.629  1.00  0.00            
ATOM   3551  O   THR A 229      59.079  30.764  52.259  1.00  0.00            
ATOM   3552  N   LEU A 230      59.789  32.734  53.019  1.00  0.00            
ATOM   3553  H   LEU A 230      60.519  33.424  52.939  1.00  0.00            
ATOM   3554  CA  LEU A 230      58.479  33.204  53.449  1.00  0.00            
ATOM   3555  HA  LEU A 230      57.999  32.474  54.089  1.00  0.00            
ATOM   3556  CB  LEU A 230      58.679  34.524  54.189  1.00  0.00            
ATOM   3557  HB1 LEU A 230      57.739  34.894  54.599  1.00  0.00            
ATOM   3558  HB2 LEU A 230      58.939  35.274  53.439  1.00  0.00            
ATOM   3559  CG  LEU A 230      59.719  34.544  55.309  1.00  0.00            
ATOM   3560  HG  LEU A 230      60.709  34.204  54.999  1.00  0.00            
ATOM   3561  CD1 LEU A 230      59.899  35.954  55.849  1.00  0.00            
ATOM   3562 1HD1 LEU A 230      60.729  35.884  56.549  1.00  0.00            
ATOM   3563 2HD1 LEU A 230      60.199  36.694  55.109  1.00  0.00            
ATOM   3564 3HD1 LEU A 230      58.999  36.284  56.369  1.00  0.00            
ATOM   3565  CD2 LEU A 230      59.259  33.644  56.459  1.00  0.00            
ATOM   3566 1HD2 LEU A 230      59.989  33.674  57.269  1.00  0.00            
ATOM   3567 2HD2 LEU A 230      58.289  34.024  56.769  1.00  0.00            
ATOM   3568 3HD2 LEU A 230      59.169  32.604  56.129  1.00  0.00            
ATOM   3569  C   LEU A 230      57.619  33.394  52.199  1.00  0.00            
ATOM   3570  O   LEU A 230      56.399  33.264  52.219  1.00  0.00            
ATOM   3571  N   LEU A 231      58.219  33.734  51.059  1.00  0.00            
ATOM   3572  H   LEU A 231      59.219  33.894  51.029  1.00  0.00            
ATOM   3573  CA  LEU A 231      57.569  33.884  49.779  1.00  0.00            
ATOM   3574  HA  LEU A 231      56.759  34.614  49.789  1.00  0.00            
ATOM   3575  CB  LEU A 231      58.629  34.294  48.759  1.00  0.00            
ATOM   3576  HB1 LEU A 231      58.149  34.544  47.809  1.00  0.00            
ATOM   3577  HB2 LEU A 231      59.349  33.494  48.559  1.00  0.00            
ATOM   3578  CG  LEU A 231      59.389  35.574  49.139  1.00  0.00            
ATOM   3579  HG  LEU A 231      60.059  35.304  49.949  1.00  0.00            
ATOM   3580  CD1 LEU A 231      60.249  36.044  47.969  1.00  0.00            
ATOM   3581 1HD1 LEU A 231      60.869  36.884  48.289  1.00  0.00            
ATOM   3582 2HD1 LEU A 231      60.909  35.244  47.649  1.00  0.00            
ATOM   3583 3HD1 LEU A 231      59.659  36.264  47.079  1.00  0.00            
ATOM   3584  CD2 LEU A 231      58.549  36.754  49.609  1.00  0.00            
ATOM   3585 1HD2 LEU A 231      59.169  37.634  49.759  1.00  0.00            
ATOM   3586 2HD2 LEU A 231      57.819  36.914  48.809  1.00  0.00            
ATOM   3587 3HD2 LEU A 231      58.029  36.444  50.519  1.00  0.00            
ATOM   3588  C   LEU A 231      56.899  32.594  49.329  1.00  0.00            
ATOM   3589  O   LEU A 231      55.739  32.614  48.919  1.00  0.00            
ATOM   3590  N   GLN A 232      57.569  31.454  49.529  1.00  0.00            
ATOM   3591  H   GLN A 232      58.509  31.574  49.899  1.00  0.00            
ATOM   3592  CA  GLN A 232      57.009  30.134  49.319  1.00  0.00            
ATOM   3593  HA  GLN A 232      56.409  30.224  48.419  1.00  0.00            
ATOM   3594  CB  GLN A 232      58.109  29.084  49.189  1.00  0.00            
ATOM   3595  HB1 GLN A 232      57.619  28.114  49.169  1.00  0.00            
ATOM   3596  HB2 GLN A 232      58.819  29.084  50.019  1.00  0.00            
ATOM   3597  CG  GLN A 232      58.989  29.154  47.939  1.00  0.00            
ATOM   3598  HG1 GLN A 232      59.809  28.434  47.999  1.00  0.00            
ATOM   3599  HG2 GLN A 232      59.429  30.144  47.869  1.00  0.00            
ATOM   3600  CD  GLN A 232      58.259  28.804  46.659  1.00  0.00            
ATOM   3601  OE1 GLN A 232      57.029  28.714  46.599  1.00  0.00            
ATOM   3602  NE2 GLN A 232      58.939  28.454  45.569  1.00  0.00            
ATOM   3603 1HE2 GLN A 232      59.929  28.274  45.549  1.00  0.00            
ATOM   3604 2HE2 GLN A 232      58.399  27.984  44.849  1.00  0.00            
ATOM   3605  C   GLN A 232      55.979  29.754  50.369  1.00  0.00            
ATOM   3606  O   GLN A 232      55.479  28.634  50.309  1.00  0.00            
ATOM   3607  N   ARG A 233      55.509  30.624  51.269  1.00  0.00            
ATOM   3608  H   ARG A 233      55.969  31.514  51.359  1.00  0.00            
ATOM   3609  CA  ARG A 233      54.399  30.404  52.179  1.00  0.00            
ATOM   3610  HA  ARG A 233      53.909  29.444  52.029  1.00  0.00            
ATOM   3611  CB  ARG A 233      54.859  30.334  53.629  1.00  0.00            
ATOM   3612  HB1 ARG A 233      54.009  30.204  54.299  1.00  0.00            
ATOM   3613  HB2 ARG A 233      55.279  31.284  53.939  1.00  0.00            
ATOM   3614  CG  ARG A 233      55.869  29.224  53.919  1.00  0.00            
ATOM   3615  HG1 ARG A 233      56.309  29.354  54.909  1.00  0.00            
ATOM   3616  HG2 ARG A 233      56.709  29.254  53.229  1.00  0.00            
ATOM   3617  CD  ARG A 233      55.249  27.844  53.699  1.00  0.00            
ATOM   3618  HD1 ARG A 233      54.829  27.744  52.699  1.00  0.00            
ATOM   3619  HD2 ARG A 233      54.399  27.684  54.369  1.00  0.00            
ATOM   3620  NE  ARG A 233      56.269  26.804  53.829  1.00  0.00            
ATOM   3621  HE  ARG A 233      56.689  26.504  52.959  1.00  0.00            
ATOM   3622  CZ  ARG A 233      56.889  26.464  54.969  1.00  0.00            
ATOM   3623  NH1 ARG A 233      56.529  26.924  56.169  1.00  0.00            
ATOM   3624 1HH1 ARG A 233      55.739  27.554  56.199  1.00  0.00            
ATOM   3625 2HH1 ARG A 233      57.259  26.914  56.869  1.00  0.00            
ATOM   3626  NH2 ARG A 233      57.969  25.674  54.859  1.00  0.00            
ATOM   3627 1HH2 ARG A 233      58.119  25.204  53.979  1.00  0.00            
ATOM   3628 2HH2 ARG A 233      58.499  25.404  55.669  1.00  0.00            
ATOM   3629  C   ARG A 233      53.289  31.434  52.029  1.00  0.00            
ATOM   3630  O   ARG A 233      52.319  31.434  52.779  1.00  0.00            
ATOM   3631  N   ALA A 234      53.409  32.344  51.049  1.00  0.00            
ATOM   3632  H   ALA A 234      54.269  32.344  50.519  1.00  0.00            
ATOM   3633  CA  ALA A 234      52.639  33.554  50.879  1.00  0.00            
ATOM   3634  HA  ALA A 234      51.869  33.624  51.649  1.00  0.00            
ATOM   3635  CB  ALA A 234      53.619  34.674  51.199  1.00  0.00            
ATOM   3636  HB1 ALA A 234      53.039  35.594  51.329  1.00  0.00            
ATOM   3637  HB2 ALA A 234      54.199  34.494  52.099  1.00  0.00            
ATOM   3638  HB3 ALA A 234      54.299  34.774  50.359  1.00  0.00            
ATOM   3639  C   ALA A 234      51.949  33.714  49.529  1.00  0.00            
ATOM   3640  O   ALA A 234      51.929  34.844  49.039  1.00  0.00            
ATOM   3641  N   PRO A 235      51.429  32.704  48.829  1.00  0.00            
ATOM   3642  CD  PRO A 235      51.329  31.304  49.199  1.00  0.00            
ATOM   3643  HD1 PRO A 235      50.969  31.124  50.209  1.00  0.00            
ATOM   3644  HD2 PRO A 235      52.339  30.894  49.119  1.00  0.00            
ATOM   3645  CG  PRO A 235      50.409  30.684  48.159  1.00  0.00            
ATOM   3646  HG1 PRO A 235      49.389  30.784  48.529  1.00  0.00            
ATOM   3647  HG2 PRO A 235      50.639  29.624  48.029  1.00  0.00            
ATOM   3648  CB  PRO A 235      50.489  31.584  46.929  1.00  0.00            
ATOM   3649  HB1 PRO A 235      49.509  31.564  46.449  1.00  0.00            
ATOM   3650  HB2 PRO A 235      51.259  31.214  46.259  1.00  0.00            
ATOM   3651  CA  PRO A 235      50.909  32.934  47.499  1.00  0.00            
ATOM   3652  HA  PRO A 235      51.719  33.374  46.909  1.00  0.00            
ATOM   3653  C   PRO A 235      49.809  33.974  47.429  1.00  0.00            
ATOM   3654  O   PRO A 235      49.699  34.614  46.389  1.00  0.00            
ATOM   3655  N   GLN A 236      49.039  34.124  48.519  1.00  0.00            
ATOM   3656  H   GLN A 236      49.219  33.564  49.349  1.00  0.00            
ATOM   3657  CA  GLN A 236      48.009  35.124  48.659  1.00  0.00            
ATOM   3658  HA  GLN A 236      47.529  35.204  47.679  1.00  0.00            
ATOM   3659  CB  GLN A 236      46.929  34.734  49.659  1.00  0.00            
ATOM   3660  HB1 GLN A 236      46.679  33.704  49.389  1.00  0.00            
ATOM   3661  HB2 GLN A 236      46.069  35.364  49.419  1.00  0.00            
ATOM   3662  CG  GLN A 236      47.349  34.824  51.129  1.00  0.00            
ATOM   3663  HG1 GLN A 236      46.529  34.384  51.689  1.00  0.00            
ATOM   3664  HG2 GLN A 236      47.449  35.874  51.389  1.00  0.00            
ATOM   3665  CD  GLN A 236      48.639  34.154  51.569  1.00  0.00            
ATOM   3666  OE1 GLN A 236      48.909  33.044  51.099  1.00  0.00            
ATOM   3667  NE2 GLN A 236      49.509  34.674  52.429  1.00  0.00            
ATOM   3668 1HE2 GLN A 236      49.259  35.574  52.819  1.00  0.00            
ATOM   3669 2HE2 GLN A 236      50.079  34.024  52.939  1.00  0.00            
ATOM   3670  C   GLN A 236      48.439  36.554  48.939  1.00  0.00            
ATOM   3671  O   GLN A 236      47.579  37.394  49.179  1.00  0.00            
ATOM   3672  N   LEU A 237      49.739  36.884  48.959  1.00  0.00            
ATOM   3673  H   LEU A 237      50.349  36.114  48.729  1.00  0.00            
ATOM   3674  CA  LEU A 237      50.299  38.164  49.339  1.00  0.00            
ATOM   3675  HA  LEU A 237      49.849  38.434  50.299  1.00  0.00            
ATOM   3676  CB  LEU A 237      51.769  37.884  49.609  1.00  0.00            
ATOM   3677  HB1 LEU A 237      52.279  37.614  48.689  1.00  0.00            
ATOM   3678  HB2 LEU A 237      51.809  36.984  50.229  1.00  0.00            
ATOM   3679  CG  LEU A 237      52.549  39.004  50.299  1.00  0.00            
ATOM   3680  HG  LEU A 237      52.389  39.934  49.749  1.00  0.00            
ATOM   3681  CD1 LEU A 237      52.129  39.074  51.759  1.00  0.00            
ATOM   3682 1HD1 LEU A 237      52.509  40.014  52.169  1.00  0.00            
ATOM   3683 2HD1 LEU A 237      51.039  39.104  51.819  1.00  0.00            
ATOM   3684 3HD1 LEU A 237      52.579  38.264  52.329  1.00  0.00            
ATOM   3685  CD2 LEU A 237      54.039  38.684  50.229  1.00  0.00            
ATOM   3686 1HD2 LEU A 237      54.609  39.514  50.649  1.00  0.00            
ATOM   3687 2HD2 LEU A 237      54.409  37.804  50.769  1.00  0.00            
ATOM   3688 3HD2 LEU A 237      54.289  38.594  49.169  1.00  0.00            
ATOM   3689  C   LEU A 237      50.049  39.294  48.349  1.00  0.00            
ATOM   3690  O   LEU A 237      50.439  39.174  47.189  1.00  0.00            
ATOM   3691  N   GLU A 238      49.509  40.444  48.769  1.00  0.00            
ATOM   3692  H   GLU A 238      49.249  40.434  49.749  1.00  0.00            
ATOM   3693  CA  GLU A 238      49.279  41.654  48.009  1.00  0.00            
ATOM   3694  HA  GLU A 238      49.179  41.344  46.969  1.00  0.00            
ATOM   3695  CB  GLU A 238      47.939  42.254  48.419  1.00  0.00            
ATOM   3696  HB1 GLU A 238      47.909  43.294  48.109  1.00  0.00            
ATOM   3697  HB2 GLU A 238      47.959  42.294  49.509  1.00  0.00            
ATOM   3698  CG  GLU A 238      46.739  41.444  47.929  1.00  0.00            
ATOM   3699  HG1 GLU A 238      46.669  40.534  48.529  1.00  0.00            
ATOM   3700  HG2 GLU A 238      46.949  41.154  46.899  1.00  0.00            
ATOM   3701  CD  GLU A 238      45.439  42.224  48.019  1.00  0.00            
ATOM   3702  OE1 GLU A 238      44.649  41.994  48.959  1.00  0.00            
ATOM   3703  OE2 GLU A 238      45.189  43.134  47.189  1.00  0.00            
ATOM   3704  C   GLU A 238      50.439  42.634  48.089  1.00  0.00            
ATOM   3705  O   GLU A 238      50.709  43.374  47.149  1.00  0.00            
ATOM   3706  N   GLU A 239      51.229  42.634  49.169  1.00  0.00            
ATOM   3707  H   GLU A 239      50.949  41.954  49.859  1.00  0.00            
ATOM   3708  CA  GLU A 239      52.439  43.414  49.309  1.00  0.00            
ATOM   3709  HA  GLU A 239      52.739  43.734  48.309  1.00  0.00            
ATOM   3710  CB  GLU A 239      52.259  44.704  50.109  1.00  0.00            
ATOM   3711  HB1 GLU A 239      53.159  45.274  49.879  1.00  0.00            
ATOM   3712  HB2 GLU A 239      52.299  44.454  51.169  1.00  0.00            
ATOM   3713  CG  GLU A 239      50.989  45.514  49.879  1.00  0.00            
ATOM   3714  HG1 GLU A 239      50.229  44.924  50.399  1.00  0.00            
ATOM   3715  HG2 GLU A 239      50.769  45.724  48.829  1.00  0.00            
ATOM   3716  CD  GLU A 239      51.129  46.874  50.559  1.00  0.00            
ATOM   3717  OE1 GLU A 239      50.909  47.014  51.779  1.00  0.00            
ATOM   3718  OE2 GLU A 239      51.669  47.794  49.909  1.00  0.00            
ATOM   3719  C   GLU A 239      53.569  42.574  49.889  1.00  0.00            
ATOM   3720  O   GLU A 239      53.449  42.074  51.009  1.00  0.00            
ATOM   3721  N   LEU A 240      54.699  42.614  49.179  1.00  0.00            
ATOM   3722  H   LEU A 240      54.679  43.094  48.289  1.00  0.00            
ATOM   3723  CA  LEU A 240      55.959  42.194  49.759  1.00  0.00            
ATOM   3724  HA  LEU A 240      55.769  41.614  50.659  1.00  0.00            
ATOM   3725  CB  LEU A 240      56.659  41.234  48.809  1.00  0.00            
ATOM   3726  HB1 LEU A 240      56.759  41.754  47.859  1.00  0.00            
ATOM   3727  HB2 LEU A 240      56.119  40.294  48.659  1.00  0.00            
ATOM   3728  CG  LEU A 240      58.059  40.784  49.219  1.00  0.00            
ATOM   3729  HG  LEU A 240      58.729  41.644  49.299  1.00  0.00            
ATOM   3730  CD1 LEU A 240      57.949  40.024  50.529  1.00  0.00            
ATOM   3731 1HD1 LEU A 240      58.929  39.704  50.889  1.00  0.00            
ATOM   3732 2HD1 LEU A 240      57.639  40.694  51.329  1.00  0.00            
ATOM   3733 3HD1 LEU A 240      57.319  39.134  50.469  1.00  0.00            
ATOM   3734  CD2 LEU A 240      58.619  39.834  48.159  1.00  0.00            
ATOM   3735 1HD2 LEU A 240      59.559  39.374  48.459  1.00  0.00            
ATOM   3736 2HD2 LEU A 240      57.969  38.974  47.989  1.00  0.00            
ATOM   3737 3HD2 LEU A 240      58.739  40.394  47.239  1.00  0.00            
ATOM   3738  C   LEU A 240      56.749  43.454  50.079  1.00  0.00            
ATOM   3739  O   LEU A 240      56.659  44.454  49.369  1.00  0.00            
ATOM   3740  N   GLY A 241      57.519  43.434  51.169  1.00  0.00            
ATOM   3741  H   GLY A 241      57.459  42.614  51.759  1.00  0.00            
ATOM   3742  CA  GLY A 241      58.639  44.324  51.399  1.00  0.00            
ATOM   3743  HA1 GLY A 241      58.359  45.094  52.119  1.00  0.00            
ATOM   3744  HA2 GLY A 241      58.899  44.814  50.459  1.00  0.00            
ATOM   3745  C   GLY A 241      59.849  43.554  51.919  1.00  0.00            
ATOM   3746  O   GLY A 241      59.739  42.724  52.819  1.00  0.00            
ATOM   3747  N   THR A 242      61.009  43.884  51.359  1.00  0.00            
ATOM   3748  H   THR A 242      61.049  44.634  50.689  1.00  0.00            
ATOM   3749  CA  THR A 242      62.269  43.254  51.699  1.00  0.00            
ATOM   3750  HA  THR A 242      62.069  42.384  52.329  1.00  0.00            
ATOM   3751  CB  THR A 242      63.009  42.744  50.469  1.00  0.00            
ATOM   3752  HB  THR A 242      63.149  43.554  49.739  1.00  0.00            
ATOM   3753  CG2 THR A 242      64.349  42.054  50.699  1.00  0.00            
ATOM   3754 1HG2 THR A 242      64.639  41.534  49.779  1.00  0.00            
ATOM   3755 2HG2 THR A 242      65.139  42.804  50.759  1.00  0.00            
ATOM   3756 3HG2 THR A 242      64.389  41.304  51.489  1.00  0.00            
ATOM   3757  OG1 THR A 242      62.179  41.764  49.899  1.00  0.00            
ATOM   3758  HG1 THR A 242      61.349  42.164  49.629  1.00  0.00            
ATOM   3759  C   THR A 242      63.189  44.164  52.499  1.00  0.00            
ATOM   3760  O   THR A 242      63.169  45.374  52.259  1.00  0.00            
ATOM   3761  N   GLY A 243      64.049  43.644  53.379  1.00  0.00            
ATOM   3762  H   GLY A 243      64.089  42.644  53.499  1.00  0.00            
ATOM   3763  CA  GLY A 243      65.209  44.364  53.859  1.00  0.00            
ATOM   3764  HA1 GLY A 243      65.659  43.844  54.709  1.00  0.00            
ATOM   3765  HA2 GLY A 243      64.889  45.344  54.199  1.00  0.00            
ATOM   3766  C   GLY A 243      66.249  44.544  52.759  1.00  0.00            
ATOM   3767  O   GLY A 243      65.999  45.134  51.709  1.00  0.00            
ATOM   3768  N   GLY A 244      67.449  44.014  52.999  1.00  0.00            
ATOM   3769  H   GLY A 244      67.649  43.454  53.819  1.00  0.00            
ATOM   3770  CA  GLY A 244      68.459  44.024  51.959  1.00  0.00            
ATOM   3771  HA1 GLY A 244      69.409  43.704  52.379  1.00  0.00            
ATOM   3772  HA2 GLY A 244      68.589  45.054  51.629  1.00  0.00            
ATOM   3773  C   GLY A 244      68.099  43.134  50.769  1.00  0.00            
ATOM   3774  O   GLY A 244      67.899  41.934  50.919  1.00  0.00            
ATOM   3775  N   TYR A 245      68.059  43.674  49.549  1.00  0.00            
ATOM   3776  H   TYR A 245      68.219  44.674  49.509  1.00  0.00            
ATOM   3777  CA  TYR A 245      67.889  42.974  48.299  1.00  0.00            
ATOM   3778  HA  TYR A 245      67.329  42.064  48.539  1.00  0.00            
ATOM   3779  CB  TYR A 245      67.019  43.834  47.389  1.00  0.00            
ATOM   3780  HB1 TYR A 245      67.569  44.654  46.939  1.00  0.00            
ATOM   3781  HB2 TYR A 245      66.169  44.194  47.969  1.00  0.00            
ATOM   3782  CG  TYR A 245      66.389  43.054  46.259  1.00  0.00            
ATOM   3783  CD1 TYR A 245      65.159  42.434  46.529  1.00  0.00            
ATOM   3784  HD1 TYR A 245      64.659  42.574  47.479  1.00  0.00            
ATOM   3785  CE1 TYR A 245      64.579  41.604  45.569  1.00  0.00            
ATOM   3786  HE1 TYR A 245      63.619  41.124  45.709  1.00  0.00            
ATOM   3787  CZ  TYR A 245      65.209  41.444  44.319  1.00  0.00            
ATOM   3788  OH  TYR A 245      64.619  40.704  43.329  1.00  0.00            
ATOM   3789  HH  TYR A 245      65.149  40.594  42.539  1.00  0.00            
ATOM   3790  CE2 TYR A 245      66.419  42.104  44.029  1.00  0.00            
ATOM   3791  HE2 TYR A 245      66.879  41.984  43.059  1.00  0.00            
ATOM   3792  CD2 TYR A 245      66.999  42.924  45.009  1.00  0.00            
ATOM   3793  HD2 TYR A 245      67.969  43.384  44.879  1.00  0.00            
ATOM   3794  C   TYR A 245      69.229  42.434  47.819  1.00  0.00            
ATOM   3795  O   TYR A 245      69.609  42.524  46.649  1.00  0.00            
ATOM   3796  N   THR A 246      69.939  41.814  48.769  1.00  0.00            
ATOM   3797  H   THR A 246      69.459  41.594  49.629  1.00  0.00            
ATOM   3798  CA  THR A 246      71.339  41.474  48.809  1.00  0.00            
ATOM   3799  HA  THR A 246      71.799  41.594  47.829  1.00  0.00            
ATOM   3800  CB  THR A 246      72.059  42.394  49.799  1.00  0.00            
ATOM   3801  HB  THR A 246      71.779  43.404  49.479  1.00  0.00            
ATOM   3802  CG2 THR A 246      71.669  42.244  51.259  1.00  0.00            
ATOM   3803 1HG2 THR A 246      71.949  43.184  51.729  1.00  0.00            
ATOM   3804 2HG2 THR A 246      70.589  42.124  51.289  1.00  0.00            
ATOM   3805 3HG2 THR A 246      72.179  41.404  51.729  1.00  0.00            
ATOM   3806  OG1 THR A 246      73.449  42.204  49.729  1.00  0.00            
ATOM   3807  HG1 THR A 246      73.769  42.864  49.119  1.00  0.00            
ATOM   3808  C   THR A 246      71.429  40.004  49.189  1.00  0.00            
ATOM   3809  O   THR A 246      70.469  39.474  49.749  1.00  0.00            
ATOM   3810  N   ALA A 247      72.449  39.264  48.759  1.00  0.00            
ATOM   3811  H   ALA A 247      73.229  39.734  48.319  1.00  0.00            
ATOM   3812  CA  ALA A 247      72.589  37.824  48.919  1.00  0.00            
ATOM   3813  HA  ALA A 247      72.259  37.594  49.929  1.00  0.00            
ATOM   3814  CB  ALA A 247      71.649  37.234  47.869  1.00  0.00            
ATOM   3815  HB1 ALA A 247      71.679  36.154  47.999  1.00  0.00            
ATOM   3816  HB2 ALA A 247      70.649  37.584  48.109  1.00  0.00            
ATOM   3817  HB3 ALA A 247      71.989  37.414  46.849  1.00  0.00            
ATOM   3818  C   ALA A 247      73.979  37.264  48.659  1.00  0.00            
ATOM   3819  O   ALA A 247      74.819  37.904  48.029  1.00  0.00            
ATOM   3820  N   GLU A 248      74.269  36.024  49.069  1.00  0.00            
ATOM   3821  H   GLU A 248      73.509  35.564  49.559  1.00  0.00            
ATOM   3822  CA  GLU A 248      75.219  35.134  48.439  1.00  0.00            
ATOM   3823  HA  GLU A 248      76.169  35.644  48.569  1.00  0.00            
ATOM   3824  CB  GLU A 248      75.299  33.814  49.199  1.00  0.00            
ATOM   3825  HB1 GLU A 248      74.369  33.274  49.039  1.00  0.00            
ATOM   3826  HB2 GLU A 248      75.289  33.984  50.279  1.00  0.00            
ATOM   3827  CG  GLU A 248      76.479  32.964  48.729  1.00  0.00            
ATOM   3828  HG1 GLU A 248      77.419  33.474  48.949  1.00  0.00            
ATOM   3829  HG2 GLU A 248      76.299  32.854  47.659  1.00  0.00            
ATOM   3830  CD  GLU A 248      76.489  31.574  49.339  1.00  0.00            
ATOM   3831  OE1 GLU A 248      76.289  31.434  50.569  1.00  0.00            
ATOM   3832  OE2 GLU A 248      76.749  30.594  48.599  1.00  0.00            
ATOM   3833  C   GLU A 248      74.779  34.904  46.999  1.00  0.00            
ATOM   3834  O   GLU A 248      73.629  34.594  46.699  1.00  0.00            
ATOM   3835  N   VAL A 249      75.659  35.184  46.039  1.00  0.00            
ATOM   3836  H   VAL A 249      76.639  35.334  46.249  1.00  0.00            
ATOM   3837  CA  VAL A 249      75.259  35.324  44.649  1.00  0.00            
ATOM   3838  HA  VAL A 249      74.269  35.774  44.619  1.00  0.00            
ATOM   3839  CB  VAL A 249      76.149  36.244  43.819  1.00  0.00            
ATOM   3840  HB  VAL A 249      77.159  35.844  43.819  1.00  0.00            
ATOM   3841  CG1 VAL A 249      75.729  36.484  42.369  1.00  0.00            
ATOM   3842 1HG1 VAL A 249      76.279  37.284  41.879  1.00  0.00            
ATOM   3843 2HG1 VAL A 249      75.979  35.614  41.759  1.00  0.00            
ATOM   3844 3HG1 VAL A 249      74.659  36.674  42.289  1.00  0.00            
ATOM   3845  CG2 VAL A 249      76.259  37.614  44.489  1.00  0.00            
ATOM   3846 1HG2 VAL A 249      76.909  38.244  43.889  1.00  0.00            
ATOM   3847 2HG2 VAL A 249      75.259  38.044  44.489  1.00  0.00            
ATOM   3848 3HG2 VAL A 249      76.749  37.564  45.459  1.00  0.00            
ATOM   3849  C   VAL A 249      75.199  33.924  44.059  1.00  0.00            
ATOM   3850  O   VAL A 249      76.139  33.394  43.479  1.00  0.00            
ATOM   3851  N   ARG A 250      74.009  33.324  44.189  1.00  0.00            
ATOM   3852  H   ARG A 250      73.289  33.874  44.639  1.00  0.00            
ATOM   3853  CA  ARG A 250      73.749  31.934  43.869  1.00  0.00            
ATOM   3854  HA  ARG A 250      74.679  31.494  43.499  1.00  0.00            
ATOM   3855  CB  ARG A 250      73.279  31.174  45.109  1.00  0.00            
ATOM   3856  HB1 ARG A 250      73.049  30.144  44.829  1.00  0.00            
ATOM   3857  HB2 ARG A 250      72.349  31.624  45.449  1.00  0.00            
ATOM   3858  CG  ARG A 250      74.209  31.064  46.309  1.00  0.00            
ATOM   3859  HG1 ARG A 250      74.379  32.064  46.719  1.00  0.00            
ATOM   3860  HG2 ARG A 250      75.159  30.624  45.989  1.00  0.00            
ATOM   3861  CD  ARG A 250      73.579  30.244  47.429  1.00  0.00            
ATOM   3862  HD1 ARG A 250      72.579  30.654  47.589  1.00  0.00            
ATOM   3863  HD2 ARG A 250      74.149  30.284  48.359  1.00  0.00            
ATOM   3864  NE  ARG A 250      73.419  28.844  47.039  1.00  0.00            
ATOM   3865  HE  ARG A 250      72.529  28.594  46.639  1.00  0.00            
ATOM   3866  CZ  ARG A 250      74.429  27.964  46.979  1.00  0.00            
ATOM   3867  NH1 ARG A 250      75.669  28.264  47.389  1.00  0.00            
ATOM   3868 1HH1 ARG A 250      75.859  29.154  47.829  1.00  0.00            
ATOM   3869 2HH1 ARG A 250      76.429  27.594  47.349  1.00  0.00            
ATOM   3870  NH2 ARG A 250      74.229  26.794  46.359  1.00  0.00            
ATOM   3871 1HH2 ARG A 250      73.319  26.654  45.939  1.00  0.00            
ATOM   3872 2HH2 ARG A 250      74.979  26.134  46.239  1.00  0.00            
ATOM   3873  C   ARG A 250      72.719  31.924  42.749  1.00  0.00            
ATOM   3874  O   ARG A 250      71.629  32.444  42.999  1.00  0.00            
ATOM   3875  N   PRO A 251      72.879  31.204  41.639  1.00  0.00            
ATOM   3876  CD  PRO A 251      74.179  30.904  41.069  1.00  0.00            
ATOM   3877  HD1 PRO A 251      74.449  29.914  41.419  1.00  0.00            
ATOM   3878  HD2 PRO A 251      74.829  31.754  41.279  1.00  0.00            
ATOM   3879  CG  PRO A 251      73.929  30.744  39.569  1.00  0.00            
ATOM   3880  HG1 PRO A 251      74.659  30.064  39.129  1.00  0.00            
ATOM   3881  HG2 PRO A 251      73.969  31.694  39.039  1.00  0.00            
ATOM   3882  CB  PRO A 251      72.499  30.204  39.539  1.00  0.00            
ATOM   3883  HB1 PRO A 251      72.489  29.134  39.719  1.00  0.00            
ATOM   3884  HB2 PRO A 251      72.069  30.394  38.559  1.00  0.00            
ATOM   3885  CA  PRO A 251      71.809  30.914  40.709  1.00  0.00            
ATOM   3886  HA  PRO A 251      71.499  31.884  40.329  1.00  0.00            
ATOM   3887  C   PRO A 251      70.639  30.104  41.239  1.00  0.00            
ATOM   3888  O   PRO A 251      69.479  30.374  40.959  1.00  0.00            
ATOM   3889  N   ASP A 252      70.909  29.134  42.119  1.00  0.00            
ATOM   3890  H   ASP A 252      71.859  28.874  42.339  1.00  0.00            
ATOM   3891  CA  ASP A 252      69.879  28.304  42.709  1.00  0.00            
ATOM   3892  HA  ASP A 252      69.279  27.904  41.889  1.00  0.00            
ATOM   3893  CB  ASP A 252      70.479  27.174  43.529  1.00  0.00            
ATOM   3894  HB1 ASP A 252      70.809  26.394  42.839  1.00  0.00            
ATOM   3895  HB2 ASP A 252      69.659  26.694  44.059  1.00  0.00            
ATOM   3896  CG  ASP A 252      71.609  27.524  44.489  1.00  0.00            
ATOM   3897  OD1 ASP A 252      71.399  27.454  45.719  1.00  0.00            
ATOM   3898  OD2 ASP A 252      72.749  27.744  44.009  1.00  0.00            
ATOM   3899  C   ASP A 252      68.909  29.104  43.579  1.00  0.00            
ATOM   3900  O   ASP A 252      67.779  28.684  43.789  1.00  0.00            
ATOM   3901  N   VAL A 253      69.389  30.194  44.179  1.00  0.00            
ATOM   3902  H   VAL A 253      70.329  30.424  43.889  1.00  0.00            
ATOM   3903  CA  VAL A 253      68.549  31.114  44.909  1.00  0.00            
ATOM   3904  HA  VAL A 253      67.689  30.594  45.349  1.00  0.00            
ATOM   3905  CB  VAL A 253      69.249  31.774  46.089  1.00  0.00            
ATOM   3906  HB  VAL A 253      70.159  32.224  45.679  1.00  0.00            
ATOM   3907  CG1 VAL A 253      68.409  32.814  46.819  1.00  0.00            
ATOM   3908 1HG1 VAL A 253      69.059  33.244  47.579  1.00  0.00            
ATOM   3909 2HG1 VAL A 253      68.059  33.544  46.089  1.00  0.00            
ATOM   3910 3HG1 VAL A 253      67.519  32.354  47.249  1.00  0.00            
ATOM   3911  CG2 VAL A 253      69.729  30.734  47.099  1.00  0.00            
ATOM   3912 1HG2 VAL A 253      70.219  31.234  47.939  1.00  0.00            
ATOM   3913 2HG2 VAL A 253      68.899  30.094  47.409  1.00  0.00            
ATOM   3914 3HG2 VAL A 253      70.499  30.134  46.609  1.00  0.00            
ATOM   3915  C   VAL A 253      67.909  32.174  44.019  1.00  0.00            
ATOM   3916  O   VAL A 253      66.729  32.454  44.199  1.00  0.00            
ATOM   3917  N   TYR A 254      68.599  32.714  43.009  1.00  0.00            
ATOM   3918  H   TYR A 254      69.579  32.504  42.859  1.00  0.00            
ATOM   3919  CA  TYR A 254      67.989  33.554  41.999  1.00  0.00            
ATOM   3920  HA  TYR A 254      67.549  34.444  42.449  1.00  0.00            
ATOM   3921  CB  TYR A 254      68.989  33.864  40.889  1.00  0.00            
ATOM   3922  HB1 TYR A 254      69.599  32.984  40.709  1.00  0.00            
ATOM   3923  HB2 TYR A 254      69.719  34.604  41.219  1.00  0.00            
ATOM   3924  CG  TYR A 254      68.409  34.354  39.579  1.00  0.00            
ATOM   3925  CD1 TYR A 254      67.969  35.674  39.529  1.00  0.00            
ATOM   3926  HD1 TYR A 254      68.019  36.254  40.439  1.00  0.00            
ATOM   3927  CE1 TYR A 254      67.419  36.174  38.339  1.00  0.00            
ATOM   3928  HE1 TYR A 254      67.119  37.214  38.309  1.00  0.00            
ATOM   3929  CZ  TYR A 254      67.379  35.344  37.199  1.00  0.00            
ATOM   3930  OH  TYR A 254      66.899  35.814  36.009  1.00  0.00            
ATOM   3931  HH  TYR A 254      66.899  35.184  35.289  1.00  0.00            
ATOM   3932  CE2 TYR A 254      67.779  34.004  37.299  1.00  0.00            
ATOM   3933  HE2 TYR A 254      67.649  33.364  36.439  1.00  0.00            
ATOM   3934  CD2 TYR A 254      68.239  33.464  38.509  1.00  0.00            
ATOM   3935  HD2 TYR A 254      68.579  32.444  38.609  1.00  0.00            
ATOM   3936  C   TYR A 254      66.759  32.904  41.379  1.00  0.00            
ATOM   3937  O   TYR A 254      65.729  33.534  41.159  1.00  0.00            
ATOM   3938  N   SER A 255      66.859  31.634  40.989  1.00  0.00            
ATOM   3939  H   SER A 255      67.789  31.234  41.069  1.00  0.00            
ATOM   3940  CA  SER A 255      65.809  30.864  40.359  1.00  0.00            
ATOM   3941  HA  SER A 255      65.349  31.484  39.589  1.00  0.00            
ATOM   3942  CB  SER A 255      66.409  29.574  39.799  1.00  0.00            
ATOM   3943  HB1 SER A 255      65.709  28.974  39.219  1.00  0.00            
ATOM   3944  HB2 SER A 255      66.779  28.964  40.619  1.00  0.00            
ATOM   3945  OG  SER A 255      67.429  29.874  38.869  1.00  0.00            
ATOM   3946  HG  SER A 255      68.239  29.684  39.349  1.00  0.00            
ATOM   3947  C   SER A 255      64.709  30.544  41.369  1.00  0.00            
ATOM   3948  O   SER A 255      63.529  30.714  41.089  1.00  0.00            
ATOM   3949  N   GLY A 256      65.099  30.164  42.589  1.00  0.00            
ATOM   3950  H   GLY A 256      66.089  30.094  42.769  1.00  0.00            
ATOM   3951  CA  GLY A 256      64.189  29.954  43.699  1.00  0.00            
ATOM   3952  HA1 GLY A 256      64.799  29.654  44.549  1.00  0.00            
ATOM   3953  HA2 GLY A 256      63.429  29.194  43.509  1.00  0.00            
ATOM   3954  C   GLY A 256      63.399  31.214  44.019  1.00  0.00            
ATOM   3955  O   GLY A 256      62.189  31.124  44.219  1.00  0.00            
ATOM   3956  N   LEU A 257      63.989  32.404  43.929  1.00  0.00            
ATOM   3957  H   LEU A 257      64.999  32.394  43.969  1.00  0.00            
ATOM   3958  CA  LEU A 257      63.339  33.694  44.009  1.00  0.00            
ATOM   3959  HA  LEU A 257      62.629  33.734  44.829  1.00  0.00            
ATOM   3960  CB  LEU A 257      64.469  34.724  44.129  1.00  0.00            
ATOM   3961  HB1 LEU A 257      64.009  35.704  43.989  1.00  0.00            
ATOM   3962  HB2 LEU A 257      65.279  34.604  43.419  1.00  0.00            
ATOM   3963  CG  LEU A 257      65.079  34.724  45.519  1.00  0.00            
ATOM   3964  HG  LEU A 257      65.339  33.704  45.829  1.00  0.00            
ATOM   3965  CD1 LEU A 257      66.329  35.564  45.289  1.00  0.00            
ATOM   3966 1HD1 LEU A 257      66.839  35.754  46.229  1.00  0.00            
ATOM   3967 2HD1 LEU A 257      67.029  35.054  44.629  1.00  0.00            
ATOM   3968 3HD1 LEU A 257      66.079  36.554  44.899  1.00  0.00            
ATOM   3969  CD2 LEU A 257      64.219  35.424  46.559  1.00  0.00            
ATOM   3970 1HD2 LEU A 257      64.789  35.774  47.419  1.00  0.00            
ATOM   3971 2HD2 LEU A 257      63.619  36.184  46.059  1.00  0.00            
ATOM   3972 3HD2 LEU A 257      63.459  34.744  46.939  1.00  0.00            
ATOM   3973  C   LEU A 257      62.459  33.974  42.799  1.00  0.00            
ATOM   3974  O   LEU A 257      61.319  34.364  43.009  1.00  0.00            
ATOM   3975  N   SER A 258      62.909  33.734  41.569  1.00  0.00            
ATOM   3976  H   SER A 258      63.849  33.384  41.479  1.00  0.00            
ATOM   3977  CA  SER A 258      62.109  34.054  40.399  1.00  0.00            
ATOM   3978  HA  SER A 258      61.829  35.104  40.419  1.00  0.00            
ATOM   3979  CB  SER A 258      62.999  33.764  39.189  1.00  0.00            
ATOM   3980  HB1 SER A 258      62.359  33.914  38.319  1.00  0.00            
ATOM   3981  HB2 SER A 258      63.359  32.734  39.249  1.00  0.00            
ATOM   3982  OG  SER A 258      64.149  34.574  39.249  1.00  0.00            
ATOM   3983  HG  SER A 258      64.739  34.214  39.919  1.00  0.00            
ATOM   3984  C   SER A 258      60.839  33.214  40.379  1.00  0.00            
ATOM   3985  O   SER A 258      59.759  33.694  40.049  1.00  0.00            
ATOM   3986  N   VAL A 259      60.899  31.944  40.779  1.00  0.00            
ATOM   3987  H   VAL A 259      61.799  31.604  41.099  1.00  0.00            
ATOM   3988  CA  VAL A 259      59.779  31.064  41.029  1.00  0.00            
ATOM   3989  HA  VAL A 259      59.219  31.124  40.099  1.00  0.00            
ATOM   3990  CB  VAL A 259      60.209  29.624  41.289  1.00  0.00            
ATOM   3991  HB  VAL A 259      60.939  29.564  42.099  1.00  0.00            
ATOM   3992  CG1 VAL A 259      59.059  28.704  41.699  1.00  0.00            
ATOM   3993 1HG1 VAL A 259      59.299  27.644  41.699  1.00  0.00            
ATOM   3994 2HG1 VAL A 259      58.809  29.004  42.719  1.00  0.00            
ATOM   3995 3HG1 VAL A 259      58.179  28.844  41.079  1.00  0.00            
ATOM   3996  CG2 VAL A 259      60.859  29.074  40.019  1.00  0.00            
ATOM   3997 1HG2 VAL A 259      61.219  28.054  40.139  1.00  0.00            
ATOM   3998 2HG2 VAL A 259      60.119  29.094  39.219  1.00  0.00            
ATOM   3999 3HG2 VAL A 259      61.669  29.724  39.709  1.00  0.00            
ATOM   4000  C   VAL A 259      58.939  31.584  42.179  1.00  0.00            
ATOM   4001  O   VAL A 259      57.749  31.844  42.029  1.00  0.00            
ATOM   4002  N   ALA A 260      59.469  31.774  43.389  1.00  0.00            
ATOM   4003  H   ALA A 260      60.469  31.634  43.469  1.00  0.00            
ATOM   4004  CA  ALA A 260      58.729  32.244  44.549  1.00  0.00            
ATOM   4005  HA  ALA A 260      57.909  31.584  44.809  1.00  0.00            
ATOM   4006  CB  ALA A 260      59.739  32.234  45.699  1.00  0.00            
ATOM   4007  HB1 ALA A 260      59.219  32.594  46.579  1.00  0.00            
ATOM   4008  HB2 ALA A 260      60.129  31.224  45.789  1.00  0.00            
ATOM   4009  HB3 ALA A 260      60.579  32.894  45.469  1.00  0.00            
ATOM   4010  C   ALA A 260      58.019  33.564  44.329  1.00  0.00            
ATOM   4011  O   ALA A 260      56.939  33.804  44.859  1.00  0.00            
ATOM   4012  N   LEU A 261      58.579  34.454  43.499  1.00  0.00            
ATOM   4013  H   LEU A 261      59.449  34.134  43.099  1.00  0.00            
ATOM   4014  CA  LEU A 261      57.989  35.714  43.109  1.00  0.00            
ATOM   4015  HA  LEU A 261      57.429  36.144  43.929  1.00  0.00            
ATOM   4016  CB  LEU A 261      59.089  36.704  42.709  1.00  0.00            
ATOM   4017  HB1 LEU A 261      58.579  37.474  42.129  1.00  0.00            
ATOM   4018  HB2 LEU A 261      59.769  36.184  42.039  1.00  0.00            
ATOM   4019  CG  LEU A 261      59.869  37.184  43.919  1.00  0.00            
ATOM   4020  HG  LEU A 261      59.899  36.404  44.679  1.00  0.00            
ATOM   4021  CD1 LEU A 261      61.299  37.634  43.619  1.00  0.00            
ATOM   4022 1HD1 LEU A 261      61.819  37.704  44.569  1.00  0.00            
ATOM   4023 2HD1 LEU A 261      61.759  36.854  43.019  1.00  0.00            
ATOM   4024 3HD1 LEU A 261      61.299  38.574  43.059  1.00  0.00            
ATOM   4025  CD2 LEU A 261      59.219  38.344  44.669  1.00  0.00            
ATOM   4026 1HD2 LEU A 261      59.849  38.524  45.539  1.00  0.00            
ATOM   4027 2HD2 LEU A 261      59.159  39.264  44.079  1.00  0.00            
ATOM   4028 3HD2 LEU A 261      58.209  38.124  45.019  1.00  0.00            
ATOM   4029  C   LEU A 261      56.929  35.534  42.029  1.00  0.00            
ATOM   4030  O   LEU A 261      56.029  36.364  41.899  1.00  0.00            
ATOM   4031  N   SER A 262      56.979  34.444  41.259  1.00  0.00            
ATOM   4032  H   SER A 262      57.709  33.754  41.279  1.00  0.00            
ATOM   4033  CA  SER A 262      55.799  34.064  40.499  1.00  0.00            
ATOM   4034  HA  SER A 262      55.369  34.974  40.089  1.00  0.00            
ATOM   4035  CB  SER A 262      56.169  33.164  39.319  1.00  0.00            
ATOM   4036  HB1 SER A 262      57.039  33.544  38.779  1.00  0.00            
ATOM   4037  HB2 SER A 262      55.329  33.194  38.629  1.00  0.00            
ATOM   4038  OG  SER A 262      56.459  31.834  39.669  1.00  0.00            
ATOM   4039  HG  SER A 262      56.989  31.874  40.469  1.00  0.00            
ATOM   4040  C   SER A 262      54.759  33.364  41.359  1.00  0.00            
ATOM   4041  O   SER A 262      53.599  33.334  40.949  1.00  0.00            
ATOM   4042  N   GLY A 263      55.139  32.814  42.509  1.00  0.00            
ATOM   4043  H   GLY A 263      56.139  32.864  42.629  1.00  0.00            
ATOM   4044  CA  GLY A 263      54.259  32.164  43.459  1.00  0.00            
ATOM   4045  HA1 GLY A 263      54.839  31.754  44.279  1.00  0.00            
ATOM   4046  HA2 GLY A 263      53.699  31.354  42.989  1.00  0.00            
ATOM   4047  C   GLY A 263      53.239  33.144  44.029  1.00  0.00            
ATOM   4048  O   GLY A 263      52.069  32.774  44.109  1.00  0.00            
ATOM   4049  N   CYS A 264      53.559  34.394  44.359  1.00  0.00            
ATOM   4050  H   CYS A 264      54.549  34.574  44.319  1.00  0.00            
ATOM   4051  CA  CYS A 264      52.709  35.424  44.929  1.00  0.00            
ATOM   4052  HA  CYS A 264      51.969  34.964  45.579  1.00  0.00            
ATOM   4053  CB  CYS A 264      53.529  36.334  45.839  1.00  0.00            
ATOM   4054  HB1 CYS A 264      52.829  37.044  46.269  1.00  0.00            
ATOM   4055  HB2 CYS A 264      54.349  36.834  45.319  1.00  0.00            
ATOM   4056  SG  CYS A 264      54.289  35.414  47.199  1.00  0.00            
ATOM   4057  HG  CYS A 264      53.189  35.234  47.929  1.00  0.00            
ATOM   4058  C   CYS A 264      51.869  36.194  43.919  1.00  0.00            
ATOM   4059  O   CYS A 264      52.169  37.344  43.619  1.00  0.00            
ATOM   4060  N   LYS A 265      50.869  35.554  43.309  1.00  0.00            
ATOM   4061  H   LYS A 265      50.699  34.624  43.669  1.00  0.00            
ATOM   4062  CA  LYS A 265      50.049  36.054  42.229  1.00  0.00            
ATOM   4063  HA  LYS A 265      50.699  36.284  41.379  1.00  0.00            
ATOM   4064  CB  LYS A 265      48.939  35.044  41.989  1.00  0.00            
ATOM   4065  HB1 LYS A 265      48.129  35.604  41.509  1.00  0.00            
ATOM   4066  HB2 LYS A 265      48.579  34.574  42.899  1.00  0.00            
ATOM   4067  CG  LYS A 265      49.179  33.864  41.049  1.00  0.00            
ATOM   4068  HG1 LYS A 265      49.459  34.374  40.129  1.00  0.00            
ATOM   4069  HG2 LYS A 265      48.219  33.384  40.869  1.00  0.00            
ATOM   4070  CD  LYS A 265      50.259  32.864  41.459  1.00  0.00            
ATOM   4071  HD1 LYS A 265      49.909  32.444  42.399  1.00  0.00            
ATOM   4072  HD2 LYS A 265      51.169  33.434  41.639  1.00  0.00            
ATOM   4073  CE  LYS A 265      50.579  31.754  40.459  1.00  0.00            
ATOM   4074  HE1 LYS A 265      50.519  32.204  39.469  1.00  0.00            
ATOM   4075  HE2 LYS A 265      49.829  30.964  40.509  1.00  0.00            
ATOM   4076  NZ  LYS A 265      51.879  31.134  40.739  1.00  0.00            
ATOM   4077  HZ1 LYS A 265      52.229  30.624  39.939  1.00  0.00            
ATOM   4078  HZ2 LYS A 265      52.559  31.864  40.919  1.00  0.00            
ATOM   4079  HZ3 LYS A 265      51.769  30.534  41.549  1.00  0.00            
ATOM   4080  C   LYS A 265      49.309  37.314  42.669  1.00  0.00            
ATOM   4081  O   LYS A 265      49.099  38.204  41.849  1.00  0.00            
ATOM   4082  N   GLU A 266      48.999  37.474  43.949  1.00  0.00            
ATOM   4083  H   GLU A 266      49.159  36.724  44.609  1.00  0.00            
ATOM   4084  CA  GLU A 266      48.289  38.624  44.489  1.00  0.00            
ATOM   4085  HA  GLU A 266      47.409  38.794  43.869  1.00  0.00            
ATOM   4086  CB  GLU A 266      47.789  38.264  45.879  1.00  0.00            
ATOM   4087  HB1 GLU A 266      47.669  39.134  46.539  1.00  0.00            
ATOM   4088  HB2 GLU A 266      48.559  37.624  46.309  1.00  0.00            
ATOM   4089  CG  GLU A 266      46.499  37.454  45.889  1.00  0.00            
ATOM   4090  HG1 GLU A 266      46.369  36.924  46.829  1.00  0.00            
ATOM   4091  HG2 GLU A 266      46.489  36.674  45.119  1.00  0.00            
ATOM   4092  CD  GLU A 266      45.229  38.274  45.719  1.00  0.00            
ATOM   4093  OE1 GLU A 266      44.819  38.484  44.559  1.00  0.00            
ATOM   4094  OE2 GLU A 266      44.509  38.614  46.689  1.00  0.00            
ATOM   4095  C   GLU A 266      49.099  39.904  44.569  1.00  0.00            
ATOM   4096  O   GLU A 266      48.469  40.924  44.859  1.00  0.00            
ATOM   4097  N   LEU A 267      50.399  39.894  44.299  1.00  0.00            
ATOM   4098  H   LEU A 267      50.739  38.964  44.089  1.00  0.00            
ATOM   4099  CA  LEU A 267      51.259  41.034  44.529  1.00  0.00            
ATOM   4100  HA  LEU A 267      51.049  41.274  45.569  1.00  0.00            
ATOM   4101  CB  LEU A 267      52.739  40.754  44.319  1.00  0.00            
ATOM   4102  HB1 LEU A 267      53.259  41.694  44.149  1.00  0.00            
ATOM   4103  HB2 LEU A 267      52.849  40.194  43.389  1.00  0.00            
ATOM   4104  CG  LEU A 267      53.429  39.984  45.449  1.00  0.00            
ATOM   4105  HG  LEU A 267      52.829  39.114  45.719  1.00  0.00            
ATOM   4106  CD1 LEU A 267      54.819  39.524  45.009  1.00  0.00            
ATOM   4107 1HD1 LEU A 267      55.279  38.934  45.799  1.00  0.00            
ATOM   4108 2HD1 LEU A 267      54.769  38.984  44.059  1.00  0.00            
ATOM   4109 3HD1 LEU A 267      55.379  40.444  44.849  1.00  0.00            
ATOM   4110  CD2 LEU A 267      53.539  40.834  46.709  1.00  0.00            
ATOM   4111 1HD2 LEU A 267      54.079  40.334  47.509  1.00  0.00            
ATOM   4112 2HD2 LEU A 267      53.989  41.814  46.539  1.00  0.00            
ATOM   4113 3HD2 LEU A 267      52.559  40.924  47.179  1.00  0.00            
ATOM   4114  C   LEU A 267      50.829  42.274  43.749  1.00  0.00            
ATOM   4115  O   LEU A 267      50.849  42.294  42.519  1.00  0.00            
ATOM   4116  N   ARG A 268      50.419  43.314  44.479  1.00  0.00            
ATOM   4117  H   ARG A 268      50.359  43.134  45.469  1.00  0.00            
ATOM   4118  CA  ARG A 268      50.229  44.704  44.119  1.00  0.00            
ATOM   4119  HA  ARG A 268      50.049  44.774  43.049  1.00  0.00            
ATOM   4120  CB  ARG A 268      49.129  45.404  44.919  1.00  0.00            
ATOM   4121  HB1 ARG A 268      48.849  46.304  44.379  1.00  0.00            
ATOM   4122  HB2 ARG A 268      49.559  45.674  45.879  1.00  0.00            
ATOM   4123  CG  ARG A 268      47.889  44.554  45.169  1.00  0.00            
ATOM   4124  HG1 ARG A 268      47.129  45.204  45.619  1.00  0.00            
ATOM   4125  HG2 ARG A 268      48.149  43.824  45.939  1.00  0.00            
ATOM   4126  CD  ARG A 268      47.209  43.794  44.029  1.00  0.00            
ATOM   4127  HD1 ARG A 268      47.929  43.094  43.609  1.00  0.00            
ATOM   4128  HD2 ARG A 268      46.819  44.504  43.299  1.00  0.00            
ATOM   4129  NE  ARG A 268      46.059  43.034  44.529  1.00  0.00            
ATOM   4130  HE  ARG A 268      45.719  43.314  45.439  1.00  0.00            
ATOM   4131  CZ  ARG A 268      45.559  41.864  44.119  1.00  0.00            
ATOM   4132  NH1 ARG A 268      46.049  41.204  43.059  1.00  0.00            
ATOM   4133 1HH1 ARG A 268      46.699  41.654  42.439  1.00  0.00            
ATOM   4134 2HH1 ARG A 268      45.729  40.284  42.809  1.00  0.00            
ATOM   4135  NH2 ARG A 268      44.589  41.314  44.869  1.00  0.00            
ATOM   4136 1HH2 ARG A 268      44.309  41.774  45.719  1.00  0.00            
ATOM   4137 2HH2 ARG A 268      44.469  40.324  44.739  1.00  0.00            
ATOM   4138  C   ARG A 268      51.529  45.474  44.349  1.00  0.00            
ATOM   4139  O   ARG A 268      51.809  46.494  43.719  1.00  0.00            
ATOM   4140  N   CYS A 269      52.339  45.144  45.359  1.00  0.00            
ATOM   4141  H   CYS A 269      52.169  44.284  45.859  1.00  0.00            
ATOM   4142  CA  CYS A 269      53.439  45.944  45.839  1.00  0.00            
ATOM   4143  HA  CYS A 269      53.689  46.664  45.059  1.00  0.00            
ATOM   4144  CB  CYS A 269      52.929  46.664  47.089  1.00  0.00            
ATOM   4145  HB1 CYS A 269      52.529  45.914  47.769  1.00  0.00            
ATOM   4146  HB2 CYS A 269      52.089  47.294  46.789  1.00  0.00            
ATOM   4147  SG  CYS A 269      54.179  47.634  47.949  1.00  0.00            
ATOM   4148  HG  CYS A 269      53.369  48.284  48.799  1.00  0.00            
ATOM   4149  C   CYS A 269      54.719  45.184  46.159  1.00  0.00            
ATOM   4150  O   CYS A 269      54.639  44.064  46.669  1.00  0.00            
ATOM   4151  N   LEU A 270      55.849  45.794  45.809  1.00  0.00            
ATOM   4152  H   LEU A 270      55.799  46.664  45.299  1.00  0.00            
ATOM   4153  CA  LEU A 270      57.179  45.464  46.289  1.00  0.00            
ATOM   4154  HA  LEU A 270      57.169  44.664  47.039  1.00  0.00            
ATOM   4155  CB  LEU A 270      57.939  45.004  45.049  1.00  0.00            
ATOM   4156  HB1 LEU A 270      59.009  44.994  45.259  1.00  0.00            
ATOM   4157  HB2 LEU A 270      57.699  45.624  44.189  1.00  0.00            
ATOM   4158  CG  LEU A 270      57.779  43.544  44.619  1.00  0.00            
ATOM   4159  HG  LEU A 270      56.709  43.384  44.489  1.00  0.00            
ATOM   4160  CD1 LEU A 270      58.419  43.364  43.249  1.00  0.00            
ATOM   4161 1HD1 LEU A 270      58.159  42.334  42.989  1.00  0.00            
ATOM   4162 2HD1 LEU A 270      57.889  43.984  42.519  1.00  0.00            
ATOM   4163 3HD1 LEU A 270      59.499  43.514  43.269  1.00  0.00            
ATOM   4164  CD2 LEU A 270      58.399  42.554  45.599  1.00  0.00            
ATOM   4165 1HD2 LEU A 270      58.079  41.534  45.389  1.00  0.00            
ATOM   4166 2HD2 LEU A 270      59.479  42.634  45.499  1.00  0.00            
ATOM   4167 3HD2 LEU A 270      58.169  42.784  46.639  1.00  0.00            
ATOM   4168  C   LEU A 270      57.829  46.624  47.019  1.00  0.00            
ATOM   4169  O   LEU A 270      57.729  47.714  46.469  1.00  0.00            
ATOM   4170  N   SER A 271      58.509  46.444  48.159  1.00  0.00            
ATOM   4171  H   SER A 271      58.469  45.504  48.529  1.00  0.00            
ATOM   4172  CA  SER A 271      58.919  47.474  49.089  1.00  0.00            
ATOM   4173  HA  SER A 271      58.879  48.424  48.559  1.00  0.00            
ATOM   4174  CB  SER A 271      57.959  47.514  50.269  1.00  0.00            
ATOM   4175  HB1 SER A 271      58.529  47.664  51.189  1.00  0.00            
ATOM   4176  HB2 SER A 271      57.409  46.584  50.389  1.00  0.00            
ATOM   4177  OG  SER A 271      57.059  48.574  50.049  1.00  0.00            
ATOM   4178  HG  SER A 271      56.749  48.924  50.889  1.00  0.00            
ATOM   4179  C   SER A 271      60.359  47.354  49.579  1.00  0.00            
ATOM   4180  O   SER A 271      60.909  46.254  49.659  1.00  0.00            
ATOM   4181  N   GLY A 272      60.899  48.484  50.029  1.00  0.00            
ATOM   4182  H   GLY A 272      60.439  49.344  49.739  1.00  0.00            
ATOM   4183  CA  GLY A 272      62.209  48.584  50.629  1.00  0.00            
ATOM   4184  HA1 GLY A 272      62.359  47.744  51.299  1.00  0.00            
ATOM   4185  HA2 GLY A 272      62.229  49.514  51.189  1.00  0.00            
ATOM   4186  C   GLY A 272      63.349  48.614  49.619  1.00  0.00            
ATOM   4187  O   GLY A 272      63.769  49.694  49.199  1.00  0.00            
ATOM   4188  N   PHE A 273      63.929  47.454  49.279  1.00  0.00            
ATOM   4189  H   PHE A 273      63.669  46.664  49.849  1.00  0.00            
ATOM   4190  CA  PHE A 273      65.069  47.354  48.399  1.00  0.00            
ATOM   4191  HA  PHE A 273      65.379  46.304  48.449  1.00  0.00            
ATOM   4192  CB  PHE A 273      64.759  47.704  46.949  1.00  0.00            
ATOM   4193  HB1 PHE A 273      65.619  47.614  46.279  1.00  0.00            
ATOM   4194  HB2 PHE A 273      64.379  48.724  46.979  1.00  0.00            
ATOM   4195  CG  PHE A 273      63.719  46.854  46.269  1.00  0.00            
ATOM   4196  CD1 PHE A 273      62.349  47.174  46.329  1.00  0.00            
ATOM   4197  HD1 PHE A 273      62.049  47.964  46.989  1.00  0.00            
ATOM   4198  CE1 PHE A 273      61.409  46.534  45.519  1.00  0.00            
ATOM   4199  HE1 PHE A 273      60.379  46.824  45.649  1.00  0.00            
ATOM   4200  CZ  PHE A 273      61.789  45.494  44.659  1.00  0.00            
ATOM   4201  HZ  PHE A 273      61.079  45.084  43.949  1.00  0.00            
ATOM   4202  CE2 PHE A 273      63.129  45.084  44.709  1.00  0.00            
ATOM   4203  HE2 PHE A 273      63.419  44.254  44.089  1.00  0.00            
ATOM   4204  CD2 PHE A 273      64.089  45.784  45.449  1.00  0.00            
ATOM   4205  HD2 PHE A 273      65.099  45.414  45.399  1.00  0.00            
ATOM   4206  C   PHE A 273      66.339  48.064  48.839  1.00  0.00            
ATOM   4207  O   PHE A 273      67.079  48.614  48.029  1.00  0.00            
ATOM   4208  N   TRP A 274      66.639  48.164  50.139  1.00  0.00            
ATOM   4209  H   TRP A 274      66.059  47.664  50.799  1.00  0.00            
ATOM   4210  CA  TRP A 274      68.009  48.344  50.589  1.00  0.00            
ATOM   4211  HA  TRP A 274      68.329  49.354  50.339  1.00  0.00            
ATOM   4212  CB  TRP A 274      68.049  48.164  52.099  1.00  0.00            
ATOM   4213  HB1 TRP A 274      69.089  48.104  52.439  1.00  0.00            
ATOM   4214  HB2 TRP A 274      67.619  47.184  52.319  1.00  0.00            
ATOM   4215  CG  TRP A 274      67.349  49.154  52.969  1.00  0.00            
ATOM   4216  CD1 TRP A 274      67.879  50.284  53.499  1.00  0.00            
ATOM   4217  HD1 TRP A 274      68.819  50.724  53.199  1.00  0.00            
ATOM   4218  NE1 TRP A 274      66.949  50.884  54.319  1.00  0.00            
ATOM   4219  HE1 TRP A 274      67.039  51.804  54.729  1.00  0.00            
ATOM   4220  CE2 TRP A 274      65.819  50.104  54.459  1.00  0.00            
ATOM   4221  CZ2 TRP A 274      64.639  50.254  55.189  1.00  0.00            
ATOM   4222  HZ2 TRP A 274      64.569  51.124  55.829  1.00  0.00            
ATOM   4223  CH2 TRP A 274      63.619  49.294  55.099  1.00  0.00            
ATOM   4224  HH2 TRP A 274      62.709  49.424  55.669  1.00  0.00            
ATOM   4225  CZ3 TRP A 274      63.739  48.274  54.149  1.00  0.00            
ATOM   4226  HZ3 TRP A 274      62.959  47.534  54.059  1.00  0.00            
ATOM   4227  CE3 TRP A 274      64.929  48.154  53.429  1.00  0.00            
ATOM   4228  HE3 TRP A 274      64.979  47.274  52.809  1.00  0.00            
ATOM   4229  CD2 TRP A 274      66.029  49.024  53.569  1.00  0.00            
ATOM   4230  C   TRP A 274      69.019  47.394  49.959  1.00  0.00            
ATOM   4231  O   TRP A 274      68.659  46.304  49.529  1.00  0.00            
ATOM   4232  N   ASP A 275      70.299  47.774  49.919  1.00  0.00            
ATOM   4233  H   ASP A 275      70.509  48.664  50.339  1.00  0.00            
ATOM   4234  CA  ASP A 275      71.389  46.894  49.549  1.00  0.00            
ATOM   4235  HA  ASP A 275      72.269  47.524  49.359  1.00  0.00            
ATOM   4236  CB  ASP A 275      71.719  45.884  50.649  1.00  0.00            
ATOM   4237  HB1 ASP A 275      72.659  45.384  50.409  1.00  0.00            
ATOM   4238  HB2 ASP A 275      70.939  45.124  50.589  1.00  0.00            
ATOM   4239  CG  ASP A 275      71.739  46.384  52.089  1.00  0.00            
ATOM   4240  OD1 ASP A 275      72.729  47.014  52.499  1.00  0.00            
ATOM   4241  OD2 ASP A 275      70.679  46.214  52.739  1.00  0.00            
ATOM   4242  C   ASP A 275      71.229  46.204  48.209  1.00  0.00            
ATOM   4243  O   ASP A 275      71.849  45.154  47.999  1.00  0.00            
ATOM   4244  N   ALA A 276      70.419  46.764  47.309  1.00  0.00            
ATOM   4245  H   ALA A 276      69.969  47.644  47.539  1.00  0.00            
ATOM   4246  CA  ALA A 276      69.909  46.014  46.179  1.00  0.00            
ATOM   4247  HA  ALA A 276      69.529  45.064  46.559  1.00  0.00            
ATOM   4248  CB  ALA A 276      68.759  46.844  45.619  1.00  0.00            
ATOM   4249  HB1 ALA A 276      68.429  46.304  44.729  1.00  0.00            
ATOM   4250  HB2 ALA A 276      67.979  46.784  46.389  1.00  0.00            
ATOM   4251  HB3 ALA A 276      69.059  47.864  45.379  1.00  0.00            
ATOM   4252  C   ALA A 276      70.969  45.594  45.179  1.00  0.00            
ATOM   4253  O   ALA A 276      71.849  46.344  44.759  1.00  0.00            
ATOM   4254  N   VAL A 277      70.899  44.344  44.709  1.00  0.00            
ATOM   4255  H   VAL A 277      70.199  43.724  45.089  1.00  0.00            
ATOM   4256  CA  VAL A 277      71.789  43.774  43.719  1.00  0.00            
ATOM   4257  HA  VAL A 277      72.689  44.384  43.729  1.00  0.00            
ATOM   4258  CB  VAL A 277      72.269  42.384  44.109  1.00  0.00            
ATOM   4259  HB  VAL A 277      71.399  41.734  44.259  1.00  0.00            
ATOM   4260  CG1 VAL A 277      73.279  41.794  43.129  1.00  0.00            
ATOM   4261 1HG1 VAL A 277      73.819  40.954  43.559  1.00  0.00            
ATOM   4262 2HG1 VAL A 277      72.779  41.464  42.219  1.00  0.00            
ATOM   4263 3HG1 VAL A 277      74.019  42.544  42.829  1.00  0.00            
ATOM   4264  CG2 VAL A 277      73.029  42.424  45.429  1.00  0.00            
ATOM   4265 1HG2 VAL A 277      73.329  41.404  45.689  1.00  0.00            
ATOM   4266 2HG2 VAL A 277      73.919  43.044  45.309  1.00  0.00            
ATOM   4267 3HG2 VAL A 277      72.439  42.934  46.189  1.00  0.00            
ATOM   4268  C   VAL A 277      71.129  43.694  42.349  1.00  0.00            
ATOM   4269  O   VAL A 277      70.119  43.004  42.219  1.00  0.00            
ATOM   4270  N   PRO A 278      71.739  44.284  41.319  1.00  0.00            
ATOM   4271  CD  PRO A 278      72.939  45.084  41.379  1.00  0.00            
ATOM   4272  HD1 PRO A 278      73.869  44.514  41.429  1.00  0.00            
ATOM   4273  HD2 PRO A 278      72.889  45.784  42.209  1.00  0.00            
ATOM   4274  CG  PRO A 278      73.019  45.934  40.119  1.00  0.00            
ATOM   4275  HG1 PRO A 278      74.059  46.094  39.849  1.00  0.00            
ATOM   4276  HG2 PRO A 278      72.489  46.874  40.289  1.00  0.00            
ATOM   4277  CB  PRO A 278      72.279  45.044  39.119  1.00  0.00            
ATOM   4278  HB1 PRO A 278      73.009  44.384  38.649  1.00  0.00            
ATOM   4279  HB2 PRO A 278      71.759  45.634  38.359  1.00  0.00            
ATOM   4280  CA  PRO A 278      71.249  44.284  39.949  1.00  0.00            
ATOM   4281  HA  PRO A 278      70.329  44.864  39.929  1.00  0.00            
ATOM   4282  C   PRO A 278      70.949  42.924  39.339  1.00  0.00            
ATOM   4283  O   PRO A 278      69.959  42.784  38.619  1.00  0.00            
ATOM   4284  N   ALA A 279      71.759  41.934  39.709  1.00  0.00            
ATOM   4285  H   ALA A 279      72.579  42.134  40.259  1.00  0.00            
ATOM   4286  CA  ALA A 279      71.619  40.544  39.299  1.00  0.00            
ATOM   4287  HA  ALA A 279      71.739  40.524  38.219  1.00  0.00            
ATOM   4288  CB  ALA A 279      72.879  39.854  39.809  1.00  0.00            
ATOM   4289  HB1 ALA A 279      72.929  38.844  39.399  1.00  0.00            
ATOM   4290  HB2 ALA A 279      73.799  40.324  39.469  1.00  0.00            
ATOM   4291  HB3 ALA A 279      72.759  39.804  40.889  1.00  0.00            
ATOM   4292  C   ALA A 279      70.349  39.814  39.709  1.00  0.00            
ATOM   4293  O   ALA A 279      69.919  38.824  39.119  1.00  0.00            
ATOM   4294  N   TYR A 280      69.719  40.334  40.759  1.00  0.00            
ATOM   4295  H   TYR A 280      70.129  41.174  41.139  1.00  0.00            
ATOM   4296  CA  TYR A 280      68.479  39.814  41.309  1.00  0.00            
ATOM   4297  HA  TYR A 280      68.269  38.784  41.009  1.00  0.00            
ATOM   4298  CB  TYR A 280      68.659  39.784  42.819  1.00  0.00            
ATOM   4299  HB1 TYR A 280      67.709  39.634  43.329  1.00  0.00            
ATOM   4300  HB2 TYR A 280      69.109  40.714  43.149  1.00  0.00            
ATOM   4301  CG  TYR A 280      69.559  38.634  43.209  1.00  0.00            
ATOM   4302  CD1 TYR A 280      70.939  38.864  43.169  1.00  0.00            
ATOM   4303  HD1 TYR A 280      71.409  39.834  43.079  1.00  0.00            
ATOM   4304  CE1 TYR A 280      71.779  37.754  43.309  1.00  0.00            
ATOM   4305  HE1 TYR A 280      72.849  37.854  43.329  1.00  0.00            
ATOM   4306  CZ  TYR A 280      71.219  36.464  43.449  1.00  0.00            
ATOM   4307  OH  TYR A 280      72.079  35.404  43.469  1.00  0.00            
ATOM   4308  HH  TYR A 280      71.589  34.604  43.699  1.00  0.00            
ATOM   4309  CE2 TYR A 280      69.829  36.264  43.549  1.00  0.00            
ATOM   4310  HE2 TYR A 280      69.459  35.254  43.649  1.00  0.00            
ATOM   4311  CD2 TYR A 280      68.989  37.374  43.439  1.00  0.00            
ATOM   4312  HD2 TYR A 280      67.929  37.174  43.409  1.00  0.00            
ATOM   4313  C   TYR A 280      67.239  40.574  40.859  1.00  0.00            
ATOM   4314  O   TYR A 280      66.139  40.114  41.149  1.00  0.00            
ATOM   4315  N   LEU A 281      67.379  41.684  40.119  1.00  0.00            
ATOM   4316  H   LEU A 281      68.319  42.024  39.969  1.00  0.00            
ATOM   4317  CA  LEU A 281      66.259  42.464  39.619  1.00  0.00            
ATOM   4318  HA  LEU A 281      65.599  42.644  40.459  1.00  0.00            
ATOM   4319  CB  LEU A 281      66.699  43.834  39.119  1.00  0.00            
ATOM   4320  HB1 LEU A 281      65.829  44.374  38.729  1.00  0.00            
ATOM   4321  HB2 LEU A 281      67.359  43.614  38.279  1.00  0.00            
ATOM   4322  CG  LEU A 281      67.379  44.684  40.189  1.00  0.00            
ATOM   4323  HG  LEU A 281      68.329  44.214  40.429  1.00  0.00            
ATOM   4324  CD1 LEU A 281      67.729  46.024  39.529  1.00  0.00            
ATOM   4325 1HD1 LEU A 281      68.509  46.444  40.159  1.00  0.00            
ATOM   4326 2HD1 LEU A 281      68.079  45.824  38.519  1.00  0.00            
ATOM   4327 3HD1 LEU A 281      66.869  46.684  39.459  1.00  0.00            
ATOM   4328  CD2 LEU A 281      66.679  44.964  41.509  1.00  0.00            
ATOM   4329 1HD2 LEU A 281      67.189  45.734  42.079  1.00  0.00            
ATOM   4330 2HD2 LEU A 281      65.649  45.224  41.259  1.00  0.00            
ATOM   4331 3HD2 LEU A 281      66.669  44.024  42.069  1.00  0.00            
ATOM   4332  C   LEU A 281      65.419  41.704  38.609  1.00  0.00            
ATOM   4333  O   LEU A 281      64.199  41.814  38.709  1.00  0.00            
ATOM   4334  N   PRO A 282      65.959  40.794  37.789  1.00  0.00            
ATOM   4335  CD  PRO A 282      67.359  40.674  37.439  1.00  0.00            
ATOM   4336  HD1 PRO A 282      67.759  39.944  38.149  1.00  0.00            
ATOM   4337  HD2 PRO A 282      67.969  41.574  37.519  1.00  0.00            
ATOM   4338  CG  PRO A 282      67.379  40.154  36.009  1.00  0.00            
ATOM   4339  HG1 PRO A 282      68.339  39.664  35.809  1.00  0.00            
ATOM   4340  HG2 PRO A 282      67.239  40.964  35.289  1.00  0.00            
ATOM   4341  CB  PRO A 282      66.169  39.234  36.009  1.00  0.00            
ATOM   4342  HB1 PRO A 282      66.539  38.284  36.399  1.00  0.00            
ATOM   4343  HB2 PRO A 282      65.709  39.044  35.039  1.00  0.00            
ATOM   4344  CA  PRO A 282      65.189  39.864  36.999  1.00  0.00            
ATOM   4345  HA  PRO A 282      64.469  40.394  36.379  1.00  0.00            
ATOM   4346  C   PRO A 282      64.339  38.834  37.739  1.00  0.00            
ATOM   4347  O   PRO A 282      63.549  38.094  37.149  1.00  0.00            
ATOM   4348  N   ALA A 283      64.449  38.674  39.059  1.00  0.00            
ATOM   4349  H   ALA A 283      65.119  39.174  39.629  1.00  0.00            
ATOM   4350  CA  ALA A 283      63.549  37.854  39.849  1.00  0.00            
ATOM   4351  HA  ALA A 283      63.359  36.964  39.239  1.00  0.00            
ATOM   4352  CB  ALA A 283      64.299  37.344  41.079  1.00  0.00            
ATOM   4353  HB1 ALA A 283      63.719  36.574  41.589  1.00  0.00            
ATOM   4354  HB2 ALA A 283      65.289  36.964  40.819  1.00  0.00            
ATOM   4355  HB3 ALA A 283      64.429  38.184  41.769  1.00  0.00            
ATOM   4356  C   ALA A 283      62.269  38.564  40.259  1.00  0.00            
ATOM   4357  O   ALA A 283      61.209  37.964  40.199  1.00  0.00            
ATOM   4358  N   VAL A 284      62.279  39.874  40.529  1.00  0.00            
ATOM   4359  H   VAL A 284      63.169  40.334  40.599  1.00  0.00            
ATOM   4360  CA  VAL A 284      61.079  40.674  40.709  1.00  0.00            
ATOM   4361  HA  VAL A 284      60.379  40.074  41.289  1.00  0.00            
ATOM   4362  CB  VAL A 284      61.319  41.874  41.619  1.00  0.00            
ATOM   4363  HB  VAL A 284      60.419  42.474  41.509  1.00  0.00            
ATOM   4364  CG1 VAL A 284      61.409  41.354  43.049  1.00  0.00            
ATOM   4365 1HG1 VAL A 284      61.769  42.104  43.749  1.00  0.00            
ATOM   4366 2HG1 VAL A 284      60.429  41.004  43.359  1.00  0.00            
ATOM   4367 3HG1 VAL A 284      62.119  40.524  42.989  1.00  0.00            
ATOM   4368  CG2 VAL A 284      62.469  42.794  41.209  1.00  0.00            
ATOM   4369 1HG2 VAL A 284      62.519  43.694  41.819  1.00  0.00            
ATOM   4370 2HG2 VAL A 284      63.399  42.234  41.219  1.00  0.00            
ATOM   4371 3HG2 VAL A 284      62.299  43.094  40.179  1.00  0.00            
ATOM   4372  C   VAL A 284      60.349  41.014  39.419  1.00  0.00            
ATOM   4373  O   VAL A 284      59.199  41.454  39.409  1.00  0.00            
ATOM   4374  N   TYR A 285      60.999  40.714  38.289  1.00  0.00            
ATOM   4375  H   TYR A 285      61.929  40.324  38.259  1.00  0.00            
ATOM   4376  CA  TYR A 285      60.269  40.674  37.039  1.00  0.00            
ATOM   4377  HA  TYR A 285      59.859  41.654  36.799  1.00  0.00            
ATOM   4378  CB  TYR A 285      61.079  40.194  35.839  1.00  0.00            
ATOM   4379  HB1 TYR A 285      60.379  39.994  35.019  1.00  0.00            
ATOM   4380  HB2 TYR A 285      61.549  39.264  36.139  1.00  0.00            
ATOM   4381  CG  TYR A 285      62.159  41.074  35.249  1.00  0.00            
ATOM   4382  CD1 TYR A 285      62.599  42.234  35.879  1.00  0.00            
ATOM   4383  HD1 TYR A 285      62.169  42.524  36.829  1.00  0.00            
ATOM   4384  CE1 TYR A 285      63.609  43.004  35.269  1.00  0.00            
ATOM   4385  HE1 TYR A 285      64.009  43.904  35.709  1.00  0.00            
ATOM   4386  CZ  TYR A 285      64.099  42.654  33.999  1.00  0.00            
ATOM   4387  OH  TYR A 285      65.079  43.394  33.399  1.00  0.00            
ATOM   4388  HH  TYR A 285      65.259  43.094  32.509  1.00  0.00            
ATOM   4389  CE2 TYR A 285      63.679  41.454  33.379  1.00  0.00            
ATOM   4390  HE2 TYR A 285      64.069  41.174  32.419  1.00  0.00            
ATOM   4391  CD2 TYR A 285      62.689  40.694  34.009  1.00  0.00            
ATOM   4392  HD2 TYR A 285      62.409  39.764  33.529  1.00  0.00            
ATOM   4393  C   TYR A 285      59.089  39.714  37.119  1.00  0.00            
ATOM   4394  O   TYR A 285      58.059  39.904  36.469  1.00  0.00            
ATOM   4395  N   SER A 286      59.179  38.654  37.919  1.00  0.00            
ATOM   4396  H   SER A 286      59.979  38.574  38.529  1.00  0.00            
ATOM   4397  CA  SER A 286      58.079  37.734  38.169  1.00  0.00            
ATOM   4398  HA  SER A 286      57.679  37.374  37.229  1.00  0.00            
ATOM   4399  CB  SER A 286      58.609  36.544  38.979  1.00  0.00            
ATOM   4400  HB1 SER A 286      57.759  35.904  39.219  1.00  0.00            
ATOM   4401  HB2 SER A 286      58.999  36.834  39.949  1.00  0.00            
ATOM   4402  OG  SER A 286      59.579  35.794  38.289  1.00  0.00            
ATOM   4403  HG  SER A 286      59.829  35.044  38.829  1.00  0.00            
ATOM   4404  C   SER A 286      56.919  38.324  38.949  1.00  0.00            
ATOM   4405  O   SER A 286      55.939  37.614  39.199  1.00  0.00            
ATOM   4406  N   VAL A 287      56.989  39.624  39.249  1.00  0.00            
ATOM   4407  H   VAL A 287      57.779  40.074  38.829  1.00  0.00            
ATOM   4408  CA  VAL A 287      56.019  40.514  39.869  1.00  0.00            
ATOM   4409  HA  VAL A 287      55.149  39.884  40.039  1.00  0.00            
ATOM   4410  CB  VAL A 287      56.489  40.924  41.269  1.00  0.00            
ATOM   4411  HB  VAL A 287      57.339  41.594  41.209  1.00  0.00            
ATOM   4412  CG1 VAL A 287      55.269  41.504  41.989  1.00  0.00            
ATOM   4413 1HG1 VAL A 287      55.589  41.794  42.989  1.00  0.00            
ATOM   4414 2HG1 VAL A 287      54.859  42.384  41.489  1.00  0.00            
ATOM   4415 3HG1 VAL A 287      54.529  40.704  42.029  1.00  0.00            
ATOM   4416  CG2 VAL A 287      57.089  39.764  42.049  1.00  0.00            
ATOM   4417 1HG2 VAL A 287      56.999  39.914  43.129  1.00  0.00            
ATOM   4418 2HG2 VAL A 287      56.509  38.864  41.849  1.00  0.00            
ATOM   4419 3HG2 VAL A 287      58.149  39.674  41.799  1.00  0.00            
ATOM   4420  C   VAL A 287      55.749  41.764  39.049  1.00  0.00            
ATOM   4421  O   VAL A 287      54.599  42.194  38.979  1.00  0.00            
ATOM   4422  N   CYS A 288      56.749  42.384  38.419  1.00  0.00            
ATOM   4423  H   CYS A 288      57.669  41.994  38.599  1.00  0.00            
ATOM   4424  CA  CYS A 288      56.729  43.714  37.849  1.00  0.00            
ATOM   4425  HA  CYS A 288      56.729  44.494  38.619  1.00  0.00            
ATOM   4426  CB  CYS A 288      58.009  44.014  37.079  1.00  0.00            
ATOM   4427  HB1 CYS A 288      57.799  44.894  36.469  1.00  0.00            
ATOM   4428  HB2 CYS A 288      58.199  43.204  36.379  1.00  0.00            
ATOM   4429  SG  CYS A 288      59.379  44.314  38.219  1.00  0.00            
ATOM   4430  HG  CYS A 288      60.359  44.504  37.339  1.00  0.00            
ATOM   4431  C   CYS A 288      55.519  43.904  36.949  1.00  0.00            
ATOM   4432  O   CYS A 288      54.799  44.894  37.079  1.00  0.00            
ATOM   4433  N   SER A 289      55.199  42.924  36.109  1.00  0.00            
ATOM   4434  H   SER A 289      55.819  42.124  36.139  1.00  0.00            
ATOM   4435  CA  SER A 289      54.099  42.904  35.159  1.00  0.00            
ATOM   4436  HA  SER A 289      54.179  43.764  34.499  1.00  0.00            
ATOM   4437  CB  SER A 289      54.219  41.624  34.349  1.00  0.00            
ATOM   4438  HB1 SER A 289      55.239  41.634  33.969  1.00  0.00            
ATOM   4439  HB2 SER A 289      53.519  41.684  33.519  1.00  0.00            
ATOM   4440  OG  SER A 289      54.049  40.444  35.109  1.00  0.00            
ATOM   4441  HG  SER A 289      53.849  39.734  34.499  1.00  0.00            
ATOM   4442  C   SER A 289      52.679  43.034  35.689  1.00  0.00            
ATOM   4443  O   SER A 289      51.729  43.394  34.989  1.00  0.00            
ATOM   4444  N   ARG A 290      52.519  42.904  37.009  1.00  0.00            
ATOM   4445  H   ARG A 290      53.299  42.534  37.519  1.00  0.00            
ATOM   4446  CA  ARG A 290      51.319  43.144  37.789  1.00  0.00            
ATOM   4447  HA  ARG A 290      50.559  43.544  37.109  1.00  0.00            
ATOM   4448  CB  ARG A 290      50.699  41.824  38.219  1.00  0.00            
ATOM   4449  HB1 ARG A 290      50.609  41.194  37.339  1.00  0.00            
ATOM   4450  HB2 ARG A 290      49.719  42.034  38.659  1.00  0.00            
ATOM   4451  CG  ARG A 290      51.499  41.104  39.299  1.00  0.00            
ATOM   4452  HG1 ARG A 290      51.699  41.814  40.109  1.00  0.00            
ATOM   4453  HG2 ARG A 290      52.399  40.784  38.759  1.00  0.00            
ATOM   4454  CD  ARG A 290      50.839  39.874  39.899  1.00  0.00            
ATOM   4455  HD1 ARG A 290      50.479  39.214  39.109  1.00  0.00            
ATOM   4456  HD2 ARG A 290      49.949  40.174  40.459  1.00  0.00            
ATOM   4457  NE  ARG A 290      51.749  39.124  40.769  1.00  0.00            
ATOM   4458  HE  ARG A 290      51.669  39.254  41.769  1.00  0.00            
ATOM   4459  CZ  ARG A 290      52.869  38.474  40.409  1.00  0.00            
ATOM   4460  NH1 ARG A 290      53.089  38.204  39.119  1.00  0.00            
ATOM   4461 1HH1 ARG A 290      52.479  38.634  38.439  1.00  0.00            
ATOM   4462 2HH1 ARG A 290      53.989  37.774  38.949  1.00  0.00            
ATOM   4463  NH2 ARG A 290      53.699  38.034  41.369  1.00  0.00            
ATOM   4464 1HH2 ARG A 290      53.409  37.904  42.329  1.00  0.00            
ATOM   4465 2HH2 ARG A 290      54.559  37.564  41.109  1.00  0.00            
ATOM   4466  C   ARG A 290      51.369  44.214  38.869  1.00  0.00            
ATOM   4467  O   ARG A 290      50.359  44.424  39.539  1.00  0.00            
ATOM   4468  N   LEU A 291      52.499  44.884  39.099  1.00  0.00            
ATOM   4469  H   LEU A 291      53.329  44.524  38.649  1.00  0.00            
ATOM   4470  CA  LEU A 291      52.709  45.914  40.099  1.00  0.00            
ATOM   4471  HA  LEU A 291      52.439  45.404  41.029  1.00  0.00            
ATOM   4472  CB  LEU A 291      54.119  46.504  40.149  1.00  0.00            
ATOM   4473  HB1 LEU A 291      54.089  47.364  40.819  1.00  0.00            
ATOM   4474  HB2 LEU A 291      54.369  46.884  39.159  1.00  0.00            
ATOM   4475  CG  LEU A 291      55.159  45.554  40.739  1.00  0.00            
ATOM   4476  HG  LEU A 291      55.259  44.644  40.139  1.00  0.00            
ATOM   4477  CD1 LEU A 291      56.539  46.194  40.699  1.00  0.00            
ATOM   4478 1HD1 LEU A 291      57.269  45.394  40.579  1.00  0.00            
ATOM   4479 2HD1 LEU A 291      56.659  46.874  39.859  1.00  0.00            
ATOM   4480 3HD1 LEU A 291      56.669  46.904  41.519  1.00  0.00            
ATOM   4481  CD2 LEU A 291      54.759  45.104  42.139  1.00  0.00            
ATOM   4482 1HD2 LEU A 291      55.619  44.724  42.689  1.00  0.00            
ATOM   4483 2HD2 LEU A 291      54.359  45.964  42.679  1.00  0.00            
ATOM   4484 3HD2 LEU A 291      53.979  44.344  42.109  1.00  0.00            
ATOM   4485  C   LEU A 291      51.769  47.104  39.999  1.00  0.00            
ATOM   4486  O   LEU A 291      51.449  47.574  38.909  1.00  0.00            
ATOM   4487  N   THR A 292      51.319  47.534  41.169  1.00  0.00            
ATOM   4488  H   THR A 292      51.559  46.944  41.949  1.00  0.00            
ATOM   4489  CA  THR A 292      50.579  48.764  41.419  1.00  0.00            
ATOM   4490  HA  THR A 292      50.389  49.214  40.439  1.00  0.00            
ATOM   4491  CB  THR A 292      49.259  48.414  42.089  1.00  0.00            
ATOM   4492  HB  THR A 292      49.439  48.024  43.099  1.00  0.00            
ATOM   4493  CG2 THR A 292      48.379  49.654  42.189  1.00  0.00            
ATOM   4494 1HG2 THR A 292      47.449  49.404  42.699  1.00  0.00            
ATOM   4495 2HG2 THR A 292      48.939  50.404  42.749  1.00  0.00            
ATOM   4496 3HG2 THR A 292      48.139  50.084  41.219  1.00  0.00            
ATOM   4497  OG1 THR A 292      48.599  47.544  41.199  1.00  0.00            
ATOM   4498  HG1 THR A 292      47.699  47.524  41.519  1.00  0.00            
ATOM   4499  C   THR A 292      51.429  49.724  42.239  1.00  0.00            
ATOM   4500  O   THR A 292      51.509  50.914  41.969  1.00  0.00            
ATOM   4501  N   THR A 293      52.139  49.234  43.259  1.00  0.00            
ATOM   4502  H   THR A 293      52.069  48.254  43.479  1.00  0.00            
ATOM   4503  CA  THR A 293      53.169  49.944  43.989  1.00  0.00            
ATOM   4504  HA  THR A 293      53.199  50.994  43.699  1.00  0.00            
ATOM   4505  CB  THR A 293      52.869  49.984  45.489  1.00  0.00            
ATOM   4506  HB  THR A 293      52.879  48.964  45.879  1.00  0.00            
ATOM   4507  CG2 THR A 293      53.899  50.754  46.309  1.00  0.00            
ATOM   4508 1HG2 THR A 293      53.639  50.974  47.349  1.00  0.00            
ATOM   4509 2HG2 THR A 293      54.859  50.244  46.399  1.00  0.00            
ATOM   4510 3HG2 THR A 293      53.979  51.684  45.759  1.00  0.00            
ATOM   4511  OG1 THR A 293      51.629  50.604  45.739  1.00  0.00            
ATOM   4512  HG1 THR A 293      51.349  50.244  46.579  1.00  0.00            
ATOM   4513  C   THR A 293      54.559  49.344  43.809  1.00  0.00            
ATOM   4514  O   THR A 293      54.679  48.124  43.789  1.00  0.00            
ATOM   4515  N   LEU A 294      55.589  50.184  43.689  1.00  0.00            
ATOM   4516  H   LEU A 294      55.309  51.154  43.659  1.00  0.00            
ATOM   4517  CA  LEU A 294      56.989  49.814  43.759  1.00  0.00            
ATOM   4518  HA  LEU A 294      57.039  48.824  44.229  1.00  0.00            
ATOM   4519  CB  LEU A 294      57.499  49.724  42.329  1.00  0.00            
ATOM   4520  HB1 LEU A 294      57.249  50.694  41.899  1.00  0.00            
ATOM   4521  HB2 LEU A 294      56.859  48.974  41.869  1.00  0.00            
ATOM   4522  CG  LEU A 294      58.969  49.334  42.219  1.00  0.00            
ATOM   4523  HG  LEU A 294      59.629  50.104  42.609  1.00  0.00            
ATOM   4524  CD1 LEU A 294      59.249  48.024  42.949  1.00  0.00            
ATOM   4525 1HD1 LEU A 294      60.259  47.724  42.669  1.00  0.00            
ATOM   4526 2HD1 LEU A 294      59.329  48.244  44.009  1.00  0.00            
ATOM   4527 3HD1 LEU A 294      58.529  47.244  42.699  1.00  0.00            
ATOM   4528  CD2 LEU A 294      59.369  49.134  40.759  1.00  0.00            
ATOM   4529 1HD2 LEU A 294      60.279  48.554  40.599  1.00  0.00            
ATOM   4530 2HD2 LEU A 294      58.619  48.544  40.229  1.00  0.00            
ATOM   4531 3HD2 LEU A 294      59.419  50.134  40.329  1.00  0.00            
ATOM   4532  C   LEU A 294      57.769  50.804  44.609  1.00  0.00            
ATOM   4533  O   LEU A 294      57.889  51.954  44.199  1.00  0.00            
ATOM   4534  N   ASN A 295      58.289  50.374  45.759  1.00  0.00            
ATOM   4535  H   ASN A 295      58.099  49.434  46.069  1.00  0.00            
ATOM   4536  CA  ASN A 295      58.969  51.194  46.749  1.00  0.00            
ATOM   4537  HA  ASN A 295      58.959  52.224  46.389  1.00  0.00            
ATOM   4538  CB  ASN A 295      58.109  51.164  48.019  1.00  0.00            
ATOM   4539  HB1 ASN A 295      57.769  50.144  48.199  1.00  0.00            
ATOM   4540  HB2 ASN A 295      57.229  51.784  47.849  1.00  0.00            
ATOM   4541  CG  ASN A 295      58.899  51.654  49.219  1.00  0.00            
ATOM   4542  OD1 ASN A 295      59.749  52.534  49.209  1.00  0.00            
ATOM   4543  ND2 ASN A 295      58.679  50.984  50.359  1.00  0.00            
ATOM   4544 1HD2 ASN A 295      57.929  50.304  50.339  1.00  0.00            
ATOM   4545 2HD2 ASN A 295      59.109  51.234  51.239  1.00  0.00            
ATOM   4546  C   ASN A 295      60.419  50.784  46.909  1.00  0.00            
ATOM   4547  O   ASN A 295      60.799  49.934  47.719  1.00  0.00            
ATOM   4548  N   LEU A 296      61.229  51.444  46.079  1.00  0.00            
ATOM   4549  H   LEU A 296      60.769  52.124  45.489  1.00  0.00            
ATOM   4550  CA  LEU A 296      62.669  51.364  45.929  1.00  0.00            
ATOM   4551  HA  LEU A 296      63.059  50.464  46.389  1.00  0.00            
ATOM   4552  CB  LEU A 296      62.909  51.364  44.419  1.00  0.00            
ATOM   4553  HB1 LEU A 296      63.939  51.614  44.159  1.00  0.00            
ATOM   4554  HB2 LEU A 296      62.319  52.134  43.909  1.00  0.00            
ATOM   4555  CG  LEU A 296      62.639  50.044  43.709  1.00  0.00            
ATOM   4556  HG  LEU A 296      61.809  49.574  44.229  1.00  0.00            
ATOM   4557  CD1 LEU A 296      62.319  50.244  42.229  1.00  0.00            
ATOM   4558 1HD1 LEU A 296      61.989  49.254  41.919  1.00  0.00            
ATOM   4559 2HD1 LEU A 296      61.539  50.984  42.079  1.00  0.00            
ATOM   4560 3HD1 LEU A 296      63.229  50.584  41.739  1.00  0.00            
ATOM   4561  CD2 LEU A 296      63.879  49.154  43.769  1.00  0.00            
ATOM   4562 1HD2 LEU A 296      63.639  48.154  43.399  1.00  0.00            
ATOM   4563 2HD2 LEU A 296      64.639  49.694  43.199  1.00  0.00            
ATOM   4564 3HD2 LEU A 296      64.289  49.104  44.779  1.00  0.00            
ATOM   4565  C   LEU A 296      63.389  52.504  46.629  1.00  0.00            
ATOM   4566  O   LEU A 296      64.429  52.964  46.159  1.00  0.00            
ATOM   4567  N   SER A 297      62.849  53.024  47.739  1.00  0.00            
ATOM   4568  H   SER A 297      61.899  52.734  47.909  1.00  0.00            
ATOM   4569  CA  SER A 297      63.299  54.264  48.349  1.00  0.00            
ATOM   4570  HA  SER A 297      63.349  55.044  47.579  1.00  0.00            
ATOM   4571  CB  SER A 297      62.229  54.744  49.319  1.00  0.00            
ATOM   4572  HB1 SER A 297      62.499  55.774  49.569  1.00  0.00            
ATOM   4573  HB2 SER A 297      62.129  54.124  50.209  1.00  0.00            
ATOM   4574  OG  SER A 297      60.989  54.834  48.659  1.00  0.00            
ATOM   4575  HG  SER A 297      60.409  54.114  48.929  1.00  0.00            
ATOM   4576  C   SER A 297      64.609  54.234  49.119  1.00  0.00            
ATOM   4577  O   SER A 297      64.959  55.214  49.769  1.00  0.00            
ATOM   4578  N   TYR A 298      65.339  53.124  48.989  1.00  0.00            
ATOM   4579  H   TYR A 298      64.899  52.334  48.559  1.00  0.00            
ATOM   4580  CA  TYR A 298      66.669  52.884  49.529  1.00  0.00            
ATOM   4581  HA  TYR A 298      67.149  53.834  49.769  1.00  0.00            
ATOM   4582  CB  TYR A 298      66.579  52.124  50.849  1.00  0.00            
ATOM   4583  HB1 TYR A 298      67.519  52.144  51.409  1.00  0.00            
ATOM   4584  HB2 TYR A 298      66.199  51.144  50.569  1.00  0.00            
ATOM   4585  CG  TYR A 298      65.609  52.764  51.819  1.00  0.00            
ATOM   4586  CD1 TYR A 298      64.339  52.234  52.079  1.00  0.00            
ATOM   4587  HD1 TYR A 298      64.039  51.314  51.599  1.00  0.00            
ATOM   4588  CE1 TYR A 298      63.569  52.744  53.129  1.00  0.00            
ATOM   4589  HE1 TYR A 298      62.629  52.284  53.399  1.00  0.00            
ATOM   4590  CZ  TYR A 298      64.009  53.894  53.819  1.00  0.00            
ATOM   4591  OH  TYR A 298      63.259  54.494  54.799  1.00  0.00            
ATOM   4592  HH  TYR A 298      63.629  55.284  55.189  1.00  0.00            
ATOM   4593  CE2 TYR A 298      65.239  54.494  53.489  1.00  0.00            
ATOM   4594  HE2 TYR A 298      65.559  55.344  54.069  1.00  0.00            
ATOM   4595  CD2 TYR A 298      66.059  53.874  52.539  1.00  0.00            
ATOM   4596  HD2 TYR A 298      67.049  54.254  52.349  1.00  0.00            
ATOM   4597  C   TYR A 298      67.609  52.214  48.539  1.00  0.00            
ATOM   4598  O   TYR A 298      68.759  51.934  48.839  1.00  0.00            
ATOM   4599  N   ALA A 299      67.169  51.984  47.299  1.00  0.00            
ATOM   4600  H   ALA A 299      66.229  52.304  47.129  1.00  0.00            
ATOM   4601  CA  ALA A 299      67.829  51.214  46.259  1.00  0.00            
ATOM   4602  HA  ALA A 299      68.419  50.454  46.769  1.00  0.00            
ATOM   4603  CB  ALA A 299      66.869  50.544  45.289  1.00  0.00            
ATOM   4604  HB1 ALA A 299      67.369  49.864  44.599  1.00  0.00            
ATOM   4605  HB2 ALA A 299      66.149  49.934  45.829  1.00  0.00            
ATOM   4606  HB3 ALA A 299      66.399  51.304  44.669  1.00  0.00            
ATOM   4607  C   ALA A 299      68.879  52.094  45.599  1.00  0.00            
ATOM   4608  O   ALA A 299      68.609  52.934  44.739  1.00  0.00            
ATOM   4609  N   THR A 300      70.159  51.784  45.819  1.00  0.00            
ATOM   4610  H   THR A 300      70.309  50.994  46.429  1.00  0.00            
ATOM   4611  CA  THR A 300      71.289  52.414  45.179  1.00  0.00            
ATOM   4612  HA  THR A 300      70.979  53.424  44.889  1.00  0.00            
ATOM   4613  CB  THR A 300      72.499  52.554  46.099  1.00  0.00            
ATOM   4614  HB  THR A 300      73.329  53.054  45.589  1.00  0.00            
ATOM   4615  CG2 THR A 300      72.229  53.534  47.239  1.00  0.00            
ATOM   4616 1HG2 THR A 300      73.149  53.744  47.789  1.00  0.00            
ATOM   4617 2HG2 THR A 300      71.899  54.484  46.819  1.00  0.00            
ATOM   4618 3HG2 THR A 300      71.409  53.204  47.879  1.00  0.00            
ATOM   4619  OG1 THR A 300      72.919  51.374  46.739  1.00  0.00            
ATOM   4620  HG1 THR A 300      73.759  51.624  47.139  1.00  0.00            
ATOM   4621  C   THR A 300      71.729  51.704  43.909  1.00  0.00            
ATOM   4622  O   THR A 300      72.779  51.974  43.329  1.00  0.00            
ATOM   4623  N   VAL A 301      70.889  50.794  43.409  1.00  0.00            
ATOM   4624  H   VAL A 301      69.969  50.694  43.819  1.00  0.00            
ATOM   4625  CA  VAL A 301      70.989  50.344  42.039  1.00  0.00            
ATOM   4626  HA  VAL A 301      71.959  49.914  41.789  1.00  0.00            
ATOM   4627  CB  VAL A 301      69.979  49.274  41.629  1.00  0.00            
ATOM   4628  HB  VAL A 301      70.189  48.954  40.609  1.00  0.00            
ATOM   4629  CG1 VAL A 301      70.239  48.044  42.499  1.00  0.00            
ATOM   4630 1HG1 VAL A 301      69.649  47.154  42.259  1.00  0.00            
ATOM   4631 2HG1 VAL A 301      71.269  47.704  42.549  1.00  0.00            
ATOM   4632 3HG1 VAL A 301      69.969  48.304  43.519  1.00  0.00            
ATOM   4633  CG2 VAL A 301      68.519  49.694  41.669  1.00  0.00            
ATOM   4634 1HG2 VAL A 301      68.319  50.254  42.589  1.00  0.00            
ATOM   4635 2HG2 VAL A 301      68.419  50.284  40.759  1.00  0.00            
ATOM   4636 3HG2 VAL A 301      67.899  48.794  41.619  1.00  0.00            
ATOM   4637  C   VAL A 301      70.859  51.524  41.079  1.00  0.00            
ATOM   4638  O   VAL A 301      70.229  52.514  41.419  1.00  0.00            
ATOM   4639  N   GLN A 302      71.509  51.474  39.909  1.00  0.00            
ATOM   4640  H   GLN A 302      71.939  50.634  39.559  1.00  0.00            
ATOM   4641  CA  GLN A 302      71.719  52.634  39.069  1.00  0.00            
ATOM   4642  HA  GLN A 302      71.669  53.554  39.649  1.00  0.00            
ATOM   4643  CB  GLN A 302      73.129  52.574  38.479  1.00  0.00            
ATOM   4644  HB1 GLN A 302      73.189  53.394  37.759  1.00  0.00            
ATOM   4645  HB2 GLN A 302      73.269  51.624  37.969  1.00  0.00            
ATOM   4646  CG  GLN A 302      74.229  52.864  39.499  1.00  0.00            
ATOM   4647  HG1 GLN A 302      75.189  52.904  38.979  1.00  0.00            
ATOM   4648  HG2 GLN A 302      74.219  52.054  40.219  1.00  0.00            
ATOM   4649  CD  GLN A 302      74.029  54.154  40.279  1.00  0.00            
ATOM   4650  OE1 GLN A 302      74.049  55.234  39.699  1.00  0.00            
ATOM   4651  NE2 GLN A 302      73.689  54.184  41.569  1.00  0.00            
ATOM   4652 1HE2 GLN A 302      73.659  53.364  42.169  1.00  0.00            
ATOM   4653 2HE2 GLN A 302      73.449  55.054  42.029  1.00  0.00            
ATOM   4654  C   GLN A 302      70.599  52.814  38.059  1.00  0.00            
ATOM   4655  O   GLN A 302      69.699  51.994  37.929  1.00  0.00            
ATOM   4656  N   SER A 303      70.609  53.904  37.289  1.00  0.00            
ATOM   4657  H   SER A 303      71.359  54.574  37.409  1.00  0.00            
ATOM   4658  CA  SER A 303      69.499  54.224  36.409  1.00  0.00            
ATOM   4659  HA  SER A 303      68.609  54.424  37.009  1.00  0.00            
ATOM   4660  CB  SER A 303      69.839  55.504  35.659  1.00  0.00            
ATOM   4661  HB1 SER A 303      70.699  55.364  35.009  1.00  0.00            
ATOM   4662  HB2 SER A 303      70.169  56.284  36.339  1.00  0.00            
ATOM   4663  OG  SER A 303      68.729  55.874  34.869  1.00  0.00            
ATOM   4664  HG  SER A 303      68.099  56.244  35.499  1.00  0.00            
ATOM   4665  C   SER A 303      69.219  53.104  35.419  1.00  0.00            
ATOM   4666  O   SER A 303      68.069  52.704  35.299  1.00  0.00            
ATOM   4667  N   TYR A 304      70.249  52.494  34.809  1.00  0.00            
ATOM   4668  H   TYR A 304      71.179  52.864  34.909  1.00  0.00            
ATOM   4669  CA  TYR A 304      70.109  51.304  33.999  1.00  0.00            
ATOM   4670  HA  TYR A 304      69.629  51.564  33.059  1.00  0.00            
ATOM   4671  CB  TYR A 304      71.549  50.854  33.759  1.00  0.00            
ATOM   4672  HB1 TYR A 304      72.069  50.704  34.709  1.00  0.00            
ATOM   4673  HB2 TYR A 304      72.059  51.664  33.249  1.00  0.00            
ATOM   4674  CG  TYR A 304      71.709  49.614  32.909  1.00  0.00            
ATOM   4675  CD1 TYR A 304      70.889  49.384  31.809  1.00  0.00            
ATOM   4676  HD1 TYR A 304      70.129  50.114  31.549  1.00  0.00            
ATOM   4677  CE1 TYR A 304      71.009  48.214  31.049  1.00  0.00            
ATOM   4678  HE1 TYR A 304      70.319  48.064  30.239  1.00  0.00            
ATOM   4679  CZ  TYR A 304      71.969  47.254  31.419  1.00  0.00            
ATOM   4680  OH  TYR A 304      72.009  46.124  30.649  1.00  0.00            
ATOM   4681  HH  TYR A 304      72.719  45.524  30.869  1.00  0.00            
ATOM   4682  CE2 TYR A 304      72.809  47.464  32.529  1.00  0.00            
ATOM   4683  HE2 TYR A 304      73.559  46.724  32.759  1.00  0.00            
ATOM   4684  CD2 TYR A 304      72.669  48.644  33.259  1.00  0.00            
ATOM   4685  HD2 TYR A 304      73.399  48.814  34.029  1.00  0.00            
ATOM   4686  C   TYR A 304      69.319  50.174  34.649  1.00  0.00            
ATOM   4687  O   TYR A 304      68.529  49.514  33.969  1.00  0.00            
ATOM   4688  N   ASP A 305      69.579  49.944  35.939  1.00  0.00            
ATOM   4689  H   ASP A 305      70.179  50.544  36.479  1.00  0.00            
ATOM   4690  CA  ASP A 305      68.859  48.944  36.709  1.00  0.00            
ATOM   4691  HA  ASP A 305      68.749  48.054  36.099  1.00  0.00            
ATOM   4692  CB  ASP A 305      69.719  48.654  37.939  1.00  0.00            
ATOM   4693  HB1 ASP A 305      69.259  47.784  38.409  1.00  0.00            
ATOM   4694  HB2 ASP A 305      69.639  49.504  38.619  1.00  0.00            
ATOM   4695  CG  ASP A 305      71.189  48.334  37.689  1.00  0.00            
ATOM   4696  OD1 ASP A 305      71.409  47.564  36.729  1.00  0.00            
ATOM   4697  OD2 ASP A 305      72.049  48.904  38.389  1.00  0.00            
ATOM   4698  C   ASP A 305      67.419  49.264  37.089  1.00  0.00            
ATOM   4699  O   ASP A 305      66.559  48.394  37.129  1.00  0.00            
ATOM   4700  N   LEU A 306      67.169  50.554  37.299  1.00  0.00            
ATOM   4701  H   LEU A 306      67.939  51.214  37.269  1.00  0.00            
ATOM   4702  CA  LEU A 306      65.859  51.144  37.489  1.00  0.00            
ATOM   4703  HA  LEU A 306      65.219  50.494  38.089  1.00  0.00            
ATOM   4704  CB  LEU A 306      65.969  52.454  38.259  1.00  0.00            
ATOM   4705  HB1 LEU A 306      64.959  52.864  38.289  1.00  0.00            
ATOM   4706  HB2 LEU A 306      66.689  53.124  37.779  1.00  0.00            
ATOM   4707  CG  LEU A 306      66.429  52.224  39.689  1.00  0.00            
ATOM   4708  HG  LEU A 306      67.239  51.484  39.709  1.00  0.00            
ATOM   4709  CD1 LEU A 306      67.049  53.514  40.229  1.00  0.00            
ATOM   4710 1HD1 LEU A 306      67.529  53.294  41.189  1.00  0.00            
ATOM   4711 2HD1 LEU A 306      67.839  53.814  39.549  1.00  0.00            
ATOM   4712 3HD1 LEU A 306      66.299  54.284  40.409  1.00  0.00            
ATOM   4713  CD2 LEU A 306      65.309  51.744  40.599  1.00  0.00            
ATOM   4714 1HD2 LEU A 306      65.629  51.704  41.639  1.00  0.00            
ATOM   4715 2HD2 LEU A 306      64.479  52.454  40.539  1.00  0.00            
ATOM   4716 3HD2 LEU A 306      65.029  50.764  40.209  1.00  0.00            
ATOM   4717  C   LEU A 306      65.049  51.284  36.209  1.00  0.00            
ATOM   4718  O   LEU A 306      63.859  50.994  36.189  1.00  0.00            
ATOM   4719  N   VAL A 307      65.699  51.504  35.059  1.00  0.00            
ATOM   4720  H   VAL A 307      66.679  51.694  35.179  1.00  0.00            
ATOM   4721  CA  VAL A 307      65.189  51.384  33.709  1.00  0.00            
ATOM   4722  HA  VAL A 307      64.289  52.004  33.659  1.00  0.00            
ATOM   4723  CB  VAL A 307      66.259  51.854  32.719  1.00  0.00            
ATOM   4724  HB  VAL A 307      67.219  51.534  33.119  1.00  0.00            
ATOM   4725  CG1 VAL A 307      66.199  51.264  31.309  1.00  0.00            
ATOM   4726 1HG1 VAL A 307      66.829  51.884  30.669  1.00  0.00            
ATOM   4727 2HG1 VAL A 307      66.469  50.214  31.319  1.00  0.00            
ATOM   4728 3HG1 VAL A 307      65.189  51.284  30.899  1.00  0.00            
ATOM   4729  CG2 VAL A 307      66.329  53.374  32.639  1.00  0.00            
ATOM   4730 1HG2 VAL A 307      67.199  53.674  32.049  1.00  0.00            
ATOM   4731 2HG2 VAL A 307      65.459  53.874  32.219  1.00  0.00            
ATOM   4732 3HG2 VAL A 307      66.439  53.744  33.659  1.00  0.00            
ATOM   4733  C   VAL A 307      64.819  49.934  33.459  1.00  0.00            
ATOM   4734  O   VAL A 307      63.699  49.624  33.049  1.00  0.00            
ATOM   4735  N   LYS A 308      65.749  48.984  33.629  1.00  0.00            
ATOM   4736  H   LYS A 308      66.649  49.214  34.019  1.00  0.00            
ATOM   4737  CA  LYS A 308      65.439  47.584  33.429  1.00  0.00            
ATOM   4738  HA  LYS A 308      65.139  47.374  32.399  1.00  0.00            
ATOM   4739  CB  LYS A 308      66.669  46.744  33.729  1.00  0.00            
ATOM   4740  HB1 LYS A 308      66.309  45.734  33.909  1.00  0.00            
ATOM   4741  HB2 LYS A 308      67.169  47.044  34.649  1.00  0.00            
ATOM   4742  CG  LYS A 308      67.669  46.684  32.579  1.00  0.00            
ATOM   4743  HG1 LYS A 308      67.939  47.684  32.229  1.00  0.00            
ATOM   4744  HG2 LYS A 308      67.169  46.124  31.789  1.00  0.00            
ATOM   4745  CD  LYS A 308      68.949  45.934  32.939  1.00  0.00            
ATOM   4746  HD1 LYS A 308      69.589  45.714  32.079  1.00  0.00            
ATOM   4747  HD2 LYS A 308      68.659  45.004  33.419  1.00  0.00            
ATOM   4748  CE  LYS A 308      69.789  46.694  33.969  1.00  0.00            
ATOM   4749  HE1 LYS A 308      69.109  47.164  34.689  1.00  0.00            
ATOM   4750  HE2 LYS A 308      70.259  47.534  33.459  1.00  0.00            
ATOM   4751  NZ  LYS A 308      70.849  45.934  34.649  1.00  0.00            
ATOM   4752  HZ1 LYS A 308      71.269  46.434  35.419  1.00  0.00            
ATOM   4753  HZ2 LYS A 308      70.399  45.194  35.169  1.00  0.00            
ATOM   4754  HZ3 LYS A 308      71.569  45.514  34.079  1.00  0.00            
ATOM   4755  C   LYS A 308      64.229  47.094  34.209  1.00  0.00            
ATOM   4756  O   LYS A 308      63.389  46.324  33.749  1.00  0.00            
ATOM   4757  N   LEU A 309      64.129  47.504  35.479  1.00  0.00            
ATOM   4758  H   LEU A 309      64.879  48.024  35.899  1.00  0.00            
ATOM   4759  CA  LEU A 309      62.959  47.304  36.319  1.00  0.00            
ATOM   4760  HA  LEU A 309      62.729  46.244  36.419  1.00  0.00            
ATOM   4761  CB  LEU A 309      63.109  47.874  37.729  1.00  0.00            
ATOM   4762  HB1 LEU A 309      62.129  48.074  38.149  1.00  0.00            
ATOM   4763  HB2 LEU A 309      63.649  48.814  37.649  1.00  0.00            
ATOM   4764  CG  LEU A 309      63.839  46.934  38.679  1.00  0.00            
ATOM   4765  HG  LEU A 309      64.759  46.494  38.299  1.00  0.00            
ATOM   4766  CD1 LEU A 309      64.109  47.754  39.939  1.00  0.00            
ATOM   4767 1HD1 LEU A 309      64.459  47.204  40.819  1.00  0.00            
ATOM   4768 2HD1 LEU A 309      64.959  48.414  39.809  1.00  0.00            
ATOM   4769 3HD1 LEU A 309      63.209  48.284  40.249  1.00  0.00            
ATOM   4770  CD2 LEU A 309      63.019  45.734  39.149  1.00  0.00            
ATOM   4771 1HD2 LEU A 309      63.639  45.244  39.899  1.00  0.00            
ATOM   4772 2HD2 LEU A 309      62.119  46.074  39.659  1.00  0.00            
ATOM   4773 3HD2 LEU A 309      62.719  45.094  38.319  1.00  0.00            
ATOM   4774  C   LEU A 309      61.719  47.984  35.749  1.00  0.00            
ATOM   4775  O   LEU A 309      60.729  47.284  35.529  1.00  0.00            
ATOM   4776  N   LEU A 310      61.739  49.284  35.459  1.00  0.00            
ATOM   4777  H   LEU A 310      62.569  49.804  35.689  1.00  0.00            
ATOM   4778  CA  LEU A 310      60.529  49.964  35.029  1.00  0.00            
ATOM   4779  HA  LEU A 310      59.739  49.574  35.669  1.00  0.00            
ATOM   4780  CB  LEU A 310      60.759  51.464  35.189  1.00  0.00            
ATOM   4781  HB1 LEU A 310      59.949  51.994  34.689  1.00  0.00            
ATOM   4782  HB2 LEU A 310      61.679  51.704  34.659  1.00  0.00            
ATOM   4783  CG  LEU A 310      60.799  51.934  36.649  1.00  0.00            
ATOM   4784  HG  LEU A 310      61.469  51.254  37.169  1.00  0.00            
ATOM   4785  CD1 LEU A 310      61.399  53.334  36.679  1.00  0.00            
ATOM   4786 1HD1 LEU A 310      61.329  53.824  37.649  1.00  0.00            
ATOM   4787 2HD1 LEU A 310      62.459  53.224  36.429  1.00  0.00            
ATOM   4788 3HD1 LEU A 310      60.929  54.014  35.969  1.00  0.00            
ATOM   4789  CD2 LEU A 310      59.509  51.884  37.459  1.00  0.00            
ATOM   4790 1HD2 LEU A 310      59.609  52.454  38.379  1.00  0.00            
ATOM   4791 2HD2 LEU A 310      58.709  52.364  36.889  1.00  0.00            
ATOM   4792 3HD2 LEU A 310      59.239  50.844  37.609  1.00  0.00            
ATOM   4793  C   LEU A 310      60.049  49.634  33.629  1.00  0.00            
ATOM   4794  O   LEU A 310      58.839  49.684  33.419  1.00  0.00            
ATOM   4795  N   CYS A 311      60.899  49.174  32.709  1.00  0.00            
ATOM   4796  H   CYS A 311      61.879  49.114  32.939  1.00  0.00            
ATOM   4797  CA  CYS A 311      60.469  48.554  31.479  1.00  0.00            
ATOM   4798  HA  CYS A 311      60.039  49.334  30.849  1.00  0.00            
ATOM   4799  CB  CYS A 311      61.729  47.924  30.889  1.00  0.00            
ATOM   4800  HB1 CYS A 311      61.439  47.274  30.059  1.00  0.00            
ATOM   4801  HB2 CYS A 311      62.259  47.244  31.559  1.00  0.00            
ATOM   4802  SG  CYS A 311      62.859  49.174  30.209  1.00  0.00            
ATOM   4803  HG  CYS A 311      63.169  49.744  31.379  1.00  0.00            
ATOM   4804  C   CYS A 311      59.439  47.444  31.649  1.00  0.00            
ATOM   4805  O   CYS A 311      58.589  47.294  30.769  1.00  0.00            
ATOM   4806  N   GLN A 312      59.439  46.734  32.779  1.00  0.00            
ATOM   4807  H   GLN A 312      60.029  47.064  33.529  1.00  0.00            
ATOM   4808  CA  GLN A 312      58.529  45.644  33.069  1.00  0.00            
ATOM   4809  HA  GLN A 312      58.139  45.194  32.159  1.00  0.00            
ATOM   4810  CB  GLN A 312      59.259  44.514  33.789  1.00  0.00            
ATOM   4811  HB1 GLN A 312      58.649  43.624  33.659  1.00  0.00            
ATOM   4812  HB2 GLN A 312      59.269  44.674  34.869  1.00  0.00            
ATOM   4813  CG  GLN A 312      60.679  44.134  33.389  1.00  0.00            
ATOM   4814  HG1 GLN A 312      60.869  43.154  33.829  1.00  0.00            
ATOM   4815  HG2 GLN A 312      61.359  44.844  33.869  1.00  0.00            
ATOM   4816  CD  GLN A 312      60.929  44.034  31.889  1.00  0.00            
ATOM   4817  OE1 GLN A 312      60.109  43.594  31.089  1.00  0.00            
ATOM   4818  NE2 GLN A 312      62.069  44.584  31.459  1.00  0.00            
ATOM   4819 1HE2 GLN A 312      62.669  45.064  32.119  1.00  0.00            
ATOM   4820 2HE2 GLN A 312      62.139  44.644  30.449  1.00  0.00            
ATOM   4821  C   GLN A 312      57.269  46.034  33.829  1.00  0.00            
ATOM   4822  O   GLN A 312      56.399  45.204  34.099  1.00  0.00            
ATOM   4823  N   CYS A 313      57.139  47.294  34.249  1.00  0.00            
ATOM   4824  H   CYS A 313      57.899  47.924  34.079  1.00  0.00            
ATOM   4825  CA  CYS A 313      56.109  47.784  35.159  1.00  0.00            
ATOM   4826  HA  CYS A 313      55.619  46.914  35.589  1.00  0.00            
ATOM   4827  CB  CYS A 313      56.779  48.494  36.329  1.00  0.00            
ATOM   4828  HB1 CYS A 313      56.029  48.734  37.079  1.00  0.00            
ATOM   4829  HB2 CYS A 313      57.169  49.464  36.019  1.00  0.00            
ATOM   4830  SG  CYS A 313      58.089  47.564  37.149  1.00  0.00            
ATOM   4831  HG  CYS A 313      58.979  47.514  36.149  1.00  0.00            
ATOM   4832  C   CYS A 313      54.979  48.614  34.579  1.00  0.00            
ATOM   4833  O   CYS A 313      54.559  49.504  35.309  1.00  0.00            
ATOM   4834  N   PRO A 314      54.509  48.504  33.329  1.00  0.00            
ATOM   4835  CD  PRO A 314      54.729  47.404  32.409  1.00  0.00            
ATOM   4836  HD1 PRO A 314      54.639  46.474  32.969  1.00  0.00            
ATOM   4837  HD2 PRO A 314      55.669  47.594  31.889  1.00  0.00            
ATOM   4838  CG  PRO A 314      53.619  47.574  31.379  1.00  0.00            
ATOM   4839  HG1 PRO A 314      52.659  47.274  31.789  1.00  0.00            
ATOM   4840  HG2 PRO A 314      53.789  47.174  30.379  1.00  0.00            
ATOM   4841  CB  PRO A 314      53.459  49.084  31.299  1.00  0.00            
ATOM   4842  HB1 PRO A 314      52.469  49.404  30.969  1.00  0.00            
ATOM   4843  HB2 PRO A 314      54.299  49.494  30.739  1.00  0.00            
ATOM   4844  CA  PRO A 314      53.629  49.494  32.759  1.00  0.00            
ATOM   4845  HA  PRO A 314      54.209  50.414  32.839  1.00  0.00            
ATOM   4846  C   PRO A 314      52.309  49.754  33.479  1.00  0.00            
ATOM   4847  O   PRO A 314      51.709  50.824  33.359  1.00  0.00            
ATOM   4848  N   LYS A 315      51.849  48.784  34.269  1.00  0.00            
ATOM   4849  H   LYS A 315      52.419  47.964  34.149  1.00  0.00            
ATOM   4850  CA  LYS A 315      50.639  48.844  35.059  1.00  0.00            
ATOM   4851  HA  LYS A 315      49.889  49.354  34.459  1.00  0.00            
ATOM   4852  CB  LYS A 315      50.039  47.454  35.279  1.00  0.00            
ATOM   4853  HB1 LYS A 315      49.169  47.554  35.939  1.00  0.00            
ATOM   4854  HB2 LYS A 315      50.739  46.834  35.839  1.00  0.00            
ATOM   4855  CG  LYS A 315      49.729  46.674  34.009  1.00  0.00            
ATOM   4856  HG1 LYS A 315      50.669  46.304  33.599  1.00  0.00            
ATOM   4857  HG2 LYS A 315      49.239  47.284  33.239  1.00  0.00            
ATOM   4858  CD  LYS A 315      48.899  45.444  34.369  1.00  0.00            
ATOM   4859  HD1 LYS A 315      47.899  45.754  34.689  1.00  0.00            
ATOM   4860  HD2 LYS A 315      49.259  44.984  35.289  1.00  0.00            
ATOM   4861  CE  LYS A 315      48.729  44.464  33.219  1.00  0.00            
ATOM   4862  HE1 LYS A 315      48.299  45.004  32.379  1.00  0.00            
ATOM   4863  HE2 LYS A 315      48.089  43.644  33.549  1.00  0.00            
ATOM   4864  NZ  LYS A 315      50.019  43.854  32.839  1.00  0.00            
ATOM   4865  HZ1 LYS A 315      49.909  43.154  32.129  1.00  0.00            
ATOM   4866  HZ2 LYS A 315      50.589  44.564  32.399  1.00  0.00            
ATOM   4867  HZ3 LYS A 315      50.549  43.444  33.589  1.00  0.00            
ATOM   4868  C   LYS A 315      50.839  49.564  36.389  1.00  0.00            
ATOM   4869  O   LYS A 315      49.869  49.674  37.129  1.00  0.00            
ATOM   4870  N   LEU A 316      52.039  50.064  36.699  1.00  0.00            
ATOM   4871  H   LEU A 316      52.819  49.824  36.099  1.00  0.00            
ATOM   4872  CA  LEU A 316      52.349  50.754  37.939  1.00  0.00            
ATOM   4873  HA  LEU A 316      52.209  50.044  38.749  1.00  0.00            
ATOM   4874  CB  LEU A 316      53.849  51.004  37.989  1.00  0.00            
ATOM   4875  HB1 LEU A 316      54.059  51.834  37.309  1.00  0.00            
ATOM   4876  HB2 LEU A 316      54.329  50.084  37.669  1.00  0.00            
ATOM   4877  CG  LEU A 316      54.469  51.394  39.329  1.00  0.00            
ATOM   4878  HG  LEU A 316      53.939  52.254  39.739  1.00  0.00            
ATOM   4879  CD1 LEU A 316      54.589  50.224  40.299  1.00  0.00            
ATOM   4880 1HD1 LEU A 316      55.179  50.474  41.179  1.00  0.00            
ATOM   4881 2HD1 LEU A 316      53.639  49.854  40.679  1.00  0.00            
ATOM   4882 3HD1 LEU A 316      55.119  49.424  39.779  1.00  0.00            
ATOM   4883  CD2 LEU A 316      55.909  51.814  39.019  1.00  0.00            
ATOM   4884 1HD2 LEU A 316      56.329  52.064  39.999  1.00  0.00            
ATOM   4885 2HD2 LEU A 316      56.489  51.034  38.539  1.00  0.00            
ATOM   4886 3HD2 LEU A 316      55.899  52.724  38.419  1.00  0.00            
ATOM   4887  C   LEU A 316      51.599  52.044  38.239  1.00  0.00            
ATOM   4888  O   LEU A 316      51.679  52.974  37.439  1.00  0.00            
ATOM   4889  N   GLN A 317      51.079  52.134  39.469  1.00  0.00            
ATOM   4890  H   GLN A 317      51.109  51.354  40.109  1.00  0.00            
ATOM   4891  CA  GLN A 317      50.429  53.344  39.909  1.00  0.00            
ATOM   4892  HA  GLN A 317      50.149  53.904  39.019  1.00  0.00            
ATOM   4893  CB  GLN A 317      49.069  52.994  40.509  1.00  0.00            
ATOM   4894  HB1 GLN A 317      48.629  53.924  40.879  1.00  0.00            
ATOM   4895  HB2 GLN A 317      49.209  52.304  41.339  1.00  0.00            
ATOM   4896  CG  GLN A 317      48.109  52.364  39.499  1.00  0.00            
ATOM   4897  HG1 GLN A 317      48.519  51.434  39.089  1.00  0.00            
ATOM   4898  HG2 GLN A 317      47.929  53.054  38.669  1.00  0.00            
ATOM   4899  CD  GLN A 317      46.759  52.074  40.119  1.00  0.00            
ATOM   4900  OE1 GLN A 317      46.459  52.254  41.299  1.00  0.00            
ATOM   4901  NE2 GLN A 317      45.799  51.524  39.379  1.00  0.00            
ATOM   4902 1HE2 GLN A 317      45.929  51.414  38.379  1.00  0.00            
ATOM   4903 2HE2 GLN A 317      44.939  51.274  39.839  1.00  0.00            
ATOM   4904  C   GLN A 317      51.229  54.204  40.879  1.00  0.00            
ATOM   4905  O   GLN A 317      50.909  55.374  41.059  1.00  0.00            
ATOM   4906  N   ARG A 318      52.259  53.664  41.539  1.00  0.00            
ATOM   4907  H   ARG A 318      52.379  52.664  41.449  1.00  0.00            
ATOM   4908  CA  ARG A 318      53.069  54.364  42.519  1.00  0.00            
ATOM   4909  HA  ARG A 318      53.049  55.444  42.369  1.00  0.00            
ATOM   4910  CB  ARG A 318      52.389  54.014  43.849  1.00  0.00            
ATOM   4911  HB1 ARG A 318      52.389  52.934  43.969  1.00  0.00            
ATOM   4912  HB2 ARG A 318      51.319  54.204  43.759  1.00  0.00            
ATOM   4913  CG  ARG A 318      52.929  54.654  45.129  1.00  0.00            
ATOM   4914  HG1 ARG A 318      52.779  55.734  45.069  1.00  0.00            
ATOM   4915  HG2 ARG A 318      53.979  54.384  45.219  1.00  0.00            
ATOM   4916  CD  ARG A 318      52.389  54.124  46.449  1.00  0.00            
ATOM   4917  HD1 ARG A 318      52.579  54.894  47.189  1.00  0.00            
ATOM   4918  HD2 ARG A 318      52.949  53.234  46.739  1.00  0.00            
ATOM   4919  NE  ARG A 318      50.949  53.844  46.369  1.00  0.00            
ATOM   4920  HE  ARG A 318      50.669  52.874  46.319  1.00  0.00            
ATOM   4921  CZ  ARG A 318      49.929  54.704  46.229  1.00  0.00            
ATOM   4922  NH1 ARG A 318      50.119  56.024  46.369  1.00  0.00            
ATOM   4923 1HH1 ARG A 318      51.029  56.404  46.569  1.00  0.00            
ATOM   4924 2HH1 ARG A 318      49.359  56.684  46.339  1.00  0.00            
ATOM   4925  NH2 ARG A 318      48.689  54.234  46.029  1.00  0.00            
ATOM   4926 1HH2 ARG A 318      48.619  53.254  45.809  1.00  0.00            
ATOM   4927 2HH2 ARG A 318      48.019  54.914  45.699  1.00  0.00            
ATOM   4928  C   ARG A 318      54.499  53.844  42.479  1.00  0.00            
ATOM   4929  O   ARG A 318      54.709  52.644  42.629  1.00  0.00            
ATOM   4930  N   LEU A 319      55.419  54.764  42.179  1.00  0.00            
ATOM   4931  H   LEU A 319      55.099  55.704  41.979  1.00  0.00            
ATOM   4932  CA  LEU A 319      56.839  54.554  42.359  1.00  0.00            
ATOM   4933  HA  LEU A 319      57.029  53.504  42.569  1.00  0.00            
ATOM   4934  CB  LEU A 319      57.549  54.864  41.049  1.00  0.00            
ATOM   4935  HB1 LEU A 319      57.359  55.904  40.759  1.00  0.00            
ATOM   4936  HB2 LEU A 319      57.119  54.194  40.309  1.00  0.00            
ATOM   4937  CG  LEU A 319      59.029  54.524  41.119  1.00  0.00            
ATOM   4938  HG  LEU A 319      59.569  55.014  41.929  1.00  0.00            
ATOM   4939  CD1 LEU A 319      59.299  53.034  41.309  1.00  0.00            
ATOM   4940 1HD1 LEU A 319      60.349  52.774  41.179  1.00  0.00            
ATOM   4941 2HD1 LEU A 319      59.089  52.734  42.339  1.00  0.00            
ATOM   4942 3HD1 LEU A 319      58.759  52.434  40.579  1.00  0.00            
ATOM   4943  CD2 LEU A 319      59.699  55.014  39.839  1.00  0.00            
ATOM   4944 1HD2 LEU A 319      60.749  54.704  39.789  1.00  0.00            
ATOM   4945 2HD2 LEU A 319      59.119  54.664  38.989  1.00  0.00            
ATOM   4946 3HD2 LEU A 319      59.809  56.094  39.939  1.00  0.00            
ATOM   4947  C   LEU A 319      57.369  55.424  43.499  1.00  0.00            
ATOM   4948  O   LEU A 319      57.229  56.634  43.389  1.00  0.00            
ATOM   4949  N   TRP A 320      58.059  54.854  44.489  1.00  0.00            
ATOM   4950  H   TRP A 320      58.269  53.864  44.479  1.00  0.00            
ATOM   4951  CA  TRP A 320      58.979  55.564  45.349  1.00  0.00            
ATOM   4952  HA  TRP A 320      59.029  56.604  45.029  1.00  0.00            
ATOM   4953  CB  TRP A 320      58.609  55.364  46.809  1.00  0.00            
ATOM   4954  HB1 TRP A 320      59.159  56.074  47.429  1.00  0.00            
ATOM   4955  HB2 TRP A 320      58.999  54.394  47.139  1.00  0.00            
ATOM   4956  CG  TRP A 320      57.189  55.564  47.229  1.00  0.00            
ATOM   4957  CD1 TRP A 320      56.229  56.274  46.599  1.00  0.00            
ATOM   4958  HD1 TRP A 320      56.369  56.884  45.719  1.00  0.00            
ATOM   4959  NE1 TRP A 320      55.039  56.224  47.299  1.00  0.00            
ATOM   4960  HE1 TRP A 320      54.199  56.704  46.999  1.00  0.00            
ATOM   4961  CE2 TRP A 320      55.159  55.404  48.399  1.00  0.00            
ATOM   4962  CZ2 TRP A 320      54.249  54.894  49.339  1.00  0.00            
ATOM   4963  HZ2 TRP A 320      53.219  55.204  49.309  1.00  0.00            
ATOM   4964  CH2 TRP A 320      54.709  54.234  50.479  1.00  0.00            
ATOM   4965  HH2 TRP A 320      54.019  53.954  51.259  1.00  0.00            
ATOM   4966  CZ3 TRP A 320      56.079  53.964  50.619  1.00  0.00            
ATOM   4967  HZ3 TRP A 320      56.479  53.504  51.519  1.00  0.00            
ATOM   4968  CE3 TRP A 320      56.919  54.334  49.569  1.00  0.00            
ATOM   4969  HE3 TRP A 320      57.969  54.094  49.679  1.00  0.00            
ATOM   4970  CD2 TRP A 320      56.539  55.104  48.459  1.00  0.00            
ATOM   4971  C   TRP A 320      60.419  55.104  45.169  1.00  0.00            
ATOM   4972  O   TRP A 320      60.579  53.884  45.089  1.00  0.00            
ATOM   4973  N   VAL A 321      61.399  55.974  44.929  1.00  0.00            
ATOM   4974  H   VAL A 321      61.199  56.964  44.839  1.00  0.00            
ATOM   4975  CA  VAL A 321      62.759  55.614  44.579  1.00  0.00            
ATOM   4976  HA  VAL A 321      62.989  54.604  44.929  1.00  0.00            
ATOM   4977  CB  VAL A 321      62.899  55.654  43.059  1.00  0.00            
ATOM   4978  HB  VAL A 321      63.949  55.894  42.879  1.00  0.00            
ATOM   4979  CG1 VAL A 321      62.539  54.314  42.409  1.00  0.00            
ATOM   4980 1HG1 VAL A 321      62.519  54.474  41.329  1.00  0.00            
ATOM   4981 2HG1 VAL A 321      63.319  53.574  42.559  1.00  0.00            
ATOM   4982 3HG1 VAL A 321      61.589  53.894  42.749  1.00  0.00            
ATOM   4983  CG2 VAL A 321      62.099  56.744  42.359  1.00  0.00            
ATOM   4984 1HG2 VAL A 321      62.319  56.904  41.299  1.00  0.00            
ATOM   4985 2HG2 VAL A 321      61.019  56.684  42.459  1.00  0.00            
ATOM   4986 3HG2 VAL A 321      62.319  57.664  42.889  1.00  0.00            
ATOM   4987  C   VAL A 321      63.809  56.564  45.129  1.00  0.00            
ATOM   4988  O   VAL A 321      63.459  57.674  45.519  1.00  0.00            
ATOM   4989  N   LEU A 322      65.089  56.194  45.129  1.00  0.00            
ATOM   4990  H   LEU A 322      65.359  55.304  44.739  1.00  0.00            
ATOM   4991  CA  LEU A 322      66.189  57.134  45.229  1.00  0.00            
ATOM   4992  HA  LEU A 322      66.029  57.884  45.999  1.00  0.00            
ATOM   4993  CB  LEU A 322      67.419  56.354  45.699  1.00  0.00            
ATOM   4994  HB1 LEU A 322      68.289  57.004  45.619  1.00  0.00            
ATOM   4995  HB2 LEU A 322      67.569  55.444  45.119  1.00  0.00            
ATOM   4996  CG  LEU A 322      67.369  55.894  47.159  1.00  0.00            
ATOM   4997  HG  LEU A 322      66.619  55.104  47.139  1.00  0.00            
ATOM   4998  CD1 LEU A 322      68.729  55.294  47.519  1.00  0.00            
ATOM   4999 1HD1 LEU A 322      68.639  54.944  48.549  1.00  0.00            
ATOM   5000 2HD1 LEU A 322      69.009  54.504  46.829  1.00  0.00            
ATOM   5001 3HD1 LEU A 322      69.489  56.064  47.439  1.00  0.00            
ATOM   5002  CD2 LEU A 322      67.059  57.014  48.139  1.00  0.00            
ATOM   5003 1HD2 LEU A 322      67.549  56.784  49.089  1.00  0.00            
ATOM   5004 2HD2 LEU A 322      67.449  57.964  47.779  1.00  0.00            
ATOM   5005 3HD2 LEU A 322      65.969  57.044  48.229  1.00  0.00            
ATOM   5006  C   LEU A 322      66.499  57.844  43.919  1.00  0.00            
ATOM   5007  O   LEU A 322      66.239  57.334  42.829  1.00  0.00            
ATOM   5008  N   ASP A 323      67.139  59.014  43.989  1.00  0.00            
ATOM   5009  H   ASP A 323      67.429  59.384  44.879  1.00  0.00            
ATOM   5010  CA  ASP A 323      67.529  59.844  42.869  1.00  0.00            
ATOM   5011  HA  ASP A 323      66.619  60.014  42.289  1.00  0.00            
ATOM   5012  CB  ASP A 323      68.079  61.204  43.309  1.00  0.00            
ATOM   5013  HB1 ASP A 323      67.319  61.754  43.859  1.00  0.00            
ATOM   5014  HB2 ASP A 323      68.299  61.794  42.419  1.00  0.00            
ATOM   5015  CG  ASP A 323      69.259  61.194  44.259  1.00  0.00            
ATOM   5016  OD1 ASP A 323      69.659  60.104  44.719  1.00  0.00            
ATOM   5017  OD2 ASP A 323      69.679  62.304  44.649  1.00  0.00            
ATOM   5018  C   ASP A 323      68.499  59.204  41.889  1.00  0.00            
ATOM   5019  O   ASP A 323      68.539  59.604  40.729  1.00  0.00            
ATOM   5020  N   TYR A 324      69.109  58.074  42.249  1.00  0.00            
ATOM   5021  H   TYR A 324      69.099  57.764  43.209  1.00  0.00            
ATOM   5022  CA  TYR A 324      69.739  57.164  41.309  1.00  0.00            
ATOM   5023  HA  TYR A 324      70.469  57.724  40.719  1.00  0.00            
ATOM   5024  CB  TYR A 324      70.389  56.054  42.139  1.00  0.00            
ATOM   5025  HB1 TYR A 324      70.619  55.184  41.529  1.00  0.00            
ATOM   5026  HB2 TYR A 324      69.699  55.684  42.899  1.00  0.00            
ATOM   5027  CG  TYR A 324      71.699  56.374  42.819  1.00  0.00            
ATOM   5028  CD1 TYR A 324      71.869  56.154  44.189  1.00  0.00            
ATOM   5029  HD1 TYR A 324      71.059  55.704  44.739  1.00  0.00            
ATOM   5030  CE1 TYR A 324      73.109  56.384  44.809  1.00  0.00            
ATOM   5031  HE1 TYR A 324      73.209  56.234  45.869  1.00  0.00            
ATOM   5032  CZ  TYR A 324      74.159  56.944  44.049  1.00  0.00            
ATOM   5033  OH  TYR A 324      75.349  57.324  44.589  1.00  0.00            
ATOM   5034  HH  TYR A 324      75.949  57.734  43.969  1.00  0.00            
ATOM   5035  CE2 TYR A 324      73.979  57.224  42.679  1.00  0.00            
ATOM   5036  HE2 TYR A 324      74.729  57.754  42.109  1.00  0.00            
ATOM   5037  CD2 TYR A 324      72.749  56.914  42.069  1.00  0.00            
ATOM   5038  HD2 TYR A 324      72.669  57.164  41.019  1.00  0.00            
ATOM   5039  C   TYR A 324      68.829  56.594  40.239  1.00  0.00            
ATOM   5040  O   TYR A 324      69.349  56.014  39.279  1.00  0.00            
ATOM   5041  N   ILE A 325      67.529  56.884  40.229  1.00  0.00            
ATOM   5042  H   ILE A 325      67.159  57.414  41.009  1.00  0.00            
ATOM   5043  CA  ILE A 325      66.729  56.634  39.049  1.00  0.00            
ATOM   5044  HA  ILE A 325      66.899  55.594  38.769  1.00  0.00            
ATOM   5045  CB  ILE A 325      65.249  56.804  39.369  1.00  0.00            
ATOM   5046  HB  ILE A 325      64.989  56.194  40.229  1.00  0.00            
ATOM   5047  CG2 ILE A 325      64.909  58.244  39.749  1.00  0.00            
ATOM   5048 1HG2 ILE A 325      63.859  58.294  40.039  1.00  0.00            
ATOM   5049 2HG2 ILE A 325      65.529  58.604  40.569  1.00  0.00            
ATOM   5050 3HG2 ILE A 325      65.149  58.834  38.859  1.00  0.00            
ATOM   5051  CG1 ILE A 325      64.389  56.314  38.209  1.00  0.00            
ATOM   5052 1HG1 ILE A 325      64.749  55.354  37.819  1.00  0.00            
ATOM   5053 2HG1 ILE A 325      64.419  57.124  37.479  1.00  0.00            
ATOM   5054  CD  ILE A 325      62.929  56.054  38.539  1.00  0.00            
ATOM   5055  HD1 ILE A 325      62.449  55.784  37.599  1.00  0.00            
ATOM   5056  HD2 ILE A 325      62.909  55.164  39.169  1.00  0.00            
ATOM   5057  HD3 ILE A 325      62.449  56.924  38.999  1.00  0.00            
ATOM   5058  C   ILE A 325      67.169  57.474  37.849  1.00  0.00            
ATOM   5059  O   ILE A 325      67.079  57.024  36.709  1.00  0.00            
ATOM   5060  N   GLU A 326      67.619  58.704  38.089  1.00  0.00
[truncated: 13,601,284 more chars]
