# Supplementary material for: Flexibility of intrinsically disordered degrons in AUX/IAA proteins reinforces auxin co-receptor assemblies
Source: Nat Commun. 2020 May 8;11:2277. doi: 10.1038/s41467-020-16147-2 (PMC7210949; doi:10.1038/s41467-020-16147-2)
Supplement: Supplementary file 12 — Supplementary Data 9 [file 41467_2020_16147_MOESM12_ESM.gz › MD/TIR1-IAA12_PB1_Cluster2_0ns.pdb]

REMARK    GENERATED BY TRJCONV
TITLE     Protein in water t=   0.00000
REMARK    THIS IS A SIMULATION BOX
CRYST1  106.282  106.282  106.282  90.00  90.00  90.00 P 1           1
MODEL        1
ATOM      1  N   PHE A   9      11.141  67.886  48.201  1.00  0.00            
ATOM      2  H1  PHE A   9      10.251  68.026  47.751  1.00  0.00            
ATOM      3  H2  PHE A   9      11.331  66.896  48.281  1.00  0.00            
ATOM      4  H3  PHE A   9      11.051  68.306  49.121  1.00  0.00            
ATOM      5  CA  PHE A   9      12.221  68.546  47.451  1.00  0.00            
ATOM      6  HA  PHE A   9      11.901  69.506  47.041  1.00  0.00            
ATOM      7  CB  PHE A   9      13.401  68.786  48.381  1.00  0.00            
ATOM      8  HB1 PHE A   9      14.131  69.336  47.791  1.00  0.00            
ATOM      9  HB2 PHE A   9      13.871  67.846  48.671  1.00  0.00            
ATOM     10  CG  PHE A   9      13.141  69.556  49.651  1.00  0.00            
ATOM     11  CD1 PHE A   9      13.011  70.946  49.671  1.00  0.00            
ATOM     12  HD1 PHE A   9      13.081  71.526  48.761  1.00  0.00            
ATOM     13  CE1 PHE A   9      12.831  71.626  50.881  1.00  0.00            
ATOM     14  HE1 PHE A   9      12.751  72.706  50.861  1.00  0.00            
ATOM     15  CZ  PHE A   9      12.781  70.896  52.071  1.00  0.00            
ATOM     16  HZ  PHE A   9      12.581  71.436  52.981  1.00  0.00            
ATOM     17  CE2 PHE A   9      12.951  69.506  52.081  1.00  0.00            
ATOM     18  HE2 PHE A   9      13.001  69.026  53.041  1.00  0.00            
ATOM     19  CD2 PHE A   9      13.091  68.846  50.851  1.00  0.00            
ATOM     20  HD2 PHE A   9      13.171  67.766  50.861  1.00  0.00            
ATOM     21  C   PHE A   9      12.581  67.686  46.241  1.00  0.00            
ATOM     22  O   PHE A   9      12.371  66.476  46.231  1.00  0.00            
ATOM     23  N   PRO A  10      13.261  68.216  45.221  1.00  0.00            
ATOM     24  CD  PRO A  10      13.641  69.606  45.091  1.00  0.00            
ATOM     25  HD1 PRO A  10      14.631  69.816  45.491  1.00  0.00            
ATOM     26  HD2 PRO A  10      12.981  70.256  45.671  1.00  0.00            
ATOM     27  CG  PRO A  10      13.571  69.926  43.591  1.00  0.00            
ATOM     28  HG1 PRO A  10      14.251  70.696  43.221  1.00  0.00            
ATOM     29  HG2 PRO A  10      12.561  70.256  43.341  1.00  0.00            
ATOM     30  CB  PRO A  10      13.901  68.576  42.961  1.00  0.00            
ATOM     31  HB1 PRO A  10      14.961  68.616  42.701  1.00  0.00            
ATOM     32  HB2 PRO A  10      13.261  68.456  42.081  1.00  0.00            
ATOM     33  CA  PRO A  10      13.711  67.516  44.041  1.00  0.00            
ATOM     34  HA  PRO A  10      12.931  66.826  43.691  1.00  0.00            
ATOM     35  C   PRO A  10      14.981  66.716  44.321  1.00  0.00            
ATOM     36  O   PRO A  10      15.511  66.636  45.421  1.00  0.00            
ATOM     37  N   GLU A  11      15.511  66.166  43.221  1.00  0.00            
ATOM     38  H   GLU A  11      15.031  66.186  42.341  1.00  0.00            
ATOM     39  CA  GLU A  11      16.761  65.436  43.261  1.00  0.00            
ATOM     40  HA  GLU A  11      16.691  64.596  43.961  1.00  0.00            
ATOM     41  CB  GLU A  11      17.011  64.756  41.911  1.00  0.00            
ATOM     42  HB1 GLU A  11      16.321  63.926  41.781  1.00  0.00            
ATOM     43  HB2 GLU A  11      18.011  64.326  41.931  1.00  0.00            
ATOM     44  CG  GLU A  11      16.861  65.646  40.681  1.00  0.00            
ATOM     45  HG1 GLU A  11      17.541  65.266  39.911  1.00  0.00            
ATOM     46  HG2 GLU A  11      17.071  66.696  40.891  1.00  0.00            
ATOM     47  CD  GLU A  11      15.461  65.426  40.131  1.00  0.00            
ATOM     48  OE1 GLU A  11      15.341  64.836  39.031  1.00  0.00            
ATOM     49  OE2 GLU A  11      14.451  65.816  40.751  1.00  0.00            
ATOM     50  C   GLU A  11      18.001  66.236  43.631  1.00  0.00            
ATOM     51  O   GLU A  11      18.881  65.656  44.261  1.00  0.00            
ATOM     52  N   GLU A  12      18.071  67.546  43.391  1.00  0.00            
ATOM     53  H   GLU A  12      17.311  67.956  42.871  1.00  0.00            
ATOM     54  CA  GLU A  12      18.981  68.526  43.951  1.00  0.00            
ATOM     55  HA  GLU A  12      19.961  68.336  43.521  1.00  0.00            
ATOM     56  CB  GLU A  12      18.631  69.966  43.581  1.00  0.00            
ATOM     57  HB1 GLU A  12      18.701  70.086  42.501  1.00  0.00            
ATOM     58  HB2 GLU A  12      19.411  70.606  43.991  1.00  0.00            
ATOM     59  CG  GLU A  12      17.261  70.426  44.061  1.00  0.00            
ATOM     60  HG1 GLU A  12      16.991  69.976  45.021  1.00  0.00            
ATOM     61  HG2 GLU A  12      16.581  70.016  43.321  1.00  0.00            
ATOM     62  CD  GLU A  12      17.071  71.936  44.171  1.00  0.00            
ATOM     63  OE1 GLU A  12      18.041  72.696  43.941  1.00  0.00            
ATOM     64  OE2 GLU A  12      15.951  72.326  44.561  1.00  0.00            
ATOM     65  C   GLU A  12      19.151  68.486  45.461  1.00  0.00            
ATOM     66  O   GLU A  12      20.251  68.786  45.921  1.00  0.00            
ATOM     67  N   VAL A  13      18.121  68.106  46.211  1.00  0.00            
ATOM     68  H   VAL A  13      17.201  67.986  45.801  1.00  0.00            
ATOM     69  CA  VAL A  13      18.251  67.916  47.641  1.00  0.00            
ATOM     70  HA  VAL A  13      19.121  68.466  48.001  1.00  0.00            
ATOM     71  CB  VAL A  13      16.991  68.396  48.361  1.00  0.00            
ATOM     72  HB  VAL A  13      16.181  67.836  47.891  1.00  0.00            
ATOM     73  CG1 VAL A  13      17.011  68.146  49.871  1.00  0.00            
ATOM     74 1HG1 VAL A  13      16.081  68.446  50.351  1.00  0.00            
ATOM     75 2HG1 VAL A  13      16.971  67.076  50.051  1.00  0.00            
ATOM     76 3HG1 VAL A  13      17.801  68.666  50.401  1.00  0.00            
ATOM     77  CG2 VAL A  13      16.771  69.896  48.211  1.00  0.00            
ATOM     78 1HG2 VAL A  13      15.911  70.236  48.781  1.00  0.00            
ATOM     79 2HG2 VAL A  13      17.631  70.446  48.611  1.00  0.00            
ATOM     80 3HG2 VAL A  13      16.651  70.156  47.161  1.00  0.00            
ATOM     81  C   VAL A  13      18.581  66.476  48.021  1.00  0.00            
ATOM     82  O   VAL A  13      19.361  66.266  48.951  1.00  0.00            
ATOM     83  N   LEU A  14      18.081  65.516  47.241  1.00  0.00            
ATOM     84  H   LEU A  14      17.371  65.716  46.551  1.00  0.00            
ATOM     85  CA  LEU A  14      18.311  64.116  47.531  1.00  0.00            
ATOM     86  HA  LEU A  14      18.091  63.856  48.561  1.00  0.00            
ATOM     87  CB  LEU A  14      17.351  63.216  46.761  1.00  0.00            
ATOM     88  HB1 LEU A  14      17.601  62.186  47.021  1.00  0.00            
ATOM     89  HB2 LEU A  14      17.531  63.366  45.701  1.00  0.00            
ATOM     90  CG  LEU A  14      15.871  63.426  47.071  1.00  0.00            
ATOM     91  HG  LEU A  14      15.611  64.446  46.811  1.00  0.00            
ATOM     92  CD1 LEU A  14      14.951  62.476  46.301  1.00  0.00            
ATOM     93 1HD1 LEU A  14      13.951  62.896  46.291  1.00  0.00            
ATOM     94 2HD1 LEU A  14      15.221  62.426  45.251  1.00  0.00            
ATOM     95 3HD1 LEU A  14      14.961  61.486  46.761  1.00  0.00            
ATOM     96  CD2 LEU A  14      15.561  63.286  48.561  1.00  0.00            
ATOM     97 1HD2 LEU A  14      14.481  63.286  48.671  1.00  0.00            
ATOM     98 2HD2 LEU A  14      16.041  62.406  48.991  1.00  0.00            
ATOM     99 3HD2 LEU A  14      15.871  64.166  49.121  1.00  0.00            
ATOM    100  C   LEU A  14      19.761  63.696  47.331  1.00  0.00            
ATOM    101  O   LEU A  14      20.301  62.986  48.181  1.00  0.00            
ATOM    102  N   GLU A  15      20.411  64.216  46.291  1.00  0.00            
ATOM    103  H   GLU A  15      19.931  64.786  45.601  1.00  0.00            
ATOM    104  CA  GLU A  15      21.841  64.036  46.101  1.00  0.00            
ATOM    105  HA  GLU A  15      22.031  62.966  46.221  1.00  0.00            
ATOM    106  CB  GLU A  15      22.271  64.366  44.681  1.00  0.00            
ATOM    107  HB1 GLU A  15      21.551  63.926  43.991  1.00  0.00            
ATOM    108  HB2 GLU A  15      23.201  63.826  44.511  1.00  0.00            
ATOM    109  CG  GLU A  15      22.491  65.826  44.301  1.00  0.00            
ATOM    110  HG1 GLU A  15      21.661  66.386  44.731  1.00  0.00            
ATOM    111  HG2 GLU A  15      22.391  65.886  43.221  1.00  0.00            
ATOM    112  CD  GLU A  15      23.901  66.306  44.631  1.00  0.00            
ATOM    113  OE1 GLU A  15      24.101  67.126  45.551  1.00  0.00            
ATOM    114  OE2 GLU A  15      24.871  65.936  43.941  1.00  0.00            
ATOM    115  C   GLU A  15      22.631  64.646  47.251  1.00  0.00            
ATOM    116  O   GLU A  15      23.661  64.126  47.681  1.00  0.00            
ATOM    117  N   HID A  16      22.181  65.766  47.801  1.00  0.00            
ATOM    118  H   HID A  16      21.261  66.086  47.521  1.00  0.00            
ATOM    119  CA  HID A  16      22.781  66.376  48.971  1.00  0.00            
ATOM    120  HA  HID A  16      23.851  66.426  48.771  1.00  0.00            
ATOM    121  CB  HID A  16      22.331  67.826  49.101  1.00  0.00            
ATOM    122  HB1 HID A  16      21.251  67.856  49.211  1.00  0.00            
ATOM    123  HB2 HID A  16      22.621  68.366  48.201  1.00  0.00            
ATOM    124  CG  HID A  16      22.941  68.496  50.311  1.00  0.00            
ATOM    125  ND1 HID A  16      24.241  68.956  50.401  1.00  0.00            
ATOM    126  HD1 HID A  16      24.941  68.886  49.671  1.00  0.00            
ATOM    127  CE1 HID A  16      24.441  69.426  51.641  1.00  0.00            
ATOM    128  HE1 HID A  16      25.391  69.686  52.071  1.00  0.00            
ATOM    129  NE2 HID A  16      23.291  69.426  52.321  1.00  0.00            
ATOM    130  CD2 HID A  16      22.321  68.876  51.471  1.00  0.00            
ATOM    131  HD2 HID A  16      21.271  68.736  51.681  1.00  0.00            
ATOM    132  C   HID A  16      22.631  65.536  50.231  1.00  0.00            
ATOM    133  O   HID A  16      23.601  65.346  50.971  1.00  0.00            
ATOM    134  N   VAL A  17      21.451  64.986  50.511  1.00  0.00            
ATOM    135  H   VAL A  17      20.611  65.226  50.001  1.00  0.00            
ATOM    136  CA  VAL A  17      21.281  64.056  51.611  1.00  0.00            
ATOM    137  HA  VAL A  17      21.531  64.576  52.541  1.00  0.00            
ATOM    138  CB  VAL A  17      19.821  63.616  51.651  1.00  0.00            
ATOM    139  HB  VAL A  17      19.561  63.276  50.651  1.00  0.00            
ATOM    140  CG1 VAL A  17      19.521  62.546  52.701  1.00  0.00            
ATOM    141 1HG1 VAL A  17      18.511  62.206  52.461  1.00  0.00            
ATOM    142 2HG1 VAL A  17      20.201  61.706  52.531  1.00  0.00            
ATOM    143 3HG1 VAL A  17      19.601  62.866  53.741  1.00  0.00            
ATOM    144  CG2 VAL A  17      18.861  64.746  52.031  1.00  0.00            
ATOM    145 1HG2 VAL A  17      17.871  64.376  51.751  1.00  0.00            
ATOM    146 2HG2 VAL A  17      18.931  65.016  53.081  1.00  0.00            
ATOM    147 3HG2 VAL A  17      19.021  65.666  51.461  1.00  0.00            
ATOM    148  C   VAL A  17      22.191  62.856  51.451  1.00  0.00            
ATOM    149  O   VAL A  17      22.811  62.416  52.421  1.00  0.00            
ATOM    150  N   PHE A  18      22.261  62.276  50.241  1.00  0.00            
ATOM    151  H   PHE A  18      21.671  62.676  49.521  1.00  0.00            
ATOM    152  CA  PHE A  18      23.111  61.156  49.921  1.00  0.00            
ATOM    153  HA  PHE A  18      22.911  60.376  50.661  1.00  0.00            
ATOM    154  CB  PHE A  18      22.801  60.566  48.551  1.00  0.00            
ATOM    155  HB1 PHE A  18      23.701  60.056  48.211  1.00  0.00            
ATOM    156  HB2 PHE A  18      22.671  61.366  47.821  1.00  0.00            
ATOM    157  CG  PHE A  18      21.621  59.636  48.381  1.00  0.00            
ATOM    158  CD1 PHE A  18      21.691  58.636  47.401  1.00  0.00            
ATOM    159  HD1 PHE A  18      22.531  58.466  46.751  1.00  0.00            
ATOM    160  CE1 PHE A  18      20.601  57.776  47.231  1.00  0.00            
ATOM    161  HE1 PHE A  18      20.541  56.966  46.521  1.00  0.00            
ATOM    162  CZ  PHE A  18      19.431  57.916  47.991  1.00  0.00            
ATOM    163  HZ  PHE A  18      18.521  57.366  47.821  1.00  0.00            
ATOM    164  CE2 PHE A  18      19.371  58.916  48.971  1.00  0.00            
ATOM    165  HE2 PHE A  18      18.461  59.076  49.521  1.00  0.00            
ATOM    166  CD2 PHE A  18      20.481  59.746  49.181  1.00  0.00            
ATOM    167  HD2 PHE A  18      20.371  60.526  49.921  1.00  0.00            
ATOM    168  C   PHE A  18      24.571  61.576  50.071  1.00  0.00            
ATOM    169  O   PHE A  18      25.371  60.736  50.471  1.00  0.00            
ATOM    170  N   SER A  19      24.941  62.846  49.921  1.00  0.00            
ATOM    171  H   SER A  19      24.221  63.416  49.491  1.00  0.00            
ATOM    172  CA  SER A  19      26.301  63.326  50.041  1.00  0.00            
ATOM    173  HA  SER A  19      26.921  62.766  49.341  1.00  0.00            
ATOM    174  CB  SER A  19      26.451  64.776  49.571  1.00  0.00            
ATOM    175  HB1 SER A  19      25.751  64.886  48.741  1.00  0.00            
ATOM    176  HB2 SER A  19      27.461  64.966  49.211  1.00  0.00            
ATOM    177  OG  SER A  19      26.141  65.656  50.621  1.00  0.00            
ATOM    178  HG  SER A  19      25.251  65.476  50.941  1.00  0.00            
ATOM    179  C   SER A  19      26.941  63.106  51.411  1.00  0.00            
ATOM    180  O   SER A  19      28.161  63.016  51.511  1.00  0.00            
ATOM    181  N   PHE A  20      26.171  62.906  52.481  1.00  0.00            
ATOM    182  H   PHE A  20      25.161  62.866  52.391  1.00  0.00            
ATOM    183  CA  PHE A  20      26.671  62.676  53.821  1.00  0.00            
ATOM    184  HA  PHE A  20      27.511  63.336  54.021  1.00  0.00            
ATOM    185  CB  PHE A  20      25.601  62.956  54.871  1.00  0.00            
ATOM    186  HB1 PHE A  20      25.961  62.596  55.831  1.00  0.00            
ATOM    187  HB2 PHE A  20      24.691  62.456  54.541  1.00  0.00            
ATOM    188  CG  PHE A  20      25.221  64.416  55.011  1.00  0.00            
ATOM    189  CD1 PHE A  20      24.381  65.086  54.101  1.00  0.00            
ATOM    190  HD1 PHE A  20      23.861  64.536  53.331  1.00  0.00            
ATOM    191  CE1 PHE A  20      24.071  66.436  54.271  1.00  0.00            
ATOM    192  HE1 PHE A  20      23.381  66.886  53.571  1.00  0.00            
ATOM    193  CZ  PHE A  20      24.741  67.176  55.251  1.00  0.00            
ATOM    194  HZ  PHE A  20      24.621  68.246  55.371  1.00  0.00            
ATOM    195  CE2 PHE A  20      25.701  66.526  56.041  1.00  0.00            
ATOM    196  HE2 PHE A  20      26.311  67.046  56.761  1.00  0.00            
ATOM    197  CD2 PHE A  20      25.901  65.136  55.991  1.00  0.00            
ATOM    198  HD2 PHE A  20      26.631  64.616  56.591  1.00  0.00            
ATOM    199  C   PHE A  20      27.171  61.246  53.931  1.00  0.00            
ATOM    200  O   PHE A  20      27.921  60.956  54.861  1.00  0.00            
ATOM    201  N   ILE A  21      26.731  60.336  53.061  1.00  0.00            
ATOM    202  H   ILE A  21      26.101  60.586  52.311  1.00  0.00            
ATOM    203  CA  ILE A  21      27.331  59.026  52.871  1.00  0.00            
ATOM    204  HA  ILE A  21      27.771  58.736  53.821  1.00  0.00            
ATOM    205  CB  ILE A  21      26.281  57.976  52.511  1.00  0.00            
ATOM    206  HB  ILE A  21      25.631  58.476  51.791  1.00  0.00            
ATOM    207  CG2 ILE A  21      26.771  56.636  51.961  1.00  0.00            
ATOM    208 1HG2 ILE A  21      25.941  56.136  51.471  1.00  0.00            
ATOM    209 2HG2 ILE A  21      27.591  56.786  51.261  1.00  0.00            
ATOM    210 3HG2 ILE A  21      27.051  56.056  52.841  1.00  0.00            
ATOM    211  CG1 ILE A  21      25.331  57.656  53.661  1.00  0.00            
ATOM    212 1HG1 ILE A  21      25.021  58.596  54.111  1.00  0.00            
ATOM    213 2HG1 ILE A  21      25.721  57.066  54.491  1.00  0.00            
ATOM    214  CD  ILE A  21      24.001  57.006  53.271  1.00  0.00            
ATOM    215  HD1 ILE A  21      23.451  56.776  54.181  1.00  0.00            
ATOM    216  HD2 ILE A  21      23.391  57.596  52.591  1.00  0.00            
ATOM    217  HD3 ILE A  21      24.221  56.026  52.841  1.00  0.00            
ATOM    218  C   ILE A  21      28.471  59.166  51.881  1.00  0.00            
ATOM    219  O   ILE A  21      28.211  59.636  50.781  1.00  0.00            
ATOM    220  N   GLN A  22      29.671  58.696  52.241  1.00  0.00            
ATOM    221  H   GLN A  22      29.701  58.236  53.141  1.00  0.00            
ATOM    222  CA  GLN A  22      30.881  58.736  51.441  1.00  0.00            
ATOM    223  HA  GLN A  22      30.601  58.746  50.391  1.00  0.00            
ATOM    224  CB  GLN A  22      31.671  60.016  51.691  1.00  0.00            
ATOM    225  HB1 GLN A  22      32.661  59.986  51.231  1.00  0.00            
ATOM    226  HB2 GLN A  22      31.751  60.086  52.781  1.00  0.00            
ATOM    227  CG  GLN A  22      31.091  61.346  51.211  1.00  0.00            
ATOM    228  HG1 GLN A  22      31.751  62.186  51.451  1.00  0.00            
ATOM    229  HG2 GLN A  22      30.161  61.496  51.761  1.00  0.00            
ATOM    230  CD  GLN A  22      30.771  61.466  49.731  1.00  0.00            
ATOM    231  OE1 GLN A  22      31.431  60.856  48.901  1.00  0.00            
ATOM    232  NE2 GLN A  22      29.661  62.116  49.381  1.00  0.00            
ATOM    233 1HE2 GLN A  22      29.101  62.516  50.121  1.00  0.00            
ATOM    234 2HE2 GLN A  22      29.371  62.016  48.421  1.00  0.00            
ATOM    235  C   GLN A  22      31.731  57.476  51.601  1.00  0.00            
ATOM    236  O   GLN A  22      32.951  57.566  51.661  1.00  0.00            
ATOM    237  N   LEU A  23      31.061  56.326  51.711  1.00  0.00            
ATOM    238  H   LEU A  23      30.051  56.356  51.681  1.00  0.00            
ATOM    239  CA  LEU A  23      31.721  55.036  51.711  1.00  0.00            
ATOM    240  HA  LEU A  23      32.761  55.136  51.391  1.00  0.00            
ATOM    241  CB  LEU A  23      31.621  54.426  53.101  1.00  0.00            
ATOM    242  HB1 LEU A  23      31.881  53.366  53.061  1.00  0.00            
ATOM    243  HB2 LEU A  23      30.571  54.506  53.401  1.00  0.00            
ATOM    244  CG  LEU A  23      32.361  55.156  54.221  1.00  0.00            
ATOM    245  HG  LEU A  23      32.111  56.206  54.331  1.00  0.00            
ATOM    246  CD1 LEU A  23      32.101  54.426  55.541  1.00  0.00            
ATOM    247 1HD1 LEU A  23      32.631  54.856  56.391  1.00  0.00            
ATOM    248 2HD1 LEU A  23      31.041  54.586  55.751  1.00  0.00            
ATOM    249 3HD1 LEU A  23      32.221  53.346  55.441  1.00  0.00            
ATOM    250  CD2 LEU A  23      33.871  55.116  54.011  1.00  0.00            
ATOM    251 1HD2 LEU A  23      34.371  55.546  54.881  1.00  0.00            
ATOM    252 2HD2 LEU A  23      34.201  54.086  53.871  1.00  0.00            
ATOM    253 3HD2 LEU A  23      34.111  55.736  53.141  1.00  0.00            
ATOM    254  C   LEU A  23      31.111  54.166  50.621  1.00  0.00            
ATOM    255  O   LEU A  23      29.921  54.196  50.341  1.00  0.00            
ATOM    256  N   ASP A  24      31.951  53.436  49.881  1.00  0.00            
ATOM    257  H   ASP A  24      32.921  53.476  50.151  1.00  0.00            
ATOM    258  CA  ASP A  24      31.711  52.766  48.621  1.00  0.00            
ATOM    259  HA  ASP A  24      31.081  53.396  47.981  1.00  0.00            
ATOM    260  CB  ASP A  24      33.031  52.606  47.871  1.00  0.00            
ATOM    261  HB1 ASP A  24      32.841  52.216  46.871  1.00  0.00            
ATOM    262  HB2 ASP A  24      33.671  51.926  48.431  1.00  0.00            
ATOM    263  CG  ASP A  24      33.791  53.926  47.761  1.00  0.00            
ATOM    264  OD1 ASP A  24      33.861  54.496  46.651  1.00  0.00            
ATOM    265  OD2 ASP A  24      34.441  54.306  48.751  1.00  0.00            
ATOM    266  C   ASP A  24      30.951  51.446  48.721  1.00  0.00            
ATOM    267  O   ASP A  24      30.421  50.986  47.721  1.00  0.00            
ATOM    268  N   LYS A  25      30.991  50.796  49.891  1.00  0.00            
ATOM    269  H   LYS A  25      31.381  51.296  50.671  1.00  0.00            
ATOM    270  CA  LYS A  25      30.161  49.636  50.141  1.00  0.00            
ATOM    271  HA  LYS A  25      30.411  48.816  49.471  1.00  0.00            
ATOM    272  CB  LYS A  25      30.411  49.056  51.531  1.00  0.00            
ATOM    273  HB1 LYS A  25      29.571  48.376  51.701  1.00  0.00            
ATOM    274  HB2 LYS A  25      30.411  49.786  52.341  1.00  0.00            
ATOM    275  CG  LYS A  25      31.651  48.156  51.591  1.00  0.00            
ATOM    276  HG1 LYS A  25      32.601  48.656  51.381  1.00  0.00            
ATOM    277  HG2 LYS A  25      31.481  47.296  50.951  1.00  0.00            
ATOM    278  CD  LYS A  25      31.781  47.626  53.011  1.00  0.00            
ATOM    279  HD1 LYS A  25      30.841  47.136  53.281  1.00  0.00            
ATOM    280  HD2 LYS A  25      32.001  48.446  53.701  1.00  0.00            
ATOM    281  CE  LYS A  25      32.841  46.536  53.101  1.00  0.00            
ATOM    282  HE1 LYS A  25      33.821  46.936  52.841  1.00  0.00            
ATOM    283  HE2 LYS A  25      32.531  45.786  52.371  1.00  0.00            
ATOM    284  NZ  LYS A  25      32.851  45.866  54.411  1.00  0.00            
ATOM    285  HZ1 LYS A  25      33.561  45.156  54.421  1.00  0.00            
ATOM    286  HZ2 LYS A  25      33.041  46.436  55.221  1.00  0.00            
ATOM    287  HZ3 LYS A  25      31.971  45.416  54.631  1.00  0.00            
ATOM    288  C   LYS A  25      28.711  50.046  49.971  1.00  0.00            
ATOM    289  O   LYS A  25      27.871  49.436  49.311  1.00  0.00            
ATOM    290  N   ASP A  26      28.401  51.076  50.771  1.00  0.00            
ATOM    291  H   ASP A  26      29.161  51.526  51.261  1.00  0.00            
ATOM    292  CA  ASP A  26      27.091  51.706  50.781  1.00  0.00            
ATOM    293  HA  ASP A  26      26.341  50.996  51.131  1.00  0.00            
ATOM    294  CB  ASP A  26      27.111  52.816  51.821  1.00  0.00            
ATOM    295  HB1 ASP A  26      26.061  53.066  51.991  1.00  0.00            
ATOM    296  HB2 ASP A  26      27.651  53.686  51.461  1.00  0.00            
ATOM    297  CG  ASP A  26      27.731  52.456  53.161  1.00  0.00            
ATOM    298  OD1 ASP A  26      27.081  51.776  53.991  1.00  0.00            
ATOM    299  OD2 ASP A  26      28.891  52.826  53.451  1.00  0.00            
ATOM    300  C   ASP A  26      26.721  52.166  49.371  1.00  0.00            
ATOM    301  O   ASP A  26      25.801  51.626  48.761  1.00  0.00            
ATOM    302  N   ARG A  27      27.521  53.046  48.771  1.00  0.00            
ATOM    303  H   ARG A  27      28.301  53.426  49.301  1.00  0.00            
ATOM    304  CA  ARG A  27      27.211  53.656  47.501  1.00  0.00            
ATOM    305  HA  ARG A  27      26.221  54.106  47.541  1.00  0.00            
ATOM    306  CB  ARG A  27      28.201  54.796  47.281  1.00  0.00            
ATOM    307  HB1 ARG A  27      28.131  55.186  46.271  1.00  0.00            
ATOM    308  HB2 ARG A  27      29.211  54.486  47.541  1.00  0.00            
ATOM    309  CG  ARG A  27      27.911  56.006  48.171  1.00  0.00            
ATOM    310  HG1 ARG A  27      27.891  55.706  49.221  1.00  0.00            
ATOM    311  HG2 ARG A  27      26.931  56.416  47.921  1.00  0.00            
ATOM    312  CD  ARG A  27      28.991  57.076  48.001  1.00  0.00            
ATOM    313  HD1 ARG A  27      29.451  57.056  47.011  1.00  0.00            
ATOM    314  HD2 ARG A  27      29.831  56.846  48.661  1.00  0.00            
ATOM    315  NE  ARG A  27      28.461  58.386  48.381  1.00  0.00            
ATOM    316  HE  ARG A  27      28.621  58.656  49.341  1.00  0.00            
ATOM    317  CZ  ARG A  27      27.721  59.236  47.671  1.00  0.00            
ATOM    318  NH1 ARG A  27      27.311  59.016  46.411  1.00  0.00            
ATOM    319 1HH1 ARG A  27      27.741  58.256  45.901  1.00  0.00            
ATOM    320 2HH1 ARG A  27      26.651  59.636  45.971  1.00  0.00            
ATOM    321  NH2 ARG A  27      27.281  60.396  48.171  1.00  0.00            
ATOM    322 1HH2 ARG A  27      27.471  60.576  49.151  1.00  0.00            
ATOM    323 2HH2 ARG A  27      26.661  60.986  47.631  1.00  0.00            
ATOM    324  C   ARG A  27      27.091  52.696  46.321  1.00  0.00            
ATOM    325  O   ARG A  27      26.181  52.896  45.521  1.00  0.00            
ATOM    326  N   ASN A  28      27.871  51.616  46.311  1.00  0.00            
ATOM    327  H   ASN A  28      28.571  51.436  47.011  1.00  0.00            
ATOM    328  CA  ASN A  28      27.811  50.656  45.221  1.00  0.00            
ATOM    329  HA  ASN A  28      27.571  51.196  44.301  1.00  0.00            
ATOM    330  CB  ASN A  28      29.161  49.946  45.151  1.00  0.00            
ATOM    331  HB1 ASN A  28      28.991  49.196  44.381  1.00  0.00            
ATOM    332  HB2 ASN A  28      29.371  49.436  46.091  1.00  0.00            
ATOM    333  CG  ASN A  28      30.341  50.826  44.771  1.00  0.00            
ATOM    334  OD1 ASN A  28      30.281  52.056  44.701  1.00  0.00            
ATOM    335  ND2 ASN A  28      31.501  50.206  44.541  1.00  0.00            
ATOM    336 1HD2 ASN A  28      31.571  49.206  44.631  1.00  0.00            
ATOM    337 2HD2 ASN A  28      32.281  50.766  44.231  1.00  0.00            
ATOM    338  C   ASN A  28      26.631  49.706  45.371  1.00  0.00            
ATOM    339  O   ASN A  28      26.501  48.846  44.501  1.00  0.00            
ATOM    340  N   SER A  29      25.871  49.806  46.461  1.00  0.00            
ATOM    341  H   SER A  29      26.201  50.506  47.121  1.00  0.00            
ATOM    342  CA  SER A  29      24.661  49.066  46.741  1.00  0.00            
ATOM    343  HA  SER A  29      24.581  48.256  46.011  1.00  0.00            
ATOM    344  CB  SER A  29      24.681  48.526  48.171  1.00  0.00            
ATOM    345  HB1 SER A  29      23.731  48.016  48.291  1.00  0.00            
ATOM    346  HB2 SER A  29      24.731  49.396  48.831  1.00  0.00            
ATOM    347  OG  SER A  29      25.811  47.716  48.391  1.00  0.00            
ATOM    348  HG  SER A  29      26.561  48.276  48.601  1.00  0.00            
ATOM    349  C   SER A  29      23.431  49.956  46.581  1.00  0.00            
ATOM    350  O   SER A  29      22.531  49.646  45.801  1.00  0.00            
ATOM    351  N   VAL A  30      23.401  51.136  47.201  1.00  0.00            
ATOM    352  H   VAL A  30      24.151  51.336  47.851  1.00  0.00            
ATOM    353  CA  VAL A  30      22.341  52.116  47.141  1.00  0.00            
ATOM    354  HA  VAL A  30      21.371  51.746  47.481  1.00  0.00            
ATOM    355  CB  VAL A  30      22.651  53.326  48.031  1.00  0.00            
ATOM    356  HB  VAL A  30      23.611  53.716  47.701  1.00  0.00            
ATOM    357  CG1 VAL A  30      21.691  54.506  47.971  1.00  0.00            
ATOM    358 1HG1 VAL A  30      22.141  55.286  48.581  1.00  0.00            
ATOM    359 2HG1 VAL A  30      21.641  54.806  46.921  1.00  0.00            
ATOM    360 3HG1 VAL A  30      20.701  54.236  48.331  1.00  0.00            
ATOM    361  CG2 VAL A  30      22.891  52.926  49.481  1.00  0.00            
ATOM    362 1HG2 VAL A  30      23.541  53.696  49.891  1.00  0.00            
ATOM    363 2HG2 VAL A  30      21.941  52.956  50.011  1.00  0.00            
ATOM    364 3HG2 VAL A  30      23.401  51.966  49.601  1.00  0.00            
ATOM    365  C   VAL A  30      22.091  52.546  45.701  1.00  0.00            
ATOM    366  O   VAL A  30      20.941  52.846  45.371  1.00  0.00            
ATOM    367  N   SER A  31      23.121  52.606  44.861  1.00  0.00            
ATOM    368  H   SER A  31      24.061  52.476  45.221  1.00  0.00            
ATOM    369  CA  SER A  31      23.041  52.936  43.451  1.00  0.00            
ATOM    370  HA  SER A  31      22.371  53.786  43.291  1.00  0.00            
ATOM    371  CB  SER A  31      24.461  53.206  42.961  1.00  0.00            
ATOM    372  HB1 SER A  31      24.861  54.106  43.421  1.00  0.00            
ATOM    373  HB2 SER A  31      24.421  53.446  41.901  1.00  0.00            
ATOM    374  OG  SER A  31      25.331  52.126  43.211  1.00  0.00            
ATOM    375  HG  SER A  31      25.751  52.346  44.041  1.00  0.00            
ATOM    376  C   SER A  31      22.381  51.866  42.601  1.00  0.00            
ATOM    377  O   SER A  31      22.141  52.146  41.421  1.00  0.00            
ATOM    378  N   LEU A  32      22.021  50.696  43.131  1.00  0.00            
ATOM    379  H   LEU A  32      22.291  50.496  44.081  1.00  0.00            
ATOM    380  CA  LEU A  32      21.501  49.596  42.341  1.00  0.00            
ATOM    381  HA  LEU A  32      21.781  49.686  41.291  1.00  0.00            
ATOM    382  CB  LEU A  32      22.061  48.286  42.871  1.00  0.00            
ATOM    383  HB1 LEU A  32      21.701  47.456  42.261  1.00  0.00            
ATOM    384  HB2 LEU A  32      21.651  48.146  43.871  1.00  0.00            
ATOM    385  CG  LEU A  32      23.581  48.176  42.941  1.00  0.00            
ATOM    386  HG  LEU A  32      23.961  48.946  43.621  1.00  0.00            
ATOM    387  CD1 LEU A  32      23.941  46.836  43.581  1.00  0.00            
ATOM    388 1HD1 LEU A  32      25.021  46.786  43.681  1.00  0.00            
ATOM    389 2HD1 LEU A  32      23.401  46.706  44.521  1.00  0.00            
ATOM    390 3HD1 LEU A  32      23.721  46.056  42.851  1.00  0.00            
ATOM    391  CD2 LEU A  32      24.251  48.366  41.581  1.00  0.00            
ATOM    392 1HD2 LEU A  32      25.311  48.176  41.771  1.00  0.00            
ATOM    393 2HD2 LEU A  32      23.831  47.646  40.891  1.00  0.00            
ATOM    394 3HD2 LEU A  32      24.191  49.376  41.181  1.00  0.00            
ATOM    395  C   LEU A  32      19.981  49.506  42.331  1.00  0.00            
ATOM    396  O   LEU A  32      19.421  48.666  41.621  1.00  0.00            
ATOM    397  N   VAL A  33      19.281  50.276  43.171  1.00  0.00            
ATOM    398  H   VAL A  33      19.761  50.886  43.811  1.00  0.00            
ATOM    399  CA  VAL A  33      17.881  50.016  43.411  1.00  0.00            
ATOM    400  HA  VAL A  33      17.771  48.936  43.471  1.00  0.00            
ATOM    401  CB  VAL A  33      17.431  50.496  44.791  1.00  0.00            
ATOM    402  HB  VAL A  33      16.411  50.106  44.881  1.00  0.00            
ATOM    403  CG1 VAL A  33      18.321  49.916  45.881  1.00  0.00            
ATOM    404 1HG1 VAL A  33      17.951  50.196  46.871  1.00  0.00            
ATOM    405 2HG1 VAL A  33      18.361  48.826  45.821  1.00  0.00            
ATOM    406 3HG1 VAL A  33      19.321  50.326  45.751  1.00  0.00            
ATOM    407  CG2 VAL A  33      17.541  52.006  44.951  1.00  0.00            
ATOM    408 1HG2 VAL A  33      17.251  52.276  45.971  1.00  0.00            
ATOM    409 2HG2 VAL A  33      18.561  52.376  44.811  1.00  0.00            
ATOM    410 3HG2 VAL A  33      16.821  52.466  44.281  1.00  0.00            
ATOM    411  C   VAL A  33      16.971  50.426  42.261  1.00  0.00            
ATOM    412  O   VAL A  33      16.031  49.726  41.901  1.00  0.00            
ATOM    413  N   CYS A  34      17.291  51.576  41.671  1.00  0.00            
ATOM    414  H   CYS A  34      18.051  52.116  42.071  1.00  0.00            
ATOM    415  CA  CYS A  34      16.721  52.126  40.461  1.00  0.00            
ATOM    416  HA  CYS A  34      16.521  51.286  39.791  1.00  0.00            
ATOM    417  CB  CYS A  34      15.371  52.786  40.721  1.00  0.00            
ATOM    418  HB1 CYS A  34      14.651  52.076  41.141  1.00  0.00            
ATOM    419  HB2 CYS A  34      14.881  53.156  39.811  1.00  0.00            
ATOM    420  SG  CYS A  34      15.541  54.206  41.821  1.00  0.00            
ATOM    421  HG  CYS A  34      14.321  54.706  41.621  1.00  0.00            
ATOM    422  C   CYS A  34      17.651  53.106  39.771  1.00  0.00            
ATOM    423  O   CYS A  34      18.571  53.696  40.341  1.00  0.00            
ATOM    424  N   LYS A  35      17.441  53.396  38.481  1.00  0.00            
ATOM    425  H   LYS A  35      16.811  52.836  37.931  1.00  0.00            
ATOM    426  CA  LYS A  35      18.221  54.406  37.801  1.00  0.00            
ATOM    427  HA  LYS A  35      19.261  54.086  37.721  1.00  0.00            
ATOM    428  CB  LYS A  35      17.741  54.606  36.361  1.00  0.00            
ATOM    429  HB1 LYS A  35      16.651  54.586  36.331  1.00  0.00            
ATOM    430  HB2 LYS A  35      18.041  53.646  35.941  1.00  0.00            
ATOM    431  CG  LYS A  35      18.311  55.736  35.521  1.00  0.00            
ATOM    432  HG1 LYS A  35      18.051  56.706  35.941  1.00  0.00            
ATOM    433  HG2 LYS A  35      17.751  55.736  34.581  1.00  0.00            
ATOM    434  CD  LYS A  35      19.811  55.696  35.231  1.00  0.00            
ATOM    435  HD1 LYS A  35      20.021  54.696  34.851  1.00  0.00            
ATOM    436  HD2 LYS A  35      20.291  55.906  36.191  1.00  0.00            
ATOM    437  CE  LYS A  35      20.211  56.736  34.191  1.00  0.00            
ATOM    438  HE1 LYS A  35      19.841  57.646  34.651  1.00  0.00            
ATOM    439  HE2 LYS A  35      19.811  56.486  33.201  1.00  0.00            
ATOM    440  NZ  LYS A  35      21.671  56.736  34.041  1.00  0.00            
ATOM    441  HZ1 LYS A  35      21.881  57.216  33.171  1.00  0.00            
ATOM    442  HZ2 LYS A  35      22.181  57.106  34.831  1.00  0.00            
ATOM    443  HZ3 LYS A  35      21.951  55.776  33.941  1.00  0.00            
ATOM    444  C   LYS A  35      18.231  55.736  38.541  1.00  0.00            
ATOM    445  O   LYS A  35      19.321  56.306  38.521  1.00  0.00            
ATOM    446  N   SER A  36      17.151  56.306  39.081  1.00  0.00            
ATOM    447  H   SER A  36      16.261  55.836  38.951  1.00  0.00            
ATOM    448  CA  SER A  36      17.141  57.496  39.901  1.00  0.00            
ATOM    449  HA  SER A  36      17.461  58.356  39.311  1.00  0.00            
ATOM    450  CB  SER A  36      15.721  57.786  40.401  1.00  0.00            
ATOM    451  HB1 SER A  36      15.721  58.686  41.011  1.00  0.00            
ATOM    452  HB2 SER A  36      15.371  56.886  40.911  1.00  0.00            
ATOM    453  OG  SER A  36      14.841  57.976  39.321  1.00  0.00            
ATOM    454  HG  SER A  36      14.001  58.176  39.741  1.00  0.00            
ATOM    455  C   SER A  36      18.111  57.446  41.071  1.00  0.00            
ATOM    456  O   SER A  36      18.891  58.376  41.281  1.00  0.00            
ATOM    457  N   TRP A  37      18.171  56.336  41.801  1.00  0.00            
ATOM    458  H   TRP A  37      17.621  55.516  41.591  1.00  0.00            
ATOM    459  CA  TRP A  37      19.121  56.086  42.871  1.00  0.00            
ATOM    460  HA  TRP A  37      19.221  56.986  43.481  1.00  0.00            
ATOM    461  CB  TRP A  37      18.511  55.046  43.801  1.00  0.00            
ATOM    462  HB1 TRP A  37      19.261  54.596  44.441  1.00  0.00            
ATOM    463  HB2 TRP A  37      18.051  54.246  43.221  1.00  0.00            
ATOM    464  CG  TRP A  37      17.491  55.626  44.721  1.00  0.00            
ATOM    465  CD1 TRP A  37      16.461  56.446  44.401  1.00  0.00            
ATOM    466  HD1 TRP A  37      16.101  56.626  43.391  1.00  0.00            
ATOM    467  NE1 TRP A  37      15.781  56.836  45.531  1.00  0.00            
ATOM    468  HE1 TRP A  37      14.981  57.456  45.511  1.00  0.00            
ATOM    469  CE2 TRP A  37      16.331  56.246  46.651  1.00  0.00            
ATOM    470  CZ2 TRP A  37      15.951  56.246  48.001  1.00  0.00            
ATOM    471  HZ2 TRP A  37      15.131  56.856  48.351  1.00  0.00            
ATOM    472  CH2 TRP A  37      16.731  55.536  48.921  1.00  0.00            
ATOM    473  HH2 TRP A  37      16.521  55.576  49.981  1.00  0.00            
ATOM    474  CZ3 TRP A  37      17.811  54.766  48.481  1.00  0.00            
ATOM    475  HZ3 TRP A  37      18.421  54.276  49.221  1.00  0.00            
ATOM    476  CE3 TRP A  37      18.181  54.786  47.131  1.00  0.00            
ATOM    477  HE3 TRP A  37      19.061  54.236  46.841  1.00  0.00            
ATOM    478  CD2 TRP A  37      17.431  55.486  46.171  1.00  0.00            
ATOM    479  C   TRP A  37      20.541  55.766  42.421  1.00  0.00            
ATOM    480  O   TRP A  37      21.471  56.116  43.141  1.00  0.00            
ATOM    481  N   TYR A  38      20.781  55.326  41.181  1.00  0.00            
ATOM    482  H   TYR A  38      19.991  54.966  40.661  1.00  0.00            
ATOM    483  CA  TYR A  38      22.091  55.326  40.561  1.00  0.00            
ATOM    484  HA  TYR A  38      22.791  54.816  41.221  1.00  0.00            
ATOM    485  CB  TYR A  38      22.051  54.556  39.241  1.00  0.00            
ATOM    486  HB1 TYR A  38      21.311  55.006  38.581  1.00  0.00            
ATOM    487  HB2 TYR A  38      21.741  53.536  39.471  1.00  0.00            
ATOM    488  CG  TYR A  38      23.371  54.416  38.511  1.00  0.00            
ATOM    489  CD1 TYR A  38      23.741  55.356  37.541  1.00  0.00            
ATOM    490  HD1 TYR A  38      23.221  56.286  37.381  1.00  0.00            
ATOM    491  CE1 TYR A  38      24.891  55.126  36.781  1.00  0.00            
ATOM    492  HE1 TYR A  38      25.231  55.886  36.081  1.00  0.00            
ATOM    493  CZ  TYR A  38      25.691  53.986  36.961  1.00  0.00            
ATOM    494  OH  TYR A  38      26.791  53.806  36.171  1.00  0.00            
ATOM    495  HH  TYR A  38      27.101  52.896  36.161  1.00  0.00            
ATOM    496  CE2 TYR A  38      25.301  53.006  37.891  1.00  0.00            
ATOM    497  HE2 TYR A  38      25.881  52.116  38.051  1.00  0.00            
ATOM    498  CD2 TYR A  38      24.141  53.266  38.641  1.00  0.00            
ATOM    499  HD2 TYR A  38      23.861  52.576  39.431  1.00  0.00            
ATOM    500  C   TYR A  38      22.541  56.766  40.361  1.00  0.00            
ATOM    501  O   TYR A  38      23.641  57.116  40.761  1.00  0.00            
ATOM    502  N   GLU A  39      21.721  57.646  39.791  1.00  0.00            
ATOM    503  H   GLU A  39      20.861  57.226  39.471  1.00  0.00            
ATOM    504  CA  GLU A  39      21.981  59.046  39.491  1.00  0.00            
ATOM    505  HA  GLU A  39      22.911  59.116  38.931  1.00  0.00            
ATOM    506  CB  GLU A  39      20.861  59.716  38.711  1.00  0.00            
ATOM    507  HB1 GLU A  39      21.181  60.736  38.481  1.00  0.00            
ATOM    508  HB2 GLU A  39      19.931  59.676  39.281  1.00  0.00            
ATOM    509  CG  GLU A  39      20.651  59.116  37.321  1.00  0.00            
ATOM    510  HG1 GLU A  39      19.891  59.686  36.791  1.00  0.00            
ATOM    511  HG2 GLU A  39      20.391  58.056  37.361  1.00  0.00            
ATOM    512  CD  GLU A  39      21.911  59.286  36.481  1.00  0.00            
ATOM    513  OE1 GLU A  39      22.511  58.246  36.101  1.00  0.00            
ATOM    514  OE2 GLU A  39      22.321  60.396  36.081  1.00  0.00            
ATOM    515  C   GLU A  39      22.221  59.836  40.771  1.00  0.00            
ATOM    516  O   GLU A  39      23.311  60.356  40.981  1.00  0.00            
ATOM    517  N   ILE A  40      21.271  59.846  41.711  1.00  0.00            
ATOM    518  H   ILE A  40      20.421  59.326  41.531  1.00  0.00            
ATOM    519  CA  ILE A  40      21.271  60.586  42.961  1.00  0.00            
ATOM    520  HA  ILE A  40      21.371  61.626  42.671  1.00  0.00            
ATOM    521  CB  ILE A  40      19.901  60.376  43.591  1.00  0.00            
ATOM    522  HB  ILE A  40      19.641  59.316  43.591  1.00  0.00            
ATOM    523  CG2 ILE A  40      19.861  60.866  45.031  1.00  0.00            
ATOM    524 1HG2 ILE A  40      18.881  60.626  45.441  1.00  0.00            
ATOM    525 2HG2 ILE A  40      20.521  60.236  45.631  1.00  0.00            
ATOM    526 3HG2 ILE A  40      20.021  61.946  45.051  1.00  0.00            
ATOM    527  CG1 ILE A  40      18.791  61.096  42.821  1.00  0.00            
ATOM    528 1HG1 ILE A  40      18.941  60.966  41.751  1.00  0.00            
ATOM    529 2HG1 ILE A  40      18.861  62.166  42.991  1.00  0.00            
ATOM    530  CD  ILE A  40      17.341  60.696  43.071  1.00  0.00            
ATOM    531  HD1 ILE A  40      16.661  61.116  42.321  1.00  0.00            
ATOM    532  HD2 ILE A  40      17.281  59.606  43.001  1.00  0.00            
ATOM    533  HD3 ILE A  40      16.971  60.986  44.051  1.00  0.00            
ATOM    534  C   ILE A  40      22.461  60.166  43.821  1.00  0.00            
ATOM    535  O   ILE A  40      22.951  61.056  44.511  1.00  0.00            
ATOM    536  N   GLU A  41      22.991  58.946  43.711  1.00  0.00            
ATOM    537  H   GLU A  41      22.521  58.306  43.091  1.00  0.00            
ATOM    538  CA  GLU A  41      24.291  58.556  44.211  1.00  0.00            
ATOM    539  HA  GLU A  41      24.461  58.946  45.221  1.00  0.00            
ATOM    540  CB  GLU A  41      24.401  57.036  44.281  1.00  0.00            
ATOM    541  HB1 GLU A  41      24.261  56.596  43.291  1.00  0.00            
ATOM    542  HB2 GLU A  41      23.521  56.696  44.821  1.00  0.00            
ATOM    543  CG  GLU A  41      25.591  56.476  45.041  1.00  0.00            
ATOM    544  HG1 GLU A  41      25.451  55.466  45.421  1.00  0.00            
ATOM    545  HG2 GLU A  41      25.661  57.066  45.961  1.00  0.00            
ATOM    546  CD  GLU A  41      26.881  56.426  44.231  1.00  0.00            
ATOM    547  OE1 GLU A  41      26.961  55.616  43.281  1.00  0.00            
ATOM    548  OE2 GLU A  41      27.881  57.086  44.571  1.00  0.00            
ATOM    549  C   GLU A  41      25.461  59.156  43.441  1.00  0.00            
ATOM    550  O   GLU A  41      26.231  59.886  44.061  1.00  0.00            
ATOM    551  N   ARG A  42      25.561  58.836  42.151  1.00  0.00            
ATOM    552  H   ARG A  42      24.891  58.206  41.731  1.00  0.00            
ATOM    553  CA  ARG A  42      26.791  59.156  41.451  1.00  0.00            
ATOM    554  HA  ARG A  42      27.631  58.776  42.031  1.00  0.00            
ATOM    555  CB  ARG A  42      26.871  58.476  40.081  1.00  0.00            
ATOM    556  HB1 ARG A  42      26.651  57.416  40.221  1.00  0.00            
ATOM    557  HB2 ARG A  42      27.831  58.716  39.621  1.00  0.00            
ATOM    558  CG  ARG A  42      25.841  59.016  39.101  1.00  0.00            
ATOM    559  HG1 ARG A  42      25.961  60.096  39.051  1.00  0.00            
ATOM    560  HG2 ARG A  42      24.841  58.796  39.481  1.00  0.00            
ATOM    561  CD  ARG A  42      25.841  58.346  37.721  1.00  0.00            
ATOM    562  HD1 ARG A  42      24.801  58.346  37.401  1.00  0.00            
ATOM    563  HD2 ARG A  42      26.171  57.316  37.861  1.00  0.00            
ATOM    564  NE  ARG A  42      26.621  59.066  36.721  1.00  0.00            
ATOM    565  HE  ARG A  42      27.481  59.446  37.091  1.00  0.00            
ATOM    566  CZ  ARG A  42      26.221  59.606  35.561  1.00  0.00            
ATOM    567  NH1 ARG A  42      24.981  59.436  35.101  1.00  0.00            
ATOM    568 1HH1 ARG A  42      24.311  58.956  35.691  1.00  0.00            
ATOM    569 2HH1 ARG A  42      24.671  59.976  34.301  1.00  0.00            
ATOM    570  NH2 ARG A  42      27.071  60.336  34.821  1.00  0.00            
ATOM    571 1HH2 ARG A  42      28.061  60.386  34.991  1.00  0.00            
ATOM    572 2HH2 ARG A  42      26.751  60.766  33.961  1.00  0.00            
ATOM    573  C   ARG A  42      27.111  60.636  41.361  1.00  0.00            
ATOM    574  O   ARG A  42      28.281  61.006  41.421  1.00  0.00            
ATOM    575  N   TRP A  43      26.081  61.486  41.281  1.00  0.00            
ATOM    576  H   TRP A  43      25.161  61.136  41.051  1.00  0.00            
ATOM    577  CA  TRP A  43      26.201  62.936  41.281  1.00  0.00            
ATOM    578  HA  TRP A  43      26.941  63.196  40.521  1.00  0.00            
ATOM    579  CB  TRP A  43      24.871  63.566  40.871  1.00  0.00            
ATOM    580  HB1 TRP A  43      24.951  64.646  41.011  1.00  0.00            
ATOM    581  HB2 TRP A  43      24.011  63.216  41.431  1.00  0.00            
ATOM    582  CG  TRP A  43      24.621  63.276  39.431  1.00  0.00            
ATOM    583  CD1 TRP A  43      23.661  62.486  38.881  1.00  0.00            
ATOM    584  HD1 TRP A  43      22.871  62.006  39.441  1.00  0.00            
ATOM    585  NE1 TRP A  43      23.861  62.336  37.531  1.00  0.00            
ATOM    586  HE1 TRP A  43      23.221  61.866  36.901  1.00  0.00            
ATOM    587  CE2 TRP A  43      24.941  63.096  37.121  1.00  0.00            
ATOM    588  CZ2 TRP A  43      25.571  63.326  35.891  1.00  0.00            
ATOM    589  HZ2 TRP A  43      25.251  62.746  35.031  1.00  0.00            
ATOM    590  CH2 TRP A  43      26.571  64.296  35.781  1.00  0.00            
ATOM    591  HH2 TRP A  43      26.951  64.486  34.791  1.00  0.00            
ATOM    592  CZ3 TRP A  43      27.001  64.986  36.921  1.00  0.00            
ATOM    593  HZ3 TRP A  43      27.711  65.796  36.811  1.00  0.00            
ATOM    594  CE3 TRP A  43      26.401  64.736  38.161  1.00  0.00            
ATOM    595  HE3 TRP A  43      26.661  65.316  39.031  1.00  0.00            
ATOM    596  CD2 TRP A  43      25.401  63.756  38.291  1.00  0.00            
ATOM    597  C   TRP A  43      26.701  63.566  42.571  1.00  0.00            
ATOM    598  O   TRP A  43      27.211  64.676  42.481  1.00  0.00            
ATOM    599  N   CYS A  44      26.701  62.866  43.711  1.00  0.00            
ATOM    600  H   CYS A  44      26.201  61.986  43.701  1.00  0.00            
ATOM    601  CA  CYS A  44      27.101  63.386  45.001  1.00  0.00            
ATOM    602  HA  CYS A  44      27.471  64.406  44.921  1.00  0.00            
ATOM    603  CB  CYS A  44      25.861  63.446  45.881  1.00  0.00            
ATOM    604  HB1 CYS A  44      25.051  63.996  45.401  1.00  0.00            
ATOM    605  HB2 CYS A  44      26.071  63.926  46.841  1.00  0.00            
ATOM    606  SG  CYS A  44      25.211  61.806  46.281  1.00  0.00            
ATOM    607  HG  CYS A  44      24.301  61.666  45.311  1.00  0.00            
ATOM    608  C   CYS A  44      28.281  62.666  45.641  1.00  0.00            
ATOM    609  O   CYS A  44      28.651  62.916  46.781  1.00  0.00            
ATOM    610  N   ARG A  45      28.931  61.766  44.891  1.00  0.00            
ATOM    611  H   ARG A  45      28.551  61.576  43.971  1.00  0.00            
ATOM    612  CA  ARG A  45      30.081  61.016  45.351  1.00  0.00            
ATOM    613  HA  ARG A  45      29.851  60.806  46.401  1.00  0.00            
ATOM    614  CB  ARG A  45      30.371  59.726  44.591  1.00  0.00            
ATOM    615  HB1 ARG A  45      30.841  59.986  43.641  1.00  0.00            
ATOM    616  HB2 ARG A  45      29.451  59.206  44.341  1.00  0.00            
ATOM    617  CG  ARG A  45      31.271  58.786  45.391  1.00  0.00            
ATOM    618  HG1 ARG A  45      30.941  58.716  46.431  1.00  0.00            
ATOM    619  HG2 ARG A  45      32.231  59.286  45.511  1.00  0.00            
ATOM    620  CD  ARG A  45      31.681  57.436  44.791  1.00  0.00            
ATOM    621  HD1 ARG A  45      32.371  56.986  45.511  1.00  0.00            
ATOM    622  HD2 ARG A  45      32.081  57.556  43.791  1.00  0.00            
ATOM    623  NE  ARG A  45      30.531  56.536  44.691  1.00  0.00            
ATOM    624  HE  ARG A  45      29.641  56.986  44.501  1.00  0.00            
ATOM    625  CZ  ARG A  45      30.531  55.196  44.691  1.00  0.00            
ATOM    626  NH1 ARG A  45      31.541  54.446  45.141  1.00  0.00            
ATOM    627 1HH1 ARG A  45      32.391  54.836  45.531  1.00  0.00            
ATOM    628 2HH1 ARG A  45      31.451  53.436  45.121  1.00  0.00            
ATOM    629  NH2 ARG A  45      29.471  54.536  44.201  1.00  0.00            
ATOM    630 1HH2 ARG A  45      28.611  55.016  43.971  1.00  0.00            
ATOM    631 2HH2 ARG A  45      29.491  53.526  44.111  1.00  0.00            
ATOM    632  C   ARG A  45      31.291  61.926  45.391  1.00  0.00            
ATOM    633  O   ARG A  45      31.951  62.136  44.381  1.00  0.00            
ATOM    634  N   ARG A  46      31.621  62.576  46.511  1.00  0.00            
ATOM    635  H   ARG A  46      31.161  62.406  47.391  1.00  0.00            
ATOM    636  CA  ARG A  46      32.781  63.426  46.731  1.00  0.00            
ATOM    637  HA  ARG A  46      32.931  64.096  45.891  1.00  0.00            
ATOM    638  CB  ARG A  46      32.641  64.246  48.011  1.00  0.00            
ATOM    639  HB1 ARG A  46      33.591  64.786  48.061  1.00  0.00            
ATOM    640  HB2 ARG A  46      32.601  63.646  48.921  1.00  0.00            
ATOM    641  CG  ARG A  46      31.481  65.226  47.851  1.00  0.00            
ATOM    642  HG1 ARG A  46      30.531  64.716  47.721  1.00  0.00            
ATOM    643  HG2 ARG A  46      31.681  65.906  47.021  1.00  0.00            
ATOM    644  CD  ARG A  46      31.411  66.066  49.121  1.00  0.00            
ATOM    645  HD1 ARG A  46      32.331  66.636  49.241  1.00  0.00            
ATOM    646  HD2 ARG A  46      31.301  65.346  49.931  1.00  0.00            
ATOM    647  NE  ARG A  46      30.211  66.906  49.091  1.00  0.00            
ATOM    648  HE  ARG A  46      30.201  67.646  48.401  1.00  0.00            
ATOM    649  CZ  ARG A  46      29.141  66.776  49.891  1.00  0.00            
ATOM    650  NH1 ARG A  46      29.061  66.006  50.991  1.00  0.00            
ATOM    651 1HH1 ARG A  46      29.841  65.586  51.471  1.00  0.00            
ATOM    652 2HH1 ARG A  46      28.251  66.086  51.591  1.00  0.00            
ATOM    653  NH2 ARG A  46      28.091  67.486  49.491  1.00  0.00            
ATOM    654 1HH2 ARG A  46      28.141  68.046  48.651  1.00  0.00            
ATOM    655 2HH2 ARG A  46      27.241  67.216  49.971  1.00  0.00            
ATOM    656  C   ARG A  46      34.061  62.606  46.801  1.00  0.00            
ATOM    657  O   ARG A  46      35.111  63.096  46.411  1.00  0.00            
ATOM    658  N   LYS A  47      34.001  61.336  47.201  1.00  0.00            
ATOM    659  H   LYS A  47      33.101  60.976  47.471  1.00  0.00            
ATOM    660  CA  LYS A  47      35.131  60.426  47.271  1.00  0.00            
ATOM    661  HA  LYS A  47      35.881  60.876  46.621  1.00  0.00            
ATOM    662  CB  LYS A  47      35.811  60.536  48.631  1.00  0.00            
ATOM    663  HB1 LYS A  47      36.021  61.586  48.841  1.00  0.00            
ATOM    664  HB2 LYS A  47      36.821  60.146  48.541  1.00  0.00            
ATOM    665  CG  LYS A  47      35.131  59.936  49.861  1.00  0.00            
ATOM    666  HG1 LYS A  47      34.071  59.776  49.641  1.00  0.00            
ATOM    667  HG2 LYS A  47      35.181  60.646  50.691  1.00  0.00            
ATOM    668  CD  LYS A  47      35.761  58.656  50.401  1.00  0.00            
ATOM    669  HD1 LYS A  47      35.251  58.516  51.351  1.00  0.00            
ATOM    670  HD2 LYS A  47      36.831  58.746  50.601  1.00  0.00            
ATOM    671  CE  LYS A  47      35.421  57.426  49.561  1.00  0.00            
ATOM    672  HE1 LYS A  47      35.831  57.506  48.551  1.00  0.00            
ATOM    673  HE2 LYS A  47      34.351  57.436  49.381  1.00  0.00            
ATOM    674  NZ  LYS A  47      35.841  56.186  50.241  1.00  0.00            
ATOM    675  HZ1 LYS A  47      35.451  55.366  49.801  1.00  0.00            
ATOM    676  HZ2 LYS A  47      36.831  56.016  50.181  1.00  0.00            
ATOM    677  HZ3 LYS A  47      35.641  56.086  51.221  1.00  0.00            
ATOM    678  C   LYS A  47      34.921  58.986  46.821  1.00  0.00            
ATOM    679  O   LYS A  47      33.861  58.396  47.061  1.00  0.00            
ATOM    680  N   VAL A  48      35.921  58.396  46.171  1.00  0.00            
ATOM    681  H   VAL A  48      36.711  58.976  45.901  1.00  0.00            
ATOM    682  CA  VAL A  48      35.981  57.006  45.771  1.00  0.00            
ATOM    683  HA  VAL A  48      35.051  56.496  46.021  1.00  0.00            
ATOM    684  CB  VAL A  48      36.161  56.776  44.271  1.00  0.00            
ATOM    685  HB  VAL A  48      36.321  55.726  44.031  1.00  0.00            
ATOM    686  CG1 VAL A  48      34.941  57.246  43.491  1.00  0.00            
ATOM    687 1HG1 VAL A  48      35.301  57.206  42.461  1.00  0.00            
ATOM    688 2HG1 VAL A  48      34.131  56.516  43.591  1.00  0.00            
ATOM    689 3HG1 VAL A  48      34.561  58.246  43.691  1.00  0.00            
ATOM    690  CG2 VAL A  48      37.351  57.556  43.711  1.00  0.00            
ATOM    691 1HG2 VAL A  48      37.411  57.546  42.621  1.00  0.00            
ATOM    692 2HG2 VAL A  48      37.291  58.606  44.001  1.00  0.00            
ATOM    693 3HG2 VAL A  48      38.271  57.106  44.091  1.00  0.00            
ATOM    694  C   VAL A  48      37.051  56.216  46.511  1.00  0.00            
ATOM    695  O   VAL A  48      38.131  56.746  46.771  1.00  0.00            
ATOM    696  N   PHE A  49      36.781  54.966  46.891  1.00  0.00            
ATOM    697  H   PHE A  49      35.811  54.696  46.891  1.00  0.00            
ATOM    698  CA  PHE A  49      37.751  53.916  47.171  1.00  0.00            
ATOM    699  HA  PHE A  49      38.681  54.426  47.431  1.00  0.00            
ATOM    700  CB  PHE A  49      37.271  53.116  48.381  1.00  0.00            
ATOM    701  HB1 PHE A  49      36.381  52.546  48.101  1.00  0.00            
ATOM    702  HB2 PHE A  49      36.951  53.806  49.161  1.00  0.00            
ATOM    703  CG  PHE A  49      38.271  52.196  49.041  1.00  0.00            
ATOM    704  CD1 PHE A  49      38.681  52.436  50.351  1.00  0.00            
ATOM    705  HD1 PHE A  49      38.381  53.316  50.901  1.00  0.00            
ATOM    706  CE1 PHE A  49      39.391  51.466  51.061  1.00  0.00            
ATOM    707  HE1 PHE A  49      39.631  51.606  52.111  1.00  0.00            
ATOM    708  CZ  PHE A  49      39.811  50.316  50.391  1.00  0.00            
ATOM    709  HZ  PHE A  49      40.341  49.566  50.971  1.00  0.00            
ATOM    710  CE2 PHE A  49      39.461  50.076  49.051  1.00  0.00            
ATOM    711  HE2 PHE A  49      39.701  49.156  48.551  1.00  0.00            
ATOM    712  CD2 PHE A  49      38.721  51.046  48.371  1.00  0.00            
ATOM    713  HD2 PHE A  49      38.371  50.906  47.361  1.00  0.00            
ATOM    714  C   PHE A  49      37.961  53.106  45.901  1.00  0.00            
ATOM    715  O   PHE A  49      37.091  52.296  45.591  1.00  0.00            
ATOM    716  N   ILE A  50      39.121  53.196  45.261  1.00  0.00            
ATOM    717  H   ILE A  50      39.811  53.836  45.651  1.00  0.00            
ATOM    718  CA  ILE A  50      39.541  52.316  44.191  1.00  0.00            
ATOM    719  HA  ILE A  50      38.701  51.746  43.781  1.00  0.00            
ATOM    720  CB  ILE A  50      40.151  53.156  43.071  1.00  0.00            
ATOM    721  HB  ILE A  50      41.071  53.596  43.471  1.00  0.00            
ATOM    722  CG2 ILE A  50      40.601  52.236  41.941  1.00  0.00            
ATOM    723 1HG2 ILE A  50      41.031  52.806  41.111  1.00  0.00            
ATOM    724 2HG2 ILE A  50      41.361  51.536  42.291  1.00  0.00            
ATOM    725 3HG2 ILE A  50      39.771  51.606  41.601  1.00  0.00            
ATOM    726  CG1 ILE A  50      39.311  54.316  42.551  1.00  0.00            
ATOM    727 1HG1 ILE A  50      39.931  54.796  41.801  1.00  0.00            
ATOM    728 2HG1 ILE A  50      39.161  55.076  43.321  1.00  0.00            
ATOM    729  CD  ILE A  50      37.911  54.006  42.011  1.00  0.00            
ATOM    730  HD1 ILE A  50      37.381  54.886  41.651  1.00  0.00            
ATOM    731  HD2 ILE A  50      37.871  53.276  41.211  1.00  0.00            
ATOM    732  HD3 ILE A  50      37.401  53.526  42.851  1.00  0.00            
ATOM    733  C   ILE A  50      40.501  51.306  44.801  1.00  0.00            
ATOM    734  O   ILE A  50      41.691  51.586  44.971  1.00  0.00            
ATOM    735  N   GLY A  51      39.981  50.136  45.171  1.00  0.00            
ATOM    736  H   GLY A  51      38.991  49.956  45.101  1.00  0.00            
ATOM    737  CA  GLY A  51      40.761  49.096  45.831  1.00  0.00            
ATOM    738  HA1 GLY A  51      40.001  48.516  46.351  1.00  0.00            
ATOM    739  HA2 GLY A  51      41.401  49.586  46.561  1.00  0.00            
ATOM    740  C   GLY A  51      41.591  48.176  44.951  1.00  0.00            
ATOM    741  O   GLY A  51      42.211  47.236  45.451  1.00  0.00            
ATOM    742  N   ASN A  52      41.411  48.286  43.631  1.00  0.00            
ATOM    743  H   ASN A  52      40.701  48.926  43.311  1.00  0.00            
ATOM    744  CA  ASN A  52      42.401  47.896  42.651  1.00  0.00            
ATOM    745  HA  ASN A  52      43.421  47.926  43.031  1.00  0.00            
ATOM    746  CB  ASN A  52      42.111  46.486  42.141  1.00  0.00            
ATOM    747  HB1 ASN A  52      41.091  46.296  41.801  1.00  0.00            
ATOM    748  HB2 ASN A  52      42.271  45.846  43.011  1.00  0.00            
ATOM    749  CG  ASN A  52      43.011  46.066  40.991  1.00  0.00            
ATOM    750  OD1 ASN A  52      43.851  46.856  40.571  1.00  0.00            
ATOM    751  ND2 ASN A  52      42.851  44.836  40.491  1.00  0.00            
ATOM    752 1HD2 ASN A  52      42.201  44.186  40.921  1.00  0.00            
ATOM    753 2HD2 ASN A  52      43.451  44.536  39.741  1.00  0.00            
ATOM    754  C   ASN A  52      42.321  48.936  41.541  1.00  0.00            
ATOM    755  O   ASN A  52      41.251  49.116  40.961  1.00  0.00            
ATOM    756  N   CYS A  53      43.461  49.576  41.291  1.00  0.00            
ATOM    757  H   CYS A  53      44.331  49.226  41.681  1.00  0.00            
ATOM    758  CA  CYS A  53      43.571  50.686  40.361  1.00  0.00            
ATOM    759  HA  CYS A  53      42.911  51.476  40.711  1.00  0.00            
ATOM    760  CB  CYS A  53      44.971  51.266  40.521  1.00  0.00            
ATOM    761  HB1 CYS A  53      45.131  51.496  41.581  1.00  0.00            
ATOM    762  HB2 CYS A  53      45.031  52.206  39.981  1.00  0.00            
ATOM    763  SG  CYS A  53      46.211  50.076  39.961  1.00  0.00            
ATOM    764  HG  CYS A  53      45.981  50.186  38.651  1.00  0.00            
ATOM    765  C   CYS A  53      43.171  50.356  38.931  1.00  0.00            
ATOM    766  O   CYS A  53      43.091  51.266  38.101  1.00  0.00            
ATOM    767  N   TYR A  54      43.111  49.066  38.591  1.00  0.00            
ATOM    768  H   TYR A  54      43.421  48.376  39.271  1.00  0.00            
ATOM    769  CA  TYR A  54      42.821  48.576  37.261  1.00  0.00            
ATOM    770  HA  TYR A  54      42.881  49.426  36.571  1.00  0.00            
ATOM    771  CB  TYR A  54      43.921  47.596  36.861  1.00  0.00            
ATOM    772  HB1 TYR A  54      43.761  47.236  35.841  1.00  0.00            
ATOM    773  HB2 TYR A  54      43.911  46.726  37.521  1.00  0.00            
ATOM    774  CG  TYR A  54      45.341  48.106  36.871  1.00  0.00            
ATOM    775  CD1 TYR A  54      46.331  47.496  37.651  1.00  0.00            
ATOM    776  HD1 TYR A  54      46.091  46.626  38.251  1.00  0.00            
ATOM    777  CE1 TYR A  54      47.641  47.976  37.611  1.00  0.00            
ATOM    778  HE1 TYR A  54      48.401  47.476  38.181  1.00  0.00            
ATOM    779  CZ  TYR A  54      47.961  49.126  36.851  1.00  0.00            
ATOM    780  OH  TYR A  54      49.271  49.466  36.691  1.00  0.00            
ATOM    781  HH  TYR A  54      49.421  49.816  35.811  1.00  0.00            
ATOM    782  CE2 TYR A  54      46.951  49.706  36.061  1.00  0.00            
ATOM    783  HE2 TYR A  54      47.191  50.556  35.431  1.00  0.00            
ATOM    784  CD2 TYR A  54      45.631  49.246  36.111  1.00  0.00            
ATOM    785  HD2 TYR A  54      44.891  49.726  35.491  1.00  0.00            
ATOM    786  C   TYR A  54      41.461  47.916  37.081  1.00  0.00            
ATOM    787  O   TYR A  54      41.041  47.576  35.981  1.00  0.00            
ATOM    788  N   ALA A  55      40.751  47.736  38.201  1.00  0.00            
ATOM    789  H   ALA A  55      41.231  47.956  39.061  1.00  0.00            
ATOM    790  CA  ALA A  55      39.461  47.076  38.241  1.00  0.00            
ATOM    791  HA  ALA A  55      39.551  46.296  37.491  1.00  0.00            
ATOM    792  CB  ALA A  55      39.251  46.516  39.641  1.00  0.00            
ATOM    793  HB1 ALA A  55      38.291  46.006  39.691  1.00  0.00            
ATOM    794  HB2 ALA A  55      40.041  45.796  39.861  1.00  0.00            
ATOM    795  HB3 ALA A  55      39.281  47.276  40.421  1.00  0.00            
ATOM    796  C   ALA A  55      38.311  47.986  37.831  1.00  0.00            
ATOM    797  O   ALA A  55      37.151  47.586  37.751  1.00  0.00            
ATOM    798  N   VAL A  56      38.621  49.246  37.501  1.00  0.00            
ATOM    799  H   VAL A  56      39.601  49.476  37.571  1.00  0.00            
ATOM    800  CA  VAL A  56      37.761  50.196  36.821  1.00  0.00            
ATOM    801  HA  VAL A  56      37.211  49.696  36.031  1.00  0.00            
ATOM    802  CB  VAL A  56      36.711  50.776  37.761  1.00  0.00            
ATOM    803  HB  VAL A  56      36.021  49.966  38.011  1.00  0.00            
ATOM    804  CG1 VAL A  56      37.291  51.406  39.031  1.00  0.00            
ATOM    805 1HG1 VAL A  56      36.531  51.726  39.741  1.00  0.00            
ATOM    806 2HG1 VAL A  56      37.871  50.626  39.511  1.00  0.00            
ATOM    807 3HG1 VAL A  56      37.921  52.266  38.821  1.00  0.00            
ATOM    808  CG2 VAL A  56      35.881  51.876  37.111  1.00  0.00            
ATOM    809 1HG2 VAL A  56      35.111  52.266  37.781  1.00  0.00            
ATOM    810 2HG2 VAL A  56      36.581  52.676  36.861  1.00  0.00            
ATOM    811 3HG2 VAL A  56      35.381  51.546  36.201  1.00  0.00            
ATOM    812  C   VAL A  56      38.601  51.276  36.161  1.00  0.00            
ATOM    813  O   VAL A  56      39.531  51.726  36.841  1.00  0.00            
ATOM    814  N   SER A  57      38.331  51.766  34.951  1.00  0.00            
ATOM    815  H   SER A  57      37.481  51.496  34.471  1.00  0.00            
ATOM    816  CA  SER A  57      39.171  52.726  34.271  1.00  0.00            
ATOM    817  HA  SER A  57      40.191  52.396  34.481  1.00  0.00            
ATOM    818  CB  SER A  57      38.991  52.776  32.751  1.00  0.00            
ATOM    819  HB1 SER A  57      39.351  51.896  32.221  1.00  0.00            
ATOM    820  HB2 SER A  57      39.531  53.616  32.331  1.00  0.00            
ATOM    821  OG  SER A  57      37.641  52.956  32.391  1.00  0.00            
ATOM    822  HG  SER A  57      37.661  53.146  31.451  1.00  0.00            
ATOM    823  C   SER A  57      38.941  54.086  34.911  1.00  0.00            
ATOM    824  O   SER A  57      37.821  54.406  35.311  1.00  0.00            
ATOM    825  N   PRO A  58      39.951  54.956  34.891  1.00  0.00            
ATOM    826  CD  PRO A  58      41.361  54.616  34.781  1.00  0.00            
ATOM    827  HD1 PRO A  58      41.611  54.226  33.791  1.00  0.00            
ATOM    828  HD2 PRO A  58      41.581  53.806  35.471  1.00  0.00            
ATOM    829  CG  PRO A  58      42.191  55.876  34.991  1.00  0.00            
ATOM    830  HG1 PRO A  58      42.901  56.046  34.191  1.00  0.00            
ATOM    831  HG2 PRO A  58      42.671  55.786  35.961  1.00  0.00            
ATOM    832  CB  PRO A  58      41.151  56.996  35.031  1.00  0.00            
ATOM    833  HB1 PRO A  58      41.061  57.456  34.051  1.00  0.00            
ATOM    834  HB2 PRO A  58      41.371  57.726  35.811  1.00  0.00            
ATOM    835  CA  PRO A  58      39.801  56.336  35.301  1.00  0.00            
ATOM    836  HA  PRO A  58      39.591  56.386  36.371  1.00  0.00            
ATOM    837  C   PRO A  58      38.671  56.986  34.521  1.00  0.00            
ATOM    838  O   PRO A  58      37.791  57.596  35.121  1.00  0.00            
ATOM    839  N   ALA A  59      38.551  56.726  33.221  1.00  0.00            
ATOM    840  H   ALA A  59      39.331  56.296  32.731  1.00  0.00            
ATOM    841  CA  ALA A  59      37.511  57.316  32.401  1.00  0.00            
ATOM    842  HA  ALA A  59      37.671  58.386  32.501  1.00  0.00            
ATOM    843  CB  ALA A  59      37.701  57.006  30.921  1.00  0.00            
ATOM    844  HB1 ALA A  59      36.891  57.436  30.341  1.00  0.00            
ATOM    845  HB2 ALA A  59      38.641  57.456  30.591  1.00  0.00            
ATOM    846  HB3 ALA A  59      37.771  55.926  30.811  1.00  0.00            
ATOM    847  C   ALA A  59      36.091  57.026  32.861  1.00  0.00            
ATOM    848  O   ALA A  59      35.211  57.896  32.891  1.00  0.00            
ATOM    849  N   THR A  60      35.861  55.806  33.351  1.00  0.00            
ATOM    850  H   THR A  60      36.661  55.196  33.341  1.00  0.00            
ATOM    851  CA  THR A  60      34.641  55.306  33.951  1.00  0.00            
ATOM    852  HA  THR A  60      33.821  55.546  33.271  1.00  0.00            
ATOM    853  CB  THR A  60      34.671  53.786  34.131  1.00  0.00            
ATOM    854  HB  THR A  60      35.471  53.596  34.841  1.00  0.00            
ATOM    855  CG2 THR A  60      33.321  53.256  34.611  1.00  0.00            
ATOM    856 1HG2 THR A  60      33.491  52.236  34.951  1.00  0.00            
ATOM    857 2HG2 THR A  60      32.921  53.836  35.441  1.00  0.00            
ATOM    858 3HG2 THR A  60      32.601  53.326  33.791  1.00  0.00            
ATOM    859  OG1 THR A  60      34.941  53.106  32.921  1.00  0.00            
ATOM    860  HG1 THR A  60      35.901  53.056  32.861  1.00  0.00            
ATOM    861  C   THR A  60      34.301  56.026  35.241  1.00  0.00            
ATOM    862  O   THR A  60      33.161  56.426  35.441  1.00  0.00            
ATOM    863  N   VAL A  61      35.251  56.146  36.171  1.00  0.00            
ATOM    864  H   VAL A  61      36.181  55.866  35.911  1.00  0.00            
ATOM    865  CA  VAL A  61      35.111  56.856  37.431  1.00  0.00            
ATOM    866  HA  VAL A  61      34.291  56.416  38.001  1.00  0.00            
ATOM    867  CB  VAL A  61      36.401  56.716  38.241  1.00  0.00            
ATOM    868  HB  VAL A  61      37.251  56.926  37.591  1.00  0.00            
ATOM    869  CG1 VAL A  61      36.531  57.576  39.491  1.00  0.00            
ATOM    870 1HG1 VAL A  61      37.481  57.366  39.981  1.00  0.00            
ATOM    871 2HG1 VAL A  61      36.601  58.636  39.221  1.00  0.00            
ATOM    872 3HG1 VAL A  61      35.721  57.396  40.201  1.00  0.00            
ATOM    873  CG2 VAL A  61      36.581  55.266  38.651  1.00  0.00            
ATOM    874 1HG2 VAL A  61      37.441  55.206  39.321  1.00  0.00            
ATOM    875 2HG2 VAL A  61      35.701  54.876  39.161  1.00  0.00            
ATOM    876 3HG2 VAL A  61      36.781  54.636  37.781  1.00  0.00            
ATOM    877  C   VAL A  61      34.781  58.316  37.181  1.00  0.00            
ATOM    878  O   VAL A  61      33.811  58.796  37.771  1.00  0.00            
ATOM    879  N   ILE A  62      35.481  59.056  36.301  1.00  0.00            
ATOM    880  H   ILE A  62      36.291  58.636  35.881  1.00  0.00            
ATOM    881  CA  ILE A  62      35.161  60.416  35.911  1.00  0.00            
ATOM    882  HA  ILE A  62      35.291  61.036  36.791  1.00  0.00            
ATOM    883  CB  ILE A  62      36.221  60.906  34.921  1.00  0.00            
ATOM    884  HB  ILE A  62      36.201  60.146  34.141  1.00  0.00            
ATOM    885  CG2 ILE A  62      35.891  62.216  34.221  1.00  0.00            
ATOM    886 1HG2 ILE A  62      36.741  62.536  33.611  1.00  0.00            
ATOM    887 2HG2 ILE A  62      35.071  62.106  33.511  1.00  0.00            
ATOM    888 3HG2 ILE A  62      35.571  62.966  34.941  1.00  0.00            
ATOM    889  CG1 ILE A  62      37.541  60.996  35.681  1.00  0.00            
ATOM    890 1HG1 ILE A  62      37.661  60.166  36.371  1.00  0.00            
ATOM    891 2HG1 ILE A  62      37.561  61.886  36.311  1.00  0.00            
ATOM    892  CD  ILE A  62      38.791  61.146  34.831  1.00  0.00            
ATOM    893  HD1 ILE A  62      39.671  60.836  35.401  1.00  0.00            
ATOM    894  HD2 ILE A  62      38.741  60.476  33.971  1.00  0.00            
ATOM    895  HD3 ILE A  62      38.921  62.176  34.491  1.00  0.00            
ATOM    896  C   ILE A  62      33.741  60.546  35.381  1.00  0.00            
ATOM    897  O   ILE A  62      32.981  61.396  35.831  1.00  0.00            
ATOM    898  N   ARG A  63      33.411  59.736  34.371  1.00  0.00            
ATOM    899  H   ARG A  63      34.141  59.116  34.051  1.00  0.00            
ATOM    900  CA  ARG A  63      32.151  59.736  33.661  1.00  0.00            
ATOM    901  HA  ARG A  63      31.921  60.746  33.321  1.00  0.00            
ATOM    902  CB  ARG A  63      32.231  58.746  32.491  1.00  0.00            
ATOM    903  HB1 ARG A  63      32.421  57.736  32.841  1.00  0.00            
ATOM    904  HB2 ARG A  63      33.101  58.986  31.881  1.00  0.00            
ATOM    905  CG  ARG A  63      30.951  58.666  31.671  1.00  0.00            
ATOM    906  HG1 ARG A  63      30.631  59.646  31.331  1.00  0.00            
ATOM    907  HG2 ARG A  63      30.121  58.296  32.271  1.00  0.00            
ATOM    908  CD  ARG A  63      31.171  57.766  30.451  1.00  0.00            
ATOM    909  HD1 ARG A  63      31.871  58.236  29.761  1.00  0.00            
ATOM    910  HD2 ARG A  63      30.221  57.776  29.911  1.00  0.00            
ATOM    911  NE  ARG A  63      31.511  56.376  30.731  1.00  0.00            
ATOM    912  HE  ARG A  63      30.711  55.766  30.831  1.00  0.00            
ATOM    913  CZ  ARG A  63      32.721  55.806  30.661  1.00  0.00            
ATOM    914  NH1 ARG A  63      33.821  56.466  30.291  1.00  0.00            
ATOM    915 1HH1 ARG A  63      33.751  57.466  30.121  1.00  0.00            
ATOM    916 2HH1 ARG A  63      34.661  55.956  30.051  1.00  0.00            
ATOM    917  NH2 ARG A  63      32.881  54.506  30.951  1.00  0.00            
ATOM    918 1HH2 ARG A  63      32.081  53.956  31.231  1.00  0.00            
ATOM    919 2HH2 ARG A  63      33.751  53.996  30.941  1.00  0.00            
ATOM    920  C   ARG A  63      31.041  59.406  34.651  1.00  0.00            
ATOM    921  O   ARG A  63      29.941  59.916  34.501  1.00  0.00            
ATOM    922  N   ARG A  64      31.301  58.576  35.661  1.00  0.00            
ATOM    923  H   ARG A  64      32.201  58.126  35.651  1.00  0.00            
ATOM    924  CA  ARG A  64      30.261  58.236  36.621  1.00  0.00            
ATOM    925  HA  ARG A  64      29.321  58.196  36.071  1.00  0.00            
ATOM    926  CB  ARG A  64      30.511  56.876  37.261  1.00  0.00            
ATOM    927  HB1 ARG A  64      31.441  56.856  37.821  1.00  0.00            
ATOM    928  HB2 ARG A  64      30.581  56.146  36.461  1.00  0.00            
ATOM    929  CG  ARG A  64      29.381  56.496  38.221  1.00  0.00            
ATOM    930  HG1 ARG A  64      28.441  56.736  37.731  1.00  0.00            
ATOM    931  HG2 ARG A  64      29.411  57.216  39.041  1.00  0.00            
ATOM    932  CD  ARG A  64      29.331  55.026  38.621  1.00  0.00            
ATOM    933  HD1 ARG A  64      30.321  54.616  38.821  1.00  0.00            
ATOM    934  HD2 ARG A  64      28.971  54.536  37.721  1.00  0.00            
ATOM    935  NE  ARG A  64      28.371  54.846  39.711  1.00  0.00            
ATOM    936  HE  ARG A  64      28.231  55.696  40.231  1.00  0.00            
ATOM    937  CZ  ARG A  64      27.821  53.736  40.221  1.00  0.00            
ATOM    938  NH1 ARG A  64      28.131  52.546  39.701  1.00  0.00            
ATOM    939 1HH1 ARG A  64      28.731  52.496  38.891  1.00  0.00            
ATOM    940 2HH1 ARG A  64      27.751  51.726  40.151  1.00  0.00            
ATOM    941  NH2 ARG A  64      27.071  53.776  41.331  1.00  0.00            
ATOM    942 1HH2 ARG A  64      26.941  54.596  41.911  1.00  0.00            
ATOM    943 2HH2 ARG A  64      26.621  52.896  41.531  1.00  0.00            
ATOM    944  C   ARG A  64      30.121  59.316  37.681  1.00  0.00            
ATOM    945  O   ARG A  64      29.001  59.776  37.891  1.00  0.00            
ATOM    946  N   PHE A  65      31.231  59.756  38.291  1.00  0.00            
ATOM    947  H   PHE A  65      32.081  59.316  37.981  1.00  0.00            
ATOM    948  CA  PHE A  65      31.311  60.646  39.431  1.00  0.00            
ATOM    949  HA  PHE A  65      30.341  60.886  39.861  1.00  0.00            
ATOM    950  CB  PHE A  65      32.021  59.826  40.511  1.00  0.00            
ATOM    951  HB1 PHE A  65      31.881  60.396  41.431  1.00  0.00            
ATOM    952  HB2 PHE A  65      33.071  59.866  40.231  1.00  0.00            
ATOM    953  CG  PHE A  65      31.601  58.416  40.821  1.00  0.00            
ATOM    954  CD1 PHE A  65      32.431  57.316  40.571  1.00  0.00            
ATOM    955  HD1 PHE A  65      33.351  57.496  40.041  1.00  0.00            
ATOM    956  CE1 PHE A  65      31.981  56.016  40.831  1.00  0.00            
ATOM    957  HE1 PHE A  65      32.671  55.206  40.611  1.00  0.00            
ATOM    958  CZ  PHE A  65      30.731  55.786  41.411  1.00  0.00            
ATOM    959  HZ  PHE A  65      30.391  54.766  41.551  1.00  0.00            
ATOM    960  CE2 PHE A  65      29.891  56.886  41.611  1.00  0.00            
ATOM    961  HE2 PHE A  65      28.841  56.786  41.831  1.00  0.00            
ATOM    962  CD2 PHE A  65      30.321  58.196  41.351  1.00  0.00            
ATOM    963  HD2 PHE A  65      29.681  59.046  41.521  1.00  0.00            
ATOM    964  C   PHE A  65      31.981  61.976  39.131  1.00  0.00            
ATOM    965  O   PHE A  65      33.131  62.186  39.531  1.00  0.00            
ATOM    966  N   PRO A  66      31.301  62.916  38.471  1.00  0.00            
ATOM    967  CD  PRO A  66      30.131  62.716  37.641  1.00  0.00            
ATOM    968  HD1 PRO A  66      29.191  62.816  38.181  1.00  0.00            
ATOM    969  HD2 PRO A  66      30.251  61.756  37.131  1.00  0.00            
ATOM    970  CG  PRO A  66      30.221  63.726  36.501  1.00  0.00            
ATOM    971  HG1 PRO A  66      29.261  63.916  36.021  1.00  0.00            
ATOM    972  HG2 PRO A  66      30.961  63.356  35.801  1.00  0.00            
ATOM    973  CB  PRO A  66      30.841  64.886  37.291  1.00  0.00            
ATOM    974  HB1 PRO A  66      30.041  65.306  37.901  1.00  0.00            
ATOM    975  HB2 PRO A  66      31.331  65.636  36.681  1.00  0.00            
ATOM    976  CA  PRO A  66      31.881  64.206  38.181  1.00  0.00            
ATOM    977  HA  PRO A  66      32.831  64.076  37.661  1.00  0.00            
ATOM    978  C   PRO A  66      32.141  65.116  39.371  1.00  0.00            
ATOM    979  O   PRO A  66      33.211  65.716  39.421  1.00  0.00            
ATOM    980  N   LYS A  67      31.291  65.086  40.401  1.00  0.00            
ATOM    981  H   LYS A  67      30.471  64.496  40.321  1.00  0.00            
ATOM    982  CA  LYS A  67      31.531  65.786  41.641  1.00  0.00            
ATOM    983  HA  LYS A  67      31.861  66.796  41.381  1.00  0.00            
ATOM    984  CB  LYS A  67      30.221  66.096  42.361  1.00  0.00            
ATOM    985  HB1 LYS A  67      30.381  66.586  43.321  1.00  0.00            
ATOM    986  HB2 LYS A  67      29.771  65.136  42.621  1.00  0.00            
ATOM    987  CG  LYS A  67      29.251  66.986  41.581  1.00  0.00            
ATOM    988  HG1 LYS A  67      28.671  66.346  40.921  1.00  0.00            
ATOM    989  HG2 LYS A  67      29.771  67.756  41.011  1.00  0.00            
ATOM    990  CD  LYS A  67      28.291  67.626  42.581  1.00  0.00            
ATOM    991  HD1 LYS A  67      28.801  68.446  43.081  1.00  0.00            
ATOM    992  HD2 LYS A  67      27.981  66.916  43.351  1.00  0.00            
ATOM    993  CE  LYS A  67      27.041  68.166  41.901  1.00  0.00            
ATOM    994  HE1 LYS A  67      27.191  68.476  40.861  1.00  0.00            
ATOM    995  HE2 LYS A  67      26.691  68.946  42.581  1.00  0.00            
ATOM    996  NZ  LYS A  67      26.061  67.066  41.851  1.00  0.00            
ATOM    997  HZ1 LYS A  67      26.481  66.206  41.521  1.00  0.00            
ATOM    998  HZ2 LYS A  67      25.841  66.716  42.771  1.00  0.00            
ATOM    999  HZ3 LYS A  67      25.191  67.316  41.411  1.00  0.00            
ATOM   1000  C   LYS A  67      32.601  65.226  42.571  1.00  0.00            
ATOM   1001  O   LYS A  67      32.651  65.716  43.691  1.00  0.00            
ATOM   1002  N   VAL A  68      33.401  64.236  42.161  1.00  0.00            
ATOM   1003  H   VAL A  68      33.281  63.846  41.241  1.00  0.00            
ATOM   1004  CA  VAL A  68      34.571  63.776  42.891  1.00  0.00            
ATOM   1005  HA  VAL A  68      34.141  63.436  43.831  1.00  0.00            
ATOM   1006  CB  VAL A  68      35.271  62.566  42.281  1.00  0.00            
ATOM   1007  HB  VAL A  68      35.341  62.656  41.191  1.00  0.00            
ATOM   1008  CG1 VAL A  68      36.621  62.236  42.901  1.00  0.00            
ATOM   1009 1HG1 VAL A  68      36.971  61.316  42.431  1.00  0.00            
ATOM   1010 2HG1 VAL A  68      37.401  62.996  42.781  1.00  0.00            
ATOM   1011 3HG1 VAL A  68      36.451  62.036  43.961  1.00  0.00            
ATOM   1012  CG2 VAL A  68      34.451  61.326  42.611  1.00  0.00            
ATOM   1013 1HG2 VAL A  68      34.891  60.476  42.091  1.00  0.00            
ATOM   1014 2HG2 VAL A  68      34.381  61.126  43.681  1.00  0.00            
ATOM   1015 3HG2 VAL A  68      33.471  61.496  42.171  1.00  0.00            
ATOM   1016  C   VAL A  68      35.521  64.926  43.191  1.00  0.00            
ATOM   1017  O   VAL A  68      36.031  65.606  42.301  1.00  0.00            
ATOM   1018  N   ARG A  69      35.841  65.016  44.481  1.00  0.00            
ATOM   1019  H   ARG A  69      35.301  64.416  45.091  1.00  0.00            
ATOM   1020  CA  ARG A  69      36.931  65.796  45.031  1.00  0.00            
ATOM   1021  HA  ARG A  69      37.431  66.296  44.201  1.00  0.00            
ATOM   1022  CB  ARG A  69      36.341  66.816  46.001  1.00  0.00            
ATOM   1023  HB1 ARG A  69      37.141  67.266  46.591  1.00  0.00            
ATOM   1024  HB2 ARG A  69      35.601  66.406  46.691  1.00  0.00            
ATOM   1025  CG  ARG A  69      35.591  67.866  45.191  1.00  0.00            
ATOM   1026  HG1 ARG A  69      34.581  67.506  44.991  1.00  0.00            
ATOM   1027  HG2 ARG A  69      36.101  68.096  44.261  1.00  0.00            
ATOM   1028  CD  ARG A  69      35.411  69.166  45.971  1.00  0.00            
ATOM   1029  HD1 ARG A  69      36.401  69.436  46.341  1.00  0.00            
ATOM   1030  HD2 ARG A  69      34.771  68.976  46.831  1.00  0.00            
ATOM   1031  NE  ARG A  69      34.931  70.286  45.151  1.00  0.00            
ATOM   1032  HE  ARG A  69      34.321  70.086  44.371  1.00  0.00            
ATOM   1033  CZ  ARG A  69      35.341  71.566  45.151  1.00  0.00            
ATOM   1034  NH1 ARG A  69      36.231  72.076  46.011  1.00  0.00            
ATOM   1035 1HH1 ARG A  69      36.691  71.566  46.751  1.00  0.00            
ATOM   1036 2HH1 ARG A  69      36.451  73.056  45.941  1.00  0.00            
ATOM   1037  NH2 ARG A  69      34.791  72.416  44.281  1.00  0.00            
ATOM   1038 1HH2 ARG A  69      34.141  72.096  43.571  1.00  0.00            
ATOM   1039 2HH2 ARG A  69      34.921  73.406  44.421  1.00  0.00            
ATOM   1040  C   ARG A  69      38.041  64.966  45.651  1.00  0.00            
ATOM   1041  O   ARG A  69      39.101  65.536  45.891  1.00  0.00            
ATOM   1042  N   SER A  70      37.881  63.676  45.971  1.00  0.00            
ATOM   1043  H   SER A  70      36.991  63.256  45.771  1.00  0.00            
ATOM   1044  CA  SER A  70      38.961  62.806  46.401  1.00  0.00            
ATOM   1045  HA  SER A  70      39.811  63.206  45.851  1.00  0.00            
ATOM   1046  CB  SER A  70      39.331  62.946  47.871  1.00  0.00            
ATOM   1047  HB1 SER A  70      39.511  63.986  48.151  1.00  0.00            
ATOM   1048  HB2 SER A  70      40.231  62.346  48.021  1.00  0.00            
ATOM   1049  OG  SER A  70      38.321  62.486  48.741  1.00  0.00            
ATOM   1050  HG  SER A  70      37.631  63.116  48.971  1.00  0.00            
ATOM   1051  C   SER A  70      39.001  61.366  45.911  1.00  0.00            
ATOM   1052  O   SER A  70      37.931  60.816  45.651  1.00  0.00            
ATOM   1053  N   VAL A  71      40.181  60.786  45.721  1.00  0.00            
ATOM   1054  H   VAL A  71      41.051  61.276  45.911  1.00  0.00            
ATOM   1055  CA  VAL A  71      40.461  59.526  45.051  1.00  0.00            
ATOM   1056  HA  VAL A  71      39.511  58.996  45.071  1.00  0.00            
ATOM   1057  CB  VAL A  71      40.921  59.856  43.631  1.00  0.00            
ATOM   1058  HB  VAL A  71      41.771  60.536  43.591  1.00  0.00            
ATOM   1059  CG1 VAL A  71      41.281  58.556  42.931  1.00  0.00            
ATOM   1060 1HG1 VAL A  71      41.541  58.716  41.881  1.00  0.00            
ATOM   1061 2HG1 VAL A  71      42.151  58.096  43.391  1.00  0.00            
ATOM   1062 3HG1 VAL A  71      40.461  57.846  42.951  1.00  0.00            
ATOM   1063  CG2 VAL A  71      39.711  60.366  42.851  1.00  0.00            
ATOM   1064 1HG2 VAL A  71      39.971  60.466  41.801  1.00  0.00            
ATOM   1065 2HG2 VAL A  71      38.861  59.686  42.941  1.00  0.00            
ATOM   1066 3HG2 VAL A  71      39.401  61.336  43.241  1.00  0.00            
ATOM   1067  C   VAL A  71      41.451  58.736  45.901  1.00  0.00            
ATOM   1068  O   VAL A  71      42.651  59.026  45.951  1.00  0.00            
ATOM   1069  N   GLU A  72      40.941  57.686  46.541  1.00  0.00            
ATOM   1070  H   GLU A  72      39.971  57.416  46.481  1.00  0.00            
ATOM   1071  CA  GLU A  72      41.791  56.716  47.191  1.00  0.00            
ATOM   1072  HA  GLU A  72      42.641  57.316  47.541  1.00  0.00            
ATOM   1073  CB  GLU A  72      41.141  56.026  48.391  1.00  0.00            
ATOM   1074  HB1 GLU A  72      42.001  55.516  48.831  1.00  0.00            
ATOM   1075  HB2 GLU A  72      40.411  55.266  48.111  1.00  0.00            
ATOM   1076  CG  GLU A  72      40.461  56.886  49.451  1.00  0.00            
ATOM   1077  HG1 GLU A  72      39.671  57.466  48.971  1.00  0.00            
ATOM   1078  HG2 GLU A  72      41.251  57.526  49.851  1.00  0.00            
ATOM   1079  CD  GLU A  72      39.831  55.986  50.501  1.00  0.00            
ATOM   1080  OE1 GLU A  72      38.591  56.076  50.631  1.00  0.00            
ATOM   1081  OE2 GLU A  72      40.581  55.196  51.111  1.00  0.00            
ATOM   1082  C   GLU A  72      42.201  55.606  46.231  1.00  0.00            
ATOM   1083  O   GLU A  72      41.331  54.896  45.751  1.00  0.00            
ATOM   1084  N   LEU A  73      43.501  55.456  45.991  1.00  0.00            
ATOM   1085  H   LEU A  73      44.151  56.006  46.521  1.00  0.00            
ATOM   1086  CA  LEU A  73      44.071  54.556  45.001  1.00  0.00            
ATOM   1087  HA  LEU A  73      43.251  54.046  44.491  1.00  0.00            
ATOM   1088  CB  LEU A  73      44.761  55.346  43.891  1.00  0.00            
ATOM   1089  HB1 LEU A  73      45.631  54.796  43.551  1.00  0.00            
ATOM   1090  HB2 LEU A  73      45.021  56.306  44.331  1.00  0.00            
ATOM   1091  CG  LEU A  73      43.761  55.626  42.761  1.00  0.00            
ATOM   1092  HG  LEU A  73      42.801  55.836  43.231  1.00  0.00            
ATOM   1093  CD1 LEU A  73      44.231  56.766  41.861  1.00  0.00            
ATOM   1094 1HD1 LEU A  73      43.421  57.046  41.191  1.00  0.00            
ATOM   1095 2HD1 LEU A  73      44.461  57.656  42.451  1.00  0.00            
ATOM   1096 3HD1 LEU A  73      45.061  56.456  41.231  1.00  0.00            
ATOM   1097  CD2 LEU A  73      43.441  54.446  41.851  1.00  0.00            
ATOM   1098 1HD2 LEU A  73      42.641  54.746  41.171  1.00  0.00            
ATOM   1099 2HD2 LEU A  73      44.321  54.196  41.251  1.00  0.00            
ATOM   1100 3HD2 LEU A  73      43.131  53.536  42.371  1.00  0.00            
ATOM   1101  C   LEU A  73      44.961  53.456  45.561  1.00  0.00            
ATOM   1102  O   LEU A  73      45.691  53.706  46.521  1.00  0.00            
ATOM   1103  N   LYS A  74      44.751  52.226  45.081  1.00  0.00            
ATOM   1104  H   LYS A  74      44.001  52.146  44.401  1.00  0.00            
ATOM   1105  CA  LYS A  74      45.411  51.046  45.601  1.00  0.00            
ATOM   1106  HA  LYS A  74      46.341  51.376  46.061  1.00  0.00            
ATOM   1107  CB  LYS A  74      44.441  50.316  46.531  1.00  0.00            
ATOM   1108  HB1 LYS A  74      44.861  49.336  46.751  1.00  0.00            
ATOM   1109  HB2 LYS A  74      43.471  50.096  46.091  1.00  0.00            
ATOM   1110  CG  LYS A  74      44.291  51.056  47.851  1.00  0.00            
ATOM   1111  HG1 LYS A  74      45.191  51.626  48.081  1.00  0.00            
ATOM   1112  HG2 LYS A  74      44.231  50.256  48.581  1.00  0.00            
ATOM   1113  CD  LYS A  74      42.991  51.846  48.011  1.00  0.00            
ATOM   1114  HD1 LYS A  74      42.141  51.166  48.101  1.00  0.00            
ATOM   1115  HD2 LYS A  74      42.861  52.426  47.101  1.00  0.00            
ATOM   1116  CE  LYS A  74      43.011  52.826  49.181  1.00  0.00            
ATOM   1117  HE1 LYS A  74      43.531  53.716  48.821  1.00  0.00            
ATOM   1118  HE2 LYS A  74      43.631  52.396  49.961  1.00  0.00            
ATOM   1119  NZ  LYS A  74      41.711  53.136  49.801  1.00  0.00            
ATOM   1120  HZ1 LYS A  74      41.801  53.816  50.541  1.00  0.00            
ATOM   1121  HZ2 LYS A  74      41.031  53.536  49.171  1.00  0.00            
ATOM   1122  HZ3 LYS A  74      41.351  52.256  50.141  1.00  0.00            
ATOM   1123  C   LYS A  74      45.761  50.156  44.411  1.00  0.00            
ATOM   1124  O   LYS A  74      44.891  49.546  43.801  1.00  0.00            
ATOM   1125  N   GLY A  75      47.041  49.986  44.071  1.00  0.00            
ATOM   1126  H   GLY A  75      47.721  50.526  44.591  1.00  0.00            
ATOM   1127  CA  GLY A  75      47.481  48.976  43.131  1.00  0.00            
ATOM   1128  HA1 GLY A  75      48.321  49.486  42.651  1.00  0.00            
ATOM   1129  HA2 GLY A  75      46.721  48.826  42.361  1.00  0.00            
ATOM   1130  C   GLY A  75      48.021  47.706  43.771  1.00  0.00            
ATOM   1131  O   GLY A  75      47.251  46.846  44.191  1.00  0.00            
ATOM   1132  N   LYS A  76      49.351  47.616  43.831  1.00  0.00            
ATOM   1133  H   LYS A  76      49.911  48.396  43.511  1.00  0.00            
ATOM   1134  CA  LYS A  76      49.971  46.376  44.241  1.00  0.00            
ATOM   1135  HA  LYS A  76      49.771  45.646  43.451  1.00  0.00            
ATOM   1136  CB  LYS A  76      51.481  46.486  44.431  1.00  0.00            
ATOM   1137  HB1 LYS A  76      51.981  45.556  44.171  1.00  0.00            
ATOM   1138  HB2 LYS A  76      51.731  46.616  45.481  1.00  0.00            
ATOM   1139  CG  LYS A  76      52.251  47.556  43.651  1.00  0.00            
ATOM   1140  HG1 LYS A  76      51.621  48.416  43.451  1.00  0.00            
ATOM   1141  HG2 LYS A  76      52.531  47.106  42.701  1.00  0.00            
ATOM   1142  CD  LYS A  76      53.501  47.986  44.421  1.00  0.00            
ATOM   1143  HD1 LYS A  76      54.081  47.076  44.521  1.00  0.00            
ATOM   1144  HD2 LYS A  76      53.251  48.386  45.401  1.00  0.00            
ATOM   1145  CE  LYS A  76      54.281  49.066  43.681  1.00  0.00            
ATOM   1146  HE1 LYS A  76      53.601  49.846  43.341  1.00  0.00            
ATOM   1147  HE2 LYS A  76      54.721  48.646  42.771  1.00  0.00            
ATOM   1148  NZ  LYS A  76      55.371  49.596  44.521  1.00  0.00            
ATOM   1149  HZ1 LYS A  76      55.931  50.216  43.951  1.00  0.00            
ATOM   1150  HZ2 LYS A  76      54.961  50.106  45.291  1.00  0.00            
ATOM   1151  HZ3 LYS A  76      55.881  48.816  44.911  1.00  0.00            
ATOM   1152  C   LYS A  76      49.421  45.716  45.491  1.00  0.00            
ATOM   1153  O   LYS A  76      49.021  46.446  46.391  1.00  0.00            
ATOM   1154  N   PRO A  77      49.491  44.386  45.651  1.00  0.00            
ATOM   1155  CD  PRO A  77      50.151  43.486  44.731  1.00  0.00            
ATOM   1156  HD1 PRO A  77      51.221  43.436  44.961  1.00  0.00            
ATOM   1157  HD2 PRO A  77      50.151  43.786  43.681  1.00  0.00            
ATOM   1158  CG  PRO A  77      49.401  42.176  44.941  1.00  0.00            
ATOM   1159  HG1 PRO A  77      49.991  41.316  44.621  1.00  0.00            
ATOM   1160  HG2 PRO A  77      48.441  42.226  44.431  1.00  0.00            
ATOM   1161  CB  PRO A  77      49.241  42.216  46.461  1.00  0.00            
ATOM   1162  HB1 PRO A  77      50.201  41.946  46.891  1.00  0.00            
ATOM   1163  HB2 PRO A  77      48.391  41.596  46.731  1.00  0.00            
ATOM   1164  CA  PRO A  77      48.891  43.676  46.761  1.00  0.00            
ATOM   1165  HA  PRO A  77      47.841  43.936  46.641  1.00  0.00            
ATOM   1166  C   PRO A  77      49.431  44.076  48.131  1.00  0.00            
ATOM   1167  O   PRO A  77      50.521  44.636  48.231  1.00  0.00            
ATOM   1168  N   HID A  78      48.751  43.746  49.231  1.00  0.00            
ATOM   1169  H   HID A  78      47.921  43.176  49.151  1.00  0.00            
ATOM   1170  CA  HID A  78      49.361  43.716  50.551  1.00  0.00            
ATOM   1171  HA  HID A  78      49.751  44.716  50.741  1.00  0.00            
ATOM   1172  CB  HID A  78      48.261  43.446  51.571  1.00  0.00            
ATOM   1173  HB1 HID A  78      47.481  42.816  51.141  1.00  0.00            
ATOM   1174  HB2 HID A  78      47.831  44.416  51.831  1.00  0.00            
ATOM   1175  CG  HID A  78      48.771  42.886  52.871  1.00  0.00            
ATOM   1176  ND1 HID A  78      49.271  41.606  53.011  1.00  0.00            
ATOM   1177  HD1 HID A  78      49.381  40.946  52.251  1.00  0.00            
ATOM   1178  CE1 HID A  78      49.491  41.376  54.311  1.00  0.00            
ATOM   1179  HE1 HID A  78      49.801  40.406  54.671  1.00  0.00            
ATOM   1180  NE2 HID A  78      49.241  42.476  55.031  1.00  0.00            
ATOM   1181  CD2 HID A  78      48.761  43.436  54.141  1.00  0.00            
ATOM   1182  HD2 HID A  78      48.431  44.446  54.331  1.00  0.00            
ATOM   1183  C   HID A  78      50.541  42.776  50.691  1.00  0.00            
ATOM   1184  O   HID A  78      51.431  43.056  51.491  1.00  0.00            
ATOM   1185  N   PHE A  79      50.611  41.746  49.841  1.00  0.00            
ATOM   1186  H   PHE A  79      49.761  41.436  49.391  1.00  0.00            
ATOM   1187  CA  PHE A  79      51.781  40.946  49.571  1.00  0.00            
ATOM   1188  HA  PHE A  79      51.871  40.346  50.481  1.00  0.00            
ATOM   1189  CB  PHE A  79      51.481  39.996  48.421  1.00  0.00            
ATOM   1190  HB1 PHE A  79      52.061  40.266  47.531  1.00  0.00            
ATOM   1191  HB2 PHE A  79      50.451  40.076  48.071  1.00  0.00            
ATOM   1192  CG  PHE A  79      51.681  38.526  48.701  1.00  0.00            
ATOM   1193  CD1 PHE A  79      51.211  37.946  49.881  1.00  0.00            
ATOM   1194  HD1 PHE A  79      50.751  38.476  50.701  1.00  0.00            
ATOM   1195  CE1 PHE A  79      51.401  36.576  50.141  1.00  0.00            
ATOM   1196  HE1 PHE A  79      51.131  36.166  51.101  1.00  0.00            
ATOM   1197  CZ  PHE A  79      51.961  35.776  49.141  1.00  0.00            
ATOM   1198  HZ  PHE A  79      52.061  34.706  49.271  1.00  0.00            
ATOM   1199  CE2 PHE A  79      52.431  36.366  47.961  1.00  0.00            
ATOM   1200  HE2 PHE A  79      53.081  35.816  47.291  1.00  0.00            
ATOM   1201  CD2 PHE A  79      52.291  37.736  47.721  1.00  0.00            
ATOM   1202  HD2 PHE A  79      52.721  38.136  46.811  1.00  0.00            
ATOM   1203  C   PHE A  79      53.051  41.766  49.411  1.00  0.00            
ATOM   1204  O   PHE A  79      54.131  41.316  49.811  1.00  0.00            
ATOM   1205  N   ALA A  80      52.971  42.966  48.821  1.00  0.00            
ATOM   1206  H   ALA A  80      52.081  43.306  48.501  1.00  0.00            
ATOM   1207  CA  ALA A  80      54.041  43.936  48.841  1.00  0.00            
ATOM   1208  HA  ALA A  80      54.961  43.436  48.551  1.00  0.00            
ATOM   1209  CB  ALA A  80      53.751  44.946  47.731  1.00  0.00            
ATOM   1210  HB1 ALA A  80      54.411  45.796  47.901  1.00  0.00            
ATOM   1211  HB2 ALA A  80      54.111  44.606  46.761  1.00  0.00            
ATOM   1212  HB3 ALA A  80      52.711  45.276  47.711  1.00  0.00            
ATOM   1213  C   ALA A  80      54.381  44.636  50.151  1.00  0.00            
ATOM   1214  O   ALA A  80      55.541  44.966  50.421  1.00  0.00            
ATOM   1215  N   ASP A  81      53.461  44.776  51.101  1.00  0.00            
ATOM   1216  H   ASP A  81      52.551  44.366  50.961  1.00  0.00            
ATOM   1217  CA  ASP A  81      53.731  44.956  52.521  1.00  0.00            
ATOM   1218  HA  ASP A  81      54.361  45.836  52.551  1.00  0.00            
ATOM   1219  CB  ASP A  81      52.521  45.216  53.411  1.00  0.00            
ATOM   1220  HB1 ASP A  81      52.881  45.546  54.381  1.00  0.00            
ATOM   1221  HB2 ASP A  81      51.961  44.296  53.561  1.00  0.00            
ATOM   1222  CG  ASP A  81      51.501  46.246  52.951  1.00  0.00            
ATOM   1223  OD1 ASP A  81      51.821  47.236  52.261  1.00  0.00            
ATOM   1224  OD2 ASP A  81      50.341  46.196  53.401  1.00  0.00            
ATOM   1225  C   ASP A  81      54.571  43.826  53.101  1.00  0.00            
ATOM   1226  O   ASP A  81      55.091  43.996  54.201  1.00  0.00            
ATOM   1227  N   PHE A  82      54.671  42.666  52.451  1.00  0.00            
ATOM   1228  H   PHE A  82      54.181  42.516  51.581  1.00  0.00            
ATOM   1229  CA  PHE A  82      55.451  41.516  52.861  1.00  0.00            
ATOM   1230  HA  PHE A  82      55.801  41.676  53.881  1.00  0.00            
ATOM   1231  CB  PHE A  82      54.561  40.276  52.961  1.00  0.00            
ATOM   1232  HB1 PHE A  82      55.251  39.436  52.821  1.00  0.00            
ATOM   1233  HB2 PHE A  82      53.851  40.186  52.141  1.00  0.00            
ATOM   1234  CG  PHE A  82      53.801  40.066  54.241  1.00  0.00            
ATOM   1235  CD1 PHE A  82      52.831  40.966  54.691  1.00  0.00            
ATOM   1236  HD1 PHE A  82      52.491  41.716  53.991  1.00  0.00            
ATOM   1237  CE1 PHE A  82      52.281  40.806  55.971  1.00  0.00            
ATOM   1238  HE1 PHE A  82      51.551  41.516  56.331  1.00  0.00            
ATOM   1239  CZ  PHE A  82      52.721  39.746  56.761  1.00  0.00            
ATOM   1240  HZ  PHE A  82      52.231  39.686  57.721  1.00  0.00            
ATOM   1241  CE2 PHE A  82      53.591  38.746  56.301  1.00  0.00            
ATOM   1242  HE2 PHE A  82      53.881  37.886  56.891  1.00  0.00            
ATOM   1243  CD2 PHE A  82      54.141  38.956  55.031  1.00  0.00            
ATOM   1244  HD2 PHE A  82      54.861  38.266  54.631  1.00  0.00            
ATOM   1245  C   PHE A  82      56.721  41.326  52.041  1.00  0.00            
ATOM   1246  O   PHE A  82      57.431  40.336  52.211  1.00  0.00            
ATOM   1247  N   ASN A  83      57.071  42.266  51.161  1.00  0.00            
ATOM   1248  H   ASN A  83      56.481  43.086  51.131  1.00  0.00            
ATOM   1249  CA  ASN A  83      58.061  42.156  50.111  1.00  0.00            
ATOM   1250  HA  ASN A  83      57.851  42.936  49.381  1.00  0.00            
ATOM   1251  CB  ASN A  83      59.441  42.436  50.701  1.00  0.00            
ATOM   1252  HB1 ASN A  83      60.171  42.236  49.921  1.00  0.00            
ATOM   1253  HB2 ASN A  83      59.591  41.726  51.511  1.00  0.00            
ATOM   1254  CG  ASN A  83      59.611  43.796  51.381  1.00  0.00            
ATOM   1255  OD1 ASN A  83      59.381  44.836  50.771  1.00  0.00            
ATOM   1256  ND2 ASN A  83      59.991  43.876  52.651  1.00  0.00            
ATOM   1257 1HD2 ASN A  83      60.301  43.046  53.131  1.00  0.00            
ATOM   1258 2HD2 ASN A  83      60.191  44.766  53.081  1.00  0.00            
ATOM   1259  C   ASN A  83      57.951  40.906  49.251  1.00  0.00            
ATOM   1260  O   ASN A  83      58.991  40.296  49.011  1.00  0.00            
ATOM   1261  N   LEU A  84      56.761  40.456  48.851  1.00  0.00            
ATOM   1262  H   LEU A  84      55.931  40.986  49.081  1.00  0.00            
ATOM   1263  CA  LEU A  84      56.571  39.236  48.081  1.00  0.00            
ATOM   1264  HA  LEU A  84      57.541  38.786  47.881  1.00  0.00            
ATOM   1265  CB  LEU A  84      55.651  38.256  48.801  1.00  0.00            
ATOM   1266  HB1 LEU A  84      55.681  37.306  48.271  1.00  0.00            
ATOM   1267  HB2 LEU A  84      54.621  38.616  48.791  1.00  0.00            
ATOM   1268  CG  LEU A  84      56.011  37.866  50.231  1.00  0.00            
ATOM   1269  HG  LEU A  84      56.051  38.776  50.831  1.00  0.00            
ATOM   1270  CD1 LEU A  84      54.891  36.966  50.751  1.00  0.00            
ATOM   1271 1HD1 LEU A  84      55.191  36.736  51.771  1.00  0.00            
ATOM   1272 2HD1 LEU A  84      53.951  37.526  50.771  1.00  0.00            
ATOM   1273 3HD1 LEU A  84      54.861  36.056  50.151  1.00  0.00            
ATOM   1274  CD2 LEU A  84      57.361  37.156  50.331  1.00  0.00            
ATOM   1275 1HD2 LEU A  84      57.621  36.986  51.371  1.00  0.00            
ATOM   1276 2HD2 LEU A  84      57.421  36.236  49.751  1.00  0.00            
ATOM   1277 3HD2 LEU A  84      58.101  37.836  49.901  1.00  0.00            
ATOM   1278  C   LEU A  84      56.051  39.596  46.701  1.00  0.00            
ATOM   1279  O   LEU A  84      55.351  38.786  46.081  1.00  0.00            
ATOM   1280  N   VAL A  85      56.321  40.806  46.221  1.00  0.00            
ATOM   1281  H   VAL A  85      56.901  41.376  46.831  1.00  0.00            
ATOM   1282  CA  VAL A  85      55.881  41.356  44.951  1.00  0.00            
ATOM   1283  HA  VAL A  85      55.571  40.566  44.281  1.00  0.00            
ATOM   1284  CB  VAL A  85      54.681  42.236  45.291  1.00  0.00            
ATOM   1285  HB  VAL A  85      54.921  42.806  46.191  1.00  0.00            
ATOM   1286  CG1 VAL A  85      54.291  43.176  44.151  1.00  0.00            
ATOM   1287 1HG1 VAL A  85      53.411  43.696  44.521  1.00  0.00            
ATOM   1288 2HG1 VAL A  85      55.111  43.876  44.011  1.00  0.00            
ATOM   1289 3HG1 VAL A  85      54.031  42.596  43.271  1.00  0.00            
ATOM   1290  CG2 VAL A  85      53.431  41.386  45.491  1.00  0.00            
ATOM   1291 1HG2 VAL A  85      52.591  41.956  45.881  1.00  0.00            
ATOM   1292 2HG2 VAL A  85      53.161  40.896  44.551  1.00  0.00            
ATOM   1293 3HG2 VAL A  85      53.691  40.596  46.191  1.00  0.00            
ATOM   1294  C   VAL A  85      56.991  42.226  44.371  1.00  0.00            
ATOM   1295  O   VAL A  85      57.521  43.066  45.101  1.00  0.00            
ATOM   1296  N   PRO A  86      57.291  42.136  43.071  1.00  0.00            
ATOM   1297  CD  PRO A  86      57.181  40.926  42.281  1.00  0.00            
ATOM   1298  HD1 PRO A  86      56.241  40.936  41.731  1.00  0.00            
ATOM   1299  HD2 PRO A  86      57.231  40.016  42.881  1.00  0.00            
ATOM   1300  CG  PRO A  86      58.331  41.016  41.281  1.00  0.00            
ATOM   1301  HG1 PRO A  86      58.091  40.416  40.411  1.00  0.00            
ATOM   1302  HG2 PRO A  86      59.281  40.706  41.731  1.00  0.00            
ATOM   1303  CB  PRO A  86      58.441  42.516  41.021  1.00  0.00            
ATOM   1304  HB1 PRO A  86      57.701  42.746  40.261  1.00  0.00            
ATOM   1305  HB2 PRO A  86      59.421  42.816  40.651  1.00  0.00            
ATOM   1306  CA  PRO A  86      58.121  43.106  42.391  1.00  0.00            
ATOM   1307  HA  PRO A  86      59.071  43.266  42.911  1.00  0.00            
ATOM   1308  C   PRO A  86      57.421  44.456  42.271  1.00  0.00            
ATOM   1309  O   PRO A  86      56.351  44.586  41.681  1.00  0.00            
ATOM   1310  N   ASP A  87      58.091  45.456  42.861  1.00  0.00            
ATOM   1311  H   ASP A  87      58.941  45.286  43.371  1.00  0.00            
ATOM   1312  CA  ASP A  87      57.831  46.826  42.471  1.00  0.00            
ATOM   1313  HA  ASP A  87      56.781  46.986  42.701  1.00  0.00            
ATOM   1314  CB  ASP A  87      58.681  47.766  43.331  1.00  0.00            
ATOM   1315  HB1 ASP A  87      58.741  48.786  42.961  1.00  0.00            
ATOM   1316  HB2 ASP A  87      59.721  47.446  43.311  1.00  0.00            
ATOM   1317  CG  ASP A  87      58.201  47.856  44.771  1.00  0.00            
ATOM   1318  OD1 ASP A  87      58.981  48.406  45.581  1.00  0.00            
ATOM   1319  OD2 ASP A  87      57.071  47.436  45.081  1.00  0.00            
ATOM   1320  C   ASP A  87      58.021  47.096  40.991  1.00  0.00            
ATOM   1321  O   ASP A  87      58.851  46.526  40.281  1.00  0.00            
ATOM   1322  N   GLY A  88      57.221  48.046  40.491  1.00  0.00            
ATOM   1323  H   GLY A  88      56.801  48.656  41.171  1.00  0.00            
ATOM   1324  CA  GLY A  88      57.221  48.486  39.111  1.00  0.00            
ATOM   1325  HA1 GLY A  88      58.241  48.656  38.781  1.00  0.00            
ATOM   1326  HA2 GLY A  88      56.651  49.406  38.991  1.00  0.00            
ATOM   1327  C   GLY A  88      56.561  47.526  38.131  1.00  0.00            
ATOM   1328  O   GLY A  88      56.461  47.906  36.961  1.00  0.00            
ATOM   1329  N   TRP A  89      56.021  46.396  38.601  1.00  0.00            
ATOM   1330  H   TRP A  89      56.211  46.136  39.561  1.00  0.00            
ATOM   1331  CA  TRP A  89      55.021  45.616  37.901  1.00  0.00            
ATOM   1332  HA  TRP A  89      55.451  45.266  36.961  1.00  0.00            
ATOM   1333  CB  TRP A  89      54.591  44.456  38.781  1.00  0.00            
ATOM   1334  HB1 TRP A  89      54.661  44.736  39.831  1.00  0.00            
ATOM   1335  HB2 TRP A  89      55.241  43.606  38.571  1.00  0.00            
ATOM   1336  CG  TRP A  89      53.171  44.036  38.541  1.00  0.00            
ATOM   1337  CD1 TRP A  89      52.741  43.236  37.551  1.00  0.00            
ATOM   1338  HD1 TRP A  89      53.391  42.686  36.881  1.00  0.00            
ATOM   1339  NE1 TRP A  89      51.361  43.216  37.521  1.00  0.00            
ATOM   1340  HE1 TRP A  89      50.791  42.736  36.841  1.00  0.00            
ATOM   1341  CE2 TRP A  89      50.841  44.076  38.471  1.00  0.00            
ATOM   1342  CZ2 TRP A  89      49.551  44.536  38.781  1.00  0.00            
ATOM   1343  HZ2 TRP A  89      48.731  44.316  38.121  1.00  0.00            
ATOM   1344  CH2 TRP A  89      49.361  45.416  39.851  1.00  0.00            
ATOM   1345  HH2 TRP A  89      48.401  45.836  40.111  1.00  0.00            
ATOM   1346  CZ3 TRP A  89      50.471  45.826  40.601  1.00  0.00            
ATOM   1347  HZ3 TRP A  89      50.321  46.476  41.451  1.00  0.00            
ATOM   1348  CE3 TRP A  89      51.751  45.346  40.321  1.00  0.00            
ATOM   1349  HE3 TRP A  89      52.591  45.766  40.861  1.00  0.00            
ATOM   1350  CD2 TRP A  89      51.971  44.496  39.221  1.00  0.00            
ATOM   1351  C   TRP A  89      53.841  46.466  37.471  1.00  0.00            
ATOM   1352  O   TRP A  89      53.331  46.286  36.371  1.00  0.00            
ATOM   1353  N   GLY A  90      53.341  47.336  38.351  1.00  0.00            
ATOM   1354  H   GLY A  90      53.901  47.556  39.161  1.00  0.00            
ATOM   1355  CA  GLY A  90      52.021  47.936  38.221  1.00  0.00            
ATOM   1356  HA1 GLY A  90      51.341  47.156  37.871  1.00  0.00            
ATOM   1357  HA2 GLY A  90      52.161  48.666  37.421  1.00  0.00            
ATOM   1358  C   GLY A  90      51.531  48.606  39.491  1.00  0.00            
ATOM   1359  O   GLY A  90      52.211  48.736  40.501  1.00  0.00            
ATOM   1360  N   GLY A  91      50.311  49.146  39.381  1.00  0.00            
ATOM   1361  H   GLY A  91      49.751  48.976  38.561  1.00  0.00            
ATOM   1362  CA  GLY A  91      49.851  50.246  40.211  1.00  0.00            
ATOM   1363  HA1 GLY A  91      50.331  50.246  41.191  1.00  0.00            
ATOM   1364  HA2 GLY A  91      48.781  50.086  40.321  1.00  0.00            
ATOM   1365  C   GLY A  91      50.081  51.636  39.651  1.00  0.00            
ATOM   1366  O   GLY A  91      50.161  52.586  40.431  1.00  0.00            
ATOM   1367  N   TYR A  92      50.301  51.776  38.341  1.00  0.00            
ATOM   1368  H   TYR A  92      50.151  50.966  37.761  1.00  0.00            
ATOM   1369  CA  TYR A  92      50.671  53.056  37.751  1.00  0.00            
ATOM   1370  HA  TYR A  92      51.591  53.386  38.221  1.00  0.00            
ATOM   1371  CB  TYR A  92      50.911  52.966  36.251  1.00  0.00            
ATOM   1372  HB1 TYR A  92      50.791  53.936  35.771  1.00  0.00            
ATOM   1373  HB2 TYR A  92      50.131  52.336  35.821  1.00  0.00            
ATOM   1374  CG  TYR A  92      52.271  52.426  35.871  1.00  0.00            
ATOM   1375  CD1 TYR A  92      52.491  51.036  35.851  1.00  0.00            
ATOM   1376  HD1 TYR A  92      51.671  50.356  36.011  1.00  0.00            
ATOM   1377  CE1 TYR A  92      53.771  50.546  35.591  1.00  0.00            
ATOM   1378  HE1 TYR A  92      53.951  49.476  35.641  1.00  0.00            
ATOM   1379  CZ  TYR A  92      54.871  51.396  35.371  1.00  0.00            
ATOM   1380  OH  TYR A  92      56.151  50.936  35.261  1.00  0.00            
ATOM   1381  HH  TYR A  92      56.741  51.626  34.951  1.00  0.00            
ATOM   1382  CE2 TYR A  92      54.631  52.786  35.411  1.00  0.00            
ATOM   1383  HE2 TYR A  92      55.531  53.386  35.361  1.00  0.00            
ATOM   1384  CD2 TYR A  92      53.351  53.286  35.651  1.00  0.00            
ATOM   1385  HD2 TYR A  92      53.211  54.356  35.711  1.00  0.00            
ATOM   1386  C   TYR A  92      49.621  54.096  38.101  1.00  0.00            
ATOM   1387  O   TYR A  92      48.441  53.846  37.871  1.00  0.00            
ATOM   1388  N   VAL A  93      50.011  55.236  38.691  1.00  0.00            
ATOM   1389  H   VAL A  93      50.961  55.276  39.031  1.00  0.00            
ATOM   1390  CA  VAL A  93      49.081  56.316  38.931  1.00  0.00            
ATOM   1391  HA  VAL A  93      48.091  55.866  39.011  1.00  0.00            
ATOM   1392  CB  VAL A  93      49.431  57.006  40.251  1.00  0.00            
ATOM   1393  HB  VAL A  93      49.831  56.296  40.971  1.00  0.00            
ATOM   1394  CG1 VAL A  93      50.541  58.046  40.131  1.00  0.00            
ATOM   1395 1HG1 VAL A  93      50.791  58.476  41.101  1.00  0.00            
ATOM   1396 2HG1 VAL A  93      51.401  57.506  39.731  1.00  0.00            
ATOM   1397 3HG1 VAL A  93      50.361  58.816  39.381  1.00  0.00            
ATOM   1398  CG2 VAL A  93      48.201  57.646  40.881  1.00  0.00            
ATOM   1399 1HG2 VAL A  93      48.451  58.206  41.781  1.00  0.00            
ATOM   1400 2HG2 VAL A  93      47.691  58.346  40.211  1.00  0.00            
ATOM   1401 3HG2 VAL A  93      47.521  56.826  41.111  1.00  0.00            
ATOM   1402  C   VAL A  93      48.961  57.286  37.761  1.00  0.00            
ATOM   1403  O   VAL A  93      47.951  57.966  37.651  1.00  0.00            
ATOM   1404  N   TYR A  94      49.921  57.306  36.831  1.00  0.00            
ATOM   1405  H   TYR A  94      50.731  56.706  36.911  1.00  0.00            
ATOM   1406  CA  TYR A  94      49.831  58.166  35.671  1.00  0.00            
ATOM   1407  HA  TYR A  94      49.961  59.186  36.031  1.00  0.00            
ATOM   1408  CB  TYR A  94      51.021  57.946  34.741  1.00  0.00            
ATOM   1409  HB1 TYR A  94      50.951  56.936  34.331  1.00  0.00            
ATOM   1410  HB2 TYR A  94      51.961  57.976  35.281  1.00  0.00            
ATOM   1411  CG  TYR A  94      51.011  58.866  33.541  1.00  0.00            
ATOM   1412  CD1 TYR A  94      51.731  60.056  33.641  1.00  0.00            
ATOM   1413  HD1 TYR A  94      52.301  60.276  34.531  1.00  0.00            
ATOM   1414  CE1 TYR A  94      51.751  61.016  32.621  1.00  0.00            
ATOM   1415  HE1 TYR A  94      52.181  61.986  32.801  1.00  0.00            
ATOM   1416  CZ  TYR A  94      51.001  60.796  31.441  1.00  0.00            
ATOM   1417  OH  TYR A  94      50.931  61.816  30.541  1.00  0.00            
ATOM   1418  HH  TYR A  94      50.141  61.686  30.011  1.00  0.00            
ATOM   1419  CE2 TYR A  94      50.341  59.556  31.331  1.00  0.00            
ATOM   1420  HE2 TYR A  94      49.721  59.376  30.461  1.00  0.00            
ATOM   1421  CD2 TYR A  94      50.341  58.586  32.341  1.00  0.00            
ATOM   1422  HD2 TYR A  94      49.751  57.696  32.191  1.00  0.00            
ATOM   1423  C   TYR A  94      48.511  58.186  34.911  1.00  0.00            
ATOM   1424  O   TYR A  94      47.991  59.286  34.761  1.00  0.00            
ATOM   1425  N   PRO A  95      47.961  57.046  34.481  1.00  0.00            
ATOM   1426  CD  PRO A  95      48.481  55.706  34.661  1.00  0.00            
ATOM   1427  HD1 PRO A  95      48.161  55.386  35.651  1.00  0.00            
ATOM   1428  HD2 PRO A  95      49.561  55.536  34.681  1.00  0.00            
ATOM   1429  CG  PRO A  95      47.821  54.936  33.521  1.00  0.00            
ATOM   1430  HG1 PRO A  95      47.761  53.866  33.741  1.00  0.00            
ATOM   1431  HG2 PRO A  95      48.311  55.056  32.551  1.00  0.00            
ATOM   1432  CB  PRO A  95      46.431  55.556  33.431  1.00  0.00            
ATOM   1433  HB1 PRO A  95      45.821  55.126  34.221  1.00  0.00            
ATOM   1434  HB2 PRO A  95      46.011  55.416  32.431  1.00  0.00            
ATOM   1435  CA  PRO A  95      46.701  57.016  33.761  1.00  0.00            
ATOM   1436  HA  PRO A  95      46.911  57.606  32.871  1.00  0.00            
ATOM   1437  C   PRO A  95      45.551  57.666  34.521  1.00  0.00            
ATOM   1438  O   PRO A  95      44.761  58.386  33.911  1.00  0.00            
ATOM   1439  N   TRP A  96      45.551  57.556  35.851  1.00  0.00            
ATOM   1440  H   TRP A  96      46.291  57.066  36.321  1.00  0.00            
ATOM   1441  CA  TRP A  96      44.631  58.216  36.761  1.00  0.00            
ATOM   1442  HA  TRP A  96      43.621  58.006  36.411  1.00  0.00            
ATOM   1443  CB  TRP A  96      44.751  57.646  38.171  1.00  0.00            
ATOM   1444  HB1 TRP A  96      44.321  58.326  38.911  1.00  0.00            
ATOM   1445  HB2 TRP A  96      45.791  57.546  38.481  1.00  0.00            
ATOM   1446  CG  TRP A  96      44.171  56.286  38.351  1.00  0.00            
ATOM   1447  CD1 TRP A  96      44.771  55.126  38.001  1.00  0.00            
ATOM   1448  HD1 TRP A  96      45.771  55.016  37.601  1.00  0.00            
ATOM   1449  NE1 TRP A  96      43.871  54.076  38.061  1.00  0.00            
ATOM   1450  HE1 TRP A  96      44.071  53.106  37.871  1.00  0.00            
ATOM   1451  CE2 TRP A  96      42.621  54.526  38.431  1.00  0.00            
ATOM   1452  CZ2 TRP A  96      41.361  53.926  38.511  1.00  0.00            
ATOM   1453  HZ2 TRP A  96      41.241  52.876  38.301  1.00  0.00            
ATOM   1454  CH2 TRP A  96      40.231  54.716  38.771  1.00  0.00            
ATOM   1455  HH2 TRP A  96      39.271  54.236  38.861  1.00  0.00            
ATOM   1456  CZ3 TRP A  96      40.421  56.066  39.081  1.00  0.00            
ATOM   1457  HZ3 TRP A  96      39.561  56.686  39.291  1.00  0.00            
ATOM   1458  CE3 TRP A  96      41.681  56.676  39.031  1.00  0.00            
ATOM   1459  HE3 TRP A  96      41.771  57.746  39.181  1.00  0.00            
ATOM   1460  CD2 TRP A  96      42.801  55.906  38.691  1.00  0.00            
ATOM   1461  C   TRP A  96      44.791  59.726  36.751  1.00  0.00            
ATOM   1462  O   TRP A  96      43.781  60.386  36.541  1.00  0.00            
ATOM   1463  N   ILE A  97      46.001  60.276  36.931  1.00  0.00            
ATOM   1464  H   ILE A  97      46.781  59.636  37.031  1.00  0.00            
ATOM   1465  CA  ILE A  97      46.281  61.696  36.941  1.00  0.00            
ATOM   1466  HA  ILE A  97      45.551  62.156  37.601  1.00  0.00            
ATOM   1467  CB  ILE A  97      47.681  62.076  37.411  1.00  0.00            
ATOM   1468  HB  ILE A  97      48.391  61.886  36.601  1.00  0.00            
ATOM   1469  CG2 ILE A  97      47.711  63.526  37.881  1.00  0.00            
ATOM   1470 1HG2 ILE A  97      48.701  63.786  38.251  1.00  0.00            
ATOM   1471 2HG2 ILE A  97      47.401  64.156  37.051  1.00  0.00            
ATOM   1472 3HG2 ILE A  97      47.021  63.786  38.691  1.00  0.00            
ATOM   1473  CG1 ILE A  97      48.271  61.216  38.531  1.00  0.00            
ATOM   1474 1HG1 ILE A  97      49.301  61.556  38.671  1.00  0.00            
ATOM   1475 2HG1 ILE A  97      48.291  60.216  38.101  1.00  0.00            
ATOM   1476  CD  ILE A  97      47.481  61.196  39.831  1.00  0.00            
ATOM   1477  HD1 ILE A  97      48.001  60.526  40.511  1.00  0.00            
ATOM   1478  HD2 ILE A  97      47.461  62.176  40.321  1.00  0.00            
ATOM   1479  HD3 ILE A  97      46.551  60.666  39.621  1.00  0.00            
ATOM   1480  C   ILE A  97      46.031  62.286  35.561  1.00  0.00            
ATOM   1481  O   ILE A  97      45.421  63.346  35.451  1.00  0.00            
ATOM   1482  N   GLU A  98      46.341  61.576  34.471  1.00  0.00            
ATOM   1483  H   GLU A  98      46.911  60.746  34.541  1.00  0.00            
ATOM   1484  CA  GLU A  98      46.111  62.106  33.141  1.00  0.00            
ATOM   1485  HA  GLU A  98      46.611  63.076  33.141  1.00  0.00            
ATOM   1486  CB  GLU A  98      46.771  61.246  32.071  1.00  0.00            
ATOM   1487  HB1 GLU A  98      46.251  60.296  32.001  1.00  0.00            
ATOM   1488  HB2 GLU A  98      47.811  60.996  32.271  1.00  0.00            
ATOM   1489  CG  GLU A  98      46.781  61.986  30.741  1.00  0.00            
ATOM   1490  HG1 GLU A  98      47.271  62.946  30.931  1.00  0.00            
ATOM   1491  HG2 GLU A  98      45.741  62.096  30.451  1.00  0.00            
ATOM   1492  CD  GLU A  98      47.561  61.276  29.641  1.00  0.00            
ATOM   1493  OE1 GLU A  98      48.691  61.666  29.281  1.00  0.00            
ATOM   1494  OE2 GLU A  98      47.031  60.326  29.021  1.00  0.00            
ATOM   1495  C   GLU A  98      44.641  62.336  32.811  1.00  0.00            
ATOM   1496  O   GLU A  98      44.221  63.446  32.501  1.00  0.00            
ATOM   1497  N   ALA A  99      43.831  61.296  33.011  1.00  0.00            
ATOM   1498  H   ALA A  99      44.241  60.436  33.351  1.00  0.00            
ATOM   1499  CA  ALA A  99      42.381  61.326  32.941  1.00  0.00            
ATOM   1500  HA  ALA A  99      42.171  61.586  31.901  1.00  0.00            
ATOM   1501  CB  ALA A  99      41.901  59.896  33.191  1.00  0.00            
ATOM   1502  HB1 ALA A  99      40.831  59.816  33.031  1.00  0.00            
ATOM   1503  HB2 ALA A  99      42.441  59.246  32.501  1.00  0.00            
ATOM   1504  HB3 ALA A  99      42.091  59.526  34.201  1.00  0.00            
ATOM   1505  C   ALA A  99      41.791  62.326  33.921  1.00  0.00            
ATOM   1506  O   ALA A  99      41.081  63.226  33.471  1.00  0.00            
ATOM   1507  N   MET A 100      42.141  62.276  35.201  1.00  0.00            
ATOM   1508  H   MET A 100      42.781  61.546  35.481  1.00  0.00            
ATOM   1509  CA  MET A 100      41.591  63.206  36.171  1.00  0.00            
ATOM   1510  HA  MET A 100      40.521  63.076  36.041  1.00  0.00            
ATOM   1511  CB  MET A 100      42.041  62.896  37.601  1.00  0.00            
ATOM   1512  HB1 MET A 100      41.791  63.766  38.211  1.00  0.00            
ATOM   1513  HB2 MET A 100      43.121  62.776  37.521  1.00  0.00            
ATOM   1514  CG  MET A 100      41.331  61.656  38.121  1.00  0.00            
ATOM   1515  HG1 MET A 100      41.611  60.766  37.561  1.00  0.00            
ATOM   1516  HG2 MET A 100      40.271  61.766  37.911  1.00  0.00            
ATOM   1517  SD  MET A 100      41.561  61.326  39.891  1.00  0.00            
ATOM   1518  CE  MET A 100      43.371  61.416  39.961  1.00  0.00            
ATOM   1519  HE1 MET A 100      43.661  61.336  41.011  1.00  0.00            
ATOM   1520  HE2 MET A 100      43.901  60.586  39.501  1.00  0.00            
ATOM   1521  HE3 MET A 100      43.611  62.426  39.631  1.00  0.00            
ATOM   1522  C   MET A 100      41.901  64.646  35.791  1.00  0.00            
ATOM   1523  O   MET A 100      40.991  65.466  35.721  1.00  0.00            
ATOM   1524  N   SER A 101      43.151  64.986  35.481  1.00  0.00            
ATOM   1525  H   SER A 101      43.851  64.256  35.521  1.00  0.00            
ATOM   1526  CA  SER A 101      43.561  66.286  34.981  1.00  0.00            
ATOM   1527  HA  SER A 101      43.161  67.006  35.691  1.00  0.00            
ATOM   1528  CB  SER A 101      45.081  66.336  34.901  1.00  0.00            
ATOM   1529  HB1 SER A 101      45.511  66.256  35.901  1.00  0.00            
ATOM   1530  HB2 SER A 101      45.321  67.346  34.561  1.00  0.00            
ATOM   1531  OG  SER A 101      45.731  65.536  33.941  1.00  0.00            
ATOM   1532  HG  SER A 101      45.681  64.626  34.241  1.00  0.00            
ATOM   1533  C   SER A 101      43.061  66.646  33.591  1.00  0.00            
ATOM   1534  O   SER A 101      43.261  67.796  33.211  1.00  0.00            
ATOM   1535  N   SER A 102      42.321  65.756  32.921  1.00  0.00            
ATOM   1536  H   SER A 102      42.241  64.856  33.381  1.00  0.00            
ATOM   1537  CA  SER A 102      41.501  66.106  31.781  1.00  0.00            
ATOM   1538  HA  SER A 102      41.951  66.926  31.231  1.00  0.00            
ATOM   1539  CB  SER A 102      41.351  64.926  30.821  1.00  0.00            
ATOM   1540  HB1 SER A 102      40.691  65.156  29.981  1.00  0.00            
ATOM   1541  HB2 SER A 102      40.951  64.076  31.371  1.00  0.00            
ATOM   1542  OG  SER A 102      42.601  64.546  30.281  1.00  0.00            
ATOM   1543  HG  SER A 102      43.171  64.106  30.911  1.00  0.00            
ATOM   1544  C   SER A 102      40.111  66.566  32.191  1.00  0.00            
ATOM   1545  O   SER A 102      39.361  67.036  31.341  1.00  0.00            
ATOM   1546  N   SER A 103      39.681  66.536  33.461  1.00  0.00            
ATOM   1547  H   SER A 103      40.271  66.056  34.131  1.00  0.00            
ATOM   1548  CA  SER A 103      38.331  66.806  33.891  1.00  0.00            
ATOM   1549  HA  SER A 103      37.831  67.436  33.151  1.00  0.00            
ATOM   1550  CB  SER A 103      37.561  65.496  33.991  1.00  0.00            
ATOM   1551  HB1 SER A 103      36.551  65.736  34.311  1.00  0.00            
ATOM   1552  HB2 SER A 103      38.011  64.856  34.751  1.00  0.00            
ATOM   1553  OG  SER A 103      37.521  64.866  32.731  1.00  0.00            
ATOM   1554  HG  SER A 103      36.631  64.596  32.511  1.00  0.00            
ATOM   1555  C   SER A 103      38.241  67.516  35.241  1.00  0.00            
ATOM   1556  O   SER A 103      37.741  68.636  35.351  1.00  0.00            
ATOM   1557  N   TYR A 104      38.801  67.006  36.341  1.00  0.00            
ATOM   1558  H   TYR A 104      39.351  66.166  36.231  1.00  0.00            
ATOM   1559  CA  TYR A 104      38.481  67.386  37.701  1.00  0.00            
ATOM   1560  HA  TYR A 104      37.401  67.546  37.761  1.00  0.00            
ATOM   1561  CB  TYR A 104      38.661  66.266  38.721  1.00  0.00            
ATOM   1562  HB1 TYR A 104      38.361  66.736  39.661  1.00  0.00            
ATOM   1563  HB2 TYR A 104      39.721  66.006  38.751  1.00  0.00            
ATOM   1564  CG  TYR A 104      37.941  64.946  38.571  1.00  0.00            
ATOM   1565  CD1 TYR A 104      38.651  63.806  38.951  1.00  0.00            
ATOM   1566  HD1 TYR A 104      39.661  63.986  39.281  1.00  0.00            
ATOM   1567  CE1 TYR A 104      38.061  62.546  39.121  1.00  0.00            
ATOM   1568  HE1 TYR A 104      38.561  61.696  39.561  1.00  0.00            
ATOM   1569  CZ  TYR A 104      36.681  62.436  38.871  1.00  0.00            
ATOM   1570  OH  TYR A 104      36.021  61.266  39.071  1.00  0.00            
ATOM   1571  HH  TYR A 104      35.071  61.416  39.151  1.00  0.00            
ATOM   1572  CE2 TYR A 104      35.961  63.546  38.371  1.00  0.00            
ATOM   1573  HE2 TYR A 104      34.891  63.466  38.231  1.00  0.00            
ATOM   1574  CD2 TYR A 104      36.571  64.806  38.291  1.00  0.00            
ATOM   1575  HD2 TYR A 104      36.021  65.686  37.991  1.00  0.00            
ATOM   1576  C   TYR A 104      39.291  68.576  38.201  1.00  0.00            
ATOM   1577  O   TYR A 104      40.081  68.466  39.141  1.00  0.00            
ATOM   1578  N   THR A 105      39.101  69.766  37.641  1.00  0.00            
ATOM   1579  H   THR A 105      38.621  69.786  36.751  1.00  0.00            
ATOM   1580  CA  THR A 105      39.771  70.986  38.061  1.00  0.00            
ATOM   1581  HA  THR A 105      40.841  70.876  37.871  1.00  0.00            
ATOM   1582  CB  THR A 105      39.251  72.116  37.181  1.00  0.00            
ATOM   1583  HB  THR A 105      38.271  72.426  37.541  1.00  0.00            
ATOM   1584  CG2 THR A 105      40.121  73.366  37.221  1.00  0.00            
ATOM   1585 1HG2 THR A 105      39.651  74.076  36.531  1.00  0.00            
ATOM   1586 2HG2 THR A 105      40.111  73.746  38.241  1.00  0.00            
ATOM   1587 3HG2 THR A 105      41.131  73.136  36.871  1.00  0.00            
ATOM   1588  OG1 THR A 105      39.211  71.696  35.841  1.00  0.00            
ATOM   1589  HG1 THR A 105      38.551  72.266  35.441  1.00  0.00            
ATOM   1590  C   THR A 105      39.591  71.306  39.541  1.00  0.00            
ATOM   1591  O   THR A 105      40.421  71.936  40.181  1.00  0.00            
ATOM   1592  N   TRP A 106      38.491  70.796  40.101  1.00  0.00            
ATOM   1593  H   TRP A 106      37.931  70.296  39.421  1.00  0.00            
ATOM   1594  CA  TRP A 106      38.031  70.796  41.471  1.00  0.00            
ATOM   1595  HA  TRP A 106      38.191  71.726  42.011  1.00  0.00            
ATOM   1596  CB  TRP A 106      36.501  70.806  41.391  1.00  0.00            
ATOM   1597  HB1 TRP A 106      36.261  71.766  40.931  1.00  0.00            
ATOM   1598  HB2 TRP A 106      36.101  70.656  42.391  1.00  0.00            
ATOM   1599  CG  TRP A 106      35.951  69.676  40.581  1.00  0.00            
ATOM   1600  CD1 TRP A 106      35.551  68.456  41.001  1.00  0.00            
ATOM   1601  HD1 TRP A 106      35.661  68.086  42.011  1.00  0.00            
ATOM   1602  NE1 TRP A 106      35.151  67.726  39.901  1.00  0.00            
ATOM   1603  HE1 TRP A 106      34.741  66.806  39.951  1.00  0.00            
ATOM   1604  CE2 TRP A 106      35.011  68.506  38.771  1.00  0.00            
ATOM   1605  CZ2 TRP A 106      34.541  68.266  37.471  1.00  0.00            
ATOM   1606  HZ2 TRP A 106      34.201  67.266  37.241  1.00  0.00            
ATOM   1607  CH2 TRP A 106      34.561  69.316  36.551  1.00  0.00            
ATOM   1608  HH2 TRP A 106      34.231  69.196  35.531  1.00  0.00            
ATOM   1609  CZ3 TRP A 106      35.111  70.556  36.891  1.00  0.00            
ATOM   1610  HZ3 TRP A 106      35.211  71.356  36.171  1.00  0.00            
ATOM   1611  CE3 TRP A 106      35.631  70.736  38.181  1.00  0.00            
ATOM   1612  HE3 TRP A 106      35.961  71.706  38.531  1.00  0.00            
ATOM   1613  CD2 TRP A 106      35.601  69.736  39.161  1.00  0.00            
ATOM   1614  C   TRP A 106      38.591  69.746  42.431  1.00  0.00            
ATOM   1615  O   TRP A 106      38.131  69.726  43.571  1.00  0.00            
ATOM   1616  N   LEU A 107      39.471  68.856  41.971  1.00  0.00            
ATOM   1617  H   LEU A 107      39.781  68.866  41.011  1.00  0.00            
ATOM   1618  CA  LEU A 107      40.011  67.796  42.791  1.00  0.00            
ATOM   1619  HA  LEU A 107      39.121  67.306  43.171  1.00  0.00            
ATOM   1620  CB  LEU A 107      40.821  66.816  41.951  1.00  0.00            
ATOM   1621  HB1 LEU A 107      41.731  67.306  41.621  1.00  0.00            
ATOM   1622  HB2 LEU A 107      40.271  66.556  41.041  1.00  0.00            
ATOM   1623  CG  LEU A 107      41.211  65.506  42.631  1.00  0.00            
ATOM   1624  HG  LEU A 107      41.721  65.636  43.581  1.00  0.00            
ATOM   1625  CD1 LEU A 107      40.021  64.556  42.771  1.00  0.00            
ATOM   1626 1HD1 LEU A 107      40.371  63.666  43.301  1.00  0.00            
ATOM   1627 2HD1 LEU A 107      39.201  64.996  43.341  1.00  0.00            
ATOM   1628 3HD1 LEU A 107      39.531  64.396  41.811  1.00  0.00            
ATOM   1629  CD2 LEU A 107      42.241  64.746  41.801  1.00  0.00            
ATOM   1630 1HD2 LEU A 107      42.631  63.966  42.451  1.00  0.00            
ATOM   1631 2HD2 LEU A 107      41.901  64.336  40.851  1.00  0.00            
ATOM   1632 3HD2 LEU A 107      43.011  65.486  41.601  1.00  0.00            
ATOM   1633  C   LEU A 107      40.841  68.316  43.961  1.00  0.00            
ATOM   1634  O   LEU A 107      41.751  69.126  43.821  1.00  0.00            
ATOM   1635  N   GLU A 108      40.561  67.796  45.161  1.00  0.00            
ATOM   1636  H   GLU A 108      39.791  67.156  45.221  1.00  0.00            
ATOM   1637  CA  GLU A 108      41.251  68.096  46.401  1.00  0.00            
ATOM   1638  HA  GLU A 108      41.761  69.046  46.251  1.00  0.00            
ATOM   1639  CB  GLU A 108      40.221  68.326  47.501  1.00  0.00            
ATOM   1640  HB1 GLU A 108      40.801  68.706  48.341  1.00  0.00            
ATOM   1641  HB2 GLU A 108      39.681  67.406  47.751  1.00  0.00            
ATOM   1642  CG  GLU A 108      39.271  69.466  47.151  1.00  0.00            
ATOM   1643  HG1 GLU A 108      38.711  69.236  46.251  1.00  0.00            
ATOM   1644  HG2 GLU A 108      39.801  70.376  46.871  1.00  0.00            
ATOM   1645  CD  GLU A 108      38.291  69.866  48.251  1.00  0.00            
ATOM   1646  OE1 GLU A 108      38.361  69.276  49.351  1.00  0.00            
ATOM   1647  OE2 GLU A 108      37.571  70.876  48.131  1.00  0.00            
ATOM   1648  C   GLU A 108      42.271  67.056  46.831  1.00  0.00            
ATOM   1649  O   GLU A 108      43.411  67.426  47.061  1.00  0.00            
ATOM   1650  N   GLU A 109      41.931  65.766  46.941  1.00  0.00            
ATOM   1651  H   GLU A 109      41.001  65.486  46.661  1.00  0.00            
ATOM   1652  CA  GLU A 109      42.831  64.806  47.541  1.00  0.00            
ATOM   1653  HA  GLU A 109      43.811  65.276  47.651  1.00  0.00            
ATOM   1654  CB  GLU A 109      42.371  64.386  48.941  1.00  0.00            
ATOM   1655  HB1 GLU A 109      43.091  63.686  49.361  1.00  0.00            
ATOM   1656  HB2 GLU A 109      41.461  63.786  48.861  1.00  0.00            
ATOM   1657  CG  GLU A 109      41.921  65.476  49.911  1.00  0.00            
ATOM   1658  HG1 GLU A 109      40.941  65.856  49.621  1.00  0.00            
ATOM   1659  HG2 GLU A 109      42.661  66.276  49.841  1.00  0.00            
ATOM   1660  CD  GLU A 109      41.851  64.936  51.331  1.00  0.00            
ATOM   1661  OE1 GLU A 109      41.601  63.736  51.561  1.00  0.00            
ATOM   1662  OE2 GLU A 109      42.071  65.756  52.251  1.00  0.00            
ATOM   1663  C   GLU A 109      43.001  63.546  46.711  1.00  0.00            
ATOM   1664  O   GLU A 109      42.081  62.936  46.161  1.00  0.00            
ATOM   1665  N   ILE A 110      44.241  63.036  46.671  1.00  0.00            
ATOM   1666  H   ILE A 110      44.981  63.636  47.001  1.00  0.00            
ATOM   1667  CA  ILE A 110      44.601  61.736  46.151  1.00  0.00            
ATOM   1668  HA  ILE A 110      43.701  61.146  45.981  1.00  0.00            
ATOM   1669  CB  ILE A 110      45.401  61.816  44.861  1.00  0.00            
ATOM   1670  HB  ILE A 110      46.351  62.326  45.011  1.00  0.00            
ATOM   1671  CG2 ILE A 110      45.711  60.386  44.411  1.00  0.00            
ATOM   1672 1HG2 ILE A 110      46.381  60.386  43.551  1.00  0.00            
ATOM   1673 2HG2 ILE A 110      46.261  59.836  45.181  1.00  0.00            
ATOM   1674 3HG2 ILE A 110      44.771  59.906  44.141  1.00  0.00            
ATOM   1675  CG1 ILE A 110      44.681  62.576  43.741  1.00  0.00            
ATOM   1676 1HG1 ILE A 110      44.311  63.556  44.051  1.00  0.00            
ATOM   1677 2HG1 ILE A 110      43.801  62.036  43.401  1.00  0.00            
ATOM   1678  CD  ILE A 110      45.571  62.836  42.531  1.00  0.00            
ATOM   1679  HD1 ILE A 110      45.091  63.386  41.731  1.00  0.00            
ATOM   1680  HD2 ILE A 110      46.381  63.456  42.901  1.00  0.00            
ATOM   1681  HD3 ILE A 110      45.941  61.856  42.211  1.00  0.00            
ATOM   1682  C   ILE A 110      45.361  60.996  47.251  1.00  0.00            
ATOM   1683  O   ILE A 110      46.401  61.446  47.721  1.00  0.00            
ATOM   1684  N   ARG A 111      44.821  59.876  47.751  1.00  0.00            
ATOM   1685  H   ARG A 111      43.921  59.616  47.391  1.00  0.00            
ATOM   1686  CA  ARG A 111      45.441  59.036  48.761  1.00  0.00            
ATOM   1687  HA  ARG A 111      46.421  59.486  48.921  1.00  0.00            
ATOM   1688  CB  ARG A 111      44.651  59.146  50.061  1.00  0.00            
ATOM   1689  HB1 ARG A 111      45.011  58.546  50.891  1.00  0.00            
ATOM   1690  HB2 ARG A 111      43.671  58.776  49.761  1.00  0.00            
ATOM   1691  CG  ARG A 111      44.401  60.566  50.541  1.00  0.00            
ATOM   1692  HG1 ARG A 111      43.711  61.086  49.861  1.00  0.00            
ATOM   1693  HG2 ARG A 111      45.311  61.166  50.541  1.00  0.00            
ATOM   1694  CD  ARG A 111      43.851  60.596  51.961  1.00  0.00            
ATOM   1695  HD1 ARG A 111      44.631  60.186  52.601  1.00  0.00            
ATOM   1696  HD2 ARG A 111      42.991  59.926  52.021  1.00  0.00            
ATOM   1697  NE  ARG A 111      43.461  61.916  52.471  1.00  0.00            
ATOM   1698  HE  ARG A 111      42.721  62.366  51.951  1.00  0.00            
ATOM   1699  CZ  ARG A 111      43.911  62.606  53.521  1.00  0.00            
ATOM   1700  NH1 ARG A 111      44.831  62.136  54.381  1.00  0.00            
ATOM   1701 1HH1 ARG A 111      45.081  61.156  54.391  1.00  0.00            
ATOM   1702 2HH1 ARG A 111      45.341  62.766  54.971  1.00  0.00            
ATOM   1703  NH2 ARG A 111      43.411  63.826  53.741  1.00  0.00            
ATOM   1704 1HH2 ARG A 111      42.711  64.116  53.071  1.00  0.00            
ATOM   1705 2HH2 ARG A 111      43.591  64.386  54.561  1.00  0.00            
ATOM   1706  C   ARG A 111      45.701  57.596  48.341  1.00  0.00            
ATOM   1707  O   ARG A 111      44.851  56.746  48.081  1.00  0.00            
ATOM   1708  N   LEU A 112      46.981  57.326  48.071  1.00  0.00            
ATOM   1709  H   LEU A 112      47.691  58.036  48.211  1.00  0.00            
ATOM   1710  CA  LEU A 112      47.571  56.096  47.611  1.00  0.00            
ATOM   1711  HA  LEU A 112      46.791  55.596  47.031  1.00  0.00            
ATOM   1712  CB  LEU A 112      48.711  56.396  46.631  1.00  0.00            
ATOM   1713  HB1 LEU A 112      49.031  55.446  46.201  1.00  0.00            
ATOM   1714  HB2 LEU A 112      49.581  56.666  47.221  1.00  0.00            
ATOM   1715  CG  LEU A 112      48.561  57.436  45.531  1.00  0.00            
ATOM   1716  HG  LEU A 112      48.541  58.376  46.091  1.00  0.00            
ATOM   1717  CD1 LEU A 112      49.731  57.546  44.561  1.00  0.00            
ATOM   1718 1HD1 LEU A 112      49.751  58.586  44.221  1.00  0.00            
ATOM   1719 2HD1 LEU A 112      50.701  57.446  45.051  1.00  0.00            
ATOM   1720 3HD1 LEU A 112      49.641  56.796  43.771  1.00  0.00            
ATOM   1721  CD2 LEU A 112      47.321  57.326  44.651  1.00  0.00            
ATOM   1722 1HD2 LEU A 112      47.331  58.106  43.881  1.00  0.00            
ATOM   1723 2HD2 LEU A 112      47.261  56.336  44.191  1.00  0.00            
ATOM   1724 3HD2 LEU A 112      46.461  57.506  45.291  1.00  0.00            
ATOM   1725  C   LEU A 112      48.031  55.136  48.701  1.00  0.00            
ATOM   1726  O   LEU A 112      48.541  55.566  49.731  1.00  0.00            
ATOM   1727  N   LYS A 113      47.901  53.836  48.421  1.00  0.00            
ATOM   1728  H   LYS A 113      47.321  53.556  47.651  1.00  0.00            
ATOM   1729  CA  LYS A 113      49.001  52.946  48.711  1.00  0.00            
ATOM   1730  HA  LYS A 113      49.891  53.556  48.861  1.00  0.00            
ATOM   1731  CB  LYS A 113      48.781  52.176  50.011  1.00  0.00            
ATOM   1732  HB1 LYS A 113      47.881  51.576  49.951  1.00  0.00            
ATOM   1733  HB2 LYS A 113      48.681  52.946  50.781  1.00  0.00            
ATOM   1734  CG  LYS A 113      49.961  51.246  50.291  1.00  0.00            
ATOM   1735  HG1 LYS A 113      50.841  51.716  49.871  1.00  0.00            
ATOM   1736  HG2 LYS A 113      49.791  50.286  49.811  1.00  0.00            
ATOM   1737  CD  LYS A 113      50.361  50.906  51.731  1.00  0.00            
ATOM   1738  HD1 LYS A 113      49.661  50.156  52.101  1.00  0.00            
ATOM   1739  HD2 LYS A 113      50.401  51.826  52.321  1.00  0.00            
ATOM   1740  CE  LYS A 113      51.771  50.326  51.771  1.00  0.00            
ATOM   1741  HE1 LYS A 113      52.441  51.056  51.311  1.00  0.00            
ATOM   1742  HE2 LYS A 113      51.821  49.466  51.101  1.00  0.00            
ATOM   1743  NZ  LYS A 113      52.321  50.016  53.091  1.00  0.00            
ATOM   1744  HZ1 LYS A 113      53.261  49.646  53.011  1.00  0.00            
ATOM   1745  HZ2 LYS A 113      52.441  50.856  53.631  1.00  0.00            
ATOM   1746  HZ3 LYS A 113      51.861  49.216  53.511  1.00  0.00            
ATOM   1747  C   LYS A 113      49.381  52.036  47.551  1.00  0.00            
ATOM   1748  O   LYS A 113      48.511  51.416  46.951  1.00  0.00            
ATOM   1749  N   ARG A 114      50.681  51.766  47.351  1.00  0.00            
ATOM   1750  H   ARG A 114      51.281  52.236  48.011  1.00  0.00            
ATOM   1751  CA  ARG A 114      51.241  50.796  46.441  1.00  0.00            
ATOM   1752  HA  ARG A 114      52.321  50.926  46.561  1.00  0.00            
ATOM   1753  CB  ARG A 114      50.951  49.366  46.891  1.00  0.00            
ATOM   1754  HB1 ARG A 114      51.051  48.706  46.031  1.00  0.00            
ATOM   1755  HB2 ARG A 114      49.931  49.306  47.271  1.00  0.00            
ATOM   1756  CG  ARG A 114      51.931  49.006  48.011  1.00  0.00            
ATOM   1757  HG1 ARG A 114      51.761  49.686  48.841  1.00  0.00            
ATOM   1758  HG2 ARG A 114      52.941  49.086  47.611  1.00  0.00            
ATOM   1759  CD  ARG A 114      51.701  47.576  48.511  1.00  0.00            
ATOM   1760  HD1 ARG A 114      52.701  47.216  48.741  1.00  0.00            
ATOM   1761  HD2 ARG A 114      51.231  46.966  47.741  1.00  0.00            
ATOM   1762  NE  ARG A 114      50.971  47.476  49.771  1.00  0.00            
ATOM   1763  HE  ARG A 114      51.541  47.506  50.601  1.00  0.00            
ATOM   1764  CZ  ARG A 114      49.651  47.336  49.981  1.00  0.00            
ATOM   1765  NH1 ARG A 114      48.731  47.146  49.021  1.00  0.00            
ATOM   1766 1HH1 ARG A 114      49.061  47.016  48.081  1.00  0.00            
ATOM   1767 2HH1 ARG A 114      47.761  46.996  49.271  1.00  0.00            
ATOM   1768  NH2 ARG A 114      49.151  47.386  51.221  1.00  0.00            
ATOM   1769 1HH2 ARG A 114      49.851  47.456  51.951  1.00  0.00            
ATOM   1770 2HH2 ARG A 114      48.211  47.106  51.471  1.00  0.00            
ATOM   1771  C   ARG A 114      50.931  51.096  44.981  1.00  0.00            
ATOM   1772  O   ARG A 114      50.131  50.426  44.331  1.00  0.00            
ATOM   1773  N   MET A 115      51.571  52.166  44.511  1.00  0.00            
ATOM   1774  H   MET A 115      52.371  52.486  45.031  1.00  0.00            
ATOM   1775  CA  MET A 115      51.301  52.756  43.211  1.00  0.00            
ATOM   1776  HA  MET A 115      50.971  51.996  42.501  1.00  0.00            
ATOM   1777  CB  MET A 115      50.251  53.856  43.281  1.00  0.00            
ATOM   1778  HB1 MET A 115      50.211  54.396  42.331  1.00  0.00            
ATOM   1779  HB2 MET A 115      50.571  54.586  44.031  1.00  0.00            
ATOM   1780  CG  MET A 115      48.851  53.446  43.721  1.00  0.00            
ATOM   1781  HG1 MET A 115      48.341  54.346  44.061  1.00  0.00            
ATOM   1782  HG2 MET A 115      48.931  52.826  44.611  1.00  0.00            
ATOM   1783  SD  MET A 115      47.821  52.596  42.501  1.00  0.00            
ATOM   1784  CE  MET A 115      47.431  53.916  41.321  1.00  0.00            
ATOM   1785  HE1 MET A 115      46.891  53.476  40.491  1.00  0.00            
ATOM   1786  HE2 MET A 115      46.851  54.696  41.811  1.00  0.00            
ATOM   1787  HE3 MET A 115      48.381  54.316  40.961  1.00  0.00            
ATOM   1788  C   MET A 115      52.611  53.256  42.611  1.00  0.00            
ATOM   1789  O   MET A 115      53.371  53.846  43.381  1.00  0.00            
ATOM   1790  N   VAL A 116      52.811  53.096  41.301  1.00  0.00            
ATOM   1791  H   VAL A 116      52.151  52.506  40.821  1.00  0.00            
ATOM   1792  CA  VAL A 116      53.981  53.546  40.571  1.00  0.00            
ATOM   1793  HA  VAL A 116      54.821  53.596  41.271  1.00  0.00            
ATOM   1794  CB  VAL A 116      54.341  52.636  39.401  1.00  0.00            
ATOM   1795  HB  VAL A 116      53.561  52.806  38.661  1.00  0.00            
ATOM   1796  CG1 VAL A 116      55.651  52.996  38.691  1.00  0.00            
ATOM   1797 1HG1 VAL A 116      55.801  52.356  37.821  1.00  0.00            
ATOM   1798 2HG1 VAL A 116      55.621  54.006  38.301  1.00  0.00            
ATOM   1799 3HG1 VAL A 116      56.511  52.906  39.361  1.00  0.00            
ATOM   1800  CG2 VAL A 116      54.411  51.156  39.781  1.00  0.00            
ATOM   1801 1HG2 VAL A 116      54.371  50.476  38.931  1.00  0.00            
ATOM   1802 2HG2 VAL A 116      55.361  51.006  40.291  1.00  0.00            
ATOM   1803 3HG2 VAL A 116      53.641  50.926  40.511  1.00  0.00            
ATOM   1804  C   VAL A 116      53.761  54.946  40.011  1.00  0.00            
ATOM   1805  O   VAL A 116      52.701  55.226  39.451  1.00  0.00            
ATOM   1806  N   VAL A 117      54.781  55.786  40.171  1.00  0.00            
ATOM   1807  H   VAL A 117      55.651  55.426  40.551  1.00  0.00            
ATOM   1808  CA  VAL A 117      54.671  57.206  39.911  1.00  0.00            
ATOM   1809  HA  VAL A 117      53.771  57.326  39.311  1.00  0.00            
ATOM   1810  CB  VAL A 117      54.531  57.996  41.201  1.00  0.00            
ATOM   1811  HB  VAL A 117      55.541  58.096  41.601  1.00  0.00            
ATOM   1812  CG1 VAL A 117      53.911  59.386  41.041  1.00  0.00            
ATOM   1813 1HG1 VAL A 117      53.661  59.916  41.961  1.00  0.00            
ATOM   1814 2HG1 VAL A 117      54.641  60.036  40.571  1.00  0.00            
ATOM   1815 3HG1 VAL A 117      53.051  59.306  40.371  1.00  0.00            
ATOM   1816  CG2 VAL A 117      53.651  57.316  42.241  1.00  0.00            
ATOM   1817 1HG2 VAL A 117      53.541  57.936  43.131  1.00  0.00            
ATOM   1818 2HG2 VAL A 117      52.621  57.156  41.931  1.00  0.00            
ATOM   1819 3HG2 VAL A 117      54.121  56.396  42.591  1.00  0.00            
ATOM   1820  C   VAL A 117      55.771  57.736  39.001  1.00  0.00            
ATOM   1821  O   VAL A 117      56.831  57.146  38.841  1.00  0.00            
ATOM   1822  N   THR A 118      55.511  58.886  38.371  1.00  0.00            
ATOM   1823  H   THR A 118      54.631  59.356  38.551  1.00  0.00            
ATOM   1824  CA  THR A 118      56.591  59.706  37.861  1.00  0.00            
ATOM   1825  HA  THR A 118      57.541  59.406  38.301  1.00  0.00            
ATOM   1826  CB  THR A 118      56.781  59.636  36.341  1.00  0.00            
ATOM   1827  HB  THR A 118      57.621  60.236  36.011  1.00  0.00            
ATOM   1828  CG2 THR A 118      57.111  58.226  35.861  1.00  0.00            
ATOM   1829 1HG2 THR A 118      57.181  58.176  34.771  1.00  0.00            
ATOM   1830 2HG2 THR A 118      58.061  57.926  36.311  1.00  0.00            
ATOM   1831 3HG2 THR A 118      56.361  57.496  36.191  1.00  0.00            
ATOM   1832  OG1 THR A 118      55.651  60.086  35.621  1.00  0.00            
ATOM   1833  HG1 THR A 118      56.141  60.596  34.971  1.00  0.00            
ATOM   1834  C   THR A 118      56.451  61.176  38.231  1.00  0.00            
ATOM   1835  O   THR A 118      55.401  61.646  38.661  1.00  0.00            
ATOM   1836  N   ASP A 119      57.481  61.996  38.031  1.00  0.00            
ATOM   1837  H   ASP A 119      58.311  61.506  37.721  1.00  0.00            
ATOM   1838  CA  ASP A 119      57.411  63.426  38.201  1.00  0.00            
ATOM   1839  HA  ASP A 119      57.191  63.706  39.231  1.00  0.00            
ATOM   1840  CB  ASP A 119      58.781  64.046  37.951  1.00  0.00            
ATOM   1841  HB1 ASP A 119      58.671  65.116  38.121  1.00  0.00            
ATOM   1842  HB2 ASP A 119      59.161  63.786  36.961  1.00  0.00            
ATOM   1843  CG  ASP A 119      59.781  63.496  38.971  1.00  0.00            
ATOM   1844  OD1 ASP A 119      59.711  63.946  40.131  1.00  0.00            
ATOM   1845  OD2 ASP A 119      60.541  62.566  38.631  1.00  0.00            
ATOM   1846  C   ASP A 119      56.381  64.096  37.301  1.00  0.00            
ATOM   1847  O   ASP A 119      55.791  65.096  37.721  1.00  0.00            
ATOM   1848  N   ASP A 120      56.061  63.526  36.141  1.00  0.00            
ATOM   1849  H   ASP A 120      56.611  62.746  35.801  1.00  0.00            
ATOM   1850  CA  ASP A 120      54.971  63.956  35.281  1.00  0.00            
ATOM   1851  HA  ASP A 120      55.141  65.016  35.091  1.00  0.00            
ATOM   1852  CB  ASP A 120      54.811  63.126  34.011  1.00  0.00            
ATOM   1853  HB1 ASP A 120      54.271  63.746  33.301  1.00  0.00            
ATOM   1854  HB2 ASP A 120      54.321  62.166  34.181  1.00  0.00            
ATOM   1855  CG  ASP A 120      56.201  62.746  33.511  1.00  0.00            
ATOM   1856  OD1 ASP A 120      56.811  63.466  32.701  1.00  0.00            
ATOM   1857  OD2 ASP A 120      56.661  61.646  33.891  1.00  0.00            
ATOM   1858  C   ASP A 120      53.681  63.756  36.071  1.00  0.00            
ATOM   1859  O   ASP A 120      52.771  64.566  35.941  1.00  0.00            
ATOM   1860  N   CYS A 121      53.571  62.746  36.941  1.00  0.00            
ATOM   1861  H   CYS A 121      54.351  62.106  36.991  1.00  0.00            
ATOM   1862  CA  CYS A 121      52.371  62.616  37.741  1.00  0.00            
ATOM   1863  HA  CYS A 121      51.501  62.656  37.071  1.00  0.00            
ATOM   1864  CB  CYS A 121      52.341  61.276  38.461  1.00  0.00            
ATOM   1865  HB1 CYS A 121      51.411  61.126  39.001  1.00  0.00            
ATOM   1866  HB2 CYS A 121      53.141  61.286  39.201  1.00  0.00            
ATOM   1867  SG  CYS A 121      52.661  59.956  37.261  1.00  0.00            
ATOM   1868  HG  CYS A 121      53.831  60.366  36.761  1.00  0.00            
ATOM   1869  C   CYS A 121      52.201  63.676  38.811  1.00  0.00            
ATOM   1870  O   CYS A 121      51.151  63.746  39.451  1.00  0.00            
ATOM   1871  N   LEU A 122      53.231  64.496  39.021  1.00  0.00            
ATOM   1872  H   LEU A 122      54.051  64.366  38.441  1.00  0.00            
ATOM   1873  CA  LEU A 122      53.251  65.536  40.031  1.00  0.00            
ATOM   1874  HA  LEU A 122      52.431  65.436  40.741  1.00  0.00            
ATOM   1875  CB  LEU A 122      54.551  65.366  40.801  1.00  0.00            
ATOM   1876  HB1 LEU A 122      54.661  66.236  41.451  1.00  0.00            
ATOM   1877  HB2 LEU A 122      55.391  65.446  40.111  1.00  0.00            
ATOM   1878  CG  LEU A 122      54.571  64.076  41.601  1.00  0.00            
ATOM   1879  HG  LEU A 122      54.431  63.236  40.911  1.00  0.00            
ATOM   1880  CD1 LEU A 122      55.961  63.836  42.201  1.00  0.00            
ATOM   1881 1HD1 LEU A 122      55.961  62.846  42.661  1.00  0.00            
ATOM   1882 2HD1 LEU A 122      56.681  63.826  41.381  1.00  0.00            
ATOM   1883 3HD1 LEU A 122      56.151  64.566  42.981  1.00  0.00            
ATOM   1884  CD2 LEU A 122      53.521  64.016  42.711  1.00  0.00            
ATOM   1885 1HD2 LEU A 122      53.531  63.026  43.161  1.00  0.00            
ATOM   1886 2HD2 LEU A 122      53.701  64.676  43.551  1.00  0.00            
ATOM   1887 3HD2 LEU A 122      52.561  64.136  42.211  1.00  0.00            
ATOM   1888  C   LEU A 122      53.101  66.886  39.341  1.00  0.00            
ATOM   1889  O   LEU A 122      52.341  67.726  39.811  1.00  0.00            
ATOM   1890  N   GLU A 123      53.621  67.096  38.121  1.00  0.00            
ATOM   1891  H   GLU A 123      54.281  66.426  37.761  1.00  0.00            
ATOM   1892  CA  GLU A 123      53.131  68.156  37.271  1.00  0.00            
ATOM   1893  HA  GLU A 123      53.181  69.066  37.871  1.00  0.00            
ATOM   1894  CB  GLU A 123      53.971  68.286  36.011  1.00  0.00            
ATOM   1895  HB1 GLU A 123      53.361  68.646  35.181  1.00  0.00            
ATOM   1896  HB2 GLU A 123      54.221  67.266  35.731  1.00  0.00            
ATOM   1897  CG  GLU A 123      55.201  69.166  36.231  1.00  0.00            
ATOM   1898  HG1 GLU A 123      55.861  69.086  35.361  1.00  0.00            
ATOM   1899  HG2 GLU A 123      55.801  68.806  37.071  1.00  0.00            
ATOM   1900  CD  GLU A 123      54.841  70.636  36.381  1.00  0.00            
ATOM   1901  OE1 GLU A 123      53.881  71.096  35.731  1.00  0.00            
ATOM   1902  OE2 GLU A 123      55.491  71.376  37.151  1.00  0.00            
ATOM   1903  C   GLU A 123      51.661  68.066  36.871  1.00  0.00            
ATOM   1904  O   GLU A 123      51.021  69.106  36.971  1.00  0.00            
ATOM   1905  N   LEU A 124      51.171  66.866  36.551  1.00  0.00            
ATOM   1906  H   LEU A 124      51.801  66.076  36.591  1.00  0.00            
ATOM   1907  CA  LEU A 124      49.781  66.646  36.201  1.00  0.00            
ATOM   1908  HA  LEU A 124      49.461  67.446  35.531  1.00  0.00            
ATOM   1909  CB  LEU A 124      49.581  65.306  35.491  1.00  0.00            
ATOM   1910  HB1 LEU A 124      48.511  65.216  35.311  1.00  0.00            
ATOM   1911  HB2 LEU A 124      49.851  64.486  36.161  1.00  0.00            
ATOM   1912  CG  LEU A 124      50.261  65.166  34.141  1.00  0.00            
ATOM   1913  HG  LEU A 124      51.351  65.226  34.241  1.00  0.00            
ATOM   1914  CD1 LEU A 124      49.931  63.766  33.611  1.00  0.00            
ATOM   1915 1HD1 LEU A 124      50.351  63.666  32.611  1.00  0.00            
ATOM   1916 2HD1 LEU A 124      50.421  63.086  34.301  1.00  0.00            
ATOM   1917 3HD1 LEU A 124      48.851  63.606  33.541  1.00  0.00            
ATOM   1918  CD2 LEU A 124      49.661  66.216  33.221  1.00  0.00            
ATOM   1919 1HD2 LEU A 124      49.941  65.946  32.201  1.00  0.00            
ATOM   1920 2HD2 LEU A 124      48.581  66.216  33.351  1.00  0.00            
ATOM   1921 3HD2 LEU A 124      50.121  67.196  33.371  1.00  0.00            
ATOM   1922  C   LEU A 124      48.901  66.636  37.441  1.00  0.00            
ATOM   1923  O   LEU A 124      47.681  66.596  37.311  1.00  0.00            
ATOM   1924  N   ILE A 125      49.411  66.856  38.661  1.00  0.00            
ATOM   1925  H   ILE A 125      50.401  67.026  38.691  1.00  0.00            
ATOM   1926  CA  ILE A 125      48.671  67.436  39.761  1.00  0.00            
ATOM   1927  HA  ILE A 125      47.591  67.306  39.661  1.00  0.00            
ATOM   1928  CB  ILE A 125      49.111  66.806  41.081  1.00  0.00            
ATOM   1929  HB  ILE A 125      50.201  66.806  41.121  1.00  0.00            
ATOM   1930  CG2 ILE A 125      48.651  67.616  42.291  1.00  0.00            
ATOM   1931 1HG2 ILE A 125      49.061  67.176  43.201  1.00  0.00            
ATOM   1932 2HG2 ILE A 125      48.961  68.666  42.281  1.00  0.00            
ATOM   1933 3HG2 ILE A 125      47.561  67.586  42.371  1.00  0.00            
ATOM   1934  CG1 ILE A 125      48.601  65.386  41.291  1.00  0.00            
ATOM   1935 1HG1 ILE A 125      48.851  64.836  40.381  1.00  0.00            
ATOM   1936 2HG1 ILE A 125      47.521  65.326  41.441  1.00  0.00            
ATOM   1937  CD  ILE A 125      49.261  64.566  42.391  1.00  0.00            
ATOM   1938  HD1 ILE A 125      49.321  63.486  42.221  1.00  0.00            
ATOM   1939  HD2 ILE A 125      50.251  65.006  42.521  1.00  0.00            
ATOM   1940  HD3 ILE A 125      48.781  64.706  43.361  1.00  0.00            
ATOM   1941  C   ILE A 125      48.871  68.946  39.751  1.00  0.00            
ATOM   1942  O   ILE A 125      47.891  69.666  39.621  1.00  0.00            
ATOM   1943  N   ALA A 126      50.111  69.446  39.871  1.00  0.00            
ATOM   1944  H   ALA A 126      50.881  68.806  39.991  1.00  0.00            
ATOM   1945  CA  ALA A 126      50.371  70.836  40.151  1.00  0.00            
ATOM   1946  HA  ALA A 126      49.991  71.066  41.141  1.00  0.00            
ATOM   1947  CB  ALA A 126      51.881  71.036  40.071  1.00  0.00            
ATOM   1948  HB1 ALA A 126      52.181  72.026  40.421  1.00  0.00            
ATOM   1949  HB2 ALA A 126      52.441  70.296  40.631  1.00  0.00            
ATOM   1950  HB3 ALA A 126      52.161  70.916  39.021  1.00  0.00            
ATOM   1951  C   ALA A 126      49.711  71.836  39.201  1.00  0.00            
ATOM   1952  O   ALA A 126      49.031  72.776  39.601  1.00  0.00            
ATOM   1953  N   LYS A 127      49.771  71.546  37.901  1.00  0.00            
ATOM   1954  H   LYS A 127      50.271  70.696  37.661  1.00  0.00            
ATOM   1955  CA  LYS A 127      49.211  72.326  36.811  1.00  0.00            
ATOM   1956  HA  LYS A 127      49.361  73.386  37.001  1.00  0.00            
ATOM   1957  CB  LYS A 127      49.941  72.026  35.511  1.00  0.00            
ATOM   1958  HB1 LYS A 127      50.901  71.586  35.801  1.00  0.00            
ATOM   1959  HB2 LYS A 127      49.981  72.926  34.901  1.00  0.00            
ATOM   1960  CG  LYS A 127      49.361  70.876  34.681  1.00  0.00            
ATOM   1961  HG1 LYS A 127      48.421  71.176  34.231  1.00  0.00            
ATOM   1962  HG2 LYS A 127      49.061  70.056  35.331  1.00  0.00            
ATOM   1963  CD  LYS A 127      50.281  70.316  33.601  1.00  0.00            
ATOM   1964  HD1 LYS A 127      49.711  69.816  32.821  1.00  0.00            
ATOM   1965  HD2 LYS A 127      50.901  69.546  34.051  1.00  0.00            
ATOM   1966  CE  LYS A 127      51.241  71.316  32.951  1.00  0.00            
ATOM   1967  HE1 LYS A 127      51.961  70.736  32.381  1.00  0.00            
ATOM   1968  HE2 LYS A 127      51.801  71.846  33.721  1.00  0.00            
ATOM   1969  NZ  LYS A 127      50.571  72.306  32.091  1.00  0.00            
ATOM   1970  HZ1 LYS A 127      51.201  72.886  31.551  1.00  0.00            
ATOM   1971  HZ2 LYS A 127      49.891  71.946  31.441  1.00  0.00            
ATOM   1972  HZ3 LYS A 127      49.991  72.876  32.691  1.00  0.00            
ATOM   1973  C   LYS A 127      47.711  72.186  36.621  1.00  0.00            
ATOM   1974  O   LYS A 127      47.061  73.066  36.061  1.00  0.00            
ATOM   1975  N   SER A 128      47.151  71.106  37.171  1.00  0.00            
ATOM   1976  H   SER A 128      47.771  70.516  37.711  1.00  0.00            
ATOM   1977  CA  SER A 128      45.841  70.636  36.761  1.00  0.00            
ATOM   1978  HA  SER A 128      45.571  71.056  35.791  1.00  0.00            
ATOM   1979  CB  SER A 128      45.811  69.116  36.661  1.00  0.00            
ATOM   1980  HB1 SER A 128      44.901  68.876  36.111  1.00  0.00            
ATOM   1981  HB2 SER A 128      45.791  68.716  37.671  1.00  0.00            
ATOM   1982  OG  SER A 128      46.981  68.706  35.991  1.00  0.00            
ATOM   1983  HG  SER A 128      47.291  68.026  36.591  1.00  0.00            
ATOM   1984  C   SER A 128      44.771  71.086  37.741  1.00  0.00            
ATOM   1985  O   SER A 128      43.691  71.536  37.381  1.00  0.00            
ATOM   1986  N   PHE A 129      45.051  70.856  39.021  1.00  0.00            
ATOM   1987  H   PHE A 129      45.981  70.556  39.291  1.00  0.00            
ATOM   1988  CA  PHE A 129      44.041  70.766  40.061  1.00  0.00            
ATOM   1989  HA  PHE A 129      43.001  70.686  39.741  1.00  0.00            
ATOM   1990  CB  PHE A 129      44.391  69.546  40.901  1.00  0.00            
ATOM   1991  HB1 PHE A 129      43.771  69.566  41.791  1.00  0.00            
ATOM   1992  HB2 PHE A 129      45.471  69.536  41.031  1.00  0.00            
ATOM   1993  CG  PHE A 129      44.161  68.196  40.261  1.00  0.00            
ATOM   1994  CD1 PHE A 129      45.061  67.136  40.451  1.00  0.00            
ATOM   1995  HD1 PHE A 129      45.831  67.256  41.201  1.00  0.00            
ATOM   1996  CE1 PHE A 129      45.001  65.956  39.701  1.00  0.00            
ATOM   1997  HE1 PHE A 129      45.791  65.236  39.811  1.00  0.00            
ATOM   1998  CZ  PHE A 129      43.961  65.786  38.781  1.00  0.00            
ATOM   1999  HZ  PHE A 129      43.901  64.886  38.191  1.00  0.00            
ATOM   2000  CE2 PHE A 129      43.041  66.836  38.631  1.00  0.00            
ATOM   2001  HE2 PHE A 129      42.201  66.706  37.961  1.00  0.00            
ATOM   2002  CD2 PHE A 129      43.061  67.996  39.411  1.00  0.00            
ATOM   2003  HD2 PHE A 129      42.401  68.806  39.141  1.00  0.00            
ATOM   2004  C   PHE A 129      44.221  72.066  40.831  1.00  0.00            
ATOM   2005  O   PHE A 129      44.911  72.196  41.841  1.00  0.00            
ATOM   2006  N   LYS A 130      43.421  73.056  40.411  1.00  0.00            
ATOM   2007  H   LYS A 130      42.751  72.856  39.681  1.00  0.00            
ATOM   2008  CA  LYS A 130      43.371  74.396  40.981  1.00  0.00            
ATOM   2009  HA  LYS A 130      44.401  74.726  41.051  1.00  0.00            
ATOM   2010  CB  LYS A 130      42.791  75.306  39.901  1.00  0.00            
ATOM   2011  HB1 LYS A 130      42.341  76.156  40.411  1.00  0.00            
ATOM   2012  HB2 LYS A 130      41.931  74.806  39.461  1.00  0.00            
ATOM   2013  CG  LYS A 130      43.721  75.886  38.841  1.00  0.00            
ATOM   2014  HG1 LYS A 130      44.591  76.346  39.301  1.00  0.00            
ATOM   2015  HG2 LYS A 130      43.191  76.656  38.281  1.00  0.00            
ATOM   2016  CD  LYS A 130      44.201  74.866  37.811  1.00  0.00            
ATOM   2017  HD1 LYS A 130      43.451  74.166  37.441  1.00  0.00            
ATOM   2018  HD2 LYS A 130      45.001  74.246  38.221  1.00  0.00            
ATOM   2019  CE  LYS A 130      44.781  75.626  36.621  1.00  0.00            
ATOM   2020  HE1 LYS A 130      45.691  76.166  36.891  1.00  0.00            
ATOM   2021  HE2 LYS A 130      44.021  76.356  36.331  1.00  0.00            
ATOM   2022  NZ  LYS A 130      45.121  74.866  35.411  1.00  0.00            
ATOM   2023  HZ1 LYS A 130      45.391  75.466  34.651  1.00  0.00            
ATOM   2024  HZ2 LYS A 130      45.911  74.256  35.571  1.00  0.00            
ATOM   2025  HZ3 LYS A 130      44.311  74.306  35.171  1.00  0.00            
ATOM   2026  C   LYS A 130      42.751  74.486  42.371  1.00  0.00            
ATOM   2027  O   LYS A 130      42.621  75.596  42.881  1.00  0.00            
ATOM   2028  N   ASN A 131      42.461  73.306  42.911  1.00  0.00            
ATOM   2029  H   ASN A 131      42.601  72.486  42.331  1.00  0.00            
ATOM   2030  CA  ASN A 131      41.881  73.076  44.221  1.00  0.00            
ATOM   2031  HA  ASN A 131      41.741  74.026  44.721  1.00  0.00            
ATOM   2032  CB  ASN A 131      40.451  72.596  43.961  1.00  0.00            
ATOM   2033  HB1 ASN A 131      39.951  72.246  44.861  1.00  0.00            
ATOM   2034  HB2 ASN A 131      40.431  71.686  43.361  1.00  0.00            
ATOM   2035  CG  ASN A 131      39.541  73.656  43.361  1.00  0.00            
ATOM   2036  OD1 ASN A 131      38.981  74.456  44.101  1.00  0.00            
ATOM   2037  ND2 ASN A 131      39.441  73.786  42.031  1.00  0.00            
ATOM   2038 1HD2 ASN A 131      39.881  73.136  41.401  1.00  0.00            
ATOM   2039 2HD2 ASN A 131      38.801  74.516  41.751  1.00  0.00            
ATOM   2040  C   ASN A 131      42.651  72.096  45.101  1.00  0.00            
ATOM   2041  O   ASN A 131      42.191  71.626  46.131  1.00  0.00            
ATOM   2042  N   PHE A 132      43.881  71.796  44.661  1.00  0.00            
ATOM   2043  H   PHE A 132      44.261  72.246  43.841  1.00  0.00            
ATOM   2044  CA  PHE A 132      44.591  70.676  45.231  1.00  0.00            
ATOM   2045  HA  PHE A 132      43.931  69.806  45.261  1.00  0.00            
ATOM   2046  CB  PHE A 132      45.831  70.246  44.441  1.00  0.00            
ATOM   2047  HB1 PHE A 132      46.701  70.856  44.701  1.00  0.00            
ATOM   2048  HB2 PHE A 132      45.651  70.326  43.371  1.00  0.00            
ATOM   2049  CG  PHE A 132      46.191  68.806  44.701  1.00  0.00            
ATOM   2050  CD1 PHE A 132      45.351  67.836  44.141  1.00  0.00            
ATOM   2051  HD1 PHE A 132      44.441  68.106  43.631  1.00  0.00            
ATOM   2052  CE1 PHE A 132      45.711  66.496  44.311  1.00  0.00            
ATOM   2053  HE1 PHE A 132      45.131  65.696  43.871  1.00  0.00            
ATOM   2054  CZ  PHE A 132      46.881  66.126  45.001  1.00  0.00            
ATOM   2055  HZ  PHE A 132      47.141  65.076  44.971  1.00  0.00            
ATOM   2056  CE2 PHE A 132      47.681  67.126  45.551  1.00  0.00            
ATOM   2057  HE2 PHE A 132      48.561  66.796  46.091  1.00  0.00            
ATOM   2058  CD2 PHE A 132      47.331  68.476  45.451  1.00  0.00            
ATOM   2059  HD2 PHE A 132      47.961  69.216  45.921  1.00  0.00            
ATOM   2060  C   PHE A 132      44.991  70.876  46.691  1.00  0.00            
ATOM   2061  O   PHE A 132      45.671  71.836  47.021  1.00  0.00            
ATOM   2062  N   LYS A 133      44.601  69.856  47.461  1.00  0.00            
ATOM   2063  H   LYS A 133      44.011  69.156  47.041  1.00  0.00            
ATOM   2064  CA  LYS A 133      44.751  69.746  48.901  1.00  0.00            
ATOM   2065  HA  LYS A 133      45.221  70.696  49.151  1.00  0.00            
ATOM   2066  CB  LYS A 133      43.401  69.666  49.611  1.00  0.00            
ATOM   2067  HB1 LYS A 133      43.661  69.706  50.671  1.00  0.00            
ATOM   2068  HB2 LYS A 133      42.931  68.696  49.461  1.00  0.00            
ATOM   2069  CG  LYS A 133      42.431  70.816  49.341  1.00  0.00            
ATOM   2070  HG1 LYS A 133      41.891  70.596  48.421  1.00  0.00            
ATOM   2071  HG2 LYS A 133      43.011  71.716  49.151  1.00  0.00            
ATOM   2072  CD  LYS A 133      41.371  70.966  50.431  1.00  0.00            
ATOM   2073  HD1 LYS A 133      41.841  71.166  51.391  1.00  0.00            
ATOM   2074  HD2 LYS A 133      40.811  70.036  50.541  1.00  0.00            
ATOM   2075  CE  LYS A 133      40.441  72.106  50.001  1.00  0.00            
ATOM   2076  HE1 LYS A 133      40.341  72.006  48.921  1.00  0.00            
ATOM   2077  HE2 LYS A 133      40.951  73.036  50.251  1.00  0.00            
ATOM   2078  NZ  LYS A 133      39.111  71.876  50.571  1.00  0.00            
ATOM   2079  HZ1 LYS A 133      38.511  72.686  50.451  1.00  0.00            
ATOM   2080  HZ2 LYS A 133      38.691  71.096  50.091  1.00  0.00            
ATOM   2081  HZ3 LYS A 133      39.191  71.646  51.551  1.00  0.00            
ATOM   2082  C   LYS A 133      45.671  68.646  49.411  1.00  0.00            
ATOM   2083  O   LYS A 133      46.291  68.876  50.451  1.00  0.00            
ATOM   2084  N   VAL A 134      45.781  67.466  48.801  1.00  0.00            
ATOM   2085  H   VAL A 134      45.201  67.286  47.991  1.00  0.00            
ATOM   2086  CA  VAL A 134      46.481  66.336  49.381  1.00  0.00            
ATOM   2087  HA  VAL A 134      47.291  66.726  50.001  1.00  0.00            
ATOM   2088  CB  VAL A 134      45.591  65.516  50.311  1.00  0.00            
ATOM   2089  HB  VAL A 134      44.761  65.116  49.731  1.00  0.00            
ATOM   2090  CG1 VAL A 134      46.241  64.246  50.861  1.00  0.00            
ATOM   2091 1HG1 VAL A 134      45.721  63.866  51.741  1.00  0.00            
ATOM   2092 2HG1 VAL A 134      46.341  63.526  50.051  1.00  0.00            
ATOM   2093 3HG1 VAL A 134      47.231  64.476  51.261  1.00  0.00            
ATOM   2094  CG2 VAL A 134      45.041  66.366  51.451  1.00  0.00            
ATOM   2095 1HG2 VAL A 134      44.601  65.726  52.211  1.00  0.00            
ATOM   2096 2HG2 VAL A 134      45.891  66.936  51.841  1.00  0.00            
ATOM   2097 3HG2 VAL A 134      44.281  67.086  51.131  1.00  0.00            
ATOM   2098  C   VAL A 134      47.071  65.366  48.371  1.00  0.00            
ATOM   2099  O   VAL A 134      46.331  64.816  47.561  1.00  0.00            
ATOM   2100  N   LEU A 135      48.351  64.996  48.481  1.00  0.00            
ATOM   2101  H   LEU A 135      48.951  65.376  49.201  1.00  0.00            
ATOM   2102  CA  LEU A 135      48.941  63.816  47.881  1.00  0.00            
ATOM   2103  HA  LEU A 135      48.151  63.216  47.431  1.00  0.00            
ATOM   2104  CB  LEU A 135      49.961  64.086  46.781  1.00  0.00            
ATOM   2105  HB1 LEU A 135      50.851  64.606  47.121  1.00  0.00            
ATOM   2106  HB2 LEU A 135      49.421  64.656  46.021  1.00  0.00            
ATOM   2107  CG  LEU A 135      50.311  62.796  46.041  1.00  0.00            
ATOM   2108  HG  LEU A 135      50.741  62.116  46.781  1.00  0.00            
ATOM   2109  CD1 LEU A 135      49.151  62.016  45.431  1.00  0.00            
ATOM   2110 1HD1 LEU A 135      49.541  61.096  44.991  1.00  0.00            
ATOM   2111 2HD1 LEU A 135      48.541  61.646  46.251  1.00  0.00            
ATOM   2112 3HD1 LEU A 135      48.631  62.656  44.711  1.00  0.00            
ATOM   2113  CD2 LEU A 135      51.341  62.946  44.931  1.00  0.00            
ATOM   2114 1HD2 LEU A 135      51.411  62.066  44.281  1.00  0.00            
ATOM   2115 2HD2 LEU A 135      51.201  63.876  44.381  1.00  0.00            
ATOM   2116 3HD2 LEU A 135      52.281  62.976  45.491  1.00  0.00            
ATOM   2117  C   LEU A 135      49.531  62.976  49.001  1.00  0.00            
ATOM   2118  O   LEU A 135      50.531  63.326  49.621  1.00  0.00            
ATOM   2119  N   VAL A 136      48.881  61.846  49.301  1.00  0.00            
ATOM   2120  H   VAL A 136      48.101  61.626  48.691  1.00  0.00            
ATOM   2121  CA  VAL A 136      49.281  60.836  50.251  1.00  0.00            
ATOM   2122  HA  VAL A 136      50.081  61.206  50.891  1.00  0.00            
ATOM   2123  CB  VAL A 136      48.191  60.396  51.221  1.00  0.00            
ATOM   2124  HB  VAL A 136      47.271  60.266  50.641  1.00  0.00            
ATOM   2125  CG1 VAL A 136      48.471  59.086  51.961  1.00  0.00            
ATOM   2126 1HG1 VAL A 136      47.601  58.856  52.581  1.00  0.00            
ATOM   2127 2HG1 VAL A 136      48.561  58.266  51.251  1.00  0.00            
ATOM   2128 3HG1 VAL A 136      49.351  59.146  52.601  1.00  0.00            
ATOM   2129  CG2 VAL A 136      47.911  61.476  52.261  1.00  0.00            
ATOM   2130 1HG2 VAL A 136      46.941  61.286  52.721  1.00  0.00            
ATOM   2131 2HG2 VAL A 136      48.621  61.406  53.081  1.00  0.00            
ATOM   2132 3HG2 VAL A 136      47.861  62.436  51.751  1.00  0.00            
ATOM   2133  C   VAL A 136      49.821  59.696  49.401  1.00  0.00            
ATOM   2134  O   VAL A 136      49.071  58.996  48.721  1.00  0.00            
ATOM   2135  N   LEU A 137      51.121  59.386  49.521  1.00  0.00            
ATOM   2136  H   LEU A 137      51.731  60.126  49.851  1.00  0.00            
ATOM   2137  CA  LEU A 137      51.691  58.176  48.961  1.00  0.00            
ATOM   2138  HA  LEU A 137      51.051  57.906  48.121  1.00  0.00            
ATOM   2139  CB  LEU A 137      53.121  58.426  48.511  1.00  0.00            
ATOM   2140  HB1 LEU A 137      53.531  57.496  48.111  1.00  0.00            
ATOM   2141  HB2 LEU A 137      53.671  58.726  49.401  1.00  0.00            
ATOM   2142  CG  LEU A 137      53.321  59.576  47.531  1.00  0.00            
ATOM   2143  HG  LEU A 137      53.221  60.536  48.041  1.00  0.00            
ATOM   2144  CD1 LEU A 137      54.741  59.486  46.991  1.00  0.00            
ATOM   2145 1HD1 LEU A 137      55.001  60.446  46.541  1.00  0.00            
ATOM   2146 2HD1 LEU A 137      55.451  59.236  47.781  1.00  0.00            
ATOM   2147 3HD1 LEU A 137      54.801  58.726  46.211  1.00  0.00            
ATOM   2148  CD2 LEU A 137      52.381  59.556  46.321  1.00  0.00            
ATOM   2149 1HD2 LEU A 137      52.501  60.456  45.721  1.00  0.00            
ATOM   2150 2HD2 LEU A 137      52.551  58.636  45.751  1.00  0.00            
ATOM   2151 3HD2 LEU A 137      51.361  59.586  46.701  1.00  0.00            
ATOM   2152  C   LEU A 137      51.681  57.106  50.051  1.00  0.00            
ATOM   2153  O   LEU A 137      51.461  57.356  51.231  1.00  0.00            
ATOM   2154  N   SER A 138      51.861  55.846  49.651  1.00  0.00            
ATOM   2155  H   SER A 138      52.041  55.656  48.681  1.00  0.00            
ATOM   2156  CA  SER A 138      52.551  54.856  50.461  1.00  0.00            
ATOM   2157  HA  SER A 138      53.341  55.396  51.001  1.00  0.00            
ATOM   2158  CB  SER A 138      51.681  54.146  51.491  1.00  0.00            
ATOM   2159  HB1 SER A 138      52.311  53.896  52.341  1.00  0.00            
ATOM   2160  HB2 SER A 138      51.221  53.246  51.081  1.00  0.00            
ATOM   2161  OG  SER A 138      50.601  54.966  51.861  1.00  0.00            
ATOM   2162  HG  SER A 138      50.831  55.856  51.601  1.00  0.00            
ATOM   2163  C   SER A 138      53.171  53.806  49.561  1.00  0.00            
ATOM   2164  O   SER A 138      52.461  53.306  48.691  1.00  0.00            
ATOM   2165  N   SER A 139      54.401  53.356  49.811  1.00  0.00            
ATOM   2166  H   SER A 139      55.021  53.756  50.501  1.00  0.00            
ATOM   2167  CA  SER A 139      54.961  52.266  49.021  1.00  0.00            
ATOM   2168  HA  SER A 139      56.021  52.166  49.221  1.00  0.00            
ATOM   2169  CB  SER A 139      54.401  50.916  49.461  1.00  0.00            
ATOM   2170  HB1 SER A 139      54.881  50.136  48.871  1.00  0.00            
ATOM   2171  HB2 SER A 139      53.321  50.886  49.291  1.00  0.00            
ATOM   2172  OG  SER A 139      54.671  50.696  50.821  1.00  0.00            
ATOM   2173  HG  SER A 139      55.601  50.476  50.891  1.00  0.00            
ATOM   2174  C   SER A 139      54.881  52.456  47.511  1.00  0.00            
ATOM   2175  O   SER A 139      54.531  51.516  46.801  1.00  0.00            
ATOM   2176  N   CYS A 140      55.121  53.706  47.121  1.00  0.00            
ATOM   2177  H   CYS A 140      55.271  54.366  47.871  1.00  0.00            
ATOM   2178  CA  CYS A 140      55.191  54.216  45.761  1.00  0.00            
ATOM   2179  HA  CYS A 140      54.661  53.476  45.171  1.00  0.00            
ATOM   2180  CB  CYS A 140      54.581  55.616  45.731  1.00  0.00            
ATOM   2181  HB1 CYS A 140      54.831  56.146  44.811  1.00  0.00            
ATOM   2182  HB2 CYS A 140      55.111  56.226  46.461  1.00  0.00            
ATOM   2183  SG  CYS A 140      52.791  55.596  46.021  1.00  0.00            
ATOM   2184  HG  CYS A 140      52.391  54.986  44.901  1.00  0.00            
ATOM   2185  C   CYS A 140      56.611  54.146  45.241  1.00  0.00            
ATOM   2186  O   CYS A 140      57.531  53.836  46.001  1.00  0.00            
ATOM   2187  N   GLU A 141      56.861  54.476  43.971  1.00  0.00            
ATOM   2188  H   GLU A 141      56.041  54.536  43.381  1.00  0.00            
ATOM   2189  CA  GLU A 141      58.181  54.496  43.391  1.00  0.00            
ATOM   2190  HA  GLU A 141      58.871  54.916  44.121  1.00  0.00            
ATOM   2191  CB  GLU A 141      58.651  53.086  43.031  1.00  0.00            
ATOM   2192  HB1 GLU A 141      58.611  52.446  43.911  1.00  0.00            
ATOM   2193  HB2 GLU A 141      59.671  53.086  42.641  1.00  0.00            
ATOM   2194  CG  GLU A 141      57.751  52.556  41.921  1.00  0.00            
ATOM   2195  HG1 GLU A 141      58.331  52.046  41.151  1.00  0.00            
ATOM   2196  HG2 GLU A 141      57.151  53.346  41.481  1.00  0.00            
ATOM   2197  CD  GLU A 141      56.791  51.536  42.521  1.00  0.00            
ATOM   2198  OE1 GLU A 141      57.021  50.316  42.321  1.00  0.00            
ATOM   2199  OE2 GLU A 141      55.741  51.906  43.091  1.00  0.00            
ATOM   2200  C   GLU A 141      58.331  55.426  42.191  1.00  0.00            
ATOM   2201  O   GLU A 141      57.331  55.816  41.591  1.00  0.00            
ATOM   2202  N   GLY A 142      59.551  55.806  41.821  1.00  0.00            
ATOM   2203  H   GLY A 142      60.321  55.456  42.371  1.00  0.00            
ATOM   2204  CA  GLY A 142      59.881  56.276  40.481  1.00  0.00            
ATOM   2205  HA1 GLY A 142      59.431  55.656  39.701  1.00  0.00            
ATOM   2206  HA2 GLY A 142      60.951  56.086  40.521  1.00  0.00            
ATOM   2207  C   GLY A 142      59.621  57.746  40.191  1.00  0.00            
ATOM   2208  O   GLY A 142      59.741  58.176  39.051  1.00  0.00            
ATOM   2209  N   PHE A 143      59.311  58.576  41.191  1.00  0.00            
ATOM   2210  H   PHE A 143      59.281  58.186  42.121  1.00  0.00            
ATOM   2211  CA  PHE A 143      59.311  60.016  41.081  1.00  0.00            
ATOM   2212  HA  PHE A 143      59.441  60.396  40.071  1.00  0.00            
ATOM   2213  CB  PHE A 143      57.931  60.476  41.551  1.00  0.00            
ATOM   2214  HB1 PHE A 143      57.201  59.846  41.061  1.00  0.00            
ATOM   2215  HB2 PHE A 143      57.741  61.496  41.231  1.00  0.00            
ATOM   2216  CG  PHE A 143      57.751  60.346  43.051  1.00  0.00            
ATOM   2217  CD1 PHE A 143      58.031  61.456  43.861  1.00  0.00            
ATOM   2218  HD1 PHE A 143      58.421  62.366  43.431  1.00  0.00            
ATOM   2219  CE1 PHE A 143      57.921  61.276  45.251  1.00  0.00            
ATOM   2220  HE1 PHE A 143      58.221  62.106  45.871  1.00  0.00            
ATOM   2221  CZ  PHE A 143      57.541  60.036  45.771  1.00  0.00            
ATOM   2222  HZ  PHE A 143      57.491  59.926  46.841  1.00  0.00            
ATOM   2223  CE2 PHE A 143      57.271  58.946  44.941  1.00  0.00            
ATOM   2224  HE2 PHE A 143      56.991  57.976  45.341  1.00  0.00            
ATOM   2225  CD2 PHE A 143      57.341  59.106  43.551  1.00  0.00            
ATOM   2226  HD2 PHE A 143      57.251  58.266  42.871  1.00  0.00            
ATOM   2227  C   PHE A 143      60.451  60.606  41.901  1.00  0.00            
ATOM   2228  O   PHE A 143      61.111  59.906  42.661  1.00  0.00            
ATOM   2229  N   SER A 144      60.731  61.906  41.721  1.00  0.00            
ATOM   2230  H   SER A 144      60.091  62.446  41.161  1.00  0.00            
ATOM   2231  CA  SER A 144      61.711  62.656  42.471  1.00  0.00            
ATOM   2232  HA  SER A 144      62.331  61.946  43.011  1.00  0.00            
ATOM   2233  CB  SER A 144      62.651  63.286  41.441  1.00  0.00            
ATOM   2234  HB1 SER A 144      62.851  62.516  40.701  1.00  0.00            
ATOM   2235  HB2 SER A 144      63.581  63.516  41.961  1.00  0.00            
ATOM   2236  OG  SER A 144      62.131  64.466  40.861  1.00  0.00            
ATOM   2237  HG  SER A 144      61.241  64.226  40.591  1.00  0.00            
ATOM   2238  C   SER A 144      61.181  63.716  43.431  1.00  0.00            
ATOM   2239  O   SER A 144      60.091  64.256  43.271  1.00  0.00            
ATOM   2240  N   THR A 145      62.001  64.156  44.391  1.00  0.00            
ATOM   2241  H   THR A 145      62.861  63.666  44.591  1.00  0.00            
ATOM   2242  CA  THR A 145      61.581  65.236  45.271  1.00  0.00            
ATOM   2243  HA  THR A 145      60.591  64.956  45.621  1.00  0.00            
ATOM   2244  CB  THR A 145      62.421  65.326  46.541  1.00  0.00            
ATOM   2245  HB  THR A 145      62.111  66.176  47.151  1.00  0.00            
ATOM   2246  CG2 THR A 145      62.231  64.126  47.461  1.00  0.00            
ATOM   2247 1HG2 THR A 145      62.621  64.346  48.451  1.00  0.00            
ATOM   2248 2HG2 THR A 145      61.161  64.006  47.641  1.00  0.00            
ATOM   2249 3HG2 THR A 145      62.581  63.156  47.091  1.00  0.00            
ATOM   2250  OG1 THR A 145      63.811  65.356  46.311  1.00  0.00            
ATOM   2251  HG1 THR A 145      64.311  64.966  47.031  1.00  0.00            
ATOM   2252  C   THR A 145      61.461  66.586  44.581  1.00  0.00            
ATOM   2253  O   THR A 145      60.871  67.486  45.181  1.00  0.00            
ATOM   2254  N   ASP A 146      61.961  66.736  43.351  1.00  0.00            
ATOM   2255  H   ASP A 146      62.321  65.946  42.831  1.00  0.00            
ATOM   2256  CA  ASP A 146      61.711  67.926  42.571  1.00  0.00            
ATOM   2257  HA  ASP A 146      61.641  68.696  43.341  1.00  0.00            
ATOM   2258  CB  ASP A 146      62.871  68.316  41.651  1.00  0.00            
ATOM   2259  HB1 ASP A 146      62.581  67.976  40.661  1.00  0.00            
ATOM   2260  HB2 ASP A 146      63.811  67.826  41.901  1.00  0.00            
ATOM   2261  CG  ASP A 146      63.171  69.806  41.691  1.00  0.00            
ATOM   2262  OD1 ASP A 146      63.481  70.376  42.761  1.00  0.00            
ATOM   2263  OD2 ASP A 146      63.221  70.516  40.661  1.00  0.00            
ATOM   2264  C   ASP A 146      60.361  67.926  41.871  1.00  0.00            
ATOM   2265  O   ASP A 146      59.841  69.006  41.651  1.00  0.00            
ATOM   2266  N   GLY A 147      59.721  66.766  41.681  1.00  0.00            
ATOM   2267  H   GLY A 147      60.241  65.906  41.801  1.00  0.00            
ATOM   2268  CA  GLY A 147      58.311  66.666  41.381  1.00  0.00            
ATOM   2269  HA1 GLY A 147      58.051  65.616  41.211  1.00  0.00            
ATOM   2270  HA2 GLY A 147      58.061  67.236  40.491  1.00  0.00            
ATOM   2271  C   GLY A 147      57.481  67.096  42.581  1.00  0.00            
ATOM   2272  O   GLY A 147      56.421  67.696  42.401  1.00  0.00            
ATOM   2273  N   LEU A 148      58.001  66.896  43.791  1.00  0.00            
ATOM   2274  H   LEU A 148      58.761  66.226  43.831  1.00  0.00            
ATOM   2275  CA  LEU A 148      57.371  67.476  44.961  1.00  0.00            
ATOM   2276  HA  LEU A 148      56.301  67.326  44.781  1.00  0.00            
ATOM   2277  CB  LEU A 148      57.721  66.726  46.241  1.00  0.00            
ATOM   2278  HB1 LEU A 148      57.101  67.066  47.071  1.00  0.00            
ATOM   2279  HB2 LEU A 148      58.721  67.066  46.511  1.00  0.00            
ATOM   2280  CG  LEU A 148      57.651  65.196  46.251  1.00  0.00            
ATOM   2281  HG  LEU A 148      58.271  64.776  45.461  1.00  0.00            
ATOM   2282  CD1 LEU A 148      58.291  64.746  47.561  1.00  0.00            
ATOM   2283 1HD1 LEU A 148      58.411  63.666  47.471  1.00  0.00            
ATOM   2284 2HD1 LEU A 148      59.291  65.136  47.751  1.00  0.00            
ATOM   2285 3HD1 LEU A 148      57.601  64.956  48.381  1.00  0.00            
ATOM   2286  CD2 LEU A 148      56.231  64.636  46.161  1.00  0.00            
ATOM   2287 1HD2 LEU A 148      56.261  63.556  46.011  1.00  0.00            
ATOM   2288 2HD2 LEU A 148      55.631  64.856  47.041  1.00  0.00            
ATOM   2289 3HD2 LEU A 148      55.721  65.146  45.341  1.00  0.00            
ATOM   2290  C   LEU A 148      57.651  68.956  45.181  1.00  0.00            
ATOM   2291  O   LEU A 148      56.821  69.656  45.761  1.00  0.00            
ATOM   2292  N   ALA A 149      58.791  69.406  44.671  1.00  0.00            
ATOM   2293  H   ALA A 149      59.481  68.746  44.341  1.00  0.00            
ATOM   2294  CA  ALA A 149      59.111  70.816  44.631  1.00  0.00            
ATOM   2295  HA  ALA A 149      59.061  71.236  45.641  1.00  0.00            
ATOM   2296  CB  ALA A 149      60.531  71.016  44.121  1.00  0.00            
ATOM   2297  HB1 ALA A 149      60.871  72.016  44.381  1.00  0.00            
ATOM   2298  HB2 ALA A 149      61.231  70.306  44.561  1.00  0.00            
ATOM   2299  HB3 ALA A 149      60.531  70.926  43.031  1.00  0.00            
ATOM   2300  C   ALA A 149      58.061  71.516  43.771  1.00  0.00            
ATOM   2301  O   ALA A 149      57.621  72.606  44.141  1.00  0.00            
ATOM   2302  N   ALA A 150      57.631  70.996  42.621  1.00  0.00            
ATOM   2303  H   ALA A 150      58.051  70.156  42.261  1.00  0.00            
ATOM   2304  CA  ALA A 150      56.531  71.556  41.861  1.00  0.00            
ATOM   2305  HA  ALA A 150      56.741  72.616  41.731  1.00  0.00            
ATOM   2306  CB  ALA A 150      56.511  70.726  40.581  1.00  0.00            
ATOM   2307  HB1 ALA A 150      55.811  71.186  39.891  1.00  0.00            
ATOM   2308  HB2 ALA A 150      57.491  70.746  40.101  1.00  0.00            
ATOM   2309  HB3 ALA A 150      56.191  69.696  40.751  1.00  0.00            
ATOM   2310  C   ALA A 150      55.191  71.526  42.591  1.00  0.00            
ATOM   2311  O   ALA A 150      54.351  72.416  42.491  1.00  0.00            
ATOM   2312  N   ILE A 151      54.891  70.506  43.401  1.00  0.00            
ATOM   2313  H   ILE A 151      55.551  69.746  43.341  1.00  0.00            
ATOM   2314  CA  ILE A 151      53.721  70.426  44.241  1.00  0.00            
ATOM   2315  HA  ILE A 151      52.891  70.606  43.561  1.00  0.00            
ATOM   2316  CB  ILE A 151      53.601  69.056  44.901  1.00  0.00            
ATOM   2317  HB  ILE A 151      54.551  68.826  45.381  1.00  0.00            
ATOM   2318  CG2 ILE A 151      52.541  69.036  45.991  1.00  0.00            
ATOM   2319 1HG2 ILE A 151      52.281  68.046  46.371  1.00  0.00            
ATOM   2320 2HG2 ILE A 151      52.831  69.616  46.871  1.00  0.00            
ATOM   2321 3HG2 ILE A 151      51.651  69.546  45.621  1.00  0.00            
ATOM   2322  CG1 ILE A 151      53.311  67.956  43.881  1.00  0.00            
ATOM   2323 1HG1 ILE A 151      53.711  67.006  44.221  1.00  0.00            
ATOM   2324 2HG1 ILE A 151      53.851  68.146  42.951  1.00  0.00            
ATOM   2325  CD  ILE A 151      51.841  67.766  43.531  1.00  0.00            
ATOM   2326  HD1 ILE A 151      51.721  67.136  42.641  1.00  0.00            
ATOM   2327  HD2 ILE A 151      51.261  67.256  44.301  1.00  0.00            
ATOM   2328  HD3 ILE A 151      51.381  68.746  43.381  1.00  0.00            
ATOM   2329  C   ILE A 151      53.771  71.546  45.271  1.00  0.00            
ATOM   2330  O   ILE A 151      52.831  72.326  45.411  1.00  0.00            
ATOM   2331  N   ALA A 152      54.861  71.666  46.041  1.00  0.00            
ATOM   2332  H   ALA A 152      55.641  71.076  45.791  1.00  0.00            
ATOM   2333  CA  ALA A 152      55.131  72.706  47.011  1.00  0.00            
ATOM   2334  HA  ALA A 152      54.481  72.616  47.881  1.00  0.00            
ATOM   2335  CB  ALA A 152      56.511  72.476  47.621  1.00  0.00            
ATOM   2336  HB1 ALA A 152      56.711  73.296  48.311  1.00  0.00            
ATOM   2337  HB2 ALA A 152      56.481  71.566  48.221  1.00  0.00            
ATOM   2338  HB3 ALA A 152      57.191  72.356  46.781  1.00  0.00            
ATOM   2339  C   ALA A 152      55.001  74.126  46.481  1.00  0.00            
ATOM   2340  O   ALA A 152      54.401  74.966  47.141  1.00  0.00            
ATOM   2341  N   ALA A 153      55.511  74.406  45.271  1.00  0.00            
ATOM   2342  H   ALA A 153      55.941  73.656  44.751  1.00  0.00            
ATOM   2343  CA  ALA A 153      55.371  75.666  44.581  1.00  0.00            
ATOM   2344  HA  ALA A 153      55.851  76.476  45.141  1.00  0.00            
ATOM   2345  CB  ALA A 153      56.031  75.626  43.201  1.00  0.00            
ATOM   2346  HB1 ALA A 153      56.111  76.626  42.771  1.00  0.00            
ATOM   2347  HB2 ALA A 153      57.041  75.226  43.331  1.00  0.00            
ATOM   2348  HB3 ALA A 153      55.541  74.946  42.511  1.00  0.00            
ATOM   2349  C   ALA A 153      53.921  76.076  44.351  1.00  0.00            
ATOM   2350  O   ALA A 153      53.541  77.236  44.521  1.00  0.00            
ATOM   2351  N   THR A 154      53.131  75.096  43.911  1.00  0.00            
ATOM   2352  H   THR A 154      53.571  74.196  43.771  1.00  0.00            
ATOM   2353  CA  THR A 154      51.901  75.296  43.161  1.00  0.00            
ATOM   2354  HA  THR A 154      51.901  76.306  42.761  1.00  0.00            
ATOM   2355  CB  THR A 154      51.911  74.466  41.881  1.00  0.00            
ATOM   2356  HB  THR A 154      51.741  73.436  42.171  1.00  0.00            
ATOM   2357  CG2 THR A 154      50.901  74.916  40.821  1.00  0.00            
ATOM   2358 1HG2 THR A 154      51.021  74.256  39.961  1.00  0.00            
ATOM   2359 2HG2 THR A 154      49.871  74.826  41.171  1.00  0.00            
ATOM   2360 3HG2 THR A 154      51.041  75.966  40.591  1.00  0.00            
ATOM   2361  OG1 THR A 154      53.181  74.486  41.271  1.00  0.00            
ATOM   2362  HG1 THR A 154      53.711  73.776  41.651  1.00  0.00            
ATOM   2363  C   THR A 154      50.601  75.026  43.911  1.00  0.00            
ATOM   2364  O   THR A 154      49.601  75.686  43.631  1.00  0.00            
ATOM   2365  N   CYS A 155      50.571  73.996  44.771  1.00  0.00            
ATOM   2366  H   CYS A 155      51.401  73.456  44.981  1.00  0.00            
ATOM   2367  CA  CYS A 155      49.351  73.546  45.391  1.00  0.00            
ATOM   2368  HA  CYS A 155      48.571  73.526  44.621  1.00  0.00            
ATOM   2369  CB  CYS A 155      49.551  72.096  45.811  1.00  0.00            
ATOM   2370  HB1 CYS A 155      48.651  71.766  46.321  1.00  0.00            
ATOM   2371  HB2 CYS A 155      50.441  72.046  46.441  1.00  0.00            
ATOM   2372  SG  CYS A 155      49.711  71.046  44.341  1.00  0.00            
ATOM   2373  HG  CYS A 155      48.611  71.476  43.721  1.00  0.00            
ATOM   2374  C   CYS A 155      48.911  74.496  46.501  1.00  0.00            
ATOM   2375  O   CYS A 155      49.011  74.256  47.701  1.00  0.00            
ATOM   2376  N   ARG A 156      48.351  75.636  46.091  1.00  0.00            
ATOM   2377  H   ARG A 156      48.411  75.726  45.091  1.00  0.00            
ATOM   2378  CA  ARG A 156      47.841  76.746  46.871  1.00  0.00            
ATOM   2379  HA  ARG A 156      48.621  77.046  47.581  1.00  0.00            
ATOM   2380  CB  ARG A 156      47.581  77.876  45.881  1.00  0.00            
ATOM   2381  HB1 ARG A 156      48.461  78.086  45.281  1.00  0.00            
ATOM   2382  HB2 ARG A 156      47.281  78.786  46.401  1.00  0.00            
ATOM   2383  CG  ARG A 156      46.461  77.536  44.901  1.00  0.00            
ATOM   2384  HG1 ARG A 156      45.931  76.616  45.151  1.00  0.00            
ATOM   2385  HG2 ARG A 156      46.941  77.406  43.931  1.00  0.00            
ATOM   2386  CD  ARG A 156      45.451  78.666  44.701  1.00  0.00            
ATOM   2387  HD1 ARG A 156      44.961  78.506  43.741  1.00  0.00            
ATOM   2388  HD2 ARG A 156      45.991  79.616  44.721  1.00  0.00            
ATOM   2389  NE  ARG A 156      44.471  78.636  45.781  1.00  0.00            
ATOM   2390  HE  ARG A 156      44.301  77.736  46.211  1.00  0.00            
ATOM   2391  CZ  ARG A 156      43.781  79.646  46.331  1.00  0.00            
ATOM   2392  NH1 ARG A 156      43.971  80.906  45.931  1.00  0.00            
ATOM   2393 1HH1 ARG A 156      44.661  81.056  45.201  1.00  0.00            
ATOM   2394 2HH1 ARG A 156      43.391  81.636  46.321  1.00  0.00            
ATOM   2395  NH2 ARG A 156      42.931  79.426  47.341  1.00  0.00            
ATOM   2396 1HH2 ARG A 156      42.781  78.456  47.561  1.00  0.00            
ATOM   2397 2HH2 ARG A 156      42.471  80.196  47.811  1.00  0.00            
ATOM   2398  C   ARG A 156      46.631  76.406  47.731  1.00  0.00            
ATOM   2399  O   ARG A 156      45.921  77.326  48.141  1.00  0.00            
ATOM   2400  N   ASN A 157      46.291  75.136  47.971  1.00  0.00            
ATOM   2401  H   ASN A 157      46.901  74.406  47.631  1.00  0.00            
ATOM   2402  CA  ASN A 157      45.301  74.736  48.951  1.00  0.00            
ATOM   2403  HA  ASN A 157      45.161  75.606  49.591  1.00  0.00            
ATOM   2404  CB  ASN A 157      44.021  74.456  48.171  1.00  0.00            
ATOM   2405  HB1 ASN A 157      43.221  74.366  48.901  1.00  0.00            
ATOM   2406  HB2 ASN A 157      44.081  73.506  47.631  1.00  0.00            
ATOM   2407  CG  ASN A 157      43.611  75.526  47.171  1.00  0.00            
ATOM   2408  OD1 ASN A 157      43.081  76.576  47.511  1.00  0.00            
ATOM   2409  ND2 ASN A 157      43.871  75.316  45.881  1.00  0.00            
ATOM   2410 1HD2 ASN A 157      44.531  74.556  45.731  1.00  0.00            
ATOM   2411 2HD2 ASN A 157      43.581  76.006  45.211  1.00  0.00            
ATOM   2412  C   ASN A 157      45.751  73.596  49.851  1.00  0.00            
ATOM   2413  O   ASN A 157      44.941  73.036  50.591  1.00  0.00            
ATOM   2414  N   LEU A 158      47.041  73.236  49.851  1.00  0.00            
ATOM   2415  H   LEU A 158      47.631  73.806  49.271  1.00  0.00            
ATOM   2416  CA  LEU A 158      47.531  72.006  50.431  1.00  0.00            
ATOM   2417  HA  LEU A 158      46.991  71.166  49.991  1.00  0.00            
ATOM   2418  CB  LEU A 158      48.991  71.756  50.041  1.00  0.00            
ATOM   2419  HB1 LEU A 158      49.631  72.316  50.721  1.00  0.00            
ATOM   2420  HB2 LEU A 158      49.261  72.116  49.051  1.00  0.00            
ATOM   2421  CG  LEU A 158      49.401  70.286  50.061  1.00  0.00            
ATOM   2422  HG  LEU A 158      48.931  69.896  50.971  1.00  0.00            
ATOM   2423  CD1 LEU A 158      48.951  69.556  48.801  1.00  0.00            
ATOM   2424 1HD1 LEU A 158      49.041  68.476  48.901  1.00  0.00            
ATOM   2425 2HD1 LEU A 158      47.911  69.796  48.581  1.00  0.00            
ATOM   2426 3HD1 LEU A 158      49.511  69.866  47.911  1.00  0.00            
ATOM   2427  CD2 LEU A 158      50.901  70.106  50.221  1.00  0.00            
ATOM   2428 1HD2 LEU A 158      51.161  69.046  50.201  1.00  0.00            
ATOM   2429 2HD2 LEU A 158      51.361  70.596  49.361  1.00  0.00            
ATOM   2430 3HD2 LEU A 158      51.281  70.626  51.101  1.00  0.00            
ATOM   2431  C   LEU A 158      47.251  71.966  51.921  1.00  0.00            
ATOM   2432  O   LEU A 158      47.621  72.856  52.691  1.00  0.00            
ATOM   2433  N   LYS A 159      46.591  70.876  52.301  1.00  0.00            
ATOM   2434  H   LYS A 159      46.351  70.306  51.511  1.00  0.00            
ATOM   2435  CA  LYS A 159      46.551  70.306  53.641  1.00  0.00            
ATOM   2436  HA  LYS A 159      46.621  71.106  54.381  1.00  0.00            
ATOM   2437  CB  LYS A 159      45.191  69.646  53.811  1.00  0.00            
ATOM   2438  HB1 LYS A 159      45.201  69.136  54.771  1.00  0.00            
ATOM   2439  HB2 LYS A 159      45.051  68.886  53.041  1.00  0.00            
ATOM   2440  CG  LYS A 159      43.921  70.486  53.801  1.00  0.00            
ATOM   2441  HG1 LYS A 159      43.831  71.316  53.101  1.00  0.00            
ATOM   2442  HG2 LYS A 159      44.011  70.996  54.761  1.00  0.00            
ATOM   2443  CD  LYS A 159      42.581  69.746  53.751  1.00  0.00            
ATOM   2444  HD1 LYS A 159      42.411  69.246  52.801  1.00  0.00            
ATOM   2445  HD2 LYS A 159      41.821  70.526  53.851  1.00  0.00            
ATOM   2446  CE  LYS A 159      42.431  68.716  54.861  1.00  0.00            
ATOM   2447  HE1 LYS A 159      41.391  68.766  55.191  1.00  0.00            
ATOM   2448  HE2 LYS A 159      42.971  69.026  55.751  1.00  0.00            
ATOM   2449  NZ  LYS A 159      42.701  67.316  54.471  1.00  0.00            
ATOM   2450  HZ1 LYS A 159      42.201  66.676  55.071  1.00  0.00            
ATOM   2451  HZ2 LYS A 159      42.331  67.136  53.551  1.00  0.00            
ATOM   2452  HZ3 LYS A 159      43.681  67.106  54.541  1.00  0.00            
ATOM   2453  C   LYS A 159      47.661  69.296  53.901  1.00  0.00            
ATOM   2454  O   LYS A 159      48.271  69.326  54.971  1.00  0.00            
ATOM   2455  N   GLU A 160      47.851  68.266  53.071  1.00  0.00            
ATOM   2456  H   GLU A 160      47.271  68.286  52.251  1.00  0.00            
ATOM   2457  CA  GLU A 160      48.551  67.056  53.461  1.00  0.00            
ATOM   2458  HA  GLU A 160      49.251  67.246  54.271  1.00  0.00            
ATOM   2459  CB  GLU A 160      47.591  65.976  53.931  1.00  0.00            
ATOM   2460  HB1 GLU A 160      48.201  65.126  54.241  1.00  0.00            
ATOM   2461  HB2 GLU A 160      46.971  65.636  53.091  1.00  0.00            
ATOM   2462  CG  GLU A 160      46.681  66.466  55.051  1.00  0.00            
ATOM   2463  HG1 GLU A 160      46.061  67.276  54.661  1.00  0.00            
ATOM   2464  HG2 GLU A 160      47.381  66.886  55.761  1.00  0.00            
ATOM   2465  CD  GLU A 160      45.721  65.386  55.541  1.00  0.00            
ATOM   2466  OE1 GLU A 160      44.491  65.556  55.591  1.00  0.00            
ATOM   2467  OE2 GLU A 160      46.191  64.296  55.941  1.00  0.00            
ATOM   2468  C   GLU A 160      49.461  66.526  52.361  1.00  0.00            
ATOM   2469  O   GLU A 160      49.131  66.436  51.181  1.00  0.00            
ATOM   2470  N   LEU A 161      50.621  66.056  52.821  1.00  0.00            
ATOM   2471  H   LEU A 161      50.811  66.066  53.811  1.00  0.00            
ATOM   2472  CA  LEU A 161      51.541  65.266  52.021  1.00  0.00            
ATOM   2473  HA  LEU A 161      50.991  64.936  51.141  1.00  0.00            
ATOM   2474  CB  LEU A 161      52.691  66.156  51.561  1.00  0.00            
ATOM   2475  HB1 LEU A 161      53.101  66.626  52.461  1.00  0.00            
ATOM   2476  HB2 LEU A 161      52.331  66.956  50.901  1.00  0.00            
ATOM   2477  CG  LEU A 161      53.891  65.506  50.891  1.00  0.00            
ATOM   2478  HG  LEU A 161      54.161  64.636  51.501  1.00  0.00            
ATOM   2479  CD1 LEU A 161      53.471  65.106  49.481  1.00  0.00            
ATOM   2480 1HD1 LEU A 161      54.241  64.446  49.071  1.00  0.00            
ATOM   2481 2HD1 LEU A 161      52.511  64.606  49.601  1.00  0.00            
ATOM   2482 3HD1 LEU A 161      53.391  65.966  48.821  1.00  0.00            
ATOM   2483  CD2 LEU A 161      55.121  66.416  50.831  1.00  0.00            
ATOM   2484 1HD2 LEU A 161      55.941  65.896  50.341  1.00  0.00            
ATOM   2485 2HD2 LEU A 161      54.861  67.346  50.321  1.00  0.00            
ATOM   2486 3HD2 LEU A 161      55.401  66.756  51.831  1.00  0.00            
ATOM   2487  C   LEU A 161      51.921  64.026  52.821  1.00  0.00            
ATOM   2488  O   LEU A 161      52.081  64.046  54.041  1.00  0.00            
ATOM   2489  N   ASP A 162      52.031  62.916  52.081  1.00  0.00            
ATOM   2490  H   ASP A 162      51.701  62.966  51.131  1.00  0.00            
ATOM   2491  CA  ASP A 162      52.711  61.726  52.531  1.00  0.00            
ATOM   2492  HA  ASP A 162      53.161  62.016  53.481  1.00  0.00            
ATOM   2493  CB  ASP A 162      51.751  60.606  52.921  1.00  0.00            
ATOM   2494  HB1 ASP A 162      51.701  59.826  52.161  1.00  0.00            
ATOM   2495  HB2 ASP A 162      50.751  61.006  53.101  1.00  0.00            
ATOM   2496  CG  ASP A 162      52.211  59.986  54.241  1.00  0.00            
ATOM   2497  OD1 ASP A 162      53.371  59.526  54.271  1.00  0.00            
ATOM   2498  OD2 ASP A 162      51.511  60.066  55.271  1.00  0.00            
ATOM   2499  C   ASP A 162      53.711  61.116  51.551  1.00  0.00            
ATOM   2500  O   ASP A 162      53.391  61.016  50.371  1.00  0.00            
ATOM   2501  N   LEU A 163      54.861  60.616  52.011  1.00  0.00            
ATOM   2502  H   LEU A 163      54.991  60.726  53.011  1.00  0.00            
ATOM   2503  CA  LEU A 163      55.881  59.906  51.271  1.00  0.00            
ATOM   2504  HA  LEU A 163      55.441  59.646  50.311  1.00  0.00            
ATOM   2505  CB  LEU A 163      57.071  60.836  51.021  1.00  0.00            
ATOM   2506  HB1 LEU A 163      57.831  60.346  50.421  1.00  0.00            
ATOM   2507  HB2 LEU A 163      57.521  60.916  52.011  1.00  0.00            
ATOM   2508  CG  LEU A 163      56.851  62.236  50.441  1.00  0.00            
ATOM   2509  HG  LEU A 163      56.151  62.776  51.071  1.00  0.00            
ATOM   2510  CD1 LEU A 163      58.181  62.986  50.481  1.00  0.00            
ATOM   2511 1HD1 LEU A 163      58.021  64.066  50.421  1.00  0.00            
ATOM   2512 2HD1 LEU A 163      58.721  62.786  51.411  1.00  0.00            
ATOM   2513 3HD1 LEU A 163      58.901  62.716  49.701  1.00  0.00            
ATOM   2514  CD2 LEU A 163      56.401  62.186  48.991  1.00  0.00            
ATOM   2515 1HD2 LEU A 163      56.221  63.226  48.701  1.00  0.00            
ATOM   2516 2HD2 LEU A 163      57.161  61.736  48.351  1.00  0.00            
ATOM   2517 3HD2 LEU A 163      55.471  61.636  48.821  1.00  0.00            
ATOM   2518  C   LEU A 163      56.261  58.596  51.941  1.00  0.00            
ATOM   2519  O   LEU A 163      57.231  57.956  51.521  1.00  0.00            
ATOM   2520  N   ARG A 164      55.521  58.206  52.981  1.00  0.00            
ATOM   2521  H   ARG A 164      54.811  58.836  53.321  1.00  0.00            
ATOM   2522  CA  ARG A 164      55.791  56.986  53.721  1.00  0.00            
ATOM   2523  HA  ARG A 164      56.681  57.266  54.291  1.00  0.00            
ATOM   2524  CB  ARG A 164      54.681  56.716  54.731  1.00  0.00            
ATOM   2525  HB1 ARG A 164      54.511  57.656  55.271  1.00  0.00            
ATOM   2526  HB2 ARG A 164      55.111  56.046  55.471  1.00  0.00            
ATOM   2527  CG  ARG A 164      53.361  56.236  54.141  1.00  0.00            
ATOM   2528  HG1 ARG A 164      53.441  55.186  53.831  1.00  0.00            
ATOM   2529  HG2 ARG A 164      53.151  56.876  53.281  1.00  0.00            
ATOM   2530  CD  ARG A 164      52.221  56.426  55.121  1.00  0.00            
ATOM   2531  HD1 ARG A 164      52.311  57.386  55.631  1.00  0.00            
ATOM   2532  HD2 ARG A 164      52.371  55.716  55.941  1.00  0.00            
ATOM   2533  NE  ARG A 164      50.891  56.246  54.531  1.00  0.00            
ATOM   2534  HE  ARG A 164      50.811  55.576  53.771  1.00  0.00            
ATOM   2535  CZ  ARG A 164      49.791  56.956  54.801  1.00  0.00            
ATOM   2536  NH1 ARG A 164      49.791  58.056  55.571  1.00  0.00            
ATOM   2537 1HH1 ARG A 164      50.631  58.596  55.701  1.00  0.00            
ATOM   2538 2HH1 ARG A 164      48.891  58.486  55.721  1.00  0.00            
ATOM   2539  NH2 ARG A 164      48.591  56.536  54.381  1.00  0.00            
ATOM   2540 1HH2 ARG A 164      48.551  55.826  53.661  1.00  0.00            
ATOM   2541 2HH2 ARG A 164      47.761  57.056  54.641  1.00  0.00            
ATOM   2542  C   ARG A 164      56.021  55.736  52.891  1.00  0.00            
ATOM   2543  O   ARG A 164      55.391  55.516  51.861  1.00  0.00            
ATOM   2544  N   GLU A 165      56.971  54.876  53.281  1.00  0.00            
ATOM   2545  H   GLU A 165      57.581  55.236  54.001  1.00  0.00            
ATOM   2546  CA  GLU A 165      57.211  53.556  52.751  1.00  0.00            
ATOM   2547  HA  GLU A 165      58.071  53.196  53.311  1.00  0.00            
ATOM   2548  CB  GLU A 165      56.051  52.656  53.171  1.00  0.00            
ATOM   2549  HB1 GLU A 165      56.381  51.616  53.121  1.00  0.00            
ATOM   2550  HB2 GLU A 165      55.191  52.926  52.561  1.00  0.00            
ATOM   2551  CG  GLU A 165      55.611  52.806  54.621  1.00  0.00            
ATOM   2552  HG1 GLU A 165      55.301  53.836  54.831  1.00  0.00            
ATOM   2553  HG2 GLU A 165      56.451  52.576  55.271  1.00  0.00            
ATOM   2554  CD  GLU A 165      54.481  51.826  54.931  1.00  0.00            
ATOM   2555  OE1 GLU A 165      53.341  51.986  54.451  1.00  0.00            
ATOM   2556  OE2 GLU A 165      54.811  50.806  55.561  1.00  0.00            
ATOM   2557  C   GLU A 165      57.631  53.446  51.291  1.00  0.00            
ATOM   2558  O   GLU A 165      57.771  52.326  50.811  1.00  0.00            
ATOM   2559  N   SER A 166      57.851  54.556  50.581  1.00  0.00            
ATOM   2560  H   SER A 166      57.821  55.416  51.111  1.00  0.00            
ATOM   2561  CA  SER A 166      58.041  54.706  49.151  1.00  0.00            
ATOM   2562  HA  SER A 166      57.691  53.876  48.541  1.00  0.00            
ATOM   2563  CB  SER A 166      57.381  55.986  48.661  1.00  0.00            
ATOM   2564  HB1 SER A 166      57.551  56.056  47.581  1.00  0.00            
ATOM   2565  HB2 SER A 166      57.811  56.816  49.221  1.00  0.00            
ATOM   2566  OG  SER A 166      56.001  55.846  48.921  1.00  0.00            
ATOM   2567  HG  SER A 166      55.881  55.956  49.871  1.00  0.00            
ATOM   2568  C   SER A 166      59.491  54.846  48.701  1.00  0.00            
ATOM   2569  O   SER A 166      60.331  55.356  49.451  1.00  0.00            
ATOM   2570  N   ASP A 167      59.811  54.516  47.451  1.00  0.00            
ATOM   2571  H   ASP A 167      59.031  54.266  46.861  1.00  0.00            
ATOM   2572  CA  ASP A 167      61.001  54.916  46.721  1.00  0.00            
ATOM   2573  HA  ASP A 167      61.861  54.996  47.391  1.00  0.00            
ATOM   2574  CB  ASP A 167      61.311  53.906  45.621  1.00  0.00            
ATOM   2575  HB1 ASP A 167      60.391  53.476  45.221  1.00  0.00            
ATOM   2576  HB2 ASP A 167      61.841  53.046  46.041  1.00  0.00            
ATOM   2577  CG  ASP A 167      62.161  54.366  44.441  1.00  0.00            
ATOM   2578  OD1 ASP A 167      63.401  54.386  44.541  1.00  0.00            
ATOM   2579  OD2 ASP A 167      61.551  54.726  43.411  1.00  0.00            
ATOM   2580  C   ASP A 167      60.781  56.296  46.121  1.00  0.00            
ATOM   2581  O   ASP A 167      59.721  56.716  45.671  1.00  0.00            
ATOM   2582  N   VAL A 168      61.801  57.156  46.231  1.00  0.00            
ATOM   2583  H   VAL A 168      62.671  56.786  46.601  1.00  0.00            
ATOM   2584  CA  VAL A 168      61.891  58.486  45.691  1.00  0.00            
ATOM   2585  HA  VAL A 168      61.221  58.566  44.831  1.00  0.00            
ATOM   2586  CB  VAL A 168      61.561  59.596  46.681  1.00  0.00            
ATOM   2587  HB  VAL A 168      62.411  59.736  47.351  1.00  0.00            
ATOM   2588  CG1 VAL A 168      61.191  60.906  45.991  1.00  0.00            
ATOM   2589 1HG1 VAL A 168      60.751  61.616  46.691  1.00  0.00            
ATOM   2590 2HG1 VAL A 168      62.101  61.316  45.551  1.00  0.00            
ATOM   2591 3HG1 VAL A 168      60.411  60.706  45.261  1.00  0.00            
ATOM   2592  CG2 VAL A 168      60.371  59.206  47.551  1.00  0.00            
ATOM   2593 1HG2 VAL A 168      60.101  59.976  48.271  1.00  0.00            
ATOM   2594 2HG2 VAL A 168      59.521  58.846  46.981  1.00  0.00            
ATOM   2595 3HG2 VAL A 168      60.711  58.376  48.171  1.00  0.00            
ATOM   2596  C   VAL A 168      63.331  58.726  45.251  1.00  0.00            
ATOM   2597  O   VAL A 168      64.271  58.276  45.891  1.00  0.00            
ATOM   2598  N   ASP A 169      63.511  59.396  44.101  1.00  0.00            
ATOM   2599  H   ASP A 169      62.661  59.596  43.601  1.00  0.00            
ATOM   2600  CA  ASP A 169      64.761  59.996  43.681  1.00  0.00            
ATOM   2601  HA  ASP A 169      65.631  59.366  43.851  1.00  0.00            
ATOM   2602  CB  ASP A 169      64.721  60.166  42.171  1.00  0.00            
ATOM   2603  HB1 ASP A 169      63.841  60.756  41.911  1.00  0.00            
ATOM   2604  HB2 ASP A 169      64.641  59.176  41.721  1.00  0.00            
ATOM   2605  CG  ASP A 169      65.901  60.866  41.511  1.00  0.00            
ATOM   2606  OD1 ASP A 169      67.021  60.886  42.071  1.00  0.00            
ATOM   2607  OD2 ASP A 169      65.671  61.396  40.411  1.00  0.00            
ATOM   2608  C   ASP A 169      64.911  61.306  44.441  1.00  0.00            
ATOM   2609  O   ASP A 169      64.351  62.356  44.141  1.00  0.00            
ATOM   2610  N   ASP A 170      65.691  61.306  45.531  1.00  0.00            
ATOM   2611  H   ASP A 170      66.221  60.476  45.771  1.00  0.00            
ATOM   2612  CA  ASP A 170      65.741  62.426  46.441  1.00  0.00            
ATOM   2613  HA  ASP A 170      64.811  62.986  46.361  1.00  0.00            
ATOM   2614  CB  ASP A 170      65.751  61.896  47.871  1.00  0.00            
ATOM   2615  HB1 ASP A 170      66.691  61.456  48.201  1.00  0.00            
ATOM   2616  HB2 ASP A 170      65.041  61.076  47.981  1.00  0.00            
ATOM   2617  CG  ASP A 170      65.471  63.016  48.861  1.00  0.00            
ATOM   2618  OD1 ASP A 170      65.131  64.136  48.431  1.00  0.00            
ATOM   2619  OD2 ASP A 170      65.551  62.736  50.081  1.00  0.00            
ATOM   2620  C   ASP A 170      66.891  63.396  46.201  1.00  0.00            
ATOM   2621  O   ASP A 170      68.051  63.196  46.541  1.00  0.00            
ATOM   2622  N   VAL A 171      66.521  64.436  45.441  1.00  0.00            
ATOM   2623  H   VAL A 171      65.531  64.496  45.231  1.00  0.00            
ATOM   2624  CA  VAL A 171      67.471  65.256  44.711  1.00  0.00            
ATOM   2625  HA  VAL A 171      68.241  64.576  44.351  1.00  0.00            
ATOM   2626  CB  VAL A 171      66.791  65.986  43.561  1.00  0.00            
ATOM   2627  HB  VAL A 171      66.151  66.766  43.961  1.00  0.00            
ATOM   2628  CG1 VAL A 171      67.831  66.586  42.611  1.00  0.00            
ATOM   2629 1HG1 VAL A 171      67.281  67.036  41.781  1.00  0.00            
ATOM   2630 2HG1 VAL A 171      68.411  67.376  43.101  1.00  0.00            
ATOM   2631 3HG1 VAL A 171      68.521  65.836  42.221  1.00  0.00            
ATOM   2632  CG2 VAL A 171      66.041  64.976  42.701  1.00  0.00            
ATOM   2633 1HG2 VAL A 171      65.781  65.356  41.711  1.00  0.00            
ATOM   2634 2HG2 VAL A 171      66.641  64.076  42.531  1.00  0.00            
ATOM   2635 3HG2 VAL A 171      65.101  64.676  43.171  1.00  0.00            
ATOM   2636  C   VAL A 171      68.181  66.256  45.601  1.00  0.00            
ATOM   2637  O   VAL A 171      69.401  66.296  45.551  1.00  0.00            
ATOM   2638  N   SER A 172      67.421  67.016  46.401  1.00  0.00            
ATOM   2639  H   SER A 172      66.421  66.866  46.391  1.00  0.00            
ATOM   2640  CA  SER A 172      67.881  67.986  47.381  1.00  0.00            
ATOM   2641  HA  SER A 172      68.621  67.556  48.051  1.00  0.00            
ATOM   2642  CB  SER A 172      68.491  69.226  46.721  1.00  0.00            
ATOM   2643  HB1 SER A 172      68.641  69.956  47.521  1.00  0.00            
ATOM   2644  HB2 SER A 172      67.871  69.636  45.931  1.00  0.00            
ATOM   2645  OG  SER A 172      69.741  68.886  46.171  1.00  0.00            
ATOM   2646  HG  SER A 172      69.701  67.946  45.981  1.00  0.00            
ATOM   2647  C   SER A 172      66.681  68.396  48.221  1.00  0.00            
ATOM   2648  O   SER A 172      65.591  68.656  47.711  1.00  0.00            
ATOM   2649  N   GLY A 173      66.891  68.756  49.491  1.00  0.00            
ATOM   2650  H   GLY A 173      67.731  68.426  49.941  1.00  0.00            
ATOM   2651  CA  GLY A 173      65.821  69.096  50.411  1.00  0.00            
ATOM   2652  HA1 GLY A 173      66.281  68.956  51.391  1.00  0.00            
ATOM   2653  HA2 GLY A 173      65.001  68.386  50.351  1.00  0.00            
ATOM   2654  C   GLY A 173      65.271  70.506  50.251  1.00  0.00            
ATOM   2655  O   GLY A 173      64.361  70.906  50.971  1.00  0.00            
ATOM   2656  N   HID A 174      65.751  71.256  49.261  1.00  0.00            
ATOM   2657  H   HID A 174      66.441  70.846  48.651  1.00  0.00            
ATOM   2658  CA  HID A 174      65.161  72.506  48.821  1.00  0.00            
ATOM   2659  HA  HID A 174      65.051  73.096  49.731  1.00  0.00            
ATOM   2660  CB  HID A 174      66.111  73.116  47.791  1.00  0.00            
ATOM   2661  HB1 HID A 174      66.151  72.476  46.911  1.00  0.00            
ATOM   2662  HB2 HID A 174      67.111  73.116  48.221  1.00  0.00            
ATOM   2663  CG  HID A 174      65.661  74.516  47.481  1.00  0.00            
ATOM   2664  ND1 HID A 174      65.671  75.556  48.381  1.00  0.00            
ATOM   2665  HD1 HID A 174      66.181  75.566  49.261  1.00  0.00            
ATOM   2666  CE1 HID A 174      64.971  76.586  47.871  1.00  0.00            
ATOM   2667  HE1 HID A 174      64.691  77.496  48.391  1.00  0.00            
ATOM   2668  NE2 HID A 174      64.531  76.266  46.651  1.00  0.00            
ATOM   2669  CD2 HID A 174      64.971  74.966  46.381  1.00  0.00            
ATOM   2670  HD2 HID A 174      64.781  74.416  45.471  1.00  0.00            
ATOM   2671  C   HID A 174      63.741  72.446  48.281  1.00  0.00            
ATOM   2672  O   HID A 174      63.031  73.446  48.281  1.00  0.00            
ATOM   2673  N   TRP A 175      63.281  71.246  47.901  1.00  0.00            
ATOM   2674  H   TRP A 175      63.931  70.486  47.741  1.00  0.00            
ATOM   2675  CA  TRP A 175      61.911  71.036  47.471  1.00  0.00            
ATOM   2676  HA  TRP A 175      61.811  71.586  46.531  1.00  0.00            
ATOM   2677  CB  TRP A 175      61.621  69.556  47.251  1.00  0.00            
ATOM   2678  HB1 TRP A 175      62.431  69.086  46.701  1.00  0.00            
ATOM   2679  HB2 TRP A 175      60.711  69.486  46.651  1.00  0.00            
ATOM   2680  CG  TRP A 175      61.461  68.656  48.441  1.00  0.00            
ATOM   2681  CD1 TRP A 175      62.451  67.936  49.001  1.00  0.00            
ATOM   2682  HD1 TRP A 175      63.471  68.036  48.651  1.00  0.00            
ATOM   2683  NE1 TRP A 175      61.941  67.236  50.081  1.00  0.00            
ATOM   2684  HE1 TRP A 175      62.501  66.706  50.721  1.00  0.00            
ATOM   2685  CE2 TRP A 175      60.571  67.426  50.201  1.00  0.00            
ATOM   2686  CZ2 TRP A 175      59.621  66.916  51.091  1.00  0.00            
ATOM   2687  HZ2 TRP A 175      59.931  66.146  51.781  1.00  0.00            
ATOM   2688  CH2 TRP A 175      58.321  67.426  51.081  1.00  0.00            
ATOM   2689  HH2 TRP A 175      57.641  67.136  51.871  1.00  0.00            
ATOM   2690  CZ3 TRP A 175      57.971  68.366  50.111  1.00  0.00            
ATOM   2691  HZ3 TRP A 175      56.961  68.756  50.121  1.00  0.00            
ATOM   2692  CE3 TRP A 175      58.911  68.806  49.161  1.00  0.00            
ATOM   2693  HE3 TRP A 175      58.661  69.486  48.361  1.00  0.00            
ATOM   2694  CD2 TRP A 175      60.241  68.366  49.191  1.00  0.00            
ATOM   2695  C   TRP A 175      60.911  71.596  48.471  1.00  0.00            
ATOM   2696  O   TRP A 175      59.861  72.106  48.071  1.00  0.00            
ATOM   2697  N   LEU A 176      61.141  71.376  49.761  1.00  0.00            
ATOM   2698  H   LEU A 176      61.971  70.866  50.041  1.00  0.00            
ATOM   2699  CA  LEU A 176      60.351  71.856  50.881  1.00  0.00            
ATOM   2700  HA  LEU A 176      59.331  71.536  50.661  1.00  0.00            
ATOM   2701  CB  LEU A 176      60.831  71.106  52.111  1.00  0.00            
ATOM   2702  HB1 LEU A 176      61.841  71.476  52.291  1.00  0.00            
ATOM   2703  HB2 LEU A 176      60.881  70.046  51.861  1.00  0.00            
ATOM   2704  CG  LEU A 176      59.901  71.296  53.311  1.00  0.00            
ATOM   2705  HG  LEU A 176      59.591  72.346  53.341  1.00  0.00            
ATOM   2706  CD1 LEU A 176      58.721  70.366  53.051  1.00  0.00            
ATOM   2707 1HD1 LEU A 176      58.091  70.306  53.941  1.00  0.00            
ATOM   2708 2HD1 LEU A 176      58.191  70.746  52.171  1.00  0.00            
ATOM   2709 3HD1 LEU A 176      59.071  69.376  52.771  1.00  0.00            
ATOM   2710  CD2 LEU A 176      60.491  70.856  54.641  1.00  0.00            
ATOM   2711 1HD2 LEU A 176      59.781  71.066  55.451  1.00  0.00            
ATOM   2712 2HD2 LEU A 176      60.771  69.806  54.721  1.00  0.00            
ATOM   2713 3HD2 LEU A 176      61.381  71.476  54.801  1.00  0.00            
ATOM   2714  C   LEU A 176      60.331  73.366  51.051  1.00  0.00            
ATOM   2715  O   LEU A 176      59.311  73.946  51.421  1.00  0.00            
ATOM   2716  N   SER A 177      61.421  74.066  50.731  1.00  0.00            
ATOM   2717  H   SER A 177      62.211  73.606  50.301  1.00  0.00            
ATOM   2718  CA  SER A 177      61.471  75.516  50.691  1.00  0.00            
ATOM   2719  HA  SER A 177      61.281  75.926  51.691  1.00  0.00            
ATOM   2720  CB  SER A 177      62.821  76.046  50.231  1.00  0.00            
ATOM   2721  HB1 SER A 177      62.781  77.136  50.311  1.00  0.00            
ATOM   2722  HB2 SER A 177      62.981  75.666  49.221  1.00  0.00            
ATOM   2723  OG  SER A 177      63.781  75.556  51.141  1.00  0.00            
ATOM   2724  HG  SER A 177      63.941  76.196  51.831  1.00  0.00            
ATOM   2725  C   SER A 177      60.531  76.096  49.651  1.00  0.00            
ATOM   2726  O   SER A 177      60.271  77.296  49.741  1.00  0.00            
ATOM   2727  N   HID A 178      60.111  75.356  48.631  1.00  0.00            
ATOM   2728  H   HID A 178      60.481  74.416  48.551  1.00  0.00            
ATOM   2729  CA  HID A 178      59.291  75.846  47.531  1.00  0.00            
ATOM   2730  HA  HID A 178      59.891  76.696  47.191  1.00  0.00            
ATOM   2731  CB  HID A 178      59.241  74.866  46.371  1.00  0.00            
ATOM   2732  HB1 HID A 178      58.341  74.256  46.381  1.00  0.00            
ATOM   2733  HB2 HID A 178      60.151  74.276  46.491  1.00  0.00            
ATOM   2734  CG  HID A 178      59.341  75.426  44.981  1.00  0.00            
ATOM   2735  ND1 HID A 178      58.981  76.706  44.571  1.00  0.00            
ATOM   2736  HD1 HID A 178      58.721  77.466  45.181  1.00  0.00            
ATOM   2737  CE1 HID A 178      59.231  76.846  43.261  1.00  0.00            
ATOM   2738  HE1 HID A 178      59.051  77.736  42.681  1.00  0.00            
ATOM   2739  NE2 HID A 178      59.801  75.736  42.791  1.00  0.00            
ATOM   2740  CD2 HID A 178      59.861  74.836  43.851  1.00  0.00            
ATOM   2741  HD2 HID A 178      60.221  73.816  43.791  1.00  0.00            
ATOM   2742  C   HID A 178      57.921  76.366  47.941  1.00  0.00            
ATOM   2743  O   HID A 178      57.341  77.206  47.261  1.00  0.00            
ATOM   2744  N   PHE A 179      57.381  75.926  49.081  1.00  0.00            
ATOM   2745  H   PHE A 179      57.941  75.316  49.661  1.00  0.00            
ATOM   2746  CA  PHE A 179      56.171  76.516  49.621  1.00  0.00            
ATOM   2747  HA  PHE A 179      55.381  76.496  48.861  1.00  0.00            
ATOM   2748  CB  PHE A 179      55.651  75.726  50.821  1.00  0.00            
ATOM   2749  HB1 PHE A 179      54.881  76.356  51.261  1.00  0.00            
ATOM   2750  HB2 PHE A 179      56.441  75.716  51.571  1.00  0.00            
ATOM   2751  CG  PHE A 179      55.081  74.356  50.591  1.00  0.00            
ATOM   2752  CD1 PHE A 179      55.921  73.286  50.921  1.00  0.00            
ATOM   2753  HD1 PHE A 179      56.931  73.466  51.261  1.00  0.00            
ATOM   2754  CE1 PHE A 179      55.371  71.996  50.871  1.00  0.00            
ATOM   2755  HE1 PHE A 179      56.021  71.196  51.171  1.00  0.00            
ATOM   2756  CZ  PHE A 179      54.021  71.756  50.581  1.00  0.00            
ATOM   2757  HZ  PHE A 179      53.631  70.746  50.571  1.00  0.00            
ATOM   2758  CE2 PHE A 179      53.161  72.846  50.381  1.00  0.00            
ATOM   2759  HE2 PHE A 179      52.121  72.726  50.141  1.00  0.00            
ATOM   2760  CD2 PHE A 179      53.711  74.136  50.391  1.00  0.00            
ATOM   2761  HD2 PHE A 179      53.161  75.046  50.221  1.00  0.00            
ATOM   2762  C   PHE A 179      56.441  77.936  50.091  1.00  0.00            
ATOM   2763  O   PHE A 179      57.321  78.126  50.931  1.00  0.00            
ATOM   2764  N   PRO A 180      55.691  78.936  49.621  1.00  0.00            
ATOM   2765  CD  PRO A 180      54.611  78.826  48.661  1.00  0.00            
ATOM   2766  HD1 PRO A 180      53.891  78.146  49.111  1.00  0.00            
ATOM   2767  HD2 PRO A 180      55.031  78.476  47.711  1.00  0.00            
ATOM   2768  CG  PRO A 180      54.071  80.236  48.431  1.00  0.00            
ATOM   2769  HG1 PRO A 180      53.131  80.396  48.951  1.00  0.00            
ATOM   2770  HG2 PRO A 180      53.841  80.416  47.381  1.00  0.00            
ATOM   2771  CB  PRO A 180      55.161  81.136  49.011  1.00  0.00            
ATOM   2772  HB1 PRO A 180      54.871  82.146  49.311  1.00  0.00            
ATOM   2773  HB2 PRO A 180      55.911  81.156  48.221  1.00  0.00            
ATOM   2774  CA  PRO A 180      55.791  80.296  50.111  1.00  0.00            
ATOM   2775  HA  PRO A 180      56.851  80.546  50.111  1.00  0.00            
ATOM   2776  C   PRO A 180      55.161  80.526  51.481  1.00  0.00            
ATOM   2777  O   PRO A 180      54.501  79.616  51.981  1.00  0.00            
ATOM   2778  N   ASP A 181      55.461  81.646  52.131  1.00  0.00            
ATOM   2779  H   ASP A 181      56.061  82.336  51.701  1.00  0.00            
ATOM   2780  CA  ASP A 181      55.041  81.906  53.491  1.00  0.00            
ATOM   2781  HA  ASP A 181      55.081  80.976  54.051  1.00  0.00            
ATOM   2782  CB  ASP A 181      56.041  82.796  54.221  1.00  0.00            
ATOM   2783  HB1 ASP A 181      55.751  82.826  55.271  1.00  0.00            
ATOM   2784  HB2 ASP A 181      56.021  83.806  53.811  1.00  0.00            
ATOM   2785  CG  ASP A 181      57.461  82.236  54.141  1.00  0.00            
ATOM   2786  OD1 ASP A 181      58.171  82.616  53.191  1.00  0.00            
ATOM   2787  OD2 ASP A 181      57.871  81.466  55.041  1.00  0.00            
ATOM   2788  C   ASP A 181      53.611  82.426  53.621  1.00  0.00            
ATOM   2789  O   ASP A 181      53.051  82.476  54.711  1.00  0.00            
ATOM   2790  N   THR A 182      52.991  82.776  52.491  1.00  0.00            
ATOM   2791  H   THR A 182      53.501  82.746  51.621  1.00  0.00            
ATOM   2792  CA  THR A 182      51.541  82.796  52.381  1.00  0.00            
ATOM   2793  HA  THR A 182      51.151  83.516  53.091  1.00  0.00            
ATOM   2794  CB  THR A 182      51.091  83.256  51.001  1.00  0.00            
ATOM   2795  HB  THR A 182      50.021  83.076  50.911  1.00  0.00            
ATOM   2796  CG2 THR A 182      51.391  84.726  50.741  1.00  0.00            
ATOM   2797 1HG2 THR A 182      50.881  85.006  49.821  1.00  0.00            
ATOM   2798 2HG2 THR A 182      51.041  85.276  51.621  1.00  0.00            
ATOM   2799 3HG2 THR A 182      52.471  84.836  50.711  1.00  0.00            
ATOM   2800  OG1 THR A 182      51.761  82.516  50.001  1.00  0.00            
ATOM   2801  HG1 THR A 182      51.431  82.946  49.211  1.00  0.00            
ATOM   2802  C   THR A 182      50.881  81.446  52.601  1.00  0.00            
ATOM   2803  O   THR A 182      49.691  81.386  52.901  1.00  0.00            
ATOM   2804  N   TYR A 183      51.581  80.316  52.481  1.00  0.00            
ATOM   2805  H   TYR A 183      52.531  80.406  52.161  1.00  0.00            
ATOM   2806  CA  TYR A 183      51.061  78.976  52.671  1.00  0.00            
ATOM   2807  HA  TYR A 183      50.021  78.876  52.371  1.00  0.00            
ATOM   2808  CB  TYR A 183      51.911  77.966  51.911  1.00  0.00            
ATOM   2809  HB1 TYR A 183      52.981  77.966  52.111  1.00  0.00            
ATOM   2810  HB2 TYR A 183      51.771  78.206  50.861  1.00  0.00            
ATOM   2811  CG  TYR A 183      51.581  76.506  52.131  1.00  0.00            
ATOM   2812  CD1 TYR A 183      50.471  75.956  51.471  1.00  0.00            
ATOM   2813  HD1 TYR A 183      49.841  76.526  50.821  1.00  0.00            
ATOM   2814  CE1 TYR A 183      50.091  74.636  51.781  1.00  0.00            
ATOM   2815  HE1 TYR A 183      49.161  74.226  51.421  1.00  0.00            
ATOM   2816  CZ  TYR A 183      50.871  73.906  52.701  1.00  0.00            
ATOM   2817  OH  TYR A 183      50.541  72.626  53.041  1.00  0.00            
ATOM   2818  HH  TYR A 183      51.101  72.316  53.751  1.00  0.00            
ATOM   2819  CE2 TYR A 183      51.941  74.496  53.401  1.00  0.00            
ATOM   2820  HE2 TYR A 183      52.401  74.006  54.241  1.00  0.00            
ATOM   2821  CD2 TYR A 183      52.341  75.786  53.061  1.00  0.00            
ATOM   2822  HD2 TYR A 183      53.111  76.306  53.611  1.00  0.00            
ATOM   2823  C   TYR A 183      51.161  78.696  54.171  1.00  0.00            
ATOM   2824  O   TYR A 183      52.251  78.586  54.711  1.00  0.00            
ATOM   2825  N   THR A 184      50.001  78.516  54.801  1.00  0.00            
ATOM   2826  H   THR A 184      49.181  78.776  54.271  1.00  0.00            
ATOM   2827  CA  THR A 184      49.781  78.236  56.211  1.00  0.00            
ATOM   2828  HA  THR A 184      50.711  78.046  56.741  1.00  0.00            
ATOM   2829  CB  THR A 184      49.211  79.466  56.911  1.00  0.00            
ATOM   2830  HB  THR A 184      48.981  79.196  57.941  1.00  0.00            
ATOM   2831  CG2 THR A 184      50.191  80.636  56.911  1.00  0.00            
ATOM   2832 1HG2 THR A 184      49.671  81.416  57.471  1.00  0.00            
ATOM   2833 2HG2 THR A 184      51.171  80.366  57.301  1.00  0.00            
ATOM   2834 3HG2 THR A 184      50.391  81.006  55.911  1.00  0.00            
ATOM   2835  OG1 THR A 184      48.091  79.946  56.201  1.00  0.00            
ATOM   2836  HG1 THR A 184      48.021  80.876  56.411  1.00  0.00            
ATOM   2837  C   THR A 184      48.861  77.036  56.381  1.00  0.00            
ATOM   2838  O   THR A 184      48.651  76.536  57.481  1.00  0.00            
ATOM   2839  N   SER A 185      48.141  76.546  55.371  1.00  0.00            
ATOM   2840  H   SER A 185      48.331  76.896  54.441  1.00  0.00            
ATOM   2841  CA  SER A 185      47.051  75.586  55.371  1.00  0.00            
ATOM   2842  HA  SER A 185      46.281  75.896  56.071  1.00  0.00            
ATOM   2843  CB  SER A 185      46.341  75.666  54.021  1.00  0.00            
ATOM   2844  HB1 SER A 185      45.981  76.696  53.931  1.00  0.00            
ATOM   2845  HB2 SER A 185      45.481  75.006  53.951  1.00  0.00            
ATOM   2846  OG  SER A 185      47.201  75.416  52.931  1.00  0.00            
ATOM   2847  HG  SER A 185      47.431  74.486  52.911  1.00  0.00            
ATOM   2848  C   SER A 185      47.321  74.166  55.851  1.00  0.00            
ATOM   2849  O   SER A 185      46.431  73.326  55.751  1.00  0.00            
ATOM   2850  N   LEU A 186      48.541  73.836  56.271  1.00  0.00            
ATOM   2851  H   LEU A 186      49.121  74.596  56.581  1.00  0.00            
ATOM   2852  CA  LEU A 186      49.041  72.486  56.461  1.00  0.00            
ATOM   2853  HA  LEU A 186      48.821  71.926  55.551  1.00  0.00            
ATOM   2854  CB  LEU A 186      50.561  72.576  56.581  1.00  0.00            
ATOM   2855  HB1 LEU A 186      50.771  72.936  57.591  1.00  0.00            
ATOM   2856  HB2 LEU A 186      50.931  73.326  55.881  1.00  0.00            
ATOM   2857  CG  LEU A 186      51.351  71.286  56.431  1.00  0.00            
ATOM   2858  HG  LEU A 186      51.031  70.566  57.191  1.00  0.00            
ATOM   2859  CD1 LEU A 186      51.481  70.666  55.041  1.00  0.00            
ATOM   2860 1HD1 LEU A 186      51.901  69.666  55.121  1.00  0.00            
ATOM   2861 2HD1 LEU A 186      50.511  70.596  54.551  1.00  0.00            
ATOM   2862 3HD1 LEU A 186      52.211  71.186  54.431  1.00  0.00            
ATOM   2863  CD2 LEU A 186      52.801  71.596  56.811  1.00  0.00            
ATOM   2864 1HD2 LEU A 186      53.351  70.656  56.851  1.00  0.00            
ATOM   2865 2HD2 LEU A 186      53.221  72.296  56.081  1.00  0.00            
ATOM   2866 3HD2 LEU A 186      52.841  72.026  57.811  1.00  0.00            
ATOM   2867  C   LEU A 186      48.431  71.786  57.671  1.00  0.00            
ATOM   2868  O   LEU A 186      48.201  72.326  58.741  1.00  0.00            
ATOM   2869  N   VAL A 187      48.171  70.486  57.481  1.00  0.00            
ATOM   2870  H   VAL A 187      48.361  70.126  56.561  1.00  0.00            
ATOM   2871  CA  VAL A 187      47.591  69.516  58.391  1.00  0.00            
ATOM   2872  HA  VAL A 187      47.371  69.946  59.371  1.00  0.00            
ATOM   2873  CB  VAL A 187      46.231  69.076  57.841  1.00  0.00            
ATOM   2874  HB  VAL A 187      46.311  68.766  56.791  1.00  0.00            
ATOM   2875  CG1 VAL A 187      45.531  67.966  58.601  1.00  0.00            
ATOM   2876 1HG1 VAL A 187      44.571  67.716  58.131  1.00  0.00            
ATOM   2877 2HG1 VAL A 187      46.171  67.086  58.541  1.00  0.00            
ATOM   2878 3HG1 VAL A 187      45.401  68.216  59.661  1.00  0.00            
ATOM   2879  CG2 VAL A 187      45.281  70.266  57.951  1.00  0.00            
ATOM   2880 1HG2 VAL A 187      44.281  70.016  57.601  1.00  0.00            
ATOM   2881 2HG2 VAL A 187      45.141  70.546  58.991  1.00  0.00            
ATOM   2882 3HG2 VAL A 187      45.651  71.126  57.381  1.00  0.00            
ATOM   2883  C   VAL A 187      48.501  68.306  58.531  1.00  0.00            
ATOM   2884  O   VAL A 187      48.601  67.836  59.661  1.00  0.00            
ATOM   2885  N   SER A 188      49.241  67.886  57.501  1.00  0.00            
ATOM   2886  H   SER A 188      49.061  68.366  56.631  1.00  0.00            
ATOM   2887  CA  SER A 188      50.101  66.726  57.521  1.00  0.00            
ATOM   2888  HA  SER A 188      50.401  66.596  58.561  1.00  0.00            
ATOM   2889  CB  SER A 188      49.361  65.446  57.121  1.00  0.00            
ATOM   2890  HB1 SER A 188      49.931  64.546  57.311  1.00  0.00            
ATOM   2891  HB2 SER A 188      49.171  65.506  56.051  1.00  0.00            
ATOM   2892  OG  SER A 188      48.101  65.306  57.741  1.00  0.00            
ATOM   2893  HG  SER A 188      47.491  64.856  57.161  1.00  0.00            
ATOM   2894  C   SER A 188      51.271  66.866  56.561  1.00  0.00            
ATOM   2895  O   SER A 188      51.091  67.016  55.351  1.00  0.00            
ATOM   2896  N   LEU A 189      52.521  66.836  57.041  1.00  0.00            
ATOM   2897  H   LEU A 189      52.621  66.886  58.041  1.00  0.00            
ATOM   2898  CA  LEU A 189      53.741  66.786  56.261  1.00  0.00            
ATOM   2899  HA  LEU A 189      53.521  66.736  55.191  1.00  0.00            
ATOM   2900  CB  LEU A 189      54.461  68.096  56.521  1.00  0.00            
ATOM   2901  HB1 LEU A 189      54.511  68.306  57.591  1.00  0.00            
ATOM   2902  HB2 LEU A 189      53.861  68.746  55.891  1.00  0.00            
ATOM   2903  CG  LEU A 189      55.891  68.176  55.991  1.00  0.00            
ATOM   2904  HG  LEU A 189      56.451  67.416  56.541  1.00  0.00            
ATOM   2905  CD1 LEU A 189      55.971  67.936  54.491  1.00  0.00            
ATOM   2906 1HD1 LEU A 189      57.011  68.146  54.221  1.00  0.00            
ATOM   2907 2HD1 LEU A 189      55.731  66.906  54.241  1.00  0.00            
ATOM   2908 3HD1 LEU A 189      55.361  68.646  53.931  1.00  0.00            
ATOM   2909  CD2 LEU A 189      56.451  69.526  56.451  1.00  0.00            
ATOM   2910 1HD2 LEU A 189      57.531  69.496  56.301  1.00  0.00            
ATOM   2911 2HD2 LEU A 189      56.021  70.346  55.871  1.00  0.00            
ATOM   2912 3HD2 LEU A 189      56.231  69.736  57.491  1.00  0.00            
ATOM   2913  C   LEU A 189      54.501  65.536  56.681  1.00  0.00            
ATOM   2914  O   LEU A 189      55.141  65.586  57.731  1.00  0.00            
ATOM   2915  N   ASN A 190      54.321  64.426  55.951  1.00  0.00            
ATOM   2916  H   ASN A 190      53.641  64.446  55.201  1.00  0.00            
ATOM   2917  CA  ASN A 190      55.001  63.166  56.151  1.00  0.00            
ATOM   2918  HA  ASN A 190      55.561  63.256  57.081  1.00  0.00            
ATOM   2919  CB  ASN A 190      53.961  62.076  56.391  1.00  0.00            
ATOM   2920  HB1 ASN A 190      53.371  61.916  55.481  1.00  0.00            
ATOM   2921  HB2 ASN A 190      53.271  62.356  57.181  1.00  0.00            
ATOM   2922  CG  ASN A 190      54.591  60.756  56.781  1.00  0.00            
ATOM   2923  OD1 ASN A 190      55.801  60.566  56.881  1.00  0.00            
ATOM   2924  ND2 ASN A 190      53.731  59.796  57.141  1.00  0.00            
ATOM   2925 1HD2 ASN A 190      52.781  59.856  56.801  1.00  0.00            
ATOM   2926 2HD2 ASN A 190      54.181  58.896  57.201  1.00  0.00            
ATOM   2927  C   ASN A 190      55.941  62.826  55.001  1.00  0.00            
ATOM   2928  O   ASN A 190      55.551  62.736  53.841  1.00  0.00            
ATOM   2929  N   ILE A 191      57.241  62.736  55.331  1.00  0.00            
ATOM   2930  H   ILE A 191      57.431  62.866  56.311  1.00  0.00            
ATOM   2931  CA  ILE A 191      58.361  62.606  54.421  1.00  0.00            
ATOM   2932  HA  ILE A 191      57.991  62.416  53.411  1.00  0.00            
ATOM   2933  CB  ILE A 191      59.071  63.956  54.381  1.00  0.00            
ATOM   2934  HB  ILE A 191      59.881  63.876  53.651  1.00  0.00            
ATOM   2935  CG2 ILE A 191      58.101  64.956  53.761  1.00  0.00            
ATOM   2936 1HG2 ILE A 191      58.611  65.896  53.541  1.00  0.00            
ATOM   2937 2HG2 ILE A 191      57.661  64.566  52.841  1.00  0.00            
ATOM   2938 3HG2 ILE A 191      57.271  65.196  54.421  1.00  0.00            
ATOM   2939  CG1 ILE A 191      59.651  64.396  55.721  1.00  0.00            
ATOM   2940 1HG1 ILE A 191      60.271  63.556  56.041  1.00  0.00            
ATOM   2941 2HG1 ILE A 191      58.831  64.556  56.421  1.00  0.00            
ATOM   2942  CD  ILE A 191      60.421  65.706  55.621  1.00  0.00            
ATOM   2943  HD1 ILE A 191      60.881  65.936  56.581  1.00  0.00            
ATOM   2944  HD2 ILE A 191      61.251  65.506  54.951  1.00  0.00            
ATOM   2945  HD3 ILE A 191      59.851  66.596  55.341  1.00  0.00            
ATOM   2946  C   ILE A 191      59.201  61.386  54.731  1.00  0.00            
ATOM   2947  O   ILE A 191      60.381  61.446  54.401  1.00  0.00            
ATOM   2948  N   SER A 192      58.701  60.376  55.451  1.00  0.00            
ATOM   2949  H   SER A 192      57.721  60.356  55.691  1.00  0.00            
ATOM   2950  CA  SER A 192      59.401  59.346  56.191  1.00  0.00            
ATOM   2951  HA  SER A 192      60.091  59.816  56.901  1.00  0.00            
ATOM   2952  CB  SER A 192      58.371  58.696  57.121  1.00  0.00            
ATOM   2953  HB1 SER A 192      57.911  59.526  57.651  1.00  0.00            
ATOM   2954  HB2 SER A 192      58.831  58.036  57.851  1.00  0.00            
ATOM   2955  OG  SER A 192      57.341  58.016  56.451  1.00  0.00            
ATOM   2956  HG  SER A 192      57.671  57.116  56.401  1.00  0.00            
ATOM   2957  C   SER A 192      60.241  58.346  55.411  1.00  0.00            
ATOM   2958  O   SER A 192      60.361  57.186  55.811  1.00  0.00            
ATOM   2959  N   CYS A 193      60.781  58.756  54.261  1.00  0.00            
ATOM   2960  H   CYS A 193      60.501  59.666  53.931  1.00  0.00            
ATOM   2961  CA  CYS A 193      61.621  57.986  53.371  1.00  0.00            
ATOM   2962  HA  CYS A 193      62.171  57.186  53.881  1.00  0.00            
ATOM   2963  CB  CYS A 193      60.751  57.316  52.301  1.00  0.00            
ATOM   2964  HB1 CYS A 193      61.331  57.096  51.411  1.00  0.00            
ATOM   2965  HB2 CYS A 193      59.951  57.976  51.981  1.00  0.00            
ATOM   2966  SG  CYS A 193      59.991  55.806  52.931  1.00  0.00            
ATOM   2967  HG  CYS A 193      61.051  55.306  53.561  1.00  0.00            
ATOM   2968  C   CYS A 193      62.691  58.816  52.681  1.00  0.00            
ATOM   2969  O   CYS A 193      63.581  58.276  52.031  1.00  0.00            
ATOM   2970  N   LEU A 194      62.651  60.136  52.891  1.00  0.00            
ATOM   2971  H   LEU A 194      61.931  60.536  53.471  1.00  0.00            
ATOM   2972  CA  LEU A 194      63.661  61.036  52.361  1.00  0.00            
ATOM   2973  HA  LEU A 194      64.001  60.726  51.371  1.00  0.00            
ATOM   2974  CB  LEU A 194      63.071  62.436  52.181  1.00  0.00            
ATOM   2975  HB1 LEU A 194      63.801  63.226  51.981  1.00  0.00            
ATOM   2976  HB2 LEU A 194      62.711  62.736  53.161  1.00  0.00            
ATOM   2977  CG  LEU A 194      61.901  62.526  51.211  1.00  0.00            
ATOM   2978  HG  LEU A 194      61.041  62.136  51.751  1.00  0.00            
ATOM   2979  CD1 LEU A 194      61.651  64.016  51.011  1.00  0.00            
ATOM   2980 1HD1 LEU A 194      60.811  64.156  50.331  1.00  0.00            
ATOM   2981 2HD1 LEU A 194      61.451  64.486  51.971  1.00  0.00            
ATOM   2982 3HD1 LEU A 194      62.541  64.426  50.531  1.00  0.00            
ATOM   2983  CD2 LEU A 194      62.061  61.656  49.961  1.00  0.00            
ATOM   2984 1HD2 LEU A 194      61.321  61.876  49.191  1.00  0.00            
ATOM   2985 2HD2 LEU A 194      63.031  61.916  49.541  1.00  0.00            
ATOM   2986 3HD2 LEU A 194      62.031  60.606  50.241  1.00  0.00            
ATOM   2987  C   LEU A 194      64.931  61.116  53.201  1.00  0.00            
ATOM   2988  O   LEU A 194      65.071  60.506  54.251  1.00  0.00            
ATOM   2989  N   ALA A 195      65.901  61.876  52.681  1.00  0.00            
ATOM   2990  H   ALA A 195      65.721  62.336  51.801  1.00  0.00            
ATOM   2991  CA  ALA A 195      67.261  61.896  53.181  1.00  0.00            
ATOM   2992  HA  ALA A 195      67.271  61.916  54.271  1.00  0.00            
ATOM   2993  CB  ALA A 195      67.911  60.586  52.751  1.00  0.00            
ATOM   2994  HB1 ALA A 195      68.741  60.446  53.451  1.00  0.00            
ATOM   2995  HB2 ALA A 195      67.191  59.776  52.801  1.00  0.00            
ATOM   2996  HB3 ALA A 195      68.221  60.596  51.711  1.00  0.00            
ATOM   2997  C   ALA A 195      68.111  63.076  52.721  1.00  0.00            
ATOM   2998  O   ALA A 195      69.131  63.326  53.351  1.00  0.00            
ATOM   2999  N   SER A 196      67.731  63.856  51.711  1.00  0.00            
ATOM   3000  H   SER A 196      66.871  63.606  51.241  1.00  0.00            
ATOM   3001  CA  SER A 196      68.531  64.856  51.041  1.00  0.00            
ATOM   3002  HA  SER A 196      69.571  64.516  51.051  1.00  0.00            
ATOM   3003  CB  SER A 196      68.151  65.076  49.581  1.00  0.00            
ATOM   3004  HB1 SER A 196      68.121  64.096  49.111  1.00  0.00            
ATOM   3005  HB2 SER A 196      68.911  65.696  49.101  1.00  0.00            
ATOM   3006  OG  SER A 196      66.881  65.686  49.471  1.00  0.00            
ATOM   3007  HG  SER A 196      66.261  65.046  49.101  1.00  0.00            
ATOM   3008  C   SER A 196      68.581  66.196  51.771  1.00  0.00            
ATOM   3009  O   SER A 196      68.461  67.256  51.161  1.00  0.00            
ATOM   3010  N   GLU A 197      68.741  66.086  53.091  1.00  0.00            
ATOM   3011  H   GLU A 197      69.191  65.246  53.411  1.00  0.00            
ATOM   3012  CA  GLU A 197      67.721  66.546  54.011  1.00  0.00            
ATOM   3013  HA  GLU A 197      66.951  65.776  53.991  1.00  0.00            
ATOM   3014  CB  GLU A 197      68.341  66.526  55.401  1.00  0.00            
ATOM   3015  HB1 GLU A 197      69.011  67.386  55.381  1.00  0.00            
ATOM   3016  HB2 GLU A 197      68.901  65.596  55.481  1.00  0.00            
ATOM   3017  CG  GLU A 197      67.301  66.536  56.521  1.00  0.00            
ATOM   3018  HG1 GLU A 197      66.701  67.446  56.461  1.00  0.00            
ATOM   3019  HG2 GLU A 197      67.781  66.546  57.501  1.00  0.00            
ATOM   3020  CD  GLU A 197      66.321  65.386  56.361  1.00  0.00            
ATOM   3021  OE1 GLU A 197      66.591  64.286  56.881  1.00  0.00            
ATOM   3022  OE2 GLU A 197      65.341  65.576  55.601  1.00  0.00            
ATOM   3023  C   GLU A 197      66.961  67.836  53.751  1.00  0.00            
ATOM   3024  O   GLU A 197      67.511  68.826  53.291  1.00  0.00            
ATOM   3025  N   VAL A 198      65.651  67.796  54.041  1.00  0.00            
ATOM   3026  H   VAL A 198      65.311  67.056  54.641  1.00  0.00            
ATOM   3027  CA  VAL A 198      64.801  68.946  53.841  1.00  0.00            
ATOM   3028  HA  VAL A 198      64.891  69.166  52.781  1.00  0.00            
ATOM   3029  CB  VAL A 198      63.371  68.626  54.281  1.00  0.00            
ATOM   3030  HB  VAL A 198      62.891  69.586  54.121  1.00  0.00            
ATOM   3031  CG1 VAL A 198      62.681  67.626  53.351  1.00  0.00            
ATOM   3032 1HG1 VAL A 198      61.641  67.936  53.291  1.00  0.00            
ATOM   3033 2HG1 VAL A 198      63.091  67.636  52.341  1.00  0.00            
ATOM   3034 3HG1 VAL A 198      62.801  66.596  53.681  1.00  0.00            
ATOM   3035  CG2 VAL A 198      63.071  68.196  55.721  1.00  0.00            
ATOM   3036 1HG2 VAL A 198      62.001  68.176  55.911  1.00  0.00            
ATOM   3037 2HG2 VAL A 198      63.501  67.226  55.981  1.00  0.00            
ATOM   3038 3HG2 VAL A 198      63.531  68.866  56.441  1.00  0.00            
ATOM   3039  C   VAL A 198      65.371  70.166  54.551  1.00  0.00            
ATOM   3040  O   VAL A 198      65.971  70.046  55.611  1.00  0.00            
ATOM   3041  N   SER A 199      65.291  71.346  53.921  1.00  0.00            
ATOM   3042  H   SER A 199      64.761  71.376  53.061  1.00  0.00            
ATOM   3043  CA  SER A 199      65.731  72.626  54.441  1.00  0.00            
ATOM   3044  HA  SER A 199      66.821  72.656  54.501  1.00  0.00            
ATOM   3045  CB  SER A 199      65.261  73.766  53.541  1.00  0.00            
ATOM   3046  HB1 SER A 199      64.211  73.566  53.321  1.00  0.00            
ATOM   3047  HB2 SER A 199      65.721  73.866  52.551  1.00  0.00            
ATOM   3048  OG  SER A 199      65.351  74.976  54.251  1.00  0.00            
ATOM   3049  HG  SER A 199      64.891  75.656  53.761  1.00  0.00            
ATOM   3050  C   SER A 199      65.191  72.806  55.851  1.00  0.00            
ATOM   3051  O   SER A 199      63.981  72.796  56.091  1.00  0.00            
ATOM   3052  N   PHE A 200      66.141  72.996  56.761  1.00  0.00            
ATOM   3053  H   PHE A 200      67.121  73.016  56.501  1.00  0.00            
ATOM   3054  CA  PHE A 200      65.791  73.176  58.151  1.00  0.00            
ATOM   3055  HA  PHE A 200      65.161  72.316  58.401  1.00  0.00            
ATOM   3056  CB  PHE A 200      66.961  73.096  59.121  1.00  0.00            
ATOM   3057  HB1 PHE A 200      67.861  73.576  58.721  1.00  0.00            
ATOM   3058  HB2 PHE A 200      67.231  72.056  59.311  1.00  0.00            
ATOM   3059  CG  PHE A 200      66.701  73.696  60.481  1.00  0.00            
ATOM   3060  CD1 PHE A 200      65.621  73.356  61.301  1.00  0.00            
ATOM   3061  HD1 PHE A 200      64.971  72.556  60.971  1.00  0.00            
ATOM   3062  CE1 PHE A 200      65.401  73.926  62.561  1.00  0.00            
ATOM   3063  HE1 PHE A 200      64.551  73.636  63.161  1.00  0.00            
ATOM   3064  CZ  PHE A 200      66.381  74.806  63.041  1.00  0.00            
ATOM   3065  HZ  PHE A 200      66.241  75.306  63.991  1.00  0.00            
ATOM   3066  CE2 PHE A 200      67.481  75.176  62.261  1.00  0.00            
ATOM   3067  HE2 PHE A 200      68.201  75.886  62.651  1.00  0.00            
ATOM   3068  CD2 PHE A 200      67.621  74.626  60.981  1.00  0.00            
ATOM   3069  HD2 PHE A 200      68.471  74.906  60.371  1.00  0.00            
ATOM   3070  C   PHE A 200      64.891  74.386  58.351  1.00  0.00            
ATOM   3071  O   PHE A 200      63.851  74.226  58.971  1.00  0.00            
ATOM   3072  N   SER A 201      65.271  75.566  57.841  1.00  0.00            
ATOM   3073  H   SER A 201      66.141  75.616  57.331  1.00  0.00            
ATOM   3074  CA  SER A 201      64.361  76.696  57.911  1.00  0.00            
ATOM   3075  HA  SER A 201      64.051  76.766  58.951  1.00  0.00            
ATOM   3076  CB  SER A 201      65.011  78.056  57.681  1.00  0.00            
ATOM   3077  HB1 SER A 201      65.751  78.156  58.471  1.00  0.00            
ATOM   3078  HB2 SER A 201      64.271  78.856  57.731  1.00  0.00            
ATOM   3079  OG  SER A 201      65.691  78.096  56.441  1.00  0.00            
ATOM   3080  HG  SER A 201      65.061  78.396  55.791  1.00  0.00            
ATOM   3081  C   SER A 201      63.131  76.476  57.041  1.00  0.00            
ATOM   3082  O   SER A 201      62.121  77.076  57.391  1.00  0.00            
ATOM   3083  N   ALA A 202      63.081  75.636  56.001  1.00  0.00            
ATOM   3084  H   ALA A 202      63.961  75.316  55.631  1.00  0.00            
ATOM   3085  CA  ALA A 202      61.831  75.406  55.301  1.00  0.00            
ATOM   3086  HA  ALA A 202      61.331  76.336  55.021  1.00  0.00            
ATOM   3087  CB  ALA A 202      62.041  74.566  54.051  1.00  0.00            
ATOM   3088  HB1 ALA A 202      61.091  74.606  53.511  1.00  0.00            
ATOM   3089  HB2 ALA A 202      62.801  75.016  53.401  1.00  0.00            
ATOM   3090  HB3 ALA A 202      62.251  73.526  54.301  1.00  0.00            
ATOM   3091  C   ALA A 202      60.831  74.666  56.181  1.00  0.00            
ATOM   3092  O   ALA A 202      59.701  75.146  56.311  1.00  0.00            
ATOM   3093  N   LEU A 203      61.341  73.646  56.881  1.00  0.00            
ATOM   3094  H   LEU A 203      62.301  73.426  56.661  1.00  0.00            
ATOM   3095  CA  LEU A 203      60.661  72.836  57.871  1.00  0.00            
ATOM   3096  HA  LEU A 203      59.731  72.486  57.421  1.00  0.00            
ATOM   3097  CB  LEU A 203      61.601  71.666  58.121  1.00  0.00            
ATOM   3098  HB1 LEU A 203      62.571  72.026  58.461  1.00  0.00            
ATOM   3099  HB2 LEU A 203      61.861  71.106  57.221  1.00  0.00            
ATOM   3100  CG  LEU A 203      61.041  70.656  59.121  1.00  0.00            
ATOM   3101  HG  LEU A 203      60.941  71.096  60.111  1.00  0.00            
ATOM   3102  CD1 LEU A 203      59.741  70.036  58.611  1.00  0.00            
ATOM   3103 1HD1 LEU A 203      59.421  69.316  59.371  1.00  0.00            
ATOM   3104 2HD1 LEU A 203      59.021  70.856  58.501  1.00  0.00            
ATOM   3105 3HD1 LEU A 203      59.861  69.486  57.681  1.00  0.00            
ATOM   3106  CD2 LEU A 203      62.031  69.506  59.261  1.00  0.00            
ATOM   3107 1HD2 LEU A 203      61.631  68.786  59.971  1.00  0.00            
ATOM   3108 2HD2 LEU A 203      62.081  68.906  58.351  1.00  0.00            
ATOM   3109 3HD2 LEU A 203      63.001  69.896  59.591  1.00  0.00            
ATOM   3110  C   LEU A 203      60.211  73.686  59.041  1.00  0.00            
ATOM   3111  O   LEU A 203      59.041  73.626  59.401  1.00  0.00            
ATOM   3112  N   GLU A 204      61.111  74.496  59.611  1.00  0.00            
ATOM   3113  H   GLU A 204      62.041  74.496  59.221  1.00  0.00            
ATOM   3114  CA  GLU A 204      60.871  75.496  60.641  1.00  0.00            
ATOM   3115  HA  GLU A 204      60.651  74.996  61.581  1.00  0.00            
ATOM   3116  CB  GLU A 204      62.121  76.296  60.991  1.00  0.00            
ATOM   3117  HB1 GLU A 204      62.421  76.816  60.081  1.00  0.00            
ATOM   3118  HB2 GLU A 204      62.981  75.736  61.341  1.00  0.00            
ATOM   3119  CG  GLU A 204      61.881  77.426  61.991  1.00  0.00            
ATOM   3120  HG1 GLU A 204      60.841  77.756  61.931  1.00  0.00            
ATOM   3121  HG2 GLU A 204      62.561  78.256  61.801  1.00  0.00            
ATOM   3122  CD  GLU A 204      62.161  76.966  63.421  1.00  0.00            
ATOM   3123  OE1 GLU A 204      61.411  76.076  63.891  1.00  0.00            
ATOM   3124  OE2 GLU A 204      62.931  77.686  64.081  1.00  0.00            
ATOM   3125  C   GLU A 204      59.791  76.486  60.231  1.00  0.00            
ATOM   3126  O   GLU A 204      58.771  76.616  60.901  1.00  0.00            
ATOM   3127  N   ARG A 205      59.931  77.206  59.121  1.00  0.00            
ATOM   3128  H   ARG A 205      60.741  77.036  58.541  1.00  0.00            
ATOM   3129  CA  ARG A 205      58.951  78.186  58.711  1.00  0.00            
ATOM   3130  HA  ARG A 205      58.901  78.876  59.561  1.00  0.00            
ATOM   3131  CB  ARG A 205      59.391  78.866  57.421  1.00  0.00            
ATOM   3132  HB1 ARG A 205      58.581  79.476  57.031  1.00  0.00            
ATOM   3133  HB2 ARG A 205      59.621  78.086  56.691  1.00  0.00            
ATOM   3134  CG  ARG A 205      60.611  79.786  57.511  1.00  0.00            
ATOM   3135  HG1 ARG A 205      61.391  79.316  58.111  1.00  0.00            
ATOM   3136  HG2 ARG A 205      60.311  80.586  58.191  1.00  0.00            
ATOM   3137  CD  ARG A 205      61.101  80.416  56.211  1.00  0.00            
ATOM   3138  HD1 ARG A 205      61.951  81.056  56.461  1.00  0.00            
ATOM   3139  HD2 ARG A 205      60.351  81.076  55.791  1.00  0.00            
ATOM   3140  NE  ARG A 205      61.441  79.456  55.161  1.00  0.00            
ATOM   3141  HE  ARG A 205      62.261  78.886  55.341  1.00  0.00            
ATOM   3142  CZ  ARG A 205      61.061  79.476  53.881  1.00  0.00            
ATOM   3143  NH1 ARG A 205      60.001  80.166  53.431  1.00  0.00            
ATOM   3144 1HH1 ARG A 205      59.381  80.726  54.001  1.00  0.00            
ATOM   3145 2HH1 ARG A 205      59.891  80.086  52.431  1.00  0.00            
ATOM   3146  NH2 ARG A 205      61.761  78.776  52.971  1.00  0.00            
ATOM   3147 1HH2 ARG A 205      62.651  78.386  53.251  1.00  0.00            
ATOM   3148 2HH2 ARG A 205      61.621  78.986  51.991  1.00  0.00            
ATOM   3149  C   ARG A 205      57.581  77.566  58.491  1.00  0.00            
ATOM   3150  O   ARG A 205      56.631  78.126  59.031  1.00  0.00            
ATOM   3151  N   LEU A 206      57.521  76.366  57.901  1.00  0.00            
ATOM   3152  H   LEU A 206      58.341  75.866  57.591  1.00  0.00            
ATOM   3153  CA  LEU A 206      56.291  75.636  57.721  1.00  0.00            
ATOM   3154  HA  LEU A 206      55.641  76.266  57.121  1.00  0.00            
ATOM   3155  CB  LEU A 206      56.491  74.376  56.871  1.00  0.00            
ATOM   3156  HB1 LEU A 206      55.741  73.646  57.161  1.00  0.00            
ATOM   3157  HB2 LEU A 206      57.441  73.956  57.201  1.00  0.00            
ATOM   3158  CG  LEU A 206      56.571  74.526  55.361  1.00  0.00            
ATOM   3159  HG  LEU A 206      57.151  75.386  55.011  1.00  0.00            
ATOM   3160  CD1 LEU A 206      57.171  73.246  54.801  1.00  0.00            
ATOM   3161 1HD1 LEU A 206      57.161  73.286  53.711  1.00  0.00            
ATOM   3162 2HD1 LEU A 206      58.221  73.126  55.081  1.00  0.00            
ATOM   3163 3HD1 LEU A 206      56.601  72.366  55.091  1.00  0.00            
ATOM   3164  CD2 LEU A 206      55.151  74.736  54.831  1.00  0.00            
ATOM   3165 1HD2 LEU A 206      55.241  74.976  53.771  1.00  0.00            
ATOM   3166 2HD2 LEU A 206      54.621  73.796  54.991  1.00  0.00            
ATOM   3167 3HD2 LEU A 206      54.641  75.576  55.301  1.00  0.00            
ATOM   3168  C   LEU A 206      55.661  75.256  59.061  1.00  0.00            
ATOM   3169  O   LEU A 206      54.541  75.656  59.381  1.00  0.00            
ATOM   3170  N   VAL A 207      56.381  74.526  59.911  1.00  0.00            
ATOM   3171  H   VAL A 207      57.361  74.386  59.711  1.00  0.00            
ATOM   3172  CA  VAL A 207      55.851  74.106  61.191  1.00  0.00            
ATOM   3173  HA  VAL A 207      54.921  73.566  60.991  1.00  0.00            
ATOM   3174  CB  VAL A 207      56.841  73.116  61.791  1.00  0.00            
ATOM   3175  HB  VAL A 207      57.831  73.566  61.861  1.00  0.00            
ATOM   3176  CG1 VAL A 207      56.451  72.746  63.211  1.00  0.00            
ATOM   3177 1HG1 VAL A 207      57.151  72.026  63.631  1.00  0.00            
ATOM   3178 2HG1 VAL A 207      56.501  73.616  63.871  1.00  0.00            
ATOM   3179 3HG1 VAL A 207      55.451  72.316  63.211  1.00  0.00            
ATOM   3180  CG2 VAL A 207      56.981  71.856  60.931  1.00  0.00            
ATOM   3181 1HG2 VAL A 207      57.801  71.256  61.321  1.00  0.00            
ATOM   3182 2HG2 VAL A 207      56.081  71.256  61.051  1.00  0.00            
ATOM   3183 3HG2 VAL A 207      57.151  72.076  59.881  1.00  0.00            
ATOM   3184  C   VAL A 207      55.461  75.286  62.061  1.00  0.00            
ATOM   3185  O   VAL A 207      54.441  75.156  62.751  1.00  0.00            
ATOM   3186  N   THR A 208      56.161  76.416  62.021  1.00  0.00            
ATOM   3187  H   THR A 208      56.961  76.416  61.401  1.00  0.00            
ATOM   3188  CA  THR A 208      55.821  77.606  62.781  1.00  0.00            
ATOM   3189  HA  THR A 208      55.521  77.356  63.791  1.00  0.00            
ATOM   3190  CB  THR A 208      57.061  78.506  62.821  1.00  0.00            
ATOM   3191  HB  THR A 208      57.281  78.876  61.821  1.00  0.00            
ATOM   3192  CG2 THR A 208      56.911  79.756  63.681  1.00  0.00            
ATOM   3193 1HG2 THR A 208      57.781  80.386  63.481  1.00  0.00            
ATOM   3194 2HG2 THR A 208      56.011  80.306  63.421  1.00  0.00            
ATOM   3195 3HG2 THR A 208      56.811  79.466  64.731  1.00  0.00            
ATOM   3196  OG1 THR A 208      58.181  77.806  63.311  1.00  0.00            
ATOM   3197  HG1 THR A 208      58.441  77.216  62.601  1.00  0.00            
ATOM   3198  C   THR A 208      54.621  78.346  62.201  1.00  0.00            
ATOM   3199  O   THR A 208      53.811  78.866  62.961  1.00  0.00            
ATOM   3200  N   ARG A 209      54.511  78.396  60.871  1.00  0.00            
ATOM   3201  H   ARG A 209      55.251  77.976  60.331  1.00  0.00            
ATOM   3202  CA  ARG A 209      53.531  79.196  60.151  1.00  0.00            
ATOM   3203  HA  ARG A 209      53.311  80.086  60.741  1.00  0.00            
ATOM   3204  CB  ARG A 209      54.171  79.786  58.891  1.00  0.00            
ATOM   3205  HB1 ARG A 209      55.181  80.126  59.141  1.00  0.00            
ATOM   3206  HB2 ARG A 209      53.631  80.706  58.651  1.00  0.00            
ATOM   3207  CG  ARG A 209      54.121  78.966  57.611  1.00  0.00            
ATOM   3208  HG1 ARG A 209      53.141  79.076  57.141  1.00  0.00            
ATOM   3209  HG2 ARG A 209      54.291  77.906  57.791  1.00  0.00            
ATOM   3210  CD  ARG A 209      55.131  79.586  56.641  1.00  0.00            
ATOM   3211  HD1 ARG A 209      56.141  79.546  57.051  1.00  0.00            
ATOM   3212  HD2 ARG A 209      54.901  80.626  56.431  1.00  0.00            
ATOM   3213  NE  ARG A 209      55.051  78.906  55.351  1.00  0.00            
ATOM   3214  HE  ARG A 209      54.121  78.706  55.011  1.00  0.00            
ATOM   3215  CZ  ARG A 209      56.071  78.446  54.601  1.00  0.00            
ATOM   3216  NH1 ARG A 209      57.371  78.716  54.801  1.00  0.00            
ATOM   3217 1HH1 ARG A 209      57.631  79.536  55.331  1.00  0.00            
ATOM   3218 2HH1 ARG A 209      58.091  78.236  54.291  1.00  0.00            
ATOM   3219  NH2 ARG A 209      55.781  77.666  53.561  1.00  0.00            
ATOM   3220 1HH2 ARG A 209      55.071  78.036  52.941  1.00  0.00            
ATOM   3221 2HH2 ARG A 209      56.591  77.246  53.131  1.00  0.00            
ATOM   3222  C   ARG A 209      52.211  78.496  59.881  1.00  0.00            
ATOM   3223  O   ARG A 209      51.271  79.146  59.431  1.00  0.00            
ATOM   3224  N   CYS A 210      52.171  77.166  60.001  1.00  0.00            
ATOM   3225  H   CYS A 210      53.051  76.716  60.201  1.00  0.00            
ATOM   3226  CA  CYS A 210      51.001  76.326  59.881  1.00  0.00            
ATOM   3227  HA  CYS A 210      50.231  76.906  59.361  1.00  0.00            
ATOM   3228  CB  CYS A 210      51.301  75.126  58.991  1.00  0.00            
ATOM   3229  HB1 CYS A 210      50.361  74.626  58.771  1.00  0.00            
ATOM   3230  HB2 CYS A 210      51.921  74.406  59.521  1.00  0.00            
ATOM   3231  SG  CYS A 210      52.211  75.546  57.491  1.00  0.00            
ATOM   3232  HG  CYS A 210      53.351  75.946  58.061  1.00  0.00            
ATOM   3233  C   CYS A 210      50.471  75.906  61.251  1.00  0.00            
ATOM   3234  O   CYS A 210      50.681  74.766  61.661  1.00  0.00            
ATOM   3235  N   PRO A 211      49.801  76.776  62.001  1.00  0.00            
ATOM   3236  CD  PRO A 211      49.421  78.126  61.641  1.00  0.00            
ATOM   3237  HD1 PRO A 211      48.941  78.216  60.661  1.00  0.00            
ATOM   3238  HD2 PRO A 211      50.271  78.796  61.741  1.00  0.00            
ATOM   3239  CG  PRO A 211      48.341  78.536  62.641  1.00  0.00            
ATOM   3240  HG1 PRO A 211      47.381  78.316  62.181  1.00  0.00            
ATOM   3241  HG2 PRO A 211      48.351  79.626  62.731  1.00  0.00            
ATOM   3242  CB  PRO A 211      48.741  77.756  63.881  1.00  0.00            
ATOM   3243  HB1 PRO A 211      47.901  77.626  64.571  1.00  0.00            
ATOM   3244  HB2 PRO A 211      49.601  78.216  64.371  1.00  0.00            
ATOM   3245  CA  PRO A 211      49.161  76.426  63.261  1.00  0.00            
ATOM   3246  HA  PRO A 211      49.871  75.986  63.951  1.00  0.00            
ATOM   3247  C   PRO A 211      48.041  75.396  63.311  1.00  0.00            
ATOM   3248  O   PRO A 211      47.721  74.906  64.391  1.00  0.00            
ATOM   3249  N   ASN A 212      47.491  75.046  62.141  1.00  0.00            
ATOM   3250  H   ASN A 212      47.741  75.586  61.321  1.00  0.00            
ATOM   3251  CA  ASN A 212      46.621  73.906  62.021  1.00  0.00            
ATOM   3252  HA  ASN A 212      45.971  73.926  62.901  1.00  0.00            
ATOM   3253  CB  ASN A 212      45.761  74.166  60.791  1.00  0.00            
ATOM   3254  HB1 ASN A 212      46.331  74.056  59.871  1.00  0.00            
ATOM   3255  HB2 ASN A 212      45.431  75.206  60.791  1.00  0.00            
ATOM   3256  CG  ASN A 212      44.531  73.266  60.711  1.00  0.00            
ATOM   3257  OD1 ASN A 212      44.051  72.596  61.611  1.00  0.00            
ATOM   3258  ND2 ASN A 212      43.901  73.236  59.531  1.00  0.00            
ATOM   3259 1HD2 ASN A 212      44.331  73.756  58.771  1.00  0.00            
ATOM   3260 2HD2 ASN A 212      43.171  72.556  59.401  1.00  0.00            
ATOM   3261  C   ASN A 212      47.341  72.566  61.921  1.00  0.00            
ATOM   3262  O   ASN A 212      46.651  71.556  62.021  1.00  0.00            
ATOM   3263  N   LEU A 213      48.671  72.526  61.801  1.00  0.00            
ATOM   3264  H   LEU A 213      49.141  73.406  61.921  1.00  0.00            
ATOM   3265  CA  LEU A 213      49.481  71.336  61.591  1.00  0.00            
ATOM   3266  HA  LEU A 213      49.251  70.906  60.611  1.00  0.00            
ATOM   3267  CB  LEU A 213      50.961  71.716  61.571  1.00  0.00            
ATOM   3268  HB1 LEU A 213      51.171  72.246  62.501  1.00  0.00            
ATOM   3269  HB2 LEU A 213      51.131  72.406  60.741  1.00  0.00            
ATOM   3270  CG  LEU A 213      51.961  70.576  61.441  1.00  0.00            
ATOM   3271  HG  LEU A 213      51.981  69.916  62.301  1.00  0.00            
ATOM   3272  CD1 LEU A 213      51.771  69.696  60.211  1.00  0.00            
ATOM   3273 1HD1 LEU A 213      52.571  68.956  60.201  1.00  0.00            
ATOM   3274 2HD1 LEU A 213      50.841  69.136  60.271  1.00  0.00            
ATOM   3275 3HD1 LEU A 213      51.771  70.226  59.251  1.00  0.00            
ATOM   3276  CD2 LEU A 213      53.371  71.146  61.241  1.00  0.00            
ATOM   3277 1HD2 LEU A 213      54.011  70.266  61.281  1.00  0.00            
ATOM   3278 2HD2 LEU A 213      53.491  71.646  60.281  1.00  0.00            
ATOM   3279 3HD2 LEU A 213      53.631  71.796  62.071  1.00  0.00            
ATOM   3280  C   LEU A 213      49.231  70.226  62.591  1.00  0.00            
ATOM   3281  O   LEU A 213      49.431  70.486  63.781  1.00  0.00            
ATOM   3282  N   LYS A 214      48.941  69.006  62.141  1.00  0.00            
ATOM   3283  H   LYS A 214      48.731  68.896  61.161  1.00  0.00            
ATOM   3284  CA  LYS A 214      48.721  67.836  62.971  1.00  0.00            
ATOM   3285  HA  LYS A 214      48.831  68.056  64.031  1.00  0.00            
ATOM   3286  CB  LYS A 214      47.311  67.286  62.741  1.00  0.00            
ATOM   3287  HB1 LYS A 214      47.071  66.446  63.381  1.00  0.00            
ATOM   3288  HB2 LYS A 214      47.221  66.866  61.741  1.00  0.00            
ATOM   3289  CG  LYS A 214      46.171  68.286  62.921  1.00  0.00            
ATOM   3290  HG1 LYS A 214      45.231  67.746  62.841  1.00  0.00            
ATOM   3291  HG2 LYS A 214      46.231  69.056  62.161  1.00  0.00            
ATOM   3292  CD  LYS A 214      46.221  69.036  64.251  1.00  0.00            
ATOM   3293  HD1 LYS A 214      47.041  69.746  64.281  1.00  0.00            
ATOM   3294  HD2 LYS A 214      46.441  68.286  65.011  1.00  0.00            
ATOM   3295  CE  LYS A 214      44.971  69.806  64.671  1.00  0.00            
ATOM   3296  HE1 LYS A 214      45.231  70.356  65.571  1.00  0.00            
ATOM   3297  HE2 LYS A 214      44.171  69.136  65.001  1.00  0.00            
ATOM   3298  NZ  LYS A 214      44.511  70.606  63.531  1.00  0.00            
ATOM   3299  HZ1 LYS A 214      43.761  71.216  63.811  1.00  0.00            
ATOM   3300  HZ2 LYS A 214      45.281  71.116  63.121  1.00  0.00            
ATOM   3301  HZ3 LYS A 214      44.181  70.016  62.781  1.00  0.00            
ATOM   3302  C   LYS A 214      49.711  66.706  62.761  1.00  0.00            
ATOM   3303  O   LYS A 214      50.241  66.216  63.761  1.00  0.00            
ATOM   3304  N   SER A 215      50.021  66.226  61.551  1.00  0.00            
ATOM   3305  H   SER A 215      49.561  66.616  60.741  1.00  0.00            
ATOM   3306  CA  SER A 215      51.051  65.226  61.351  1.00  0.00            
ATOM   3307  HA  SER A 215      51.281  64.726  62.291  1.00  0.00            
ATOM   3308  CB  SER A 215      50.491  64.196  60.381  1.00  0.00            
ATOM   3309  HB1 SER A 215      50.251  64.656  59.421  1.00  0.00            
ATOM   3310  HB2 SER A 215      49.571  63.756  60.771  1.00  0.00            
ATOM   3311  OG  SER A 215      51.371  63.106  60.221  1.00  0.00            
ATOM   3312  HG  SER A 215      51.071  62.426  60.821  1.00  0.00            
ATOM   3313  C   SER A 215      52.341  65.816  60.801  1.00  0.00            
ATOM   3314  O   SER A 215      52.351  66.416  59.721  1.00  0.00            
ATOM   3315  N   LEU A 216      53.471  65.526  61.431  1.00  0.00            
ATOM   3316  H   LEU A 216      53.421  64.986  62.281  1.00  0.00            
ATOM   3317  CA  LEU A 216      54.811  65.976  61.111  1.00  0.00            
ATOM   3318  HA  LEU A 216      54.821  66.386  60.101  1.00  0.00            
ATOM   3319  CB  LEU A 216      55.231  67.096  62.061  1.00  0.00            
ATOM   3320  HB1 LEU A 216      55.271  66.746  63.091  1.00  0.00            
ATOM   3321  HB2 LEU A 216      54.491  67.896  62.071  1.00  0.00            
ATOM   3322  CG  LEU A 216      56.601  67.706  61.751  1.00  0.00            
ATOM   3323  HG  LEU A 216      57.371  66.936  61.761  1.00  0.00            
ATOM   3324  CD1 LEU A 216      56.631  68.416  60.391  1.00  0.00            
ATOM   3325 1HD1 LEU A 216      57.601  68.896  60.241  1.00  0.00            
ATOM   3326 2HD1 LEU A 216      56.541  67.616  59.661  1.00  0.00            
ATOM   3327 3HD1 LEU A 216      55.751  69.046  60.281  1.00  0.00            
ATOM   3328  CD2 LEU A 216      56.981  68.696  62.841  1.00  0.00            
ATOM   3329 1HD2 LEU A 216      57.981  69.096  62.681  1.00  0.00            
ATOM   3330 2HD2 LEU A 216      56.371  69.596  62.861  1.00  0.00            
ATOM   3331 3HD2 LEU A 216      56.971  68.266  63.841  1.00  0.00            
ATOM   3332  C   LEU A 216      55.721  64.766  61.181  1.00  0.00            
ATOM   3333  O   LEU A 216      56.321  64.376  62.181  1.00  0.00            
ATOM   3334  N   LYS A 217      55.811  64.016  60.081  1.00  0.00            
ATOM   3335  H   LYS A 217      55.321  64.376  59.271  1.00  0.00            
ATOM   3336  CA  LYS A 217      56.471  62.726  60.091  1.00  0.00            
ATOM   3337  HA  LYS A 217      56.851  62.536  61.091  1.00  0.00            
ATOM   3338  CB  LYS A 217      55.461  61.626  59.771  1.00  0.00            
ATOM   3339  HB1 LYS A 217      55.941  60.766  59.311  1.00  0.00            
ATOM   3340  HB2 LYS A 217      54.691  62.036  59.111  1.00  0.00            
ATOM   3341  CG  LYS A 217      54.731  61.076  61.001  1.00  0.00            
ATOM   3342  HG1 LYS A 217      54.301  61.936  61.511  1.00  0.00            
ATOM   3343  HG2 LYS A 217      55.441  60.496  61.591  1.00  0.00            
ATOM   3344  CD  LYS A 217      53.621  60.106  60.641  1.00  0.00            
ATOM   3345  HD1 LYS A 217      53.871  59.386  59.861  1.00  0.00            
ATOM   3346  HD2 LYS A 217      52.791  60.696  60.241  1.00  0.00            
ATOM   3347  CE  LYS A 217      53.121  59.356  61.871  1.00  0.00            
ATOM   3348  HE1 LYS A 217      52.971  60.116  62.641  1.00  0.00            
ATOM   3349  HE2 LYS A 217      53.921  58.696  62.191  1.00  0.00            
ATOM   3350  NZ  LYS A 217      51.871  58.626  61.621  1.00  0.00            
ATOM   3351  HZ1 LYS A 217      51.541  58.106  62.421  1.00  0.00            
ATOM   3352  HZ2 LYS A 217      51.181  59.316  61.381  1.00  0.00            
ATOM   3353  HZ3 LYS A 217      52.081  57.976  60.871  1.00  0.00            
ATOM   3354  C   LYS A 217      57.771  62.766  59.301  1.00  0.00            
ATOM   3355  O   LYS A 217      57.831  62.656  58.071  1.00  0.00            
ATOM   3356  N   LEU A 218      58.881  62.956  60.011  1.00  0.00            
ATOM   3357  H   LEU A 218      58.831  63.016  61.021  1.00  0.00            
ATOM   3358  CA  LEU A 218      60.231  63.166  59.511  1.00  0.00            
ATOM   3359  HA  LEU A 218      60.241  63.606  58.511  1.00  0.00            
ATOM   3360  CB  LEU A 218      60.941  64.206  60.361  1.00  0.00            
ATOM   3361  HB1 LEU A 218      61.831  64.566  59.841  1.00  0.00            
ATOM   3362  HB2 LEU A 218      61.291  63.776  61.301  1.00  0.00            
ATOM   3363  CG  LEU A 218      60.101  65.436  60.681  1.00  0.00            
ATOM   3364  HG  LEU A 218      59.171  65.106  61.151  1.00  0.00            
ATOM   3365  CD1 LEU A 218      60.821  66.416  61.611  1.00  0.00            
ATOM   3366 1HD1 LEU A 218      60.141  67.186  61.991  1.00  0.00            
ATOM   3367 2HD1 LEU A 218      61.211  65.896  62.481  1.00  0.00            
ATOM   3368 3HD1 LEU A 218      61.671  66.886  61.111  1.00  0.00            
ATOM   3369  CD2 LEU A 218      59.721  66.206  59.421  1.00  0.00            
ATOM   3370 1HD2 LEU A 218      59.231  67.126  59.741  1.00  0.00            
ATOM   3371 2HD2 LEU A 218      60.621  66.396  58.831  1.00  0.00            
ATOM   3372 3HD2 LEU A 218      59.081  65.556  58.811  1.00  0.00            
ATOM   3373  C   LEU A 218      61.001  61.876  59.251  1.00  0.00            
ATOM   3374  O   LEU A 218      60.451  60.776  59.201  1.00  0.00            
ATOM   3375  N   ASN A 219      62.311  62.006  59.021  1.00  0.00            
ATOM   3376  H   ASN A 219      62.701  62.926  59.141  1.00  0.00            
ATOM   3377  CA  ASN A 219      63.081  61.106  58.191  1.00  0.00            
ATOM   3378  HA  ASN A 219      62.751  60.076  58.321  1.00  0.00            
ATOM   3379  CB  ASN A 219      62.861  61.576  56.761  1.00  0.00            
ATOM   3380  HB1 ASN A 219      61.821  61.406  56.501  1.00  0.00            
ATOM   3381  HB2 ASN A 219      63.491  60.996  56.091  1.00  0.00            
ATOM   3382  CG  ASN A 219      63.151  63.016  56.351  1.00  0.00            
ATOM   3383  OD1 ASN A 219      62.661  63.986  56.931  1.00  0.00            
ATOM   3384  ND2 ASN A 219      64.061  63.196  55.391  1.00  0.00            
ATOM   3385 1HD2 ASN A 219      64.621  62.396  55.121  1.00  0.00            
ATOM   3386 2HD2 ASN A 219      64.511  64.096  55.421  1.00  0.00            
ATOM   3387  C   ASN A 219      64.541  61.196  58.641  1.00  0.00            
ATOM   3388  O   ASN A 219      64.911  62.036  59.451  1.00  0.00            
ATOM   3389  N   ARG A 220      65.341  60.296  58.071  1.00  0.00            
ATOM   3390  H   ARG A 220      64.901  59.696  57.381  1.00  0.00            
ATOM   3391  CA  ARG A 220      66.601  59.846  58.631  1.00  0.00            
ATOM   3392  HA  ARG A 220      66.341  59.346  59.561  1.00  0.00            
ATOM   3393  CB  ARG A 220      67.331  58.926  57.651  1.00  0.00            
ATOM   3394  HB1 ARG A 220      67.581  59.456  56.731  1.00  0.00            
ATOM   3395  HB2 ARG A 220      66.671  58.096  57.401  1.00  0.00            
ATOM   3396  CG  ARG A 220      68.621  58.356  58.241  1.00  0.00            
ATOM   3397  HG1 ARG A 220      68.441  57.876  59.201  1.00  0.00            
ATOM   3398  HG2 ARG A 220      69.381  59.126  58.311  1.00  0.00            
ATOM   3399  CD  ARG A 220      69.201  57.266  57.341  1.00  0.00            
ATOM   3400  HD1 ARG A 220      69.461  57.646  56.351  1.00  0.00            
ATOM   3401  HD2 ARG A 220      68.411  56.546  57.161  1.00  0.00            
ATOM   3402  NE  ARG A 220      70.301  56.596  58.041  1.00  0.00            
ATOM   3403  HE  ARG A 220      70.071  56.236  58.951  1.00  0.00            
ATOM   3404  CZ  ARG A 220      71.611  56.706  57.761  1.00  0.00            
ATOM   3405  NH1 ARG A 220      72.151  57.116  56.611  1.00  0.00            
ATOM   3406 1HH1 ARG A 220      71.561  57.306  55.811  1.00  0.00            
ATOM   3407 2HH1 ARG A 220      73.151  57.266  56.531  1.00  0.00            
ATOM   3408  NH2 ARG A 220      72.501  56.296  58.671  1.00  0.00            
ATOM   3409 1HH2 ARG A 220      72.191  56.016  59.591  1.00  0.00            
ATOM   3410 2HH2 ARG A 220      73.501  56.276  58.511  1.00  0.00            
ATOM   3411  C   ARG A 220      67.591  60.926  59.021  1.00  0.00            
ATOM   3412  O   ARG A 220      68.281  60.646  59.991  1.00  0.00            
ATOM   3413  N   ALA A 221      67.721  62.096  58.381  1.00  0.00            
ATOM   3414  H   ALA A 221      67.111  62.336  57.611  1.00  0.00            
ATOM   3415  CA  ALA A 221      68.791  63.046  58.621  1.00  0.00            
ATOM   3416  HA  ALA A 221      69.511  62.586  59.291  1.00  0.00            
ATOM   3417  CB  ALA A 221      69.631  63.216  57.361  1.00  0.00            
ATOM   3418  HB1 ALA A 221      70.511  63.816  57.571  1.00  0.00            
ATOM   3419  HB2 ALA A 221      70.031  62.246  57.061  1.00  0.00            
ATOM   3420  HB3 ALA A 221      68.961  63.556  56.571  1.00  0.00            
ATOM   3421  C   ALA A 221      68.401  64.316  59.371  1.00  0.00            
ATOM   3422  O   ALA A 221      69.271  65.166  59.541  1.00  0.00            
ATOM   3423  N   VAL A 222      67.131  64.496  59.741  1.00  0.00            
ATOM   3424  H   VAL A 222      66.471  63.806  59.411  1.00  0.00            
ATOM   3425  CA  VAL A 222      66.701  65.536  60.651  1.00  0.00            
ATOM   3426  HA  VAL A 222      67.201  66.466  60.351  1.00  0.00            
ATOM   3427  CB  VAL A 222      65.211  65.826  60.601  1.00  0.00            
ATOM   3428  HB  VAL A 222      64.631  65.036  61.081  1.00  0.00            
ATOM   3429  CG1 VAL A 222      64.881  67.066  61.441  1.00  0.00            
ATOM   3430 1HG1 VAL A 222      63.801  67.216  61.501  1.00  0.00            
ATOM   3431 2HG1 VAL A 222      65.271  66.876  62.441  1.00  0.00            
ATOM   3432 3HG1 VAL A 222      65.351  67.936  60.991  1.00  0.00            
ATOM   3433  CG2 VAL A 222      64.671  66.106  59.201  1.00  0.00            
ATOM   3434 1HG2 VAL A 222      63.601  66.306  59.181  1.00  0.00            
ATOM   3435 2HG2 VAL A 222      65.211  66.926  58.721  1.00  0.00            
ATOM   3436 3HG2 VAL A 222      64.761  65.236  58.541  1.00  0.00            
ATOM   3437  C   VAL A 222      67.101  65.096  62.051  1.00  0.00            
ATOM   3438  O   VAL A 222      66.611  64.076  62.521  1.00  0.00            
ATOM   3439  N   PRO A 223      68.021  65.786  62.731  1.00  0.00            
ATOM   3440  CD  PRO A 223      68.791  66.906  62.231  1.00  0.00            
ATOM   3441  HD1 PRO A 223      68.211  67.776  61.941  1.00  0.00            
ATOM   3442  HD2 PRO A 223      69.421  66.536  61.421  1.00  0.00            
ATOM   3443  CG  PRO A 223      69.771  67.246  63.351  1.00  0.00            
ATOM   3444  HG1 PRO A 223      69.241  67.916  64.041  1.00  0.00            
ATOM   3445  HG2 PRO A 223      70.671  67.666  62.901  1.00  0.00            
ATOM   3446  CB  PRO A 223      69.991  65.926  64.071  1.00  0.00            
ATOM   3447  HB1 PRO A 223      70.291  66.136  65.101  1.00  0.00            
ATOM   3448  HB2 PRO A 223      70.711  65.316  63.521  1.00  0.00            
ATOM   3449  CA  PRO A 223      68.611  65.296  63.961  1.00  0.00            
ATOM   3450  HA  PRO A 223      68.721  64.216  63.851  1.00  0.00            
ATOM   3451  C   PRO A 223      67.791  65.566  65.211  1.00  0.00            
ATOM   3452  O   PRO A 223      66.971  66.476  65.331  1.00  0.00            
ATOM   3453  N   LEU A 224      68.071  64.756  66.221  1.00  0.00            
ATOM   3454  H   LEU A 224      68.721  64.016  65.991  1.00  0.00            
ATOM   3455  CA  LEU A 224      67.351  64.616  67.471  1.00  0.00            
ATOM   3456  HA  LEU A 224      66.411  64.096  67.281  1.00  0.00            
ATOM   3457  CB  LEU A 224      68.241  63.816  68.421  1.00  0.00            
ATOM   3458  HB1 LEU A 224      69.171  64.356  68.591  1.00  0.00            
ATOM   3459  HB2 LEU A 224      68.611  62.896  67.981  1.00  0.00            
ATOM   3460  CG  LEU A 224      67.621  63.486  69.781  1.00  0.00            
ATOM   3461  HG  LEU A 224      67.471  64.376  70.381  1.00  0.00            
ATOM   3462  CD1 LEU A 224      66.331  62.706  69.591  1.00  0.00            
ATOM   3463 1HD1 LEU A 224      66.001  62.386  70.581  1.00  0.00            
ATOM   3464 2HD1 LEU A 224      65.601  63.366  69.121  1.00  0.00            
ATOM   3465 3HD1 LEU A 224      66.551  61.816  68.991  1.00  0.00            
ATOM   3466  CD2 LEU A 224      68.621  62.636  70.561  1.00  0.00            
ATOM   3467 1HD2 LEU A 224      68.251  62.476  71.571  1.00  0.00            
ATOM   3468 2HD2 LEU A 224      68.631  61.646  70.101  1.00  0.00            
ATOM   3469 3HD2 LEU A 224      69.651  62.996  70.531  1.00  0.00            
ATOM   3470  C   LEU A 224      66.921  65.886  68.191  1.00  0.00            
ATOM   3471  O   LEU A 224      65.821  65.976  68.741  1.00  0.00            
ATOM   3472  N   GLU A 225      67.811  66.876  68.251  1.00  0.00            
ATOM   3473  H   GLU A 225      68.711  66.726  67.831  1.00  0.00            
ATOM   3474  CA  GLU A 225      67.581  68.166  68.891  1.00  0.00            
ATOM   3475  HA  GLU A 225      66.881  67.996  69.701  1.00  0.00            
ATOM   3476  CB  GLU A 225      68.811  68.626  69.661  1.00  0.00            
ATOM   3477  HB1 GLU A 225      68.731  68.136  70.631  1.00  0.00            
ATOM   3478  HB2 GLU A 225      68.721  69.676  69.931  1.00  0.00            
ATOM   3479  CG  GLU A 225      70.201  68.386  69.081  1.00  0.00            
ATOM   3480  HG1 GLU A 225      70.381  67.316  68.941  1.00  0.00            
ATOM   3481  HG2 GLU A 225      70.891  68.806  69.821  1.00  0.00            
ATOM   3482  CD  GLU A 225      70.291  69.046  67.721  1.00  0.00            
ATOM   3483  OE1 GLU A 225      69.991  68.426  66.681  1.00  0.00            
ATOM   3484  OE2 GLU A 225      70.621  70.256  67.751  1.00  0.00            
ATOM   3485  C   GLU A 225      66.881  69.176  68.001  1.00  0.00            
ATOM   3486  O   GLU A 225      66.031  69.906  68.521  1.00  0.00            
ATOM   3487  N   LYS A 226      67.001  69.076  66.671  1.00  0.00            
ATOM   3488  H   LYS A 226      67.731  68.486  66.311  1.00  0.00            
ATOM   3489  CA  LYS A 226      66.091  69.716  65.751  1.00  0.00            
ATOM   3490  HA  LYS A 226      66.111  70.786  65.971  1.00  0.00            
ATOM   3491  CB  LYS A 226      66.641  69.646  64.321  1.00  0.00            
ATOM   3492  HB1 LYS A 226      65.921  70.076  63.631  1.00  0.00            
ATOM   3493  HB2 LYS A 226      66.651  68.626  63.941  1.00  0.00            
ATOM   3494  CG  LYS A 226      68.001  70.306  64.081  1.00  0.00            
ATOM   3495  HG1 LYS A 226      68.161  70.186  63.011  1.00  0.00            
ATOM   3496  HG2 LYS A 226      68.811  69.876  64.661  1.00  0.00            
ATOM   3497  CD  LYS A 226      67.961  71.816  64.311  1.00  0.00            
ATOM   3498  HD1 LYS A 226      66.961  72.166  64.061  1.00  0.00            
ATOM   3499  HD2 LYS A 226      68.581  72.336  63.591  1.00  0.00            
ATOM   3500  CE  LYS A 226      68.231  72.326  65.721  1.00  0.00            
ATOM   3501  HE1 LYS A 226      67.511  71.866  66.401  1.00  0.00            
ATOM   3502  HE2 LYS A 226      68.001  73.386  65.821  1.00  0.00            
ATOM   3503  NZ  LYS A 226      69.631  72.156  66.161  1.00  0.00            
ATOM   3504  HZ1 LYS A 226      69.841  72.646  67.011  1.00  0.00            
ATOM   3505  HZ2 LYS A 226      69.781  71.156  66.241  1.00  0.00            
ATOM   3506  HZ3 LYS A 226      70.301  72.536  65.511  1.00  0.00            
ATOM   3507  C   LYS A 226      64.661  69.206  65.891  1.00  0.00            
ATOM   3508  O   LYS A 226      63.731  69.986  65.711  1.00  0.00            
ATOM   3509  N   LEU A 227      64.501  67.936  66.271  1.00  0.00            
ATOM   3510  H   LEU A 227      65.301  67.326  66.341  1.00  0.00            
ATOM   3511  CA  LEU A 227      63.151  67.446  66.491  1.00  0.00            
ATOM   3512  HA  LEU A 227      62.601  67.606  65.571  1.00  0.00            
ATOM   3513  CB  LEU A 227      63.171  65.946  66.761  1.00  0.00            
ATOM   3514  HB1 LEU A 227      62.141  65.636  66.921  1.00  0.00            
ATOM   3515  HB2 LEU A 227      63.661  65.726  67.711  1.00  0.00            
ATOM   3516  CG  LEU A 227      63.771  65.066  65.661  1.00  0.00            
ATOM   3517  HG  LEU A 227      64.801  65.316  65.421  1.00  0.00            
ATOM   3518  CD1 LEU A 227      63.741  63.626  66.151  1.00  0.00            
ATOM   3519 1HD1 LEU A 227      64.331  63.006  65.481  1.00  0.00            
ATOM   3520 2HD1 LEU A 227      64.161  63.636  67.161  1.00  0.00            
ATOM   3521 3HD1 LEU A 227      62.731  63.226  66.231  1.00  0.00            
ATOM   3522  CD2 LEU A 227      62.991  65.126  64.351  1.00  0.00            
ATOM   3523 1HD2 LEU A 227      63.411  64.466  63.591  1.00  0.00            
ATOM   3524 2HD2 LEU A 227      61.971  64.786  64.511  1.00  0.00            
ATOM   3525 3HD2 LEU A 227      62.971  66.136  63.941  1.00  0.00            
ATOM   3526  C   LEU A 227      62.441  68.126  67.651  1.00  0.00            
ATOM   3527  O   LEU A 227      61.271  68.506  67.561  1.00  0.00            
ATOM   3528  N   ALA A 228      63.171  68.466  68.711  1.00  0.00            
ATOM   3529  H   ALA A 228      64.141  68.186  68.731  1.00  0.00            
ATOM   3530  CA  ALA A 228      62.721  69.206  69.871  1.00  0.00            
ATOM   3531  HA  ALA A 228      61.731  68.896  70.211  1.00  0.00            
ATOM   3532  CB  ALA A 228      63.711  69.036  71.021  1.00  0.00            
ATOM   3533  HB1 ALA A 228      63.361  69.666  71.831  1.00  0.00            
ATOM   3534  HB2 ALA A 228      63.811  68.006  71.361  1.00  0.00            
ATOM   3535  HB3 ALA A 228      64.671  69.316  70.601  1.00  0.00            
ATOM   3536  C   ALA A 228      62.511  70.656  69.471  1.00  0.00            
ATOM   3537  O   ALA A 228      61.521  71.226  69.911  1.00  0.00            
ATOM   3538  N   THR A 229      63.361  71.276  68.641  1.00  0.00            
ATOM   3539  H   THR A 229      64.271  70.896  68.421  1.00  0.00            
ATOM   3540  CA  THR A 229      63.171  72.636  68.171  1.00  0.00            
ATOM   3541  HA  THR A 229      63.081  73.336  68.991  1.00  0.00            
ATOM   3542  CB  THR A 229      64.291  72.986  67.191  1.00  0.00            
ATOM   3543  HB  THR A 229      64.121  72.456  66.251  1.00  0.00            
ATOM   3544  CG2 THR A 229      64.241  74.476  66.841  1.00  0.00            
ATOM   3545 1HG2 THR A 229      65.181  74.836  66.421  1.00  0.00            
ATOM   3546 2HG2 THR A 229      63.511  74.656  66.051  1.00  0.00            
ATOM   3547 3HG2 THR A 229      64.051  75.066  67.741  1.00  0.00            
ATOM   3548  OG1 THR A 229      65.571  72.646  67.661  1.00  0.00            
ATOM   3549  HG1 THR A 229      65.891  73.406  68.161  1.00  0.00            
ATOM   3550  C   THR A 229      61.821  72.736  67.491  1.00  0.00            
ATOM   3551  O   THR A 229      61.041  73.626  67.831  1.00  0.00            
ATOM   3552  N   LEU A 230      61.511  71.856  66.521  1.00  0.00            
ATOM   3553  H   LEU A 230      62.161  71.096  66.391  1.00  0.00            
ATOM   3554  CA  LEU A 230      60.281  71.856  65.751  1.00  0.00            
ATOM   3555  HA  LEU A 230      60.131  72.846  65.311  1.00  0.00            
ATOM   3556  CB  LEU A 230      60.411  70.816  64.641  1.00  0.00            
ATOM   3557  HB1 LEU A 230      59.511  70.666  64.041  1.00  0.00            
ATOM   3558  HB2 LEU A 230      60.711  69.906  65.161  1.00  0.00            
ATOM   3559  CG  LEU A 230      61.511  71.096  63.631  1.00  0.00            
ATOM   3560  HG  LEU A 230      62.431  71.386  64.131  1.00  0.00            
ATOM   3561  CD1 LEU A 230      61.701  69.866  62.741  1.00  0.00            
ATOM   3562 1HD1 LEU A 230      62.471  70.136  62.011  1.00  0.00            
ATOM   3563 2HD1 LEU A 230      62.051  69.006  63.311  1.00  0.00            
ATOM   3564 3HD1 LEU A 230      60.791  69.656  62.181  1.00  0.00            
ATOM   3565  CD2 LEU A 230      61.111  72.286  62.771  1.00  0.00            
ATOM   3566 1HD2 LEU A 230      61.751  72.426  61.901  1.00  0.00            
ATOM   3567 2HD2 LEU A 230      60.121  72.166  62.331  1.00  0.00            
ATOM   3568 3HD2 LEU A 230      61.281  73.196  63.351  1.00  0.00            
ATOM   3569  C   LEU A 230      59.041  71.596  66.591  1.00  0.00            
ATOM   3570  O   LEU A 230      58.031  72.276  66.431  1.00  0.00            
ATOM   3571  N   LEU A 231      59.131  70.646  67.521  1.00  0.00            
ATOM   3572  H   LEU A 231      59.961  70.076  67.521  1.00  0.00            
ATOM   3573  CA  LEU A 231      58.121  70.446  68.541  1.00  0.00            
ATOM   3574  HA  LEU A 231      57.211  70.126  68.021  1.00  0.00            
ATOM   3575  CB  LEU A 231      58.541  69.306  69.471  1.00  0.00            
ATOM   3576  HB1 LEU A 231      57.951  69.376  70.391  1.00  0.00            
ATOM   3577  HB2 LEU A 231      59.581  69.506  69.711  1.00  0.00            
ATOM   3578  CG  LEU A 231      58.381  67.876  68.971  1.00  0.00            
ATOM   3579  HG  LEU A 231      58.801  67.746  67.971  1.00  0.00            
ATOM   3580  CD1 LEU A 231      59.071  66.926  69.941  1.00  0.00            
ATOM   3581 1HD1 LEU A 231      58.761  65.896  69.751  1.00  0.00            
ATOM   3582 2HD1 LEU A 231      60.151  67.026  69.861  1.00  0.00            
ATOM   3583 3HD1 LEU A 231      58.711  67.216  70.931  1.00  0.00            
ATOM   3584  CD2 LEU A 231      56.921  67.446  68.861  1.00  0.00            
ATOM   3585 1HD2 LEU A 231      56.871  66.396  68.561  1.00  0.00            
ATOM   3586 2HD2 LEU A 231      56.421  67.476  69.831  1.00  0.00            
ATOM   3587 3HD2 LEU A 231      56.411  68.066  68.121  1.00  0.00            
ATOM   3588  C   LEU A 231      57.791  71.726  69.291  1.00  0.00            
ATOM   3589  O   LEU A 231      56.621  72.016  69.511  1.00  0.00            
ATOM   3590  N   GLN A 232      58.801  72.526  69.621  1.00  0.00            
ATOM   3591  H   GLN A 232      59.741  72.256  69.351  1.00  0.00            
ATOM   3592  CA  GLN A 232      58.661  73.796  70.301  1.00  0.00            
ATOM   3593  HA  GLN A 232      57.821  73.666  70.981  1.00  0.00            
ATOM   3594  CB  GLN A 232      59.931  74.046  71.101  1.00  0.00            
ATOM   3595  HB1 GLN A 232      59.961  75.086  71.431  1.00  0.00            
ATOM   3596  HB2 GLN A 232      60.811  73.946  70.461  1.00  0.00            
ATOM   3597  CG  GLN A 232      60.221  73.136  72.291  1.00  0.00            
ATOM   3598  HG1 GLN A 232      61.271  73.206  72.581  1.00  0.00            
ATOM   3599  HG2 GLN A 232      60.021  72.106  72.011  1.00  0.00            
ATOM   3600  CD  GLN A 232      59.431  73.516  73.531  1.00  0.00            
ATOM   3601  OE1 GLN A 232      59.711  74.456  74.271  1.00  0.00            
ATOM   3602  NE2 GLN A 232      58.291  72.846  73.741  1.00  0.00            
ATOM   3603 1HE2 GLN A 232      57.981  72.076  73.171  1.00  0.00            
ATOM   3604 2HE2 GLN A 232      57.871  73.026  74.641  1.00  0.00            
ATOM   3605  C   GLN A 232      58.221  74.926  69.371  1.00  0.00            
ATOM   3606  O   GLN A 232      58.521  76.096  69.591  1.00  0.00            
ATOM   3607  N   ARG A 233      57.331  74.636  68.421  1.00  0.00            
ATOM   3608  H   ARG A 233      57.241  73.646  68.231  1.00  0.00            
ATOM   3609  CA  ARG A 233      56.601  75.556  67.571  1.00  0.00            
ATOM   3610  HA  ARG A 233      56.591  76.566  67.971  1.00  0.00            
ATOM   3611  CB  ARG A 233      57.161  75.526  66.151  1.00  0.00            
ATOM   3612  HB1 ARG A 233      56.631  76.226  65.501  1.00  0.00            
ATOM   3613  HB2 ARG A 233      56.911  74.556  65.721  1.00  0.00            
ATOM   3614  CG  ARG A 233      58.661  75.736  66.031  1.00  0.00            
ATOM   3615  HG1 ARG A 233      59.001  75.566  65.011  1.00  0.00            
ATOM   3616  HG2 ARG A 233      59.181  74.986  66.631  1.00  0.00            
ATOM   3617  CD  ARG A 233      59.131  77.126  66.461  1.00  0.00            
ATOM   3618  HD1 ARG A 233      58.851  77.326  67.491  1.00  0.00            
ATOM   3619  HD2 ARG A 233      58.701  77.876  65.801  1.00  0.00            
ATOM   3620  NE  ARG A 233      60.581  77.226  66.321  1.00  0.00            
ATOM   3621  HE  ARG A 233      60.851  77.146  65.351  1.00  0.00            
ATOM   3622  CZ  ARG A 233      61.521  77.056  67.271  1.00  0.00            
ATOM   3623  NH1 ARG A 233      61.291  76.676  68.531  1.00  0.00            
ATOM   3624 1HH1 ARG A 233      60.381  76.266  68.701  1.00  0.00            
ATOM   3625 2HH1 ARG A 233      62.101  76.556  69.121  1.00  0.00            
ATOM   3626  NH2 ARG A 233      62.761  77.366  66.871  1.00  0.00            
ATOM   3627 1HH2 ARG A 233      62.871  77.546  65.881  1.00  0.00            
ATOM   3628 2HH2 ARG A 233      63.541  77.366  67.511  1.00  0.00            
ATOM   3629  C   ARG A 233      55.151  75.126  67.411  1.00  0.00            
ATOM   3630  O   ARG A 233      54.301  75.986  67.191  1.00  0.00            
ATOM   3631  N   ALA A 234      54.841  73.826  67.521  1.00  0.00            
ATOM   3632  H   ALA A 234      55.521  73.126  67.781  1.00  0.00            
ATOM   3633  CA  ALA A 234      53.581  73.236  67.121  1.00  0.00            
ATOM   3634  HA  ALA A 234      52.891  74.036  66.841  1.00  0.00            
ATOM   3635  CB  ALA A 234      53.821  72.376  65.881  1.00  0.00            
ATOM   3636  HB1 ALA A 234      52.911  71.826  65.631  1.00  0.00            
ATOM   3637  HB2 ALA A 234      54.021  73.076  65.071  1.00  0.00            
ATOM   3638  HB3 ALA A 234      54.611  71.636  66.001  1.00  0.00            
ATOM   3639  C   ALA A 234      52.991  72.426  68.271  1.00  0.00            
ATOM   3640  O   ALA A 234      52.891  71.206  68.191  1.00  0.00            
ATOM   3641  N   PRO A 235      52.581  73.066  69.371  1.00  0.00            
ATOM   3642  CD  PRO A 235      52.411  74.486  69.571  1.00  0.00            
ATOM   3643  HD1 PRO A 235      51.861  74.866  68.711  1.00  0.00            
ATOM   3644  HD2 PRO A 235      53.341  75.026  69.761  1.00  0.00            
ATOM   3645  CG  PRO A 235      51.511  74.686  70.791  1.00  0.00            
ATOM   3646  HG1 PRO A 235      50.461  74.596  70.501  1.00  0.00            
ATOM   3647  HG2 PRO A 235      51.781  75.596  71.321  1.00  0.00            
ATOM   3648  CB  PRO A 235      51.881  73.456  71.611  1.00  0.00            
ATOM   3649  HB1 PRO A 235      51.061  73.256  72.301  1.00  0.00            
ATOM   3650  HB2 PRO A 235      52.871  73.486  72.071  1.00  0.00            
ATOM   3651  CA  PRO A 235      52.011  72.396  70.521  1.00  0.00            
ATOM   3652  HA  PRO A 235      52.701  71.646  70.911  1.00  0.00            
ATOM   3653  C   PRO A 235      50.691  71.686  70.241  1.00  0.00            
ATOM   3654  O   PRO A 235      50.291  70.876  71.071  1.00  0.00            
ATOM   3655  N   GLN A 236      50.021  71.866  69.101  1.00  0.00            
ATOM   3656  H   GLN A 236      50.341  72.646  68.531  1.00  0.00            
ATOM   3657  CA  GLN A 236      48.891  71.096  68.641  1.00  0.00            
ATOM   3658  HA  GLN A 236      48.321  70.886  69.541  1.00  0.00            
ATOM   3659  CB  GLN A 236      47.991  72.046  67.841  1.00  0.00            
ATOM   3660  HB1 GLN A 236      47.861  73.006  68.331  1.00  0.00            
ATOM   3661  HB2 GLN A 236      46.991  71.606  67.831  1.00  0.00            
ATOM   3662  CG  GLN A 236      48.431  72.206  66.391  1.00  0.00            
ATOM   3663  HG1 GLN A 236      47.601  72.686  65.861  1.00  0.00            
ATOM   3664  HG2 GLN A 236      48.491  71.236  65.901  1.00  0.00            
ATOM   3665  CD  GLN A 236      49.671  73.046  66.131  1.00  0.00            
ATOM   3666  OE1 GLN A 236      50.111  73.886  66.921  1.00  0.00            
ATOM   3667  NE2 GLN A 236      50.371  72.806  65.021  1.00  0.00            
ATOM   3668 1HE2 GLN A 236      49.981  72.086  64.431  1.00  0.00            
ATOM   3669 2HE2 GLN A 236      51.141  73.406  64.771  1.00  0.00            
ATOM   3670  C   GLN A 236      49.191  69.786  67.921  1.00  0.00            
ATOM   3671  O   GLN A 236      48.211  69.216  67.441  1.00  0.00            
ATOM   3672  N   LEU A 237      50.441  69.416  67.671  1.00  0.00            
ATOM   3673  H   LEU A 237      51.181  69.956  68.101  1.00  0.00            
ATOM   3674  CA  LEU A 237      50.791  68.316  66.801  1.00  0.00            
ATOM   3675  HA  LEU A 237      50.431  68.576  65.801  1.00  0.00            
ATOM   3676  CB  LEU A 237      52.311  68.236  66.791  1.00  0.00            
ATOM   3677  HB1 LEU A 237      52.631  67.846  67.761  1.00  0.00            
ATOM   3678  HB2 LEU A 237      52.671  69.266  66.691  1.00  0.00            
ATOM   3679  CG  LEU A 237      52.881  67.396  65.661  1.00  0.00            
ATOM   3680  HG  LEU A 237      52.531  66.366  65.601  1.00  0.00            
ATOM   3681  CD1 LEU A 237      52.711  68.086  64.311  1.00  0.00            
ATOM   3682 1HD1 LEU A 237      52.951  67.406  63.501  1.00  0.00            
ATOM   3683 2HD1 LEU A 237      51.661  68.336  64.181  1.00  0.00            
ATOM   3684 3HD1 LEU A 237      53.311  68.996  64.251  1.00  0.00            
ATOM   3685  CD2 LEU A 237      54.381  67.236  65.911  1.00  0.00            
ATOM   3686 1HD2 LEU A 237      54.751  66.466  65.231  1.00  0.00            
ATOM   3687 2HD2 LEU A 237      54.881  68.186  65.731  1.00  0.00            
ATOM   3688 3HD2 LEU A 237      54.541  66.896  66.931  1.00  0.00            
ATOM   3689  C   LEU A 237      50.131  67.026  67.281  1.00  0.00            
ATOM   3690  O   LEU A 237      50.141  66.706  68.471  1.00  0.00            
ATOM   3691  N   GLU A 238      49.541  66.276  66.351  1.00  0.00            
ATOM   3692  H   GLU A 238      49.431  66.546  65.381  1.00  0.00            
ATOM   3693  CA  GLU A 238      48.981  64.976  66.681  1.00  0.00            
ATOM   3694  HA  GLU A 238      48.731  64.906  67.741  1.00  0.00            
ATOM   3695  CB  GLU A 238      47.641  64.806  65.961  1.00  0.00            
ATOM   3696  HB1 GLU A 238      47.341  63.766  66.041  1.00  0.00            
ATOM   3697  HB2 GLU A 238      47.641  65.066  64.901  1.00  0.00            
ATOM   3698  CG  GLU A 238      46.561  65.646  66.631  1.00  0.00            
ATOM   3699  HG1 GLU A 238      46.661  66.726  66.481  1.00  0.00            
ATOM   3700  HG2 GLU A 238      46.531  65.456  67.701  1.00  0.00            
ATOM   3701  CD  GLU A 238      45.221  65.246  66.041  1.00  0.00            
ATOM   3702  OE1 GLU A 238      44.391  64.666  66.781  1.00  0.00            
ATOM   3703  OE2 GLU A 238      44.941  65.536  64.851  1.00  0.00            
ATOM   3704  C   GLU A 238      49.901  63.796  66.411  1.00  0.00            
ATOM   3705  O   GLU A 238      49.751  62.706  66.951  1.00  0.00            
ATOM   3706  N   GLU A 239      50.871  64.016  65.521  1.00  0.00            
ATOM   3707  H   GLU A 239      50.901  64.906  65.041  1.00  0.00            
ATOM   3708  CA  GLU A 239      51.801  62.976  65.121  1.00  0.00            
ATOM   3709  HA  GLU A 239      51.901  62.296  65.961  1.00  0.00            
ATOM   3710  CB  GLU A 239      51.331  62.216  63.881  1.00  0.00            
ATOM   3711  HB1 GLU A 239      51.771  61.216  63.921  1.00  0.00            
ATOM   3712  HB2 GLU A 239      51.741  62.696  62.991  1.00  0.00            
ATOM   3713  CG  GLU A 239      49.861  61.876  63.661  1.00  0.00            
ATOM   3714  HG1 GLU A 239      49.291  62.796  63.511  1.00  0.00            
ATOM   3715  HG2 GLU A 239      49.461  61.386  64.551  1.00  0.00            
ATOM   3716  CD  GLU A 239      49.701  60.896  62.511  1.00  0.00            
ATOM   3717  OE1 GLU A 239      48.841  59.986  62.531  1.00  0.00            
ATOM   3718  OE2 GLU A 239      50.501  61.006  61.561  1.00  0.00            
ATOM   3719  C   GLU A 239      53.201  63.546  64.911  1.00  0.00            
ATOM   3720  O   GLU A 239      53.311  64.356  63.991  1.00  0.00            
ATOM   3721  N   LEU A 240      54.231  63.086  65.621  1.00  0.00            
ATOM   3722  H   LEU A 240      54.061  62.446  66.381  1.00  0.00            
ATOM   3723  CA  LEU A 240      55.611  63.316  65.271  1.00  0.00            
ATOM   3724  HA  LEU A 240      55.591  64.046  64.461  1.00  0.00            
ATOM   3725  CB  LEU A 240      56.391  63.936  66.431  1.00  0.00            
ATOM   3726  HB1 LEU A 240      56.251  63.346  67.331  1.00  0.00            
ATOM   3727  HB2 LEU A 240      55.981  64.936  66.591  1.00  0.00            
ATOM   3728  CG  LEU A 240      57.861  64.126  66.071  1.00  0.00            
ATOM   3729  HG  LEU A 240      58.321  63.176  65.781  1.00  0.00            
ATOM   3730  CD1 LEU A 240      58.161  65.166  65.001  1.00  0.00            
ATOM   3731 1HD1 LEU A 240      59.171  65.556  65.091  1.00  0.00            
ATOM   3732 2HD1 LEU A 240      58.071  64.716  64.011  1.00  0.00            
ATOM   3733 3HD1 LEU A 240      57.411  65.946  65.131  1.00  0.00            
ATOM   3734  CD2 LEU A 240      58.791  64.446  67.241  1.00  0.00            
ATOM   3735 1HD2 LEU A 240      59.851  64.376  66.981  1.00  0.00            
ATOM   3736 2HD2 LEU A 240      58.591  65.496  67.461  1.00  0.00            
ATOM   3737 3HD2 LEU A 240      58.601  63.706  68.021  1.00  0.00            
ATOM   3738  C   LEU A 240      56.201  62.006  64.771  1.00  0.00            
ATOM   3739  O   LEU A 240      56.341  61.046  65.531  1.00  0.00            
ATOM   3740  N   GLY A 241      56.651  61.996  63.511  1.00  0.00            
ATOM   3741  H   GLY A 241      56.541  62.846  62.971  1.00  0.00            
ATOM   3742  CA  GLY A 241      57.631  61.006  63.121  1.00  0.00            
ATOM   3743  HA1 GLY A 241      57.491  60.696  62.081  1.00  0.00            
ATOM   3744  HA2 GLY A 241      57.531  60.106  63.731  1.00  0.00            
ATOM   3745  C   GLY A 241      59.001  61.606  63.381  1.00  0.00            
ATOM   3746  O   GLY A 241      59.361  62.626  62.791  1.00  0.00            
ATOM   3747  N   THR A 242      59.731  60.956  64.291  1.00  0.00            
ATOM   3748  H   THR A 242      59.321  60.126  64.701  1.00  0.00            
ATOM   3749  CA  THR A 242      61.101  61.286  64.631  1.00  0.00            
ATOM   3750  HA  THR A 242      61.111  62.376  64.681  1.00  0.00            
ATOM   3751  CB  THR A 242      61.601  60.646  65.921  1.00  0.00            
ATOM   3752  HB  THR A 242      62.581  61.036  66.191  1.00  0.00            
ATOM   3753  CG2 THR A 242      60.651  60.996  67.061  1.00  0.00            
ATOM   3754 1HG2 THR A 242      61.051  60.546  67.971  1.00  0.00            
ATOM   3755 2HG2 THR A 242      60.501  62.066  67.221  1.00  0.00            
ATOM   3756 3HG2 THR A 242      59.681  60.516  66.921  1.00  0.00            
ATOM   3757  OG1 THR A 242      61.681  59.236  65.891  1.00  0.00            
ATOM   3758  HG1 THR A 242      60.831  58.876  65.631  1.00  0.00            
ATOM   3759  C   THR A 242      62.031  60.926  63.471  1.00  0.00            
ATOM   3760  O   THR A 242      61.951  59.826  62.931  1.00  0.00            
ATOM   3761  N   GLY A 243      62.991  61.806  63.211  1.00  0.00            
ATOM   3762  H   GLY A 243      62.911  62.716  63.641  1.00  0.00            
ATOM   3763  CA  GLY A 243      64.041  61.526  62.251  1.00  0.00            
ATOM   3764  HA1 GLY A 243      64.361  62.516  61.921  1.00  0.00            
ATOM   3765  HA2 GLY A 243      63.651  61.026  61.371  1.00  0.00            
ATOM   3766  C   GLY A 243      65.231  60.766  62.831  1.00  0.00            
ATOM   3767  O   GLY A 243      65.051  59.766  63.521  1.00  0.00            
ATOM   3768  N   GLY A 244      66.451  61.216  62.551  1.00  0.00            
ATOM   3769  H   GLY A 244      66.481  62.116  62.091  1.00  0.00            
ATOM   3770  CA  GLY A 244      67.701  60.716  63.101  1.00  0.00            
ATOM   3771  HA1 GLY A 244      68.541  61.296  62.711  1.00  0.00            
ATOM   3772  HA2 GLY A 244      67.831  59.666  62.851  1.00  0.00            
ATOM   3773  C   GLY A 244      67.771  60.886  64.611  1.00  0.00            
ATOM   3774  O   GLY A 244      68.211  61.916  65.121  1.00  0.00            
ATOM   3775  N   TYR A 245      67.321  59.886  65.371  1.00  0.00            
ATOM   3776  H   TYR A 245      67.051  59.036  64.891  1.00  0.00            
ATOM   3777  CA  TYR A 245      67.041  59.936  66.791  1.00  0.00            
ATOM   3778  HA  TYR A 245      66.731  60.966  66.941  1.00  0.00            
ATOM   3779  CB  TYR A 245      65.821  59.086  67.121  1.00  0.00            
ATOM   3780  HB1 TYR A 245      66.121  58.036  67.051  1.00  0.00            
ATOM   3781  HB2 TYR A 245      65.121  59.376  66.341  1.00  0.00            
ATOM   3782  CG  TYR A 245      65.191  59.406  68.451  1.00  0.00            
ATOM   3783  CD1 TYR A 245      64.231  60.426  68.521  1.00  0.00            
ATOM   3784  HD1 TYR A 245      64.121  61.076  67.661  1.00  0.00            
ATOM   3785  CE1 TYR A 245      63.541  60.666  69.711  1.00  0.00            
ATOM   3786  HE1 TYR A 245      62.981  61.586  69.811  1.00  0.00            
ATOM   3787  CZ  TYR A 245      63.871  59.906  70.851  1.00  0.00            
ATOM   3788  OH  TYR A 245      63.291  60.246  72.041  1.00  0.00            
ATOM   3789  HH  TYR A 245      63.541  59.706  72.791  1.00  0.00            
ATOM   3790  CE2 TYR A 245      64.711  58.776  70.751  1.00  0.00            
ATOM   3791  HE2 TYR A 245      64.911  58.076  71.551  1.00  0.00            
ATOM   3792  CD2 TYR A 245      65.471  58.636  69.581  1.00  0.00            
ATOM   3793  HD2 TYR A 245      66.141  57.796  69.471  1.00  0.00            
ATOM   3794  C   TYR A 245      68.311  59.706  67.601  1.00  0.00            
ATOM   3795  O   TYR A 245      68.411  58.876  68.501  1.00  0.00            
ATOM   3796  N   THR A 246      69.331  60.516  67.301  1.00  0.00            
ATOM   3797  H   THR A 246      69.161  61.226  66.601  1.00  0.00            
ATOM   3798  CA  THR A 246      70.661  60.256  67.811  1.00  0.00            
ATOM   3799  HA  THR A 246      70.601  59.916  68.851  1.00  0.00            
ATOM   3800  CB  THR A 246      71.351  59.166  67.001  1.00  0.00            
ATOM   3801  HB  THR A 246      70.871  58.206  67.211  1.00  0.00            
ATOM   3802  CG2 THR A 246      71.321  59.416  65.491  1.00  0.00            
ATOM   3803 1HG2 THR A 246      72.081  58.776  65.051  1.00  0.00            
ATOM   3804 2HG2 THR A 246      70.361  59.026  65.151  1.00  0.00            
ATOM   3805 3HG2 THR A 246      71.481  60.456  65.221  1.00  0.00            
ATOM   3806  OG1 THR A 246      72.711  59.146  67.341  1.00  0.00            
ATOM   3807  HG1 THR A 246      73.021  58.296  67.011  1.00  0.00            
ATOM   3808  C   THR A 246      71.441  61.566  67.811  1.00  0.00            
ATOM   3809  O   THR A 246      71.231  62.416  66.951  1.00  0.00            
ATOM   3810  N   ALA A 247      72.341  61.706  68.791  1.00  0.00            
ATOM   3811  H   ALA A 247      72.531  60.926  69.401  1.00  0.00            
ATOM   3812  CA  ALA A 247      73.251  62.816  68.971  1.00  0.00            
ATOM   3813  HA  ALA A 247      73.581  63.226  68.021  1.00  0.00            
ATOM   3814  CB  ALA A 247      72.501  63.926  69.701  1.00  0.00            
ATOM   3815  HB1 ALA A 247      73.181  64.726  70.011  1.00  0.00            
ATOM   3816  HB2 ALA A 247      71.721  64.276  69.031  1.00  0.00            
ATOM   3817  HB3 ALA A 247      72.031  63.526  70.601  1.00  0.00            
ATOM   3818  C   ALA A 247      74.441  62.356  69.811  1.00  0.00            
ATOM   3819  O   ALA A 247      74.611  61.176  70.091  1.00  0.00            
ATOM   3820  N   GLU A 248      75.271  63.286  70.291  1.00  0.00            
ATOM   3821  H   GLU A 248      75.121  64.246  70.011  1.00  0.00            
ATOM   3822  CA  GLU A 248      75.981  63.046  71.521  1.00  0.00            
ATOM   3823  HA  GLU A 248      76.641  62.186  71.391  1.00  0.00            
ATOM   3824  CB  GLU A 248      76.861  64.246  71.871  1.00  0.00            
ATOM   3825  HB1 GLU A 248      76.131  65.026  72.111  1.00  0.00            
ATOM   3826  HB2 GLU A 248      77.481  64.456  71.001  1.00  0.00            
ATOM   3827  CG  GLU A 248      77.831  64.126  73.031  1.00  0.00            
ATOM   3828  HG1 GLU A 248      78.731  63.606  72.681  1.00  0.00            
ATOM   3829  HG2 GLU A 248      77.441  63.566  73.881  1.00  0.00            
ATOM   3830  CD  GLU A 248      78.281  65.496  73.531  1.00  0.00            
ATOM   3831  OE1 GLU A 248      78.661  65.636  74.711  1.00  0.00            
ATOM   3832  OE2 GLU A 248      78.141  66.506  72.811  1.00  0.00            
ATOM   3833  C   GLU A 248      75.021  62.706  72.651  1.00  0.00            
ATOM   3834  O   GLU A 248      73.921  63.246  72.651  1.00  0.00            
ATOM   3835  N   VAL A 249      75.381  61.836  73.601  1.00  0.00            
ATOM   3836  H   VAL A 249      76.251  61.326  73.521  1.00  0.00            
ATOM   3837  CA  VAL A 249      74.471  61.456  74.651  1.00  0.00            
ATOM   3838  HA  VAL A 249      73.441  61.446  74.301  1.00  0.00            
ATOM   3839  CB  VAL A 249      74.781  60.036  75.121  1.00  0.00            
ATOM   3840  HB  VAL A 249      75.801  60.036  75.521  1.00  0.00            
ATOM   3841  CG1 VAL A 249      73.741  59.676  76.181  1.00  0.00            
ATOM   3842 1HG1 VAL A 249      73.821  58.626  76.441  1.00  0.00            
ATOM   3843 2HG1 VAL A 249      73.881  60.286  77.071  1.00  0.00            
ATOM   3844 3HG1 VAL A 249      72.721  59.826  75.821  1.00  0.00            
ATOM   3845  CG2 VAL A 249      74.781  58.946  74.061  1.00  0.00            
ATOM   3846 1HG2 VAL A 249      75.261  58.016  74.371  1.00  0.00            
ATOM   3847 2HG2 VAL A 249      73.771  58.546  73.951  1.00  0.00            
ATOM   3848 3HG2 VAL A 249      75.201  59.306  73.121  1.00  0.00            
ATOM   3849  C   VAL A 249      74.591  62.506  75.751  1.00  0.00            
ATOM   3850  O   VAL A 249      75.571  62.526  76.491  1.00  0.00            
ATOM   3851  N   ARG A 250      73.611  63.416  75.731  1.00  0.00            
ATOM   3852  H   ARG A 250      72.871  63.226  75.071  1.00  0.00            
ATOM   3853  CA  ARG A 250      73.561  64.696  76.411  1.00  0.00            
ATOM   3854  HA  ARG A 250      74.401  64.786  77.091  1.00  0.00            
ATOM   3855  CB  ARG A 250      73.591  65.786  75.331  1.00  0.00            
ATOM   3856  HB1 ARG A 250      73.301  66.686  75.881  1.00  0.00            
ATOM   3857  HB2 ARG A 250      72.831  65.556  74.591  1.00  0.00            
ATOM   3858  CG  ARG A 250      74.901  65.896  74.551  1.00  0.00            
ATOM   3859  HG1 ARG A 250      75.081  64.996  73.961  1.00  0.00            
ATOM   3860  HG2 ARG A 250      75.731  65.976  75.251  1.00  0.00            
ATOM   3861  CD  ARG A 250      74.901  67.146  73.681  1.00  0.00            
ATOM   3862  HD1 ARG A 250      73.941  67.226  73.161  1.00  0.00            
ATOM   3863  HD2 ARG A 250      75.751  67.096  73.001  1.00  0.00            
ATOM   3864  NE  ARG A 250      75.021  68.306  74.551  1.00  0.00            
ATOM   3865  HE  ARG A 250      74.191  68.626  75.041  1.00  0.00            
ATOM   3866  CZ  ARG A 250      76.141  68.936  74.941  1.00  0.00            
ATOM   3867  NH1 ARG A 250      77.321  68.596  74.421  1.00  0.00            
ATOM   3868 1HH1 ARG A 250      77.451  67.796  73.821  1.00  0.00            
ATOM   3869 2HH1 ARG A 250      78.131  69.166  74.641  1.00  0.00            
ATOM   3870  NH2 ARG A 250      76.131  69.996  75.761  1.00  0.00            
ATOM   3871 1HH2 ARG A 250      75.291  70.236  76.271  1.00  0.00            
ATOM   3872 2HH2 ARG A 250      77.021  70.426  75.981  1.00  0.00            
ATOM   3873  C   ARG A 250      72.291  64.786  77.241  1.00  0.00            
ATOM   3874  O   ARG A 250      71.201  64.746  76.671  1.00  0.00            
ATOM   3875  N   PRO A 251      72.381  65.046  78.551  1.00  0.00            
ATOM   3876  CD  PRO A 251      73.501  64.786  79.431  1.00  0.00            
ATOM   3877  HD1 PRO A 251      74.231  65.586  79.481  1.00  0.00            
ATOM   3878  HD2 PRO A 251      74.071  63.936  79.071  1.00  0.00            
ATOM   3879  CG  PRO A 251      72.941  64.456  80.811  1.00  0.00            
ATOM   3880  HG1 PRO A 251      73.661  64.586  81.621  1.00  0.00            
ATOM   3881  HG2 PRO A 251      72.511  63.456  80.881  1.00  0.00            
ATOM   3882  CB  PRO A 251      71.761  65.426  80.841  1.00  0.00            
ATOM   3883  HB1 PRO A 251      72.151  66.416  81.051  1.00  0.00            
ATOM   3884  HB2 PRO A 251      71.011  65.146  81.581  1.00  0.00            
ATOM   3885  CA  PRO A 251      71.251  65.366  79.401  1.00  0.00            
ATOM   3886  HA  PRO A 251      70.551  64.536  79.321  1.00  0.00            
ATOM   3887  C   PRO A 251      70.521  66.646  79.031  1.00  0.00            
ATOM   3888  O   PRO A 251      69.311  66.706  79.231  1.00  0.00            
ATOM   3889  N   ASP A 252      71.211  67.626  78.431  1.00  0.00            
ATOM   3890  H   ASP A 252      72.211  67.486  78.351  1.00  0.00            
ATOM   3891  CA  ASP A 252      70.501  68.806  77.981  1.00  0.00            
ATOM   3892  HA  ASP A 252      69.831  69.086  78.801  1.00  0.00            
ATOM   3893  CB  ASP A 252      71.411  69.966  77.571  1.00  0.00            
ATOM   3894  HB1 ASP A 252      71.671  70.546  78.451  1.00  0.00            
ATOM   3895  HB2 ASP A 252      70.841  70.676  76.971  1.00  0.00            
ATOM   3896  CG  ASP A 252      72.671  69.546  76.821  1.00  0.00            
ATOM   3897  OD1 ASP A 252      72.601  69.026  75.691  1.00  0.00            
ATOM   3898  OD2 ASP A 252      73.771  69.606  77.421  1.00  0.00            
ATOM   3899  C   ASP A 252      69.561  68.496  76.831  1.00  0.00            
ATOM   3900  O   ASP A 252      68.401  68.896  76.861  1.00  0.00            
ATOM   3901  N   VAL A 253      69.981  67.606  75.931  1.00  0.00            
ATOM   3902  H   VAL A 253      70.961  67.386  75.851  1.00  0.00            
ATOM   3903  CA  VAL A 253      69.101  67.116  74.891  1.00  0.00            
ATOM   3904  HA  VAL A 253      68.631  67.936  74.331  1.00  0.00            
ATOM   3905  CB  VAL A 253      69.931  66.406  73.821  1.00  0.00            
ATOM   3906  HB  VAL A 253      70.561  65.656  74.281  1.00  0.00            
ATOM   3907  CG1 VAL A 253      69.151  65.666  72.731  1.00  0.00            
ATOM   3908 1HG1 VAL A 253      69.861  65.076  72.141  1.00  0.00            
ATOM   3909 2HG1 VAL A 253      68.481  64.916  73.151  1.00  0.00            
ATOM   3910 3HG1 VAL A 253      68.631  66.346  72.061  1.00  0.00            
ATOM   3911  CG2 VAL A 253      70.841  67.416  73.131  1.00  0.00            
ATOM   3912 1HG2 VAL A 253      71.361  66.886  72.341  1.00  0.00            
ATOM   3913 2HG2 VAL A 253      70.251  68.246  72.751  1.00  0.00            
ATOM   3914 3HG2 VAL A 253      71.571  67.776  73.861  1.00  0.00            
ATOM   3915  C   VAL A 253      67.981  66.266  75.451  1.00  0.00            
ATOM   3916  O   VAL A 253      66.861  66.276  74.931  1.00  0.00            
ATOM   3917  N   TYR A 254      68.161  65.476  76.511  1.00  0.00            
ATOM   3918  H   TYR A 254      69.111  65.376  76.851  1.00  0.00            
ATOM   3919  CA  TYR A 254      67.131  64.716  77.191  1.00  0.00            
ATOM   3920  HA  TYR A 254      66.521  64.176  76.471  1.00  0.00            
ATOM   3921  CB  TYR A 254      67.761  63.726  78.171  1.00  0.00            
ATOM   3922  HB1 TYR A 254      68.341  64.246  78.931  1.00  0.00            
ATOM   3923  HB2 TYR A 254      68.541  63.136  77.681  1.00  0.00            
ATOM   3924  CG  TYR A 254      66.901  62.806  79.001  1.00  0.00            
ATOM   3925  CD1 TYR A 254      66.801  61.466  78.591  1.00  0.00            
ATOM   3926  HD1 TYR A 254      67.331  61.086  77.731  1.00  0.00            
ATOM   3927  CE1 TYR A 254      65.991  60.596  79.331  1.00  0.00            
ATOM   3928  HE1 TYR A 254      65.771  59.606  78.951  1.00  0.00            
ATOM   3929  CZ  TYR A 254      65.231  61.046  80.431  1.00  0.00            
ATOM   3930  OH  TYR A 254      64.301  60.206  80.961  1.00  0.00            
ATOM   3931  HH  TYR A 254      63.691  60.596  81.601  1.00  0.00            
ATOM   3932  CE2 TYR A 254      65.331  62.406  80.791  1.00  0.00            
ATOM   3933  HE2 TYR A 254      64.781  62.746  81.651  1.00  0.00            
ATOM   3934  CD2 TYR A 254      66.241  63.256  80.151  1.00  0.00            
ATOM   3935  HD2 TYR A 254      66.331  64.286  80.471  1.00  0.00            
ATOM   3936  C   TYR A 254      66.111  65.596  77.901  1.00  0.00            
ATOM   3937  O   TYR A 254      64.901  65.406  77.801  1.00  0.00            
ATOM   3938  N   SER A 255      66.571  66.676  78.541  1.00  0.00            
ATOM   3939  H   SER A 255      67.561  66.876  78.561  1.00  0.00            
ATOM   3940  CA  SER A 255      65.721  67.726  79.071  1.00  0.00            
ATOM   3941  HA  SER A 255      64.981  67.216  79.701  1.00  0.00            
ATOM   3942  CB  SER A 255      66.521  68.746  79.861  1.00  0.00            
ATOM   3943  HB1 SER A 255      65.951  69.676  79.921  1.00  0.00            
ATOM   3944  HB2 SER A 255      67.471  68.906  79.351  1.00  0.00            
ATOM   3945  OG  SER A 255      66.711  68.226  81.161  1.00  0.00            
ATOM   3946  HG  SER A 255      66.111  68.736  81.711  1.00  0.00            
ATOM   3947  C   SER A 255      64.941  68.346  77.921  1.00  0.00            
ATOM   3948  O   SER A 255      63.711  68.396  78.001  1.00  0.00            
ATOM   3949  N   GLY A 256      65.641  68.676  76.841  1.00  0.00            
ATOM   3950  H   GLY A 256      66.641  68.516  76.831  1.00  0.00            
ATOM   3951  CA  GLY A 256      65.071  69.266  75.651  1.00  0.00            
ATOM   3952  HA1 GLY A 256      65.831  69.486  74.901  1.00  0.00            
ATOM   3953  HA2 GLY A 256      64.641  70.226  75.941  1.00  0.00            
ATOM   3954  C   GLY A 256      63.961  68.436  75.001  1.00  0.00            
ATOM   3955  O   GLY A 256      62.931  68.986  74.621  1.00  0.00            
ATOM   3956  N   LEU A 257      64.181  67.116  74.971  1.00  0.00            
ATOM   3957  H   LEU A 257      65.081  66.716  75.191  1.00  0.00            
ATOM   3958  CA  LEU A 257      63.141  66.206  74.541  1.00  0.00            
ATOM   3959  HA  LEU A 257      62.671  66.546  73.611  1.00  0.00            
ATOM   3960  CB  LEU A 257      63.771  64.856  74.241  1.00  0.00            
ATOM   3961  HB1 LEU A 257      62.971  64.126  74.111  1.00  0.00            
ATOM   3962  HB2 LEU A 257      64.371  64.496  75.081  1.00  0.00            
ATOM   3963  CG  LEU A 257      64.651  64.756  73.001  1.00  0.00            
ATOM   3964  HG  LEU A 257      65.261  65.656  73.011  1.00  0.00            
ATOM   3965  CD1 LEU A 257      65.571  63.546  73.171  1.00  0.00            
ATOM   3966 1HD1 LEU A 257      66.181  63.536  72.271  1.00  0.00            
ATOM   3967 2HD1 LEU A 257      66.161  63.626  74.081  1.00  0.00            
ATOM   3968 3HD1 LEU A 257      64.961  62.636  73.201  1.00  0.00            
ATOM   3969  CD2 LEU A 257      63.791  64.666  71.741  1.00  0.00            
ATOM   3970 1HD2 LEU A 257      64.411  64.496  70.861  1.00  0.00            
ATOM   3971 2HD2 LEU A 257      63.161  63.776  71.841  1.00  0.00            
ATOM   3972 3HD2 LEU A 257      63.111  65.516  71.671  1.00  0.00            
ATOM   3973  C   LEU A 257      61.971  66.126  75.511  1.00  0.00            
ATOM   3974  O   LEU A 257      60.821  66.226  75.091  1.00  0.00            
ATOM   3975  N   SER A 258      62.231  66.066  76.821  1.00  0.00            
ATOM   3976  H   SER A 258      63.171  66.146  77.191  1.00  0.00            
ATOM   3977  CA  SER A 258      61.191  65.996  77.831  1.00  0.00            
ATOM   3978  HA  SER A 258      60.551  65.136  77.621  1.00  0.00            
ATOM   3979  CB  SER A 258      61.791  65.676  79.191  1.00  0.00            
ATOM   3980  HB1 SER A 258      62.361  66.516  79.591  1.00  0.00            
ATOM   3981  HB2 SER A 258      62.501  64.846  79.131  1.00  0.00            
ATOM   3982  OG  SER A 258      60.741  65.266  80.031  1.00  0.00            
ATOM   3983  HG  SER A 258      60.991  65.396  80.951  1.00  0.00            
ATOM   3984  C   SER A 258      60.321  67.236  77.891  1.00  0.00            
ATOM   3985  O   SER A 258      59.101  67.106  77.901  1.00  0.00            
ATOM   3986  N   VAL A 259      60.911  68.436  77.821  1.00  0.00            
ATOM   3987  H   VAL A 259      61.911  68.476  77.921  1.00  0.00            
ATOM   3988  CA  VAL A 259      60.231  69.706  77.651  1.00  0.00            
ATOM   3989  HA  VAL A 259      59.481  69.886  78.411  1.00  0.00            
ATOM   3990  CB  VAL A 259      61.231  70.856  77.781  1.00  0.00            
ATOM   3991  HB  VAL A 259      62.161  70.726  77.221  1.00  0.00            
ATOM   3992  CG1 VAL A 259      60.601  72.186  77.391  1.00  0.00            
ATOM   3993 1HG1 VAL A 259      61.231  73.046  77.601  1.00  0.00            
ATOM   3994 2HG1 VAL A 259      60.451  72.216  76.311  1.00  0.00            
ATOM   3995 3HG1 VAL A 259      59.601  72.256  77.821  1.00  0.00            
ATOM   3996  CG2 VAL A 259      61.551  70.956  79.271  1.00  0.00            
ATOM   3997 1HG2 VAL A 259      62.311  71.726  79.411  1.00  0.00            
ATOM   3998 2HG2 VAL A 259      60.621  71.226  79.771  1.00  0.00            
ATOM   3999 3HG2 VAL A 259      61.901  69.986  79.621  1.00  0.00            
ATOM   4000  C   VAL A 259      59.461  69.756  76.341  1.00  0.00            
ATOM   4001  O   VAL A 259      58.321  70.216  76.331  1.00  0.00            
ATOM   4002  N   ALA A 260      60.111  69.396  75.231  1.00  0.00            
ATOM   4003  H   ALA A 260      60.981  68.896  75.241  1.00  0.00            
ATOM   4004  CA  ALA A 260      59.461  69.496  73.941  1.00  0.00            
ATOM   4005  HA  ALA A 260      59.141  70.536  73.851  1.00  0.00            
ATOM   4006  CB  ALA A 260      60.451  69.306  72.791  1.00  0.00            
ATOM   4007  HB1 ALA A 260      59.881  69.416  71.871  1.00  0.00            
ATOM   4008  HB2 ALA A 260      61.231  70.066  72.781  1.00  0.00            
ATOM   4009  HB3 ALA A 260      60.891  68.316  72.921  1.00  0.00            
ATOM   4010  C   ALA A 260      58.251  68.586  73.731  1.00  0.00            
ATOM   4011  O   ALA A 260      57.221  69.066  73.271  1.00  0.00            
ATOM   4012  N   LEU A 261      58.371  67.316  74.131  1.00  0.00            
ATOM   4013  H   LEU A 261      59.291  67.006  74.401  1.00  0.00            
ATOM   4014  CA  LEU A 261      57.311  66.326  74.111  1.00  0.00            
ATOM   4015  HA  LEU A 261      56.801  66.366  73.151  1.00  0.00            
ATOM   4016  CB  LEU A 261      57.951  64.956  74.321  1.00  0.00            
ATOM   4017  HB1 LEU A 261      57.201  64.206  74.541  1.00  0.00            
ATOM   4018  HB2 LEU A 261      58.621  65.056  75.171  1.00  0.00            
ATOM   4019  CG  LEU A 261      58.771  64.526  73.111  1.00  0.00            
ATOM   4020  HG  LEU A 261      59.431  65.326  72.751  1.00  0.00            
ATOM   4021  CD1 LEU A 261      59.691  63.416  73.591  1.00  0.00            
ATOM   4022 1HD1 LEU A 261      60.391  63.116  72.811  1.00  0.00            
ATOM   4023 2HD1 LEU A 261      60.221  63.766  74.471  1.00  0.00            
ATOM   4024 3HD1 LEU A 261      59.091  62.586  73.961  1.00  0.00            
ATOM   4025  CD2 LEU A 261      57.941  64.006  71.941  1.00  0.00            
ATOM   4026 1HD2 LEU A 261      58.631  63.756  71.141  1.00  0.00            
ATOM   4027 2HD2 LEU A 261      57.441  63.086  72.241  1.00  0.00            
ATOM   4028 3HD2 LEU A 261      57.271  64.776  71.561  1.00  0.00            
ATOM   4029  C   LEU A 261      56.201  66.656  75.091  1.00  0.00            
ATOM   4030  O   LEU A 261      55.031  66.436  74.781  1.00  0.00            
ATOM   4031  N   SER A 262      56.521  67.296  76.221  1.00  0.00            
ATOM   4032  H   SER A 262      57.491  67.396  76.481  1.00  0.00            
ATOM   4033  CA  SER A 262      55.481  67.846  77.061  1.00  0.00            
ATOM   4034  HA  SER A 262      54.611  67.186  76.981  1.00  0.00            
ATOM   4035  CB  SER A 262      55.791  67.856  78.561  1.00  0.00            
ATOM   4036  HB1 SER A 262      55.891  66.826  78.881  1.00  0.00            
ATOM   4037  HB2 SER A 262      54.981  68.326  79.121  1.00  0.00            
ATOM   4038  OG  SER A 262      56.991  68.536  78.881  1.00  0.00            
ATOM   4039  HG  SER A 262      57.691  67.946  78.611  1.00  0.00            
ATOM   4040  C   SER A 262      54.991  69.226  76.641  1.00  0.00            
ATOM   4041  O   SER A 262      53.981  69.716  77.131  1.00  0.00            
ATOM   4042  N   GLY A 263      55.601  69.846  75.631  1.00  0.00            
ATOM   4043  H   GLY A 263      56.431  69.426  75.241  1.00  0.00            
ATOM   4044  CA  GLY A 263      55.081  70.996  74.911  1.00  0.00            
ATOM   4045  HA1 GLY A 263      55.861  71.456  74.291  1.00  0.00            
ATOM   4046  HA2 GLY A 263      54.751  71.736  75.631  1.00  0.00            
ATOM   4047  C   GLY A 263      53.981  70.706  73.901  1.00  0.00            
ATOM   4048  O   GLY A 263      53.031  71.476  73.821  1.00  0.00            
ATOM   4049  N   CYS A 264      54.081  69.536  73.271  1.00  0.00            
ATOM   4050  H   CYS A 264      54.951  69.026  73.391  1.00  0.00            
ATOM   4051  CA  CYS A 264      53.081  69.016  72.361  1.00  0.00            
ATOM   4052  HA  CYS A 264      52.591  69.866  71.901  1.00  0.00            
ATOM   4053  CB  CYS A 264      53.851  68.336  71.221  1.00  0.00            
ATOM   4054  HB1 CYS A 264      53.211  67.696  70.621  1.00  0.00            
ATOM   4055  HB2 CYS A 264      54.561  67.686  71.721  1.00  0.00            
ATOM   4056  SG  CYS A 264      54.631  69.706  70.341  1.00  0.00            
ATOM   4057  HG  CYS A 264      53.561  70.166  69.681  1.00  0.00            
ATOM   4058  C   CYS A 264      52.051  68.076  72.971  1.00  0.00            
ATOM   4059  O   CYS A 264      52.211  66.866  73.101  1.00  0.00            
ATOM   4060  N   LYS A 265      50.951  68.706  73.381  1.00  0.00            
ATOM   4061  H   LYS A 265      50.931  69.676  73.091  1.00  0.00            
ATOM   4062  CA  LYS A 265      49.961  68.106  74.261  1.00  0.00            
ATOM   4063  HA  LYS A 265      50.461  67.676  75.131  1.00  0.00            
ATOM   4064  CB  LYS A 265      48.951  69.166  74.671  1.00  0.00            
ATOM   4065  HB1 LYS A 265      47.971  68.736  74.871  1.00  0.00            
ATOM   4066  HB2 LYS A 265      48.791  69.886  73.861  1.00  0.00            
ATOM   4067  CG  LYS A 265      49.281  69.996  75.911  1.00  0.00            
ATOM   4068  HG1 LYS A 265      49.131  69.316  76.751  1.00  0.00            
ATOM   4069  HG2 LYS A 265      48.541  70.776  76.071  1.00  0.00            
ATOM   4070  CD  LYS A 265      50.691  70.556  75.921  1.00  0.00            
ATOM   4071  HD1 LYS A 265      50.841  71.226  75.071  1.00  0.00            
ATOM   4072  HD2 LYS A 265      51.401  69.726  75.871  1.00  0.00            
ATOM   4073  CE  LYS A 265      50.831  71.286  77.261  1.00  0.00            
ATOM   4074  HE1 LYS A 265      50.581  70.646  78.111  1.00  0.00            
ATOM   4075  HE2 LYS A 265      50.151  72.136  77.261  1.00  0.00            
ATOM   4076  NZ  LYS A 265      52.231  71.726  77.361  1.00  0.00            
ATOM   4077  HZ1 LYS A 265      52.431  72.086  78.281  1.00  0.00            
ATOM   4078  HZ2 LYS A 265      52.871  70.946  77.261  1.00  0.00            
ATOM   4079  HZ3 LYS A 265      52.431  72.446  76.681  1.00  0.00            
ATOM   4080  C   LYS A 265      49.261  66.936  73.581  1.00  0.00            
ATOM   4081  O   LYS A 265      48.941  65.936  74.211  1.00  0.00            
ATOM   4082  N   GLU A 266      48.981  67.056  72.281  1.00  0.00            
ATOM   4083  H   GLU A 266      49.371  67.886  71.861  1.00  0.00            
ATOM   4084  CA  GLU A 266      47.991  66.306  71.541  1.00  0.00            
ATOM   4085  HA  GLU A 266      47.331  65.766  72.231  1.00  0.00            
ATOM   4086  CB  GLU A 266      47.171  67.266  70.691  1.00  0.00            
ATOM   4087  HB1 GLU A 266      46.501  66.746  70.011  1.00  0.00            
ATOM   4088  HB2 GLU A 266      47.831  67.926  70.121  1.00  0.00            
ATOM   4089  CG  GLU A 266      46.391  68.246  71.571  1.00  0.00            
ATOM   4090  HG1 GLU A 266      45.831  68.926  70.931  1.00  0.00            
ATOM   4091  HG2 GLU A 266      47.011  68.896  72.171  1.00  0.00            
ATOM   4092  CD  GLU A 266      45.331  67.576  72.431  1.00  0.00            
ATOM   4093  OE1 GLU A 266      45.441  67.626  73.681  1.00  0.00            
ATOM   4094  OE2 GLU A 266      44.421  66.906  71.891  1.00  0.00            
ATOM   4095  C   GLU A 266      48.501  65.156  70.681  1.00  0.00            
ATOM   4096  O   GLU A 266      47.681  64.656  69.911  1.00  0.00            
ATOM   4097  N   LEU A 267      49.761  64.776  70.871  1.00  0.00            
ATOM   4098  H   LEU A 267      50.291  65.316  71.541  1.00  0.00            
ATOM   4099  CA  LEU A 267      50.451  63.736  70.131  1.00  0.00            
ATOM   4100  HA  LEU A 267      50.321  63.876  69.061  1.00  0.00            
ATOM   4101  CB  LEU A 267      51.931  63.706  70.521  1.00  0.00            
ATOM   4102  HB1 LEU A 267      52.381  62.736  70.311  1.00  0.00            
ATOM   4103  HB2 LEU A 267      51.981  63.726  71.611  1.00  0.00            
ATOM   4104  CG  LEU A 267      52.751  64.826  69.891  1.00  0.00            
ATOM   4105  HG  LEU A 267      52.181  65.756  69.871  1.00  0.00            
ATOM   4106  CD1 LEU A 267      54.091  65.006  70.611  1.00  0.00            
ATOM   4107 1HD1 LEU A 267      54.621  65.866  70.191  1.00  0.00            
ATOM   4108 2HD1 LEU A 267      53.871  65.176  71.661  1.00  0.00            
ATOM   4109 3HD1 LEU A 267      54.701  64.106  70.551  1.00  0.00            
ATOM   4110  CD2 LEU A 267      53.021  64.516  68.421  1.00  0.00            
ATOM   4111 1HD2 LEU A 267      53.761  65.166  67.961  1.00  0.00            
ATOM   4112 2HD2 LEU A 267      53.421  63.506  68.361  1.00  0.00            
ATOM   4113 3HD2 LEU A 267      52.071  64.636  67.911  1.00  0.00            
ATOM   4114  C   LEU A 267      49.801  62.386  70.401  1.00  0.00            
ATOM   4115  O   LEU A 267      49.871  61.766  71.461  1.00  0.00            
ATOM   4116  N   ARG A 268      49.051  61.916  69.401  1.00  0.00            
ATOM   4117  H   ARG A 268      49.021  62.516  68.591  1.00  0.00            
ATOM   4118  CA  ARG A 268      48.541  60.576  69.251  1.00  0.00            
ATOM   4119  HA  ARG A 268      48.111  60.236  70.191  1.00  0.00            
ATOM   4120  CB  ARG A 268      47.551  60.526  68.091  1.00  0.00            
ATOM   4121  HB1 ARG A 268      47.121  59.526  68.031  1.00  0.00            
ATOM   4122  HB2 ARG A 268      48.101  60.666  67.161  1.00  0.00            
ATOM   4123  CG  ARG A 268      46.501  61.636  68.131  1.00  0.00            
ATOM   4124  HG1 ARG A 268      45.701  61.356  67.441  1.00  0.00            
ATOM   4125  HG2 ARG A 268      46.991  62.546  67.781  1.00  0.00            
ATOM   4126  CD  ARG A 268      45.761  61.966  69.421  1.00  0.00            
ATOM   4127  HD1 ARG A 268      46.471  61.956  70.251  1.00  0.00            
ATOM   4128  HD2 ARG A 268      45.041  61.176  69.621  1.00  0.00            
ATOM   4129  NE  ARG A 268      44.951  63.166  69.181  1.00  0.00            
ATOM   4130  HE  ARG A 268      44.801  63.396  68.211  1.00  0.00            
ATOM   4131  CZ  ARG A 268      44.721  64.126  70.081  1.00  0.00            
ATOM   4132  NH1 ARG A 268      44.931  63.986  71.401  1.00  0.00            
ATOM   4133 1HH1 ARG A 268      44.991  63.046  71.761  1.00  0.00            
ATOM   4134 2HH1 ARG A 268      44.661  64.786  71.951  1.00  0.00            
ATOM   4135  NH2 ARG A 268      44.151  65.246  69.621  1.00  0.00            
ATOM   4136 1HH2 ARG A 268      43.991  65.236  68.621  1.00  0.00            
ATOM   4137 2HH2 ARG A 268      43.971  66.036  70.221  1.00  0.00            
ATOM   4138  C   ARG A 268      49.671  59.626  68.881  1.00  0.00            
ATOM   4139  O   ARG A 268      49.631  58.466  69.301  1.00  0.00            
ATOM   4140  N   CYS A 269      50.641  60.076  68.081  1.00  0.00            
ATOM   4141  H   CYS A 269      50.521  61.006  67.721  1.00  0.00            
ATOM   4142  CA  CYS A 269      51.631  59.226  67.451  1.00  0.00            
ATOM   4143  HA  CYS A 269      51.551  58.256  67.941  1.00  0.00            
ATOM   4144  CB  CYS A 269      51.241  59.136  65.981  1.00  0.00            
ATOM   4145  HB1 CYS A 269      51.031  60.166  65.681  1.00  0.00            
ATOM   4146  HB2 CYS A 269      50.371  58.486  65.851  1.00  0.00            
ATOM   4147  SG  CYS A 269      52.571  58.616  64.871  1.00  0.00            
ATOM   4148  HG  CYS A 269      53.471  59.546  65.181  1.00  0.00            
ATOM   4149  C   CYS A 269      53.071  59.686  67.601  1.00  0.00            
ATOM   4150  O   CYS A 269      53.371  60.856  67.361  1.00  0.00            
ATOM   4151  N   LEU A 270      53.941  58.756  68.001  1.00  0.00            
ATOM   4152  H   LEU A 270      53.601  57.816  68.181  1.00  0.00            
ATOM   4153  CA  LEU A 270      55.301  58.776  67.511  1.00  0.00            
ATOM   4154  HA  LEU A 270      55.551  59.756  67.091  1.00  0.00            
ATOM   4155  CB  LEU A 270      56.271  58.676  68.681  1.00  0.00            
ATOM   4156  HB1 LEU A 270      57.271  58.626  68.261  1.00  0.00            
ATOM   4157  HB2 LEU A 270      56.011  57.726  69.141  1.00  0.00            
ATOM   4158  CG  LEU A 270      56.291  59.826  69.681  1.00  0.00            
ATOM   4159  HG  LEU A 270      55.341  59.766  70.211  1.00  0.00            
ATOM   4160  CD1 LEU A 270      57.361  59.566  70.751  1.00  0.00            
ATOM   4161 1HD1 LEU A 270      57.271  60.336  71.521  1.00  0.00            
ATOM   4162 2HD1 LEU A 270      57.291  58.566  71.181  1.00  0.00            
ATOM   4163 3HD1 LEU A 270      58.321  59.726  70.261  1.00  0.00            
ATOM   4164  CD2 LEU A 270      56.451  61.196  69.031  1.00  0.00            
ATOM   4165 1HD2 LEU A 270      56.481  62.036  69.731  1.00  0.00            
ATOM   4166 2HD2 LEU A 270      57.331  61.136  68.401  1.00  0.00            
ATOM   4167 3HD2 LEU A 270      55.651  61.356  68.311  1.00  0.00            
ATOM   4168  C   LEU A 270      55.601  57.726  66.451  1.00  0.00            
ATOM   4169  O   LEU A 270      55.091  56.606  66.441  1.00  0.00            
ATOM   4170  N   SER A 271      56.441  58.096  65.471  1.00  0.00            
ATOM   4171  H   SER A 271      56.811  59.036  65.461  1.00  0.00            
ATOM   4172  CA  SER A 271      57.011  57.136  64.551  1.00  0.00            
ATOM   4173  HA  SER A 271      57.121  56.186  65.081  1.00  0.00            
ATOM   4174  CB  SER A 271      56.161  56.956  63.301  1.00  0.00            
ATOM   4175  HB1 SER A 271      55.141  56.646  63.531  1.00  0.00            
ATOM   4176  HB2 SER A 271      56.541  56.146  62.681  1.00  0.00            
ATOM   4177  OG  SER A 271      56.201  58.096  62.471  1.00  0.00            
ATOM   4178  HG  SER A 271      56.071  57.816  61.561  1.00  0.00            
ATOM   4179  C   SER A 271      58.471  57.416  64.201  1.00  0.00            
ATOM   4180  O   SER A 271      59.051  58.326  64.771  1.00  0.00            
ATOM   4181  N   GLY A 272      59.041  56.716  63.221  1.00  0.00            
ATOM   4182  H   GLY A 272      58.571  55.936  62.781  1.00  0.00            
ATOM   4183  CA  GLY A 272      60.381  56.946  62.711  1.00  0.00            
ATOM   4184  HA1 GLY A 272      60.561  58.016  62.681  1.00  0.00            
ATOM   4185  HA2 GLY A 272      60.411  56.606  61.671  1.00  0.00            
ATOM   4186  C   GLY A 272      61.411  56.196  63.541  1.00  0.00            
ATOM   4187  O   GLY A 272      61.351  54.976  63.651  1.00  0.00            
ATOM   4188  N   PHE A 273      62.361  56.966  64.091  1.00  0.00            
ATOM   4189  H   PHE A 273      62.341  57.926  63.791  1.00  0.00            
ATOM   4190  CA  PHE A 273      63.451  56.526  64.931  1.00  0.00            
ATOM   4191  HA  PHE A 273      63.871  57.406  65.411  1.00  0.00            
ATOM   4192  CB  PHE A 273      62.961  55.706  66.121  1.00  0.00            
ATOM   4193  HB1 PHE A 273      63.811  55.316  66.681  1.00  0.00            
ATOM   4194  HB2 PHE A 273      62.481  54.816  65.711  1.00  0.00            
ATOM   4195  CG  PHE A 273      62.031  56.346  67.121  1.00  0.00            
ATOM   4196  CD1 PHE A 273      60.651  56.396  66.911  1.00  0.00            
ATOM   4197  HD1 PHE A 273      60.221  56.006  66.001  1.00  0.00            
ATOM   4198  CE1 PHE A 273      59.791  57.056  67.791  1.00  0.00            
ATOM   4199  HE1 PHE A 273      58.721  57.076  67.611  1.00  0.00            
ATOM   4200  CZ  PHE A 273      60.271  57.546  69.011  1.00  0.00            
ATOM   4201  HZ  PHE A 273      59.551  57.936  69.711  1.00  0.00            
ATOM   4202  CE2 PHE A 273      61.651  57.476  69.231  1.00  0.00            
ATOM   4203  HE2 PHE A 273      62.041  57.826  70.171  1.00  0.00            
ATOM   4204  CD2 PHE A 273      62.541  56.916  68.301  1.00  0.00            
ATOM   4205  HD2 PHE A 273      63.611  56.966  68.381  1.00  0.00            
ATOM   4206  C   PHE A 273      64.631  55.956  64.161  1.00  0.00            
ATOM   4207  O   PHE A 273      65.041  54.826  64.391  1.00  0.00            
ATOM   4208  N   TRP A 274      65.191  56.706  63.201  1.00  0.00            
ATOM   4209  H   TRP A 274      64.921  57.676  63.191  1.00  0.00            
ATOM   4210  CA  TRP A 274      66.411  56.306  62.551  1.00  0.00            
ATOM   4211  HA  TRP A 274      66.381  55.256  62.251  1.00  0.00            
ATOM   4212  CB  TRP A 274      66.641  57.076  61.251  1.00  0.00            
ATOM   4213  HB1 TRP A 274      67.671  56.866  60.951  1.00  0.00            
ATOM   4214  HB2 TRP A 274      66.661  58.146  61.481  1.00  0.00            
ATOM   4215  CG  TRP A 274      65.731  56.726  60.121  1.00  0.00            
ATOM   4216  CD1 TRP A 274      66.021  55.926  59.071  1.00  0.00            
ATOM   4217  HD1 TRP A 274      66.941  55.386  58.891  1.00  0.00            
ATOM   4218  NE1 TRP A 274      64.951  55.966  58.201  1.00  0.00            
ATOM   4219  HE1 TRP A 274      64.991  55.466  57.321  1.00  0.00            
ATOM   4220  CE2 TRP A 274      63.871  56.696  58.631  1.00  0.00            
ATOM   4221  CZ2 TRP A 274      62.581  56.996  58.161  1.00  0.00            
ATOM   4222  HZ2 TRP A 274      62.201  56.646  57.211  1.00  0.00            
ATOM   4223  CH2 TRP A 274      61.741  57.796  58.941  1.00  0.00            
ATOM   4224  HH2 TRP A 274      60.761  58.036  58.541  1.00  0.00            
ATOM   4225  CZ3 TRP A 274      62.201  58.376  60.131  1.00  0.00            
ATOM   4226  HZ3 TRP A 274      61.651  59.106  60.711  1.00  0.00            
ATOM   4227  CE3 TRP A 274      63.491  58.026  60.561  1.00  0.00            
ATOM   4228  HE3 TRP A 274      63.821  58.446  61.501  1.00  0.00            
ATOM   4229  CD2 TRP A 274      64.361  57.176  59.871  1.00  0.00            
ATOM   4230  C   TRP A 274      67.601  56.446  63.491  1.00  0.00            
ATOM   4231  O   TRP A 274      67.641  57.326  64.351  1.00  0.00            
ATOM   4232  N   ASP A 275      68.591  55.586  63.261  1.00  0.00            
ATOM   4233  H   ASP A 275      68.481  55.006  62.441  1.00  0.00            
ATOM   4234  CA  ASP A 275      69.891  55.546  63.891  1.00  0.00            
ATOM   4235  HA  ASP A 275      70.331  54.576  63.651  1.00  0.00            
ATOM   4236  CB  ASP A 275      70.811  56.586  63.241  1.00  0.00            
ATOM   4237  HB1 ASP A 275      71.741  56.556  63.801  1.00  0.00            
ATOM   4238  HB2 ASP A 275      70.431  57.596  63.381  1.00  0.00            
ATOM   4239  CG  ASP A 275      71.081  56.326  61.771  1.00  0.00            
ATOM   4240  OD1 ASP A 275      72.201  55.816  61.531  1.00  0.00            
ATOM   4241  OD2 ASP A 275      70.221  56.606  60.901  1.00  0.00            
ATOM   4242  C   ASP A 275      69.851  55.566  65.411  1.00  0.00            
ATOM   4243  O   ASP A 275      70.791  55.996  66.081  1.00  0.00            
ATOM   4244  N   ALA A 276      68.711  55.206  66.021  1.00  0.00            
ATOM   4245  H   ALA A 276      68.001  54.746  65.471  1.00  0.00            
ATOM   4246  CA  ALA A 276      68.311  55.786  67.281  1.00  0.00            
ATOM   4247  HA  ALA A 276      68.401  56.876  67.231  1.00  0.00            
ATOM   4248  CB  ALA A 276      66.851  55.446  67.551  1.00  0.00            
ATOM   4249  HB1 ALA A 276      66.481  55.886  68.481  1.00  0.00            
ATOM   4250  HB2 ALA A 276      66.301  55.896  66.721  1.00  0.00            
ATOM   4251  HB3 ALA A 276      66.701  54.366  67.611  1.00  0.00            
ATOM   4252  C   ALA A 276      69.161  55.306  68.451  1.00  0.00            
ATOM   4253  O   ALA A 276      69.481  54.136  68.641  1.00  0.00            
ATOM   4254  N   VAL A 277      69.601  56.266  69.261  1.00  0.00            
ATOM   4255  H   VAL A 277      69.141  57.166  69.171  1.00  0.00            
ATOM   4256  CA  VAL A 277      70.361  56.116  70.481  1.00  0.00            
ATOM   4257  HA  VAL A 277      71.121  55.366  70.241  1.00  0.00            
ATOM   4258  CB  VAL A 277      71.101  57.406  70.831  1.00  0.00            
ATOM   4259  HB  VAL A 277      70.461  58.256  70.591  1.00  0.00            
ATOM   4260  CG1 VAL A 277      71.521  57.546  72.291  1.00  0.00            
ATOM   4261 1HG1 VAL A 277      72.061  58.476  72.441  1.00  0.00            
ATOM   4262 2HG1 VAL A 277      70.611  57.576  72.891  1.00  0.00            
ATOM   4263 3HG1 VAL A 277      72.201  56.736  72.581  1.00  0.00            
ATOM   4264  CG2 VAL A 277      72.361  57.376  69.971  1.00  0.00            
ATOM   4265 1HG2 VAL A 277      72.761  58.386  69.911  1.00  0.00            
ATOM   4266 2HG2 VAL A 277      73.041  56.666  70.441  1.00  0.00            
ATOM   4267 3HG2 VAL A 277      72.141  56.976  68.981  1.00  0.00            
ATOM   4268  C   VAL A 277      69.531  55.576  71.631  1.00  0.00            
ATOM   4269  O   VAL A 277      68.541  56.226  71.961  1.00  0.00            
ATOM   4270  N   PRO A 278      69.831  54.486  72.341  1.00  0.00            
ATOM   4271  CD  PRO A 278      70.951  53.646  71.971  1.00  0.00            
ATOM   4272  HD1 PRO A 278      71.861  54.126  72.341  1.00  0.00            
ATOM   4273  HD2 PRO A 278      70.901  53.436  70.901  1.00  0.00            
ATOM   4274  CG  PRO A 278      70.811  52.326  72.731  1.00  0.00            
ATOM   4275  HG1 PRO A 278      71.781  51.906  72.981  1.00  0.00            
ATOM   4276  HG2 PRO A 278      70.161  51.686  72.151  1.00  0.00            
ATOM   4277  CB  PRO A 278      70.071  52.856  73.961  1.00  0.00            
ATOM   4278  HB1 PRO A 278      70.851  53.266  74.601  1.00  0.00            
ATOM   4279  HB2 PRO A 278      69.521  52.086  74.501  1.00  0.00            
ATOM   4280  CA  PRO A 278      69.141  53.966  73.501  1.00  0.00            
ATOM   4281  HA  PRO A 278      68.201  53.536  73.161  1.00  0.00            
ATOM   4282  C   PRO A 278      68.771  54.956  74.601  1.00  0.00            
ATOM   4283  O   PRO A 278      67.651  54.966  75.101  1.00  0.00            
ATOM   4284  N   ALA A 279      69.701  55.806  75.031  1.00  0.00            
ATOM   4285  H   ALA A 279      70.641  55.736  74.651  1.00  0.00            
ATOM   4286  CA  ALA A 279      69.501  56.756  76.111  1.00  0.00            
ATOM   4287  HA  ALA A 279      69.191  56.186  76.991  1.00  0.00            
ATOM   4288  CB  ALA A 279      70.781  57.476  76.501  1.00  0.00            
ATOM   4289  HB1 ALA A 279      70.591  58.096  77.381  1.00  0.00            
ATOM   4290  HB2 ALA A 279      71.591  56.766  76.691  1.00  0.00            
ATOM   4291  HB3 ALA A 279      71.061  58.146  75.691  1.00  0.00            
ATOM   4292  C   ALA A 279      68.321  57.696  75.891  1.00  0.00            
ATOM   4293  O   ALA A 279      67.901  58.336  76.851  1.00  0.00            
ATOM   4294  N   TYR A 280      67.781  57.856  74.681  1.00  0.00            
ATOM   4295  H   TYR A 280      68.181  57.246  73.971  1.00  0.00            
ATOM   4296  CA  TYR A 280      66.671  58.726  74.381  1.00  0.00            
ATOM   4297  HA  TYR A 280      66.501  59.396  75.231  1.00  0.00            
ATOM   4298  CB  TYR A 280      67.011  59.636  73.211  1.00  0.00            
ATOM   4299  HB1 TYR A 280      66.171  60.296  72.961  1.00  0.00            
ATOM   4300  HB2 TYR A 280      67.231  59.066  72.311  1.00  0.00            
ATOM   4301  CG  TYR A 280      68.171  60.566  73.491  1.00  0.00            
ATOM   4302  CD1 TYR A 280      69.381  60.486  72.791  1.00  0.00            
ATOM   4303  HD1 TYR A 280      69.471  59.726  72.031  1.00  0.00            
ATOM   4304  CE1 TYR A 280      70.401  61.386  73.111  1.00  0.00            
ATOM   4305  HE1 TYR A 280      71.341  61.386  72.571  1.00  0.00            
ATOM   4306  CZ  TYR A 280      70.161  62.376  74.091  1.00  0.00            
ATOM   4307  OH  TYR A 280      71.151  63.276  74.351  1.00  0.00            
ATOM   4308  HH  TYR A 280      71.081  63.606  75.251  1.00  0.00            
ATOM   4309  CE2 TYR A 280      68.951  62.446  74.791  1.00  0.00            
ATOM   4310  HE2 TYR A 280      68.891  63.296  75.471  1.00  0.00            
ATOM   4311  CD2 TYR A 280      67.951  61.516  74.491  1.00  0.00            
ATOM   4312  HD2 TYR A 280      67.011  61.496  75.031  1.00  0.00            
ATOM   4313  C   TYR A 280      65.311  58.076  74.161  1.00  0.00            
ATOM   4314  O   TYR A 280      64.321  58.786  74.011  1.00  0.00            
ATOM   4315  N   LEU A 281      65.211  56.746  74.201  1.00  0.00            
ATOM   4316  H   LEU A 281      66.021  56.196  74.441  1.00  0.00            
ATOM   4317  CA  LEU A 281      63.911  56.126  74.321  1.00  0.00            
ATOM   4318  HA  LEU A 281      63.221  56.616  73.631  1.00  0.00            
ATOM   4319  CB  LEU A 281      64.071  54.666  73.941  1.00  0.00            
ATOM   4320  HB1 LEU A 281      63.121  54.176  74.151  1.00  0.00            
ATOM   4321  HB2 LEU A 281      64.851  54.226  74.571  1.00  0.00            
ATOM   4322  CG  LEU A 281      64.411  54.466  72.461  1.00  0.00            
ATOM   4323  HG  LEU A 281      65.351  54.986  72.301  1.00  0.00            
ATOM   4324  CD1 LEU A 281      64.551  52.966  72.211  1.00  0.00            
ATOM   4325 1HD1 LEU A 281      64.901  52.886  71.181  1.00  0.00            
ATOM   4326 2HD1 LEU A 281      65.221  52.486  72.921  1.00  0.00            
ATOM   4327 3HD1 LEU A 281      63.581  52.516  72.411  1.00  0.00            
ATOM   4328  CD2 LEU A 281      63.391  54.966  71.441  1.00  0.00            
ATOM   4329 1HD2 LEU A 281      63.591  54.546  70.461  1.00  0.00            
ATOM   4330 2HD2 LEU A 281      62.351  54.716  71.661  1.00  0.00            
ATOM   4331 3HD2 LEU A 281      63.501  56.046  71.401  1.00  0.00            
ATOM   4332  C   LEU A 281      63.271  56.356  75.691  1.00  0.00            
ATOM   4333  O   LEU A 281      62.071  56.626  75.681  1.00  0.00            
ATOM   4334  N   PRO A 282      64.001  56.496  76.801  1.00  0.00            
ATOM   4335  CD  PRO A 282      65.351  56.036  77.051  1.00  0.00            
ATOM   4336  HD1 PRO A 282      66.071  56.826  76.871  1.00  0.00            
ATOM   4337  HD2 PRO A 282      65.601  55.156  76.461  1.00  0.00            
ATOM   4338  CG  PRO A 282      65.391  55.776  78.561  1.00  0.00            
ATOM   4339  HG1 PRO A 282      66.371  55.826  79.021  1.00  0.00            
ATOM   4340  HG2 PRO A 282      64.941  54.796  78.721  1.00  0.00            
ATOM   4341  CB  PRO A 282      64.431  56.816  79.121  1.00  0.00            
ATOM   4342  HB1 PRO A 282      65.001  57.736  79.281  1.00  0.00            
ATOM   4343  HB2 PRO A 282      63.961  56.556  80.071  1.00  0.00            
ATOM   4344  CA  PRO A 282      63.391  56.996  78.021  1.00  0.00            
ATOM   4345  HA  PRO A 282      62.581  56.306  78.251  1.00  0.00            
ATOM   4346  C   PRO A 282      62.871  58.426  77.921  1.00  0.00            
ATOM   4347  O   PRO A 282      62.021  58.886  78.671  1.00  0.00            
ATOM   4348  N   ALA A 283      63.421  59.226  77.001  1.00  0.00            
ATOM   4349  H   ALA A 283      64.131  58.896  76.371  1.00  0.00            
ATOM   4350  CA  ALA A 283      63.061  60.616  76.841  1.00  0.00            
ATOM   4351  HA  ALA A 283      63.231  60.926  77.871  1.00  0.00            
ATOM   4352  CB  ALA A 283      64.071  61.376  75.981  1.00  0.00            
ATOM   4353  HB1 ALA A 283      63.761  62.416  75.971  1.00  0.00            
ATOM   4354  HB2 ALA A 283      65.021  61.336  76.511  1.00  0.00            
ATOM   4355  HB3 ALA A 283      64.111  60.956  74.981  1.00  0.00            
ATOM   4356  C   ALA A 283      61.641  60.916  76.381  1.00  0.00            
ATOM   4357  O   ALA A 283      61.221  62.076  76.411  1.00  0.00            
ATOM   4358  N   VAL A 284      60.881  59.896  75.961  1.00  0.00            
ATOM   4359  H   VAL A 284      61.301  58.986  75.911  1.00  0.00            
ATOM   4360  CA  VAL A 284      59.511  59.986  75.511  1.00  0.00            
ATOM   4361  HA  VAL A 284      59.341  61.046  75.341  1.00  0.00            
ATOM   4362  CB  VAL A 284      59.301  59.406  74.111  1.00  0.00            
ATOM   4363  HB  VAL A 284      58.411  59.886  73.701  1.00  0.00            
ATOM   4364  CG1 VAL A 284      60.481  59.716  73.191  1.00  0.00            
ATOM   4365 1HG1 VAL A 284      60.101  59.336  72.241  1.00  0.00            
ATOM   4366 2HG1 VAL A 284      60.751  60.766  73.141  1.00  0.00            
ATOM   4367 3HG1 VAL A 284      61.351  59.136  73.501  1.00  0.00            
ATOM   4368  CG2 VAL A 284      59.091  57.896  74.151  1.00  0.00            
ATOM   4369 1HG2 VAL A 284      58.751  57.486  73.201  1.00  0.00            
ATOM   4370 2HG2 VAL A 284      60.051  57.406  74.321  1.00  0.00            
ATOM   4371 3HG2 VAL A 284      58.361  57.616  74.921  1.00  0.00            
ATOM   4372  C   VAL A 284      58.401  59.686  76.511  1.00  0.00            
ATOM   4373  O   VAL A 284      57.221  59.796  76.181  1.00  0.00            
ATOM   4374  N   TYR A 285      58.701  59.486  77.791  1.00  0.00            
ATOM   4375  H   TYR A 285      59.661  59.386  78.081  1.00  0.00            
ATOM   4376  CA  TYR A 285      57.771  59.406  78.901  1.00  0.00            
ATOM   4377  HA  TYR A 285      57.151  58.536  78.671  1.00  0.00            
ATOM   4378  CB  TYR A 285      58.471  59.176  80.231  1.00  0.00            
ATOM   4379  HB1 TYR A 285      57.741  59.066  81.031  1.00  0.00            
ATOM   4380  HB2 TYR A 285      58.991  60.106  80.461  1.00  0.00            
ATOM   4381  CG  TYR A 285      59.511  58.086  80.391  1.00  0.00            
ATOM   4382  CD1 TYR A 285      59.301  56.866  79.751  1.00  0.00            
ATOM   4383  HD1 TYR A 285      58.431  56.716  79.131  1.00  0.00            
ATOM   4384  CE1 TYR A 285      60.211  55.806  79.891  1.00  0.00            
ATOM   4385  HE1 TYR A 285      60.011  54.836  79.451  1.00  0.00            
ATOM   4386  CZ  TYR A 285      61.321  55.936  80.741  1.00  0.00            
ATOM   4387  OH  TYR A 285      62.111  54.856  81.021  1.00  0.00            
ATOM   4388  HH  TYR A 285      62.811  55.086  81.641  1.00  0.00            
ATOM   4389  CE2 TYR A 285      61.521  57.146  81.451  1.00  0.00            
ATOM   4390  HE2 TYR A 285      62.281  57.186  82.211  1.00  0.00            
ATOM   4391  CD2 TYR A 285      60.611  58.186  81.251  1.00  0.00            
ATOM   4392  HD2 TYR A 285      60.771  59.136  81.741  1.00  0.00            
ATOM   4393  C   TYR A 285      56.851  60.616  78.971  1.00  0.00            
ATOM   4394  O   TYR A 285      55.691  60.516  79.361  1.00  0.00            
ATOM   4395  N   SER A 286      57.341  61.786  78.551  1.00  0.00            
ATOM   4396  H   SER A 286      58.331  61.766  78.341  1.00  0.00            
ATOM   4397  CA  SER A 286      56.591  63.016  78.381  1.00  0.00            
ATOM   4398  HA  SER A 286      56.081  63.206  79.331  1.00  0.00            
ATOM   4399  CB  SER A 286      57.581  64.176  78.221  1.00  0.00            
ATOM   4400  HB1 SER A 286      57.071  65.046  77.821  1.00  0.00            
ATOM   4401  HB2 SER A 286      58.411  63.896  77.581  1.00  0.00            
ATOM   4402  OG  SER A 286      57.981  64.526  79.531  1.00  0.00            
ATOM   4403  HG  SER A 286      58.771  65.076  79.471  1.00  0.00            
ATOM   4404  C   SER A 286      55.561  62.956  77.271  1.00  0.00            
ATOM   4405  O   SER A 286      54.911  63.966  77.031  1.00  0.00            
ATOM   4406  N   VAL A 287      55.411  61.866  76.511  1.00  0.00            
ATOM   4407  H   VAL A 287      56.071  61.096  76.551  1.00  0.00            
ATOM   4408  CA  VAL A 287      54.271  61.646  75.641  1.00  0.00            
ATOM   4409  HA  VAL A 287      53.481  62.346  75.931  1.00  0.00            
ATOM   4410  CB  VAL A 287      54.601  61.946  74.181  1.00  0.00            
ATOM   4411  HB  VAL A 287      53.841  61.466  73.561  1.00  0.00            
ATOM   4412  CG1 VAL A 287      54.551  63.436  73.841  1.00  0.00            
ATOM   4413 1HG1 VAL A 287      54.991  63.596  72.851  1.00  0.00            
ATOM   4414 2HG1 VAL A 287      53.511  63.736  73.681  1.00  0.00            
ATOM   4415 3HG1 VAL A 287      55.031  64.036  74.611  1.00  0.00            
ATOM   4416  CG2 VAL A 287      55.931  61.346  73.761  1.00  0.00            
ATOM   4417 1HG2 VAL A 287      56.101  61.576  72.711  1.00  0.00            
ATOM   4418 2HG2 VAL A 287      56.771  61.836  74.251  1.00  0.00            
ATOM   4419 3HG2 VAL A 287      55.881  60.256  73.811  1.00  0.00            
ATOM   4420  C   VAL A 287      53.711  60.236  75.651  1.00  0.00            
ATOM   4421  O   VAL A 287      52.521  60.036  75.401  1.00  0.00            
ATOM   4422  N   CYS A 288      54.511  59.216  75.951  1.00  0.00            
ATOM   4423  H   CYS A 288      55.481  59.406  76.181  1.00  0.00            
ATOM   4424  CA  CYS A 288      54.131  57.836  75.721  1.00  0.00            
ATOM   4425  HA  CYS A 288      53.761  57.886  74.701  1.00  0.00            
ATOM   4426  CB  CYS A 288      55.351  56.926  75.611  1.00  0.00            
ATOM   4427  HB1 CYS A 288      56.091  57.386  74.961  1.00  0.00            
ATOM   4428  HB2 CYS A 288      55.091  55.946  75.201  1.00  0.00            
ATOM   4429  SG  CYS A 288      56.071  56.666  77.251  1.00  0.00            
ATOM   4430  HG  CYS A 288      55.041  56.016  77.801  1.00  0.00            
ATOM   4431  C   CYS A 288      53.021  57.356  76.641  1.00  0.00            
ATOM   4432  O   CYS A 288      52.141  56.656  76.141  1.00  0.00            
ATOM   4433  N   SER A 289      52.921  57.926  77.851  1.00  0.00            
ATOM   4434  H   SER A 289      53.621  58.616  78.071  1.00  0.00            
ATOM   4435  CA  SER A 289      51.801  57.826  78.771  1.00  0.00            
ATOM   4436  HA  SER A 289      51.751  56.776  79.061  1.00  0.00            
ATOM   4437  CB  SER A 289      52.111  58.706  79.981  1.00  0.00            
ATOM   4438  HB1 SER A 289      52.951  58.236  80.491  1.00  0.00            
ATOM   4439  HB2 SER A 289      51.261  58.716  80.661  1.00  0.00            
ATOM   4440  OG  SER A 289      52.371  60.016  79.521  1.00  0.00            
ATOM   4441  HG  SER A 289      52.871  60.426  80.231  1.00  0.00            
ATOM   4442  C   SER A 289      50.451  58.196  78.181  1.00  0.00            
ATOM   4443  O   SER A 289      49.441  57.626  78.591  1.00  0.00            
ATOM   4444  N   ARG A 290      50.371  59.056  77.161  1.00  0.00            
ATOM   4445  H   ARG A 290      51.221  59.496  76.841  1.00  0.00            
ATOM   4446  CA  ARG A 290      49.161  59.416  76.451  1.00  0.00            
ATOM   4447  HA  ARG A 290      48.321  58.846  76.831  1.00  0.00            
ATOM   4448  CB  ARG A 290      48.771  60.846  76.811  1.00  0.00            
ATOM   4449  HB1 ARG A 290      48.851  60.966  77.891  1.00  0.00            
ATOM   4450  HB2 ARG A 290      47.711  60.996  76.601  1.00  0.00            
ATOM   4451  CG  ARG A 290      49.591  61.956  76.161  1.00  0.00            
ATOM   4452  HG1 ARG A 290      49.371  61.886  75.091  1.00  0.00            
ATOM   4453  HG2 ARG A 290      50.631  61.796  76.421  1.00  0.00            
ATOM   4454  CD  ARG A 290      49.241  63.366  76.641  1.00  0.00            
ATOM   4455  HD1 ARG A 290      49.261  63.436  77.731  1.00  0.00            
ATOM   4456  HD2 ARG A 290      48.241  63.576  76.251  1.00  0.00            
ATOM   4457  NE  ARG A 290      50.201  64.306  76.051  1.00  0.00            
ATOM   4458  HE  ARG A 290      49.821  64.816  75.271  1.00  0.00            
ATOM   4459  CZ  ARG A 290      51.491  64.496  76.351  1.00  0.00            
ATOM   4460  NH1 ARG A 290      52.091  63.936  77.411  1.00  0.00            
ATOM   4461 1HH1 ARG A 290      51.581  63.396  78.091  1.00  0.00            
ATOM   4462 2HH1 ARG A 290      53.081  64.096  77.531  1.00  0.00            
ATOM   4463  NH2 ARG A 290      52.271  65.266  75.581  1.00  0.00            
ATOM   4464 1HH2 ARG A 290      51.991  65.696  74.711  1.00  0.00            
ATOM   4465 2HH2 ARG A 290      53.261  65.276  75.801  1.00  0.00            
ATOM   4466  C   ARG A 290      49.221  59.156  74.951  1.00  0.00            
ATOM   4467  O   ARG A 290      48.341  59.626  74.241  1.00  0.00            
ATOM   4468  N   LEU A 291      50.251  58.456  74.461  1.00  0.00            
ATOM   4469  H   LEU A 291      51.011  58.156  75.051  1.00  0.00            
ATOM   4470  CA  LEU A 291      50.301  58.046  73.071  1.00  0.00            
ATOM   4471  HA  LEU A 291      50.081  58.926  72.471  1.00  0.00            
ATOM   4472  CB  LEU A 291      51.681  57.476  72.751  1.00  0.00            
ATOM   4473  HB1 LEU A 291      51.521  56.856  71.871  1.00  0.00            
ATOM   4474  HB2 LEU A 291      52.031  56.806  73.531  1.00  0.00            
ATOM   4475  CG  LEU A 291      52.811  58.426  72.361  1.00  0.00            
ATOM   4476  HG  LEU A 291      53.011  59.136  73.161  1.00  0.00            
ATOM   4477  CD1 LEU A 291      54.021  57.556  72.021  1.00  0.00            
ATOM   4478 1HD1 LEU A 291      54.961  58.106  72.081  1.00  0.00            
ATOM   4479 2HD1 LEU A 291      54.071  56.746  72.741  1.00  0.00            
ATOM   4480 3HD1 LEU A 291      53.931  57.196  70.991  1.00  0.00            
ATOM   4481  CD2 LEU A 291      52.401  59.276  71.161  1.00  0.00            
ATOM   4482 1HD2 LEU A 291      53.251  59.906  70.891  1.00  0.00            
ATOM   4483 2HD2 LEU A 291      52.091  58.706  70.281  1.00  0.00            
ATOM   4484 3HD2 LEU A 291      51.581  59.906  71.501  1.00  0.00            
ATOM   4485  C   LEU A 291      49.251  56.986  72.761  1.00  0.00            
ATOM   4486  O   LEU A 291      48.961  56.106  73.571  1.00  0.00            
ATOM   4487  N   THR A 292      48.741  57.066  71.531  1.00  0.00            
ATOM   4488  H   THR A 292      49.011  57.876  71.001  1.00  0.00            
ATOM   4489  CA  THR A 292      47.821  56.166  70.871  1.00  0.00            
ATOM   4490  HA  THR A 292      47.391  55.506  71.621  1.00  0.00            
ATOM   4491  CB  THR A 292      46.751  57.026  70.191  1.00  0.00            
ATOM   4492  HB  THR A 292      47.281  57.486  69.361  1.00  0.00            
ATOM   4493  CG2 THR A 292      45.581  56.226  69.641  1.00  0.00            
ATOM   4494 1HG2 THR A 292      44.801  56.936  69.341  1.00  0.00            
ATOM   4495 2HG2 THR A 292      45.881  55.596  68.801  1.00  0.00            
ATOM   4496 3HG2 THR A 292      45.141  55.636  70.441  1.00  0.00            
ATOM   4497  OG1 THR A 292      46.231  57.996  71.071  1.00  0.00            
ATOM   4498  HG1 THR A 292      45.321  57.746  71.241  1.00  0.00            
ATOM   4499  C   THR A 292      48.571  55.276  69.891  1.00  0.00            
ATOM   4500  O   THR A 292      48.131  54.146  69.661  1.00  0.00            
ATOM   4501  N   THR A 293      49.681  55.736  69.311  1.00  0.00            
ATOM   4502  H   THR A 293      49.981  56.646  69.621  1.00  0.00            
ATOM   4503  CA  THR A 293      50.461  55.086  68.271  1.00  0.00            
ATOM   4504  HA  THR A 293      50.211  54.026  68.331  1.00  0.00            
ATOM   4505  CB  THR A 293      50.141  55.696  66.911  1.00  0.00            
ATOM   4506  HB  THR A 293      50.151  56.786  66.981  1.00  0.00            
ATOM   4507  CG2 THR A 293      51.121  55.306  65.811  1.00  0.00            
ATOM   4508 1HG2 THR A 293      50.711  55.676  64.871  1.00  0.00            
ATOM   4509 2HG2 THR A 293      52.021  55.906  65.941  1.00  0.00            
ATOM   4510 3HG2 THR A 293      51.361  54.246  65.771  1.00  0.00            
ATOM   4511  OG1 THR A 293      48.841  55.396  66.461  1.00  0.00            
ATOM   4512  HG1 THR A 293      48.631  55.916  65.681  1.00  0.00            
ATOM   4513  C   THR A 293      51.941  55.296  68.571  1.00  0.00            
ATOM   4514  O   THR A 293      52.411  56.356  68.951  1.00  0.00            
ATOM   4515  N   LEU A 294      52.631  54.196  68.261  1.00  0.00            
ATOM   4516  H   LEU A 294      52.191  53.286  68.291  1.00  0.00            
ATOM   4517  CA  LEU A 294      54.081  54.146  68.281  1.00  0.00            
ATOM   4518  HA  LEU A 294      54.451  55.166  68.151  1.00  0.00            
ATOM   4519  CB  LEU A 294      54.441  53.716  69.701  1.00  0.00            
ATOM   4520  HB1 LEU A 294      54.001  52.726  69.811  1.00  0.00            
ATOM   4521  HB2 LEU A 294      53.941  54.466  70.321  1.00  0.00            
ATOM   4522  CG  LEU A 294      55.921  53.646  70.041  1.00  0.00            
ATOM   4523  HG  LEU A 294      56.381  52.796  69.541  1.00  0.00            
ATOM   4524  CD1 LEU A 294      56.691  54.926  69.721  1.00  0.00            
ATOM   4525 1HD1 LEU A 294      57.711  54.726  70.051  1.00  0.00            
ATOM   4526 2HD1 LEU A 294      56.701  55.116  68.651  1.00  0.00            
ATOM   4527 3HD1 LEU A 294      56.311  55.766  70.301  1.00  0.00            
ATOM   4528  CD2 LEU A 294      56.001  53.386  71.551  1.00  0.00            
ATOM   4529 1HD2 LEU A 294      57.061  53.276  71.771  1.00  0.00            
ATOM   4530 2HD2 LEU A 294      55.711  54.296  72.071  1.00  0.00            
ATOM   4531 3HD2 LEU A 294      55.461  52.476  71.811  1.00  0.00            
ATOM   4532  C   LEU A 294      54.631  53.266  67.171  1.00  0.00            
ATOM   4533  O   LEU A 294      54.101  52.206  66.851  1.00  0.00            
ATOM   4534  N   ASN A 295      55.771  53.686  66.611  1.00  0.00            
ATOM   4535  H   ASN A 295      55.991  54.636  66.861  1.00  0.00            
ATOM   4536  CA  ASN A 295      56.631  52.986  65.671  1.00  0.00            
ATOM   4537  HA  ASN A 295      56.471  51.906  65.671  1.00  0.00            
ATOM   4538  CB  ASN A 295      56.371  53.416  64.231  1.00  0.00            
ATOM   4539  HB1 ASN A 295      56.051  54.456  64.191  1.00  0.00            
ATOM   4540  HB2 ASN A 295      55.541  52.846  63.811  1.00  0.00            
ATOM   4541  CG  ASN A 295      57.531  53.206  63.271  1.00  0.00            
ATOM   4542  OD1 ASN A 295      57.421  52.466  62.291  1.00  0.00            
ATOM   4543  ND2 ASN A 295      58.711  53.776  63.521  1.00  0.00            
ATOM   4544 1HD2 ASN A 295      58.771  54.296  64.381  1.00  0.00            
ATOM   4545 2HD2 ASN A 295      59.501  53.606  62.911  1.00  0.00            
ATOM   4546  C   ASN A 295      58.041  53.186  66.211  1.00  0.00            
ATOM   4547  O   ASN A 295      58.451  54.346  66.281  1.00  0.00            
ATOM   4548  N   LEU A 296      58.741  52.096  66.491  1.00  0.00            
ATOM   4549  H   LEU A 296      58.231  51.226  66.491  1.00  0.00            
ATOM   4550  CA  LEU A 296      60.161  52.086  66.801  1.00  0.00            
ATOM   4551  HA  LEU A 296      60.571  53.086  66.651  1.00  0.00            
ATOM   4552  CB  LEU A 296      60.341  51.556  68.221  1.00  0.00            
ATOM   4553  HB1 LEU A 296      61.401  51.476  68.451  1.00  0.00            
ATOM   4554  HB2 LEU A 296      59.821  50.596  68.231  1.00  0.00            
ATOM   4555  CG  LEU A 296      59.721  52.416  69.321  1.00  0.00            
ATOM   4556  HG  LEU A 296      58.701  52.666  69.041  1.00  0.00            
ATOM   4557  CD1 LEU A 296      59.691  51.696  70.671  1.00  0.00            
ATOM   4558 1HD1 LEU A 296      59.041  52.206  71.381  1.00  0.00            
ATOM   4559 2HD1 LEU A 296      59.251  50.726  70.431  1.00  0.00            
ATOM   4560 3HD1 LEU A 296      60.701  51.596  71.081  1.00  0.00            
ATOM   4561  CD2 LEU A 296      60.361  53.796  69.411  1.00  0.00            
ATOM   4562 1HD2 LEU A 296      60.001  54.296  70.311  1.00  0.00            
ATOM   4563 2HD2 LEU A 296      61.451  53.746  69.441  1.00  0.00            
ATOM   4564 3HD2 LEU A 296      60.111  54.386  68.531  1.00  0.00            
ATOM   4565  C   LEU A 296      60.881  51.186  65.811  1.00  0.00            
ATOM   4566  O   LEU A 296      62.001  50.776  66.081  1.00  0.00            
ATOM   4567  N   SER A 297      60.291  50.876  64.651  1.00  0.00            
ATOM   4568  H   SER A 297      59.421  51.306  64.391  1.00  0.00            
ATOM   4569  CA  SER A 297      60.771  49.856  63.741  1.00  0.00            
ATOM   4570  HA  SER A 297      60.941  48.946  64.311  1.00  0.00            
ATOM   4571  CB  SER A 297      59.751  49.596  62.641  1.00  0.00            
ATOM   4572  HB1 SER A 297      60.101  48.706  62.111  1.00  0.00            
ATOM   4573  HB2 SER A 297      59.721  50.466  61.991  1.00  0.00            
ATOM   4574  OG  SER A 297      58.451  49.416  63.151  1.00  0.00            
ATOM   4575  HG  SER A 297      58.461  48.726  63.821  1.00  0.00            
ATOM   4576  C   SER A 297      62.111  50.196  63.091  1.00  0.00            
ATOM   4577  O   SER A 297      62.731  49.386  62.411  1.00  0.00            
ATOM   4578  N   TYR A 298      62.591  51.426  63.241  1.00  0.00            
ATOM   4579  H   TYR A 298      62.071  52.046  63.851  1.00  0.00            
ATOM   4580  CA  TYR A 298      63.891  51.836  62.731  1.00  0.00            
ATOM   4581  HA  TYR A 298      64.191  51.066  62.021  1.00  0.00            
ATOM   4582  CB  TYR A 298      63.741  53.106  61.911  1.00  0.00            
ATOM   4583  HB1 TYR A 298      64.721  53.376  61.511  1.00  0.00            
ATOM   4584  HB2 TYR A 298      63.541  53.906  62.621  1.00  0.00            
ATOM   4585  CG  TYR A 298      62.771  53.096  60.751  1.00  0.00            
ATOM   4586  CD1 TYR A 298      61.991  54.246  60.541  1.00  0.00            
ATOM   4587  HD1 TYR A 298      62.151  55.116  61.161  1.00  0.00            
ATOM   4588  CE1 TYR A 298      61.091  54.316  59.471  1.00  0.00            
ATOM   4589  HE1 TYR A 298      60.621  55.246  59.201  1.00  0.00            
ATOM   4590  CZ  TYR A 298      60.941  53.206  58.611  1.00  0.00            
ATOM   4591  OH  TYR A 298      59.981  53.226  57.651  1.00  0.00            
ATOM   4592  HH  TYR A 298      59.821  52.376  57.221  1.00  0.00            
ATOM   4593  CE2 TYR A 298      61.621  52.006  58.941  1.00  0.00            
ATOM   4594  HE2 TYR A 298      61.461  51.166  58.281  1.00  0.00            
ATOM   4595  CD2 TYR A 298      62.541  51.946  59.991  1.00  0.00            
ATOM   4596  HD2 TYR A 298      63.071  51.026  60.201  1.00  0.00            
ATOM   4597  C   TYR A 298      64.981  51.966  63.781  1.00  0.00            
ATOM   4598  O   TYR A 298      66.141  52.146  63.431  1.00  0.00            
ATOM   4599  N   ALA A 299      64.541  51.816  65.031  1.00  0.00            
ATOM   4600  H   ALA A 299      63.551  51.766  65.211  1.00  0.00            
ATOM   4601  CA  ALA A 299      65.401  51.826  66.201  1.00  0.00            
ATOM   4602  HA  ALA A 299      66.251  52.496  66.051  1.00  0.00            
ATOM   4603  CB  ALA A 299      64.571  52.386  67.361  1.00  0.00            
ATOM   4604  HB1 ALA A 299      65.201  52.526  68.251  1.00  0.00            
ATOM   4605  HB2 ALA A 299      64.061  53.306  67.111  1.00  0.00            
ATOM   4606  HB3 ALA A 299      63.811  51.656  67.661  1.00  0.00            
ATOM   4607  C   ALA A 299      65.911  50.426  66.501  1.00  0.00            
ATOM   4608  O   ALA A 299      65.211  49.656  67.161  1.00  0.00            
ATOM   4609  N   THR A 300      67.101  50.056  66.011  1.00  0.00            
ATOM   4610  H   THR A 300      67.691  50.716  65.531  1.00  0.00            
ATOM   4611  CA  THR A 300      67.541  48.686  66.061  1.00  0.00            
ATOM   4612  HA  THR A 300      66.711  47.976  66.111  1.00  0.00            
ATOM   4613  CB  THR A 300      68.281  48.296  64.781  1.00  0.00            
ATOM   4614  HB  THR A 300      69.301  48.696  64.791  1.00  0.00            
ATOM   4615  CG2 THR A 300      68.371  46.786  64.621  1.00  0.00            
ATOM   4616 1HG2 THR A 300      68.971  46.606  63.721  1.00  0.00            
ATOM   4617 2HG2 THR A 300      68.851  46.326  65.491  1.00  0.00            
ATOM   4618 3HG2 THR A 300      67.351  46.426  64.491  1.00  0.00            
ATOM   4619  OG1 THR A 300      67.641  48.846  63.651  1.00  0.00            
ATOM   4620  HG1 THR A 300      67.671  48.206  62.931  1.00  0.00            
ATOM   4621  C   THR A 300      68.381  48.416  67.301  1.00  0.00            
ATOM   4622  O   THR A 300      69.521  47.966  67.231  1.00  0.00            
ATOM   4623  N   VAL A 301      67.781  48.816  68.431  1.00  0.00            
ATOM   4624  H   VAL A 301      66.871  49.256  68.341  1.00  0.00            
ATOM   4625  CA  VAL A 301      68.281  48.646  69.771  1.00  0.00            
ATOM   4626  HA  VAL A 301      69.351  48.536  69.611  1.00  0.00            
ATOM   4627  CB  VAL A 301      67.981  49.846  70.671  1.00  0.00            
ATOM   4628  HB  VAL A 301      68.411  49.806  71.671  1.00  0.00            
ATOM   4629  CG1 VAL A 301      68.481  51.136  70.041  1.00  0.00            
ATOM   4630 1HG1 VAL A 301      68.401  51.976  70.731  1.00  0.00            
ATOM   4631 2HG1 VAL A 301      69.541  50.996  69.841  1.00  0.00            
ATOM   4632 3HG1 VAL A 301      68.071  51.426  69.071  1.00  0.00            
ATOM   4633  CG2 VAL A 301      66.491  50.066  70.921  1.00  0.00            
ATOM   4634 1HG2 VAL A 301      66.331  50.926  71.571  1.00  0.00            
ATOM   4635 2HG2 VAL A 301      65.861  50.086  70.031  1.00  0.00            
ATOM   4636 3HG2 VAL A 301      66.171  49.176  71.471  1.00  0.00            
ATOM   4637  C   VAL A 301      67.891  47.326  70.411  1.00  0.00            
ATOM   4638  O   VAL A 301      66.991  46.636  69.931  1.00  0.00            
ATOM   4639  N   GLN A 302      68.541  46.986  71.531  1.00  0.00            
ATOM   4640  H   GLN A 302      69.281  47.596  71.851  1.00  0.00            
ATOM   4641  CA  GLN A 302      68.041  45.976  72.441  1.00  0.00            
ATOM   4642  HA  GLN A 302      68.371  45.006  72.071  1.00  0.00            
ATOM   4643  CB  GLN A 302      68.651  46.076  73.831  1.00  0.00            
ATOM   4644  HB1 GLN A 302      68.461  45.196  74.441  1.00  0.00            
ATOM   4645  HB2 GLN A 302      68.211  46.926  74.351  1.00  0.00            
ATOM   4646  CG  GLN A 302      70.141  46.396  73.921  1.00  0.00            
ATOM   4647  HG1 GLN A 302      70.511  46.426  74.941  1.00  0.00            
ATOM   4648  HG2 GLN A 302      70.261  47.406  73.531  1.00  0.00            
ATOM   4649  CD  GLN A 302      71.041  45.386  73.221  1.00  0.00            
ATOM   4650  OE1 GLN A 302      71.671  45.666  72.201  1.00  0.00            
ATOM   4651  NE2 GLN A 302      71.161  44.166  73.751  1.00  0.00            
ATOM   4652 1HE2 GLN A 302      70.641  43.996  74.601  1.00  0.00            
ATOM   4653 2HE2 GLN A 302      71.751  43.446  73.351  1.00  0.00            
ATOM   4654  C   GLN A 302      66.551  45.896  72.731  1.00  0.00            
ATOM   4655  O   GLN A 302      65.951  46.966  72.851  1.00  0.00            
ATOM   4656  N   SER A 303      66.091  44.686  73.031  1.00  0.00            
ATOM   4657  H   SER A 303      66.621  43.856  72.791  1.00  0.00            
ATOM   4658  CA  SER A 303      64.781  44.586  73.641  1.00  0.00            
ATOM   4659  HA  SER A 303      64.081  45.006  72.911  1.00  0.00            
ATOM   4660  CB  SER A 303      64.361  43.146  73.951  1.00  0.00            
ATOM   4661  HB1 SER A 303      65.171  42.596  74.441  1.00  0.00            
ATOM   4662  HB2 SER A 303      64.191  42.576  73.041  1.00  0.00            
ATOM   4663  OG  SER A 303      63.231  43.006  74.781  1.00  0.00            
ATOM   4664  HG  SER A 303      62.481  43.006  74.181  1.00  0.00            
ATOM   4665  C   SER A 303      64.571  45.466  74.861  1.00  0.00            
ATOM   4666  O   SER A 303      63.581  46.176  74.991  1.00  0.00            
ATOM   4667  N   TYR A 304      65.571  45.496  75.741  1.00  0.00            
ATOM   4668  H   TYR A 304      66.271  44.776  75.621  1.00  0.00            
ATOM   4669  CA  TYR A 304      65.611  46.306  76.941  1.00  0.00            
ATOM   4670  HA  TYR A 304      64.891  45.926  77.661  1.00  0.00            
ATOM   4671  CB  TYR A 304      67.021  46.056  77.481  1.00  0.00            
ATOM   4672  HB1 TYR A 304      67.701  46.416  76.711  1.00  0.00            
ATOM   4673  HB2 TYR A 304      67.201  44.986  77.581  1.00  0.00            
ATOM   4674  CG  TYR A 304      67.381  46.686  78.801  1.00  0.00            
ATOM   4675  CD1 TYR A 304      66.441  46.796  79.831  1.00  0.00            
ATOM   4676  HD1 TYR A 304      65.401  46.546  79.691  1.00  0.00            
ATOM   4677  CE1 TYR A 304      66.781  47.316  81.081  1.00  0.00            
ATOM   4678  HE1 TYR A 304      66.061  47.456  81.871  1.00  0.00            
ATOM   4679  CZ  TYR A 304      68.111  47.716  81.311  1.00  0.00            
ATOM   4680  OH  TYR A 304      68.491  48.156  82.541  1.00  0.00            
ATOM   4681  HH  TYR A 304      69.401  48.456  82.561  1.00  0.00            
ATOM   4682  CE2 TYR A 304      69.111  47.476  80.341  1.00  0.00            
ATOM   4683  HE2 TYR A 304      70.131  47.796  80.491  1.00  0.00            
ATOM   4684  CD2 TYR A 304      68.711  47.046  79.071  1.00  0.00            
ATOM   4685  HD2 TYR A 304      69.481  46.846  78.341  1.00  0.00            
ATOM   4686  C   TYR A 304      65.371  47.796  76.741  1.00  0.00            
ATOM   4687  O   TYR A 304      64.651  48.386  77.541  1.00  0.00            
ATOM   4688  N   ASP A 305      65.801  48.386  75.621  1.00  0.00            
ATOM   4689  H   ASP A 305      66.271  47.926  74.861  1.00  0.00            
ATOM   4690  CA  ASP A 305      65.611  49.806  75.381  1.00  0.00            
ATOM   4691  HA  ASP A 305      65.601  50.286  76.351  1.00  0.00            
ATOM   4692  CB  ASP A 305      66.841  50.336  74.641  1.00  0.00            
ATOM   4693  HB1 ASP A 305      66.721  51.386  74.381  1.00  0.00            
ATOM   4694  HB2 ASP A 305      66.891  49.826  73.681  1.00  0.00            
ATOM   4695  CG  ASP A 305      68.141  50.166  75.421  1.00  0.00            
ATOM   4696  OD1 ASP A 305      68.211  50.696  76.551  1.00  0.00            
ATOM   4697  OD2 ASP A 305      69.071  49.486  74.941  1.00  0.00            
ATOM   4698  C   ASP A 305      64.241  50.156  74.811  1.00  0.00            
ATOM   4699  O   ASP A 305      63.611  51.116  75.251  1.00  0.00            
ATOM   4700  N   LEU A 306      63.741  49.306  73.911  1.00  0.00            
ATOM   4701  H   LEU A 306      64.301  48.496  73.681  1.00  0.00            
ATOM   4702  CA  LEU A 306      62.341  49.296  73.551  1.00  0.00            
ATOM   4703  HA  LEU A 306      62.061  50.296  73.221  1.00  0.00            
ATOM   4704  CB  LEU A 306      62.111  48.206  72.511  1.00  0.00            
ATOM   4705  HB1 LEU A 306      61.071  48.156  72.191  1.00  0.00            
ATOM   4706  HB2 LEU A 306      62.331  47.226  72.921  1.00  0.00            
ATOM   4707  CG  LEU A 306      62.911  48.356  71.221  1.00  0.00            
ATOM   4708  HG  LEU A 306      63.991  48.366  71.371  1.00  0.00            
ATOM   4709  CD1 LEU A 306      62.571  47.146  70.341  1.00  0.00            
ATOM   4710 1HD1 LEU A 306      63.081  47.246  69.381  1.00  0.00            
ATOM   4711 2HD1 LEU A 306      62.891  46.216  70.811  1.00  0.00            
ATOM   4712 3HD1 LEU A 306      61.501  47.136  70.131  1.00  0.00            
ATOM   4713  CD2 LEU A 306      62.551  49.586  70.401  1.00  0.00            
ATOM   4714 1HD2 LEU A 306      63.101  49.586  69.461  1.00  0.00            
ATOM   4715 2HD2 LEU A 306      61.461  49.586  70.301  1.00  0.00            
ATOM   4716 3HD2 LEU A 306      62.901  50.466  70.951  1.00  0.00            
ATOM   4717  C   LEU A 306      61.511  49.126  74.821  1.00  0.00            
ATOM   4718  O   LEU A 306      60.571  49.896  74.981  1.00  0.00            
ATOM   4719  N   VAL A 307      61.721  48.096  75.651  1.00  0.00            
ATOM   4720  H   VAL A 307      62.461  47.446  75.431  1.00  0.00            
ATOM   4721  CA  VAL A 307      60.941  47.776  76.831  1.00  0.00            
ATOM   4722  HA  VAL A 307      59.911  47.576  76.521  1.00  0.00            
ATOM   4723  CB  VAL A 307      61.461  46.516  77.521  1.00  0.00            
ATOM   4724  HB  VAL A 307      62.551  46.566  77.521  1.00  0.00            
ATOM   4725  CG1 VAL A 307      60.931  46.196  78.921  1.00  0.00            
ATOM   4726 1HG1 VAL A 307      61.281  45.196  79.161  1.00  0.00            
ATOM   4727 2HG1 VAL A 307      61.211  46.986  79.611  1.00  0.00            
ATOM   4728 3HG1 VAL A 307      59.851  46.096  78.941  1.00  0.00            
ATOM   4729  CG2 VAL A 307      61.041  45.376  76.601  1.00  0.00            
ATOM   4730 1HG2 VAL A 307      61.321  44.416  77.021  1.00  0.00            
ATOM   4731 2HG2 VAL A 307      59.951  45.366  76.511  1.00  0.00            
ATOM   4732 3HG2 VAL A 307      61.491  45.396  75.611  1.00  0.00            
ATOM   4733  C   VAL A 307      60.901  48.916  77.831  1.00  0.00            
ATOM   4734  O   VAL A 307      59.841  49.186  78.381  1.00  0.00            
ATOM   4735  N   LYS A 308      61.991  49.646  78.071  1.00  0.00            
ATOM   4736  H   LYS A 308      62.821  49.266  77.641  1.00  0.00            
ATOM   4737  CA  LYS A 308      62.081  50.726  79.031  1.00  0.00            
ATOM   4738  HA  LYS A 308      61.661  50.456  80.001  1.00  0.00            
ATOM   4739  CB  LYS A 308      63.531  51.176  79.161  1.00  0.00            
ATOM   4740  HB1 LYS A 308      63.561  52.226  79.441  1.00  0.00            
ATOM   4741  HB2 LYS A 308      64.041  51.226  78.201  1.00  0.00            
ATOM   4742  CG  LYS A 308      64.261  50.376  80.241  1.00  0.00            
ATOM   4743  HG1 LYS A 308      64.061  49.336  79.971  1.00  0.00            
ATOM   4744  HG2 LYS A 308      63.801  50.526  81.221  1.00  0.00            
ATOM   4745  CD  LYS A 308      65.741  50.716  80.321  1.00  0.00            
ATOM   4746  HD1 LYS A 308      66.241  50.166  81.121  1.00  0.00            
ATOM   4747  HD2 LYS A 308      65.841  51.786  80.491  1.00  0.00            
ATOM   4748  CE  LYS A 308      66.521  50.336  79.071  1.00  0.00            
ATOM   4749  HE1 LYS A 308      66.101  50.836  78.191  1.00  0.00            
ATOM   4750  HE2 LYS A 308      66.491  49.266  78.891  1.00  0.00            
ATOM   4751  NZ  LYS A 308      67.931  50.746  79.201  1.00  0.00            
ATOM   4752  HZ1 LYS A 308      68.491  50.446  78.421  1.00  0.00            
ATOM   4753  HZ2 LYS A 308      68.041  51.746  79.181  1.00  0.00            
ATOM   4754  HZ3 LYS A 308      68.361  50.406  80.051  1.00  0.00            
ATOM   4755  C   LYS A 308      61.151  51.866  78.651  1.00  0.00            
ATOM   4756  O   LYS A 308      60.541  52.456  79.541  1.00  0.00            
ATOM   4757  N   LEU A 309      60.951  52.126  77.361  1.00  0.00            
ATOM   4758  H   LEU A 309      61.381  51.516  76.671  1.00  0.00            
ATOM   4759  CA  LEU A 309      59.931  53.026  76.871  1.00  0.00            
ATOM   4760  HA  LEU A 309      59.901  53.956  77.441  1.00  0.00            
ATOM   4761  CB  LEU A 309      60.331  53.406  75.451  1.00  0.00            
ATOM   4762  HB1 LEU A 309      60.371  52.526  74.811  1.00  0.00            
ATOM   4763  HB2 LEU A 309      61.361  53.766  75.491  1.00  0.00            
ATOM   4764  CG  LEU A 309      59.481  54.446  74.721  1.00  0.00            
ATOM   4765  HG  LEU A 309      59.431  55.406  75.241  1.00  0.00            
ATOM   4766  CD1 LEU A 309      60.261  54.646  73.421  1.00  0.00            
ATOM   4767 1HD1 LEU A 309      59.661  55.166  72.681  1.00  0.00            
ATOM   4768 2HD1 LEU A 309      61.171  55.196  73.661  1.00  0.00            
ATOM   4769 3HD1 LEU A 309      60.611  53.706  73.001  1.00  0.00            
ATOM   4770  CD2 LEU A 309      58.081  54.056  74.271  1.00  0.00            
ATOM   4771 1HD2 LEU A 309      57.671  54.776  73.571  1.00  0.00            
ATOM   4772 2HD2 LEU A 309      58.081  53.076  73.791  1.00  0.00            
ATOM   4773 3HD2 LEU A 309      57.481  54.006  75.181  1.00  0.00            
ATOM   4774  C   LEU A 309      58.541  52.416  77.001  1.00  0.00            
ATOM   4775  O   LEU A 309      57.581  52.986  77.531  1.00  0.00            
ATOM   4776  N   LEU A 310      58.391  51.166  76.551  1.00  0.00            
ATOM   4777  H   LEU A 310      59.121  50.746  75.991  1.00  0.00            
ATOM   4778  CA  LEU A 310      57.071  50.566  76.461  1.00  0.00            
ATOM   4779  HA  LEU A 310      56.461  51.316  75.961  1.00  0.00            
ATOM   4780  CB  LEU A 310      57.161  49.316  75.601  1.00  0.00            
ATOM   4781  HB1 LEU A 310      56.261  48.706  75.661  1.00  0.00            
ATOM   4782  HB2 LEU A 310      57.931  48.696  76.051  1.00  0.00            
ATOM   4783  CG  LEU A 310      57.491  49.566  74.131  1.00  0.00            
ATOM   4784  HG  LEU A 310      58.351  50.246  74.131  1.00  0.00            
ATOM   4785  CD1 LEU A 310      57.951  48.316  73.381  1.00  0.00            
ATOM   4786 1HD1 LEU A 310      58.081  48.616  72.341  1.00  0.00            
ATOM   4787 2HD1 LEU A 310      58.881  47.976  73.821  1.00  0.00            
ATOM   4788 3HD1 LEU A 310      57.161  47.556  73.401  1.00  0.00            
ATOM   4789  CD2 LEU A 310      56.401  50.236  73.311  1.00  0.00            
ATOM   4790 1HD2 LEU A 310      56.711  50.576  72.321  1.00  0.00            
ATOM   4791 2HD2 LEU A 310      55.561  49.556  73.181  1.00  0.00            
ATOM   4792 3HD2 LEU A 310      56.061  51.076  73.911  1.00  0.00            
ATOM   4793  C   LEU A 310      56.411  50.356  77.821  1.00  0.00            
ATOM   4794  O   LEU A 310      55.191  50.276  77.921  1.00  0.00            
ATOM   4795  N   CYS A 311      57.211  50.186  78.881  1.00  0.00            
ATOM   4796  H   CYS A 311      58.181  50.016  78.681  1.00  0.00            
ATOM   4797  CA  CYS A 311      56.781  50.226  80.261  1.00  0.00            
ATOM   4798  HA  CYS A 311      56.151  49.366  80.471  1.00  0.00            
ATOM   4799  CB  CYS A 311      58.011  50.196  81.161  1.00  0.00            
ATOM   4800  HB1 CYS A 311      57.701  50.496  82.161  1.00  0.00            
ATOM   4801  HB2 CYS A 311      58.731  50.956  80.841  1.00  0.00            
ATOM   4802  SG  CYS A 311      58.791  48.566  81.181  1.00  0.00            
ATOM   4803  HG  CYS A 311      59.201  48.506  79.911  1.00  0.00            
ATOM   4804  C   CYS A 311      55.891  51.426  80.581  1.00  0.00            
ATOM   4805  O   CYS A 311      55.211  51.356  81.601  1.00  0.00            
ATOM   4806  N   GLN A 312      55.891  52.496  79.781  1.00  0.00            
ATOM   4807  H   GLN A 312      56.551  52.506  79.021  1.00  0.00            
ATOM   4808  CA  GLN A 312      55.001  53.606  80.021  1.00  0.00            
ATOM   4809  HA  GLN A 312      54.341  53.326  80.851  1.00  0.00            
ATOM   4810  CB  GLN A 312      55.801  54.826  80.461  1.00  0.00            
ATOM   4811  HB1 GLN A 312      55.101  55.646  80.621  1.00  0.00            
ATOM   4812  HB2 GLN A 312      56.381  55.106  79.581  1.00  0.00            
ATOM   4813  CG  GLN A 312      56.711  54.616  81.671  1.00  0.00            
ATOM   4814  HG1 GLN A 312      57.511  53.926  81.401  1.00  0.00            
ATOM   4815  HG2 GLN A 312      56.021  54.286  82.451  1.00  0.00            
ATOM   4816  CD  GLN A 312      57.311  55.856  82.321  1.00  0.00            
ATOM   4817  OE1 GLN A 312      56.751  56.946  82.331  1.00  0.00            
ATOM   4818  NE2 GLN A 312      58.461  55.706  82.971  1.00  0.00            
ATOM   4819 1HE2 GLN A 312      58.951  54.826  82.941  1.00  0.00            
ATOM   4820 2HE2 GLN A 312      58.861  56.566  83.331  1.00  0.00            
ATOM   4821  C   GLN A 312      54.041  53.856  78.861  1.00  0.00            
ATOM   4822  O   GLN A 312      53.751  55.006  78.511  1.00  0.00            
ATOM   4823  N   CYS A 313      53.481  52.816  78.241  1.00  0.00            
ATOM   4824  H   CYS A 313      53.871  51.896  78.391  1.00  0.00            
ATOM   4825  CA  CYS A 313      52.521  52.996  77.171  1.00  0.00            
ATOM   4826  HA  CYS A 313      52.391  54.056  76.931  1.00  0.00            
ATOM   4827  CB  CYS A 313      53.041  52.396  75.871  1.00  0.00            
ATOM   4828  HB1 CYS A 313      52.271  52.266  75.121  1.00  0.00            
ATOM   4829  HB2 CYS A 313      53.401  51.406  76.141  1.00  0.00            
ATOM   4830  SG  CYS A 313      54.441  53.286  75.141  1.00  0.00            
ATOM   4831  HG  CYS A 313      55.131  53.486  76.271  1.00  0.00            
ATOM   4832  C   CYS A 313      51.131  52.496  77.531  1.00  0.00            
ATOM   4833  O   CYS A 313      50.601  51.636  76.821  1.00  0.00            
ATOM   4834  N   PRO A 314      50.451  52.956  78.581  1.00  0.00            
ATOM   4835  CD  PRO A 314      50.741  54.096  79.421  1.00  0.00            
ATOM   4836  HD1 PRO A 314      50.931  55.016  78.871  1.00  0.00            
ATOM   4837  HD2 PRO A 314      51.621  53.886  80.041  1.00  0.00            
ATOM   4838  CG  PRO A 314      49.571  54.266  80.391  1.00  0.00            
ATOM   4839  HG1 PRO A 314      48.821  54.996  80.071  1.00  0.00            
ATOM   4840  HG2 PRO A 314      49.871  54.616  81.381  1.00  0.00            
ATOM   4841  CB  PRO A 314      49.031  52.846  80.471  1.00  0.00            
ATOM   4842  HB1 PRO A 314      47.981  52.786  80.751  1.00  0.00            
ATOM   4843  HB2 PRO A 314      49.701  52.316  81.141  1.00  0.00            
ATOM   4844  CA  PRO A 314      49.251  52.306  79.061  1.00  0.00            
ATOM   4845  HA  PRO A 314      49.531  51.246  79.071  1.00  0.00            
ATOM   4846  C   PRO A 314      48.051  52.516  78.151  1.00  0.00            
ATOM   4847  O   PRO A 314      47.181  51.646  78.111  1.00  0.00            
ATOM   4848  N   LYS A 315      47.991  53.606  77.381  1.00  0.00            
ATOM   4849  H   LYS A 315      48.851  54.126  77.321  1.00  0.00            
ATOM   4850  CA  LYS A 315      46.901  53.946  76.501  1.00  0.00            
ATOM   4851  HA  LYS A 315      46.021  53.316  76.621  1.00  0.00            
ATOM   4852  CB  LYS A 315      46.581  55.426  76.671  1.00  0.00            
ATOM   4853  HB1 LYS A 315      45.761  55.716  76.011  1.00  0.00            
ATOM   4854  HB2 LYS A 315      47.401  56.076  76.361  1.00  0.00            
ATOM   4855  CG  LYS A 315      46.221  55.796  78.101  1.00  0.00            
ATOM   4856  HG1 LYS A 315      47.131  55.706  78.691  1.00  0.00            
ATOM   4857  HG2 LYS A 315      45.561  55.026  78.511  1.00  0.00            
ATOM   4858  CD  LYS A 315      45.651  57.196  78.341  1.00  0.00            
ATOM   4859  HD1 LYS A 315      44.621  57.306  78.001  1.00  0.00            
ATOM   4860  HD2 LYS A 315      46.131  57.936  77.711  1.00  0.00            
ATOM   4861  CE  LYS A 315      45.791  57.636  79.791  1.00  0.00            
ATOM   4862  HE1 LYS A 315      45.681  56.746  80.411  1.00  0.00            
ATOM   4863  HE2 LYS A 315      45.131  58.436  80.111  1.00  0.00            
ATOM   4864  NZ  LYS A 315      47.131  58.196  80.061  1.00  0.00            
ATOM   4865  HZ1 LYS A 315      47.331  58.996  79.471  1.00  0.00            
ATOM   4866  HZ2 LYS A 315      47.241  58.476  81.021  1.00  0.00            
ATOM   4867  HZ3 LYS A 315      47.921  57.586  79.911  1.00  0.00            
ATOM   4868  C   LYS A 315      47.221  53.656  75.041  1.00  0.00            
ATOM   4869  O   LYS A 315      46.361  53.976  74.221  1.00  0.00            
ATOM   4870  N   LEU A 316      48.381  53.106  74.681  1.00  0.00            
ATOM   4871  H   LEU A 316      49.091  53.046  75.401  1.00  0.00            
ATOM   4872  CA  LEU A 316      48.761  52.826  73.311  1.00  0.00            
ATOM   4873  HA  LEU A 316      48.731  53.786  72.791  1.00  0.00            
ATOM   4874  CB  LEU A 316      50.191  52.296  73.331  1.00  0.00            
ATOM   4875  HB1 LEU A 316      50.161  51.256  73.661  1.00  0.00            
ATOM   4876  HB2 LEU A 316      50.791  52.886  74.021  1.00  0.00            
ATOM   4877  CG  LEU A 316      50.951  52.376  72.011  1.00  0.00            
ATOM   4878  HG  LEU A 316      50.281  52.086  71.201  1.00  0.00            
ATOM   4879  CD1 LEU A 316      51.351  53.826  71.751  1.00  0.00            
ATOM   4880 1HD1 LEU A 316      51.811  53.866  70.761  1.00  0.00            
ATOM   4881 2HD1 LEU A 316      50.481  54.476  71.721  1.00  0.00            
ATOM   4882 3HD1 LEU A 316      52.061  54.076  72.531  1.00  0.00            
ATOM   4883  CD2 LEU A 316      52.241  51.556  72.031  1.00  0.00            
ATOM   4884 1HD2 LEU A 316      52.621  51.606  71.011  1.00  0.00            
ATOM   4885 2HD2 LEU A 316      52.961  51.976  72.731  1.00  0.00            
ATOM   4886 3HD2 LEU A 316      52.141  50.486  72.211  1.00  0.00            
ATOM   4887  C   LEU A 316      47.801  51.876  72.611  1.00  0.00            
ATOM   4888  O   LEU A 316      47.611  50.736  73.031  1.00  0.00            
ATOM   4889  N   GLN A 317      47.311  52.326  71.451  1.00  0.00            
ATOM   4890  H   GLN A 317      47.581  53.256  71.161  1.00  0.00            
ATOM   4891  CA  GLN A 317      46.481  51.586  70.521  1.00  0.00            
ATOM   4892  HA  GLN A 317      46.021  50.726  71.011  1.00  0.00            
ATOM   4893  CB  GLN A 317      45.361  52.426  69.931  1.00  0.00            
ATOM   4894  HB1 GLN A 317      44.861  51.786  69.211  1.00  0.00            
ATOM   4895  HB2 GLN A 317      45.801  53.236  69.341  1.00  0.00            
ATOM   4896  CG  GLN A 317      44.341  52.936  70.951  1.00  0.00            
ATOM   4897  HG1 GLN A 317      44.891  53.446  71.741  1.00  0.00            
ATOM   4898  HG2 GLN A 317      43.881  52.076  71.421  1.00  0.00            
ATOM   4899  CD  GLN A 317      43.261  53.826  70.341  1.00  0.00            
ATOM   4900  OE1 GLN A 317      43.251  54.196  69.171  1.00  0.00            
ATOM   4901  NE2 GLN A 317      42.331  54.166  71.231  1.00  0.00            
ATOM   4902 1HE2 GLN A 317      42.391  53.796  72.171  1.00  0.00            
ATOM   4903 2HE2 GLN A 317      41.631  54.816  70.911  1.00  0.00            
ATOM   4904  C   GLN A 317      47.241  50.926  69.371  1.00  0.00            
ATOM   4905  O   GLN A 317      46.711  50.046  68.701  1.00  0.00            
ATOM   4906  N   ARG A 318      48.491  51.316  69.101  1.00  0.00            
ATOM   4907  H   ARG A 318      48.811  52.116  69.621  1.00  0.00            
ATOM   4908  CA  ARG A 318      49.331  50.826  68.031  1.00  0.00            
ATOM   4909  HA  ARG A 318      49.001  49.806  67.821  1.00  0.00            
ATOM   4910  CB  ARG A 318      49.151  51.656  66.761  1.00  0.00            
ATOM   4911  HB1 ARG A 318      49.351  52.676  67.091  1.00  0.00            
ATOM   4912  HB2 ARG A 318      48.111  51.586  66.451  1.00  0.00            
ATOM   4913  CG  ARG A 318      50.011  51.336  65.541  1.00  0.00            
ATOM   4914  HG1 ARG A 318      49.701  50.336  65.241  1.00  0.00            
ATOM   4915  HG2 ARG A 318      51.051  51.336  65.871  1.00  0.00            
ATOM   4916  CD  ARG A 318      49.881  52.256  64.321  1.00  0.00            
ATOM   4917  HD1 ARG A 318      49.731  51.576  63.481  1.00  0.00            
ATOM   4918  HD2 ARG A 318      50.801  52.806  64.171  1.00  0.00            
ATOM   4919  NE  ARG A 318      48.771  53.216  64.331  1.00  0.00            
ATOM   4920  HE  ARG A 318      48.981  54.136  64.671  1.00  0.00            
ATOM   4921  CZ  ARG A 318      47.541  52.906  63.901  1.00  0.00            
ATOM   4922  NH1 ARG A 318      47.161  51.706  63.451  1.00  0.00            
ATOM   4923 1HH1 ARG A 318      47.831  50.976  63.261  1.00  0.00            
ATOM   4924 2HH1 ARG A 318      46.211  51.546  63.141  1.00  0.00            
ATOM   4925  NH2 ARG A 318      46.591  53.836  64.101  1.00  0.00            
ATOM   4926 1HH2 ARG A 318      46.831  54.756  64.431  1.00  0.00            
ATOM   4927 2HH2 ARG A 318      45.651  53.516  63.911  1.00  0.00            
ATOM   4928  C   ARG A 318      50.791  50.766  68.471  1.00  0.00            
ATOM   4929  O   ARG A 318      51.311  51.816  68.841  1.00  0.00            
ATOM   4930  N   LEU A 319      51.431  49.616  68.281  1.00  0.00            
ATOM   4931  H   LEU A 319      50.871  48.816  68.031  1.00  0.00            
ATOM   4932  CA  LEU A 319      52.881  49.546  68.181  1.00  0.00            
ATOM   4933  HA  LEU A 319      53.381  50.506  68.271  1.00  0.00            
ATOM   4934  CB  LEU A 319      53.331  48.656  69.331  1.00  0.00            
ATOM   4935  HB1 LEU A 319      52.931  47.646  69.231  1.00  0.00            
ATOM   4936  HB2 LEU A 319      52.921  49.066  70.251  1.00  0.00            
ATOM   4937  CG  LEU A 319      54.851  48.696  69.401  1.00  0.00            
ATOM   4938  HG  LEU A 319      55.261  48.366  68.451  1.00  0.00            
ATOM   4939  CD1 LEU A 319      55.451  50.026  69.851  1.00  0.00            
ATOM   4940 1HD1 LEU A 319      56.521  49.946  70.051  1.00  0.00            
ATOM   4941 2HD1 LEU A 319      55.401  50.756  69.051  1.00  0.00            
ATOM   4942 3HD1 LEU A 319      54.951  50.456  70.721  1.00  0.00            
ATOM   4943  CD2 LEU A 319      55.281  47.656  70.431  1.00  0.00            
ATOM   4944 1HD2 LEU A 319      56.361  47.486  70.371  1.00  0.00            
ATOM   4945 2HD2 LEU A 319      55.021  47.966  71.441  1.00  0.00            
ATOM   4946 3HD2 LEU A 319      54.861  46.676  70.231  1.00  0.00            
ATOM   4947  C   LEU A 319      53.321  48.896  66.881  1.00  0.00            
ATOM   4948  O   LEU A 319      52.911  47.796  66.531  1.00  0.00            
ATOM   4949  N   TRP A 320      54.331  49.506  66.241  1.00  0.00            
ATOM   4950  H   TRP A 320      54.631  50.416  66.561  1.00  0.00            
ATOM   4951  CA  TRP A 320      55.121  48.856  65.211  1.00  0.00            
ATOM   4952  HA  TRP A 320      54.771  47.836  65.071  1.00  0.00            
ATOM   4953  CB  TRP A 320      55.001  49.656  63.921  1.00  0.00            
ATOM   4954  HB1 TRP A 320      55.601  49.166  63.151  1.00  0.00            
ATOM   4955  HB2 TRP A 320      55.461  50.636  64.071  1.00  0.00            
ATOM   4956  CG  TRP A 320      53.681  50.006  63.311  1.00  0.00            
ATOM   4957  CD1 TRP A 320      52.511  49.426  63.671  1.00  0.00            
ATOM   4958  HD1 TRP A 320      52.321  48.646  64.391  1.00  0.00            
ATOM   4959  NE1 TRP A 320      51.541  50.016  62.891  1.00  0.00            
ATOM   4960  HE1 TRP A 320      50.571  49.746  63.001  1.00  0.00            
ATOM   4961  CE2 TRP A 320      52.021  50.976  62.021  1.00  0.00            
ATOM   4962  CZ2 TRP A 320      51.391  51.906  61.171  1.00  0.00            
ATOM   4963  HZ2 TRP A 320      50.341  51.896  60.941  1.00  0.00            
ATOM   4964  CH2 TRP A 320      52.151  52.836  60.461  1.00  0.00            
ATOM   4965  HH2 TRP A 320      51.701  53.606  59.851  1.00  0.00            
ATOM   4966  CZ3 TRP A 320      53.551  52.736  60.551  1.00  0.00            
ATOM   4967  HZ3 TRP A 320      54.191  53.406  60.001  1.00  0.00            
ATOM   4968  CE3 TRP A 320      54.161  51.866  61.461  1.00  0.00            
ATOM   4969  HE3 TRP A 320      55.241  51.886  61.511  1.00  0.00            
ATOM   4970  CD2 TRP A 320      53.411  50.986  62.261  1.00  0.00            
ATOM   4971  C   TRP A 320      56.581  48.756  65.621  1.00  0.00            
ATOM   4972  O   TRP A 320      57.211  49.776  65.901  1.00  0.00            
ATOM   4973  N   VAL A 321      57.241  47.596  65.531  1.00  0.00            
ATOM   4974  H   VAL A 321      56.751  46.826  65.111  1.00  0.00            
ATOM   4975  CA  VAL A 321      58.571  47.316  66.041  1.00  0.00            
ATOM   4976  HA  VAL A 321      59.161  48.236  65.991  1.00  0.00            
ATOM   4977  CB  VAL A 321      58.551  46.766  67.461  1.00  0.00            
ATOM   4978  HB  VAL A 321      59.491  46.236  67.611  1.00  0.00            
ATOM   4979  CG1 VAL A 321      58.641  47.856  68.531  1.00  0.00            
ATOM   4980 1HG1 VAL A 321      58.661  47.436  69.531  1.00  0.00            
ATOM   4981 2HG1 VAL A 321      59.551  48.436  68.341  1.00  0.00            
ATOM   4982 3HG1 VAL A 321      57.821  48.576  68.461  1.00  0.00            
ATOM   4983  CG2 VAL A 321      57.431  45.756  67.701  1.00  0.00            
ATOM   4984 1HG2 VAL A 321      57.631  45.246  68.641  1.00  0.00            
ATOM   4985 2HG2 VAL A 321      56.441  46.216  67.731  1.00  0.00            
ATOM   4986 3HG2 VAL A 321      57.411  45.026  66.901  1.00  0.00            
ATOM   4987  C   VAL A 321      59.171  46.256  65.131  1.00  0.00            
ATOM   4988  O   VAL A 321      58.481  45.616  64.341  1.00  0.00            
ATOM   4989  N   LEU A 322      60.481  46.036  65.281  1.00  0.00            
ATOM   4990  H   LEU A 322      61.001  46.516  66.001  1.00  0.00            
ATOM   4991  CA  LEU A 322      61.171  44.846  64.831  1.00  0.00            
ATOM   4992  HA  LEU A 322      60.791  44.496  63.871  1.00  0.00            
ATOM   4993  CB  LEU A 322      62.671  45.106  64.751  1.00  0.00            
ATOM   4994  HB1 LEU A 322      63.191  44.186  64.471  1.00  0.00            
ATOM   4995  HB2 LEU A 322      63.091  45.416  65.711  1.00  0.00            
ATOM   4996  CG  LEU A 322      63.091  46.206  63.791  1.00  0.00            
ATOM   4997  HG  LEU A 322      62.511  47.106  64.011  1.00  0.00            
ATOM   4998  CD1 LEU A 322      64.551  46.606  63.981  1.00  0.00            
ATOM   4999 1HD1 LEU A 322      64.791  47.466  63.351  1.00  0.00            
ATOM   5000 2HD1 LEU A 322      64.631  46.886  65.031  1.00  0.00            
ATOM   5001 3HD1 LEU A 322      65.221  45.756  63.841  1.00  0.00            
ATOM   5002  CD2 LEU A 322      62.911  45.736  62.351  1.00  0.00            
ATOM   5003 1HD2 LEU A 322      63.391  46.506  61.741  1.00  0.00            
ATOM   5004 2HD2 LEU A 322      63.441  44.786  62.281  1.00  0.00            
ATOM   5005 3HD2 LEU A 322      61.841  45.626  62.141  1.00  0.00            
ATOM   5006  C   LEU A 322      60.951  43.696  65.801  1.00  0.00            
ATOM   5007  O   LEU A 322      60.541  43.936  66.931  1.00  0.00            
ATOM   5008  N   ASP A 323      61.301  42.456  65.441  1.00  0.00            
ATOM   5009  H   ASP A 323      61.731  42.296  64.541  1.00  0.00            
ATOM   5010  CA  ASP A 323      61.231  41.286  66.291  1.00  0.00            
ATOM   5011  HA  ASP A 323      60.231  41.226  66.731  1.00  0.00            
ATOM   5012  CB  ASP A 323      61.421  39.986  65.511  1.00  0.00            
ATOM   5013  HB1 ASP A 323      60.531  39.906  64.881  1.00  0.00            
ATOM   5014  HB2 ASP A 323      61.461  39.146  66.211  1.00  0.00            
ATOM   5015  CG  ASP A 323      62.691  39.846  64.681  1.00  0.00            
ATOM   5016  OD1 ASP A 323      63.551  40.746  64.741  1.00  0.00            
ATOM   5017  OD2 ASP A 323      62.821  38.836  63.961  1.00  0.00            
ATOM   5018  C   ASP A 323      62.221  41.356  67.451  1.00  0.00            
ATOM   5019  O   ASP A 323      61.961  40.696  68.451  1.00  0.00            
ATOM   5020  N   TYR A 324      63.231  42.226  67.421  1.00  0.00            
ATOM   5021  H   TYR A 324      63.481  42.716  66.571  1.00  0.00            
ATOM   5022  CA  TYR A 324      64.121  42.486  68.541  1.00  0.00            
ATOM   5023  HA  TYR A 324      64.411  41.496  68.901  1.00  0.00            
ATOM   5024  CB  TYR A 324      65.431  43.136  68.131  1.00  0.00            
ATOM   5025  HB1 TYR A 324      65.331  44.216  67.971  1.00  0.00            
ATOM   5026  HB2 TYR A 324      65.651  42.776  67.131  1.00  0.00            
ATOM   5027  CG  TYR A 324      66.621  42.906  69.031  1.00  0.00            
ATOM   5028  CD1 TYR A 324      67.761  43.656  68.721  1.00  0.00            
ATOM   5029  HD1 TYR A 324      67.741  44.276  67.831  1.00  0.00            
ATOM   5030  CE1 TYR A 324      68.921  43.576  69.501  1.00  0.00            
ATOM   5031  HE1 TYR A 324      69.801  44.116  69.181  1.00  0.00            
ATOM   5032  CZ  TYR A 324      68.941  42.696  70.601  1.00  0.00            
ATOM   5033  OH  TYR A 324      70.071  42.616  71.361  1.00  0.00            
ATOM   5034  HH  TYR A 324      69.941  42.106  72.161  1.00  0.00            
ATOM   5035  CE2 TYR A 324      67.811  41.926  70.931  1.00  0.00            
ATOM   5036  HE2 TYR A 324      67.831  41.266  71.791  1.00  0.00            
ATOM   5037  CD2 TYR A 324      66.651  42.056  70.151  1.00  0.00            
ATOM   5038  HD2 TYR A 324      65.771  41.476  70.351  1.00  0.00            
ATOM   5039  C   TYR A 324      63.431  43.186  69.701  1.00  0.00            
ATOM   5040  O   TYR A 324      64.111  43.546  70.661  1.00  0.00            
ATOM   5041  N   ILE A 325      62.111  43.376  69.641  1.00  0.00            
ATOM   5042  H   ILE A 325      61.721  43.446  68.711  1.00  0.00            
ATOM   5043  CA  ILE A 325      61.281  43.496  70.821  1.00  0.00            
ATOM   5044  HA  ILE A 325      61.691  44.356  71.351  1.00  0.00            
ATOM   5045  CB  ILE A 325      59.831  43.836  70.501  1.00  0.00            
ATOM   5046  HB  ILE A 325      59.881  44.676  69.811  1.00  0.00            
ATOM   5047  CG2 ILE A 325      59.191  42.726  69.671  1.00  0.00            
ATOM   5048 1HG2 ILE A 325      58.161  42.956  69.401  1.00  0.00            
ATOM   5049 2HG2 ILE A 325      59.681  42.596  68.711  1.00  0.00            
ATOM   5050 3HG2 ILE A 325      59.171  41.826  70.291  1.00  0.00            
ATOM   5051  CG1 ILE A 325      58.971  44.216  71.701  1.00  0.00            
ATOM   5052 1HG1 ILE A 325      58.721  43.366  72.341  1.00  0.00            
ATOM   5053 2HG1 ILE A 325      58.041  44.566  71.261  1.00  0.00            
ATOM   5054  CD  ILE A 325      59.531  45.366  72.541  1.00  0.00            
ATOM   5055  HD1 ILE A 325      58.781  45.536  73.321  1.00  0.00            
ATOM   5056  HD2 ILE A 325      60.541  45.116  72.871  1.00  0.00            
ATOM   5057  HD3 ILE A 325      59.631  46.246  71.901  1.00  0.00            
ATOM   5058  C   ILE A 325      61.321  42.316  71.771  1.00  0.00            
ATOM   5059  O   ILE A 325      61.251  42.516  72.981  1.00  0.00            
ATOM   5060  N   GLU A 326      61.531  41.076  71.311  1.00  0.00
[truncated: 9,525,595 more chars]
