# Supplementary material for: Flexibility of intrinsically disordered degrons in AUX/IAA proteins reinforces auxin co-receptor assemblies
Source: Nat Commun. 2020 May 8;11:2277. doi: 10.1038/s41467-020-16147-2 (PMC7210949; doi:10.1038/s41467-020-16147-2)
Supplement: Supplementary file 12 — Supplementary Data 9 [file 41467_2020_16147_MOESM12_ESM.gz › MD/TIR1-IAA12_PB1_Cluster3_0ns.pdb]

REMARK    GENERATED BY TRJCONV
TITLE     Protein in water t=   0.00000
REMARK    THIS IS A SIMULATION BOX
CRYST1  109.911  109.911  109.911  90.00  90.00  90.00 P 1           1
MODEL        1
ATOM      1  N   PHE A   9      87.771  57.451  43.041  1.00  0.00            
ATOM      2  H1  PHE A   9      88.571  57.660  42.451  1.00  0.00            
ATOM      3  H2  PHE A   9      86.961  57.651  42.471  1.00  0.00            
ATOM      4  H3  PHE A   9      87.861  58.071  43.831  1.00  0.00            
ATOM      5  CA  PHE A   9      87.921  56.071  43.511  1.00  0.00            
ATOM      6  HA  PHE A   9      88.961  56.000  43.841  1.00  0.00            
ATOM      7  CB  PHE A   9      87.041  55.721  44.711  1.00  0.00            
ATOM      8  HB1 PHE A   9      87.621  55.091  45.381  1.00  0.00            
ATOM      9  HB2 PHE A   9      86.221  55.121  44.311  1.00  0.00            
ATOM     10  CG  PHE A   9      86.471  56.891  45.481  1.00  0.00            
ATOM     11  CD1 PHE A   9      87.281  57.701  46.291  1.00  0.00            
ATOM     12  HD1 PHE A   9      88.321  57.431  46.421  1.00  0.00            
ATOM     13  CE1 PHE A   9      86.791  58.821  46.961  1.00  0.00            
ATOM     14  HE1 PHE A   9      87.461  59.431  47.561  1.00  0.00            
ATOM     15  CZ  PHE A   9      85.441  59.141  46.771  1.00  0.00            
ATOM     16  HZ  PHE A   9      85.031  60.041  47.201  1.00  0.00            
ATOM     17  CE2 PHE A   9      84.591  58.371  45.971  1.00  0.00            
ATOM     18  HE2 PHE A   9      83.541  58.581  45.841  1.00  0.00            
ATOM     19  CD2 PHE A   9      85.111  57.221  45.361  1.00  0.00            
ATOM     20  HD2 PHE A   9      84.491  56.581  44.751  1.00  0.00            
ATOM     21  C   PHE A   9      87.751  55.101  42.351  1.00  0.00            
ATOM     22  O   PHE A   9      87.311  55.531  41.281  1.00  0.00            
ATOM     23  N   PRO A  10      88.101  53.831  42.501  1.00  0.00            
ATOM     24  CD  PRO A  10      89.011  53.311  43.511  1.00  0.00            
ATOM     25  HD1 PRO A  10      88.391  53.031  44.361  1.00  0.00            
ATOM     26  HD2 PRO A  10      89.771  54.060  43.741  1.00  0.00            
ATOM     27  CG  PRO A  10      89.601  52.020  42.961  1.00  0.00            
ATOM     28  HG1 PRO A  10      89.791  51.330  43.781  1.00  0.00            
ATOM     29  HG2 PRO A  10      90.491  52.370  42.441  1.00  0.00            
ATOM     30  CB  PRO A  10      88.481  51.481  42.071  1.00  0.00            
ATOM     31  HB1 PRO A  10      87.861  50.811  42.671  1.00  0.00            
ATOM     32  HB2 PRO A  10      88.921  50.931  41.241  1.00  0.00            
ATOM     33  CA  PRO A  10      87.791  52.751  41.581  1.00  0.00            
ATOM     34  HA  PRO A  10      88.101  53.031  40.571  1.00  0.00            
ATOM     35  C   PRO A  10      86.301  52.451  41.651  1.00  0.00            
ATOM     36  O   PRO A  10      85.591  52.861  42.561  1.00  0.00            
ATOM     37  N   GLU A  11      85.771  51.751  40.651  1.00  0.00            
ATOM     38  H   GLU A  11      86.361  51.541  39.851  1.00  0.00            
ATOM     39  CA  GLU A  11      84.351  51.601  40.411  1.00  0.00            
ATOM     40  HA  GLU A  11      83.931  52.601  40.301  1.00  0.00            
ATOM     41  CB  GLU A  11      84.001  50.951  39.071  1.00  0.00            
ATOM     42  HB1 GLU A  11      84.531  51.371  38.221  1.00  0.00            
ATOM     43  HB2 GLU A  11      82.941  51.171  38.921  1.00  0.00            
ATOM     44  CG  GLU A  11      84.191  49.431  39.031  1.00  0.00            
ATOM     45  HG1 GLU A  11      83.911  49.171  38.011  1.00  0.00            
ATOM     46  HG2 GLU A  11      83.471  48.921  39.671  1.00  0.00            
ATOM     47  CD  GLU A  11      85.621  48.991  39.321  1.00  0.00            
ATOM     48  OE1 GLU A  11      86.531  49.351  38.531  1.00  0.00            
ATOM     49  OE2 GLU A  11      85.891  48.321  40.341  1.00  0.00            
ATOM     50  C   GLU A  11      83.591  50.901  41.531  1.00  0.00            
ATOM     51  O   GLU A  11      82.451  51.261  41.811  1.00  0.00            
ATOM     52  N   GLU A  12      84.261  49.991  42.231  1.00  0.00            
ATOM     53  H   GLU A  12      85.151  49.730  41.841  1.00  0.00            
ATOM     54  CA  GLU A  12      83.791  49.301  43.421  1.00  0.00            
ATOM     55  HA  GLU A  12      82.891  48.711  43.241  1.00  0.00            
ATOM     56  CB  GLU A  12      84.921  48.351  43.791  1.00  0.00            
ATOM     57  HB1 GLU A  12      85.811  48.971  43.871  1.00  0.00            
ATOM     58  HB2 GLU A  12      85.081  47.691  42.931  1.00  0.00            
ATOM     59  CG  GLU A  12      84.691  47.431  44.991  1.00  0.00            
ATOM     60  HG1 GLU A  12      85.391  46.601  44.941  1.00  0.00            
ATOM     61  HG2 GLU A  12      83.691  47.021  44.901  1.00  0.00            
ATOM     62  CD  GLU A  12      84.901  47.961  46.401  1.00  0.00            
ATOM     63  OE1 GLU A  12      83.931  48.071  47.191  1.00  0.00            
ATOM     64  OE2 GLU A  12      86.061  48.191  46.801  1.00  0.00            
ATOM     65  C   GLU A  12      83.561  50.251  44.591  1.00  0.00            
ATOM     66  O   GLU A  12      82.511  50.191  45.231  1.00  0.00            
ATOM     67  N   VAL A  13      84.561  51.091  44.861  1.00  0.00            
ATOM     68  H   VAL A  13      85.391  51.081  44.271  1.00  0.00            
ATOM     69  CA  VAL A  13      84.511  52.101  45.891  1.00  0.00            
ATOM     70  HA  VAL A  13      84.101  51.641  46.791  1.00  0.00            
ATOM     71  CB  VAL A  13      85.941  52.581  46.121  1.00  0.00            
ATOM     72  HB  VAL A  13      86.381  52.951  45.191  1.00  0.00            
ATOM     73  CG1 VAL A  13      85.981  53.691  47.171  1.00  0.00            
ATOM     74 1HG1 VAL A  13      86.961  54.031  47.511  1.00  0.00            
ATOM     75 2HG1 VAL A  13      85.461  54.551  46.761  1.00  0.00            
ATOM     76 3HG1 VAL A  13      85.441  53.361  48.051  1.00  0.00            
ATOM     77  CG2 VAL A  13      86.771  51.381  46.581  1.00  0.00            
ATOM     78 1HG2 VAL A  13      87.781  51.711  46.801  1.00  0.00            
ATOM     79 2HG2 VAL A  13      86.371  51.061  47.541  1.00  0.00            
ATOM     80 3HG2 VAL A  13      86.881  50.601  45.821  1.00  0.00            
ATOM     81  C   VAL A  13      83.631  53.271  45.501  1.00  0.00            
ATOM     82  O   VAL A  13      83.091  53.911  46.411  1.00  0.00            
ATOM     83  N   LEU A  14      83.431  53.491  44.201  1.00  0.00            
ATOM     84  H   LEU A  14      83.971  53.021  43.491  1.00  0.00            
ATOM     85  CA  LEU A  14      82.381  54.391  43.781  1.00  0.00            
ATOM     86  HA  LEU A  14      82.461  55.291  44.391  1.00  0.00            
ATOM     87  CB  LEU A  14      82.581  54.861  42.341  1.00  0.00            
ATOM     88  HB1 LEU A  14      81.661  55.351  42.021  1.00  0.00            
ATOM     89  HB2 LEU A  14      82.811  54.001  41.701  1.00  0.00            
ATOM     90  CG  LEU A  14      83.741  55.821  42.101  1.00  0.00            
ATOM     91  HG  LEU A  14      84.561  55.451  42.711  1.00  0.00            
ATOM     92  CD1 LEU A  14      84.061  55.821  40.611  1.00  0.00            
ATOM     93 1HD1 LEU A  14      84.671  56.691  40.371  1.00  0.00            
ATOM     94 2HD1 LEU A  14      84.521  54.881  40.301  1.00  0.00            
ATOM     95 3HD1 LEU A  14      83.111  55.951  40.091  1.00  0.00            
ATOM     96  CD2 LEU A  14      83.331  57.241  42.501  1.00  0.00            
ATOM     97 1HD2 LEU A  14      84.161  57.941  42.431  1.00  0.00            
ATOM     98 2HD2 LEU A  14      82.531  57.521  41.821  1.00  0.00            
ATOM     99 3HD2 LEU A  14      83.001  57.201  43.541  1.00  0.00            
ATOM    100  C   LEU A  14      80.971  53.951  44.121  1.00  0.00            
ATOM    101  O   LEU A  14      80.201  54.691  44.731  1.00  0.00            
ATOM    102  N   GLU A  15      80.681  52.671  43.851  1.00  0.00            
ATOM    103  H   GLU A  15      81.311  52.121  43.291  1.00  0.00            
ATOM    104  CA  GLU A  15      79.431  52.071  44.261  1.00  0.00            
ATOM    105  HA  GLU A  15      78.631  52.651  43.791  1.00  0.00            
ATOM    106  CB  GLU A  15      79.301  50.661  43.681  1.00  0.00            
ATOM    107  HB1 GLU A  15      80.181  50.041  43.891  1.00  0.00            
ATOM    108  HB2 GLU A  15      79.141  50.781  42.611  1.00  0.00            
ATOM    109  CG  GLU A  15      78.071  49.931  44.201  1.00  0.00            
ATOM    110  HG1 GLU A  15      77.261  50.651  44.281  1.00  0.00            
ATOM    111  HG2 GLU A  15      78.381  49.611  45.201  1.00  0.00            
ATOM    112  CD  GLU A  15      77.591  48.741  43.391  1.00  0.00            
ATOM    113  OE1 GLU A  15      78.061  47.601  43.601  1.00  0.00            
ATOM    114  OE2 GLU A  15      76.621  48.861  42.611  1.00  0.00            
ATOM    115  C   GLU A  15      79.291  52.081  45.771  1.00  0.00            
ATOM    116  O   GLU A  15      78.191  52.331  46.261  1.00  0.00            
ATOM    117  N   HID A  16      80.371  51.851  46.531  1.00  0.00            
ATOM    118  H   HID A  16      81.151  51.481  46.001  1.00  0.00            
ATOM    119  CA  HID A  16      80.361  51.821  47.981  1.00  0.00            
ATOM    120  HA  HID A  16      79.531  51.221  48.351  1.00  0.00            
ATOM    121  CB  HID A  16      81.631  51.141  48.481  1.00  0.00            
ATOM    122  HB1 HID A  16      82.451  51.861  48.531  1.00  0.00            
ATOM    123  HB2 HID A  16      81.831  50.301  47.811  1.00  0.00            
ATOM    124  CG  HID A  16      81.511  50.661  49.901  1.00  0.00            
ATOM    125  ND1 HID A  16      80.941  51.291  50.991  1.00  0.00            
ATOM    126  HD1 HID A  16      80.651  52.261  51.041  1.00  0.00            
ATOM    127  CE1 HID A  16      81.171  50.521  52.061  1.00  0.00            
ATOM    128  HE1 HID A  16      80.941  50.851  53.061  1.00  0.00            
ATOM    129  NE2 HID A  16      81.881  49.421  51.751  1.00  0.00            
ATOM    130  CD2 HID A  16      82.071  49.501  50.381  1.00  0.00            
ATOM    131  HD2 HID A  16      82.591  48.761  49.781  1.00  0.00            
ATOM    132  C   HID A  16      80.201  53.211  48.581  1.00  0.00            
ATOM    133  O   HID A  16      79.431  53.331  49.531  1.00  0.00            
ATOM    134  N   VAL A  17      80.781  54.261  48.001  1.00  0.00            
ATOM    135  H   VAL A  17      81.421  54.101  47.231  1.00  0.00            
ATOM    136  CA  VAL A  17      80.541  55.631  48.431  1.00  0.00            
ATOM    137  HA  VAL A  17      80.531  55.651  49.521  1.00  0.00            
ATOM    138  CB  VAL A  17      81.721  56.481  47.971  1.00  0.00            
ATOM    139  HB  VAL A  17      81.961  56.271  46.931  1.00  0.00            
ATOM    140  CG1 VAL A  17      81.431  57.971  48.061  1.00  0.00            
ATOM    141 1HG1 VAL A  17      82.331  58.461  47.691  1.00  0.00            
ATOM    142 2HG1 VAL A  17      80.671  58.281  47.341  1.00  0.00            
ATOM    143 3HG1 VAL A  17      81.191  58.311  49.071  1.00  0.00            
ATOM    144  CG2 VAL A  17      82.961  56.151  48.791  1.00  0.00            
ATOM    145 1HG2 VAL A  17      83.861  56.581  48.351  1.00  0.00            
ATOM    146 2HG2 VAL A  17      82.831  56.501  49.811  1.00  0.00            
ATOM    147 3HG2 VAL A  17      83.061  55.071  48.861  1.00  0.00            
ATOM    148  C   VAL A  17      79.191  56.191  48.011  1.00  0.00            
ATOM    149  O   VAL A  17      78.511  56.841  48.801  1.00  0.00            
ATOM    150  N   PHE A  18      78.761  55.871  46.781  1.00  0.00            
ATOM    151  H   PHE A  18      79.391  55.351  46.201  1.00  0.00            
ATOM    152  CA  PHE A  18      77.491  56.271  46.211  1.00  0.00            
ATOM    153  HA  PHE A  18      77.321  57.331  46.431  1.00  0.00            
ATOM    154  CB  PHE A  18      77.401  56.111  44.701  1.00  0.00            
ATOM    155  HB1 PHE A  18      76.381  56.291  44.351  1.00  0.00            
ATOM    156  HB2 PHE A  18      77.591  55.051  44.511  1.00  0.00            
ATOM    157  CG  PHE A  18      78.261  56.951  43.791  1.00  0.00            
ATOM    158  CD1 PHE A  18      79.251  57.831  44.251  1.00  0.00            
ATOM    159  HD1 PHE A  18      79.481  58.031  45.281  1.00  0.00            
ATOM    160  CE1 PHE A  18      79.981  58.591  43.321  1.00  0.00            
ATOM    161  HE1 PHE A  18      80.701  59.301  43.701  1.00  0.00            
ATOM    162  CZ  PHE A  18      79.841  58.391  41.941  1.00  0.00            
ATOM    163  HZ  PHE A  18      80.441  58.941  41.221  1.00  0.00            
ATOM    164  CE2 PHE A  18      78.931  57.421  41.521  1.00  0.00            
ATOM    165  HE2 PHE A  18      78.851  57.291  40.451  1.00  0.00            
ATOM    166  CD2 PHE A  18      78.181  56.661  42.421  1.00  0.00            
ATOM    167  HD2 PHE A  18      77.501  55.921  42.031  1.00  0.00            
ATOM    168  C   PHE A  18      76.301  55.571  46.851  1.00  0.00            
ATOM    169  O   PHE A  18      75.241  56.181  47.001  1.00  0.00            
ATOM    170  N   SER A  19      76.491  54.371  47.401  1.00  0.00            
ATOM    171  H   SER A  19      77.361  53.901  47.201  1.00  0.00            
ATOM    172  CA  SER A  19      75.481  53.661  48.161  1.00  0.00            
ATOM    173  HA  SER A  19      74.651  53.471  47.481  1.00  0.00            
ATOM    174  CB  SER A  19      75.981  52.271  48.551  1.00  0.00            
ATOM    175  HB1 SER A  19      75.331  51.821  49.301  1.00  0.00            
ATOM    176  HB2 SER A  19      76.981  52.301  48.981  1.00  0.00            
ATOM    177  OG  SER A  19      75.951  51.451  47.401  1.00  0.00            
ATOM    178  HG  SER A  19      76.731  51.621  46.861  1.00  0.00            
ATOM    179  C   SER A  19      75.001  54.391  49.401  1.00  0.00            
ATOM    180  O   SER A  19      73.981  53.971  49.951  1.00  0.00            
ATOM    181  N   PHE A  20      75.701  55.421  49.881  1.00  0.00            
ATOM    182  H   PHE A  20      76.531  55.701  49.381  1.00  0.00            
ATOM    183  CA  PHE A  20      75.231  56.271  50.951  1.00  0.00            
ATOM    184  HA  PHE A  20      74.461  55.771  51.541  1.00  0.00            
ATOM    185  CB  PHE A  20      76.391  56.641  51.871  1.00  0.00            
ATOM    186  HB1 PHE A  20      76.071  57.391  52.601  1.00  0.00            
ATOM    187  HB2 PHE A  20      77.181  57.121  51.291  1.00  0.00            
ATOM    188  CG  PHE A  20      77.021  55.481  52.601  1.00  0.00            
ATOM    189  CD1 PHE A  20      78.301  55.021  52.281  1.00  0.00            
ATOM    190  HD1 PHE A  20      78.841  55.421  51.441  1.00  0.00            
ATOM    191  CE1 PHE A  20      78.881  53.901  52.891  1.00  0.00            
ATOM    192  HE1 PHE A  20      79.841  53.531  52.561  1.00  0.00            
ATOM    193  CZ  PHE A  20      78.201  53.371  53.991  1.00  0.00            
ATOM    194  HZ  PHE A  20      78.681  52.581  54.561  1.00  0.00            
ATOM    195  CE2 PHE A  20      76.911  53.761  54.341  1.00  0.00            
ATOM    196  HE2 PHE A  20      76.441  53.351  55.221  1.00  0.00            
ATOM    197  CD2 PHE A  20      76.331  54.821  53.631  1.00  0.00            
ATOM    198  HD2 PHE A  20      75.321  55.121  53.851  1.00  0.00            
ATOM    199  C   PHE A  20      74.591  57.551  50.421  1.00  0.00            
ATOM    200  O   PHE A  20      73.771  58.131  51.131  1.00  0.00            
ATOM    201  N   ILE A  21      74.851  57.931  49.171  1.00  0.00            
ATOM    202  H   ILE A  21      75.481  57.421  48.571  1.00  0.00            
ATOM    203  CA  ILE A  21      74.091  58.941  48.451  1.00  0.00            
ATOM    204  HA  ILE A  21      73.851  59.791  49.081  1.00  0.00            
ATOM    205  CB  ILE A  21      74.901  59.451  47.261  1.00  0.00            
ATOM    206  HB  ILE A  21      75.001  58.631  46.561  1.00  0.00            
ATOM    207  CG2 ILE A  21      74.191  60.641  46.601  1.00  0.00            
ATOM    208 1HG2 ILE A  21      74.701  60.731  45.641  1.00  0.00            
ATOM    209 2HG2 ILE A  21      73.141  60.451  46.401  1.00  0.00            
ATOM    210 3HG2 ILE A  21      74.271  61.581  47.151  1.00  0.00            
ATOM    211  CG1 ILE A  21      76.281  59.931  47.681  1.00  0.00            
ATOM    212 1HG1 ILE A  21      76.751  59.121  48.241  1.00  0.00            
ATOM    213 2HG1 ILE A  21      76.251  60.771  48.371  1.00  0.00            
ATOM    214  CD  ILE A  21      77.201  60.341  46.531  1.00  0.00            
ATOM    215  HD1 ILE A  21      78.231  60.321  46.901  1.00  0.00            
ATOM    216  HD2 ILE A  21      77.111  59.571  45.761  1.00  0.00            
ATOM    217  HD3 ILE A  21      76.991  61.291  46.051  1.00  0.00            
ATOM    218  C   ILE A  21      72.811  58.311  47.931  1.00  0.00            
ATOM    219  O   ILE A  21      72.851  57.241  47.331  1.00  0.00            
ATOM    220  N   GLN A  22      71.631  58.891  48.151  1.00  0.00            
ATOM    221  H   GLN A  22      71.581  59.691  48.771  1.00  0.00            
ATOM    222  CA  GLN A  22      70.381  58.261  47.761  1.00  0.00            
ATOM    223  HA  GLN A  22      70.531  57.621  46.891  1.00  0.00            
ATOM    224  CB  GLN A  22      69.951  57.301  48.871  1.00  0.00            
ATOM    225  HB1 GLN A  22      68.921  56.971  48.721  1.00  0.00            
ATOM    226  HB2 GLN A  22      70.031  57.881  49.791  1.00  0.00            
ATOM    227  CG  GLN A  22      70.701  55.991  49.121  1.00  0.00            
ATOM    228  HG1 GLN A  22      70.301  55.461  49.981  1.00  0.00            
ATOM    229  HG2 GLN A  22      71.711  56.281  49.411  1.00  0.00            
ATOM    230  CD  GLN A  22      70.741  55.091  47.901  1.00  0.00            
ATOM    231  OE1 GLN A  22      69.931  55.131  46.981  1.00  0.00            
ATOM    232  NE2 GLN A  22      71.751  54.221  47.801  1.00  0.00            
ATOM    233 1HE2 GLN A  22      72.431  54.161  48.541  1.00  0.00            
ATOM    234 2HE2 GLN A  22      71.831  53.651  46.971  1.00  0.00            
ATOM    235  C   GLN A  22      69.231  59.181  47.381  1.00  0.00            
ATOM    236  O   GLN A  22      68.151  58.691  47.041  1.00  0.00            
ATOM    237  N   LEU A  23      69.301  60.511  47.351  1.00  0.00            
ATOM    238  H   LEU A  23      70.181  60.921  47.631  1.00  0.00            
ATOM    239  CA  LEU A  23      68.221  61.411  47.021  1.00  0.00            
ATOM    240  HA  LEU A  23      67.291  60.951  47.361  1.00  0.00            
ATOM    241  CB  LEU A  23      68.371  62.751  47.751  1.00  0.00            
ATOM    242  HB1 LEU A  23      69.181  63.321  47.301  1.00  0.00            
ATOM    243  HB2 LEU A  23      68.661  62.501  48.771  1.00  0.00            
ATOM    244  CG  LEU A  23      67.151  63.651  47.771  1.00  0.00            
ATOM    245  HG  LEU A  23      67.041  64.061  46.761  1.00  0.00            
ATOM    246  CD1 LEU A  23      65.891  62.901  48.201  1.00  0.00            
ATOM    247 1HD1 LEU A  23      65.061  63.601  48.281  1.00  0.00            
ATOM    248 2HD1 LEU A  23      65.631  62.131  47.481  1.00  0.00            
ATOM    249 3HD1 LEU A  23      65.991  62.501  49.211  1.00  0.00            
ATOM    250  CD2 LEU A  23      67.481  64.811  48.711  1.00  0.00            
ATOM    251 1HD2 LEU A  23      66.701  65.571  48.751  1.00  0.00            
ATOM    252 2HD2 LEU A  23      67.621  64.461  49.731  1.00  0.00            
ATOM    253 3HD2 LEU A  23      68.431  65.221  48.371  1.00  0.00            
ATOM    254  C   LEU A  23      68.141  61.631  45.511  1.00  0.00            
ATOM    255  O   LEU A  23      69.161  61.791  44.841  1.00  0.00            
ATOM    256  N   ASP A  24      66.921  61.741  45.001  1.00  0.00            
ATOM    257  H   ASP A  24      66.141  61.511  45.601  1.00  0.00            
ATOM    258  CA  ASP A  24      66.631  61.971  43.601  1.00  0.00            
ATOM    259  HA  ASP A  24      67.331  61.471  42.931  1.00  0.00            
ATOM    260  CB  ASP A  24      65.241  61.481  43.201  1.00  0.00            
ATOM    261  HB1 ASP A  24      65.131  61.531  42.121  1.00  0.00            
ATOM    262  HB2 ASP A  24      64.491  62.161  43.601  1.00  0.00            
ATOM    263  CG  ASP A  24      65.001  60.071  43.711  1.00  0.00            
ATOM    264  OD1 ASP A  24      65.101  59.121  42.901  1.00  0.00            
ATOM    265  OD2 ASP A  24      64.731  59.901  44.921  1.00  0.00            
ATOM    266  C   ASP A  24      66.891  63.421  43.231  1.00  0.00            
ATOM    267  O   ASP A  24      66.091  64.091  42.581  1.00  0.00            
ATOM    268  N   LYS A  25      68.041  63.961  43.641  1.00  0.00            
ATOM    269  H   LYS A  25      68.641  63.391  44.221  1.00  0.00            
ATOM    270  CA  LYS A  25      68.551  65.301  43.441  1.00  0.00            
ATOM    271  HA  LYS A  25      68.141  65.711  42.521  1.00  0.00            
ATOM    272  CB  LYS A  25      68.281  66.141  44.691  1.00  0.00            
ATOM    273  HB1 LYS A  25      69.021  66.931  44.751  1.00  0.00            
ATOM    274  HB2 LYS A  25      68.421  65.501  45.561  1.00  0.00            
ATOM    275  CG  LYS A  25      66.861  66.701  44.751  1.00  0.00            
ATOM    276  HG1 LYS A  25      66.101  65.921  44.751  1.00  0.00            
ATOM    277  HG2 LYS A  25      66.681  67.331  43.881  1.00  0.00            
ATOM    278  CD  LYS A  25      66.701  67.501  46.041  1.00  0.00            
ATOM    279  HD1 LYS A  25      67.611  68.021  46.321  1.00  0.00            
ATOM    280  HD2 LYS A  25      66.461  66.841  46.871  1.00  0.00            
ATOM    281  CE  LYS A  25      65.541  68.481  45.991  1.00  0.00            
ATOM    282  HE1 LYS A  25      65.051  68.411  46.961  1.00  0.00            
ATOM    283  HE2 LYS A  25      64.851  68.121  45.221  1.00  0.00            
ATOM    284  NZ  LYS A  25      66.071  69.841  45.781  1.00  0.00            
ATOM    285  HZ1 LYS A  25      65.301  70.491  45.841  1.00  0.00            
ATOM    286  HZ2 LYS A  25      66.771  70.081  46.471  1.00  0.00            
ATOM    287  HZ3 LYS A  25      66.491  69.971  44.871  1.00  0.00            
ATOM    288  C   LYS A  25      70.051  65.201  43.191  1.00  0.00            
ATOM    289  O   LYS A  25      70.571  65.471  42.111  1.00  0.00            
ATOM    290  N   ASP A  26      70.741  64.641  44.201  1.00  0.00            
ATOM    291  H   ASP A  26      70.231  64.411  45.041  1.00  0.00            
ATOM    292  CA  ASP A  26      72.151  64.321  44.141  1.00  0.00            
ATOM    293  HA  ASP A  26      72.681  65.161  43.691  1.00  0.00            
ATOM    294  CB  ASP A  26      72.801  64.091  45.501  1.00  0.00            
ATOM    295  HB1 ASP A  26      73.321  64.991  45.831  1.00  0.00            
ATOM    296  HB2 ASP A  26      73.601  63.371  45.371  1.00  0.00            
ATOM    297  CG  ASP A  26      71.921  63.621  46.651  1.00  0.00            
ATOM    298  OD1 ASP A  26      71.631  62.411  46.781  1.00  0.00            
ATOM    299  OD2 ASP A  26      71.491  64.471  47.461  1.00  0.00            
ATOM    300  C   ASP A  26      72.491  63.171  43.201  1.00  0.00            
ATOM    301  O   ASP A  26      73.281  63.291  42.271  1.00  0.00            
ATOM    302  N   ARG A  27      71.691  62.101  43.211  1.00  0.00            
ATOM    303  H   ARG A  27      70.961  62.071  43.911  1.00  0.00            
ATOM    304  CA  ARG A  27      71.811  61.031  42.251  1.00  0.00            
ATOM    305  HA  ARG A  27      72.871  60.751  42.191  1.00  0.00            
ATOM    306  CB  ARG A  27      71.041  59.811  42.741  1.00  0.00            
ATOM    307  HB1 ARG A  27      71.061  59.061  41.941  1.00  0.00            
ATOM    308  HB2 ARG A  27      69.971  59.991  42.851  1.00  0.00            
ATOM    309  CG  ARG A  27      71.541  59.151  44.021  1.00  0.00            
ATOM    310  HG1 ARG A  27      71.261  59.731  44.901  1.00  0.00            
ATOM    311  HG2 ARG A  27      72.621  59.071  43.931  1.00  0.00            
ATOM    312  CD  ARG A  27      70.961  57.741  44.051  1.00  0.00            
ATOM    313  HD1 ARG A  27      70.781  57.341  43.051  1.00  0.00            
ATOM    314  HD2 ARG A  27      70.001  57.821  44.571  1.00  0.00            
ATOM    315  NE  ARG A  27      71.821  56.821  44.791  1.00  0.00            
ATOM    316  HE  ARG A  27      71.991  57.081  45.751  1.00  0.00            
ATOM    317  CZ  ARG A  27      72.571  55.841  44.281  1.00  0.00            
ATOM    318  NH1 ARG A  27      72.571  55.551  42.971  1.00  0.00            
ATOM    319 1HH1 ARG A  27      71.991  56.001  42.281  1.00  0.00            
ATOM    320 2HH1 ARG A  27      73.171  54.831  42.581  1.00  0.00            
ATOM    321  NH2 ARG A  27      73.401  55.211  45.121  1.00  0.00            
ATOM    322 1HH2 ARG A  27      73.541  55.531  46.071  1.00  0.00            
ATOM    323 2HH2 ARG A  27      73.951  54.431  44.781  1.00  0.00            
ATOM    324  C   ARG A  27      71.581  61.471  40.811  1.00  0.00            
ATOM    325  O   ARG A  27      72.331  61.171  39.891  1.00  0.00            
ATOM    326  N   ASN A  28      70.561  62.321  40.641  1.00  0.00            
ATOM    327  H   ASN A  28      69.971  62.521  41.441  1.00  0.00            
ATOM    328  CA  ASN A  28      70.221  62.951  39.381  1.00  0.00            
ATOM    329  HA  ASN A  28      70.201  62.261  38.541  1.00  0.00            
ATOM    330  CB  ASN A  28      68.831  63.551  39.561  1.00  0.00            
ATOM    331  HB1 ASN A  28      68.621  64.171  38.691  1.00  0.00            
ATOM    332  HB2 ASN A  28      68.821  64.271  40.381  1.00  0.00            
ATOM    333  CG  ASN A  28      67.761  62.481  39.731  1.00  0.00            
ATOM    334  OD1 ASN A  28      68.011  61.281  39.651  1.00  0.00            
ATOM    335  ND2 ASN A  28      66.481  62.851  39.871  1.00  0.00            
ATOM    336 1HD2 ASN A  28      66.301  63.841  39.951  1.00  0.00            
ATOM    337 2HD2 ASN A  28      65.711  62.201  39.831  1.00  0.00            
ATOM    338  C   ASN A  28      71.201  64.021  38.951  1.00  0.00            
ATOM    339  O   ASN A  28      71.131  64.471  37.801  1.00  0.00            
ATOM    340  N   SER A  29      72.191  64.361  39.781  1.00  0.00            
ATOM    341  H   SER A  29      72.181  63.941  40.701  1.00  0.00            
ATOM    342  CA  SER A  29      73.281  65.241  39.401  1.00  0.00            
ATOM    343  HA  SER A  29      73.081  65.671  38.421  1.00  0.00            
ATOM    344  CB  SER A  29      73.411  66.401  40.381  1.00  0.00            
ATOM    345  HB1 SER A  29      74.201  67.091  40.091  1.00  0.00            
ATOM    346  HB2 SER A  29      73.691  65.971  41.341  1.00  0.00            
ATOM    347  OG  SER A  29      72.191  67.091  40.501  1.00  0.00            
ATOM    348  HG  SER A  29      71.631  66.501  41.001  1.00  0.00            
ATOM    349  C   SER A  29      74.601  64.491  39.221  1.00  0.00            
ATOM    350  O   SER A  29      75.281  64.631  38.201  1.00  0.00            
ATOM    351  N   VAL A  30      74.971  63.661  40.191  1.00  0.00            
ATOM    352  H   VAL A  30      74.331  63.561  40.961  1.00  0.00            
ATOM    353  CA  VAL A  30      76.161  62.821  40.141  1.00  0.00            
ATOM    354  HA  VAL A  30      77.031  63.471  40.081  1.00  0.00            
ATOM    355  CB  VAL A  30      76.261  61.941  41.381  1.00  0.00            
ATOM    356  HB  VAL A  30      75.271  61.501  41.501  1.00  0.00            
ATOM    357  CG1 VAL A  30      77.261  60.801  41.241  1.00  0.00            
ATOM    358 1HG1 VAL A  30      77.171  60.091  42.071  1.00  0.00            
ATOM    359 2HG1 VAL A  30      77.021  60.161  40.391  1.00  0.00            
ATOM    360 3HG1 VAL A  30      78.251  61.251  41.201  1.00  0.00            
ATOM    361  CG2 VAL A  30      76.601  62.711  42.651  1.00  0.00            
ATOM    362 1HG2 VAL A  30      76.671  61.971  43.451  1.00  0.00            
ATOM    363 2HG2 VAL A  30      77.591  63.161  42.561  1.00  0.00            
ATOM    364 3HG2 VAL A  30      75.851  63.491  42.811  1.00  0.00            
ATOM    365  C   VAL A  30      76.151  62.031  38.841  1.00  0.00            
ATOM    366  O   VAL A  30      77.171  61.941  38.161  1.00  0.00            
ATOM    367  N   SER A  31      75.021  61.471  38.391  1.00  0.00            
ATOM    368  H   SER A  31      74.161  61.711  38.881  1.00  0.00            
ATOM    369  CA  SER A  31      74.961  60.681  37.181  1.00  0.00            
ATOM    370  HA  SER A  31      75.711  59.891  37.261  1.00  0.00            
ATOM    371  CB  SER A  31      73.611  59.991  37.061  1.00  0.00            
ATOM    372  HB1 SER A  31      73.631  59.251  37.861  1.00  0.00            
ATOM    373  HB2 SER A  31      73.491  59.451  36.121  1.00  0.00            
ATOM    374  OG  SER A  31      72.501  60.851  37.251  1.00  0.00            
ATOM    375  HG  SER A  31      72.501  60.981  38.201  1.00  0.00            
ATOM    376  C   SER A  31      75.271  61.401  35.881  1.00  0.00            
ATOM    377  O   SER A  31      75.341  60.761  34.831  1.00  0.00            
ATOM    378  N   LEU A  32      75.341  62.731  35.881  1.00  0.00            
ATOM    379  H   LEU A  32      75.261  63.171  36.791  1.00  0.00            
ATOM    380  CA  LEU A  32      75.481  63.511  34.671  1.00  0.00            
ATOM    381  HA  LEU A  32      74.971  63.031  33.841  1.00  0.00            
ATOM    382  CB  LEU A  32      74.741  64.831  34.921  1.00  0.00            
ATOM    383  HB1 LEU A  32      74.871  65.431  34.021  1.00  0.00            
ATOM    384  HB2 LEU A  32      75.271  65.341  35.721  1.00  0.00            
ATOM    385  CG  LEU A  32      73.251  64.741  35.261  1.00  0.00            
ATOM    386  HG  LEU A  32      73.051  64.201  36.191  1.00  0.00            
ATOM    387  CD1 LEU A  32      72.801  66.201  35.271  1.00  0.00            
ATOM    388 1HD1 LEU A  32      71.751  66.121  35.571  1.00  0.00            
ATOM    389 2HD1 LEU A  32      73.301  66.831  36.001  1.00  0.00            
ATOM    390 3HD1 LEU A  32      72.891  66.691  34.301  1.00  0.00            
ATOM    391  CD2 LEU A  32      72.511  64.021  34.141  1.00  0.00            
ATOM    392 1HD2 LEU A  32      71.441  64.211  34.251  1.00  0.00            
ATOM    393 2HD2 LEU A  32      72.771  64.441  33.171  1.00  0.00            
ATOM    394 3HD2 LEU A  32      72.691  62.951  34.171  1.00  0.00            
ATOM    395  C   LEU A  32      76.901  63.851  34.251  1.00  0.00            
ATOM    396  O   LEU A  32      77.101  64.321  33.131  1.00  0.00            
ATOM    397  N   VAL A  33      77.871  63.701  35.151  1.00  0.00            
ATOM    398  H   VAL A  33      77.701  63.441  36.111  1.00  0.00            
ATOM    399  CA  VAL A  33      79.151  64.361  34.991  1.00  0.00            
ATOM    400  HA  VAL A  33      79.061  65.351  34.551  1.00  0.00            
ATOM    401  CB  VAL A  33      79.831  64.741  36.311  1.00  0.00            
ATOM    402  HB  VAL A  33      80.741  65.311  36.111  1.00  0.00            
ATOM    403  CG1 VAL A  33      78.971  65.711  37.101  1.00  0.00            
ATOM    404 1HG1 VAL A  33      79.561  66.221  37.861  1.00  0.00            
ATOM    405 2HG1 VAL A  33      78.511  66.501  36.511  1.00  0.00            
ATOM    406 3HG1 VAL A  33      78.181  65.241  37.691  1.00  0.00            
ATOM    407  CG2 VAL A  33      80.161  63.561  37.221  1.00  0.00            
ATOM    408 1HG2 VAL A  33      80.421  63.981  38.191  1.00  0.00            
ATOM    409 2HG2 VAL A  33      79.301  62.901  37.341  1.00  0.00            
ATOM    410 3HG2 VAL A  33      81.031  63.081  36.761  1.00  0.00            
ATOM    411  C   VAL A  33      80.071  63.561  34.081  1.00  0.00            
ATOM    412  O   VAL A  33      80.801  64.191  33.321  1.00  0.00            
ATOM    413  N   CYS A  34      79.941  62.231  34.101  1.00  0.00            
ATOM    414  H   CYS A  34      79.251  61.811  34.711  1.00  0.00            
ATOM    415  CA  CYS A  34      80.521  61.331  33.121  1.00  0.00            
ATOM    416  HA  CYS A  34      80.541  61.821  32.151  1.00  0.00            
ATOM    417  CB  CYS A  34      81.961  60.981  33.471  1.00  0.00            
ATOM    418  HB1 CYS A  34      82.651  61.821  33.511  1.00  0.00            
ATOM    419  HB2 CYS A  34      82.401  60.341  32.701  1.00  0.00            
ATOM    420  SG  CYS A  34      82.001  60.291  35.141  1.00  0.00            
ATOM    421  HG  CYS A  34      83.211  60.681  35.561  1.00  0.00            
ATOM    422  C   CYS A  34      79.611  60.121  32.981  1.00  0.00            
ATOM    423  O   CYS A  34      78.941  59.781  33.961  1.00  0.00            
ATOM    424  N   LYS A  35      79.691  59.391  31.871  1.00  0.00            
ATOM    425  H   LYS A  35      80.271  59.701  31.111  1.00  0.00            
ATOM    426  CA  LYS A  35      78.851  58.211  31.721  1.00  0.00            
ATOM    427  HA  LYS A  35      77.871  58.611  31.971  1.00  0.00            
ATOM    428  CB  LYS A  35      78.801  57.741  30.271  1.00  0.00            
ATOM    429  HB1 LYS A  35      79.781  57.331  30.031  1.00  0.00            
ATOM    430  HB2 LYS A  35      78.601  58.601  29.641  1.00  0.00            
ATOM    431  CG  LYS A  35      77.621  56.821  29.961  1.00  0.00            
ATOM    432  HG1 LYS A  35      77.521  55.961  30.631  1.00  0.00            
ATOM    433  HG2 LYS A  35      77.751  56.421  28.951  1.00  0.00            
ATOM    434  CD  LYS A  35      76.271  57.541  29.921  1.00  0.00            
ATOM    435  HD1 LYS A  35      76.391  58.431  29.301  1.00  0.00            
ATOM    436  HD2 LYS A  35      76.021  57.951  30.901  1.00  0.00            
ATOM    437  CE  LYS A  35      75.111  56.711  29.391  1.00  0.00            
ATOM    438  HE1 LYS A  35      75.351  56.141  28.491  1.00  0.00            
ATOM    439  HE2 LYS A  35      74.321  57.421  29.141  1.00  0.00            
ATOM    440  NZ  LYS A  35      74.561  55.881  30.471  1.00  0.00            
ATOM    441  HZ1 LYS A  35      73.731  55.451  30.081  1.00  0.00            
ATOM    442  HZ2 LYS A  35      75.151  55.111  30.731  1.00  0.00            
ATOM    443  HZ3 LYS A  35      74.311  56.461  31.261  1.00  0.00            
ATOM    444  C   LYS A  35      79.251  57.101  32.681  1.00  0.00            
ATOM    445  O   LYS A  35      78.421  56.251  32.971  1.00  0.00            
ATOM    446  N   SER A  36      80.521  57.051  33.091  1.00  0.00            
ATOM    447  H   SER A  36      81.111  57.801  32.781  1.00  0.00            
ATOM    448  CA  SER A  36      81.001  56.211  34.181  1.00  0.00            
ATOM    449  HA  SER A  36      80.911  55.161  33.901  1.00  0.00            
ATOM    450  CB  SER A  36      82.481  56.491  34.421  1.00  0.00            
ATOM    451  HB1 SER A  36      82.661  57.561  34.531  1.00  0.00            
ATOM    452  HB2 SER A  36      83.091  56.191  33.571  1.00  0.00            
ATOM    453  OG  SER A  36      83.071  55.881  35.551  1.00  0.00            
ATOM    454  HG  SER A  36      83.791  56.471  35.781  1.00  0.00            
ATOM    455  C   SER A  36      80.201  56.331  35.471  1.00  0.00            
ATOM    456  O   SER A  36      79.841  55.311  36.061  1.00  0.00            
ATOM    457  N   TRP A  37      79.901  57.541  35.941  1.00  0.00            
ATOM    458  H   TRP A  37      80.221  58.371  35.481  1.00  0.00            
ATOM    459  CA  TRP A  37      79.071  57.761  37.121  1.00  0.00            
ATOM    460  HA  TRP A  37      79.291  57.051  37.911  1.00  0.00            
ATOM    461  CB  TRP A  37      79.461  59.121  37.711  1.00  0.00            
ATOM    462  HB1 TRP A  37      78.721  59.301  38.491  1.00  0.00            
ATOM    463  HB2 TRP A  37      79.361  59.911  36.971  1.00  0.00            
ATOM    464  CG  TRP A  37      80.811  59.161  38.351  1.00  0.00            
ATOM    465  CD1 TRP A  37      81.771  58.221  38.211  1.00  0.00            
ATOM    466  HD1 TRP A  37      81.651  57.291  37.671  1.00  0.00            
ATOM    467  NE1 TRP A  37      82.941  58.711  38.761  1.00  0.00            
ATOM    468  HE1 TRP A  37      83.831  58.241  38.741  1.00  0.00            
ATOM    469  CE2 TRP A  37      82.791  59.991  39.261  1.00  0.00            
ATOM    470  CZ2 TRP A  37      83.691  60.891  39.831  1.00  0.00            
ATOM    471  HZ2 TRP A  37      84.741  60.651  39.891  1.00  0.00            
ATOM    472  CH2 TRP A  37      83.191  62.141  40.221  1.00  0.00            
ATOM    473  HH2 TRP A  37      83.851  62.921  40.571  1.00  0.00            
ATOM    474  CZ3 TRP A  37      81.811  62.391  40.211  1.00  0.00            
ATOM    475  HZ3 TRP A  37      81.411  63.351  40.521  1.00  0.00            
ATOM    476  CE3 TRP A  37      80.931  61.451  39.671  1.00  0.00            
ATOM    477  HE3 TRP A  37      79.881  61.701  39.671  1.00  0.00            
ATOM    478  CD2 TRP A  37      81.411  60.271  39.081  1.00  0.00            
ATOM    479  C   TRP A  37      77.591  57.651  36.801  1.00  0.00            
ATOM    480  O   TRP A  37      76.791  57.291  37.671  1.00  0.00            
ATOM    481  N   TYR A  38      77.171  57.931  35.571  1.00  0.00            
ATOM    482  H   TYR A  38      77.861  58.241  34.901  1.00  0.00            
ATOM    483  CA  TYR A  38      75.861  57.501  35.121  1.00  0.00            
ATOM    484  HA  TYR A  38      75.081  58.071  35.631  1.00  0.00            
ATOM    485  CB  TYR A  38      75.621  57.831  33.651  1.00  0.00            
ATOM    486  HB1 TYR A  38      76.301  57.211  33.071  1.00  0.00            
ATOM    487  HB2 TYR A  38      75.941  58.851  33.421  1.00  0.00            
ATOM    488  CG  TYR A  38      74.181  57.701  33.211  1.00  0.00            
ATOM    489  CD1 TYR A  38      73.451  56.501  33.281  1.00  0.00            
ATOM    490  HD1 TYR A  38      73.981  55.611  33.591  1.00  0.00            
ATOM    491  CE1 TYR A  38      72.091  56.521  32.961  1.00  0.00            
ATOM    492  HE1 TYR A  38      71.521  55.621  33.091  1.00  0.00            
ATOM    493  CZ  TYR A  38      71.421  57.691  32.531  1.00  0.00            
ATOM    494  OH  TYR A  38      70.081  57.641  32.291  1.00  0.00            
ATOM    495  HH  TYR A  38      69.761  58.501  32.011  1.00  0.00            
ATOM    496  CE2 TYR A  38      72.161  58.881  32.401  1.00  0.00            
ATOM    497  HE2 TYR A  38      71.711  59.801  32.061  1.00  0.00            
ATOM    498  CD2 TYR A  38      73.501  58.861  32.821  1.00  0.00            
ATOM    499  HD2 TYR A  38      74.061  59.781  32.801  1.00  0.00            
ATOM    500  C   TYR A  38      75.701  56.011  35.401  1.00  0.00            
ATOM    501  O   TYR A  38      74.751  55.681  36.121  1.00  0.00            
ATOM    502  N   GLU A  39      76.651  55.151  35.041  1.00  0.00            
ATOM    503  H   GLU A  39      77.331  55.411  34.341  1.00  0.00            
ATOM    504  CA  GLU A  39      76.591  53.731  35.331  1.00  0.00            
ATOM    505  HA  GLU A  39      75.631  53.341  34.991  1.00  0.00            
ATOM    506  CB  GLU A  39      77.561  52.871  34.531  1.00  0.00            
ATOM    507  HB1 GLU A  39      77.501  51.821  34.811  1.00  0.00            
ATOM    508  HB2 GLU A  39      78.571  53.161  34.811  1.00  0.00            
ATOM    509  CG  GLU A  39      77.441  52.841  33.001  1.00  0.00            
ATOM    510  HG1 GLU A  39      77.981  51.971  32.641  1.00  0.00            
ATOM    511  HG2 GLU A  39      77.981  53.711  32.621  1.00  0.00            
ATOM    512  CD  GLU A  39      76.021  52.861  32.461  1.00  0.00            
ATOM    513  OE1 GLU A  39      75.691  53.701  31.601  1.00  0.00            
ATOM    514  OE2 GLU A  39      75.221  51.941  32.751  1.00  0.00            
ATOM    515  C   GLU A  39      76.711  53.391  36.801  1.00  0.00            
ATOM    516  O   GLU A  39      75.871  52.671  37.351  1.00  0.00            
ATOM    517  N   ILE A  40      77.701  53.921  37.521  1.00  0.00            
ATOM    518  H   ILE A  40      78.371  54.551  37.111  1.00  0.00            
ATOM    519  CA  ILE A  40      77.921  53.541  38.901  1.00  0.00            
ATOM    520  HA  ILE A  40      77.881  52.451  38.911  1.00  0.00            
ATOM    521  CB  ILE A  40      79.341  53.871  39.351  1.00  0.00            
ATOM    522  HB  ILE A  40      79.491  54.951  39.261  1.00  0.00            
ATOM    523  CG2 ILE A  40      79.551  53.481  40.811  1.00  0.00            
ATOM    524 1HG2 ILE A  40      80.621  53.491  41.001  1.00  0.00            
ATOM    525 2HG2 ILE A  40      79.031  54.111  41.541  1.00  0.00            
ATOM    526 3HG2 ILE A  40      79.301  52.431  40.931  1.00  0.00            
ATOM    527  CG1 ILE A  40      80.411  53.181  38.511  1.00  0.00            
ATOM    528 1HG1 ILE A  40      80.091  53.081  37.471  1.00  0.00            
ATOM    529 2HG1 ILE A  40      80.621  52.171  38.861  1.00  0.00            
ATOM    530  CD  ILE A  40      81.741  53.931  38.501  1.00  0.00            
ATOM    531  HD1 ILE A  40      82.451  53.381  37.881  1.00  0.00            
ATOM    532  HD2 ILE A  40      81.631  54.951  38.131  1.00  0.00            
ATOM    533  HD3 ILE A  40      82.201  53.871  39.481  1.00  0.00            
ATOM    534  C   ILE A  40      76.811  54.081  39.791  1.00  0.00            
ATOM    535  O   ILE A  40      76.421  53.321  40.671  1.00  0.00            
ATOM    536  N   GLU A  41      76.281  55.281  39.551  1.00  0.00            
ATOM    537  H   GLU A  41      76.661  55.781  38.761  1.00  0.00            
ATOM    538  CA  GLU A  41      75.031  55.741  40.121  1.00  0.00            
ATOM    539  HA  GLU A  41      75.151  55.711  41.201  1.00  0.00            
ATOM    540  CB  GLU A  41      74.671  57.171  39.721  1.00  0.00            
ATOM    541  HB1 GLU A  41      74.391  57.201  38.671  1.00  0.00            
ATOM    542  HB2 GLU A  41      75.591  57.741  39.861  1.00  0.00            
ATOM    543  CG  GLU A  41      73.501  57.861  40.421  1.00  0.00            
ATOM    544  HG1 GLU A  41      73.641  58.911  40.171  1.00  0.00            
ATOM    545  HG2 GLU A  41      73.601  57.731  41.501  1.00  0.00            
ATOM    546  CD  GLU A  41      72.131  57.411  39.951  1.00  0.00            
ATOM    547  OE1 GLU A  41      71.601  57.901  38.931  1.00  0.00            
ATOM    548  OE2 GLU A  41      71.411  56.711  40.701  1.00  0.00            
ATOM    549  C   GLU A  41      73.901  54.781  39.801  1.00  0.00            
ATOM    550  O   GLU A  41      73.301  54.241  40.731  1.00  0.00            
ATOM    551  N   ARG A  42      73.541  54.571  38.531  1.00  0.00            
ATOM    552  H   ARG A  42      73.981  55.131  37.811  1.00  0.00            
ATOM    553  CA  ARG A  42      72.331  53.861  38.191  1.00  0.00            
ATOM    554  HA  ARG A  42      71.501  54.391  38.661  1.00  0.00            
ATOM    555  CB  ARG A  42      71.981  53.911  36.711  1.00  0.00            
ATOM    556  HB1 ARG A  42      72.081  54.941  36.361  1.00  0.00            
ATOM    557  HB2 ARG A  42      70.951  53.581  36.581  1.00  0.00            
ATOM    558  CG  ARG A  42      72.801  53.021  35.781  1.00  0.00            
ATOM    559  HG1 ARG A  42      72.831  51.991  36.151  1.00  0.00            
ATOM    560  HG2 ARG A  42      73.811  53.421  35.831  1.00  0.00            
ATOM    561  CD  ARG A  42      72.381  52.901  34.321  1.00  0.00            
ATOM    562  HD1 ARG A  42      73.291  52.681  33.771  1.00  0.00            
ATOM    563  HD2 ARG A  42      71.981  53.871  34.031  1.00  0.00            
ATOM    564  NE  ARG A  42      71.411  51.821  34.091  1.00  0.00            
ATOM    565  HE  ARG A  42      70.611  51.881  34.701  1.00  0.00            
ATOM    566  CZ  ARG A  42      71.601  50.731  33.341  1.00  0.00            
ATOM    567  NH1 ARG A  42      72.721  50.641  32.611  1.00  0.00            
ATOM    568 1HH1 ARG A  42      73.401  51.391  32.681  1.00  0.00            
ATOM    569 2HH1 ARG A  42      72.881  49.861  31.981  1.00  0.00            
ATOM    570  NH2 ARG A  42      70.671  49.771  33.301  1.00  0.00            
ATOM    571 1HH2 ARG A  42      69.871  49.741  33.911  1.00  0.00            
ATOM    572 2HH2 ARG A  42      70.871  48.911  32.811  1.00  0.00            
ATOM    573  C   ARG A  42      72.351  52.471  38.811  1.00  0.00            
ATOM    574  O   ARG A  42      71.311  52.091  39.351  1.00  0.00            
ATOM    575  N   TRP A  43      73.471  51.741  38.761  1.00  0.00            
ATOM    576  H   TRP A  43      74.271  52.161  38.311  1.00  0.00            
ATOM    577  CA  TRP A  43      73.541  50.391  39.291  1.00  0.00            
ATOM    578  HA  TRP A  43      72.731  49.771  38.911  1.00  0.00            
ATOM    579  CB  TRP A  43      74.811  49.681  38.801  1.00  0.00            
ATOM    580  HB1 TRP A  43      75.111  48.871  39.461  1.00  0.00            
ATOM    581  HB2 TRP A  43      75.641  50.381  38.891  1.00  0.00            
ATOM    582  CG  TRP A  43      74.741  49.151  37.411  1.00  0.00            
ATOM    583  CD1 TRP A  43      75.161  49.781  36.291  1.00  0.00            
ATOM    584  HD1 TRP A  43      75.661  50.731  36.231  1.00  0.00            
ATOM    585  NE1 TRP A  43      74.761  49.051  35.181  1.00  0.00            
ATOM    586  HE1 TRP A  43      75.051  49.231  34.231  1.00  0.00            
ATOM    587  CE2 TRP A  43      74.191  47.851  35.541  1.00  0.00            
ATOM    588  CZ2 TRP A  43      73.671  46.781  34.811  1.00  0.00            
ATOM    589  HZ2 TRP A  43      73.501  46.761  33.741  1.00  0.00            
ATOM    590  CH2 TRP A  43      73.161  45.631  35.441  1.00  0.00            
ATOM    591  HH2 TRP A  43      72.681  44.821  34.921  1.00  0.00            
ATOM    592  CZ3 TRP A  43      73.161  45.631  36.841  1.00  0.00            
ATOM    593  HZ3 TRP A  43      72.771  44.771  37.361  1.00  0.00            
ATOM    594  CE3 TRP A  43      73.671  46.721  37.571  1.00  0.00            
ATOM    595  HE3 TRP A  43      73.671  46.711  38.651  1.00  0.00            
ATOM    596  CD2 TRP A  43      74.211  47.871  36.961  1.00  0.00            
ATOM    597  C   TRP A  43      73.361  50.321  40.801  1.00  0.00            
ATOM    598  O   TRP A  43      73.011  49.271  41.341  1.00  0.00            
ATOM    599  N   CYS A  44      73.501  51.421  41.541  1.00  0.00            
ATOM    600  H   CYS A  44      73.801  52.261  41.071  1.00  0.00            
ATOM    601  CA  CYS A  44      73.441  51.401  42.981  1.00  0.00            
ATOM    602  HA  CYS A  44      73.131  50.391  43.281  1.00  0.00            
ATOM    603  CB  CYS A  44      74.831  51.671  43.541  1.00  0.00            
ATOM    604  HB1 CYS A  44      75.581  51.041  43.071  1.00  0.00            
ATOM    605  HB2 CYS A  44      74.821  51.341  44.581  1.00  0.00            
ATOM    606  SG  CYS A  44      75.211  53.441  43.481  1.00  0.00            
ATOM    607  HG  CYS A  44      75.771  53.351  42.271  1.00  0.00            
ATOM    608  C   CYS A  44      72.341  52.261  43.601  1.00  0.00            
ATOM    609  O   CYS A  44      72.441  52.431  44.811  1.00  0.00            
ATOM    610  N   ARG A  45      71.361  52.801  42.881  1.00  0.00            
ATOM    611  H   ARG A  45      71.281  52.481  41.921  1.00  0.00            
ATOM    612  CA  ARG A  45      70.241  53.491  43.471  1.00  0.00            
ATOM    613  HA  ARG A  45      70.701  54.181  44.191  1.00  0.00            
ATOM    614  CB  ARG A  45      69.481  54.371  42.481  1.00  0.00            
ATOM    615  HB1 ARG A  45      68.891  53.731  41.831  1.00  0.00            
ATOM    616  HB2 ARG A  45      70.161  54.931  41.841  1.00  0.00            
ATOM    617  CG  ARG A  45      68.501  55.331  43.171  1.00  0.00            
ATOM    618  HG1 ARG A  45      69.121  55.911  43.851  1.00  0.00            
ATOM    619  HG2 ARG A  45      67.801  54.741  43.761  1.00  0.00            
ATOM    620  CD  ARG A  45      67.781  56.231  42.181  1.00  0.00            
ATOM    621  HD1 ARG A  45      67.001  56.741  42.751  1.00  0.00            
ATOM    622  HD2 ARG A  45      67.351  55.621  41.381  1.00  0.00            
ATOM    623  NE  ARG A  45      68.691  57.181  41.531  1.00  0.00            
ATOM    624  HE  ARG A  45      69.641  56.861  41.391  1.00  0.00            
ATOM    625  CZ  ARG A  45      68.421  58.301  40.851  1.00  0.00            
ATOM    626  NH1 ARG A  45      67.231  58.891  40.981  1.00  0.00            
ATOM    627 1HH1 ARG A  45      66.501  58.661  41.651  1.00  0.00            
ATOM    628 2HH1 ARG A  45      67.071  59.651  40.341  1.00  0.00            
ATOM    629  NH2 ARG A  45      69.341  58.931  40.111  1.00  0.00            
ATOM    630 1HH2 ARG A  45      70.181  58.421  39.881  1.00  0.00            
ATOM    631 2HH2 ARG A  45      69.101  59.811  39.671  1.00  0.00            
ATOM    632  C   ARG A  45      69.311  52.561  44.241  1.00  0.00            
ATOM    633  O   ARG A  45      68.681  51.671  43.671  1.00  0.00            
ATOM    634  N   ARG A  46      69.281  52.711  45.571  1.00  0.00            
ATOM    635  H   ARG A  46      69.651  53.571  45.951  1.00  0.00            
ATOM    636  CA  ARG A  46      68.581  51.821  46.471  1.00  0.00            
ATOM    637  HA  ARG A  46      68.561  50.831  46.011  1.00  0.00            
ATOM    638  CB  ARG A  46      69.361  51.581  47.761  1.00  0.00            
ATOM    639  HB1 ARG A  46      68.711  51.061  48.471  1.00  0.00            
ATOM    640  HB2 ARG A  46      69.551  52.551  48.211  1.00  0.00            
ATOM    641  CG  ARG A  46      70.741  50.941  47.581  1.00  0.00            
ATOM    642  HG1 ARG A  46      71.281  51.461  46.791  1.00  0.00            
ATOM    643  HG2 ARG A  46      70.711  49.871  47.361  1.00  0.00            
ATOM    644  CD  ARG A  46      71.521  51.091  48.881  1.00  0.00            
ATOM    645  HD1 ARG A  46      71.021  50.481  49.641  1.00  0.00            
ATOM    646  HD2 ARG A  46      71.491  52.151  49.121  1.00  0.00            
ATOM    647  NE  ARG A  46      72.901  50.621  48.741  1.00  0.00            
ATOM    648  HE  ARG A  46      73.491  51.101  48.071  1.00  0.00            
ATOM    649  CZ  ARG A  46      73.471  49.461  49.091  1.00  0.00            
ATOM    650  NH1 ARG A  46      72.861  48.541  49.841  1.00  0.00            
ATOM    651 1HH1 ARG A  46      71.911  48.701  50.141  1.00  0.00            
ATOM    652 2HH1 ARG A  46      73.271  47.661  50.121  1.00  0.00            
ATOM    653  NH2 ARG A  46      74.711  49.151  48.701  1.00  0.00            
ATOM    654 1HH2 ARG A  46      75.221  49.881  48.221  1.00  0.00            
ATOM    655 2HH2 ARG A  46      75.151  48.271  48.931  1.00  0.00            
ATOM    656  C   ARG A  46      67.161  52.361  46.601  1.00  0.00            
ATOM    657  O   ARG A  46      66.261  51.571  46.361  1.00  0.00            
ATOM    658  N   LYS A  47      66.951  53.671  46.741  1.00  0.00            
ATOM    659  H   LYS A  47      67.741  54.261  46.971  1.00  0.00            
ATOM    660  CA  LYS A  47      65.631  54.271  46.681  1.00  0.00            
ATOM    661  HA  LYS A  47      64.901  53.481  46.521  1.00  0.00            
ATOM    662  CB  LYS A  47      65.411  54.961  48.021  1.00  0.00            
ATOM    663  HB1 LYS A  47      65.531  54.241  48.831  1.00  0.00            
ATOM    664  HB2 LYS A  47      64.391  55.351  48.111  1.00  0.00            
ATOM    665  CG  LYS A  47      66.371  56.081  48.401  1.00  0.00            
ATOM    666  HG1 LYS A  47      66.971  56.431  47.561  1.00  0.00            
ATOM    667  HG2 LYS A  47      67.081  55.701  49.141  1.00  0.00            
ATOM    668  CD  LYS A  47      65.741  57.301  49.051  1.00  0.00            
ATOM    669  HD1 LYS A  47      66.471  58.031  49.391  1.00  0.00            
ATOM    670  HD2 LYS A  47      65.091  57.011  49.881  1.00  0.00            
ATOM    671  CE  LYS A  47      64.801  58.011  48.071  1.00  0.00            
ATOM    672  HE1 LYS A  47      64.401  58.931  48.491  1.00  0.00            
ATOM    673  HE2 LYS A  47      63.961  57.361  47.841  1.00  0.00            
ATOM    674  NZ  LYS A  47      65.561  58.321  46.851  1.00  0.00            
ATOM    675  HZ1 LYS A  47      65.001  58.891  46.231  1.00  0.00            
ATOM    676  HZ2 LYS A  47      66.451  58.761  47.011  1.00  0.00            
ATOM    677  HZ3 LYS A  47      65.791  57.481  46.341  1.00  0.00            
ATOM    678  C   LYS A  47      65.431  55.221  45.511  1.00  0.00            
ATOM    679  O   LYS A  47      66.271  56.041  45.151  1.00  0.00            
ATOM    680  N   VAL A  48      64.181  55.231  45.051  1.00  0.00            
ATOM    681  H   VAL A  48      63.531  54.611  45.511  1.00  0.00            
ATOM    682  CA  VAL A  48      63.641  56.201  44.111  1.00  0.00            
ATOM    683  HA  VAL A  48      64.381  56.951  43.861  1.00  0.00            
ATOM    684  CB  VAL A  48      63.331  55.541  42.761  1.00  0.00            
ATOM    685  HB  VAL A  48      62.661  56.191  42.201  1.00  0.00            
ATOM    686  CG1 VAL A  48      64.541  55.411  41.841  1.00  0.00            
ATOM    687 1HG1 VAL A  48      64.171  54.971  40.921  1.00  0.00            
ATOM    688 2HG1 VAL A  48      65.021  56.381  41.671  1.00  0.00            
ATOM    689 3HG1 VAL A  48      65.331  54.751  42.201  1.00  0.00            
ATOM    690  CG2 VAL A  48      62.691  54.161  42.821  1.00  0.00            
ATOM    691 1HG2 VAL A  48      62.251  53.891  41.861  1.00  0.00            
ATOM    692 2HG2 VAL A  48      63.421  53.391  43.061  1.00  0.00            
ATOM    693 3HG2 VAL A  48      61.871  54.201  43.531  1.00  0.00            
ATOM    694  C   VAL A  48      62.451  56.861  44.781  1.00  0.00            
ATOM    695  O   VAL A  48      61.451  56.181  45.021  1.00  0.00            
ATOM    696  N   PHE A  49      62.481  58.191  44.911  1.00  0.00            
ATOM    697  H   PHE A  49      63.361  58.671  45.011  1.00  0.00            
ATOM    698  CA  PHE A  49      61.261  58.981  44.961  1.00  0.00            
ATOM    699  HA  PHE A  49      60.511  58.421  45.521  1.00  0.00            
ATOM    700  CB  PHE A  49      61.571  60.281  45.701  1.00  0.00            
ATOM    701  HB1 PHE A  49      62.281  60.871  45.121  1.00  0.00            
ATOM    702  HB2 PHE A  49      62.051  60.041  46.651  1.00  0.00            
ATOM    703  CG  PHE A  49      60.411  61.191  46.011  1.00  0.00            
ATOM    704  CD1 PHE A  49      59.891  62.061  45.041  1.00  0.00            
ATOM    705  HD1 PHE A  49      60.291  62.111  44.041  1.00  0.00            
ATOM    706  CE1 PHE A  49      58.861  62.971  45.311  1.00  0.00            
ATOM    707  HE1 PHE A  49      58.561  63.651  44.521  1.00  0.00            
ATOM    708  CZ  PHE A  49      58.351  62.951  46.611  1.00  0.00            
ATOM    709  HZ  PHE A  49      57.561  63.641  46.891  1.00  0.00            
ATOM    710  CE2 PHE A  49      58.771  62.041  47.591  1.00  0.00            
ATOM    711  HE2 PHE A  49      58.411  62.081  48.611  1.00  0.00            
ATOM    712  CD2 PHE A  49      59.831  61.181  47.281  1.00  0.00            
ATOM    713  HD2 PHE A  49      60.161  60.501  48.061  1.00  0.00            
ATOM    714  C   PHE A  49      60.731  59.231  43.561  1.00  0.00            
ATOM    715  O   PHE A  49      61.381  59.851  42.721  1.00  0.00            
ATOM    716  N   ILE A  50      59.591  58.611  43.211  1.00  0.00            
ATOM    717  H   ILE A  50      59.131  58.171  43.991  1.00  0.00            
ATOM    718  CA  ILE A  50      58.851  58.781  41.981  1.00  0.00            
ATOM    719  HA  ILE A  50      59.561  58.971  41.171  1.00  0.00            
ATOM    720  CB  ILE A  50      58.171  57.441  41.691  1.00  0.00            
ATOM    721  HB  ILE A  50      57.531  57.261  42.561  1.00  0.00            
ATOM    722  CG2 ILE A  50      57.331  57.571  40.421  1.00  0.00            
ATOM    723 1HG2 ILE A  50      56.921  56.581  40.221  1.00  0.00            
ATOM    724 2HG2 ILE A  50      56.571  58.341  40.571  1.00  0.00            
ATOM    725 3HG2 ILE A  50      57.961  57.861  39.581  1.00  0.00            
ATOM    726  CG1 ILE A  50      59.121  56.261  41.601  1.00  0.00            
ATOM    727 1HG1 ILE A  50      58.511  55.381  41.371  1.00  0.00            
ATOM    728 2HG1 ILE A  50      59.571  56.041  42.571  1.00  0.00            
ATOM    729  CD  ILE A  50      60.281  56.251  40.601  1.00  0.00            
ATOM    730  HD1 ILE A  50      60.881  55.351  40.651  1.00  0.00            
ATOM    731  HD2 ILE A  50      59.861  56.321  39.601  1.00  0.00            
ATOM    732  HD3 ILE A  50      60.961  57.071  40.841  1.00  0.00            
ATOM    733  C   ILE A  50      57.881  59.931  42.181  1.00  0.00            
ATOM    734  O   ILE A  50      56.851  59.761  42.841  1.00  0.00            
ATOM    735  N   GLY A  51      58.201  61.101  41.631  1.00  0.00            
ATOM    736  H   GLY A  51      59.081  61.181  41.131  1.00  0.00            
ATOM    737  CA  GLY A  51      57.501  62.321  41.951  1.00  0.00            
ATOM    738  HA1 GLY A  51      58.051  63.201  41.601  1.00  0.00            
ATOM    739  HA2 GLY A  51      57.441  62.331  43.041  1.00  0.00            
ATOM    740  C   GLY A  51      56.051  62.431  41.501  1.00  0.00            
ATOM    741  O   GLY A  51      55.291  63.241  42.031  1.00  0.00            
ATOM    742  N   ASN A  52      55.661  61.561  40.571  1.00  0.00            
ATOM    743  H   ASN A  52      56.401  61.021  40.151  1.00  0.00            
ATOM    744  CA  ASN A  52      54.331  61.101  40.231  1.00  0.00            
ATOM    745  HA  ASN A  52      53.781  60.821  41.131  1.00  0.00            
ATOM    746  CB  ASN A  52      53.591  62.211  39.491  1.00  0.00            
ATOM    747  HB1 ASN A  52      54.251  62.741  38.811  1.00  0.00            
ATOM    748  HB2 ASN A  52      53.191  62.911  40.221  1.00  0.00            
ATOM    749  CG  ASN A  52      52.401  61.671  38.711  1.00  0.00            
ATOM    750  OD1 ASN A  52      52.571  61.011  37.691  1.00  0.00            
ATOM    751  ND2 ASN A  52      51.151  61.861  39.141  1.00  0.00            
ATOM    752 1HD2 ASN A  52      50.981  62.431  39.951  1.00  0.00            
ATOM    753 2HD2 ASN A  52      50.461  61.401  38.561  1.00  0.00            
ATOM    754  C   ASN A  52      54.421  59.791  39.461  1.00  0.00            
ATOM    755  O   ASN A  52      55.361  59.651  38.671  1.00  0.00            
ATOM    756  N   CYS A  53      53.521  58.851  39.711  1.00  0.00            
ATOM    757  H   CYS A  53      52.651  59.111  40.161  1.00  0.00            
ATOM    758  CA  CYS A  53      53.581  57.471  39.261  1.00  0.00            
ATOM    759  HA  CYS A  53      54.581  57.111  39.491  1.00  0.00            
ATOM    760  CB  CYS A  53      52.591  56.681  40.111  1.00  0.00            
ATOM    761  HB1 CYS A  53      52.731  56.871  41.181  1.00  0.00            
ATOM    762  HB2 CYS A  53      52.821  55.631  39.921  1.00  0.00            
ATOM    763  SG  CYS A  53      50.861  56.991  39.701  1.00  0.00            
ATOM    764  HG  CYS A  53      50.411  56.081  40.561  1.00  0.00            
ATOM    765  C   CYS A  53      53.421  57.231  37.761  1.00  0.00            
ATOM    766  O   CYS A  53      53.471  56.111  37.271  1.00  0.00            
ATOM    767  N   TYR A  54      53.291  58.251  36.911  1.00  0.00            
ATOM    768  H   TYR A  54      53.171  59.161  37.331  1.00  0.00            
ATOM    769  CA  TYR A  54      53.341  58.271  35.461  1.00  0.00            
ATOM    770  HA  TYR A  54      53.541  57.251  35.121  1.00  0.00            
ATOM    771  CB  TYR A  54      51.951  58.601  34.921  1.00  0.00            
ATOM    772  HB1 TYR A  54      51.891  58.441  33.841  1.00  0.00            
ATOM    773  HB2 TYR A  54      51.751  59.651  35.121  1.00  0.00            
ATOM    774  CG  TYR A  54      50.841  57.771  35.521  1.00  0.00            
ATOM    775  CD1 TYR A  54      49.911  58.321  36.411  1.00  0.00            
ATOM    776  HD1 TYR A  54      50.001  59.351  36.721  1.00  0.00            
ATOM    777  CE1 TYR A  54      48.811  57.561  36.831  1.00  0.00            
ATOM    778  HE1 TYR A  54      48.061  58.041  37.431  1.00  0.00            
ATOM    779  CZ  TYR A  54      48.761  56.181  36.531  1.00  0.00            
ATOM    780  OH  TYR A  54      47.761  55.371  36.971  1.00  0.00            
ATOM    781  HH  TYR A  54      47.831  54.551  36.481  1.00  0.00            
ATOM    782  CE2 TYR A  54      49.781  55.621  35.731  1.00  0.00            
ATOM    783  HE2 TYR A  54      49.781  54.561  35.571  1.00  0.00            
ATOM    784  CD2 TYR A  54      50.811  56.411  35.191  1.00  0.00            
ATOM    785  HD2 TYR A  54      51.611  55.981  34.621  1.00  0.00            
ATOM    786  C   TYR A  54      54.361  59.231  34.881  1.00  0.00            
ATOM    787  O   TYR A  54      54.511  59.331  33.661  1.00  0.00            
ATOM    788  N   ALA A  55      55.031  60.061  35.681  1.00  0.00            
ATOM    789  H   ALA A  55      54.791  60.081  36.661  1.00  0.00            
ATOM    790  CA  ALA A  55      56.101  60.931  35.221  1.00  0.00            
ATOM    791  HA  ALA A  55      55.741  61.511  34.371  1.00  0.00            
ATOM    792  CB  ALA A  55      56.491  61.871  36.361  1.00  0.00            
ATOM    793  HB1 ALA A  55      57.171  62.631  35.961  1.00  0.00            
ATOM    794  HB2 ALA A  55      55.591  62.391  36.691  1.00  0.00            
ATOM    795  HB3 ALA A  55      56.971  61.371  37.201  1.00  0.00            
ATOM    796  C   ALA A  55      57.281  60.151  34.681  1.00  0.00            
ATOM    797  O   ALA A  55      58.031  60.591  33.811  1.00  0.00            
ATOM    798  N   VAL A  56      57.461  58.931  35.201  1.00  0.00            
ATOM    799  H   VAL A  56      56.921  58.671  36.011  1.00  0.00            
ATOM    800  CA  VAL A  56      58.241  57.841  34.651  1.00  0.00            
ATOM    801  HA  VAL A  56      58.501  58.011  33.611  1.00  0.00            
ATOM    802  CB  VAL A  56      59.611  57.821  35.321  1.00  0.00            
ATOM    803  HB  VAL A  56      60.131  58.771  35.191  1.00  0.00            
ATOM    804  CG1 VAL A  56      59.641  57.531  36.811  1.00  0.00            
ATOM    805 1HG1 VAL A  56      60.651  57.461  37.231  1.00  0.00            
ATOM    806 2HG1 VAL A  56      59.151  58.361  37.311  1.00  0.00            
ATOM    807 3HG1 VAL A  56      59.101  56.611  37.011  1.00  0.00            
ATOM    808  CG2 VAL A  56      60.541  56.791  34.671  1.00  0.00            
ATOM    809 1HG2 VAL A  56      61.571  57.071  34.871  1.00  0.00            
ATOM    810 2HG2 VAL A  56      60.401  55.781  35.061  1.00  0.00            
ATOM    811 3HG2 VAL A  56      60.341  56.761  33.601  1.00  0.00            
ATOM    812  C   VAL A  56      57.451  56.541  34.771  1.00  0.00            
ATOM    813  O   VAL A  56      56.661  56.381  35.691  1.00  0.00            
ATOM    814  N   SER A  57      57.641  55.591  33.851  1.00  0.00            
ATOM    815  H   SER A  57      58.331  55.731  33.131  1.00  0.00            
ATOM    816  CA  SER A  57      56.901  54.341  33.841  1.00  0.00            
ATOM    817  HA  SER A  57      55.991  54.481  34.421  1.00  0.00            
ATOM    818  CB  SER A  57      56.481  53.941  32.431  1.00  0.00            
ATOM    819  HB1 SER A  57      55.781  54.671  32.051  1.00  0.00            
ATOM    820  HB2 SER A  57      55.971  52.981  32.441  1.00  0.00            
ATOM    821  OG  SER A  57      57.631  53.751  31.621  1.00  0.00            
ATOM    822  HG  SER A  57      57.341  53.861  30.711  1.00  0.00            
ATOM    823  C   SER A  57      57.661  53.231  34.551  1.00  0.00            
ATOM    824  O   SER A  57      58.871  53.361  34.691  1.00  0.00            
ATOM    825  N   PRO A  58      57.001  52.181  35.051  1.00  0.00            
ATOM    826  CD  PRO A  58      55.561  52.031  35.151  1.00  0.00            
ATOM    827  HD1 PRO A  58      55.161  51.741  34.181  1.00  0.00            
ATOM    828  HD2 PRO A  58      55.151  52.971  35.521  1.00  0.00            
ATOM    829  CG  PRO A  58      55.291  50.911  36.141  1.00  0.00            
ATOM    830  HG1 PRO A  58      54.461  50.241  35.901  1.00  0.00            
ATOM    831  HG2 PRO A  58      55.111  51.401  37.101  1.00  0.00            
ATOM    832  CB  PRO A  58      56.611  50.161  36.241  1.00  0.00            
ATOM    833  HB1 PRO A  58      56.721  49.381  35.481  1.00  0.00            
ATOM    834  HB2 PRO A  58      56.791  49.671  37.201  1.00  0.00            
ATOM    835  CA  PRO A  58      57.661  51.211  35.901  1.00  0.00            
ATOM    836  HA  PRO A  58      58.071  51.651  36.811  1.00  0.00            
ATOM    837  C   PRO A  58      58.831  50.561  35.181  1.00  0.00            
ATOM    838  O   PRO A  58      59.961  50.521  35.661  1.00  0.00            
ATOM    839  N   ALA A  59      58.641  50.151  33.921  1.00  0.00            
ATOM    840  H   ALA A  59      57.701  50.091  33.551  1.00  0.00            
ATOM    841  CA  ALA A  59      59.671  49.481  33.161  1.00  0.00            
ATOM    842  HA  ALA A  59      60.041  48.631  33.731  1.00  0.00            
ATOM    843  CB  ALA A  59      59.061  48.911  31.881  1.00  0.00            
ATOM    844  HB1 ALA A  59      59.761  48.301  31.321  1.00  0.00            
ATOM    845  HB2 ALA A  59      58.241  48.231  32.131  1.00  0.00            
ATOM    846  HB3 ALA A  59      58.711  49.691  31.201  1.00  0.00            
ATOM    847  C   ALA A  59      60.881  50.371  32.931  1.00  0.00            
ATOM    848  O   ALA A  59      62.001  49.851  32.961  1.00  0.00            
ATOM    849  N   THR A  60      60.691  51.691  32.821  1.00  0.00            
ATOM    850  H   THR A  60      59.731  51.981  32.891  1.00  0.00            
ATOM    851  CA  THR A  60      61.731  52.681  32.621  1.00  0.00            
ATOM    852  HA  THR A  60      62.391  52.341  31.821  1.00  0.00            
ATOM    853  CB  THR A  60      61.101  53.991  32.151  1.00  0.00            
ATOM    854  HB  THR A  60      60.281  54.231  32.831  1.00  0.00            
ATOM    855  CG2 THR A  60      62.061  55.171  32.001  1.00  0.00            
ATOM    856 1HG2 THR A  60      61.551  56.091  31.701  1.00  0.00            
ATOM    857 2HG2 THR A  60      62.601  55.351  32.931  1.00  0.00            
ATOM    858 3HG2 THR A  60      62.841  54.921  31.291  1.00  0.00            
ATOM    859  OG1 THR A  60      60.471  53.751  30.911  1.00  0.00            
ATOM    860  HG1 THR A  60      59.601  53.371  31.071  1.00  0.00            
ATOM    861  C   THR A  60      62.571  52.901  33.861  1.00  0.00            
ATOM    862  O   THR A  60      63.781  53.021  33.711  1.00  0.00            
ATOM    863  N   VAL A  61      61.971  52.811  35.051  1.00  0.00            
ATOM    864  H   VAL A  61      60.981  52.611  35.081  1.00  0.00            
ATOM    865  CA  VAL A  61      62.701  52.821  36.301  1.00  0.00            
ATOM    866  HA  VAL A  61      63.381  53.681  36.301  1.00  0.00            
ATOM    867  CB  VAL A  61      61.781  52.941  37.511  1.00  0.00            
ATOM    868  HB  VAL A  61      61.201  52.031  37.641  1.00  0.00            
ATOM    869  CG1 VAL A  61      62.571  53.161  38.801  1.00  0.00            
ATOM    870 1HG1 VAL A  61      61.901  53.151  39.661  1.00  0.00            
ATOM    871 2HG1 VAL A  61      63.241  52.341  39.031  1.00  0.00            
ATOM    872 3HG1 VAL A  61      63.141  54.091  38.751  1.00  0.00            
ATOM    873  CG2 VAL A  61      60.901  54.171  37.351  1.00  0.00            
ATOM    874 1HG2 VAL A  61      60.381  54.361  38.291  1.00  0.00            
ATOM    875 2HG2 VAL A  61      61.571  55.021  37.211  1.00  0.00            
ATOM    876 3HG2 VAL A  61      60.201  54.101  36.511  1.00  0.00            
ATOM    877  C   VAL A  61      63.591  51.581  36.351  1.00  0.00            
ATOM    878  O   VAL A  61      64.771  51.681  36.681  1.00  0.00            
ATOM    879  N   ILE A  62      63.041  50.411  36.041  1.00  0.00            
ATOM    880  H   ILE A  62      62.091  50.401  35.681  1.00  0.00            
ATOM    881  CA  ILE A  62      63.721  49.131  36.021  1.00  0.00            
ATOM    882  HA  ILE A  62      64.141  48.941  37.011  1.00  0.00            
ATOM    883  CB  ILE A  62      62.741  47.991  35.771  1.00  0.00            
ATOM    884  HB  ILE A  62      62.141  48.181  34.881  1.00  0.00            
ATOM    885  CG2 ILE A  62      63.421  46.641  35.591  1.00  0.00            
ATOM    886 1HG2 ILE A  62      62.781  45.771  35.411  1.00  0.00            
ATOM    887 2HG2 ILE A  62      64.031  46.661  34.691  1.00  0.00            
ATOM    888 3HG2 ILE A  62      64.121  46.401  36.391  1.00  0.00            
ATOM    889  CG1 ILE A  62      61.741  47.871  36.911  1.00  0.00            
ATOM    890 1HG1 ILE A  62      61.441  48.851  37.291  1.00  0.00            
ATOM    891 2HG1 ILE A  62      62.231  47.291  37.691  1.00  0.00            
ATOM    892  CD  ILE A  62      60.471  47.081  36.611  1.00  0.00            
ATOM    893  HD1 ILE A  62      59.791  46.971  37.461  1.00  0.00            
ATOM    894  HD2 ILE A  62      59.871  47.651  35.901  1.00  0.00            
ATOM    895  HD3 ILE A  62      60.761  46.151  36.111  1.00  0.00            
ATOM    896  C   ILE A  62      64.831  49.131  34.981  1.00  0.00            
ATOM    897  O   ILE A  62      65.861  48.491  35.171  1.00  0.00            
ATOM    898  N   ARG A  63      64.661  49.811  33.841  1.00  0.00            
ATOM    899  H   ARG A  63      63.721  50.151  33.701  1.00  0.00            
ATOM    900  CA  ARG A  63      65.641  49.981  32.791  1.00  0.00            
ATOM    901  HA  ARG A  63      66.071  49.011  32.541  1.00  0.00            
ATOM    902  CB  ARG A  63      64.951  50.531  31.551  1.00  0.00            
ATOM    903  HB1 ARG A  63      64.821  51.611  31.641  1.00  0.00            
ATOM    904  HB2 ARG A  63      63.891  50.261  31.501  1.00  0.00            
ATOM    905  CG  ARG A  63      65.661  50.301  30.221  1.00  0.00            
ATOM    906  HG1 ARG A  63      66.651  50.751  30.241  1.00  0.00            
ATOM    907  HG2 ARG A  63      65.101  50.841  29.451  1.00  0.00            
ATOM    908  CD  ARG A  63      65.771  48.841  29.791  1.00  0.00            
ATOM    909  HD1 ARG A  63      66.381  48.261  30.491  1.00  0.00            
ATOM    910  HD2 ARG A  63      66.211  48.811  28.791  1.00  0.00            
ATOM    911  NE  ARG A  63      64.411  48.341  29.621  1.00  0.00            
ATOM    912  HE  ARG A  63      63.951  48.711  28.801  1.00  0.00            
ATOM    913  CZ  ARG A  63      63.731  47.491  30.401  1.00  0.00            
ATOM    914  NH1 ARG A  63      64.411  46.741  31.281  1.00  0.00            
ATOM    915 1HH1 ARG A  63      65.421  46.741  31.291  1.00  0.00            
ATOM    916 2HH1 ARG A  63      63.911  46.061  31.841  1.00  0.00            
ATOM    917  NH2 ARG A  63      62.401  47.341  30.291  1.00  0.00            
ATOM    918 1HH2 ARG A  63      61.961  47.961  29.621  1.00  0.00            
ATOM    919 2HH2 ARG A  63      61.891  46.731  30.911  1.00  0.00            
ATOM    920  C   ARG A  63      66.791  50.901  33.181  1.00  0.00            
ATOM    921  O   ARG A  63      67.861  50.771  32.601  1.00  0.00            
ATOM    922  N   ARG A  64      66.671  51.651  34.281  1.00  0.00            
ATOM    923  H   ARG A  64      65.791  51.721  34.761  1.00  0.00            
ATOM    924  CA  ARG A  64      67.761  52.461  34.801  1.00  0.00            
ATOM    925  HA  ARG A  64      68.561  52.521  34.061  1.00  0.00            
ATOM    926  CB  ARG A  64      67.311  53.901  35.001  1.00  0.00            
ATOM    927  HB1 ARG A  64      66.641  54.061  35.841  1.00  0.00            
ATOM    928  HB2 ARG A  64      66.781  54.181  34.091  1.00  0.00            
ATOM    929  CG  ARG A  64      68.541  54.771  35.231  1.00  0.00            
ATOM    930  HG1 ARG A  64      69.251  54.521  34.451  1.00  0.00            
ATOM    931  HG2 ARG A  64      68.961  54.501  36.201  1.00  0.00            
ATOM    932  CD  ARG A  64      68.291  56.281  35.251  1.00  0.00            
ATOM    933  HD1 ARG A  64      67.301  56.461  35.661  1.00  0.00            
ATOM    934  HD2 ARG A  64      68.321  56.651  34.231  1.00  0.00            
ATOM    935  NE  ARG A  64      69.341  56.961  36.011  1.00  0.00            
ATOM    936  HE  ARG A  64      69.831  56.491  36.761  1.00  0.00            
ATOM    937  CZ  ARG A  64      69.681  58.251  35.841  1.00  0.00            
ATOM    938  NH1 ARG A  64      69.121  59.051  34.921  1.00  0.00            
ATOM    939 1HH1 ARG A  64      68.521  58.661  34.211  1.00  0.00            
ATOM    940 2HH1 ARG A  64      69.331  60.041  34.951  1.00  0.00            
ATOM    941  NH2 ARG A  64      70.621  58.781  36.641  1.00  0.00            
ATOM    942 1HH2 ARG A  64      71.031  58.321  37.441  1.00  0.00            
ATOM    943 2HH2 ARG A  64      70.991  59.691  36.431  1.00  0.00            
ATOM    944  C   ARG A  64      68.321  51.871  36.081  1.00  0.00            
ATOM    945  O   ARG A  64      69.541  51.731  36.151  1.00  0.00            
ATOM    946  N   PHE A  65      67.501  51.471  37.061  1.00  0.00            
ATOM    947  H   PHE A  65      66.511  51.391  36.911  1.00  0.00            
ATOM    948  CA  PHE A  65      67.981  51.191  38.401  1.00  0.00            
ATOM    949  HA  PHE A  65      69.051  51.321  38.511  1.00  0.00            
ATOM    950  CB  PHE A  65      67.301  52.201  39.331  1.00  0.00            
ATOM    951  HB1 PHE A  65      67.761  52.051  40.301  1.00  0.00            
ATOM    952  HB2 PHE A  65      66.251  51.921  39.401  1.00  0.00            
ATOM    953  CG  PHE A  65      67.421  53.671  39.001  1.00  0.00            
ATOM    954  CD1 PHE A  65      66.251  54.341  38.621  1.00  0.00            
ATOM    955  HD1 PHE A  65      65.331  53.781  38.521  1.00  0.00            
ATOM    956  CE1 PHE A  65      66.281  55.711  38.371  1.00  0.00            
ATOM    957  HE1 PHE A  65      65.401  56.251  38.071  1.00  0.00            
ATOM    958  CZ  PHE A  65      67.491  56.411  38.471  1.00  0.00            
ATOM    959  HZ  PHE A  65      67.531  57.451  38.191  1.00  0.00            
ATOM    960  CE2 PHE A  65      68.681  55.741  38.791  1.00  0.00            
ATOM    961  HE2 PHE A  65      69.651  56.201  38.861  1.00  0.00            
ATOM    962  CD2 PHE A  65      68.631  54.381  39.111  1.00  0.00            
ATOM    963  HD2 PHE A  65      69.511  53.821  39.361  1.00  0.00            
ATOM    964  C   PHE A  65      67.681  49.741  38.741  1.00  0.00            
ATOM    965  O   PHE A  65      66.541  49.421  39.041  1.00  0.00            
ATOM    966  N   PRO A  66      68.641  48.811  38.691  1.00  0.00            
ATOM    967  CD  PRO A  66      70.021  49.041  38.311  1.00  0.00            
ATOM    968  HD1 PRO A  66      70.461  49.681  39.071  1.00  0.00            
ATOM    969  HD2 PRO A  66      70.061  49.581  37.371  1.00  0.00            
ATOM    970  CG  PRO A  66      70.721  47.691  38.201  1.00  0.00            
ATOM    971  HG1 PRO A  66      71.391  47.581  39.051  1.00  0.00            
ATOM    972  HG2 PRO A  66      71.171  47.661  37.211  1.00  0.00            
ATOM    973  CB  PRO A  66      69.601  46.661  38.321  1.00  0.00            
ATOM    974  HB1 PRO A  66      69.881  45.701  38.771  1.00  0.00            
ATOM    975  HB2 PRO A  66      69.261  46.461  37.301  1.00  0.00            
ATOM    976  CA  PRO A  66      68.471  47.411  39.011  1.00  0.00            
ATOM    977  HA  PRO A  66      67.541  47.051  38.561  1.00  0.00            
ATOM    978  C   PRO A  66      68.371  47.101  40.501  1.00  0.00            
ATOM    979  O   PRO A  66      67.561  46.261  40.911  1.00  0.00            
ATOM    980  N   LYS A  67      69.211  47.671  41.361  1.00  0.00            
ATOM    981  H   LYS A  67      69.831  48.361  40.961  1.00  0.00            
ATOM    982  CA  LYS A  67      69.431  47.221  42.721  1.00  0.00            
ATOM    983  HA  LYS A  67      69.281  46.151  42.841  1.00  0.00            
ATOM    984  CB  LYS A  67      70.891  47.371  43.131  1.00  0.00            
ATOM    985  HB1 LYS A  67      71.031  47.041  44.161  1.00  0.00            
ATOM    986  HB2 LYS A  67      71.161  48.431  43.091  1.00  0.00            
ATOM    987  CG  LYS A  67      71.891  46.621  42.261  1.00  0.00            
ATOM    988  HG1 LYS A  67      71.871  46.971  41.221  1.00  0.00            
ATOM    989  HG2 LYS A  67      71.711  45.551  42.171  1.00  0.00            
ATOM    990  CD  LYS A  67      73.261  46.731  42.921  1.00  0.00            
ATOM    991  HD1 LYS A  67      73.281  46.261  43.901  1.00  0.00            
ATOM    992  HD2 LYS A  67      73.501  47.791  43.011  1.00  0.00            
ATOM    993  CE  LYS A  67      74.381  46.101  42.121  1.00  0.00            
ATOM    994  HE1 LYS A  67      74.421  46.521  41.111  1.00  0.00            
ATOM    995  HE2 LYS A  67      74.191  45.041  41.931  1.00  0.00            
ATOM    996  NZ  LYS A  67      75.681  46.191  42.801  1.00  0.00            
ATOM    997  HZ1 LYS A  67      76.431  45.621  42.441  1.00  0.00            
ATOM    998  HZ2 LYS A  67      76.041  47.141  42.791  1.00  0.00            
ATOM    999  HZ3 LYS A  67      75.531  45.951  43.771  1.00  0.00            
ATOM   1000  C   LYS A  67      68.451  47.831  43.721  1.00  0.00            
ATOM   1001  O   LYS A  67      68.741  48.071  44.891  1.00  0.00            
ATOM   1002  N   VAL A  68      67.271  48.181  43.201  1.00  0.00            
ATOM   1003  H   VAL A  68      67.081  47.861  42.261  1.00  0.00            
ATOM   1004  CA  VAL A  68      66.261  48.921  43.941  1.00  0.00            
ATOM   1005  HA  VAL A  68      66.761  49.761  44.431  1.00  0.00            
ATOM   1006  CB  VAL A  68      65.151  49.461  43.051  1.00  0.00            
ATOM   1007  HB  VAL A  68      64.701  48.601  42.561  1.00  0.00            
ATOM   1008  CG1 VAL A  68      64.091  50.301  43.751  1.00  0.00            
ATOM   1009 1HG1 VAL A  68      63.361  50.621  43.011  1.00  0.00            
ATOM   1010 2HG1 VAL A  68      63.461  49.661  44.371  1.00  0.00            
ATOM   1011 3HG1 VAL A  68      64.481  51.171  44.291  1.00  0.00            
ATOM   1012  CG2 VAL A  68      65.771  50.411  42.031  1.00  0.00            
ATOM   1013 1HG2 VAL A  68      65.011  50.551  41.261  1.00  0.00            
ATOM   1014 2HG2 VAL A  68      66.091  51.381  42.421  1.00  0.00            
ATOM   1015 3HG2 VAL A  68      66.621  49.961  41.521  1.00  0.00            
ATOM   1016  C   VAL A  68      65.691  48.161  45.131  1.00  0.00            
ATOM   1017  O   VAL A  68      65.311  46.991  45.081  1.00  0.00            
ATOM   1018  N   ARG A  69      65.481  48.951  46.181  1.00  0.00            
ATOM   1019  H   ARG A  69      65.661  49.931  46.011  1.00  0.00            
ATOM   1020  CA  ARG A  69      65.021  48.551  47.501  1.00  0.00            
ATOM   1021  HA  ARG A  69      64.701  47.511  47.561  1.00  0.00            
ATOM   1022  CB  ARG A  69      66.191  48.841  48.431  1.00  0.00            
ATOM   1023  HB1 ARG A  69      65.851  48.851  49.471  1.00  0.00            
ATOM   1024  HB2 ARG A  69      66.541  49.841  48.181  1.00  0.00            
ATOM   1025  CG  ARG A  69      67.301  47.801  48.331  1.00  0.00            
ATOM   1026  HG1 ARG A  69      68.161  48.281  48.801  1.00  0.00            
ATOM   1027  HG2 ARG A  69      67.511  47.551  47.291  1.00  0.00            
ATOM   1028  CD  ARG A  69      67.011  46.491  49.051  1.00  0.00            
ATOM   1029  HD1 ARG A  69      66.031  46.131  48.731  1.00  0.00            
ATOM   1030  HD2 ARG A  69      67.021  46.731  50.121  1.00  0.00            
ATOM   1031  NE  ARG A  69      67.991  45.451  48.751  1.00  0.00            
ATOM   1032  HE  ARG A  69      68.551  45.541  47.911  1.00  0.00            
ATOM   1033  CZ  ARG A  69      68.111  44.311  49.441  1.00  0.00            
ATOM   1034  NH1 ARG A  69      67.411  44.021  50.551  1.00  0.00            
ATOM   1035 1HH1 ARG A  69      66.771  44.731  50.861  1.00  0.00            
ATOM   1036 2HH1 ARG A  69      67.451  43.101  50.971  1.00  0.00            
ATOM   1037  NH2 ARG A  69      68.991  43.391  49.031  1.00  0.00            
ATOM   1038 1HH2 ARG A  69      69.471  43.571  48.161  1.00  0.00            
ATOM   1039 2HH2 ARG A  69      69.321  42.641  49.621  1.00  0.00            
ATOM   1040  C   ARG A  69      63.801  49.321  48.001  1.00  0.00            
ATOM   1041  O   ARG A  69      62.971  48.821  48.751  1.00  0.00            
ATOM   1042  N   SER A  70      63.601  50.521  47.451  1.00  0.00            
ATOM   1043  H   SER A  70      64.311  50.841  46.811  1.00  0.00            
ATOM   1044  CA  SER A  70      62.571  51.441  47.901  1.00  0.00            
ATOM   1045  HA  SER A  70      61.771  50.891  48.381  1.00  0.00            
ATOM   1046  CB  SER A  70      63.141  52.391  48.951  1.00  0.00            
ATOM   1047  HB1 SER A  70      62.301  52.901  49.421  1.00  0.00            
ATOM   1048  HB2 SER A  70      63.771  53.161  48.501  1.00  0.00            
ATOM   1049  OG  SER A  70      63.881  51.751  49.971  1.00  0.00            
ATOM   1050  HG  SER A  70      63.531  52.071  50.801  1.00  0.00            
ATOM   1051  C   SER A  70      61.971  52.231  46.741  1.00  0.00            
ATOM   1052  O   SER A  70      62.751  52.761  45.961  1.00  0.00            
ATOM   1053  N   VAL A  71      60.641  52.351  46.651  1.00  0.00            
ATOM   1054  H   VAL A  71      60.061  51.881  47.341  1.00  0.00            
ATOM   1055  CA  VAL A  71      59.961  53.161  45.671  1.00  0.00            
ATOM   1056  HA  VAL A  71      60.711  53.871  45.311  1.00  0.00            
ATOM   1057  CB  VAL A  71      59.421  52.371  44.481  1.00  0.00            
ATOM   1058  HB  VAL A  71      58.571  51.771  44.811  1.00  0.00            
ATOM   1059  CG1 VAL A  71      58.911  53.261  43.351  1.00  0.00            
ATOM   1060 1HG1 VAL A  71      58.431  52.601  42.631  1.00  0.00            
ATOM   1061 2HG1 VAL A  71      58.181  53.961  43.761  1.00  0.00            
ATOM   1062 3HG1 VAL A  71      59.741  53.751  42.841  1.00  0.00            
ATOM   1063  CG2 VAL A  71      60.431  51.441  43.821  1.00  0.00            
ATOM   1064 1HG2 VAL A  71      60.131  51.181  42.811  1.00  0.00            
ATOM   1065 2HG2 VAL A  71      61.411  51.911  43.681  1.00  0.00            
ATOM   1066 3HG2 VAL A  71      60.581  50.521  44.391  1.00  0.00            
ATOM   1067  C   VAL A  71      58.831  53.981  46.301  1.00  0.00            
ATOM   1068  O   VAL A  71      57.921  53.451  46.931  1.00  0.00            
ATOM   1069  N   GLU A  72      58.911  55.311  46.231  1.00  0.00            
ATOM   1070  H   GLU A  72      59.701  55.671  45.721  1.00  0.00            
ATOM   1071  CA  GLU A  72      57.971  56.261  46.791  1.00  0.00            
ATOM   1072  HA  GLU A  72      57.331  55.761  47.521  1.00  0.00            
ATOM   1073  CB  GLU A  72      58.791  57.251  47.611  1.00  0.00            
ATOM   1074  HB1 GLU A  72      58.131  57.721  48.351  1.00  0.00            
ATOM   1075  HB2 GLU A  72      59.141  58.051  46.961  1.00  0.00            
ATOM   1076  CG  GLU A  72      60.021  56.751  48.361  1.00  0.00            
ATOM   1077  HG1 GLU A  72      60.711  56.231  47.691  1.00  0.00            
ATOM   1078  HG2 GLU A  72      59.691  56.091  49.161  1.00  0.00            
ATOM   1079  CD  GLU A  72      60.731  57.941  48.981  1.00  0.00            
ATOM   1080  OE1 GLU A  72      61.861  58.301  48.581  1.00  0.00            
ATOM   1081  OE2 GLU A  72      60.131  58.481  49.931  1.00  0.00            
ATOM   1082  C   GLU A  72      57.141  56.971  45.731  1.00  0.00            
ATOM   1083  O   GLU A  72      57.631  57.821  44.991  1.00  0.00            
ATOM   1084  N   LEU A  73      55.821  56.731  45.711  1.00  0.00            
ATOM   1085  H   LEU A  73      55.471  56.111  46.421  1.00  0.00            
ATOM   1086  CA  LEU A  73      54.931  57.111  44.641  1.00  0.00            
ATOM   1087  HA  LEU A  73      55.471  57.601  43.821  1.00  0.00            
ATOM   1088  CB  LEU A  73      54.341  55.851  44.011  1.00  0.00            
ATOM   1089  HB1 LEU A  73      53.631  56.181  43.261  1.00  0.00            
ATOM   1090  HB2 LEU A  73      53.811  55.351  44.821  1.00  0.00            
ATOM   1091  CG  LEU A  73      55.351  54.861  43.451  1.00  0.00            
ATOM   1092  HG  LEU A  73      56.321  55.361  43.391  1.00  0.00            
ATOM   1093  CD1 LEU A  73      55.391  53.561  44.251  1.00  0.00            
ATOM   1094 1HD1 LEU A  73      56.141  52.901  43.821  1.00  0.00            
ATOM   1095 2HD1 LEU A  73      55.701  53.861  45.251  1.00  0.00            
ATOM   1096 3HD1 LEU A  73      54.411  53.091  44.311  1.00  0.00            
ATOM   1097  CD2 LEU A  73      54.991  54.511  42.001  1.00  0.00            
ATOM   1098 1HD2 LEU A  73      55.851  54.021  41.551  1.00  0.00            
ATOM   1099 2HD2 LEU A  73      54.061  53.951  41.881  1.00  0.00            
ATOM   1100 3HD2 LEU A  73      54.961  55.461  41.481  1.00  0.00            
ATOM   1101  C   LEU A  73      53.831  58.061  45.101  1.00  0.00            
ATOM   1102  O   LEU A  73      53.261  57.911  46.181  1.00  0.00            
ATOM   1103  N   LYS A  74      53.431  58.961  44.201  1.00  0.00            
ATOM   1104  H   LYS A  74      53.961  58.931  43.341  1.00  0.00            
ATOM   1105  CA  LYS A  74      52.241  59.781  44.281  1.00  0.00            
ATOM   1106  HA  LYS A  74      51.711  59.421  45.161  1.00  0.00            
ATOM   1107  CB  LYS A  74      52.591  61.261  44.431  1.00  0.00            
ATOM   1108  HB1 LYS A  74      51.651  61.801  44.541  1.00  0.00            
ATOM   1109  HB2 LYS A  74      53.041  61.571  43.491  1.00  0.00            
ATOM   1110  CG  LYS A  74      53.561  61.691  45.531  1.00  0.00            
ATOM   1111  HG1 LYS A  74      53.261  61.171  46.441  1.00  0.00            
ATOM   1112  HG2 LYS A  74      53.461  62.781  45.581  1.00  0.00            
ATOM   1113  CD  LYS A  74      55.031  61.401  45.271  1.00  0.00            
ATOM   1114  HD1 LYS A  74      55.581  62.341  45.291  1.00  0.00            
ATOM   1115  HD2 LYS A  74      55.201  60.891  44.321  1.00  0.00            
ATOM   1116  CE  LYS A  74      55.601  60.561  46.411  1.00  0.00            
ATOM   1117  HE1 LYS A  74      54.921  59.711  46.481  1.00  0.00            
ATOM   1118  HE2 LYS A  74      55.541  61.181  47.311  1.00  0.00            
ATOM   1119  NZ  LYS A  74      57.011  60.201  46.201  1.00  0.00            
ATOM   1120  HZ1 LYS A  74      57.361  59.651  46.971  1.00  0.00            
ATOM   1121  HZ2 LYS A  74      57.031  59.671  45.341  1.00  0.00            
ATOM   1122  HZ3 LYS A  74      57.511  61.071  46.151  1.00  0.00            
ATOM   1123  C   LYS A  74      51.321  59.621  43.091  1.00  0.00            
ATOM   1124  O   LYS A  74      51.761  59.691  41.941  1.00  0.00            
ATOM   1125  N   GLY A  75      50.011  59.471  43.341  1.00  0.00            
ATOM   1126  H   GLY A  75      49.721  59.451  44.311  1.00  0.00            
ATOM   1127  CA  GLY A  75      48.981  59.421  42.331  1.00  0.00            
ATOM   1128  HA1 GLY A  75      48.261  58.621  42.541  1.00  0.00            
ATOM   1129  HA2 GLY A  75      49.401  59.231  41.341  1.00  0.00            
ATOM   1130  C   GLY A  75      48.281  60.771  42.301  1.00  0.00            
ATOM   1131  O   GLY A  75      48.821  61.741  41.781  1.00  0.00            
ATOM   1132  N   LYS A  76      47.011  60.781  42.731  1.00  0.00            
ATOM   1133  H   LYS A  76      46.661  59.991  43.261  1.00  0.00            
ATOM   1134  CA  LYS A  76      46.211  61.981  42.641  1.00  0.00            
ATOM   1135  HA  LYS A  76      45.961  62.231  41.611  1.00  0.00            
ATOM   1136  CB  LYS A  76      44.821  61.791  43.251  1.00  0.00            
ATOM   1137  HB1 LYS A  76      44.301  62.731  43.041  1.00  0.00            
ATOM   1138  HB2 LYS A  76      44.831  61.781  44.341  1.00  0.00            
ATOM   1139  CG  LYS A  76      44.041  60.651  42.601  1.00  0.00            
ATOM   1140  HG1 LYS A  76      44.671  59.771  42.501  1.00  0.00            
ATOM   1141  HG2 LYS A  76      43.761  60.971  41.601  1.00  0.00            
ATOM   1142  CD  LYS A  76      42.791  60.251  43.371  1.00  0.00            
ATOM   1143  HD1 LYS A  76      42.301  61.141  43.751  1.00  0.00            
ATOM   1144  HD2 LYS A  76      43.141  59.771  44.281  1.00  0.00            
ATOM   1145  CE  LYS A  76      41.861  59.371  42.521  1.00  0.00            
ATOM   1146  HE1 LYS A  76      42.411  58.511  42.141  1.00  0.00            
ATOM   1147  HE2 LYS A  76      41.621  59.941  41.631  1.00  0.00            
ATOM   1148  NZ  LYS A  76      40.641  59.071  43.281  1.00  0.00            
ATOM   1149  HZ1 LYS A  76      40.001  58.571  42.681  1.00  0.00            
ATOM   1150  HZ2 LYS A  76      40.861  58.491  44.081  1.00  0.00            
ATOM   1151  HZ3 LYS A  76      40.181  59.891  43.641  1.00  0.00            
ATOM   1152  C   LYS A  76      46.851  63.141  43.401  1.00  0.00            
ATOM   1153  O   LYS A  76      47.491  62.911  44.421  1.00  0.00            
ATOM   1154  N   PRO A  77      46.671  64.371  42.921  1.00  0.00            
ATOM   1155  CD  PRO A  77      46.451  64.601  41.511  1.00  0.00            
ATOM   1156  HD1 PRO A  77      45.371  64.731  41.401  1.00  0.00            
ATOM   1157  HD2 PRO A  77      46.811  63.891  40.761  1.00  0.00            
ATOM   1158  CG  PRO A  77      47.171  65.911  41.231  1.00  0.00            
ATOM   1159  HG1 PRO A  77      46.881  66.481  40.351  1.00  0.00            
ATOM   1160  HG2 PRO A  77      48.231  65.681  41.131  1.00  0.00            
ATOM   1161  CB  PRO A  77      47.081  66.701  42.531  1.00  0.00            
ATOM   1162  HB1 PRO A  77      46.171  67.281  42.651  1.00  0.00            
ATOM   1163  HB2 PRO A  77      47.861  67.461  42.641  1.00  0.00            
ATOM   1164  CA  PRO A  77      47.111  65.591  43.581  1.00  0.00            
ATOM   1165  HA  PRO A  77      48.151  65.381  43.841  1.00  0.00            
ATOM   1166  C   PRO A  77      46.291  65.871  44.821  1.00  0.00            
ATOM   1167  O   PRO A  77      45.341  65.121  45.041  1.00  0.00            
ATOM   1168  N   HID A  78      46.671  66.891  45.601  1.00  0.00            
ATOM   1169  H   HID A  78      47.491  67.351  45.251  1.00  0.00            
ATOM   1170  CA  HID A  78      46.101  67.281  46.881  1.00  0.00            
ATOM   1171  HA  HID A  78      46.351  66.471  47.571  1.00  0.00            
ATOM   1172  CB  HID A  78      46.871  68.471  47.441  1.00  0.00            
ATOM   1173  HB1 HID A  78      46.631  69.301  46.781  1.00  0.00            
ATOM   1174  HB2 HID A  78      47.921  68.191  47.461  1.00  0.00            
ATOM   1175  CG  HID A  78      46.401  68.931  48.801  1.00  0.00            
ATOM   1176  ND1 HID A  78      46.341  68.101  49.911  1.00  0.00            
ATOM   1177  HD1 HID A  78      46.411  67.091  49.891  1.00  0.00            
ATOM   1178  CE1 HID A  78      45.841  68.821  50.921  1.00  0.00            
ATOM   1179  HE1 HID A  78      45.631  68.441  51.911  1.00  0.00            
ATOM   1180  NE2 HID A  78      45.571  70.061  50.501  1.00  0.00            
ATOM   1181  CD2 HID A  78      45.821  70.131  49.131  1.00  0.00            
ATOM   1182  HD2 HID A  78      45.741  71.021  48.521  1.00  0.00            
ATOM   1183  C   HID A  78      44.611  67.561  46.961  1.00  0.00            
ATOM   1184  O   HID A  78      44.081  67.241  48.031  1.00  0.00            
ATOM   1185  N   PHE A  79      43.981  68.061  45.901  1.00  0.00            
ATOM   1186  H   PHE A  79      44.491  68.221  45.041  1.00  0.00            
ATOM   1187  CA  PHE A  79      42.541  68.251  45.891  1.00  0.00            
ATOM   1188  HA  PHE A  79      42.271  68.611  46.881  1.00  0.00            
ATOM   1189  CB  PHE A  79      42.121  69.401  44.971  1.00  0.00            
ATOM   1190  HB1 PHE A  79      41.041  69.371  44.841  1.00  0.00            
ATOM   1191  HB2 PHE A  79      42.531  69.191  43.981  1.00  0.00            
ATOM   1192  CG  PHE A  79      42.531  70.811  45.331  1.00  0.00            
ATOM   1193  CD1 PHE A  79      42.431  71.161  46.681  1.00  0.00            
ATOM   1194  HD1 PHE A  79      41.931  70.491  47.361  1.00  0.00            
ATOM   1195  CE1 PHE A  79      42.771  72.461  47.091  1.00  0.00            
ATOM   1196  HE1 PHE A  79      42.601  72.671  48.141  1.00  0.00            
ATOM   1197  CZ  PHE A  79      43.411  73.301  46.181  1.00  0.00            
ATOM   1198  HZ  PHE A  79      43.591  74.331  46.471  1.00  0.00            
ATOM   1199  CE2 PHE A  79      43.541  72.921  44.841  1.00  0.00            
ATOM   1200  HE2 PHE A  79      43.901  73.641  44.121  1.00  0.00            
ATOM   1201  CD2 PHE A  79      43.061  71.681  44.381  1.00  0.00            
ATOM   1202  HD2 PHE A  79      43.041  71.391  43.341  1.00  0.00            
ATOM   1203  C   PHE A  79      41.731  66.971  45.901  1.00  0.00            
ATOM   1204  O   PHE A  79      40.521  67.081  46.111  1.00  0.00            
ATOM   1205  N   ALA A  80      42.371  65.801  45.901  1.00  0.00            
ATOM   1206  H   ALA A  80      43.371  65.841  45.791  1.00  0.00            
ATOM   1207  CA  ALA A  80      41.761  64.551  46.311  1.00  0.00            
ATOM   1208  HA  ALA A  80      40.741  64.611  45.931  1.00  0.00            
ATOM   1209  CB  ALA A  80      42.401  63.391  45.561  1.00  0.00            
ATOM   1210  HB1 ALA A  80      42.031  62.421  45.891  1.00  0.00            
ATOM   1211  HB2 ALA A  80      42.221  63.581  44.501  1.00  0.00            
ATOM   1212  HB3 ALA A  80      43.481  63.381  45.731  1.00  0.00            
ATOM   1213  C   ALA A  80      41.711  64.261  47.801  1.00  0.00            
ATOM   1214  O   ALA A  80      40.751  63.651  48.271  1.00  0.00            
ATOM   1215  N   ASP A  81      42.581  64.871  48.611  1.00  0.00            
ATOM   1216  H   ASP A  81      43.361  65.421  48.261  1.00  0.00            
ATOM   1217  CA  ASP A  81      42.351  65.081  50.021  1.00  0.00            
ATOM   1218  HA  ASP A  81      41.971  64.171  50.491  1.00  0.00            
ATOM   1219  CB  ASP A  81      43.611  65.511  50.781  1.00  0.00            
ATOM   1220  HB1 ASP A  81      43.321  65.531  51.831  1.00  0.00            
ATOM   1221  HB2 ASP A  81      43.811  66.551  50.511  1.00  0.00            
ATOM   1222  CG  ASP A  81      44.911  64.731  50.731  1.00  0.00            
ATOM   1223  OD1 ASP A  81      44.941  63.501  50.521  1.00  0.00            
ATOM   1224  OD2 ASP A  81      45.981  65.361  50.871  1.00  0.00            
ATOM   1225  C   ASP A  81      41.241  66.091  50.291  1.00  0.00            
ATOM   1226  O   ASP A  81      40.801  66.191  51.431  1.00  0.00            
ATOM   1227  N   PHE A  82      40.721  66.711  49.231  1.00  0.00            
ATOM   1228  H   PHE A  82      41.171  66.551  48.341  1.00  0.00            
ATOM   1229  CA  PHE A  82      39.481  67.461  49.151  1.00  0.00            
ATOM   1230  HA  PHE A  82      39.101  67.481  50.171  1.00  0.00            
ATOM   1231  CB  PHE A  82      39.711  68.901  48.701  1.00  0.00            
ATOM   1232  HB1 PHE A  82      38.751  69.341  48.421  1.00  0.00            
ATOM   1233  HB2 PHE A  82      40.391  68.851  47.851  1.00  0.00            
ATOM   1234  CG  PHE A  82      40.311  69.881  49.681  1.00  0.00            
ATOM   1235  CD1 PHE A  82      41.681  69.921  49.941  1.00  0.00            
ATOM   1236  HD1 PHE A  82      42.381  69.211  49.521  1.00  0.00            
ATOM   1237  CE1 PHE A  82      42.211  70.951  50.731  1.00  0.00            
ATOM   1238  HE1 PHE A  82      43.281  71.011  50.851  1.00  0.00            
ATOM   1239  CZ  PHE A  82      41.391  71.901  51.351  1.00  0.00            
ATOM   1240  HZ  PHE A  82      41.841  72.661  51.971  1.00  0.00            
ATOM   1241  CE2 PHE A  82      40.001  71.781  51.161  1.00  0.00            
ATOM   1242  HE2 PHE A  82      39.331  72.471  51.651  1.00  0.00            
ATOM   1243  CD2 PHE A  82      39.471  70.821  50.291  1.00  0.00            
ATOM   1244  HD2 PHE A  82      38.411  70.731  50.131  1.00  0.00            
ATOM   1245  C   PHE A  82      38.391  66.751  48.361  1.00  0.00            
ATOM   1246  O   PHE A  82      37.421  67.401  47.971  1.00  0.00            
ATOM   1247  N   ASN A  83      38.471  65.441  48.151  1.00  0.00            
ATOM   1248  H   ASN A  83      39.291  64.951  48.501  1.00  0.00            
ATOM   1249  CA  ASN A  83      37.501  64.571  47.531  1.00  0.00            
ATOM   1250  HA  ASN A  83      37.981  63.601  47.371  1.00  0.00            
ATOM   1251  CB  ASN A  83      36.371  64.381  48.541  1.00  0.00            
ATOM   1252  HB1 ASN A  83      35.721  65.261  48.471  1.00  0.00            
ATOM   1253  HB2 ASN A  83      36.821  64.341  49.531  1.00  0.00            
ATOM   1254  CG  ASN A  83      35.531  63.131  48.361  1.00  0.00            
ATOM   1255  OD1 ASN A  83      34.811  62.761  49.291  1.00  0.00            
ATOM   1256  ND2 ASN A  83      35.411  62.411  47.241  1.00  0.00            
ATOM   1257 1HD2 ASN A  83      35.871  62.701  46.391  1.00  0.00            
ATOM   1258 2HD2 ASN A  83      34.761  61.641  47.201  1.00  0.00            
ATOM   1259  C   ASN A  83      37.071  65.001  46.141  1.00  0.00            
ATOM   1260  O   ASN A  83      35.971  64.651  45.711  1.00  0.00            
ATOM   1261  N   LEU A  84      37.901  65.751  45.411  1.00  0.00            
ATOM   1262  H   LEU A  84      38.771  66.061  45.811  1.00  0.00            
ATOM   1263  CA  LEU A  84      37.541  66.231  44.091  1.00  0.00            
ATOM   1264  HA  LEU A  84      36.451  66.331  44.101  1.00  0.00            
ATOM   1265  CB  LEU A  84      38.131  67.611  43.811  1.00  0.00            
ATOM   1266  HB1 LEU A  84      37.831  67.941  42.811  1.00  0.00            
ATOM   1267  HB2 LEU A  84      39.211  67.521  43.891  1.00  0.00            
ATOM   1268  CG  LEU A  84      37.701  68.731  44.741  1.00  0.00            
ATOM   1269  HG  LEU A  84      38.201  68.621  45.711  1.00  0.00            
ATOM   1270  CD1 LEU A  84      38.221  70.011  44.091  1.00  0.00            
ATOM   1271 1HD1 LEU A  84      38.131  70.761  44.881  1.00  0.00            
ATOM   1272 2HD1 LEU A  84      39.211  69.861  43.651  1.00  0.00            
ATOM   1273 3HD1 LEU A  84      37.531  70.261  43.281  1.00  0.00            
ATOM   1274  CD2 LEU A  84      36.191  68.861  44.921  1.00  0.00            
ATOM   1275 1HD2 LEU A  84      35.991  69.851  45.341  1.00  0.00            
ATOM   1276 2HD2 LEU A  84      35.611  68.791  44.001  1.00  0.00            
ATOM   1277 3HD2 LEU A  84      35.811  68.091  45.591  1.00  0.00            
ATOM   1278  C   LEU A  84      37.811  65.321  42.901  1.00  0.00            
ATOM   1279  O   LEU A  84      37.541  65.641  41.751  1.00  0.00            
ATOM   1280  N   VAL A  85      38.421  64.151  43.131  1.00  0.00            
ATOM   1281  H   VAL A  85      38.681  63.981  44.091  1.00  0.00            
ATOM   1282  CA  VAL A  85      38.931  63.271  42.091  1.00  0.00            
ATOM   1283  HA  VAL A  85      38.681  63.651  41.101  1.00  0.00            
ATOM   1284  CB  VAL A  85      40.451  63.271  42.101  1.00  0.00            
ATOM   1285  HB  VAL A  85      40.741  62.751  43.011  1.00  0.00            
ATOM   1286  CG1 VAL A  85      41.031  62.521  40.901  1.00  0.00            
ATOM   1287 1HG1 VAL A  85      42.121  62.441  40.901  1.00  0.00            
ATOM   1288 2HG1 VAL A  85      40.541  61.561  40.731  1.00  0.00            
ATOM   1289 3HG1 VAL A  85      40.811  63.131  40.021  1.00  0.00            
ATOM   1290  CG2 VAL A  85      41.101  64.651  42.211  1.00  0.00            
ATOM   1291 1HG2 VAL A  85      42.171  64.551  42.061  1.00  0.00            
ATOM   1292 2HG2 VAL A  85      40.641  65.301  41.461  1.00  0.00            
ATOM   1293 3HG2 VAL A  85      40.981  65.031  43.221  1.00  0.00            
ATOM   1294  C   VAL A  85      38.291  61.901  42.291  1.00  0.00            
ATOM   1295  O   VAL A  85      38.751  61.191  43.181  1.00  0.00            
ATOM   1296  N   PRO A  86      37.291  61.531  41.481  1.00  0.00            
ATOM   1297  CD  PRO A  86      36.661  62.251  40.391  1.00  0.00            
ATOM   1298  HD1 PRO A  86      37.331  62.131  39.541  1.00  0.00            
ATOM   1299  HD2 PRO A  86      36.581  63.301  40.681  1.00  0.00            
ATOM   1300  CG  PRO A  86      35.291  61.641  40.101  1.00  0.00            
ATOM   1301  HG1 PRO A  86      34.991  61.791  39.061  1.00  0.00            
ATOM   1302  HG2 PRO A  86      34.561  62.131  40.751  1.00  0.00            
ATOM   1303  CB  PRO A  86      35.511  60.201  40.551  1.00  0.00            
ATOM   1304  HB1 PRO A  86      35.961  59.671  39.711  1.00  0.00            
ATOM   1305  HB2 PRO A  86      34.591  59.671  40.781  1.00  0.00            
ATOM   1306  CA  PRO A  86      36.591  60.271  41.641  1.00  0.00            
ATOM   1307  HA  PRO A  86      36.051  60.281  42.591  1.00  0.00            
ATOM   1308  C   PRO A  86      37.421  59.001  41.631  1.00  0.00            
ATOM   1309  O   PRO A  86      38.601  59.001  41.271  1.00  0.00            
ATOM   1310  N   ASP A  87      36.821  57.911  42.091  1.00  0.00            
ATOM   1311  H   ASP A  87      35.841  57.891  42.331  1.00  0.00            
ATOM   1312  CA  ASP A  87      37.371  56.571  42.111  1.00  0.00            
ATOM   1313  HA  ASP A  87      38.211  56.621  42.801  1.00  0.00            
ATOM   1314  CB  ASP A  87      36.411  55.561  42.741  1.00  0.00            
ATOM   1315  HB1 ASP A  87      36.631  55.471  43.801  1.00  0.00            
ATOM   1316  HB2 ASP A  87      36.551  54.561  42.341  1.00  0.00            
ATOM   1317  CG  ASP A  87      34.911  55.821  42.641  1.00  0.00            
ATOM   1318  OD1 ASP A  87      34.361  56.711  41.961  1.00  0.00            
ATOM   1319  OD2 ASP A  87      34.151  55.191  43.411  1.00  0.00            
ATOM   1320  C   ASP A  87      37.841  56.091  40.741  1.00  0.00            
ATOM   1321  O   ASP A  87      37.181  56.241  39.721  1.00  0.00            
ATOM   1322  N   GLY A  88      39.051  55.521  40.751  1.00  0.00            
ATOM   1323  H   GLY A  88      39.511  55.391  41.641  1.00  0.00            
ATOM   1324  CA  GLY A  88      39.641  54.851  39.611  1.00  0.00            
ATOM   1325  HA1 GLY A  88      38.941  54.171  39.121  1.00  0.00            
ATOM   1326  HA2 GLY A  88      40.461  54.261  40.001  1.00  0.00            
ATOM   1327  C   GLY A  88      40.321  55.601  38.471  1.00  0.00            
ATOM   1328  O   GLY A  88      40.551  55.051  37.401  1.00  0.00            
ATOM   1329  N   TRP A  89      40.481  56.921  38.641  1.00  0.00            
ATOM   1330  H   TRP A  89      40.011  57.321  39.441  1.00  0.00            
ATOM   1331  CA  TRP A  89      40.971  57.861  37.661  1.00  0.00            
ATOM   1332  HA  TRP A  89      40.211  57.971  36.891  1.00  0.00            
ATOM   1333  CB  TRP A  89      41.141  59.241  38.301  1.00  0.00            
ATOM   1334  HB1 TRP A  89      41.181  59.201  39.391  1.00  0.00            
ATOM   1335  HB2 TRP A  89      40.291  59.881  38.101  1.00  0.00            
ATOM   1336  CG  TRP A  89      42.341  59.971  37.791  1.00  0.00            
ATOM   1337  CD1 TRP A  89      42.411  60.561  36.581  1.00  0.00            
ATOM   1338  HD1 TRP A  89      41.571  60.611  35.901  1.00  0.00            
ATOM   1339  NE1 TRP A  89      43.671  61.111  36.461  1.00  0.00            
ATOM   1340  HE1 TRP A  89      43.991  61.541  35.601  1.00  0.00            
ATOM   1341  CE2 TRP A  89      44.441  60.941  37.591  1.00  0.00            
ATOM   1342  CZ2 TRP A  89      45.801  61.151  37.851  1.00  0.00            
ATOM   1343  HZ2 TRP A  89      46.421  61.721  37.171  1.00  0.00            
ATOM   1344  CH2 TRP A  89      46.351  60.551  38.991  1.00  0.00            
ATOM   1345  HH2 TRP A  89      47.391  60.741  39.221  1.00  0.00            
ATOM   1346  CZ3 TRP A  89      45.591  59.771  39.871  1.00  0.00            
ATOM   1347  HZ3 TRP A  89      45.981  59.311  40.771  1.00  0.00            
ATOM   1348  CE3 TRP A  89      44.261  59.531  39.541  1.00  0.00            
ATOM   1349  HE3 TRP A  89      43.671  58.911  40.201  1.00  0.00            
ATOM   1350  CD2 TRP A  89      43.641  60.131  38.431  1.00  0.00            
ATOM   1351  C   TRP A  89      42.271  57.391  37.011  1.00  0.00            
ATOM   1352  O   TRP A  89      42.491  57.681  35.841  1.00  0.00            
ATOM   1353  N   GLY A  90      43.151  56.741  37.781  1.00  0.00            
ATOM   1354  H   GLY A  90      42.771  56.461  38.671  1.00  0.00            
ATOM   1355  CA  GLY A  90      44.591  56.661  37.601  1.00  0.00            
ATOM   1356  HA1 GLY A  90      45.001  57.601  37.231  1.00  0.00            
ATOM   1357  HA2 GLY A  90      44.881  55.801  37.001  1.00  0.00            
ATOM   1358  C   GLY A  90      45.211  56.531  38.981  1.00  0.00            
ATOM   1359  O   GLY A  90      44.531  56.241  39.971  1.00  0.00            
ATOM   1360  N   GLY A  91      46.491  56.871  39.111  1.00  0.00            
ATOM   1361  H   GLY A  91      46.961  57.211  38.281  1.00  0.00            
ATOM   1362  CA  GLY A  91      47.241  56.711  40.341  1.00  0.00            
ATOM   1363  HA1 GLY A  91      46.651  57.161  41.141  1.00  0.00            
ATOM   1364  HA2 GLY A  91      48.161  57.291  40.241  1.00  0.00            
ATOM   1365  C   GLY A  91      47.601  55.261  40.641  1.00  0.00            
ATOM   1366  O   GLY A  91      47.871  54.961  41.801  1.00  0.00            
ATOM   1367  N   TYR A  92      47.621  54.371  39.651  1.00  0.00            
ATOM   1368  H   TYR A  92      47.441  54.621  38.691  1.00  0.00            
ATOM   1369  CA  TYR A  92      47.601  52.951  39.941  1.00  0.00            
ATOM   1370  HA  TYR A  92      46.931  52.701  40.761  1.00  0.00            
ATOM   1371  CB  TYR A  92      47.101  52.191  38.711  1.00  0.00            
ATOM   1372  HB1 TYR A  92      47.361  51.131  38.771  1.00  0.00            
ATOM   1373  HB2 TYR A  92      47.471  52.571  37.761  1.00  0.00            
ATOM   1374  CG  TYR A  92      45.601  52.201  38.581  1.00  0.00            
ATOM   1375  CD1 TYR A  92      45.011  53.041  37.621  1.00  0.00            
ATOM   1376  HD1 TYR A  92      45.601  53.661  36.971  1.00  0.00            
ATOM   1377  CE1 TYR A  92      43.611  53.121  37.551  1.00  0.00            
ATOM   1378  HE1 TYR A  92      43.141  53.821  36.891  1.00  0.00            
ATOM   1379  CZ  TYR A  92      42.821  52.331  38.411  1.00  0.00            
ATOM   1380  OH  TYR A  92      41.471  52.521  38.341  1.00  0.00            
ATOM   1381  HH  TYR A  92      40.981  52.001  38.991  1.00  0.00            
ATOM   1382  CE2 TYR A  92      43.421  51.341  39.211  1.00  0.00            
ATOM   1383  HE2 TYR A  92      42.751  50.701  39.771  1.00  0.00            
ATOM   1384  CD2 TYR A  92      44.811  51.331  39.331  1.00  0.00            
ATOM   1385  HD2 TYR A  92      45.351  50.611  39.941  1.00  0.00            
ATOM   1386  C   TYR A  92      48.941  52.361  40.361  1.00  0.00            
ATOM   1387  O   TYR A  92      49.971  52.511  39.701  1.00  0.00            
ATOM   1388  N   VAL A  93      48.941  51.601  41.461  1.00  0.00            
ATOM   1389  H   VAL A  93      48.141  51.671  42.071  1.00  0.00            
ATOM   1390  CA  VAL A  93      50.101  50.831  41.861  1.00  0.00            
ATOM   1391  HA  VAL A  93      51.021  51.351  41.601  1.00  0.00            
ATOM   1392  CB  VAL A  93      50.181  50.751  43.381  1.00  0.00            
ATOM   1393  HB  VAL A  93      49.701  51.611  43.861  1.00  0.00            
ATOM   1394  CG1 VAL A  93      49.461  49.561  44.011  1.00  0.00            
ATOM   1395 1HG1 VAL A  93      49.391  49.611  45.101  1.00  0.00            
ATOM   1396 2HG1 VAL A  93      48.451  49.551  43.591  1.00  0.00            
ATOM   1397 3HG1 VAL A  93      50.011  48.641  43.791  1.00  0.00            
ATOM   1398  CG2 VAL A  93      51.611  50.811  43.891  1.00  0.00            
ATOM   1399 1HG2 VAL A  93      51.611  50.751  44.981  1.00  0.00            
ATOM   1400 2HG2 VAL A  93      52.261  50.051  43.451  1.00  0.00            
ATOM   1401 3HG2 VAL A  93      51.991  51.821  43.711  1.00  0.00            
ATOM   1402  C   VAL A  93      50.151  49.471  41.181  1.00  0.00            
ATOM   1403  O   VAL A  93      51.141  48.731  41.191  1.00  0.00            
ATOM   1404  N   TYR A  94      49.071  49.161  40.461  1.00  0.00            
ATOM   1405  H   TYR A  94      48.321  49.831  40.381  1.00  0.00            
ATOM   1406  CA  TYR A  94      48.941  47.871  39.811  1.00  0.00            
ATOM   1407  HA  TYR A  94      49.221  47.141  40.571  1.00  0.00            
ATOM   1408  CB  TYR A  94      47.561  47.541  39.251  1.00  0.00            
ATOM   1409  HB1 TYR A  94      47.501  47.841  38.211  1.00  0.00            
ATOM   1410  HB2 TYR A  94      46.751  48.061  39.751  1.00  0.00            
ATOM   1411  CG  TYR A  94      47.211  46.071  39.221  1.00  0.00            
ATOM   1412  CD1 TYR A  94      46.291  45.591  40.151  1.00  0.00            
ATOM   1413  HD1 TYR A  94      45.871  46.261  40.891  1.00  0.00            
ATOM   1414  CE1 TYR A  94      45.821  44.281  40.051  1.00  0.00            
ATOM   1415  HE1 TYR A  94      45.071  43.841  40.701  1.00  0.00            
ATOM   1416  CZ  TYR A  94      46.361  43.371  39.121  1.00  0.00            
ATOM   1417  OH  TYR A  94      45.991  42.061  39.171  1.00  0.00            
ATOM   1418  HH  TYR A  94      46.441  41.591  38.461  1.00  0.00            
ATOM   1419  CE2 TYR A  94      47.291  43.851  38.181  1.00  0.00            
ATOM   1420  HE2 TYR A  94      47.621  43.221  37.361  1.00  0.00            
ATOM   1421  CD2 TYR A  94      47.691  45.191  38.241  1.00  0.00            
ATOM   1422  HD2 TYR A  94      48.291  45.561  37.431  1.00  0.00            
ATOM   1423  C   TYR A  94      49.981  47.601  38.721  1.00  0.00            
ATOM   1424  O   TYR A  94      50.691  46.601  38.821  1.00  0.00            
ATOM   1425  N   PRO A  95      50.251  48.481  37.761  1.00  0.00            
ATOM   1426  CD  PRO A  95      49.531  49.711  37.481  1.00  0.00            
ATOM   1427  HD1 PRO A  95      50.001  50.451  38.121  1.00  0.00            
ATOM   1428  HD2 PRO A  95      48.481  49.621  37.751  1.00  0.00            
ATOM   1429  CG  PRO A  95      49.781  50.001  36.001  1.00  0.00            
ATOM   1430  HG1 PRO A  95      49.701  51.061  35.781  1.00  0.00            
ATOM   1431  HG2 PRO A  95      49.161  49.411  35.321  1.00  0.00            
ATOM   1432  CB  PRO A  95      51.231  49.551  35.821  1.00  0.00            
ATOM   1433  HB1 PRO A  95      51.981  50.311  36.051  1.00  0.00            
ATOM   1434  HB2 PRO A  95      51.431  49.261  34.791  1.00  0.00            
ATOM   1435  CA  PRO A  95      51.331  48.381  36.801  1.00  0.00            
ATOM   1436  HA  PRO A  95      51.231  47.501  36.151  1.00  0.00            
ATOM   1437  C   PRO A  95      52.681  48.391  37.501  1.00  0.00            
ATOM   1438  O   PRO A  95      53.631  47.731  37.081  1.00  0.00            
ATOM   1439  N   TRP A  96      52.801  49.081  38.641  1.00  0.00            
ATOM   1440  H   TRP A  96      51.981  49.461  39.081  1.00  0.00            
ATOM   1441  CA  TRP A  96      54.041  49.191  39.381  1.00  0.00            
ATOM   1442  HA  TRP A  96      54.821  49.381  38.641  1.00  0.00            
ATOM   1443  CB  TRP A  96      54.031  50.361  40.361  1.00  0.00            
ATOM   1444  HB1 TRP A  96      54.731  50.211  41.181  1.00  0.00            
ATOM   1445  HB2 TRP A  96      53.051  50.441  40.841  1.00  0.00            
ATOM   1446  CG  TRP A  96      54.281  51.651  39.651  1.00  0.00            
ATOM   1447  CD1 TRP A  96      53.281  52.401  39.131  1.00  0.00            
ATOM   1448  HD1 TRP A  96      52.251  52.071  39.151  1.00  0.00            
ATOM   1449  NE1 TRP A  96      53.841  53.541  38.591  1.00  0.00            
ATOM   1450  HE1 TRP A  96      53.341  54.261  38.071  1.00  0.00            
ATOM   1451  CE2 TRP A  96      55.201  53.571  38.801  1.00  0.00            
ATOM   1452  CZ2 TRP A  96      56.181  54.471  38.361  1.00  0.00            
ATOM   1453  HZ2 TRP A  96      55.941  55.391  37.851  1.00  0.00            
ATOM   1454  CH2 TRP A  96      57.501  54.181  38.721  1.00  0.00            
ATOM   1455  HH2 TRP A  96      58.281  54.861  38.401  1.00  0.00            
ATOM   1456  CZ3 TRP A  96      57.871  53.041  39.431  1.00  0.00            
ATOM   1457  HZ3 TRP A  96      58.901  52.811  39.691  1.00  0.00            
ATOM   1458  CE3 TRP A  96      56.871  52.141  39.821  1.00  0.00            
ATOM   1459  HE3 TRP A  96      57.181  51.301  40.431  1.00  0.00            
ATOM   1460  CD2 TRP A  96      55.531  52.381  39.491  1.00  0.00            
ATOM   1461  C   TRP A  96      54.461  47.911  40.091  1.00  0.00            
ATOM   1462  O   TRP A  96      55.581  47.441  39.911  1.00  0.00            
ATOM   1463  N   ILE A  97      53.491  47.231  40.701  1.00  0.00            
ATOM   1464  H   ILE A  97      52.611  47.701  40.871  1.00  0.00            
ATOM   1465  CA  ILE A  97      53.691  45.941  41.321  1.00  0.00            
ATOM   1466  HA  ILE A  97      54.661  45.891  41.821  1.00  0.00            
ATOM   1467  CB  ILE A  97      52.651  45.591  42.391  1.00  0.00            
ATOM   1468  HB  ILE A  97      51.671  45.551  41.921  1.00  0.00            
ATOM   1469  CG2 ILE A  97      52.861  44.191  42.951  1.00  0.00            
ATOM   1470 1HG2 ILE A  97      52.161  43.931  43.741  1.00  0.00            
ATOM   1471 2HG2 ILE A  97      52.681  43.431  42.191  1.00  0.00            
ATOM   1472 3HG2 ILE A  97      53.861  44.141  43.381  1.00  0.00            
ATOM   1473  CG1 ILE A  97      52.511  46.641  43.491  1.00  0.00            
ATOM   1474 1HG1 ILE A  97      51.771  46.291  44.201  1.00  0.00            
ATOM   1475 2HG1 ILE A  97      52.161  47.581  43.061  1.00  0.00            
ATOM   1476  CD  ILE A  97      53.831  46.991  44.181  1.00  0.00            
ATOM   1477  HD1 ILE A  97      53.681  47.741  44.951  1.00  0.00            
ATOM   1478  HD2 ILE A  97      54.291  46.111  44.631  1.00  0.00            
ATOM   1479  HD3 ILE A  97      54.541  47.351  43.441  1.00  0.00            
ATOM   1480  C   ILE A  97      53.721  44.901  40.211  1.00  0.00            
ATOM   1481  O   ILE A  97      54.551  44.011  40.401  1.00  0.00            
ATOM   1482  N   GLU A  98      53.081  45.031  39.051  1.00  0.00            
ATOM   1483  H   GLU A  98      52.371  45.731  38.911  1.00  0.00            
ATOM   1484  CA  GLU A  98      53.221  44.061  37.981  1.00  0.00            
ATOM   1485  HA  GLU A  98      52.871  43.081  38.311  1.00  0.00            
ATOM   1486  CB  GLU A  98      52.261  44.511  36.891  1.00  0.00            
ATOM   1487  HB1 GLU A  98      52.511  45.551  36.701  1.00  0.00            
ATOM   1488  HB2 GLU A  98      51.231  44.441  37.251  1.00  0.00            
ATOM   1489  CG  GLU A  98      52.301  43.751  35.571  1.00  0.00            
ATOM   1490  HG1 GLU A  98      52.501  42.711  35.821  1.00  0.00            
ATOM   1491  HG2 GLU A  98      53.191  44.081  35.031  1.00  0.00            
ATOM   1492  CD  GLU A  98      51.011  43.911  34.781  1.00  0.00            
ATOM   1493  OE1 GLU A  98      50.351  42.881  34.521  1.00  0.00            
ATOM   1494  OE2 GLU A  98      50.661  45.021  34.331  1.00  0.00            
ATOM   1495  C   GLU A  98      54.651  44.051  37.451  1.00  0.00            
ATOM   1496  O   GLU A  98      55.241  42.981  37.311  1.00  0.00            
ATOM   1497  N   ALA A  99      55.311  45.181  37.221  1.00  0.00            
ATOM   1498  H   ALA A  99      54.761  46.031  37.301  1.00  0.00            
ATOM   1499  CA  ALA A  99      56.671  45.251  36.721  1.00  0.00            
ATOM   1500  HA  ALA A  99      56.831  44.541  35.911  1.00  0.00            
ATOM   1501  CB  ALA A  99      56.821  46.611  36.041  1.00  0.00            
ATOM   1502  HB1 ALA A  99      57.821  46.641  35.601  1.00  0.00            
ATOM   1503  HB2 ALA A  99      56.071  46.771  35.261  1.00  0.00            
ATOM   1504  HB3 ALA A  99      56.721  47.371  36.821  1.00  0.00            
ATOM   1505  C   ALA A  99      57.751  45.031  37.771  1.00  0.00            
ATOM   1506  O   ALA A  99      58.791  44.401  37.591  1.00  0.00            
ATOM   1507  N   MET A 100      57.471  45.451  39.011  1.00  0.00            
ATOM   1508  H   MET A 100      56.591  45.901  39.201  1.00  0.00            
ATOM   1509  CA  MET A 100      58.381  45.281  40.121  1.00  0.00            
ATOM   1510  HA  MET A 100      59.371  45.541  39.761  1.00  0.00            
ATOM   1511  CB  MET A 100      58.131  46.301  41.231  1.00  0.00            
ATOM   1512  HB1 MET A 100      58.761  46.131  42.111  1.00  0.00            
ATOM   1513  HB2 MET A 100      57.101  46.211  41.571  1.00  0.00            
ATOM   1514  CG  MET A 100      58.441  47.711  40.731  1.00  0.00            
ATOM   1515  HG1 MET A 100      57.791  47.911  39.881  1.00  0.00            
ATOM   1516  HG2 MET A 100      59.431  47.701  40.281  1.00  0.00            
ATOM   1517  SD  MET A 100      58.371  49.061  41.931  1.00  0.00            
ATOM   1518  CE  MET A 100      56.961  48.471  42.901  1.00  0.00            
ATOM   1519  HE1 MET A 100      56.711  49.261  43.601  1.00  0.00            
ATOM   1520  HE2 MET A 100      56.121  48.281  42.231  1.00  0.00            
ATOM   1521  HE3 MET A 100      57.151  47.511  43.391  1.00  0.00            
ATOM   1522  C   MET A 100      58.351  43.891  40.731  1.00  0.00            
ATOM   1523  O   MET A 100      59.421  43.331  40.981  1.00  0.00            
ATOM   1524  N   SER A 101      57.211  43.191  40.761  1.00  0.00            
ATOM   1525  H   SER A 101      56.361  43.671  40.511  1.00  0.00            
ATOM   1526  CA  SER A 101      57.181  41.771  41.051  1.00  0.00            
ATOM   1527  HA  SER A 101      57.701  41.531  41.981  1.00  0.00            
ATOM   1528  CB  SER A 101      55.731  41.311  41.171  1.00  0.00            
ATOM   1529  HB1 SER A 101      55.161  41.941  41.851  1.00  0.00            
ATOM   1530  HB2 SER A 101      55.781  40.291  41.561  1.00  0.00            
ATOM   1531  OG  SER A 101      55.081  41.311  39.921  1.00  0.00            
ATOM   1532  HG  SER A 101      54.481  42.061  39.881  1.00  0.00            
ATOM   1533  C   SER A 101      57.921  40.961  40.001  1.00  0.00            
ATOM   1534  O   SER A 101      58.521  39.931  40.301  1.00  0.00            
ATOM   1535  N   SER A 102      57.941  41.441  38.761  1.00  0.00            
ATOM   1536  H   SER A 102      57.291  42.171  38.511  1.00  0.00            
ATOM   1537  CA  SER A 102      58.731  40.861  37.691  1.00  0.00            
ATOM   1538  HA  SER A 102      58.521  39.791  37.681  1.00  0.00            
ATOM   1539  CB  SER A 102      58.131  41.281  36.351  1.00  0.00            
ATOM   1540  HB1 SER A 102      58.671  40.811  35.521  1.00  0.00            
ATOM   1541  HB2 SER A 102      58.221  42.351  36.191  1.00  0.00            
ATOM   1542  OG  SER A 102      56.761  41.001  36.171  1.00  0.00            
ATOM   1543  HG  SER A 102      56.251  41.731  36.531  1.00  0.00            
ATOM   1544  C   SER A 102      60.221  41.161  37.711  1.00  0.00            
ATOM   1545  O   SER A 102      60.911  40.531  36.901  1.00  0.00            
ATOM   1546  N   SER A 103      60.721  42.011  38.611  1.00  0.00            
ATOM   1547  H   SER A 103      60.041  42.301  39.301  1.00  0.00            
ATOM   1548  CA  SER A 103      62.091  42.471  38.721  1.00  0.00            
ATOM   1549  HA  SER A 103      62.781  41.871  38.131  1.00  0.00            
ATOM   1550  CB  SER A 103      62.171  43.891  38.181  1.00  0.00            
ATOM   1551  HB1 SER A 103      63.231  44.121  38.091  1.00  0.00            
ATOM   1552  HB2 SER A 103      61.611  44.581  38.811  1.00  0.00            
ATOM   1553  OG  SER A 103      61.541  43.951  36.931  1.00  0.00            
ATOM   1554  HG  SER A 103      60.621  44.181  37.091  1.00  0.00            
ATOM   1555  C   SER A 103      62.651  42.381  40.131  1.00  0.00            
ATOM   1556  O   SER A 103      63.451  41.511  40.471  1.00  0.00            
ATOM   1557  N   TYR A 104      62.301  43.331  41.011  1.00  0.00            
ATOM   1558  H   TYR A 104      61.631  44.011  40.671  1.00  0.00            
ATOM   1559  CA  TYR A 104      62.901  43.641  42.291  1.00  0.00            
ATOM   1560  HA  TYR A 104      63.981  43.561  42.171  1.00  0.00            
ATOM   1561  CB  TYR A 104      62.571  45.081  42.681  1.00  0.00            
ATOM   1562  HB1 TYR A 104      63.201  45.191  43.561  1.00  0.00            
ATOM   1563  HB2 TYR A 104      61.541  45.231  43.011  1.00  0.00            
ATOM   1564  CG  TYR A 104      62.761  46.231  41.721  1.00  0.00            
ATOM   1565  CD1 TYR A 104      63.821  46.341  40.821  1.00  0.00            
ATOM   1566  HD1 TYR A 104      64.591  45.591  40.771  1.00  0.00            
ATOM   1567  CE1 TYR A 104      64.001  47.461  39.991  1.00  0.00            
ATOM   1568  HE1 TYR A 104      64.811  47.521  39.291  1.00  0.00            
ATOM   1569  CZ  TYR A 104      63.141  48.571  40.141  1.00  0.00            
ATOM   1570  OH  TYR A 104      63.231  49.631  39.291  1.00  0.00            
ATOM   1571  HH  TYR A 104      62.371  50.061  39.281  1.00  0.00            
ATOM   1572  CE2 TYR A 104      62.051  48.481  41.031  1.00  0.00            
ATOM   1573  HE2 TYR A 104      61.321  49.271  41.101  1.00  0.00            
ATOM   1574  CD2 TYR A 104      61.891  47.331  41.811  1.00  0.00            
ATOM   1575  HD2 TYR A 104      61.171  47.331  42.611  1.00  0.00            
ATOM   1576  C   TYR A 104      62.441  42.691  43.381  1.00  0.00            
ATOM   1577  O   TYR A 104      61.781  43.131  44.331  1.00  0.00            
ATOM   1578  N   THR A 105      62.731  41.391  43.291  1.00  0.00            
ATOM   1579  H   THR A 105      63.211  41.061  42.461  1.00  0.00            
ATOM   1580  CA  THR A 105      62.511  40.501  44.411  1.00  0.00            
ATOM   1581  HA  THR A 105      61.451  40.501  44.641  1.00  0.00            
ATOM   1582  CB  THR A 105      62.931  39.091  43.981  1.00  0.00            
ATOM   1583  HB  THR A 105      63.311  39.191  42.961  1.00  0.00            
ATOM   1584  CG2 THR A 105      64.001  38.381  44.811  1.00  0.00            
ATOM   1585 1HG2 THR A 105      64.131  37.381  44.391  1.00  0.00            
ATOM   1586 2HG2 THR A 105      64.951  38.901  44.851  1.00  0.00            
ATOM   1587 3HG2 THR A 105      63.611  38.181  45.811  1.00  0.00            
ATOM   1588  OG1 THR A 105      61.841  38.221  43.801  1.00  0.00            
ATOM   1589  HG1 THR A 105      61.801  37.971  42.871  1.00  0.00            
ATOM   1590  C   THR A 105      63.231  40.951  45.671  1.00  0.00            
ATOM   1591  O   THR A 105      62.801  40.701  46.791  1.00  0.00            
ATOM   1592  N   TRP A 106      64.231  41.821  45.521  1.00  0.00            
ATOM   1593  H   TRP A 106      64.431  42.101  44.571  1.00  0.00            
ATOM   1594  CA  TRP A 106      65.051  42.461  46.531  1.00  0.00            
ATOM   1595  HA  TRP A 106      65.331  41.691  47.251  1.00  0.00            
ATOM   1596  CB  TRP A 106      66.341  42.921  45.851  1.00  0.00            
ATOM   1597  HB1 TRP A 106      66.941  43.361  46.641  1.00  0.00            
ATOM   1598  HB2 TRP A 106      66.131  43.611  45.031  1.00  0.00            
ATOM   1599  CG  TRP A 106      67.081  41.741  45.311  1.00  0.00            
ATOM   1600  CD1 TRP A 106      67.151  41.381  44.011  1.00  0.00            
ATOM   1601  HD1 TRP A 106      66.691  41.911  43.191  1.00  0.00            
ATOM   1602  NE1 TRP A 106      67.871  40.211  43.861  1.00  0.00            
ATOM   1603  HE1 TRP A 106      68.161  39.741  43.011  1.00  0.00            
ATOM   1604  CE2 TRP A 106      68.281  39.751  45.101  1.00  0.00            
ATOM   1605  CZ2 TRP A 106      68.951  38.601  45.521  1.00  0.00            
ATOM   1606  HZ2 TRP A 106      69.261  37.911  44.751  1.00  0.00            
ATOM   1607  CH2 TRP A 106      69.251  38.391  46.871  1.00  0.00            
ATOM   1608  HH2 TRP A 106      69.811  37.531  47.211  1.00  0.00            
ATOM   1609  CZ3 TRP A 106      68.741  39.301  47.801  1.00  0.00            
ATOM   1610  HZ3 TRP A 106      68.921  39.141  48.861  1.00  0.00            
ATOM   1611  CE3 TRP A 106      67.991  40.411  47.401  1.00  0.00            
ATOM   1612  HE3 TRP A 106      67.511  41.031  48.151  1.00  0.00            
ATOM   1613  CD2 TRP A 106      67.781  40.691  46.041  1.00  0.00            
ATOM   1614  C   TRP A 106      64.331  43.611  47.221  1.00  0.00            
ATOM   1615  O   TRP A 106      64.781  44.091  48.261  1.00  0.00            
ATOM   1616  N   LEU A 107      63.201  44.101  46.701  1.00  0.00            
ATOM   1617  H   LEU A 107      62.831  43.701  45.851  1.00  0.00            
ATOM   1618  CA  LEU A 107      62.471  45.221  47.251  1.00  0.00            
ATOM   1619  HA  LEU A 107      63.191  46.031  47.241  1.00  0.00            
ATOM   1620  CB  LEU A 107      61.311  45.651  46.351  1.00  0.00            
ATOM   1621  HB1 LEU A 107      60.491  44.991  46.601  1.00  0.00            
ATOM   1622  HB2 LEU A 107      61.541  45.511  45.291  1.00  0.00            
ATOM   1623  CG  LEU A 107      60.851  47.101  46.521  1.00  0.00            
ATOM   1624  HG  LEU A 107      60.831  47.361  47.581  1.00  0.00            
ATOM   1625  CD1 LEU A 107      61.831  48.001  45.771  1.00  0.00            
ATOM   1626 1HD1 LEU A 107      61.731  49.021  46.131  1.00  0.00            
ATOM   1627 2HD1 LEU A 107      62.821  47.591  45.961  1.00  0.00            
ATOM   1628 3HD1 LEU A 107      61.611  47.941  44.711  1.00  0.00            
ATOM   1629  CD2 LEU A 107      59.411  47.291  46.051  1.00  0.00            
ATOM   1630 1HD2 LEU A 107      59.061  48.301  46.281  1.00  0.00            
ATOM   1631 2HD2 LEU A 107      59.321  47.111  44.981  1.00  0.00            
ATOM   1632 3HD2 LEU A 107      58.721  46.591  46.521  1.00  0.00            
ATOM   1633  C   LEU A 107      62.071  45.091  48.711  1.00  0.00            
ATOM   1634  O   LEU A 107      61.631  44.051  49.201  1.00  0.00            
ATOM   1635  N   GLU A 108      62.291  46.161  49.481  1.00  0.00            
ATOM   1636  H   GLU A 108      62.601  47.031  49.071  1.00  0.00            
ATOM   1637  CA  GLU A 108      61.991  46.231  50.901  1.00  0.00            
ATOM   1638  HA  GLU A 108      61.511  45.301  51.211  1.00  0.00            
ATOM   1639  CB  GLU A 108      63.281  46.201  51.711  1.00  0.00            
ATOM   1640  HB1 GLU A 108      63.831  45.271  51.561  1.00  0.00            
ATOM   1641  HB2 GLU A 108      62.911  46.241  52.741  1.00  0.00            
ATOM   1642  CG  GLU A 108      64.331  47.281  51.471  1.00  0.00            
ATOM   1643  HG1 GLU A 108      63.911  48.251  51.731  1.00  0.00            
ATOM   1644  HG2 GLU A 108      64.671  47.201  50.441  1.00  0.00            
ATOM   1645  CD  GLU A 108      65.501  47.011  52.391  1.00  0.00            
ATOM   1646  OE1 GLU A 108      65.791  47.851  53.271  1.00  0.00            
ATOM   1647  OE2 GLU A 108      66.231  46.001  52.231  1.00  0.00            
ATOM   1648  C   GLU A 108      61.051  47.371  51.281  1.00  0.00            
ATOM   1649  O   GLU A 108      60.311  47.231  52.251  1.00  0.00            
ATOM   1650  N   GLU A 109      60.891  48.441  50.501  1.00  0.00            
ATOM   1651  H   GLU A 109      61.501  48.531  49.701  1.00  0.00            
ATOM   1652  CA  GLU A 109      59.881  49.441  50.781  1.00  0.00            
ATOM   1653  HA  GLU A 109      59.221  49.111  51.581  1.00  0.00            
ATOM   1654  CB  GLU A 109      60.591  50.691  51.291  1.00  0.00            
ATOM   1655  HB1 GLU A 109      59.821  51.331  51.711  1.00  0.00            
ATOM   1656  HB2 GLU A 109      61.001  51.231  50.441  1.00  0.00            
ATOM   1657  CG  GLU A 109      61.781  50.631  52.251  1.00  0.00            
ATOM   1658  HG1 GLU A 109      62.641  50.141  51.801  1.00  0.00            
ATOM   1659  HG2 GLU A 109      61.531  50.011  53.111  1.00  0.00            
ATOM   1660  CD  GLU A 109      62.091  52.011  52.811  1.00  0.00            
ATOM   1661  OE1 GLU A 109      63.141  52.591  52.451  1.00  0.00            
ATOM   1662  OE2 GLU A 109      61.261  52.681  53.471  1.00  0.00            
ATOM   1663  C   GLU A 109      59.021  49.801  49.581  1.00  0.00            
ATOM   1664  O   GLU A 109      59.491  50.001  48.461  1.00  0.00            
ATOM   1665  N   ILE A 110      57.781  50.191  49.871  1.00  0.00            
ATOM   1666  H   ILE A 110      57.441  49.931  50.781  1.00  0.00            
ATOM   1667  CA  ILE A 110      56.951  51.071  49.071  1.00  0.00            
ATOM   1668  HA  ILE A 110      57.651  51.591  48.411  1.00  0.00            
ATOM   1669  CB  ILE A 110      56.091  50.261  48.111  1.00  0.00            
ATOM   1670  HB  ILE A 110      56.691  49.381  47.881  1.00  0.00            
ATOM   1671  CG2 ILE A 110      54.901  49.751  48.921  1.00  0.00            
ATOM   1672 1HG2 ILE A 110      54.371  48.951  48.401  1.00  0.00            
ATOM   1673 2HG2 ILE A 110      55.231  49.261  49.841  1.00  0.00            
ATOM   1674 3HG2 ILE A 110      54.221  50.561  49.171  1.00  0.00            
ATOM   1675  CG1 ILE A 110      55.661  50.981  46.831  1.00  0.00            
ATOM   1676 1HG1 ILE A 110      56.521  51.241  46.221  1.00  0.00            
ATOM   1677 2HG1 ILE A 110      55.031  51.831  47.101  1.00  0.00            
ATOM   1678  CD  ILE A 110      54.881  50.061  45.891  1.00  0.00            
ATOM   1679  HD1 ILE A 110      54.751  50.581  44.941  1.00  0.00            
ATOM   1680  HD2 ILE A 110      55.431  49.141  45.691  1.00  0.00            
ATOM   1681  HD3 ILE A 110      53.871  49.971  46.291  1.00  0.00            
ATOM   1682  C   ILE A 110      56.211  52.101  49.921  1.00  0.00            
ATOM   1683  O   ILE A 110      55.691  51.781  50.991  1.00  0.00            
ATOM   1684  N   ARG A 111      56.141  53.331  49.411  1.00  0.00            
ATOM   1685  H   ARG A 111      56.581  53.471  48.511  1.00  0.00            
ATOM   1686  CA  ARG A 111      55.531  54.451  50.101  1.00  0.00            
ATOM   1687  HA  ARG A 111      54.901  54.061  50.901  1.00  0.00            
ATOM   1688  CB  ARG A 111      56.601  55.401  50.641  1.00  0.00            
ATOM   1689  HB1 ARG A 111      56.091  55.951  51.431  1.00  0.00            
ATOM   1690  HB2 ARG A 111      56.951  56.081  49.861  1.00  0.00            
ATOM   1691  CG  ARG A 111      57.751  54.681  51.341  1.00  0.00            
ATOM   1692  HG1 ARG A 111      58.321  54.131  50.591  1.00  0.00            
ATOM   1693  HG2 ARG A 111      57.391  54.101  52.191  1.00  0.00            
ATOM   1694  CD  ARG A 111      58.651  55.761  51.941  1.00  0.00            
ATOM   1695  HD1 ARG A 111      58.171  56.301  52.751  1.00  0.00            
ATOM   1696  HD2 ARG A 111      58.821  56.571  51.231  1.00  0.00            
ATOM   1697  NE  ARG A 111      59.931  55.211  52.391  1.00  0.00            
ATOM   1698  HE  ARG A 111      59.981  54.361  52.931  1.00  0.00            
ATOM   1699  CZ  ARG A 111      61.111  55.851  52.421  1.00  0.00            
ATOM   1700  NH1 ARG A 111      61.321  57.101  51.971  1.00  0.00            
ATOM   1701 1HH1 ARG A 111      60.651  57.591  51.391  1.00  0.00            
ATOM   1702 2HH1 ARG A 111      62.221  57.531  52.111  1.00  0.00            
ATOM   1703  NH2 ARG A 111      62.181  55.241  52.931  1.00  0.00            
ATOM   1704 1HH2 ARG A 111      62.061  54.261  53.171  1.00  0.00            
ATOM   1705 2HH2 ARG A 111      63.111  55.641  52.901  1.00  0.00            
ATOM   1706  C   ARG A 111      54.541  55.151  49.181  1.00  0.00            
ATOM   1707  O   ARG A 111      55.001  55.601  48.141  1.00  0.00            
ATOM   1708  N   LEU A 112      53.231  55.221  49.461  1.00  0.00            
ATOM   1709  H   LEU A 112      52.921  54.811  50.331  1.00  0.00            
ATOM   1710  CA  LEU A 112      52.271  55.701  48.501  1.00  0.00            
ATOM   1711  HA  LEU A 112      52.771  55.971  47.571  1.00  0.00            
ATOM   1712  CB  LEU A 112      51.231  54.611  48.221  1.00  0.00            
ATOM   1713  HB1 LEU A 112      50.511  54.921  47.471  1.00  0.00            
ATOM   1714  HB2 LEU A 112      50.731  54.351  49.151  1.00  0.00            
ATOM   1715  CG  LEU A 112      51.721  53.261  47.711  1.00  0.00            
ATOM   1716  HG  LEU A 112      52.211  52.701  48.511  1.00  0.00            
ATOM   1717  CD1 LEU A 112      50.621  52.351  47.171  1.00  0.00            
ATOM   1718 1HD1 LEU A 112      51.051  51.361  47.021  1.00  0.00            
ATOM   1719 2HD1 LEU A 112      49.851  52.181  47.931  1.00  0.00            
ATOM   1720 3HD1 LEU A 112      50.181  52.751  46.261  1.00  0.00            
ATOM   1721  CD2 LEU A 112      52.731  53.421  46.591  1.00  0.00            
ATOM   1722 1HD2 LEU A 112      53.081  52.461  46.201  1.00  0.00            
ATOM   1723 2HD2 LEU A 112      52.291  53.981  45.761  1.00  0.00            
ATOM   1724 3HD2 LEU A 112      53.661  53.871  46.941  1.00  0.00            
ATOM   1725  C   LEU A 112      51.581  56.931  49.071  1.00  0.00            
ATOM   1726  O   LEU A 112      51.221  56.931  50.251  1.00  0.00            
ATOM   1727  N   LYS A 113      51.201  57.851  48.181  1.00  0.00            
ATOM   1728  H   LYS A 113      51.621  57.781  47.271  1.00  0.00            
ATOM   1729  CA  LYS A 113      50.091  58.741  48.441  1.00  0.00            
ATOM   1730  HA  LYS A 113      49.491  58.281  49.231  1.00  0.00            
ATOM   1731  CB  LYS A 113      50.551  60.061  49.061  1.00  0.00            
ATOM   1732  HB1 LYS A 113      51.261  60.581  48.421  1.00  0.00            
ATOM   1733  HB2 LYS A 113      51.101  59.911  49.981  1.00  0.00            
ATOM   1734  CG  LYS A 113      49.381  60.991  49.381  1.00  0.00            
ATOM   1735  HG1 LYS A 113      48.471  60.401  49.471  1.00  0.00            
ATOM   1736  HG2 LYS A 113      49.241  61.551  48.451  1.00  0.00            
ATOM   1737  CD  LYS A 113      49.401  61.941  50.571  1.00  0.00            
ATOM   1738  HD1 LYS A 113      49.831  62.911  50.341  1.00  0.00            
ATOM   1739  HD2 LYS A 113      49.891  61.531  51.451  1.00  0.00            
ATOM   1740  CE  LYS A 113      47.941  62.221  50.921  1.00  0.00            
ATOM   1741  HE1 LYS A 113      47.481  61.251  51.091  1.00  0.00            
ATOM   1742  HE2 LYS A 113      47.431  62.621  50.051  1.00  0.00            
ATOM   1743  NZ  LYS A 113      47.631  63.041  52.111  1.00  0.00            
ATOM   1744  HZ1 LYS A 113      46.661  63.321  52.071  1.00  0.00            
ATOM   1745  HZ2 LYS A 113      47.751  62.471  52.931  1.00  0.00            
ATOM   1746  HZ3 LYS A 113      48.261  63.831  52.161  1.00  0.00            
ATOM   1747  C   LYS A 113      49.161  58.901  47.251  1.00  0.00            
ATOM   1748  O   LYS A 113      49.571  59.061  46.101  1.00  0.00            
ATOM   1749  N   ARG A 114      47.861  58.831  47.541  1.00  0.00            
ATOM   1750  H   ARG A 114      47.601  58.591  48.491  1.00  0.00            
ATOM   1751  CA  ARG A 114      46.751  58.911  46.611  1.00  0.00            
ATOM   1752  HA  ARG A 114      45.901  58.551  47.191  1.00  0.00            
ATOM   1753  CB  ARG A 114      46.451  60.361  46.251  1.00  0.00            
ATOM   1754  HB1 ARG A 114      45.641  60.351  45.521  1.00  0.00            
ATOM   1755  HB2 ARG A 114      47.351  60.781  45.801  1.00  0.00            
ATOM   1756  CG  ARG A 114      45.921  61.121  47.461  1.00  0.00            
ATOM   1757  HG1 ARG A 114      46.651  61.001  48.271  1.00  0.00            
ATOM   1758  HG2 ARG A 114      44.981  60.641  47.731  1.00  0.00            
ATOM   1759  CD  ARG A 114      45.581  62.581  47.181  1.00  0.00            
ATOM   1760  HD1 ARG A 114      44.501  62.731  47.261  1.00  0.00            
ATOM   1761  HD2 ARG A 114      45.881  62.861  46.171  1.00  0.00            
ATOM   1762  NE  ARG A 114      46.221  63.531  48.091  1.00  0.00            
ATOM   1763  HE  ARG A 114      45.721  63.641  48.951  1.00  0.00            
ATOM   1764  CZ  ARG A 114      47.421  64.131  47.951  1.00  0.00            
ATOM   1765  NH1 ARG A 114      48.211  63.981  46.881  1.00  0.00            
ATOM   1766 1HH1 ARG A 114      47.821  63.531  46.061  1.00  0.00            
ATOM   1767 2HH1 ARG A 114      49.131  64.401  46.921  1.00  0.00            
ATOM   1768  NH2 ARG A 114      47.911  64.891  48.941  1.00  0.00            
ATOM   1769 1HH2 ARG A 114      47.371  64.931  49.791  1.00  0.00            
ATOM   1770 2HH2 ARG A 114      48.871  65.181  48.831  1.00  0.00            
ATOM   1771  C   ARG A 114      46.811  57.971  45.421  1.00  0.00            
ATOM   1772  O   ARG A 114      46.511  58.301  44.281  1.00  0.00            
ATOM   1773  N   MET A 115      47.331  56.781  45.731  1.00  0.00            
ATOM   1774  H   MET A 115      47.531  56.671  46.711  1.00  0.00            
ATOM   1775  CA  MET A 115      47.481  55.701  44.781  1.00  0.00            
ATOM   1776  HA  MET A 115      47.581  56.121  43.781  1.00  0.00            
ATOM   1777  CB  MET A 115      48.761  54.901  45.071  1.00  0.00            
ATOM   1778  HB1 MET A 115      48.721  54.011  44.451  1.00  0.00            
ATOM   1779  HB2 MET A 115      48.741  54.561  46.101  1.00  0.00            
ATOM   1780  CG  MET A 115      50.011  55.751  44.841  1.00  0.00            
ATOM   1781  HG1 MET A 115      50.781  55.331  45.481  1.00  0.00            
ATOM   1782  HG2 MET A 115      49.841  56.731  45.291  1.00  0.00            
ATOM   1783  SD  MET A 115      50.651  56.021  43.171  1.00  0.00            
ATOM   1784  CE  MET A 115      51.091  54.381  42.551  1.00  0.00            
ATOM   1785  HE1 MET A 115      50.261  53.691  42.741  1.00  0.00            
ATOM   1786  HE2 MET A 115      51.301  54.491  41.481  1.00  0.00            
ATOM   1787  HE3 MET A 115      51.951  54.041  43.121  1.00  0.00            
ATOM   1788  C   MET A 115      46.281  54.771  44.871  1.00  0.00            
ATOM   1789  O   MET A 115      45.691  54.531  45.921  1.00  0.00            
ATOM   1790  N   VAL A 116      45.991  54.171  43.711  1.00  0.00            
ATOM   1791  H   VAL A 116      46.621  54.271  42.931  1.00  0.00            
ATOM   1792  CA  VAL A 116      44.981  53.141  43.631  1.00  0.00            
ATOM   1793  HA  VAL A 116      44.291  53.291  44.461  1.00  0.00            
ATOM   1794  CB  VAL A 116      44.131  53.301  42.371  1.00  0.00            
ATOM   1795  HB  VAL A 116      44.781  53.291  41.501  1.00  0.00            
ATOM   1796  CG1 VAL A 116      43.041  52.231  42.331  1.00  0.00            
ATOM   1797 1HG1 VAL A 116      42.271  52.521  41.621  1.00  0.00            
ATOM   1798 2HG1 VAL A 116      43.421  51.241  42.091  1.00  0.00            
ATOM   1799 3HG1 VAL A 116      42.581  52.331  43.311  1.00  0.00            
ATOM   1800  CG2 VAL A 116      43.421  54.651  42.391  1.00  0.00            
ATOM   1801 1HG2 VAL A 116      42.901  54.711  41.431  1.00  0.00            
ATOM   1802 2HG2 VAL A 116      42.701  54.661  43.211  1.00  0.00            
ATOM   1803 3HG2 VAL A 116      44.161  55.441  42.481  1.00  0.00            
ATOM   1804  C   VAL A 116      45.651  51.771  43.701  1.00  0.00            
ATOM   1805  O   VAL A 116      46.701  51.551  43.101  1.00  0.00            
ATOM   1806  N   VAL A 117      45.001  50.841  44.411  1.00  0.00            
ATOM   1807  H   VAL A 117      44.121  51.101  44.831  1.00  0.00            
ATOM   1808  CA  VAL A 117      45.491  49.551  44.821  1.00  0.00            
ATOM   1809  HA  VAL A 117      46.321  49.261  44.181  1.00  0.00            
ATOM   1810  CB  VAL A 117      45.861  49.591  46.301  1.00  0.00            
ATOM   1811  HB  VAL A 117      44.961  49.761  46.891  1.00  0.00            
ATOM   1812  CG1 VAL A 117      46.481  48.291  46.801  1.00  0.00            
ATOM   1813 1HG1 VAL A 117      46.631  48.411  47.871  1.00  0.00            
ATOM   1814 2HG1 VAL A 117      45.781  47.471  46.611  1.00  0.00            
ATOM   1815 3HG1 VAL A 117      47.411  48.031  46.301  1.00  0.00            
ATOM   1816  CG2 VAL A 117      46.711  50.781  46.731  1.00  0.00            
ATOM   1817 1HG2 VAL A 117      46.971  50.741  47.791  1.00  0.00            
ATOM   1818 2HG2 VAL A 117      47.611  50.851  46.121  1.00  0.00            
ATOM   1819 3HG2 VAL A 117      46.121  51.681  46.541  1.00  0.00            
ATOM   1820  C   VAL A 117      44.391  48.521  44.611  1.00  0.00            
ATOM   1821  O   VAL A 117      43.191  48.741  44.781  1.00  0.00            
ATOM   1822  N   THR A 118      44.781  47.271  44.341  1.00  0.00            
ATOM   1823  H   THR A 118      45.771  47.101  44.301  1.00  0.00            
ATOM   1824  CA  THR A 118      43.921  46.111  44.421  1.00  0.00            
ATOM   1825  HA  THR A 118      42.931  46.331  44.821  1.00  0.00            
ATOM   1826  CB  THR A 118      43.591  45.491  43.061  1.00  0.00            
ATOM   1827  HB  THR A 118      44.511  45.061  42.671  1.00  0.00            
ATOM   1828  CG2 THR A 118      42.521  44.401  43.111  1.00  0.00            
ATOM   1829 1HG2 THR A 118      42.391  43.931  42.141  1.00  0.00            
ATOM   1830 2HG2 THR A 118      42.881  43.601  43.751  1.00  0.00            
ATOM   1831 3HG2 THR A 118      41.561  44.771  43.471  1.00  0.00            
ATOM   1832  OG1 THR A 118      43.071  46.421  42.141  1.00  0.00            
ATOM   1833  HG1 THR A 118      42.241  46.631  42.571  1.00  0.00            
ATOM   1834  C   THR A 118      44.561  45.071  45.331  1.00  0.00            
ATOM   1835  O   THR A 118      45.791  45.081  45.421  1.00  0.00            
ATOM   1836  N   ASP A 119      43.791  44.181  45.961  1.00  0.00            
ATOM   1837  H   ASP A 119      42.801  44.151  45.741  1.00  0.00            
ATOM   1838  CA  ASP A 119      44.341  43.121  46.771  1.00  0.00            
ATOM   1839  HA  ASP A 119      44.771  43.671  47.601  1.00  0.00            
ATOM   1840  CB  ASP A 119      43.261  42.241  47.391  1.00  0.00            
ATOM   1841  HB1 ASP A 119      43.711  41.441  47.971  1.00  0.00            
ATOM   1842  HB2 ASP A 119      42.701  41.771  46.581  1.00  0.00            
ATOM   1843  CG  ASP A 119      42.251  42.951  48.281  1.00  0.00            
ATOM   1844  OD1 ASP A 119      42.021  42.431  49.391  1.00  0.00            
ATOM   1845  OD2 ASP A 119      41.651  44.001  47.971  1.00  0.00            
ATOM   1846  C   ASP A 119      45.421  42.341  46.031  1.00  0.00            
ATOM   1847  O   ASP A 119      46.411  41.941  46.651  1.00  0.00            
ATOM   1848  N   ASP A 120      45.321  42.141  44.711  1.00  0.00            
ATOM   1849  H   ASP A 120      44.491  42.351  44.171  1.00  0.00            
ATOM   1850  CA  ASP A 120      46.371  41.521  43.931  1.00  0.00            
ATOM   1851  HA  ASP A 120      46.401  40.471  44.221  1.00  0.00            
ATOM   1852  CB  ASP A 120      46.161  41.611  42.421  1.00  0.00            
ATOM   1853  HB1 ASP A 120      46.961  41.141  41.851  1.00  0.00            
ATOM   1854  HB2 ASP A 120      46.221  42.671  42.181  1.00  0.00            
ATOM   1855  CG  ASP A 120      44.821  41.021  42.001  1.00  0.00            
ATOM   1856  OD1 ASP A 120      44.771  39.861  41.541  1.00  0.00            
ATOM   1857  OD2 ASP A 120      43.811  41.751  42.141  1.00  0.00            
ATOM   1858  C   ASP A 120      47.741  42.141  44.181  1.00  0.00            
ATOM   1859  O   ASP A 120      48.711  41.401  44.211  1.00  0.00            
ATOM   1860  N   CYS A 121      47.891  43.451  44.391  1.00  0.00            
ATOM   1861  H   CYS A 121      47.031  43.941  44.591  1.00  0.00            
ATOM   1862  CA  CYS A 121      49.131  44.121  44.731  1.00  0.00            
ATOM   1863  HA  CYS A 121      49.871  44.071  43.941  1.00  0.00            
ATOM   1864  CB  CYS A 121      48.821  45.601  44.891  1.00  0.00            
ATOM   1865  HB1 CYS A 121      49.701  46.161  45.221  1.00  0.00            
ATOM   1866  HB2 CYS A 121      48.071  45.711  45.671  1.00  0.00            
ATOM   1867  SG  CYS A 121      48.331  46.261  43.281  1.00  0.00            
ATOM   1868  HG  CYS A 121      47.701  45.151  42.891  1.00  0.00            
ATOM   1869  C   CYS A 121      49.741  43.531  46.001  1.00  0.00            
ATOM   1870  O   CYS A 121      50.911  43.161  46.031  1.00  0.00            
ATOM   1871  N   LEU A 122      48.931  43.351  47.051  1.00  0.00            
ATOM   1872  H   LEU A 122      47.951  43.411  46.831  1.00  0.00            
ATOM   1873  CA  LEU A 122      49.351  42.871  48.351  1.00  0.00            
ATOM   1874  HA  LEU A 122      50.271  43.371  48.641  1.00  0.00            
ATOM   1875  CB  LEU A 122      48.341  43.291  49.411  1.00  0.00            
ATOM   1876  HB1 LEU A 122      48.711  42.991  50.391  1.00  0.00            
ATOM   1877  HB2 LEU A 122      47.411  42.751  49.221  1.00  0.00            
ATOM   1878  CG  LEU A 122      48.001  44.781  49.441  1.00  0.00            
ATOM   1879  HG  LEU A 122      47.521  45.041  48.501  1.00  0.00            
ATOM   1880  CD1 LEU A 122      46.991  45.061  50.551  1.00  0.00            
ATOM   1881 1HD1 LEU A 122      46.821  46.141  50.601  1.00  0.00            
ATOM   1882 2HD1 LEU A 122      46.041  44.581  50.331  1.00  0.00            
ATOM   1883 3HD1 LEU A 122      47.311  44.781  51.551  1.00  0.00            
ATOM   1884  CD2 LEU A 122      49.211  45.661  49.741  1.00  0.00            
ATOM   1885 1HD2 LEU A 122      48.851  46.661  49.991  1.00  0.00            
ATOM   1886 2HD2 LEU A 122      49.761  45.261  50.591  1.00  0.00            
ATOM   1887 3HD2 LEU A 122      49.841  45.811  48.861  1.00  0.00            
ATOM   1888  C   LEU A 122      49.641  41.381  48.321  1.00  0.00            
ATOM   1889  O   LEU A 122      50.711  40.961  48.751  1.00  0.00            
ATOM   1890  N   GLU A 123      48.781  40.591  47.671  1.00  0.00            
ATOM   1891  H   GLU A 123      47.941  41.001  47.281  1.00  0.00            
ATOM   1892  CA  GLU A 123      48.991  39.171  47.461  1.00  0.00            
ATOM   1893  HA  GLU A 123      49.291  38.741  48.411  1.00  0.00            
ATOM   1894  CB  GLU A 123      47.641  38.641  47.011  1.00  0.00            
ATOM   1895  HB1 GLU A 123      47.441  38.971  45.991  1.00  0.00            
ATOM   1896  HB2 GLU A 123      46.901  39.111  47.661  1.00  0.00            
ATOM   1897  CG  GLU A 123      47.421  37.161  47.311  1.00  0.00            
ATOM   1898  HG1 GLU A 123      46.351  36.991  47.231  1.00  0.00            
ATOM   1899  HG2 GLU A 123      47.771  36.931  48.321  1.00  0.00            
ATOM   1900  CD  GLU A 123      48.131  36.161  46.401  1.00  0.00            
ATOM   1901  OE1 GLU A 123      48.131  36.281  45.161  1.00  0.00            
ATOM   1902  OE2 GLU A 123      48.761  35.211  46.911  1.00  0.00            
ATOM   1903  C   GLU A 123      50.171  38.851  46.551  1.00  0.00            
ATOM   1904  O   GLU A 123      50.791  37.791  46.651  1.00  0.00            
ATOM   1905  N   LEU A 124      50.551  39.811  45.711  1.00  0.00            
ATOM   1906  H   LEU A 124      49.961  40.631  45.671  1.00  0.00            
ATOM   1907  CA  LEU A 124      51.761  39.791  44.911  1.00  0.00            
ATOM   1908  HA  LEU A 124      51.971  38.781  44.561  1.00  0.00            
ATOM   1909  CB  LEU A 124      51.721  40.771  43.751  1.00  0.00            
ATOM   1910  HB1 LEU A 124      52.781  40.901  43.531  1.00  0.00            
ATOM   1911  HB2 LEU A 124      51.221  41.691  44.061  1.00  0.00            
ATOM   1912  CG  LEU A 124      51.071  40.181  42.501  1.00  0.00            
ATOM   1913  HG  LEU A 124      50.061  39.791  42.651  1.00  0.00            
ATOM   1914  CD1 LEU A 124      50.831  41.271  41.461  1.00  0.00            
ATOM   1915 1HD1 LEU A 124      50.361  40.791  40.601  1.00  0.00            
ATOM   1916 2HD1 LEU A 124      50.131  41.981  41.901  1.00  0.00            
ATOM   1917 3HD1 LEU A 124      51.771  41.721  41.151  1.00  0.00            
ATOM   1918  CD2 LEU A 124      51.971  39.141  41.821  1.00  0.00            
ATOM   1919 1HD2 LEU A 124      51.541  38.781  40.891  1.00  0.00            
ATOM   1920 2HD2 LEU A 124      52.901  39.621  41.521  1.00  0.00            
ATOM   1921 3HD2 LEU A 124      52.111  38.271  42.461  1.00  0.00            
ATOM   1922  C   LEU A 124      52.921  40.081  45.861  1.00  0.00            
ATOM   1923  O   LEU A 124      53.771  39.201  45.981  1.00  0.00            
ATOM   1924  N   ILE A 125      53.031  41.241  46.501  1.00  0.00            
ATOM   1925  H   ILE A 125      52.271  41.901  46.411  1.00  0.00            
ATOM   1926  CA  ILE A 125      54.051  41.681  47.431  1.00  0.00            
ATOM   1927  HA  ILE A 125      54.951  41.821  46.821  1.00  0.00            
ATOM   1928  CB  ILE A 125      53.611  42.961  48.141  1.00  0.00            
ATOM   1929  HB  ILE A 125      52.601  42.881  48.551  1.00  0.00            
ATOM   1930  CG2 ILE A 125      54.581  43.311  49.261  1.00  0.00            
ATOM   1931 1HG2 ILE A 125      54.471  44.331  49.631  1.00  0.00            
ATOM   1932 2HG2 ILE A 125      54.401  42.631  50.091  1.00  0.00            
ATOM   1933 3HG2 ILE A 125      55.641  43.241  48.991  1.00  0.00            
ATOM   1934  CG1 ILE A 125      53.611  44.131  47.171  1.00  0.00            
ATOM   1935 1HG1 ILE A 125      53.251  43.791  46.201  1.00  0.00            
ATOM   1936 2HG1 ILE A 125      54.601  44.541  46.981  1.00  0.00            
ATOM   1937  CD  ILE A 125      52.661  45.261  47.541  1.00  0.00            
ATOM   1938  HD1 ILE A 125      52.711  46.011  46.751  1.00  0.00            
ATOM   1939  HD2 ILE A 125      51.651  44.891  47.691  1.00  0.00            
ATOM   1940  HD3 ILE A 125      52.881  45.711  48.511  1.00  0.00            
ATOM   1941  C   ILE A 125      54.341  40.601  48.461  1.00  0.00            
ATOM   1942  O   ILE A 125      55.511  40.261  48.551  1.00  0.00            
ATOM   1943  N   ALA A 126      53.311  39.941  48.991  1.00  0.00            
ATOM   1944  H   ALA A 126      52.371  40.301  48.891  1.00  0.00            
ATOM   1945  CA  ALA A 126      53.471  38.851  49.941  1.00  0.00            
ATOM   1946  HA  ALA A 126      53.841  39.351  50.841  1.00  0.00            
ATOM   1947  CB  ALA A 126      52.111  38.281  50.301  1.00  0.00            
ATOM   1948  HB1 ALA A 126      52.231  37.551  51.111  1.00  0.00            
ATOM   1949  HB2 ALA A 126      51.381  39.041  50.571  1.00  0.00            
ATOM   1950  HB3 ALA A 126      51.711  37.761  49.421  1.00  0.00            
ATOM   1951  C   ALA A 126      54.451  37.761  49.531  1.00  0.00            
ATOM   1952  O   ALA A 126      55.081  37.221  50.431  1.00  0.00            
ATOM   1953  N   LYS A 127      54.501  37.451  48.231  1.00  0.00            
ATOM   1954  H   LYS A 127      54.031  38.061  47.581  1.00  0.00            
ATOM   1955  CA  LYS A 127      55.481  36.521  47.701  1.00  0.00            
ATOM   1956  HA  LYS A 127      56.041  36.171  48.571  1.00  0.00            
ATOM   1957  CB  LYS A 127      54.711  35.341  47.121  1.00  0.00            
ATOM   1958  HB1 LYS A 127      54.041  34.951  47.891  1.00  0.00            
ATOM   1959  HB2 LYS A 127      55.381  34.501  46.911  1.00  0.00            
ATOM   1960  CG  LYS A 127      53.811  35.731  45.951  1.00  0.00            
ATOM   1961  HG1 LYS A 127      54.301  36.211  45.101  1.00  0.00            
ATOM   1962  HG2 LYS A 127      53.051  36.401  46.341  1.00  0.00            
ATOM   1963  CD  LYS A 127      53.061  34.541  45.351  1.00  0.00            
ATOM   1964  HD1 LYS A 127      52.521  34.081  46.181  1.00  0.00            
ATOM   1965  HD2 LYS A 127      53.811  33.841  44.981  1.00  0.00            
ATOM   1966  CE  LYS A 127      52.121  34.961  44.231  1.00  0.00            
ATOM   1967  HE1 LYS A 127      51.891  34.031  43.711  1.00  0.00            
ATOM   1968  HE2 LYS A 127      52.671  35.611  43.541  1.00  0.00            
ATOM   1969  NZ  LYS A 127      50.951  35.641  44.811  1.00  0.00            
ATOM   1970  HZ1 LYS A 127      50.351  36.051  44.111  1.00  0.00            
ATOM   1971  HZ2 LYS A 127      50.341  35.021  45.331  1.00  0.00            
ATOM   1972  HZ3 LYS A 127      51.231  36.381  45.441  1.00  0.00            
ATOM   1973  C   LYS A 127      56.551  37.081  46.781  1.00  0.00            
ATOM   1974  O   LYS A 127      57.601  36.461  46.611  1.00  0.00            
ATOM   1975  N   SER A 128      56.351  38.301  46.271  1.00  0.00            
ATOM   1976  H   SER A 128      55.511  38.791  46.551  1.00  0.00            
ATOM   1977  CA  SER A 128      57.231  38.991  45.351  1.00  0.00            
ATOM   1978  HA  SER A 128      57.571  38.271  44.601  1.00  0.00            
ATOM   1979  CB  SER A 128      56.581  40.131  44.571  1.00  0.00            
ATOM   1980  HB1 SER A 128      57.261  40.511  43.811  1.00  0.00            
ATOM   1981  HB2 SER A 128      56.311  40.941  45.251  1.00  0.00            
ATOM   1982  OG  SER A 128      55.481  39.601  43.861  1.00  0.00            
ATOM   1983  HG  SER A 128      54.881  39.201  44.491  1.00  0.00            
ATOM   1984  C   SER A 128      58.461  39.541  46.061  1.00  0.00            
ATOM   1985  O   SER A 128      59.551  39.311  45.541  1.00  0.00            
ATOM   1986  N   PHE A 129      58.281  40.201  47.211  1.00  0.00            
ATOM   1987  H   PHE A 129      57.351  40.221  47.601  1.00  0.00            
ATOM   1988  CA  PHE A 129      59.311  41.001  47.831  1.00  0.00            
ATOM   1989  HA  PHE A 129      60.151  41.011  47.141  1.00  0.00            
ATOM   1990  CB  PHE A 129      58.761  42.411  48.001  1.00  0.00            
ATOM   1991  HB1 PHE A 129      59.491  43.001  48.541  1.00  0.00            
ATOM   1992  HB2 PHE A 129      57.871  42.311  48.621  1.00  0.00            
ATOM   1993  CG  PHE A 129      58.391  43.211  46.771  1.00  0.00            
ATOM   1994  CD1 PHE A 129      57.441  44.241  46.811  1.00  0.00            
ATOM   1995  HD1 PHE A 129      56.951  44.491  47.741  1.00  0.00            
ATOM   1996  CE1 PHE A 129      56.961  44.801  45.621  1.00  0.00            
ATOM   1997  HE1 PHE A 129      56.221  45.581  45.561  1.00  0.00            
ATOM   1998  CZ  PHE A 129      57.531  44.481  44.381  1.00  0.00            
ATOM   1999  HZ  PHE A 129      57.201  44.981  43.481  1.00  0.00            
ATOM   2000  CE2 PHE A 129      58.561  43.541  44.351  1.00  0.00            
ATOM   2001  HE2 PHE A 129      59.021  43.191  43.431  1.00  0.00            
ATOM   2002  CD2 PHE A 129      59.011  42.971  45.541  1.00  0.00            
ATOM   2003  HD2 PHE A 129      59.711  42.151  45.441  1.00  0.00            
ATOM   2004  C   PHE A 129      59.831  40.261  49.061  1.00  0.00            
ATOM   2005  O   PHE A 129      59.341  40.451  50.171  1.00  0.00            
ATOM   2006  N   LYS A 130      60.941  39.531  48.881  1.00  0.00            
ATOM   2007  H   LYS A 130      61.411  39.571  47.991  1.00  0.00            
ATOM   2008  CA  LYS A 130      61.521  38.661  49.881  1.00  0.00            
ATOM   2009  HA  LYS A 130      60.671  38.111  50.271  1.00  0.00            
ATOM   2010  CB  LYS A 130      62.511  37.761  49.141  1.00  0.00            
ATOM   2011  HB1 LYS A 130      63.251  37.361  49.841  1.00  0.00            
ATOM   2012  HB2 LYS A 130      63.091  38.401  48.471  1.00  0.00            
ATOM   2013  CG  LYS A 130      61.901  36.601  48.361  1.00  0.00            
ATOM   2014  HG1 LYS A 130      61.161  36.091  48.981  1.00  0.00            
ATOM   2015  HG2 LYS A 130      62.671  35.871  48.091  1.00  0.00            
ATOM   2016  CD  LYS A 130      61.081  37.071  47.161  1.00  0.00            
ATOM   2017  HD1 LYS A 130      61.501  37.971  46.731  1.00  0.00            
ATOM   2018  HD2 LYS A 130      60.111  37.381  47.561  1.00  0.00            
ATOM   2019  CE  LYS A 130      60.881  35.931  46.161  1.00  0.00            
ATOM   2020  HE1 LYS A 130      60.431  35.081  46.671  1.00  0.00            
ATOM   2021  HE2 LYS A 130      61.871  35.661  45.791  1.00  0.00            
ATOM   2022  NZ  LYS A 130      60.041  36.371  45.031  1.00  0.00            
ATOM   2023  HZ1 LYS A 130      60.231  35.841  44.201  1.00  0.00            
ATOM   2024  HZ2 LYS A 130      59.081  36.131  45.241  1.00  0.00            
ATOM   2025  HZ3 LYS A 130      60.171  37.351  44.811  1.00  0.00            
ATOM   2026  C   LYS A 130      62.191  39.401  51.031  1.00  0.00            
ATOM   2027  O   LYS A 130      62.501  38.841  52.081  1.00  0.00            
ATOM   2028  N   ASN A 131      62.321  40.721  50.901  1.00  0.00            
ATOM   2029  H   ASN A 131      62.201  41.121  49.981  1.00  0.00            
ATOM   2030  CA  ASN A 131      62.971  41.611  51.841  1.00  0.00            
ATOM   2031  HA  ASN A 131      63.421  41.021  52.631  1.00  0.00            
ATOM   2032  CB  ASN A 131      64.051  42.371  51.061  1.00  0.00            
ATOM   2033  HB1 ASN A 131      64.601  43.111  51.641  1.00  0.00            
ATOM   2034  HB2 ASN A 131      63.581  42.951  50.271  1.00  0.00            
ATOM   2035  CG  ASN A 131      65.071  41.471  50.381  1.00  0.00            
ATOM   2036  OD1 ASN A 131      66.191  41.341  50.861  1.00  0.00            
ATOM   2037  ND2 ASN A 131      64.721  40.711  49.341  1.00  0.00            
ATOM   2038 1HD2 ASN A 131      63.821  40.791  48.891  1.00  0.00            
ATOM   2039 2HD2 ASN A 131      65.411  40.051  49.021  1.00  0.00            
ATOM   2040  C   ASN A 131      62.001  42.591  52.491  1.00  0.00            
ATOM   2041  O   ASN A 131      62.491  43.551  53.071  1.00  0.00            
ATOM   2042  N   PHE A 132      60.691  42.381  52.371  1.00  0.00            
ATOM   2043  H   PHE A 132      60.311  41.571  51.901  1.00  0.00            
ATOM   2044  CA  PHE A 132      59.731  43.461  52.531  1.00  0.00            
ATOM   2045  HA  PHE A 132      60.131  44.261  51.901  1.00  0.00            
ATOM   2046  CB  PHE A 132      58.351  43.061  52.021  1.00  0.00            
ATOM   2047  HB1 PHE A 132      57.831  42.411  52.721  1.00  0.00            
ATOM   2048  HB2 PHE A 132      58.491  42.601  51.041  1.00  0.00            
ATOM   2049  CG  PHE A 132      57.451  44.231  51.711  1.00  0.00            
ATOM   2050  CD1 PHE A 132      57.831  45.161  50.731  1.00  0.00            
ATOM   2051  HD1 PHE A 132      58.711  44.991  50.121  1.00  0.00            
ATOM   2052  CE1 PHE A 132      57.061  46.311  50.531  1.00  0.00            
ATOM   2053  HE1 PHE A 132      57.341  47.061  49.811  1.00  0.00            
ATOM   2054  CZ  PHE A 132      55.891  46.511  51.281  1.00  0.00            
ATOM   2055  HZ  PHE A 132      55.261  47.381  51.191  1.00  0.00            
ATOM   2056  CE2 PHE A 132      55.501  45.581  52.251  1.00  0.00            
ATOM   2057  HE2 PHE A 132      54.611  45.701  52.841  1.00  0.00            
ATOM   2058  CD2 PHE A 132      56.271  44.421  52.441  1.00  0.00            
ATOM   2059  HD2 PHE A 132      56.021  43.751  53.241  1.00  0.00            
ATOM   2060  C   PHE A 132      59.661  43.981  53.961  1.00  0.00            
ATOM   2061  O   PHE A 132      59.351  43.191  54.861  1.00  0.00            
ATOM   2062  N   LYS A 133      59.901  45.281  54.111  1.00  0.00            
ATOM   2063  H   LYS A 133      60.131  45.751  53.241  1.00  0.00            
ATOM   2064  CA  LYS A 133      60.071  46.091  55.301  1.00  0.00            
ATOM   2065  HA  LYS A 133      59.861  45.441  56.151  1.00  0.00            
ATOM   2066  CB  LYS A 133      61.501  46.591  55.421  1.00  0.00            
ATOM   2067  HB1 LYS A 133      61.521  47.401  56.151  1.00  0.00            
ATOM   2068  HB2 LYS A 133      61.771  47.011  54.451  1.00  0.00            
ATOM   2069  CG  LYS A 133      62.501  45.521  55.851  1.00  0.00            
ATOM   2070  HG1 LYS A 133      62.231  44.601  55.341  1.00  0.00            
ATOM   2071  HG2 LYS A 133      62.431  45.421  56.931  1.00  0.00            
ATOM   2072  CD  LYS A 133      63.931  45.971  55.551  1.00  0.00            
ATOM   2073  HD1 LYS A 133      64.331  46.601  56.341  1.00  0.00            
ATOM   2074  HD2 LYS A 133      63.941  46.571  54.641  1.00  0.00            
ATOM   2075  CE  LYS A 133      64.831  44.761  55.301  1.00  0.00            
ATOM   2076  HE1 LYS A 133      64.351  44.251  54.461  1.00  0.00            
ATOM   2077  HE2 LYS A 133      64.801  44.161  56.211  1.00  0.00            
ATOM   2078  NZ  LYS A 133      66.191  45.221  54.981  1.00  0.00            
ATOM   2079  HZ1 LYS A 133      66.751  44.421  54.721  1.00  0.00            
ATOM   2080  HZ2 LYS A 133      66.161  45.901  54.241  1.00  0.00            
ATOM   2081  HZ3 LYS A 133      66.551  45.711  55.791  1.00  0.00            
ATOM   2082  C   LYS A 133      59.091  47.241  55.431  1.00  0.00            
ATOM   2083  O   LYS A 133      58.631  47.431  56.551  1.00  0.00            
ATOM   2084  N   VAL A 134      58.701  47.931  54.351  1.00  0.00            
ATOM   2085  H   VAL A 134      59.131  47.661  53.481  1.00  0.00            
ATOM   2086  CA  VAL A 134      57.831  49.081  54.481  1.00  0.00            
ATOM   2087  HA  VAL A 134      57.371  49.041  55.471  1.00  0.00            
ATOM   2088  CB  VAL A 134      58.621  50.381  54.401  1.00  0.00            
ATOM   2089  HB  VAL A 134      59.031  50.481  53.391  1.00  0.00            
ATOM   2090  CG1 VAL A 134      57.791  51.631  54.661  1.00  0.00            
ATOM   2091 1HG1 VAL A 134      58.441  52.511  54.731  1.00  0.00            
ATOM   2092 2HG1 VAL A 134      57.201  51.881  53.781  1.00  0.00            
ATOM   2093 3HG1 VAL A 134      57.201  51.471  55.561  1.00  0.00            
ATOM   2094  CG2 VAL A 134      59.781  50.341  55.401  1.00  0.00            
ATOM   2095 1HG2 VAL A 134      60.291  51.301  55.421  1.00  0.00            
ATOM   2096 2HG2 VAL A 134      59.441  50.061  56.401  1.00  0.00            
ATOM   2097 3HG2 VAL A 134      60.521  49.621  55.061  1.00  0.00            
ATOM   2098  C   VAL A 134      56.671  49.071  53.491  1.00  0.00            
ATOM   2099  O   VAL A 134      56.871  49.001  52.281  1.00  0.00            
ATOM   2100  N   LEU A 135      55.441  49.211  53.981  1.00  0.00            
ATOM   2101  H   LEU A 135      55.321  49.281  54.981  1.00  0.00            
ATOM   2102  CA  LEU A 135      54.291  49.671  53.221  1.00  0.00            
ATOM   2103  HA  LEU A 135      54.611  49.961  52.221  1.00  0.00            
ATOM   2104  CB  LEU A 135      53.211  48.601  53.131  1.00  0.00            
ATOM   2105  HB1 LEU A 135      52.991  48.211  54.121  1.00  0.00            
ATOM   2106  HB2 LEU A 135      53.671  47.771  52.591  1.00  0.00            
ATOM   2107  CG  LEU A 135      51.931  49.081  52.451  1.00  0.00            
ATOM   2108  HG  LEU A 135      51.561  49.951  52.991  1.00  0.00            
ATOM   2109  CD1 LEU A 135      52.121  49.521  51.001  1.00  0.00            
ATOM   2110 1HD1 LEU A 135      51.191  49.841  50.531  1.00  0.00            
ATOM   2111 2HD1 LEU A 135      52.811  50.361  50.951  1.00  0.00            
ATOM   2112 3HD1 LEU A 135      52.681  48.761  50.451  1.00  0.00            
ATOM   2113  CD2 LEU A 135      50.881  47.971  52.401  1.00  0.00            
ATOM   2114 1HD2 LEU A 135      49.951  48.331  51.961  1.00  0.00            
ATOM   2115 2HD2 LEU A 135      51.281  47.131  51.831  1.00  0.00            
ATOM   2116 3HD2 LEU A 135      50.671  47.661  53.421  1.00  0.00            
ATOM   2117  C   LEU A 135      53.781  50.951  53.871  1.00  0.00            
ATOM   2118  O   LEU A 135      53.371  50.961  55.031  1.00  0.00            
ATOM   2119  N   VAL A 136      53.721  52.051  53.121  1.00  0.00            
ATOM   2120  H   VAL A 136      54.121  52.001  52.201  1.00  0.00            
ATOM   2121  CA  VAL A 136      53.031  53.251  53.551  1.00  0.00            
ATOM   2122  HA  VAL A 136      52.561  53.051  54.511  1.00  0.00            
ATOM   2123  CB  VAL A 136      54.041  54.351  53.881  1.00  0.00            
ATOM   2124  HB  VAL A 136      54.771  54.421  53.081  1.00  0.00            
ATOM   2125  CG1 VAL A 136      53.411  55.741  53.941  1.00  0.00            
ATOM   2126 1HG1 VAL A 136      54.181  56.461  54.211  1.00  0.00            
ATOM   2127 2HG1 VAL A 136      53.051  55.951  52.931  1.00  0.00            
ATOM   2128 3HG1 VAL A 136      52.631  55.751  54.701  1.00  0.00            
ATOM   2129  CG2 VAL A 136      54.751  54.091  55.211  1.00  0.00            
ATOM   2130 1HG2 VAL A 136      55.371  54.961  55.431  1.00  0.00            
ATOM   2131 2HG2 VAL A 136      54.071  54.001  56.051  1.00  0.00            
ATOM   2132 3HG2 VAL A 136      55.471  53.281  55.101  1.00  0.00            
ATOM   2133  C   VAL A 136      51.921  53.601  52.581  1.00  0.00            
ATOM   2134  O   VAL A 136      52.091  53.571  51.361  1.00  0.00            
ATOM   2135  N   LEU A 137      50.751  53.961  53.101  1.00  0.00            
ATOM   2136  H   LEU A 137      50.621  53.781  54.091  1.00  0.00            
ATOM   2137  CA  LEU A 137      49.611  54.501  52.381  1.00  0.00            
ATOM   2138  HA  LEU A 137      49.851  54.671  51.331  1.00  0.00            
ATOM   2139  CB  LEU A 137      48.391  53.571  52.441  1.00  0.00            
ATOM   2140  HB1 LEU A 137      47.601  54.011  51.831  1.00  0.00            
ATOM   2141  HB2 LEU A 137      48.081  53.551  53.481  1.00  0.00            
ATOM   2142  CG  LEU A 137      48.611  52.141  51.951  1.00  0.00            
ATOM   2143  HG  LEU A 137      49.311  51.571  52.571  1.00  0.00            
ATOM   2144  CD1 LEU A 137      47.301  51.371  52.081  1.00  0.00            
ATOM   2145 1HD1 LEU A 137      47.401  50.311  51.851  1.00  0.00            
ATOM   2146 2HD1 LEU A 137      46.961  51.501  53.111  1.00  0.00            
ATOM   2147 3HD1 LEU A 137      46.501  51.801  51.471  1.00  0.00            
ATOM   2148  CD2 LEU A 137      49.021  52.051  50.491  1.00  0.00            
ATOM   2149 1HD2 LEU A 137      49.081  51.001  50.201  1.00  0.00            
ATOM   2150 2HD2 LEU A 137      48.291  52.531  49.831  1.00  0.00            
ATOM   2151 3HD2 LEU A 137      49.981  52.531  50.331  1.00  0.00            
ATOM   2152  C   LEU A 137      49.321  55.871  52.971  1.00  0.00            
ATOM   2153  O   LEU A 137      49.841  56.271  54.011  1.00  0.00            
ATOM   2154  N   SER A 138      48.631  56.701  52.171  1.00  0.00            
ATOM   2155  H   SER A 138      48.301  56.341  51.291  1.00  0.00            
ATOM   2156  CA  SER A 138      48.121  57.991  52.571  1.00  0.00            
ATOM   2157  HA  SER A 138      47.731  57.981  53.591  1.00  0.00            
ATOM   2158  CB  SER A 138      49.251  59.011  52.541  1.00  0.00            
ATOM   2159  HB1 SER A 138      48.891  60.031  52.711  1.00  0.00            
ATOM   2160  HB2 SER A 138      49.751  59.051  51.571  1.00  0.00            
ATOM   2161  OG  SER A 138      50.251  58.821  53.511  1.00  0.00            
ATOM   2162  HG  SER A 138      50.141  57.971  53.941  1.00  0.00            
ATOM   2163  C   SER A 138      47.061  58.341  51.541  1.00  0.00            
ATOM   2164  O   SER A 138      47.461  58.441  50.381  1.00  0.00            
ATOM   2165  N   SER A 139      45.781  58.441  51.921  1.00  0.00            
ATOM   2166  H   SER A 139      45.591  58.461  52.911  1.00  0.00            
ATOM   2167  CA  SER A 139      44.661  58.611  51.011  1.00  0.00            
ATOM   2168  HA  SER A 139      43.731  58.371  51.521  1.00  0.00            
ATOM   2169  CB  SER A 139      44.531  60.091  50.661  1.00  0.00            
ATOM   2170  HB1 SER A 139      43.581  60.211  50.141  1.00  0.00            
ATOM   2171  HB2 SER A 139      45.231  60.401  49.881  1.00  0.00            
ATOM   2172  OG  SER A 139      44.721  61.011  51.711  1.00  0.00            
ATOM   2173  HG  SER A 139      44.521  61.861  51.311  1.00  0.00            
ATOM   2174  C   SER A 139      44.641  57.761  49.751  1.00  0.00            
ATOM   2175  O   SER A 139      44.101  58.131  48.711  1.00  0.00            
ATOM   2176  N   CYS A 140      45.281  56.591  49.831  1.00  0.00            
ATOM   2177  H   CYS A 140      45.601  56.301  50.741  1.00  0.00            
ATOM   2178  CA  CYS A 140      45.221  55.531  48.851  1.00  0.00            
ATOM   2179  HA  CYS A 140      45.431  55.901  47.841  1.00  0.00            
ATOM   2180  CB  CYS A 140      46.261  54.481  49.211  1.00  0.00            
ATOM   2181  HB1 CYS A 140      46.101  53.621  48.571  1.00  0.00            
ATOM   2182  HB2 CYS A 140      46.091  54.081  50.211  1.00  0.00            
ATOM   2183  SG  CYS A 140      47.881  55.271  49.011  1.00  0.00            
ATOM   2184  HG  CYS A 140      48.571  54.331  49.661  1.00  0.00            
ATOM   2185  C   CYS A 140      43.821  54.921  48.811  1.00  0.00            
ATOM   2186  O   CYS A 140      42.991  55.211  49.671  1.00  0.00            
ATOM   2187  N   GLU A 141      43.511  54.091  47.821  1.00  0.00            
ATOM   2188  H   GLU A 141      44.221  53.931  47.121  1.00  0.00            
ATOM   2189  CA  GLU A 141      42.181  53.551  47.631  1.00  0.00            
ATOM   2190  HA  GLU A 141      41.701  53.431  48.601  1.00  0.00            
ATOM   2191  CB  GLU A 141      41.281  54.591  46.961  1.00  0.00            
ATOM   2192  HB1 GLU A 141      41.211  55.471  47.601  1.00  0.00            
ATOM   2193  HB2 GLU A 141      40.271  54.191  46.971  1.00  0.00            
ATOM   2194  CG  GLU A 141      41.661  54.831  45.501  1.00  0.00            
ATOM   2195  HG1 GLU A 141      41.621  53.941  44.881  1.00  0.00            
ATOM   2196  HG2 GLU A 141      42.721  55.071  45.491  1.00  0.00            
ATOM   2197  CD  GLU A 141      40.851  55.981  44.901  1.00  0.00            
ATOM   2198  OE1 GLU A 141      39.891  55.741  44.131  1.00  0.00            
ATOM   2199  OE2 GLU A 141      41.131  57.151  45.231  1.00  0.00            
ATOM   2200  C   GLU A 141      42.061  52.241  46.871  1.00  0.00            
ATOM   2201  O   GLU A 141      43.041  51.791  46.271  1.00  0.00            
ATOM   2202  N   GLY A 142      40.911  51.571  46.941  1.00  0.00            
ATOM   2203  H   GLY A 142      40.211  51.961  47.551  1.00  0.00            
ATOM   2204  CA  GLY A 142      40.621  50.481  46.021  1.00  0.00            
ATOM   2205  HA1 GLY A 142      41.291  50.611  45.171  1.00  0.00            
ATOM   2206  HA2 GLY A 142      39.611  50.581  45.641  1.00  0.00            
ATOM   2207  C   GLY A 142      40.771  49.051  46.521  1.00  0.00            
ATOM   2208  O   GLY A 142      40.321  48.181  45.781  1.00  0.00            
ATOM   2209  N   PHE A 143      41.221  48.751  47.751  1.00  0.00            
ATOM   2210  H   PHE A 143      41.501  49.521  48.341  1.00  0.00            
ATOM   2211  CA  PHE A 143      41.571  47.431  48.231  1.00  0.00            
ATOM   2212  HA  PHE A 143      41.131  46.701  47.551  1.00  0.00            
ATOM   2213  CB  PHE A 143      43.091  47.341  48.151  1.00  0.00            
ATOM   2214  HB1 PHE A 143      43.461  47.691  47.191  1.00  0.00            
ATOM   2215  HB2 PHE A 143      43.311  46.271  48.221  1.00  0.00            
ATOM   2216  CG  PHE A 143      43.801  48.021  49.301  1.00  0.00            
ATOM   2217  CD1 PHE A 143      44.271  47.241  50.361  1.00  0.00            
ATOM   2218  HD1 PHE A 143      44.181  46.161  50.401  1.00  0.00            
ATOM   2219  CE1 PHE A 143      44.921  47.901  51.411  1.00  0.00            
ATOM   2220  HE1 PHE A 143      45.411  47.331  52.191  1.00  0.00            
ATOM   2221  CZ  PHE A 143      44.911  49.301  51.501  1.00  0.00            
ATOM   2222  HZ  PHE A 143      45.261  49.751  52.421  1.00  0.00            
ATOM   2223  CE2 PHE A 143      44.431  50.081  50.451  1.00  0.00            
ATOM   2224  HE2 PHE A 143      44.481  51.161  50.481  1.00  0.00            
ATOM   2225  CD2 PHE A 143      43.861  49.421  49.361  1.00  0.00            
ATOM   2226  HD2 PHE A 143      43.521  49.991  48.501  1.00  0.00            
ATOM   2227  C   PHE A 143      41.091  47.121  49.641  1.00  0.00            
ATOM   2228  O   PHE A 143      40.801  48.031  50.411  1.00  0.00            
ATOM   2229  N   SER A 144      40.961  45.831  49.971  1.00  0.00            
ATOM   2230  H   SER A 144      41.241  45.091  49.341  1.00  0.00            
ATOM   2231  CA  SER A 144      40.401  45.371  51.231  1.00  0.00            
ATOM   2232  HA  SER A 144      39.941  46.231  51.721  1.00  0.00            
ATOM   2233  CB  SER A 144      39.391  44.261  50.981  1.00  0.00            
ATOM   2234  HB1 SER A 144      38.851  44.391  50.041  1.00  0.00            
ATOM   2235  HB2 SER A 144      38.661  44.241  51.791  1.00  0.00            
ATOM   2236  OG  SER A 144      39.971  42.981  50.971  1.00  0.00            
ATOM   2237  HG  SER A 144      40.591  42.971  50.241  1.00  0.00            
ATOM   2238  C   SER A 144      41.461  44.871  52.201  1.00  0.00            
ATOM   2239  O   SER A 144      42.661  44.951  51.941  1.00  0.00            
ATOM   2240  N   THR A 145      41.061  44.441  53.401  1.00  0.00            
ATOM   2241  H   THR A 145      40.071  44.471  53.591  1.00  0.00            
ATOM   2242  CA  THR A 145      41.861  43.841  54.441  1.00  0.00            
ATOM   2243  HA  THR A 145      42.811  44.371  54.471  1.00  0.00            
ATOM   2244  CB  THR A 145      41.221  44.011  55.811  1.00  0.00            
ATOM   2245  HB  THR A 145      41.621  43.201  56.421  1.00  0.00            
ATOM   2246  CG2 THR A 145      41.541  45.391  56.381  1.00  0.00            
ATOM   2247 1HG2 THR A 145      41.071  45.491  57.361  1.00  0.00            
ATOM   2248 2HG2 THR A 145      42.601  45.511  56.611  1.00  0.00            
ATOM   2249 3HG2 THR A 145      41.251  46.181  55.681  1.00  0.00            
ATOM   2250  OG1 THR A 145      39.821  43.831  55.801  1.00  0.00            
ATOM   2251  HG1 THR A 145      39.381  44.651  55.591  1.00  0.00            
ATOM   2252  C   THR A 145      42.161  42.361  54.231  1.00  0.00            
ATOM   2253  O   THR A 145      43.021  41.831  54.921  1.00  0.00            
ATOM   2254  N   ASP A 146      41.591  41.711  53.211  1.00  0.00            
ATOM   2255  H   ASP A 146      40.991  42.241  52.591  1.00  0.00            
ATOM   2256  CA  ASP A 146      42.021  40.391  52.801  1.00  0.00            
ATOM   2257  HA  ASP A 146      41.941  39.721  53.661  1.00  0.00            
ATOM   2258  CB  ASP A 146      40.991  39.861  51.801  1.00  0.00            
ATOM   2259  HB1 ASP A 146      41.061  40.501  50.921  1.00  0.00            
ATOM   2260  HB2 ASP A 146      40.011  40.021  52.241  1.00  0.00            
ATOM   2261  CG  ASP A 146      41.161  38.401  51.411  1.00  0.00            
ATOM   2262  OD1 ASP A 146      41.761  37.591  52.151  1.00  0.00            
ATOM   2263  OD2 ASP A 146      40.541  37.991  50.401  1.00  0.00            
ATOM   2264  C   ASP A 146      43.431  40.411  52.241  1.00  0.00            
ATOM   2265  O   ASP A 146      44.271  39.581  52.601  1.00  0.00            
ATOM   2266  N   GLY A 147      43.821  41.411  51.451  1.00  0.00            
ATOM   2267  H   GLY A 147      43.091  42.011  51.081  1.00  0.00            
ATOM   2268  CA  GLY A 147      45.181  41.621  51.011  1.00  0.00            
ATOM   2269  HA1 GLY A 147      45.221  42.481  50.341  1.00  0.00            
ATOM   2270  HA2 GLY A 147      45.511  40.771  50.411  1.00  0.00            
ATOM   2271  C   GLY A 147      46.141  41.861  52.161  1.00  0.00            
ATOM   2272  O   GLY A 147      47.251  41.331  52.231  1.00  0.00            
ATOM   2273  N   LEU A 148      45.731  42.601  53.191  1.00  0.00            
ATOM   2274  H   LEU A 148      44.811  42.991  53.081  1.00  0.00            
ATOM   2275  CA  LEU A 148      46.511  42.871  54.391  1.00  0.00            
ATOM   2276  HA  LEU A 148      47.541  43.121  54.131  1.00  0.00            
ATOM   2277  CB  LEU A 148      45.831  44.041  55.101  1.00  0.00            
ATOM   2278  HB1 LEU A 148      46.151  44.121  56.141  1.00  0.00            
ATOM   2279  HB2 LEU A 148      44.771  43.811  55.171  1.00  0.00            
ATOM   2280  CG  LEU A 148      45.981  45.391  54.411  1.00  0.00            
ATOM   2281  HG  LEU A 148      45.771  45.261  53.351  1.00  0.00            
ATOM   2282  CD1 LEU A 148      45.011  46.451  54.931  1.00  0.00            
ATOM   2283 1HD1 LEU A 148      45.411  47.461  54.791  1.00  0.00            
ATOM   2284 2HD1 LEU A 148      44.051  46.401  54.421  1.00  0.00            
ATOM   2285 3HD1 LEU A 148      44.861  46.351  56.001  1.00  0.00            
ATOM   2286  CD2 LEU A 148      47.401  45.921  54.531  1.00  0.00            
ATOM   2287 1HD2 LEU A 148      47.491  46.841  53.951  1.00  0.00            
ATOM   2288 2HD2 LEU A 148      47.661  46.101  55.581  1.00  0.00            
ATOM   2289 3HD2 LEU A 148      48.131  45.211  54.141  1.00  0.00            
ATOM   2290  C   LEU A 148      46.571  41.691  55.351  1.00  0.00            
ATOM   2291  O   LEU A 148      47.551  41.681  56.101  1.00  0.00            
ATOM   2292  N   ALA A 149      45.651  40.731  55.291  1.00  0.00            
ATOM   2293  H   ALA A 149      44.861  40.881  54.671  1.00  0.00            
ATOM   2294  CA  ALA A 149      45.871  39.451  55.921  1.00  0.00            
ATOM   2295  HA  ALA A 149      46.081  39.641  56.971  1.00  0.00            
ATOM   2296  CB  ALA A 149      44.601  38.611  55.921  1.00  0.00            
ATOM   2297  HB1 ALA A 149      44.741  37.661  56.441  1.00  0.00            
ATOM   2298  HB2 ALA A 149      43.791  39.181  56.381  1.00  0.00            
ATOM   2299  HB3 ALA A 149      44.241  38.401  54.911  1.00  0.00            
ATOM   2300  C   ALA A 149      46.971  38.651  55.231  1.00  0.00            
ATOM   2301  O   ALA A 149      47.801  38.111  55.971  1.00  0.00            
ATOM   2302  N   ALA A 150      46.981  38.641  53.901  1.00  0.00            
ATOM   2303  H   ALA A 150      46.221  39.071  53.401  1.00  0.00            
ATOM   2304  CA  ALA A 150      48.031  38.001  53.131  1.00  0.00            
ATOM   2305  HA  ALA A 150      48.071  36.961  53.461  1.00  0.00            
ATOM   2306  CB  ALA A 150      47.731  38.021  51.631  1.00  0.00            
ATOM   2307  HB1 ALA A 150      48.371  37.321  51.091  1.00  0.00            
ATOM   2308  HB2 ALA A 150      46.681  37.771  51.461  1.00  0.00            
ATOM   2309  HB3 ALA A 150      47.921  39.011  51.211  1.00  0.00            
ATOM   2310  C   ALA A 150      49.411  38.531  53.501  1.00  0.00            
ATOM   2311  O   ALA A 150      50.341  37.751  53.701  1.00  0.00            
ATOM   2312  N   ILE A 151      49.531  39.851  53.631  1.00  0.00            
ATOM   2313  H   ILE A 151      48.721  40.391  53.361  1.00  0.00            
ATOM   2314  CA  ILE A 151      50.741  40.511  54.081  1.00  0.00            
ATOM   2315  HA  ILE A 151      51.601  40.101  53.551  1.00  0.00            
ATOM   2316  CB  ILE A 151      50.651  42.011  53.841  1.00  0.00            
ATOM   2317  HB  ILE A 151      49.661  42.291  54.201  1.00  0.00            
ATOM   2318  CG2 ILE A 151      51.711  42.831  54.561  1.00  0.00            
ATOM   2319 1HG2 ILE A 151      51.631  43.871  54.241  1.00  0.00            
ATOM   2320 2HG2 ILE A 151      51.591  42.861  55.641  1.00  0.00            
ATOM   2321 3HG2 ILE A 151      52.711  42.471  54.301  1.00  0.00            
ATOM   2322  CG1 ILE A 151      50.671  42.441  52.371  1.00  0.00            
ATOM   2323 1HG1 ILE A 151      50.401  43.491  52.331  1.00  0.00            
ATOM   2324 2HG1 ILE A 151      49.941  41.891  51.771  1.00  0.00            
ATOM   2325  CD  ILE A 151      51.991  42.171  51.651  1.00  0.00            
ATOM   2326  HD1 ILE A 151      51.831  42.451  50.611  1.00  0.00            
ATOM   2327  HD2 ILE A 151      52.821  42.661  52.151  1.00  0.00            
ATOM   2328  HD3 ILE A 151      52.231  41.111  51.531  1.00  0.00            
ATOM   2329  C   ILE A 151      51.041  40.201  55.541  1.00  0.00            
ATOM   2330  O   ILE A 151      52.171  39.851  55.871  1.00  0.00            
ATOM   2331  N   ALA A 152      50.071  40.281  56.451  1.00  0.00            
ATOM   2332  H   ALA A 152      49.151  40.551  56.131  1.00  0.00            
ATOM   2333  CA  ALA A 152      50.251  39.991  57.861  1.00  0.00            
ATOM   2334  HA  ALA A 152      51.081  40.611  58.201  1.00  0.00            
ATOM   2335  CB  ALA A 152      48.961  40.411  58.561  1.00  0.00            
ATOM   2336  HB1 ALA A 152      48.971  40.061  59.591  1.00  0.00            
ATOM   2337  HB2 ALA A 152      48.891  41.501  58.601  1.00  0.00            
ATOM   2338  HB3 ALA A 152      48.041  40.061  58.101  1.00  0.00            
ATOM   2339  C   ALA A 152      50.731  38.581  58.161  1.00  0.00            
ATOM   2340  O   ALA A 152      51.481  38.371  59.111  1.00  0.00            
ATOM   2341  N   ALA A 153      50.271  37.601  57.381  1.00  0.00            
ATOM   2342  H   ALA A 153      49.491  37.821  56.781  1.00  0.00            
ATOM   2343  CA  ALA A 153      50.601  36.201  57.501  1.00  0.00            
ATOM   2344  HA  ALA A 153      50.681  35.991  58.571  1.00  0.00            
ATOM   2345  CB  ALA A 153      49.501  35.341  56.881  1.00  0.00            
ATOM   2346  HB1 ALA A 153      49.611  34.291  57.151  1.00  0.00            
ATOM   2347  HB2 ALA A 153      48.521  35.721  57.161  1.00  0.00            
ATOM   2348  HB3 ALA A 153      49.511  35.521  55.801  1.00  0.00            
ATOM   2349  C   ALA A 153      51.981  35.931  56.931  1.00  0.00            
ATOM   2350  O   ALA A 153      52.641  35.081  57.521  1.00  0.00            
ATOM   2351  N   THR A 154      52.391  36.581  55.831  1.00  0.00            
ATOM   2352  H   THR A 154      51.771  37.251  55.411  1.00  0.00            
ATOM   2353  CA  THR A 154      53.521  36.091  55.061  1.00  0.00            
ATOM   2354  HA  THR A 154      53.811  35.111  55.441  1.00  0.00            
ATOM   2355  CB  THR A 154      53.191  35.881  53.581  1.00  0.00            
ATOM   2356  HB  THR A 154      52.861  36.841  53.181  1.00  0.00            
ATOM   2357  CG2 THR A 154      54.301  35.231  52.761  1.00  0.00            
ATOM   2358 1HG2 THR A 154      53.881  35.011  51.781  1.00  0.00            
ATOM   2359 2HG2 THR A 154      55.141  35.921  52.681  1.00  0.00            
ATOM   2360 3HG2 THR A 154      54.621  34.321  53.271  1.00  0.00            
ATOM   2361  OG1 THR A 154      52.171  34.911  53.581  1.00  0.00            
ATOM   2362  HG1 THR A 154      51.741  34.941  52.721  1.00  0.00            
ATOM   2363  C   THR A 154      54.731  37.011  55.111  1.00  0.00            
ATOM   2364  O   THR A 154      55.871  36.541  55.111  1.00  0.00            
ATOM   2365  N   CYS A 155      54.561  38.321  55.281  1.00  0.00            
ATOM   2366  H   CYS A 155      53.601  38.581  55.471  1.00  0.00            
ATOM   2367  CA  CYS A 155      55.611  39.321  55.361  1.00  0.00            
ATOM   2368  HA  CYS A 155      56.341  38.961  54.641  1.00  0.00            
ATOM   2369  CB  CYS A 155      55.071  40.651  54.841  1.00  0.00            
ATOM   2370  HB1 CYS A 155      55.791  41.421  55.111  1.00  0.00            
ATOM   2371  HB2 CYS A 155      54.141  40.891  55.351  1.00  0.00            
ATOM   2372  SG  CYS A 155      54.861  40.651  53.041  1.00  0.00            
ATOM   2373  HG  CYS A 155      55.961  39.931  52.801  1.00  0.00            
ATOM   2374  C   CYS A 155      56.251  39.431  56.731  1.00  0.00            
ATOM   2375  O   CYS A 155      56.091  40.391  57.481  1.00  0.00            
ATOM   2376  N   ARG A 156      56.971  38.341  57.021  1.00  0.00            
ATOM   2377  H   ARG A 156      56.861  37.531  56.431  1.00  0.00            
ATOM   2378  CA  ARG A 156      57.711  38.091  58.241  1.00  0.00            
ATOM   2379  HA  ARG A 156      57.101  38.491  59.061  1.00  0.00            
ATOM   2380  CB  ARG A 156      57.731  36.581  58.481  1.00  0.00            
ATOM   2381  HB1 ARG A 156      56.731  36.201  58.271  1.00  0.00            
ATOM   2382  HB2 ARG A 156      57.831  36.331  59.541  1.00  0.00            
ATOM   2383  CG  ARG A 156      58.791  35.851  57.661  1.00  0.00            
ATOM   2384  HG1 ARG A 156      59.751  35.921  58.171  1.00  0.00            
ATOM   2385  HG2 ARG A 156      58.881  36.321  56.681  1.00  0.00            
ATOM   2386  CD  ARG A 156      58.461  34.381  57.421  1.00  0.00            
ATOM   2387  HD1 ARG A 156      59.421  33.961  57.111  1.00  0.00            
ATOM   2388  HD2 ARG A 156      57.751  34.261  56.601  1.00  0.00            
ATOM   2389  NE  ARG A 156      57.961  33.691  58.611  1.00  0.00            
ATOM   2390  HE  ARG A 156      58.321  33.991  59.501  1.00  0.00            
ATOM   2391  CZ  ARG A 156      57.081  32.671  58.611  1.00  0.00            
ATOM   2392  NH1 ARG A 156      56.691  32.091  57.471  1.00  0.00            
ATOM   2393 1HH1 ARG A 156      57.181  32.371  56.631  1.00  0.00            
ATOM   2394 2HH1 ARG A 156      56.121  31.261  57.441  1.00  0.00            
ATOM   2395  NH2 ARG A 156      56.581  32.141  59.731  1.00  0.00            
ATOM   2396 1HH2 ARG A 156      56.921  32.391  60.651  1.00  0.00            
ATOM   2397 2HH2 ARG A 156      55.901  31.391  59.651  1.00  0.00            
ATOM   2398  C   ARG A 156      59.061  38.781  58.301  1.00  0.00            
ATOM   2399  O   ARG A 156      59.841  38.471  59.201  1.00  0.00            
ATOM   2400  N   ASN A 157      59.331  39.771  57.441  1.00  0.00            
ATOM   2401  H   ASN A 157      58.651  39.991  56.721  1.00  0.00            
ATOM   2402  CA  ASN A 157      60.501  40.611  57.431  1.00  0.00            
ATOM   2403  HA  ASN A 157      61.131  40.281  58.261  1.00  0.00            
ATOM   2404  CB  ASN A 157      61.271  40.271  56.161  1.00  0.00            
ATOM   2405  HB1 ASN A 157      60.941  40.851  55.301  1.00  0.00            
ATOM   2406  HB2 ASN A 157      61.101  39.221  55.941  1.00  0.00            
ATOM   2407  CG  ASN A 157      62.781  40.421  56.271  1.00  0.00            
ATOM   2408  OD1 ASN A 157      63.311  40.911  57.271  1.00  0.00            
ATOM   2409  ND2 ASN A 157      63.481  39.971  55.231  1.00  0.00            
ATOM   2410 1HD2 ASN A 157      62.961  39.581  54.461  1.00  0.00            
ATOM   2411 2HD2 ASN A 157      64.491  39.971  55.261  1.00  0.00            
ATOM   2412  C   ASN A 157      60.181  42.071  57.721  1.00  0.00            
ATOM   2413  O   ASN A 157      61.061  42.931  57.711  1.00  0.00            
ATOM   2414  N   LEU A 158      58.931  42.431  57.981  1.00  0.00            
ATOM   2415  H   LEU A 158      58.251  41.681  58.071  1.00  0.00            
ATOM   2416  CA  LEU A 158      58.381  43.771  57.961  1.00  0.00            
ATOM   2417  HA  LEU A 158      58.681  44.311  57.061  1.00  0.00            
ATOM   2418  CB  LEU A 158      56.861  43.681  57.971  1.00  0.00            
ATOM   2419  HB1 LEU A 158      56.531  43.341  58.951  1.00  0.00            
ATOM   2420  HB2 LEU A 158      56.591  42.891  57.271  1.00  0.00            
ATOM   2421  CG  LEU A 158      56.101  44.941  57.551  1.00  0.00            
ATOM   2422  HG  LEU A 158      56.361  45.801  58.171  1.00  0.00            
ATOM   2423  CD1 LEU A 158      56.221  45.171  56.051  1.00  0.00            
ATOM   2424 1HD1 LEU A 158      55.631  46.051  55.781  1.00  0.00            
ATOM   2425 2HD1 LEU A 158      57.261  45.351  55.771  1.00  0.00            
ATOM   2426 3HD1 LEU A 158      55.891  44.311  55.471  1.00  0.00            
ATOM   2427  CD2 LEU A 158      54.601  44.751  57.721  1.00  0.00            
ATOM   2428 1HD2 LEU A 158      54.061  45.691  57.601  1.00  0.00            
ATOM   2429 2HD2 LEU A 158      54.241  44.061  56.961  1.00  0.00            
ATOM   2430 3HD2 LEU A 158      54.361  44.431  58.741  1.00  0.00            
ATOM   2431  C   LEU A 158      58.931  44.611  59.101  1.00  0.00            
ATOM   2432  O   LEU A 158      59.311  44.071  60.131  1.00  0.00            
ATOM   2433  N   LYS A 159      58.801  45.931  58.941  1.00  0.00            
ATOM   2434  H   LYS A 159      58.451  46.261  58.051  1.00  0.00            
ATOM   2435  CA  LYS A 159      59.241  46.931  59.901  1.00  0.00            
ATOM   2436  HA  LYS A 159      59.351  46.461  60.871  1.00  0.00            
ATOM   2437  CB  LYS A 159      60.591  47.531  59.531  1.00  0.00            
ATOM   2438  HB1 LYS A 159      60.781  48.351  60.231  1.00  0.00            
ATOM   2439  HB2 LYS A 159      60.521  47.921  58.511  1.00  0.00            
ATOM   2440  CG  LYS A 159      61.721  46.521  59.681  1.00  0.00            
ATOM   2441  HG1 LYS A 159      61.461  45.631  59.111  1.00  0.00            
ATOM   2442  HG2 LYS A 159      61.841  46.161  60.701  1.00  0.00            
ATOM   2443  CD  LYS A 159      63.071  47.071  59.221  1.00  0.00            
ATOM   2444  HD1 LYS A 159      63.061  47.281  58.151  1.00  0.00            
ATOM   2445  HD2 LYS A 159      63.871  46.351  59.361  1.00  0.00            
ATOM   2446  CE  LYS A 159      63.521  48.311  59.991  1.00  0.00            
ATOM   2447  HE1 LYS A 159      64.601  48.241  59.951  1.00  0.00            
ATOM   2448  HE2 LYS A 159      63.161  48.311  61.021  1.00  0.00            
ATOM   2449  NZ  LYS A 159      63.051  49.531  59.301  1.00  0.00            
ATOM   2450  HZ1 LYS A 159      63.331  50.371  59.781  1.00  0.00            
ATOM   2451  HZ2 LYS A 159      63.461  49.571  58.381  1.00  0.00            
ATOM   2452  HZ3 LYS A 159      62.051  49.641  59.281  1.00  0.00            
ATOM   2453  C   LYS A 159      58.161  47.991  60.071  1.00  0.00            
ATOM   2454  O   LYS A 159      57.661  48.161  61.181  1.00  0.00            
ATOM   2455  N   GLU A 160      57.771  48.651  58.981  1.00  0.00            
ATOM   2456  H   GLU A 160      58.211  48.431  58.101  1.00  0.00            
ATOM   2457  CA  GLU A 160      56.851  49.771  59.061  1.00  0.00            
ATOM   2458  HA  GLU A 160      56.551  49.881  60.101  1.00  0.00            
ATOM   2459  CB  GLU A 160      57.541  51.091  58.731  1.00  0.00            
ATOM   2460  HB1 GLU A 160      56.791  51.861  58.571  1.00  0.00            
ATOM   2461  HB2 GLU A 160      58.071  51.011  57.781  1.00  0.00            
ATOM   2462  CG  GLU A 160      58.451  51.591  59.851  1.00  0.00            
ATOM   2463  HG1 GLU A 160      58.251  51.051  60.781  1.00  0.00            
ATOM   2464  HG2 GLU A 160      58.101  52.621  59.951  1.00  0.00            
ATOM   2465  CD  GLU A 160      59.951  51.581  59.611  1.00  0.00            
ATOM   2466  OE1 GLU A 160      60.571  50.671  59.021  1.00  0.00            
ATOM   2467  OE2 GLU A 160      60.651  52.471  60.141  1.00  0.00            
ATOM   2468  C   GLU A 160      55.651  49.561  58.151  1.00  0.00            
ATOM   2469  O   GLU A 160      55.781  49.231  56.971  1.00  0.00            
ATOM   2470  N   LEU A 161      54.451  49.701  58.731  1.00  0.00            
ATOM   2471  H   LEU A 161      54.451  49.941  59.711  1.00  0.00            
ATOM   2472  CA  LEU A 161      53.181  49.691  58.041  1.00  0.00            
ATOM   2473  HA  LEU A 161      53.351  49.661  56.961  1.00  0.00            
ATOM   2474  CB  LEU A 161      52.351  48.441  58.321  1.00  0.00            
ATOM   2475  HB1 LEU A 161      52.231  48.371  59.401  1.00  0.00            
ATOM   2476  HB2 LEU A 161      52.961  47.581  58.031  1.00  0.00            
ATOM   2477  CG  LEU A 161      51.031  48.301  57.581  1.00  0.00            
ATOM   2478  HG  LEU A 161      50.351  49.141  57.721  1.00  0.00            
ATOM   2479  CD1 LEU A 161      51.291  48.161  56.081  1.00  0.00            
ATOM   2480 1HD1 LEU A 161      50.371  47.791  55.621  1.00  0.00            
ATOM   2481 2HD1 LEU A 161      51.521  49.141  55.671  1.00  0.00            
ATOM   2482 3HD1 LEU A 161      52.071  47.431  55.871  1.00  0.00            
ATOM   2483  CD2 LEU A 161      50.231  47.071  58.011  1.00  0.00            
ATOM   2484 1HD2 LEU A 161      49.221  47.071  57.611  1.00  0.00            
ATOM   2485 2HD2 LEU A 161      50.811  46.211  57.671  1.00  0.00            
ATOM   2486 3HD2 LEU A 161      50.181  46.951  59.091  1.00  0.00            
ATOM   2487  C   LEU A 161      52.451  50.991  58.351  1.00  0.00            
ATOM   2488  O   LEU A 161      52.451  51.491  59.471  1.00  0.00            
ATOM   2489  N   ASP A 162      51.771  51.551  57.341  1.00  0.00            
ATOM   2490  H   ASP A 162      51.921  51.101  56.451  1.00  0.00            
ATOM   2491  CA  ASP A 162      50.891  52.691  57.491  1.00  0.00            
ATOM   2492  HA  ASP A 162      50.411  52.671  58.471  1.00  0.00            
ATOM   2493  CB  ASP A 162      51.591  54.031  57.291  1.00  0.00            
ATOM   2494  HB1 ASP A 162      51.721  54.171  56.221  1.00  0.00            
ATOM   2495  HB2 ASP A 162      52.571  53.991  57.771  1.00  0.00            
ATOM   2496  CG  ASP A 162      50.851  55.241  57.841  1.00  0.00            
ATOM   2497  OD1 ASP A 162      49.641  55.131  58.131  1.00  0.00            
ATOM   2498  OD2 ASP A 162      51.491  56.301  58.021  1.00  0.00            
ATOM   2499  C   ASP A 162      49.761  52.581  56.471  1.00  0.00            
ATOM   2500  O   ASP A 162      49.931  52.291  55.291  1.00  0.00            
ATOM   2501  N   LEU A 163      48.531  52.671  56.981  1.00  0.00            
ATOM   2502  H   LEU A 163      48.461  52.811  57.981  1.00  0.00            
ATOM   2503  CA  LEU A 163      47.291  52.551  56.241  1.00  0.00            
ATOM   2504  HA  LEU A 163      47.571  52.341  55.211  1.00  0.00            
ATOM   2505  CB  LEU A 163      46.441  51.421  56.821  1.00  0.00            
ATOM   2506  HB1 LEU A 163      45.521  51.391  56.241  1.00  0.00            
ATOM   2507  HB2 LEU A 163      46.191  51.681  57.851  1.00  0.00            
ATOM   2508  CG  LEU A 163      47.061  50.021  56.861  1.00  0.00            
ATOM   2509  HG  LEU A 163      47.951  50.041  57.481  1.00  0.00            
ATOM   2510  CD1 LEU A 163      46.031  49.081  57.481  1.00  0.00            
ATOM   2511 1HD1 LEU A 163      46.531  48.121  57.571  1.00  0.00            
ATOM   2512 2HD1 LEU A 163      45.781  49.371  58.501  1.00  0.00            
ATOM   2513 3HD1 LEU A 163      45.171  49.041  56.821  1.00  0.00            
ATOM   2514  CD2 LEU A 163      47.491  49.471  55.501  1.00  0.00            
ATOM   2515 1HD2 LEU A 163      47.771  48.431  55.671  1.00  0.00            
ATOM   2516 2HD2 LEU A 163      46.661  49.501  54.801  1.00  0.00            
ATOM   2517 3HD2 LEU A 163      48.391  49.971  55.141  1.00  0.00            
ATOM   2518  C   LEU A 163      46.491  53.841  56.361  1.00  0.00            
ATOM   2519  O   LEU A 163      45.451  53.981  55.721  1.00  0.00            
ATOM   2520  N   ARG A 164      46.991  54.871  57.041  1.00  0.00            
ATOM   2521  H   ARG A 164      47.941  54.781  57.371  1.00  0.00            
ATOM   2522  CA  ARG A 164      46.241  56.061  57.381  1.00  0.00            
ATOM   2523  HA  ARG A 164      45.351  55.811  57.951  1.00  0.00            
ATOM   2524  CB  ARG A 164      47.051  57.011  58.271  1.00  0.00            
ATOM   2525  HB1 ARG A 164      47.661  56.451  58.971  1.00  0.00            
ATOM   2526  HB2 ARG A 164      46.381  57.711  58.771  1.00  0.00            
ATOM   2527  CG  ARG A 164      48.071  57.851  57.511  1.00  0.00            
ATOM   2528  HG1 ARG A 164      47.601  58.551  56.831  1.00  0.00            
ATOM   2529  HG2 ARG A 164      48.691  57.181  56.911  1.00  0.00            
ATOM   2530  CD  ARG A 164      48.921  58.721  58.431  1.00  0.00            
ATOM   2531  HD1 ARG A 164      49.751  58.111  58.781  1.00  0.00            
ATOM   2532  HD2 ARG A 164      48.281  59.091  59.241  1.00  0.00            
ATOM   2533  NE  ARG A 164      49.401  59.871  57.671  1.00  0.00            
ATOM   2534  HE  ARG A 164      48.791  60.681  57.591  1.00  0.00            
ATOM   2535  CZ  ARG A 164      50.361  59.891  56.741  1.00  0.00            
ATOM   2536  NH1 ARG A 164      51.221  58.871  56.581  1.00  0.00            
ATOM   2537 1HH1 ARG A 164      51.161  58.041  57.141  1.00  0.00            
ATOM   2538 2HH1 ARG A 164      51.961  59.011  55.901  1.00  0.00            
ATOM   2539  NH2 ARG A 164      50.481  60.901  55.861  1.00  0.00            
ATOM   2540 1HH2 ARG A 164      49.761  61.601  55.871  1.00  0.00            
ATOM   2541 2HH2 ARG A 164      51.051  60.681  55.051  1.00  0.00            
ATOM   2542  C   ARG A 164      45.701  56.891  56.221  1.00  0.00            
ATOM   2543  O   ARG A 164      46.101  56.671  55.081  1.00  0.00            
ATOM   2544  N   GLU A 165      44.761  57.811  56.471  1.00  0.00            
ATOM   2545  H   GLU A 165      44.361  57.881  57.391  1.00  0.00            
ATOM   2546  CA  GLU A 165      44.141  58.631  55.451  1.00  0.00            
ATOM   2547  HA  GLU A 165      43.371  59.291  55.851  1.00  0.00            
ATOM   2548  CB  GLU A 165      45.131  59.641  54.891  1.00  0.00            
ATOM   2549  HB1 GLU A 165      44.621  60.221  54.111  1.00  0.00            
ATOM   2550  HB2 GLU A 165      46.011  59.101  54.541  1.00  0.00            
ATOM   2551  CG  GLU A 165      45.651  60.701  55.861  1.00  0.00            
ATOM   2552  HG1 GLU A 165      45.861  60.161  56.791  1.00  0.00            
ATOM   2553  HG2 GLU A 165      44.871  61.461  55.961  1.00  0.00            
ATOM   2554  CD  GLU A 165      47.011  61.221  55.421  1.00  0.00            
ATOM   2555  OE1 GLU A 165      47.311  61.301  54.211  1.00  0.00            
ATOM   2556  OE2 GLU A 165      47.751  61.811  56.241  1.00  0.00            
ATOM   2557  C   GLU A 165      43.411  57.891  54.341  1.00  0.00            
ATOM   2558  O   GLU A 165      42.671  58.561  53.621  1.00  0.00            
ATOM   2559  N   SER A 166      43.521  56.571  54.191  1.00  0.00            
ATOM   2560  H   SER A 166      44.111  56.081  54.851  1.00  0.00            
ATOM   2561  CA  SER A 166      43.191  55.801  53.011  1.00  0.00            
ATOM   2562  HA  SER A 166      43.031  56.581  52.261  1.00  0.00            
ATOM   2563  CB  SER A 166      44.311  54.821  52.691  1.00  0.00            
ATOM   2564  HB1 SER A 166      44.121  54.501  51.661  1.00  0.00            
ATOM   2565  HB2 SER A 166      44.281  53.991  53.401  1.00  0.00            
ATOM   2566  OG  SER A 166      45.581  55.421  52.691  1.00  0.00            
ATOM   2567  HG  SER A 166      45.781  55.571  53.621  1.00  0.00            
ATOM   2568  C   SER A 166      41.881  55.031  53.101  1.00  0.00            
ATOM   2569  O   SER A 166      41.391  54.731  54.181  1.00  0.00            
ATOM   2570  N   ASP A 167      41.261  54.841  51.931  1.00  0.00            
ATOM   2571  H   ASP A 167      41.721  55.111  51.071  1.00  0.00            
ATOM   2572  CA  ASP A 167      40.251  53.831  51.741  1.00  0.00            
ATOM   2573  HA  ASP A 167      39.521  53.891  52.551  1.00  0.00            
ATOM   2574  CB  ASP A 167      39.521  54.111  50.421  1.00  0.00            
ATOM   2575  HB1 ASP A 167      40.311  54.361  49.711  1.00  0.00            
ATOM   2576  HB2 ASP A 167      38.831  54.941  50.541  1.00  0.00            
ATOM   2577  CG  ASP A 167      38.731  52.901  49.951  1.00  0.00            
ATOM   2578  OD1 ASP A 167      38.051  52.311  50.811  1.00  0.00            
ATOM   2579  OD2 ASP A 167      38.761  52.561  48.741  1.00  0.00            
ATOM   2580  C   ASP A 167      40.871  52.441  51.791  1.00  0.00            
ATOM   2581  O   ASP A 167      41.671  52.091  50.931  1.00  0.00            
ATOM   2582  N   VAL A 168      40.411  51.681  52.791  1.00  0.00            
ATOM   2583  H   VAL A 168      39.721  52.061  53.421  1.00  0.00            
ATOM   2584  CA  VAL A 168      40.771  50.301  53.041  1.00  0.00            
ATOM   2585  HA  VAL A 168      41.051  49.801  52.111  1.00  0.00            
ATOM   2586  CB  VAL A 168      41.891  50.221  54.081  1.00  0.00            
ATOM   2587  HB  VAL A 168      41.471  50.461  55.051  1.00  0.00            
ATOM   2588  CG1 VAL A 168      42.531  48.841  54.231  1.00  0.00            
ATOM   2589 1HG1 VAL A 168      43.391  48.861  54.901  1.00  0.00            
ATOM   2590 2HG1 VAL A 168      41.751  48.161  54.581  1.00  0.00            
ATOM   2591 3HG1 VAL A 168      42.861  48.501  53.251  1.00  0.00            
ATOM   2592  CG2 VAL A 168      43.021  51.211  53.831  1.00  0.00            
ATOM   2593 1HG2 VAL A 168      43.851  50.981  54.511  1.00  0.00            
ATOM   2594 2HG2 VAL A 168      43.331  51.341  52.791  1.00  0.00            
ATOM   2595 3HG2 VAL A 168      42.621  52.191  54.111  1.00  0.00            
ATOM   2596  C   VAL A 168      39.491  49.661  53.571  1.00  0.00            
ATOM   2597  O   VAL A 168      38.901  50.221  54.481  1.00  0.00            
ATOM   2598  N   ASP A 169      39.031  48.511  53.061  1.00  0.00            
ATOM   2599  H   ASP A 169      39.391  48.181  52.171  1.00  0.00            
ATOM   2600  CA  ASP A 169      37.801  47.911  53.521  1.00  0.00            
ATOM   2601  HA  ASP A 169      37.141  48.681  53.931  1.00  0.00            
ATOM   2602  CB  ASP A 169      36.971  47.211  52.441  1.00  0.00            
ATOM   2603  HB1 ASP A 169      35.951  47.151  52.801  1.00  0.00            
ATOM   2604  HB2 ASP A 169      37.301  46.191  52.271  1.00  0.00            
ATOM   2605  CG  ASP A 169      37.001  47.951  51.111  1.00  0.00            
ATOM   2606  OD1 ASP A 169      36.181  48.871  50.871  1.00  0.00            
ATOM   2607  OD2 ASP A 169      37.951  47.681  50.351  1.00  0.00            
ATOM   2608  C   ASP A 169      38.091  47.021  54.711  1.00  0.00            
ATOM   2609  O   ASP A 169      38.621  45.921  54.571  1.00  0.00            
ATOM   2610  N   ASP A 170      37.871  47.551  55.921  1.00  0.00            
ATOM   2611  H   ASP A 170      37.571  48.511  55.941  1.00  0.00            
ATOM   2612  CA  ASP A 170      38.161  46.931  57.201  1.00  0.00            
ATOM   2613  HA  ASP A 170      39.011  46.251  57.171  1.00  0.00            
ATOM   2614  CB  ASP A 170      38.581  48.001  58.201  1.00  0.00            
ATOM   2615  HB1 ASP A 170      37.751  48.681  58.421  1.00  0.00            
ATOM   2616  HB2 ASP A 170      39.401  48.571  57.761  1.00  0.00            
ATOM   2617  CG  ASP A 170      39.091  47.441  59.521  1.00  0.00            
ATOM   2618  OD1 ASP A 170      40.061  46.661  59.471  1.00  0.00            
ATOM   2619  OD2 ASP A 170      38.681  47.941  60.591  1.00  0.00            
ATOM   2620  C   ASP A 170      37.031  46.051  57.721  1.00  0.00            
ATOM   2621  O   ASP A 170      36.541  46.201  58.841  1.00  0.00            
ATOM   2622  N   VAL A 171      36.551  45.131  56.881  1.00  0.00            
ATOM   2623  H   VAL A 171      37.001  45.151  55.981  1.00  0.00            
ATOM   2624  CA  VAL A 171      35.441  44.221  57.081  1.00  0.00            
ATOM   2625  HA  VAL A 171      34.591  44.831  57.401  1.00  0.00            
ATOM   2626  CB  VAL A 171      35.101  43.531  55.761  1.00  0.00            
ATOM   2627  HB  VAL A 171      36.001  42.951  55.531  1.00  0.00            
ATOM   2628  CG1 VAL A 171      33.881  42.621  55.871  1.00  0.00            
ATOM   2629 1HG1 VAL A 171      33.681  42.121  54.921  1.00  0.00            
ATOM   2630 2HG1 VAL A 171      34.021  41.811  56.591  1.00  0.00            
ATOM   2631 3HG1 VAL A 171      33.001  43.221  56.101  1.00  0.00            
ATOM   2632  CG2 VAL A 171      34.901  44.501  54.611  1.00  0.00            
ATOM   2633 1HG2 VAL A 171      34.361  44.071  53.761  1.00  0.00            
ATOM   2634 2HG2 VAL A 171      34.271  45.331  54.921  1.00  0.00            
ATOM   2635 3HG2 VAL A 171      35.871  44.821  54.231  1.00  0.00            
ATOM   2636  C   VAL A 171      35.671  43.261  58.241  1.00  0.00            
ATOM   2637  O   VAL A 171      34.711  42.791  58.831  1.00  0.00            
ATOM   2638  N   SER A 172      36.941  43.081  58.631  1.00  0.00            
ATOM   2639  H   SER A 172      37.661  43.381  58.001  1.00  0.00            
ATOM   2640  CA  SER A 172      37.311  42.911  60.021  1.00  0.00            
ATOM   2641  HA  SER A 172      36.791  43.681  60.591  1.00  0.00            
ATOM   2642  CB  SER A 172      36.881  41.561  60.581  1.00  0.00            
ATOM   2643  HB1 SER A 172      37.511  40.781  60.141  1.00  0.00            
ATOM   2644  HB2 SER A 172      35.831  41.311  60.441  1.00  0.00            
ATOM   2645  OG  SER A 172      37.231  41.551  61.951  1.00  0.00            
ATOM   2646  HG  SER A 172      36.601  42.121  62.391  1.00  0.00            
ATOM   2647  C   SER A 172      38.821  43.041  60.141  1.00  0.00            
ATOM   2648  O   SER A 172      39.581  42.431  59.401  1.00  0.00            
ATOM   2649  N   GLY A 173      39.211  43.691  61.241  1.00  0.00            
ATOM   2650  H   GLY A 173      38.521  44.171  61.801  1.00  0.00            
ATOM   2651  CA  GLY A 173      40.541  43.811  61.801  1.00  0.00            
ATOM   2652  HA1 GLY A 173      40.501  44.471  62.671  1.00  0.00            
ATOM   2653  HA2 GLY A 173      41.151  44.201  60.991  1.00  0.00            
ATOM   2654  C   GLY A 173      41.081  42.451  62.221  1.00  0.00            
ATOM   2655  O   GLY A 173      42.231  42.351  62.641  1.00  0.00            
ATOM   2656  N   HID A 174      40.401  41.331  61.961  1.00  0.00            
ATOM   2657  H   HID A 174      39.431  41.451  61.721  1.00  0.00            
ATOM   2658  CA  HID A 174      40.931  39.981  62.011  1.00  0.00            
ATOM   2659  HA  HID A 174      41.281  39.781  63.021  1.00  0.00            
ATOM   2660  CB  HID A 174      39.781  39.031  61.681  1.00  0.00            
ATOM   2661  HB1 HID A 174      39.421  39.091  60.651  1.00  0.00            
ATOM   2662  HB2 HID A 174      38.971  39.311  62.351  1.00  0.00            
ATOM   2663  CG  HID A 174      40.111  37.591  61.961  1.00  0.00            
ATOM   2664  ND1 HID A 174      40.061  36.971  63.191  1.00  0.00            
ATOM   2665  HD1 HID A 174      39.611  37.451  63.961  1.00  0.00            
ATOM   2666  CE1 HID A 174      40.461  35.691  63.051  1.00  0.00            
ATOM   2667  HE1 HID A 174      40.381  34.931  63.821  1.00  0.00            
ATOM   2668  NE2 HID A 174      40.891  35.531  61.801  1.00  0.00            
ATOM   2669  CD2 HID A 174      40.731  36.721  61.091  1.00  0.00            
ATOM   2670  HD2 HID A 174      41.121  36.981  60.121  1.00  0.00            
ATOM   2671  C   HID A 174      42.071  39.721  61.041  1.00  0.00            
ATOM   2672  O   HID A 174      42.811  38.771  61.241  1.00  0.00            
ATOM   2673  N   TRP A 175      42.311  40.561  60.031  1.00  0.00            
ATOM   2674  H   TRP A 175      41.661  41.271  59.731  1.00  0.00            
ATOM   2675  CA  TRP A 175      43.491  40.451  59.191  1.00  0.00            
ATOM   2676  HA  TRP A 175      43.491  39.491  58.691  1.00  0.00            
ATOM   2677  CB  TRP A 175      43.521  41.581  58.161  1.00  0.00            
ATOM   2678  HB1 TRP A 175      42.561  41.521  57.641  1.00  0.00            
ATOM   2679  HB2 TRP A 175      44.311  41.301  57.471  1.00  0.00            
ATOM   2680  CG  TRP A 175      43.751  42.981  58.621  1.00  0.00            
ATOM   2681  CD1 TRP A 175      42.771  43.851  58.961  1.00  0.00            
ATOM   2682  HD1 TRP A 175      41.711  43.631  58.891  1.00  0.00            
ATOM   2683  NE1 TRP A 175      43.271  45.081  59.321  1.00  0.00            
ATOM   2684  HE1 TRP A 175      42.651  45.831  59.591  1.00  0.00            
ATOM   2685  CE2 TRP A 175      44.651  45.011  59.401  1.00  0.00            
ATOM   2686  CZ2 TRP A 175      45.591  45.931  59.881  1.00  0.00            
ATOM   2687  HZ2 TRP A 175      45.291  46.881  60.301  1.00  0.00            
ATOM   2688  CH2 TRP A 175      46.941  45.571  59.831  1.00  0.00            
ATOM   2689  HH2 TRP A 175      47.721  46.181  60.251  1.00  0.00            
ATOM   2690  CZ3 TRP A 175      47.301  44.321  59.301  1.00  0.00            
ATOM   2691  HZ3 TRP A 175      48.331  43.981  59.311  1.00  0.00            
ATOM   2692  CE3 TRP A 175      46.351  43.411  58.841  1.00  0.00            
ATOM   2693  HE3 TRP A 175      46.651  42.451  58.451  1.00  0.00            
ATOM   2694  CD2 TRP A 175      44.981  43.731  58.881  1.00  0.00            
ATOM   2695  C   TRP A 175      44.771  40.501  60.021  1.00  0.00            
ATOM   2696  O   TRP A 175      45.791  39.981  59.581  1.00  0.00            
ATOM   2697  N   LEU A 176      44.711  41.071  61.231  1.00  0.00            
ATOM   2698  H   LEU A 176      43.891  41.601  61.481  1.00  0.00            
ATOM   2699  CA  LEU A 176      45.891  41.041  62.081  1.00  0.00            
ATOM   2700  HA  LEU A 176      46.761  41.241  61.461  1.00  0.00            
ATOM   2701  CB  LEU A 176      45.791  42.171  63.101  1.00  0.00            
ATOM   2702  HB1 LEU A 176      45.111  41.891  63.911  1.00  0.00            
ATOM   2703  HB2 LEU A 176      45.351  43.001  62.541  1.00  0.00            
ATOM   2704  CG  LEU A 176      47.131  42.541  63.721  1.00  0.00            
ATOM   2705  HG  LEU A 176      47.701  41.651  64.001  1.00  0.00            
ATOM   2706  CD1 LEU A 176      47.951  43.421  62.781  1.00  0.00            
ATOM   2707 1HD1 LEU A 176      48.911  43.591  63.271  1.00  0.00            
ATOM   2708 2HD1 LEU A 176      48.151  42.901  61.851  1.00  0.00            
ATOM   2709 3HD1 LEU A 176      47.461  44.371  62.551  1.00  0.00            
ATOM   2710  CD2 LEU A 176      46.921  43.331  65.011  1.00  0.00            
ATOM   2711 1HD2 LEU A 176      47.891  43.331  65.521  1.00  0.00            
ATOM   2712 2HD2 LEU A 176      46.651  44.351  64.751  1.00  0.00            
ATOM   2713 3HD2 LEU A 176      46.091  42.931  65.591  1.00  0.00            
ATOM   2714  C   LEU A 176      46.101  39.711  62.791  1.00  0.00            
ATOM   2715  O   LEU A 176      47.241  39.401  63.101  1.00  0.00            
ATOM   2716  N   SER A 177      45.091  38.871  63.031  1.00  0.00            
ATOM   2717  H   SER A 177      44.171  39.031  62.651  1.00  0.00            
ATOM   2718  CA  SER A 177      45.261  37.581  63.671  1.00  0.00            
ATOM   2719  HA  SER A 177      45.581  37.751  64.701  1.00  0.00            
ATOM   2720  CB  SER A 177      43.961  36.781  63.651  1.00  0.00            
ATOM   2721  HB1 SER A 177      44.101  35.931  64.321  1.00  0.00            
ATOM   2722  HB2 SER A 177      43.731  36.331  62.691  1.00  0.00            
ATOM   2723  OG  SER A 177      42.821  37.511  64.031  1.00  0.00            
ATOM   2724  HG  SER A 177      42.201  37.501  63.301  1.00  0.00            
ATOM   2725  C   SER A 177      46.281  36.661  63.011  1.00  0.00            
ATOM   2726  O   SER A 177      46.791  35.751  63.661  1.00  0.00            
ATOM   2727  N   HID A 178      46.571  36.811  61.721  1.00  0.00            
ATOM   2728  H   HID A 178      46.091  37.571  61.261  1.00  0.00            
ATOM   2729  CA  HID A 178      47.381  35.901  60.931  1.00  0.00            
ATOM   2730  HA  HID A 178      47.061  34.891  61.171  1.00  0.00            
ATOM   2731  CB  HID A 178      47.151  36.181  59.451  1.00  0.00            
ATOM   2732  HB1 HID A 178      47.601  35.311  58.971  1.00  0.00            
ATOM   2733  HB2 HID A 178      47.601  37.111  59.111  1.00  0.00            
ATOM   2734  CG  HID A 178      45.711  36.141  59.021  1.00  0.00            
ATOM   2735  ND1 HID A 178      45.171  35.151  58.211  1.00  0.00            
ATOM   2736  HD1 HID A 178      45.621  34.321  57.851  1.00  0.00            
ATOM   2737  CE1 HID A 178      43.881  35.461  57.971  1.00  0.00            
ATOM   2738  HE1 HID A 178      43.211  34.901  57.331  1.00  0.00            
ATOM   2739  NE2 HID A 178      43.571  36.621  58.561  1.00  0.00            
ATOM   2740  CD2 HID A 178      44.731  37.091  59.191  1.00  0.00            
ATOM   2741  HD2 HID A 178      44.821  37.971  59.801  1.00  0.00            
ATOM   2742  C   HID A 178      48.881  36.021  61.181  1.00  0.00            
ATOM   2743  O   HID A 178      49.671  35.241  60.641  1.00  0.00            
ATOM   2744  N   PHE A 179      49.311  36.911  62.071  1.00  0.00            
ATOM   2745  H   PHE A 179      48.591  37.491  62.481  1.00  0.00            
ATOM   2746  CA  PHE A 179      50.671  37.381  62.231  1.00  0.00            
ATOM   2747  HA  PHE A 179      51.061  37.451  61.211  1.00  0.00            
ATOM   2748  CB  PHE A 179      50.691  38.771  62.851  1.00  0.00            
ATOM   2749  HB1 PHE A 179      51.271  38.791  63.771  1.00  0.00            
ATOM   2750  HB2 PHE A 179      49.681  39.061  63.161  1.00  0.00            
ATOM   2751  CG  PHE A 179      51.241  39.841  61.951  1.00  0.00            
ATOM   2752  CD1 PHE A 179      50.481  40.951  61.541  1.00  0.00            
ATOM   2753  HD1 PHE A 179      49.421  40.991  61.751  1.00  0.00            
ATOM   2754  CE1 PHE A 179      50.961  42.021  60.771  1.00  0.00            
ATOM   2755  HE1 PHE A 179      50.381  42.891  60.511  1.00  0.00            
ATOM   2756  CZ  PHE A 179      52.311  41.931  60.401  1.00  0.00            
ATOM   2757  HZ  PHE A 179      52.791  42.741  59.861  1.00  0.00            
ATOM   2758  CE2 PHE A 179      53.101  40.851  60.801  1.00  0.00            
ATOM   2759  HE2 PHE A 179      54.141  40.811  60.501  1.00  0.00            
ATOM   2760  CD2 PHE A 179      52.581  39.791  61.561  1.00  0.00            
ATOM   2761  HD2 PHE A 179      53.271  39.061  61.961  1.00  0.00            
ATOM   2762  C   PHE A 179      51.441  36.291  62.971  1.00  0.00            
ATOM   2763  O   PHE A 179      51.171  36.041  64.141  1.00  0.00            
ATOM   2764  N   PRO A 180      52.531  35.771  62.411  1.00  0.00            
ATOM   2765  CD  PRO A 180      53.051  36.001  61.081  1.00  0.00            
ATOM   2766  HD1 PRO A 180      53.101  37.061  60.841  1.00  0.00            
ATOM   2767  HD2 PRO A 180      52.371  35.571  60.341  1.00  0.00            
ATOM   2768  CG  PRO A 180      54.351  35.221  60.931  1.00  0.00            
ATOM   2769  HG1 PRO A 180      55.201  35.891  61.071  1.00  0.00            
ATOM   2770  HG2 PRO A 180      54.491  34.751  59.961  1.00  0.00            
ATOM   2771  CB  PRO A 180      54.291  34.151  62.011  1.00  0.00            
ATOM   2772  HB1 PRO A 180      55.261  33.861  62.421  1.00  0.00            
ATOM   2773  HB2 PRO A 180      53.901  33.231  61.571  1.00  0.00            
ATOM   2774  CA  PRO A 180      53.351  34.761  63.051  1.00  0.00            
ATOM   2775  HA  PRO A 180      52.641  33.991  63.351  1.00  0.00            
ATOM   2776  C   PRO A 180      54.151  35.251  64.251  1.00  0.00            
ATOM   2777  O   PRO A 180      54.851  36.251  64.151  1.00  0.00            
ATOM   2778  N   ASP A 181      54.211  34.471  65.341  1.00  0.00            
ATOM   2779  H   ASP A 181      53.641  33.631  65.371  1.00  0.00            
ATOM   2780  CA  ASP A 181      55.131  34.651  66.441  1.00  0.00            
ATOM   2781  HA  ASP A 181      54.981  35.651  66.851  1.00  0.00            
ATOM   2782  CB  ASP A 181      54.701  33.761  67.611  1.00  0.00            
ATOM   2783  HB1 ASP A 181      55.481  33.701  68.361  1.00  0.00            
ATOM   2784  HB2 ASP A 181      54.591  32.751  67.221  1.00  0.00            
ATOM   2785  CG  ASP A 181      53.441  34.261  68.301  1.00  0.00            
ATOM   2786  OD1 ASP A 181      53.441  35.411  68.801  1.00  0.00            
ATOM   2787  OD2 ASP A 181      52.391  33.581  68.201  1.00  0.00            
ATOM   2788  C   ASP A 181      56.601  34.551  66.091  1.00  0.00            
ATOM   2789  O   ASP A 181      57.391  35.071  66.881  1.00  0.00            
ATOM   2790  N   THR A 182      56.951  33.991  64.931  1.00  0.00            
ATOM   2791  H   THR A 182      56.341  33.341  64.441  1.00  0.00            
ATOM   2792  CA  THR A 182      58.301  34.091  64.421  1.00  0.00            
ATOM   2793  HA  THR A 182      59.031  33.831  65.191  1.00  0.00            
ATOM   2794  CB  THR A 182      58.571  33.061  63.331  1.00  0.00            
ATOM   2795  HB  THR A 182      59.411  33.351  62.691  1.00  0.00            
ATOM   2796  CG2 THR A 182      59.071  31.741  63.921  1.00  0.00            
ATOM   2797 1HG2 THR A 182      59.251  30.981  63.151  1.00  0.00            
ATOM   2798 2HG2 THR A 182      59.971  31.851  64.521  1.00  0.00            
ATOM   2799 3HG2 THR A 182      58.291  31.351  64.571  1.00  0.00            
ATOM   2800  OG1 THR A 182      57.471  32.731  62.521  1.00  0.00            
ATOM   2801  HG1 THR A 182      56.781  32.401  63.101  1.00  0.00            
ATOM   2802  C   THR A 182      58.611  35.491  63.911  1.00  0.00            
ATOM   2803  O   THR A 182      59.771  35.831  63.721  1.00  0.00            
ATOM   2804  N   TYR A 183      57.631  36.381  63.701  1.00  0.00            
ATOM   2805  H   TYR A 183      56.671  36.121  63.851  1.00  0.00            
ATOM   2806  CA  TYR A 183      57.851  37.731  63.221  1.00  0.00            
ATOM   2807  HA  TYR A 183      58.721  37.711  62.561  1.00  0.00            
ATOM   2808  CB  TYR A 183      56.681  38.171  62.351  1.00  0.00            
ATOM   2809  HB1 TYR A 183      55.701  37.861  62.711  1.00  0.00            
ATOM   2810  HB2 TYR A 183      56.811  37.711  61.371  1.00  0.00            
ATOM   2811  CG  TYR A 183      56.621  39.671  62.151  1.00  0.00            
ATOM   2812  CD1 TYR A 183      57.521  40.341  61.321  1.00  0.00            
ATOM   2813  HD1 TYR A 183      58.371  39.831  60.881  1.00  0.00            
ATOM   2814  CE1 TYR A 183      57.391  41.711  61.051  1.00  0.00            
ATOM   2815  HE1 TYR A 183      58.101  42.201  60.411  1.00  0.00            
ATOM   2816  CZ  TYR A 183      56.341  42.441  61.651  1.00  0.00            
ATOM   2817  OH  TYR A 183      56.161  43.781  61.501  1.00  0.00            
ATOM   2818  HH  TYR A 183      55.371  44.141  61.901  1.00  0.00            
ATOM   2819  CE2 TYR A 183      55.461  41.791  62.541  1.00  0.00            
ATOM   2820  HE2 TYR A 183      54.721  42.351  63.081  1.00  0.00            
ATOM   2821  CD2 TYR A 183      55.591  40.411  62.751  1.00  0.00            
ATOM   2822  HD2 TYR A 183      54.941  39.931  63.461  1.00  0.00            
ATOM   2823  C   TYR A 183      58.031  38.661  64.421  1.00  0.00            
ATOM   2824  O   TYR A 183      57.131  38.711  65.261  1.00  0.00            
ATOM   2825  N   THR A 184      59.131  39.401  64.531  1.00  0.00            
ATOM   2826  H   THR A 184      59.871  39.271  63.861  1.00  0.00            
ATOM   2827  CA  THR A 184      59.481  40.171  65.711  1.00  0.00            
ATOM   2828  HA  THR A 184      58.621  40.201  66.381  1.00  0.00            
ATOM   2829  CB  THR A 184      60.541  39.461  66.561  1.00  0.00            
ATOM   2830  HB  THR A 184      60.811  40.021  67.451  1.00  0.00            
ATOM   2831  CG2 THR A 184      60.031  38.091  66.991  1.00  0.00            
ATOM   2832 1HG2 THR A 184      60.711  37.771  67.771  1.00  0.00            
ATOM   2833 2HG2 THR A 184      59.011  38.091  67.371  1.00  0.00            
ATOM   2834 3HG2 THR A 184      60.091  37.341  66.201  1.00  0.00            
ATOM   2835  OG1 THR A 184      61.731  39.221  65.841  1.00  0.00            
ATOM   2836  HG1 THR A 184      62.231  38.651  66.421  1.00  0.00            
ATOM   2837  C   THR A 184      59.951  41.581  65.371  1.00  0.00            
ATOM   2838  O   THR A 184      60.291  42.261  66.341  1.00  0.00            
ATOM   2839  N   SER A 185      60.051  41.951  64.091  1.00  0.00            
ATOM   2840  H   SER A 185      59.751  41.271  63.411  1.00  0.00            
ATOM   2841  CA  SER A 185      60.841  43.061  63.601  1.00  0.00            
ATOM   2842  HA  SER A 185      61.621  43.261  64.341  1.00  0.00            
ATOM   2843  CB  SER A 185      61.431  42.611  62.271  1.00  0.00            
ATOM   2844  HB1 SER A 185      62.081  41.761  62.501  1.00  0.00            
ATOM   2845  HB2 SER A 185      62.111  43.351  61.851  1.00  0.00            
ATOM   2846  OG  SER A 185      60.551  42.081  61.311  1.00  0.00            
ATOM   2847  HG  SER A 185      60.231  42.841  60.831  1.00  0.00            
ATOM   2848  C   SER A 185      60.111  44.391  63.421  1.00  0.00            
ATOM   2849  O   SER A 185      60.671  45.311  62.821  1.00  0.00            
ATOM   2850  N   LEU A 186      58.891  44.451  63.951  1.00  0.00            
ATOM   2851  H   LEU A 186      58.571  43.651  64.481  1.00  0.00            
ATOM   2852  CA  LEU A 186      57.921  45.521  63.811  1.00  0.00            
ATOM   2853  HA  LEU A 186      57.631  45.661  62.771  1.00  0.00            
ATOM   2854  CB  LEU A 186      56.671  45.111  64.571  1.00  0.00            
ATOM   2855  HB1 LEU A 186      57.031  44.891  65.581  1.00  0.00            
ATOM   2856  HB2 LEU A 186      56.231  44.241  64.081  1.00  0.00            
ATOM   2857  CG  LEU A 186      55.591  46.181  64.731  1.00  0.00            
ATOM   2858  HG  LEU A 186      55.981  47.011  65.321  1.00  0.00            
ATOM   2859  CD1 LEU A 186      55.051  46.741  63.421  1.00  0.00            
ATOM   2860 1HD1 LEU A 186      54.261  47.471  63.591  1.00  0.00            
ATOM   2861 2HD1 LEU A 186      55.861  47.181  62.841  1.00  0.00            
ATOM   2862 3HD1 LEU A 186      54.621  45.971  62.771  1.00  0.00            
ATOM   2863  CD2 LEU A 186      54.531  45.501  65.601  1.00  0.00            
ATOM   2864 1HD2 LEU A 186      53.641  46.131  65.641  1.00  0.00            
ATOM   2865 2HD2 LEU A 186      54.341  44.511  65.181  1.00  0.00            
ATOM   2866 3HD2 LEU A 186      54.991  45.401  66.581  1.00  0.00            
ATOM   2867  C   LEU A 186      58.481  46.791  64.451  1.00  0.00            
ATOM   2868  O   LEU A 186      58.751  46.751  65.651  1.00  0.00            
ATOM   2869  N   VAL A 187      58.561  47.861  63.661  1.00  0.00            
ATOM   2870  H   VAL A 187      58.391  47.681  62.681  1.00  0.00            
ATOM   2871  CA  VAL A 187      58.931  49.171  64.171  1.00  0.00            
ATOM   2872  HA  VAL A 187      59.401  49.081  65.151  1.00  0.00            
ATOM   2873  CB  VAL A 187      60.021  49.761  63.281  1.00  0.00            
ATOM   2874  HB  VAL A 187      59.601  49.921  62.281  1.00  0.00            
ATOM   2875  CG1 VAL A 187      60.441  51.111  63.841  1.00  0.00            
ATOM   2876 1HG1 VAL A 187      61.341  51.491  63.351  1.00  0.00            
ATOM   2877 2HG1 VAL A 187      59.691  51.891  63.701  1.00  0.00            
ATOM   2878 3HG1 VAL A 187      60.601  51.051  64.921  1.00  0.00            
ATOM   2879  CG2 VAL A 187      61.301  48.941  63.201  1.00  0.00            
ATOM   2880 1HG2 VAL A 187      62.111  49.421  62.641  1.00  0.00            
ATOM   2881 2HG2 VAL A 187      61.661  48.691  64.201  1.00  0.00            
ATOM   2882 3HG2 VAL A 187      61.131  47.961  62.751  1.00  0.00            
ATOM   2883  C   VAL A 187      57.711  50.071  64.251  1.00  0.00            
ATOM   2884  O   VAL A 187      57.591  50.851  65.201  1.00  0.00            
ATOM   2885  N   SER A 188      56.861  50.061  63.221  1.00  0.00            
ATOM   2886  H   SER A 188      56.961  49.371  62.501  1.00  0.00            
ATOM   2887  CA  SER A 188      55.701  50.931  63.141  1.00  0.00            
ATOM   2888  HA  SER A 188      55.441  51.241  64.151  1.00  0.00            
ATOM   2889  CB  SER A 188      55.941  52.231  62.381  1.00  0.00            
ATOM   2890  HB1 SER A 188      55.081  52.891  62.451  1.00  0.00            
ATOM   2891  HB2 SER A 188      56.081  51.981  61.331  1.00  0.00            
ATOM   2892  OG  SER A 188      57.091  52.921  62.841  1.00  0.00            
ATOM   2893  HG  SER A 188      57.341  53.511  62.121  1.00  0.00            
ATOM   2894  C   SER A 188      54.501  50.181  62.571  1.00  0.00            
ATOM   2895  O   SER A 188      54.551  49.571  61.511  1.00  0.00            
ATOM   2896  N   LEU A 189      53.411  50.331  63.331  1.00  0.00            
ATOM   2897  H   LEU A 189      53.421  50.891  64.171  1.00  0.00            
ATOM   2898  CA  LEU A 189      52.061  50.001  62.911  1.00  0.00            
ATOM   2899  HA  LEU A 189      52.131  49.731  61.861  1.00  0.00            
ATOM   2900  CB  LEU A 189      51.501  48.861  63.751  1.00  0.00            
ATOM   2901  HB1 LEU A 189      51.311  49.241  64.751  1.00  0.00            
ATOM   2902  HB2 LEU A 189      52.221  48.041  63.781  1.00  0.00            
ATOM   2903  CG  LEU A 189      50.171  48.281  63.291  1.00  0.00            
ATOM   2904  HG  LEU A 189      49.521  49.091  62.931  1.00  0.00            
ATOM   2905  CD1 LEU A 189      50.211  47.291  62.131  1.00  0.00            
ATOM   2906 1HD1 LEU A 189      49.221  47.021  61.771  1.00  0.00            
ATOM   2907 2HD1 LEU A 189      50.791  47.751  61.331  1.00  0.00            
ATOM   2908 3HD1 LEU A 189      50.631  46.341  62.471  1.00  0.00            
ATOM   2909  CD2 LEU A 189      49.261  47.711  64.361  1.00  0.00            
ATOM   2910 1HD2 LEU A 189      48.341  47.321  63.921  1.00  0.00            
ATOM   2911 2HD2 LEU A 189      49.731  46.901  64.911  1.00  0.00            
ATOM   2912 3HD2 LEU A 189      48.961  48.541  65.001  1.00  0.00            
ATOM   2913  C   LEU A 189      51.141  51.211  62.951  1.00  0.00            
ATOM   2914  O   LEU A 189      50.761  51.591  64.061  1.00  0.00            
ATOM   2915  N   ASN A 190      50.771  51.761  61.791  1.00  0.00            
ATOM   2916  H   ASN A 190      51.191  51.461  60.931  1.00  0.00            
ATOM   2917  CA  ASN A 190      49.721  52.761  61.701  1.00  0.00            
ATOM   2918  HA  ASN A 190      49.271  53.011  62.661  1.00  0.00            
ATOM   2919  CB  ASN A 190      50.351  54.061  61.191  1.00  0.00            
ATOM   2920  HB1 ASN A 190      50.711  53.931  60.171  1.00  0.00            
ATOM   2921  HB2 ASN A 190      51.121  54.331  61.921  1.00  0.00            
ATOM   2922  CG  ASN A 190      49.351  55.201  61.121  1.00  0.00            
ATOM   2923  OD1 ASN A 190      48.131  55.071  61.231  1.00  0.00            
ATOM   2924  ND2 ASN A 190      49.791  56.471  61.111  1.00  0.00            
ATOM   2925 1HD2 ASN A 190      50.771  56.681  60.981  1.00  0.00            
ATOM   2926 2HD2 ASN A 190      49.041  57.141  61.001  1.00  0.00            
ATOM   2927  C   ASN A 190      48.541  52.231  60.911  1.00  0.00            
ATOM   2928  O   ASN A 190      48.511  52.031  59.701  1.00  0.00            
ATOM   2929  N   ILE A 191      47.411  52.081  61.621  1.00  0.00            
ATOM   2930  H   ILE A 191      47.461  52.181  62.621  1.00  0.00            
ATOM   2931  CA  ILE A 191      46.101  51.631  61.211  1.00  0.00            
ATOM   2932  HA  ILE A 191      46.091  51.451  60.131  1.00  0.00            
ATOM   2933  CB  ILE A 191      45.671  50.361  61.941  1.00  0.00            
ATOM   2934  HB  ILE A 191      44.701  50.021  61.571  1.00  0.00            
ATOM   2935  CG2 ILE A 191      46.631  49.251  61.501  1.00  0.00            
ATOM   2936 1HG2 ILE A 191      46.281  48.261  61.781  1.00  0.00            
ATOM   2937 2HG2 ILE A 191      46.711  49.251  60.411  1.00  0.00            
ATOM   2938 3HG2 ILE A 191      47.621  49.411  61.931  1.00  0.00            
ATOM   2939  CG1 ILE A 191      45.571  50.511  63.451  1.00  0.00            
ATOM   2940 1HG1 ILE A 191      44.801  51.221  63.761  1.00  0.00            
ATOM   2941 2HG1 ILE A 191      46.491  50.881  63.901  1.00  0.00            
ATOM   2942  CD  ILE A 191      45.241  49.211  64.181  1.00  0.00            
ATOM   2943  HD1 ILE A 191      45.081  49.451  65.231  1.00  0.00            
ATOM   2944  HD2 ILE A 191      44.281  48.891  63.771  1.00  0.00            
ATOM   2945  HD3 ILE A 191      46.021  48.481  63.991  1.00  0.00            
ATOM   2946  C   ILE A 191      45.091  52.761  61.351  1.00  0.00            
ATOM   2947  O   ILE A 191      43.891  52.501  61.351  1.00  0.00            
ATOM   2948  N   SER A 192      45.471  54.041  61.421  1.00  0.00            
ATOM   2949  H   SER A 192      46.461  54.241  61.441  1.00  0.00            
ATOM   2950  CA  SER A 192      44.601  55.141  61.801  1.00  0.00            
ATOM   2951  HA  SER A 192      44.011  54.741  62.631  1.00  0.00            
ATOM   2952  CB  SER A 192      45.411  56.311  62.341  1.00  0.00            
ATOM   2953  HB1 SER A 192      46.061  55.891  63.121  1.00  0.00            
ATOM   2954  HB2 SER A 192      44.791  57.081  62.811  1.00  0.00            
ATOM   2955  OG  SER A 192      46.251  56.861  61.361  1.00  0.00            
ATOM   2956  HG  SER A 192      46.931  56.211  61.171  1.00  0.00            
ATOM   2957  C   SER A 192      43.571  55.631  60.801  1.00  0.00            
ATOM   2958  O   SER A 192      43.131  56.781  60.731  1.00  0.00            
ATOM   2959  N   CYS A 193      43.121  54.691  59.961  1.00  0.00            
ATOM   2960  H   CYS A 193      43.511  53.771  60.031  1.00  0.00            
ATOM   2961  CA  CYS A 193      41.911  54.791  59.171  1.00  0.00            
ATOM   2962  HA  CYS A 193      41.401  55.731  59.381  1.00  0.00            
ATOM   2963  CB  CYS A 193      42.261  54.871  57.681  1.00  0.00            
ATOM   2964  HB1 CYS A 193      42.931  55.701  57.441  1.00  0.00            
ATOM   2965  HB2 CYS A 193      41.351  54.971  57.101  1.00  0.00            
ATOM   2966  SG  CYS A 193      42.981  53.311  57.111  1.00  0.00            
ATOM   2967  HG  CYS A 193      43.491  53.691  55.941  1.00  0.00            
ATOM   2968  C   CYS A 193      40.851  53.731  59.411  1.00  0.00            
ATOM   2969  O   CYS A 193      39.711  53.891  58.971  1.00  0.00            
ATOM   2970  N   LEU A 194      41.161  52.611  60.071  1.00  0.00            
ATOM   2971  H   LEU A 194      42.071  52.611  60.501  1.00  0.00            
ATOM   2972  CA  LEU A 194      40.331  51.421  60.121  1.00  0.00            
ATOM   2973  HA  LEU A 194      39.961  51.271  59.111  1.00  0.00            
ATOM   2974  CB  LEU A 194      41.181  50.191  60.401  1.00  0.00            
ATOM   2975  HB1 LEU A 194      40.611  49.271  60.321  1.00  0.00            
ATOM   2976  HB2 LEU A 194      41.551  50.281  61.421  1.00  0.00            
ATOM   2977  CG  LEU A 194      42.371  49.961  59.471  1.00  0.00            
ATOM   2978  HG  LEU A 194      43.171  50.691  59.631  1.00  0.00            
ATOM   2979  CD1 LEU A 194      42.981  48.611  59.831  1.00  0.00            
ATOM   2980 1HD1 LEU A 194      43.901  48.471  59.261  1.00  0.00            
ATOM   2981 2HD1 LEU A 194      43.121  48.521  60.911  1.00  0.00            
ATOM   2982 3HD1 LEU A 194      42.301  47.811  59.541  1.00  0.00            
ATOM   2983  CD2 LEU A 194      42.071  49.931  57.981  1.00  0.00            
ATOM   2984 1HD2 LEU A 194      42.971  49.791  57.381  1.00  0.00            
ATOM   2985 2HD2 LEU A 194      41.401  49.111  57.711  1.00  0.00            
ATOM   2986 3HD2 LEU A 194      41.651  50.871  57.621  1.00  0.00            
ATOM   2987  C   LEU A 194      39.091  51.541  61.001  1.00  0.00            
ATOM   2988  O   LEU A 194      39.071  52.331  61.941  1.00  0.00            
ATOM   2989  N   ALA A 195      38.071  50.721  60.741  1.00  0.00            
ATOM   2990  H   ALA A 195      38.191  49.981  60.071  1.00  0.00            
ATOM   2991  CA  ALA A 195      36.771  50.901  61.361  1.00  0.00            
ATOM   2992  HA  ALA A 195      36.791  51.841  61.911  1.00  0.00            
ATOM   2993  CB  ALA A 195      35.721  51.011  60.251  1.00  0.00            
ATOM   2994  HB1 ALA A 195      34.721  51.291  60.571  1.00  0.00            
ATOM   2995  HB2 ALA A 195      36.041  51.811  59.581  1.00  0.00            
ATOM   2996  HB3 ALA A 195      35.661  50.091  59.681  1.00  0.00            
ATOM   2997  C   ALA A 195      36.441  49.881  62.441  1.00  0.00            
ATOM   2998  O   ALA A 195      35.421  50.081  63.101  1.00  0.00            
ATOM   2999  N   SER A 196      37.301  48.921  62.771  1.00  0.00            
ATOM   3000  H   SER A 196      38.161  48.811  62.241  1.00  0.00            
ATOM   3001  CA  SER A 196      37.111  47.791  63.651  1.00  0.00            
ATOM   3002  HA  SER A 196      36.301  48.031  64.341  1.00  0.00            
ATOM   3003  CB  SER A 196      36.641  46.531  62.941  1.00  0.00            
ATOM   3004  HB1 SER A 196      35.761  46.771  62.341  1.00  0.00            
ATOM   3005  HB2 SER A 196      36.331  45.831  63.711  1.00  0.00            
ATOM   3006  OG  SER A 196      37.681  45.941  62.191  1.00  0.00            
ATOM   3007  HG  SER A 196      38.021  46.621  61.611  1.00  0.00            
ATOM   3008  C   SER A 196      38.381  47.511  64.451  1.00  0.00            
ATOM   3009  O   SER A 196      39.441  48.021  64.111  1.00  0.00            
ATOM   3010  N   GLU A 197      38.261  46.751  65.541  1.00  0.00            
ATOM   3011  H   GLU A 197      37.381  46.281  65.711  1.00  0.00            
ATOM   3012  CA  GLU A 197      39.411  46.431  66.371  1.00  0.00            
ATOM   3013  HA  GLU A 197      40.021  47.331  66.391  1.00  0.00            
ATOM   3014  CB  GLU A 197      38.921  46.001  67.751  1.00  0.00            
ATOM   3015  HB1 GLU A 197      38.361  45.061  67.691  1.00  0.00            
ATOM   3016  HB2 GLU A 197      38.231  46.771  68.091  1.00  0.00            
ATOM   3017  CG  GLU A 197      40.131  45.981  68.681  1.00  0.00            
ATOM   3018  HG1 GLU A 197      40.481  47.011  68.691  1.00  0.00            
ATOM   3019  HG2 GLU A 197      40.851  45.291  68.241  1.00  0.00            
ATOM   3020  CD  GLU A 197      39.821  45.541  70.101  1.00  0.00            
ATOM   3021  OE1 GLU A 197      39.051  44.581  70.291  1.00  0.00            
ATOM   3022  OE2 GLU A 197      40.471  46.091  71.021  1.00  0.00            
ATOM   3023  C   GLU A 197      40.311  45.421  65.681  1.00  0.00            
ATOM   3024  O   GLU A 197      39.901  44.281  65.451  1.00  0.00            
ATOM   3025  N   VAL A 198      41.491  45.821  65.191  1.00  0.00            
ATOM   3026  H   VAL A 198      41.681  46.811  65.271  1.00  0.00            
ATOM   3027  CA  VAL A 198      42.531  44.881  64.841  1.00  0.00            
ATOM   3028  HA  VAL A 198      42.201  44.291  63.981  1.00  0.00            
ATOM   3029  CB  VAL A 198      43.811  45.611  64.421  1.00  0.00            
ATOM   3030  HB  VAL A 198      44.551  44.821  64.311  1.00  0.00            
ATOM   3031  CG1 VAL A 198      43.661  46.261  63.051  1.00  0.00            
ATOM   3032 1HG1 VAL A 198      44.621  46.591  62.641  1.00  0.00            
ATOM   3033 2HG1 VAL A 198      43.291  45.551  62.311  1.00  0.00            
ATOM   3034 3HG1 VAL A 198      42.951  47.091  63.011  1.00  0.00            
ATOM   3035  CG2 VAL A 198      44.241  46.641  65.471  1.00  0.00            
ATOM   3036 1HG2 VAL A 198      45.271  46.921  65.261  1.00  0.00            
ATOM   3037 2HG2 VAL A 198      43.601  47.521  65.441  1.00  0.00            
ATOM   3038 3HG2 VAL A 198      44.171  46.241  66.481  1.00  0.00            
ATOM   3039  C   VAL A 198      42.751  43.811  65.901  1.00  0.00            
ATOM   3040  O   VAL A 198      42.671  44.111  67.081  1.00  0.00            
ATOM   3041  N   SER A 199      42.941  42.561  65.481  1.00  0.00            
ATOM   3042  H   SER A 199      42.851  42.421  64.481  1.00  0.00            
ATOM   3043  CA  SER A 199      42.691  41.421  66.341  1.00  0.00            
ATOM   3044  HA  SER A 199      41.651  41.361  66.641  1.00  0.00            
ATOM   3045  CB  SER A 199      42.931  40.131  65.551  1.00  0.00            
ATOM   3046  HB1 SER A 199      43.981  40.011  65.271  1.00  0.00            
ATOM   3047  HB2 SER A 199      42.211  40.201  64.741  1.00  0.00            
ATOM   3048  OG  SER A 199      42.551  38.981  66.271  1.00  0.00            
ATOM   3049  HG  SER A 199      42.571  38.261  65.641  1.00  0.00            
ATOM   3050  C   SER A 199      43.581  41.431  67.581  1.00  0.00            
ATOM   3051  O   SER A 199      44.801  41.411  67.451  1.00  0.00            
ATOM   3052  N   PHE A 200      42.991  41.451  68.781  1.00  0.00            
ATOM   3053  H   PHE A 200      41.981  41.491  68.831  1.00  0.00            
ATOM   3054  CA  PHE A 200      43.781  41.671  69.971  1.00  0.00            
ATOM   3055  HA  PHE A 200      44.501  42.451  69.711  1.00  0.00            
ATOM   3056  CB  PHE A 200      42.891  42.161  71.111  1.00  0.00            
ATOM   3057  HB1 PHE A 200      42.641  41.341  71.791  1.00  0.00            
ATOM   3058  HB2 PHE A 200      41.941  42.501  70.701  1.00  0.00            
ATOM   3059  CG  PHE A 200      43.511  43.241  71.961  1.00  0.00            
ATOM   3060  CD1 PHE A 200      43.281  44.581  71.631  1.00  0.00            
ATOM   3061  HD1 PHE A 200      42.621  44.811  70.811  1.00  0.00            
ATOM   3062  CE1 PHE A 200      43.971  45.581  72.331  1.00  0.00            
ATOM   3063  HE1 PHE A 200      43.801  46.591  72.001  1.00  0.00            
ATOM   3064  CZ  PHE A 200      44.781  45.241  73.421  1.00  0.00            
ATOM   3065  HZ  PHE A 200      45.301  46.001  73.981  1.00  0.00            
ATOM   3066  CE2 PHE A 200      44.991  43.901  73.781  1.00  0.00            
ATOM   3067  HE2 PHE A 200      45.721  43.631  74.521  1.00  0.00            
ATOM   3068  CD2 PHE A 200      44.371  42.911  73.011  1.00  0.00            
ATOM   3069  HD2 PHE A 200      44.581  41.871  73.201  1.00  0.00            
ATOM   3070  C   PHE A 200      44.611  40.471  70.421  1.00  0.00            
ATOM   3071  O   PHE A 200      45.711  40.601  70.941  1.00  0.00            
ATOM   3072  N   SER A 201      44.191  39.271  70.011  1.00  0.00            
ATOM   3073  H   SER A 201      43.261  39.241  69.621  1.00  0.00            
ATOM   3074  CA  SER A 201      44.921  38.021  70.131  1.00  0.00            
ATOM   3075  HA  SER A 201      45.301  37.971  71.151  1.00  0.00            
ATOM   3076  CB  SER A 201      43.991  36.841  69.911  1.00  0.00            
ATOM   3077  HB1 SER A 201      43.171  36.941  70.621  1.00  0.00            
ATOM   3078  HB2 SER A 201      44.521  35.891  70.051  1.00  0.00            
ATOM   3079  OG  SER A 201      43.431  36.941  68.621  1.00  0.00            
ATOM   3080  HG  SER A 201      42.771  36.251  68.551  1.00  0.00            
ATOM   3081  C   SER A 201      46.161  37.941  69.251  1.00  0.00            
ATOM   3082  O   SER A 201      46.861  36.931  69.351  1.00  0.00            
ATOM   3083  N   ALA A 202      46.401  38.921  68.371  1.00  0.00            
ATOM   3084  H   ALA A 202      45.731  39.661  68.211  1.00  0.00            
ATOM   3085  CA  ALA A 202      47.661  39.101  67.691  1.00  0.00            
ATOM   3086  HA  ALA A 202      48.351  38.291  67.931  1.00  0.00            
ATOM   3087  CB  ALA A 202      47.381  39.151  66.191  1.00  0.00            
ATOM   3088  HB1 ALA A 202      48.251  39.541  65.661  1.00  0.00            
ATOM   3089  HB2 ALA A 202      47.141  38.131  65.891  1.00  0.00            
ATOM   3090  HB3 ALA A 202      46.591  39.861  65.971  1.00  0.00            
ATOM   3091  C   ALA A 202      48.321  40.431  68.041  1.00  0.00            
ATOM   3092  O   ALA A 202      49.551  40.421  68.181  1.00  0.00            
ATOM   3093  N   LEU A 203      47.531  41.481  68.251  1.00  0.00            
ATOM   3094  H   LEU A 203      46.541  41.401  68.101  1.00  0.00            
ATOM   3095  CA  LEU A 203      48.081  42.781  68.581  1.00  0.00            
ATOM   3096  HA  LEU A 203      48.841  43.041  67.841  1.00  0.00            
ATOM   3097  CB  LEU A 203      46.921  43.771  68.641  1.00  0.00            
ATOM   3098  HB1 LEU A 203      46.271  43.561  69.491  1.00  0.00            
ATOM   3099  HB2 LEU A 203      46.311  43.711  67.741  1.00  0.00            
ATOM   3100  CG  LEU A 203      47.391  45.221  68.781  1.00  0.00            
ATOM   3101  HG  LEU A 203      47.961  45.261  69.711  1.00  0.00            
ATOM   3102  CD1 LEU A 203      48.251  45.751  67.641  1.00  0.00            
ATOM   3103 1HD1 LEU A 203      48.691  46.701  67.951  1.00  0.00            
ATOM   3104 2HD1 LEU A 203      49.001  45.001  67.361  1.00  0.00            
ATOM   3105 3HD1 LEU A 203      47.651  45.891  66.741  1.00  0.00            
ATOM   3106  CD2 LEU A 203      46.161  46.111  68.921  1.00  0.00            
ATOM   3107 1HD2 LEU A 203      46.461  47.141  68.741  1.00  0.00            
ATOM   3108 2HD2 LEU A 203      45.421  45.831  68.171  1.00  0.00            
ATOM   3109 3HD2 LEU A 203      45.781  45.971  69.931  1.00  0.00            
ATOM   3110  C   LEU A 203      48.871  42.731  69.881  1.00  0.00            
ATOM   3111  O   LEU A 203      49.961  43.291  69.981  1.00  0.00            
ATOM   3112  N   GLU A 204      48.371  42.101  70.941  1.00  0.00            
ATOM   3113  H   GLU A 204      47.461  41.671  70.831  1.00  0.00            
ATOM   3114  CA  GLU A 204      49.111  41.921  72.171  1.00  0.00            
ATOM   3115  HA  GLU A 204      49.561  42.891  72.391  1.00  0.00            
ATOM   3116  CB  GLU A 204      48.171  41.631  73.341  1.00  0.00            
ATOM   3117  HB1 GLU A 204      47.961  40.561  73.311  1.00  0.00            
ATOM   3118  HB2 GLU A 204      47.251  42.211  73.241  1.00  0.00            
ATOM   3119  CG  GLU A 204      48.761  41.911  74.721  1.00  0.00            
ATOM   3120  HG1 GLU A 204      49.001  42.971  74.721  1.00  0.00            
ATOM   3121  HG2 GLU A 204      49.621  41.271  74.921  1.00  0.00            
ATOM   3122  CD  GLU A 204      47.761  41.731  75.851  1.00  0.00            
ATOM   3123  OE1 GLU A 204      46.661  41.201  75.571  1.00  0.00            
ATOM   3124  OE2 GLU A 204      48.081  42.081  77.001  1.00  0.00            
ATOM   3125  C   GLU A 204      50.311  40.991  72.021  1.00  0.00            
ATOM   3126  O   GLU A 204      51.311  41.281  72.681  1.00  0.00            
ATOM   3127  N   ARG A 205      50.301  39.981  71.161  1.00  0.00            
ATOM   3128  H   ARG A 205      49.471  39.841  70.601  1.00  0.00            
ATOM   3129  CA  ARG A 205      51.491  39.211  70.851  1.00  0.00            
ATOM   3130  HA  ARG A 205      51.871  38.831  71.791  1.00  0.00            
ATOM   3131  CB  ARG A 205      51.191  38.011  69.951  1.00  0.00            
ATOM   3132  HB1 ARG A 205      52.151  37.511  69.871  1.00  0.00            
ATOM   3133  HB2 ARG A 205      50.901  38.331  68.951  1.00  0.00            
ATOM   3134  CG  ARG A 205      50.171  36.971  70.421  1.00  0.00            
ATOM   3135  HG1 ARG A 205      49.211  37.481  70.521  1.00  0.00            
ATOM   3136  HG2 ARG A 205      50.371  36.671  71.451  1.00  0.00            
ATOM   3137  CD  ARG A 205      50.051  35.711  69.571  1.00  0.00            
ATOM   3138  HD1 ARG A 205      49.561  34.911  70.121  1.00  0.00            
ATOM   3139  HD2 ARG A 205      51.041  35.341  69.301  1.00  0.00            
ATOM   3140  NE  ARG A 205      49.251  35.901  68.361  1.00  0.00            
ATOM   3141  HE  ARG A 205      48.291  36.171  68.501  1.00  0.00            
ATOM   3142  CZ  ARG A 205      49.581  35.601  67.091  1.00  0.00            
ATOM   3143  NH1 ARG A 205      50.811  35.221  66.711  1.00  0.00            
ATOM   3144 1HH1 ARG A 205      51.401  34.751  67.381  1.00  0.00            
ATOM   3145 2HH1 ARG A 205      51.051  35.081  65.741  1.00  0.00            
ATOM   3146  NH2 ARG A 205      48.691  35.661  66.101  1.00  0.00            
ATOM   3147 1HH2 ARG A 205      47.711  35.791  66.301  1.00  0.00            
ATOM   3148 2HH2 ARG A 205      48.951  35.431  65.151  1.00  0.00            
ATOM   3149  C   ARG A 205      52.551  40.071  70.171  1.00  0.00            
ATOM   3150  O   ARG A 205      53.671  40.101  70.671  1.00  0.00            
ATOM   3151  N   LEU A 206      52.171  40.791  69.121  1.00  0.00            
ATOM   3152  H   LEU A 206      51.201  40.711  68.861  1.00  0.00            
ATOM   3153  CA  LEU A 206      53.011  41.661  68.321  1.00  0.00            
ATOM   3154  HA  LEU A 206      53.801  41.131  67.781  1.00  0.00            
ATOM   3155  CB  LEU A 206      52.171  42.321  67.231  1.00  0.00            
ATOM   3156  HB1 LEU A 206      52.761  43.161  66.861  1.00  0.00            
ATOM   3157  HB2 LEU A 206      51.201  42.551  67.681  1.00  0.00            
ATOM   3158  CG  LEU A 206      51.891  41.391  66.061  1.00  0.00            
ATOM   3159  HG  LEU A 206      51.741  40.371  66.411  1.00  0.00            
ATOM   3160  CD1 LEU A 206      50.641  41.751  65.271  1.00  0.00            
ATOM   3161 1HD1 LEU A 206      50.361  40.921  64.631  1.00  0.00            
ATOM   3162 2HD1 LEU A 206      49.831  41.921  65.981  1.00  0.00            
ATOM   3163 3HD1 LEU A 206      50.741  42.651  64.661  1.00  0.00            
ATOM   3164  CD2 LEU A 206      53.091  41.381  65.111  1.00  0.00            
ATOM   3165 1HD2 LEU A 206      52.821  40.731  64.281  1.00  0.00            
ATOM   3166 2HD2 LEU A 206      53.391  42.371  64.761  1.00  0.00            
ATOM   3167 3HD2 LEU A 206      53.901  40.851  65.621  1.00  0.00            
ATOM   3168  C   LEU A 206      53.701  42.671  69.221  1.00  0.00            
ATOM   3169  O   LEU A 206      54.921  42.801  69.131  1.00  0.00            
ATOM   3170  N   VAL A 207      52.971  43.411  70.061  1.00  0.00            
ATOM   3171  H   VAL A 207      51.991  43.221  70.161  1.00  0.00            
ATOM   3172  CA  VAL A 207      53.571  44.461  70.861  1.00  0.00            
ATOM   3173  HA  VAL A 207      54.201  45.141  70.281  1.00  0.00            
ATOM   3174  CB  VAL A 207      52.471  45.351  71.431  1.00  0.00            
ATOM   3175  HB  VAL A 207      51.821  44.791  72.091  1.00  0.00            
ATOM   3176  CG1 VAL A 207      53.091  46.511  72.211  1.00  0.00            
ATOM   3177 1HG1 VAL A 207      52.331  47.081  72.751  1.00  0.00            
ATOM   3178 2HG1 VAL A 207      53.851  46.211  72.941  1.00  0.00            
ATOM   3179 3HG1 VAL A 207      53.581  47.201  71.521  1.00  0.00            
ATOM   3180  CG2 VAL A 207      51.611  45.981  70.341  1.00  0.00            
ATOM   3181 1HG2 VAL A 207      50.771  46.481  70.831  1.00  0.00            
ATOM   3182 2HG2 VAL A 207      52.171  46.721  69.781  1.00  0.00            
ATOM   3183 3HG2 VAL A 207      51.171  45.241  69.681  1.00  0.00            
ATOM   3184  C   VAL A 207      54.481  43.821  71.901  1.00  0.00            
ATOM   3185  O   VAL A 207      55.551  44.351  72.221  1.00  0.00            
ATOM   3186  N   THR A 208      54.121  42.631  72.381  1.00  0.00            
ATOM   3187  H   THR A 208      53.221  42.241  72.141  1.00  0.00            
ATOM   3188  CA  THR A 208      54.901  41.941  73.391  1.00  0.00            
ATOM   3189  HA  THR A 208      55.191  42.601  74.201  1.00  0.00            
ATOM   3190  CB  THR A 208      54.081  40.791  73.991  1.00  0.00            
ATOM   3191  HB  THR A 208      53.791  40.101  73.201  1.00  0.00            
ATOM   3192  CG2 THR A 208      54.861  40.001  75.041  1.00  0.00            
ATOM   3193 1HG2 THR A 208      54.161  39.261  75.431  1.00  0.00            
ATOM   3194 2HG2 THR A 208      55.691  39.441  74.611  1.00  0.00            
ATOM   3195 3HG2 THR A 208      55.231  40.621  75.851  1.00  0.00            
ATOM   3196  OG1 THR A 208      52.931  41.321  74.611  1.00  0.00            
ATOM   3197  HG1 THR A 208      52.241  41.381  73.941  1.00  0.00            
ATOM   3198  C   THR A 208      56.191  41.381  72.821  1.00  0.00            
ATOM   3199  O   THR A 208      57.201  41.451  73.511  1.00  0.00            
ATOM   3200  N   ARG A 209      56.181  40.891  71.581  1.00  0.00            
ATOM   3201  H   ARG A 209      55.301  40.901  71.081  1.00  0.00            
ATOM   3202  CA  ARG A 209      57.301  40.171  70.981  1.00  0.00            
ATOM   3203  HA  ARG A 209      57.981  39.861  71.771  1.00  0.00            
ATOM   3204  CB  ARG A 209      56.781  38.931  70.271  1.00  0.00            
ATOM   3205  HB1 ARG A 209      56.011  38.431  70.861  1.00  0.00            
ATOM   3206  HB2 ARG A 209      57.561  38.181  70.181  1.00  0.00            
ATOM   3207  CG  ARG A 209      56.251  39.121  68.861  1.00  0.00            
ATOM   3208  HG1 ARG A 209      57.071  39.261  68.161  1.00  0.00            
ATOM   3209  HG2 ARG A 209      55.571  39.971  68.901  1.00  0.00            
ATOM   3210  CD  ARG A 209      55.401  37.931  68.401  1.00  0.00            
ATOM   3211  HD1 ARG A 209      54.501  37.931  69.011  1.00  0.00            
ATOM   3212  HD2 ARG A 209      56.011  37.031  68.491  1.00  0.00            
ATOM   3213  NE  ARG A 209      54.931  38.211  67.041  1.00  0.00            
ATOM   3214  HE  ARG A 209      55.671  38.551  66.441  1.00  0.00            
ATOM   3215  CZ  ARG A 209      53.751  37.921  66.471  1.00  0.00            
ATOM   3216  NH1 ARG A 209      52.761  37.411  67.221  1.00  0.00            
ATOM   3217 1HH1 ARG A 209      53.041  36.981  68.091  1.00  0.00            
ATOM   3218 2HH1 ARG A 209      51.841  37.191  66.881  1.00  0.00            
ATOM   3219  NH2 ARG A 209      53.481  38.201  65.191  1.00  0.00            
ATOM   3220 1HH2 ARG A 209      54.291  38.041  64.611  1.00  0.00            
ATOM   3221 2HH2 ARG A 209      52.581  37.951  64.811  1.00  0.00            
ATOM   3222  C   ARG A 209      58.111  41.071  70.061  1.00  0.00            
ATOM   3223  O   ARG A 209      59.131  40.581  69.591  1.00  0.00            
ATOM   3224  N   CYS A 210      57.791  42.361  69.901  1.00  0.00            
ATOM   3225  H   CYS A 210      56.981  42.691  70.401  1.00  0.00            
ATOM   3226  CA  CYS A 210      58.531  43.191  68.971  1.00  0.00            
ATOM   3227  HA  CYS A 210      59.361  42.611  68.591  1.00  0.00            
ATOM   3228  CB  CYS A 210      57.641  43.651  67.821  1.00  0.00            
ATOM   3229  HB1 CYS A 210      58.241  44.281  67.171  1.00  0.00            
ATOM   3230  HB2 CYS A 210      56.811  44.251  68.191  1.00  0.00            
ATOM   3231  SG  CYS A 210      56.871  42.261  66.951  1.00  0.00            
ATOM   3232  HG  CYS A 210      55.801  42.161  67.751  1.00  0.00            
ATOM   3233  C   CYS A 210      59.201  44.361  69.681  1.00  0.00            
ATOM   3234  O   CYS A 210      58.701  45.481  69.571  1.00  0.00            
ATOM   3235  N   PRO A 211      60.291  44.211  70.451  1.00  0.00            
ATOM   3236  CD  PRO A 211      60.931  42.951  70.751  1.00  0.00            
ATOM   3237  HD1 PRO A 211      60.991  42.301  69.881  1.00  0.00            
ATOM   3238  HD2 PRO A 211      60.391  42.421  71.531  1.00  0.00            
ATOM   3239  CG  PRO A 211      62.351  43.301  71.191  1.00  0.00            
ATOM   3240  HG1 PRO A 211      63.011  43.421  70.331  1.00  0.00            
ATOM   3241  HG2 PRO A 211      62.831  42.611  71.881  1.00  0.00            
ATOM   3242  CB  PRO A 211      62.161  44.671  71.831  1.00  0.00            
ATOM   3243  HB1 PRO A 211      63.071  45.271  71.801  1.00  0.00            
ATOM   3244  HB2 PRO A 211      61.901  44.561  72.881  1.00  0.00            
ATOM   3245  CA  PRO A 211      61.021  45.311  71.031  1.00  0.00            
ATOM   3246  HA  PRO A 211      60.301  45.831  71.661  1.00  0.00            
ATOM   3247  C   PRO A 211      61.531  46.361  70.051  1.00  0.00            
ATOM   3248  O   PRO A 211      61.911  47.461  70.451  1.00  0.00            
ATOM   3249  N   ASN A 212      61.441  46.121  68.741  1.00  0.00            
ATOM   3250  H   ASN A 212      61.111  45.201  68.481  1.00  0.00            
ATOM   3251  CA  ASN A 212      61.651  47.081  67.681  1.00  0.00            
ATOM   3252  HA  ASN A 212      62.621  47.581  67.771  1.00  0.00            
ATOM   3253  CB  ASN A 212      61.631  46.341  66.351  1.00  0.00            
ATOM   3254  HB1 ASN A 212      61.551  47.041  65.521  1.00  0.00            
ATOM   3255  HB2 ASN A 212      60.811  45.621  66.271  1.00  0.00            
ATOM   3256  CG  ASN A 212      62.961  45.651  66.081  1.00  0.00            
ATOM   3257  OD1 ASN A 212      63.751  45.431  66.991  1.00  0.00            
ATOM   3258  ND2 ASN A 212      63.271  45.451  64.791  1.00  0.00            
ATOM   3259 1HD2 ASN A 212      62.651  45.711  64.041  1.00  0.00            
ATOM   3260 2HD2 ASN A 212      64.061  44.851  64.601  1.00  0.00            
ATOM   3261  C   ASN A 212      60.611  48.191  67.611  1.00  0.00            
ATOM   3262  O   ASN A 212      60.921  49.221  67.021  1.00  0.00            
ATOM   3263  N   LEU A 213      59.481  48.051  68.311  1.00  0.00            
ATOM   3264  H   LEU A 213      59.371  47.171  68.791  1.00  0.00            
ATOM   3265  CA  LEU A 213      58.321  48.911  68.141  1.00  0.00            
ATOM   3266  HA  LEU A 213      58.091  49.061  67.081  1.00  0.00            
ATOM   3267  CB  LEU A 213      57.121  48.191  68.741  1.00  0.00            
ATOM   3268  HB1 LEU A 213      57.321  47.871  69.761  1.00  0.00            
ATOM   3269  HB2 LEU A 213      57.011  47.241  68.221  1.00  0.00            
ATOM   3270  CG  LEU A 213      55.831  49.001  68.711  1.00  0.00            
ATOM   3271  HG  LEU A 213      56.091  50.031  68.971  1.00  0.00            
ATOM   3272  CD1 LEU A 213      55.281  49.021  67.291  1.00  0.00            
ATOM   3273 1HD1 LEU A 213      54.351  49.601  67.251  1.00  0.00            
ATOM   3274 2HD1 LEU A 213      55.921  49.561  66.591  1.00  0.00            
ATOM   3275 3HD1 LEU A 213      55.051  48.011  66.941  1.00  0.00            
ATOM   3276  CD2 LEU A 213      54.761  48.431  69.631  1.00  0.00            
ATOM   3277 1HD2 LEU A 213      53.811  48.961  69.591  1.00  0.00            
ATOM   3278 2HD2 LEU A 213      54.591  47.401  69.321  1.00  0.00            
ATOM   3279 3HD2 LEU A 213      55.201  48.371  70.631  1.00  0.00            
ATOM   3280  C   LEU A 213      58.571  50.281  68.741  1.00  0.00            
ATOM   3281  O   LEU A 213      58.731  50.531  69.931  1.00  0.00            
ATOM   3282  N   LYS A 214      58.461  51.261  67.841  1.00  0.00            
ATOM   3283  H   LYS A 214      58.311  50.981  66.881  1.00  0.00            
ATOM   3284  CA  LYS A 214      58.551  52.691  68.051  1.00  0.00            
ATOM   3285  HA  LYS A 214      58.661  52.811  69.131  1.00  0.00            
ATOM   3286  CB  LYS A 214      59.811  53.221  67.381  1.00  0.00            
ATOM   3287  HB1 LYS A 214      59.711  54.301  67.331  1.00  0.00            
ATOM   3288  HB2 LYS A 214      59.891  52.941  66.331  1.00  0.00            
ATOM   3289  CG  LYS A 214      61.141  52.871  68.051  1.00  0.00            
ATOM   3290  HG1 LYS A 214      61.901  53.481  67.561  1.00  0.00            
ATOM   3291  HG2 LYS A 214      61.361  51.801  68.041  1.00  0.00            
ATOM   3292  CD  LYS A 214      61.141  53.321  69.511  1.00  0.00            
ATOM   3293  HD1 LYS A 214      60.771  52.491  70.121  1.00  0.00            
ATOM   3294  HD2 LYS A 214      60.401  54.121  69.551  1.00  0.00            
ATOM   3295  CE  LYS A 214      62.441  53.741  70.191  1.00  0.00            
ATOM   3296  HE1 LYS A 214      63.111  53.981  69.371  1.00  0.00            
ATOM   3297  HE2 LYS A 214      62.831  52.861  70.701  1.00  0.00            
ATOM   3298  NZ  LYS A 214      62.261  54.891  71.091  1.00  0.00            
ATOM   3299  HZ1 LYS A 214      63.071  55.051  71.671  1.00  0.00            
ATOM   3300  HZ2 LYS A 214      62.121  55.711  70.511  1.00  0.00            
ATOM   3301  HZ3 LYS A 214      61.421  54.731  71.621  1.00  0.00            
ATOM   3302  C   LYS A 214      57.271  53.441  67.721  1.00  0.00            
ATOM   3303  O   LYS A 214      56.951  54.401  68.421  1.00  0.00            
ATOM   3304  N   SER A 215      56.471  53.061  66.711  1.00  0.00            
ATOM   3305  H   SER A 215      56.731  52.301  66.111  1.00  0.00            
ATOM   3306  CA  SER A 215      55.211  53.701  66.411  1.00  0.00            
ATOM   3307  HA  SER A 215      54.951  54.381  67.221  1.00  0.00            
ATOM   3308  CB  SER A 215      55.321  54.581  65.171  1.00  0.00            
ATOM   3309  HB1 SER A 215      55.431  53.841  64.371  1.00  0.00            
ATOM   3310  HB2 SER A 215      56.231  55.191  65.171  1.00  0.00            
ATOM   3311  OG  SER A 215      54.211  55.391  64.861  1.00  0.00            
ATOM   3312  HG  SER A 215      54.571  56.241  64.601  1.00  0.00            
ATOM   3313  C   SER A 215      53.991  52.791  66.411  1.00  0.00            
ATOM   3314  O   SER A 215      53.991  51.731  65.791  1.00  0.00            
ATOM   3315  N   LEU A 216      52.881  53.121  67.071  1.00  0.00            
ATOM   3316  H   LEU A 216      52.991  53.891  67.721  1.00  0.00            
ATOM   3317  CA  LEU A 216      51.641  52.371  67.141  1.00  0.00            
ATOM   3318  HA  LEU A 216      51.551  51.721  66.271  1.00  0.00            
ATOM   3319  CB  LEU A 216      51.681  51.451  68.361  1.00  0.00            
ATOM   3320  HB1 LEU A 216      51.861  52.071  69.241  1.00  0.00            
ATOM   3321  HB2 LEU A 216      52.531  50.771  68.291  1.00  0.00            
ATOM   3322  CG  LEU A 216      50.491  50.511  68.581  1.00  0.00            
ATOM   3323  HG  LEU A 216      49.611  51.121  68.771  1.00  0.00            
ATOM   3324  CD1 LEU A 216      50.151  49.631  67.381  1.00  0.00            
ATOM   3325 1HD1 LEU A 216      49.471  48.811  67.631  1.00  0.00            
ATOM   3326 2HD1 LEU A 216      49.651  50.241  66.631  1.00  0.00            
ATOM   3327 3HD1 LEU A 216      51.061  49.131  67.061  1.00  0.00            
ATOM   3328  CD2 LEU A 216      50.721  49.551  69.741  1.00  0.00            
ATOM   3329 1HD2 LEU A 216      49.801  48.991  69.931  1.00  0.00            
ATOM   3330 2HD2 LEU A 216      51.511  48.871  69.421  1.00  0.00            
ATOM   3331 3HD2 LEU A 216      51.021  50.131  70.611  1.00  0.00            
ATOM   3332  C   LEU A 216      50.451  53.311  67.121  1.00  0.00            
ATOM   3333  O   LEU A 216      50.081  53.861  68.161  1.00  0.00            
ATOM   3334  N   LYS A 217      49.911  53.541  65.921  1.00  0.00            
ATOM   3335  H   LYS A 217      50.401  53.071  65.181  1.00  0.00            
ATOM   3336  CA  LYS A 217      48.821  54.451  65.631  1.00  0.00            
ATOM   3337  HA  LYS A 217      48.661  55.011  66.551  1.00  0.00            
ATOM   3338  CB  LYS A 217      49.321  55.451  64.581  1.00  0.00            
ATOM   3339  HB1 LYS A 217      48.481  55.941  64.101  1.00  0.00            
ATOM   3340  HB2 LYS A 217      49.801  54.841  63.811  1.00  0.00            
ATOM   3341  CG  LYS A 217      50.331  56.421  65.191  1.00  0.00            
ATOM   3342  HG1 LYS A 217      51.171  55.871  65.601  1.00  0.00            
ATOM   3343  HG2 LYS A 217      49.911  57.011  66.011  1.00  0.00            
ATOM   3344  CD  LYS A 217      50.911  57.401  64.181  1.00  0.00            
ATOM   3345  HD1 LYS A 217      50.141  57.981  63.671  1.00  0.00            
ATOM   3346  HD2 LYS A 217      51.421  56.821  63.401  1.00  0.00            
ATOM   3347  CE  LYS A 217      51.811  58.401  64.891  1.00  0.00            
ATOM   3348  HE1 LYS A 217      52.681  57.921  65.341  1.00  0.00            
ATOM   3349  HE2 LYS A 217      51.231  58.931  65.651  1.00  0.00            
ATOM   3350  NZ  LYS A 217      52.371  59.411  63.971  1.00  0.00            
ATOM   3351  HZ1 LYS A 217      53.131  59.871  64.461  1.00  0.00            
ATOM   3352  HZ2 LYS A 217      52.791  58.881  63.231  1.00  0.00            
ATOM   3353  HZ3 LYS A 217      51.761  60.081  63.531  1.00  0.00            
ATOM   3354  C   LYS A 217      47.541  53.701  65.331  1.00  0.00            
ATOM   3355  O   LYS A 217      47.371  53.211  64.211  1.00  0.00            
ATOM   3356  N   LEU A 218      46.781  53.431  66.401  1.00  0.00            
ATOM   3357  H   LEU A 218      47.101  53.831  67.271  1.00  0.00            
ATOM   3358  CA  LEU A 218      45.581  52.631  66.501  1.00  0.00            
ATOM   3359  HA  LEU A 218      45.791  51.721  65.941  1.00  0.00            
ATOM   3360  CB  LEU A 218      45.281  52.251  67.951  1.00  0.00            
ATOM   3361  HB1 LEU A 218      44.431  51.571  68.011  1.00  0.00            
ATOM   3362  HB2 LEU A 218      45.021  53.161  68.491  1.00  0.00            
ATOM   3363  CG  LEU A 218      46.451  51.631  68.701  1.00  0.00            
ATOM   3364  HG  LEU A 218      47.331  52.221  68.451  1.00  0.00            
ATOM   3365  CD1 LEU A 218      46.381  51.801  70.221  1.00  0.00            
ATOM   3366 1HD1 LEU A 218      47.351  51.531  70.631  1.00  0.00            
ATOM   3367 2HD1 LEU A 218      46.281  52.861  70.471  1.00  0.00            
ATOM   3368 3HD1 LEU A 218      45.561  51.241  70.671  1.00  0.00            
ATOM   3369  CD2 LEU A 218      46.631  50.151  68.361  1.00  0.00            
ATOM   3370 1HD2 LEU A 218      47.481  49.741  68.901  1.00  0.00            
ATOM   3371 2HD2 LEU A 218      45.781  49.601  68.761  1.00  0.00            
ATOM   3372 3HD2 LEU A 218      46.741  50.021  67.281  1.00  0.00            
ATOM   3373  C   LEU A 218      44.441  53.371  65.821  1.00  0.00            
ATOM   3374  O   LEU A 218      44.561  54.451  65.241  1.00  0.00            
ATOM   3375  N   ASN A 219      43.271  52.741  65.811  1.00  0.00            
ATOM   3376  H   ASN A 219      43.151  51.881  66.331  1.00  0.00            
ATOM   3377  CA  ASN A 219      42.061  53.271  65.201  1.00  0.00            
ATOM   3378  HA  ASN A 219      42.281  54.301  64.911  1.00  0.00            
ATOM   3379  CB  ASN A 219      41.781  52.451  63.951  1.00  0.00            
ATOM   3380  HB1 ASN A 219      42.681  52.371  63.331  1.00  0.00            
ATOM   3381  HB2 ASN A 219      41.011  52.941  63.351  1.00  0.00            
ATOM   3382  CG  ASN A 219      41.321  51.041  64.291  1.00  0.00            
ATOM   3383  OD1 ASN A 219      42.021  50.171  64.811  1.00  0.00            
ATOM   3384  ND2 ASN A 219      40.041  50.781  63.991  1.00  0.00            
ATOM   3385 1HD2 ASN A 219      39.521  51.381  63.371  1.00  0.00            
ATOM   3386 2HD2 ASN A 219      39.761  49.831  64.161  1.00  0.00            
ATOM   3387  C   ASN A 219      40.831  53.301  66.101  1.00  0.00            
ATOM   3388  O   ASN A 219      40.831  52.641  67.141  1.00  0.00            
ATOM   3389  N   ARG A 220      39.781  54.031  65.721  1.00  0.00            
ATOM   3390  H   ARG A 220      39.931  54.581  64.891  1.00  0.00            
ATOM   3391  CA  ARG A 220      38.611  54.311  66.511  1.00  0.00            
ATOM   3392  HA  ARG A 220      38.891  55.031  67.291  1.00  0.00            
ATOM   3393  CB  ARG A 220      37.541  54.901  65.601  1.00  0.00            
ATOM   3394  HB1 ARG A 220      37.231  54.211  64.811  1.00  0.00            
ATOM   3395  HB2 ARG A 220      38.041  55.681  65.021  1.00  0.00            
ATOM   3396  CG  ARG A 220      36.301  55.321  66.391  1.00  0.00            
ATOM   3397  HG1 ARG A 220      36.611  55.881  67.271  1.00  0.00            
ATOM   3398  HG2 ARG A 220      35.751  54.461  66.781  1.00  0.00            
ATOM   3399  CD  ARG A 220      35.381  56.071  65.441  1.00  0.00            
ATOM   3400  HD1 ARG A 220      34.801  55.341  64.871  1.00  0.00            
ATOM   3401  HD2 ARG A 220      35.951  56.581  64.661  1.00  0.00            
ATOM   3402  NE  ARG A 220      34.521  57.051  66.101  1.00  0.00            
ATOM   3403  HE  ARG A 220      34.801  57.411  67.001  1.00  0.00            
ATOM   3404  CZ  ARG A 220      33.311  57.461  65.711  1.00  0.00            
ATOM   3405  NH1 ARG A 220      32.771  57.071  64.541  1.00  0.00            
ATOM   3406 1HH1 ARG A 220      33.371  56.541  63.931  1.00  0.00            
ATOM   3407 2HH1 ARG A 220      31.831  57.311  64.271  1.00  0.00            
ATOM   3408  NH2 ARG A 220      32.621  58.321  66.481  1.00  0.00            
ATOM   3409 1HH2 ARG A 220      32.891  58.461  67.441  1.00  0.00            
ATOM   3410 2HH2 ARG A 220      31.701  58.631  66.201  1.00  0.00            
ATOM   3411  C   ARG A 220      38.021  53.181  67.351  1.00  0.00            
ATOM   3412  O   ARG A 220      37.811  53.381  68.541  1.00  0.00            
ATOM   3413  N   ALA A 221      37.901  52.001  66.741  1.00  0.00            
ATOM   3414  H   ALA A 221      38.211  51.961  65.781  1.00  0.00            
ATOM   3415  CA  ALA A 221      37.391  50.811  67.401  1.00  0.00            
ATOM   3416  HA  ALA A 221      36.401  50.981  67.811  1.00  0.00            
ATOM   3417  CB  ALA A 221      37.061  49.841  66.271  1.00  0.00            
ATOM   3418  HB1 ALA A 221      36.591  48.931  66.641  1.00  0.00            
ATOM   3419  HB2 ALA A 221      36.361  50.241  65.541  1.00  0.00            
ATOM   3420  HB3 ALA A 221      38.021  49.621  65.811  1.00  0.00            
ATOM   3421  C   ALA A 221      38.251  50.131  68.461  1.00  0.00            
ATOM   3422  O   ALA A 221      37.741  49.161  69.011  1.00  0.00            
ATOM   3423  N   VAL A 222      39.481  50.591  68.721  1.00  0.00            
ATOM   3424  H   VAL A 222      39.811  51.441  68.281  1.00  0.00            
ATOM   3425  CA  VAL A 222      40.301  50.091  69.801  1.00  0.00            
ATOM   3426  HA  VAL A 222      40.101  49.041  70.031  1.00  0.00            
ATOM   3427  CB  VAL A 222      41.761  50.111  69.341  1.00  0.00            
ATOM   3428  HB  VAL A 222      42.001  51.171  69.221  1.00  0.00            
ATOM   3429  CG1 VAL A 222      42.681  49.471  70.381  1.00  0.00            
ATOM   3430 1HG1 VAL A 222      43.711  49.611  70.071  1.00  0.00            
ATOM   3431 2HG1 VAL A 222      42.641  49.921  71.371  1.00  0.00            
ATOM   3432 3HG1 VAL A 222      42.381  48.421  70.461  1.00  0.00            
ATOM   3433  CG2 VAL A 222      42.071  49.461  68.001  1.00  0.00            
ATOM   3434 1HG2 VAL A 222      43.111  49.681  67.771  1.00  0.00            
ATOM   3435 2HG2 VAL A 222      42.001  48.381  68.131  1.00  0.00            
ATOM   3436 3HG2 VAL A 222      41.401  49.821  67.221  1.00  0.00            
ATOM   3437  C   VAL A 222      40.051  50.931  71.041  1.00  0.00            
ATOM   3438  O   VAL A 222      40.451  52.091  71.061  1.00  0.00            
ATOM   3439  N   PRO A 223      39.491  50.411  72.141  1.00  0.00            
ATOM   3440  CD  PRO A 223      38.871  49.101  72.151  1.00  0.00            
ATOM   3441  HD1 PRO A 223      39.631  48.321  72.261  1.00  0.00            
ATOM   3442  HD2 PRO A 223      38.251  48.911  71.281  1.00  0.00            
ATOM   3443  CG  PRO A 223      38.041  49.031  73.431  1.00  0.00            
ATOM   3444  HG1 PRO A 223      38.601  48.391  74.111  1.00  0.00            
ATOM   3445  HG2 PRO A 223      37.091  48.601  73.101  1.00  0.00            
ATOM   3446  CB  PRO A 223      37.901  50.461  73.931  1.00  0.00            
ATOM   3447  HB1 PRO A 223      37.981  50.541  75.011  1.00  0.00            
ATOM   3448  HB2 PRO A 223      36.901  50.811  73.681  1.00  0.00            
ATOM   3449  CA  PRO A 223      38.991  51.251  73.211  1.00  0.00            
ATOM   3450  HA  PRO A 223      38.491  52.141  72.821  1.00  0.00            
ATOM   3451  C   PRO A 223      39.981  51.741  74.251  1.00  0.00            
ATOM   3452  O   PRO A 223      41.081  51.191  74.371  1.00  0.00            
ATOM   3453  N   LEU A 224      39.641  52.821  74.961  1.00  0.00            
ATOM   3454  H   LEU A 224      38.771  53.301  74.801  1.00  0.00            
ATOM   3455  CA  LEU A 224      40.511  53.431  75.951  1.00  0.00            
ATOM   3456  HA  LEU A 224      41.181  54.111  75.421  1.00  0.00            
ATOM   3457  CB  LEU A 224      39.571  54.331  76.751  1.00  0.00            
ATOM   3458  HB1 LEU A 224      38.871  53.651  77.231  1.00  0.00            
ATOM   3459  HB2 LEU A 224      39.081  55.021  76.071  1.00  0.00            
ATOM   3460  CG  LEU A 224      40.111  55.171  77.911  1.00  0.00            
ATOM   3461  HG  LEU A 224      40.721  54.511  78.531  1.00  0.00            
ATOM   3462  CD1 LEU A 224      40.921  56.401  77.521  1.00  0.00            
ATOM   3463 1HD1 LEU A 224      41.071  57.111  78.341  1.00  0.00            
ATOM   3464 2HD1 LEU A 224      41.911  56.141  77.151  1.00  0.00            
ATOM   3465 3HD1 LEU A 224      40.371  56.991  76.781  1.00  0.00            
ATOM   3466  CD2 LEU A 224      38.941  55.641  78.751  1.00  0.00            
ATOM   3467 1HD2 LEU A 224      39.231  56.101  79.701  1.00  0.00            
ATOM   3468 2HD2 LEU A 224      38.201  56.231  78.211  1.00  0.00            
ATOM   3469 3HD2 LEU A 224      38.441  54.731  79.091  1.00  0.00            
ATOM   3470  C   LEU A 224      41.351  52.601  76.911  1.00  0.00            
ATOM   3471  O   LEU A 224      42.521  52.881  77.151  1.00  0.00            
ATOM   3472  N   GLU A 225      40.791  51.511  77.431  1.00  0.00            
ATOM   3473  H   GLU A 225      39.831  51.271  77.231  1.00  0.00            
ATOM   3474  CA  GLU A 225      41.511  50.661  78.351  1.00  0.00            
ATOM   3475  HA  GLU A 225      42.151  51.351  78.911  1.00  0.00            
ATOM   3476  CB  GLU A 225      40.631  50.061  79.441  1.00  0.00            
ATOM   3477  HB1 GLU A 225      40.401  50.891  80.121  1.00  0.00            
ATOM   3478  HB2 GLU A 225      41.301  49.371  79.951  1.00  0.00            
ATOM   3479  CG  GLU A 225      39.331  49.441  78.931  1.00  0.00            
ATOM   3480  HG1 GLU A 225      38.731  50.281  78.591  1.00  0.00            
ATOM   3481  HG2 GLU A 225      38.901  48.891  79.771  1.00  0.00            
ATOM   3482  CD  GLU A 225      39.531  48.411  77.821  1.00  0.00            
ATOM   3483  OE1 GLU A 225      39.121  48.711  76.681  1.00  0.00            
ATOM   3484  OE2 GLU A 225      40.041  47.321  78.151  1.00  0.00            
ATOM   3485  C   GLU A 225      42.541  49.751  77.701  1.00  0.00            
ATOM   3486  O   GLU A 225      43.481  49.351  78.381  1.00  0.00            
ATOM   3487  N   LYS A 226      42.461  49.491  76.391  1.00  0.00            
ATOM   3488  H   LYS A 226      41.691  49.881  75.861  1.00  0.00            
ATOM   3489  CA  LYS A 226      43.491  48.831  75.621  1.00  0.00            
ATOM   3490  HA  LYS A 226      43.761  47.871  76.071  1.00  0.00            
ATOM   3491  CB  LYS A 226      42.981  48.541  74.211  1.00  0.00            
ATOM   3492  HB1 LYS A 226      43.731  47.941  73.701  1.00  0.00            
ATOM   3493  HB2 LYS A 226      42.891  49.521  73.741  1.00  0.00            
ATOM   3494  CG  LYS A 226      41.641  47.821  74.101  1.00  0.00            
ATOM   3495  HG1 LYS A 226      41.501  47.561  73.051  1.00  0.00            
ATOM   3496  HG2 LYS A 226      40.951  48.601  74.391  1.00  0.00            
ATOM   3497  CD  LYS A 226      41.501  46.511  74.881  1.00  0.00            
ATOM   3498  HD1 LYS A 226      41.601  46.741  75.941  1.00  0.00            
ATOM   3499  HD2 LYS A 226      42.351  45.861  74.681  1.00  0.00            
ATOM   3500  CE  LYS A 226      40.161  45.811  74.651  1.00  0.00            
ATOM   3501  HE1 LYS A 226      39.321  46.501  74.721  1.00  0.00            
ATOM   3502  HE2 LYS A 226      40.001  45.201  75.541  1.00  0.00            
ATOM   3503  NZ  LYS A 226      40.131  45.001  73.421  1.00  0.00            
ATOM   3504  HZ1 LYS A 226      39.211  44.631  73.261  1.00  0.00            
ATOM   3505  HZ2 LYS A 226      40.331  45.601  72.631  1.00  0.00            
ATOM   3506  HZ3 LYS A 226      40.751  44.211  73.461  1.00  0.00            
ATOM   3507  C   LYS A 226      44.731  49.711  75.521  1.00  0.00            
ATOM   3508  O   LYS A 226      45.841  49.201  75.421  1.00  0.00            
ATOM   3509  N   LEU A 227      44.581  51.031  75.671  1.00  0.00            
ATOM   3510  H   LEU A 227      43.621  51.351  75.681  1.00  0.00            
ATOM   3511  CA  LEU A 227      45.671  51.991  75.601  1.00  0.00            
ATOM   3512  HA  LEU A 227      46.091  51.831  74.611  1.00  0.00            
ATOM   3513  CB  LEU A 227      45.181  53.431  75.691  1.00  0.00            
ATOM   3514  HB1 LEU A 227      46.061  54.051  75.541  1.00  0.00            
ATOM   3515  HB2 LEU A 227      44.811  53.591  76.701  1.00  0.00            
ATOM   3516  CG  LEU A 227      44.141  53.821  74.651  1.00  0.00            
ATOM   3517  HG  LEU A 227      43.311  53.121  74.751  1.00  0.00            
ATOM   3518  CD1 LEU A 227      43.761  55.281  74.931  1.00  0.00            
ATOM   3519 1HD1 LEU A 227      42.991  55.541  74.201  1.00  0.00            
ATOM   3520 2HD1 LEU A 227      43.321  55.251  75.921  1.00  0.00            
ATOM   3521 3HD1 LEU A 227      44.611  55.961  74.951  1.00  0.00            
ATOM   3522  CD2 LEU A 227      44.671  53.741  73.221  1.00  0.00            
ATOM   3523 1HD2 LEU A 227      43.911  53.981  72.481  1.00  0.00            
ATOM   3524 2HD2 LEU A 227      45.581  54.331  73.141  1.00  0.00            
ATOM   3525 3HD2 LEU A 227      44.981  52.711  73.021  1.00  0.00            
ATOM   3526  C   LEU A 227      46.761  51.591  76.581  1.00  0.00            
ATOM   3527  O   LEU A 227      47.891  51.301  76.201  1.00  0.00            
ATOM   3528  N   ALA A 228      46.351  51.581  77.851  1.00  0.00            
ATOM   3529  H   ALA A 228      45.361  51.711  77.991  1.00  0.00            
ATOM   3530  CA  ALA A 228      47.181  51.091  78.931  1.00  0.00            
ATOM   3531  HA  ALA A 228      48.011  51.791  79.011  1.00  0.00            
ATOM   3532  CB  ALA A 228      46.281  51.161  80.161  1.00  0.00            
ATOM   3533  HB1 ALA A 228      46.801  50.781  81.041  1.00  0.00            
ATOM   3534  HB2 ALA A 228      45.941  52.181  80.371  1.00  0.00            
ATOM   3535  HB3 ALA A 228      45.421  50.511  80.021  1.00  0.00            
ATOM   3536  C   ALA A 228      47.701  49.681  78.671  1.00  0.00            
ATOM   3537  O   ALA A 228      48.881  49.421  78.841  1.00  0.00            
ATOM   3538  N   THR A 229      46.851  48.801  78.131  1.00  0.00            
ATOM   3539  H   THR A 229      45.901  49.091  77.971  1.00  0.00            
ATOM   3540  CA  THR A 229      47.251  47.441  77.821  1.00  0.00            
ATOM   3541  HA  THR A 229      47.611  46.991  78.741  1.00  0.00            
ATOM   3542  CB  THR A 229      46.101  46.591  77.291  1.00  0.00            
ATOM   3543  HB  THR A 229      45.701  47.021  76.371  1.00  0.00            
ATOM   3544  CG2 THR A 229      46.461  45.161  76.891  1.00  0.00            
ATOM   3545 1HG2 THR A 229      45.561  44.541  76.911  1.00  0.00            
ATOM   3546 2HG2 THR A 229      46.891  45.271  75.891  1.00  0.00            
ATOM   3547 3HG2 THR A 229      47.181  44.761  77.601  1.00  0.00            
ATOM   3548  OG1 THR A 229      45.091  46.581  78.271  1.00  0.00            
ATOM   3549  HG1 THR A 229      44.321  46.051  78.041  1.00  0.00            
ATOM   3550  C   THR A 229      48.471  47.391  76.901  1.00  0.00            
ATOM   3551  O   THR A 229      49.451  46.771  77.301  1.00  0.00            
ATOM   3552  N   LEU A 230      48.431  48.121  75.791  1.00  0.00            
ATOM   3553  H   LEU A 230      47.561  48.601  75.601  1.00  0.00            
ATOM   3554  CA  LEU A 230      49.511  48.101  74.821  1.00  0.00            
ATOM   3555  HA  LEU A 230      49.981  47.121  74.791  1.00  0.00            
ATOM   3556  CB  LEU A 230      48.931  48.361  73.431  1.00  0.00            
ATOM   3557  HB1 LEU A 230      49.781  48.271  72.761  1.00  0.00            
ATOM   3558  HB2 LEU A 230      48.441  49.331  73.391  1.00  0.00            
ATOM   3559  CG  LEU A 230      47.871  47.401  72.881  1.00  0.00            
ATOM   3560  HG  LEU A 230      46.971  47.511  73.481  1.00  0.00            
ATOM   3561  CD1 LEU A 230      47.521  47.841  71.461  1.00  0.00            
ATOM   3562 1HD1 LEU A 230      46.521  47.461  71.281  1.00  0.00            
ATOM   3563 2HD1 LEU A 230      47.571  48.921  71.361  1.00  0.00            
ATOM   3564 3HD1 LEU A 230      48.201  47.421  70.711  1.00  0.00            
ATOM   3565  CD2 LEU A 230      48.281  45.931  72.851  1.00  0.00            
ATOM   3566 1HD2 LEU A 230      47.471  45.341  72.421  1.00  0.00            
ATOM   3567 2HD2 LEU A 230      49.211  45.791  72.301  1.00  0.00            
ATOM   3568 3HD2 LEU A 230      48.401  45.561  73.871  1.00  0.00            
ATOM   3569  C   LEU A 230      50.691  49.001  75.151  1.00  0.00            
ATOM   3570  O   LEU A 230      51.781  48.821  74.611  1.00  0.00            
ATOM   3571  N   LEU A 231      50.521  49.971  76.051  1.00  0.00            
ATOM   3572  H   LEU A 231      49.601  50.211  76.401  1.00  0.00            
ATOM   3573  CA  LEU A 231      51.631  50.741  76.571  1.00  0.00            
ATOM   3574  HA  LEU A 231      52.291  51.021  75.751  1.00  0.00            
ATOM   3575  CB  LEU A 231      50.971  51.901  77.311  1.00  0.00            
ATOM   3576  HB1 LEU A 231      51.651  52.301  78.071  1.00  0.00            
ATOM   3577  HB2 LEU A 231      50.111  51.471  77.831  1.00  0.00            
ATOM   3578  CG  LEU A 231      50.591  53.041  76.371  1.00  0.00            
ATOM   3579  HG  LEU A 231      50.021  52.661  75.531  1.00  0.00            
ATOM   3580  CD1 LEU A 231      49.731  54.071  77.111  1.00  0.00            
ATOM   3581 1HD1 LEU A 231      49.491  54.881  76.421  1.00  0.00            
ATOM   3582 2HD1 LEU A 231      48.831  53.541  77.441  1.00  0.00            
ATOM   3583 3HD1 LEU A 231      50.341  54.431  77.941  1.00  0.00            
ATOM   3584  CD2 LEU A 231      51.821  53.801  75.881  1.00  0.00            
ATOM   3585 1HD2 LEU A 231      51.601  54.381  74.981  1.00  0.00            
ATOM   3586 2HD2 LEU A 231      52.211  54.411  76.691  1.00  0.00            
ATOM   3587 3HD2 LEU A 231      52.571  53.121  75.491  1.00  0.00            
ATOM   3588  C   LEU A 231      52.471  49.861  77.481  1.00  0.00            
ATOM   3589  O   LEU A 231      53.691  49.771  77.361  1.00  0.00            
ATOM   3590  N   GLN A 232      51.791  49.121  78.361  1.00  0.00            
ATOM   3591  H   GLN A 232      50.791  49.241  78.471  1.00  0.00            
ATOM   3592  CA  GLN A 232      52.461  48.241  79.301  1.00  0.00            
ATOM   3593  HA  GLN A 232      53.291  48.831  79.691  1.00  0.00            
ATOM   3594  CB  GLN A 232      51.441  47.861  80.371  1.00  0.00            
ATOM   3595  HB1 GLN A 232      51.821  47.031  80.961  1.00  0.00            
ATOM   3596  HB2 GLN A 232      50.531  47.531  79.871  1.00  0.00            
ATOM   3597  CG  GLN A 232      51.001  48.901  81.391  1.00  0.00            
ATOM   3598  HG1 GLN A 232      50.191  48.461  81.981  1.00  0.00            
ATOM   3599  HG2 GLN A 232      50.621  49.801  80.891  1.00  0.00            
ATOM   3600  CD  GLN A 232      52.131  49.311  82.321  1.00  0.00            
ATOM   3601  OE1 GLN A 232      53.281  49.551  81.951  1.00  0.00            
ATOM   3602  NE2 GLN A 232      51.781  49.551  83.591  1.00  0.00            
ATOM   3603 1HE2 GLN A 232      50.791  49.541  83.781  1.00  0.00            
ATOM   3604 2HE2 GLN A 232      52.481  49.871  84.241  1.00  0.00            
ATOM   3605  C   GLN A 232      53.141  47.091  78.571  1.00  0.00            
ATOM   3606  O   GLN A 232      54.031  46.451  79.121  1.00  0.00            
ATOM   3607  N   ARG A 233      52.821  46.861  77.301  1.00  0.00            
ATOM   3608  H   ARG A 233      52.061  47.431  76.931  1.00  0.00            
ATOM   3609  CA  ARG A 233      53.561  45.991  76.411  1.00  0.00            
ATOM   3610  HA  ARG A 233      53.951  45.171  77.021  1.00  0.00            
ATOM   3611  CB  ARG A 233      52.571  45.411  75.421  1.00  0.00            
ATOM   3612  HB1 ARG A 233      53.111  44.851  74.651  1.00  0.00            
ATOM   3613  HB2 ARG A 233      52.011  46.211  74.941  1.00  0.00            
ATOM   3614  CG  ARG A 233      51.571  44.401  75.991  1.00  0.00            
ATOM   3615  HG1 ARG A 233      51.171  43.801  75.181  1.00  0.00            
ATOM   3616  HG2 ARG A 233      50.801  44.921  76.561  1.00  0.00            
ATOM   3617  CD  ARG A 233      52.141  43.351  76.941  1.00  0.00            
ATOM   3618  HD1 ARG A 233      52.431  43.811  77.881  1.00  0.00            
ATOM   3619  HD2 ARG A 233      52.961  42.871  76.401  1.00  0.00            
ATOM   3620  NE  ARG A 233      51.101  42.371  77.261  1.00  0.00            
ATOM   3621  HE  ARG A 233      50.121  42.601  77.211  1.00  0.00            
ATOM   3622  CZ  ARG A 233      51.291  41.091  77.611  1.00  0.00            
ATOM   3623  NH1 ARG A 233      52.531  40.581  77.741  1.00  0.00            
ATOM   3624 1HH1 ARG A 233      53.321  41.181  77.571  1.00  0.00            
ATOM   3625 2HH1 ARG A 233      52.641  39.611  77.971  1.00  0.00            
ATOM   3626  NH2 ARG A 233      50.251  40.261  77.741  1.00  0.00            
ATOM   3627 1HH2 ARG A 233      49.321  40.581  77.501  1.00  0.00            
ATOM   3628 2HH2 ARG A 233      50.401  39.291  77.971  1.00  0.00            
ATOM   3629  C   ARG A 233      54.781  46.581  75.721  1.00  0.00            
ATOM   3630  O   ARG A 233      55.561  45.771  75.231  1.00  0.00            
ATOM   3631  N   ALA A 234      54.881  47.911  75.661  1.00  0.00            
ATOM   3632  H   ALA A 234      54.221  48.511  76.141  1.00  0.00            
ATOM   3633  CA  ALA A 234      55.911  48.581  74.891  1.00  0.00            
ATOM   3634  HA  ALA A 234      56.801  47.951  74.891  1.00  0.00            
ATOM   3635  CB  ALA A 234      55.461  48.801  73.451  1.00  0.00            
ATOM   3636  HB1 ALA A 234      56.201  49.441  72.971  1.00  0.00            
ATOM   3637  HB2 ALA A 234      55.381  47.841  72.941  1.00  0.00            
ATOM   3638  HB3 ALA A 234      54.471  49.251  73.451  1.00  0.00            
ATOM   3639  C   ALA A 234      56.381  49.871  75.551  1.00  0.00            
ATOM   3640  O   ALA A 234      56.061  50.991  75.161  1.00  0.00            
ATOM   3641  N   PRO A 235      57.141  49.751  76.641  1.00  0.00            
ATOM   3642  CD  PRO A 235      57.621  48.551  77.281  1.00  0.00            
ATOM   3643  HD1 PRO A 235      58.211  47.961  76.571  1.00  0.00            
ATOM   3644  HD2 PRO A 235      56.731  48.111  77.721  1.00  0.00            
ATOM   3645  CG  PRO A 235      58.611  48.961  78.371  1.00  0.00            
ATOM   3646  HG1 PRO A 235      59.641  48.771  78.091  1.00  0.00            
ATOM   3647  HG2 PRO A 235      58.431  48.441  79.311  1.00  0.00            
ATOM   3648  CB  PRO A 235      58.331  50.441  78.641  1.00  0.00            
ATOM   3649  HB1 PRO A 235      59.221  51.011  78.881  1.00  0.00            
ATOM   3650  HB2 PRO A 235      57.611  50.521  79.461  1.00  0.00            
ATOM   3651  CA  PRO A 235      57.731  50.901  77.311  1.00  0.00            
ATOM   3652  HA  PRO A 235      56.971  51.651  77.521  1.00  0.00            
ATOM   3653  C   PRO A 235      58.751  51.681  76.501  1.00  0.00            
ATOM   3654  O   PRO A 235      58.861  52.891  76.731  1.00  0.00            
ATOM   3655  N   GLN A 236      59.361  51.161  75.431  1.00  0.00            
ATOM   3656  H   GLN A 236      59.121  50.211  75.201  1.00  0.00            
ATOM   3657  CA  GLN A 236      60.161  51.911  74.481  1.00  0.00            
ATOM   3658  HA  GLN A 236      60.581  52.751  75.031  1.00  0.00            
ATOM   3659  CB  GLN A 236      61.291  51.001  74.001  1.00  0.00            
ATOM   3660  HB1 GLN A 236      61.631  50.471  74.881  1.00  0.00            
ATOM   3661  HB2 GLN A 236      62.081  51.641  73.621  1.00  0.00            
ATOM   3662  CG  GLN A 236      60.941  49.981  72.911  1.00  0.00            
ATOM   3663  HG1 GLN A 236      61.771  49.291  72.761  1.00  0.00            
ATOM   3664  HG2 GLN A 236      60.761  50.551  72.001  1.00  0.00            
ATOM   3665  CD  GLN A 236      59.741  49.091  73.211  1.00  0.00            
ATOM   3666  OE1 GLN A 236      59.611  48.591  74.321  1.00  0.00            
ATOM   3667  NE2 GLN A 236      58.861  48.891  72.231  1.00  0.00            
ATOM   3668 1HE2 GLN A 236      59.071  49.281  71.321  1.00  0.00            
ATOM   3669 2HE2 GLN A 236      58.001  48.371  72.351  1.00  0.00            
ATOM   3670  C   GLN A 236      59.391  52.491  73.301  1.00  0.00            
ATOM   3671  O   GLN A 236      59.991  53.141  72.451  1.00  0.00            
ATOM   3672  N   LEU A 237      58.061  52.341  73.301  1.00  0.00            
ATOM   3673  H   LEU A 237      57.631  51.891  74.091  1.00  0.00            
ATOM   3674  CA  LEU A 237      57.231  53.031  72.331  1.00  0.00            
ATOM   3675  HA  LEU A 237      57.531  52.691  71.341  1.00  0.00            
ATOM   3676  CB  LEU A 237      55.761  52.681  72.561  1.00  0.00            
ATOM   3677  HB1 LEU A 237      55.441  53.021  73.541  1.00  0.00            
ATOM   3678  HB2 LEU A 237      55.771  51.611  72.731  1.00  0.00            
ATOM   3679  CG  LEU A 237      54.741  53.131  71.511  1.00  0.00            
ATOM   3680  HG  LEU A 237      54.891  54.201  71.351  1.00  0.00            
ATOM   3681  CD1 LEU A 237      54.891  52.261  70.271  1.00  0.00            
ATOM   3682 1HD1 LEU A 237      54.221  52.561  69.471  1.00  0.00            
ATOM   3683 2HD1 LEU A 237      55.911  52.441  69.921  1.00  0.00            
ATOM   3684 3HD1 LEU A 237      54.861  51.191  70.481  1.00  0.00            
ATOM   3685  CD2 LEU A 237      53.341  52.891  72.061  1.00  0.00            
ATOM   3686 1HD2 LEU A 237      52.581  53.321  71.411  1.00  0.00            
ATOM   3687 2HD2 LEU A 237      53.221  51.811  72.181  1.00  0.00            
ATOM   3688 3HD2 LEU A 237      53.221  53.401  73.021  1.00  0.00            
ATOM   3689  C   LEU A 237      57.361  54.551  72.401  1.00  0.00            
ATOM   3690  O   LEU A 237      57.251  55.171  73.461  1.00  0.00            
ATOM   3691  N   GLU A 238      57.551  55.151  71.231  1.00  0.00            
ATOM   3692  H   GLU A 238      57.491  54.601  70.391  1.00  0.00            
ATOM   3693  CA  GLU A 238      57.581  56.601  71.131  1.00  0.00            
ATOM   3694  HA  GLU A 238      57.621  57.001  72.141  1.00  0.00            
ATOM   3695  CB  GLU A 238      58.931  56.991  70.541  1.00  0.00            
ATOM   3696  HB1 GLU A 238      59.751  56.591  71.131  1.00  0.00            
ATOM   3697  HB2 GLU A 238      58.991  58.081  70.561  1.00  0.00            
ATOM   3698  CG  GLU A 238      59.111  56.601  69.081  1.00  0.00            
ATOM   3699  HG1 GLU A 238      58.381  57.031  68.401  1.00  0.00            
ATOM   3700  HG2 GLU A 238      59.021  55.511  69.061  1.00  0.00            
ATOM   3701  CD  GLU A 238      60.501  56.941  68.561  1.00  0.00            
ATOM   3702  OE1 GLU A 238      60.631  57.211  67.351  1.00  0.00            
ATOM   3703  OE2 GLU A 238      61.471  56.961  69.351  1.00  0.00            
ATOM   3704  C   GLU A 238      56.391  57.281  70.471  1.00  0.00            
ATOM   3705  O   GLU A 238      56.231  58.481  70.691  1.00  0.00            
ATOM   3706  N   GLU A 239      55.581  56.601  69.651  1.00  0.00            
ATOM   3707  H   GLU A 239      55.811  55.641  69.431  1.00  0.00            
ATOM   3708  CA  GLU A 239      54.331  57.201  69.241  1.00  0.00            
ATOM   3709  HA  GLU A 239      54.121  58.141  69.741  1.00  0.00            
ATOM   3710  CB  GLU A 239      54.341  57.411  67.731  1.00  0.00            
ATOM   3711  HB1 GLU A 239      53.411  57.921  67.481  1.00  0.00            
ATOM   3712  HB2 GLU A 239      54.201  56.451  67.231  1.00  0.00            
ATOM   3713  CG  GLU A 239      55.571  58.001  67.041  1.00  0.00            
ATOM   3714  HG1 GLU A 239      56.241  57.151  66.911  1.00  0.00            
ATOM   3715  HG2 GLU A 239      56.091  58.731  67.671  1.00  0.00            
ATOM   3716  CD  GLU A 239      55.241  58.561  65.661  1.00  0.00            
ATOM   3717  OE1 GLU A 239      55.311  57.811  64.661  1.00  0.00            
ATOM   3718  OE2 GLU A 239      54.821  59.731  65.571  1.00  0.00            
ATOM   3719  C   GLU A 239      53.151  56.291  69.541  1.00  0.00            
ATOM   3720  O   GLU A 239      53.071  55.151  69.081  1.00  0.00            
ATOM   3721  N   LEU A 240      52.191  56.781  70.341  1.00  0.00            
ATOM   3722  H   LEU A 240      52.281  57.741  70.641  1.00  0.00            
ATOM   3723  CA  LEU A 240      50.871  56.191  70.421  1.00  0.00            
ATOM   3724  HA  LEU A 240      50.881  55.191  69.981  1.00  0.00            
ATOM   3725  CB  LEU A 240      50.541  55.911  71.891  1.00  0.00            
ATOM   3726  HB1 LEU A 240      50.521  56.861  72.411  1.00  0.00            
ATOM   3727  HB2 LEU A 240      51.321  55.301  72.361  1.00  0.00            
ATOM   3728  CG  LEU A 240      49.151  55.351  72.171  1.00  0.00            
ATOM   3729  HG  LEU A 240      48.401  56.031  71.761  1.00  0.00            
ATOM   3730  CD1 LEU A 240      49.011  53.981  71.511  1.00  0.00            
ATOM   3731 1HD1 LEU A 240      48.111  53.501  71.891  1.00  0.00            
ATOM   3732 2HD1 LEU A 240      48.871  54.171  70.451  1.00  0.00            
ATOM   3733 3HD1 LEU A 240      49.931  53.391  71.571  1.00  0.00            
ATOM   3734  CD2 LEU A 240      48.981  55.231  73.681  1.00  0.00            
ATOM   3735 1HD2 LEU A 240      47.991  54.831  73.911  1.00  0.00            
ATOM   3736 2HD2 LEU A 240      49.701  54.511  74.071  1.00  0.00            
ATOM   3737 3HD2 LEU A 240      49.101  56.221  74.131  1.00  0.00            
ATOM   3738  C   LEU A 240      49.811  57.051  69.751  1.00  0.00            
ATOM   3739  O   LEU A 240      49.411  58.071  70.301  1.00  0.00            
ATOM   3740  N   GLY A 241      49.241  56.541  68.661  1.00  0.00            
ATOM   3741  H   GLY A 241      49.511  55.581  68.511  1.00  0.00            
ATOM   3742  CA  GLY A 241      47.901  56.891  68.221  1.00  0.00            
ATOM   3743  HA1 GLY A 241      47.761  56.701  67.161  1.00  0.00            
ATOM   3744  HA2 GLY A 241      47.791  57.951  68.451  1.00  0.00            
ATOM   3745  C   GLY A 241      46.831  56.091  68.941  1.00  0.00            
ATOM   3746  O   GLY A 241      46.791  54.871  68.781  1.00  0.00            
ATOM   3747  N   THR A 242      45.971  56.791  69.691  1.00  0.00            
ATOM   3748  H   THR A 242      45.991  57.801  69.691  1.00  0.00            
ATOM   3749  CA  THR A 242      44.861  56.181  70.401  1.00  0.00            
ATOM   3750  HA  THR A 242      45.191  55.211  70.781  1.00  0.00            
ATOM   3751  CB  THR A 242      44.431  57.001  71.611  1.00  0.00            
ATOM   3752  HB  THR A 242      43.781  56.351  72.201  1.00  0.00            
ATOM   3753  CG2 THR A 242      45.631  57.401  72.461  1.00  0.00            
ATOM   3754 1HG2 THR A 242      45.281  57.931  73.351  1.00  0.00            
ATOM   3755 2HG2 THR A 242      46.161  56.501  72.791  1.00  0.00            
ATOM   3756 3HG2 THR A 242      46.271  58.061  71.871  1.00  0.00            
ATOM   3757  OG1 THR A 242      43.671  58.151  71.351  1.00  0.00            
ATOM   3758  HG1 THR A 242      43.921  58.801  72.011  1.00  0.00            
ATOM   3759  C   THR A 242      43.691  55.911  69.471  1.00  0.00            
ATOM   3760  O   THR A 242      43.551  56.461  68.381  1.00  0.00            
ATOM   3761  N   GLY A 243      42.751  55.061  69.911  1.00  0.00            
ATOM   3762  H   GLY A 243      42.821  54.801  70.881  1.00  0.00            
ATOM   3763  CA  GLY A 243      41.481  54.841  69.261  1.00  0.00            
ATOM   3764  HA1 GLY A 243      41.141  53.801  69.311  1.00  0.00            
ATOM   3765  HA2 GLY A 243      41.511  55.111  68.201  1.00  0.00            
ATOM   3766  C   GLY A 243      40.381  55.691  69.891  1.00  0.00            
ATOM   3767  O   GLY A 243      40.471  56.891  70.131  1.00  0.00            
ATOM   3768  N   GLY A 244      39.241  55.071  70.211  1.00  0.00            
ATOM   3769  H   GLY A 244      39.121  54.111  69.921  1.00  0.00            
ATOM   3770  CA  GLY A 244      38.181  55.651  71.011  1.00  0.00            
ATOM   3771  HA1 GLY A 244      37.411  54.901  71.141  1.00  0.00            
ATOM   3772  HA2 GLY A 244      37.861  56.531  70.441  1.00  0.00            
ATOM   3773  C   GLY A 244      38.591  55.931  72.451  1.00  0.00            
ATOM   3774  O   GLY A 244      38.631  55.051  73.301  1.00  0.00            
ATOM   3775  N   TYR A 245      38.901  57.191  72.781  1.00  0.00            
ATOM   3776  H   TYR A 245      38.811  57.861  72.031  1.00  0.00            
ATOM   3777  CA  TYR A 245      39.501  57.561  74.041  1.00  0.00            
ATOM   3778  HA  TYR A 245      40.071  56.671  74.311  1.00  0.00            
ATOM   3779  CB  TYR A 245      40.481  58.701  73.801  1.00  0.00            
ATOM   3780  HB1 TYR A 245      39.921  59.541  73.401  1.00  0.00            
ATOM   3781  HB2 TYR A 245      41.191  58.431  73.021  1.00  0.00            
ATOM   3782  CG  TYR A 245      41.311  59.101  75.001  1.00  0.00            
ATOM   3783  CD1 TYR A 245      42.501  58.381  75.201  1.00  0.00            
ATOM   3784  HD1 TYR A 245      42.841  57.601  74.541  1.00  0.00            
ATOM   3785  CE1 TYR A 245      43.311  58.681  76.301  1.00  0.00            
ATOM   3786  HE1 TYR A 245      44.281  58.211  76.391  1.00  0.00            
ATOM   3787  CZ  TYR A 245      42.901  59.721  77.161  1.00  0.00            
ATOM   3788  OH  TYR A 245      43.691  60.101  78.211  1.00  0.00            
ATOM   3789  HH  TYR A 245      43.341  60.841  78.721  1.00  0.00            
ATOM   3790  CE2 TYR A 245      41.761  60.511  76.911  1.00  0.00            
ATOM   3791  HE2 TYR A 245      41.531  61.381  77.511  1.00  0.00            
ATOM   3792  CD2 TYR A 245      41.001  60.221  75.781  1.00  0.00            
ATOM   3793  HD2 TYR A 245      40.101  60.781  75.571  1.00  0.00            
ATOM   3794  C   TYR A 245      38.381  57.741  75.061  1.00  0.00            
ATOM   3795  O   TYR A 245      38.321  58.711  75.811  1.00  0.00            
ATOM   3796  N   THR A 246      37.431  56.811  75.111  1.00  0.00            
ATOM   3797  H   THR A 246      37.601  55.991  74.541  1.00  0.00            
ATOM   3798  CA  THR A 246      36.221  56.721  75.911  1.00  0.00            
ATOM   3799  HA  THR A 246      36.391  57.251  76.851  1.00  0.00            
ATOM   3800  CB  THR A 246      35.121  57.431  75.131  1.00  0.00            
ATOM   3801  HB  THR A 246      35.381  58.481  74.951  1.00  0.00            
ATOM   3802  CG2 THR A 246      34.591  56.811  73.841  1.00  0.00            
ATOM   3803 1HG2 THR A 246      33.891  57.491  73.361  1.00  0.00            
ATOM   3804 2HG2 THR A 246      35.441  56.611  73.191  1.00  0.00            
ATOM   3805 3HG2 THR A 246      34.071  55.861  73.981  1.00  0.00            
ATOM   3806  OG1 THR A 246      33.981  57.501  75.951  1.00  0.00            
ATOM   3807  HG1 THR A 246      34.211  58.131  76.631  1.00  0.00            
ATOM   3808  C   THR A 246      35.841  55.281  76.201  1.00  0.00            
ATOM   3809  O   THR A 246      36.111  54.361  75.431  1.00  0.00            
ATOM   3810  N   ALA A 247      35.331  55.051  77.421  1.00  0.00            
ATOM   3811  H   ALA A 247      35.261  55.841  78.041  1.00  0.00            
ATOM   3812  CA  ALA A 247      34.871  53.781  77.941  1.00  0.00            
ATOM   3813  HA  ALA A 247      34.331  53.221  77.181  1.00  0.00            
ATOM   3814  CB  ALA A 247      36.041  52.931  78.451  1.00  0.00            
ATOM   3815  HB1 ALA A 247      35.671  51.941  78.711  1.00  0.00            
ATOM   3816  HB2 ALA A 247      36.791  52.721  77.691  1.00  0.00            
ATOM   3817  HB3 ALA A 247      36.551  53.391  79.291  1.00  0.00            
ATOM   3818  C   ALA A 247      33.811  54.021  79.011  1.00  0.00            
ATOM   3819  O   ALA A 247      33.161  55.061  79.031  1.00  0.00            
ATOM   3820  N   GLU A 248      33.621  53.101  79.961  1.00  0.00            
ATOM   3821  H   GLU A 248      34.171  52.251  79.951  1.00  0.00            
ATOM   3822  CA  GLU A 248      33.171  53.451  81.291  1.00  0.00            
ATOM   3823  HA  GLU A 248      32.111  53.691  81.291  1.00  0.00            
ATOM   3824  CB  GLU A 248      33.431  52.241  82.181  1.00  0.00            
ATOM   3825  HB1 GLU A 248      33.411  52.511  83.241  1.00  0.00            
ATOM   3826  HB2 GLU A 248      34.391  51.781  81.921  1.00  0.00            
ATOM   3827  CG  GLU A 248      32.411  51.131  82.021  1.00  0.00            
ATOM   3828  HG1 GLU A 248      32.341  50.821  80.981  1.00  0.00            
ATOM   3829  HG2 GLU A 248      31.451  51.571  82.291  1.00  0.00            
ATOM   3830  CD  GLU A 248      32.621  49.871  82.851  1.00  0.00            
ATOM   3831  OE1 GLU A 248      33.511  49.041  82.551  1.00  0.00            
ATOM   3832  OE2 GLU A 248      31.931  49.711  83.881  1.00  0.00            
ATOM   3833  C   GLU A 248      34.041  54.571  81.851  1.00  0.00            
ATOM   3834  O   GLU A 248      35.201  54.781  81.491  1.00  0.00            
ATOM   3835  N   VAL A 249      33.511  55.271  82.861  1.00  0.00            
ATOM   3836  H   VAL A 249      32.561  55.031  83.101  1.00  0.00            
ATOM   3837  CA  VAL A 249      34.141  56.411  83.491  1.00  0.00            
ATOM   3838  HA  VAL A 249      34.901  56.781  82.801  1.00  0.00            
ATOM   3839  CB  VAL A 249      33.131  57.531  83.671  1.00  0.00            
ATOM   3840  HB  VAL A 249      32.351  57.231  84.371  1.00  0.00            
ATOM   3841  CG1 VAL A 249      33.661  58.851  84.211  1.00  0.00            
ATOM   3842 1HG1 VAL A 249      32.971  59.691  84.061  1.00  0.00            
ATOM   3843 2HG1 VAL A 249      33.841  58.821  85.291  1.00  0.00            
ATOM   3844 3HG1 VAL A 249      34.561  59.121  83.661  1.00  0.00            
ATOM   3845  CG2 VAL A 249      32.451  57.951  82.361  1.00  0.00            
ATOM   3846 1HG2 VAL A 249      31.671  58.671  82.601  1.00  0.00            
ATOM   3847 2HG2 VAL A 249      33.191  58.441  81.721  1.00  0.00            
ATOM   3848 3HG2 VAL A 249      31.951  57.151  81.831  1.00  0.00            
ATOM   3849  C   VAL A 249      34.851  55.951  84.761  1.00  0.00            
ATOM   3850  O   VAL A 249      34.691  56.531  85.841  1.00  0.00            
ATOM   3851  N   ARG A 250      35.561  54.831  84.641  1.00  0.00            
ATOM   3852  H   ARG A 250      35.571  54.491  83.691  1.00  0.00            
ATOM   3853  CA  ARG A 250      36.131  53.991  85.681  1.00  0.00            
ATOM   3854  HA  ARG A 250      35.431  53.881  86.511  1.00  0.00            
ATOM   3855  CB  ARG A 250      36.301  52.611  85.031  1.00  0.00            
ATOM   3856  HB1 ARG A 250      37.291  52.281  85.321  1.00  0.00            
ATOM   3857  HB2 ARG A 250      36.261  52.601  83.941  1.00  0.00            
ATOM   3858  CG  ARG A 250      35.231  51.651  85.561  1.00  0.00            
ATOM   3859  HG1 ARG A 250      34.241  52.061  85.351  1.00  0.00            
ATOM   3860  HG2 ARG A 250      35.391  51.411  86.611  1.00  0.00            
ATOM   3861  CD  ARG A 250      35.291  50.351  84.771  1.00  0.00            
ATOM   3862  HD1 ARG A 250      35.241  50.621  83.711  1.00  0.00            
ATOM   3863  HD2 ARG A 250      34.391  49.771  84.971  1.00  0.00            
ATOM   3864  NE  ARG A 250      36.501  49.571  85.021  1.00  0.00            
ATOM   3865  HE  ARG A 250      37.221  49.911  85.641  1.00  0.00            
ATOM   3866  CZ  ARG A 250      36.761  48.491  84.271  1.00  0.00            
ATOM   3867  NH1 ARG A 250      36.041  48.171  83.181  1.00  0.00            
ATOM   3868 1HH1 ARG A 250      35.111  48.541  83.041  1.00  0.00            
ATOM   3869 2HH1 ARG A 250      36.261  47.381  82.601  1.00  0.00            
ATOM   3870  NH2 ARG A 250      37.871  47.781  84.501  1.00  0.00            
ATOM   3871 1HH2 ARG A 250      38.401  48.081  85.311  1.00  0.00            
ATOM   3872 2HH2 ARG A 250      38.021  46.931  83.981  1.00  0.00            
ATOM   3873  C   ARG A 250      37.431  54.541  86.241  1.00  0.00            
ATOM   3874  O   ARG A 250      38.321  54.941  85.481  1.00  0.00            
ATOM   3875  N   PRO A 251      37.621  54.501  87.561  1.00  0.00            
ATOM   3876  CD  PRO A 251      36.591  54.331  88.561  1.00  0.00            
ATOM   3877  HD1 PRO A 251      36.571  53.271  88.811  1.00  0.00            
ATOM   3878  HD2 PRO A 251      35.661  54.731  88.151  1.00  0.00            
ATOM   3879  CG  PRO A 251      37.091  55.141  89.751  1.00  0.00            
ATOM   3880  HG1 PRO A 251      36.751  54.751  90.711  1.00  0.00            
ATOM   3881  HG2 PRO A 251      36.821  56.191  89.591  1.00  0.00            
ATOM   3882  CB  PRO A 251      38.601  54.971  89.641  1.00  0.00            
ATOM   3883  HB1 PRO A 251      38.951  54.071  90.141  1.00  0.00            
ATOM   3884  HB2 PRO A 251      39.111  55.861  90.011  1.00  0.00            
ATOM   3885  CA  PRO A 251      38.881  54.911  88.141  1.00  0.00            
ATOM   3886  HA  PRO A 251      39.161  55.901  87.771  1.00  0.00            
ATOM   3887  C   PRO A 251      40.071  54.001  87.861  1.00  0.00            
ATOM   3888  O   PRO A 251      41.211  54.431  87.751  1.00  0.00            
ATOM   3889  N   ASP A 252      39.881  52.681  87.851  1.00  0.00            
ATOM   3890  H   ASP A 252      38.941  52.311  87.771  1.00  0.00            
ATOM   3891  CA  ASP A 252      40.951  51.721  87.641  1.00  0.00            
ATOM   3892  HA  ASP A 252      41.751  51.911  88.351  1.00  0.00            
ATOM   3893  CB  ASP A 252      40.521  50.261  87.801  1.00  0.00            
ATOM   3894  HB1 ASP A 252      40.351  50.111  88.861  1.00  0.00            
ATOM   3895  HB2 ASP A 252      41.311  49.601  87.441  1.00  0.00            
ATOM   3896  CG  ASP A 252      39.241  49.831  87.101  1.00  0.00            
ATOM   3897  OD1 ASP A 252      39.151  48.601  86.901  1.00  0.00            
ATOM   3898  OD2 ASP A 252      38.391  50.641  86.661  1.00  0.00            
ATOM   3899  C   ASP A 252      41.541  51.761  86.241  1.00  0.00            
ATOM   3900  O   ASP A 252      42.751  51.661  86.041  1.00  0.00            
ATOM   3901  N   VAL A 253      40.701  51.991  85.231  1.00  0.00            
ATOM   3902  H   VAL A 253      39.711  51.981  85.451  1.00  0.00            
ATOM   3903  CA  VAL A 253      41.081  52.451  83.911  1.00  0.00            
ATOM   3904  HA  VAL A 253      41.631  51.641  83.441  1.00  0.00            
ATOM   3905  CB  VAL A 253      39.831  52.691  83.061  1.00  0.00            
ATOM   3906  HB  VAL A 253      39.131  53.361  83.561  1.00  0.00            
ATOM   3907  CG1 VAL A 253      40.111  53.331  81.711  1.00  0.00            
ATOM   3908 1HG1 VAL A 253      39.131  53.321  81.231  1.00  0.00            
ATOM   3909 2HG1 VAL A 253      40.511  54.341  81.781  1.00  0.00            
ATOM   3910 3HG1 VAL A 253      40.831  52.781  81.111  1.00  0.00            
ATOM   3911  CG2 VAL A 253      39.051  51.401  82.801  1.00  0.00            
ATOM   3912 1HG2 VAL A 253      38.121  51.611  82.281  1.00  0.00            
ATOM   3913 2HG2 VAL A 253      39.691  50.761  82.201  1.00  0.00            
ATOM   3914 3HG2 VAL A 253      38.901  50.921  83.771  1.00  0.00            
ATOM   3915  C   VAL A 253      41.951  53.701  83.921  1.00  0.00            
ATOM   3916  O   VAL A 253      43.011  53.841  83.321  1.00  0.00            
ATOM   3917  N   TYR A 254      41.541  54.701  84.701  1.00  0.00            
ATOM   3918  H   TYR A 254      40.801  54.561  85.381  1.00  0.00            
ATOM   3919  CA  TYR A 254      42.231  55.971  84.831  1.00  0.00            
ATOM   3920  HA  TYR A 254      42.391  56.271  83.801  1.00  0.00            
ATOM   3921  CB  TYR A 254      41.411  56.971  85.641  1.00  0.00            
ATOM   3922  HB1 TYR A 254      41.651  56.821  86.691  1.00  0.00            
ATOM   3923  HB2 TYR A 254      40.351  56.751  85.501  1.00  0.00            
ATOM   3924  CG  TYR A 254      41.611  58.421  85.271  1.00  0.00            
ATOM   3925  CD1 TYR A 254      40.561  59.191  84.761  1.00  0.00            
ATOM   3926  HD1 TYR A 254      39.601  58.751  84.561  1.00  0.00            
ATOM   3927  CE1 TYR A 254      40.741  60.541  84.421  1.00  0.00            
ATOM   3928  HE1 TYR A 254      39.921  61.181  84.141  1.00  0.00            
ATOM   3929  CZ  TYR A 254      42.011  61.131  84.611  1.00  0.00            
ATOM   3930  OH  TYR A 254      42.201  62.441  84.301  1.00  0.00            
ATOM   3931  HH  TYR A 254      43.061  62.761  84.571  1.00  0.00            
ATOM   3932  CE2 TYR A 254      43.081  60.371  85.121  1.00  0.00            
ATOM   3933  HE2 TYR A 254      44.071  60.761  85.311  1.00  0.00            
ATOM   3934  CD2 TYR A 254      42.851  59.041  85.501  1.00  0.00            
ATOM   3935  HD2 TYR A 254      43.661  58.431  85.881  1.00  0.00            
ATOM   3936  C   TYR A 254      43.611  55.771  85.441  1.00  0.00            
ATOM   3937  O   TYR A 254      44.621  56.261  84.931  1.00  0.00            
ATOM   3938  N   SER A 255      43.761  54.901  86.451  1.00  0.00            
ATOM   3939  H   SER A 255      42.911  54.471  86.791  1.00  0.00            
ATOM   3940  CA  SER A 255      45.001  54.551  87.111  1.00  0.00            
ATOM   3941  HA  SER A 255      45.571  55.451  87.371  1.00  0.00            
ATOM   3942  CB  SER A 255      44.841  53.681  88.351  1.00  0.00            
ATOM   3943  HB1 SER A 255      45.781  53.481  88.861  1.00  0.00            
ATOM   3944  HB2 SER A 255      44.491  52.701  88.041  1.00  0.00            
ATOM   3945  OG  SER A 255      43.961  54.241  89.311  1.00  0.00            
ATOM   3946  HG  SER A 255      43.931  53.631  90.051  1.00  0.00            
ATOM   3947  C   SER A 255      45.911  53.771  86.181  1.00  0.00            
ATOM   3948  O   SER A 255      47.111  54.021  86.031  1.00  0.00            
ATOM   3949  N   GLY A 256      45.321  52.831  85.441  1.00  0.00            
ATOM   3950  H   GLY A 256      44.321  52.701  85.511  1.00  0.00            
ATOM   3951  CA  GLY A 256      45.961  52.101  84.371  1.00  0.00            
ATOM   3952  HA1 GLY A 256      45.201  51.441  83.941  1.00  0.00            
ATOM   3953  HA2 GLY A 256      46.781  51.521  84.801  1.00  0.00            
ATOM   3954  C   GLY A 256      46.501  53.041  83.301  1.00  0.00            
ATOM   3955  O   GLY A 256      47.641  52.881  82.871  1.00  0.00            
ATOM   3956  N   LEU A 257      45.761  54.051  82.851  1.00  0.00            
ATOM   3957  H   LEU A 257      44.811  54.171  83.181  1.00  0.00            
ATOM   3958  CA  LEU A 257      46.231  55.031  81.891  1.00  0.00            
ATOM   3959  HA  LEU A 257      46.661  54.511  81.041  1.00  0.00            
ATOM   3960  CB  LEU A 257      45.061  55.951  81.521  1.00  0.00            
ATOM   3961  HB1 LEU A 257      45.391  56.861  81.031  1.00  0.00            
ATOM   3962  HB2 LEU A 257      44.611  56.261  82.461  1.00  0.00            
ATOM   3963  CG  LEU A 257      44.031  55.321  80.591  1.00  0.00            
ATOM   3964  HG  LEU A 257      43.691  54.371  81.011  1.00  0.00            
ATOM   3965  CD1 LEU A 257      42.941  56.381  80.471  1.00  0.00            
ATOM   3966 1HD1 LEU A 257      42.041  55.911  80.071  1.00  0.00            
ATOM   3967 2HD1 LEU A 257      42.691  56.731  81.471  1.00  0.00            
ATOM   3968 3HD1 LEU A 257      43.321  57.201  79.861  1.00  0.00            
ATOM   3969  CD2 LEU A 257      44.581  55.021  79.201  1.00  0.00            
ATOM   3970 1HD2 LEU A 257      43.791  54.741  78.511  1.00  0.00            
ATOM   3971 2HD2 LEU A 257      45.051  55.921  78.811  1.00  0.00            
ATOM   3972 3HD2 LEU A 257      45.301  54.201  79.281  1.00  0.00            
ATOM   3973  C   LEU A 257      47.381  55.821  82.491  1.00  0.00            
ATOM   3974  O   LEU A 257      48.481  55.821  81.941  1.00  0.00            
ATOM   3975  N   SER A 258      47.191  56.491  83.631  1.00  0.00            
ATOM   3976  H   SER A 258      46.301  56.461  84.101  1.00  0.00            
ATOM   3977  CA  SER A 258      48.221  57.301  84.251  1.00  0.00            
ATOM   3978  HA  SER A 258      48.461  58.121  83.571  1.00  0.00            
ATOM   3979  CB  SER A 258      47.771  57.931  85.571  1.00  0.00            
ATOM   3980  HB1 SER A 258      48.621  58.441  86.021  1.00  0.00            
ATOM   3981  HB2 SER A 258      47.391  57.201  86.281  1.00  0.00            
ATOM   3982  OG  SER A 258      46.751  58.861  85.241  1.00  0.00            
ATOM   3983  HG  SER A 258      46.281  59.141  86.031  1.00  0.00            
ATOM   3984  C   SER A 258      49.511  56.531  84.521  1.00  0.00            
ATOM   3985  O   SER A 258      50.581  57.041  84.211  1.00  0.00            
ATOM   3986  N   VAL A 259      49.491  55.331  85.091  1.00  0.00            
ATOM   3987  H   VAL A 259      48.601  54.881  85.221  1.00  0.00            
ATOM   3988  CA  VAL A 259      50.651  54.461  85.161  1.00  0.00            
ATOM   3989  HA  VAL A 259      51.501  54.911  85.661  1.00  0.00            
ATOM   3990  CB  VAL A 259      50.381  53.261  86.061  1.00  0.00            
ATOM   3991  HB  VAL A 259      49.521  52.681  85.731  1.00  0.00            
ATOM   3992  CG1 VAL A 259      51.541  52.281  86.231  1.00  0.00            
ATOM   3993 1HG1 VAL A 259      51.211  51.491  86.911  1.00  0.00            
ATOM   3994 2HG1 VAL A 259      51.861  51.861  85.281  1.00  0.00            
ATOM   3995 3HG1 VAL A 259      52.401  52.831  86.611  1.00  0.00            
ATOM   3996  CG2 VAL A 259      50.201  53.741  87.501  1.00  0.00            
ATOM   3997 1HG2 VAL A 259      50.141  52.871  88.161  1.00  0.00            
ATOM   3998 2HG2 VAL A 259      50.991  54.391  87.861  1.00  0.00            
ATOM   3999 3HG2 VAL A 259      49.311  54.361  87.581  1.00  0.00            
ATOM   4000  C   VAL A 259      51.231  54.021  83.821  1.00  0.00            
ATOM   4001  O   VAL A 259      52.431  54.201  83.611  1.00  0.00            
ATOM   4002  N   ALA A 260      50.451  53.651  82.801  1.00  0.00            
ATOM   4003  H   ALA A 260      49.471  53.491  82.971  1.00  0.00            
ATOM   4004  CA  ALA A 260      51.041  53.231  81.541  1.00  0.00            
ATOM   4005  HA  ALA A 260      51.851  52.521  81.721  1.00  0.00            
ATOM   4006  CB  ALA A 260      49.921  52.461  80.851  1.00  0.00            
ATOM   4007  HB1 ALA A 260      50.371  51.931  80.011  1.00  0.00            
ATOM   4008  HB2 ALA A 260      49.311  51.801  81.461  1.00  0.00            
ATOM   4009  HB3 ALA A 260      49.281  53.241  80.441  1.00  0.00            
ATOM   4010  C   ALA A 260      51.661  54.361  80.741  1.00  0.00            
ATOM   4011  O   ALA A 260      52.681  54.161  80.081  1.00  0.00            
ATOM   4012  N   LEU A 261      51.071  55.561  80.791  1.00  0.00            
ATOM   4013  H   LEU A 261      50.191  55.631  81.281  1.00  0.00            
ATOM   4014  CA  LEU A 261      51.471  56.821  80.191  1.00  0.00            
ATOM   4015  HA  LEU A 261      51.851  56.641  79.191  1.00  0.00            
ATOM   4016  CB  LEU A 261      50.221  57.701  80.231  1.00  0.00            
ATOM   4017  HB1 LEU A 261      50.511  58.721  79.981  1.00  0.00            
ATOM   4018  HB2 LEU A 261      49.831  57.801  81.241  1.00  0.00            
ATOM   4019  CG  LEU A 261      49.081  57.271  79.311  1.00  0.00            
ATOM   4020  HG  LEU A 261      48.831  56.231  79.521  1.00  0.00            
ATOM   4021  CD1 LEU A 261      47.861  58.151  79.571  1.00  0.00            
ATOM   4022 1HD1 LEU A 261      47.041  57.841  78.931  1.00  0.00            
ATOM   4023 2HD1 LEU A 261      47.611  58.061  80.631  1.00  0.00            
ATOM   4024 3HD1 LEU A 261      48.101  59.201  79.391  1.00  0.00            
ATOM   4025  CD2 LEU A 261      49.331  57.371  77.811  1.00  0.00            
ATOM   4026 1HD2 LEU A 261      48.401  57.081  77.331  1.00  0.00            
ATOM   4027 2HD2 LEU A 261      49.571  58.421  77.641  1.00  0.00            
ATOM   4028 3HD2 LEU A 261      50.181  56.791  77.441  1.00  0.00            
ATOM   4029  C   LEU A 261      52.691  57.401  80.901  1.00  0.00            
ATOM   4030  O   LEU A 261      53.501  58.011  80.201  1.00  0.00            
ATOM   4031  N   SER A 262      52.821  57.211  82.211  1.00  0.00            
ATOM   4032  H   SER A 262      52.081  56.801  82.761  1.00  0.00            
ATOM   4033  CA  SER A 262      54.101  57.491  82.841  1.00  0.00            
ATOM   4034  HA  SER A 262      54.541  58.371  82.361  1.00  0.00            
ATOM   4035  CB  SER A 262      53.941  57.921  84.291  1.00  0.00            
ATOM   4036  HB1 SER A 262      53.531  58.931  84.361  1.00  0.00            
ATOM   4037  HB2 SER A 262      54.891  57.831  84.821  1.00  0.00            
ATOM   4038  OG  SER A 262      53.091  57.011  84.951  1.00  0.00            
ATOM   4039  HG  SER A 262      52.191  57.201  84.681  1.00  0.00            
ATOM   4040  C   SER A 262      55.101  56.351  82.691  1.00  0.00            
ATOM   4041  O   SER A 262      56.261  56.561  83.041  1.00  0.00            
ATOM   4042  N   GLY A 263      54.671  55.211  82.151  1.00  0.00            
ATOM   4043  H   GLY A 263      53.681  55.101  81.961  1.00  0.00            
ATOM   4044  CA  GLY A 263      55.451  54.011  81.941  1.00  0.00            
ATOM   4045  HA1 GLY A 263      54.781  53.151  81.891  1.00  0.00            
ATOM   4046  HA2 GLY A 263      56.121  53.941  82.801  1.00  0.00            
ATOM   4047  C   GLY A 263      56.361  54.031  80.721  1.00  0.00            
ATOM   4048  O   GLY A 263      57.561  53.821  80.831  1.00  0.00            
ATOM   4049  N   CYS A 264      55.801  54.451  79.581  1.00  0.00            
ATOM   4050  H   CYS A 264      54.811  54.641  79.581  1.00  0.00            
ATOM   4051  CA  CYS A 264      56.511  54.591  78.321  1.00  0.00            
ATOM   4052  HA  CYS A 264      57.151  53.721  78.241  1.00  0.00            
ATOM   4053  CB  CYS A 264      55.521  54.401  77.171  1.00  0.00            
ATOM   4054  HB1 CYS A 264      56.051  54.341  76.221  1.00  0.00            
ATOM   4055  HB2 CYS A 264      54.821  55.241  77.091  1.00  0.00            
ATOM   4056  SG  CYS A 264      54.581  52.871  77.371  1.00  0.00            
ATOM   4057  HG  CYS A 264      55.221  51.901  76.701  1.00  0.00            
ATOM   4058  C   CYS A 264      57.301  55.881  78.201  1.00  0.00            
ATOM   4059  O   CYS A 264      56.761  56.891  77.761  1.00  0.00            
ATOM   4060  N   LYS A 265      58.531  55.931  78.741  1.00  0.00            
ATOM   4061  H   LYS A 265      58.861  55.041  79.071  1.00  0.00            
ATOM   4062  CA  LYS A 265      59.351  57.131  78.781  1.00  0.00            
ATOM   4063  HA  LYS A 265      58.801  57.911  79.311  1.00  0.00            
ATOM   4064  CB  LYS A 265      60.591  56.841  79.621  1.00  0.00            
ATOM   4065  HB1 LYS A 265      61.431  57.461  79.331  1.00  0.00            
ATOM   4066  HB2 LYS A 265      60.891  55.801  79.491  1.00  0.00            
ATOM   4067  CG  LYS A 265      60.301  57.021  81.111  1.00  0.00            
ATOM   4068  HG1 LYS A 265      59.931  58.021  81.321  1.00  0.00            
ATOM   4069  HG2 LYS A 265      61.261  57.011  81.631  1.00  0.00            
ATOM   4070  CD  LYS A 265      59.381  55.981  81.741  1.00  0.00            
ATOM   4071  HD1 LYS A 265      59.661  54.991  81.371  1.00  0.00            
ATOM   4072  HD2 LYS A 265      58.361  56.181  81.401  1.00  0.00            
ATOM   4073  CE  LYS A 265      59.491  56.011  83.261  1.00  0.00            
ATOM   4074  HE1 LYS A 265      59.271  57.041  83.551  1.00  0.00            
ATOM   4075  HE2 LYS A 265      60.521  55.751  83.521  1.00  0.00            
ATOM   4076  NZ  LYS A 265      58.551  55.071  83.881  1.00  0.00            
ATOM   4077  HZ1 LYS A 265      58.661  54.891  84.871  1.00  0.00            
ATOM   4078  HZ2 LYS A 265      57.621  55.441  83.781  1.00  0.00            
ATOM   4079  HZ3 LYS A 265      58.571  54.151  83.451  1.00  0.00            
ATOM   4080  C   LYS A 265      59.731  57.611  77.391  1.00  0.00            
ATOM   4081  O   LYS A 265      60.031  58.791  77.211  1.00  0.00            
ATOM   4082  N   GLU A 266      59.701  56.721  76.391  1.00  0.00            
ATOM   4083  H   GLU A 266      59.571  55.751  76.651  1.00  0.00            
ATOM   4084  CA  GLU A 266      60.071  57.001  75.021  1.00  0.00            
ATOM   4085  HA  GLU A 266      60.991  57.591  75.101  1.00  0.00            
ATOM   4086  CB  GLU A 266      60.451  55.701  74.321  1.00  0.00            
ATOM   4087  HB1 GLU A 266      60.481  55.791  73.231  1.00  0.00            
ATOM   4088  HB2 GLU A 266      59.631  55.011  74.511  1.00  0.00            
ATOM   4089  CG  GLU A 266      61.781  55.061  74.711  1.00  0.00            
ATOM   4090  HG1 GLU A 266      61.801  54.151  74.121  1.00  0.00            
ATOM   4091  HG2 GLU A 266      61.681  54.811  75.771  1.00  0.00            
ATOM   4092  CD  GLU A 266      62.981  55.911  74.331  1.00  0.00            
ATOM   4093  OE1 GLU A 266      63.141  56.991  74.941  1.00  0.00            
ATOM   4094  OE2 GLU A 266      63.701  55.501  73.401  1.00  0.00            
ATOM   4095  C   GLU A 266      59.071  57.821  74.221  1.00  0.00            
ATOM   4096  O   GLU A 266      59.421  58.321  73.151  1.00  0.00            
ATOM   4097  N   LEU A 267      57.881  58.041  74.781  1.00  0.00            
ATOM   4098  H   LEU A 267      57.601  57.471  75.561  1.00  0.00            
ATOM   4099  CA  LEU A 267      56.831  58.741  74.071  1.00  0.00            
ATOM   4100  HA  LEU A 267      56.591  58.301  73.101  1.00  0.00            
ATOM   4101  CB  LEU A 267      55.591  58.621  74.941  1.00  0.00            
ATOM   4102  HB1 LEU A 267      54.971  59.451  74.601  1.00  0.00            
ATOM   4103  HB2 LEU A 267      55.861  58.831  75.981  1.00  0.00            
ATOM   4104  CG  LEU A 267      54.791  57.321  74.941  1.00  0.00            
ATOM   4105  HG  LEU A 267      55.351  56.451  75.281  1.00  0.00            
ATOM   4106  CD1 LEU A 267      53.601  57.401  75.881  1.00  0.00            
ATOM   4107 1HD1 LEU A 267      53.051  56.461  75.841  1.00  0.00            
ATOM   4108 2HD1 LEU A 267      53.971  57.571  76.891  1.00  0.00            
ATOM   4109 3HD1 LEU A 267      52.941  58.171  75.491  1.00  0.00            
ATOM   4110  CD2 LEU A 267      54.241  57.051  73.541  1.00  0.00            
ATOM   4111 1HD2 LEU A 267      53.671  56.121  73.531  1.00  0.00            
ATOM   4112 2HD2 LEU A 267      53.601  57.881  73.251  1.00  0.00            
ATOM   4113 3HD2 LEU A 267      55.031  56.901  72.801  1.00  0.00            
ATOM   4114  C   LEU A 267      57.201  60.181  73.731  1.00  0.00            
ATOM   4115  O   LEU A 267      57.631  60.931  74.611  1.00  0.00            
ATOM   4116  N   ARG A 268      57.061  60.511  72.451  1.00  0.00            
ATOM   4117  H   ARG A 268      56.791  59.771  71.811  1.00  0.00            
ATOM   4118  CA  ARG A 268      57.181  61.821  71.841  1.00  0.00            
ATOM   4119  HA  ARG A 268      57.341  62.601  72.581  1.00  0.00            
ATOM   4120  CB  ARG A 268      58.381  61.821  70.911  1.00  0.00            
ATOM   4121  HB1 ARG A 268      58.541  62.831  70.521  1.00  0.00            
ATOM   4122  HB2 ARG A 268      58.051  61.131  70.131  1.00  0.00            
ATOM   4123  CG  ARG A 268      59.691  61.261  71.451  1.00  0.00            
ATOM   4124  HG1 ARG A 268      60.431  61.171  70.651  1.00  0.00            
ATOM   4125  HG2 ARG A 268      59.411  60.251  71.751  1.00  0.00            
ATOM   4126  CD  ARG A 268      60.231  62.101  72.611  1.00  0.00            
ATOM   4127  HD1 ARG A 268      59.471  62.211  73.391  1.00  0.00            
ATOM   4128  HD2 ARG A 268      60.531  63.071  72.231  1.00  0.00            
ATOM   4129  NE  ARG A 268      61.391  61.421  73.201  1.00  0.00            
ATOM   4130  HE  ARG A 268      62.271  61.481  72.701  1.00  0.00            
ATOM   4131  CZ  ARG A 268      61.391  60.681  74.311  1.00  0.00            
ATOM   4132  NH1 ARG A 268      60.291  60.451  75.041  1.00  0.00            
ATOM   4133 1HH1 ARG A 268      59.411  60.891  74.821  1.00  0.00            
ATOM   4134 2HH1 ARG A 268      60.321  59.811  75.821  1.00  0.00            
ATOM   4135  NH2 ARG A 268      62.501  60.031  74.681  1.00  0.00            
ATOM   4136 1HH2 ARG A 268      63.361  60.101  74.151  1.00  0.00            
ATOM   4137 2HH2 ARG A 268      62.441  59.301  75.381  1.00  0.00            
ATOM   4138  C   ARG A 268      55.911  62.171  71.081  1.00  0.00            
ATOM   4139  O   ARG A 268      55.711  63.341  70.771  1.00  0.00            
ATOM   4140  N   CYS A 269      55.071  61.181  70.781  1.00  0.00            
ATOM   4141  H   CYS A 269      55.311  60.231  71.031  1.00  0.00            
ATOM   4142  CA  CYS A 269      53.921  61.371  69.901  1.00  0.00            
ATOM   4143  HA  CYS A 269      53.681  62.431  69.791  1.00  0.00            
ATOM   4144  CB  CYS A 269      54.301  61.011  68.471  1.00  0.00            
ATOM   4145  HB1 CYS A 269      54.471  59.931  68.411  1.00  0.00            
ATOM   4146  HB2 CYS A 269      55.251  61.431  68.141  1.00  0.00            
ATOM   4147  SG  CYS A 269      52.851  61.251  67.421  1.00  0.00            
ATOM   4148  HG  CYS A 269      53.451  60.801  66.321  1.00  0.00            
ATOM   4149  C   CYS A 269      52.671  60.751  70.511  1.00  0.00            
ATOM   4150  O   CYS A 269      52.681  59.611  70.961  1.00  0.00            
ATOM   4151  N   LEU A 270      51.561  61.501  70.541  1.00  0.00            
ATOM   4152  H   LEU A 270      51.691  62.411  70.121  1.00  0.00            
ATOM   4153  CA  LEU A 270      50.201  61.101  70.831  1.00  0.00            
ATOM   4154  HA  LEU A 270      50.181  60.031  71.051  1.00  0.00            
ATOM   4155  CB  LEU A 270      49.721  61.751  72.121  1.00  0.00            
ATOM   4156  HB1 LEU A 270      48.641  61.871  72.071  1.00  0.00            
ATOM   4157  HB2 LEU A 270      50.141  62.761  72.161  1.00  0.00            
ATOM   4158  CG  LEU A 270      50.001  61.011  73.431  1.00  0.00            
ATOM   4159  HG  LEU A 270      51.071  60.901  73.571  1.00  0.00            
ATOM   4160  CD1 LEU A 270      49.461  61.861  74.581  1.00  0.00            
ATOM   4161 1HD1 LEU A 270      49.691  61.361  75.521  1.00  0.00            
ATOM   4162 2HD1 LEU A 270      50.001  62.811  74.581  1.00  0.00            
ATOM   4163 3HD1 LEU A 270      48.401  62.061  74.451  1.00  0.00            
ATOM   4164  CD2 LEU A 270      49.321  59.651  73.551  1.00  0.00            
ATOM   4165 1HD2 LEU A 270      49.351  59.361  74.601  1.00  0.00            
ATOM   4166 2HD2 LEU A 270      48.291  59.671  73.201  1.00  0.00            
ATOM   4167 3HD2 LEU A 270      49.991  58.961  73.031  1.00  0.00            
ATOM   4168  C   LEU A 270      49.311  61.441  69.651  1.00  0.00            
ATOM   4169  O   LEU A 270      49.201  62.621  69.331  1.00  0.00            
ATOM   4170  N   SER A 271      48.641  60.451  69.061  1.00  0.00            
ATOM   4171  H   SER A 271      48.791  59.501  69.361  1.00  0.00            
ATOM   4172  CA  SER A 271      47.841  60.621  67.861  1.00  0.00            
ATOM   4173  HA  SER A 271      47.741  61.681  67.631  1.00  0.00            
ATOM   4174  CB  SER A 271      48.531  60.061  66.631  1.00  0.00            
ATOM   4175  HB1 SER A 271      47.971  60.361  65.741  1.00  0.00            
ATOM   4176  HB2 SER A 271      48.451  58.971  66.661  1.00  0.00            
ATOM   4177  OG  SER A 271      49.891  60.421  66.501  1.00  0.00            
ATOM   4178  HG  SER A 271      49.951  61.351  66.291  1.00  0.00            
ATOM   4179  C   SER A 271      46.411  60.121  68.021  1.00  0.00            
ATOM   4180  O   SER A 271      46.161  59.391  68.981  1.00  0.00            
ATOM   4181  N   GLY A 272      45.451  60.351  67.121  1.00  0.00            
ATOM   4182  H   GLY A 272      45.631  61.001  66.371  1.00  0.00            
ATOM   4183  CA  GLY A 272      44.161  59.701  67.091  1.00  0.00            
ATOM   4184  HA1 GLY A 272      44.251  58.671  67.441  1.00  0.00            
ATOM   4185  HA2 GLY A 272      43.831  59.731  66.051  1.00  0.00            
ATOM   4186  C   GLY A 272      43.121  60.371  67.991  1.00  0.00            
ATOM   4187  O   GLY A 272      42.651  61.441  67.621  1.00  0.00            
ATOM   4188  N   PHE A 273      42.791  59.811  69.161  1.00  0.00            
ATOM   4189  H   PHE A 273      43.171  58.901  69.391  1.00  0.00            
ATOM   4190  CA  PHE A 273      41.831  60.361  70.091  1.00  0.00            
ATOM   4191  HA  PHE A 273      41.611  59.561  70.801  1.00  0.00            
ATOM   4192  CB  PHE A 273      42.331  61.551  70.901  1.00  0.00            
ATOM   4193  HB1 PHE A 273      41.471  61.881  71.481  1.00  0.00            
ATOM   4194  HB2 PHE A 273      42.601  62.341  70.201  1.00  0.00            
ATOM   4195  CG  PHE A 273      43.511  61.311  71.811  1.00  0.00            
ATOM   4196  CD1 PHE A 273      44.771  61.171  71.221  1.00  0.00            
ATOM   4197  HD1 PHE A 273      44.971  61.251  70.161  1.00  0.00            
ATOM   4198  CE1 PHE A 273      45.851  60.831  72.051  1.00  0.00            
ATOM   4199  HE1 PHE A 273      46.811  60.661  71.601  1.00  0.00            
ATOM   4200  CZ  PHE A 273      45.711  60.681  73.441  1.00  0.00            
ATOM   4201  HZ  PHE A 273      46.561  60.431  74.051  1.00  0.00            
ATOM   4202  CE2 PHE A 273      44.451  60.891  74.031  1.00  0.00            
ATOM   4203  HE2 PHE A 273      44.261  60.821  75.091  1.00  0.00            
ATOM   4204  CD2 PHE A 273      43.361  61.181  73.201  1.00  0.00            
ATOM   4205  HD2 PHE A 273      42.371  61.321  73.601  1.00  0.00            
ATOM   4206  C   PHE A 273      40.441  60.541  69.491  1.00  0.00            
ATOM   4207  O   PHE A 273      39.811  61.591  69.561  1.00  0.00            
ATOM   4208  N   TRP A 274      39.831  59.491  68.931  1.00  0.00            
ATOM   4209  H   TRP A 274      40.221  58.571  69.091  1.00  0.00            
ATOM   4210  CA  TRP A 274      38.441  59.491  68.541  1.00  0.00            
ATOM   4211  HA  TRP A 274      38.201  60.381  67.951  1.00  0.00            
ATOM   4212  CB  TRP A 274      38.081  58.311  67.641  1.00  0.00            
ATOM   4213  HB1 TRP A 274      36.991  58.341  67.621  1.00  0.00            
ATOM   4214  HB2 TRP A 274      38.331  57.341  68.071  1.00  0.00            
ATOM   4215  CG  TRP A 274      38.561  58.341  66.231  1.00  0.00            
ATOM   4216  CD1 TRP A 274      37.871  58.791  65.161  1.00  0.00            
ATOM   4217  HD1 TRP A 274      36.851  59.131  65.251  1.00  0.00            
ATOM   4218  NE1 TRP A 274      38.541  58.431  64.011  1.00  0.00            
ATOM   4219  HE1 TRP A 274      38.151  58.561  63.081  1.00  0.00            
ATOM   4220  CE2 TRP A 274      39.791  57.921  64.271  1.00  0.00            
ATOM   4221  CZ2 TRP A 274      40.871  57.591  63.441  1.00  0.00            
ATOM   4222  HZ2 TRP A 274      40.751  57.841  62.401  1.00  0.00            
ATOM   4223  CH2 TRP A 274      42.011  57.061  64.061  1.00  0.00            
ATOM   4224  HH2 TRP A 274      42.891  56.881  63.461  1.00  0.00            
ATOM   4225  CZ3 TRP A 274      42.031  56.841  65.441  1.00  0.00            
ATOM   4226  HZ3 TRP A 274      42.921  56.451  65.921  1.00  0.00            
ATOM   4227  CE3 TRP A 274      40.971  57.251  66.251  1.00  0.00            
ATOM   4228  HE3 TRP A 274      41.101  57.151  67.321  1.00  0.00            
ATOM   4229  CD2 TRP A 274      39.821  57.841  65.691  1.00  0.00            
ATOM   4230  C   TRP A 274      37.541  59.551  69.761  1.00  0.00            
ATOM   4231  O   TRP A 274      37.881  58.891  70.741  1.00  0.00            
ATOM   4232  N   ASP A 275      36.461  60.331  69.771  1.00  0.00            
ATOM   4233  H   ASP A 275      36.351  60.991  69.011  1.00  0.00            
ATOM   4234  CA  ASP A 275      35.421  60.341  70.781  1.00  0.00            
ATOM   4235  HA  ASP A 275      34.801  61.201  70.521  1.00  0.00            
ATOM   4236  CB  ASP A 275      34.521  59.111  70.771  1.00  0.00            
ATOM   4237  HB1 ASP A 275      33.631  59.351  71.361  1.00  0.00            
ATOM   4238  HB2 ASP A 275      35.081  58.301  71.231  1.00  0.00            
ATOM   4239  CG  ASP A 275      34.021  58.571  69.441  1.00  0.00            
ATOM   4240  OD1 ASP A 275      32.791  58.681  69.251  1.00  0.00            
ATOM   4241  OD2 ASP A 275      34.781  57.931  68.691  1.00  0.00            
ATOM   4242  C   ASP A 275      35.931  60.721  72.161  1.00  0.00            
ATOM   4243  O   ASP A 275      35.311  60.371  73.161  1.00  0.00            
ATOM   4244  N   ALA A 276      37.061  61.421  72.261  1.00  0.00            
ATOM   4245  H   ALA A 276      37.581  61.521  71.401  1.00  0.00            
ATOM   4246  CA  ALA A 276      37.781  61.551  73.511  1.00  0.00            
ATOM   4247  HA  ALA A 276      38.051  60.561  73.881  1.00  0.00            
ATOM   4248  CB  ALA A 276      39.071  62.301  73.201  1.00  0.00            
ATOM   4249  HB1 ALA A 276      39.801  62.311  74.011  1.00  0.00            
ATOM   4250  HB2 ALA A 276      39.541  61.861  72.321  1.00  0.00            
ATOM   4251  HB3 ALA A 276      38.831  63.321  72.881  1.00  0.00            
ATOM   4252  C   ALA A 276      37.011  62.131  74.701  1.00  0.00            
ATOM   4253  O   ALA A 276      36.381  63.161  74.511  1.00  0.00            
ATOM   4254  N   VAL A 277      37.101  61.531  75.891  1.00  0.00            
ATOM   4255  H   VAL A 277      37.651  60.701  76.061  1.00  0.00            
ATOM   4256  CA  VAL A 277      36.531  62.161  77.061  1.00  0.00            
ATOM   4257  HA  VAL A 277      35.571  62.501  76.681  1.00  0.00            
ATOM   4258  CB  VAL A 277      36.211  61.151  78.161  1.00  0.00            
ATOM   4259  HB  VAL A 277      37.191  60.831  78.521  1.00  0.00            
ATOM   4260  CG1 VAL A 277      35.401  61.731  79.321  1.00  0.00            
ATOM   4261 1HG1 VAL A 277      35.171  60.961  80.051  1.00  0.00            
ATOM   4262 2HG1 VAL A 277      36.081  62.421  79.821  1.00  0.00            
ATOM   4263 3HG1 VAL A 277      34.511  62.241  78.971  1.00  0.00            
ATOM   4264  CG2 VAL A 277      35.481  59.951  77.581  1.00  0.00            
ATOM   4265 1HG2 VAL A 277      35.221  59.321  78.441  1.00  0.00            
ATOM   4266 2HG2 VAL A 277      34.541  60.331  77.181  1.00  0.00            
ATOM   4267 3HG2 VAL A 277      36.081  59.451  76.821  1.00  0.00            
ATOM   4268  C   VAL A 277      37.331  63.331  77.621  1.00  0.00            
ATOM   4269  O   VAL A 277      38.481  63.061  77.941  1.00  0.00            
ATOM   4270  N   PRO A 278      36.791  64.531  77.851  1.00  0.00            
ATOM   4271  CD  PRO A 278      35.441  64.901  77.491  1.00  0.00            
ATOM   4272  HD1 PRO A 278      34.751  64.481  78.231  1.00  0.00            
ATOM   4273  HD2 PRO A 278      35.191  64.511  76.501  1.00  0.00            
ATOM   4274  CG  PRO A 278      35.341  66.421  77.531  1.00  0.00            
ATOM   4275  HG1 PRO A 278      34.391  66.721  77.971  1.00  0.00            
ATOM   4276  HG2 PRO A 278      35.401  66.741  76.491  1.00  0.00            
ATOM   4277  CB  PRO A 278      36.571  66.871  78.311  1.00  0.00            
ATOM   4278  HB1 PRO A 278      36.301  67.191  79.321  1.00  0.00            
ATOM   4279  HB2 PRO A 278      37.011  67.671  77.731  1.00  0.00            
ATOM   4280  CA  PRO A 278      37.511  65.671  78.381  1.00  0.00            
ATOM   4281  HA  PRO A 278      38.331  65.851  77.681  1.00  0.00            
ATOM   4282  C   PRO A 278      38.041  65.441  79.791  1.00  0.00            
ATOM   4283  O   PRO A 278      39.161  65.851  80.051  1.00  0.00            
ATOM   4284  N   ALA A 279      37.291  64.741  80.651  1.00  0.00            
ATOM   4285  H   ALA A 279      36.381  64.391  80.381  1.00  0.00            
ATOM   4286  CA  ALA A 279      37.761  64.321  81.951  1.00  0.00            
ATOM   4287  HA  ALA A 279      38.021  65.261  82.451  1.00  0.00            
ATOM   4288  CB  ALA A 279      36.561  63.721  82.681  1.00  0.00            
ATOM   4289  HB1 ALA A 279      36.871  63.471  83.691  1.00  0.00            
ATOM   4290  HB2 ALA A 279      35.741  64.441  82.661  1.00  0.00            
ATOM   4291  HB3 ALA A 279      36.271  62.801  82.171  1.00  0.00            
ATOM   4292  C   ALA A 279      38.951  63.381  81.931  1.00  0.00            
ATOM   4293  O   ALA A 279      39.581  63.271  82.981  1.00  0.00            
ATOM   4294  N   TYR A 280      39.261  62.721  80.811  1.00  0.00            
ATOM   4295  H   TYR A 280      38.721  62.901  79.981  1.00  0.00            
ATOM   4296  CA  TYR A 280      40.391  61.811  80.721  1.00  0.00            
ATOM   4297  HA  TYR A 280      40.711  61.601  81.741  1.00  0.00            
ATOM   4298  CB  TYR A 280      39.961  60.541  79.991  1.00  0.00            
ATOM   4299  HB1 TYR A 280      40.851  60.081  79.571  1.00  0.00            
ATOM   4300  HB2 TYR A 280      39.291  60.861  79.191  1.00  0.00            
ATOM   4301  CG  TYR A 280      39.331  59.531  80.911  1.00  0.00            
ATOM   4302  CD1 TYR A 280      38.051  59.731  81.451  1.00  0.00            
ATOM   4303  HD1 TYR A 280      37.461  60.591  81.151  1.00  0.00            
ATOM   4304  CE1 TYR A 280      37.521  58.811  82.361  1.00  0.00            
ATOM   4305  HE1 TYR A 280      36.541  59.011  82.761  1.00  0.00            
ATOM   4306  CZ  TYR A 280      38.241  57.651  82.691  1.00  0.00            
ATOM   4307  OH  TYR A 280      37.781  56.791  83.641  1.00  0.00            
ATOM   4308  HH  TYR A 280      38.351  56.051  83.871  1.00  0.00            
ATOM   4309  CE2 TYR A 280      39.551  57.531  82.191  1.00  0.00            
ATOM   4310  HE2 TYR A 280      40.181  56.711  82.511  1.00  0.00            
ATOM   4311  CD2 TYR A 280      40.111  58.421  81.271  1.00  0.00            
ATOM   4312  HD2 TYR A 280      41.131  58.371  80.911  1.00  0.00            
ATOM   4313  C   TYR A 280      41.631  62.471  80.141  1.00  0.00            
ATOM   4314  O   TYR A 280      42.651  61.781  80.091  1.00  0.00            
ATOM   4315  N   LEU A 281      41.661  63.761  79.811  1.00  0.00            
ATOM   4316  H   LEU A 281      40.821  64.251  80.071  1.00  0.00            
ATOM   4317  CA  LEU A 281      42.841  64.441  79.311  1.00  0.00            
ATOM   4318  HA  LEU A 281      43.351  63.791  78.591  1.00  0.00            
ATOM   4319  CB  LEU A 281      42.401  65.701  78.581  1.00  0.00            
ATOM   4320  HB1 LEU A 281      43.331  66.211  78.311  1.00  0.00            
ATOM   4321  HB2 LEU A 281      41.941  66.331  79.341  1.00  0.00            
ATOM   4322  CG  LEU A 281      41.541  65.591  77.321  1.00  0.00            
ATOM   4323  HG  LEU A 281      40.591  65.141  77.611  1.00  0.00            
ATOM   4324  CD1 LEU A 281      41.321  66.941  76.641  1.00  0.00            
ATOM   4325 1HD1 LEU A 281      40.811  66.801  75.691  1.00  0.00            
ATOM   4326 2HD1 LEU A 281      40.691  67.531  77.311  1.00  0.00            
ATOM   4327 3HD1 LEU A 281      42.281  67.411  76.411  1.00  0.00            
ATOM   4328  CD2 LEU A 281      42.071  64.621  76.261  1.00  0.00            
ATOM   4329 1HD2 LEU A 281      41.501  64.771  75.351  1.00  0.00            
ATOM   4330 2HD2 LEU A 281      43.131  64.721  76.041  1.00  0.00            
ATOM   4331 3HD2 LEU A 281      41.921  63.601  76.601  1.00  0.00            
ATOM   4332  C   LEU A 281      43.921  64.571  80.371  1.00  0.00            
ATOM   4333  O   LEU A 281      45.081  64.421  79.991  1.00  0.00            
ATOM   4334  N   PRO A 282      43.631  64.691  81.671  1.00  0.00            
ATOM   4335  CD  PRO A 282      42.411  65.291  82.171  1.00  0.00            
ATOM   4336  HD1 PRO A 282      41.741  64.511  82.531  1.00  0.00            
ATOM   4337  HD2 PRO A 282      41.951  65.971  81.461  1.00  0.00            
ATOM   4338  CG  PRO A 282      42.871  66.151  83.341  1.00  0.00            
ATOM   4339  HG1 PRO A 282      42.051  66.321  84.041  1.00  0.00            
ATOM   4340  HG2 PRO A 282      43.251  67.111  83.011  1.00  0.00            
ATOM   4341  CB  PRO A 282      43.991  65.331  83.971  1.00  0.00            
ATOM   4342  HB1 PRO A 282      43.641  64.641  84.751  1.00  0.00            
ATOM   4343  HB2 PRO A 282      44.761  65.991  84.361  1.00  0.00            
ATOM   4344  CA  PRO A 282      44.601  64.651  82.751  1.00  0.00            
ATOM   4345  HA  PRO A 282      45.411  65.301  82.411  1.00  0.00            
ATOM   4346  C   PRO A 282      45.361  63.361  83.001  1.00  0.00            
ATOM   4347  O   PRO A 282      46.331  63.341  83.761  1.00  0.00            
ATOM   4348  N   ALA A 283      44.971  62.271  82.331  1.00  0.00            
ATOM   4349  H   ALA A 283      44.161  62.301  81.721  1.00  0.00            
ATOM   4350  CA  ALA A 283      45.851  61.121  82.261  1.00  0.00            
ATOM   4351  HA  ALA A 283      46.271  60.941  83.251  1.00  0.00            
ATOM   4352  CB  ALA A 283      45.081  59.861  81.911  1.00  0.00            
ATOM   4353  HB1 ALA A 283      45.861  59.111  81.751  1.00  0.00            
ATOM   4354  HB2 ALA A 283      44.351  59.511  82.641  1.00  0.00            
ATOM   4355  HB3 ALA A 283      44.501  60.031  81.001  1.00  0.00            
ATOM   4356  C   ALA A 283      47.011  61.371  81.301  1.00  0.00            
ATOM   4357  O   ALA A 283      48.141  61.091  81.681  1.00  0.00            
ATOM   4358  N   VAL A 284      46.791  61.921  80.101  1.00  0.00            
ATOM   4359  H   VAL A 284      45.851  62.161  79.821  1.00  0.00            
ATOM   4360  CA  VAL A 284      47.891  62.141  79.191  1.00  0.00            
ATOM   4361  HA  VAL A 284      48.531  61.261  79.131  1.00  0.00            
ATOM   4362  CB  VAL A 284      47.491  62.251  77.721  1.00  0.00            
ATOM   4363  HB  VAL A 284      48.401  62.441  77.151  1.00  0.00            
ATOM   4364  CG1 VAL A 284      46.941  60.971  77.101  1.00  0.00            
ATOM   4365 1HG1 VAL A 284      46.491  61.151  76.121  1.00  0.00            
ATOM   4366 2HG1 VAL A 284      47.781  60.271  77.091  1.00  0.00            
ATOM   4367 3HG1 VAL A 284      46.201  60.541  77.781  1.00  0.00            
ATOM   4368  CG2 VAL A 284      46.461  63.351  77.461  1.00  0.00            
ATOM   4369 1HG2 VAL A 284      46.331  63.571  76.401  1.00  0.00            
ATOM   4370 2HG2 VAL A 284      45.471  63.071  77.801  1.00  0.00            
ATOM   4371 3HG2 VAL A 284      46.871  64.231  77.961  1.00  0.00            
ATOM   4372  C   VAL A 284      48.791  63.311  79.581  1.00  0.00            
ATOM   4373  O   VAL A 284      49.861  63.501  79.011  1.00  0.00            
ATOM   4374  N   TYR A 285      48.461  64.061  80.631  1.00  0.00            
ATOM   4375  H   TYR A 285      47.581  63.881  81.101  1.00  0.00            
ATOM   4376  CA  TYR A 285      49.481  64.801  81.351  1.00  0.00            
ATOM   4377  HA  TYR A 285      49.711  65.651  80.701  1.00  0.00            
ATOM   4378  CB  TYR A 285      48.841  65.271  82.651  1.00  0.00            
ATOM   4379  HB1 TYR A 285      49.661  65.651  83.261  1.00  0.00            
ATOM   4380  HB2 TYR A 285      48.381  64.401  83.131  1.00  0.00            
ATOM   4381  CG  TYR A 285      47.891  66.441  82.721  1.00  0.00            
ATOM   4382  CD1 TYR A 285      47.261  66.991  81.601  1.00  0.00            
ATOM   4383  HD1 TYR A 285      47.431  66.461  80.671  1.00  0.00            
ATOM   4384  CE1 TYR A 285      46.391  68.071  81.741  1.00  0.00            
ATOM   4385  HE1 TYR A 285      45.851  68.431  80.871  1.00  0.00            
ATOM   4386  CZ  TYR A 285      46.101  68.571  83.031  1.00  0.00            
ATOM   4387  OH  TYR A 285      45.311  69.661  83.231  1.00  0.00            
ATOM   4388  HH  TYR A 285      45.241  70.001  84.131  1.00  0.00            
ATOM   4389  CE2 TYR A 285      46.741  68.051  84.171  1.00  0.00            
ATOM   4390  HE2 TYR A 285      46.571  68.481  85.151  1.00  0.00            
ATOM   4391  CD2 TYR A 285      47.671  67.011  83.981  1.00  0.00            
ATOM   4392  HD2 TYR A 285      48.241  66.671  84.831  1.00  0.00            
ATOM   4393  C   TYR A 285      50.701  63.991  81.751  1.00  0.00            
ATOM   4394  O   TYR A 285      51.801  64.541  81.811  1.00  0.00            
ATOM   4395  N   SER A 286      50.581  62.671  81.951  1.00  0.00            
ATOM   4396  H   SER A 286      49.671  62.241  81.891  1.00  0.00            
ATOM   4397  CA  SER A 286      51.711  61.791  82.101  1.00  0.00            
ATOM   4398  HA  SER A 286      52.321  62.301  82.841  1.00  0.00            
ATOM   4399  CB  SER A 286      51.301  60.471  82.751  1.00  0.00            
ATOM   4400  HB1 SER A 286      52.211  59.901  82.911  1.00  0.00            
ATOM   4401  HB2 SER A 286      50.621  59.941  82.081  1.00  0.00            
ATOM   4402  OG  SER A 286      50.581  60.741  83.941  1.00  0.00            
ATOM   4403  HG  SER A 286      51.071  60.271  84.611  1.00  0.00            
ATOM   4404  C   SER A 286      52.611  61.571  80.891  1.00  0.00            
ATOM   4405  O   SER A 286      53.561  60.801  80.941  1.00  0.00            
ATOM   4406  N   VAL A 287      52.381  62.301  79.791  1.00  0.00            
ATOM   4407  H   VAL A 287      51.541  62.861  79.781  1.00  0.00            
ATOM   4408  CA  VAL A 287      53.061  62.281  78.521  1.00  0.00            
ATOM   4409  HA  VAL A 287      54.021  61.801  78.721  1.00  0.00            
ATOM   4410  CB  VAL A 287      52.331  61.491  77.431  1.00  0.00            
ATOM   4411  HB  VAL A 287      51.461  62.081  77.151  1.00  0.00            
ATOM   4412  CG1 VAL A 287      53.171  61.181  76.191  1.00  0.00            
ATOM   4413 1HG1 VAL A 287      52.531  60.711  75.451  1.00  0.00            
ATOM   4414 2HG1 VAL A 287      53.651  62.081  75.811  1.00  0.00            
ATOM   4415 3HG1 VAL A 287      53.931  60.511  76.581  1.00  0.00            
ATOM   4416  CG2 VAL A 287      51.711  60.191  77.931  1.00  0.00            
ATOM   4417 1HG2 VAL A 287      51.181  59.751  77.091  1.00  0.00            
ATOM   4418 2HG2 VAL A 287      52.491  59.571  78.361  1.00  0.00            
ATOM   4419 3HG2 VAL A 287      50.981  60.371  78.721  1.00  0.00            
ATOM   4420  C   VAL A 287      53.401  63.681  78.031  1.00  0.00            
ATOM   4421  O   VAL A 287      54.411  63.841  77.361  1.00  0.00            
ATOM   4422  N   CYS A 288      52.581  64.711  78.281  1.00  0.00            
ATOM   4423  H   CYS A 288      51.661  64.501  78.641  1.00  0.00            
ATOM   4424  CA  CYS A 288      52.701  66.001  77.631  1.00  0.00            
ATOM   4425  HA  CYS A 288      52.571  65.851  76.561  1.00  0.00            
ATOM   4426  CB  CYS A 288      51.551  66.891  78.091  1.00  0.00            
ATOM   4427  HB1 CYS A 288      51.731  67.891  77.681  1.00  0.00            
ATOM   4428  HB2 CYS A 288      51.611  67.051  79.171  1.00  0.00            
ATOM   4429  SG  CYS A 288      49.941  66.261  77.571  1.00  0.00            
ATOM   4430  HG  CYS A 288      49.901  66.881  76.391  1.00  0.00            
ATOM   4431  C   CYS A 288      54.031  66.731  77.801  1.00  0.00            
ATOM   4432  O   CYS A 288      54.551  67.351  76.881  1.00  0.00            
ATOM   4433  N   SER A 289      54.621  66.611  78.991  1.00  0.00            
ATOM   4434  H   SER A 289      54.191  66.081  79.731  1.00  0.00            
ATOM   4435  CA  SER A 289      55.931  67.141  79.291  1.00  0.00            
ATOM   4436  HA  SER A 289      55.961  68.231  79.271  1.00  0.00            
ATOM   4437  CB  SER A 289      56.291  66.561  80.651  1.00  0.00            
ATOM   4438  HB1 SER A 289      55.741  67.061  81.451  1.00  0.00            
ATOM   4439  HB2 SER A 289      57.331  66.801  80.881  1.00  0.00            
ATOM   4440  OG  SER A 289      56.151  65.161  80.621  1.00  0.00            
ATOM   4441  HG  SER A 289      56.311  64.751  81.471  1.00  0.00            
ATOM   4442  C   SER A 289      57.031  66.721  78.321  1.00  0.00            
ATOM   4443  O   SER A 289      57.991  67.471  78.161  1.00  0.00            
ATOM   4444  N   ARG A 290      56.921  65.571  77.651  1.00  0.00            
ATOM   4445  H   ARG A 290      56.181  64.981  78.011  1.00  0.00            
ATOM   4446  CA  ARG A 290      57.791  65.061  76.611  1.00  0.00            
ATOM   4447  HA  ARG A 290      58.631  65.731  76.461  1.00  0.00            
ATOM   4448  CB  ARG A 290      58.451  63.771  77.081  1.00  0.00            
ATOM   4449  HB1 ARG A 290      59.031  63.981  77.981  1.00  0.00            
ATOM   4450  HB2 ARG A 290      59.131  63.411  76.311  1.00  0.00            
ATOM   4451  CG  ARG A 290      57.441  62.661  77.351  1.00  0.00            
ATOM   4452  HG1 ARG A 290      56.881  62.481  76.431  1.00  0.00            
ATOM   4453  HG2 ARG A 290      56.761  62.921  78.161  1.00  0.00            
ATOM   4454  CD  ARG A 290      58.221  61.411  77.751  1.00  0.00            
ATOM   4455  HD1 ARG A 290      58.821  61.661  78.631  1.00  0.00            
ATOM   4456  HD2 ARG A 290      58.941  61.141  76.991  1.00  0.00            
ATOM   4457  NE  ARG A 290      57.311  60.291  78.021  1.00  0.00            
ATOM   4458  HE  ARG A 290      57.271  59.541  77.341  1.00  0.00            
ATOM   4459  CZ  ARG A 290      56.321  60.191  78.921  1.00  0.00            
ATOM   4460  NH1 ARG A 290      56.211  60.941  80.021  1.00  0.00            
ATOM   4461 1HH1 ARG A 290      56.901  61.641  80.241  1.00  0.00            
ATOM   4462 2HH1 ARG A 290      55.521  60.701  80.721  1.00  0.00            
ATOM   4463  NH2 ARG A 290      55.411  59.221  78.821  1.00  0.00            
ATOM   4464 1HH2 ARG A 290      55.661  58.371  78.341  1.00  0.00            
ATOM   4465 2HH2 ARG A 290      54.681  59.191  79.511  1.00  0.00            
ATOM   4466  C   ARG A 290      57.141  64.931  75.241  1.00  0.00            
ATOM   4467  O   ARG A 290      57.821  64.441  74.341  1.00  0.00            
ATOM   4468  N   LEU A 291      55.931  65.451  75.001  1.00  0.00            
ATOM   4469  H   LEU A 291      55.391  65.891  75.731  1.00  0.00            
ATOM   4470  CA  LEU A 291      55.401  65.471  73.651  1.00  0.00            
ATOM   4471  HA  LEU A 291      55.521  64.451  73.281  1.00  0.00            
ATOM   4472  CB  LEU A 291      53.911  65.761  73.651  1.00  0.00            
ATOM   4473  HB1 LEU A 291      53.581  65.941  72.631  1.00  0.00            
ATOM   4474  HB2 LEU A 291      53.791  66.651  74.271  1.00  0.00            
ATOM   4475  CG  LEU A 291      52.961  64.661  74.141  1.00  0.00            
ATOM   4476  HG  LEU A 291      53.201  64.391  75.171  1.00  0.00            
ATOM   4477  CD1 LEU A 291      51.541  65.231  74.081  1.00  0.00            
ATOM   4478 1HD1 LEU A 291      50.801  64.701  74.671  1.00  0.00            
ATOM   4479 2HD1 LEU A 291      51.491  66.271  74.401  1.00  0.00            
ATOM   4480 3HD1 LEU A 291      51.161  65.191  73.061  1.00  0.00            
ATOM   4481  CD2 LEU A 291      53.071  63.341  73.391  1.00  0.00            
ATOM   4482 1HD2 LEU A 291      52.351  62.691  73.901  1.00  0.00            
ATOM   4483 2HD2 LEU A 291      52.841  63.441  72.331  1.00  0.00            
ATOM   4484 3HD2 LEU A 291      54.061  62.921  73.561  1.00  0.00            
ATOM   4485  C   LEU A 291      56.161  66.401  72.711  1.00  0.00            
ATOM   4486  O   LEU A 291      56.381  67.581  72.981  1.00  0.00            
ATOM   4487  N   THR A 292      56.471  65.871  71.531  1.00  0.00            
ATOM   4488  H   THR A 292      56.351  64.871  71.451  1.00  0.00            
ATOM   4489  CA  THR A 292      56.891  66.531  70.311  1.00  0.00            
ATOM   4490  HA  THR A 292      57.231  67.551  70.501  1.00  0.00            
ATOM   4491  CB  THR A 292      58.051  65.721  69.731  1.00  0.00            
ATOM   4492  HB  THR A 292      57.731  64.701  69.511  1.00  0.00            
ATOM   4493  CG2 THR A 292      58.791  66.241  68.501  1.00  0.00            
ATOM   4494 1HG2 THR A 292      59.501  65.511  68.111  1.00  0.00            
ATOM   4495 2HG2 THR A 292      58.081  66.411  67.691  1.00  0.00            
ATOM   4496 3HG2 THR A 292      59.261  67.201  68.681  1.00  0.00            
ATOM   4497  OG1 THR A 292      59.071  65.491  70.681  1.00  0.00            
ATOM   4498  HG1 THR A 292      59.861  65.171  70.251  1.00  0.00            
ATOM   4499  C   THR A 292      55.751  66.601  69.301  1.00  0.00            
ATOM   4500  O   THR A 292      55.581  67.681  68.751  1.00  0.00            
ATOM   4501  N   THR A 293      54.881  65.591  69.201  1.00  0.00            
ATOM   4502  H   THR A 293      55.071  64.811  69.821  1.00  0.00            
ATOM   4503  CA  THR A 293      53.661  65.641  68.441  1.00  0.00            
ATOM   4504  HA  THR A 293      53.471  66.631  68.011  1.00  0.00            
ATOM   4505  CB  THR A 293      53.741  64.691  67.251  1.00  0.00            
ATOM   4506  HB  THR A 293      54.031  63.701  67.611  1.00  0.00            
ATOM   4507  CG2 THR A 293      52.411  64.551  66.521  1.00  0.00            
ATOM   4508 1HG2 THR A 293      52.551  64.021  65.581  1.00  0.00            
ATOM   4509 2HG2 THR A 293      51.691  63.931  67.061  1.00  0.00            
ATOM   4510 3HG2 THR A 293      51.961  65.521  66.281  1.00  0.00            
ATOM   4511  OG1 THR A 293      54.731  65.101  66.341  1.00  0.00            
ATOM   4512  HG1 THR A 293      55.521  64.621  66.601  1.00  0.00            
ATOM   4513  C   THR A 293      52.421  65.351  69.271  1.00  0.00            
ATOM   4514  O   THR A 293      52.431  64.371  70.011  1.00  0.00            
ATOM   4515  N   LEU A 294      51.371  66.121  68.971  1.00  0.00            
ATOM   4516  H   LEU A 294      51.471  66.971  68.431  1.00  0.00            
ATOM   4517  CA  LEU A 294      50.041  65.841  69.461  1.00  0.00            
ATOM   4518  HA  LEU A 294      50.081  64.791  69.761  1.00  0.00            
ATOM   4519  CB  LEU A 294      49.711  66.761  70.621  1.00  0.00            
ATOM   4520  HB1 LEU A 294      49.631  67.791  70.271  1.00  0.00            
ATOM   4521  HB2 LEU A 294      50.551  66.811  71.311  1.00  0.00            
ATOM   4522  CG  LEU A 294      48.411  66.471  71.371  1.00  0.00            
ATOM   4523  HG  LEU A 294      47.561  66.671  70.721  1.00  0.00            
ATOM   4524  CD1 LEU A 294      48.231  65.111  72.061  1.00  0.00            
ATOM   4525 1HD1 LEU A 294      47.211  64.931  72.401  1.00  0.00            
ATOM   4526 2HD1 LEU A 294      48.431  64.341  71.311  1.00  0.00            
ATOM   4527 3HD1 LEU A 294      48.901  65.001  72.911  1.00  0.00            
ATOM   4528  CD2 LEU A 294      48.311  67.491  72.501  1.00  0.00            
ATOM   4529 1HD2 LEU A 294      47.351  67.501  73.021  1.00  0.00            
ATOM   4530 2HD2 LEU A 294      49.121  67.271  73.191  1.00  0.00            
ATOM   4531 3HD2 LEU A 294      48.471  68.491  72.091  1.00  0.00            
ATOM   4532  C   LEU A 294      49.061  65.851  68.291  1.00  0.00            
ATOM   4533  O   LEU A 294      49.001  66.831  67.551  1.00  0.00            
ATOM   4534  N   ASN A 295      48.181  64.851  68.231  1.00  0.00            
ATOM   4535  H   ASN A 295      48.231  64.131  68.931  1.00  0.00            
ATOM   4536  CA  ASN A 295      47.121  64.811  67.241  1.00  0.00            
ATOM   4537  HA  ASN A 295      47.001  65.801  66.811  1.00  0.00            
ATOM   4538  CB  ASN A 295      47.581  63.971  66.051  1.00  0.00            
ATOM   4539  HB1 ASN A 295      48.291  63.221  66.401  1.00  0.00            
ATOM   4540  HB2 ASN A 295      48.231  64.591  65.421  1.00  0.00            
ATOM   4541  CG  ASN A 295      46.471  63.251  65.291  1.00  0.00            
ATOM   4542  OD1 ASN A 295      46.531  62.071  64.971  1.00  0.00            
ATOM   4543  ND2 ASN A 295      45.381  63.861  64.831  1.00  0.00            
ATOM   4544 1HD2 ASN A 295      45.261  64.861  64.891  1.00  0.00            
ATOM   4545 2HD2 ASN A 295      44.821  63.311  64.201  1.00  0.00            
ATOM   4546  C   ASN A 295      45.751  64.481  67.801  1.00  0.00            
ATOM   4547  O   ASN A 295      45.601  63.391  68.351  1.00  0.00            
ATOM   4548  N   LEU A 296      44.821  65.441  67.821  1.00  0.00            
ATOM   4549  H   LEU A 296      45.111  66.351  67.501  1.00  0.00            
ATOM   4550  CA  LEU A 296      43.511  65.401  68.431  1.00  0.00            
ATOM   4551  HA  LEU A 296      43.341  64.341  68.611  1.00  0.00            
ATOM   4552  CB  LEU A 296      43.481  66.131  69.771  1.00  0.00            
ATOM   4553  HB1 LEU A 296      42.531  65.921  70.271  1.00  0.00            
ATOM   4554  HB2 LEU A 296      43.481  67.201  69.581  1.00  0.00            
ATOM   4555  CG  LEU A 296      44.561  65.831  70.801  1.00  0.00            
ATOM   4556  HG  LEU A 296      45.551  65.931  70.361  1.00  0.00            
ATOM   4557  CD1 LEU A 296      44.451  66.861  71.911  1.00  0.00            
ATOM   4558 1HD1 LEU A 296      45.151  66.651  72.731  1.00  0.00            
ATOM   4559 2HD1 LEU A 296      44.771  67.821  71.501  1.00  0.00            
ATOM   4560 3HD1 LEU A 296      43.451  66.941  72.341  1.00  0.00            
ATOM   4561  CD2 LEU A 296      44.361  64.411  71.331  1.00  0.00            
ATOM   4562 1HD2 LEU A 296      45.111  64.221  72.101  1.00  0.00            
ATOM   4563 2HD2 LEU A 296      43.371  64.291  71.781  1.00  0.00            
ATOM   4564 3HD2 LEU A 296      44.511  63.731  70.501  1.00  0.00            
ATOM   4565  C   LEU A 296      42.421  65.871  67.471  1.00  0.00            
ATOM   4566  O   LEU A 296      41.611  66.761  67.721  1.00  0.00            
ATOM   4567  N   SER A 297      42.491  65.371  66.231  1.00  0.00            
ATOM   4568  H   SER A 297      43.191  64.661  66.051  1.00  0.00            
ATOM   4569  CA  SER A 297      41.671  65.751  65.101  1.00  0.00            
ATOM   4570  HA  SER A 297      41.561  66.831  65.131  1.00  0.00            
ATOM   4571  CB  SER A 297      42.401  65.421  63.811  1.00  0.00            
ATOM   4572  HB1 SER A 297      41.811  65.801  62.981  1.00  0.00            
ATOM   4573  HB2 SER A 297      42.561  64.351  63.661  1.00  0.00            
ATOM   4574  OG  SER A 297      43.721  65.931  63.761  1.00  0.00            
ATOM   4575  HG  SER A 297      44.101  65.651  62.921  1.00  0.00            
ATOM   4576  C   SER A 297      40.301  65.081  65.041  1.00  0.00            
ATOM   4577  O   SER A 297      39.561  65.331  64.101  1.00  0.00            
ATOM   4578  N   TYR A 298      39.881  64.321  66.061  1.00  0.00            
ATOM   4579  H   TYR A 298      40.581  64.091  66.751  1.00  0.00            
ATOM   4580  CA  TYR A 298      38.711  63.471  66.111  1.00  0.00            
ATOM   4581  HA  TYR A 298      37.981  63.791  65.371  1.00  0.00            
ATOM   4582  CB  TYR A 298      39.201  62.051  65.801  1.00  0.00            
ATOM   4583  HB1 TYR A 298      38.351  61.381  65.861  1.00  0.00            
ATOM   4584  HB2 TYR A 298      39.861  61.751  66.611  1.00  0.00            
ATOM   4585  CG  TYR A 298      39.851  61.791  64.461  1.00  0.00            
ATOM   4586  CD1 TYR A 298      41.181  61.341  64.421  1.00  0.00            
ATOM   4587  HD1 TYR A 298      41.761  61.161  65.321  1.00  0.00            
ATOM   4588  CE1 TYR A 298      41.741  61.031  63.181  1.00  0.00            
ATOM   4589  HE1 TYR A 298      42.721  60.561  63.171  1.00  0.00            
ATOM   4590  CZ  TYR A 298      41.031  61.211  61.981  1.00  0.00            
ATOM   4591  OH  TYR A 298      41.641  60.881  60.801  1.00  0.00            
ATOM   4592  HH  TYR A 298      40.961  60.711  60.151  1.00  0.00            
ATOM   4593  CE2 TYR A 298      39.691  61.651  62.031  1.00  0.00            
ATOM   4594  HE2 TYR A 298      39.151  61.851  61.121  1.00  0.00            
ATOM   4595  CD2 TYR A 298      39.101  61.871  63.281  1.00  0.00            
ATOM   4596  HD2 TYR A 298      38.091  62.221  63.381  1.00  0.00            
ATOM   4597  C   TYR A 298      38.001  63.451  67.451  1.00  0.00            
ATOM   4598  O   TYR A 298      37.131  62.631  67.721  1.00  0.00            
ATOM   4599  N   ALA A 299      38.361  64.431  68.291  1.00  0.00            
ATOM   4600  H   ALA A 299      39.021  65.101  67.931  1.00  0.00            
ATOM   4601  CA  ALA A 299      38.011  64.481  69.691  1.00  0.00            
ATOM   4602  HA  ALA A 299      37.871  63.451  70.021  1.00  0.00            
ATOM   4603  CB  ALA A 299      39.141  65.131  70.481  1.00  0.00            
ATOM   4604  HB1 ALA A 299      38.741  65.191  71.491  1.00  0.00            
ATOM   4605  HB2 ALA A 299      40.051  64.531  70.431  1.00  0.00            
ATOM   4606  HB3 ALA A 299      39.341  66.161  70.181  1.00  0.00            
ATOM   4607  C   ALA A 299      36.721  65.211  70.031  1.00  0.00            
ATOM   4608  O   ALA A 299      36.441  66.311  69.571  1.00  0.00            
ATOM   4609  N   THR A 300      35.981  64.671  71.001  1.00  0.00            
ATOM   4610  H   THR A 300      36.271  63.801  71.411  1.00  0.00            
ATOM   4611  CA  THR A 300      34.741  65.271  71.461  1.00  0.00            
ATOM   4612  HA  THR A 300      34.341  66.051  70.801  1.00  0.00            
ATOM   4613  CB  THR A 300      33.641  64.211  71.501  1.00  0.00            
ATOM   4614  HB  THR A 300      32.731  64.591  71.961  1.00  0.00            
ATOM   4615  CG2 THR A 300      33.151  63.811  70.111  1.00  0.00            
ATOM   4616 1HG2 THR A 300      32.371  63.061  70.201  1.00  0.00            
ATOM   4617 2HG2 THR A 300      32.831  64.721  69.601  1.00  0.00            
ATOM   4618 3HG2 THR A 300      33.961  63.381  69.511  1.00  0.00            
ATOM   4619  OG1 THR A 300      33.981  63.061  72.231  1.00  0.00            
ATOM   4620  HG1 THR A 300      34.261  63.331  73.111  1.00  0.00            
ATOM   4621  C   THR A 300      35.061  65.991  72.761  1.00  0.00            
ATOM   4622  O   THR A 300      34.421  65.831  73.791  1.00  0.00            
ATOM   4623  N   VAL A 301      36.031  66.911  72.711  1.00  0.00            
ATOM   4624  H   VAL A 301      36.421  67.051  71.791  1.00  0.00            
ATOM   4625  CA  VAL A 301      36.411  67.891  73.711  1.00  0.00            
ATOM   4626  HA  VAL A 301      35.741  67.811  74.561  1.00  0.00            
ATOM   4627  CB  VAL A 301      37.811  67.551  74.211  1.00  0.00            
ATOM   4628  HB  VAL A 301      37.931  68.171  75.091  1.00  0.00            
ATOM   4629  CG1 VAL A 301      37.951  66.101  74.661  1.00  0.00            
ATOM   4630 1HG1 VAL A 301      38.731  66.021  75.411  1.00  0.00            
ATOM   4631 2HG1 VAL A 301      37.031  65.761  75.141  1.00  0.00            
ATOM   4632 3HG1 VAL A 301      38.201  65.401  73.861  1.00  0.00            
ATOM   4633  CG2 VAL A 301      38.961  67.861  73.251  1.00  0.00            
ATOM   4634 1HG2 VAL A 301      39.891  67.581  73.731  1.00  0.00            
ATOM   4635 2HG2 VAL A 301      38.841  67.291  72.331  1.00  0.00            
ATOM   4636 3HG2 VAL A 301      38.931  68.911  72.981  1.00  0.00            
ATOM   4637  C   VAL A 301      36.301  69.311  73.171  1.00  0.00            
ATOM   4638  O   VAL A 301      36.071  69.521  71.981  1.00  0.00            
ATOM   4639  N   GLN A 302      36.371  70.311  74.041  1.00  0.00            
ATOM   4640  H   GLN A 302      36.491  70.101  75.021  1.00  0.00            
ATOM   4641  CA  GLN A 302      36.251  71.711  73.701  1.00  0.00            
ATOM   4642  HA  GLN A 302      36.151  71.851  72.621  1.00  0.00            
ATOM   4643  CB  GLN A 302      35.061  72.381  74.391  1.00  0.00            
ATOM   4644  HB1 GLN A 302      35.301  73.171  75.111  1.00  0.00            
ATOM   4645  HB2 GLN A 302      34.501  71.641  74.961  1.00  0.00            
ATOM   4646  CG  GLN A 302      34.101  73.011  73.391  1.00  0.00            
ATOM   4647  HG1 GLN A 302      33.171  73.271  73.891  1.00  0.00            
ATOM   4648  HG2 GLN A 302      33.891  72.231  72.651  1.00  0.00            
ATOM   4649  CD  GLN A 302      34.671  74.231  72.681  1.00  0.00            
ATOM   4650  OE1 GLN A 302      34.921  74.291  71.481  1.00  0.00            
ATOM   4651  NE2 GLN A 302      34.911  75.301  73.451  1.00  0.00            
ATOM   4652 1HE2 GLN A 302      34.651  75.271  74.421  1.00  0.00            
ATOM   4653 2HE2 GLN A 302      35.271  76.141  73.021  1.00  0.00            
ATOM   4654  C   GLN A 302      37.541  72.421  74.081  1.00  0.00            
ATOM   4655  O   GLN A 302      38.411  71.911  74.771  1.00  0.00            
ATOM   4656  N   SER A 303      37.651  73.701  73.721  1.00  0.00            
ATOM   4657  H   SER A 303      36.991  74.091  73.061  1.00  0.00            
ATOM   4658  CA  SER A 303      38.841  74.521  73.921  1.00  0.00            
ATOM   4659  HA  SER A 303      39.651  74.051  73.361  1.00  0.00            
ATOM   4660  CB  SER A 303      38.531  75.931  73.431  1.00  0.00            
ATOM   4661  HB1 SER A 303      37.781  76.361  74.091  1.00  0.00            
ATOM   4662  HB2 SER A 303      38.211  75.901  72.391  1.00  0.00            
ATOM   4663  OG  SER A 303      39.621  76.821  73.401  1.00  0.00            
ATOM   4664  HG  SER A 303      40.141  76.581  72.631  1.00  0.00            
ATOM   4665  C   SER A 303      39.231  74.671  75.381  1.00  0.00            
ATOM   4666  O   SER A 303      40.401  74.481  75.701  1.00  0.00            
ATOM   4667  N   TYR A 304      38.231  74.841  76.241  1.00  0.00            
ATOM   4668  H   TYR A 304      37.281  74.791  75.901  1.00  0.00            
ATOM   4669  CA  TYR A 304      38.461  74.701  77.671  1.00  0.00            
ATOM   4670  HA  TYR A 304      39.021  75.601  77.931  1.00  0.00            
ATOM   4671  CB  TYR A 304      37.151  74.701  78.451  1.00  0.00            
ATOM   4672  HB1 TYR A 304      36.541  73.881  78.061  1.00  0.00            
ATOM   4673  HB2 TYR A 304      36.641  75.621  78.181  1.00  0.00            
ATOM   4674  CG  TYR A 304      37.331  74.611  79.951  1.00  0.00            
ATOM   4675  CD1 TYR A 304      38.431  75.161  80.621  1.00  0.00            
ATOM   4676  HD1 TYR A 304      39.231  75.661  80.101  1.00  0.00            
ATOM   4677  CE1 TYR A 304      38.401  75.321  82.011  1.00  0.00            
ATOM   4678  HE1 TYR A 304      39.231  75.741  82.561  1.00  0.00            
ATOM   4679  CZ  TYR A 304      37.361  74.711  82.741  1.00  0.00            
ATOM   4680  OH  TYR A 304      37.371  74.741  84.101  1.00  0.00            
ATOM   4681  HH  TYR A 304      36.751  74.101  84.481  1.00  0.00            
ATOM   4682  CE2 TYR A 304      36.341  74.001  82.081  1.00  0.00            
ATOM   4683  HE2 TYR A 304      35.561  73.471  82.621  1.00  0.00            
ATOM   4684  CD2 TYR A 304      36.341  73.951  80.681  1.00  0.00            
ATOM   4685  HD2 TYR A 304      35.541  73.441  80.171  1.00  0.00            
ATOM   4686  C   TYR A 304      39.321  73.491  78.021  1.00  0.00            
ATOM   4687  O   TYR A 304      40.331  73.601  78.711  1.00  0.00            
ATOM   4688  N   ASP A 305      38.971  72.311  77.511  1.00  0.00            
ATOM   4689  H   ASP A 305      38.261  72.221  76.791  1.00  0.00            
ATOM   4690  CA  ASP A 305      39.691  71.091  77.821  1.00  0.00            
ATOM   4691  HA  ASP A 305      39.861  71.041  78.901  1.00  0.00            
ATOM   4692  CB  ASP A 305      38.831  69.901  77.411  1.00  0.00            
ATOM   4693  HB1 ASP A 305      39.231  69.001  77.871  1.00  0.00            
ATOM   4694  HB2 ASP A 305      38.821  69.791  76.331  1.00  0.00            
ATOM   4695  CG  ASP A 305      37.441  70.131  77.991  1.00  0.00            
ATOM   4696  OD1 ASP A 305      37.281  70.191  79.231  1.00  0.00            
ATOM   4697  OD2 ASP A 305      36.501  70.291  77.181  1.00  0.00            
ATOM   4698  C   ASP A 305      41.061  70.981  77.161  1.00  0.00            
ATOM   4699  O   ASP A 305      41.961  70.291  77.631  1.00  0.00            
ATOM   4700  N   LEU A 306      41.241  71.721  76.061  1.00  0.00            
ATOM   4701  H   LEU A 306      40.471  72.291  75.731  1.00  0.00            
ATOM   4702  CA  LEU A 306      42.541  71.831  75.441  1.00  0.00            
ATOM   4703  HA  LEU A 306      43.121  70.911  75.501  1.00  0.00            
ATOM   4704  CB  LEU A 306      42.301  72.081  73.951  1.00  0.00            
ATOM   4705  HB1 LEU A 306      43.251  72.301  73.471  1.00  0.00            
ATOM   4706  HB2 LEU A 306      41.741  73.011  73.911  1.00  0.00            
ATOM   4707  CG  LEU A 306      41.501  71.001  73.241  1.00  0.00            
ATOM   4708  HG  LEU A 306      40.711  70.621  73.881  1.00  0.00            
ATOM   4709  CD1 LEU A 306      40.711  71.461  72.011  1.00  0.00            
ATOM   4710 1HD1 LEU A 306      40.041  70.671  71.691  1.00  0.00            
ATOM   4711 2HD1 LEU A 306      40.131  72.361  72.221  1.00  0.00            
ATOM   4712 3HD1 LEU A 306      41.421  71.721  71.231  1.00  0.00            
ATOM   4713  CD2 LEU A 306      42.351  69.811  72.801  1.00  0.00            
ATOM   4714 1HD2 LEU A 306      41.731  68.961  72.531  1.00  0.00            
ATOM   4715 2HD2 LEU A 306      43.071  70.101  72.041  1.00  0.00            
ATOM   4716 3HD2 LEU A 306      42.971  69.481  73.641  1.00  0.00            
ATOM   4717  C   LEU A 306      43.451  72.891  76.061  1.00  0.00            
ATOM   4718  O   LEU A 306      44.671  72.771  76.131  1.00  0.00            
ATOM   4719  N   VAL A 307      42.831  73.941  76.601  1.00  0.00            
ATOM   4720  H   VAL A 307      41.831  73.861  76.641  1.00  0.00            
ATOM   4721  CA  VAL A 307      43.481  74.911  77.461  1.00  0.00            
ATOM   4722  HA  VAL A 307      44.361  75.291  76.951  1.00  0.00            
ATOM   4723  CB  VAL A 307      42.531  76.071  77.791  1.00  0.00            
ATOM   4724  HB  VAL A 307      41.561  75.651  78.051  1.00  0.00            
ATOM   4725  CG1 VAL A 307      43.081  76.811  79.001  1.00  0.00            
ATOM   4726 1HG1 VAL A 307      42.451  77.681  79.171  1.00  0.00            
ATOM   4727 2HG1 VAL A 307      43.031  76.221  79.911  1.00  0.00            
ATOM   4728 3HG1 VAL A 307      44.131  77.051  78.811  1.00  0.00            
ATOM   4729  CG2 VAL A 307      42.431  77.001  76.581  1.00  0.00            
ATOM   4730 1HG2 VAL A 307      41.701  77.771  76.801  1.00  0.00            
ATOM   4731 2HG2 VAL A 307      43.421  77.441  76.451  1.00  0.00            
ATOM   4732 3HG2 VAL A 307      42.101  76.511  75.661  1.00  0.00            
ATOM   4733  C   VAL A 307      44.021  74.171  78.671  1.00  0.00            
ATOM   4734  O   VAL A 307      45.161  74.381  79.081  1.00  0.00            
ATOM   4735  N   LYS A 308      43.221  73.271  79.241  1.00  0.00            
ATOM   4736  H   LYS A 308      42.301  73.211  78.821  1.00  0.00            
ATOM   4737  CA  LYS A 308      43.541  72.311  80.281  1.00  0.00            
ATOM   4738  HA  LYS A 308      44.161  72.841  81.001  1.00  0.00            
ATOM   4739  CB  LYS A 308      42.251  71.891  80.981  1.00  0.00            
ATOM   4740  HB1 LYS A 308      42.411  71.141  81.751  1.00  0.00            
ATOM   4741  HB2 LYS A 308      41.661  71.341  80.241  1.00  0.00            
ATOM   4742  CG  LYS A 308      41.411  72.891  81.761  1.00  0.00            
ATOM   4743  HG1 LYS A 308      41.131  73.741  81.131  1.00  0.00            
ATOM   4744  HG2 LYS A 308      42.031  73.371  82.521  1.00  0.00            
ATOM   4745  CD  LYS A 308      40.141  72.281  82.341  1.00  0.00            
ATOM   4746  HD1 LYS A 308      39.631  73.021  82.961  1.00  0.00            
ATOM   4747  HD2 LYS A 308      40.451  71.491  83.021  1.00  0.00            
ATOM   4748  CE  LYS A 308      39.261  71.691  81.241  1.00  0.00            
ATOM   4749  HE1 LYS A 308      39.721  70.781  80.851  1.00  0.00            
ATOM   4750  HE2 LYS A 308      39.141  72.431  80.451  1.00  0.00            
ATOM   4751  NZ  LYS A 308      37.921  71.351  81.731  1.00  0.00            
ATOM   4752  HZ1 LYS A 308      37.541  70.651  81.111  1.00  0.00            
ATOM   4753  HZ2 LYS A 308      37.951  70.981  82.671  1.00  0.00            
ATOM   4754  HZ3 LYS A 308      37.311  72.161  81.701  1.00  0.00            
ATOM   4755  C   LYS A 308      44.321  71.091  79.791  1.00  0.00            
ATOM   4756  O   LYS A 308      44.171  70.051  80.421  1.00  0.00            
ATOM   4757  N   LEU A 309      45.111  71.241  78.731  1.00  0.00            
ATOM   4758  H   LEU A 309      45.041  72.151  78.301  1.00  0.00            
ATOM   4759  CA  LEU A 309      46.101  70.261  78.301  1.00  0.00            
ATOM   4760  HA  LEU A 309      46.421  69.661  79.151  1.00  0.00            
ATOM   4761  CB  LEU A 309      45.411  69.361  77.281  1.00  0.00            
ATOM   4762  HB1 LEU A 309      45.101  69.961  76.431  1.00  0.00            
ATOM   4763  HB2 LEU A 309      44.571  68.881  77.791  1.00  0.00            
ATOM   4764  CG  LEU A 309      46.211  68.171  76.751  1.00  0.00            
ATOM   4765  HG  LEU A 309      47.211  68.501  76.461  1.00  0.00            
ATOM   4766  CD1 LEU A 309      46.431  67.101  77.811  1.00  0.00            
ATOM   4767 1HD1 LEU A 309      46.951  66.251  77.371  1.00  0.00            
ATOM   4768 2HD1 LEU A 309      47.061  67.481  78.621  1.00  0.00            
ATOM   4769 3HD1 LEU A 309      45.491  66.731  78.221  1.00  0.00            
ATOM   4770  CD2 LEU A 309      45.511  67.561  75.541  1.00  0.00            
ATOM   4771 1HD2 LEU A 309      46.091  66.721  75.161  1.00  0.00            
ATOM   4772 2HD2 LEU A 309      44.511  67.251  75.831  1.00  0.00            
ATOM   4773 3HD2 LEU A 309      45.311  68.351  74.811  1.00  0.00            
ATOM   4774  C   LEU A 309      47.351  70.921  77.751  1.00  0.00            
ATOM   4775  O   LEU A 309      48.481  70.521  78.031  1.00  0.00            
ATOM   4776  N   LEU A 310      47.201  71.851  76.811  1.00  0.00            
ATOM   4777  H   LEU A 310      46.261  72.141  76.591  1.00  0.00            
ATOM   4778  CA  LEU A 310      48.291  72.361  76.001  1.00  0.00            
ATOM   4779  HA  LEU A 310      48.861  71.501  75.641  1.00  0.00            
ATOM   4780  CB  LEU A 310      47.761  73.141  74.801  1.00  0.00            
ATOM   4781  HB1 LEU A 310      48.601  73.671  74.361  1.00  0.00            
ATOM   4782  HB2 LEU A 310      47.021  73.851  75.161  1.00  0.00            
ATOM   4783  CG  LEU A 310      47.091  72.271  73.731  1.00  0.00            
ATOM   4784  HG  LEU A 310      46.351  71.611  74.191  1.00  0.00            
ATOM   4785  CD1 LEU A 310      46.381  73.101  72.671  1.00  0.00            
ATOM   4786 1HD1 LEU A 310      45.871  72.441  71.971  1.00  0.00            
ATOM   4787 2HD1 LEU A 310      45.691  73.711  73.261  1.00  0.00            
ATOM   4788 3HD1 LEU A 310      47.021  73.781  72.111  1.00  0.00            
ATOM   4789  CD2 LEU A 310      48.081  71.381  72.991  1.00  0.00            
ATOM   4790 1HD2 LEU A 310      47.621  70.791  72.201  1.00  0.00            
ATOM   4791 2HD2 LEU A 310      48.851  71.991  72.511  1.00  0.00            
ATOM   4792 3HD2 LEU A 310      48.531  70.651  73.661  1.00  0.00            
ATOM   4793  C   LEU A 310      49.261  73.161  76.851  1.00  0.00            
ATOM   4794  O   LEU A 310      50.441  73.061  76.511  1.00  0.00            
ATOM   4795  N   CYS A 311      48.891  73.701  78.011  1.00  0.00            
ATOM   4796  H   CYS A 311      47.891  73.721  78.171  1.00  0.00            
ATOM   4797  CA  CYS A 311      49.761  74.191  79.061  1.00  0.00            
ATOM   4798  HA  CYS A 311      50.321  75.101  78.821  1.00  0.00            
ATOM   4799  CB  CYS A 311      48.921  74.511  80.291  1.00  0.00            
ATOM   4800  HB1 CYS A 311      49.591  74.811  81.101  1.00  0.00            
ATOM   4801  HB2 CYS A 311      48.361  73.671  80.721  1.00  0.00            
ATOM   4802  SG  CYS A 311      47.751  75.861  80.031  1.00  0.00            
ATOM   4803  HG  CYS A 311      46.711  75.071  79.741  1.00  0.00            
ATOM   4804  C   CYS A 311      50.791  73.151  79.481  1.00  0.00            
ATOM   4805  O   CYS A 311      51.821  73.511  80.051  1.00  0.00            
ATOM   4806  N   GLN A 312      50.531  71.861  79.291  1.00  0.00            
ATOM   4807  H   GLN A 312      49.711  71.571  78.771  1.00  0.00            
ATOM   4808  CA  GLN A 312      51.451  70.811  79.691  1.00  0.00            
ATOM   4809  HA  GLN A 312      52.071  71.141  80.531  1.00  0.00            
ATOM   4810  CB  GLN A 312      50.661  69.571  80.111  1.00  0.00            
ATOM   4811  HB1 GLN A 312      51.281  68.821  80.611  1.00  0.00            
ATOM   4812  HB2 GLN A 312      50.281  69.121  79.201  1.00  0.00            
ATOM   4813  CG  GLN A 312      49.501  69.861  81.061  1.00  0.00            
ATOM   4814  HG1 GLN A 312      48.821  69.011  80.991  1.00  0.00            
ATOM   4815  HG2 GLN A 312      48.861  70.671  80.711  1.00  0.00            
ATOM   4816  CD  GLN A 312      49.901  70.171  82.501  1.00  0.00            
ATOM   4817  OE1 GLN A 312      50.921  70.821  82.711  1.00  0.00            
ATOM   4818  NE2 GLN A 312      49.211  69.631  83.501  1.00  0.00            
ATOM   4819 1HE2 GLN A 312      48.461  68.971  83.351  1.00  0.00            
ATOM   4820 2HE2 GLN A 312      49.661  69.651  84.401  1.00  0.00            
ATOM   4821  C   GLN A 312      52.431  70.441  78.591  1.00  0.00            
ATOM   4822  O   GLN A 312      53.241  69.541  78.741  1.00  0.00            
ATOM   4823  N   CYS A 313      52.431  71.111  77.431  1.00  0.00            
ATOM   4824  H   CYS A 313      51.831  71.921  77.321  1.00  0.00            
ATOM   4825  CA  CYS A 313      53.101  70.591  76.251  1.00  0.00            
ATOM   4826  HA  CYS A 313      53.541  69.621  76.471  1.00  0.00            
ATOM   4827  CB  CYS A 313      52.051  70.421  75.151  1.00  0.00            
ATOM   4828  HB1 CYS A 313      52.551  70.201  74.211  1.00  0.00            
ATOM   4829  HB2 CYS A 313      51.471  71.331  74.981  1.00  0.00            
ATOM   4830  SG  CYS A 313      50.901  69.061  75.461  1.00  0.00            
ATOM   4831  HG  CYS A 313      50.271  69.531  76.541  1.00  0.00            
ATOM   4832  C   CYS A 313      54.241  71.471  75.771  1.00  0.00            
ATOM   4833  O   CYS A 313      54.421  71.711  74.581  1.00  0.00            
ATOM   4834  N   PRO A 314      55.081  72.091  76.601  1.00  0.00            
ATOM   4835  CD  PRO A 314      55.321  71.791  78.001  1.00  0.00            
ATOM   4836  HD1 PRO A 314      55.321  70.731  78.241  1.00  0.00            
ATOM   4837  HD2 PRO A 314      54.571  72.221  78.661  1.00  0.00            
ATOM   4838  CG  PRO A 314      56.651  72.441  78.361  1.00  0.00            
ATOM   4839  HG1 PRO A 314      57.451  71.731  78.161  1.00  0.00            
ATOM   4840  HG2 PRO A 314      56.601  72.861  79.371  1.00  0.00            
ATOM   4841  CB  PRO A 314      56.801  73.601  77.371  1.00  0.00            
ATOM   4842  HB1 PRO A 314      57.841  73.851  77.171  1.00  0.00            
ATOM   4843  HB2 PRO A 314      56.351  74.511  77.761  1.00  0.00            
ATOM   4844  CA  PRO A 314      56.051  73.071  76.161  1.00  0.00            
ATOM   4845  HA  PRO A 314      55.451  73.881  75.751  1.00  0.00            
ATOM   4846  C   PRO A 314      57.051  72.641  75.091  1.00  0.00            
ATOM   4847  O   PRO A 314      57.451  73.501  74.311  1.00  0.00            
ATOM   4848  N   LYS A 315      57.421  71.361  74.971  1.00  0.00            
ATOM   4849  H   LYS A 315      56.961  70.761  75.641  1.00  0.00            
ATOM   4850  CA  LYS A 315      58.371  70.821  74.021  1.00  0.00            
ATOM   4851  HA  LYS A 315      59.171  71.541  73.841  1.00  0.00            
ATOM   4852  CB  LYS A 315      58.941  69.491  74.511  1.00  0.00            
ATOM   4853  HB1 LYS A 315      59.641  69.171  73.741  1.00  0.00            
ATOM   4854  HB2 LYS A 315      58.141  68.771  74.641  1.00  0.00            
ATOM   4855  CG  LYS A 315      59.801  69.661  75.761  1.00  0.00            
ATOM   4856  HG1 LYS A 315      59.151  69.871  76.611  1.00  0.00            
ATOM   4857  HG2 LYS A 315      60.491  70.491  75.591  1.00  0.00            
ATOM   4858  CD  LYS A 315      60.611  68.411  76.051  1.00  0.00            
ATOM   4859  HD1 LYS A 315      61.341  68.221  75.261  1.00  0.00            
ATOM   4860  HD2 LYS A 315      59.951  67.551  76.161  1.00  0.00            
ATOM   4861  CE  LYS A 315      61.371  68.511  77.371  1.00  0.00            
ATOM   4862  HE1 LYS A 315      62.001  69.401  77.341  1.00  0.00            
ATOM   4863  HE2 LYS A 315      62.141  67.731  77.431  1.00  0.00            
ATOM   4864  NZ  LYS A 315      60.521  68.551  78.571  1.00  0.00            
ATOM   4865  HZ1 LYS A 315      61.031  68.341  79.421  1.00  0.00            
ATOM   4866  HZ2 LYS A 315      60.091  69.461  78.671  1.00  0.00            
ATOM   4867  HZ3 LYS A 315      59.751  67.901  78.531  1.00  0.00            
ATOM   4868  C   LYS A 315      57.751  70.621  72.641  1.00  0.00            
ATOM   4869  O   LYS A 315      58.441  70.291  71.671  1.00  0.00            
ATOM   4870  N   LEU A 316      56.491  70.971  72.401  1.00  0.00            
ATOM   4871  H   LEU A 316      55.921  71.251  73.181  1.00  0.00            
ATOM   4872  CA  LEU A 316      55.781  70.441  71.251  1.00  0.00            
ATOM   4873  HA  LEU A 316      56.001  69.371  71.241  1.00  0.00            
ATOM   4874  CB  LEU A 316      54.301  70.651  71.531  1.00  0.00            
ATOM   4875  HB1 LEU A 316      54.171  71.721  71.371  1.00  0.00            
ATOM   4876  HB2 LEU A 316      54.111  70.441  72.581  1.00  0.00            
ATOM   4877  CG  LEU A 316      53.291  69.831  70.731  1.00  0.00            
ATOM   4878  HG  LEU A 316      53.581  69.961  69.681  1.00  0.00            
ATOM   4879  CD1 LEU A 316      53.251  68.341  71.051  1.00  0.00            
ATOM   4880 1HD1 LEU A 316      52.711  67.851  70.241  1.00  0.00            
ATOM   4881 2HD1 LEU A 316      54.271  67.961  71.081  1.00  0.00            
ATOM   4882 3HD1 LEU A 316      52.831  68.131  72.031  1.00  0.00            
ATOM   4883  CD2 LEU A 316      51.881  70.391  70.881  1.00  0.00            
ATOM   4884 1HD2 LEU A 316      51.161  69.731  70.401  1.00  0.00            
ATOM   4885 2HD2 LEU A 316      51.641  70.561  71.931  1.00  0.00            
ATOM   4886 3HD2 LEU A 316      51.811  71.391  70.451  1.00  0.00            
ATOM   4887  C   LEU A 316      56.161  71.131  69.941  1.00  0.00            
ATOM   4888  O   LEU A 316      56.161  72.341  69.741  1.00  0.00            
ATOM   4889  N   GLN A 317      56.461  70.281  68.961  1.00  0.00            
ATOM   4890  H   GLN A 317      56.391  69.301  69.191  1.00  0.00            
ATOM   4891  CA  GLN A 317      56.671  70.631  67.571  1.00  0.00            
ATOM   4892  HA  GLN A 317      57.151  71.611  67.581  1.00  0.00            
ATOM   4893  CB  GLN A 317      57.711  69.721  66.921  1.00  0.00            
ATOM   4894  HB1 GLN A 317      57.671  69.861  65.841  1.00  0.00            
ATOM   4895  HB2 GLN A 317      57.501  68.671  67.141  1.00  0.00            
ATOM   4896  CG  GLN A 317      59.111  69.991  67.461  1.00  0.00            
ATOM   4897  HG1 GLN A 317      59.231  69.571  68.461  1.00  0.00            
ATOM   4898  HG2 GLN A 317      59.251  71.071  67.551  1.00  0.00            
ATOM   4899  CD  GLN A 317      60.211  69.481  66.541  1.00  0.00            
ATOM   4900  OE1 GLN A 317      60.021  68.701  65.601  1.00  0.00            
ATOM   4901  NE2 GLN A 317      61.431  69.981  66.751  1.00  0.00            
ATOM   4902 1HE2 GLN A 317      61.501  70.801  67.341  1.00  0.00            
ATOM   4903 2HE2 GLN A 317      62.141  69.791  66.061  1.00  0.00            
ATOM   4904  C   GLN A 317      55.431  70.601  66.691  1.00  0.00            
ATOM   4905  O   GLN A 317      55.411  71.241  65.651  1.00  0.00            
ATOM   4906  N   ARG A 318      54.341  69.891  67.011  1.00  0.00            
ATOM   4907  H   ARG A 318      54.331  69.351  67.861  1.00  0.00            
ATOM   4908  CA  ARG A 318      53.211  69.691  66.131  1.00  0.00            
ATOM   4909  HA  ARG A 318      53.091  70.471  65.381  1.00  0.00            
ATOM   4910  CB  ARG A 318      53.441  68.421  65.321  1.00  0.00            
ATOM   4911  HB1 ARG A 318      53.901  67.701  66.001  1.00  0.00            
ATOM   4912  HB2 ARG A 318      54.161  68.501  64.511  1.00  0.00            
ATOM   4913  CG  ARG A 318      52.171  67.891  64.651  1.00  0.00            
ATOM   4914  HG1 ARG A 318      51.701  68.641  64.021  1.00  0.00            
ATOM   4915  HG2 ARG A 318      51.461  67.591  65.421  1.00  0.00            
ATOM   4916  CD  ARG A 318      52.331  66.681  63.731  1.00  0.00            
ATOM   4917  HD1 ARG A 318      52.261  66.981  62.691  1.00  0.00            
ATOM   4918  HD2 ARG A 318      51.541  65.961  63.971  1.00  0.00            
ATOM   4919  NE  ARG A 318      53.591  65.961  63.931  1.00  0.00            
ATOM   4920  HE  ARG A 318      53.751  65.621  64.871  1.00  0.00            
ATOM   4921  CZ  ARG A 318      54.661  66.041  63.131  1.00  0.00            
ATOM   4922  NH1 ARG A 318      54.651  66.841  62.061  1.00  0.00            
ATOM   4923 1HH1 ARG A 318      53.841  67.421  61.901  1.00  0.00            
ATOM   4924 2HH1 ARG A 318      55.451  66.991  61.461  1.00  0.00            
ATOM   4925  NH2 ARG A 318      55.771  65.351  63.431  1.00  0.00            
ATOM   4926 1HH2 ARG A 318      55.711  64.691  64.191  1.00  0.00            
ATOM   4927 2HH2 ARG A 318      56.611  65.431  62.871  1.00  0.00            
ATOM   4928  C   ARG A 318      51.931  69.651  66.961  1.00  0.00            
ATOM   4929  O   ARG A 318      51.831  68.831  67.881  1.00  0.00            
ATOM   4930  N   LEU A 319      50.881  70.351  66.531  1.00  0.00            
ATOM   4931  H   LEU A 319      50.971  71.031  65.791  1.00  0.00            
ATOM   4932  CA  LEU A 319      49.531  70.051  66.961  1.00  0.00            
ATOM   4933  HA  LEU A 319      49.551  69.111  67.501  1.00  0.00            
ATOM   4934  CB  LEU A 319      48.981  71.141  67.881  1.00  0.00            
ATOM   4935  HB1 LEU A 319      48.911  72.071  67.321  1.00  0.00            
ATOM   4936  HB2 LEU A 319      49.661  71.361  68.711  1.00  0.00            
ATOM   4937  CG  LEU A 319      47.591  70.881  68.441  1.00  0.00            
ATOM   4938  HG  LEU A 319      46.901  70.561  67.661  1.00  0.00            
ATOM   4939  CD1 LEU A 319      47.641  69.811  69.531  1.00  0.00            
ATOM   4940 1HD1 LEU A 319      46.751  69.861  70.151  1.00  0.00            
ATOM   4941 2HD1 LEU A 319      47.731  68.831  69.061  1.00  0.00            
ATOM   4942 3HD1 LEU A 319      48.481  70.071  70.171  1.00  0.00            
ATOM   4943  CD2 LEU A 319      47.091  72.181  69.071  1.00  0.00            
ATOM   4944 1HD2 LEU A 319      46.191  72.011  69.661  1.00  0.00            
ATOM   4945 2HD2 LEU A 319      47.901  72.621  69.661  1.00  0.00            
ATOM   4946 3HD2 LEU A 319      46.841  72.881  68.271  1.00  0.00            
ATOM   4947  C   LEU A 319      48.601  69.911  65.761  1.00  0.00            
ATOM   4948  O   LEU A 319      48.511  70.811  64.931  1.00  0.00            
ATOM   4949  N   TRP A 320      47.821  68.821  65.721  1.00  0.00            
ATOM   4950  H   TRP A 320      47.991  68.061  66.361  1.00  0.00            
ATOM   4951  CA  TRP A 320      46.671  68.601  64.871  1.00  0.00            
ATOM   4952  HA  TRP A 320      46.601  69.451  64.201  1.00  0.00            
ATOM   4953  CB  TRP A 320      46.761  67.361  63.981  1.00  0.00            
ATOM   4954  HB1 TRP A 320      45.921  67.381  63.281  1.00  0.00            
ATOM   4955  HB2 TRP A 320      46.751  66.471  64.611  1.00  0.00            
ATOM   4956  CG  TRP A 320      47.971  67.221  63.121  1.00  0.00            
ATOM   4957  CD1 TRP A 320      48.891  68.191  62.911  1.00  0.00            
ATOM   4958  HD1 TRP A 320      48.831  69.171  63.361  1.00  0.00            
ATOM   4959  NE1 TRP A 320      49.891  67.751  62.061  1.00  0.00            
ATOM   4960  HE1 TRP A 320      50.651  68.341  61.751  1.00  0.00            
ATOM   4961  CE2 TRP A 320      49.781  66.401  61.791  1.00  0.00            
ATOM   4962  CZ2 TRP A 320      50.611  65.491  61.131  1.00  0.00            
ATOM   4963  HZ2 TRP A 320      51.541  65.801  60.681  1.00  0.00            
ATOM   4964  CH2 TRP A 320      50.251  64.141  61.181  1.00  0.00            
ATOM   4965  HH2 TRP A 320      50.871  63.361  60.761  1.00  0.00            
ATOM   4966  CZ3 TRP A 320      49.031  63.771  61.751  1.00  0.00            
ATOM   4967  HZ3 TRP A 320      48.691  62.761  61.611  1.00  0.00            
ATOM   4968  CE3 TRP A 320      48.181  64.721  62.341  1.00  0.00            
ATOM   4969  HE3 TRP A 320      47.281  64.401  62.841  1.00  0.00            
ATOM   4970  CD2 TRP A 320      48.571  66.061  62.451  1.00  0.00            
ATOM   4971  C   TRP A 320      45.431  68.611  65.751  1.00  0.00            
ATOM   4972  O   TRP A 320      45.401  67.921  66.771  1.00  0.00            
ATOM   4973  N   VAL A 321      44.371  69.311  65.331  1.00  0.00            
ATOM   4974  H   VAL A 321      44.541  69.991  64.611  1.00  0.00            
ATOM   4975  CA  VAL A 321      43.161  69.541  66.091  1.00  0.00            
ATOM   4976  HA  VAL A 321      42.951  68.631  66.661  1.00  0.00            
ATOM   4977  CB  VAL A 321      43.321  70.711  67.051  1.00  0.00            
ATOM   4978  HB  VAL A 321      42.331  71.121  67.241  1.00  0.00            
ATOM   4979  CG1 VAL A 321      43.831  70.271  68.421  1.00  0.00            
ATOM   4980 1HG1 VAL A 321      44.021  71.031  69.181  1.00  0.00            
ATOM   4981 2HG1 VAL A 321      43.101  69.611  68.881  1.00  0.00            
ATOM   4982 3HG1 VAL A 321      44.741  69.691  68.261  1.00  0.00            
ATOM   4983  CG2 VAL A 321      44.151  71.891  66.551  1.00  0.00            
ATOM   4984 1HG2 VAL A 321      44.031  72.681  67.291  1.00  0.00            
ATOM   4985 2HG2 VAL A 321      45.191  71.551  66.521  1.00  0.00            
ATOM   4986 3HG2 VAL A 321      43.851  72.221  65.561  1.00  0.00            
ATOM   4987  C   VAL A 321      41.961  69.811  65.191  1.00  0.00            
ATOM   4988  O   VAL A 321      42.151  70.011  64.001  1.00  0.00            
ATOM   4989  N   LEU A 322      40.761  69.801  65.791  1.00  0.00            
ATOM   4990  H   LEU A 322      40.821  69.591  66.781  1.00  0.00            
ATOM   4991  CA  LEU A 322      39.571  70.411  65.251  1.00  0.00            
ATOM   4992  HA  LEU A 322      39.611  70.471  64.161  1.00  0.00            
ATOM   4993  CB  LEU A 322      38.371  69.581  65.691  1.00  0.00            
ATOM   4994  HB1 LEU A 322      37.441  70.121  65.511  1.00  0.00            
ATOM   4995  HB2 LEU A 322      38.431  69.521  66.781  1.00  0.00            
ATOM   4996  CG  LEU A 322      38.311  68.171  65.121  1.00  0.00            
ATOM   4997  HG  LEU A 322      39.311  67.751  65.181  1.00  0.00            
ATOM   4998  CD1 LEU A 322      37.331  67.291  65.901  1.00  0.00            
ATOM   4999 1HD1 LEU A 322      37.281  66.281  65.501  1.00  0.00            
ATOM   5000 2HD1 LEU A 322      37.631  67.151  66.941  1.00  0.00            
ATOM   5001 3HD1 LEU A 322      36.321  67.691  65.851  1.00  0.00            
ATOM   5002  CD2 LEU A 322      37.821  68.221  63.671  1.00  0.00            
ATOM   5003 1HD2 LEU A 322      37.741  67.211  63.261  1.00  0.00            
ATOM   5004 2HD2 LEU A 322      36.841  68.681  63.611  1.00  0.00            
ATOM   5005 3HD2 LEU A 322      38.521  68.791  63.061  1.00  0.00            
ATOM   5006  C   LEU A 322      39.431  71.851  65.711  1.00  0.00            
ATOM   5007  O   LEU A 322      39.981  72.341  66.701  1.00  0.00            
ATOM   5008  N   ASP A 323      38.631  72.611  64.961  1.00  0.00            
ATOM   5009  H   ASP A 323      38.161  72.241  64.151  1.00  0.00            
ATOM   5010  CA  ASP A 323      38.351  73.991  65.301  1.00  0.00            
ATOM   5011  HA  ASP A 323      39.281  74.551  65.241  1.00  0.00            
ATOM   5012  CB  ASP A 323      37.531  74.671  64.211  1.00  0.00            
ATOM   5013  HB1 ASP A 323      38.171  74.681  63.331  1.00  0.00            
ATOM   5014  HB2 ASP A 323      37.381  75.711  64.501  1.00  0.00            
ATOM   5015  CG  ASP A 323      36.231  73.991  63.791  1.00  0.00            
ATOM   5016  OD1 ASP A 323      35.781  73.071  64.501  1.00  0.00            
ATOM   5017  OD2 ASP A 323      35.611  74.361  62.761  1.00  0.00            
ATOM   5018  C   ASP A 323      37.731  74.191  66.681  1.00  0.00            
ATOM   5019  O   ASP A 323      37.881  75.271  67.241  1.00  0.00            
ATOM   5020  N   TYR A 324      37.251  73.121  67.331  1.00  0.00            
ATOM   5021  H   TYR A 324      36.951  72.361  66.751  1.00  0.00            
ATOM   5022  CA  TYR A 324      36.941  73.031  68.741  1.00  0.00            
ATOM   5023  HA  TYR A 324      36.071  73.651  68.941  1.00  0.00            
ATOM   5024  CB  TYR A 324      36.601  71.601  69.171  1.00  0.00            
ATOM   5025  HB1 TYR A 324      36.301  71.601  70.221  1.00  0.00            
ATOM   5026  HB2 TYR A 324      37.521  71.021  69.091  1.00  0.00            
ATOM   5027  CG  TYR A 324      35.521  70.851  68.441  1.00  0.00            
ATOM   5028  CD1 TYR A 324      35.711  69.461  68.421  1.00  0.00            
ATOM   5029  HD1 TYR A 324      36.601  68.981  68.791  1.00  0.00            
ATOM   5030  CE1 TYR A 324      34.731  68.671  67.801  1.00  0.00            
ATOM   5031  HE1 TYR A 324      34.891  67.611  67.741  1.00  0.00            
ATOM   5032  CZ  TYR A 324      33.601  69.241  67.171  1.00  0.00            
ATOM   5033  OH  TYR A 324      32.691  68.491  66.481  1.00  0.00            
ATOM   5034  HH  TYR A 324      31.861  68.951  66.311  1.00  0.00            
ATOM   5035  CE2 TYR A 324      33.381  70.621  67.331  1.00  0.00            
ATOM   5036  HE2 TYR A 324      32.501  71.011  66.841  1.00  0.00            
ATOM   5037  CD2 TYR A 324      34.371  71.431  67.901  1.00  0.00            
ATOM   5038  HD2 TYR A 324      34.241  72.501  67.961  1.00  0.00            
ATOM   5039  C   TYR A 324      38.051  73.521  69.661  1.00  0.00            
ATOM   5040  O   TYR A 324      37.871  73.581  70.871  1.00  0.00            
ATOM   5041  N   ILE A 325      39.251  73.761  69.111  1.00  0.00            
ATOM   5042  H   ILE A 325      39.421  73.571  68.141  1.00  0.00            
ATOM   5043  CA  ILE A 325      40.381  74.331  69.821  1.00  0.00            
ATOM   5044  HA  ILE A 325      40.521  73.841  70.781  1.00  0.00            
ATOM   5045  CB  ILE A 325      41.641  74.131  68.991  1.00  0.00            
ATOM   5046  HB  ILE A 325      41.771  73.081  68.731  1.00  0.00            
ATOM   5047  CG2 ILE A 325      41.631  74.911  67.671  1.00  0.00            
ATOM   5048 1HG2 ILE A 325      42.521  74.671  67.101  1.00  0.00            
ATOM   5049 2HG2 ILE A 325      40.781  74.681  67.031  1.00  0.00            
ATOM   5050 3HG2 ILE A 325      41.601  75.991  67.811  1.00  0.00            
ATOM   5051  CG1 ILE A 325      42.921  74.571  69.701  1.00  0.00            
ATOM   5052 1HG1 ILE A 325      42.841  75.621  69.991  1.00  0.00            
ATOM   5053 2HG1 ILE A 325      43.741  74.491  68.991  1.00  0.00            
ATOM   5054  CD  ILE A 325      43.251  73.741  70.941  1.00  0.00            
ATOM   5055  HD1 ILE A 325      44.231  73.991  71.341  1.00  0.00            
ATOM   5056  HD2 ILE A 325      42.481  74.041  71.651  1.00  0.00            
ATOM   5057  HD3 ILE A 325      43.231  72.701  70.631  1.00  0.00            
ATOM   5058  C   ILE A 325      40.201  75.821  70.101  1.00  0.00            
ATOM   5059  O   ILE A 325      40.671  76.241  71.151  1.00  0.00            
ATOM   5060  N   GLU A 326      39.491  76.561  69.241  1.00  0.00
[truncated: 10,605,367 more chars]
