# Supplementary material for: Flexibility of intrinsically disordered degrons in AUX/IAA proteins reinforces auxin co-receptor assemblies
Source: Nat Commun. 2020 May 8;11:2277. doi: 10.1038/s41467-020-16147-2 (PMC7210949; doi:10.1038/s41467-020-16147-2)
Supplement: Supplementary file 12 — Supplementary Data 9 [file 41467_2020_16147_MOESM12_ESM.gz › MD/TIR1-IAA7_PB1_Cluster1_0ns.pdb]

REMARK    GENERATED BY TRJCONV
TITLE     Protein in water t=   0.00000
REMARK    THIS IS A SIMULATION BOX
CRYST1  110.256  110.256  110.256  90.00  90.00  90.00 P 1           1
MODEL        1
ATOM      1  N   PHE A   9      11.288  48.963  60.193  1.00  0.00            
ATOM      2  H1  PHE A   9      10.388  49.283  60.523  1.00  0.00            
ATOM      3  H2  PHE A   9      11.918  49.753  60.193  1.00  0.00            
ATOM      4  H3  PHE A   9      11.228  48.703  59.223  1.00  0.00            
ATOM      5  CA  PHE A   9      11.818  47.853  60.993  1.00  0.00            
ATOM      6  HA  PHE A   9      11.088  47.043  61.033  1.00  0.00            
ATOM      7  CB  PHE A   9      13.128  47.363  60.383  1.00  0.00            
ATOM      8  HB1 PHE A   9      13.448  46.473  60.923  1.00  0.00            
ATOM      9  HB2 PHE A   9      13.858  48.173  60.353  1.00  0.00            
ATOM     10  CG  PHE A   9      13.008  46.903  58.953  1.00  0.00            
ATOM     11  CD1 PHE A   9      13.538  47.653  57.893  1.00  0.00            
ATOM     12  HD1 PHE A   9      14.018  48.603  58.063  1.00  0.00            
ATOM     13  CE1 PHE A   9      13.348  47.253  56.563  1.00  0.00            
ATOM     14  HE1 PHE A   9      13.788  47.813  55.753  1.00  0.00            
ATOM     15  CZ  PHE A   9      12.648  46.083  56.253  1.00  0.00            
ATOM     16  HZ  PHE A   9      12.488  45.833  55.213  1.00  0.00            
ATOM     17  CE2 PHE A   9      12.188  45.293  57.323  1.00  0.00            
ATOM     18  HE2 PHE A   9      11.638  44.403  57.053  1.00  0.00            
ATOM     19  CD2 PHE A   9      12.308  45.733  58.643  1.00  0.00            
ATOM     20  HD2 PHE A   9      11.948  45.133  59.473  1.00  0.00            
ATOM     21  C   PHE A   9      12.048  48.253  62.443  1.00  0.00            
ATOM     22  O   PHE A   9      12.388  49.403  62.713  1.00  0.00            
ATOM     23  N   PRO A  10      12.028  47.323  63.403  1.00  0.00            
ATOM     24  CD  PRO A  10      11.518  45.983  63.203  1.00  0.00            
ATOM     25  HD1 PRO A  10      12.208  45.393  62.603  1.00  0.00            
ATOM     26  HD2 PRO A  10      10.588  45.983  62.633  1.00  0.00            
ATOM     27  CG  PRO A  10      11.268  45.423  64.603  1.00  0.00            
ATOM     28  HG1 PRO A  10      11.398  44.343  64.593  1.00  0.00            
ATOM     29  HG2 PRO A  10      10.268  45.753  64.883  1.00  0.00            
ATOM     30  CB  PRO A  10      12.338  46.123  65.443  1.00  0.00            
ATOM     31  HB1 PRO A  10      13.228  45.503  65.333  1.00  0.00            
ATOM     32  HB2 PRO A  10      12.028  46.313  66.473  1.00  0.00            
ATOM     33  CA  PRO A  10      12.558  47.463  64.743  1.00  0.00            
ATOM     34  HA  PRO A  10      11.918  48.203  65.223  1.00  0.00            
ATOM     35  C   PRO A  10      14.028  47.863  64.763  1.00  0.00            
ATOM     36  O   PRO A  10      14.798  47.543  63.853  1.00  0.00            
ATOM     37  N   GLU A  11      14.558  48.523  65.793  1.00  0.00            
ATOM     38  H   GLU A  11      13.918  48.793  66.523  1.00  0.00            
ATOM     39  CA  GLU A  11      15.888  49.093  65.843  1.00  0.00            
ATOM     40  HA  GLU A  11      16.028  49.623  64.903  1.00  0.00            
ATOM     41  CB  GLU A  11      15.938  50.063  67.023  1.00  0.00            
ATOM     42  HB1 GLU A  11      15.358  50.893  66.633  1.00  0.00            
ATOM     43  HB2 GLU A  11      16.938  50.493  67.003  1.00  0.00            
ATOM     44  CG  GLU A  11      15.518  49.613  68.423  1.00  0.00            
ATOM     45  HG1 GLU A  11      16.248  49.953  69.153  1.00  0.00            
ATOM     46  HG2 GLU A  11      15.568  48.533  68.503  1.00  0.00            
ATOM     47  CD  GLU A  11      14.138  50.173  68.753  1.00  0.00            
ATOM     48  OE1 GLU A  11      14.048  50.963  69.713  1.00  0.00            
ATOM     49  OE2 GLU A  11      13.238  50.013  67.893  1.00  0.00            
ATOM     50  C   GLU A  11      17.038  48.103  65.963  1.00  0.00            
ATOM     51  O   GLU A  11      18.178  48.443  65.633  1.00  0.00            
ATOM     52  N   GLU A  12      16.748  46.843  66.313  1.00  0.00            
ATOM     53  H   GLU A  12      15.818  46.603  66.623  1.00  0.00            
ATOM     54  CA  GLU A  12      17.718  45.773  66.233  1.00  0.00            
ATOM     55  HA  GLU A  12      18.708  46.093  66.573  1.00  0.00            
ATOM     56  CB  GLU A  12      17.268  44.613  67.123  1.00  0.00            
ATOM     57  HB1 GLU A  12      17.098  45.003  68.123  1.00  0.00            
ATOM     58  HB2 GLU A  12      18.088  43.903  67.243  1.00  0.00            
ATOM     59  CG  GLU A  12      15.968  43.953  66.673  1.00  0.00            
ATOM     60  HG1 GLU A  12      16.198  43.303  65.823  1.00  0.00            
ATOM     61  HG2 GLU A  12      15.198  44.633  66.323  1.00  0.00            
ATOM     62  CD  GLU A  12      15.438  43.033  67.763  1.00  0.00            
ATOM     63  OE1 GLU A  12      16.218  42.273  68.363  1.00  0.00            
ATOM     64  OE2 GLU A  12      14.268  43.173  68.183  1.00  0.00            
ATOM     65  C   GLU A  12      18.058  45.353  64.813  1.00  0.00            
ATOM     66  O   GLU A  12      19.168  45.013  64.413  1.00  0.00            
ATOM     67  N   VAL A  13      17.048  45.533  63.963  1.00  0.00            
ATOM     68  H   VAL A  13      16.218  45.943  64.353  1.00  0.00            
ATOM     69  CA  VAL A  13      17.168  45.313  62.533  1.00  0.00            
ATOM     70  HA  VAL A  13      17.818  44.443  62.393  1.00  0.00            
ATOM     71  CB  VAL A  13      15.808  45.023  61.903  1.00  0.00            
ATOM     72  HB  VAL A  13      15.198  45.903  62.103  1.00  0.00            
ATOM     73  CG1 VAL A  13      15.898  44.763  60.403  1.00  0.00            
ATOM     74 1HG1 VAL A  13      14.918  44.683  59.923  1.00  0.00            
ATOM     75 2HG1 VAL A  13      16.418  45.563  59.873  1.00  0.00            
ATOM     76 3HG1 VAL A  13      16.448  43.833  60.253  1.00  0.00            
ATOM     77  CG2 VAL A  13      15.098  43.833  62.543  1.00  0.00            
ATOM     78 1HG2 VAL A  13      14.128  43.663  62.073  1.00  0.00            
ATOM     79 2HG2 VAL A  13      15.828  43.023  62.473  1.00  0.00            
ATOM     80 3HG2 VAL A  13      14.908  44.053  63.593  1.00  0.00            
ATOM     81  C   VAL A  13      17.808  46.533  61.893  1.00  0.00            
ATOM     82  O   VAL A  13      18.648  46.383  61.003  1.00  0.00            
ATOM     83  N   LEU A  14      17.478  47.723  62.393  1.00  0.00            
ATOM     84  H   LEU A  14      16.768  47.773  63.103  1.00  0.00            
ATOM     85  CA  LEU A  14      18.148  48.903  61.883  1.00  0.00            
ATOM     86  HA  LEU A  14      18.148  48.963  60.793  1.00  0.00            
ATOM     87  CB  LEU A  14      17.408  50.153  62.333  1.00  0.00            
ATOM     88  HB1 LEU A  14      18.028  50.963  61.933  1.00  0.00            
ATOM     89  HB2 LEU A  14      17.418  50.153  63.423  1.00  0.00            
ATOM     90  CG  LEU A  14      15.968  50.343  61.873  1.00  0.00            
ATOM     91  HG  LEU A  14      15.368  49.503  62.213  1.00  0.00            
ATOM     92  CD1 LEU A  14      15.338  51.583  62.503  1.00  0.00            
ATOM     93 1HD1 LEU A  14      14.318  51.663  62.133  1.00  0.00            
ATOM     94 2HD1 LEU A  14      15.358  51.553  63.593  1.00  0.00            
ATOM     95 3HD1 LEU A  14      15.878  52.473  62.183  1.00  0.00            
ATOM     96  CD2 LEU A  14      15.808  50.393  60.353  1.00  0.00            
ATOM     97 1HD2 LEU A  14      14.798  50.583  59.993  1.00  0.00            
ATOM     98 2HD2 LEU A  14      16.308  51.293  59.993  1.00  0.00            
ATOM     99 3HD2 LEU A  14      16.308  49.533  59.903  1.00  0.00            
ATOM    100  C   LEU A  14      19.638  48.933  62.203  1.00  0.00            
ATOM    101  O   LEU A  14      20.418  49.323  61.333  1.00  0.00            
ATOM    102  N   GLU A  15      20.018  48.373  63.353  1.00  0.00            
ATOM    103  H   GLU A  15      19.318  48.103  64.023  1.00  0.00            
ATOM    104  CA  GLU A  15      21.408  48.263  63.743  1.00  0.00            
ATOM    105  HA  GLU A  15      21.948  49.213  63.763  1.00  0.00            
ATOM    106  CB  GLU A  15      21.458  47.593  65.113  1.00  0.00            
ATOM    107  HB1 GLU A  15      21.508  46.503  65.133  1.00  0.00            
ATOM    108  HB2 GLU A  15      20.628  47.893  65.743  1.00  0.00            
ATOM    109  CG  GLU A  15      22.648  48.103  65.913  1.00  0.00            
ATOM    110  HG1 GLU A  15      22.308  48.803  66.683  1.00  0.00            
ATOM    111  HG2 GLU A  15      23.368  48.603  65.263  1.00  0.00            
ATOM    112  CD  GLU A  15      23.268  46.903  66.623  1.00  0.00            
ATOM    113  OE1 GLU A  15      22.968  46.693  67.813  1.00  0.00            
ATOM    114  OE2 GLU A  15      24.058  46.173  65.973  1.00  0.00            
ATOM    115  C   GLU A  15      22.088  47.313  62.763  1.00  0.00            
ATOM    116  O   GLU A  15      23.128  47.653  62.213  1.00  0.00            
ATOM    117  N   HID A  16      21.508  46.133  62.533  1.00  0.00            
ATOM    118  H   HID A  16      20.688  45.863  63.063  1.00  0.00            
ATOM    119  CA  HID A  16      22.008  45.213  61.533  1.00  0.00            
ATOM    120  HA  HID A  16      22.998  44.803  61.743  1.00  0.00            
ATOM    121  CB  HID A  16      21.058  44.023  61.553  1.00  0.00            
ATOM    122  HB1 HID A  16      20.048  44.323  61.253  1.00  0.00            
ATOM    123  HB2 HID A  16      20.988  43.573  62.543  1.00  0.00            
ATOM    124  CG  HID A  16      21.498  42.963  60.583  1.00  0.00            
ATOM    125  ND1 HID A  16      22.628  42.193  60.783  1.00  0.00            
ATOM    126  HD1 HID A  16      23.178  42.133  61.633  1.00  0.00            
ATOM    127  CE1 HID A  16      22.878  41.533  59.643  1.00  0.00            
ATOM    128  HE1 HID A  16      23.788  40.993  59.423  1.00  0.00            
ATOM    129  NE2 HID A  16      21.958  41.803  58.713  1.00  0.00            
ATOM    130  CD2 HID A  16      21.118  42.763  59.283  1.00  0.00            
ATOM    131  HD2 HID A  16      20.288  43.293  58.823  1.00  0.00            
ATOM    132  C   HID A  16      22.088  45.833  60.143  1.00  0.00            
ATOM    133  O   HID A  16      23.088  45.633  59.463  1.00  0.00            
ATOM    134  N   VAL A  17      21.158  46.653  59.633  1.00  0.00            
ATOM    135  H   VAL A  17      20.288  46.693  60.153  1.00  0.00            
ATOM    136  CA  VAL A  17      21.158  47.363  58.373  1.00  0.00            
ATOM    137  HA  VAL A  17      21.378  46.643  57.583  1.00  0.00            
ATOM    138  CB  VAL A  17      19.808  48.013  58.083  1.00  0.00            
ATOM    139  HB  VAL A  17      19.498  48.553  58.973  1.00  0.00            
ATOM    140  CG1 VAL A  17      19.738  48.943  56.873  1.00  0.00            
ATOM    141 1HG1 VAL A  17      18.798  49.473  56.723  1.00  0.00            
ATOM    142 2HG1 VAL A  17      20.388  49.813  57.003  1.00  0.00            
ATOM    143 3HG1 VAL A  17      19.908  48.513  55.883  1.00  0.00            
ATOM    144  CG2 VAL A  17      18.778  46.943  57.743  1.00  0.00            
ATOM    145 1HG2 VAL A  17      17.808  47.353  57.453  1.00  0.00            
ATOM    146 2HG2 VAL A  17      19.098  46.303  56.923  1.00  0.00            
ATOM    147 3HG2 VAL A  17      18.588  46.373  58.653  1.00  0.00            
ATOM    148  C   VAL A  17      22.258  48.413  58.313  1.00  0.00            
ATOM    149  O   VAL A  17      23.008  48.493  57.343  1.00  0.00            
ATOM    150  N   PHE A  18      22.478  49.153  59.393  1.00  0.00            
ATOM    151  H   PHE A  18      21.848  49.103  60.183  1.00  0.00            
ATOM    152  CA  PHE A  18      23.588  50.073  59.543  1.00  0.00            
ATOM    153  HA  PHE A  18      23.608  50.723  58.673  1.00  0.00            
ATOM    154  CB  PHE A  18      23.448  50.913  60.803  1.00  0.00            
ATOM    155  HB1 PHE A  18      24.438  51.203  61.143  1.00  0.00            
ATOM    156  HB2 PHE A  18      23.018  50.273  61.583  1.00  0.00            
ATOM    157  CG  PHE A  18      22.538  52.113  60.753  1.00  0.00            
ATOM    158  CD1 PHE A  18      22.988  53.283  61.383  1.00  0.00            
ATOM    159  HD1 PHE A  18      23.928  53.263  61.903  1.00  0.00            
ATOM    160  CE1 PHE A  18      22.138  54.393  61.503  1.00  0.00            
ATOM    161  HE1 PHE A  18      22.498  55.253  62.033  1.00  0.00            
ATOM    162  CZ  PHE A  18      20.908  54.403  60.823  1.00  0.00            
ATOM    163  HZ  PHE A  18      20.248  55.253  60.953  1.00  0.00            
ATOM    164  CE2 PHE A  18      20.508  53.263  60.113  1.00  0.00            
ATOM    165  HE2 PHE A  18      19.558  53.263  59.603  1.00  0.00            
ATOM    166  CD2 PHE A  18      21.308  52.123  60.083  1.00  0.00            
ATOM    167  HD2 PHE A  18      20.928  51.253  59.563  1.00  0.00            
ATOM    168  C   PHE A  18      24.918  49.323  59.553  1.00  0.00            
ATOM    169  O   PHE A  18      25.948  49.903  59.213  1.00  0.00            
ATOM    170  N   SER A  19      24.938  48.073  60.013  1.00  0.00            
ATOM    171  H   SER A  19      24.148  47.793  60.583  1.00  0.00            
ATOM    172  CA  SER A  19      26.128  47.253  60.183  1.00  0.00            
ATOM    173  HA  SER A  19      26.798  47.873  60.783  1.00  0.00            
ATOM    174  CB  SER A  19      25.858  46.013  61.033  1.00  0.00            
ATOM    175  HB1 SER A  19      25.058  46.203  61.743  1.00  0.00            
ATOM    176  HB2 SER A  19      26.768  45.773  61.583  1.00  0.00            
ATOM    177  OG  SER A  19      25.528  44.903  60.233  1.00  0.00            
ATOM    178  HG  SER A  19      24.608  44.973  59.983  1.00  0.00            
ATOM    179  C   SER A  19      26.808  46.893  58.873  1.00  0.00            
ATOM    180  O   SER A  19      27.948  46.433  58.903  1.00  0.00            
ATOM    181  N   PHE A  20      26.158  47.133  57.733  1.00  0.00            
ATOM    182  H   PHE A  20      25.178  47.393  57.783  1.00  0.00            
ATOM    183  CA  PHE A  20      26.788  46.963  56.443  1.00  0.00            
ATOM    184  HA  PHE A  20      27.408  46.073  56.543  1.00  0.00            
ATOM    185  CB  PHE A  20      25.738  46.693  55.363  1.00  0.00            
ATOM    186  HB1 PHE A  20      26.268  46.683  54.413  1.00  0.00            
ATOM    187  HB2 PHE A  20      24.988  47.493  55.403  1.00  0.00            
ATOM    188  CG  PHE A  20      25.038  45.363  55.523  1.00  0.00            
ATOM    189  CD1 PHE A  20      23.858  45.253  56.253  1.00  0.00            
ATOM    190  HD1 PHE A  20      23.428  46.113  56.763  1.00  0.00            
ATOM    191  CE1 PHE A  20      23.248  44.003  56.413  1.00  0.00            
ATOM    192  HE1 PHE A  20      22.368  43.853  57.023  1.00  0.00            
ATOM    193  CZ  PHE A  20      23.798  42.893  55.753  1.00  0.00            
ATOM    194  HZ  PHE A  20      23.438  41.893  55.963  1.00  0.00            
ATOM    195  CE2 PHE A  20      25.018  42.973  55.083  1.00  0.00            
ATOM    196  HE2 PHE A  20      25.368  42.083  54.573  1.00  0.00            
ATOM    197  CD2 PHE A  20      25.618  44.233  54.943  1.00  0.00            
ATOM    198  HD2 PHE A  20      26.518  44.393  54.363  1.00  0.00            
ATOM    199  C   PHE A  20      27.708  48.113  56.073  1.00  0.00            
ATOM    200  O   PHE A  20      28.588  47.953  55.223  1.00  0.00            
ATOM    201  N   ILE A  21      27.558  49.253  56.753  1.00  0.00            
ATOM    202  H   ILE A  21      26.778  49.283  57.393  1.00  0.00            
ATOM    203  CA  ILE A  21      28.458  50.383  56.743  1.00  0.00            
ATOM    204  HA  ILE A  21      28.938  50.383  55.763  1.00  0.00            
ATOM    205  CB  ILE A  21      27.738  51.693  57.013  1.00  0.00            
ATOM    206  HB  ILE A  21      27.408  51.733  58.053  1.00  0.00            
ATOM    207  CG2 ILE A  21      28.748  52.823  56.863  1.00  0.00            
ATOM    208 1HG2 ILE A  21      28.288  53.803  56.713  1.00  0.00            
ATOM    209 2HG2 ILE A  21      29.348  52.853  57.773  1.00  0.00            
ATOM    210 3HG2 ILE A  21      29.388  52.623  56.003  1.00  0.00            
ATOM    211  CG1 ILE A  21      26.518  51.873  56.113  1.00  0.00            
ATOM    212 1HG1 ILE A  21      25.818  51.053  56.213  1.00  0.00            
ATOM    213 2HG1 ILE A  21      26.838  51.883  55.073  1.00  0.00            
ATOM    214  CD  ILE A  21      25.718  53.153  56.373  1.00  0.00            
ATOM    215  HD1 ILE A  21      24.778  53.143  55.823  1.00  0.00            
ATOM    216  HD2 ILE A  21      25.548  53.253  57.443  1.00  0.00            
ATOM    217  HD3 ILE A  21      26.198  54.043  55.953  1.00  0.00            
ATOM    218  C   ILE A  21      29.468  50.153  57.863  1.00  0.00            
ATOM    219  O   ILE A  21      29.158  50.023  59.043  1.00  0.00            
ATOM    220  N   GLN A  22      30.748  50.093  57.513  1.00  0.00            
ATOM    221  H   GLN A  22      31.038  50.243  56.553  1.00  0.00            
ATOM    222  CA  GLN A  22      31.848  50.003  58.453  1.00  0.00            
ATOM    223  HA  GLN A  22      31.498  50.303  59.443  1.00  0.00            
ATOM    224  CB  GLN A  22      32.388  48.583  58.623  1.00  0.00            
ATOM    225  HB1 GLN A  22      33.158  48.613  59.393  1.00  0.00            
ATOM    226  HB2 GLN A  22      32.788  48.263  57.663  1.00  0.00            
ATOM    227  CG  GLN A  22      31.388  47.583  59.193  1.00  0.00            
ATOM    228  HG1 GLN A  22      31.938  46.643  59.263  1.00  0.00            
ATOM    229  HG2 GLN A  22      30.538  47.423  58.533  1.00  0.00            
ATOM    230  CD  GLN A  22      30.918  47.893  60.603  1.00  0.00            
ATOM    231  OE1 GLN A  22      31.638  48.493  61.403  1.00  0.00            
ATOM    232  NE2 GLN A  22      29.698  47.503  60.973  1.00  0.00            
ATOM    233 1HE2 GLN A  22      29.078  47.043  60.323  1.00  0.00            
ATOM    234 2HE2 GLN A  22      29.348  47.773  61.883  1.00  0.00            
ATOM    235  C   GLN A  22      32.868  51.093  58.163  1.00  0.00            
ATOM    236  O   GLN A  22      34.078  50.863  58.183  1.00  0.00            
ATOM    237  N   LEU A  23      32.388  52.323  57.933  1.00  0.00            
ATOM    238  H   LEU A  23      31.398  52.523  57.913  1.00  0.00            
ATOM    239  CA  LEU A  23      33.188  53.523  57.793  1.00  0.00            
ATOM    240  HA  LEU A  23      34.198  53.333  58.133  1.00  0.00            
ATOM    241  CB  LEU A  23      33.278  53.823  56.293  1.00  0.00            
ATOM    242  HB1 LEU A  23      32.248  53.923  55.973  1.00  0.00            
ATOM    243  HB2 LEU A  23      33.738  52.953  55.833  1.00  0.00            
ATOM    244  CG  LEU A  23      34.078  55.093  56.013  1.00  0.00            
ATOM    245  HG  LEU A  23      33.558  55.943  56.453  1.00  0.00            
ATOM    246  CD1 LEU A  23      35.528  55.033  56.503  1.00  0.00            
ATOM    247 1HD1 LEU A  23      36.048  55.943  56.193  1.00  0.00            
ATOM    248 2HD1 LEU A  23      35.528  55.023  57.593  1.00  0.00            
ATOM    249 3HD1 LEU A  23      36.148  54.223  56.123  1.00  0.00            
ATOM    250  CD2 LEU A  23      34.118  55.243  54.493  1.00  0.00            
ATOM    251 1HD2 LEU A  23      34.708  56.123  54.243  1.00  0.00            
ATOM    252 2HD2 LEU A  23      34.588  54.343  54.083  1.00  0.00            
ATOM    253 3HD2 LEU A  23      33.118  55.363  54.073  1.00  0.00            
ATOM    254  C   LEU A  23      32.658  54.683  58.623  1.00  0.00            
ATOM    255  O   LEU A  23      31.458  54.873  58.793  1.00  0.00            
ATOM    256  N   ASP A  24      33.598  55.423  59.233  1.00  0.00            
ATOM    257  H   ASP A  24      34.518  55.013  59.203  1.00  0.00            
ATOM    258  CA  ASP A  24      33.408  56.343  60.333  1.00  0.00            
ATOM    259  HA  ASP A  24      32.618  55.923  60.963  1.00  0.00            
ATOM    260  CB  ASP A  24      34.678  56.403  61.173  1.00  0.00            
ATOM    261  HB1 ASP A  24      34.508  57.063  62.023  1.00  0.00            
ATOM    262  HB2 ASP A  24      35.488  56.843  60.593  1.00  0.00            
ATOM    263  CG  ASP A  24      35.058  55.003  61.633  1.00  0.00            
ATOM    264  OD1 ASP A  24      34.938  54.703  62.843  1.00  0.00            
ATOM    265  OD2 ASP A  24      35.468  54.203  60.763  1.00  0.00            
ATOM    266  C   ASP A  24      32.878  57.713  59.933  1.00  0.00            
ATOM    267  O   ASP A  24      32.118  58.323  60.683  1.00  0.00            
ATOM    268  N   LYS A  25      33.298  58.253  58.793  1.00  0.00            
ATOM    269  H   LYS A  25      33.818  57.643  58.173  1.00  0.00            
ATOM    270  CA  LYS A  25      32.838  59.533  58.293  1.00  0.00            
ATOM    271  HA  LYS A  25      33.198  60.173  59.103  1.00  0.00            
ATOM    272  CB  LYS A  25      33.658  59.943  57.073  1.00  0.00            
ATOM    273  HB1 LYS A  25      34.718  59.893  57.333  1.00  0.00            
ATOM    274  HB2 LYS A  25      33.408  60.983  56.853  1.00  0.00            
ATOM    275  CG  LYS A  25      33.568  59.023  55.863  1.00  0.00            
ATOM    276  HG1 LYS A  25      33.238  58.033  56.163  1.00  0.00            
ATOM    277  HG2 LYS A  25      34.558  59.043  55.403  1.00  0.00            
ATOM    278  CD  LYS A  25      32.528  59.533  54.863  1.00  0.00            
ATOM    279  HD1 LYS A  25      32.718  60.563  54.583  1.00  0.00            
ATOM    280  HD2 LYS A  25      31.548  59.463  55.333  1.00  0.00            
ATOM    281  CE  LYS A  25      32.658  58.623  53.643  1.00  0.00            
ATOM    282  HE1 LYS A  25      32.748  57.603  54.003  1.00  0.00            
ATOM    283  HE2 LYS A  25      33.548  58.883  53.073  1.00  0.00            
ATOM    284  NZ  LYS A  25      31.448  58.663  52.813  1.00  0.00            
ATOM    285  HZ1 LYS A  25      31.578  58.023  52.033  1.00  0.00            
ATOM    286  HZ2 LYS A  25      30.628  58.353  53.323  1.00  0.00            
ATOM    287  HZ3 LYS A  25      31.328  59.553  52.353  1.00  0.00            
ATOM    288  C   LYS A  25      31.328  59.613  58.213  1.00  0.00            
ATOM    289  O   LYS A  25      30.698  60.593  58.623  1.00  0.00            
ATOM    290  N   ASP A  26      30.738  58.523  57.723  1.00  0.00            
ATOM    291  H   ASP A  26      31.398  57.783  57.563  1.00  0.00            
ATOM    292  CA  ASP A  26      29.318  58.303  57.513  1.00  0.00            
ATOM    293  HA  ASP A  26      28.828  59.163  57.053  1.00  0.00            
ATOM    294  CB  ASP A  26      29.028  57.103  56.623  1.00  0.00            
ATOM    295  HB1 ASP A  26      27.968  57.163  56.353  1.00  0.00            
ATOM    296  HB2 ASP A  26      29.178  56.173  57.163  1.00  0.00            
ATOM    297  CG  ASP A  26      29.868  57.193  55.363  1.00  0.00            
ATOM    298  OD1 ASP A  26      30.928  56.533  55.283  1.00  0.00            
ATOM    299  OD2 ASP A  26      29.398  57.853  54.403  1.00  0.00            
ATOM    300  C   ASP A  26      28.688  58.163  58.893  1.00  0.00            
ATOM    301  O   ASP A  26      27.818  58.953  59.223  1.00  0.00            
ATOM    302  N   ARG A  27      29.188  57.223  59.713  1.00  0.00            
ATOM    303  H   ARG A  27      29.918  56.633  59.343  1.00  0.00            
ATOM    304  CA  ARG A  27      28.588  56.883  60.983  1.00  0.00            
ATOM    305  HA  ARG A  27      27.518  56.713  60.853  1.00  0.00            
ATOM    306  CB  ARG A  27      29.318  55.653  61.513  1.00  0.00            
ATOM    307  HB1 ARG A  27      29.058  55.553  62.563  1.00  0.00            
ATOM    308  HB2 ARG A  27      30.398  55.803  61.483  1.00  0.00            
ATOM    309  CG  ARG A  27      28.888  54.393  60.773  1.00  0.00            
ATOM    310  HG1 ARG A  27      29.048  54.413  59.693  1.00  0.00            
ATOM    311  HG2 ARG A  27      27.828  54.173  60.893  1.00  0.00            
ATOM    312  CD  ARG A  27      29.758  53.263  61.303  1.00  0.00            
ATOM    313  HD1 ARG A  27      29.878  53.383  62.383  1.00  0.00            
ATOM    314  HD2 ARG A  27      30.718  53.363  60.793  1.00  0.00            
ATOM    315  NE  ARG A  27      29.128  51.963  61.063  1.00  0.00            
ATOM    316  HE  ARG A  27      29.478  51.393  60.313  1.00  0.00            
ATOM    317  CZ  ARG A  27      28.298  51.303  61.883  1.00  0.00            
ATOM    318  NH1 ARG A  27      27.928  51.813  63.063  1.00  0.00            
ATOM    319 1HH1 ARG A  27      28.318  52.653  63.473  1.00  0.00            
ATOM    320 2HH1 ARG A  27      27.298  51.273  63.633  1.00  0.00            
ATOM    321  NH2 ARG A  27      27.818  50.103  61.513  1.00  0.00            
ATOM    322 1HH2 ARG A  27      27.998  49.743  60.593  1.00  0.00            
ATOM    323 2HH2 ARG A  27      27.188  49.603  62.133  1.00  0.00            
ATOM    324  C   ARG A  27      28.668  58.033  61.983  1.00  0.00            
ATOM    325  O   ARG A  27      27.668  58.403  62.583  1.00  0.00            
ATOM    326  N   ASN A  28      29.798  58.753  62.043  1.00  0.00            
ATOM    327  H   ASN A  28      30.618  58.453  61.543  1.00  0.00            
ATOM    328  CA  ASN A  28      29.908  59.983  62.793  1.00  0.00            
ATOM    329  HA  ASN A  28      29.728  59.763  63.853  1.00  0.00            
ATOM    330  CB  ASN A  28      31.318  60.533  62.663  1.00  0.00            
ATOM    331  HB1 ASN A  28      31.388  61.533  63.093  1.00  0.00            
ATOM    332  HB2 ASN A  28      31.498  60.623  61.593  1.00  0.00            
ATOM    333  CG  ASN A  28      32.398  59.653  63.273  1.00  0.00            
ATOM    334  OD1 ASN A  28      32.168  58.623  63.903  1.00  0.00            
ATOM    335  ND2 ASN A  28      33.658  60.003  62.973  1.00  0.00            
ATOM    336 1HD2 ASN A  28      33.768  60.863  62.463  1.00  0.00            
ATOM    337 2HD2 ASN A  28      34.388  59.443  63.403  1.00  0.00            
ATOM    338  C   ASN A  28      28.958  61.073  62.333  1.00  0.00            
ATOM    339  O   ASN A  28      28.728  61.963  63.153  1.00  0.00            
ATOM    340  N   SER A  29      28.338  61.033  61.153  1.00  0.00            
ATOM    341  H   SER A  29      28.498  60.253  60.533  1.00  0.00            
ATOM    342  CA  SER A  29      27.408  62.043  60.713  1.00  0.00            
ATOM    343  HA  SER A  29      27.488  62.963  61.303  1.00  0.00            
ATOM    344  CB  SER A  29      27.748  62.373  59.263  1.00  0.00            
ATOM    345  HB1 SER A  29      27.068  63.143  58.903  1.00  0.00            
ATOM    346  HB2 SER A  29      27.508  61.483  58.683  1.00  0.00            
ATOM    347  OG  SER A  29      29.068  62.833  59.033  1.00  0.00            
ATOM    348  HG  SER A  29      29.568  62.033  58.853  1.00  0.00            
ATOM    349  C   SER A  29      25.968  61.573  60.813  1.00  0.00            
ATOM    350  O   SER A  29      25.108  62.223  61.403  1.00  0.00            
ATOM    351  N   VAL A  30      25.708  60.333  60.373  1.00  0.00            
ATOM    352  H   VAL A  30      26.508  59.913  59.933  1.00  0.00            
ATOM    353  CA  VAL A  30      24.478  59.583  60.533  1.00  0.00            
ATOM    354  HA  VAL A  30      23.678  60.123  60.033  1.00  0.00            
ATOM    355  CB  VAL A  30      24.638  58.243  59.833  1.00  0.00            
ATOM    356  HB  VAL A  30      25.508  57.693  60.203  1.00  0.00            
ATOM    357  CG1 VAL A  30      23.468  57.293  60.083  1.00  0.00            
ATOM    358 1HG1 VAL A  30      23.718  56.343  59.623  1.00  0.00            
ATOM    359 2HG1 VAL A  30      23.358  57.173  61.163  1.00  0.00            
ATOM    360 3HG1 VAL A  30      22.548  57.643  59.613  1.00  0.00            
ATOM    361  CG2 VAL A  30      24.798  58.363  58.323  1.00  0.00            
ATOM    362 1HG2 VAL A  30      24.738  57.343  57.953  1.00  0.00            
ATOM    363 2HG2 VAL A  30      23.948  58.943  57.943  1.00  0.00            
ATOM    364 3HG2 VAL A  30      25.728  58.823  58.003  1.00  0.00            
ATOM    365  C   VAL A  30      23.978  59.423  61.963  1.00  0.00            
ATOM    366  O   VAL A  30      22.798  59.613  62.243  1.00  0.00            
ATOM    367  N   SER A  31      24.878  59.193  62.923  1.00  0.00            
ATOM    368  H   SER A  31      25.838  59.033  62.673  1.00  0.00            
ATOM    369  CA  SER A  31      24.528  59.163  64.333  1.00  0.00            
ATOM    370  HA  SER A  31      23.708  58.453  64.433  1.00  0.00            
ATOM    371  CB  SER A  31      25.738  58.693  65.143  1.00  0.00            
ATOM    372  HB1 SER A  31      26.018  57.683  64.833  1.00  0.00            
ATOM    373  HB2 SER A  31      25.538  58.653  66.213  1.00  0.00            
ATOM    374  OG  SER A  31      26.848  59.543  64.933  1.00  0.00            
ATOM    375  HG  SER A  31      27.128  59.493  64.013  1.00  0.00            
ATOM    376  C   SER A  31      23.948  60.423  64.963  1.00  0.00            
ATOM    377  O   SER A  31      23.228  60.343  65.953  1.00  0.00            
ATOM    378  N   LEU A  32      24.208  61.623  64.433  1.00  0.00            
ATOM    379  H   LEU A  32      24.798  61.623  63.613  1.00  0.00            
ATOM    380  CA  LEU A  32      23.858  62.893  65.043  1.00  0.00            
ATOM    381  HA  LEU A  32      23.968  62.763  66.123  1.00  0.00            
ATOM    382  CB  LEU A  32      24.788  64.003  64.583  1.00  0.00            
ATOM    383  HB1 LEU A  32      24.528  64.923  65.103  1.00  0.00            
ATOM    384  HB2 LEU A  32      24.678  64.233  63.523  1.00  0.00            
ATOM    385  CG  LEU A  32      26.268  63.683  64.773  1.00  0.00            
ATOM    386  HG  LEU A  32      26.508  62.823  64.153  1.00  0.00            
ATOM    387  CD1 LEU A  32      27.018  64.923  64.313  1.00  0.00            
ATOM    388 1HD1 LEU A  32      28.088  64.743  64.383  1.00  0.00            
ATOM    389 2HD1 LEU A  32      26.768  65.183  63.283  1.00  0.00            
ATOM    390 3HD1 LEU A  32      26.828  65.783  64.963  1.00  0.00            
ATOM    391  CD2 LEU A  32      26.658  63.473  66.233  1.00  0.00            
ATOM    392 1HD2 LEU A  32      27.738  63.423  66.393  1.00  0.00            
ATOM    393 2HD2 LEU A  32      26.298  64.303  66.853  1.00  0.00            
ATOM    394 3HD2 LEU A  32      26.318  62.513  66.623  1.00  0.00            
ATOM    395  C   LEU A  32      22.418  63.363  64.823  1.00  0.00            
ATOM    396  O   LEU A  32      22.038  64.433  65.273  1.00  0.00            
ATOM    397  N   VAL A  33      21.568  62.613  64.113  1.00  0.00            
ATOM    398  H   VAL A  33      21.958  61.743  63.773  1.00  0.00            
ATOM    399  CA  VAL A  33      20.228  63.033  63.763  1.00  0.00            
ATOM    400  HA  VAL A  33      20.208  64.103  63.583  1.00  0.00            
ATOM    401  CB  VAL A  33      19.768  62.373  62.463  1.00  0.00            
ATOM    402  HB  VAL A  33      18.838  62.893  62.233  1.00  0.00            
ATOM    403  CG1 VAL A  33      20.608  62.603  61.213  1.00  0.00            
ATOM    404 1HG1 VAL A  33      20.288  62.143  60.283  1.00  0.00            
ATOM    405 2HG1 VAL A  33      20.708  63.683  61.063  1.00  0.00            
ATOM    406 3HG1 VAL A  33      21.588  62.143  61.373  1.00  0.00            
ATOM    407  CG2 VAL A  33      19.478  60.883  62.573  1.00  0.00            
ATOM    408 1HG2 VAL A  33      19.188  60.543  61.583  1.00  0.00            
ATOM    409 2HG2 VAL A  33      20.388  60.333  62.823  1.00  0.00            
ATOM    410 3HG2 VAL A  33      18.648  60.633  63.243  1.00  0.00            
ATOM    411  C   VAL A  33      19.268  62.883  64.943  1.00  0.00            
ATOM    412  O   VAL A  33      18.408  63.733  65.163  1.00  0.00            
ATOM    413  N   CYS A  34      19.398  61.803  65.703  1.00  0.00            
ATOM    414  H   CYS A  34      20.138  61.143  65.513  1.00  0.00            
ATOM    415  CA  CYS A  34      18.748  61.623  66.993  1.00  0.00            
ATOM    416  HA  CYS A  34      18.878  62.553  67.553  1.00  0.00            
ATOM    417  CB  CYS A  34      17.258  61.363  66.803  1.00  0.00            
ATOM    418  HB1 CYS A  34      16.838  62.153  66.183  1.00  0.00            
ATOM    419  HB2 CYS A  34      16.788  61.303  67.783  1.00  0.00            
ATOM    420  SG  CYS A  34      17.008  59.793  65.933  1.00  0.00            
ATOM    421  HG  CYS A  34      15.778  60.073  65.503  1.00  0.00            
ATOM    422  C   CYS A  34      19.378  60.523  67.843  1.00  0.00            
ATOM    423  O   CYS A  34      20.048  59.663  67.293  1.00  0.00            
ATOM    424  N   LYS A  35      19.068  60.433  69.143  1.00  0.00            
ATOM    425  H   LYS A  35      18.438  61.103  69.563  1.00  0.00            
ATOM    426  CA  LYS A  35      19.498  59.373  70.023  1.00  0.00            
ATOM    427  HA  LYS A  35      20.578  59.463  70.113  1.00  0.00            
ATOM    428  CB  LYS A  35      18.878  59.543  71.413  1.00  0.00            
ATOM    429  HB1 LYS A  35      17.798  59.593  71.313  1.00  0.00            
ATOM    430  HB2 LYS A  35      19.118  60.543  71.773  1.00  0.00            
ATOM    431  CG  LYS A  35      19.278  58.583  72.533  1.00  0.00            
ATOM    432  HG1 LYS A  35      18.928  57.583  72.303  1.00  0.00            
ATOM    433  HG2 LYS A  35      18.818  58.983  73.433  1.00  0.00            
ATOM    434  CD  LYS A  35      20.768  58.433  72.823  1.00  0.00            
ATOM    435  HD1 LYS A  35      21.108  59.433  73.063  1.00  0.00            
ATOM    436  HD2 LYS A  35      21.238  58.093  71.903  1.00  0.00            
ATOM    437  CE  LYS A  35      20.968  57.513  74.033  1.00  0.00            
ATOM    438  HE1 LYS A  35      20.538  56.553  73.753  1.00  0.00            
ATOM    439  HE2 LYS A  35      20.358  57.923  74.843  1.00  0.00            
ATOM    440  NZ  LYS A  35      22.358  57.373  74.493  1.00  0.00            
ATOM    441  HZ1 LYS A  35      22.398  56.893  75.383  1.00  0.00            
ATOM    442  HZ2 LYS A  35      22.858  56.733  73.903  1.00  0.00            
ATOM    443  HZ3 LYS A  35      22.848  58.253  74.513  1.00  0.00            
ATOM    444  C   LYS A  35      19.288  57.973  69.453  1.00  0.00            
ATOM    445  O   LYS A  35      20.168  57.123  69.553  1.00  0.00            
ATOM    446  N   SER A  36      18.108  57.763  68.863  1.00  0.00            
ATOM    447  H   SER A  36      17.358  58.393  69.093  1.00  0.00            
ATOM    448  CA  SER A  36      17.808  56.463  68.283  1.00  0.00            
ATOM    449  HA  SER A  36      17.908  55.783  69.133  1.00  0.00            
ATOM    450  CB  SER A  36      16.388  56.443  67.733  1.00  0.00            
ATOM    451  HB1 SER A  36      16.108  55.423  67.483  1.00  0.00            
ATOM    452  HB2 SER A  36      16.288  57.093  66.863  1.00  0.00            
ATOM    453  OG  SER A  36      15.478  56.943  68.693  1.00  0.00            
ATOM    454  HG  SER A  36      14.598  56.653  68.463  1.00  0.00            
ATOM    455  C   SER A  36      18.788  56.053  67.193  1.00  0.00            
ATOM    456  O   SER A  36      19.328  54.953  67.213  1.00  0.00            
ATOM    457  N   TRP A  37      19.088  57.013  66.313  1.00  0.00            
ATOM    458  H   TRP A  37      18.588  57.873  66.493  1.00  0.00            
ATOM    459  CA  TRP A  37      20.098  56.803  65.303  1.00  0.00            
ATOM    460  HA  TRP A  37      19.968  55.823  64.843  1.00  0.00            
ATOM    461  CB  TRP A  37      19.978  57.793  64.143  1.00  0.00            
ATOM    462  HB1 TRP A  37      20.978  57.873  63.713  1.00  0.00            
ATOM    463  HB2 TRP A  37      19.738  58.753  64.603  1.00  0.00            
ATOM    464  CG  TRP A  37      18.928  57.483  63.123  1.00  0.00            
ATOM    465  CD1 TRP A  37      17.658  57.123  63.403  1.00  0.00            
ATOM    466  HD1 TRP A  37      17.238  56.983  64.393  1.00  0.00            
ATOM    467  NE1 TRP A  37      17.018  56.753  62.233  1.00  0.00            
ATOM    468  HE1 TRP A  37      16.058  56.463  62.143  1.00  0.00            
ATOM    469  CE2 TRP A  37      17.798  57.093  61.143  1.00  0.00            
ATOM    470  CZ2 TRP A  37      17.518  57.053  59.773  1.00  0.00            
ATOM    471  HZ2 TRP A  37      16.558  56.653  59.473  1.00  0.00            
ATOM    472  CH2 TRP A  37      18.498  57.523  58.893  1.00  0.00            
ATOM    473  HH2 TRP A  37      18.268  57.523  57.833  1.00  0.00            
ATOM    474  CZ3 TRP A  37      19.758  57.903  59.353  1.00  0.00            
ATOM    475  HZ3 TRP A  37      20.538  58.193  58.653  1.00  0.00            
ATOM    476  CE3 TRP A  37      20.008  57.943  60.733  1.00  0.00            
ATOM    477  HE3 TRP A  37      20.928  58.333  61.143  1.00  0.00            
ATOM    478  CD2 TRP A  37      19.038  57.543  61.663  1.00  0.00            
ATOM    479  C   TRP A  37      21.528  56.793  65.823  1.00  0.00            
ATOM    480  O   TRP A  37      22.388  56.123  65.253  1.00  0.00            
ATOM    481  N   TYR A  38      21.838  57.463  66.943  1.00  0.00            
ATOM    482  H   TYR A  38      21.158  58.143  67.253  1.00  0.00            
ATOM    483  CA  TYR A  38      23.098  57.323  67.643  1.00  0.00            
ATOM    484  HA  TYR A  38      23.898  57.633  66.963  1.00  0.00            
ATOM    485  CB  TYR A  38      23.088  58.403  68.713  1.00  0.00            
ATOM    486  HB1 TYR A  38      22.248  58.203  69.373  1.00  0.00            
ATOM    487  HB2 TYR A  38      22.858  59.323  68.173  1.00  0.00            
ATOM    488  CG  TYR A  38      24.408  58.593  69.423  1.00  0.00            
ATOM    489  CD1 TYR A  38      24.708  57.873  70.583  1.00  0.00            
ATOM    490  HD1 TYR A  38      23.928  57.283  71.053  1.00  0.00            
ATOM    491  CE1 TYR A  38      25.958  58.023  71.183  1.00  0.00            
ATOM    492  HE1 TYR A  38      26.188  57.533  72.123  1.00  0.00            
ATOM    493  CZ  TYR A  38      26.848  59.013  70.733  1.00  0.00            
ATOM    494  OH  TYR A  38      28.028  59.213  71.383  1.00  0.00            
ATOM    495  HH  TYR A  38      28.468  59.963  70.983  1.00  0.00            
ATOM    496  CE2 TYR A  38      26.458  59.823  69.643  1.00  0.00            
ATOM    497  HE2 TYR A  38      27.158  60.563  69.273  1.00  0.00            
ATOM    498  CD2 TYR A  38      25.298  59.553  68.923  1.00  0.00            
ATOM    499  HD2 TYR A  38      25.008  60.103  68.033  1.00  0.00            
ATOM    500  C   TYR A  38      23.368  55.933  68.203  1.00  0.00            
ATOM    501  O   TYR A  38      24.488  55.423  68.153  1.00  0.00            
ATOM    502  N   GLU A  39      22.308  55.343  68.763  1.00  0.00            
ATOM    503  H   GLU A  39      21.468  55.893  68.873  1.00  0.00            
ATOM    504  CA  GLU A  39      22.318  54.033  69.373  1.00  0.00            
ATOM    505  HA  GLU A  39      23.218  53.923  69.983  1.00  0.00            
ATOM    506  CB  GLU A  39      21.158  53.833  70.353  1.00  0.00            
ATOM    507  HB1 GLU A  39      21.128  52.763  70.553  1.00  0.00            
ATOM    508  HB2 GLU A  39      20.268  54.173  69.823  1.00  0.00            
ATOM    509  CG  GLU A  39      21.298  54.653  71.633  1.00  0.00            
ATOM    510  HG1 GLU A  39      20.378  54.593  72.213  1.00  0.00            
ATOM    511  HG2 GLU A  39      21.358  55.703  71.333  1.00  0.00            
ATOM    512  CD  GLU A  39      22.508  54.323  72.493  1.00  0.00            
ATOM    513  OE1 GLU A  39      23.148  55.233  73.073  1.00  0.00            
ATOM    514  OE2 GLU A  39      22.778  53.123  72.713  1.00  0.00            
ATOM    515  C   GLU A  39      22.418  53.003  68.263  1.00  0.00            
ATOM    516  O   GLU A  39      23.358  52.213  68.163  1.00  0.00            
ATOM    517  N   ILE A  40      21.458  52.993  67.333  1.00  0.00            
ATOM    518  H   ILE A  40      20.758  53.703  67.473  1.00  0.00            
ATOM    519  CA  ILE A  40      21.488  52.163  66.143  1.00  0.00            
ATOM    520  HA  ILE A  40      21.328  51.133  66.453  1.00  0.00            
ATOM    521  CB  ILE A  40      20.398  52.633  65.183  1.00  0.00            
ATOM    522  HB  ILE A  40      20.418  53.723  65.153  1.00  0.00            
ATOM    523  CG2 ILE A  40      20.538  52.153  63.743  1.00  0.00            
ATOM    524 1HG2 ILE A  40      19.758  52.653  63.183  1.00  0.00            
ATOM    525 2HG2 ILE A  40      21.468  52.583  63.363  1.00  0.00            
ATOM    526 3HG2 ILE A  40      20.578  51.063  63.663  1.00  0.00            
ATOM    527  CG1 ILE A  40      19.078  52.213  65.823  1.00  0.00            
ATOM    528 1HG1 ILE A  40      19.018  52.543  66.863  1.00  0.00            
ATOM    529 2HG1 ILE A  40      18.898  51.153  65.673  1.00  0.00            
ATOM    530  CD  ILE A  40      17.898  52.963  65.203  1.00  0.00            
ATOM    531  HD1 ILE A  40      16.978  52.773  65.753  1.00  0.00            
ATOM    532  HD2 ILE A  40      18.058  54.043  65.253  1.00  0.00            
ATOM    533  HD3 ILE A  40      17.618  52.633  64.203  1.00  0.00            
ATOM    534  C   ILE A  40      22.808  52.163  65.393  1.00  0.00            
ATOM    535  O   ILE A  40      23.258  51.093  64.993  1.00  0.00            
ATOM    536  N   GLU A  41      23.518  53.293  65.303  1.00  0.00            
ATOM    537  H   GLU A  41      23.078  54.153  65.613  1.00  0.00            
ATOM    538  CA  GLU A  41      24.898  53.343  64.853  1.00  0.00            
ATOM    539  HA  GLU A  41      24.948  52.733  63.953  1.00  0.00            
ATOM    540  CB  GLU A  41      25.188  54.813  64.553  1.00  0.00            
ATOM    541  HB1 GLU A  41      25.118  55.363  65.493  1.00  0.00            
ATOM    542  HB2 GLU A  41      24.438  55.233  63.873  1.00  0.00            
ATOM    543  CG  GLU A  41      26.538  54.993  63.863  1.00  0.00            
ATOM    544  HG1 GLU A  41      26.598  56.023  63.523  1.00  0.00            
ATOM    545  HG2 GLU A  41      26.678  54.403  62.963  1.00  0.00            
ATOM    546  CD  GLU A  41      27.758  54.903  64.773  1.00  0.00            
ATOM    547  OE1 GLU A  41      27.958  55.823  65.593  1.00  0.00            
ATOM    548  OE2 GLU A  41      28.638  54.053  64.533  1.00  0.00            
ATOM    549  C   GLU A  41      25.908  52.673  65.763  1.00  0.00            
ATOM    550  O   GLU A  41      26.558  51.703  65.373  1.00  0.00            
ATOM    551  N   ARG A  42      26.028  53.143  67.013  1.00  0.00            
ATOM    552  H   ARG A  42      25.458  53.913  67.323  1.00  0.00            
ATOM    553  CA  ARG A  42      27.168  52.823  67.843  1.00  0.00            
ATOM    554  HA  ARG A  42      28.038  53.133  67.263  1.00  0.00            
ATOM    555  CB  ARG A  42      27.168  53.693  69.093  1.00  0.00            
ATOM    556  HB1 ARG A  42      27.058  54.743  68.843  1.00  0.00            
ATOM    557  HB2 ARG A  42      28.178  53.663  69.493  1.00  0.00            
ATOM    558  CG  ARG A  42      26.148  53.303  70.163  1.00  0.00            
ATOM    559  HG1 ARG A  42      26.298  52.283  70.503  1.00  0.00            
ATOM    560  HG2 ARG A  42      25.198  53.383  69.633  1.00  0.00            
ATOM    561  CD  ARG A  42      26.068  54.163  71.423  1.00  0.00            
ATOM    562  HD1 ARG A  42      25.008  54.203  71.663  1.00  0.00            
ATOM    563  HD2 ARG A  42      26.518  55.133  71.233  1.00  0.00            
ATOM    564  NE  ARG A  42      26.848  53.533  72.493  1.00  0.00            
ATOM    565  HE  ARG A  42      27.818  53.383  72.283  1.00  0.00            
ATOM    566  CZ  ARG A  42      26.458  53.163  73.723  1.00  0.00            
ATOM    567  NH1 ARG A  42      25.188  53.173  74.143  1.00  0.00            
ATOM    568 1HH1 ARG A  42      24.458  53.463  73.503  1.00  0.00            
ATOM    569 2HH1 ARG A  42      24.988  52.813  75.063  1.00  0.00            
ATOM    570  NH2 ARG A  42      27.358  52.753  74.623  1.00  0.00            
ATOM    571 1HH2 ARG A  42      28.358  52.833  74.533  1.00  0.00            
ATOM    572 2HH2 ARG A  42      27.008  52.573  75.553  1.00  0.00            
ATOM    573  C   ARG A  42      27.228  51.333  68.173  1.00  0.00            
ATOM    574  O   ARG A  42      28.348  50.823  68.263  1.00  0.00            
ATOM    575  N   TRP A  43      26.098  50.633  68.253  1.00  0.00            
ATOM    576  H   TRP A  43      25.248  51.063  67.923  1.00  0.00            
ATOM    577  CA  TRP A  43      26.078  49.223  68.593  1.00  0.00            
ATOM    578  HA  TRP A  43      26.768  49.013  69.413  1.00  0.00            
ATOM    579  CB  TRP A  43      24.728  48.883  69.203  1.00  0.00            
ATOM    580  HB1 TRP A  43      24.688  47.793  69.263  1.00  0.00            
ATOM    581  HB2 TRP A  43      23.928  49.263  68.553  1.00  0.00            
ATOM    582  CG  TRP A  43      24.578  49.313  70.623  1.00  0.00            
ATOM    583  CD1 TRP A  43      23.858  50.413  70.963  1.00  0.00            
ATOM    584  HD1 TRP A  43      23.258  51.053  70.343  1.00  0.00            
ATOM    585  NE1 TRP A  43      23.898  50.563  72.333  1.00  0.00            
ATOM    586  HE1 TRP A  43      23.418  51.313  72.813  1.00  0.00            
ATOM    587  CE2 TRP A  43      24.658  49.573  72.923  1.00  0.00            
ATOM    588  CZ2 TRP A  43      25.038  49.403  74.263  1.00  0.00            
ATOM    589  HZ2 TRP A  43      24.728  50.103  75.013  1.00  0.00            
ATOM    590  CH2 TRP A  43      25.838  48.283  74.563  1.00  0.00            
ATOM    591  HH2 TRP A  43      26.178  48.163  75.573  1.00  0.00            
ATOM    592  CZ3 TRP A  43      26.118  47.353  73.553  1.00  0.00            
ATOM    593  HZ3 TRP A  43      26.648  46.433  73.743  1.00  0.00            
ATOM    594  CE3 TRP A  43      25.708  47.533  72.233  1.00  0.00            
ATOM    595  HE3 TRP A  43      26.018  46.783  71.513  1.00  0.00            
ATOM    596  CD2 TRP A  43      25.028  48.703  71.873  1.00  0.00            
ATOM    597  C   TRP A  43      26.478  48.323  67.423  1.00  0.00            
ATOM    598  O   TRP A  43      26.808  47.173  67.683  1.00  0.00            
ATOM    599  N   CYS A  44      26.528  48.813  66.183  1.00  0.00            
ATOM    600  H   CYS A  44      26.288  49.773  66.003  1.00  0.00            
ATOM    601  CA  CYS A  44      26.918  47.973  65.073  1.00  0.00            
ATOM    602  HA  CYS A  44      26.888  46.923  65.343  1.00  0.00            
ATOM    603  CB  CYS A  44      25.848  48.103  63.983  1.00  0.00            
ATOM    604  HB1 CYS A  44      24.878  47.703  64.283  1.00  0.00            
ATOM    605  HB2 CYS A  44      26.168  47.493  63.133  1.00  0.00            
ATOM    606  SG  CYS A  44      25.438  49.753  63.373  1.00  0.00            
ATOM    607  HG  CYS A  44      24.738  50.123  64.443  1.00  0.00            
ATOM    608  C   CYS A  44      28.278  48.323  64.493  1.00  0.00            
ATOM    609  O   CYS A  44      28.588  47.783  63.433  1.00  0.00            
ATOM    610  N   ARG A  45      28.988  49.333  65.013  1.00  0.00            
ATOM    611  H   ARG A  45      28.628  49.723  65.873  1.00  0.00            
ATOM    612  CA  ARG A  45      30.318  49.663  64.533  1.00  0.00            
ATOM    613  HA  ARG A  45      30.238  49.683  63.443  1.00  0.00            
ATOM    614  CB  ARG A  45      30.698  51.063  64.983  1.00  0.00            
ATOM    615  HB1 ARG A  45      30.828  51.113  66.063  1.00  0.00            
ATOM    616  HB2 ARG A  45      29.878  51.753  64.783  1.00  0.00            
ATOM    617  CG  ARG A  45      31.958  51.563  64.273  1.00  0.00            
ATOM    618  HG1 ARG A  45      31.798  51.483  63.203  1.00  0.00            
ATOM    619  HG2 ARG A  45      32.818  50.933  64.483  1.00  0.00            
ATOM    620  CD  ARG A  45      32.448  52.953  64.663  1.00  0.00            
ATOM    621  HD1 ARG A  45      33.368  53.113  64.103  1.00  0.00            
ATOM    622  HD2 ARG A  45      32.738  52.893  65.713  1.00  0.00            
ATOM    623  NE  ARG A  45      31.408  53.963  64.443  1.00  0.00            
ATOM    624  HE  ARG A  45      30.458  53.663  64.613  1.00  0.00            
ATOM    625  CZ  ARG A  45      31.628  55.283  64.353  1.00  0.00            
ATOM    626  NH1 ARG A  45      32.838  55.833  64.163  1.00  0.00            
ATOM    627 1HH1 ARG A  45      33.598  55.223  63.883  1.00  0.00            
ATOM    628 2HH1 ARG A  45      32.998  56.833  64.143  1.00  0.00            
ATOM    629  NH2 ARG A  45      30.618  56.153  64.453  1.00  0.00            
ATOM    630 1HH2 ARG A  45      29.728  55.823  64.803  1.00  0.00            
ATOM    631 2HH2 ARG A  45      30.918  57.123  64.443  1.00  0.00            
ATOM    632  C   ARG A  45      31.298  48.593  64.983  1.00  0.00            
ATOM    633  O   ARG A  45      31.838  48.743  66.073  1.00  0.00            
ATOM    634  N   ARG A  46      31.548  47.613  64.103  1.00  0.00            
ATOM    635  H   ARG A  46      31.138  47.633  63.183  1.00  0.00            
ATOM    636  CA  ARG A  46      32.608  46.653  64.333  1.00  0.00            
ATOM    637  HA  ARG A  46      32.668  46.353  65.383  1.00  0.00            
ATOM    638  CB  ARG A  46      32.358  45.443  63.443  1.00  0.00            
ATOM    639  HB1 ARG A  46      33.138  44.733  63.703  1.00  0.00            
ATOM    640  HB2 ARG A  46      32.398  45.733  62.393  1.00  0.00            
ATOM    641  CG  ARG A  46      31.018  44.743  63.633  1.00  0.00            
ATOM    642  HG1 ARG A  46      30.258  45.503  63.403  1.00  0.00            
ATOM    643  HG2 ARG A  46      30.958  44.433  64.673  1.00  0.00            
ATOM    644  CD  ARG A  46      30.888  43.563  62.683  1.00  0.00            
ATOM    645  HD1 ARG A  46      31.298  42.673  63.163  1.00  0.00            
ATOM    646  HD2 ARG A  46      31.318  43.773  61.703  1.00  0.00            
ATOM    647  NE  ARG A  46      29.478  43.233  62.483  1.00  0.00            
ATOM    648  HE  ARG A  46      29.028  42.703  63.223  1.00  0.00            
ATOM    649  CZ  ARG A  46      28.598  43.653  61.563  1.00  0.00            
ATOM    650  NH1 ARG A  46      28.968  44.413  60.533  1.00  0.00            
ATOM    651 1HH1 ARG A  46      29.958  44.463  60.323  1.00  0.00            
ATOM    652 2HH1 ARG A  46      28.288  44.773  59.883  1.00  0.00            
ATOM    653  NH2 ARG A  46      27.338  43.223  61.703  1.00  0.00            
ATOM    654 1HH2 ARG A  46      27.138  42.683  62.533  1.00  0.00            
ATOM    655 2HH2 ARG A  46      26.578  43.503  61.103  1.00  0.00            
ATOM    656  C   ARG A  46      33.958  47.283  64.023  1.00  0.00            
ATOM    657  O   ARG A  46      34.888  46.983  64.763  1.00  0.00            
ATOM    658  N   LYS A  47      34.048  48.173  63.033  1.00  0.00            
ATOM    659  H   LYS A  47      33.208  48.263  62.473  1.00  0.00            
ATOM    660  CA  LYS A  47      35.278  48.853  62.663  1.00  0.00            
ATOM    661  HA  LYS A  47      36.128  48.333  63.093  1.00  0.00            
ATOM    662  CB  LYS A  47      35.598  48.753  61.183  1.00  0.00            
ATOM    663  HB1 LYS A  47      34.998  49.423  60.553  1.00  0.00            
ATOM    664  HB2 LYS A  47      35.348  47.723  60.923  1.00  0.00            
ATOM    665  CG  LYS A  47      37.068  48.963  60.863  1.00  0.00            
ATOM    666  HG1 LYS A  47      37.468  48.033  60.453  1.00  0.00            
ATOM    667  HG2 LYS A  47      37.688  49.013  61.763  1.00  0.00            
ATOM    668  CD  LYS A  47      37.438  50.073  59.883  1.00  0.00            
ATOM    669  HD1 LYS A  47      36.888  49.943  58.953  1.00  0.00            
ATOM    670  HD2 LYS A  47      38.498  50.193  59.673  1.00  0.00            
ATOM    671  CE  LYS A  47      36.928  51.393  60.453  1.00  0.00            
ATOM    672  HE1 LYS A  47      37.498  51.713  61.333  1.00  0.00            
ATOM    673  HE2 LYS A  47      35.868  51.253  60.673  1.00  0.00            
ATOM    674  NZ  LYS A  47      37.068  52.443  59.433  1.00  0.00            
ATOM    675  HZ1 LYS A  47      36.698  53.283  59.863  1.00  0.00            
ATOM    676  HZ2 LYS A  47      38.028  52.663  59.223  1.00  0.00            
ATOM    677  HZ3 LYS A  47      36.578  52.093  58.623  1.00  0.00            
ATOM    678  C   LYS A  47      35.298  50.333  63.023  1.00  0.00            
ATOM    679  O   LYS A  47      34.498  51.073  62.453  1.00  0.00            
ATOM    680  N   VAL A  48      36.248  50.733  63.873  1.00  0.00            
ATOM    681  H   VAL A  48      36.828  50.023  64.293  1.00  0.00            
ATOM    682  CA  VAL A  48      36.488  52.083  64.343  1.00  0.00            
ATOM    683  HA  VAL A  48      35.678  52.723  64.013  1.00  0.00            
ATOM    684  CB  VAL A  48      36.578  52.123  65.863  1.00  0.00            
ATOM    685  HB  VAL A  48      36.918  53.133  66.093  1.00  0.00            
ATOM    686  CG1 VAL A  48      35.188  52.023  66.483  1.00  0.00            
ATOM    687 1HG1 VAL A  48      35.218  51.853  67.563  1.00  0.00            
ATOM    688 2HG1 VAL A  48      34.678  52.973  66.323  1.00  0.00            
ATOM    689 3HG1 VAL A  48      34.658  51.123  66.153  1.00  0.00            
ATOM    690  CG2 VAL A  48      37.498  51.163  66.603  1.00  0.00            
ATOM    691 1HG2 VAL A  48      37.398  51.263  67.683  1.00  0.00            
ATOM    692 2HG2 VAL A  48      37.268  50.123  66.373  1.00  0.00            
ATOM    693 3HG2 VAL A  48      38.528  51.443  66.363  1.00  0.00            
ATOM    694  C   VAL A  48      37.708  52.693  63.663  1.00  0.00            
ATOM    695  O   VAL A  48      38.808  52.153  63.763  1.00  0.00            
ATOM    696  N   PHE A  49      37.548  53.853  63.023  1.00  0.00            
ATOM    697  H   PHE A  49      36.608  54.193  62.863  1.00  0.00            
ATOM    698  CA  PHE A  49      38.598  54.753  62.593  1.00  0.00            
ATOM    699  HA  PHE A  49      39.428  54.133  62.243  1.00  0.00            
ATOM    700  CB  PHE A  49      38.188  55.553  61.363  1.00  0.00            
ATOM    701  HB1 PHE A  49      37.378  56.183  61.713  1.00  0.00            
ATOM    702  HB2 PHE A  49      37.818  54.813  60.663  1.00  0.00            
ATOM    703  CG  PHE A  49      39.228  56.493  60.793  1.00  0.00            
ATOM    704  CD1 PHE A  49      40.158  56.003  59.853  1.00  0.00            
ATOM    705  HD1 PHE A  49      40.178  54.943  59.683  1.00  0.00            
ATOM    706  CE1 PHE A  49      40.908  56.943  59.143  1.00  0.00            
ATOM    707  HE1 PHE A  49      41.598  56.583  58.393  1.00  0.00            
ATOM    708  CZ  PHE A  49      40.728  58.323  59.333  1.00  0.00            
ATOM    709  HZ  PHE A  49      41.358  59.033  58.833  1.00  0.00            
ATOM    710  CE2 PHE A  49      39.858  58.823  60.303  1.00  0.00            
ATOM    711  HE2 PHE A  49      39.668  59.873  60.443  1.00  0.00            
ATOM    712  CD2 PHE A  49      39.088  57.863  60.993  1.00  0.00            
ATOM    713  HD2 PHE A  49      38.298  58.183  61.643  1.00  0.00            
ATOM    714  C   PHE A  49      39.078  55.623  63.743  1.00  0.00            
ATOM    715  O   PHE A  49      38.348  56.483  64.233  1.00  0.00            
ATOM    716  N   ILE A  50      40.328  55.433  64.163  1.00  0.00            
ATOM    717  H   ILE A  50      40.898  54.683  63.803  1.00  0.00            
ATOM    718  CA  ILE A  50      40.968  56.273  65.153  1.00  0.00            
ATOM    719  HA  ILE A  50      40.298  56.933  65.703  1.00  0.00            
ATOM    720  CB  ILE A  50      41.568  55.313  66.183  1.00  0.00            
ATOM    721  HB  ILE A  50      42.398  54.843  65.653  1.00  0.00            
ATOM    722  CG2 ILE A  50      42.178  56.113  67.333  1.00  0.00            
ATOM    723 1HG2 ILE A  50      42.618  55.403  68.023  1.00  0.00            
ATOM    724 2HG2 ILE A  50      43.018  56.653  66.883  1.00  0.00            
ATOM    725 3HG2 ILE A  50      41.478  56.813  67.793  1.00  0.00            
ATOM    726  CG1 ILE A  50      40.668  54.223  66.763  1.00  0.00            
ATOM    727 1HG1 ILE A  50      41.158  53.713  67.593  1.00  0.00            
ATOM    728 2HG1 ILE A  50      40.498  53.533  65.943  1.00  0.00            
ATOM    729  CD  ILE A  50      39.278  54.693  67.183  1.00  0.00            
ATOM    730  HD1 ILE A  50      38.858  53.863  67.753  1.00  0.00            
ATOM    731  HD2 ILE A  50      39.328  55.613  67.763  1.00  0.00            
ATOM    732  HD3 ILE A  50      38.748  54.943  66.263  1.00  0.00            
ATOM    733  C   ILE A  50      42.008  57.153  64.473  1.00  0.00            
ATOM    734  O   ILE A  50      43.208  56.873  64.433  1.00  0.00            
ATOM    735  N   GLY A  51      41.508  58.173  63.793  1.00  0.00            
ATOM    736  H   GLY A  51      40.498  58.183  63.843  1.00  0.00            
ATOM    737  CA  GLY A  51      42.198  58.963  62.783  1.00  0.00            
ATOM    738  HA1 GLY A  51      41.458  59.673  62.413  1.00  0.00            
ATOM    739  HA2 GLY A  51      42.458  58.273  61.983  1.00  0.00            
ATOM    740  C   GLY A  51      43.498  59.623  63.203  1.00  0.00            
ATOM    741  O   GLY A  51      44.348  59.943  62.373  1.00  0.00            
ATOM    742  N   ASN A  52      43.638  59.813  64.513  1.00  0.00            
ATOM    743  H   ASN A  52      42.858  59.723  65.153  1.00  0.00            
ATOM    744  CA  ASN A  52      44.908  59.753  65.203  1.00  0.00            
ATOM    745  HA  ASN A  52      45.578  59.063  64.693  1.00  0.00            
ATOM    746  CB  ASN A  52      45.538  61.143  65.323  1.00  0.00            
ATOM    747  HB1 ASN A  52      44.778  61.903  65.473  1.00  0.00            
ATOM    748  HB2 ASN A  52      46.068  61.333  64.383  1.00  0.00            
ATOM    749  CG  ASN A  52      46.498  61.263  66.493  1.00  0.00            
ATOM    750  OD1 ASN A  52      46.108  61.523  67.633  1.00  0.00            
ATOM    751  ND2 ASN A  52      47.788  61.023  66.243  1.00  0.00            
ATOM    752 1HD2 ASN A  52      48.078  60.693  65.333  1.00  0.00            
ATOM    753 2HD2 ASN A  52      48.408  61.183  67.023  1.00  0.00            
ATOM    754  C   ASN A  52      44.658  59.083  66.543  1.00  0.00            
ATOM    755  O   ASN A  52      43.598  59.223  67.153  1.00  0.00            
ATOM    756  N   CYS A  53      45.618  58.333  67.093  1.00  0.00            
ATOM    757  H   CYS A  53      46.508  58.223  66.623  1.00  0.00            
ATOM    758  CA  CYS A  53      45.488  57.523  68.293  1.00  0.00            
ATOM    759  HA  CYS A  53      44.598  56.903  68.233  1.00  0.00            
ATOM    760  CB  CYS A  53      46.658  56.543  68.243  1.00  0.00            
ATOM    761  HB1 CYS A  53      46.688  55.973  67.313  1.00  0.00            
ATOM    762  HB2 CYS A  53      46.568  55.763  69.003  1.00  0.00            
ATOM    763  SG  CYS A  53      48.208  57.453  68.423  1.00  0.00            
ATOM    764  HG  CYS A  53      47.978  57.783  69.693  1.00  0.00            
ATOM    765  C   CYS A  53      45.418  58.303  69.603  1.00  0.00            
ATOM    766  O   CYS A  53      45.478  57.683  70.663  1.00  0.00            
ATOM    767  N   TYR A  54      45.228  59.623  69.533  1.00  0.00            
ATOM    768  H   TYR A  54      45.308  60.033  68.613  1.00  0.00            
ATOM    769  CA  TYR A  54      44.898  60.513  70.633  1.00  0.00            
ATOM    770  HA  TYR A  54      44.488  59.903  71.433  1.00  0.00            
ATOM    771  CB  TYR A  54      46.188  61.133  71.133  1.00  0.00            
ATOM    772  HB1 TYR A  54      45.998  61.603  72.103  1.00  0.00            
ATOM    773  HB2 TYR A  54      46.448  61.863  70.373  1.00  0.00            
ATOM    774  CG  TYR A  54      47.428  60.293  71.303  1.00  0.00            
ATOM    775  CD1 TYR A  54      48.378  60.243  70.283  1.00  0.00            
ATOM    776  HD1 TYR A  54      48.258  60.803  69.363  1.00  0.00            
ATOM    777  CE1 TYR A  54      49.518  59.423  70.383  1.00  0.00            
ATOM    778  HE1 TYR A  54      50.258  59.373  69.603  1.00  0.00            
ATOM    779  CZ  TYR A  54      49.698  58.663  71.553  1.00  0.00            
ATOM    780  OH  TYR A  54      50.878  57.973  71.663  1.00  0.00            
ATOM    781  HH  TYR A  54      51.108  57.933  72.593  1.00  0.00            
ATOM    782  CE2 TYR A  54      48.788  58.773  72.623  1.00  0.00            
ATOM    783  HE2 TYR A  54      48.978  58.173  73.503  1.00  0.00            
ATOM    784  CD2 TYR A  54      47.648  59.563  72.483  1.00  0.00            
ATOM    785  HD2 TYR A  54      46.848  59.563  73.213  1.00  0.00            
ATOM    786  C   TYR A  54      43.918  61.573  70.143  1.00  0.00            
ATOM    787  O   TYR A  54      43.548  62.463  70.903  1.00  0.00            
ATOM    788  N   ALA A  55      43.318  61.433  68.963  1.00  0.00            
ATOM    789  H   ALA A  55      43.658  60.723  68.323  1.00  0.00            
ATOM    790  CA  ALA A  55      42.188  62.233  68.533  1.00  0.00            
ATOM    791  HA  ALA A  55      42.398  63.263  68.823  1.00  0.00            
ATOM    792  CB  ALA A  55      41.998  62.153  67.023  1.00  0.00            
ATOM    793  HB1 ALA A  55      41.168  62.773  66.683  1.00  0.00            
ATOM    794  HB2 ALA A  55      42.798  62.723  66.553  1.00  0.00            
ATOM    795  HB3 ALA A  55      42.118  61.163  66.593  1.00  0.00            
ATOM    796  C   ALA A  55      40.918  61.833  69.273  1.00  0.00            
ATOM    797  O   ALA A  55      39.898  62.513  69.163  1.00  0.00            
ATOM    798  N   VAL A  56      40.908  60.673  69.933  1.00  0.00            
ATOM    799  H   VAL A  56      41.708  60.063  69.823  1.00  0.00            
ATOM    800  CA  VAL A  56      39.788  60.183  70.713  1.00  0.00            
ATOM    801  HA  VAL A  56      39.308  61.003  71.253  1.00  0.00            
ATOM    802  CB  VAL A  56      38.778  59.493  69.813  1.00  0.00            
ATOM    803  HB  VAL A  56      38.298  60.293  69.233  1.00  0.00            
ATOM    804  CG1 VAL A  56      39.358  58.543  68.773  1.00  0.00            
ATOM    805 1HG1 VAL A  56      38.558  58.453  68.043  1.00  0.00            
ATOM    806 2HG1 VAL A  56      40.238  58.953  68.273  1.00  0.00            
ATOM    807 3HG1 VAL A  56      39.658  57.583  69.193  1.00  0.00            
ATOM    808  CG2 VAL A  56      37.638  58.833  70.583  1.00  0.00            
ATOM    809 1HG2 VAL A  56      36.938  58.243  69.993  1.00  0.00            
ATOM    810 2HG2 VAL A  56      38.048  58.143  71.323  1.00  0.00            
ATOM    811 3HG2 VAL A  56      37.158  59.603  71.193  1.00  0.00            
ATOM    812  C   VAL A  56      40.368  59.283  71.793  1.00  0.00            
ATOM    813  O   VAL A  56      41.248  58.513  71.423  1.00  0.00            
ATOM    814  N   SER A  57      39.878  59.343  73.033  1.00  0.00            
ATOM    815  H   SER A  57      39.068  59.903  73.273  1.00  0.00            
ATOM    816  CA  SER A  57      40.438  58.453  74.033  1.00  0.00            
ATOM    817  HA  SER A  57      41.518  58.483  73.923  1.00  0.00            
ATOM    818  CB  SER A  57      40.148  58.953  75.443  1.00  0.00            
ATOM    819  HB1 SER A  57      40.568  59.953  75.543  1.00  0.00            
ATOM    820  HB2 SER A  57      40.688  58.223  76.053  1.00  0.00            
ATOM    821  OG  SER A  57      38.808  58.983  75.863  1.00  0.00            
ATOM    822  HG  SER A  57      38.808  59.363  76.743  1.00  0.00            
ATOM    823  C   SER A  57      39.948  57.033  73.803  1.00  0.00            
ATOM    824  O   SER A  57      38.768  56.863  73.503  1.00  0.00            
ATOM    825  N   PRO A  58      40.748  55.993  74.073  1.00  0.00            
ATOM    826  CD  PRO A  58      42.138  56.113  74.453  1.00  0.00            
ATOM    827  HD1 PRO A  58      42.188  56.533  75.463  1.00  0.00            
ATOM    828  HD2 PRO A  58      42.738  56.703  73.763  1.00  0.00            
ATOM    829  CG  PRO A  58      42.678  54.683  74.453  1.00  0.00            
ATOM    830  HG1 PRO A  58      43.438  54.613  75.223  1.00  0.00            
ATOM    831  HG2 PRO A  58      43.008  54.413  73.453  1.00  0.00            
ATOM    832  CB  PRO A  58      41.448  53.853  74.793  1.00  0.00            
ATOM    833  HB1 PRO A  58      41.388  53.863  75.883  1.00  0.00            
ATOM    834  HB2 PRO A  58      41.628  52.843  74.413  1.00  0.00            
ATOM    835  CA  PRO A  58      40.308  54.613  74.123  1.00  0.00            
ATOM    836  HA  PRO A  58      40.178  54.273  73.093  1.00  0.00            
ATOM    837  C   PRO A  58      39.008  54.393  74.873  1.00  0.00            
ATOM    838  O   PRO A  58      38.138  53.663  74.393  1.00  0.00            
ATOM    839  N   ALA A  59      38.858  55.013  76.053  1.00  0.00            
ATOM    840  H   ALA A  59      39.628  55.583  76.363  1.00  0.00            
ATOM    841  CA  ALA A  59      37.698  54.853  76.913  1.00  0.00            
ATOM    842  HA  ALA A  59      37.498  53.793  77.053  1.00  0.00            
ATOM    843  CB  ALA A  59      37.988  55.443  78.283  1.00  0.00            
ATOM    844  HB1 ALA A  59      37.248  55.213  79.053  1.00  0.00            
ATOM    845  HB2 ALA A  59      38.918  54.963  78.613  1.00  0.00            
ATOM    846  HB3 ALA A  59      38.068  56.533  78.283  1.00  0.00            
ATOM    847  C   ALA A  59      36.428  55.473  76.343  1.00  0.00            
ATOM    848  O   ALA A  59      35.328  55.033  76.643  1.00  0.00            
ATOM    849  N   THR A  60      36.558  56.463  75.463  1.00  0.00            
ATOM    850  H   THR A  60      37.488  56.743  75.193  1.00  0.00            
ATOM    851  CA  THR A  60      35.438  57.033  74.723  1.00  0.00            
ATOM    852  HA  THR A  60      34.538  57.063  75.333  1.00  0.00            
ATOM    853  CB  THR A  60      35.808  58.433  74.253  1.00  0.00            
ATOM    854  HB  THR A  60      36.658  58.343  73.573  1.00  0.00            
ATOM    855  CG2 THR A  60      34.628  59.103  73.563  1.00  0.00            
ATOM    856 1HG2 THR A  60      34.908  60.093  73.213  1.00  0.00            
ATOM    857 2HG2 THR A  60      34.288  58.593  72.663  1.00  0.00            
ATOM    858 3HG2 THR A  60      33.798  59.173  74.273  1.00  0.00            
ATOM    859  OG1 THR A  60      36.098  59.223  75.383  1.00  0.00            
ATOM    860  HG1 THR A  60      37.028  59.113  75.573  1.00  0.00            
ATOM    861  C   THR A  60      35.088  56.083  73.583  1.00  0.00            
ATOM    862  O   THR A  60      33.898  55.883  73.343  1.00  0.00            
ATOM    863  N   VAL A  61      36.078  55.603  72.833  1.00  0.00            
ATOM    864  H   VAL A  61      37.008  55.933  73.023  1.00  0.00            
ATOM    865  CA  VAL A  61      35.848  54.633  71.773  1.00  0.00            
ATOM    866  HA  VAL A  61      35.158  55.083  71.053  1.00  0.00            
ATOM    867  CB  VAL A  61      37.078  54.163  71.003  1.00  0.00            
ATOM    868  HB  VAL A  61      37.708  53.583  71.673  1.00  0.00            
ATOM    869  CG1 VAL A  61      36.728  53.313  69.793  1.00  0.00            
ATOM    870 1HG1 VAL A  61      37.578  52.693  69.513  1.00  0.00            
ATOM    871 2HG1 VAL A  61      35.948  52.603  70.073  1.00  0.00            
ATOM    872 3HG1 VAL A  61      36.438  53.893  68.913  1.00  0.00            
ATOM    873  CG2 VAL A  61      37.818  55.403  70.503  1.00  0.00            
ATOM    874 1HG2 VAL A  61      38.728  55.043  70.023  1.00  0.00            
ATOM    875 2HG2 VAL A  61      37.238  55.963  69.773  1.00  0.00            
ATOM    876 3HG2 VAL A  61      38.138  56.063  71.313  1.00  0.00            
ATOM    877  C   VAL A  61      35.118  53.433  72.353  1.00  0.00            
ATOM    878  O   VAL A  61      34.078  53.043  71.833  1.00  0.00            
ATOM    879  N   ILE A  62      35.518  52.933  73.523  1.00  0.00            
ATOM    880  H   ILE A  62      36.398  53.303  73.853  1.00  0.00            
ATOM    881  CA  ILE A  62      34.998  51.753  74.183  1.00  0.00            
ATOM    882  HA  ILE A  62      34.808  50.963  73.453  1.00  0.00            
ATOM    883  CB  ILE A  62      35.988  51.143  75.173  1.00  0.00            
ATOM    884  HB  ILE A  62      36.378  51.923  75.833  1.00  0.00            
ATOM    885  CG2 ILE A  62      35.458  50.063  76.113  1.00  0.00            
ATOM    886 1HG2 ILE A  62      36.238  49.793  76.823  1.00  0.00            
ATOM    887 2HG2 ILE A  62      34.648  50.433  76.743  1.00  0.00            
ATOM    888 3HG2 ILE A  62      35.178  49.173  75.543  1.00  0.00            
ATOM    889  CG1 ILE A  62      37.178  50.613  74.393  1.00  0.00            
ATOM    890 1HG1 ILE A  62      37.498  51.303  73.613  1.00  0.00            
ATOM    891 2HG1 ILE A  62      36.888  49.683  73.903  1.00  0.00            
ATOM    892  CD  ILE A  62      38.458  50.353  75.183  1.00  0.00            
ATOM    893  HD1 ILE A  62      39.268  50.003  74.543  1.00  0.00            
ATOM    894  HD2 ILE A  62      38.708  51.263  75.723  1.00  0.00            
ATOM    895  HD3 ILE A  62      38.288  49.593  75.953  1.00  0.00            
ATOM    896  C   ILE A  62      33.648  52.033  74.813  1.00  0.00            
ATOM    897  O   ILE A  62      32.748  51.203  74.873  1.00  0.00            
ATOM    898  N   ARG A  63      33.428  53.203  75.413  1.00  0.00            
ATOM    899  H   ARG A  63      34.188  53.863  75.523  1.00  0.00            
ATOM    900  CA  ARG A  63      32.118  53.613  75.883  1.00  0.00            
ATOM    901  HA  ARG A  63      31.738  52.883  76.593  1.00  0.00            
ATOM    902  CB  ARG A  63      32.348  54.863  76.723  1.00  0.00            
ATOM    903  HB1 ARG A  63      32.888  55.633  76.173  1.00  0.00            
ATOM    904  HB2 ARG A  63      32.968  54.583  77.573  1.00  0.00            
ATOM    905  CG  ARG A  63      31.048  55.403  77.323  1.00  0.00            
ATOM    906  HG1 ARG A  63      30.578  54.573  77.853  1.00  0.00            
ATOM    907  HG2 ARG A  63      30.448  55.743  76.473  1.00  0.00            
ATOM    908  CD  ARG A  63      31.208  56.563  78.293  1.00  0.00            
ATOM    909  HD1 ARG A  63      31.888  56.283  79.103  1.00  0.00            
ATOM    910  HD2 ARG A  63      30.248  56.773  78.753  1.00  0.00            
ATOM    911  NE  ARG A  63      31.748  57.803  77.713  1.00  0.00            
ATOM    912  HE  ARG A  63      31.108  58.483  77.323  1.00  0.00            
ATOM    913  CZ  ARG A  63      33.018  58.213  77.683  1.00  0.00            
ATOM    914  NH1 ARG A  63      34.018  57.463  78.173  1.00  0.00            
ATOM    915 1HH1 ARG A  63      33.798  56.653  78.743  1.00  0.00            
ATOM    916 2HH1 ARG A  63      34.908  57.923  78.243  1.00  0.00            
ATOM    917  NH2 ARG A  63      33.228  59.433  77.173  1.00  0.00            
ATOM    918 1HH2 ARG A  63      32.498  60.003  76.783  1.00  0.00            
ATOM    919 2HH2 ARG A  63      34.188  59.733  77.043  1.00  0.00            
ATOM    920  C   ARG A  63      31.088  53.863  74.783  1.00  0.00            
ATOM    921  O   ARG A  63      29.908  53.653  75.023  1.00  0.00            
ATOM    922  N   ARG A  64      31.498  54.213  73.563  1.00  0.00            
ATOM    923  H   ARG A  64      32.488  54.393  73.433  1.00  0.00            
ATOM    924  CA  ARG A  64      30.598  54.323  72.443  1.00  0.00            
ATOM    925  HA  ARG A  64      29.618  54.553  72.863  1.00  0.00            
ATOM    926  CB  ARG A  64      31.018  55.513  71.593  1.00  0.00            
ATOM    927  HB1 ARG A  64      31.968  55.303  71.093  1.00  0.00            
ATOM    928  HB2 ARG A  64      31.288  56.353  72.243  1.00  0.00            
ATOM    929  CG  ARG A  64      29.918  55.843  70.593  1.00  0.00            
ATOM    930  HG1 ARG A  64      28.948  55.983  71.063  1.00  0.00            
ATOM    931  HG2 ARG A  64      29.848  55.043  69.863  1.00  0.00            
ATOM    932  CD  ARG A  64      30.288  57.143  69.873  1.00  0.00            
ATOM    933  HD1 ARG A  64      31.318  57.043  69.543  1.00  0.00            
ATOM    934  HD2 ARG A  64      30.138  57.983  70.543  1.00  0.00            
ATOM    935  NE  ARG A  64      29.368  57.273  68.743  1.00  0.00            
ATOM    936  HE  ARG A  64      28.768  56.503  68.493  1.00  0.00            
ATOM    937  CZ  ARG A  64      29.238  58.343  67.933  1.00  0.00            
ATOM    938  NH1 ARG A  64      29.858  59.523  68.093  1.00  0.00            
ATOM    939 1HH1 ARG A  64      30.538  59.703  68.813  1.00  0.00            
ATOM    940 2HH1 ARG A  64      29.718  60.213  67.363  1.00  0.00            
ATOM    941  NH2 ARG A  64      28.398  58.253  66.893  1.00  0.00            
ATOM    942 1HH2 ARG A  64      28.138  57.323  66.613  1.00  0.00            
ATOM    943 2HH2 ARG A  64      28.088  59.043  66.343  1.00  0.00            
ATOM    944  C   ARG A  64      30.408  53.033  71.663  1.00  0.00            
ATOM    945  O   ARG A  64      29.288  52.563  71.463  1.00  0.00            
ATOM    946  N   PHE A  65      31.498  52.363  71.303  1.00  0.00            
ATOM    947  H   PHE A  65      32.378  52.833  71.493  1.00  0.00            
ATOM    948  CA  PHE A  65      31.458  51.243  70.373  1.00  0.00            
ATOM    949  HA  PHE A  65      30.448  51.063  70.013  1.00  0.00            
ATOM    950  CB  PHE A  65      32.318  51.503  69.143  1.00  0.00            
ATOM    951  HB1 PHE A  65      32.158  50.723  68.393  1.00  0.00            
ATOM    952  HB2 PHE A  65      33.378  51.493  69.413  1.00  0.00            
ATOM    953  CG  PHE A  65      32.158  52.873  68.543  1.00  0.00            
ATOM    954  CD1 PHE A  65      33.138  53.853  68.693  1.00  0.00            
ATOM    955  HD1 PHE A  65      34.078  53.563  69.143  1.00  0.00            
ATOM    956  CE1 PHE A  65      32.918  55.153  68.223  1.00  0.00            
ATOM    957  HE1 PHE A  65      33.738  55.853  68.293  1.00  0.00            
ATOM    958  CZ  PHE A  65      31.738  55.433  67.523  1.00  0.00            
ATOM    959  HZ  PHE A  65      31.588  56.413  67.083  1.00  0.00            
ATOM    960  CE2 PHE A  65      30.728  54.483  67.403  1.00  0.00            
ATOM    961  HE2 PHE A  65      29.818  54.683  66.843  1.00  0.00            
ATOM    962  CD2 PHE A  65      30.958  53.183  67.883  1.00  0.00            
ATOM    963  HD2 PHE A  65      30.258  52.383  67.723  1.00  0.00            
ATOM    964  C   PHE A  65      31.918  50.033  71.173  1.00  0.00            
ATOM    965  O   PHE A  65      33.128  49.883  71.323  1.00  0.00            
ATOM    966  N   PRO A  66      31.038  49.103  71.553  1.00  0.00            
ATOM    967  CD  PRO A  66      29.608  49.323  71.643  1.00  0.00            
ATOM    968  HD1 PRO A  66      29.168  48.993  70.703  1.00  0.00            
ATOM    969  HD2 PRO A  66      29.328  50.343  71.903  1.00  0.00            
ATOM    970  CG  PRO A  66      29.158  48.373  72.743  1.00  0.00            
ATOM    971  HG1 PRO A  66      28.718  47.523  72.223  1.00  0.00            
ATOM    972  HG2 PRO A  66      28.418  48.823  73.413  1.00  0.00            
ATOM    973  CB  PRO A  66      30.408  47.923  73.493  1.00  0.00            
ATOM    974  HB1 PRO A  66      30.308  46.923  73.903  1.00  0.00            
ATOM    975  HB2 PRO A  66      30.728  48.623  74.273  1.00  0.00            
ATOM    976  CA  PRO A  66      31.468  48.013  72.403  1.00  0.00            
ATOM    977  HA  PRO A  66      32.398  48.203  72.943  1.00  0.00            
ATOM    978  C   PRO A  66      31.568  46.713  71.603  1.00  0.00            
ATOM    979  O   PRO A  66      32.518  45.963  71.793  1.00  0.00            
ATOM    980  N   LYS A  67      30.828  46.583  70.503  1.00  0.00            
ATOM    981  H   LYS A  67      30.198  47.343  70.283  1.00  0.00            
ATOM    982  CA  LYS A  67      30.878  45.403  69.673  1.00  0.00            
ATOM    983  HA  LYS A  67      31.108  44.583  70.353  1.00  0.00            
ATOM    984  CB  LYS A  67      29.518  45.063  69.063  1.00  0.00            
ATOM    985  HB1 LYS A  67      29.638  44.083  68.593  1.00  0.00            
ATOM    986  HB2 LYS A  67      29.358  45.793  68.263  1.00  0.00            
ATOM    987  CG  LYS A  67      28.228  44.993  69.873  1.00  0.00            
ATOM    988  HG1 LYS A  67      28.028  45.983  70.283  1.00  0.00            
ATOM    989  HG2 LYS A  67      28.318  44.403  70.793  1.00  0.00            
ATOM    990  CD  LYS A  67      27.088  44.463  69.013  1.00  0.00            
ATOM    991  HD1 LYS A  67      27.148  43.373  68.943  1.00  0.00            
ATOM    992  HD2 LYS A  67      27.148  44.813  67.983  1.00  0.00            
ATOM    993  CE  LYS A  67      25.688  44.903  69.433  1.00  0.00            
ATOM    994  HE1 LYS A  67      25.678  45.973  69.663  1.00  0.00            
ATOM    995  HE2 LYS A  67      25.428  44.383  70.353  1.00  0.00            
ATOM    996  NZ  LYS A  67      24.638  44.713  68.423  1.00  0.00            
ATOM    997  HZ1 LYS A  67      23.798  45.243  68.623  1.00  0.00            
ATOM    998  HZ2 LYS A  67      24.968  45.133  67.563  1.00  0.00            
ATOM    999  HZ3 LYS A  67      24.458  43.743  68.223  1.00  0.00            
ATOM   1000  C   LYS A  67      31.988  45.363  68.623  1.00  0.00            
ATOM   1001  O   LYS A  67      31.978  44.553  67.703  1.00  0.00            
ATOM   1002  N   VAL A  68      33.028  46.193  68.793  1.00  0.00            
ATOM   1003  H   VAL A  68      33.058  46.663  69.683  1.00  0.00            
ATOM   1004  CA  VAL A  68      34.168  46.353  67.913  1.00  0.00            
ATOM   1005  HA  VAL A  68      33.788  46.783  66.983  1.00  0.00            
ATOM   1006  CB  VAL A  68      35.118  47.433  68.413  1.00  0.00            
ATOM   1007  HB  VAL A  68      35.308  47.313  69.483  1.00  0.00            
ATOM   1008  CG1 VAL A  68      36.498  47.493  67.763  1.00  0.00            
ATOM   1009 1HG1 VAL A  68      37.058  48.353  68.123  1.00  0.00            
ATOM   1010 2HG1 VAL A  68      37.028  46.563  67.973  1.00  0.00            
ATOM   1011 3HG1 VAL A  68      36.428  47.623  66.683  1.00  0.00            
ATOM   1012  CG2 VAL A  68      34.488  48.813  68.223  1.00  0.00            
ATOM   1013 1HG2 VAL A  68      35.028  49.583  68.773  1.00  0.00            
ATOM   1014 2HG2 VAL A  68      34.498  49.093  67.173  1.00  0.00            
ATOM   1015 3HG2 VAL A  68      33.438  48.763  68.523  1.00  0.00            
ATOM   1016  C   VAL A  68      34.888  45.033  67.703  1.00  0.00            
ATOM   1017  O   VAL A  68      35.308  44.363  68.643  1.00  0.00            
ATOM   1018  N   ARG A  69      35.098  44.723  66.423  1.00  0.00            
ATOM   1019  H   ARG A  69      34.808  45.393  65.713  1.00  0.00            
ATOM   1020  CA  ARG A  69      36.008  43.683  65.983  1.00  0.00            
ATOM   1021  HA  ARG A  69      36.558  43.253  66.813  1.00  0.00            
ATOM   1022  CB  ARG A  69      35.198  42.623  65.253  1.00  0.00            
ATOM   1023  HB1 ARG A  69      35.888  41.963  64.723  1.00  0.00            
ATOM   1024  HB2 ARG A  69      34.598  43.053  64.453  1.00  0.00            
ATOM   1025  CG  ARG A  69      34.318  41.783  66.173  1.00  0.00            
ATOM   1026  HG1 ARG A  69      33.738  42.353  66.903  1.00  0.00            
ATOM   1027  HG2 ARG A  69      35.058  41.183  66.713  1.00  0.00            
ATOM   1028  CD  ARG A  69      33.408  40.833  65.393  1.00  0.00            
ATOM   1029  HD1 ARG A  69      34.058  40.263  64.733  1.00  0.00            
ATOM   1030  HD2 ARG A  69      32.658  41.443  64.893  1.00  0.00            
ATOM   1031  NE  ARG A  69      32.658  39.943  66.283  1.00  0.00            
ATOM   1032  HE  ARG A  69      32.198  40.393  67.063  1.00  0.00            
ATOM   1033  CZ  ARG A  69      32.448  38.643  66.073  1.00  0.00            
ATOM   1034  NH1 ARG A  69      32.968  37.893  65.093  1.00  0.00            
ATOM   1035 1HH1 ARG A  69      33.668  38.293  64.483  1.00  0.00            
ATOM   1036 2HH1 ARG A  69      32.658  36.943  64.973  1.00  0.00            
ATOM   1037  NH2 ARG A  69      31.638  38.033  66.953  1.00  0.00            
ATOM   1038 1HH2 ARG A  69      31.168  38.573  67.663  1.00  0.00            
ATOM   1039 2HH2 ARG A  69      31.428  37.053  66.843  1.00  0.00            
ATOM   1040  C   ARG A  69      37.198  44.203  65.183  1.00  0.00            
ATOM   1041  O   ARG A  69      38.138  43.443  65.003  1.00  0.00            
ATOM   1042  N   SER A  70      37.258  45.473  64.783  1.00  0.00            
ATOM   1043  H   SER A  70      36.448  46.063  64.893  1.00  0.00            
ATOM   1044  CA  SER A  70      38.308  45.983  63.923  1.00  0.00            
ATOM   1045  HA  SER A  70      39.188  45.353  64.043  1.00  0.00            
ATOM   1046  CB  SER A  70      37.918  45.783  62.463  1.00  0.00            
ATOM   1047  HB1 SER A  70      38.108  44.733  62.233  1.00  0.00            
ATOM   1048  HB2 SER A  70      38.558  46.393  61.823  1.00  0.00            
ATOM   1049  OG  SER A  70      36.568  46.043  62.113  1.00  0.00            
ATOM   1050  HG  SER A  70      36.578  45.973  61.153  1.00  0.00            
ATOM   1051  C   SER A  70      38.718  47.393  64.313  1.00  0.00            
ATOM   1052  O   SER A  70      37.888  48.273  64.553  1.00  0.00            
ATOM   1053  N   VAL A  71      40.008  47.723  64.393  1.00  0.00            
ATOM   1054  H   VAL A  71      40.698  47.023  64.143  1.00  0.00            
ATOM   1055  CA  VAL A  71      40.528  48.993  64.853  1.00  0.00            
ATOM   1056  HA  VAL A  71      39.698  49.703  64.903  1.00  0.00            
ATOM   1057  CB  VAL A  71      41.128  48.863  66.243  1.00  0.00            
ATOM   1058  HB  VAL A  71      41.958  48.163  66.133  1.00  0.00            
ATOM   1059  CG1 VAL A  71      41.528  50.213  66.833  1.00  0.00            
ATOM   1060 1HG1 VAL A  71      42.008  50.023  67.793  1.00  0.00            
ATOM   1061 2HG1 VAL A  71      42.238  50.643  66.133  1.00  0.00            
ATOM   1062 3HG1 VAL A  71      40.688  50.883  67.023  1.00  0.00            
ATOM   1063  CG2 VAL A  71      40.198  48.263  67.303  1.00  0.00            
ATOM   1064 1HG2 VAL A  71      40.798  47.843  68.103  1.00  0.00            
ATOM   1065 2HG2 VAL A  71      39.458  48.963  67.673  1.00  0.00            
ATOM   1066 3HG2 VAL A  71      39.668  47.393  66.903  1.00  0.00            
ATOM   1067  C   VAL A  71      41.518  49.593  63.863  1.00  0.00            
ATOM   1068  O   VAL A  71      42.418  48.893  63.423  1.00  0.00            
ATOM   1069  N   GLU A  72      41.458  50.893  63.553  1.00  0.00            
ATOM   1070  H   GLU A  72      40.628  51.383  63.843  1.00  0.00            
ATOM   1071  CA  GLU A  72      42.298  51.553  62.573  1.00  0.00            
ATOM   1072  HA  GLU A  72      43.088  50.883  62.233  1.00  0.00            
ATOM   1073  CB  GLU A  72      41.368  51.753  61.383  1.00  0.00            
ATOM   1074  HB1 GLU A  72      40.508  52.343  61.713  1.00  0.00            
ATOM   1075  HB2 GLU A  72      41.098  50.743  61.073  1.00  0.00            
ATOM   1076  CG  GLU A  72      41.938  52.433  60.143  1.00  0.00            
ATOM   1077  HG1 GLU A  72      42.938  52.033  59.973  1.00  0.00            
ATOM   1078  HG2 GLU A  72      41.988  53.513  60.303  1.00  0.00            
ATOM   1079  CD  GLU A  72      40.998  52.063  59.003  1.00  0.00            
ATOM   1080  OE1 GLU A  72      39.848  52.543  58.963  1.00  0.00            
ATOM   1081  OE2 GLU A  72      41.328  51.173  58.193  1.00  0.00            
ATOM   1082  C   GLU A  72      42.928  52.803  63.173  1.00  0.00            
ATOM   1083  O   GLU A  72      42.438  53.913  63.053  1.00  0.00            
ATOM   1084  N   LEU A  73      44.078  52.613  63.833  1.00  0.00            
ATOM   1085  H   LEU A  73      44.378  51.643  63.863  1.00  0.00            
ATOM   1086  CA  LEU A  73      44.858  53.653  64.453  1.00  0.00            
ATOM   1087  HA  LEU A  73      44.168  54.413  64.813  1.00  0.00            
ATOM   1088  CB  LEU A  73      45.688  53.023  65.573  1.00  0.00            
ATOM   1089  HB1 LEU A  73      46.178  53.833  66.113  1.00  0.00            
ATOM   1090  HB2 LEU A  73      46.458  52.403  65.123  1.00  0.00            
ATOM   1091  CG  LEU A  73      45.008  52.173  66.643  1.00  0.00            
ATOM   1092  HG  LEU A  73      44.698  51.233  66.183  1.00  0.00            
ATOM   1093  CD1 LEU A  73      46.048  51.803  67.693  1.00  0.00            
ATOM   1094 1HD1 LEU A  73      45.628  51.043  68.363  1.00  0.00            
ATOM   1095 2HD1 LEU A  73      46.928  51.333  67.243  1.00  0.00            
ATOM   1096 3HD1 LEU A  73      46.258  52.713  68.253  1.00  0.00            
ATOM   1097  CD2 LEU A  73      43.768  52.763  67.313  1.00  0.00            
ATOM   1098 1HD2 LEU A  73      43.338  52.133  68.093  1.00  0.00            
ATOM   1099 2HD2 LEU A  73      44.058  53.693  67.803  1.00  0.00            
ATOM   1100 3HD2 LEU A  73      43.038  52.893  66.513  1.00  0.00            
ATOM   1101  C   LEU A  73      45.798  54.373  63.493  1.00  0.00            
ATOM   1102  O   LEU A  73      46.478  53.743  62.693  1.00  0.00            
ATOM   1103  N   LYS A  74      46.018  55.673  63.723  1.00  0.00            
ATOM   1104  H   LYS A  74      45.438  56.113  64.423  1.00  0.00            
ATOM   1105  CA  LYS A  74      47.118  56.423  63.143  1.00  0.00            
ATOM   1106  HA  LYS A  74      47.838  55.693  62.773  1.00  0.00            
ATOM   1107  CB  LYS A  74      46.748  57.243  61.913  1.00  0.00            
ATOM   1108  HB1 LYS A  74      47.698  57.483  61.443  1.00  0.00            
ATOM   1109  HB2 LYS A  74      46.288  58.163  62.273  1.00  0.00            
ATOM   1110  CG  LYS A  74      45.858  56.543  60.893  1.00  0.00            
ATOM   1111  HG1 LYS A  74      44.868  56.363  61.313  1.00  0.00            
ATOM   1112  HG2 LYS A  74      46.318  55.573  60.693  1.00  0.00            
ATOM   1113  CD  LYS A  74      45.698  57.313  59.583  1.00  0.00            
ATOM   1114  HD1 LYS A  74      46.618  57.393  59.003  1.00  0.00            
ATOM   1115  HD2 LYS A  74      45.268  58.293  59.803  1.00  0.00            
ATOM   1116  CE  LYS A  74      44.688  56.463  58.823  1.00  0.00            
ATOM   1117  HE1 LYS A  74      43.718  56.563  59.313  1.00  0.00            
ATOM   1118  HE2 LYS A  74      44.948  55.413  58.903  1.00  0.00            
ATOM   1119  NZ  LYS A  74      44.518  56.843  57.403  1.00  0.00            
ATOM   1120  HZ1 LYS A  74      44.068  56.103  56.883  1.00  0.00            
ATOM   1121  HZ2 LYS A  74      44.088  57.753  57.313  1.00  0.00            
ATOM   1122  HZ3 LYS A  74      45.408  56.863  56.933  1.00  0.00            
ATOM   1123  C   LYS A  74      47.898  57.213  64.183  1.00  0.00            
ATOM   1124  O   LYS A  74      47.288  57.653  65.153  1.00  0.00            
ATOM   1125  N   GLY A  75      49.178  57.543  63.993  1.00  0.00            
ATOM   1126  H   GLY A  75      49.678  57.203  63.183  1.00  0.00            
ATOM   1127  CA  GLY A  75      49.968  58.313  64.923  1.00  0.00            
ATOM   1128  HA1 GLY A  75      50.688  57.673  65.433  1.00  0.00            
ATOM   1129  HA2 GLY A  75      49.378  58.713  65.743  1.00  0.00            
ATOM   1130  C   GLY A  75      50.598  59.543  64.273  1.00  0.00            
ATOM   1131  O   GLY A  75      49.928  60.573  64.253  1.00  0.00            
ATOM   1132  N   LYS A  76      51.838  59.413  63.803  1.00  0.00            
ATOM   1133  H   LYS A  76      52.278  58.513  63.853  1.00  0.00            
ATOM   1134  CA  LYS A  76      52.638  60.523  63.303  1.00  0.00            
ATOM   1135  HA  LYS A  76      52.648  61.323  64.043  1.00  0.00            
ATOM   1136  CB  LYS A  76      54.008  60.013  62.873  1.00  0.00            
ATOM   1137  HB1 LYS A  76      54.588  60.813  62.393  1.00  0.00            
ATOM   1138  HB2 LYS A  76      53.818  59.333  62.043  1.00  0.00            
ATOM   1139  CG  LYS A  76      54.748  59.303  63.993  1.00  0.00            
ATOM   1140  HG1 LYS A  76      54.208  58.413  64.333  1.00  0.00            
ATOM   1141  HG2 LYS A  76      54.888  60.003  64.813  1.00  0.00            
ATOM   1142  CD  LYS A  76      56.138  58.903  63.483  1.00  0.00            
ATOM   1143  HD1 LYS A  76      56.708  59.783  63.173  1.00  0.00            
ATOM   1144  HD2 LYS A  76      55.938  58.353  62.563  1.00  0.00            
ATOM   1145  CE  LYS A  76      56.918  57.983  64.413  1.00  0.00            
ATOM   1146  HE1 LYS A  76      56.318  57.173  64.813  1.00  0.00            
ATOM   1147  HE2 LYS A  76      57.208  58.553  65.303  1.00  0.00            
ATOM   1148  NZ  LYS A  76      58.128  57.373  63.833  1.00  0.00            
ATOM   1149  HZ1 LYS A  76      58.528  56.743  64.513  1.00  0.00            
ATOM   1150  HZ2 LYS A  76      57.878  56.843  63.013  1.00  0.00            
ATOM   1151  HZ3 LYS A  76      58.858  58.013  63.573  1.00  0.00            
ATOM   1152  C   LYS A  76      51.958  61.073  62.053  1.00  0.00            
ATOM   1153  O   LYS A  76      51.108  60.433  61.463  1.00  0.00            
ATOM   1154  N   PRO A  77      52.228  62.313  61.633  1.00  0.00            
ATOM   1155  CD  PRO A  77      53.018  63.263  62.383  1.00  0.00            
ATOM   1156  HD1 PRO A  77      53.948  62.813  62.743  1.00  0.00            
ATOM   1157  HD2 PRO A  77      52.408  63.713  63.163  1.00  0.00            
ATOM   1158  CG  PRO A  77      53.368  64.363  61.393  1.00  0.00            
ATOM   1159  HG1 PRO A  77      54.198  64.073  60.743  1.00  0.00            
ATOM   1160  HG2 PRO A  77      53.568  65.313  61.893  1.00  0.00            
ATOM   1161  CB  PRO A  77      52.118  64.373  60.513  1.00  0.00            
ATOM   1162  HB1 PRO A  77      52.288  64.853  59.553  1.00  0.00            
ATOM   1163  HB2 PRO A  77      51.298  64.873  61.033  1.00  0.00            
ATOM   1164  CA  PRO A  77      51.798  62.883  60.373  1.00  0.00            
ATOM   1165  HA  PRO A  77      50.718  62.773  60.343  1.00  0.00            
ATOM   1166  C   PRO A  77      52.408  62.253  59.133  1.00  0.00            
ATOM   1167  O   PRO A  77      53.458  61.653  59.303  1.00  0.00            
ATOM   1168  N   HID A  78      51.848  62.413  57.923  1.00  0.00            
ATOM   1169  H   HID A  78      50.878  62.683  57.873  1.00  0.00            
ATOM   1170  CA  HID A  78      52.588  62.043  56.733  1.00  0.00            
ATOM   1171  HA  HID A  78      52.838  60.983  56.823  1.00  0.00            
ATOM   1172  CB  HID A  78      51.718  62.253  55.503  1.00  0.00            
ATOM   1173  HB1 HID A  78      51.408  63.293  55.463  1.00  0.00            
ATOM   1174  HB2 HID A  78      50.838  61.613  55.563  1.00  0.00            
ATOM   1175  CG  HID A  78      52.368  61.923  54.183  1.00  0.00            
ATOM   1176  ND1 HID A  78      52.498  60.683  53.593  1.00  0.00            
ATOM   1177  HD1 HID A  78      52.248  59.803  54.033  1.00  0.00            
ATOM   1178  CE1 HID A  78      53.268  60.763  52.493  1.00  0.00            
ATOM   1179  HE1 HID A  78      53.608  59.913  51.913  1.00  0.00            
ATOM   1180  NE2 HID A  78      53.688  62.023  52.373  1.00  0.00            
ATOM   1181  CD2 HID A  78      53.218  62.743  53.463  1.00  0.00            
ATOM   1182  HD2 HID A  78      53.458  63.773  53.663  1.00  0.00            
ATOM   1183  C   HID A  78      53.968  62.683  56.593  1.00  0.00            
ATOM   1184  O   HID A  78      54.808  62.133  55.883  1.00  0.00            
ATOM   1185  N   PHE A  79      54.308  63.743  57.323  1.00  0.00            
ATOM   1186  H   PHE A  79      53.528  64.253  57.703  1.00  0.00            
ATOM   1187  CA  PHE A  79      55.678  64.223  57.383  1.00  0.00            
ATOM   1188  HA  PHE A  79      56.098  64.053  56.393  1.00  0.00            
ATOM   1189  CB  PHE A  79      55.768  65.733  57.623  1.00  0.00            
ATOM   1190  HB1 PHE A  79      56.658  65.953  58.213  1.00  0.00            
ATOM   1191  HB2 PHE A  79      54.888  65.973  58.223  1.00  0.00            
ATOM   1192  CG  PHE A  79      55.748  66.633  56.423  1.00  0.00            
ATOM   1193  CD1 PHE A  79      55.518  66.113  55.143  1.00  0.00            
ATOM   1194  HD1 PHE A  79      55.288  65.093  54.893  1.00  0.00            
ATOM   1195  CE1 PHE A  79      55.418  66.953  54.023  1.00  0.00            
ATOM   1196  HE1 PHE A  79      55.148  66.553  53.063  1.00  0.00            
ATOM   1197  CZ  PHE A  79      55.618  68.333  54.123  1.00  0.00            
ATOM   1198  HZ  PHE A  79      55.518  68.993  53.273  1.00  0.00            
ATOM   1199  CE2 PHE A  79      55.968  68.823  55.393  1.00  0.00            
ATOM   1200  HE2 PHE A  79      56.138  69.883  55.473  1.00  0.00            
ATOM   1201  CD2 PHE A  79      55.978  68.013  56.533  1.00  0.00            
ATOM   1202  HD2 PHE A  79      56.178  68.433  57.503  1.00  0.00            
ATOM   1203  C   PHE A  79      56.618  63.403  58.243  1.00  0.00            
ATOM   1204  O   PHE A  79      57.818  63.673  58.253  1.00  0.00            
ATOM   1205  N   ALA A  80      56.188  62.313  58.873  1.00  0.00            
ATOM   1206  H   ALA A  80      55.198  62.113  58.903  1.00  0.00            
ATOM   1207  CA  ALA A  80      57.028  61.153  59.113  1.00  0.00            
ATOM   1208  HA  ALA A  80      58.028  61.523  59.333  1.00  0.00            
ATOM   1209  CB  ALA A  80      56.528  60.363  60.313  1.00  0.00            
ATOM   1210  HB1 ALA A  80      57.158  59.493  60.523  1.00  0.00            
ATOM   1211  HB2 ALA A  80      56.688  61.003  61.183  1.00  0.00            
ATOM   1212  HB3 ALA A  80      55.478  60.093  60.203  1.00  0.00            
ATOM   1213  C   ALA A  80      57.288  60.223  57.933  1.00  0.00            
ATOM   1214  O   ALA A  80      58.368  59.653  57.813  1.00  0.00            
ATOM   1215  N   ASP A  81      56.378  60.163  56.963  1.00  0.00            
ATOM   1216  H   ASP A  81      55.488  60.623  57.053  1.00  0.00            
ATOM   1217  CA  ASP A  81      56.628  59.483  55.703  1.00  0.00            
ATOM   1218  HA  ASP A  81      57.138  58.533  55.863  1.00  0.00            
ATOM   1219  CB  ASP A  81      55.398  59.153  54.863  1.00  0.00            
ATOM   1220  HB1 ASP A  81      55.728  58.483  54.073  1.00  0.00            
ATOM   1221  HB2 ASP A  81      55.038  60.093  54.433  1.00  0.00            
ATOM   1222  CG  ASP A  81      54.298  58.453  55.653  1.00  0.00            
ATOM   1223  OD1 ASP A  81      54.488  57.543  56.493  1.00  0.00            
ATOM   1224  OD2 ASP A  81      53.108  58.753  55.413  1.00  0.00            
ATOM   1225  C   ASP A  81      57.548  60.323  54.823  1.00  0.00            
ATOM   1226  O   ASP A  81      58.138  59.813  53.873  1.00  0.00            
ATOM   1227  N   PHE A  82      57.788  61.593  55.153  1.00  0.00            
ATOM   1228  H   PHE A  82      57.128  61.933  55.833  1.00  0.00            
ATOM   1229  CA  PHE A  82      58.868  62.433  54.673  1.00  0.00            
ATOM   1230  HA  PHE A  82      59.348  61.963  53.813  1.00  0.00            
ATOM   1231  CB  PHE A  82      58.318  63.763  54.153  1.00  0.00            
ATOM   1232  HB1 PHE A  82      59.038  64.553  54.343  1.00  0.00            
ATOM   1233  HB2 PHE A  82      57.448  64.043  54.743  1.00  0.00            
ATOM   1234  CG  PHE A  82      57.938  63.863  52.693  1.00  0.00            
ATOM   1235  CD1 PHE A  82      57.618  65.163  52.273  1.00  0.00            
ATOM   1236  HD1 PHE A  82      57.598  65.963  52.993  1.00  0.00            
ATOM   1237  CE1 PHE A  82      57.128  65.403  50.983  1.00  0.00            
ATOM   1238  HE1 PHE A  82      56.928  66.433  50.713  1.00  0.00            
ATOM   1239  CZ  PHE A  82      56.988  64.333  50.093  1.00  0.00            
ATOM   1240  HZ  PHE A  82      56.688  64.493  49.063  1.00  0.00            
ATOM   1241  CE2 PHE A  82      57.298  63.033  50.503  1.00  0.00            
ATOM   1242  HE2 PHE A  82      57.268  62.193  49.833  1.00  0.00            
ATOM   1243  CD2 PHE A  82      57.828  62.813  51.783  1.00  0.00            
ATOM   1244  HD2 PHE A  82      58.058  61.803  52.073  1.00  0.00            
ATOM   1245  C   PHE A  82      60.018  62.603  55.663  1.00  0.00            
ATOM   1246  O   PHE A  82      60.948  63.363  55.423  1.00  0.00            
ATOM   1247  N   ASN A  83      60.068  61.853  56.763  1.00  0.00            
ATOM   1248  H   ASN A  83      59.268  61.263  56.953  1.00  0.00            
ATOM   1249  CA  ASN A  83      61.218  61.743  57.643  1.00  0.00            
ATOM   1250  HA  ASN A  83      60.808  61.063  58.383  1.00  0.00            
ATOM   1251  CB  ASN A  83      62.378  61.063  56.923  1.00  0.00            
ATOM   1252  HB1 ASN A  83      63.128  60.783  57.663  1.00  0.00            
ATOM   1253  HB2 ASN A  83      62.828  61.683  56.153  1.00  0.00            
ATOM   1254  CG  ASN A  83      61.948  59.803  56.183  1.00  0.00            
ATOM   1255  OD1 ASN A  83      61.538  58.793  56.743  1.00  0.00            
ATOM   1256  ND2 ASN A  83      62.068  59.833  54.853  1.00  0.00            
ATOM   1257 1HD2 ASN A  83      62.268  60.713  54.393  1.00  0.00            
ATOM   1258 2HD2 ASN A  83      61.918  58.983  54.323  1.00  0.00            
ATOM   1259  C   ASN A  83      61.638  62.953  58.463  1.00  0.00            
ATOM   1260  O   ASN A  83      62.808  63.303  58.573  1.00  0.00            
ATOM   1261  N   LEU A  84      60.708  63.733  59.023  1.00  0.00            
ATOM   1262  H   LEU A  84      59.758  63.483  58.803  1.00  0.00            
ATOM   1263  CA  LEU A  84      60.938  64.943  59.783  1.00  0.00            
ATOM   1264  HA  LEU A  84      61.988  65.213  59.633  1.00  0.00            
ATOM   1265  CB  LEU A  84      60.078  66.093  59.263  1.00  0.00            
ATOM   1266  HB1 LEU A  84      60.308  66.993  59.833  1.00  0.00            
ATOM   1267  HB2 LEU A  84      59.038  65.883  59.523  1.00  0.00            
ATOM   1268  CG  LEU A  84      60.118  66.343  57.763  1.00  0.00            
ATOM   1269  HG  LEU A  84      59.638  65.453  57.353  1.00  0.00            
ATOM   1270  CD1 LEU A  84      59.308  67.573  57.393  1.00  0.00            
ATOM   1271 1HD1 LEU A  84      59.158  67.563  56.313  1.00  0.00            
ATOM   1272 2HD1 LEU A  84      58.338  67.523  57.903  1.00  0.00            
ATOM   1273 3HD1 LEU A  84      59.818  68.463  57.773  1.00  0.00            
ATOM   1274  CD2 LEU A  84      61.508  66.613  57.183  1.00  0.00            
ATOM   1275 1HD2 LEU A  84      61.418  66.893  56.133  1.00  0.00            
ATOM   1276 2HD2 LEU A  84      61.938  67.443  57.743  1.00  0.00            
ATOM   1277 3HD2 LEU A  84      62.138  65.733  57.233  1.00  0.00            
ATOM   1278  C   LEU A  84      60.718  64.813  61.283  1.00  0.00            
ATOM   1279  O   LEU A  84      61.188  65.643  62.063  1.00  0.00            
ATOM   1280  N   VAL A  85      59.928  63.813  61.683  1.00  0.00            
ATOM   1281  H   VAL A  85      59.628  63.173  60.963  1.00  0.00            
ATOM   1282  CA  VAL A  85      59.528  63.543  63.053  1.00  0.00            
ATOM   1283  HA  VAL A  85      59.328  64.483  63.573  1.00  0.00            
ATOM   1284  CB  VAL A  85      58.148  62.893  63.133  1.00  0.00            
ATOM   1285  HB  VAL A  85      58.198  61.833  62.883  1.00  0.00            
ATOM   1286  CG1 VAL A  85      57.558  62.973  64.543  1.00  0.00            
ATOM   1287 1HG1 VAL A  85      56.638  62.393  64.613  1.00  0.00            
ATOM   1288 2HG1 VAL A  85      58.228  62.593  65.303  1.00  0.00            
ATOM   1289 3HG1 VAL A  85      57.348  64.013  64.783  1.00  0.00            
ATOM   1290  CG2 VAL A  85      57.128  63.473  62.153  1.00  0.00            
ATOM   1291 1HG2 VAL A  85      56.198  62.913  62.283  1.00  0.00            
ATOM   1292 2HG2 VAL A  85      56.838  64.473  62.483  1.00  0.00            
ATOM   1293 3HG2 VAL A  85      57.498  63.473  61.133  1.00  0.00            
ATOM   1294  C   VAL A  85      60.528  62.653  63.763  1.00  0.00            
ATOM   1295  O   VAL A  85      60.728  61.533  63.283  1.00  0.00            
ATOM   1296  N   PRO A  86      61.218  63.023  64.843  1.00  0.00            
ATOM   1297  CD  PRO A  86      61.198  64.293  65.543  1.00  0.00            
ATOM   1298  HD1 PRO A  86      60.358  64.313  66.233  1.00  0.00            
ATOM   1299  HD2 PRO A  86      61.018  65.083  64.813  1.00  0.00            
ATOM   1300  CG  PRO A  86      62.558  64.393  66.223  1.00  0.00            
ATOM   1301  HG1 PRO A  86      62.578  65.073  67.083  1.00  0.00            
ATOM   1302  HG2 PRO A  86      63.268  64.653  65.443  1.00  0.00            
ATOM   1303  CB  PRO A  86      62.808  62.943  66.623  1.00  0.00            
ATOM   1304  HB1 PRO A  86      62.258  62.693  67.523  1.00  0.00            
ATOM   1305  HB2 PRO A  86      63.858  62.673  66.723  1.00  0.00            
ATOM   1306  CA  PRO A  86      62.148  62.133  65.503  1.00  0.00            
ATOM   1307  HA  PRO A  86      62.988  61.933  64.833  1.00  0.00            
ATOM   1308  C   PRO A  86      61.438  60.893  66.033  1.00  0.00            
ATOM   1309  O   PRO A  86      60.358  61.053  66.603  1.00  0.00            
ATOM   1310  N   ASP A  87      61.988  59.713  65.733  1.00  0.00            
ATOM   1311  H   ASP A  87      62.848  59.733  65.213  1.00  0.00            
ATOM   1312  CA  ASP A  87      61.288  58.473  65.983  1.00  0.00            
ATOM   1313  HA  ASP A  87      60.238  58.593  65.713  1.00  0.00            
ATOM   1314  CB  ASP A  87      61.828  57.473  64.963  1.00  0.00            
ATOM   1315  HB1 ASP A  87      61.218  56.563  65.003  1.00  0.00            
ATOM   1316  HB2 ASP A  87      62.868  57.213  65.173  1.00  0.00            
ATOM   1317  CG  ASP A  87      61.658  57.963  63.533  1.00  0.00            
ATOM   1318  OD1 ASP A  87      62.708  58.263  62.923  1.00  0.00            
ATOM   1319  OD2 ASP A  87      60.528  58.323  63.153  1.00  0.00            
ATOM   1320  C   ASP A  87      61.218  58.023  67.433  1.00  0.00            
ATOM   1321  O   ASP A  87      62.008  58.423  68.283  1.00  0.00            
ATOM   1322  N   GLY A  88      60.138  57.283  67.713  1.00  0.00            
ATOM   1323  H   GLY A  88      59.538  56.983  66.963  1.00  0.00            
ATOM   1324  CA  GLY A  88      59.718  57.023  69.073  1.00  0.00            
ATOM   1325  HA1 GLY A  88      60.608  56.753  69.643  1.00  0.00            
ATOM   1326  HA2 GLY A  88      59.018  56.193  69.033  1.00  0.00            
ATOM   1327  C   GLY A  88      58.988  58.173  69.753  1.00  0.00            
ATOM   1328  O   GLY A  88      58.658  58.103  70.933  1.00  0.00            
ATOM   1329  N   TRP A  89      58.678  59.263  69.053  1.00  0.00            
ATOM   1330  H   TRP A  89      59.008  59.253  68.093  1.00  0.00            
ATOM   1331  CA  TRP A  89      57.928  60.403  69.523  1.00  0.00            
ATOM   1332  HA  TRP A  89      58.518  61.003  70.213  1.00  0.00            
ATOM   1333  CB  TRP A  89      57.448  61.173  68.293  1.00  0.00            
ATOM   1334  HB1 TRP A  89      57.278  60.453  67.493  1.00  0.00            
ATOM   1335  HB2 TRP A  89      58.218  61.843  67.913  1.00  0.00            
ATOM   1336  CG  TRP A  89      56.168  61.923  68.393  1.00  0.00            
ATOM   1337  CD1 TRP A  89      55.928  63.103  69.013  1.00  0.00            
ATOM   1338  HD1 TRP A  89      56.668  63.713  69.523  1.00  0.00            
ATOM   1339  NE1 TRP A  89      54.578  63.383  69.023  1.00  0.00            
ATOM   1340  HE1 TRP A  89      54.138  64.133  69.543  1.00  0.00            
ATOM   1341  CE2 TRP A  89      53.848  62.393  68.413  1.00  0.00            
ATOM   1342  CZ2 TRP A  89      52.468  62.203  68.243  1.00  0.00            
ATOM   1343  HZ2 TRP A  89      51.738  62.923  68.583  1.00  0.00            
ATOM   1344  CH2 TRP A  89      52.098  61.113  67.443  1.00  0.00            
ATOM   1345  HH2 TRP A  89      51.068  60.923  67.173  1.00  0.00            
ATOM   1346  CZ3 TRP A  89      53.048  60.193  66.983  1.00  0.00            
ATOM   1347  HZ3 TRP A  89      52.688  59.353  66.403  1.00  0.00            
ATOM   1348  CE3 TRP A  89      54.408  60.353  67.263  1.00  0.00            
ATOM   1349  HE3 TRP A  89      55.088  59.573  66.963  1.00  0.00            
ATOM   1350  CD2 TRP A  89      54.848  61.503  67.943  1.00  0.00            
ATOM   1351  C   TRP A  89      56.668  60.123  70.343  1.00  0.00            
ATOM   1352  O   TRP A  89      56.368  60.813  71.313  1.00  0.00            
ATOM   1353  N   GLY A  90      55.858  59.153  69.933  1.00  0.00            
ATOM   1354  H   GLY A  90      56.288  58.483  69.303  1.00  0.00            
ATOM   1355  CA  GLY A  90      54.438  58.973  70.183  1.00  0.00            
ATOM   1356  HA1 GLY A  90      53.918  59.923  70.103  1.00  0.00            
ATOM   1357  HA2 GLY A  90      54.298  58.693  71.223  1.00  0.00            
ATOM   1358  C   GLY A  90      53.768  57.933  69.293  1.00  0.00            
ATOM   1359  O   GLY A  90      54.448  57.313  68.483  1.00  0.00            
ATOM   1360  N   GLY A  91      52.428  57.903  69.313  1.00  0.00            
ATOM   1361  H   GLY A  91      51.958  58.463  70.003  1.00  0.00            
ATOM   1362  CA  GLY A  91      51.678  56.943  68.523  1.00  0.00            
ATOM   1363  HA1 GLY A  91      52.058  56.933  67.503  1.00  0.00            
ATOM   1364  HA2 GLY A  91      50.648  57.263  68.393  1.00  0.00            
ATOM   1365  C   GLY A  91      51.878  55.543  69.083  1.00  0.00            
ATOM   1366  O   GLY A  91      51.798  54.583  68.333  1.00  0.00            
ATOM   1367  N   TYR A  92      52.198  55.433  70.373  1.00  0.00            
ATOM   1368  H   TYR A  92      52.178  56.263  70.943  1.00  0.00            
ATOM   1369  CA  TYR A  92      52.238  54.163  71.073  1.00  0.00            
ATOM   1370  HA  TYR A  92      53.018  53.533  70.633  1.00  0.00            
ATOM   1371  CB  TYR A  92      52.628  54.333  72.543  1.00  0.00            
ATOM   1372  HB1 TYR A  92      52.608  53.373  73.053  1.00  0.00            
ATOM   1373  HB2 TYR A  92      51.848  54.933  73.003  1.00  0.00            
ATOM   1374  CG  TYR A  92      53.978  54.993  72.743  1.00  0.00            
ATOM   1375  CD1 TYR A  92      54.098  56.383  72.853  1.00  0.00            
ATOM   1376  HD1 TYR A  92      53.238  57.033  72.833  1.00  0.00            
ATOM   1377  CE1 TYR A  92      55.338  56.983  73.073  1.00  0.00            
ATOM   1378  HE1 TYR A  92      55.458  58.063  73.103  1.00  0.00            
ATOM   1379  CZ  TYR A  92      56.458  56.153  73.233  1.00  0.00            
ATOM   1380  OH  TYR A  92      57.638  56.763  73.553  1.00  0.00            
ATOM   1381  HH  TYR A  92      58.318  56.103  73.443  1.00  0.00            
ATOM   1382  CE2 TYR A  92      56.338  54.753  73.073  1.00  0.00            
ATOM   1383  HE2 TYR A  92      57.248  54.173  73.063  1.00  0.00            
ATOM   1384  CD2 TYR A  92      55.098  54.163  72.793  1.00  0.00            
ATOM   1385  HD2 TYR A  92      55.068  53.093  72.633  1.00  0.00            
ATOM   1386  C   TYR A  92      50.918  53.423  70.963  1.00  0.00            
ATOM   1387  O   TYR A  92      49.818  53.913  71.233  1.00  0.00            
ATOM   1388  N   VAL A  93      51.038  52.113  70.733  1.00  0.00            
ATOM   1389  H   VAL A  93      51.948  51.683  70.653  1.00  0.00            
ATOM   1390  CA  VAL A  93      49.888  51.253  70.593  1.00  0.00            
ATOM   1391  HA  VAL A  93      49.068  51.823  70.173  1.00  0.00            
ATOM   1392  CB  VAL A  93      50.168  50.193  69.533  1.00  0.00            
ATOM   1393  HB  VAL A  93      50.668  50.653  68.683  1.00  0.00            
ATOM   1394  CG1 VAL A  93      51.098  49.123  70.093  1.00  0.00            
ATOM   1395 1HG1 VAL A  93      51.358  48.413  69.313  1.00  0.00            
ATOM   1396 2HG1 VAL A  93      52.038  49.583  70.393  1.00  0.00            
ATOM   1397 3HG1 VAL A  93      50.598  48.643  70.933  1.00  0.00            
ATOM   1398  CG2 VAL A  93      48.918  49.513  68.973  1.00  0.00            
ATOM   1399 1HG2 VAL A  93      49.228  48.743  68.263  1.00  0.00            
ATOM   1400 2HG2 VAL A  93      48.268  49.103  69.743  1.00  0.00            
ATOM   1401 3HG2 VAL A  93      48.348  50.263  68.433  1.00  0.00            
ATOM   1402  C   VAL A  93      49.448  50.693  71.943  1.00  0.00            
ATOM   1403  O   VAL A  93      48.288  50.323  72.093  1.00  0.00            
ATOM   1404  N   TYR A  94      50.338  50.623  72.943  1.00  0.00            
ATOM   1405  H   TYR A  94      51.288  50.863  72.733  1.00  0.00            
ATOM   1406  CA  TYR A  94      50.068  50.003  74.223  1.00  0.00            
ATOM   1407  HA  TYR A  94      49.948  48.943  74.003  1.00  0.00            
ATOM   1408  CB  TYR A  94      51.258  50.183  75.173  1.00  0.00            
ATOM   1409  HB1 TYR A  94      51.438  51.243  75.303  1.00  0.00            
ATOM   1410  HB2 TYR A  94      52.138  49.733  74.723  1.00  0.00            
ATOM   1411  CG  TYR A  94      50.998  49.533  76.513  1.00  0.00            
ATOM   1412  CD1 TYR A  94      51.138  48.143  76.533  1.00  0.00            
ATOM   1413  HD1 TYR A  94      51.508  47.613  75.673  1.00  0.00            
ATOM   1414  CE1 TYR A  94      50.838  47.443  77.713  1.00  0.00            
ATOM   1415  HE1 TYR A  94      50.938  46.383  77.833  1.00  0.00            
ATOM   1416  CZ  TYR A  94      50.318  48.133  78.833  1.00  0.00            
ATOM   1417  OH  TYR A  94      49.988  47.403  79.933  1.00  0.00            
ATOM   1418  HH  TYR A  94      49.408  47.993  80.413  1.00  0.00            
ATOM   1419  CE2 TYR A  94      50.218  49.543  78.813  1.00  0.00            
ATOM   1420  HE2 TYR A  94      49.738  50.033  79.643  1.00  0.00            
ATOM   1421  CD2 TYR A  94      50.528  50.233  77.633  1.00  0.00            
ATOM   1422  HD2 TYR A  94      50.468  51.313  77.593  1.00  0.00            
ATOM   1423  C   TYR A  94      48.778  50.443  74.913  1.00  0.00            
ATOM   1424  O   TYR A  94      47.978  49.573  75.253  1.00  0.00            
ATOM   1425  N   PRO A  95      48.418  51.713  75.063  1.00  0.00            
ATOM   1426  CD  PRO A  95      49.158  52.883  74.613  1.00  0.00            
ATOM   1427  HD1 PRO A  95      48.888  53.063  73.573  1.00  0.00            
ATOM   1428  HD2 PRO A  95      50.238  52.773  74.623  1.00  0.00            
ATOM   1429  CG  PRO A  95      48.658  54.013  75.513  1.00  0.00            
ATOM   1430  HG1 PRO A  95      48.858  54.983  75.063  1.00  0.00            
ATOM   1431  HG2 PRO A  95      49.238  53.893  76.433  1.00  0.00            
ATOM   1432  CB  PRO A  95      47.178  53.673  75.583  1.00  0.00            
ATOM   1433  HB1 PRO A  95      46.638  53.943  74.683  1.00  0.00            
ATOM   1434  HB2 PRO A  95      46.778  54.053  76.523  1.00  0.00            
ATOM   1435  CA  PRO A  95      47.188  52.143  75.693  1.00  0.00            
ATOM   1436  HA  PRO A  95      47.148  51.923  76.753  1.00  0.00            
ATOM   1437  C   PRO A  95      45.958  51.593  74.983  1.00  0.00            
ATOM   1438  O   PRO A  95      44.968  51.263  75.643  1.00  0.00            
ATOM   1439  N   TRP A  96      46.068  51.423  73.663  1.00  0.00            
ATOM   1440  H   TRP A  96      46.988  51.463  73.263  1.00  0.00            
ATOM   1441  CA  TRP A  96      45.028  50.783  72.893  1.00  0.00            
ATOM   1442  HA  TRP A  96      44.038  51.123  73.193  1.00  0.00            
ATOM   1443  CB  TRP A  96      45.138  51.113  71.403  1.00  0.00            
ATOM   1444  HB1 TRP A  96      44.378  50.493  70.933  1.00  0.00            
ATOM   1445  HB2 TRP A  96      46.138  50.843  71.053  1.00  0.00            
ATOM   1446  CG  TRP A  96      44.948  52.573  71.113  1.00  0.00            
ATOM   1447  CD1 TRP A  96      45.868  53.563  71.103  1.00  0.00            
ATOM   1448  HD1 TRP A  96      46.898  53.413  71.383  1.00  0.00            
ATOM   1449  NE1 TRP A  96      45.278  54.803  70.983  1.00  0.00            
ATOM   1450  HE1 TRP A  96      45.808  55.663  71.013  1.00  0.00            
ATOM   1451  CE2 TRP A  96      43.908  54.683  70.943  1.00  0.00            
ATOM   1452  CZ2 TRP A  96      42.898  55.653  70.953  1.00  0.00            
ATOM   1453  HZ2 TRP A  96      43.138  56.703  70.973  1.00  0.00            
ATOM   1454  CH2 TRP A  96      41.588  55.173  70.793  1.00  0.00            
ATOM   1455  HH2 TRP A  96      40.808  55.913  70.663  1.00  0.00            
ATOM   1456  CZ3 TRP A  96      41.308  53.803  70.803  1.00  0.00            
ATOM   1457  HZ3 TRP A  96      40.278  53.483  70.773  1.00  0.00            
ATOM   1458  CE3 TRP A  96      42.358  52.883  70.753  1.00  0.00            
ATOM   1459  HE3 TRP A  96      42.138  51.823  70.763  1.00  0.00            
ATOM   1460  CD2 TRP A  96      43.688  53.283  70.943  1.00  0.00            
ATOM   1461  C   TRP A  96      44.998  49.273  73.123  1.00  0.00            
ATOM   1462  O   TRP A  96      43.958  48.713  73.463  1.00  0.00            
ATOM   1463  N   ILE A  97      46.148  48.613  73.013  1.00  0.00            
ATOM   1464  H   ILE A  97      46.948  49.153  72.723  1.00  0.00            
ATOM   1465  CA  ILE A  97      46.258  47.203  73.323  1.00  0.00            
ATOM   1466  HA  ILE A  97      45.738  46.643  72.553  1.00  0.00            
ATOM   1467  CB  ILE A  97      47.708  46.723  73.183  1.00  0.00            
ATOM   1468  HB  ILE A  97      48.318  47.303  73.873  1.00  0.00            
ATOM   1469  CG2 ILE A  97      47.898  45.253  73.553  1.00  0.00            
ATOM   1470 1HG2 ILE A  97      48.968  45.093  73.643  1.00  0.00            
ATOM   1471 2HG2 ILE A  97      47.468  44.953  74.503  1.00  0.00            
ATOM   1472 3HG2 ILE A  97      47.548  44.623  72.743  1.00  0.00            
ATOM   1473  CG1 ILE A  97      48.238  46.903  71.763  1.00  0.00            
ATOM   1474 1HG1 ILE A  97      49.138  46.293  71.673  1.00  0.00            
ATOM   1475 2HG1 ILE A  97      48.548  47.943  71.623  1.00  0.00            
ATOM   1476  CD  ILE A  97      47.348  46.603  70.563  1.00  0.00            
ATOM   1477  HD1 ILE A  97      47.868  46.743  69.613  1.00  0.00            
ATOM   1478  HD2 ILE A  97      46.908  45.613  70.693  1.00  0.00            
ATOM   1479  HD3 ILE A  97      46.538  47.333  70.563  1.00  0.00            
ATOM   1480  C   ILE A  97      45.648  46.833  74.673  1.00  0.00            
ATOM   1481  O   ILE A  97      44.828  45.923  74.723  1.00  0.00            
ATOM   1482  N   GLU A  98      45.908  47.613  75.733  1.00  0.00            
ATOM   1483  H   GLU A  98      46.548  48.353  75.523  1.00  0.00            
ATOM   1484  CA  GLU A  98      45.538  47.363  77.113  1.00  0.00            
ATOM   1485  HA  GLU A  98      45.668  46.303  77.323  1.00  0.00            
ATOM   1486  CB  GLU A  98      46.408  48.203  78.033  1.00  0.00            
ATOM   1487  HB1 GLU A  98      46.298  49.253  77.753  1.00  0.00            
ATOM   1488  HB2 GLU A  98      47.458  47.933  77.883  1.00  0.00            
ATOM   1489  CG  GLU A  98      46.178  48.063  79.533  1.00  0.00            
ATOM   1490  HG1 GLU A  98      46.478  47.053  79.823  1.00  0.00            
ATOM   1491  HG2 GLU A  98      45.118  48.173  79.773  1.00  0.00            
ATOM   1492  CD  GLU A  98      46.908  49.133  80.333  1.00  0.00            
ATOM   1493  OE1 GLU A  98      47.968  48.753  80.873  1.00  0.00            
ATOM   1494  OE2 GLU A  98      46.388  50.243  80.563  1.00  0.00            
ATOM   1495  C   GLU A  98      44.068  47.703  77.353  1.00  0.00            
ATOM   1496  O   GLU A  98      43.398  47.123  78.203  1.00  0.00            
ATOM   1497  N   ALA A  99      43.538  48.703  76.653  1.00  0.00            
ATOM   1498  H   ALA A  99      44.188  49.253  76.103  1.00  0.00            
ATOM   1499  CA  ALA A  99      42.128  49.023  76.613  1.00  0.00            
ATOM   1500  HA  ALA A  99      41.808  49.133  77.653  1.00  0.00            
ATOM   1501  CB  ALA A  99      41.948  50.383  75.933  1.00  0.00            
ATOM   1502  HB1 ALA A  99      40.998  50.813  76.263  1.00  0.00            
ATOM   1503  HB2 ALA A  99      42.648  51.123  76.323  1.00  0.00            
ATOM   1504  HB3 ALA A  99      41.958  50.303  74.843  1.00  0.00            
ATOM   1505  C   ALA A  99      41.298  47.973  75.883  1.00  0.00            
ATOM   1506  O   ALA A  99      40.218  47.603  76.343  1.00  0.00            
ATOM   1507  N   MET A 100      41.838  47.453  74.783  1.00  0.00            
ATOM   1508  H   MET A 100      42.718  47.783  74.413  1.00  0.00            
ATOM   1509  CA  MET A 100      41.048  46.633  73.893  1.00  0.00            
ATOM   1510  HA  MET A 100      39.968  46.793  73.943  1.00  0.00            
ATOM   1511  CB  MET A 100      41.438  47.013  72.463  1.00  0.00            
ATOM   1512  HB1 MET A 100      41.008  46.353  71.713  1.00  0.00            
ATOM   1513  HB2 MET A 100      42.518  46.873  72.373  1.00  0.00            
ATOM   1514  CG  MET A 100      41.158  48.463  72.073  1.00  0.00            
ATOM   1515  HG1 MET A 100      41.778  49.093  72.713  1.00  0.00            
ATOM   1516  HG2 MET A 100      40.118  48.743  72.253  1.00  0.00            
ATOM   1517  SD  MET A 100      41.578  48.943  70.383  1.00  0.00            
ATOM   1518  CE  MET A 100      43.028  47.963  69.923  1.00  0.00            
ATOM   1519  HE1 MET A 100      43.388  48.343  68.963  1.00  0.00            
ATOM   1520  HE2 MET A 100      43.798  48.183  70.663  1.00  0.00            
ATOM   1521  HE3 MET A 100      42.698  46.933  69.813  1.00  0.00            
ATOM   1522  C   MET A 100      41.228  45.153  74.213  1.00  0.00            
ATOM   1523  O   MET A 100      40.288  44.373  74.053  1.00  0.00            
ATOM   1524  N   SER A 101      42.358  44.723  74.783  1.00  0.00            
ATOM   1525  H   SER A 101      43.138  45.363  74.863  1.00  0.00            
ATOM   1526  CA  SER A 101      42.538  43.443  75.433  1.00  0.00            
ATOM   1527  HA  SER A 101      42.358  42.633  74.723  1.00  0.00            
ATOM   1528  CB  SER A 101      43.948  43.253  75.983  1.00  0.00            
ATOM   1529  HB1 SER A 101      44.658  43.403  75.173  1.00  0.00            
ATOM   1530  HB2 SER A 101      44.098  42.333  76.563  1.00  0.00            
ATOM   1531  OG  SER A 101      44.228  44.253  76.923  1.00  0.00            
ATOM   1532  HG  SER A 101      45.058  44.063  77.373  1.00  0.00            
ATOM   1533  C   SER A 101      41.558  43.333  76.593  1.00  0.00            
ATOM   1534  O   SER A 101      41.108  42.233  76.903  1.00  0.00            
ATOM   1535  N   SER A 102      41.148  44.433  77.213  1.00  0.00            
ATOM   1536  H   SER A 102      41.658  45.293  77.043  1.00  0.00            
ATOM   1537  CA  SER A 102      40.268  44.433  78.373  1.00  0.00            
ATOM   1538  HA  SER A 102      40.138  43.403  78.713  1.00  0.00            
ATOM   1539  CB  SER A 102      40.758  45.393  79.443  1.00  0.00            
ATOM   1540  HB1 SER A 102      40.298  45.083  80.383  1.00  0.00            
ATOM   1541  HB2 SER A 102      40.448  46.423  79.253  1.00  0.00            
ATOM   1542  OG  SER A 102      42.158  45.313  79.613  1.00  0.00            
ATOM   1543  HG  SER A 102      42.538  45.953  79.013  1.00  0.00            
ATOM   1544  C   SER A 102      38.838  44.833  78.023  1.00  0.00            
ATOM   1545  O   SER A 102      38.048  45.043  78.943  1.00  0.00            
ATOM   1546  N   SER A 103      38.498  44.943  76.743  1.00  0.00            
ATOM   1547  H   SER A 103      39.198  44.903  76.013  1.00  0.00            
ATOM   1548  CA  SER A 103      37.158  45.353  76.353  1.00  0.00            
ATOM   1549  HA  SER A 103      36.438  45.063  77.123  1.00  0.00            
ATOM   1550  CB  SER A 103      37.118  46.873  76.193  1.00  0.00            
ATOM   1551  HB1 SER A 103      36.078  47.173  76.093  1.00  0.00            
ATOM   1552  HB2 SER A 103      37.618  47.173  75.273  1.00  0.00            
ATOM   1553  OG  SER A 103      37.748  47.553  77.263  1.00  0.00            
ATOM   1554  HG  SER A 103      38.658  47.593  76.973  1.00  0.00            
ATOM   1555  C   SER A 103      36.608  44.853  75.023  1.00  0.00            
ATOM   1556  O   SER A 103      35.418  44.983  74.773  1.00  0.00            
ATOM   1557  N   TYR A 104      37.438  44.353  74.113  1.00  0.00            
ATOM   1558  H   TYR A 104      38.398  44.283  74.413  1.00  0.00            
ATOM   1559  CA  TYR A 104      37.158  43.883  72.763  1.00  0.00            
ATOM   1560  HA  TYR A 104      36.088  43.763  72.603  1.00  0.00            
ATOM   1561  CB  TYR A 104      37.618  44.893  71.723  1.00  0.00            
ATOM   1562  HB1 TYR A 104      37.338  44.513  70.743  1.00  0.00            
ATOM   1563  HB2 TYR A 104      38.708  44.853  71.783  1.00  0.00            
ATOM   1564  CG  TYR A 104      37.178  46.343  71.793  1.00  0.00            
ATOM   1565  CD1 TYR A 104      38.008  47.363  71.313  1.00  0.00            
ATOM   1566  HD1 TYR A 104      38.928  47.083  70.823  1.00  0.00            
ATOM   1567  CE1 TYR A 104      37.618  48.703  71.203  1.00  0.00            
ATOM   1568  HE1 TYR A 104      38.278  49.493  70.883  1.00  0.00            
ATOM   1569  CZ  TYR A 104      36.298  49.023  71.583  1.00  0.00            
ATOM   1570  OH  TYR A 104      35.818  50.293  71.413  1.00  0.00            
ATOM   1571  HH  TYR A 104      34.858  50.243  71.463  1.00  0.00            
ATOM   1572  CE2 TYR A 104      35.468  48.003  72.093  1.00  0.00            
ATOM   1573  HE2 TYR A 104      34.478  48.253  72.443  1.00  0.00            
ATOM   1574  CD2 TYR A 104      35.868  46.663  72.143  1.00  0.00            
ATOM   1575  HD2 TYR A 104      35.148  45.913  72.423  1.00  0.00            
ATOM   1576  C   TYR A 104      37.668  42.473  72.483  1.00  0.00            
ATOM   1577  O   TYR A 104      38.358  42.233  71.493  1.00  0.00            
ATOM   1578  N   THR A 105      37.478  41.583  73.453  1.00  0.00            
ATOM   1579  H   THR A 105      36.858  41.793  74.223  1.00  0.00            
ATOM   1580  CA  THR A 105      38.038  40.253  73.303  1.00  0.00            
ATOM   1581  HA  THR A 105      39.118  40.333  73.193  1.00  0.00            
ATOM   1582  CB  THR A 105      37.738  39.353  74.503  1.00  0.00            
ATOM   1583  HB  THR A 105      37.858  38.303  74.233  1.00  0.00            
ATOM   1584  CG2 THR A 105      38.748  39.633  75.613  1.00  0.00            
ATOM   1585 1HG2 THR A 105      38.548  38.973  76.453  1.00  0.00            
ATOM   1586 2HG2 THR A 105      39.718  39.463  75.133  1.00  0.00            
ATOM   1587 3HG2 THR A 105      38.608  40.653  75.963  1.00  0.00            
ATOM   1588  OG1 THR A 105      36.468  39.603  75.053  1.00  0.00            
ATOM   1589  HG1 THR A 105      36.098  38.733  75.203  1.00  0.00            
ATOM   1590  C   THR A 105      37.618  39.503  72.053  1.00  0.00            
ATOM   1591  O   THR A 105      38.358  38.633  71.603  1.00  0.00            
ATOM   1592  N   TRP A 106      36.548  39.893  71.353  1.00  0.00            
ATOM   1593  H   TRP A 106      36.178  40.783  71.653  1.00  0.00            
ATOM   1594  CA  TRP A 106      36.178  39.443  70.033  1.00  0.00            
ATOM   1595  HA  TRP A 106      36.358  38.363  70.033  1.00  0.00            
ATOM   1596  CB  TRP A 106      34.708  39.753  69.773  1.00  0.00            
ATOM   1597  HB1 TRP A 106      34.448  39.633  68.723  1.00  0.00            
ATOM   1598  HB2 TRP A 106      34.478  40.803  69.963  1.00  0.00            
ATOM   1599  CG  TRP A 106      33.688  39.003  70.573  1.00  0.00            
ATOM   1600  CD1 TRP A 106      32.968  39.433  71.633  1.00  0.00            
ATOM   1601  HD1 TRP A 106      33.088  40.393  72.113  1.00  0.00            
ATOM   1602  NE1 TRP A 106      31.998  38.483  71.903  1.00  0.00            
ATOM   1603  HE1 TRP A 106      31.218  38.633  72.533  1.00  0.00            
ATOM   1604  CE2 TRP A 106      32.068  37.423  71.023  1.00  0.00            
ATOM   1605  CZ2 TRP A 106      31.368  36.213  70.923  1.00  0.00            
ATOM   1606  HZ2 TRP A 106      30.488  36.093  71.533  1.00  0.00            
ATOM   1607  CH2 TRP A 106      31.728  35.323  69.903  1.00  0.00            
ATOM   1608  HH2 TRP A 106      31.178  34.413  69.703  1.00  0.00            
ATOM   1609  CZ3 TRP A 106      32.858  35.513  69.093  1.00  0.00            
ATOM   1610  HZ3 TRP A 106      33.148  34.673  68.483  1.00  0.00            
ATOM   1611  CE3 TRP A 106      33.578  36.703  69.273  1.00  0.00            
ATOM   1612  HE3 TRP A 106      34.438  36.923  68.663  1.00  0.00            
ATOM   1613  CD2 TRP A 106      33.228  37.653  70.243  1.00  0.00            
ATOM   1614  C   TRP A 106      37.028  39.863  68.843  1.00  0.00            
ATOM   1615  O   TRP A 106      36.768  39.413  67.723  1.00  0.00            
ATOM   1616  N   LEU A 107      37.988  40.773  69.003  1.00  0.00            
ATOM   1617  H   LEU A 107      37.988  41.233  69.903  1.00  0.00            
ATOM   1618  CA  LEU A 107      38.698  41.473  67.943  1.00  0.00            
ATOM   1619  HA  LEU A 107      37.958  42.123  67.473  1.00  0.00            
ATOM   1620  CB  LEU A 107      39.858  42.323  68.453  1.00  0.00            
ATOM   1621  HB1 LEU A 107      40.758  41.723  68.593  1.00  0.00            
ATOM   1622  HB2 LEU A 107      39.698  42.573  69.503  1.00  0.00            
ATOM   1623  CG  LEU A 107      40.218  43.593  67.693  1.00  0.00            
ATOM   1624  HG  LEU A 107      40.178  43.403  66.623  1.00  0.00            
ATOM   1625  CD1 LEU A 107      39.198  44.643  68.133  1.00  0.00            
ATOM   1626 1HD1 LEU A 107      39.158  45.453  67.413  1.00  0.00            
ATOM   1627 2HD1 LEU A 107      38.188  44.243  68.193  1.00  0.00            
ATOM   1628 3HD1 LEU A 107      39.418  45.123  69.093  1.00  0.00            
ATOM   1629  CD2 LEU A 107      41.598  44.143  68.043  1.00  0.00            
ATOM   1630 1HD2 LEU A 107      41.688  45.073  67.473  1.00  0.00            
ATOM   1631 2HD2 LEU A 107      41.598  44.383  69.103  1.00  0.00            
ATOM   1632 3HD2 LEU A 107      42.408  43.433  67.863  1.00  0.00            
ATOM   1633  C   LEU A 107      39.248  40.523  66.893  1.00  0.00            
ATOM   1634  O   LEU A 107      39.768  39.453  67.223  1.00  0.00            
ATOM   1635  N   GLU A 108      39.108  40.953  65.643  1.00  0.00            
ATOM   1636  H   GLU A 108      38.758  41.893  65.513  1.00  0.00            
ATOM   1637  CA  GLU A 108      39.418  40.303  64.383  1.00  0.00            
ATOM   1638  HA  GLU A 108      39.738  39.273  64.533  1.00  0.00            
ATOM   1639  CB  GLU A 108      38.158  40.283  63.523  1.00  0.00            
ATOM   1640  HB1 GLU A 108      38.518  39.833  62.603  1.00  0.00            
ATOM   1641  HB2 GLU A 108      37.708  41.253  63.293  1.00  0.00            
ATOM   1642  CG  GLU A 108      37.098  39.393  64.173  1.00  0.00            
ATOM   1643  HG1 GLU A 108      36.708  39.873  65.073  1.00  0.00            
ATOM   1644  HG2 GLU A 108      37.538  38.423  64.413  1.00  0.00            
ATOM   1645  CD  GLU A 108      35.898  39.133  63.283  1.00  0.00            
ATOM   1646  OE1 GLU A 108      35.218  38.093  63.473  1.00  0.00            
ATOM   1647  OE2 GLU A 108      35.608  39.953  62.393  1.00  0.00            
ATOM   1648  C   GLU A 108      40.478  41.073  63.613  1.00  0.00            
ATOM   1649  O   GLU A 108      41.368  40.443  63.063  1.00  0.00            
ATOM   1650  N   GLU A 109      40.478  42.413  63.693  1.00  0.00            
ATOM   1651  H   GLU A 109      39.738  42.893  64.183  1.00  0.00            
ATOM   1652  CA  GLU A 109      41.388  43.253  62.953  1.00  0.00            
ATOM   1653  HA  GLU A 109      42.158  42.583  62.553  1.00  0.00            
ATOM   1654  CB  GLU A 109      40.718  43.903  61.743  1.00  0.00            
ATOM   1655  HB1 GLU A 109      41.518  44.243  61.073  1.00  0.00            
ATOM   1656  HB2 GLU A 109      40.288  44.863  62.033  1.00  0.00            
ATOM   1657  CG  GLU A 109      39.638  43.143  60.983  1.00  0.00            
ATOM   1658  HG1 GLU A 109      38.748  42.923  61.573  1.00  0.00            
ATOM   1659  HG2 GLU A 109      40.058  42.213  60.593  1.00  0.00            
ATOM   1660  CD  GLU A 109      39.208  43.953  59.763  1.00  0.00            
ATOM   1661  OE1 GLU A 109      40.048  44.603  59.103  1.00  0.00            
ATOM   1662  OE2 GLU A 109      38.008  44.073  59.443  1.00  0.00            
ATOM   1663  C   GLU A 109      42.038  44.383  63.733  1.00  0.00            
ATOM   1664  O   GLU A 109      41.358  45.173  64.383  1.00  0.00            
ATOM   1665  N   ILE A 110      43.338  44.603  63.503  1.00  0.00            
ATOM   1666  H   ILE A 110      43.798  43.923  62.913  1.00  0.00            
ATOM   1667  CA  ILE A 110      43.978  45.893  63.643  1.00  0.00            
ATOM   1668  HA  ILE A 110      43.198  46.603  63.933  1.00  0.00            
ATOM   1669  CB  ILE A 110      44.998  45.863  64.773  1.00  0.00            
ATOM   1670  HB  ILE A 110      45.768  45.103  64.613  1.00  0.00            
ATOM   1671  CG2 ILE A 110      45.748  47.193  64.873  1.00  0.00            
ATOM   1672 1HG2 ILE A 110      46.358  47.123  65.773  1.00  0.00            
ATOM   1673 2HG2 ILE A 110      46.338  47.363  63.973  1.00  0.00            
ATOM   1674 3HG2 ILE A 110      45.008  47.983  64.963  1.00  0.00            
ATOM   1675  CG1 ILE A 110      44.358  45.583  66.123  1.00  0.00            
ATOM   1676 1HG1 ILE A 110      43.568  44.843  66.003  1.00  0.00            
ATOM   1677 2HG1 ILE A 110      43.908  46.493  66.513  1.00  0.00            
ATOM   1678  CD  ILE A 110      45.238  45.033  67.253  1.00  0.00            
ATOM   1679  HD1 ILE A 110      44.688  45.133  68.183  1.00  0.00            
ATOM   1680  HD2 ILE A 110      45.388  43.963  67.093  1.00  0.00            
ATOM   1681  HD3 ILE A 110      46.248  45.423  67.283  1.00  0.00            
ATOM   1682  C   ILE A 110      44.548  46.373  62.313  1.00  0.00            
ATOM   1683  O   ILE A 110      45.178  45.603  61.583  1.00  0.00            
ATOM   1684  N   ARG A 111      44.428  47.673  62.033  1.00  0.00            
ATOM   1685  H   ARG A 111      43.818  48.223  62.613  1.00  0.00            
ATOM   1686  CA  ARG A 111      45.268  48.393  61.093  1.00  0.00            
ATOM   1687  HA  ARG A 111      46.098  47.783  60.733  1.00  0.00            
ATOM   1688  CB  ARG A 111      44.468  48.933  59.923  1.00  0.00            
ATOM   1689  HB1 ARG A 111      45.198  49.343  59.223  1.00  0.00            
ATOM   1690  HB2 ARG A 111      43.888  49.803  60.243  1.00  0.00            
ATOM   1691  CG  ARG A 111      43.438  47.963  59.333  1.00  0.00            
ATOM   1692  HG1 ARG A 111      43.808  46.953  59.513  1.00  0.00            
ATOM   1693  HG2 ARG A 111      43.478  48.093  58.253  1.00  0.00            
ATOM   1694  CD  ARG A 111      41.998  48.193  59.783  1.00  0.00            
ATOM   1695  HD1 ARG A 111      41.798  49.253  59.643  1.00  0.00            
ATOM   1696  HD2 ARG A 111      41.918  47.953  60.843  1.00  0.00            
ATOM   1697  NE  ARG A 111      41.038  47.373  59.043  1.00  0.00            
ATOM   1698  HE  ARG A 111      41.018  46.383  59.263  1.00  0.00            
ATOM   1699  CZ  ARG A 111      40.028  47.753  58.243  1.00  0.00            
ATOM   1700  NH1 ARG A 111      39.848  48.983  57.763  1.00  0.00            
ATOM   1701 1HH1 ARG A 111      40.538  49.663  58.033  1.00  0.00            
ATOM   1702 2HH1 ARG A 111      39.158  49.193  57.053  1.00  0.00            
ATOM   1703  NH2 ARG A 111      39.138  46.833  57.843  1.00  0.00            
ATOM   1704 1HH2 ARG A 111      39.238  45.923  58.263  1.00  0.00            
ATOM   1705 2HH2 ARG A 111      38.268  47.073  57.403  1.00  0.00            
ATOM   1706  C   ARG A 111      45.968  49.543  61.803  1.00  0.00            
ATOM   1707  O   ARG A 111      45.318  50.453  62.313  1.00  0.00            
ATOM   1708  N   LEU A 112      47.298  49.653  61.683  1.00  0.00            
ATOM   1709  H   LEU A 112      47.808  48.903  61.243  1.00  0.00            
ATOM   1710  CA  LEU A 112      48.058  50.823  62.083  1.00  0.00            
ATOM   1711  HA  LEU A 112      47.468  51.513  62.683  1.00  0.00            
ATOM   1712  CB  LEU A 112      49.238  50.353  62.933  1.00  0.00            
ATOM   1713  HB1 LEU A 112      49.838  51.233  63.193  1.00  0.00            
ATOM   1714  HB2 LEU A 112      49.938  49.773  62.333  1.00  0.00            
ATOM   1715  CG  LEU A 112      48.918  49.533  64.173  1.00  0.00            
ATOM   1716  HG  LEU A 112      48.738  48.523  63.793  1.00  0.00            
ATOM   1717  CD1 LEU A 112      50.118  49.403  65.103  1.00  0.00            
ATOM   1718 1HD1 LEU A 112      49.948  48.723  65.933  1.00  0.00            
ATOM   1719 2HD1 LEU A 112      50.978  48.943  64.603  1.00  0.00            
ATOM   1720 3HD1 LEU A 112      50.308  50.393  65.533  1.00  0.00            
ATOM   1721  CD2 LEU A 112      47.768  50.003  65.063  1.00  0.00            
ATOM   1722 1HD2 LEU A 112      47.758  49.403  65.973  1.00  0.00            
ATOM   1723 2HD2 LEU A 112      47.968  51.063  65.253  1.00  0.00            
ATOM   1724 3HD2 LEU A 112      46.768  49.883  64.643  1.00  0.00            
ATOM   1725  C   LEU A 112      48.568  51.653  60.923  1.00  0.00            
ATOM   1726  O   LEU A 112      48.828  51.093  59.853  1.00  0.00            
ATOM   1727  N   LYS A 113      48.768  52.953  61.103  1.00  0.00            
ATOM   1728  H   LYS A 113      48.158  53.423  61.763  1.00  0.00            
ATOM   1729  CA  LYS A 113      49.648  53.773  60.293  1.00  0.00            
ATOM   1730  HA  LYS A 113      50.388  53.123  59.833  1.00  0.00            
ATOM   1731  CB  LYS A 113      48.878  54.473  59.163  1.00  0.00            
ATOM   1732  HB1 LYS A 113      48.098  55.123  59.553  1.00  0.00            
ATOM   1733  HB2 LYS A 113      48.488  53.693  58.513  1.00  0.00            
ATOM   1734  CG  LYS A 113      49.698  55.333  58.213  1.00  0.00            
ATOM   1735  HG1 LYS A 113      49.948  56.273  58.703  1.00  0.00            
ATOM   1736  HG2 LYS A 113      49.058  55.563  57.353  1.00  0.00            
ATOM   1737  CD  LYS A 113      50.968  54.753  57.593  1.00  0.00            
ATOM   1738  HD1 LYS A 113      50.718  53.863  57.013  1.00  0.00            
ATOM   1739  HD2 LYS A 113      51.638  54.503  58.413  1.00  0.00            
ATOM   1740  CE  LYS A 113      51.768  55.723  56.733  1.00  0.00            
ATOM   1741  HE1 LYS A 113      52.048  56.613  57.293  1.00  0.00            
ATOM   1742  HE2 LYS A 113      51.158  56.093  55.903  1.00  0.00            
ATOM   1743  NZ  LYS A 113      52.988  55.123  56.173  1.00  0.00            
ATOM   1744  HZ1 LYS A 113      53.528  55.783  55.633  1.00  0.00            
ATOM   1745  HZ2 LYS A 113      53.618  54.793  56.893  1.00  0.00            
ATOM   1746  HZ3 LYS A 113      52.858  54.333  55.553  1.00  0.00            
ATOM   1747  C   LYS A 113      50.338  54.823  61.153  1.00  0.00            
ATOM   1748  O   LYS A 113      49.718  55.713  61.723  1.00  0.00            
ATOM   1749  N   ARG A 114      51.668  54.673  61.193  1.00  0.00            
ATOM   1750  H   ARG A 114      52.018  53.853  60.723  1.00  0.00            
ATOM   1751  CA  ARG A 114      52.628  55.473  61.923  1.00  0.00            
ATOM   1752  HA  ARG A 114      53.578  55.003  61.653  1.00  0.00            
ATOM   1753  CB  ARG A 114      52.768  56.913  61.433  1.00  0.00            
ATOM   1754  HB1 ARG A 114      53.728  57.223  61.853  1.00  0.00            
ATOM   1755  HB2 ARG A 114      51.938  57.533  61.773  1.00  0.00            
ATOM   1756  CG  ARG A 114      52.838  57.093  59.923  1.00  0.00            
ATOM   1757  HG1 ARG A 114      51.828  56.863  59.593  1.00  0.00            
ATOM   1758  HG2 ARG A 114      53.558  56.383  59.503  1.00  0.00            
ATOM   1759  CD  ARG A 114      53.178  58.523  59.523  1.00  0.00            
ATOM   1760  HD1 ARG A 114      54.258  58.563  59.373  1.00  0.00            
ATOM   1761  HD2 ARG A 114      52.818  59.293  60.213  1.00  0.00            
ATOM   1762  NE  ARG A 114      52.528  58.763  58.233  1.00  0.00            
ATOM   1763  HE  ARG A 114      53.078  58.573  57.403  1.00  0.00            
ATOM   1764  CZ  ARG A 114      51.228  59.013  58.033  1.00  0.00            
ATOM   1765  NH1 ARG A 114      50.348  59.283  59.013  1.00  0.00            
ATOM   1766 1HH1 ARG A 114      50.728  59.493  59.923  1.00  0.00            
ATOM   1767 2HH1 ARG A 114      49.398  59.533  58.793  1.00  0.00            
ATOM   1768  NH2 ARG A 114      50.758  59.053  56.783  1.00  0.00            
ATOM   1769 1HH2 ARG A 114      51.448  58.903  56.063  1.00  0.00            
ATOM   1770 2HH2 ARG A 114      49.798  59.193  56.493  1.00  0.00            
ATOM   1771  C   ARG A 114      52.498  55.403  63.433  1.00  0.00            
ATOM   1772  O   ARG A 114      51.998  56.333  64.073  1.00  0.00            
ATOM   1773  N   MET A 115      52.908  54.293  64.043  1.00  0.00            
ATOM   1774  H   MET A 115      53.568  53.693  63.563  1.00  0.00            
ATOM   1775  CA  MET A 115      52.588  53.903  65.403  1.00  0.00            
ATOM   1776  HA  MET A 115      52.408  54.783  66.023  1.00  0.00            
ATOM   1777  CB  MET A 115      51.358  53.003  65.363  1.00  0.00            
ATOM   1778  HB1 MET A 115      51.278  52.473  66.313  1.00  0.00            
ATOM   1779  HB2 MET A 115      51.518  52.203  64.633  1.00  0.00            
ATOM   1780  CG  MET A 115      50.018  53.593  64.943  1.00  0.00            
ATOM   1781  HG1 MET A 115      49.288  52.793  65.033  1.00  0.00            
ATOM   1782  HG2 MET A 115      50.098  53.953  63.913  1.00  0.00            
ATOM   1783  SD  MET A 115      49.498  54.933  66.053  1.00  0.00            
ATOM   1784  CE  MET A 115      48.898  53.873  67.393  1.00  0.00            
ATOM   1785  HE1 MET A 115      48.368  54.463  68.143  1.00  0.00            
ATOM   1786  HE2 MET A 115      48.228  53.123  66.983  1.00  0.00            
ATOM   1787  HE3 MET A 115      49.718  53.353  67.873  1.00  0.00            
ATOM   1788  C   MET A 115      53.788  53.183  66.003  1.00  0.00            
ATOM   1789  O   MET A 115      54.288  52.243  65.393  1.00  0.00            
ATOM   1790  N   VAL A 116      54.138  53.533  67.243  1.00  0.00            
ATOM   1791  H   VAL A 116      53.558  54.253  67.653  1.00  0.00            
ATOM   1792  CA  VAL A 116      55.128  52.843  68.043  1.00  0.00            
ATOM   1793  HA  VAL A 116      55.938  52.553  67.373  1.00  0.00            
ATOM   1794  CB  VAL A 116      55.748  53.673  69.163  1.00  0.00            
ATOM   1795  HB  VAL A 116      54.928  53.993  69.803  1.00  0.00            
ATOM   1796  CG1 VAL A 116      56.718  52.893  70.043  1.00  0.00            
ATOM   1797 1HG1 VAL A 116      57.068  53.583  70.813  1.00  0.00            
ATOM   1798 2HG1 VAL A 116      56.308  52.023  70.563  1.00  0.00            
ATOM   1799 3HG1 VAL A 116      57.538  52.553  69.413  1.00  0.00            
ATOM   1800  CG2 VAL A 116      56.568  54.853  68.643  1.00  0.00            
ATOM   1801 1HG2 VAL A 116      56.748  55.563  69.443  1.00  0.00            
ATOM   1802 2HG2 VAL A 116      57.498  54.483  68.223  1.00  0.00            
ATOM   1803 3HG2 VAL A 116      55.988  55.333  67.853  1.00  0.00            
ATOM   1804  C   VAL A 116      54.568  51.543  68.603  1.00  0.00            
ATOM   1805  O   VAL A 116      53.498  51.473  69.203  1.00  0.00            
ATOM   1806  N   VAL A 117      55.218  50.433  68.233  1.00  0.00            
ATOM   1807  H   VAL A 117      56.108  50.553  67.783  1.00  0.00            
ATOM   1808  CA  VAL A 117      54.818  49.073  68.553  1.00  0.00            
ATOM   1809  HA  VAL A 117      53.938  49.073  69.193  1.00  0.00            
ATOM   1810  CB  VAL A 117      54.518  48.313  67.263  1.00  0.00            
ATOM   1811  HB  VAL A 117      55.428  48.323  66.663  1.00  0.00            
ATOM   1812  CG1 VAL A 117      54.078  46.863  67.493  1.00  0.00            
ATOM   1813 1HG1 VAL A 117      53.638  46.393  66.613  1.00  0.00            
ATOM   1814 2HG1 VAL A 117      54.908  46.243  67.823  1.00  0.00            
ATOM   1815 3HG1 VAL A 117      53.278  46.833  68.233  1.00  0.00            
ATOM   1816  CG2 VAL A 117      53.318  48.883  66.523  1.00  0.00            
ATOM   1817 1HG2 VAL A 117      53.178  48.443  65.533  1.00  0.00            
ATOM   1818 2HG2 VAL A 117      52.408  48.723  67.103  1.00  0.00            
ATOM   1819 3HG2 VAL A 117      53.348  49.963  66.403  1.00  0.00            
ATOM   1820  C   VAL A 117      55.928  48.533  69.443  1.00  0.00            
ATOM   1821  O   VAL A 117      57.038  49.073  69.473  1.00  0.00            
ATOM   1822  N   THR A 118      55.598  47.493  70.203  1.00  0.00            
ATOM   1823  H   THR A 118      54.668  47.123  70.073  1.00  0.00            
ATOM   1824  CA  THR A 118      56.568  46.703  70.953  1.00  0.00            
ATOM   1825  HA  THR A 118      57.588  46.873  70.623  1.00  0.00            
ATOM   1826  CB  THR A 118      56.528  47.043  72.443  1.00  0.00            
ATOM   1827  HB  THR A 118      57.298  46.413  72.883  1.00  0.00            
ATOM   1828  CG2 THR A 118      56.858  48.493  72.793  1.00  0.00            
ATOM   1829 1HG2 THR A 118      56.858  48.683  73.863  1.00  0.00            
ATOM   1830 2HG2 THR A 118      57.878  48.723  72.493  1.00  0.00            
ATOM   1831 3HG2 THR A 118      56.168  49.173  72.303  1.00  0.00            
ATOM   1832  OG1 THR A 118      55.278  46.793  73.033  1.00  0.00            
ATOM   1833  HG1 THR A 118      55.528  46.483  73.903  1.00  0.00            
ATOM   1834  C   THR A 118      56.268  45.223  70.793  1.00  0.00            
ATOM   1835  O   THR A 118      55.188  44.873  70.323  1.00  0.00            
ATOM   1836  N   ASP A 119      57.198  44.373  71.243  1.00  0.00            
ATOM   1837  H   ASP A 119      58.118  44.683  71.513  1.00  0.00            
ATOM   1838  CA  ASP A 119      56.928  42.953  71.123  1.00  0.00            
ATOM   1839  HA  ASP A 119      56.418  42.703  70.193  1.00  0.00            
ATOM   1840  CB  ASP A 119      58.178  42.083  71.113  1.00  0.00            
ATOM   1841  HB1 ASP A 119      57.818  41.083  70.863  1.00  0.00            
ATOM   1842  HB2 ASP A 119      58.648  42.093  72.103  1.00  0.00            
ATOM   1843  CG  ASP A 119      59.198  42.613  70.123  1.00  0.00            
ATOM   1844  OD1 ASP A 119      59.208  42.163  68.953  1.00  0.00            
ATOM   1845  OD2 ASP A 119      59.858  43.603  70.493  1.00  0.00            
ATOM   1846  C   ASP A 119      55.958  42.433  72.173  1.00  0.00            
ATOM   1847  O   ASP A 119      55.208  41.493  71.923  1.00  0.00            
ATOM   1848  N   ASP A 120      55.788  43.123  73.303  1.00  0.00            
ATOM   1849  H   ASP A 120      56.408  43.903  73.473  1.00  0.00            
ATOM   1850  CA  ASP A 120      54.678  42.893  74.203  1.00  0.00            
ATOM   1851  HA  ASP A 120      54.518  41.813  74.323  1.00  0.00            
ATOM   1852  CB  ASP A 120      54.888  43.533  75.563  1.00  0.00            
ATOM   1853  HB1 ASP A 120      55.748  43.063  76.033  1.00  0.00            
ATOM   1854  HB2 ASP A 120      53.998  43.363  76.163  1.00  0.00            
ATOM   1855  CG  ASP A 120      55.078  45.043  75.493  1.00  0.00            
ATOM   1856  OD1 ASP A 120      56.168  45.573  75.183  1.00  0.00            
ATOM   1857  OD2 ASP A 120      54.058  45.733  75.713  1.00  0.00            
ATOM   1858  C   ASP A 120      53.368  43.373  73.593  1.00  0.00            
ATOM   1859  O   ASP A 120      52.368  42.663  73.673  1.00  0.00            
ATOM   1860  N   CYS A 121      53.348  44.473  72.843  1.00  0.00            
ATOM   1861  H   CYS A 121      54.208  44.993  72.743  1.00  0.00            
ATOM   1862  CA  CYS A 121      52.118  44.943  72.233  1.00  0.00            
ATOM   1863  HA  CYS A 121      51.248  44.963  72.883  1.00  0.00            
ATOM   1864  CB  CYS A 121      52.408  46.333  71.663  1.00  0.00            
ATOM   1865  HB1 CYS A 121      51.618  46.553  70.943  1.00  0.00            
ATOM   1866  HB2 CYS A 121      53.408  46.383  71.233  1.00  0.00            
ATOM   1867  SG  CYS A 121      52.348  47.533  73.013  1.00  0.00            
ATOM   1868  HG  CYS A 121      53.358  47.003  73.713  1.00  0.00            
ATOM   1869  C   CYS A 121      51.708  44.033  71.083  1.00  0.00            
ATOM   1870  O   CYS A 121      50.578  44.183  70.623  1.00  0.00            
ATOM   1871  N   LEU A 122      52.558  43.153  70.563  1.00  0.00            
ATOM   1872  H   LEU A 122      53.498  43.173  70.933  1.00  0.00            
ATOM   1873  CA  LEU A 122      52.168  42.143  69.603  1.00  0.00            
ATOM   1874  HA  LEU A 122      51.288  42.463  69.053  1.00  0.00            
ATOM   1875  CB  LEU A 122      53.348  42.033  68.633  1.00  0.00            
ATOM   1876  HB1 LEU A 122      53.278  41.073  68.133  1.00  0.00            
ATOM   1877  HB2 LEU A 122      54.258  41.893  69.213  1.00  0.00            
ATOM   1878  CG  LEU A 122      53.408  43.183  67.633  1.00  0.00            
ATOM   1879  HG  LEU A 122      53.528  44.143  68.143  1.00  0.00            
ATOM   1880  CD1 LEU A 122      54.698  42.943  66.863  1.00  0.00            
ATOM   1881 1HD1 LEU A 122      54.678  43.673  66.053  1.00  0.00            
ATOM   1882 2HD1 LEU A 122      55.568  43.113  67.493  1.00  0.00            
ATOM   1883 3HD1 LEU A 122      54.738  41.973  66.373  1.00  0.00            
ATOM   1884  CD2 LEU A 122      52.248  43.183  66.643  1.00  0.00            
ATOM   1885 1HD2 LEU A 122      52.358  43.953  65.873  1.00  0.00            
ATOM   1886 2HD2 LEU A 122      52.278  42.253  66.073  1.00  0.00            
ATOM   1887 3HD2 LEU A 122      51.298  43.323  67.163  1.00  0.00            
ATOM   1888  C   LEU A 122      51.758  40.813  70.213  1.00  0.00            
ATOM   1889  O   LEU A 122      50.828  40.153  69.753  1.00  0.00            
ATOM   1890  N   GLU A 123      52.408  40.473  71.333  1.00  0.00            
ATOM   1891  H   GLU A 123      53.128  41.053  71.733  1.00  0.00            
ATOM   1892  CA  GLU A 123      52.118  39.263  72.063  1.00  0.00            
ATOM   1893  HA  GLU A 123      51.998  38.413  71.383  1.00  0.00            
ATOM   1894  CB  GLU A 123      53.388  38.993  72.863  1.00  0.00            
ATOM   1895  HB1 GLU A 123      53.578  39.813  73.553  1.00  0.00            
ATOM   1896  HB2 GLU A 123      54.178  38.863  72.123  1.00  0.00            
ATOM   1897  CG  GLU A 123      53.308  37.673  73.613  1.00  0.00            
ATOM   1898  HG1 GLU A 123      54.288  37.193  73.643  1.00  0.00            
ATOM   1899  HG2 GLU A 123      52.628  37.013  73.063  1.00  0.00            
ATOM   1900  CD  GLU A 123      52.868  37.703  75.073  1.00  0.00            
ATOM   1901  OE1 GLU A 123      52.468  38.773  75.593  1.00  0.00            
ATOM   1902  OE2 GLU A 123      52.848  36.643  75.733  1.00  0.00            
ATOM   1903  C   GLU A 123      50.838  39.453  72.873  1.00  0.00            
ATOM   1904  O   GLU A 123      50.048  38.523  73.003  1.00  0.00            
ATOM   1905  N   LEU A 124      50.488  40.673  73.303  1.00  0.00            
ATOM   1906  H   LEU A 124      51.218  41.363  73.253  1.00  0.00            
ATOM   1907  CA  LEU A 124      49.248  41.003  73.983  1.00  0.00            
ATOM   1908  HA  LEU A 124      49.098  40.293  74.793  1.00  0.00            
ATOM   1909  CB  LEU A 124      49.348  42.433  74.503  1.00  0.00            
ATOM   1910  HB1 LEU A 124      48.328  42.803  74.633  1.00  0.00            
ATOM   1911  HB2 LEU A 124      49.828  43.053  73.743  1.00  0.00            
ATOM   1912  CG  LEU A 124      50.088  42.643  75.813  1.00  0.00            
ATOM   1913  HG  LEU A 124      50.948  41.973  75.873  1.00  0.00            
ATOM   1914  CD1 LEU A 124      50.638  44.053  76.043  1.00  0.00            
ATOM   1915 1HD1 LEU A 124      51.188  44.133  76.983  1.00  0.00            
ATOM   1916 2HD1 LEU A 124      51.358  44.243  75.253  1.00  0.00            
ATOM   1917 3HD1 LEU A 124      49.878  44.823  75.973  1.00  0.00            
ATOM   1918  CD2 LEU A 124      49.198  42.393  77.023  1.00  0.00            
ATOM   1919 1HD2 LEU A 124      49.768  42.323  77.953  1.00  0.00            
ATOM   1920 2HD2 LEU A 124      48.488  43.213  77.123  1.00  0.00            
ATOM   1921 3HD2 LEU A 124      48.708  41.423  77.003  1.00  0.00            
ATOM   1922  C   LEU A 124      48.068  40.843  73.043  1.00  0.00            
ATOM   1923  O   LEU A 124      46.998  40.363  73.413  1.00  0.00            
ATOM   1924  N   ILE A 125      48.278  41.173  71.763  1.00  0.00            
ATOM   1925  H   ILE A 125      49.118  41.643  71.463  1.00  0.00            
ATOM   1926  CA  ILE A 125      47.308  40.953  70.703  1.00  0.00            
ATOM   1927  HA  ILE A 125      46.368  41.443  70.953  1.00  0.00            
ATOM   1928  CB  ILE A 125      47.788  41.573  69.393  1.00  0.00            
ATOM   1929  HB  ILE A 125      48.848  41.373  69.203  1.00  0.00            
ATOM   1930  CG2 ILE A 125      47.108  41.043  68.143  1.00  0.00            
ATOM   1931 1HG2 ILE A 125      47.608  41.433  67.253  1.00  0.00            
ATOM   1932 2HG2 ILE A 125      47.218  39.953  68.093  1.00  0.00            
ATOM   1933 3HG2 ILE A 125      46.048  41.293  68.123  1.00  0.00            
ATOM   1934  CG1 ILE A 125      47.638  43.083  69.483  1.00  0.00            
ATOM   1935 1HG1 ILE A 125      48.118  43.543  70.343  1.00  0.00            
ATOM   1936 2HG1 ILE A 125      46.588  43.373  69.463  1.00  0.00            
ATOM   1937  CD  ILE A 125      48.418  43.753  68.363  1.00  0.00            
ATOM   1938  HD1 ILE A 125      48.588  44.803  68.583  1.00  0.00            
ATOM   1939  HD2 ILE A 125      49.438  43.383  68.273  1.00  0.00            
ATOM   1940  HD3 ILE A 125      47.938  43.693  67.383  1.00  0.00            
ATOM   1941  C   ILE A 125      47.088  39.463  70.543  1.00  0.00            
ATOM   1942  O   ILE A 125      45.938  39.013  70.633  1.00  0.00            
ATOM   1943  N   ALA A 126      48.198  38.743  70.353  1.00  0.00            
ATOM   1944  H   ALA A 126      49.068  39.253  70.333  1.00  0.00            
ATOM   1945  CA  ALA A 126      48.318  37.313  70.183  1.00  0.00            
ATOM   1946  HA  ALA A 126      47.868  37.053  69.223  1.00  0.00            
ATOM   1947  CB  ALA A 126      49.798  36.973  70.113  1.00  0.00            
ATOM   1948  HB1 ALA A 126      49.968  35.933  69.823  1.00  0.00            
ATOM   1949  HB2 ALA A 126      50.278  37.633  69.383  1.00  0.00            
ATOM   1950  HB3 ALA A 126      50.288  37.073  71.083  1.00  0.00            
ATOM   1951  C   ALA A 126      47.588  36.513  71.253  1.00  0.00            
ATOM   1952  O   ALA A 126      46.708  35.723  70.943  1.00  0.00            
ATOM   1953  N   LYS A 127      47.808  36.783  72.543  1.00  0.00            
ATOM   1954  H   LYS A 127      48.488  37.493  72.783  1.00  0.00            
ATOM   1955  CA  LYS A 127      47.128  36.063  73.603  1.00  0.00            
ATOM   1956  HA  LYS A 127      47.038  35.043  73.243  1.00  0.00            
ATOM   1957  CB  LYS A 127      48.038  35.953  74.823  1.00  0.00            
ATOM   1958  HB1 LYS A 127      49.038  35.653  74.503  1.00  0.00            
ATOM   1959  HB2 LYS A 127      47.638  35.163  75.463  1.00  0.00            
ATOM   1960  CG  LYS A 127      48.138  37.213  75.673  1.00  0.00            
ATOM   1961  HG1 LYS A 127      47.308  37.283  76.373  1.00  0.00            
ATOM   1962  HG2 LYS A 127      48.168  38.073  75.003  1.00  0.00            
ATOM   1963  CD  LYS A 127      49.368  37.153  76.573  1.00  0.00            
ATOM   1964  HD1 LYS A 127      50.188  36.793  75.963  1.00  0.00            
ATOM   1965  HD2 LYS A 127      49.138  36.453  77.383  1.00  0.00            
ATOM   1966  CE  LYS A 127      49.628  38.553  77.123  1.00  0.00            
ATOM   1967  HE1 LYS A 127      48.868  38.943  77.803  1.00  0.00            
ATOM   1968  HE2 LYS A 127      49.688  39.213  76.263  1.00  0.00            
ATOM   1969  NZ  LYS A 127      50.888  38.573  77.893  1.00  0.00            
ATOM   1970  HZ1 LYS A 127      51.178  39.463  78.263  1.00  0.00            
ATOM   1971  HZ2 LYS A 127      50.858  37.853  78.593  1.00  0.00            
ATOM   1972  HZ3 LYS A 127      51.618  38.413  77.223  1.00  0.00            
ATOM   1973  C   LYS A 127      45.748  36.563  73.993  1.00  0.00            
ATOM   1974  O   LYS A 127      44.968  35.843  74.603  1.00  0.00            
ATOM   1975  N   SER A 128      45.378  37.793  73.613  1.00  0.00            
ATOM   1976  H   SER A 128      46.078  38.373  73.163  1.00  0.00            
ATOM   1977  CA  SER A 128      44.058  38.333  73.853  1.00  0.00            
ATOM   1978  HA  SER A 128      43.748  37.993  74.843  1.00  0.00            
ATOM   1979  CB  SER A 128      44.058  39.853  73.913  1.00  0.00            
ATOM   1980  HB1 SER A 128      43.058  40.273  74.013  1.00  0.00            
ATOM   1981  HB2 SER A 128      44.438  40.283  72.993  1.00  0.00            
ATOM   1982  OG  SER A 128      44.858  40.243  75.013  1.00  0.00            
ATOM   1983  HG  SER A 128      45.738  40.293  74.643  1.00  0.00            
ATOM   1984  C   SER A 128      43.048  37.843  72.823  1.00  0.00            
ATOM   1985  O   SER A 128      41.938  37.433  73.143  1.00  0.00            
ATOM   1986  N   PHE A 129      43.398  37.933  71.533  1.00  0.00            
ATOM   1987  H   PHE A 129      44.358  38.053  71.253  1.00  0.00            
ATOM   1988  CA  PHE A 129      42.468  37.783  70.433  1.00  0.00            
ATOM   1989  HA  PHE A 129      41.448  37.873  70.813  1.00  0.00            
ATOM   1990  CB  PHE A 129      42.618  38.963  69.483  1.00  0.00            
ATOM   1991  HB1 PHE A 129      41.858  38.893  68.713  1.00  0.00            
ATOM   1992  HB2 PHE A 129      43.588  38.923  68.983  1.00  0.00            
ATOM   1993  CG  PHE A 129      42.578  40.323  70.133  1.00  0.00            
ATOM   1994  CD1 PHE A 129      43.458  41.343  69.753  1.00  0.00            
ATOM   1995  HD1 PHE A 129      44.138  41.193  68.933  1.00  0.00            
ATOM   1996  CE1 PHE A 129      43.378  42.573  70.423  1.00  0.00            
ATOM   1997  HE1 PHE A 129      44.028  43.393  70.183  1.00  0.00            
ATOM   1998  CZ  PHE A 129      42.408  42.813  71.403  1.00  0.00            
ATOM   1999  HZ  PHE A 129      42.328  43.783  71.873  1.00  0.00            
ATOM   2000  CE2 PHE A 129      41.528  41.783  71.763  1.00  0.00            
ATOM   2001  HE2 PHE A 129      40.728  41.973  72.463  1.00  0.00            
ATOM   2002  CD2 PHE A 129      41.628  40.533  71.143  1.00  0.00            
ATOM   2003  HD2 PHE A 129      40.928  39.763  71.433  1.00  0.00            
ATOM   2004  C   PHE A 129      42.508  36.383  69.833  1.00  0.00            
ATOM   2005  O   PHE A 129      43.308  36.063  68.963  1.00  0.00            
ATOM   2006  N   LYS A 130      41.628  35.523  70.353  1.00  0.00            
ATOM   2007  H   LYS A 130      40.958  35.833  71.033  1.00  0.00            
ATOM   2008  CA  LYS A 130      41.378  34.183  69.853  1.00  0.00            
ATOM   2009  HA  LYS A 130      42.338  33.713  69.653  1.00  0.00            
ATOM   2010  CB  LYS A 130      40.668  33.343  70.913  1.00  0.00            
ATOM   2011  HB1 LYS A 130      40.428  32.393  70.423  1.00  0.00            
ATOM   2012  HB2 LYS A 130      39.718  33.643  71.353  1.00  0.00            
ATOM   2013  CG  LYS A 130      41.488  32.953  72.133  1.00  0.00            
ATOM   2014  HG1 LYS A 130      42.448  32.533  71.843  1.00  0.00            
ATOM   2015  HG2 LYS A 130      40.968  32.143  72.633  1.00  0.00            
ATOM   2016  CD  LYS A 130      41.798  34.063  73.143  1.00  0.00            
ATOM   2017  HD1 LYS A 130      40.858  34.553  73.383  1.00  0.00            
ATOM   2018  HD2 LYS A 130      42.548  34.743  72.743  1.00  0.00            
ATOM   2019  CE  LYS A 130      42.338  33.453  74.433  1.00  0.00            
ATOM   2020  HE1 LYS A 130      43.258  32.953  74.143  1.00  0.00            
ATOM   2021  HE2 LYS A 130      41.608  32.723  74.783  1.00  0.00            
ATOM   2022  NZ  LYS A 130      42.618  34.473  75.453  1.00  0.00            
ATOM   2023  HZ1 LYS A 130      43.028  34.103  76.303  1.00  0.00            
ATOM   2024  HZ2 LYS A 130      43.368  35.013  75.043  1.00  0.00            
ATOM   2025  HZ3 LYS A 130      41.788  35.013  75.653  1.00  0.00            
ATOM   2026  C   LYS A 130      40.658  34.173  68.513  1.00  0.00            
ATOM   2027  O   LYS A 130      40.778  33.143  67.843  1.00  0.00            
ATOM   2028  N   ASN A 131      40.058  35.263  68.033  1.00  0.00            
ATOM   2029  H   ASN A 131      39.958  36.033  68.673  1.00  0.00            
ATOM   2030  CA  ASN A 131      39.288  35.423  66.813  1.00  0.00            
ATOM   2031  HA  ASN A 131      39.268  34.393  66.453  1.00  0.00            
ATOM   2032  CB  ASN A 131      37.878  35.873  67.183  1.00  0.00            
ATOM   2033  HB1 ASN A 131      37.928  36.853  67.663  1.00  0.00            
ATOM   2034  HB2 ASN A 131      37.458  35.173  67.903  1.00  0.00            
ATOM   2035  CG  ASN A 131      36.878  35.883  66.033  1.00  0.00            
ATOM   2036  OD1 ASN A 131      36.858  35.003  65.183  1.00  0.00            
ATOM   2037  ND2 ASN A 131      36.058  36.933  65.953  1.00  0.00            
ATOM   2038 1HD2 ASN A 131      36.188  37.713  66.583  1.00  0.00            
ATOM   2039 2HD2 ASN A 131      35.528  37.103  65.113  1.00  0.00            
ATOM   2040  C   ASN A 131      39.988  36.313  65.793  1.00  0.00            
ATOM   2041  O   ASN A 131      39.388  36.843  64.863  1.00  0.00            
ATOM   2042  N   PHE A 132      41.288  36.523  65.983  1.00  0.00            
ATOM   2043  H   PHE A 132      41.738  36.133  66.803  1.00  0.00            
ATOM   2044  CA  PHE A 132      42.048  37.483  65.213  1.00  0.00            
ATOM   2045  HA  PHE A 132      41.378  38.343  65.203  1.00  0.00            
ATOM   2046  CB  PHE A 132      43.298  37.873  65.993  1.00  0.00            
ATOM   2047  HB1 PHE A 132      44.078  37.203  65.623  1.00  0.00            
ATOM   2048  HB2 PHE A 132      43.168  37.743  67.063  1.00  0.00            
ATOM   2049  CG  PHE A 132      43.798  39.293  65.833  1.00  0.00            
ATOM   2050  CD1 PHE A 132      42.908  40.363  65.993  1.00  0.00            
ATOM   2051  HD1 PHE A 132      41.878  40.203  66.273  1.00  0.00            
ATOM   2052  CE1 PHE A 132      43.358  41.663  65.743  1.00  0.00            
ATOM   2053  HE1 PHE A 132      42.708  42.523  65.713  1.00  0.00            
ATOM   2054  CZ  PHE A 132      44.688  41.903  65.373  1.00  0.00            
ATOM   2055  HZ  PHE A 132      45.008  42.903  65.123  1.00  0.00            
ATOM   2056  CE2 PHE A 132      45.618  40.863  65.293  1.00  0.00            
ATOM   2057  HE2 PHE A 132      46.658  41.003  65.023  1.00  0.00            
ATOM   2058  CD2 PHE A 132      45.128  39.563  65.493  1.00  0.00            
ATOM   2059  HD2 PHE A 132      45.878  38.783  65.473  1.00  0.00            
ATOM   2060  C   PHE A 132      42.288  36.983  63.793  1.00  0.00            
ATOM   2061  O   PHE A 132      42.688  35.833  63.663  1.00  0.00            
ATOM   2062  N   LYS A 133      42.188  37.893  62.823  1.00  0.00            
ATOM   2063  H   LYS A 133      41.818  38.793  63.083  1.00  0.00            
ATOM   2064  CA  LYS A 133      42.158  37.573  61.403  1.00  0.00            
ATOM   2065  HA  LYS A 133      42.498  36.563  61.173  1.00  0.00            
ATOM   2066  CB  LYS A 133      40.708  37.703  60.933  1.00  0.00            
ATOM   2067  HB1 LYS A 133      40.628  37.603  59.853  1.00  0.00            
ATOM   2068  HB2 LYS A 133      40.308  38.683  61.213  1.00  0.00            
ATOM   2069  CG  LYS A 133      39.828  36.593  61.483  1.00  0.00            
ATOM   2070  HG1 LYS A 133      39.998  36.523  62.563  1.00  0.00            
ATOM   2071  HG2 LYS A 133      40.118  35.633  61.043  1.00  0.00            
ATOM   2072  CD  LYS A 133      38.318  36.713  61.293  1.00  0.00            
ATOM   2073  HD1 LYS A 133      38.098  36.753  60.223  1.00  0.00            
ATOM   2074  HD2 LYS A 133      37.998  37.633  61.773  1.00  0.00            
ATOM   2075  CE  LYS A 133      37.628  35.553  61.993  1.00  0.00            
ATOM   2076  HE1 LYS A 133      38.118  35.453  62.963  1.00  0.00            
ATOM   2077  HE2 LYS A 133      37.748  34.613  61.443  1.00  0.00            
ATOM   2078  NZ  LYS A 133      36.198  35.773  62.283  1.00  0.00            
ATOM   2079  HZ1 LYS A 133      35.778  35.023  62.813  1.00  0.00            
ATOM   2080  HZ2 LYS A 133      36.128  36.643  62.793  1.00  0.00            
ATOM   2081  HZ3 LYS A 133      35.628  35.833  61.453  1.00  0.00            
ATOM   2082  C   LYS A 133      42.978  38.573  60.603  1.00  0.00            
ATOM   2083  O   LYS A 133      43.458  38.203  59.533  1.00  0.00            
ATOM   2084  N   VAL A 134      43.168  39.823  61.003  1.00  0.00            
ATOM   2085  H   VAL A 134      42.748  40.123  61.873  1.00  0.00            
ATOM   2086  CA  VAL A 134      43.878  40.833  60.243  1.00  0.00            
ATOM   2087  HA  VAL A 134      44.508  40.323  59.513  1.00  0.00            
ATOM   2088  CB  VAL A 134      42.938  41.713  59.413  1.00  0.00            
ATOM   2089  HB  VAL A 134      42.258  42.143  60.153  1.00  0.00            
ATOM   2090  CG1 VAL A 134      43.588  42.883  58.683  1.00  0.00            
ATOM   2091 1HG1 VAL A 134      42.878  43.473  58.113  1.00  0.00            
ATOM   2092 2HG1 VAL A 134      44.088  43.533  59.393  1.00  0.00            
ATOM   2093 3HG1 VAL A 134      44.368  42.423  58.063  1.00  0.00            
ATOM   2094  CG2 VAL A 134      42.028  40.963  58.453  1.00  0.00            
ATOM   2095 1HG2 VAL A 134      41.428  41.693  57.903  1.00  0.00            
ATOM   2096 2HG2 VAL A 134      42.548  40.283  57.783  1.00  0.00            
ATOM   2097 3HG2 VAL A 134      41.318  40.383  59.033  1.00  0.00            
ATOM   2098  C   VAL A 134      44.788  41.693  61.103  1.00  0.00            
ATOM   2099  O   VAL A 134      44.358  42.303  62.083  1.00  0.00            
ATOM   2100  N   LEU A 135      46.048  41.853  60.693  1.00  0.00            
ATOM   2101  H   LEU A 135      46.358  41.393  59.853  1.00  0.00            
ATOM   2102  CA  LEU A 135      46.998  42.753  61.323  1.00  0.00            
ATOM   2103  HA  LEU A 135      46.408  43.523  61.833  1.00  0.00            
ATOM   2104  CB  LEU A 135      47.848  41.953  62.293  1.00  0.00            
ATOM   2105  HB1 LEU A 135      48.448  41.223  61.733  1.00  0.00            
ATOM   2106  HB2 LEU A 135      47.278  41.303  62.963  1.00  0.00            
ATOM   2107  CG  LEU A 135      48.878  42.743  63.093  1.00  0.00            
ATOM   2108  HG  LEU A 135      49.498  43.343  62.413  1.00  0.00            
ATOM   2109  CD1 LEU A 135      48.218  43.733  64.043  1.00  0.00            
ATOM   2110 1HD1 LEU A 135      48.928  44.243  64.683  1.00  0.00            
ATOM   2111 2HD1 LEU A 135      47.688  44.513  63.493  1.00  0.00            
ATOM   2112 3HD1 LEU A 135      47.538  43.173  64.683  1.00  0.00            
ATOM   2113  CD2 LEU A 135      49.738  41.863  63.993  1.00  0.00            
ATOM   2114 1HD2 LEU A 135      50.298  42.403  64.763  1.00  0.00            
ATOM   2115 2HD2 LEU A 135      49.108  41.213  64.593  1.00  0.00            
ATOM   2116 3HD2 LEU A 135      50.398  41.263  63.373  1.00  0.00            
ATOM   2117  C   LEU A 135      47.808  43.463  60.243  1.00  0.00            
ATOM   2118  O   LEU A 135      48.738  42.923  59.653  1.00  0.00            
ATOM   2119  N   VAL A 136      47.468  44.723  59.993  1.00  0.00            
ATOM   2120  H   VAL A 136      46.688  45.113  60.493  1.00  0.00            
ATOM   2121  CA  VAL A 136      48.278  45.633  59.193  1.00  0.00            
ATOM   2122  HA  VAL A 136      48.978  45.093  58.553  1.00  0.00            
ATOM   2123  CB  VAL A 136      47.368  46.423  58.253  1.00  0.00            
ATOM   2124  HB  VAL A 136      46.578  46.853  58.863  1.00  0.00            
ATOM   2125  CG1 VAL A 136      48.098  47.513  57.483  1.00  0.00            
ATOM   2126 1HG1 VAL A 136      47.408  48.203  56.993  1.00  0.00            
ATOM   2127 2HG1 VAL A 136      48.758  48.093  58.133  1.00  0.00            
ATOM   2128 3HG1 VAL A 136      48.768  47.053  56.753  1.00  0.00            
ATOM   2129  CG2 VAL A 136      46.688  45.553  57.193  1.00  0.00            
ATOM   2130 1HG2 VAL A 136      46.218  46.213  56.463  1.00  0.00            
ATOM   2131 2HG2 VAL A 136      47.348  44.813  56.753  1.00  0.00            
ATOM   2132 3HG2 VAL A 136      45.888  44.973  57.663  1.00  0.00            
ATOM   2133  C   VAL A 136      49.138  46.463  60.143  1.00  0.00            
ATOM   2134  O   VAL A 136      48.528  47.213  60.893  1.00  0.00            
ATOM   2135  N   LEU A 137      50.458  46.413  60.023  1.00  0.00            
ATOM   2136  H   LEU A 137      50.778  45.753  59.323  1.00  0.00            
ATOM   2137  CA  LEU A 137      51.438  47.263  60.673  1.00  0.00            
ATOM   2138  HA  LEU A 137      50.968  47.953  61.383  1.00  0.00            
ATOM   2139  CB  LEU A 137      52.498  46.413  61.363  1.00  0.00            
ATOM   2140  HB1 LEU A 137      53.278  47.083  61.713  1.00  0.00            
ATOM   2141  HB2 LEU A 137      52.878  45.703  60.623  1.00  0.00            
ATOM   2142  CG  LEU A 137      51.928  45.503  62.453  1.00  0.00            
ATOM   2143  HG  LEU A 137      51.268  44.773  61.983  1.00  0.00            
ATOM   2144  CD1 LEU A 137      53.098  44.773  63.093  1.00  0.00            
ATOM   2145 1HD1 LEU A 137      52.718  43.923  63.663  1.00  0.00            
ATOM   2146 2HD1 LEU A 137      53.718  44.393  62.283  1.00  0.00            
ATOM   2147 3HD1 LEU A 137      53.608  45.473  63.753  1.00  0.00            
ATOM   2148  CD2 LEU A 137      51.168  46.143  63.603  1.00  0.00            
ATOM   2149 1HD2 LEU A 137      51.028  45.413  64.403  1.00  0.00            
ATOM   2150 2HD2 LEU A 137      51.778  46.903  64.083  1.00  0.00            
ATOM   2151 3HD2 LEU A 137      50.228  46.563  63.243  1.00  0.00            
ATOM   2152  C   LEU A 137      52.028  48.123  59.563  1.00  0.00            
ATOM   2153  O   LEU A 137      52.928  47.673  58.863  1.00  0.00            
ATOM   2154  N   SER A 138      51.548  49.363  59.373  1.00  0.00            
ATOM   2155  H   SER A 138      50.848  49.683  60.013  1.00  0.00            
ATOM   2156  CA  SER A 138      52.048  50.333  58.413  1.00  0.00            
ATOM   2157  HA  SER A 138      52.718  49.883  57.683  1.00  0.00            
ATOM   2158  CB  SER A 138      50.828  50.923  57.713  1.00  0.00            
ATOM   2159  HB1 SER A 138      50.538  51.843  58.223  1.00  0.00            
ATOM   2160  HB2 SER A 138      50.038  50.183  57.643  1.00  0.00            
ATOM   2161  OG  SER A 138      51.038  51.273  56.363  1.00  0.00            
ATOM   2162  HG  SER A 138      51.888  51.693  56.203  1.00  0.00            
ATOM   2163  C   SER A 138      52.888  51.383  59.123  1.00  0.00            
ATOM   2164  O   SER A 138      52.368  52.113  59.963  1.00  0.00            
ATOM   2165  N   SER A 139      54.148  51.483  58.693  1.00  0.00            
ATOM   2166  H   SER A 139      54.548  50.833  58.033  1.00  0.00            
ATOM   2167  CA  SER A 139      55.078  52.373  59.363  1.00  0.00            
ATOM   2168  HA  SER A 139      56.078  52.033  59.083  1.00  0.00            
ATOM   2169  CB  SER A 139      54.948  53.823  58.933  1.00  0.00            
ATOM   2170  HB1 SER A 139      55.758  54.353  59.453  1.00  0.00            
ATOM   2171  HB2 SER A 139      53.998  54.303  59.153  1.00  0.00            
ATOM   2172  OG  SER A 139      55.138  53.933  57.543  1.00  0.00            
ATOM   2173  HG  SER A 139      56.038  54.223  57.363  1.00  0.00            
ATOM   2174  C   SER A 139      55.078  52.233  60.883  1.00  0.00            
ATOM   2175  O   SER A 139      54.998  53.183  61.663  1.00  0.00            
ATOM   2176  N   CYS A 140      55.128  50.983  61.343  1.00  0.00            
ATOM   2177  H   CYS A 140      55.218  50.253  60.653  1.00  0.00            
ATOM   2178  CA  CYS A 140      55.328  50.693  62.743  1.00  0.00            
ATOM   2179  HA  CYS A 140      54.818  51.483  63.303  1.00  0.00            
ATOM   2180  CB  CYS A 140      54.558  49.423  63.093  1.00  0.00            
ATOM   2181  HB1 CYS A 140      54.638  49.143  64.143  1.00  0.00            
ATOM   2182  HB2 CYS A 140      54.988  48.603  62.523  1.00  0.00            
ATOM   2183  SG  CYS A 140      52.788  49.563  62.753  1.00  0.00            
ATOM   2184  HG  CYS A 140      52.578  50.603  63.573  1.00  0.00            
ATOM   2185  C   CYS A 140      56.808  50.783  63.083  1.00  0.00            
ATOM   2186  O   CYS A 140      57.638  50.813  62.183  1.00  0.00            
ATOM   2187  N   GLU A 141      57.198  50.753  64.363  1.00  0.00            
ATOM   2188  H   GLU A 141      56.528  50.653  65.113  1.00  0.00            
ATOM   2189  CA  GLU A 141      58.568  50.923  64.803  1.00  0.00            
ATOM   2190  HA  GLU A 141      59.218  50.343  64.143  1.00  0.00            
ATOM   2191  CB  GLU A 141      58.928  52.413  64.763  1.00  0.00            
ATOM   2192  HB1 GLU A 141      58.758  52.873  63.793  1.00  0.00            
ATOM   2193  HB2 GLU A 141      59.968  52.553  65.043  1.00  0.00            
ATOM   2194  CG  GLU A 141      58.008  53.183  65.713  1.00  0.00            
ATOM   2195  HG1 GLU A 141      58.258  53.023  66.763  1.00  0.00            
ATOM   2196  HG2 GLU A 141      56.968  52.873  65.593  1.00  0.00            
ATOM   2197  CD  GLU A 141      57.998  54.683  65.433  1.00  0.00            
ATOM   2198  OE1 GLU A 141      58.968  55.403  65.763  1.00  0.00            
ATOM   2199  OE2 GLU A 141      56.908  55.133  65.023  1.00  0.00            
ATOM   2200  C   GLU A 141      58.758  50.363  66.203  1.00  0.00            
ATOM   2201  O   GLU A 141      57.748  50.193  66.883  1.00  0.00            
ATOM   2202  N   GLY A 142      59.978  50.113  66.683  1.00  0.00            
ATOM   2203  H   GLY A 142      60.748  50.223  66.043  1.00  0.00            
ATOM   2204  CA  GLY A 142      60.238  49.743  68.063  1.00  0.00            
ATOM   2205  HA1 GLY A 142      59.658  50.423  68.683  1.00  0.00            
ATOM   2206  HA2 GLY A 142      61.298  49.873  68.283  1.00  0.00            
ATOM   2207  C   GLY A 142      59.998  48.263  68.353  1.00  0.00            
ATOM   2208  O   GLY A 142      59.958  47.953  69.543  1.00  0.00            
ATOM   2209  N   PHE A 143      59.658  47.423  67.373  1.00  0.00            
ATOM   2210  H   PHE A 143      59.728  47.763  66.423  1.00  0.00            
ATOM   2211  CA  PHE A 143      59.398  46.023  67.613  1.00  0.00            
ATOM   2212  HA  PHE A 143      59.718  45.773  68.623  1.00  0.00            
ATOM   2213  CB  PHE A 143      57.898  45.773  67.553  1.00  0.00            
ATOM   2214  HB1 PHE A 143      57.318  46.493  68.133  1.00  0.00            
ATOM   2215  HB2 PHE A 143      57.768  44.763  67.943  1.00  0.00            
ATOM   2216  CG  PHE A 143      57.348  45.753  66.143  1.00  0.00            
ATOM   2217  CD1 PHE A 143      57.068  44.553  65.473  1.00  0.00            
ATOM   2218  HD1 PHE A 143      57.228  43.603  65.953  1.00  0.00            
ATOM   2219  CE1 PHE A 143      56.558  44.563  64.173  1.00  0.00            
ATOM   2220  HE1 PHE A 143      56.418  43.683  63.563  1.00  0.00            
ATOM   2221  CZ  PHE A 143      56.338  45.803  63.563  1.00  0.00            
ATOM   2222  HZ  PHE A 143      55.948  45.813  62.553  1.00  0.00            
ATOM   2223  CE2 PHE A 143      56.768  47.003  64.143  1.00  0.00            
ATOM   2224  HE2 PHE A 143      56.778  47.913  63.573  1.00  0.00            
ATOM   2225  CD2 PHE A 143      57.228  46.963  65.463  1.00  0.00            
ATOM   2226  HD2 PHE A 143      57.448  47.903  65.963  1.00  0.00            
ATOM   2227  C   PHE A 143      60.268  45.153  66.713  1.00  0.00            
ATOM   2228  O   PHE A 143      61.068  45.653  65.913  1.00  0.00            
ATOM   2229  N   SER A 144      60.128  43.843  66.903  1.00  0.00            
ATOM   2230  H   SER A 144      59.558  43.543  67.683  1.00  0.00            
ATOM   2231  CA  SER A 144      60.868  42.833  66.163  1.00  0.00            
ATOM   2232  HA  SER A 144      61.258  43.323  65.273  1.00  0.00            
ATOM   2233  CB  SER A 144      62.028  42.403  67.053  1.00  0.00            
ATOM   2234  HB1 SER A 144      62.578  43.243  67.483  1.00  0.00            
ATOM   2235  HB2 SER A 144      62.758  41.823  66.503  1.00  0.00            
ATOM   2236  OG  SER A 144      61.538  41.493  68.013  1.00  0.00            
ATOM   2237  HG  SER A 144      60.768  41.843  68.463  1.00  0.00            
ATOM   2238  C   SER A 144      59.998  41.663  65.723  1.00  0.00            
ATOM   2239  O   SER A 144      58.808  41.563  65.983  1.00  0.00            
ATOM   2240  N   THR A 145      60.588  40.693  65.013  1.00  0.00            
ATOM   2241  H   THR A 145      61.518  40.803  64.633  1.00  0.00            
ATOM   2242  CA  THR A 145      59.918  39.453  64.663  1.00  0.00            
ATOM   2243  HA  THR A 145      58.948  39.763  64.273  1.00  0.00            
ATOM   2244  CB  THR A 145      60.648  38.703  63.553  1.00  0.00            
ATOM   2245  HB  THR A 145      60.038  37.813  63.433  1.00  0.00            
ATOM   2246  CG2 THR A 145      60.708  39.403  62.193  1.00  0.00            
ATOM   2247 1HG2 THR A 145      61.308  38.803  61.503  1.00  0.00            
ATOM   2248 2HG2 THR A 145      59.708  39.533  61.783  1.00  0.00            
ATOM   2249 3HG2 THR A 145      61.228  40.353  62.303  1.00  0.00            
ATOM   2250  OG1 THR A 145      61.978  38.443  63.953  1.00  0.00            
ATOM   2251  HG1 THR A 145      62.168  37.553  63.643  1.00  0.00            
ATOM   2252  C   THR A 145      59.708  38.523  65.843  1.00  0.00            
ATOM   2253  O   THR A 145      59.078  37.473  65.723  1.00  0.00            
ATOM   2254  N   ASP A 146      60.098  38.833  67.083  1.00  0.00            
ATOM   2255  H   ASP A 146      60.578  39.713  67.233  1.00  0.00            
ATOM   2256  CA  ASP A 146      59.718  38.083  68.263  1.00  0.00            
ATOM   2257  HA  ASP A 146      59.928  37.013  68.173  1.00  0.00            
ATOM   2258  CB  ASP A 146      60.568  38.603  69.423  1.00  0.00            
ATOM   2259  HB1 ASP A 146      60.478  39.693  69.453  1.00  0.00            
ATOM   2260  HB2 ASP A 146      61.628  38.373  69.323  1.00  0.00            
ATOM   2261  CG  ASP A 146      60.128  38.113  70.793  1.00  0.00            
ATOM   2262  OD1 ASP A 146      60.658  37.083  71.263  1.00  0.00            
ATOM   2263  OD2 ASP A 146      59.338  38.833  71.453  1.00  0.00            
ATOM   2264  C   ASP A 146      58.268  38.373  68.603  1.00  0.00            
ATOM   2265  O   ASP A 146      57.548  37.483  69.053  1.00  0.00            
ATOM   2266  N   GLY A 147      57.808  39.613  68.393  1.00  0.00            
ATOM   2267  H   GLY A 147      58.488  40.333  68.223  1.00  0.00            
ATOM   2268  CA  GLY A 147      56.398  39.933  68.493  1.00  0.00            
ATOM   2269  HA1 GLY A 147      56.218  41.003  68.533  1.00  0.00            
ATOM   2270  HA2 GLY A 147      55.998  39.453  69.383  1.00  0.00            
ATOM   2271  C   GLY A 147      55.538  39.303  67.413  1.00  0.00            
ATOM   2272  O   GLY A 147      54.418  38.853  67.683  1.00  0.00            
ATOM   2273  N   LEU A 148      56.138  39.053  66.243  1.00  0.00            
ATOM   2274  H   LEU A 148      57.058  39.413  66.073  1.00  0.00            
ATOM   2275  CA  LEU A 148      55.558  38.353  65.113  1.00  0.00            
ATOM   2276  HA  LEU A 148      54.498  38.593  65.103  1.00  0.00            
ATOM   2277  CB  LEU A 148      56.078  38.893  63.783  1.00  0.00            
ATOM   2278  HB1 LEU A 148      55.508  38.443  62.973  1.00  0.00            
ATOM   2279  HB2 LEU A 148      57.128  38.603  63.663  1.00  0.00            
ATOM   2280  CG  LEU A 148      55.978  40.403  63.613  1.00  0.00            
ATOM   2281  HG  LEU A 148      56.548  40.873  64.413  1.00  0.00            
ATOM   2282  CD1 LEU A 148      56.588  40.743  62.253  1.00  0.00            
ATOM   2283 1HD1 LEU A 148      56.578  41.813  62.073  1.00  0.00            
ATOM   2284 2HD1 LEU A 148      57.648  40.493  62.273  1.00  0.00            
ATOM   2285 3HD1 LEU A 148      56.028  40.123  61.553  1.00  0.00            
ATOM   2286  CD2 LEU A 148      54.568  40.973  63.693  1.00  0.00            
ATOM   2287 1HD2 LEU A 148      54.538  42.033  63.443  1.00  0.00            
ATOM   2288 2HD2 LEU A 148      53.948  40.503  62.923  1.00  0.00            
ATOM   2289 3HD2 LEU A 148      54.058  40.813  64.643  1.00  0.00            
ATOM   2290  C   LEU A 148      55.558  36.843  65.253  1.00  0.00            
ATOM   2291  O   LEU A 148      54.618  36.233  64.743  1.00  0.00            
ATOM   2292  N   ALA A 149      56.548  36.233  65.923  1.00  0.00            
ATOM   2293  H   ALA A 149      57.328  36.773  66.253  1.00  0.00            
ATOM   2294  CA  ALA A 149      56.508  34.863  66.363  1.00  0.00            
ATOM   2295  HA  ALA A 149      56.498  34.253  65.463  1.00  0.00            
ATOM   2296  CB  ALA A 149      57.868  34.493  66.953  1.00  0.00            
ATOM   2297  HB1 ALA A 149      57.808  33.483  67.343  1.00  0.00            
ATOM   2298  HB2 ALA A 149      58.638  34.583  66.183  1.00  0.00            
ATOM   2299  HB3 ALA A 149      58.088  35.123  67.813  1.00  0.00            
ATOM   2300  C   ALA A 149      55.328  34.563  67.283  1.00  0.00            
ATOM   2301  O   ALA A 149      54.778  33.463  67.263  1.00  0.00            
ATOM   2302  N   ALA A 150      54.908  35.483  68.153  1.00  0.00            
ATOM   2303  H   ALA A 150      55.428  36.343  68.253  1.00  0.00            
ATOM   2304  CA  ALA A 150      53.758  35.383  69.033  1.00  0.00            
ATOM   2305  HA  ALA A 150      53.788  34.363  69.413  1.00  0.00            
ATOM   2306  CB  ALA A 150      53.878  36.383  70.183  1.00  0.00            
ATOM   2307  HB1 ALA A 150      53.148  36.113  70.943  1.00  0.00            
ATOM   2308  HB2 ALA A 150      54.888  36.323  70.583  1.00  0.00            
ATOM   2309  HB3 ALA A 150      53.628  37.383  69.843  1.00  0.00            
ATOM   2310  C   ALA A 150      52.438  35.523  68.283  1.00  0.00            
ATOM   2311  O   ALA A 150      51.568  34.673  68.433  1.00  0.00            
ATOM   2312  N   ILE A 151      52.348  36.483  67.353  1.00  0.00            
ATOM   2313  H   ILE A 151      52.998  37.253  67.423  1.00  0.00            
ATOM   2314  CA  ILE A 151      51.278  36.603  66.393  1.00  0.00            
ATOM   2315  HA  ILE A 151      50.358  36.813  66.953  1.00  0.00            
ATOM   2316  CB  ILE A 151      51.508  37.783  65.453  1.00  0.00            
ATOM   2317  HB  ILE A 151      52.548  37.683  65.133  1.00  0.00            
ATOM   2318  CG2 ILE A 151      50.668  37.873  64.173  1.00  0.00            
ATOM   2319 1HG2 ILE A 151      50.888  38.813  63.673  1.00  0.00            
ATOM   2320 2HG2 ILE A 151      51.068  37.143  63.463  1.00  0.00            
ATOM   2321 3HG2 ILE A 151      49.598  37.793  64.373  1.00  0.00            
ATOM   2322  CG1 ILE A 151      51.438  39.083  66.243  1.00  0.00            
ATOM   2323 1HG1 ILE A 151      51.948  39.833  65.653  1.00  0.00            
ATOM   2324 2HG1 ILE A 151      52.028  38.993  67.153  1.00  0.00            
ATOM   2325  CD  ILE A 151      50.068  39.563  66.733  1.00  0.00            
ATOM   2326  HD1 ILE A 151      50.148  40.613  67.003  1.00  0.00            
ATOM   2327  HD2 ILE A 151      49.268  39.493  66.003  1.00  0.00            
ATOM   2328  HD3 ILE A 151      49.718  38.993  67.593  1.00  0.00            
ATOM   2329  C   ILE A 151      51.078  35.313  65.613  1.00  0.00            
ATOM   2330  O   ILE A 151      49.948  34.853  65.553  1.00  0.00            
ATOM   2331  N   ALA A 152      52.108  34.753  64.963  1.00  0.00            
ATOM   2332  H   ALA A 152      52.988  35.243  65.003  1.00  0.00            
ATOM   2333  CA  ALA A 152      52.128  33.453  64.323  1.00  0.00            
ATOM   2334  HA  ALA A 152      51.448  33.593  63.473  1.00  0.00            
ATOM   2335  CB  ALA A 152      53.548  33.203  63.833  1.00  0.00            
ATOM   2336  HB1 ALA A 152      53.538  32.283  63.253  1.00  0.00            
ATOM   2337  HB2 ALA A 152      53.858  34.063  63.233  1.00  0.00            
ATOM   2338  HB3 ALA A 152      54.218  33.103  64.693  1.00  0.00            
ATOM   2339  C   ALA A 152      51.608  32.323  65.193  1.00  0.00            
ATOM   2340  O   ALA A 152      50.678  31.593  64.833  1.00  0.00            
ATOM   2341  N   ALA A 153      52.198  32.163  66.373  1.00  0.00            
ATOM   2342  H   ALA A 153      52.948  32.793  66.623  1.00  0.00            
ATOM   2343  CA  ALA A 153      51.898  31.093  67.313  1.00  0.00            
ATOM   2344  HA  ALA A 153      52.098  30.173  66.773  1.00  0.00            
ATOM   2345  CB  ALA A 153      52.858  31.223  68.493  1.00  0.00            
ATOM   2346  HB1 ALA A 153      52.608  30.493  69.263  1.00  0.00            
ATOM   2347  HB2 ALA A 153      53.888  31.083  68.183  1.00  0.00            
ATOM   2348  HB3 ALA A 153      52.838  32.243  68.893  1.00  0.00            
ATOM   2349  C   ALA A 153      50.448  31.033  67.743  1.00  0.00            
ATOM   2350  O   ALA A 153      49.858  29.963  67.883  1.00  0.00            
ATOM   2351  N   THR A 154      49.858  32.203  67.993  1.00  0.00            
ATOM   2352  H   THR A 154      50.438  33.003  67.753  1.00  0.00            
ATOM   2353  CA  THR A 154      48.668  32.403  68.793  1.00  0.00            
ATOM   2354  HA  THR A 154      48.368  31.393  69.073  1.00  0.00            
ATOM   2355  CB  THR A 154      48.888  33.263  70.033  1.00  0.00            
ATOM   2356  HB  THR A 154      48.538  34.263  69.783  1.00  0.00            
ATOM   2357  CG2 THR A 154      48.108  32.783  71.263  1.00  0.00            
ATOM   2358 1HG2 THR A 154      48.328  33.413  72.123  1.00  0.00            
ATOM   2359 2HG2 THR A 154      47.038  32.763  71.063  1.00  0.00            
ATOM   2360 3HG2 THR A 154      48.368  31.733  71.353  1.00  0.00            
ATOM   2361  OG1 THR A 154      50.238  33.373  70.413  1.00  0.00            
ATOM   2362  HG1 THR A 154      50.758  33.723  69.683  1.00  0.00            
ATOM   2363  C   THR A 154      47.538  33.033  68.003  1.00  0.00            
ATOM   2364  O   THR A 154      46.378  32.873  68.393  1.00  0.00            
ATOM   2365  N   CYS A 155      47.718  33.713  66.873  1.00  0.00            
ATOM   2366  H   CYS A 155      48.628  33.633  66.433  1.00  0.00            
ATOM   2367  CA  CYS A 155      46.638  34.303  66.113  1.00  0.00            
ATOM   2368  HA  CYS A 155      45.878  34.643  66.823  1.00  0.00            
ATOM   2369  CB  CYS A 155      47.038  35.533  65.303  1.00  0.00            
ATOM   2370  HB1 CYS A 155      46.168  35.903  64.753  1.00  0.00            
ATOM   2371  HB2 CYS A 155      47.848  35.263  64.623  1.00  0.00            
ATOM   2372  SG  CYS A 155      47.588  36.813  66.453  1.00  0.00            
ATOM   2373  HG  CYS A 155      48.598  36.023  66.833  1.00  0.00            
ATOM   2374  C   CYS A 155      45.948  33.273  65.233  1.00  0.00            
ATOM   2375  O   CYS A 155      45.968  33.293  64.003  1.00  0.00            
ATOM   2376  N   ARG A 156      45.358  32.273  65.893  1.00  0.00            
ATOM   2377  H   ARG A 156      45.428  32.353  66.893  1.00  0.00            
ATOM   2378  CA  ARG A 156      44.908  31.043  65.273  1.00  0.00            
ATOM   2379  HA  ARG A 156      45.788  30.613  64.803  1.00  0.00            
ATOM   2380  CB  ARG A 156      44.568  30.123  66.443  1.00  0.00            
ATOM   2381  HB1 ARG A 156      45.438  30.153  67.103  1.00  0.00            
ATOM   2382  HB2 ARG A 156      44.318  29.133  66.063  1.00  0.00            
ATOM   2383  CG  ARG A 156      43.378  30.543  67.293  1.00  0.00            
ATOM   2384  HG1 ARG A 156      42.868  31.393  66.843  1.00  0.00            
ATOM   2385  HG2 ARG A 156      43.798  30.923  68.223  1.00  0.00            
ATOM   2386  CD  ARG A 156      42.338  29.443  67.503  1.00  0.00            
ATOM   2387  HD1 ARG A 156      41.568  29.813  68.183  1.00  0.00            
ATOM   2388  HD2 ARG A 156      42.878  28.613  67.943  1.00  0.00            
ATOM   2389  NE  ARG A 156      41.658  29.093  66.253  1.00  0.00            
ATOM   2390  HE  ARG A 156      41.908  29.633  65.433  1.00  0.00            
ATOM   2391  CZ  ARG A 156      40.718  28.163  66.063  1.00  0.00            
ATOM   2392  NH1 ARG A 156      40.298  27.343  67.043  1.00  0.00            
ATOM   2393 1HH1 ARG A 156      40.698  27.393  67.973  1.00  0.00            
ATOM   2394 2HH1 ARG A 156      39.608  26.643  66.843  1.00  0.00            
ATOM   2395  NH2 ARG A 156      40.138  28.003  64.863  1.00  0.00            
ATOM   2396 1HH2 ARG A 156      40.288  28.643  64.093  1.00  0.00            
ATOM   2397 2HH2 ARG A 156      39.418  27.303  64.753  1.00  0.00            
ATOM   2398  C   ARG A 156      43.798  31.103  64.233  1.00  0.00            
ATOM   2399  O   ARG A 156      43.278  30.063  63.843  1.00  0.00            
ATOM   2400  N   ASN A 157      43.438  32.303  63.773  1.00  0.00            
ATOM   2401  H   ASN A 157      43.958  33.093  64.123  1.00  0.00            
ATOM   2402  CA  ASN A 157      42.548  32.513  62.643  1.00  0.00            
ATOM   2403  HA  ASN A 157      42.398  31.553  62.153  1.00  0.00            
ATOM   2404  CB  ASN A 157      41.168  32.883  63.173  1.00  0.00            
ATOM   2405  HB1 ASN A 157      40.548  33.153  62.313  1.00  0.00            
ATOM   2406  HB2 ASN A 157      41.208  33.743  63.833  1.00  0.00            
ATOM   2407  CG  ASN A 157      40.478  31.753  63.913  1.00  0.00            
ATOM   2408  OD1 ASN A 157      40.138  30.753  63.283  1.00  0.00            
ATOM   2409  ND2 ASN A 157      40.248  31.843  65.233  1.00  0.00            
ATOM   2410 1HD2 ASN A 157      40.648  32.593  65.773  1.00  0.00            
ATOM   2411 2HD2 ASN A 157      39.658  31.173  65.703  1.00  0.00            
ATOM   2412  C   ASN A 157      43.068  33.523  61.633  1.00  0.00            
ATOM   2413  O   ASN A 157      42.328  33.893  60.723  1.00  0.00            
ATOM   2414  N   LEU A 158      44.348  33.903  61.723  1.00  0.00            
ATOM   2415  H   LEU A 158      44.998  33.393  62.313  1.00  0.00            
ATOM   2416  CA  LEU A 158      44.928  34.953  60.913  1.00  0.00            
ATOM   2417  HA  LEU A 158      44.398  35.873  61.133  1.00  0.00            
ATOM   2418  CB  LEU A 158      46.398  35.073  61.313  1.00  0.00            
ATOM   2419  HB1 LEU A 158      47.018  34.203  61.093  1.00  0.00            
ATOM   2420  HB2 LEU A 158      46.398  35.253  62.383  1.00  0.00            
ATOM   2421  CG  LEU A 158      47.168  36.223  60.673  1.00  0.00            
ATOM   2422  HG  LEU A 158      47.168  36.043  59.603  1.00  0.00            
ATOM   2423  CD1 LEU A 158      46.488  37.533  61.053  1.00  0.00            
ATOM   2424 1HD1 LEU A 158      47.088  38.403  60.793  1.00  0.00            
ATOM   2425 2HD1 LEU A 158      45.678  37.603  60.323  1.00  0.00            
ATOM   2426 3HD1 LEU A 158      46.158  37.583  62.093  1.00  0.00            
ATOM   2427  CD2 LEU A 158      48.638  36.163  61.103  1.00  0.00            
ATOM   2428 1HD2 LEU A 158      49.078  37.123  60.833  1.00  0.00            
ATOM   2429 2HD2 LEU A 158      48.628  36.153  62.193  1.00  0.00            
ATOM   2430 3HD2 LEU A 158      49.208  35.403  60.573  1.00  0.00            
ATOM   2431  C   LEU A 158      44.718  34.633  59.433  1.00  0.00            
ATOM   2432  O   LEU A 158      44.708  33.473  59.023  1.00  0.00            
ATOM   2433  N   LYS A 159      44.368  35.673  58.673  1.00  0.00            
ATOM   2434  H   LYS A 159      44.278  36.523  59.213  1.00  0.00            
ATOM   2435  CA  LYS A 159      44.148  35.753  57.243  1.00  0.00            
ATOM   2436  HA  LYS A 159      44.438  34.813  56.773  1.00  0.00            
ATOM   2437  CB  LYS A 159      42.688  36.053  56.933  1.00  0.00            
ATOM   2438  HB1 LYS A 159      42.588  36.303  55.883  1.00  0.00            
ATOM   2439  HB2 LYS A 159      42.348  36.923  57.503  1.00  0.00            
ATOM   2440  CG  LYS A 159      41.728  34.913  57.293  1.00  0.00            
ATOM   2441  HG1 LYS A 159      41.998  34.553  58.283  1.00  0.00            
ATOM   2442  HG2 LYS A 159      41.828  34.053  56.633  1.00  0.00            
ATOM   2443  CD  LYS A 159      40.268  35.343  57.263  1.00  0.00            
ATOM   2444  HD1 LYS A 159      40.058  35.993  58.113  1.00  0.00            
ATOM   2445  HD2 LYS A 159      39.658  34.443  57.373  1.00  0.00            
ATOM   2446  CE  LYS A 159      39.848  35.953  55.933  1.00  0.00            
ATOM   2447  HE1 LYS A 159      38.808  35.683  55.773  1.00  0.00            
ATOM   2448  HE2 LYS A 159      40.408  35.443  55.153  1.00  0.00            
ATOM   2449  NZ  LYS A 159      39.918  37.423  55.813  1.00  0.00            
ATOM   2450  HZ1 LYS A 159      39.488  37.673  54.933  1.00  0.00            
ATOM   2451  HZ2 LYS A 159      39.378  37.863  56.543  1.00  0.00            
ATOM   2452  HZ3 LYS A 159      40.868  37.753  55.773  1.00  0.00            
ATOM   2453  C   LYS A 159      45.098  36.773  56.613  1.00  0.00            
ATOM   2454  O   LYS A 159      45.938  36.393  55.793  1.00  0.00            
ATOM   2455  N   GLU A 160      45.028  38.043  57.003  1.00  0.00            
ATOM   2456  H   GLU A 160      44.248  38.293  57.603  1.00  0.00            
ATOM   2457  CA  GLU A 160      45.808  39.123  56.433  1.00  0.00            
ATOM   2458  HA  GLU A 160      46.378  38.713  55.603  1.00  0.00            
ATOM   2459  CB  GLU A 160      44.958  40.243  55.853  1.00  0.00            
ATOM   2460  HB1 GLU A 160      45.648  41.053  55.643  1.00  0.00            
ATOM   2461  HB2 GLU A 160      44.248  40.633  56.583  1.00  0.00            
ATOM   2462  CG  GLU A 160      44.248  39.783  54.583  1.00  0.00            
ATOM   2463  HG1 GLU A 160      44.568  38.813  54.193  1.00  0.00            
ATOM   2464  HG2 GLU A 160      44.538  40.473  53.793  1.00  0.00            
ATOM   2465  CD  GLU A 160      42.728  39.733  54.683  1.00  0.00            
ATOM   2466  OE1 GLU A 160      42.098  40.553  53.983  1.00  0.00            
ATOM   2467  OE2 GLU A 160      42.158  38.893  55.413  1.00  0.00            
ATOM   2468  C   GLU A 160      46.808  39.693  57.433  1.00  0.00            
ATOM   2469  O   GLU A 160      46.418  40.283  58.443  1.00  0.00            
ATOM   2470  N   LEU A 161      48.108  39.463  57.233  1.00  0.00            
ATOM   2471  H   LEU A 161      48.408  38.883  56.463  1.00  0.00            
ATOM   2472  CA  LEU A 161      49.198  40.093  57.963  1.00  0.00            
ATOM   2473  HA  LEU A 161      48.738  40.683  58.753  1.00  0.00            
ATOM   2474  CB  LEU A 161      50.088  39.033  58.613  1.00  0.00            
ATOM   2475  HB1 LEU A 161      50.478  38.353  57.853  1.00  0.00            
ATOM   2476  HB2 LEU A 161      49.458  38.463  59.293  1.00  0.00            
ATOM   2477  CG  LEU A 161      51.298  39.603  59.333  1.00  0.00            
ATOM   2478  HG  LEU A 161      51.988  40.223  58.753  1.00  0.00            
ATOM   2479  CD1 LEU A 161      50.908  40.413  60.563  1.00  0.00            
ATOM   2480 1HD1 LEU A 161      51.808  40.593  61.163  1.00  0.00            
ATOM   2481 2HD1 LEU A 161      50.488  41.363  60.223  1.00  0.00            
ATOM   2482 3HD1 LEU A 161      50.178  39.963  61.233  1.00  0.00            
ATOM   2483  CD2 LEU A 161      52.088  38.413  59.883  1.00  0.00            
ATOM   2484 1HD2 LEU A 161      53.038  38.753  60.293  1.00  0.00            
ATOM   2485 2HD2 LEU A 161      51.478  37.933  60.643  1.00  0.00            
ATOM   2486 3HD2 LEU A 161      52.288  37.683  59.093  1.00  0.00            
ATOM   2487  C   LEU A 161      49.908  40.993  56.973  1.00  0.00            
ATOM   2488  O   LEU A 161      50.138  40.603  55.823  1.00  0.00            
ATOM   2489  N   ASP A 162      50.368  42.163  57.413  1.00  0.00            
ATOM   2490  H   ASP A 162      50.138  42.553  58.313  1.00  0.00            
ATOM   2491  CA  ASP A 162      51.138  43.083  56.603  1.00  0.00            
ATOM   2492  HA  ASP A 162      51.778  42.593  55.873  1.00  0.00            
ATOM   2493  CB  ASP A 162      50.108  43.853  55.783  1.00  0.00            
ATOM   2494  HB1 ASP A 162      49.508  44.413  56.503  1.00  0.00            
ATOM   2495  HB2 ASP A 162      49.468  43.163  55.233  1.00  0.00            
ATOM   2496  CG  ASP A 162      50.688  44.883  54.823  1.00  0.00            
ATOM   2497  OD1 ASP A 162      51.878  45.263  54.923  1.00  0.00            
ATOM   2498  OD2 ASP A 162      49.898  45.233  53.913  1.00  0.00            
ATOM   2499  C   ASP A 162      51.998  43.943  57.523  1.00  0.00            
ATOM   2500  O   ASP A 162      51.488  44.323  58.583  1.00  0.00            
ATOM   2501  N   LEU A 163      53.258  44.193  57.183  1.00  0.00            
ATOM   2502  H   LEU A 163      53.618  43.583  56.463  1.00  0.00            
ATOM   2503  CA  LEU A 163      54.268  44.923  57.923  1.00  0.00            
ATOM   2504  HA  LEU A 163      53.868  45.233  58.883  1.00  0.00            
ATOM   2505  CB  LEU A 163      55.418  43.973  58.253  1.00  0.00            
ATOM   2506  HB1 LEU A 163      56.098  44.493  58.923  1.00  0.00            
ATOM   2507  HB2 LEU A 163      55.988  43.873  57.323  1.00  0.00            
ATOM   2508  CG  LEU A 163      55.168  42.573  58.813  1.00  0.00            
ATOM   2509  HG  LEU A 163      54.568  42.043  58.073  1.00  0.00            
ATOM   2510  CD1 LEU A 163      56.508  41.873  59.033  1.00  0.00            
ATOM   2511 1HD1 LEU A 163      56.348  40.823  59.283  1.00  0.00            
ATOM   2512 2HD1 LEU A 163      57.138  41.883  58.143  1.00  0.00            
ATOM   2513 3HD1 LEU A 163      57.048  42.323  59.863  1.00  0.00            
ATOM   2514  CD2 LEU A 163      54.478  42.533  60.173  1.00  0.00            
ATOM   2515 1HD2 LEU A 163      54.188  41.553  60.543  1.00  0.00            
ATOM   2516 2HD2 LEU A 163      55.108  43.023  60.913  1.00  0.00            
ATOM   2517 3HD2 LEU A 163      53.578  43.133  59.993  1.00  0.00            
ATOM   2518  C   LEU A 163      54.818  46.143  57.213  1.00  0.00            
ATOM   2519  O   LEU A 163      55.898  46.653  57.513  1.00  0.00            
ATOM   2520  N   ARG A 164      54.138  46.573  56.143  1.00  0.00            
ATOM   2521  H   ARG A 164      53.318  46.043  55.883  1.00  0.00            
ATOM   2522  CA  ARG A 164      54.578  47.583  55.203  1.00  0.00            
ATOM   2523  HA  ARG A 164      55.378  47.093  54.653  1.00  0.00            
ATOM   2524  CB  ARG A 164      53.528  47.953  54.163  1.00  0.00            
ATOM   2525  HB1 ARG A 164      53.118  47.113  53.603  1.00  0.00            
ATOM   2526  HB2 ARG A 164      53.998  48.633  53.443  1.00  0.00            
ATOM   2527  CG  ARG A 164      52.388  48.703  54.843  1.00  0.00            
ATOM   2528  HG1 ARG A 164      52.628  49.763  54.883  1.00  0.00            
ATOM   2529  HG2 ARG A 164      52.148  48.313  55.833  1.00  0.00            
ATOM   2530  CD  ARG A 164      51.158  48.543  53.963  1.00  0.00            
ATOM   2531  HD1 ARG A 164      51.018  47.473  53.793  1.00  0.00            
ATOM   2532  HD2 ARG A 164      51.348  48.933  52.963  1.00  0.00            
ATOM   2533  NE  ARG A 164      49.958  49.193  54.503  1.00  0.00            
ATOM   2534  HE  ARG A 164      50.148  50.063  54.983  1.00  0.00            
ATOM   2535  CZ  ARG A 164      48.658  48.943  54.303  1.00  0.00            
ATOM   2536  NH1 ARG A 164      48.278  47.783  53.743  1.00  0.00            
ATOM   2537 1HH1 ARG A 164      48.988  47.093  53.543  1.00  0.00            
ATOM   2538 2HH1 ARG A 164      47.288  47.603  53.653  1.00  0.00            
ATOM   2539  NH2 ARG A 164      47.718  49.793  54.723  1.00  0.00            
ATOM   2540 1HH2 ARG A 164      47.968  50.683  55.123  1.00  0.00            
ATOM   2541 2HH2 ARG A 164      46.748  49.683  54.473  1.00  0.00            
ATOM   2542  C   ARG A 164      55.178  48.843  55.803  1.00  0.00            
ATOM   2543  O   ARG A 164      54.748  49.263  56.873  1.00  0.00            
ATOM   2544  N   GLU A 165      56.158  49.453  55.133  1.00  0.00            
ATOM   2545  H   GLU A 165      56.488  49.013  54.283  1.00  0.00            
ATOM   2546  CA  GLU A 165      56.668  50.763  55.483  1.00  0.00            
ATOM   2547  HA  GLU A 165      57.398  51.033  54.713  1.00  0.00            
ATOM   2548  CB  GLU A 165      55.548  51.783  55.383  1.00  0.00            
ATOM   2549  HB1 GLU A 165      55.998  52.773  55.463  1.00  0.00            
ATOM   2550  HB2 GLU A 165      54.818  51.573  56.163  1.00  0.00            
ATOM   2551  CG  GLU A 165      54.778  51.733  54.063  1.00  0.00            
ATOM   2552  HG1 GLU A 165      54.578  50.703  53.763  1.00  0.00            
ATOM   2553  HG2 GLU A 165      55.428  52.123  53.273  1.00  0.00            
ATOM   2554  CD  GLU A 165      53.458  52.493  54.043  1.00  0.00            
ATOM   2555  OE1 GLU A 165      52.898  52.763  55.133  1.00  0.00            
ATOM   2556  OE2 GLU A 165      53.088  52.893  52.923  1.00  0.00            
ATOM   2557  C   GLU A 165      57.368  50.833  56.833  1.00  0.00            
ATOM   2558  O   GLU A 165      57.718  51.933  57.253  1.00  0.00            
ATOM   2559  N   SER A 166      57.468  49.783  57.643  1.00  0.00            
ATOM   2560  H   SER A 166      57.198  48.913  57.203  1.00  0.00            
ATOM   2561  CA  SER A 166      57.898  49.723  59.023  1.00  0.00            
ATOM   2562  HA  SER A 166      57.458  50.593  59.503  1.00  0.00            
ATOM   2563  CB  SER A 166      57.138  48.573  59.673  1.00  0.00            
ATOM   2564  HB1 SER A 166      57.388  48.463  60.733  1.00  0.00            
ATOM   2565  HB2 SER A 166      57.338  47.653  59.133  1.00  0.00            
ATOM   2566  OG  SER A 166      55.748  48.843  59.703  1.00  0.00            
ATOM   2567  HG  SER A 166      55.318  48.383  58.973  1.00  0.00            
ATOM   2568  C   SER A 166      59.378  49.583  59.363  1.00  0.00            
ATOM   2569  O   SER A 166      60.098  48.933  58.613  1.00  0.00            
ATOM   2570  N   ASP A 167      59.768  50.033  60.553  1.00  0.00            
ATOM   2571  H   ASP A 167      59.038  50.503  61.073  1.00  0.00            
ATOM   2572  CA  ASP A 167      60.928  49.613  61.323  1.00  0.00            
ATOM   2573  HA  ASP A 167      61.748  49.363  60.653  1.00  0.00            
ATOM   2574  CB  ASP A 167      61.298  50.773  62.253  1.00  0.00            
ATOM   2575  HB1 ASP A 167      60.398  51.263  62.613  1.00  0.00            
ATOM   2576  HB2 ASP A 167      61.848  51.493  61.653  1.00  0.00            
ATOM   2577  CG  ASP A 167      62.228  50.363  63.383  1.00  0.00            
ATOM   2578  OD1 ASP A 167      63.318  49.793  63.143  1.00  0.00            
ATOM   2579  OD2 ASP A 167      61.908  50.683  64.553  1.00  0.00            
ATOM   2580  C   ASP A 167      60.608  48.383  62.163  1.00  0.00            
ATOM   2581  O   ASP A 167      59.738  48.353  63.033  1.00  0.00            
ATOM   2582  N   VAL A 168      61.318  47.303  61.813  1.00  0.00            
ATOM   2583  H   VAL A 168      61.988  47.403  61.063  1.00  0.00            
ATOM   2584  CA  VAL A 168      61.148  45.983  62.383  1.00  0.00            
ATOM   2585  HA  VAL A 168      60.798  46.103  63.413  1.00  0.00            
ATOM   2586  CB  VAL A 168      60.138  45.113  61.653  1.00  0.00            
ATOM   2587  HB  VAL A 168      60.568  44.753  60.713  1.00  0.00            
ATOM   2588  CG1 VAL A 168      59.758  43.943  62.553  1.00  0.00            
ATOM   2589 1HG1 VAL A 168      58.998  43.283  62.133  1.00  0.00            
ATOM   2590 2HG1 VAL A 168      60.688  43.393  62.733  1.00  0.00            
ATOM   2591 3HG1 VAL A 168      59.348  44.343  63.483  1.00  0.00            
ATOM   2592  CG2 VAL A 168      58.888  45.853  61.193  1.00  0.00            
ATOM   2593 1HG2 VAL A 168      58.168  45.163  60.753  1.00  0.00            
ATOM   2594 2HG2 VAL A 168      58.498  46.353  62.083  1.00  0.00            
ATOM   2595 3HG2 VAL A 168      59.188  46.523  60.393  1.00  0.00            
ATOM   2596  C   VAL A 168      62.518  45.313  62.333  1.00  0.00            
ATOM   2597  O   VAL A 168      63.158  45.283  61.293  1.00  0.00            
ATOM   2598  N   ASP A 169      62.898  44.593  63.383  1.00  0.00            
ATOM   2599  H   ASP A 169      62.258  44.543  64.163  1.00  0.00            
ATOM   2600  CA  ASP A 169      64.158  43.863  63.413  1.00  0.00            
ATOM   2601  HA  ASP A 169      64.748  44.153  62.543  1.00  0.00            
ATOM   2602  CB  ASP A 169      64.918  44.253  64.673  1.00  0.00            
ATOM   2603  HB1 ASP A 169      64.388  43.803  65.523  1.00  0.00            
ATOM   2604  HB2 ASP A 169      64.828  45.323  64.873  1.00  0.00            
ATOM   2605  CG  ASP A 169      66.388  43.883  64.763  1.00  0.00            
ATOM   2606  OD1 ASP A 169      67.018  44.053  65.823  1.00  0.00            
ATOM   2607  OD2 ASP A 169      66.968  43.383  63.773  1.00  0.00            
ATOM   2608  C   ASP A 169      63.868  42.363  63.363  1.00  0.00            
ATOM   2609  O   ASP A 169      62.868  41.913  63.913  1.00  0.00            
ATOM   2610  N   ASP A 170      64.728  41.563  62.733  1.00  0.00            
ATOM   2611  H   ASP A 170      65.438  41.993  62.153  1.00  0.00            
ATOM   2612  CA  ASP A 170      64.598  40.133  62.583  1.00  0.00            
ATOM   2613  HA  ASP A 170      63.528  39.923  62.553  1.00  0.00            
ATOM   2614  CB  ASP A 170      65.138  39.673  61.233  1.00  0.00            
ATOM   2615  HB1 ASP A 170      64.798  38.633  61.163  1.00  0.00            
ATOM   2616  HB2 ASP A 170      66.228  39.743  61.143  1.00  0.00            
ATOM   2617  CG  ASP A 170      64.468  40.343  60.043  1.00  0.00            
ATOM   2618  OD1 ASP A 170      63.568  39.683  59.483  1.00  0.00            
ATOM   2619  OD2 ASP A 170      64.758  41.503  59.693  1.00  0.00            
ATOM   2620  C   ASP A 170      65.218  39.353  63.733  1.00  0.00            
ATOM   2621  O   ASP A 170      65.988  38.423  63.533  1.00  0.00            
ATOM   2622  N   VAL A 171      64.788  39.703  64.953  1.00  0.00            
ATOM   2623  H   VAL A 171      64.078  40.413  64.893  1.00  0.00            
ATOM   2624  CA  VAL A 171      65.148  39.093  66.213  1.00  0.00            
ATOM   2625  HA  VAL A 171      66.218  39.163  66.393  1.00  0.00            
ATOM   2626  CB  VAL A 171      64.588  39.873  67.403  1.00  0.00            
ATOM   2627  HB  VAL A 171      63.508  39.893  67.273  1.00  0.00            
ATOM   2628  CG1 VAL A 171      64.818  39.243  68.773  1.00  0.00            
ATOM   2629 1HG1 VAL A 171      64.358  39.923  69.483  1.00  0.00            
ATOM   2630 2HG1 VAL A 171      64.278  38.303  68.713  1.00  0.00            
ATOM   2631 3HG1 VAL A 171      65.888  39.123  68.913  1.00  0.00            
ATOM   2632  CG2 VAL A 171      65.178  41.283  67.463  1.00  0.00            
ATOM   2633 1HG2 VAL A 171      64.788  41.813  68.333  1.00  0.00            
ATOM   2634 2HG2 VAL A 171      66.258  41.163  67.593  1.00  0.00            
ATOM   2635 3HG2 VAL A 171      64.988  41.853  66.553  1.00  0.00            
ATOM   2636  C   VAL A 171      64.868  37.593  66.243  1.00  0.00            
ATOM   2637  O   VAL A 171      65.488  36.863  67.013  1.00  0.00            
ATOM   2638  N   SER A 172      64.008  37.083  65.363  1.00  0.00            
ATOM   2639  H   SER A 172      63.408  37.723  64.853  1.00  0.00            
ATOM   2640  CA  SER A 172      64.188  35.743  64.843  1.00  0.00            
ATOM   2641  HA  SER A 172      65.248  35.483  64.823  1.00  0.00            
ATOM   2642  CB  SER A 172      63.388  34.723  65.643  1.00  0.00            
ATOM   2643  HB1 SER A 172      62.318  34.893  65.583  1.00  0.00            
ATOM   2644  HB2 SER A 172      63.778  34.683  66.663  1.00  0.00            
ATOM   2645  OG  SER A 172      63.568  33.443  65.063  1.00  0.00            
ATOM   2646  HG  SER A 172      63.168  32.893  65.743  1.00  0.00            
ATOM   2647  C   SER A 172      63.728  35.723  63.393  1.00  0.00            
ATOM   2648  O   SER A 172      62.538  35.873  63.093  1.00  0.00            
ATOM   2649  N   GLY A 173      64.568  35.413  62.403  1.00  0.00            
ATOM   2650  H   GLY A 173      65.508  35.673  62.673  1.00  0.00            
ATOM   2651  CA  GLY A 173      64.188  35.053  61.053  1.00  0.00            
ATOM   2652  HA1 GLY A 173      65.038  35.033  60.373  1.00  0.00            
ATOM   2653  HA2 GLY A 173      63.488  35.733  60.583  1.00  0.00            
ATOM   2654  C   GLY A 173      63.508  33.693  60.983  1.00  0.00            
ATOM   2655  O   GLY A 173      62.978  33.303  59.943  1.00  0.00            
ATOM   2656  N   HID A 174      63.478  32.953  62.103  1.00  0.00            
ATOM   2657  H   HID A 174      63.958  33.233  62.943  1.00  0.00            
ATOM   2658  CA  HID A 174      62.678  31.753  62.233  1.00  0.00            
ATOM   2659  HA  HID A 174      62.608  31.333  61.233  1.00  0.00            
ATOM   2660  CB  HID A 174      63.418  30.793  63.163  1.00  0.00            
ATOM   2661  HB1 HID A 174      63.138  31.023  64.193  1.00  0.00            
ATOM   2662  HB2 HID A 174      64.498  30.893  63.183  1.00  0.00            
ATOM   2663  CG  HID A 174      63.158  29.343  62.843  1.00  0.00            
ATOM   2664  ND1 HID A 174      63.558  28.693  61.683  1.00  0.00            
ATOM   2665  HD1 HID A 174      64.158  29.083  60.973  1.00  0.00            
ATOM   2666  CE1 HID A 174      63.208  27.403  61.793  1.00  0.00            
ATOM   2667  HE1 HID A 174      63.418  26.583  61.113  1.00  0.00            
ATOM   2668  NE2 HID A 174      62.558  27.173  62.933  1.00  0.00            
ATOM   2669  CD2 HID A 174      62.598  28.373  63.633  1.00  0.00            
ATOM   2670  HD2 HID A 174      62.088  28.603  64.553  1.00  0.00            
ATOM   2671  C   HID A 174      61.268  32.013  62.723  1.00  0.00            
ATOM   2672  O   HID A 174      60.548  31.033  62.883  1.00  0.00            
ATOM   2673  N   TRP A 175      60.838  33.263  62.933  1.00  0.00            
ATOM   2674  H   TRP A 175      61.498  34.013  62.743  1.00  0.00            
ATOM   2675  CA  TRP A 175      59.548  33.663  63.453  1.00  0.00            
ATOM   2676  HA  TRP A 175      59.488  33.293  64.473  1.00  0.00            
ATOM   2677  CB  TRP A 175      59.408  35.183  63.463  1.00  0.00            
ATOM   2678  HB1 TRP A 175      60.298  35.583  63.953  1.00  0.00            
ATOM   2679  HB2 TRP A 175      58.548  35.383  64.113  1.00  0.00            
ATOM   2680  CG  TRP A 175      59.108  35.853  62.163  1.00  0.00            
ATOM   2681  CD1 TRP A 175      60.018  36.283  61.263  1.00  0.00            
ATOM   2682  HD1 TRP A 175      61.088  36.203  61.363  1.00  0.00            
ATOM   2683  NE1 TRP A 175      59.318  36.853  60.213  1.00  0.00            
ATOM   2684  HE1 TRP A 175      59.808  37.353  59.483  1.00  0.00            
ATOM   2685  CE2 TRP A 175      57.958  36.783  60.403  1.00  0.00            
ATOM   2686  CZ2 TRP A 175      56.878  37.283  59.663  1.00  0.00            
ATOM   2687  HZ2 TRP A 175      57.018  37.773  58.713  1.00  0.00            
ATOM   2688  CH2 TRP A 175      55.568  37.033  60.103  1.00  0.00            
ATOM   2689  HH2 TRP A 175      54.728  37.373  59.523  1.00  0.00            
ATOM   2690  CZ3 TRP A 175      55.348  36.333  61.293  1.00  0.00            
ATOM   2691  HZ3 TRP A 175      54.348  36.263  61.693  1.00  0.00            
ATOM   2692  CE3 TRP A 175      56.448  35.903  62.053  1.00  0.00            
ATOM   2693  HE3 TRP A 175      56.278  35.443  63.013  1.00  0.00            
ATOM   2694  CD2 TRP A 175      57.768  36.103  61.643  1.00  0.00            
ATOM   2695  C   TRP A 175      58.368  33.043  62.713  1.00  0.00            
ATOM   2696  O   TRP A 175      57.328  32.773  63.313  1.00  0.00            
ATOM   2697  N   LEU A 176      58.568  32.753  61.423  1.00  0.00            
ATOM   2698  H   LEU A 176      59.418  33.143  61.063  1.00  0.00            
ATOM   2699  CA  LEU A 176      57.598  32.193  60.503  1.00  0.00            
ATOM   2700  HA  LEU A 176      56.668  32.663  60.793  1.00  0.00            
ATOM   2701  CB  LEU A 176      58.028  32.663  59.113  1.00  0.00            
ATOM   2702  HB1 LEU A 176      58.718  31.943  58.673  1.00  0.00            
ATOM   2703  HB2 LEU A 176      58.538  33.623  59.173  1.00  0.00            
ATOM   2704  CG  LEU A 176      56.778  32.833  58.253  1.00  0.00            
ATOM   2705  HG  LEU A 176      55.978  32.203  58.623  1.00  0.00            
ATOM   2706  CD1 LEU A 176      56.258  34.263  58.193  1.00  0.00            
ATOM   2707 1HD1 LEU A 176      55.198  34.273  57.953  1.00  0.00            
ATOM   2708 2HD1 LEU A 176      56.418  34.763  59.153  1.00  0.00            
ATOM   2709 3HD1 LEU A 176      56.798  34.873  57.473  1.00  0.00            
ATOM   2710  CD2 LEU A 176      57.068  32.423  56.813  1.00  0.00            
ATOM   2711 1HD2 LEU A 176      56.208  32.653  56.183  1.00  0.00            
ATOM   2712 2HD2 LEU A 176      57.948  32.943  56.433  1.00  0.00            
ATOM   2713 3HD2 LEU A 176      57.278  31.353  56.763  1.00  0.00            
ATOM   2714  C   LEU A 176      57.398  30.683  60.643  1.00  0.00            
ATOM   2715  O   LEU A 176      56.388  30.163  60.173  1.00  0.00            
ATOM   2716  N   SER A 177      58.278  30.003  61.383  1.00  0.00            
ATOM   2717  H   SER A 177      59.138  30.463  61.663  1.00  0.00            
ATOM   2718  CA  SER A 177      58.058  28.643  61.823  1.00  0.00            
ATOM   2719  HA  SER A 177      57.728  28.093  60.943  1.00  0.00            
ATOM   2720  CB  SER A 177      59.408  28.063  62.233  1.00  0.00            
ATOM   2721  HB1 SER A 177      59.268  26.993  62.393  1.00  0.00            
ATOM   2722  HB2 SER A 177      59.738  28.533  63.163  1.00  0.00            
ATOM   2723  OG  SER A 177      60.378  28.233  61.223  1.00  0.00            
ATOM   2724  HG  SER A 177      61.228  27.983  61.593  1.00  0.00            
ATOM   2725  C   SER A 177      57.058  28.543  62.963  1.00  0.00            
ATOM   2726  O   SER A 177      56.448  27.493  63.133  1.00  0.00            
ATOM   2727  N   HIE A 178      56.898  29.633  63.733  1.00  0.00            
ATOM   2728  H   HIE A 178      57.478  30.443  63.603  1.00  0.00            
ATOM   2729  CA  HIE A 178      55.978  29.583  64.853  1.00  0.00            
ATOM   2730  HA  HIE A 178      56.178  28.663  65.403  1.00  0.00            
ATOM   2731  CB  HIE A 178      56.268  30.723  65.813  1.00  0.00            
ATOM   2732  HB1 HIE A 178      55.558  30.593  66.633  1.00  0.00            
ATOM   2733  HB2 HIE A 178      56.028  31.653  65.283  1.00  0.00            
ATOM   2734  CG  HIE A 178      57.638  30.743  66.433  1.00  0.00            
ATOM   2735  ND1 HIE A 178      57.908  30.633  67.803  1.00  0.00            
ATOM   2736  CE1 HIE A 178      59.238  30.643  67.913  1.00  0.00            
ATOM   2737  HE1 HIE A 178      59.758  30.573  68.863  1.00  0.00            
ATOM   2738  NE2 HIE A 178      59.818  30.903  66.733  1.00  0.00            
ATOM   2739  HE2 HIE A 178      60.798  31.093  66.583  1.00  0.00            
ATOM   2740  CD2 HIE A 178      58.818  31.023  65.793  1.00  0.00            
ATOM   2741  HD2 HIE A 178      58.918  31.173  64.723  1.00  0.00            
ATOM   2742  C   HIE A 178      54.528  29.513  64.393  1.00  0.00            
ATOM   2743  O   HIE A 178      53.678  29.153  65.213  1.00  0.00            
ATOM   2744  N   PHE A 179      54.168  29.753  63.133  1.00  0.00            
ATOM   2745  H   PHE A 179      54.928  29.943  62.493  1.00  0.00            
ATOM   2746  CA  PHE A 179      52.938  29.273  62.543  1.00  0.00            
ATOM   2747  HA  PHE A 179      52.068  29.603  63.123  1.00  0.00            
ATOM   2748  CB  PHE A 179      52.798  29.803  61.123  1.00  0.00            
ATOM   2749  HB1 PHE A 179      51.968  29.293  60.633  1.00  0.00            
ATOM   2750  HB2 PHE A 179      53.748  29.683  60.603  1.00  0.00            
ATOM   2751  CG  PHE A 179      52.388  31.253  60.993  1.00  0.00            
ATOM   2752  CD1 PHE A 179      53.308  32.233  60.633  1.00  0.00            
ATOM   2753  HD1 PHE A 179      54.348  31.993  60.483  1.00  0.00            
ATOM   2754  CE1 PHE A 179      52.898  33.573  60.553  1.00  0.00            
ATOM   2755  HE1 PHE A 179      53.698  34.283  60.433  1.00  0.00            
ATOM   2756  CZ  PHE A 179      51.558  33.933  60.733  1.00  0.00            
ATOM   2757  HZ  PHE A 179      51.308  34.983  60.793  1.00  0.00            
ATOM   2758  CE2 PHE A 179      50.638  32.963  61.163  1.00  0.00            
ATOM   2759  HE2 PHE A 179      49.628  33.263  61.403  1.00  0.00            
ATOM   2760  CD2 PHE A 179      51.078  31.643  61.293  1.00  0.00            
ATOM   2761  HD2 PHE A 179      50.348  30.943  61.683  1.00  0.00            
ATOM   2762  C   PHE A 179      52.958  27.753  62.553  1.00  0.00            
ATOM   2763  O   PHE A 179      53.818  27.233  61.853  1.00  0.00            
ATOM   2764  N   PRO A 180      52.118  26.983  63.263  1.00  0.00            
ATOM   2765  CD  PRO A 180      51.098  27.393  64.203  1.00  0.00            
ATOM   2766  HD1 PRO A 180      50.498  28.213  63.823  1.00  0.00            
ATOM   2767  HD2 PRO A 180      51.598  27.683  65.123  1.00  0.00            
ATOM   2768  CG  PRO A 180      50.298  26.103  64.373  1.00  0.00            
ATOM   2769  HG1 PRO A 180      49.578  26.063  63.553  1.00  0.00            
ATOM   2770  HG2 PRO A 180      49.808  25.963  65.333  1.00  0.00            
ATOM   2771  CB  PRO A 180      51.358  25.013  64.233  1.00  0.00            
ATOM   2772  HB1 PRO A 180      50.948  24.023  64.023  1.00  0.00            
ATOM   2773  HB2 PRO A 180      51.928  25.023  65.163  1.00  0.00            
ATOM   2774  CA  PRO A 180      52.178  25.553  63.053  1.00  0.00            
ATOM   2775  HA  PRO A 180      53.198  25.183  63.083  1.00  0.00            
ATOM   2776  C   PRO A 180      51.498  25.113  61.763  1.00  0.00            
ATOM   2777  O   PRO A 180      50.788  25.853  61.093  1.00  0.00            
ATOM   2778  N   ASP A 181      51.598  23.833  61.383  1.00  0.00            
ATOM   2779  H   ASP A 181      52.208  23.223  61.903  1.00  0.00            
ATOM   2780  CA  ASP A 181      51.068  23.363  60.123  1.00  0.00            
ATOM   2781  HA  ASP A 181      51.298  24.093  59.353  1.00  0.00            
ATOM   2782  CB  ASP A 181      51.778  22.123  59.573  1.00  0.00            
ATOM   2783  HB1 ASP A 181      51.288  21.793  58.653  1.00  0.00            
ATOM   2784  HB2 ASP A 181      51.688  21.303  60.283  1.00  0.00            
ATOM   2785  CG  ASP A 181      53.258  22.353  59.303  1.00  0.00            
ATOM   2786  OD1 ASP A 181      53.588  23.203  58.453  1.00  0.00            
ATOM   2787  OD2 ASP A 181      54.118  21.773  60.003  1.00  0.00            
ATOM   2788  C   ASP A 181      49.548  23.233  60.113  1.00  0.00            
ATOM   2789  O   ASP A 181      49.028  23.263  58.993  1.00  0.00            
ATOM   2790  N   THR A 182      48.848  23.263  61.243  1.00  0.00            
ATOM   2791  H   THR A 182      49.378  23.413  62.093  1.00  0.00            
ATOM   2792  CA  THR A 182      47.418  23.463  61.303  1.00  0.00            
ATOM   2793  HA  THR A 182      46.928  22.663  60.753  1.00  0.00            
ATOM   2794  CB  THR A 182      46.928  23.393  62.753  1.00  0.00            
ATOM   2795  HB  THR A 182      46.108  24.073  62.973  1.00  0.00            
ATOM   2796  CG2 THR A 182      46.518  21.963  63.083  1.00  0.00            
ATOM   2797 1HG2 THR A 182      46.348  21.803  64.143  1.00  0.00            
ATOM   2798 2HG2 THR A 182      45.678  21.613  62.493  1.00  0.00            
ATOM   2799 3HG2 THR A 182      47.338  21.283  62.843  1.00  0.00            
ATOM   2800  OG1 THR A 182      47.888  23.743  63.733  1.00  0.00            
ATOM   2801  HG1 THR A 182      47.448  23.973  64.553  1.00  0.00            
ATOM   2802  C   THR A 182      46.978  24.803  60.723  1.00  0.00            
ATOM   2803  O   THR A 182      45.918  24.953  60.133  1.00  0.00            
ATOM   2804  N   TYR A 183      47.848  25.813  60.793  1.00  0.00            
ATOM   2805  H   TYR A 183      48.788  25.623  61.103  1.00  0.00            
ATOM   2806  CA  TYR A 183      47.618  27.163  60.303  1.00  0.00            
ATOM   2807  HA  TYR A 183      46.608  27.403  60.643  1.00  0.00            
ATOM   2808  CB  TYR A 183      48.568  28.193  60.893  1.00  0.00            
ATOM   2809  HB1 TYR A 183      49.628  27.973  60.743  1.00  0.00            
ATOM   2810  HB2 TYR A 183      48.528  28.163  61.983  1.00  0.00            
ATOM   2811  CG  TYR A 183      48.308  29.603  60.423  1.00  0.00            
ATOM   2812  CD1 TYR A 183      47.198  30.373  60.803  1.00  0.00            
ATOM   2813  HD1 TYR A 183      46.488  29.963  61.513  1.00  0.00            
ATOM   2814  CE1 TYR A 183      46.948  31.633  60.263  1.00  0.00            
ATOM   2815  HE1 TYR A 183      46.138  32.243  60.633  1.00  0.00            
ATOM   2816  CZ  TYR A 183      47.798  32.133  59.253  1.00  0.00            
ATOM   2817  OH  TYR A 183      47.628  33.373  58.703  1.00  0.00            
ATOM   2818  HH  TYR A 183      48.268  33.573  58.013  1.00  0.00            
ATOM   2819  CE2 TYR A 183      48.868  31.343  58.823  1.00  0.00            
ATOM   2820  HE2 TYR A 183      49.578  31.703  58.093  1.00  0.00            
ATOM   2821  CD2 TYR A 183      49.138  30.093  59.403  1.00  0.00            
ATOM   2822  HD2 TYR A 183      49.978  29.473  59.123  1.00  0.00            
ATOM   2823  C   TYR A 183      47.598  27.203  58.783  1.00  0.00            
ATOM   2824  O   TYR A 183      48.638  27.303  58.143  1.00  0.00            
ATOM   2825  N   THR A 184      46.408  27.203  58.193  1.00  0.00            
ATOM   2826  H   THR A 184      45.588  27.073  58.773  1.00  0.00            
ATOM   2827  CA  THR A 184      46.078  27.023  56.793  1.00  0.00            
ATOM   2828  HA  THR A 184      46.948  26.963  56.133  1.00  0.00            
ATOM   2829  CB  THR A 184      45.328  25.693  56.683  1.00  0.00            
ATOM   2830  HB  THR A 184      44.878  25.653  55.693  1.00  0.00            
ATOM   2831  CG2 THR A 184      46.298  24.523  56.803  1.00  0.00            
ATOM   2832 1HG2 THR A 184      45.848  23.553  56.623  1.00  0.00            
ATOM   2833 2HG2 THR A 184      47.058  24.623  56.023  1.00  0.00            
ATOM   2834 3HG2 THR A 184      46.768  24.513  57.793  1.00  0.00            
ATOM   2835  OG1 THR A 184      44.378  25.503  57.703  1.00  0.00            
ATOM   2836  HG1 THR A 184      44.908  25.413  58.503  1.00  0.00            
ATOM   2837  C   THR A 184      45.248  28.173  56.253  1.00  0.00            
ATOM   2838  O   THR A 184      44.858  28.103  55.083  1.00  0.00            
ATOM   2839  N   SER A 185      44.998  29.233  57.023  1.00  0.00            
ATOM   2840  H   SER A 185      45.418  29.283  57.943  1.00  0.00            
ATOM   2841  CA  SER A 185      44.018  30.263  56.753  1.00  0.00            
ATOM   2842  HA  SER A 185      43.308  29.773  56.093  1.00  0.00            
ATOM   2843  CB  SER A 185      43.178  30.593  57.983  1.00  0.00            
ATOM   2844  HB1 SER A 185      42.628  29.683  58.243  1.00  0.00            
ATOM   2845  HB2 SER A 185      42.418  31.353  57.803  1.00  0.00            
ATOM   2846  OG  SER A 185      43.978  30.953  59.083  1.00  0.00            
ATOM   2847  HG  SER A 185      44.398  31.803  58.913  1.00  0.00            
ATOM   2848  C   SER A 185      44.488  31.543  56.073  1.00  0.00            
ATOM   2849  O   SER A 185      43.678  32.373  55.673  1.00  0.00            
ATOM   2850  N   LEU A 186      45.798  31.683  55.893  1.00  0.00            
ATOM   2851  H   LEU A 186      46.388  30.933  56.223  1.00  0.00            
ATOM   2852  CA  LEU A 186      46.458  32.843  55.313  1.00  0.00            
ATOM   2853  HA  LEU A 186      46.308  33.643  56.033  1.00  0.00            
ATOM   2854  CB  LEU A 186      47.938  32.473  55.243  1.00  0.00            
ATOM   2855  HB1 LEU A 186      48.088  31.743  54.453  1.00  0.00            
ATOM   2856  HB2 LEU A 186      48.228  32.053  56.203  1.00  0.00            
ATOM   2857  CG  LEU A 186      48.938  33.593  54.983  1.00  0.00            
ATOM   2858  HG  LEU A 186      48.548  34.173  54.153  1.00  0.00            
ATOM   2859  CD1 LEU A 186      49.008  34.603  56.133  1.00  0.00            
ATOM   2860 1HD1 LEU A 186      49.558  35.463  55.753  1.00  0.00            
ATOM   2861 2HD1 LEU A 186      48.048  34.933  56.523  1.00  0.00            
ATOM   2862 3HD1 LEU A 186      49.558  34.143  56.953  1.00  0.00            
ATOM   2863  CD2 LEU A 186      50.338  33.093  54.643  1.00  0.00            
ATOM   2864 1HD2 LEU A 186      50.908  33.913  54.213  1.00  0.00            
ATOM   2865 2HD2 LEU A 186      50.828  32.653  55.513  1.00  0.00            
ATOM   2866 3HD2 LEU A 186      50.288  32.253  53.953  1.00  0.00            
ATOM   2867  C   LEU A 186      45.868  33.293  53.993  1.00  0.00            
ATOM   2868  O   LEU A 186      45.868  32.523  53.033  1.00  0.00            
ATOM   2869  N   VAL A 187      45.568  34.593  53.883  1.00  0.00            
ATOM   2870  H   VAL A 187      45.698  35.113  54.733  1.00  0.00            
ATOM   2871  CA  VAL A 187      45.108  35.323  52.713  1.00  0.00            
ATOM   2872  HA  VAL A 187      44.978  34.643  51.873  1.00  0.00            
ATOM   2873  CB  VAL A 187      43.788  36.033  53.003  1.00  0.00            
ATOM   2874  HB  VAL A 187      43.878  36.683  53.873  1.00  0.00            
ATOM   2875  CG1 VAL A 187      43.348  36.863  51.803  1.00  0.00            
ATOM   2876 1HG1 VAL A 187      42.318  37.183  51.953  1.00  0.00            
ATOM   2877 2HG1 VAL A 187      43.958  37.763  51.703  1.00  0.00            
ATOM   2878 3HG1 VAL A 187      43.438  36.283  50.883  1.00  0.00            
ATOM   2879  CG2 VAL A 187      42.718  34.993  53.333  1.00  0.00            
ATOM   2880 1HG2 VAL A 187      41.768  35.523  53.363  1.00  0.00            
ATOM   2881 2HG2 VAL A 187      42.728  34.273  52.523  1.00  0.00            
ATOM   2882 3HG2 VAL A 187      42.838  34.543  54.323  1.00  0.00            
ATOM   2883  C   VAL A 187      46.138  36.343  52.273  1.00  0.00            
ATOM   2884  O   VAL A 187      46.318  36.503  51.063  1.00  0.00            
ATOM   2885  N   SER A 188      46.828  37.073  53.163  1.00  0.00            
ATOM   2886  H   SER A 188      46.648  36.903  54.143  1.00  0.00            
ATOM   2887  CA  SER A 188      47.838  38.073  52.883  1.00  0.00            
ATOM   2888  HA  SER A 188      48.208  37.973  51.863  1.00  0.00            
ATOM   2889  CB  SER A 188      47.268  39.493  52.923  1.00  0.00            
ATOM   2890  HB1 SER A 188      46.818  39.623  53.903  1.00  0.00            
ATOM   2891  HB2 SER A 188      46.538  39.603  52.123  1.00  0.00            
ATOM   2892  OG  SER A 188      48.348  40.403  52.833  1.00  0.00            
ATOM   2893  HG  SER A 188      48.718  40.453  53.713  1.00  0.00            
ATOM   2894  C   SER A 188      49.018  37.923  53.823  1.00  0.00            
ATOM   2895  O   SER A 188      48.768  37.913  55.023  1.00  0.00            
ATOM   2896  N   LEU A 189      50.248  37.873  53.303  1.00  0.00            
ATOM   2897  H   LEU A 189      50.378  37.783  52.313  1.00  0.00            
ATOM   2898  CA  LEU A 189      51.458  38.073  54.093  1.00  0.00            
ATOM   2899  HA  LEU A 189      51.198  38.413  55.093  1.00  0.00            
ATOM   2900  CB  LEU A 189      52.158  36.723  54.233  1.00  0.00            
ATOM   2901  HB1 LEU A 189      52.548  36.423  53.263  1.00  0.00            
ATOM   2902  HB2 LEU A 189      51.418  35.993  54.573  1.00  0.00            
ATOM   2903  CG  LEU A 189      53.358  36.623  55.183  1.00  0.00            
ATOM   2904  HG  LEU A 189      54.038  37.463  55.053  1.00  0.00            
ATOM   2905  CD1 LEU A 189      52.858  36.583  56.623  1.00  0.00            
ATOM   2906 1HD1 LEU A 189      53.758  36.543  57.233  1.00  0.00            
ATOM   2907 2HD1 LEU A 189      52.368  37.503  56.923  1.00  0.00            
ATOM   2908 3HD1 LEU A 189      52.178  35.733  56.743  1.00  0.00            
ATOM   2909  CD2 LEU A 189      54.128  35.323  54.943  1.00  0.00            
ATOM   2910 1HD2 LEU A 189      54.968  35.163  55.623  1.00  0.00            
ATOM   2911 2HD2 LEU A 189      53.408  34.523  55.073  1.00  0.00            
ATOM   2912 3HD2 LEU A 189      54.528  35.303  53.933  1.00  0.00            
ATOM   2913  C   LEU A 189      52.328  39.073  53.363  1.00  0.00            
ATOM   2914  O   LEU A 189      52.788  38.833  52.243  1.00  0.00            
ATOM   2915  N   ASN A 190      52.528  40.253  53.973  1.00  0.00            
ATOM   2916  H   ASN A 190      52.098  40.383  54.873  1.00  0.00            
ATOM   2917  CA  ASN A 190      53.538  41.173  53.483  1.00  0.00            
ATOM   2918  HA  ASN A 190      54.068  40.773  52.623  1.00  0.00            
ATOM   2919  CB  ASN A 190      52.858  42.453  53.013  1.00  0.00            
ATOM   2920  HB1 ASN A 190      52.238  42.823  53.833  1.00  0.00            
ATOM   2921  HB2 ASN A 190      52.228  42.143  52.183  1.00  0.00            
ATOM   2922  CG  ASN A 190      53.948  43.473  52.713  1.00  0.00            
ATOM   2923  OD1 ASN A 190      54.848  43.243  51.913  1.00  0.00            
ATOM   2924  ND2 ASN A 190      53.998  44.613  53.413  1.00  0.00            
ATOM   2925 1HD2 ASN A 190      53.268  44.863  54.063  1.00  0.00            
ATOM   2926 2HD2 ASN A 190      54.758  45.243  53.213  1.00  0.00            
ATOM   2927  C   ASN A 190      54.558  41.403  54.593  1.00  0.00            
ATOM   2928  O   ASN A 190      54.188  41.903  55.653  1.00  0.00            
ATOM   2929  N   ILE A 191      55.818  41.033  54.363  1.00  0.00            
ATOM   2930  H   ILE A 191      55.938  40.633  53.443  1.00  0.00            
ATOM   2931  CA  ILE A 191      56.948  41.123  55.253  1.00  0.00            
ATOM   2932  HA  ILE A 191      56.568  41.463  56.223  1.00  0.00            
ATOM   2933  CB  ILE A 191      57.568  39.753  55.543  1.00  0.00            
ATOM   2934  HB  ILE A 191      58.438  39.883  56.193  1.00  0.00            
ATOM   2935  CG2 ILE A 191      56.548  38.853  56.243  1.00  0.00            
ATOM   2936 1HG2 ILE A 191      56.958  37.913  56.603  1.00  0.00            
ATOM   2937 2HG2 ILE A 191      56.148  39.373  57.113  1.00  0.00            
ATOM   2938 3HG2 ILE A 191      55.698  38.713  55.583  1.00  0.00            
ATOM   2939  CG1 ILE A 191      58.038  39.153  54.223  1.00  0.00            
ATOM   2940 1HG1 ILE A 191      58.788  39.793  53.753  1.00  0.00            
ATOM   2941 2HG1 ILE A 191      57.228  39.063  53.503  1.00  0.00            
ATOM   2942  CD  ILE A 191      58.608  37.743  54.213  1.00  0.00            
ATOM   2943  HD1 ILE A 191      59.028  37.453  53.253  1.00  0.00            
ATOM   2944  HD2 ILE A 191      59.408  37.703  54.963  1.00  0.00            
ATOM   2945  HD3 ILE A 191      57.788  37.073  54.463  1.00  0.00            
ATOM   2946  C   ILE A 191      58.008  42.123  54.803  1.00  0.00            
ATOM   2947  O   ILE A 191      59.128  42.093  55.293  1.00  0.00            
ATOM   2948  N   SER A 192      57.638  43.013  53.873  1.00  0.00            
ATOM   2949  H   SER A 192      56.678  42.973  53.563  1.00  0.00            
ATOM   2950  CA  SER A 192      58.518  43.843  53.073  1.00  0.00            
ATOM   2951  HA  SER A 192      59.228  43.153  52.623  1.00  0.00            
ATOM   2952  CB  SER A 192      57.758  44.413  51.883  1.00  0.00            
ATOM   2953  HB1 SER A 192      57.418  43.613  51.233  1.00  0.00            
ATOM   2954  HB2 SER A 192      58.408  45.083  51.313  1.00  0.00            
ATOM   2955  OG  SER A 192      56.638  45.173  52.283  1.00  0.00            
ATOM   2956  HG  SER A 192      55.928  44.563  52.083  1.00  0.00            
ATOM   2957  C   SER A 192      59.388  44.903  53.723  1.00  0.00            
ATOM   2958  O   SER A 192      60.088  45.593  52.983  1.00  0.00            
ATOM   2959  N   CYS A 193      59.408  44.943  55.063  1.00  0.00            
ATOM   2960  H   CYS A 193      58.738  44.413  55.583  1.00  0.00            
ATOM   2961  CA  CYS A 193      60.278  45.723  55.913  1.00  0.00            
ATOM   2962  HA  CYS A 193      60.738  46.513  55.313  1.00  0.00            
ATOM   2963  CB  CYS A 193      59.458  46.343  57.043  1.00  0.00            
ATOM   2964  HB1 CYS A 193      58.788  47.103  56.643  1.00  0.00            
ATOM   2965  HB2 CYS A 193      60.108  46.713  57.823  1.00  0.00            
ATOM   2966  SG  CYS A 193      58.518  44.953  57.733  1.00  0.00            
ATOM   2967  HG  CYS A 193      57.318  45.533  57.723  1.00  0.00            
ATOM   2968  C   CYS A 193      61.398  44.883  56.523  1.00  0.00            
ATOM   2969  O   CYS A 193      62.318  45.473  57.083  1.00  0.00            
ATOM   2970  N   LEU A 194      61.298  43.553  56.483  1.00  0.00            
ATOM   2971  H   LEU A 194      60.458  43.153  56.083  1.00  0.00            
ATOM   2972  CA  LEU A 194      62.218  42.633  57.113  1.00  0.00            
ATOM   2973  HA  LEU A 194      62.588  43.083  58.033  1.00  0.00            
ATOM   2974  CB  LEU A 194      61.538  41.293  57.363  1.00  0.00            
ATOM   2975  HB1 LEU A 194      62.238  40.513  57.683  1.00  0.00            
ATOM   2976  HB2 LEU A 194      61.268  40.863  56.403  1.00  0.00            
ATOM   2977  CG  LEU A 194      60.288  41.253  58.233  1.00  0.00            
ATOM   2978  HG  LEU A 194      59.398  41.663  57.753  1.00  0.00            
ATOM   2979  CD1 LEU A 194      59.958  39.813  58.593  1.00  0.00            
ATOM   2980 1HD1 LEU A 194      58.948  39.793  59.013  1.00  0.00            
ATOM   2981 2HD1 LEU A 194      59.998  39.213  57.683  1.00  0.00            
ATOM   2982 3HD1 LEU A 194      60.678  39.573  59.383  1.00  0.00            
ATOM   2983  CD2 LEU A 194      60.438  41.993  59.563  1.00  0.00            
ATOM   2984 1HD2 LEU A 194      59.568  41.913  60.223  1.00  0.00            
ATOM   2985 2HD2 LEU A 194      61.348  41.663  60.073  1.00  0.00            
ATOM   2986 3HD2 LEU A 194      60.478  43.043  59.273  1.00  0.00            
ATOM   2987  C   LEU A 194      63.518  42.483  56.333  1.00  0.00            
ATOM   2988  O   LEU A 194      63.568  42.703  55.123  1.00  0.00            
ATOM   2989  N   ALA A 195      64.618  42.053  56.953  1.00  0.00            
ATOM   2990  H   ALA A 195      64.628  41.923  57.953  1.00  0.00            
ATOM   2991  CA  ALA A 195      65.828  41.663  56.253  1.00  0.00            
ATOM   2992  HA  ALA A 195      65.568  41.583  55.203  1.00  0.00            
ATOM   2993  CB  ALA A 195      66.888  42.753  56.393  1.00  0.00            
ATOM   2994  HB1 ALA A 195      67.768  42.513  55.793  1.00  0.00            
ATOM   2995  HB2 ALA A 195      66.498  43.673  55.963  1.00  0.00            
ATOM   2996  HB3 ALA A 195      67.228  42.793  57.423  1.00  0.00            
ATOM   2997  C   ALA A 195      66.278  40.243  56.563  1.00  0.00            
ATOM   2998  O   ALA A 195      67.388  39.883  56.163  1.00  0.00            
ATOM   2999  N   SER A 196      65.448  39.363  57.133  1.00  0.00            
ATOM   3000  H   SER A 196      64.538  39.653  57.453  1.00  0.00            
ATOM   3001  CA  SER A 196      65.748  37.943  57.083  1.00  0.00            
ATOM   3002  HA  SER A 196      66.808  37.743  56.913  1.00  0.00            
ATOM   3003  CB  SER A 196      65.398  37.243  58.393  1.00  0.00            
ATOM   3004  HB1 SER A 196      65.988  37.683  59.193  1.00  0.00            
ATOM   3005  HB2 SER A 196      65.628  36.183  58.283  1.00  0.00            
ATOM   3006  OG  SER A 196      64.008  37.303  58.653  1.00  0.00            
ATOM   3007  HG  SER A 196      63.798  38.213  58.853  1.00  0.00            
ATOM   3008  C   SER A 196      65.058  37.263  55.913  1.00  0.00            
ATOM   3009  O   SER A 196      63.938  37.573  55.523  1.00  0.00            
ATOM   3010  N   GLU A 197      65.628  36.153  55.453  1.00  0.00            
ATOM   3011  H   GLU A 197      66.558  35.853  55.713  1.00  0.00            
ATOM   3012  CA  GLU A 197      64.828  35.103  54.853  1.00  0.00            
ATOM   3013  HA  GLU A 197      64.108  35.463  54.123  1.00  0.00            
ATOM   3014  CB  GLU A 197      65.698  34.033  54.193  1.00  0.00            
ATOM   3015  HB1 GLU A 197      66.458  33.713  54.903  1.00  0.00            
ATOM   3016  HB2 GLU A 197      66.158  34.483  53.313  1.00  0.00            
ATOM   3017  CG  GLU A 197      64.848  32.863  53.703  1.00  0.00            
ATOM   3018  HG1 GLU A 197      63.998  33.193  53.103  1.00  0.00            
ATOM   3019  HG2 GLU A 197      64.518  32.333  54.603  1.00  0.00            
ATOM   3020  CD  GLU A 197      65.668  31.943  52.813  1.00  0.00            
ATOM   3021  OE1 GLU A 197      66.108  30.893  53.333  1.00  0.00            
ATOM   3022  OE2 GLU A 197      65.798  32.273  51.613  1.00  0.00            
ATOM   3023  C   GLU A 197      64.038  34.483  55.993  1.00  0.00            
ATOM   3024  O   GLU A 197      64.528  33.713  56.823  1.00  0.00            
ATOM   3025  N   VAL A 198      62.748  34.803  56.013  1.00  0.00            
ATOM   3026  H   VAL A 198      62.478  35.553  55.383  1.00  0.00            
ATOM   3027  CA  VAL A 198      61.748  34.253  56.903  1.00  0.00            
ATOM   3028  HA  VAL A 198      62.028  34.433  57.943  1.00  0.00            
ATOM   3029  CB  VAL A 198      60.398  34.963  56.803  1.00  0.00            
ATOM   3030  HB  VAL A 198      59.738  34.473  57.523  1.00  0.00            
ATOM   3031  CG1 VAL A 198      60.628  36.423  57.173  1.00  0.00            
ATOM   3032 1HG1 VAL A 198      59.638  36.873  57.293  1.00  0.00            
ATOM   3033 2HG1 VAL A 198      61.168  36.553  58.113  1.00  0.00            
ATOM   3034 3HG1 VAL A 198      61.228  36.943  56.423  1.00  0.00            
ATOM   3035  CG2 VAL A 198      59.718  34.843  55.453  1.00  0.00            
ATOM   3036 1HG2 VAL A 198      58.718  35.263  55.553  1.00  0.00            
ATOM   3037 2HG2 VAL A 198      60.288  35.293  54.643  1.00  0.00            
ATOM   3038 3HG2 VAL A 198      59.458  33.813  55.203  1.00  0.00            
ATOM   3039  C   VAL A 198      61.718  32.763  56.603  1.00  0.00            
ATOM   3040  O   VAL A 198      61.298  32.383  55.513  1.00  0.00            
ATOM   3041  N   SER A 199      62.218  31.953  57.553  1.00  0.00            
ATOM   3042  H   SER A 199      62.508  32.463  58.373  1.00  0.00            
ATOM   3043  CA  SER A 199      62.898  30.723  57.213  1.00  0.00            
ATOM   3044  HA  SER A 199      63.928  30.883  56.903  1.00  0.00            
ATOM   3045  CB  SER A 199      63.068  29.833  58.443  1.00  0.00            
ATOM   3046  HB1 SER A 199      63.418  28.863  58.083  1.00  0.00            
ATOM   3047  HB2 SER A 199      62.138  29.683  58.983  1.00  0.00            
ATOM   3048  OG  SER A 199      64.028  30.383  59.323  1.00  0.00            
ATOM   3049  HG  SER A 199      64.118  31.323  59.173  1.00  0.00            
ATOM   3050  C   SER A 199      62.188  29.923  56.133  1.00  0.00            
ATOM   3051  O   SER A 199      61.028  29.543  56.293  1.00  0.00            
ATOM   3052  N   PHE A 200      62.908  29.713  55.033  1.00  0.00            
ATOM   3053  H   PHE A 200      63.888  29.943  55.063  1.00  0.00            
ATOM   3054  CA  PHE A 200      62.288  29.083  53.883  1.00  0.00            
ATOM   3055  HA  PHE A 200      61.448  29.703  53.563  1.00  0.00            
ATOM   3056  CB  PHE A 200      63.278  29.023  52.723  1.00  0.00            
ATOM   3057  HB1 PHE A 200      64.098  28.363  53.023  1.00  0.00            
ATOM   3058  HB2 PHE A 200      63.808  29.973  52.623  1.00  0.00            
ATOM   3059  CG  PHE A 200      62.638  28.673  51.403  1.00  0.00            
ATOM   3060  CD1 PHE A 200      61.838  29.623  50.743  1.00  0.00            
ATOM   3061  HD1 PHE A 200      61.698  30.603  51.173  1.00  0.00            
ATOM   3062  CE1 PHE A 200      61.168  29.293  49.563  1.00  0.00            
ATOM   3063  HE1 PHE A 200      60.608  30.083  49.073  1.00  0.00            
ATOM   3064  CZ  PHE A 200      61.398  28.043  48.973  1.00  0.00            
ATOM   3065  HZ  PHE A 200      61.028  27.783  47.993  1.00  0.00            
ATOM   3066  CE2 PHE A 200      62.188  27.093  49.633  1.00  0.00            
ATOM   3067  HE2 PHE A 200      62.308  26.093  49.243  1.00  0.00            
ATOM   3068  CD2 PHE A 200      62.798  27.393  50.853  1.00  0.00            
ATOM   3069  HD2 PHE A 200      63.358  26.623  51.353  1.00  0.00            
ATOM   3070  C   PHE A 200      61.698  27.713  54.173  1.00  0.00            
ATOM   3071  O   PHE A 200      60.678  27.403  53.553  1.00  0.00            
ATOM   3072  N   SER A 201      62.268  26.893  55.053  1.00  0.00            
ATOM   3073  H   SER A 201      63.098  27.293  55.483  1.00  0.00            
ATOM   3074  CA  SER A 201      61.758  25.683  55.663  1.00  0.00            
ATOM   3075  HA  SER A 201      61.588  24.933  54.883  1.00  0.00            
ATOM   3076  CB  SER A 201      62.818  25.123  56.613  1.00  0.00            
ATOM   3077  HB1 SER A 201      63.678  24.863  55.993  1.00  0.00            
ATOM   3078  HB2 SER A 201      62.458  24.213  57.093  1.00  0.00            
ATOM   3079  OG  SER A 201      63.228  26.023  57.623  1.00  0.00            
ATOM   3080  HG  SER A 201      64.178  25.933  57.663  1.00  0.00            
ATOM   3081  C   SER A 201      60.428  25.783  56.393  1.00  0.00            
ATOM   3082  O   SER A 201      59.978  24.723  56.833  1.00  0.00            
ATOM   3083  N   ALA A 202      59.858  26.973  56.523  1.00  0.00            
ATOM   3084  H   ALA A 202      60.338  27.793  56.173  1.00  0.00            
ATOM   3085  CA  ALA A 202      58.528  27.143  57.093  1.00  0.00            
ATOM   3086  HA  ALA A 202      57.978  26.233  57.313  1.00  0.00            
ATOM   3087  CB  ALA A 202      58.648  27.983  58.363  1.00  0.00            
ATOM   3088  HB1 ALA A 202      57.698  28.113  58.873  1.00  0.00            
ATOM   3089  HB2 ALA A 202      59.278  27.453  59.073  1.00  0.00            
ATOM   3090  HB3 ALA A 202      58.998  29.013  58.273  1.00  0.00            
ATOM   3091  C   ALA A 202      57.708  27.963  56.113  1.00  0.00            
ATOM   3092  O   ALA A 202      56.518  27.693  55.973  1.00  0.00            
ATOM   3093  N   LEU A 203      58.258  28.943  55.393  1.00  0.00            
ATOM   3094  H   LEU A 203      59.228  29.113  55.633  1.00  0.00            
ATOM   3095  CA  LEU A 203      57.628  29.663  54.303  1.00  0.00            
ATOM   3096  HA  LEU A 203      56.758  30.153  54.733  1.00  0.00            
ATOM   3097  CB  LEU A 203      58.608  30.703  53.763  1.00  0.00            
ATOM   3098  HB1 LEU A 203      59.388  30.123  53.273  1.00  0.00            
ATOM   3099  HB2 LEU A 203      59.018  31.273  54.603  1.00  0.00            
ATOM   3100  CG  LEU A 203      58.098  31.703  52.733  1.00  0.00            
ATOM   3101  HG  LEU A 203      57.868  31.143  51.823  1.00  0.00            
ATOM   3102  CD1 LEU A 203      56.768  32.353  53.093  1.00  0.00            
ATOM   3103 1HD1 LEU A 203      56.578  33.163  52.393  1.00  0.00            
ATOM   3104 2HD1 LEU A 203      55.958  31.623  53.023  1.00  0.00            
ATOM   3105 3HD1 LEU A 203      56.778  32.883  54.053  1.00  0.00            
ATOM   3106  CD2 LEU A 203      59.198  32.693  52.373  1.00  0.00            
ATOM   3107 1HD2 LEU A 203      58.928  33.203  51.443  1.00  0.00            
ATOM   3108 2HD2 LEU A 203      59.208  33.533  53.063  1.00  0.00            
ATOM   3109 3HD2 LEU A 203      60.198  32.273  52.323  1.00  0.00            
ATOM   3110  C   LEU A 203      57.138  28.733  53.203  1.00  0.00            
ATOM   3111  O   LEU A 203      55.998  28.903  52.773  1.00  0.00            
ATOM   3112  N   GLU A 204      57.908  27.733  52.773  1.00  0.00            
ATOM   3113  H   GLU A 204      58.768  27.573  53.283  1.00  0.00            
ATOM   3114  CA  GLU A 204      57.528  26.823  51.713  1.00  0.00            
ATOM   3115  HA  GLU A 204      57.298  27.393  50.813  1.00  0.00            
ATOM   3116  CB  GLU A 204      58.768  25.993  51.383  1.00  0.00            
ATOM   3117  HB1 GLU A 204      58.818  25.093  52.003  1.00  0.00            
ATOM   3118  HB2 GLU A 204      59.688  26.543  51.563  1.00  0.00            
ATOM   3119  CG  GLU A 204      58.928  25.553  49.923  1.00  0.00            
ATOM   3120  HG1 GLU A 204      59.888  25.043  49.823  1.00  0.00            
ATOM   3121  HG2 GLU A 204      58.948  26.473  49.343  1.00  0.00            
ATOM   3122  CD  GLU A 204      57.888  24.573  49.393  1.00  0.00            
ATOM   3123  OE1 GLU A 204      57.388  23.703  50.143  1.00  0.00            
ATOM   3124  OE2 GLU A 204      57.598  24.633  48.183  1.00  0.00            
ATOM   3125  C   GLU A 204      56.298  26.003  52.073  1.00  0.00            
ATOM   3126  O   GLU A 204      55.338  26.013  51.313  1.00  0.00            
ATOM   3127  N   ARG A 205      56.318  25.543  53.333  1.00  0.00            
ATOM   3128  H   ARG A 205      57.178  25.553  53.863  1.00  0.00            
ATOM   3129  CA  ARG A 205      55.138  24.973  53.953  1.00  0.00            
ATOM   3130  HA  ARG A 205      54.808  24.103  53.373  1.00  0.00            
ATOM   3131  CB  ARG A 205      55.438  24.353  55.313  1.00  0.00            
ATOM   3132  HB1 ARG A 205      54.478  24.053  55.733  1.00  0.00            
ATOM   3133  HB2 ARG A 205      55.778  25.103  56.023  1.00  0.00            
ATOM   3134  CG  ARG A 205      56.398  23.163  55.313  1.00  0.00            
ATOM   3135  HG1 ARG A 205      57.338  23.543  54.903  1.00  0.00            
ATOM   3136  HG2 ARG A 205      55.938  22.393  54.683  1.00  0.00            
ATOM   3137  CD  ARG A 205      56.678  22.623  56.713  1.00  0.00            
ATOM   3138  HD1 ARG A 205      57.058  21.603  56.613  1.00  0.00            
ATOM   3139  HD2 ARG A 205      55.708  22.523  57.193  1.00  0.00            
ATOM   3140  NE  ARG A 205      57.618  23.443  57.473  1.00  0.00            
ATOM   3141  HE  ARG A 205      58.508  23.713  57.063  1.00  0.00            
ATOM   3142  CZ  ARG A 205      57.448  23.873  58.733  1.00  0.00            
ATOM   3143  NH1 ARG A 205      56.308  23.733  59.423  1.00  0.00            
ATOM   3144 1HH1 ARG A 205      55.508  23.263  59.023  1.00  0.00            
ATOM   3145 2HH1 ARG A 205      56.268  24.063  60.373  1.00  0.00            
ATOM   3146  NH2 ARG A 205      58.468  24.533  59.303  1.00  0.00            
ATOM   3147 1HH2 ARG A 205      59.338  24.533  58.793  1.00  0.00            
ATOM   3148 2HH2 ARG A 205      58.448  24.703  60.293  1.00  0.00            
ATOM   3149  C   ARG A 205      53.908  25.863  53.973  1.00  0.00            
ATOM   3150  O   ARG A 205      52.848  25.453  53.503  1.00  0.00            
ATOM   3151  N   LEU A 206      54.038  27.083  54.483  1.00  0.00            
ATOM   3152  H   LEU A 206      54.948  27.303  54.853  1.00  0.00            
ATOM   3153  CA  LEU A 206      52.938  28.023  54.613  1.00  0.00            
ATOM   3154  HA  LEU A 206      52.208  27.633  55.323  1.00  0.00            
ATOM   3155  CB  LEU A 206      53.518  29.293  55.223  1.00  0.00            
ATOM   3156  HB1 LEU A 206      52.968  30.143  54.823  1.00  0.00            
ATOM   3157  HB2 LEU A 206      54.538  29.523  54.913  1.00  0.00            
ATOM   3158  CG  LEU A 206      53.378  29.373  56.743  1.00  0.00            
ATOM   3159  HG  LEU A 206      53.548  28.413  57.243  1.00  0.00            
ATOM   3160  CD1 LEU A 206      54.388  30.373  57.273  1.00  0.00            
ATOM   3161 1HD1 LEU A 206      54.258  30.383  58.353  1.00  0.00            
ATOM   3162 2HD1 LEU A 206      55.388  29.983  57.073  1.00  0.00            
ATOM   3163 3HD1 LEU A 206      54.318  31.353  56.803  1.00  0.00            
ATOM   3164  CD2 LEU A 206      51.998  29.813  57.233  1.00  0.00            
ATOM   3165 1HD2 LEU A 206      52.058  30.083  58.283  1.00  0.00            
ATOM   3166 2HD2 LEU A 206      51.628  30.673  56.673  1.00  0.00            
ATOM   3167 3HD2 LEU A 206      51.338  28.963  57.103  1.00  0.00            
ATOM   3168  C   LEU A 206      52.268  28.333  53.283  1.00  0.00            
ATOM   3169  O   LEU A 206      51.038  28.263  53.263  1.00  0.00            
ATOM   3170  N   VAL A 207      52.998  28.503  52.183  1.00  0.00            
ATOM   3171  H   VAL A 207      53.998  28.523  52.343  1.00  0.00            
ATOM   3172  CA  VAL A 207      52.498  28.673  50.833  1.00  0.00            
ATOM   3173  HA  VAL A 207      51.608  29.303  50.863  1.00  0.00            
ATOM   3174  CB  VAL A 207      53.478  29.353  49.893  1.00  0.00            
ATOM   3175  HB  VAL A 207      54.268  28.613  49.763  1.00  0.00            
ATOM   3176  CG1 VAL A 207      52.968  29.773  48.513  1.00  0.00            
ATOM   3177 1HG1 VAL A 207      53.798  30.183  47.943  1.00  0.00            
ATOM   3178 2HG1 VAL A 207      52.498  28.993  47.923  1.00  0.00            
ATOM   3179 3HG1 VAL A 207      52.208  30.543  48.623  1.00  0.00            
ATOM   3180  CG2 VAL A 207      54.108  30.613  50.483  1.00  0.00            
ATOM   3181 1HG2 VAL A 207      54.748  31.123  49.763  1.00  0.00            
ATOM   3182 2HG2 VAL A 207      53.298  31.273  50.793  1.00  0.00            
ATOM   3183 3HG2 VAL A 207      54.748  30.443  51.343  1.00  0.00            
ATOM   3184  C   VAL A 207      51.938  27.383  50.243  1.00  0.00            
ATOM   3185  O   VAL A 207      50.978  27.513  49.483  1.00  0.00            
ATOM   3186  N   THR A 208      52.448  26.203  50.583  1.00  0.00            
ATOM   3187  H   THR A 208      53.268  26.233  51.173  1.00  0.00            
ATOM   3188  CA  THR A 208      51.878  24.913  50.273  1.00  0.00            
ATOM   3189  HA  THR A 208      51.758  24.853  49.193  1.00  0.00            
ATOM   3190  CB  THR A 208      52.838  23.823  50.743  1.00  0.00            
ATOM   3191  HB  THR A 208      52.868  23.853  51.833  1.00  0.00            
ATOM   3192  CG2 THR A 208      52.458  22.423  50.283  1.00  0.00            
ATOM   3193 1HG2 THR A 208      53.228  21.643  50.343  1.00  0.00            
ATOM   3194 2HG2 THR A 208      51.598  22.083  50.853  1.00  0.00            
ATOM   3195 3HG2 THR A 208      52.068  22.493  49.263  1.00  0.00            
ATOM   3196  OG1 THR A 208      54.178  23.903  50.323  1.00  0.00            
ATOM   3197  HG1 THR A 208      54.528  24.783  50.473  1.00  0.00            
ATOM   3198  C   THR A 208      50.518  24.643  50.903  1.00  0.00            
ATOM   3199  O   THR A 208      49.648  24.123  50.213  1.00  0.00            
ATOM   3200  N   ARG A 209      50.388  24.933  52.203  1.00  0.00            
ATOM   3201  H   ARG A 209      51.258  25.253  52.613  1.00  0.00            
ATOM   3202  CA  ARG A 209      49.278  24.543  53.053  1.00  0.00            
ATOM   3203  HA  ARG A 209      48.778  23.693  52.593  1.00  0.00            
ATOM   3204  CB  ARG A 209      49.858  24.063  54.373  1.00  0.00            
ATOM   3205  HB1 ARG A 209      50.738  23.433  54.243  1.00  0.00            
ATOM   3206  HB2 ARG A 209      49.098  23.383  54.753  1.00  0.00            
ATOM   3207  CG  ARG A 209      50.098  25.183  55.383  1.00  0.00            
ATOM   3208  HG1 ARG A 209      49.138  25.583  55.703  1.00  0.00            
ATOM   3209  HG2 ARG A 209      50.638  25.943  54.823  1.00  0.00            
ATOM   3210  CD  ARG A 209      50.918  24.733  56.593  1.00  0.00            
ATOM   3211  HD1 ARG A 209      51.858  24.313  56.223  1.00  0.00            
ATOM   3212  HD2 ARG A 209      50.388  23.883  57.023  1.00  0.00            
ATOM   3213  NE  ARG A 209      51.088  25.823  57.553  1.00  0.00            
ATOM   3214  HE  ARG A 209      50.238  26.233  57.903  1.00  0.00            
ATOM   3215  CZ  ARG A 209      52.228  26.233  58.123  1.00  0.00            
ATOM   3216  NH1 ARG A 209      53.418  25.753  57.763  1.00  0.00            
ATOM   3217 1HH1 ARG A 209      53.528  24.763  57.593  1.00  0.00            
ATOM   3218 2HH1 ARG A 209      54.238  26.163  58.193  1.00  0.00            
ATOM   3219  NH2 ARG A 209      52.188  27.153  59.103  1.00  0.00            
ATOM   3220 1HH2 ARG A 209      51.358  27.093  59.683  1.00  0.00            
ATOM   3221 2HH2 ARG A 209      53.078  27.443  59.483  1.00  0.00            
ATOM   3222  C   ARG A 209      48.188  25.593  53.203  1.00  0.00            
ATOM   3223  O   ARG A 209      47.098  25.223  53.653  1.00  0.00            
ATOM   3224  N   CYS A 210      48.448  26.833  52.783  1.00  0.00            
ATOM   3225  H   CYS A 210      49.418  27.073  52.633  1.00  0.00            
ATOM   3226  CA  CYS A 210      47.458  27.883  52.673  1.00  0.00            
ATOM   3227  HA  CYS A 210      46.558  27.573  53.213  1.00  0.00            
ATOM   3228  CB  CYS A 210      47.928  29.193  53.293  1.00  0.00            
ATOM   3229  HB1 CYS A 210      47.048  29.843  53.233  1.00  0.00            
ATOM   3230  HB2 CYS A 210      48.698  29.653  52.663  1.00  0.00            
ATOM   3231  SG  CYS A 210      48.568  29.033  54.973  1.00  0.00            
ATOM   3232  HG  CYS A 210      49.628  28.343  54.553  1.00  0.00            
ATOM   3233  C   CYS A 210      47.038  28.073  51.223  1.00  0.00            
ATOM   3234  O   CYS A 210      47.518  29.003  50.583  1.00  0.00            
ATOM   3235  N   PRO A 211      46.058  27.303  50.733  1.00  0.00            
ATOM   3236  CD  PRO A 211      45.508  26.103  51.313  1.00  0.00            
ATOM   3237  HD1 PRO A 211      45.148  26.233  52.333  1.00  0.00            
ATOM   3238  HD2 PRO A 211      46.218  25.273  51.303  1.00  0.00            
ATOM   3239  CG  PRO A 211      44.278  25.763  50.473  1.00  0.00            
ATOM   3240  HG1 PRO A 211      43.448  26.283  50.943  1.00  0.00            
ATOM   3241  HG2 PRO A 211      44.148  24.683  50.423  1.00  0.00            
ATOM   3242  CB  PRO A 211      44.548  26.353  49.093  1.00  0.00            
ATOM   3243  HB1 PRO A 211      43.648  26.683  48.573  1.00  0.00            
ATOM   3244  HB2 PRO A 211      45.138  25.663  48.493  1.00  0.00            
ATOM   3245  CA  PRO A 211      45.448  27.543  49.443  1.00  0.00            
ATOM   3246  HA  PRO A 211      46.258  27.593  48.713  1.00  0.00            
ATOM   3247  C   PRO A 211      44.618  28.823  49.373  1.00  0.00            
ATOM   3248  O   PRO A 211      44.388  29.443  48.333  1.00  0.00            
ATOM   3249  N   ASN A 212      44.188  29.303  50.543  1.00  0.00            
ATOM   3250  H   ASN A 212      44.558  28.813  51.353  1.00  0.00            
ATOM   3251  CA  ASN A 212      43.468  30.543  50.703  1.00  0.00            
ATOM   3252  HA  ASN A 212      42.558  30.573  50.093  1.00  0.00            
ATOM   3253  CB  ASN A 212      43.128  30.593  52.193  1.00  0.00            
ATOM   3254  HB1 ASN A 212      43.928  31.073  52.753  1.00  0.00            
ATOM   3255  HB2 ASN A 212      43.048  29.603  52.653  1.00  0.00            
ATOM   3256  CG  ASN A 212      41.778  31.253  52.443  1.00  0.00            
ATOM   3257  OD1 ASN A 212      40.768  31.043  51.783  1.00  0.00            
ATOM   3258  ND2 ASN A 212      41.648  32.023  53.523  1.00  0.00            
ATOM   3259 1HD2 ASN A 212      42.398  32.093  54.193  1.00  0.00            
ATOM   3260 2HD2 ASN A 212      40.718  32.233  53.853  1.00  0.00            
ATOM   3261  C   ASN A 212      44.218  31.823  50.393  1.00  0.00            
ATOM   3262  O   ASN A 212      43.648  32.903  50.253  1.00  0.00            
ATOM   3263  N   LEU A 213      45.518  31.723  50.093  1.00  0.00            
ATOM   3264  H   LEU A 213      45.868  30.773  50.123  1.00  0.00            
ATOM   3265  CA  LEU A 213      46.488  32.793  50.013  1.00  0.00            
ATOM   3266  HA  LEU A 213      46.348  33.533  50.793  1.00  0.00            
ATOM   3267  CB  LEU A 213      47.888  32.223  50.243  1.00  0.00            
ATOM   3268  HB1 LEU A 213      47.988  31.383  49.553  1.00  0.00            
ATOM   3269  HB2 LEU A 213      47.868  31.733  51.223  1.00  0.00            
ATOM   3270  CG  LEU A 213      49.078  33.163  50.093  1.00  0.00            
ATOM   3271  HG  LEU A 213      48.898  33.903  49.313  1.00  0.00            
ATOM   3272  CD1 LEU A 213      49.288  34.003  51.353  1.00  0.00            
ATOM   3273 1HD1 LEU A 213      50.178  34.613  51.233  1.00  0.00            
ATOM   3274 2HD1 LEU A 213      48.458  34.703  51.443  1.00  0.00            
ATOM   3275 3HD1 LEU A 213      49.358  33.303  52.183  1.00  0.00            
ATOM   3276  CD2 LEU A 213      50.358  32.373  49.853  1.00  0.00            
ATOM   3277 1HD2 LEU A 213      51.168  33.033  49.543  1.00  0.00            
ATOM   3278 2HD2 LEU A 213      50.648  31.793  50.733  1.00  0.00            
ATOM   3279 3HD2 LEU A 213      50.248  31.563  49.133  1.00  0.00            
ATOM   3280  C   LEU A 213      46.458  33.533  48.683  1.00  0.00            
ATOM   3281  O   LEU A 213      46.708  32.913  47.653  1.00  0.00            
ATOM   3282  N   LYS A 214      46.248  34.853  48.723  1.00  0.00            
ATOM   3283  H   LYS A 214      46.158  35.303  49.623  1.00  0.00            
ATOM   3284  CA  LYS A 214      46.248  35.763  47.593  1.00  0.00            
ATOM   3285  HA  LYS A 214      46.478  35.153  46.723  1.00  0.00            
ATOM   3286  CB  LYS A 214      44.868  36.373  47.413  1.00  0.00            
ATOM   3287  HB1 LYS A 214      44.848  36.833  46.423  1.00  0.00            
ATOM   3288  HB2 LYS A 214      44.798  37.143  48.183  1.00  0.00            
ATOM   3289  CG  LYS A 214      43.688  35.413  47.563  1.00  0.00            
ATOM   3290  HG1 LYS A 214      42.768  35.943  47.323  1.00  0.00            
ATOM   3291  HG2 LYS A 214      43.698  35.083  48.603  1.00  0.00            
ATOM   3292  CD  LYS A 214      43.668  34.153  46.693  1.00  0.00            
ATOM   3293  HD1 LYS A 214      43.358  33.303  47.303  1.00  0.00            
ATOM   3294  HD2 LYS A 214      44.658  34.033  46.253  1.00  0.00            
ATOM   3295  CE  LYS A 214      42.798  34.183  45.453  1.00  0.00            
ATOM   3296  HE1 LYS A 214      41.808  34.423  45.843  1.00  0.00            
ATOM   3297  HE2 LYS A 214      42.668  33.213  44.973  1.00  0.00            
ATOM   3298  NZ  LYS A 214      43.268  35.083  44.383  1.00  0.00            
ATOM   3299  HZ1 LYS A 214      42.648  35.143  43.583  1.00  0.00            
ATOM   3300  HZ2 LYS A 214      43.278  35.993  44.823  1.00  0.00            
ATOM   3301  HZ3 LYS A 214      44.178  34.883  44.003  1.00  0.00            
ATOM   3302  C   LYS A 214      47.378  36.783  47.503  1.00  0.00            
ATOM   3303  O   LYS A 214      47.778  37.193  46.423  1.00  0.00            
ATOM   3304  N   SER A 215      47.948  37.183  48.643  1.00  0.00            
ATOM   3305  H   SER A 215      47.578  36.873  49.533  1.00  0.00            
ATOM   3306  CA  SER A 215      49.068  38.103  48.633  1.00  0.00            
ATOM   3307  HA  SER A 215      49.418  38.303  47.623  1.00  0.00            
ATOM   3308  CB  SER A 215      48.638  39.443  49.233  1.00  0.00            
ATOM   3309  HB1 SER A 215      48.198  39.253  50.213  1.00  0.00            
ATOM   3310  HB2 SER A 215      47.958  39.923  48.533  1.00  0.00            
ATOM   3311  OG  SER A 215      49.728  40.333  49.373  1.00  0.00            
ATOM   3312  HG  SER A 215      49.518  41.053  49.963  1.00  0.00            
ATOM   3313  C   SER A 215      50.208  37.473  49.413  1.00  0.00            
ATOM   3314  O   SER A 215      50.028  37.063  50.553  1.00  0.00            
ATOM   3315  N   LEU A 216      51.398  37.513  48.803  1.00  0.00            
ATOM   3316  H   LEU A 216      51.488  37.873  47.863  1.00  0.00            
ATOM   3317  CA  LEU A 216      52.638  37.093  49.423  1.00  0.00            
ATOM   3318  HA  LEU A 216      52.528  37.103  50.503  1.00  0.00            
ATOM   3319  CB  LEU A 216      52.838  35.663  48.933  1.00  0.00            
ATOM   3320  HB1 LEU A 216      52.968  35.733  47.853  1.00  0.00            
ATOM   3321  HB2 LEU A 216      51.988  35.013  49.123  1.00  0.00            
ATOM   3322  CG  LEU A 216      54.108  35.033  49.493  1.00  0.00            
ATOM   3323  HG  LEU A 216      54.938  35.743  49.433  1.00  0.00            
ATOM   3324  CD1 LEU A 216      53.898  34.603  50.943  1.00  0.00            
ATOM   3325 1HD1 LEU A 216      54.768  34.033  51.263  1.00  0.00            
ATOM   3326 2HD1 LEU A 216      53.778  35.443  51.633  1.00  0.00            
ATOM   3327 3HD1 LEU A 216      52.968  34.033  50.963  1.00  0.00            
ATOM   3328  CD2 LEU A 216      54.488  33.823  48.653  1.00  0.00            
ATOM   3329 1HD2 LEU A 216      55.488  33.433  48.853  1.00  0.00            
ATOM   3330 2HD2 LEU A 216      53.728  33.043  48.763  1.00  0.00            
ATOM   3331 3HD2 LEU A 216      54.508  34.023  47.583  1.00  0.00            
ATOM   3332  C   LEU A 216      53.698  38.083  48.953  1.00  0.00            
ATOM   3333  O   LEU A 216      54.388  37.883  47.963  1.00  0.00            
ATOM   3334  N   LYS A 217      53.828  39.163  49.733  1.00  0.00            
ATOM   3335  H   LYS A 217      53.158  39.203  50.483  1.00  0.00            
ATOM   3336  CA  LYS A 217      54.878  40.143  49.523  1.00  0.00            
ATOM   3337  HA  LYS A 217      55.198  39.973  48.493  1.00  0.00            
ATOM   3338  CB  LYS A 217      54.298  41.543  49.633  1.00  0.00            
ATOM   3339  HB1 LYS A 217      55.128  42.253  49.623  1.00  0.00            
ATOM   3340  HB2 LYS A 217      53.698  41.563  50.543  1.00  0.00            
ATOM   3341  CG  LYS A 217      53.348  41.953  48.513  1.00  0.00            
ATOM   3342  HG1 LYS A 217      52.558  41.203  48.453  1.00  0.00            
ATOM   3343  HG2 LYS A 217      53.898  42.013  47.573  1.00  0.00            
ATOM   3344  CD  LYS A 217      52.748  43.313  48.873  1.00  0.00            
ATOM   3345  HD1 LYS A 217      53.458  44.133  48.793  1.00  0.00            
ATOM   3346  HD2 LYS A 217      52.428  43.263  49.913  1.00  0.00            
ATOM   3347  CE  LYS A 217      51.588  43.643  47.943  1.00  0.00            
ATOM   3348  HE1 LYS A 217      50.958  42.753  47.943  1.00  0.00            
ATOM   3349  HE2 LYS A 217      51.968  43.863  46.943  1.00  0.00            
ATOM   3350  NZ  LYS A 217      50.818  44.813  48.393  1.00  0.00            
ATOM   3351  HZ1 LYS A 217      49.958  44.803  47.863  1.00  0.00            
ATOM   3352  HZ2 LYS A 217      50.588  44.733  49.373  1.00  0.00            
ATOM   3353  HZ3 LYS A 217      51.258  45.703  48.213  1.00  0.00            
ATOM   3354  C   LYS A 217      56.058  39.883  50.453  1.00  0.00            
ATOM   3355  O   LYS A 217      56.028  40.123  51.663  1.00  0.00            
ATOM   3356  N   LEU A 218      57.128  39.303  49.923  1.00  0.00            
ATOM   3357  H   LEU A 218      57.128  39.143  48.923  1.00  0.00            
ATOM   3358  CA  LEU A 218      58.368  38.943  50.583  1.00  0.00            
ATOM   3359  HA  LEU A 218      58.058  38.703  51.603  1.00  0.00            
ATOM   3360  CB  LEU A 218      58.998  37.733  49.903  1.00  0.00            
ATOM   3361  HB1 LEU A 218      59.868  37.453  50.503  1.00  0.00            
ATOM   3362  HB2 LEU A 218      59.418  38.063  48.953  1.00  0.00            
ATOM   3363  CG  LEU A 218      58.088  36.523  49.763  1.00  0.00            
ATOM   3364  HG  LEU A 218      57.118  36.833  49.373  1.00  0.00            
ATOM   3365  CD1 LEU A 218      58.628  35.483  48.803  1.00  0.00            
ATOM   3366 1HD1 LEU A 218      57.808  34.803  48.543  1.00  0.00            
ATOM   3367 2HD1 LEU A 218      59.048  35.883  47.883  1.00  0.00            
ATOM   3368 3HD1 LEU A 218      59.338  34.843  49.323  1.00  0.00            
ATOM   3369  CD2 LEU A 218      57.868  35.783  51.083  1.00  0.00            
ATOM   3370 1HD2 LEU A 218      57.198  34.933  50.963  1.00  0.00            
ATOM   3371 2HD2 LEU A 218      58.848  35.463  51.443  1.00  0.00            
ATOM   3372 3HD2 LEU A 218      57.538  36.463  51.863  1.00  0.00            
ATOM   3373  C   LEU A 218      59.318  40.133  50.633  1.00  0.00            
ATOM   3374  O   LEU A 218      58.938  41.253  50.293  1.00  0.00            
ATOM   3375  N   ASN A 219      60.528  39.923  51.163  1.00  0.00            
ATOM   3376  H   ASN A 219      60.818  38.993  51.423  1.00  0.00            
ATOM   3377  CA  ASN A 219      61.418  40.993  51.533  1.00  0.00            
ATOM   3378  HA  ASN A 219      61.048  41.943  51.143  1.00  0.00            
ATOM   3379  CB  ASN A 219      61.378  41.083  53.063  1.00  0.00            
ATOM   3380  HB1 ASN A 219      60.388  41.193  53.493  1.00  0.00            
ATOM   3381  HB2 ASN A 219      61.958  41.943  53.393  1.00  0.00            
ATOM   3382  CG  ASN A 219      62.008  39.853  53.693  1.00  0.00            
ATOM   3383  OD1 ASN A 219      61.508  38.743  53.513  1.00  0.00            
ATOM   3384  ND2 ASN A 219      63.038  39.983  54.533  1.00  0.00            
ATOM   3385 1HD2 ASN A 219      63.328  40.923  54.743  1.00  0.00            
ATOM   3386 2HD2 ASN A 219      63.288  39.103  54.973  1.00  0.00            
ATOM   3387  C   ASN A 219      62.828  40.793  50.993  1.00  0.00            
ATOM   3388  O   ASN A 219      63.158  39.713  50.523  1.00  0.00            
ATOM   3389  N   ARG A 220      63.688  41.803  51.113  1.00  0.00            
ATOM   3390  H   ARG A 220      63.398  42.623  51.623  1.00  0.00            
ATOM   3391  CA  ARG A 220      65.008  41.883  50.523  1.00  0.00            
ATOM   3392  HA  ARG A 220      64.868  42.063  49.453  1.00  0.00            
ATOM   3393  CB  ARG A 220      65.808  43.003  51.173  1.00  0.00            
ATOM   3394  HB1 ARG A 220      66.108  42.763  52.193  1.00  0.00            
ATOM   3395  HB2 ARG A 220      65.198  43.893  51.333  1.00  0.00            
ATOM   3396  CG  ARG A 220      66.988  43.273  50.243  1.00  0.00            
ATOM   3397  HG1 ARG A 220      66.598  43.563  49.273  1.00  0.00            
ATOM   3398  HG2 ARG A 220      67.708  42.473  50.063  1.00  0.00            
ATOM   3399  CD  ARG A 220      67.818  44.493  50.653  1.00  0.00            
ATOM   3400  HD1 ARG A 220      68.488  44.273  51.483  1.00  0.00            
ATOM   3401  HD2 ARG A 220      67.088  45.193  51.063  1.00  0.00            
ATOM   3402  NE  ARG A 220      68.468  45.053  49.473  1.00  0.00            
ATOM   3403  HE  ARG A 220      68.818  44.443  48.753  1.00  0.00            
ATOM   3404  CZ  ARG A 220      68.458  46.343  49.113  1.00  0.00            
ATOM   3405  NH1 ARG A 220      68.128  47.373  49.903  1.00  0.00            
ATOM   3406 1HH1 ARG A 220      67.748  47.223  50.833  1.00  0.00            
ATOM   3407 2HH1 ARG A 220      68.208  48.313  49.553  1.00  0.00            
ATOM   3408  NH2 ARG A 220      68.868  46.713  47.893  1.00  0.00            
ATOM   3409 1HH2 ARG A 220      69.158  45.953  47.293  1.00  0.00            
ATOM   3410 2HH2 ARG A 220      68.748  47.653  47.543  1.00  0.00            
ATOM   3411  C   ARG A 220      65.818  40.593  50.613  1.00  0.00            
ATOM   3412  O   ARG A 220      66.378  40.103  49.643  1.00  0.00            
ATOM   3413  N   ALA A 221      65.778  39.953  51.783  1.00  0.00            
ATOM   3414  H   ALA A 221      65.208  40.313  52.543  1.00  0.00            
ATOM   3415  CA  ALA A 221      66.658  38.833  52.073  1.00  0.00            
ATOM   3416  HA  ALA A 221      67.618  39.033  51.603  1.00  0.00            
ATOM   3417  CB  ALA A 221      66.818  38.783  53.583  1.00  0.00            
ATOM   3418  HB1 ALA A 221      67.038  37.773  53.943  1.00  0.00            
ATOM   3419  HB2 ALA A 221      67.638  39.453  53.823  1.00  0.00            
ATOM   3420  HB3 ALA A 221      65.848  39.083  53.983  1.00  0.00            
ATOM   3421  C   ALA A 221      66.208  37.503  51.473  1.00  0.00            
ATOM   3422  O   ALA A 221      67.068  36.623  51.393  1.00  0.00            
ATOM   3423  N   VAL A 222      64.938  37.303  51.113  1.00  0.00            
ATOM   3424  H   VAL A 222      64.278  38.073  51.103  1.00  0.00            
ATOM   3425  CA  VAL A 222      64.538  36.093  50.433  1.00  0.00            
ATOM   3426  HA  VAL A 222      64.948  35.223  50.953  1.00  0.00            
ATOM   3427  CB  VAL A 222      63.018  35.903  50.513  1.00  0.00            
ATOM   3428  HB  VAL A 222      62.548  36.803  50.123  1.00  0.00            
ATOM   3429  CG1 VAL A 222      62.548  34.653  49.783  1.00  0.00            
ATOM   3430 1HG1 VAL A 222      61.468  34.553  49.773  1.00  0.00            
ATOM   3431 2HG1 VAL A 222      62.958  34.643  48.773  1.00  0.00            
ATOM   3432 3HG1 VAL A 222      62.918  33.763  50.293  1.00  0.00            
ATOM   3433  CG2 VAL A 222      62.508  35.773  51.953  1.00  0.00            
ATOM   3434 1HG2 VAL A 222      61.418  35.783  51.913  1.00  0.00            
ATOM   3435 2HG2 VAL A 222      62.868  34.863  52.433  1.00  0.00            
ATOM   3436 3HG2 VAL A 222      62.728  36.643  52.563  1.00  0.00            
ATOM   3437  C   VAL A 222      64.998  36.173  48.983  1.00  0.00            
ATOM   3438  O   VAL A 222      64.588  37.113  48.293  1.00  0.00            
ATOM   3439  N   PRO A 223      65.798  35.203  48.553  1.00  0.00            
ATOM   3440  CD  PRO A 223      66.498  34.243  49.383  1.00  0.00            
ATOM   3441  HD1 PRO A 223      66.098  33.233  49.303  1.00  0.00            
ATOM   3442  HD2 PRO A 223      66.568  34.473  50.443  1.00  0.00            
ATOM   3443  CG  PRO A 223      67.928  34.213  48.843  1.00  0.00            
ATOM   3444  HG1 PRO A 223      68.498  33.323  49.103  1.00  0.00            
ATOM   3445  HG2 PRO A 223      68.508  35.093  49.113  1.00  0.00            
ATOM   3446  CB  PRO A 223      67.618  34.253  47.353  1.00  0.00            
ATOM   3447  HB1 PRO A 223      67.248  33.323  46.933  1.00  0.00            
ATOM   3448  HB2 PRO A 223      68.528  34.563  46.833  1.00  0.00            
ATOM   3449  CA  PRO A 223      66.448  35.223  47.253  1.00  0.00            
ATOM   3450  HA  PRO A 223      66.818  36.243  47.123  1.00  0.00            
ATOM   3451  C   PRO A 223      65.588  34.873  46.053  1.00  0.00            
ATOM   3452  O   PRO A 223      64.558  34.223  46.173  1.00  0.00            
ATOM   3453  N   LEU A 224      66.008  35.113  44.803  1.00  0.00            
ATOM   3454  H   LEU A 224      66.948  35.483  44.773  1.00  0.00            
ATOM   3455  CA  LEU A 224      65.308  34.943  43.553  1.00  0.00            
ATOM   3456  HA  LEU A 224      64.488  35.663  43.493  1.00  0.00            
ATOM   3457  CB  LEU A 224      66.288  35.323  42.453  1.00  0.00            
ATOM   3458  HB1 LEU A 224      67.168  34.673  42.463  1.00  0.00            
ATOM   3459  HB2 LEU A 224      66.748  36.283  42.663  1.00  0.00            
ATOM   3460  CG  LEU A 224      65.708  35.343  41.033  1.00  0.00            
ATOM   3461  HG  LEU A 224      65.318  34.343  40.873  1.00  0.00            
ATOM   3462  CD1 LEU A 224      64.638  36.423  40.883  1.00  0.00            
ATOM   3463 1HD1 LEU A 224      64.348  36.493  39.833  1.00  0.00            
ATOM   3464 2HD1 LEU A 224      63.698  36.153  41.363  1.00  0.00            
ATOM   3465 3HD1 LEU A 224      65.058  37.343  41.283  1.00  0.00            
ATOM   3466  CD2 LEU A 224      66.808  35.673  40.033  1.00  0.00            
ATOM   3467 1HD2 LEU A 224      66.378  35.593  39.033  1.00  0.00            
ATOM   3468 2HD2 LEU A 224      67.208  36.683  40.133  1.00  0.00            
ATOM   3469 3HD2 LEU A 224      67.578  34.903  40.093  1.00  0.00            
ATOM   3470  C   LEU A 224      64.638  33.593  43.293  1.00  0.00            
ATOM   3471  O   LEU A 224      63.478  33.533  42.873  1.00  0.00            
ATOM   3472  N   GLU A 225      65.278  32.443  43.483  1.00  0.00            
ATOM   3473  H   GLU A 225      66.218  32.483  43.853  1.00  0.00            
ATOM   3474  CA  GLU A 225      64.688  31.163  43.163  1.00  0.00            
ATOM   3475  HA  GLU A 225      64.018  31.213  42.303  1.00  0.00            
ATOM   3476  CB  GLU A 225      65.668  30.043  42.793  1.00  0.00            
ATOM   3477  HB1 GLU A 225      65.888  30.183  41.733  1.00  0.00            
ATOM   3478  HB2 GLU A 225      65.168  29.083  42.853  1.00  0.00            
ATOM   3479  CG  GLU A 225      67.018  30.083  43.513  1.00  0.00            
ATOM   3480  HG1 GLU A 225      67.628  30.913  43.173  1.00  0.00            
ATOM   3481  HG2 GLU A 225      67.548  29.183  43.193  1.00  0.00            
ATOM   3482  CD  GLU A 225      66.968  30.183  45.033  1.00  0.00            
ATOM   3483  OE1 GLU A 225      67.258  31.233  45.643  1.00  0.00            
ATOM   3484  OE2 GLU A 225      66.558  29.183  45.663  1.00  0.00            
ATOM   3485  C   GLU A 225      63.728  30.693  44.243  1.00  0.00            
ATOM   3486  O   GLU A 225      62.778  29.973  43.963  1.00  0.00            
ATOM   3487  N   LYS A 226      63.818  31.183  45.483  1.00  0.00            
ATOM   3488  H   LYS A 226      64.588  31.803  45.693  1.00  0.00            
ATOM   3489  CA  LYS A 226      62.748  31.033  46.443  1.00  0.00            
ATOM   3490  HA  LYS A 226      62.648  29.983  46.713  1.00  0.00            
ATOM   3491  CB  LYS A 226      63.008  31.743  47.773  1.00  0.00            
ATOM   3492  HB1 LYS A 226      62.338  31.333  48.533  1.00  0.00            
ATOM   3493  HB2 LYS A 226      62.778  32.803  47.663  1.00  0.00            
ATOM   3494  CG  LYS A 226      64.418  31.603  48.353  1.00  0.00            
ATOM   3495  HG1 LYS A 226      64.338  31.853  49.413  1.00  0.00            
ATOM   3496  HG2 LYS A 226      65.118  32.253  47.833  1.00  0.00            
ATOM   3497  CD  LYS A 226      64.958  30.183  48.393  1.00  0.00            
ATOM   3498  HD1 LYS A 226      64.788  29.703  47.433  1.00  0.00            
ATOM   3499  HD2 LYS A 226      64.578  29.543  49.193  1.00  0.00            
ATOM   3500  CE  LYS A 226      66.488  30.243  48.483  1.00  0.00            
ATOM   3501  HE1 LYS A 226      66.848  31.013  47.803  1.00  0.00            
ATOM   3502  HE2 LYS A 226      66.858  29.283  48.123  1.00  0.00            
ATOM   3503  NZ  LYS A 226      67.028  30.513  49.823  1.00  0.00            
ATOM   3504  HZ1 LYS A 226      68.038  30.613  49.813  1.00  0.00            
ATOM   3505  HZ2 LYS A 226      66.628  31.343  50.223  1.00  0.00            
ATOM   3506  HZ3 LYS A 226      66.698  29.763  50.413  1.00  0.00            
ATOM   3507  C   LYS A 226      61.468  31.673  45.903  1.00  0.00            
ATOM   3508  O   LYS A 226      60.438  31.033  46.093  1.00  0.00            
ATOM   3509  N   LEU A 227      61.518  32.783  45.173  1.00  0.00            
ATOM   3510  H   LEU A 227      62.428  33.183  44.993  1.00  0.00            
ATOM   3511  CA  LEU A 227      60.358  33.523  44.723  1.00  0.00            
ATOM   3512  HA  LEU A 227      59.718  33.743  45.583  1.00  0.00            
ATOM   3513  CB  LEU A 227      60.748  34.873  44.143  1.00  0.00            
ATOM   3514  HB1 LEU A 227      59.818  35.423  43.973  1.00  0.00            
ATOM   3515  HB2 LEU A 227      61.148  34.603  43.163  1.00  0.00            
ATOM   3516  CG  LEU A 227      61.748  35.723  44.923  1.00  0.00            
ATOM   3517  HG  LEU A 227      62.658  35.123  44.883  1.00  0.00            
ATOM   3518  CD1 LEU A 227      61.868  37.013  44.113  1.00  0.00            
ATOM   3519 1HD1 LEU A 227      62.628  37.643  44.593  1.00  0.00            
ATOM   3520 2HD1 LEU A 227      62.278  36.843  43.123  1.00  0.00            
ATOM   3521 3HD1 LEU A 227      60.898  37.473  43.963  1.00  0.00            
ATOM   3522  CD2 LEU A 227      61.478  36.063  46.383  1.00  0.00            
ATOM   3523 1HD2 LEU A 227      62.388  36.533  46.763  1.00  0.00            
ATOM   3524 2HD2 LEU A 227      60.638  36.763  46.383  1.00  0.00            
ATOM   3525 3HD2 LEU A 227      61.298  35.223  47.063  1.00  0.00            
ATOM   3526  C   LEU A 227      59.548  32.703  43.723  1.00  0.00            
ATOM   3527  O   LEU A 227      58.338  32.613  43.923  1.00  0.00            
ATOM   3528  N   ALA A 228      60.218  32.013  42.793  1.00  0.00            
ATOM   3529  H   ALA A 228      61.208  32.173  42.683  1.00  0.00            
ATOM   3530  CA  ALA A 228      59.658  31.043  41.883  1.00  0.00            
ATOM   3531  HA  ALA A 228      58.868  31.573  41.343  1.00  0.00            
ATOM   3532  CB  ALA A 228      60.708  30.603  40.863  1.00  0.00            
ATOM   3533  HB1 ALA A 228      60.288  30.043  40.023  1.00  0.00            
ATOM   3534  HB2 ALA A 228      61.148  31.523  40.483  1.00  0.00            
ATOM   3535  HB3 ALA A 228      61.528  30.103  41.373  1.00  0.00            
ATOM   3536  C   ALA A 228      59.058  29.773  42.473  1.00  0.00            
ATOM   3537  O   ALA A 228      57.958  29.353  42.133  1.00  0.00            
ATOM   3538  N   THR A 229      59.768  29.203  43.453  1.00  0.00            
ATOM   3539  H   THR A 229      60.718  29.503  43.633  1.00  0.00            
ATOM   3540  CA  THR A 229      59.388  28.043  44.233  1.00  0.00            
ATOM   3541  HA  THR A 229      59.248  27.213  43.533  1.00  0.00            
ATOM   3542  CB  THR A 229      60.488  27.623  45.203  1.00  0.00            
ATOM   3543  HB  THR A 229      60.618  28.363  45.983  1.00  0.00            
ATOM   3544  CG2 THR A 229      60.108  26.343  45.933  1.00  0.00            
ATOM   3545 1HG2 THR A 229      60.918  25.973  46.563  1.00  0.00            
ATOM   3546 2HG2 THR A 229      59.238  26.513  46.573  1.00  0.00            
ATOM   3547 3HG2 THR A 229      59.868  25.563  45.213  1.00  0.00            
ATOM   3548  OG1 THR A 229      61.728  27.413  44.553  1.00  0.00            
ATOM   3549  HG1 THR A 229      62.158  28.273  44.513  1.00  0.00            
ATOM   3550  C   THR A 229      58.028  28.243  44.883  1.00  0.00            
ATOM   3551  O   THR A 229      57.128  27.423  44.743  1.00  0.00            
ATOM   3552  N   LEU A 230      57.868  29.353  45.603  1.00  0.00            
ATOM   3553  H   LEU A 230      58.748  29.853  45.673  1.00  0.00            
ATOM   3554  CA  LEU A 230      56.648  29.733  46.283  1.00  0.00            
ATOM   3555  HA  LEU A 230      56.298  28.893  46.883  1.00  0.00            
ATOM   3556  CB  LEU A 230      56.998  30.893  47.213  1.00  0.00            
ATOM   3557  HB1 LEU A 230      56.068  31.193  47.703  1.00  0.00            
ATOM   3558  HB2 LEU A 230      57.338  31.703  46.563  1.00  0.00            
ATOM   3559  CG  LEU A 230      57.988  30.503  48.303  1.00  0.00            
ATOM   3560  HG  LEU A 230      58.858  30.033  47.853  1.00  0.00            
ATOM   3561  CD1 LEU A 230      58.398  31.753  49.083  1.00  0.00            
ATOM   3562 1HD1 LEU A 230      59.108  31.433  49.843  1.00  0.00            
ATOM   3563 2HD1 LEU A 230      58.808  32.533  48.453  1.00  0.00            
ATOM   3564 3HD1 LEU A 230      57.508  32.093  49.603  1.00  0.00            
ATOM   3565  CD2 LEU A 230      57.448  29.503  49.323  1.00  0.00            
ATOM   3566 1HD2 LEU A 230      58.218  29.313  50.063  1.00  0.00            
ATOM   3567 2HD2 LEU A 230      56.538  29.813  49.833  1.00  0.00            
ATOM   3568 3HD2 LEU A 230      57.288  28.543  48.833  1.00  0.00            
ATOM   3569  C   LEU A 230      55.488  30.103  45.373  1.00  0.00            
ATOM   3570  O   LEU A 230      54.348  29.713  45.633  1.00  0.00            
ATOM   3571  N   LEU A 231      55.718  30.803  44.263  1.00  0.00            
ATOM   3572  H   LEU A 231      56.688  30.993  44.053  1.00  0.00            
ATOM   3573  CA  LEU A 231      54.748  31.033  43.223  1.00  0.00            
ATOM   3574  HA  LEU A 231      53.938  31.673  43.593  1.00  0.00            
ATOM   3575  CB  LEU A 231      55.428  31.693  42.023  1.00  0.00            
ATOM   3576  HB1 LEU A 231      54.888  31.373  41.133  1.00  0.00            
ATOM   3577  HB2 LEU A 231      56.458  31.373  41.923  1.00  0.00            
ATOM   3578  CG  LEU A 231      55.468  33.223  42.003  1.00  0.00            
ATOM   3579  HG  LEU A 231      55.708  33.643  42.973  1.00  0.00            
ATOM   3580  CD1 LEU A 231      56.468  33.723  40.963  1.00  0.00            
ATOM   3581 1HD1 LEU A 231      56.258  34.773  40.753  1.00  0.00            
ATOM   3582 2HD1 LEU A 231      57.468  33.733  41.383  1.00  0.00            
ATOM   3583 3HD1 LEU A 231      56.368  33.183  40.023  1.00  0.00            
ATOM   3584  CD2 LEU A 231      54.138  33.833  41.563  1.00  0.00            
ATOM   3585 1HD2 LEU A 231      54.168  34.923  41.613  1.00  0.00            
ATOM   3586 2HD2 LEU A 231      53.908  33.443  40.573  1.00  0.00            
ATOM   3587 3HD2 LEU A 231      53.358  33.533  42.263  1.00  0.00            
ATOM   3588  C   LEU A 231      54.158  29.693  42.803  1.00  0.00            
ATOM   3589  O   LEU A 231      52.938  29.523  42.843  1.00  0.00            
ATOM   3590  N   GLN A 232      54.948  28.653  42.563  1.00  0.00            
ATOM   3591  H   GLN A 232      55.938  28.773  42.733  1.00  0.00            
ATOM   3592  CA  GLN A 232      54.468  27.333  42.213  1.00  0.00            
ATOM   3593  HA  GLN A 232      53.688  27.443  41.463  1.00  0.00            
ATOM   3594  CB  GLN A 232      55.598  26.503  41.593  1.00  0.00            
ATOM   3595  HB1 GLN A 232      55.178  25.513  41.443  1.00  0.00            
ATOM   3596  HB2 GLN A 232      56.388  26.453  42.343  1.00  0.00            
ATOM   3597  CG  GLN A 232      56.208  26.913  40.263  1.00  0.00            
ATOM   3598  HG1 GLN A 232      57.118  26.333  40.093  1.00  0.00            
ATOM   3599  HG2 GLN A 232      56.518  27.953  40.253  1.00  0.00            
ATOM   3600  CD  GLN A 232      55.248  26.663  39.103  1.00  0.00            
ATOM   3601  OE1 GLN A 232      54.078  27.033  39.063  1.00  0.00            
ATOM   3602  NE2 GLN A 232      55.718  25.993  38.043  1.00  0.00            
ATOM   3603 1HE2 GLN A 232      56.698  25.773  37.953  1.00  0.00            
ATOM   3604 2HE2 GLN A 232      55.018  25.733  37.363  1.00  0.00            
ATOM   3605  C   GLN A 232      53.748  26.563  43.313  1.00  0.00            
ATOM   3606  O   GLN A 232      53.238  25.473  43.053  1.00  0.00            
ATOM   3607  N   ARG A 233      53.628  27.093  44.533  1.00  0.00            
ATOM   3608  H   ARG A 233      54.138  27.943  44.693  1.00  0.00            
ATOM   3609  CA  ARG A 233      52.758  26.643  45.603  1.00  0.00            
ATOM   3610  HA  ARG A 233      52.468  25.613  45.373  1.00  0.00            
ATOM   3611  CB  ARG A 233      53.568  26.713  46.893  1.00  0.00            
ATOM   3612  HB1 ARG A 233      52.928  26.583  47.763  1.00  0.00            
ATOM   3613  HB2 ARG A 233      53.978  27.703  47.083  1.00  0.00            
ATOM   3614  CG  ARG A 233      54.718  25.713  46.953  1.00  0.00            
ATOM   3615  HG1 ARG A 233      55.148  25.853  47.943  1.00  0.00            
ATOM   3616  HG2 ARG A 233      55.528  25.933  46.263  1.00  0.00            
ATOM   3617  CD  ARG A 233      54.348  24.243  46.773  1.00  0.00            
ATOM   3618  HD1 ARG A 233      54.338  23.933  45.733  1.00  0.00            
ATOM   3619  HD2 ARG A 233      53.318  24.123  47.123  1.00  0.00            
ATOM   3620  NE  ARG A 233      55.268  23.393  47.533  1.00  0.00            
ATOM   3621  HE  ARG A 233      56.088  23.823  47.933  1.00  0.00            
ATOM   3622  CZ  ARG A 233      55.268  22.073  47.773  1.00  0.00            
ATOM   3623  NH1 ARG A 233      54.418  21.173  47.273  1.00  0.00            
ATOM   3624 1HH1 ARG A 233      53.718  21.593  46.673  1.00  0.00            
ATOM   3625 2HH1 ARG A 233      54.428  20.233  47.653  1.00  0.00            
ATOM   3626  NH2 ARG A 233      56.208  21.643  48.633  1.00  0.00            
ATOM   3627 1HH2 ARG A 233      56.718  22.353  49.133  1.00  0.00            
ATOM   3628 2HH2 ARG A 233      56.178  20.683  48.943  1.00  0.00            
ATOM   3629  C   ARG A 233      51.458  27.423  45.683  1.00  0.00            
ATOM   3630  O   ARG A 233      50.568  26.893  46.353  1.00  0.00            
ATOM   3631  N   ALA A 234      51.318  28.503  44.913  1.00  0.00            
ATOM   3632  H   ALA A 234      52.088  28.813  44.333  1.00  0.00            
ATOM   3633  CA  ALA A 234      50.118  29.313  44.933  1.00  0.00            
ATOM   3634  HA  ALA A 234      49.288  28.733  45.333  1.00  0.00            
ATOM   3635  CB  ALA A 234      50.348  30.383  46.003  1.00  0.00            
ATOM   3636  HB1 ALA A 234      49.478  31.033  46.063  1.00  0.00            
ATOM   3637  HB2 ALA A 234      50.668  29.923  46.933  1.00  0.00            
ATOM   3638  HB3 ALA A 234      51.168  31.043  45.743  1.00  0.00            
ATOM   3639  C   ALA A 234      49.738  29.883  43.573  1.00  0.00            
ATOM   3640  O   ALA A 234      49.868  31.083  43.333  1.00  0.00            
ATOM   3641  N   PRO A 235      49.108  29.073  42.723  1.00  0.00            
ATOM   3642  CD  PRO A 235      49.028  27.623  42.733  1.00  0.00            
ATOM   3643  HD1 PRO A 235      47.998  27.403  43.013  1.00  0.00            
ATOM   3644  HD2 PRO A 235      49.768  27.103  43.353  1.00  0.00            
ATOM   3645  CG  PRO A 235      49.158  27.213  41.273  1.00  0.00            
ATOM   3646  HG1 PRO A 235      48.788  26.203  41.083  1.00  0.00            
ATOM   3647  HG2 PRO A 235      50.208  27.283  40.973  1.00  0.00            
ATOM   3648  CB  PRO A 235      48.328  28.283  40.573  1.00  0.00            
ATOM   3649  HB1 PRO A 235      47.268  28.023  40.633  1.00  0.00            
ATOM   3650  HB2 PRO A 235      48.648  28.413  39.543  1.00  0.00            
ATOM   3651  CA  PRO A 235      48.688  29.513  41.403  1.00  0.00            
ATOM   3652  HA  PRO A 235      49.578  29.873  40.903  1.00  0.00            
ATOM   3653  C   PRO A 235      47.588  30.563  41.383  1.00  0.00            
ATOM   3654  O   PRO A 235      47.488  31.363  40.463  1.00  0.00            
ATOM   3655  N   GLN A 236      46.848  30.663  42.493  1.00  0.00            
ATOM   3656  H   GLN A 236      47.038  29.953  43.183  1.00  0.00            
ATOM   3657  CA  GLN A 236      45.838  31.643  42.833  1.00  0.00            
ATOM   3658  HA  GLN A 236      45.338  31.883  41.893  1.00  0.00            
ATOM   3659  CB  GLN A 236      44.748  31.033  43.713  1.00  0.00            
ATOM   3660  HB1 GLN A 236      44.428  30.053  43.353  1.00  0.00            
ATOM   3661  HB2 GLN A 236      43.838  31.633  43.673  1.00  0.00            
ATOM   3662  CG  GLN A 236      45.068  30.943  45.203  1.00  0.00            
ATOM   3663  HG1 GLN A 236      44.178  30.593  45.723  1.00  0.00            
ATOM   3664  HG2 GLN A 236      45.278  31.903  45.683  1.00  0.00            
ATOM   3665  CD  GLN A 236      46.248  30.013  45.483  1.00  0.00            
ATOM   3666  OE1 GLN A 236      46.498  29.053  44.763  1.00  0.00            
ATOM   3667  NE2 GLN A 236      46.998  30.253  46.563  1.00  0.00            
ATOM   3668 1HE2 GLN A 236      46.838  31.093  47.103  1.00  0.00            
ATOM   3669 2HE2 GLN A 236      47.698  29.573  46.823  1.00  0.00            
ATOM   3670  C   GLN A 236      46.358  32.983  43.333  1.00  0.00            
ATOM   3671  O   GLN A 236      45.598  33.813  43.823  1.00  0.00            
ATOM   3672  N   LEU A 237      47.658  33.253  43.313  1.00  0.00            
ATOM   3673  H   LEU A 237      48.308  32.533  43.003  1.00  0.00            
ATOM   3674  CA  LEU A 237      48.238  34.443  43.903  1.00  0.00            
ATOM   3675  HA  LEU A 237      47.858  34.633  44.913  1.00  0.00            
ATOM   3676  CB  LEU A 237      49.738  34.213  44.003  1.00  0.00            
ATOM   3677  HB1 LEU A 237      50.128  34.303  42.983  1.00  0.00            
ATOM   3678  HB2 LEU A 237      49.988  33.203  44.333  1.00  0.00            
ATOM   3679  CG  LEU A 237      50.408  35.133  45.013  1.00  0.00            
ATOM   3680  HG  LEU A 237      50.098  36.163  44.853  1.00  0.00            
ATOM   3681  CD1 LEU A 237      50.108  34.673  46.443  1.00  0.00            
ATOM   3682 1HD1 LEU A 237      50.358  35.513  47.093  1.00  0.00            
ATOM   3683 2HD1 LEU A 237      49.058  34.393  46.553  1.00  0.00            
ATOM   3684 3HD1 LEU A 237      50.698  33.803  46.703  1.00  0.00            
ATOM   3685  CD2 LEU A 237      51.908  35.123  44.743  1.00  0.00            
ATOM   3686 1HD2 LEU A 237      52.448  35.803  45.403  1.00  0.00            
ATOM   3687 2HD2 LEU A 237      52.268  34.093  44.843  1.00  0.00            
ATOM   3688 3HD2 LEU A 237      52.158  35.533  43.763  1.00  0.00            
ATOM   3689  C   LEU A 237      47.898  35.643  43.033  1.00  0.00            
ATOM   3690  O   LEU A 237      48.058  35.673  41.813  1.00  0.00            
ATOM   3691  N   GLU A 238      47.408  36.653  43.753  1.00  0.00            
ATOM   3692  H   GLU A 238      47.418  36.473  44.743  1.00  0.00            
ATOM   3693  CA  GLU A 238      47.118  37.993  43.283  1.00  0.00            
ATOM   3694  HA  GLU A 238      46.878  37.913  42.223  1.00  0.00            
ATOM   3695  CB  GLU A 238      45.928  38.583  44.043  1.00  0.00            
ATOM   3696  HB1 GLU A 238      45.878  39.663  43.923  1.00  0.00            
ATOM   3697  HB2 GLU A 238      45.988  38.303  45.093  1.00  0.00            
ATOM   3698  CG  GLU A 238      44.648  38.033  43.423  1.00  0.00            
ATOM   3699  HG1 GLU A 238      44.668  36.943  43.483  1.00  0.00            
ATOM   3700  HG2 GLU A 238      44.538  38.313  42.373  1.00  0.00            
ATOM   3701  CD  GLU A 238      43.458  38.573  44.203  1.00  0.00            
ATOM   3702  OE1 GLU A 238      42.968  37.783  45.033  1.00  0.00            
ATOM   3703  OE2 GLU A 238      43.018  39.723  43.953  1.00  0.00            
ATOM   3704  C   GLU A 238      48.268  38.973  43.403  1.00  0.00            
ATOM   3705  O   GLU A 238      48.548  39.723  42.463  1.00  0.00            
ATOM   3706  N   GLU A 239      48.948  39.063  44.553  1.00  0.00            
ATOM   3707  H   GLU A 239      48.618  38.493  45.313  1.00  0.00            
ATOM   3708  CA  GLU A 239      50.048  39.983  44.773  1.00  0.00            
ATOM   3709  HA  GLU A 239      50.268  40.523  43.853  1.00  0.00            
ATOM   3710  CB  GLU A 239      49.678  41.043  45.813  1.00  0.00            
ATOM   3711  HB1 GLU A 239      50.358  41.883  45.723  1.00  0.00            
ATOM   3712  HB2 GLU A 239      49.848  40.623  46.803  1.00  0.00            
ATOM   3713  CG  GLU A 239      48.258  41.593  45.743  1.00  0.00            
ATOM   3714  HG1 GLU A 239      47.528  40.973  46.273  1.00  0.00            
ATOM   3715  HG2 GLU A 239      47.898  41.673  44.713  1.00  0.00            
ATOM   3716  CD  GLU A 239      48.138  42.963  46.383  1.00  0.00            
ATOM   3717  OE1 GLU A 239      47.568  43.883  45.763  1.00  0.00            
ATOM   3718  OE2 GLU A 239      48.668  43.233  47.483  1.00  0.00            
ATOM   3719  C   GLU A 239      51.298  39.223  45.193  1.00  0.00            
ATOM   3720  O   GLU A 239      51.318  38.603  46.253  1.00  0.00            
ATOM   3721  N   LEU A 240      52.318  39.343  44.343  1.00  0.00            
ATOM   3722  H   LEU A 240      52.158  39.903  43.523  1.00  0.00            
ATOM   3723  CA  LEU A 240      53.698  38.923  44.503  1.00  0.00            
ATOM   3724  HA  LEU A 240      53.698  38.163  45.283  1.00  0.00            
ATOM   3725  CB  LEU A 240      54.168  38.303  43.193  1.00  0.00            
ATOM   3726  HB1 LEU A 240      54.108  39.003  42.353  1.00  0.00            
ATOM   3727  HB2 LEU A 240      53.478  37.513  42.893  1.00  0.00            
ATOM   3728  CG  LEU A 240      55.538  37.633  43.213  1.00  0.00            
ATOM   3729  HG  LEU A 240      56.258  38.283  43.703  1.00  0.00            
ATOM   3730  CD1 LEU A 240      55.408  36.403  44.103  1.00  0.00            
ATOM   3731 1HD1 LEU A 240      56.298  35.793  43.953  1.00  0.00            
ATOM   3732 2HD1 LEU A 240      55.398  36.683  45.153  1.00  0.00            
ATOM   3733 3HD1 LEU A 240      54.488  35.843  43.923  1.00  0.00            
ATOM   3734  CD2 LEU A 240      56.028  37.333  41.793  1.00  0.00            
ATOM   3735 1HD2 LEU A 240      57.038  36.923  41.823  1.00  0.00            
ATOM   3736 2HD2 LEU A 240      55.268  36.723  41.313  1.00  0.00            
ATOM   3737 3HD2 LEU A 240      56.028  38.263  41.223  1.00  0.00            
ATOM   3738  C   LEU A 240      54.588  40.103  44.853  1.00  0.00            
ATOM   3739  O   LEU A 240      54.728  41.023  44.053  1.00  0.00            
ATOM   3740  N   GLY A 241      55.278  40.023  46.003  1.00  0.00            
ATOM   3741  H   GLY A 241      55.008  39.323  46.673  1.00  0.00            
ATOM   3742  CA  GLY A 241      56.328  40.923  46.443  1.00  0.00            
ATOM   3743  HA1 GLY A 241      56.148  41.203  47.483  1.00  0.00            
ATOM   3744  HA2 GLY A 241      56.388  41.803  45.803  1.00  0.00            
ATOM   3745  C   GLY A 241      57.598  40.093  46.353  1.00  0.00            
ATOM   3746  O   GLY A 241      57.798  39.193  47.163  1.00  0.00            
ATOM   3747  N   THR A 242      58.368  40.353  45.293  1.00  0.00            
ATOM   3748  H   THR A 242      58.018  41.083  44.693  1.00  0.00            
ATOM   3749  CA  THR A 242      59.688  39.783  45.093  1.00  0.00            
ATOM   3750  HA  THR A 242      59.568  38.703  45.193  1.00  0.00            
ATOM   3751  CB  THR A 242      60.178  40.103  43.683  1.00  0.00            
ATOM   3752  HB  THR A 242      61.158  39.623  43.703  1.00  0.00            
ATOM   3753  CG2 THR A 242      59.338  39.533  42.543  1.00  0.00            
ATOM   3754 1HG2 THR A 242      59.928  39.563  41.623  1.00  0.00            
ATOM   3755 2HG2 THR A 242      59.148  38.483  42.763  1.00  0.00            
ATOM   3756 3HG2 THR A 242      58.428  40.133  42.543  1.00  0.00            
ATOM   3757  OG1 THR A 242      60.448  41.473  43.483  1.00  0.00            
ATOM   3758  HG1 THR A 242      59.678  41.933  43.133  1.00  0.00            
ATOM   3759  C   THR A 242      60.688  40.233  46.143  1.00  0.00            
ATOM   3760  O   THR A 242      60.578  41.363  46.633  1.00  0.00            
ATOM   3761  N   GLY A 243      61.498  39.313  46.673  1.00  0.00            
ATOM   3762  H   GLY A 243      61.488  38.383  46.273  1.00  0.00            
ATOM   3763  CA  GLY A 243      62.568  39.723  47.553  1.00  0.00            
ATOM   3764  HA1 GLY A 243      62.848  38.863  48.163  1.00  0.00            
ATOM   3765  HA2 GLY A 243      62.208  40.493  48.233  1.00  0.00            
ATOM   3766  C   GLY A 243      63.748  40.243  46.743  1.00  0.00            
ATOM   3767  O   GLY A 243      63.638  41.103  45.873  1.00  0.00            
ATOM   3768  N   GLY A 244      64.958  39.743  47.013  1.00  0.00            
ATOM   3769  H   GLY A 244      65.088  39.163  47.823  1.00  0.00            
ATOM   3770  CA  GLY A 244      66.138  40.013  46.213  1.00  0.00            
ATOM   3771  HA1 GLY A 244      67.018  39.623  46.723  1.00  0.00            
ATOM   3772  HA2 GLY A 244      66.328  41.083  46.213  1.00  0.00            
ATOM   3773  C   GLY A 244      65.988  39.423  44.823  1.00  0.00            
ATOM   3774  O   GLY A 244      66.138  38.223  44.643  1.00  0.00            
ATOM   3775  N   TYR A 245      65.788  40.243  43.783  1.00  0.00            
ATOM   3776  H   TYR A 245      65.788  41.243  43.913  1.00  0.00            
ATOM   3777  CA  TYR A 245      65.448  39.843  42.433  1.00  0.00            
ATOM   3778  HA  TYR A 245      65.078  38.823  42.543  1.00  0.00            
ATOM   3779  CB  TYR A 245      64.318  40.743  41.923  1.00  0.00            
ATOM   3780  HB1 TYR A 245      64.748  41.723  41.733  1.00  0.00            
ATOM   3781  HB2 TYR A 245      63.558  40.813  42.693  1.00  0.00            
ATOM   3782  CG  TYR A 245      63.658  40.203  40.683  1.00  0.00            
ATOM   3783  CD1 TYR A 245      62.678  39.213  40.823  1.00  0.00            
ATOM   3784  HD1 TYR A 245      62.418  38.843  41.803  1.00  0.00            
ATOM   3785  CE1 TYR A 245      62.088  38.603  39.703  1.00  0.00            
ATOM   3786  HE1 TYR A 245      61.338  37.833  39.813  1.00  0.00            
ATOM   3787  CZ  TYR A 245      62.448  39.083  38.433  1.00  0.00            
ATOM   3788  OH  TYR A 245      61.948  38.423  37.353  1.00  0.00            
ATOM   3789  HH  TYR A 245      62.498  38.693  36.613  1.00  0.00            
ATOM   3790  CE2 TYR A 245      63.348  40.163  38.273  1.00  0.00            
ATOM   3791  HE2 TYR A 245      63.598  40.543  37.293  1.00  0.00            
ATOM   3792  CD2 TYR A 245      63.988  40.673  39.403  1.00  0.00            
ATOM   3793  HD2 TYR A 245      64.728  41.453  39.313  1.00  0.00            
ATOM   3794  C   TYR A 245      66.668  39.733  41.533  1.00  0.00            
ATOM   3795  O   TYR A 245      66.828  40.313  40.453  1.00  0.00            
ATOM   3796  N   THR A 246      67.668  39.083  42.123  1.00  0.00            
ATOM   3797  H   THR A 246      67.468  38.453  42.883  1.00  0.00            
ATOM   3798  CA  THR A 246      69.058  39.163  41.723  1.00  0.00            
ATOM   3799  HA  THR A 246      69.128  39.373  40.653  1.00  0.00            
ATOM   3800  CB  THR A 246      69.718  40.303  42.483  1.00  0.00            
ATOM   3801  HB  THR A 246      69.008  41.133  42.433  1.00  0.00            
ATOM   3802  CG2 THR A 246      70.048  40.023  43.943  1.00  0.00            
ATOM   3803 1HG2 THR A 246      70.208  40.943  44.503  1.00  0.00            
ATOM   3804 2HG2 THR A 246      69.218  39.533  44.453  1.00  0.00            
ATOM   3805 3HG2 THR A 246      70.948  39.403  43.963  1.00  0.00            
ATOM   3806  OG1 THR A 246      70.938  40.683  41.893  1.00  0.00            
ATOM   3807  HG1 THR A 246      71.018  41.643  41.933  1.00  0.00            
ATOM   3808  C   THR A 246      69.788  37.853  42.003  1.00  0.00            
ATOM   3809  O   THR A 246      69.578  37.193  43.013  1.00  0.00            
ATOM   3810  N   ALA A 247      70.678  37.463  41.093  1.00  0.00            
ATOM   3811  H   ALA A 247      70.918  38.113  40.363  1.00  0.00            
ATOM   3812  CA  ALA A 247      71.498  36.263  41.213  1.00  0.00            
ATOM   3813  HA  ALA A 247      71.998  36.183  42.173  1.00  0.00            
ATOM   3814  CB  ALA A 247      70.658  35.003  41.033  1.00  0.00            
ATOM   3815  HB1 ALA A 247      71.228  34.103  41.253  1.00  0.00            
ATOM   3816  HB2 ALA A 247      69.868  35.023  41.773  1.00  0.00            
ATOM   3817  HB3 ALA A 247      70.198  34.923  40.043  1.00  0.00            
ATOM   3818  C   ALA A 247      72.588  36.223  40.143  1.00  0.00            
ATOM   3819  O   ALA A 247      72.598  37.193  39.383  1.00  0.00            
ATOM   3820  N   GLU A 248      73.298  35.123  39.903  1.00  0.00            
ATOM   3821  H   GLU A 248      73.218  34.343  40.533  1.00  0.00            
ATOM   3822  CA  GLU A 248      73.758  34.793  38.573  1.00  0.00            
ATOM   3823  HA  GLU A 248      74.538  35.423  38.133  1.00  0.00            
ATOM   3824  CB  GLU A 248      74.328  33.383  38.653  1.00  0.00            
ATOM   3825  HB1 GLU A 248      73.618  32.673  39.073  1.00  0.00            
ATOM   3826  HB2 GLU A 248      75.208  33.313  39.293  1.00  0.00            
ATOM   3827  CG  GLU A 248      74.788  32.873  37.283  1.00  0.00            
ATOM   3828  HG1 GLU A 248      75.568  33.553  36.953  1.00  0.00            
ATOM   3829  HG2 GLU A 248      73.958  32.843  36.583  1.00  0.00            
ATOM   3830  CD  GLU A 248      75.298  31.443  37.323  1.00  0.00            
ATOM   3831  OE1 GLU A 248      76.158  31.063  36.483  1.00  0.00            
ATOM   3832  OE2 GLU A 248      74.808  30.643  38.143  1.00  0.00            
ATOM   3833  C   GLU A 248      72.588  34.793  37.603  1.00  0.00            
ATOM   3834  O   GLU A 248      71.558  34.193  37.913  1.00  0.00            
ATOM   3835  N   VAL A 249      72.768  35.303  36.383  1.00  0.00            
ATOM   3836  H   VAL A 249      73.668  35.713  36.193  1.00  0.00            
ATOM   3837  CA  VAL A 249      71.788  35.223  35.313  1.00  0.00            
ATOM   3838  HA  VAL A 249      70.808  35.373  35.763  1.00  0.00            
ATOM   3839  CB  VAL A 249      71.888  36.393  34.343  1.00  0.00            
ATOM   3840  HB  VAL A 249      72.758  36.323  33.693  1.00  0.00            
ATOM   3841  CG1 VAL A 249      70.698  36.433  33.393  1.00  0.00            
ATOM   3842 1HG1 VAL A 249      70.808  37.253  32.693  1.00  0.00            
ATOM   3843 2HG1 VAL A 249      70.648  35.513  32.813  1.00  0.00            
ATOM   3844 3HG1 VAL A 249      69.788  36.453  33.993  1.00  0.00            
ATOM   3845  CG2 VAL A 249      71.978  37.733  35.083  1.00  0.00            
ATOM   3846 1HG2 VAL A 249      71.798  38.553  34.383  1.00  0.00            
ATOM   3847 2HG2 VAL A 249      71.318  37.813  35.943  1.00  0.00            
ATOM   3848 3HG2 VAL A 249      72.988  37.893  35.453  1.00  0.00            
ATOM   3849  C   VAL A 249      71.788  33.823  34.713  1.00  0.00            
ATOM   3850  O   VAL A 249      72.258  33.583  33.613  1.00  0.00            
ATOM   3851  N   ARG A 250      71.238  32.913  35.523  1.00  0.00            
ATOM   3852  H   ARG A 250      70.788  33.293  36.343  1.00  0.00            
ATOM   3853  CA  ARG A 250      70.898  31.533  35.253  1.00  0.00            
ATOM   3854  HA  ARG A 250      71.778  31.033  34.833  1.00  0.00            
ATOM   3855  CB  ARG A 250      70.618  30.893  36.613  1.00  0.00            
ATOM   3856  HB1 ARG A 250      70.078  29.973  36.393  1.00  0.00            
ATOM   3857  HB2 ARG A 250      69.888  31.503  37.153  1.00  0.00            
ATOM   3858  CG  ARG A 250      71.878  30.643  37.423  1.00  0.00            
ATOM   3859  HG1 ARG A 250      72.098  31.533  38.013  1.00  0.00            
ATOM   3860  HG2 ARG A 250      72.788  30.583  36.833  1.00  0.00            
ATOM   3861  CD  ARG A 250      71.768  29.473  38.403  1.00  0.00            
ATOM   3862  HD1 ARG A 250      70.878  29.563  39.023  1.00  0.00            
ATOM   3863  HD2 ARG A 250      72.628  29.453  39.073  1.00  0.00            
ATOM   3864  NE  ARG A 250      71.748  28.223  37.653  1.00  0.00            
ATOM   3865  HE  ARG A 250      70.858  27.883  37.313  1.00  0.00            
ATOM   3866  CZ  ARG A 250      72.838  27.603  37.173  1.00  0.00            
ATOM   3867  NH1 ARG A 250      74.078  28.103  37.223  1.00  0.00            
ATOM   3868 1HH1 ARG A 250      74.218  29.013  37.633  1.00  0.00            
ATOM   3869 2HH1 ARG A 250      74.858  27.603  36.813  1.00  0.00            
ATOM   3870  NH2 ARG A 250      72.748  26.463  36.463  1.00  0.00            
ATOM   3871 1HH2 ARG A 250      71.818  26.153  36.233  1.00  0.00            
ATOM   3872 2HH2 ARG A 250      73.558  25.903  36.243  1.00  0.00            
ATOM   3873  C   ARG A 250      69.718  31.333  34.313  1.00  0.00            
ATOM   3874  O   ARG A 250      68.628  31.703  34.733  1.00  0.00            
ATOM   3875  N   PRO A 251      69.918  30.603  33.213  1.00  0.00            
ATOM   3876  CD  PRO A 251      71.198  30.283  32.603  1.00  0.00            
ATOM   3877  HD1 PRO A 251      71.478  29.263  32.843  1.00  0.00            
ATOM   3878  HD2 PRO A 251      71.998  30.993  32.833  1.00  0.00            
ATOM   3879  CG  PRO A 251      70.908  30.293  31.103  1.00  0.00            
ATOM   3880  HG1 PRO A 251      71.598  29.743  30.473  1.00  0.00            
ATOM   3881  HG2 PRO A 251      70.788  31.323  30.763  1.00  0.00            
ATOM   3882  CB  PRO A 251      69.478  29.753  31.043  1.00  0.00            
ATOM   3883  HB1 PRO A 251      69.438  28.673  30.923  1.00  0.00            
ATOM   3884  HB2 PRO A 251      68.898  30.173  30.213  1.00  0.00            
ATOM   3885  CA  PRO A 251      68.828  30.303  32.303  1.00  0.00            
ATOM   3886  HA  PRO A 251      68.328  31.253  32.083  1.00  0.00            
ATOM   3887  C   PRO A 251      67.788  29.303  32.793  1.00  0.00            
ATOM   3888  O   PRO A 251      66.628  29.333  32.413  1.00  0.00            
ATOM   3889  N   ASP A 252      68.228  28.433  33.703  1.00  0.00            
ATOM   3890  H   ASP A 252      69.168  28.533  34.053  1.00  0.00            
ATOM   3891  CA  ASP A 252      67.288  27.553  34.383  1.00  0.00            
ATOM   3892  HA  ASP A 252      66.628  27.183  33.603  1.00  0.00            
ATOM   3893  CB  ASP A 252      68.048  26.353  34.943  1.00  0.00            
ATOM   3894  HB1 ASP A 252      68.308  25.773  34.063  1.00  0.00            
ATOM   3895  HB2 ASP A 252      67.418  25.793  35.633  1.00  0.00            
ATOM   3896  CG  ASP A 252      69.368  26.643  35.663  1.00  0.00            
ATOM   3897  OD1 ASP A 252      69.608  27.793  36.083  1.00  0.00            
ATOM   3898  OD2 ASP A 252      70.108  25.673  35.923  1.00  0.00            
ATOM   3899  C   ASP A 252      66.398  28.203  35.433  1.00  0.00            
ATOM   3900  O   ASP A 252      65.198  27.973  35.413  1.00  0.00            
ATOM   3901  N   VAL A 253      66.968  29.123  36.223  1.00  0.00            
ATOM   3902  H   VAL A 253      67.978  29.183  36.203  1.00  0.00            
ATOM   3903  CA  VAL A 253      66.178  29.923  37.133  1.00  0.00            
ATOM   3904  HA  VAL A 253      65.498  29.293  37.703  1.00  0.00            
ATOM   3905  CB  VAL A 253      67.068  30.603  38.163  1.00  0.00            
ATOM   3906  HB  VAL A 253      67.798  31.153  37.573  1.00  0.00            
ATOM   3907  CG1 VAL A 253      66.388  31.553  39.153  1.00  0.00            
ATOM   3908 1HG1 VAL A 253      67.108  31.833  39.923  1.00  0.00            
ATOM   3909 2HG1 VAL A 253      65.998  32.423  38.623  1.00  0.00            
ATOM   3910 3HG1 VAL A 253      65.548  31.093  39.673  1.00  0.00            
ATOM   3911  CG2 VAL A 253      67.868  29.573  38.953  1.00  0.00            
ATOM   3912 1HG2 VAL A 253      68.508  30.073  39.683  1.00  0.00            
ATOM   3913 2HG2 VAL A 253      67.148  28.963  39.493  1.00  0.00            
ATOM   3914 3HG2 VAL A 253      68.498  28.963  38.313  1.00  0.00            
ATOM   3915  C   VAL A 253      65.338  30.953  36.393  1.00  0.00            
ATOM   3916  O   VAL A 253      64.198  31.203  36.763  1.00  0.00            
ATOM   3917  N   TYR A 254      65.728  31.483  35.223  1.00  0.00            
ATOM   3918  H   TYR A 254      66.638  31.163  34.903  1.00  0.00            
ATOM   3919  CA  TYR A 254      64.948  32.243  34.283  1.00  0.00            
ATOM   3920  HA  TYR A 254      64.518  33.143  34.733  1.00  0.00            
ATOM   3921  CB  TYR A 254      65.758  32.653  33.063  1.00  0.00            
ATOM   3922  HB1 TYR A 254      66.258  31.813  32.563  1.00  0.00            
ATOM   3923  HB2 TYR A 254      66.578  33.273  33.443  1.00  0.00            
ATOM   3924  CG  TYR A 254      65.018  33.493  32.053  1.00  0.00            
ATOM   3925  CD1 TYR A 254      64.868  34.863  32.273  1.00  0.00            
ATOM   3926  HD1 TYR A 254      65.348  35.363  33.103  1.00  0.00            
ATOM   3927  CE1 TYR A 254      64.038  35.573  31.393  1.00  0.00            
ATOM   3928  HE1 TYR A 254      63.968  36.633  31.543  1.00  0.00            
ATOM   3929  CZ  TYR A 254      63.358  34.943  30.323  1.00  0.00            
ATOM   3930  OH  TYR A 254      62.718  35.723  29.413  1.00  0.00            
ATOM   3931  HH  TYR A 254      62.548  35.273  28.583  1.00  0.00            
ATOM   3932  CE2 TYR A 254      63.518  33.553  30.133  1.00  0.00            
ATOM   3933  HE2 TYR A 254      62.978  33.023  29.353  1.00  0.00            
ATOM   3934  CD2 TYR A 254      64.348  32.843  31.003  1.00  0.00            
ATOM   3935  HD2 TYR A 254      64.378  31.773  30.893  1.00  0.00            
ATOM   3936  C   TYR A 254      63.768  31.403  33.823  1.00  0.00            
ATOM   3937  O   TYR A 254      62.648  31.903  33.883  1.00  0.00            
ATOM   3938  N   SER A 255      63.948  30.143  33.403  1.00  0.00            
ATOM   3939  H   SER A 255      64.898  29.843  33.253  1.00  0.00            
ATOM   3940  CA  SER A 255      62.828  29.323  33.003  1.00  0.00            
ATOM   3941  HA  SER A 255      62.258  29.883  32.253  1.00  0.00            
ATOM   3942  CB  SER A 255      63.308  28.033  32.343  1.00  0.00            
ATOM   3943  HB1 SER A 255      62.528  27.283  32.433  1.00  0.00            
ATOM   3944  HB2 SER A 255      64.148  27.613  32.883  1.00  0.00            
ATOM   3945  OG  SER A 255      63.588  28.333  30.993  1.00  0.00            
ATOM   3946  HG  SER A 255      64.478  28.043  30.783  1.00  0.00            
ATOM   3947  C   SER A 255      61.898  29.063  34.183  1.00  0.00            
ATOM   3948  O   SER A 255      60.688  29.213  34.073  1.00  0.00            
ATOM   3949  N   GLY A 256      62.468  28.763  35.353  1.00  0.00            
ATOM   3950  H   GLY A 256      63.458  28.563  35.403  1.00  0.00            
ATOM   3951  CA  GLY A 256      61.748  28.543  36.593  1.00  0.00            
ATOM   3952  HA1 GLY A 256      62.448  28.373  37.413  1.00  0.00            
ATOM   3953  HA2 GLY A 256      61.038  27.723  36.453  1.00  0.00            
ATOM   3954  C   GLY A 256      60.908  29.733  37.043  1.00  0.00            
ATOM   3955  O   GLY A 256      59.718  29.543  37.283  1.00  0.00            
ATOM   3956  N   LEU A 257      61.438  30.953  36.923  1.00  0.00            
ATOM   3957  H   LEU A 257      62.428  31.003  36.763  1.00  0.00            
ATOM   3958  CA  LEU A 257      60.708  32.193  37.113  1.00  0.00            
ATOM   3959  HA  LEU A 257      60.148  32.203  38.043  1.00  0.00            
ATOM   3960  CB  LEU A 257      61.698  33.353  37.083  1.00  0.00            
ATOM   3961  HB1 LEU A 257      61.138  34.273  36.903  1.00  0.00            
ATOM   3962  HB2 LEU A 257      62.358  33.163  36.233  1.00  0.00            
ATOM   3963  CG  LEU A 257      62.518  33.503  38.363  1.00  0.00            
ATOM   3964  HG  LEU A 257      62.778  32.523  38.753  1.00  0.00            
ATOM   3965  CD1 LEU A 257      63.738  34.353  38.003  1.00  0.00            
ATOM   3966 1HD1 LEU A 257      64.348  34.523  38.883  1.00  0.00            
ATOM   3967 2HD1 LEU A 257      64.338  33.923  37.193  1.00  0.00            
ATOM   3968 3HD1 LEU A 257      63.428  35.313  37.603  1.00  0.00            
ATOM   3969  CD2 LEU A 257      61.718  34.193  39.453  1.00  0.00            
ATOM   3970 1HD2 LEU A 257      62.388  34.283  40.303  1.00  0.00            
ATOM   3971 2HD2 LEU A 257      61.448  35.213  39.153  1.00  0.00            
ATOM   3972 3HD2 LEU A 257      60.868  33.603  39.783  1.00  0.00            
ATOM   3973  C   LEU A 257      59.628  32.363  36.053  1.00  0.00            
ATOM   3974  O   LEU A 257      58.488  32.673  36.403  1.00  0.00            
ATOM   3975  N   SER A 258      59.968  32.213  34.773  1.00  0.00            
ATOM   3976  H   SER A 258      60.898  31.893  34.543  1.00  0.00            
ATOM   3977  CA  SER A 258      59.038  32.433  33.683  1.00  0.00            
ATOM   3978  HA  SER A 258      58.568  33.393  33.863  1.00  0.00            
ATOM   3979  CB  SER A 258      59.728  32.333  32.323  1.00  0.00            
ATOM   3980  HB1 SER A 258      59.038  32.543  31.503  1.00  0.00            
ATOM   3981  HB2 SER A 258      60.168  31.343  32.233  1.00  0.00            
ATOM   3982  OG  SER A 258      60.768  33.283  32.233  1.00  0.00            
ATOM   3983  HG  SER A 258      61.518  33.003  32.753  1.00  0.00            
ATOM   3984  C   SER A 258      57.868  31.463  33.733  1.00  0.00            
ATOM   3985  O   SER A 258      56.748  31.953  33.663  1.00  0.00            
ATOM   3986  N   VAL A 259      58.068  30.193  34.103  1.00  0.00            
ATOM   3987  H   VAL A 259      59.048  30.003  34.273  1.00  0.00            
ATOM   3988  CA  VAL A 259      57.118  29.103  34.193  1.00  0.00            
ATOM   3989  HA  VAL A 259      56.388  29.213  33.383  1.00  0.00            
ATOM   3990  CB  VAL A 259      57.808  27.753  33.983  1.00  0.00            
ATOM   3991  HB  VAL A 259      58.648  27.693  34.673  1.00  0.00            
ATOM   3992  CG1 VAL A 259      56.798  26.623  34.113  1.00  0.00            
ATOM   3993 1HG1 VAL A 259      57.258  25.673  33.833  1.00  0.00            
ATOM   3994 2HG1 VAL A 259      56.378  26.543  35.113  1.00  0.00            
ATOM   3995 3HG1 VAL A 259      55.938  26.863  33.483  1.00  0.00            
ATOM   3996  CG2 VAL A 259      58.338  27.613  32.563  1.00  0.00            
ATOM   3997 1HG2 VAL A 259      58.968  26.723  32.563  1.00  0.00            
ATOM   3998 2HG2 VAL A 259      57.528  27.443  31.853  1.00  0.00            
ATOM   3999 3HG2 VAL A 259      58.948  28.473  32.273  1.00  0.00            
ATOM   4000  C   VAL A 259      56.258  29.163  35.443  1.00  0.00            
ATOM   4001  O   VAL A 259      55.078  28.813  35.383  1.00  0.00            
ATOM   4002  N   ALA A 260      56.778  29.733  36.533  1.00  0.00            
ATOM   4003  H   ALA A 260      57.758  29.973  36.563  1.00  0.00            
ATOM   4004  CA  ALA A 260      55.998  30.093  37.703  1.00  0.00            
ATOM   4005  HA  ALA A 260      55.318  29.243  37.793  1.00  0.00            
ATOM   4006  CB  ALA A 260      56.888  30.213  38.943  1.00  0.00            
ATOM   4007  HB1 ALA A 260      56.278  30.223  39.843  1.00  0.00            
ATOM   4008  HB2 ALA A 260      57.628  29.423  38.923  1.00  0.00            
ATOM   4009  HB3 ALA A 260      57.468  31.133  38.873  1.00  0.00            
ATOM   4010  C   ALA A 260      55.148  31.353  37.613  1.00  0.00            
ATOM   4011  O   ALA A 260      54.028  31.403  38.133  1.00  0.00            
ATOM   4012  N   LEU A 261      55.548  32.343  36.823  1.00  0.00            
ATOM   4013  H   LEU A 261      56.478  32.183  36.443  1.00  0.00            
ATOM   4014  CA  LEU A 261      54.838  33.563  36.513  1.00  0.00            
ATOM   4015  HA  LEU A 261      54.298  33.893  37.403  1.00  0.00            
ATOM   4016  CB  LEU A 261      55.878  34.633  36.173  1.00  0.00            
ATOM   4017  HB1 LEU A 261      55.358  35.483  35.733  1.00  0.00            
ATOM   4018  HB2 LEU A 261      56.548  34.153  35.463  1.00  0.00            
ATOM   4019  CG  LEU A 261      56.648  35.143  37.383  1.00  0.00            
ATOM   4020  HG  LEU A 261      56.938  34.323  38.033  1.00  0.00            
ATOM   4021  CD1 LEU A 261      57.928  35.873  36.973  1.00  0.00            
ATOM   4022 1HD1 LEU A 261      58.348  36.383  37.833  1.00  0.00            
ATOM   4023 2HD1 LEU A 261      58.658  35.153  36.603  1.00  0.00            
ATOM   4024 3HD1 LEU A 261      57.758  36.573  36.153  1.00  0.00            
ATOM   4025  CD2 LEU A 261      55.828  36.193  38.133  1.00  0.00            
ATOM   4026 1HD2 LEU A 261      56.258  36.383  39.113  1.00  0.00            
ATOM   4027 2HD2 LEU A 261      55.678  37.093  37.533  1.00  0.00            
ATOM   4028 3HD2 LEU A 261      54.858  35.783  38.413  1.00  0.00            
ATOM   4029  C   LEU A 261      53.768  33.383  35.453  1.00  0.00            
ATOM   4030  O   LEU A 261      52.728  34.033  35.563  1.00  0.00            
ATOM   4031  N   SER A 262      53.938  32.483  34.483  1.00  0.00            
ATOM   4032  H   SER A 262      54.748  31.883  34.393  1.00  0.00            
ATOM   4033  CA  SER A 262      52.808  31.983  33.723  1.00  0.00            
ATOM   4034  HA  SER A 262      52.168  32.823  33.473  1.00  0.00            
ATOM   4035  CB  SER A 262      53.218  31.283  32.433  1.00  0.00            
ATOM   4036  HB1 SER A 262      53.448  32.063  31.703  1.00  0.00            
ATOM   4037  HB2 SER A 262      52.418  30.613  32.103  1.00  0.00            
ATOM   4038  OG  SER A 262      54.378  30.493  32.613  1.00  0.00            
ATOM   4039  HG  SER A 262      55.088  30.913  32.123  1.00  0.00            
ATOM   4040  C   SER A 262      52.008  30.973  34.533  1.00  0.00            
ATOM   4041  O   SER A 262      50.818  30.823  34.263  1.00  0.00            
ATOM   4042  N   GLY A 263      52.618  30.333  35.533  1.00  0.00            
ATOM   4043  H   GLY A 263      53.618  30.403  35.633  1.00  0.00            
ATOM   4044  CA  GLY A 263      51.958  29.463  36.483  1.00  0.00            
ATOM   4045  HA1 GLY A 263      52.718  29.093  37.183  1.00  0.00            
ATOM   4046  HA2 GLY A 263      51.498  28.653  35.923  1.00  0.00            
ATOM   4047  C   GLY A 263      50.918  30.213  37.303  1.00  0.00            
ATOM   4048  O   GLY A 263      49.808  29.683  37.373  1.00  0.00            
ATOM   4049  N   CYS A 264      51.148  31.413  37.853  1.00  0.00            
ATOM   4050  H   CYS A 264      52.088  31.773  37.813  1.00  0.00            
ATOM   4051  CA  CYS A 264      50.198  32.103  38.693  1.00  0.00            
ATOM   4052  HA  CYS A 264      49.568  31.393  39.223  1.00  0.00            
ATOM   4053  CB  CYS A 264      50.908  32.833  39.833  1.00  0.00            
ATOM   4054  HB1 CYS A 264      50.198  33.273  40.533  1.00  0.00            
ATOM   4055  HB2 CYS A 264      51.528  33.623  39.423  1.00  0.00            
ATOM   4056  SG  CYS A 264      51.838  31.583  40.763  1.00  0.00            
ATOM   4057  HG  CYS A 264      50.948  31.373  41.733  1.00  0.00            
ATOM   4058  C   CYS A 264      49.248  33.013  37.923  1.00  0.00            
ATOM   4059  O   CYS A 264      49.528  34.183  37.683  1.00  0.00            
ATOM   4060  N   LYS A 265      48.078  32.493  37.543  1.00  0.00            
ATOM   4061  H   LYS A 265      47.938  31.533  37.833  1.00  0.00            
ATOM   4062  CA  LYS A 265      47.088  33.133  36.713  1.00  0.00            
ATOM   4063  HA  LYS A 265      47.518  33.433  35.753  1.00  0.00            
ATOM   4064  CB  LYS A 265      45.918  32.213  36.403  1.00  0.00            
ATOM   4065  HB1 LYS A 265      45.058  32.783  36.043  1.00  0.00            
ATOM   4066  HB2 LYS A 265      45.578  31.743  37.323  1.00  0.00            
ATOM   4067  CG  LYS A 265      46.238  31.163  35.343  1.00  0.00            
ATOM   4068  HG1 LYS A 265      46.458  31.673  34.403  1.00  0.00            
ATOM   4069  HG2 LYS A 265      45.298  30.623  35.193  1.00  0.00            
ATOM   4070  CD  LYS A 265      47.448  30.253  35.543  1.00  0.00            
ATOM   4071  HD1 LYS A 265      47.288  29.763  36.503  1.00  0.00            
ATOM   4072  HD2 LYS A 265      48.368  30.823  35.643  1.00  0.00            
ATOM   4073  CE  LYS A 265      47.718  29.203  34.473  1.00  0.00            
ATOM   4074  HE1 LYS A 265      47.978  29.713  33.543  1.00  0.00            
ATOM   4075  HE2 LYS A 265      46.828  28.603  34.283  1.00  0.00            
ATOM   4076  NZ  LYS A 265      48.848  28.383  34.933  1.00  0.00            
ATOM   4077  HZ1 LYS A 265      49.288  27.893  34.173  1.00  0.00            
ATOM   4078  HZ2 LYS A 265      49.558  28.923  35.423  1.00  0.00            
ATOM   4079  HZ3 LYS A 265      48.528  27.693  35.593  1.00  0.00            
ATOM   4080  C   LYS A 265      46.528  34.423  37.293  1.00  0.00            
ATOM   4081  O   LYS A 265      46.358  35.383  36.543  1.00  0.00            
ATOM   4082  N   GLU A 266      46.238  34.393  38.593  1.00  0.00            
ATOM   4083  H   GLU A 266      46.418  33.573  39.163  1.00  0.00            
ATOM   4084  CA  GLU A 266      45.578  35.493  39.273  1.00  0.00            
ATOM   4085  HA  GLU A 266      44.668  35.803  38.753  1.00  0.00            
ATOM   4086  CB  GLU A 266      45.198  35.063  40.683  1.00  0.00            
ATOM   4087  HB1 GLU A 266      45.068  35.913  41.353  1.00  0.00            
ATOM   4088  HB2 GLU A 266      45.998  34.443  41.083  1.00  0.00            
ATOM   4089  CG  GLU A 266      43.898  34.263  40.723  1.00  0.00            
ATOM   4090  HG1 GLU A 266      43.858  33.663  41.633  1.00  0.00            
ATOM   4091  HG2 GLU A 266      43.818  33.593  39.873  1.00  0.00            
ATOM   4092  CD  GLU A 266      42.688  35.173  40.823  1.00  0.00            
ATOM   4093  OE1 GLU A 266      42.088  35.503  39.783  1.00  0.00            
ATOM   4094  OE2 GLU A 266      42.288  35.623  41.923  1.00  0.00            
ATOM   4095  C   GLU A 266      46.388  36.783  39.343  1.00  0.00            
ATOM   4096  O   GLU A 266      45.838  37.813  39.723  1.00  0.00            
ATOM   4097  N   LEU A 267      47.668  36.823  38.983  1.00  0.00            
ATOM   4098  H   LEU A 267      48.028  35.923  38.713  1.00  0.00            
ATOM   4099  CA  LEU A 267      48.538  37.893  39.423  1.00  0.00            
ATOM   4100  HA  LEU A 267      48.478  37.953  40.513  1.00  0.00            
ATOM   4101  CB  LEU A 267      49.988  37.493  39.153  1.00  0.00            
ATOM   4102  HB1 LEU A 267      50.178  37.713  38.103  1.00  0.00            
ATOM   4103  HB2 LEU A 267      50.168  36.433  39.313  1.00  0.00            
ATOM   4104  CG  LEU A 267      50.958  38.263  40.043  1.00  0.00            
ATOM   4105  HG  LEU A 267      50.708  39.313  40.163  1.00  0.00            
ATOM   4106  CD1 LEU A 267      51.028  37.653  41.433  1.00  0.00            
ATOM   4107 1HD1 LEU A 267      51.688  38.273  42.043  1.00  0.00            
ATOM   4108 2HD1 LEU A 267      50.078  37.503  41.953  1.00  0.00            
ATOM   4109 3HD1 LEU A 267      51.548  36.693  41.383  1.00  0.00            
ATOM   4110  CD2 LEU A 267      52.358  38.093  39.453  1.00  0.00            
ATOM   4111 1HD2 LEU A 267      53.078  38.663  40.033  1.00  0.00            
ATOM   4112 2HD2 LEU A 267      52.638  37.043  39.363  1.00  0.00            
ATOM   4113 3HD2 LEU A 267      52.348  38.413  38.413  1.00  0.00            
ATOM   4114  C   LEU A 267      48.138  39.273  38.913  1.00  0.00            
ATOM   4115  O   LEU A 267      48.098  39.593  37.723  1.00  0.00            
ATOM   4116  N   ARG A 268      47.778  40.123  39.873  1.00  0.00            
ATOM   4117  H   ARG A 268      47.858  39.713  40.793  1.00  0.00            
ATOM   4118  CA  ARG A 268      47.388  41.523  39.853  1.00  0.00            
ATOM   4119  HA  ARG A 268      46.958  41.723  38.873  1.00  0.00            
ATOM   4120  CB  ARG A 268      46.338  41.863  40.903  1.00  0.00            
ATOM   4121  HB1 ARG A 268      45.888  42.813  40.623  1.00  0.00            
ATOM   4122  HB2 ARG A 268      46.818  42.053  41.863  1.00  0.00            
ATOM   4123  CG  ARG A 268      45.248  40.843  41.243  1.00  0.00            
ATOM   4124  HG1 ARG A 268      44.718  41.253  42.103  1.00  0.00            
ATOM   4125  HG2 ARG A 268      45.698  39.913  41.603  1.00  0.00            
ATOM   4126  CD  ARG A 268      44.288  40.663  40.073  1.00  0.00            
ATOM   4127  HD1 ARG A 268      44.758  39.993  39.353  1.00  0.00            
ATOM   4128  HD2 ARG A 268      44.058  41.653  39.693  1.00  0.00            
ATOM   4129  NE  ARG A 268      43.028  40.113  40.593  1.00  0.00            
ATOM   4130  HE  ARG A 268      42.438  40.823  40.993  1.00  0.00            
ATOM   4131  CZ  ARG A 268      42.538  38.883  40.383  1.00  0.00            
ATOM   4132  NH1 ARG A 268      43.168  38.033  39.553  1.00  0.00            
ATOM   4133 1HH1 ARG A 268      44.118  38.243  39.283  1.00  0.00            
ATOM   4134 2HH1 ARG A 268      42.788  37.103  39.523  1.00  0.00            
ATOM   4135  NH2 ARG A 268      41.418  38.473  40.983  1.00  0.00            
ATOM   4136 1HH2 ARG A 268      40.888  39.083  41.603  1.00  0.00            
ATOM   4137 2HH2 ARG A 268      41.108  37.523  40.853  1.00  0.00            
ATOM   4138  C   ARG A 268      48.568  42.433  40.163  1.00  0.00            
ATOM   4139  O   ARG A 268      48.618  43.523  39.613  1.00  0.00            
ATOM   4140  N   CYS A 269      49.488  42.023  41.043  1.00  0.00            
ATOM   4141  H   CYS A 269      49.358  41.133  41.493  1.00  0.00            
ATOM   4142  CA  CYS A 269      50.398  42.943  41.713  1.00  0.00            
ATOM   4143  HA  CYS A 269      50.498  43.853  41.123  1.00  0.00            
ATOM   4144  CB  CYS A 269      49.798  43.283  43.073  1.00  0.00            
ATOM   4145  HB1 CYS A 269      49.528  42.363  43.583  1.00  0.00            
ATOM   4146  HB2 CYS A 269      48.888  43.863  42.903  1.00  0.00            
ATOM   4147  SG  CYS A 269      50.898  44.253  44.133  1.00  0.00            
ATOM   4148  HG  CYS A 269      49.928  44.783  44.873  1.00  0.00            
ATOM   4149  C   CYS A 269      51.768  42.293  41.773  1.00  0.00            
ATOM   4150  O   CYS A 269      51.958  41.153  42.203  1.00  0.00            
ATOM   4151  N   LEU A 270      52.798  43.033  41.353  1.00  0.00            
ATOM   4152  H   LEU A 270      52.608  43.973  41.053  1.00  0.00            
ATOM   4153  CA  LEU A 270      54.218  42.763  41.473  1.00  0.00            
ATOM   4154  HA  LEU A 270      54.258  41.773  41.923  1.00  0.00            
ATOM   4155  CB  LEU A 270      54.888  42.733  40.103  1.00  0.00            
ATOM   4156  HB1 LEU A 270      55.788  43.343  40.123  1.00  0.00            
ATOM   4157  HB2 LEU A 270      54.228  43.233  39.383  1.00  0.00            
ATOM   4158  CG  LEU A 270      55.228  41.313  39.673  1.00  0.00            
ATOM   4159  HG  LEU A 270      54.378  40.633  39.753  1.00  0.00            
ATOM   4160  CD1 LEU A 270      55.688  41.363  38.213  1.00  0.00            
ATOM   4161 1HD1 LEU A 270      56.048  40.363  37.953  1.00  0.00            
ATOM   4162 2HD1 LEU A 270      54.838  41.463  37.543  1.00  0.00            
ATOM   4163 3HD1 LEU A 270      56.418  42.133  38.003  1.00  0.00            
ATOM   4164  CD2 LEU A 270      56.418  40.713  40.413  1.00  0.00            
ATOM   4165 1HD2 LEU A 270      56.728  39.763  39.983  1.00  0.00            
ATOM   4166 2HD2 LEU A 270      57.248  41.423  40.443  1.00  0.00            
ATOM   4167 3HD2 LEU A 270      56.108  40.533  41.443  1.00  0.00            
ATOM   4168  C   LEU A 270      54.798  43.813  42.413  1.00  0.00            
ATOM   4169  O   LEU A 270      54.518  44.993  42.223  1.00  0.00            
ATOM   4170  N   SER A 271      55.678  43.443  43.343  1.00  0.00            
ATOM   4171  H   SER A 271      55.818  42.463  43.523  1.00  0.00            
ATOM   4172  CA  SER A 271      56.218  44.383  44.303  1.00  0.00            
ATOM   4173  HA  SER A 271      56.278  45.383  43.883  1.00  0.00            
ATOM   4174  CB  SER A 271      55.268  44.383  45.503  1.00  0.00            
ATOM   4175  HB1 SER A 271      55.298  43.453  46.073  1.00  0.00            
ATOM   4176  HB2 SER A 271      54.308  44.563  45.023  1.00  0.00            
ATOM   4177  OG  SER A 271      55.538  45.433  46.403  1.00  0.00            
ATOM   4178  HG  SER A 271      55.828  45.013  47.213  1.00  0.00            
ATOM   4179  C   SER A 271      57.668  44.103  44.703  1.00  0.00            
ATOM   4180  O   SER A 271      58.208  43.073  44.323  1.00  0.00            
ATOM   4181  N   GLY A 272      58.338  45.003  45.433  1.00  0.00            
ATOM   4182  H   GLY A 272      57.868  45.873  45.603  1.00  0.00            
ATOM   4183  CA  GLY A 272      59.698  44.893  45.923  1.00  0.00            
ATOM   4184  HA1 GLY A 272      59.818  43.903  46.353  1.00  0.00            
ATOM   4185  HA2 GLY A 272      59.878  45.613  46.723  1.00  0.00            
ATOM   4186  C   GLY A 272      60.768  45.093  44.863  1.00  0.00            
ATOM   4187  O   GLY A 272      61.168  46.233  44.633  1.00  0.00            
ATOM   4188  N   PHE A 273      61.208  44.003  44.233  1.00  0.00            
ATOM   4189  H   PHE A 273      60.838  43.103  44.493  1.00  0.00            
ATOM   4190  CA  PHE A 273      62.308  43.973  43.293  1.00  0.00            
ATOM   4191  HA  PHE A 273      62.488  42.943  43.003  1.00  0.00            
ATOM   4192  CB  PHE A 273      61.888  44.663  41.993  1.00  0.00            
ATOM   4193  HB1 PHE A 273      62.778  44.863  41.403  1.00  0.00            
ATOM   4194  HB2 PHE A 273      61.388  45.603  42.203  1.00  0.00            
ATOM   4195  CG  PHE A 273      60.958  43.923  41.063  1.00  0.00            
ATOM   4196  CD1 PHE A 273      59.588  44.143  41.223  1.00  0.00            
ATOM   4197  HD1 PHE A 273      59.198  44.713  42.053  1.00  0.00            
ATOM   4198  CE1 PHE A 273      58.698  43.593  40.293  1.00  0.00            
ATOM   4199  HE1 PHE A 273      57.648  43.783  40.463  1.00  0.00            
ATOM   4200  CZ  PHE A 273      59.188  42.833  39.213  1.00  0.00            
ATOM   4201  HZ  PHE A 273      58.548  42.413  38.463  1.00  0.00            
ATOM   4202  CE2 PHE A 273      60.558  42.563  39.113  1.00  0.00            
ATOM   4203  HE2 PHE A 273      60.918  41.933  38.313  1.00  0.00            
ATOM   4204  CD2 PHE A 273      61.458  43.153  40.003  1.00  0.00            
ATOM   4205  HD2 PHE A 273      62.528  43.063  39.883  1.00  0.00            
ATOM   4206  C   PHE A 273      63.578  44.583  43.873  1.00  0.00            
ATOM   4207  O   PHE A 273      64.158  45.453  43.223  1.00  0.00            
ATOM   4208  N   TRP A 274      64.088  44.173  45.033  1.00  0.00            
ATOM   4209  H   TRP A 274      63.718  43.373  45.533  1.00  0.00            
ATOM   4210  CA  TRP A 274      65.378  44.623  45.493  1.00  0.00            
ATOM   4211  HA  TRP A 274      65.418  45.713  45.403  1.00  0.00            
ATOM   4212  CB  TRP A 274      65.598  44.213  46.943  1.00  0.00            
ATOM   4213  HB1 TRP A 274      66.648  44.413  47.143  1.00  0.00            
ATOM   4214  HB2 TRP A 274      65.398  43.143  47.063  1.00  0.00            
ATOM   4215  CG  TRP A 274      64.868  44.933  48.033  1.00  0.00            
ATOM   4216  CD1 TRP A 274      65.218  46.053  48.703  1.00  0.00            
ATOM   4217  HD1 TRP A 274      66.078  46.643  48.433  1.00  0.00            
ATOM   4218  NE1 TRP A 274      64.308  46.323  49.713  1.00  0.00            
ATOM   4219  HE1 TRP A 274      64.398  47.113  50.333  1.00  0.00            
ATOM   4220  CE2 TRP A 274      63.288  45.393  49.693  1.00  0.00            
ATOM   4221  CZ2 TRP A 274      62.168  45.233  50.513  1.00  0.00            
ATOM   4222  HZ2 TRP A 274      62.028  45.803  51.413  1.00  0.00            
ATOM   4223  CH2 TRP A 274      61.208  44.273  50.153  1.00  0.00            
ATOM   4224  HH2 TRP A 274      60.348  44.083  50.783  1.00  0.00            
ATOM   4225  CZ3 TRP A 274      61.468  43.433  49.063  1.00  0.00            
ATOM   4226  HZ3 TRP A 274      60.858  42.553  48.923  1.00  0.00            
ATOM   4227  CE3 TRP A 274      62.598  43.593  48.263  1.00  0.00            
ATOM   4228  HE3 TRP A 274      62.778  42.953  47.413  1.00  0.00            
ATOM   4229  CD2 TRP A 274      63.548  44.593  48.553  1.00  0.00            
ATOM   4230  C   TRP A 274      66.508  44.083  44.633  1.00  0.00            
ATOM   4231  O   TRP A 274      66.498  42.933  44.193  1.00  0.00            
ATOM   4232  N   ASP A 275      67.528  44.913  44.393  1.00  0.00            
ATOM   4233  H   ASP A 275      67.288  45.853  44.663  1.00  0.00            
ATOM   4234  CA  ASP A 275      68.748  44.563  43.693  1.00  0.00            
ATOM   4235  HA  ASP A 275      69.228  45.513  43.443  1.00  0.00            
ATOM   4236  CB  ASP A 275      69.658  43.673  44.523  1.00  0.00            
ATOM   4237  HB1 ASP A 275      70.608  43.493  44.013  1.00  0.00            
ATOM   4238  HB2 ASP A 275      69.168  42.723  44.743  1.00  0.00            
ATOM   4239  CG  ASP A 275      70.058  44.333  45.833  1.00  0.00            
ATOM   4240  OD1 ASP A 275      71.008  45.143  45.883  1.00  0.00            
ATOM   4241  OD2 ASP A 275      69.298  44.243  46.823  1.00  0.00            
ATOM   4242  C   ASP A 275      68.568  43.983  42.293  1.00  0.00            
ATOM   4243  O   ASP A 275      69.498  43.423  41.723  1.00  0.00            
ATOM   4244  N   ALA A 276      67.408  44.233  41.683  1.00  0.00            
ATOM   4245  H   ALA A 276      66.768  44.723  42.293  1.00  0.00            
ATOM   4246  CA  ALA A 276      66.928  43.653  40.453  1.00  0.00            
ATOM   4247  HA  ALA A 276      66.788  42.603  40.703  1.00  0.00            
ATOM   4248  CB  ALA A 276      65.558  44.243  40.123  1.00  0.00            
ATOM   4249  HB1 ALA A 276      65.268  43.933  39.123  1.00  0.00            
ATOM   4250  HB2 ALA A 276      64.828  43.883  40.843  1.00  0.00            
ATOM   4251  HB3 ALA A 276      65.668  45.323  40.123  1.00  0.00            
ATOM   4252  C   ALA A 276      67.888  43.763  39.273  1.00  0.00            
ATOM   4253  O   ALA A 276      68.438  44.813  38.973  1.00  0.00            
ATOM   4254  N   VAL A 277      68.098  42.633  38.583  1.00  0.00            
ATOM   4255  H   VAL A 277      67.578  41.833  38.933  1.00  0.00            
ATOM   4256  CA  VAL A 277      68.958  42.563  37.423  1.00  0.00            
ATOM   4257  HA  VAL A 277      69.668  43.383  37.503  1.00  0.00            
ATOM   4258  CB  VAL A 277      69.898  41.363  37.423  1.00  0.00            
ATOM   4259  HB  VAL A 277      69.348  40.423  37.293  1.00  0.00            
ATOM   4260  CG1 VAL A 277      70.938  41.593  36.333  1.00  0.00            
ATOM   4261 1HG1 VAL A 277      71.668  40.783  36.313  1.00  0.00            
ATOM   4262 2HG1 VAL A 277      70.458  41.553  35.353  1.00  0.00            
ATOM   4263 3HG1 VAL A 277      71.378  42.593  36.353  1.00  0.00            
ATOM   4264  CG2 VAL A 277      70.678  41.193  38.723  1.00  0.00            
ATOM   4265 1HG2 VAL A 277      71.348  40.333  38.673  1.00  0.00            
ATOM   4266 2HG2 VAL A 277      71.338  42.043  38.913  1.00  0.00            
ATOM   4267 3HG2 VAL A 277      69.968  41.123  39.543  1.00  0.00            
ATOM   4268  C   VAL A 277      68.138  42.673  36.153  1.00  0.00            
ATOM   4269  O   VAL A 277      67.128  41.973  36.043  1.00  0.00            
ATOM   4270  N   PRO A 278      68.448  43.613  35.253  1.00  0.00            
ATOM   4271  CD  PRO A 278      69.448  44.643  35.363  1.00  0.00            
ATOM   4272  HD1 PRO A 278      70.438  44.203  35.233  1.00  0.00            
ATOM   4273  HD2 PRO A 278      69.338  45.143  36.333  1.00  0.00            
ATOM   4274  CG  PRO A 278      69.178  45.653  34.253  1.00  0.00            
ATOM   4275  HG1 PRO A 278      70.028  46.103  33.743  1.00  0.00            
ATOM   4276  HG2 PRO A 278      68.458  46.383  34.643  1.00  0.00            
ATOM   4277  CB  PRO A 278      68.418  44.823  33.223  1.00  0.00            
ATOM   4278  HB1 PRO A 278      69.118  44.273  32.593  1.00  0.00            
ATOM   4279  HB2 PRO A 278      67.748  45.383  32.573  1.00  0.00            
ATOM   4280  CA  PRO A 278      67.638  43.813  34.063  1.00  0.00            
ATOM   4281  HA  PRO A 278      66.768  44.383  34.383  1.00  0.00            
ATOM   4282  C   PRO A 278      67.328  42.583  33.233  1.00  0.00            
ATOM   4283  O   PRO A 278      66.238  42.503  32.673  1.00  0.00            
ATOM   4284  N   ALA A 279      68.228  41.613  33.053  1.00  0.00            
ATOM   4285  H   ALA A 279      69.148  41.703  33.463  1.00  0.00            
ATOM   4286  CA  ALA A 279      67.988  40.413  32.283  1.00  0.00            
ATOM   4287  HA  ALA A 279      67.438  40.643  31.373  1.00  0.00            
ATOM   4288  CB  ALA A 279      69.278  39.753  31.803  1.00  0.00            
ATOM   4289  HB1 ALA A 279      68.968  38.953  31.133  1.00  0.00            
ATOM   4290  HB2 ALA A 279      69.888  40.543  31.373  1.00  0.00            
ATOM   4291  HB3 ALA A 279      69.838  39.323  32.633  1.00  0.00            
ATOM   4292  C   ALA A 279      67.008  39.443  32.943  1.00  0.00            
ATOM   4293  O   ALA A 279      66.588  38.483  32.303  1.00  0.00            
ATOM   4294  N   TYR A 280      66.608  39.703  34.183  1.00  0.00            
ATOM   4295  H   TYR A 280      67.068  40.413  34.733  1.00  0.00            
ATOM   4296  CA  TYR A 280      65.578  38.943  34.863  1.00  0.00            
ATOM   4297  HA  TYR A 280      65.428  37.973  34.393  1.00  0.00            
ATOM   4298  CB  TYR A 280      65.958  38.673  36.323  1.00  0.00            
ATOM   4299  HB1 TYR A 280      65.028  38.503  36.873  1.00  0.00            
ATOM   4300  HB2 TYR A 280      66.558  39.493  36.723  1.00  0.00            
ATOM   4301  CG  TYR A 280      66.778  37.423  36.503  1.00  0.00            
ATOM   4302  CD1 TYR A 280      68.008  37.403  37.163  1.00  0.00            
ATOM   4303  HD1 TYR A 280      68.358  38.333  37.593  1.00  0.00            
ATOM   4304  CE1 TYR A 280      68.648  36.183  37.403  1.00  0.00            
ATOM   4305  HE1 TYR A 280      69.598  36.103  37.903  1.00  0.00            
ATOM   4306  CZ  TYR A 280      68.148  34.963  36.903  1.00  0.00            
ATOM   4307  OH  TYR A 280      68.878  33.813  36.983  1.00  0.00            
ATOM   4308  HH  TYR A 280      68.578  33.183  36.323  1.00  0.00            
ATOM   4309  CE2 TYR A 280      66.928  34.993  36.193  1.00  0.00            
ATOM   4310  HE2 TYR A 280      66.438  34.103  35.833  1.00  0.00            
ATOM   4311  CD2 TYR A 280      66.258  36.213  36.033  1.00  0.00            
ATOM   4312  HD2 TYR A 280      65.248  36.153  35.663  1.00  0.00            
ATOM   4313  C   TYR A 280      64.188  39.543  34.763  1.00  0.00            
ATOM   4314  O   TYR A 280      63.198  38.823  34.833  1.00  0.00            
ATOM   4315  N   LEU A 281      64.108  40.833  34.413  1.00  0.00            
ATOM   4316  H   LEU A 281      64.968  41.313  34.223  1.00  0.00            
ATOM   4317  CA  LEU A 281      62.848  41.463  34.043  1.00  0.00            
ATOM   4318  HA  LEU A 281      62.228  41.363  34.933  1.00  0.00            
ATOM   4319  CB  LEU A 281      63.108  42.943  33.793  1.00  0.00            
ATOM   4320  HB1 LEU A 281      62.158  43.423  33.553  1.00  0.00            
ATOM   4321  HB2 LEU A 281      63.658  43.033  32.853  1.00  0.00            
ATOM   4322  CG  LEU A 281      63.838  43.823  34.793  1.00  0.00            
ATOM   4323  HG  LEU A 281      64.858  43.453  34.863  1.00  0.00            
ATOM   4324  CD1 LEU A 281      63.778  45.253  34.243  1.00  0.00            
ATOM   4325 1HD1 LEU A 281      64.308  45.893  34.943  1.00  0.00            
ATOM   4326 2HD1 LEU A 281      64.288  45.263  33.283  1.00  0.00            
ATOM   4327 3HD1 LEU A 281      62.738  45.583  34.243  1.00  0.00            
ATOM   4328  CD2 LEU A 281      63.128  43.873  36.143  1.00  0.00            
ATOM   4329 1HD2 LEU A 281      63.758  44.453  36.813  1.00  0.00            
ATOM   4330 2HD2 LEU A 281      62.158  44.363  36.023  1.00  0.00            
ATOM   4331 3HD2 LEU A 281      63.028  42.893  36.603  1.00  0.00            
ATOM   4332  C   LEU A 281      62.138  40.753  32.903  1.00  0.00            
ATOM   4333  O   LEU A 281      60.928  40.573  33.073  1.00  0.00            
ATOM   4334  N   PRO A 282      62.768  40.193  31.863  1.00  0.00            
ATOM   4335  CD  PRO A 282      64.088  40.453  31.333  1.00  0.00            
ATOM   4336  HD1 PRO A 282      64.838  39.833  31.833  1.00  0.00            
ATOM   4337  HD2 PRO A 282      64.458  41.473  31.453  1.00  0.00            
ATOM   4338  CG  PRO A 282      63.998  40.113  29.843  1.00  0.00            
ATOM   4339  HG1 PRO A 282      64.998  39.813  29.523  1.00  0.00            
ATOM   4340  HG2 PRO A 282      63.628  40.983  29.293  1.00  0.00            
ATOM   4341  CB  PRO A 282      62.998  38.973  29.813  1.00  0.00            
ATOM   4342  HB1 PRO A 282      63.578  38.083  30.063  1.00  0.00            
ATOM   4343  HB2 PRO A 282      62.578  38.823  28.823  1.00  0.00            
ATOM   4344  CA  PRO A 282      62.028  39.363  30.933  1.00  0.00            
ATOM   4345  HA  PRO A 282      61.328  39.993  30.373  1.00  0.00            
ATOM   4346  C   PRO A 282      61.328  38.113  31.433  1.00  0.00            
ATOM   4347  O   PRO A 282      60.418  37.673  30.733  1.00  0.00            
ATOM   4348  N   ALA A 283      61.538  37.663  32.673  1.00  0.00            
ATOM   4349  H   ALA A 283      62.258  38.103  33.223  1.00  0.00            
ATOM   4350  CA  ALA A 283      60.748  36.643  33.353  1.00  0.00            
ATOM   4351  HA  ALA A 283      60.518  35.843  32.663  1.00  0.00            
ATOM   4352  CB  ALA A 283      61.488  35.883  34.453  1.00  0.00            
ATOM   4353  HB1 ALA A 283      60.878  35.063  34.813  1.00  0.00            
ATOM   4354  HB2 ALA A 283      62.458  35.533  34.103  1.00  0.00            
ATOM   4355  HB3 ALA A 283      61.738  36.533  35.283  1.00  0.00            
ATOM   4356  C   ALA A 283      59.388  37.143  33.813  1.00  0.00            
ATOM   4357  O   ALA A 283      58.398  36.443  33.633  1.00  0.00            
ATOM   4358  N   VAL A 284      59.288  38.393  34.293  1.00  0.00            
ATOM   4359  H   VAL A 284      60.128  38.953  34.193  1.00  0.00            
ATOM   4360  CA  VAL A 284      58.048  39.033  34.673  1.00  0.00            
ATOM   4361  HA  VAL A 284      57.358  38.223  34.903  1.00  0.00            
ATOM   4362  CB  VAL A 284      58.098  40.043  35.823  1.00  0.00            
ATOM   4363  HB  VAL A 284      57.128  40.533  35.883  1.00  0.00            
ATOM   4364  CG1 VAL A 284      58.368  39.253  37.103  1.00  0.00            
ATOM   4365 1HG1 VAL A 284      58.518  40.033  37.853  1.00  0.00            
ATOM   4366 2HG1 VAL A 284      57.478  38.703  37.403  1.00  0.00            
ATOM   4367 3HG1 VAL A 284      59.258  38.633  36.983  1.00  0.00            
ATOM   4368  CG2 VAL A 284      59.148  41.143  35.653  1.00  0.00            
ATOM   4369 1HG2 VAL A 284      58.978  41.863  36.443  1.00  0.00            
ATOM   4370 2HG2 VAL A 284      60.138  40.703  35.773  1.00  0.00            
ATOM   4371 3HG2 VAL A 284      59.168  41.593  34.663  1.00  0.00            
ATOM   4372  C   VAL A 284      57.288  39.623  33.503  1.00  0.00            
ATOM   4373  O   VAL A 284      56.108  39.953  33.633  1.00  0.00            
ATOM   4374  N   TYR A 285      57.818  39.613  32.273  1.00  0.00            
ATOM   4375  H   TYR A 285      58.788  39.353  32.183  1.00  0.00            
ATOM   4376  CA  TYR A 285      57.048  39.893  31.083  1.00  0.00            
ATOM   4377  HA  TYR A 285      56.708  40.923  31.153  1.00  0.00            
ATOM   4378  CB  TYR A 285      57.948  39.823  29.843  1.00  0.00            
ATOM   4379  HB1 TYR A 285      57.318  39.983  28.973  1.00  0.00            
ATOM   4380  HB2 TYR A 285      58.298  38.793  29.723  1.00  0.00            
ATOM   4381  CG  TYR A 285      59.098  40.773  29.623  1.00  0.00            
ATOM   4382  CD1 TYR A 285      59.488  41.673  30.623  1.00  0.00            
ATOM   4383  HD1 TYR A 285      58.938  41.723  31.543  1.00  0.00            
ATOM   4384  CE1 TYR A 285      60.518  42.603  30.413  1.00  0.00            
ATOM   4385  HE1 TYR A 285      60.798  43.343  31.153  1.00  0.00            
ATOM   4386  CZ  TYR A 285      61.188  42.553  29.173  1.00  0.00            
ATOM   4387  OH  TYR A 285      62.178  43.443  28.883  1.00  0.00            
ATOM   4388  HH  TYR A 285      62.418  43.473  27.953  1.00  0.00            
ATOM   4389  CE2 TYR A 285      60.728  41.753  28.103  1.00  0.00            
ATOM   4390  HE2 TYR A 285      61.178  41.793  27.123  1.00  0.00            
ATOM   4391  CD2 TYR A 285      59.708  40.833  28.363  1.00  0.00            
ATOM   4392  HD2 TYR A 285      59.378  40.163  27.583  1.00  0.00            
ATOM   4393  C   TYR A 285      55.858  38.963  30.963  1.00  0.00            
ATOM   4394  O   TYR A 285      54.778  39.323  30.493  1.00  0.00            
ATOM   4395  N   SER A 286      55.958  37.753  31.513  1.00  0.00            
ATOM   4396  H   SER A 286      56.878  37.413  31.773  1.00  0.00            
ATOM   4397  CA  SER A 286      54.918  36.743  31.563  1.00  0.00            
ATOM   4398  HA  SER A 286      54.438  36.563  30.603  1.00  0.00            
ATOM   4399  CB  SER A 286      55.438  35.433  32.143  1.00  0.00            
ATOM   4400  HB1 SER A 286      54.688  34.693  31.863  1.00  0.00            
ATOM   4401  HB2 SER A 286      55.658  35.463  33.213  1.00  0.00            
ATOM   4402  OG  SER A 286      56.598  35.113  31.413  1.00  0.00            
ATOM   4403  HG  SER A 286      57.358  35.283  31.973  1.00  0.00            
ATOM   4404  C   SER A 286      53.778  37.123  32.493  1.00  0.00            
ATOM   4405  O   SER A 286      52.788  36.393  32.523  1.00  0.00            
ATOM   4406  N   VAL A 287      53.858  38.233  33.233  1.00  0.00            
ATOM   4407  H   VAL A 287      54.738  38.733  33.193  1.00  0.00            
ATOM   4408  CA  VAL A 287      52.758  38.773  33.993  1.00  0.00            
ATOM   4409  HA  VAL A 287      51.848  38.233  33.733  1.00  0.00            
ATOM   4410  CB  VAL A 287      52.968  38.573  35.493  1.00  0.00            
ATOM   4411  HB  VAL A 287      52.338  39.263  36.053  1.00  0.00            
ATOM   4412  CG1 VAL A 287      52.748  37.143  35.993  1.00  0.00            
ATOM   4413 1HG1 VAL A 287      53.178  37.053  36.993  1.00  0.00            
ATOM   4414 2HG1 VAL A 287      51.688  36.983  36.163  1.00  0.00            
ATOM   4415 3HG1 VAL A 287      53.128  36.343  35.353  1.00  0.00            
ATOM   4416  CG2 VAL A 287      54.358  39.043  35.913  1.00  0.00            
ATOM   4417 1HG2 VAL A 287      54.418  38.953  36.993  1.00  0.00            
ATOM   4418 2HG2 VAL A 287      55.088  38.383  35.433  1.00  0.00            
ATOM   4419 3HG2 VAL A 287      54.508  40.093  35.663  1.00  0.00            
ATOM   4420  C   VAL A 287      52.358  40.233  33.823  1.00  0.00            
ATOM   4421  O   VAL A 287      51.178  40.543  33.943  1.00  0.00            
ATOM   4422  N   CYS A 288      53.298  41.073  33.393  1.00  0.00            
ATOM   4423  H   CYS A 288      54.248  40.763  33.253  1.00  0.00            
ATOM   4424  CA  CYS A 288      53.038  42.503  33.303  1.00  0.00            
ATOM   4425  HA  CYS A 288      52.848  42.903  34.293  1.00  0.00            
ATOM   4426  CB  CYS A 288      54.298  43.173  32.783  1.00  0.00            
ATOM   4427  HB1 CYS A 288      54.138  44.223  32.533  1.00  0.00            
ATOM   4428  HB2 CYS A 288      54.658  42.643  31.903  1.00  0.00            
ATOM   4429  SG  CYS A 288      55.508  43.273  34.123  1.00  0.00            
ATOM   4430  HG  CYS A 288      56.328  44.133  33.523  1.00  0.00            
ATOM   4431  C   CYS A 288      51.868  42.863  32.403  1.00  0.00            
ATOM   4432  O   CYS A 288      51.128  43.793  32.723  1.00  0.00            
ATOM   4433  N   SER A 289      51.518  42.133  31.333  1.00  0.00            
ATOM   4434  H   SER A 289      52.128  41.373  31.083  1.00  0.00            
ATOM   4435  CA  SER A 289      50.288  42.263  30.583  1.00  0.00            
ATOM   4436  HA  SER A 289      50.368  43.193  30.013  1.00  0.00            
ATOM   4437  CB  SER A 289      50.178  41.173  29.523  1.00  0.00            
ATOM   4438  HB1 SER A 289      49.198  41.203  29.043  1.00  0.00            
ATOM   4439  HB2 SER A 289      50.278  40.213  30.043  1.00  0.00            
ATOM   4440  OG  SER A 289      51.178  41.363  28.553  1.00  0.00            
ATOM   4441  HG  SER A 289      50.808  42.003  27.943  1.00  0.00            
ATOM   4442  C   SER A 289      49.018  42.323  31.423  1.00  0.00            
ATOM   4443  O   SER A 289      48.148  43.143  31.163  1.00  0.00            
ATOM   4444  N   ARG A 290      48.848  41.503  32.473  1.00  0.00            
ATOM   4445  H   ARG A 290      49.608  40.913  32.763  1.00  0.00            
ATOM   4446  CA  ARG A 290      47.688  41.383  33.333  1.00  0.00            
ATOM   4447  HA  ARG A 290      46.838  41.853  32.813  1.00  0.00            
ATOM   4448  CB  ARG A 290      47.238  39.933  33.463  1.00  0.00            
ATOM   4449  HB1 ARG A 290      47.148  39.533  32.453  1.00  0.00            
ATOM   4450  HB2 ARG A 290      46.238  39.843  33.883  1.00  0.00            
ATOM   4451  CG  ARG A 290      48.228  39.023  34.193  1.00  0.00            
ATOM   4452  HG1 ARG A 290      48.468  39.383  35.193  1.00  0.00            
ATOM   4453  HG2 ARG A 290      49.128  38.983  33.583  1.00  0.00            
ATOM   4454  CD  ARG A 290      47.628  37.623  34.213  1.00  0.00            
ATOM   4455  HD1 ARG A 290      47.518  37.223  33.203  1.00  0.00            
ATOM   4456  HD2 ARG A 290      46.628  37.683  34.653  1.00  0.00            
ATOM   4457  NE  ARG A 290      48.438  36.643  34.933  1.00  0.00            
ATOM   4458  HE  ARG A 290      47.918  36.133  35.623  1.00  0.00            
ATOM   4459  CZ  ARG A 290      49.568  36.093  34.463  1.00  0.00            
ATOM   4460  NH1 ARG A 290      50.078  36.383  33.263  1.00  0.00            
ATOM   4461 1HH1 ARG A 290      49.598  37.053  32.673  1.00  0.00            
ATOM   4462 2HH1 ARG A 290      50.928  35.953  32.923  1.00  0.00            
ATOM   4463  NH2 ARG A 290      50.208  35.183  35.223  1.00  0.00            
ATOM   4464 1HH2 ARG A 290      49.958  35.003  36.183  1.00  0.00            
ATOM   4465 2HH2 ARG A 290      51.078  34.763  34.923  1.00  0.00            
ATOM   4466  C   ARG A 290      47.728  42.083  34.683  1.00  0.00            
ATOM   4467  O   ARG A 290      46.708  42.043  35.373  1.00  0.00            
ATOM   4468  N   LEU A 291      48.808  42.753  35.083  1.00  0.00            
ATOM   4469  H   LEU A 291      49.578  42.773  34.423  1.00  0.00            
ATOM   4470  CA  LEU A 291      48.828  43.443  36.363  1.00  0.00            
ATOM   4471  HA  LEU A 291      48.488  42.803  37.173  1.00  0.00            
ATOM   4472  CB  LEU A 291      50.278  43.863  36.573  1.00  0.00            
ATOM   4473  HB1 LEU A 291      50.338  44.393  37.523  1.00  0.00            
ATOM   4474  HB2 LEU A 291      50.538  44.603  35.823  1.00  0.00            
ATOM   4475  CG  LEU A 291      51.388  42.813  36.593  1.00  0.00            
ATOM   4476  HG  LEU A 291      51.318  42.233  35.673  1.00  0.00            
ATOM   4477  CD1 LEU A 291      52.768  43.443  36.753  1.00  0.00            
ATOM   4478 1HD1 LEU A 291      53.518  42.663  36.583  1.00  0.00            
ATOM   4479 2HD1 LEU A 291      52.888  44.263  36.053  1.00  0.00            
ATOM   4480 3HD1 LEU A 291      52.768  43.873  37.753  1.00  0.00            
ATOM   4481  CD2 LEU A 291      51.248  41.843  37.763  1.00  0.00            
ATOM   4482 1HD2 LEU A 291      52.158  41.253  37.793  1.00  0.00            
ATOM   4483 2HD2 LEU A 291      51.148  42.333  38.733  1.00  0.00            
ATOM   4484 3HD2 LEU A 291      50.388  41.193  37.573  1.00  0.00            
ATOM   4485  C   LEU A 291      47.928  44.663  36.433  1.00  0.00            
ATOM   4486  O   LEU A 291      47.858  45.433  35.473  1.00  0.00            
ATOM   4487  N   THR A 292      47.398  44.843  37.643  1.00  0.00            
ATOM   4488  H   THR A 292      47.578  44.083  38.283  1.00  0.00            
ATOM   4489  CA  THR A 292      46.998  46.153  38.123  1.00  0.00            
ATOM   4490  HA  THR A 292      46.618  46.773  37.303  1.00  0.00            
ATOM   4491  CB  THR A 292      45.908  46.113  39.183  1.00  0.00            
ATOM   4492  HB  THR A 292      45.508  47.123  39.283  1.00  0.00            
ATOM   4493  CG2 THR A 292      44.788  45.113  38.873  1.00  0.00            
ATOM   4494 1HG2 THR A 292      44.108  45.163  39.723  1.00  0.00            
ATOM   4495 2HG2 THR A 292      44.238  45.373  37.973  1.00  0.00            
ATOM   4496 3HG2 THR A 292      45.158  44.093  38.783  1.00  0.00            
ATOM   4497  OG1 THR A 292      46.358  45.783  40.483  1.00  0.00            
ATOM   4498  HG1 THR A 292      45.548  45.793  41.003  1.00  0.00            
ATOM   4499  C   THR A 292      48.188  46.883  38.713  1.00  0.00            
ATOM   4500  O   THR A 292      48.188  48.113  38.693  1.00  0.00            
ATOM   4501  N   THR A 293      49.178  46.203  39.303  1.00  0.00            
ATOM   4502  H   THR A 293      49.158  45.193  39.313  1.00  0.00            
ATOM   4503  CA  THR A 293      50.238  46.883  40.013  1.00  0.00            
ATOM   4504  HA  THR A 293      50.238  47.923  39.683  1.00  0.00            
ATOM   4505  CB  THR A 293      49.918  46.823  41.503  1.00  0.00            
ATOM   4506  HB  THR A 293      49.918  45.763  41.773  1.00  0.00            
ATOM   4507  CG2 THR A 293      50.938  47.443  42.453  1.00  0.00            
ATOM   4508 1HG2 THR A 293      50.498  47.673  43.423  1.00  0.00            
ATOM   4509 2HG2 THR A 293      51.758  46.733  42.543  1.00  0.00            
ATOM   4510 3HG2 THR A 293      51.318  48.353  41.993  1.00  0.00            
ATOM   4511  OG1 THR A 293      48.668  47.403  41.773  1.00  0.00            
ATOM   4512  HG1 THR A 293      48.118  47.183  41.013  1.00  0.00            
ATOM   4513  C   THR A 293      51.618  46.283  39.763  1.00  0.00            
ATOM   4514  O   THR A 293      51.758  45.063  39.673  1.00  0.00            
ATOM   4515  N   LEU A 294      52.628  47.133  39.603  1.00  0.00            
ATOM   4516  H   LEU A 294      52.388  48.113  39.573  1.00  0.00            
ATOM   4517  CA  LEU A 294      54.038  46.783  39.553  1.00  0.00            
ATOM   4518  HA  LEU A 294      54.258  45.823  40.013  1.00  0.00            
ATOM   4519  CB  LEU A 294      54.398  46.773  38.063  1.00  0.00            
ATOM   4520  HB1 LEU A 294      54.018  47.733  37.703  1.00  0.00            
ATOM   4521  HB2 LEU A 294      53.918  45.943  37.543  1.00  0.00            
ATOM   4522  CG  LEU A 294      55.888  46.733  37.733  1.00  0.00            
ATOM   4523  HG  LEU A 294      56.378  47.563  38.233  1.00  0.00            
ATOM   4524  CD1 LEU A 294      56.518  45.433  38.233  1.00  0.00            
ATOM   4525 1HD1 LEU A 294      57.598  45.463  38.073  1.00  0.00            
ATOM   4526 2HD1 LEU A 294      56.408  45.363  39.313  1.00  0.00            
ATOM   4527 3HD1 LEU A 294      56.068  44.583  37.723  1.00  0.00            
ATOM   4528  CD2 LEU A 294      56.098  46.793  36.223  1.00  0.00            
ATOM   4529 1HD2 LEU A 294      57.148  46.643  35.983  1.00  0.00            
ATOM   4530 2HD2 LEU A 294      55.518  46.043  35.673  1.00  0.00            
ATOM   4531 3HD2 LEU A 294      55.818  47.773  35.833  1.00  0.00            
ATOM   4532  C   LEU A 294      54.818  47.783  40.383  1.00  0.00            
ATOM   4533  O   LEU A 294      54.728  48.993  40.143  1.00  0.00            
ATOM   4534  N   ASN A 295      55.508  47.283  41.413  1.00  0.00            
ATOM   4535  H   ASN A 295      55.398  46.303  41.613  1.00  0.00            
ATOM   4536  CA  ASN A 295      56.328  48.083  42.303  1.00  0.00            
ATOM   4537  HA  ASN A 295      56.348  49.093  41.883  1.00  0.00            
ATOM   4538  CB  ASN A 295      55.628  48.123  43.653  1.00  0.00            
ATOM   4539  HB1 ASN A 295      55.128  47.183  43.893  1.00  0.00            
ATOM   4540  HB2 ASN A 295      54.888  48.923  43.583  1.00  0.00            
ATOM   4541  CG  ASN A 295      56.548  48.553  44.783  1.00  0.00            
ATOM   4542  OD1 ASN A 295      57.428  49.403  44.623  1.00  0.00            
ATOM   4543  ND2 ASN A 295      56.338  47.973  45.963  1.00  0.00            
ATOM   4544 1HD2 ASN A 295      55.558  47.333  46.073  1.00  0.00            
ATOM   4545 2HD2 ASN A 295      56.878  48.283  46.763  1.00  0.00            
ATOM   4546  C   ASN A 295      57.798  47.683  42.383  1.00  0.00            
ATOM   4547  O   ASN A 295      58.148  46.663  42.973  1.00  0.00            
ATOM   4548  N   LEU A 296      58.658  48.603  41.933  1.00  0.00            
ATOM   4549  H   LEU A 296      58.248  49.473  41.643  1.00  0.00            
ATOM   4550  CA  LEU A 296      60.078  48.453  41.693  1.00  0.00            
ATOM   4551  HA  LEU A 296      60.328  47.453  42.043  1.00  0.00            
ATOM   4552  CB  LEU A 296      60.248  48.563  40.173  1.00  0.00            
ATOM   4553  HB1 LEU A 296      61.308  48.513  39.913  1.00  0.00            
ATOM   4554  HB2 LEU A 296      59.808  49.513  39.873  1.00  0.00            
ATOM   4555  CG  LEU A 296      59.648  47.493  39.273  1.00  0.00            
ATOM   4556  HG  LEU A 296      58.888  46.973  39.863  1.00  0.00            
ATOM   4557  CD1 LEU A 296      59.008  48.173  38.063  1.00  0.00            
ATOM   4558 1HD1 LEU A 296      58.608  47.433  37.373  1.00  0.00            
ATOM   4559 2HD1 LEU A 296      58.188  48.833  38.353  1.00  0.00            
ATOM   4560 3HD1 LEU A 296      59.788  48.783  37.603  1.00  0.00            
ATOM   4561  CD2 LEU A 296      60.678  46.503  38.743  1.00  0.00            
ATOM   4562 1HD2 LEU A 296      60.178  45.683  38.213  1.00  0.00            
ATOM   4563 2HD2 LEU A 296      61.458  47.003  38.173  1.00  0.00            
ATOM   4564 3HD2 LEU A 296      61.088  45.973  39.603  1.00  0.00            
ATOM   4565  C   LEU A 296      60.888  49.463  42.483  1.00  0.00            
ATOM   4566  O   LEU A 296      61.958  49.893  42.053  1.00  0.00            
ATOM   4567  N   SER A 297      60.378  49.893  43.633  1.00  0.00            
ATOM   4568  H   SER A 297      59.578  49.373  43.983  1.00  0.00            
ATOM   4569  CA  SER A 297      60.968  50.983  44.393  1.00  0.00            
ATOM   4570  HA  SER A 297      61.138  51.793  43.673  1.00  0.00            
ATOM   4571  CB  SER A 297      60.018  51.473  45.483  1.00  0.00            
ATOM   4572  HB1 SER A 297      60.378  52.433  45.843  1.00  0.00            
ATOM   4573  HB2 SER A 297      59.978  50.793  46.333  1.00  0.00            
ATOM   4574  OG  SER A 297      58.748  51.713  44.903  1.00  0.00            
ATOM   4575  HG  SER A 297      58.278  50.883  44.813  1.00  0.00            
ATOM   4576  C   SER A 297      62.358  50.713  44.933  1.00  0.00            
ATOM   4577  O   SER A 297      62.968  51.523  45.633  1.00  0.00            
ATOM   4578  N   TYR A 298      62.898  49.503  44.763  1.00  0.00            
ATOM   4579  H   TYR A 298      62.348  48.873  44.193  1.00  0.00            
ATOM   4580  CA  TYR A 298      64.228  49.053  45.123  1.00  0.00            
ATOM   4581  HA  TYR A 298      64.838  49.903  45.413  1.00  0.00            
ATOM   4582  CB  TYR A 298      64.188  48.063  46.283  1.00  0.00            
ATOM   4583  HB1 TYR A 298      65.198  47.873  46.633  1.00  0.00            
ATOM   4584  HB2 TYR A 298      63.788  47.133  45.873  1.00  0.00            
ATOM   4585  CG  TYR A 298      63.278  48.423  47.433  1.00  0.00            
ATOM   4586  CD1 TYR A 298      62.178  47.643  47.813  1.00  0.00            
ATOM   4587  HD1 TYR A 298      61.968  46.793  47.173  1.00  0.00            
ATOM   4588  CE1 TYR A 298      61.358  48.013  48.883  1.00  0.00            
ATOM   4589  HE1 TYR A 298      60.508  47.433  49.203  1.00  0.00            
ATOM   4590  CZ  TYR A 298      61.608  49.223  49.573  1.00  0.00            
ATOM   4591  OH  TYR A 298      60.768  49.623  50.563  1.00  0.00            
ATOM   4592  HH  TYR A 298      61.128  50.343  51.093  1.00  0.00            
ATOM   4593  CE2 TYR A 298      62.718  50.003  49.213  1.00  0.00            
ATOM   4594  HE2 TYR A 298      62.928  50.913  49.753  1.00  0.00            
ATOM   4595  CD2 TYR A 298      63.558  49.573  48.183  1.00  0.00            
ATOM   4596  HD2 TYR A 298      64.468  50.123  47.983  1.00  0.00            
ATOM   4597  C   TYR A 298      65.048  48.513  43.963  1.00  0.00            
ATOM   4598  O   TYR A 298      66.158  48.013  44.093  1.00  0.00            
ATOM   4599  N   ALA A 299      64.498  48.553  42.743  1.00  0.00            
ATOM   4600  H   ALA A 299      63.668  49.113  42.573  1.00  0.00            
ATOM   4601  CA  ALA A 299      65.048  47.873  41.593  1.00  0.00            
ATOM   4602  HA  ALA A 299      65.438  46.893  41.863  1.00  0.00            
ATOM   4603  CB  ALA A 299      63.938  47.563  40.593  1.00  0.00            
ATOM   4604  HB1 ALA A 299      64.248  46.833  39.843  1.00  0.00            
ATOM   4605  HB2 ALA A 299      63.078  47.153  41.123  1.00  0.00            
ATOM   4606  HB3 ALA A 299      63.628  48.473  40.073  1.00  0.00            
ATOM   4607  C   ALA A 299      66.178  48.673  40.963  1.00  0.00            
ATOM   4608  O   ALA A 299      65.988  49.793  40.503  1.00  0.00            
ATOM   4609  N   THR A 300      67.358  48.043  40.973  1.00  0.00            
ATOM   4610  H   THR A 300      67.448  47.103  41.333  1.00  0.00            
ATOM   4611  CA  THR A 300      68.558  48.643  40.423  1.00  0.00            
ATOM   4612  HA  THR A 300      68.518  49.723  40.583  1.00  0.00            
ATOM   4613  CB  THR A 300      69.848  48.213  41.113  1.00  0.00            
ATOM   4614  HB  THR A 300      70.668  48.853  40.783  1.00  0.00            
ATOM   4615  CG2 THR A 300      69.848  48.413  42.623  1.00  0.00            
ATOM   4616 1HG2 THR A 300      70.778  48.063  43.063  1.00  0.00            
ATOM   4617 2HG2 THR A 300      69.718  49.443  42.953  1.00  0.00            
ATOM   4618 3HG2 THR A 300      68.988  47.853  42.983  1.00  0.00            
ATOM   4619  OG1 THR A 300      70.098  46.833  40.973  1.00  0.00            
ATOM   4620  HG1 THR A 300      71.038  46.643  40.933  1.00  0.00            
ATOM   4621  C   THR A 300      68.618  48.533  38.903  1.00  0.00            
ATOM   4622  O   THR A 300      69.698  48.383  38.333  1.00  0.00            
ATOM   4623  N   VAL A 301      67.438  48.553  38.273  1.00  0.00            
ATOM   4624  H   VAL A 301      66.678  48.853  38.873  1.00  0.00            
ATOM   4625  CA  VAL A 301      67.268  48.583  36.833  1.00  0.00            
ATOM   4626  HA  VAL A 301      68.148  48.133  36.373  1.00  0.00            
ATOM   4627  CB  VAL A 301      66.088  47.683  36.473  1.00  0.00            
ATOM   4628  HB  VAL A 301      66.048  47.683  35.383  1.00  0.00            
ATOM   4629  CG1 VAL A 301      66.408  46.263  36.913  1.00  0.00            
ATOM   4630 1HG1 VAL A 301      65.758  45.543  36.423  1.00  0.00            
ATOM   4631 2HG1 VAL A 301      67.428  45.953  36.663  1.00  0.00            
ATOM   4632 3HG1 VAL A 301      66.218  46.183  37.983  1.00  0.00            
ATOM   4633  CG2 VAL A 301      64.708  48.053  37.013  1.00  0.00            
ATOM   4634 1HG2 VAL A 301      63.988  47.313  36.663  1.00  0.00            
ATOM   4635 2HG2 VAL A 301      64.758  47.993  38.103  1.00  0.00            
ATOM   4636 3HG2 VAL A 301      64.358  49.053  36.753  1.00  0.00            
ATOM   4637  C   VAL A 301      67.078  50.023  36.363  1.00  0.00            
ATOM   4638  O   VAL A 301      66.418  50.793  37.043  1.00  0.00            
ATOM   4639  N   GLN A 302      67.678  50.333  35.203  1.00  0.00            
ATOM   4640  H   GLN A 302      68.088  49.683  34.553  1.00  0.00            
ATOM   4641  CA  GLN A 302      67.758  51.683  34.703  1.00  0.00            
ATOM   4642  HA  GLN A 302      67.698  52.343  35.573  1.00  0.00            
ATOM   4643  CB  GLN A 302      69.128  51.873  34.053  1.00  0.00            
ATOM   4644  HB1 GLN A 302      68.978  52.113  33.003  1.00  0.00            
ATOM   4645  HB2 GLN A 302      69.688  50.943  34.083  1.00  0.00            
ATOM   4646  CG  GLN A 302      69.998  52.983  34.643  1.00  0.00            
ATOM   4647  HG1 GLN A 302      70.878  53.103  34.003  1.00  0.00            
ATOM   4648  HG2 GLN A 302      70.308  52.713  35.653  1.00  0.00            
ATOM   4649  CD  GLN A 302      69.308  54.333  34.603  1.00  0.00            
ATOM   4650  OE1 GLN A 302      68.648  54.723  35.573  1.00  0.00            
ATOM   4651  NE2 GLN A 302      69.338  55.063  33.483  1.00  0.00            
ATOM   4652 1HE2 GLN A 302      70.028  54.873  32.773  1.00  0.00            
ATOM   4653 2HE2 GLN A 302      68.788  55.903  33.463  1.00  0.00            
ATOM   4654  C   GLN A 302      66.578  52.023  33.793  1.00  0.00            
ATOM   4655  O   GLN A 302      65.768  51.143  33.493  1.00  0.00            
ATOM   4656  N   SER A 303      66.458  53.283  33.373  1.00  0.00            
ATOM   4657  H   SER A 303      67.078  53.933  33.833  1.00  0.00            
ATOM   4658  CA  SER A 303      65.388  53.843  32.573  1.00  0.00            
ATOM   4659  HA  SER A 303      64.468  53.803  33.163  1.00  0.00            
ATOM   4660  CB  SER A 303      65.708  55.283  32.193  1.00  0.00            
ATOM   4661  HB1 SER A 303      66.678  55.253  31.693  1.00  0.00            
ATOM   4662  HB2 SER A 303      65.728  55.923  33.073  1.00  0.00            
ATOM   4663  OG  SER A 303      64.758  55.763  31.263  1.00  0.00            
ATOM   4664  HG  SER A 303      64.148  56.173  31.873  1.00  0.00            
ATOM   4665  C   SER A 303      65.078  52.983  31.353  1.00  0.00            
ATOM   4666  O   SER A 303      63.938  52.563  31.193  1.00  0.00            
ATOM   4667  N   TYR A 304      66.118  52.633  30.593  1.00  0.00            
ATOM   4668  H   TYR A 304      67.008  52.983  30.923  1.00  0.00            
ATOM   4669  CA  TYR A 304      66.178  51.693  29.493  1.00  0.00            
ATOM   4670  HA  TYR A 304      65.648  52.143  28.653  1.00  0.00            
ATOM   4671  CB  TYR A 304      67.658  51.653  29.103  1.00  0.00            
ATOM   4672  HB1 TYR A 304      68.228  51.553  30.023  1.00  0.00            
ATOM   4673  HB2 TYR A 304      67.838  52.663  28.733  1.00  0.00            
ATOM   4674  CG  TYR A 304      68.058  50.643  28.053  1.00  0.00            
ATOM   4675  CD1 TYR A 304      67.438  50.623  26.803  1.00  0.00            
ATOM   4676  HD1 TYR A 304      66.618  51.293  26.603  1.00  0.00            
ATOM   4677  CE1 TYR A 304      67.738  49.643  25.853  1.00  0.00            
ATOM   4678  HE1 TYR A 304      67.258  49.683  24.883  1.00  0.00            
ATOM   4679  CZ  TYR A 304      68.688  48.653  26.183  1.00  0.00            
ATOM   4680  OH  TYR A 304      69.028  47.703  25.263  1.00  0.00            
ATOM   4681  HH  TYR A 304      69.468  46.963  25.683  1.00  0.00            
ATOM   4682  CE2 TYR A 304      69.368  48.703  27.413  1.00  0.00            
ATOM   4683  HE2 TYR A 304      70.178  48.013  27.583  1.00  0.00            
ATOM   4684  CD2 TYR A 304      69.068  49.713  28.333  1.00  0.00            
ATOM   4685  HD2 TYR A 304      69.538  49.693  29.303  1.00  0.00            
ATOM   4686  C   TYR A 304      65.628  50.303  29.793  1.00  0.00            
ATOM   4687  O   TYR A 304      64.928  49.653  29.023  1.00  0.00            
ATOM   4688  N   ASP A 305      65.748  49.793  31.023  1.00  0.00            
ATOM   4689  H   ASP A 305      66.208  50.383  31.703  1.00  0.00            
ATOM   4690  CA  ASP A 305      65.228  48.513  31.453  1.00  0.00            
ATOM   4691  HA  ASP A 305      65.238  47.823  30.613  1.00  0.00            
ATOM   4692  CB  ASP A 305      66.218  47.963  32.473  1.00  0.00            
ATOM   4693  HB1 ASP A 305      65.838  46.963  32.653  1.00  0.00            
ATOM   4694  HB2 ASP A 305      66.048  48.613  33.333  1.00  0.00            
ATOM   4695  CG  ASP A 305      67.688  48.023  32.063  1.00  0.00            
ATOM   4696  OD1 ASP A 305      67.978  47.443  31.003  1.00  0.00            
ATOM   4697  OD2 ASP A 305      68.518  48.613  32.783  1.00  0.00            
ATOM   4698  C   ASP A 305      63.798  48.673  31.943  1.00  0.00            
ATOM   4699  O   ASP A 305      62.948  47.873  31.553  1.00  0.00            
ATOM   4700  N   LEU A 306      63.488  49.733  32.703  1.00  0.00            
ATOM   4701  H   LEU A 306      64.268  50.313  32.993  1.00  0.00            
ATOM   4702  CA  LEU A 306      62.118  50.123  32.943  1.00  0.00            
ATOM   4703  HA  LEU A 306      61.568  49.333  33.453  1.00  0.00            
ATOM   4704  CB  LEU A 306      62.148  51.293  33.933  1.00  0.00            
ATOM   4705  HB1 LEU A 306      61.138  51.683  34.073  1.00  0.00            
ATOM   4706  HB2 LEU A 306      62.698  52.103  33.463  1.00  0.00            
ATOM   4707  CG  LEU A 306      62.808  50.993  35.273  1.00  0.00            
ATOM   4708  HG  LEU A 306      63.718  50.403  35.123  1.00  0.00            
ATOM   4709  CD1 LEU A 306      63.138  52.203  36.143  1.00  0.00            
ATOM   4710 1HD1 LEU A 306      63.758  51.903  36.983  1.00  0.00            
ATOM   4711 2HD1 LEU A 306      63.788  52.843  35.543  1.00  0.00            
ATOM   4712 3HD1 LEU A 306      62.218  52.673  36.493  1.00  0.00            
ATOM   4713  CD2 LEU A 306      61.888  50.093  36.093  1.00  0.00            
ATOM   4714 1HD2 LEU A 306      62.328  49.883  37.063  1.00  0.00            
ATOM   4715 2HD2 LEU A 306      60.948  50.623  36.233  1.00  0.00            
ATOM   4716 3HD2 LEU A 306      61.718  49.143  35.593  1.00  0.00            
ATOM   4717  C   LEU A 306      61.288  50.383  31.693  1.00  0.00            
ATOM   4718  O   LEU A 306      60.108  50.053  31.713  1.00  0.00            
ATOM   4719  N   VAL A 307      61.888  50.873  30.603  1.00  0.00            
ATOM   4720  H   VAL A 307      62.798  51.293  30.743  1.00  0.00            
ATOM   4721  CA  VAL A 307      61.268  51.063  29.313  1.00  0.00            
ATOM   4722  HA  VAL A 307      60.318  51.593  29.343  1.00  0.00            
ATOM   4723  CB  VAL A 307      62.198  51.783  28.343  1.00  0.00            
ATOM   4724  HB  VAL A 307      63.198  51.383  28.493  1.00  0.00            
ATOM   4725  CG1 VAL A 307      62.048  51.553  26.843  1.00  0.00            
ATOM   4726 1HG1 VAL A 307      62.778  52.113  26.253  1.00  0.00            
ATOM   4727 2HG1 VAL A 307      62.278  50.503  26.643  1.00  0.00            
ATOM   4728 3HG1 VAL A 307      61.058  51.853  26.493  1.00  0.00            
ATOM   4729  CG2 VAL A 307      62.308  53.293  28.553  1.00  0.00            
ATOM   4730 1HG2 VAL A 307      63.208  53.663  28.053  1.00  0.00            
ATOM   4731 2HG2 VAL A 307      61.438  53.843  28.203  1.00  0.00            
ATOM   4732 3HG2 VAL A 307      62.498  53.503  29.603  1.00  0.00            
ATOM   4733  C   VAL A 307      60.938  49.693  28.723  1.00  0.00            
ATOM   4734  O   VAL A 307      59.788  49.433  28.393  1.00  0.00            
ATOM   4735  N   LYS A 308      61.898  48.773  28.683  1.00  0.00            
ATOM   4736  H   LYS A 308      62.818  49.003  29.043  1.00  0.00            
ATOM   4737  CA  LYS A 308      61.748  47.443  28.133  1.00  0.00            
ATOM   4738  HA  LYS A 308      61.398  47.633  27.123  1.00  0.00            
ATOM   4739  CB  LYS A 308      63.078  46.693  28.083  1.00  0.00            
ATOM   4740  HB1 LYS A 308      62.808  45.643  27.923  1.00  0.00            
ATOM   4741  HB2 LYS A 308      63.528  46.743  29.073  1.00  0.00            
ATOM   4742  CG  LYS A 308      63.988  47.043  26.913  1.00  0.00            
ATOM   4743  HG1 LYS A 308      64.188  48.113  26.813  1.00  0.00            
ATOM   4744  HG2 LYS A 308      63.428  46.643  26.063  1.00  0.00            
ATOM   4745  CD  LYS A 308      65.378  46.413  26.983  1.00  0.00            
ATOM   4746  HD1 LYS A 308      65.918  46.523  26.043  1.00  0.00            
ATOM   4747  HD2 LYS A 308      65.288  45.353  27.213  1.00  0.00            
ATOM   4748  CE  LYS A 308      66.148  47.123  28.093  1.00  0.00            
ATOM   4749  HE1 LYS A 308      65.488  47.313  28.943  1.00  0.00            
ATOM   4750  HE2 LYS A 308      66.298  48.133  27.703  1.00  0.00            
ATOM   4751  NZ  LYS A 308      67.408  46.483  28.483  1.00  0.00            
ATOM   4752  HZ1 LYS A 308      67.668  46.923  29.353  1.00  0.00            
ATOM   4753  HZ2 LYS A 308      67.328  45.493  28.693  1.00  0.00            
ATOM   4754  HZ3 LYS A 308      68.168  46.593  27.823  1.00  0.00            
ATOM   4755  C   LYS A 308      60.698  46.693  28.933  1.00  0.00            
ATOM   4756  O   LYS A 308      59.948  45.963  28.283  1.00  0.00            
ATOM   4757  N   LEU A 309      60.538  46.903  30.243  1.00  0.00            
ATOM   4758  H   LEU A 309      61.208  47.543  30.653  1.00  0.00            
ATOM   4759  CA  LEU A 309      59.468  46.413  31.093  1.00  0.00            
ATOM   4760  HA  LEU A 309      59.338  45.373  30.803  1.00  0.00            
ATOM   4761  CB  LEU A 309      59.968  46.553  32.523  1.00  0.00            
ATOM   4762  HB1 LEU A 309      60.068  47.623  32.713  1.00  0.00            
ATOM   4763  HB2 LEU A 309      60.968  46.143  32.653  1.00  0.00            
ATOM   4764  CG  LEU A 309      59.008  45.943  33.543  1.00  0.00            
ATOM   4765  HG  LEU A 309      58.048  46.443  33.563  1.00  0.00            
ATOM   4766  CD1 LEU A 309      58.818  44.433  33.373  1.00  0.00            
ATOM   4767 1HD1 LEU A 309      58.188  44.083  34.183  1.00  0.00            
ATOM   4768 2HD1 LEU A 309      58.278  44.083  32.503  1.00  0.00            
ATOM   4769 3HD1 LEU A 309      59.818  44.003  33.413  1.00  0.00            
ATOM   4770  CD2 LEU A 309      59.688  46.063  34.913  1.00  0.00            
ATOM   4771 1HD2 LEU A 309      59.018  45.593  35.623  1.00  0.00            
ATOM   4772 2HD2 LEU A 309      60.668  45.583  34.993  1.00  0.00            
ATOM   4773 3HD2 LEU A 309      59.708  47.123  35.153  1.00  0.00            
ATOM   4774  C   LEU A 309      58.128  47.063  30.763  1.00  0.00            
ATOM   4775  O   LEU A 309      57.108  46.403  30.663  1.00  0.00            
ATOM   4776  N   LEU A 310      58.038  48.393  30.603  1.00  0.00            
ATOM   4777  H   LEU A 310      58.828  48.983  30.813  1.00  0.00            
ATOM   4778  CA  LEU A 310      56.788  49.103  30.483  1.00  0.00            
ATOM   4779  HA  LEU A 310      56.118  48.693  31.233  1.00  0.00            
ATOM   4780  CB  LEU A 310      56.998  50.583  30.803  1.00  0.00            
ATOM   4781  HB1 LEU A 310      56.138  51.163  30.473  1.00  0.00            
ATOM   4782  HB2 LEU A 310      57.898  50.973  30.333  1.00  0.00            
ATOM   4783  CG  LEU A 310      57.158  50.823  32.303  1.00  0.00            
ATOM   4784  HG  LEU A 310      57.768  50.003  32.683  1.00  0.00            
ATOM   4785  CD1 LEU A 310      57.748  52.213  32.523  1.00  0.00            
ATOM   4786 1HD1 LEU A 310      57.668  52.473  33.573  1.00  0.00            
ATOM   4787 2HD1 LEU A 310      58.818  52.183  32.323  1.00  0.00            
ATOM   4788 3HD1 LEU A 310      57.168  52.913  31.913  1.00  0.00            
ATOM   4789  CD2 LEU A 310      55.828  50.673  33.043  1.00  0.00            
ATOM   4790 1HD2 LEU A 310      56.038  50.893  34.093  1.00  0.00            
ATOM   4791 2HD2 LEU A 310      55.088  51.323  32.573  1.00  0.00            
ATOM   4792 3HD2 LEU A 310      55.388  49.683  32.953  1.00  0.00            
ATOM   4793  C   LEU A 310      56.118  48.903  29.133  1.00  0.00            
ATOM   4794  O   LEU A 310      54.898  48.823  29.013  1.00  0.00            
ATOM   4795  N   CYS A 311      56.958  48.583  28.143  1.00  0.00            
ATOM   4796  H   CYS A 311      57.948  48.713  28.273  1.00  0.00            
ATOM   4797  CA  CYS A 311      56.578  48.023  26.863  1.00  0.00            
ATOM   4798  HA  CYS A 311      56.058  48.753  26.243  1.00  0.00            
ATOM   4799  CB  CYS A 311      57.878  47.643  26.163  1.00  0.00            
ATOM   4800  HB1 CYS A 311      57.728  46.923  25.353  1.00  0.00            
ATOM   4801  HB2 CYS A 311      58.598  47.243  26.883  1.00  0.00            
ATOM   4802  SG  CYS A 311      58.498  49.203  25.473  1.00  0.00            
ATOM   4803  HG  CYS A 311      59.688  48.703  25.113  1.00  0.00            
ATOM   4804  C   CYS A 311      55.708  46.783  27.003  1.00  0.00            
ATOM   4805  O   CYS A 311      55.098  46.373  26.013  1.00  0.00            
ATOM   4806  N   GLN A 312      55.728  46.043  28.113  1.00  0.00            
ATOM   4807  H   GLN A 312      56.278  46.433  28.853  1.00  0.00            
ATOM   4808  CA  GLN A 312      54.938  44.873  28.473  1.00  0.00            
ATOM   4809  HA  GLN A 312      54.398  44.493  27.613  1.00  0.00            
ATOM   4810  CB  GLN A 312      55.788  43.733  29.023  1.00  0.00            
ATOM   4811  HB1 GLN A 312      55.268  42.773  28.933  1.00  0.00            
ATOM   4812  HB2 GLN A 312      55.788  43.843  30.103  1.00  0.00            
ATOM   4813  CG  GLN A 312      57.198  43.583  28.463  1.00  0.00            
ATOM   4814  HG1 GLN A 312      57.668  42.733  28.953  1.00  0.00            
ATOM   4815  HG2 GLN A 312      57.698  44.503  28.753  1.00  0.00            
ATOM   4816  CD  GLN A 312      57.308  43.373  26.953  1.00  0.00            
ATOM   4817  OE1 GLN A 312      56.388  42.853  26.323  1.00  0.00            
ATOM   4818  NE2 GLN A 312      58.408  43.843  26.383  1.00  0.00            
ATOM   4819 1HE2 GLN A 312      59.058  44.273  27.023  1.00  0.00            
ATOM   4820 2HE2 GLN A 312      58.468  43.943  25.373  1.00  0.00            
ATOM   4821  C   GLN A 312      53.788  45.213  29.403  1.00  0.00            
ATOM   4822  O   GLN A 312      53.118  44.313  29.913  1.00  0.00            
ATOM   4823  N   CYS A 313      53.528  46.493  29.683  1.00  0.00            
ATOM   4824  H   CYS A 313      54.088  47.193  29.213  1.00  0.00            
ATOM   4825  CA  CYS A 313      52.598  46.973  30.673  1.00  0.00            
ATOM   4826  HA  CYS A 313      52.158  46.153  31.233  1.00  0.00            
ATOM   4827  CB  CYS A 313      53.388  47.743  31.733  1.00  0.00            
ATOM   4828  HB1 CYS A 313      52.708  48.153  32.473  1.00  0.00            
ATOM   4829  HB2 CYS A 313      53.908  48.553  31.223  1.00  0.00            
ATOM   4830  SG  CYS A 313      54.578  46.783  32.693  1.00  0.00            
ATOM   4831  HG  CYS A 313      55.278  46.283  31.673  1.00  0.00            
ATOM   4832  C   CYS A 313      51.418  47.803  30.173  1.00  0.00            
ATOM   4833  O   CYS A 313      50.978  48.663  30.933  1.00  0.00            
ATOM   4834  N   PRO A 314      50.768  47.533  29.043  1.00  0.00            
ATOM   4835  CD  PRO A 314      51.038  46.463  28.103  1.00  0.00            
ATOM   4836  HD1 PRO A 314      51.198  45.523  28.633  1.00  0.00            
ATOM   4837  HD2 PRO A 314      51.868  46.713  27.443  1.00  0.00            
ATOM   4838  CG  PRO A 314      49.798  46.403  27.213  1.00  0.00            
ATOM   4839  HG1 PRO A 314      49.048  45.753  27.663  1.00  0.00            
ATOM   4840  HG2 PRO A 314      49.988  46.103  26.183  1.00  0.00            
ATOM   4841  CB  PRO A 314      49.328  47.853  27.183  1.00  0.00            
ATOM   4842  HB1 PRO A 314      48.258  47.893  26.973  1.00  0.00            
ATOM   4843  HB2 PRO A 314      49.838  48.383  26.383  1.00  0.00            
ATOM   4844  CA  PRO A 314      49.748  48.433  28.533  1.00  0.00            
ATOM   4845  HA  PRO A 314      50.188  49.403  28.323  1.00  0.00            
ATOM   4846  C   PRO A 314      48.558  48.643  29.453  1.00  0.00            
ATOM   4847  O   PRO A 314      47.958  49.713  29.423  1.00  0.00            
ATOM   4848  N   LYS A 315      48.138  47.623  30.203  1.00  0.00            
ATOM   4849  H   LYS A 315      48.738  46.813  30.173  1.00  0.00            
ATOM   4850  CA  LYS A 315      47.018  47.593  31.123  1.00  0.00            
ATOM   4851  HA  LYS A 315      46.278  48.323  30.773  1.00  0.00            
ATOM   4852  CB  LYS A 315      46.388  46.203  31.073  1.00  0.00            
ATOM   4853  HB1 LYS A 315      47.058  45.563  31.643  1.00  0.00            
ATOM   4854  HB2 LYS A 315      46.418  45.833  30.043  1.00  0.00            
ATOM   4855  CG  LYS A 315      44.948  46.103  31.553  1.00  0.00            
ATOM   4856  HG1 LYS A 315      44.238  46.233  30.733  1.00  0.00            
ATOM   4857  HG2 LYS A 315      44.728  46.933  32.223  1.00  0.00            
ATOM   4858  CD  LYS A 315      44.718  44.743  32.213  1.00  0.00            
ATOM   4859  HD1 LYS A 315      45.058  43.943  31.543  1.00  0.00            
ATOM   4860  HD2 LYS A 315      43.658  44.633  32.423  1.00  0.00            
ATOM   4861  CE  LYS A 315      45.458  44.523  33.523  1.00  0.00            
ATOM   4862  HE1 LYS A 315      46.528  44.513  33.293  1.00  0.00            
ATOM   4863  HE2 LYS A 315      45.238  43.533  33.923  1.00  0.00            
ATOM   4864  NZ  LYS A 315      45.138  45.533  34.543  1.00  0.00            
ATOM   4865  HZ1 LYS A 315      45.618  45.333  35.403  1.00  0.00            
ATOM   4866  HZ2 LYS A 315      45.378  46.473  34.253  1.00  0.00            
ATOM   4867  HZ3 LYS A 315      44.138  45.633  34.623  1.00  0.00            
ATOM   4868  C   LYS A 315      47.398  47.943  32.553  1.00  0.00            
ATOM   4869  O   LYS A 315      46.558  47.883  33.443  1.00  0.00            
ATOM   4870  N   LEU A 316      48.678  48.173  32.853  1.00  0.00            
ATOM   4871  H   LEU A 316      49.358  48.203  32.113  1.00  0.00            
ATOM   4872  CA  LEU A 316      49.168  48.433  34.193  1.00  0.00            
ATOM   4873  HA  LEU A 316      49.038  47.553  34.823  1.00  0.00            
ATOM   4874  CB  LEU A 316      50.668  48.673  34.173  1.00  0.00            
ATOM   4875  HB1 LEU A 316      50.858  49.513  33.513  1.00  0.00            
ATOM   4876  HB2 LEU A 316      51.138  47.803  33.703  1.00  0.00            
ATOM   4877  CG  LEU A 316      51.308  48.923  35.533  1.00  0.00            
ATOM   4878  HG  LEU A 316      50.838  49.783  36.023  1.00  0.00            
ATOM   4879  CD1 LEU A 316      51.068  47.713  36.433  1.00  0.00            
ATOM   4880 1HD1 LEU A 316      51.638  47.843  37.353  1.00  0.00            
ATOM   4881 2HD1 LEU A 316      50.008  47.563  36.643  1.00  0.00            
ATOM   4882 3HD1 LEU A 316      51.478  46.803  36.003  1.00  0.00            
ATOM   4883  CD2 LEU A 316      52.808  49.203  35.423  1.00  0.00            
ATOM   4884 1HD2 LEU A 316      53.158  49.773  36.283  1.00  0.00            
ATOM   4885 2HD2 LEU A 316      53.378  48.273  35.473  1.00  0.00            
ATOM   4886 3HD2 LEU A 316      52.988  49.763  34.503  1.00  0.00            
ATOM   4887  C   LEU A 316      48.468  49.603  34.873  1.00  0.00            
ATOM   4888  O   LEU A 316      48.568  50.713  34.353  1.00  0.00            
ATOM   4889  N   GLN A 317      47.828  49.423  36.033  1.00  0.00            
ATOM   4890  H   GLN A 317      47.708  48.463  36.333  1.00  0.00            
ATOM   4891  CA  GLN A 317      47.108  50.423  36.793  1.00  0.00            
ATOM   4892  HA  GLN A 317      46.898  51.173  36.033  1.00  0.00            
ATOM   4893  CB  GLN A 317      45.738  49.893  37.233  1.00  0.00            
ATOM   4894  HB1 GLN A 317      45.248  50.513  37.983  1.00  0.00            
ATOM   4895  HB2 GLN A 317      45.848  48.923  37.723  1.00  0.00            
ATOM   4896  CG  GLN A 317      44.838  49.753  36.013  1.00  0.00            
ATOM   4897  HG1 GLN A 317      45.388  49.903  35.083  1.00  0.00            
ATOM   4898  HG2 GLN A 317      44.058  50.513  36.063  1.00  0.00            
ATOM   4899  CD  GLN A 317      44.168  48.393  35.873  1.00  0.00            
ATOM   4900  OE1 GLN A 317      44.408  47.423  36.583  1.00  0.00            
ATOM   4901  NE2 GLN A 317      43.298  48.223  34.873  1.00  0.00            
ATOM   4902 1HE2 GLN A 317      43.118  49.043  34.303  1.00  0.00            
ATOM   4903 2HE2 GLN A 317      42.638  47.463  34.903  1.00  0.00            
ATOM   4904  C   GLN A 317      47.828  51.133  37.923  1.00  0.00            
ATOM   4905  O   GLN A 317      47.438  52.213  38.373  1.00  0.00            
ATOM   4906  N   ARG A 318      49.008  50.643  38.303  1.00  0.00            
ATOM   4907  H   ARG A 318      49.198  49.703  37.993  1.00  0.00            
ATOM   4908  CA  ARG A 318      49.888  51.313  39.233  1.00  0.00            
ATOM   4909  HA  ARG A 318      49.748  52.393  39.143  1.00  0.00            
ATOM   4910  CB  ARG A 318      49.418  50.813  40.593  1.00  0.00            
ATOM   4911  HB1 ARG A 318      49.188  49.753  40.523  1.00  0.00            
ATOM   4912  HB2 ARG A 318      48.478  51.333  40.793  1.00  0.00            
ATOM   4913  CG  ARG A 318      50.378  51.113  41.743  1.00  0.00            
ATOM   4914  HG1 ARG A 318      50.558  52.183  41.853  1.00  0.00            
ATOM   4915  HG2 ARG A 318      51.318  50.623  41.483  1.00  0.00            
ATOM   4916  CD  ARG A 318      49.828  50.503  43.033  1.00  0.00            
ATOM   4917  HD1 ARG A 318      50.608  50.703  43.763  1.00  0.00            
ATOM   4918  HD2 ARG A 318      49.598  49.443  43.003  1.00  0.00            
ATOM   4919  NE  ARG A 318      48.648  51.253  43.473  1.00  0.00            
ATOM   4920  HE  ARG A 318      48.788  52.143  43.943  1.00  0.00            
ATOM   4921  CZ  ARG A 318      47.378  50.883  43.303  1.00  0.00            
ATOM   4922  NH1 ARG A 318      47.098  49.753  42.633  1.00  0.00            
ATOM   4923 1HH1 ARG A 318      47.908  49.253  42.303  1.00  0.00            
ATOM   4924 2HH1 ARG A 318      46.158  49.393  42.653  1.00  0.00            
ATOM   4925  NH2 ARG A 318      46.388  51.663  43.753  1.00  0.00            
ATOM   4926 1HH2 ARG A 318      46.628  52.383  44.423  1.00  0.00            
ATOM   4927 2HH2 ARG A 318      45.448  51.583  43.393  1.00  0.00            
ATOM   4928  C   ARG A 318      51.348  50.943  38.993  1.00  0.00            
ATOM   4929  O   ARG A 318      51.628  49.753  38.933  1.00  0.00            
ATOM   4930  N   LEU A 319      52.198  51.963  38.863  1.00  0.00            
ATOM   4931  H   LEU A 319      51.878  52.923  38.813  1.00  0.00            
ATOM   4932  CA  LEU A 319      53.638  51.833  38.763  1.00  0.00            
ATOM   4933  HA  LEU A 319      53.858  50.763  38.723  1.00  0.00            
ATOM   4934  CB  LEU A 319      54.178  52.403  37.453  1.00  0.00            
ATOM   4935  HB1 LEU A 319      53.988  53.473  37.493  1.00  0.00            
ATOM   4936  HB2 LEU A 319      53.808  51.943  36.543  1.00  0.00            
ATOM   4937  CG  LEU A 319      55.698  52.263  37.403  1.00  0.00            
ATOM   4938  HG  LEU A 319      56.148  52.533  38.353  1.00  0.00            
ATOM   4939  CD1 LEU A 319      56.198  50.863  37.053  1.00  0.00            
ATOM   4940 1HD1 LEU A 319      57.278  50.923  36.943  1.00  0.00            
ATOM   4941 2HD1 LEU A 319      55.928  50.123  37.813  1.00  0.00            
ATOM   4942 3HD1 LEU A 319      55.818  50.473  36.103  1.00  0.00            
ATOM   4943  CD2 LEU A 319      56.358  53.173  36.363  1.00  0.00            
ATOM   4944 1HD2 LEU A 319      57.438  53.093  36.463  1.00  0.00            
ATOM   4945 2HD2 LEU A 319      55.998  52.943  35.363  1.00  0.00            
ATOM   4946 3HD2 LEU A 319      56.128  54.203  36.613  1.00  0.00            
ATOM   4947  C   LEU A 319      54.248  52.543  39.963  1.00  0.00            
ATOM   4948  O   LEU A 319      54.078  53.743  40.123  1.00  0.00            
ATOM   4949  N   TRP A 320      54.998  51.773  40.743  1.00  0.00            
ATOM   4950  H   TRP A 320      55.198  50.803  40.513  1.00  0.00            
ATOM   4951  CA  TRP A 320      55.928  52.353  41.703  1.00  0.00            
ATOM   4952  HA  TRP A 320      55.818  53.433  41.753  1.00  0.00            
ATOM   4953  CB  TRP A 320      55.648  51.903  43.133  1.00  0.00            
ATOM   4954  HB1 TRP A 320      56.468  52.263  43.743  1.00  0.00            
ATOM   4955  HB2 TRP A 320      55.818  50.823  43.113  1.00  0.00            
ATOM   4956  CG  TRP A 320      54.308  52.123  43.773  1.00  0.00            
ATOM   4957  CD1 TRP A 320      53.288  52.843  43.263  1.00  0.00            
ATOM   4958  HD1 TRP A 320      53.308  53.403  42.343  1.00  0.00            
ATOM   4959  NE1 TRP A 320      52.188  52.733  44.103  1.00  0.00            
ATOM   4960  HE1 TRP A 320      51.258  53.083  43.903  1.00  0.00            
ATOM   4961  CE2 TRP A 320      52.518  52.093  45.273  1.00  0.00            
ATOM   4962  CZ2 TRP A 320      51.818  51.843  46.463  1.00  0.00            
ATOM   4963  HZ2 TRP A 320      50.768  52.083  46.533  1.00  0.00            
ATOM   4964  CH2 TRP A 320      52.458  51.083  47.453  1.00  0.00            
ATOM   4965  HH2 TRP A 320      51.908  50.783  48.333  1.00  0.00            
ATOM   4966  CZ3 TRP A 320      53.778  50.663  47.273  1.00  0.00            
ATOM   4967  HZ3 TRP A 320      54.248  50.023  48.003  1.00  0.00            
ATOM   4968  CE3 TRP A 320      54.488  50.963  46.103  1.00  0.00            
ATOM   4969  HE3 TRP A 320      55.538  50.733  46.043  1.00  0.00            
ATOM   4970  CD2 TRP A 320      53.828  51.603  45.043  1.00  0.00            
ATOM   4971  C   TRP A 320      57.338  52.023  41.243  1.00  0.00            
ATOM   4972  O   TRP A 320      57.578  50.893  40.803  1.00  0.00            
ATOM   4973  N   VAL A 321      58.338  52.893  41.373  1.00  0.00            
ATOM   4974  H   VAL A 321      58.148  53.763  41.853  1.00  0.00            
ATOM   4975  CA  VAL A 321      59.698  52.793  40.893  1.00  0.00            
ATOM   4976  HA  VAL A 321      59.978  51.743  41.003  1.00  0.00            
ATOM   4977  CB  VAL A 321      59.838  53.193  39.423  1.00  0.00            
ATOM   4978  HB  VAL A 321      60.878  53.453  39.233  1.00  0.00            
ATOM   4979  CG1 VAL A 321      59.608  52.003  38.503  1.00  0.00            
ATOM   4980 1HG1 VAL A 321      59.608  52.253  37.443  1.00  0.00            
ATOM   4981 2HG1 VAL A 321      60.438  51.343  38.763  1.00  0.00            
ATOM   4982 3HG1 VAL A 321      58.658  51.573  38.803  1.00  0.00            
ATOM   4983  CG2 VAL A 321      58.938  54.313  38.913  1.00  0.00            
ATOM   4984 1HG2 VAL A 321      59.178  54.523  37.873  1.00  0.00            
ATOM   4985 2HG2 VAL A 321      57.908  54.023  39.103  1.00  0.00            
ATOM   4986 3HG2 VAL A 321      59.158  55.233  39.453  1.00  0.00            
ATOM   4987  C   VAL A 321      60.598  53.773  41.643  1.00  0.00            
ATOM   4988  O   VAL A 321      60.088  54.673  42.293  1.00  0.00            
ATOM   4989  N   LEU A 322      61.918  53.573  41.553  1.00  0.00            
ATOM   4990  H   LEU A 322      62.228  52.883  40.883  1.00  0.00            
ATOM   4991  CA  LEU A 322      62.808  54.683  41.803  1.00  0.00            
ATOM   4992  HA  LEU A 322      62.448  55.203  42.693  1.00  0.00            
ATOM   4993  CB  LEU A 322      64.218  54.173  42.083  1.00  0.00            
ATOM   4994  HB1 LEU A 322      64.928  55.003  42.053  1.00  0.00            
ATOM   4995  HB2 LEU A 322      64.498  53.463  41.303  1.00  0.00            
ATOM   4996  CG  LEU A 322      64.378  53.463  43.423  1.00  0.00            
ATOM   4997  HG  LEU A 322      63.478  52.863  43.573  1.00  0.00            
ATOM   4998  CD1 LEU A 322      65.658  52.653  43.583  1.00  0.00            
ATOM   4999 1HD1 LEU A 322      65.738  52.213  44.583  1.00  0.00            
ATOM   5000 2HD1 LEU A 322      65.818  51.883  42.823  1.00  0.00            
ATOM   5001 3HD1 LEU A 322      66.538  53.263  43.393  1.00  0.00            
ATOM   5002  CD2 LEU A 322      64.368  54.533  44.513  1.00  0.00            
ATOM   5003 1HD2 LEU A 322      63.458  55.143  44.473  1.00  0.00            
ATOM   5004 2HD2 LEU A 322      64.278  54.013  45.463  1.00  0.00            
ATOM   5005 3HD2 LEU A 322      65.258  55.153  44.473  1.00  0.00            
ATOM   5006  C   LEU A 322      62.898  55.653  40.623  1.00  0.00            
ATOM   5007  O   LEU A 322      62.518  55.363  39.493  1.00  0.00            
ATOM   5008  N   ASP A 323      63.528  56.793  40.893  1.00  0.00            
ATOM   5009  H   ASP A 323      63.938  56.893  41.813  1.00  0.00            
ATOM   5010  CA  ASP A 323      63.808  57.913  40.013  1.00  0.00            
ATOM   5011  HA  ASP A 323      62.828  58.103  39.573  1.00  0.00            
ATOM   5012  CB  ASP A 323      64.278  59.143  40.783  1.00  0.00            
ATOM   5013  HB1 ASP A 323      63.508  59.573  41.423  1.00  0.00            
ATOM   5014  HB2 ASP A 323      64.468  59.933  40.053  1.00  0.00            
ATOM   5015  CG  ASP A 323      65.588  58.953  41.543  1.00  0.00            
ATOM   5016  OD1 ASP A 323      66.228  57.883  41.533  1.00  0.00            
ATOM   5017  OD2 ASP A 323      66.088  59.933  42.133  1.00  0.00            
ATOM   5018  C   ASP A 323      64.688  57.523  38.833  1.00  0.00            
ATOM   5019  O   ASP A 323      64.638  58.093  37.743  1.00  0.00            
ATOM   5020  N   TYR A 324      65.368  56.383  38.903  1.00  0.00            
ATOM   5021  H   TYR A 324      65.548  56.073  39.843  1.00  0.00            
ATOM   5022  CA  TYR A 324      65.848  55.543  37.813  1.00  0.00            
ATOM   5023  HA  TYR A 324      66.768  55.963  37.423  1.00  0.00            
ATOM   5024  CB  TYR A 324      66.138  54.143  38.333  1.00  0.00            
ATOM   5025  HB1 TYR A 324      66.448  53.513  37.493  1.00  0.00            
ATOM   5026  HB2 TYR A 324      65.178  53.783  38.713  1.00  0.00            
ATOM   5027  CG  TYR A 324      67.168  54.033  39.433  1.00  0.00            
ATOM   5028  CD1 TYR A 324      67.208  52.813  40.113  1.00  0.00            
ATOM   5029  HD1 TYR A 324      66.498  52.073  39.783  1.00  0.00            
ATOM   5030  CE1 TYR A 324      68.058  52.633  41.203  1.00  0.00            
ATOM   5031  HE1 TYR A 324      67.998  51.713  41.763  1.00  0.00            
ATOM   5032  CZ  TYR A 324      68.928  53.673  41.613  1.00  0.00            
ATOM   5033  OH  TYR A 324      69.718  53.503  42.703  1.00  0.00            
ATOM   5034  HH  TYR A 324      70.348  54.213  42.833  1.00  0.00            
ATOM   5035  CE2 TYR A 324      68.848  54.883  40.893  1.00  0.00            
ATOM   5036  HE2 TYR A 324      69.498  55.683  41.203  1.00  0.00            
ATOM   5037  CD2 TYR A 324      68.018  55.093  39.783  1.00  0.00            
ATOM   5038  HD2 TYR A 324      68.118  55.993  39.203  1.00  0.00            
ATOM   5039  C   TYR A 324      64.858  55.433  36.663  1.00  0.00            
ATOM   5040  O   TYR A 324      65.338  55.253  35.543  1.00  0.00            
ATOM   5041  N   ILE A 325      63.528  55.533  36.783  1.00  0.00            
ATOM   5042  H   ILE A 325      63.098  55.613  37.693  1.00  0.00            
ATOM   5043  CA  ILE A 325      62.648  55.593  35.633  1.00  0.00            
ATOM   5044  HA  ILE A 325      62.808  54.643  35.123  1.00  0.00            
ATOM   5045  CB  ILE A 325      61.188  55.683  36.083  1.00  0.00            
ATOM   5046  HB  ILE A 325      61.108  54.863  36.793  1.00  0.00            
ATOM   5047  CG2 ILE A 325      60.918  56.943  36.893  1.00  0.00            
ATOM   5048 1HG2 ILE A 325      59.898  56.883  37.283  1.00  0.00            
ATOM   5049 2HG2 ILE A 325      61.528  57.123  37.783  1.00  0.00            
ATOM   5050 3HG2 ILE A 325      61.008  57.783  36.203  1.00  0.00            
ATOM   5051  CG1 ILE A 325      60.108  55.563  35.013  1.00  0.00            
ATOM   5052 1HG1 ILE A 325      60.238  56.353  34.263  1.00  0.00            
ATOM   5053 2HG1 ILE A 325      59.108  55.623  35.443  1.00  0.00            
ATOM   5054  CD  ILE A 325      60.128  54.263  34.223  1.00  0.00            
ATOM   5055  HD1 ILE A 325      59.218  54.153  33.623  1.00  0.00            
ATOM   5056  HD2 ILE A 325      61.068  54.163  33.673  1.00  0.00            
ATOM   5057  HD3 ILE A 325      60.118  53.423  34.923  1.00  0.00            
ATOM   5058  C   ILE A 325      63.028  56.633  34.583  1.00  0.00            
ATOM   5059  O   ILE A 325      63.088  56.303  33.403  1.00  0.00            
ATOM   5060  N   GLU A 326      63.348  57.873  34.963  1.00  0.00
[truncated: 10,628,988 more chars]
