# Supplementary material for: Flexibility of intrinsically disordered degrons in AUX/IAA proteins reinforces auxin co-receptor assemblies
Source: Nat Commun. 2020 May 8;11:2277. doi: 10.1038/s41467-020-16147-2 (PMC7210949; doi:10.1038/s41467-020-16147-2)
Supplement: Supplementary file 12 — Supplementary Data 9 [file 41467_2020_16147_MOESM12_ESM.gz › MD/TIR1-IAA7_PB1_Cluster2_0ns.pdb]

REMARK    GENERATED BY TRJCONV
TITLE     Protein in water t=   0.00000
REMARK    THIS IS A SIMULATION BOX
CRYST1  109.796  109.796  109.796  90.00  90.00  90.00 P 1           1
MODEL        1
ATOM      1  N   PHE A   9      11.893  44.898  64.488  1.00  0.00            
ATOM      2  H1  PHE A   9      11.523  44.678  65.398  1.00  0.00            
ATOM      3  H2  PHE A   9      12.873  45.118  64.548  1.00  0.00            
ATOM      4  H3  PHE A   9      11.333  45.668  64.148  1.00  0.00            
ATOM      5  CA  PHE A   9      11.693  43.768  63.568  1.00  0.00            
ATOM      6  HA  PHE A   9      10.623  43.608  63.448  1.00  0.00            
ATOM      7  CB  PHE A   9      12.243  44.168  62.198  1.00  0.00            
ATOM      8  HB1 PHE A   9      11.793  43.538  61.438  1.00  0.00            
ATOM      9  HB2 PHE A   9      13.323  44.028  62.238  1.00  0.00            
ATOM     10  CG  PHE A   9      12.003  45.608  61.818  1.00  0.00            
ATOM     11  CD1 PHE A   9      10.843  46.078  61.178  1.00  0.00            
ATOM     12  HD1 PHE A   9      10.033  45.398  60.968  1.00  0.00            
ATOM     13  CE1 PHE A   9      10.823  47.358  60.608  1.00  0.00            
ATOM     14  HE1 PHE A   9       9.913  47.638  60.098  1.00  0.00            
ATOM     15  CZ  PHE A   9      11.893  48.238  60.788  1.00  0.00            
ATOM     16  HZ  PHE A   9      11.873  49.208  60.318  1.00  0.00            
ATOM     17  CE2 PHE A   9      13.033  47.828  61.478  1.00  0.00            
ATOM     18  HE2 PHE A   9      13.903  48.458  61.548  1.00  0.00            
ATOM     19  CD2 PHE A   9      13.033  46.528  62.018  1.00  0.00            
ATOM     20  HD2 PHE A   9      13.963  46.218  62.468  1.00  0.00            
ATOM     21  C   PHE A   9      12.333  42.538  64.198  1.00  0.00            
ATOM     22  O   PHE A   9      12.663  42.518  65.388  1.00  0.00            
ATOM     23  N   PRO A  10      12.583  41.428  63.488  1.00  0.00            
ATOM     24  CD  PRO A  10      12.023  41.068  62.208  1.00  0.00            
ATOM     25  HD1 PRO A  10      12.673  41.478  61.438  1.00  0.00            
ATOM     26  HD2 PRO A  10      10.993  41.408  62.148  1.00  0.00            
ATOM     27  CG  PRO A  10      12.103  39.538  62.168  1.00  0.00            
ATOM     28  HG1 PRO A  10      12.293  39.188  61.158  1.00  0.00            
ATOM     29  HG2 PRO A  10      11.193  39.038  62.498  1.00  0.00            
ATOM     30  CB  PRO A  10      13.233  39.208  63.138  1.00  0.00            
ATOM     31  HB1 PRO A  10      14.153  38.868  62.658  1.00  0.00            
ATOM     32  HB2 PRO A  10      12.923  38.408  63.808  1.00  0.00            
ATOM     33  CA  PRO A  10      13.543  40.458  63.958  1.00  0.00            
ATOM     34  HA  PRO A  10      13.343  40.268  65.008  1.00  0.00            
ATOM     35  C   PRO A  10      14.933  41.028  63.698  1.00  0.00            
ATOM     36  O   PRO A  10      15.423  41.108  62.568  1.00  0.00            
ATOM     37  N   GLU A  11      15.533  41.528  64.778  1.00  0.00            
ATOM     38  H   GLU A  11      15.183  41.288  65.698  1.00  0.00            
ATOM     39  CA  GLU A  11      16.713  42.348  64.588  1.00  0.00            
ATOM     40  HA  GLU A  11      16.573  42.998  63.718  1.00  0.00            
ATOM     41  CB  GLU A  11      16.933  43.308  65.758  1.00  0.00            
ATOM     42  HB1 GLU A  11      17.653  44.018  65.348  1.00  0.00            
ATOM     43  HB2 GLU A  11      17.473  42.788  66.558  1.00  0.00            
ATOM     44  CG  GLU A  11      15.743  43.928  66.468  1.00  0.00            
ATOM     45  HG1 GLU A  11      16.123  44.578  67.258  1.00  0.00            
ATOM     46  HG2 GLU A  11      15.173  43.138  66.958  1.00  0.00            
ATOM     47  CD  GLU A  11      14.793  44.828  65.678  1.00  0.00            
ATOM     48  OE1 GLU A  11      14.063  45.638  66.288  1.00  0.00            
ATOM     49  OE2 GLU A  11      14.663  44.688  64.448  1.00  0.00            
ATOM     50  C   GLU A  11      17.983  41.608  64.188  1.00  0.00            
ATOM     51  O   GLU A  11      18.953  42.258  63.818  1.00  0.00            
ATOM     52  N   GLU A  12      18.023  40.278  64.148  1.00  0.00            
ATOM     53  H   GLU A  12      17.233  39.808  64.568  1.00  0.00            
ATOM     54  CA  GLU A  12      18.993  39.458  63.458  1.00  0.00            
ATOM     55  HA  GLU A  12      19.973  39.818  63.778  1.00  0.00            
ATOM     56  CB  GLU A  12      18.943  38.028  63.988  1.00  0.00            
ATOM     57  HB1 GLU A  12      18.763  38.038  65.068  1.00  0.00            
ATOM     58  HB2 GLU A  12      19.913  37.638  63.668  1.00  0.00            
ATOM     59  CG  GLU A  12      17.863  37.118  63.418  1.00  0.00            
ATOM     60  HG1 GLU A  12      18.213  36.128  63.708  1.00  0.00            
ATOM     61  HG2 GLU A  12      17.863  37.138  62.328  1.00  0.00            
ATOM     62  CD  GLU A  12      16.443  37.248  63.948  1.00  0.00            
ATOM     63  OE1 GLU A  12      15.503  36.518  63.548  1.00  0.00            
ATOM     64  OE2 GLU A  12      16.183  38.128  64.798  1.00  0.00            
ATOM     65  C   GLU A  12      18.903  39.548  61.938  1.00  0.00            
ATOM     66  O   GLU A  12      19.893  39.208  61.288  1.00  0.00            
ATOM     67  N   VAL A  13      17.783  39.998  61.368  1.00  0.00            
ATOM     68  H   VAL A  13      17.003  40.178  61.978  1.00  0.00            
ATOM     69  CA  VAL A  13      17.623  40.358  59.978  1.00  0.00            
ATOM     70  HA  VAL A  13      18.173  39.708  59.298  1.00  0.00            
ATOM     71  CB  VAL A  13      16.183  40.248  59.468  1.00  0.00            
ATOM     72  HB  VAL A  13      15.603  41.018  59.968  1.00  0.00            
ATOM     73  CG1 VAL A  13      16.173  40.538  57.968  1.00  0.00            
ATOM     74 1HG1 VAL A  13      15.223  40.218  57.538  1.00  0.00            
ATOM     75 2HG1 VAL A  13      16.443  41.538  57.638  1.00  0.00            
ATOM     76 3HG1 VAL A  13      17.003  39.938  57.578  1.00  0.00            
ATOM     77  CG2 VAL A  13      15.573  38.878  59.748  1.00  0.00            
ATOM     78 1HG2 VAL A  13      14.513  38.938  59.498  1.00  0.00            
ATOM     79 2HG2 VAL A  13      16.083  38.108  59.178  1.00  0.00            
ATOM     80 3HG2 VAL A  13      15.573  38.678  60.818  1.00  0.00            
ATOM     81  C   VAL A  13      18.163  41.758  59.748  1.00  0.00            
ATOM     82  O   VAL A  13      18.783  42.018  58.718  1.00  0.00            
ATOM     83  N   LEU A  14      18.153  42.638  60.758  1.00  0.00            
ATOM     84  H   LEU A  14      17.763  42.388  61.658  1.00  0.00            
ATOM     85  CA  LEU A  14      18.913  43.868  60.668  1.00  0.00            
ATOM     86  HA  LEU A  14      18.803  44.198  59.638  1.00  0.00            
ATOM     87  CB  LEU A  14      18.343  44.888  61.648  1.00  0.00            
ATOM     88  HB1 LEU A  14      19.143  45.598  61.858  1.00  0.00            
ATOM     89  HB2 LEU A  14      18.003  44.348  62.528  1.00  0.00            
ATOM     90  CG  LEU A  14      17.123  45.658  61.148  1.00  0.00            
ATOM     91  HG  LEU A  14      16.223  45.048  61.068  1.00  0.00            
ATOM     92  CD1 LEU A  14      16.743  46.688  62.208  1.00  0.00            
ATOM     93 1HD1 LEU A  14      15.933  47.328  61.848  1.00  0.00            
ATOM     94 2HD1 LEU A  14      16.413  46.148  63.098  1.00  0.00            
ATOM     95 3HD1 LEU A  14      17.583  47.328  62.498  1.00  0.00            
ATOM     96  CD2 LEU A  14      17.463  46.398  59.858  1.00  0.00            
ATOM     97 1HD2 LEU A  14      16.643  47.038  59.518  1.00  0.00            
ATOM     98 2HD2 LEU A  14      18.333  47.038  60.028  1.00  0.00            
ATOM     99 3HD2 LEU A  14      17.633  45.688  59.048  1.00  0.00            
ATOM    100  C   LEU A  14      20.403  43.608  60.778  1.00  0.00            
ATOM    101  O   LEU A  14      21.153  44.328  60.128  1.00  0.00            
ATOM    102  N   GLU A  15      20.913  42.648  61.558  1.00  0.00            
ATOM    103  H   GLU A  15      20.283  42.318  62.278  1.00  0.00            
ATOM    104  CA  GLU A  15      22.273  42.148  61.558  1.00  0.00            
ATOM    105  HA  GLU A  15      22.913  43.028  61.618  1.00  0.00            
ATOM    106  CB  GLU A  15      22.573  41.228  62.738  1.00  0.00            
ATOM    107  HB1 GLU A  15      21.813  40.448  62.818  1.00  0.00            
ATOM    108  HB2 GLU A  15      22.633  41.878  63.608  1.00  0.00            
ATOM    109  CG  GLU A  15      23.923  40.518  62.608  1.00  0.00            
ATOM    110  HG1 GLU A  15      24.633  41.228  62.188  1.00  0.00            
ATOM    111  HG2 GLU A  15      23.893  39.668  61.928  1.00  0.00            
ATOM    112  CD  GLU A  15      24.473  39.998  63.928  1.00  0.00            
ATOM    113  OE1 GLU A  15      25.683  40.198  64.178  1.00  0.00            
ATOM    114  OE2 GLU A  15      23.773  39.178  64.558  1.00  0.00            
ATOM    115  C   GLU A  15      22.603  41.528  60.208  1.00  0.00            
ATOM    116  O   GLU A  15      23.713  41.728  59.718  1.00  0.00            
ATOM    117  N   HID A  16      21.673  40.898  59.498  1.00  0.00            
ATOM    118  H   HID A  16      20.713  40.858  59.828  1.00  0.00            
ATOM    119  CA  HID A  16      21.893  40.388  58.158  1.00  0.00            
ATOM    120  HA  HID A  16      22.813  39.798  58.148  1.00  0.00            
ATOM    121  CB  HID A  16      20.813  39.378  57.788  1.00  0.00            
ATOM    122  HB1 HID A  16      19.913  39.988  57.678  1.00  0.00            
ATOM    123  HB2 HID A  16      20.773  38.578  58.518  1.00  0.00            
ATOM    124  CG  HID A  16      21.003  38.738  56.438  1.00  0.00            
ATOM    125  ND1 HID A  16      20.273  38.988  55.288  1.00  0.00            
ATOM    126  HD1 HID A  16      19.453  39.568  55.168  1.00  0.00            
ATOM    127  CE1 HID A  16      20.773  38.248  54.288  1.00  0.00            
ATOM    128  HE1 HID A  16      20.363  38.158  53.288  1.00  0.00            
ATOM    129  NE2 HID A  16      21.813  37.518  54.698  1.00  0.00            
ATOM    130  CD2 HID A  16      21.903  37.758  56.068  1.00  0.00            
ATOM    131  HD2 HID A  16      22.583  37.288  56.758  1.00  0.00            
ATOM    132  C   HID A  16      22.023  41.498  57.128  1.00  0.00            
ATOM    133  O   HID A  16      23.063  41.538  56.468  1.00  0.00            
ATOM    134  N   VAL A  17      21.173  42.518  57.188  1.00  0.00            
ATOM    135  H   VAL A  17      20.383  42.488  57.818  1.00  0.00            
ATOM    136  CA  VAL A  17      21.273  43.718  56.368  1.00  0.00            
ATOM    137  HA  VAL A  17      21.293  43.378  55.328  1.00  0.00            
ATOM    138  CB  VAL A  17      20.033  44.568  56.568  1.00  0.00            
ATOM    139  HB  VAL A  17      19.883  44.858  57.608  1.00  0.00            
ATOM    140  CG1 VAL A  17      20.123  45.938  55.888  1.00  0.00            
ATOM    141 1HG1 VAL A  17      19.153  46.438  55.938  1.00  0.00            
ATOM    142 2HG1 VAL A  17      20.863  46.558  56.378  1.00  0.00            
ATOM    143 3HG1 VAL A  17      20.383  45.838  54.838  1.00  0.00            
ATOM    144  CG2 VAL A  17      18.703  44.038  56.038  1.00  0.00            
ATOM    145 1HG2 VAL A  17      17.803  44.488  56.458  1.00  0.00            
ATOM    146 2HG2 VAL A  17      18.683  44.098  54.948  1.00  0.00            
ATOM    147 3HG2 VAL A  17      18.603  42.998  56.348  1.00  0.00            
ATOM    148  C   VAL A  17      22.563  44.478  56.658  1.00  0.00            
ATOM    149  O   VAL A  17      23.343  44.738  55.748  1.00  0.00            
ATOM    150  N   PHE A  18      22.833  44.758  57.938  1.00  0.00            
ATOM    151  H   PHE A  18      22.123  44.638  58.648  1.00  0.00            
ATOM    152  CA  PHE A  18      24.013  45.478  58.378  1.00  0.00            
ATOM    153  HA  PHE A  18      24.103  46.328  57.698  1.00  0.00            
ATOM    154  CB  PHE A  18      23.763  45.958  59.808  1.00  0.00            
ATOM    155  HB1 PHE A  18      24.603  46.558  60.148  1.00  0.00            
ATOM    156  HB2 PHE A  18      23.773  45.158  60.548  1.00  0.00            
ATOM    157  CG  PHE A  18      22.563  46.828  60.038  1.00  0.00            
ATOM    158  CD1 PHE A  18      22.003  46.858  61.328  1.00  0.00            
ATOM    159  HD1 PHE A  18      22.413  46.208  62.088  1.00  0.00            
ATOM    160  CE1 PHE A  18      20.983  47.758  61.678  1.00  0.00            
ATOM    161  HE1 PHE A  18      20.593  47.748  62.678  1.00  0.00            
ATOM    162  CZ  PHE A  18      20.513  48.708  60.768  1.00  0.00            
ATOM    163  HZ  PHE A  18      19.713  49.388  61.008  1.00  0.00            
ATOM    164  CE2 PHE A  18      20.983  48.588  59.448  1.00  0.00            
ATOM    165  HE2 PHE A  18      20.573  49.228  58.688  1.00  0.00            
ATOM    166  CD2 PHE A  18      21.993  47.678  59.088  1.00  0.00            
ATOM    167  HD2 PHE A  18      22.303  47.628  58.058  1.00  0.00            
ATOM    168  C   PHE A  18      25.313  44.688  58.318  1.00  0.00            
ATOM    169  O   PHE A  18      26.363  45.298  58.468  1.00  0.00            
ATOM    170  N   SER A  19      25.343  43.378  58.078  1.00  0.00            
ATOM    171  H   SER A  19      24.463  42.888  58.058  1.00  0.00            
ATOM    172  CA  SER A  19      26.583  42.628  58.088  1.00  0.00            
ATOM    173  HA  SER A  19      27.123  42.828  59.008  1.00  0.00            
ATOM    174  CB  SER A  19      26.263  41.138  57.998  1.00  0.00            
ATOM    175  HB1 SER A  19      25.623  40.828  58.828  1.00  0.00            
ATOM    176  HB2 SER A  19      27.223  40.628  58.018  1.00  0.00            
ATOM    177  OG  SER A  19      25.663  40.808  56.768  1.00  0.00            
ATOM    178  HG  SER A  19      24.763  41.128  56.718  1.00  0.00            
ATOM    179  C   SER A  19      27.503  43.008  56.938  1.00  0.00            
ATOM    180  O   SER A  19      28.723  43.048  57.098  1.00  0.00            
ATOM    181  N   PHE A  20      26.883  43.338  55.798  1.00  0.00            
ATOM    182  H   PHE A  20      25.873  43.298  55.828  1.00  0.00            
ATOM    183  CA  PHE A  20      27.563  43.748  54.588  1.00  0.00            
ATOM    184  HA  PHE A  20      28.393  43.078  54.358  1.00  0.00            
ATOM    185  CB  PHE A  20      26.593  43.698  53.418  1.00  0.00            
ATOM    186  HB1 PHE A  20      27.243  43.908  52.568  1.00  0.00            
ATOM    187  HB2 PHE A  20      25.843  44.488  53.448  1.00  0.00            
ATOM    188  CG  PHE A  20      25.883  42.388  53.178  1.00  0.00            
ATOM    189  CD1 PHE A  20      24.563  42.188  53.608  1.00  0.00            
ATOM    190  HD1 PHE A  20      24.003  42.948  54.138  1.00  0.00            
ATOM    191  CE1 PHE A  20      23.893  40.998  53.308  1.00  0.00            
ATOM    192  HE1 PHE A  20      22.863  40.958  53.618  1.00  0.00            
ATOM    193  CZ  PHE A  20      24.553  39.958  52.638  1.00  0.00            
ATOM    194  HZ  PHE A  20      24.003  39.048  52.468  1.00  0.00            
ATOM    195  CE2 PHE A  20      25.883  40.138  52.248  1.00  0.00            
ATOM    196  HE2 PHE A  20      26.443  39.348  51.778  1.00  0.00            
ATOM    197  CD2 PHE A  20      26.553  41.338  52.538  1.00  0.00            
ATOM    198  HD2 PHE A  20      27.543  41.488  52.138  1.00  0.00            
ATOM    199  C   PHE A  20      28.103  45.158  54.778  1.00  0.00            
ATOM    200  O   PHE A  20      29.143  45.508  54.228  1.00  0.00            
ATOM    201  N   ILE A  21      27.383  45.978  55.548  1.00  0.00            
ATOM    202  H   ILE A  21      26.543  45.588  55.958  1.00  0.00            
ATOM    203  CA  ILE A  21      27.723  47.328  55.948  1.00  0.00            
ATOM    204  HA  ILE A  21      28.043  47.778  55.008  1.00  0.00            
ATOM    205  CB  ILE A  21      26.503  48.068  56.488  1.00  0.00            
ATOM    206  HB  ILE A  21      26.143  47.678  57.438  1.00  0.00            
ATOM    207  CG2 ILE A  21      26.973  49.498  56.738  1.00  0.00            
ATOM    208 1HG2 ILE A  21      26.273  50.078  57.338  1.00  0.00            
ATOM    209 2HG2 ILE A  21      27.943  49.538  57.238  1.00  0.00            
ATOM    210 3HG2 ILE A  21      27.073  50.028  55.788  1.00  0.00            
ATOM    211  CG1 ILE A  21      25.333  47.998  55.518  1.00  0.00            
ATOM    212 1HG1 ILE A  21      25.023  46.958  55.398  1.00  0.00            
ATOM    213 2HG1 ILE A  21      25.583  48.338  54.508  1.00  0.00            
ATOM    214  CD  ILE A  21      24.103  48.728  56.048  1.00  0.00            
ATOM    215  HD1 ILE A  21      23.193  48.398  55.538  1.00  0.00            
ATOM    216  HD2 ILE A  21      24.063  48.448  57.098  1.00  0.00            
ATOM    217  HD3 ILE A  21      24.173  49.818  55.968  1.00  0.00            
ATOM    218  C   ILE A  21      28.873  47.238  56.948  1.00  0.00            
ATOM    219  O   ILE A  21      28.653  47.148  58.158  1.00  0.00            
ATOM    220  N   GLN A  22      30.113  47.338  56.478  1.00  0.00            
ATOM    221  H   GLN A  22      30.253  47.388  55.478  1.00  0.00            
ATOM    222  CA  GLN A  22      31.253  47.538  57.338  1.00  0.00            
ATOM    223  HA  GLN A  22      30.903  47.698  58.358  1.00  0.00            
ATOM    224  CB  GLN A  22      32.153  46.308  57.308  1.00  0.00            
ATOM    225  HB1 GLN A  22      33.083  46.508  57.848  1.00  0.00            
ATOM    226  HB2 GLN A  22      32.513  46.118  56.298  1.00  0.00            
ATOM    227  CG  GLN A  22      31.513  45.028  57.828  1.00  0.00            
ATOM    228  HG1 GLN A  22      32.233  44.208  57.838  1.00  0.00            
ATOM    229  HG2 GLN A  22      30.763  44.778  57.068  1.00  0.00            
ATOM    230  CD  GLN A  22      30.903  45.208  59.208  1.00  0.00            
ATOM    231  OE1 GLN A  22      31.373  45.808  60.168  1.00  0.00            
ATOM    232  NE2 GLN A  22      29.673  44.688  59.358  1.00  0.00            
ATOM    233 1HE2 GLN A  22      29.283  44.218  58.548  1.00  0.00            
ATOM    234 2HE2 GLN A  22      29.123  44.778  60.198  1.00  0.00            
ATOM    235  C   GLN A  22      31.973  48.848  57.048  1.00  0.00            
ATOM    236  O   GLN A  22      33.123  49.058  57.438  1.00  0.00            
ATOM    237  N   LEU A  23      31.303  49.768  56.338  1.00  0.00            
ATOM    238  H   LEU A  23      30.533  49.418  55.798  1.00  0.00            
ATOM    239  CA  LEU A  23      31.583  51.188  56.298  1.00  0.00            
ATOM    240  HA  LEU A  23      32.633  51.368  56.098  1.00  0.00            
ATOM    241  CB  LEU A  23      30.713  51.788  55.188  1.00  0.00            
ATOM    242  HB1 LEU A  23      29.653  51.558  55.298  1.00  0.00            
ATOM    243  HB2 LEU A  23      31.103  51.358  54.268  1.00  0.00            
ATOM    244  CG  LEU A  23      30.783  53.288  54.948  1.00  0.00            
ATOM    245  HG  LEU A  23      30.223  53.818  55.718  1.00  0.00            
ATOM    246  CD1 LEU A  23      32.183  53.888  54.828  1.00  0.00            
ATOM    247 1HD1 LEU A  23      32.203  54.968  54.658  1.00  0.00            
ATOM    248 2HD1 LEU A  23      32.783  53.798  55.728  1.00  0.00            
ATOM    249 3HD1 LEU A  23      32.743  53.388  54.028  1.00  0.00            
ATOM    250  CD2 LEU A  23      30.043  53.488  53.628  1.00  0.00            
ATOM    251 1HD2 LEU A  23      30.073  54.558  53.408  1.00  0.00            
ATOM    252 2HD2 LEU A  23      30.563  52.938  52.838  1.00  0.00            
ATOM    253 3HD2 LEU A  23      29.013  53.138  53.728  1.00  0.00            
ATOM    254  C   LEU A  23      31.213  51.788  57.648  1.00  0.00            
ATOM    255  O   LEU A  23      30.053  52.088  57.938  1.00  0.00            
ATOM    256  N   ASP A  24      32.213  52.008  58.498  1.00  0.00            
ATOM    257  H   ASP A  24      33.183  51.898  58.228  1.00  0.00            
ATOM    258  CA  ASP A  24      32.063  52.468  59.868  1.00  0.00            
ATOM    259  HA  ASP A  24      31.453  51.728  60.378  1.00  0.00            
ATOM    260  CB  ASP A  24      33.413  52.538  60.568  1.00  0.00            
ATOM    261  HB1 ASP A  24      33.703  51.488  60.648  1.00  0.00            
ATOM    262  HB2 ASP A  24      33.353  53.038  61.528  1.00  0.00            
ATOM    263  CG  ASP A  24      34.433  53.228  59.668  1.00  0.00            
ATOM    264  OD1 ASP A  24      34.973  52.528  58.788  1.00  0.00            
ATOM    265  OD2 ASP A  24      34.603  54.468  59.728  1.00  0.00            
ATOM    266  C   ASP A  24      31.453  53.868  59.898  1.00  0.00            
ATOM    267  O   ASP A  24      30.683  54.158  60.808  1.00  0.00            
ATOM    268  N   LYS A  25      31.693  54.688  58.868  1.00  0.00            
ATOM    269  H   LYS A  25      32.343  54.388  58.158  1.00  0.00            
ATOM    270  CA  LYS A  25      31.113  56.008  58.728  1.00  0.00            
ATOM    271  HA  LYS A  25      31.313  56.548  59.648  1.00  0.00            
ATOM    272  CB  LYS A  25      31.783  56.838  57.628  1.00  0.00            
ATOM    273  HB1 LYS A  25      31.333  57.828  57.558  1.00  0.00            
ATOM    274  HB2 LYS A  25      31.523  56.318  56.708  1.00  0.00            
ATOM    275  CG  LYS A  25      33.253  57.108  57.898  1.00  0.00            
ATOM    276  HG1 LYS A  25      33.373  57.148  58.988  1.00  0.00            
ATOM    277  HG2 LYS A  25      33.473  58.118  57.548  1.00  0.00            
ATOM    278  CD  LYS A  25      34.203  56.168  57.168  1.00  0.00            
ATOM    279  HD1 LYS A  25      34.113  56.338  56.098  1.00  0.00            
ATOM    280  HD2 LYS A  25      33.923  55.138  57.378  1.00  0.00            
ATOM    281  CE  LYS A  25      35.633  56.498  57.588  1.00  0.00            
ATOM    282  HE1 LYS A  25      35.613  57.138  58.468  1.00  0.00            
ATOM    283  HE2 LYS A  25      36.133  57.078  56.808  1.00  0.00            
ATOM    284  NZ  LYS A  25      36.383  55.268  57.868  1.00  0.00            
ATOM    285  HZ1 LYS A  25      37.293  55.518  58.218  1.00  0.00            
ATOM    286  HZ2 LYS A  25      35.913  54.798  58.628  1.00  0.00            
ATOM    287  HZ3 LYS A  25      36.583  54.748  57.018  1.00  0.00            
ATOM    288  C   LYS A  25      29.603  56.088  58.618  1.00  0.00            
ATOM    289  O   LYS A  25      28.943  56.928  59.218  1.00  0.00            
ATOM    290  N   ASP A  26      29.033  55.058  57.978  1.00  0.00            
ATOM    291  H   ASP A  26      29.723  54.378  57.678  1.00  0.00            
ATOM    292  CA  ASP A  26      27.643  54.818  57.658  1.00  0.00            
ATOM    293  HA  ASP A  26      27.123  55.758  57.468  1.00  0.00            
ATOM    294  CB  ASP A  26      27.533  53.848  56.498  1.00  0.00            
ATOM    295  HB1 ASP A  26      27.983  52.888  56.748  1.00  0.00            
ATOM    296  HB2 ASP A  26      28.103  54.308  55.688  1.00  0.00            
ATOM    297  CG  ASP A  26      26.123  53.608  55.978  1.00  0.00            
ATOM    298  OD1 ASP A  26      25.653  54.518  55.268  1.00  0.00            
ATOM    299  OD2 ASP A  26      25.593  52.498  56.188  1.00  0.00            
ATOM    300  C   ASP A  26      26.973  54.288  58.918  1.00  0.00            
ATOM    301  O   ASP A  26      26.033  54.868  59.458  1.00  0.00            
ATOM    302  N   ARG A  27      27.603  53.248  59.468  1.00  0.00            
ATOM    303  H   ARG A  27      28.423  52.928  58.988  1.00  0.00            
ATOM    304  CA  ARG A  27      27.263  52.708  60.778  1.00  0.00            
ATOM    305  HA  ARG A  27      26.283  52.248  60.718  1.00  0.00            
ATOM    306  CB  ARG A  27      28.233  51.578  61.118  1.00  0.00            
ATOM    307  HB1 ARG A  27      28.083  51.318  62.168  1.00  0.00            
ATOM    308  HB2 ARG A  27      29.273  51.888  61.028  1.00  0.00            
ATOM    309  CG  ARG A  27      28.203  50.298  60.288  1.00  0.00            
ATOM    310  HG1 ARG A  27      29.103  49.708  60.468  1.00  0.00            
ATOM    311  HG2 ARG A  27      28.273  50.538  59.228  1.00  0.00            
ATOM    312  CD  ARG A  27      26.963  49.478  60.608  1.00  0.00            
ATOM    313  HD1 ARG A  27      26.093  49.898  60.108  1.00  0.00            
ATOM    314  HD2 ARG A  27      26.703  49.678  61.648  1.00  0.00            
ATOM    315  NE  ARG A  27      27.163  48.038  60.398  1.00  0.00            
ATOM    316  HE  ARG A  27      27.463  47.738  59.478  1.00  0.00            
ATOM    317  CZ  ARG A  27      27.063  47.098  61.348  1.00  0.00            
ATOM    318  NH1 ARG A  27      27.063  47.398  62.658  1.00  0.00            
ATOM    319 1HH1 ARG A  27      27.053  48.338  63.008  1.00  0.00            
ATOM    320 2HH1 ARG A  27      26.883  46.688  63.358  1.00  0.00            
ATOM    321  NH2 ARG A  27      27.123  45.808  60.978  1.00  0.00            
ATOM    322 1HH2 ARG A  27      27.033  45.718  59.978  1.00  0.00            
ATOM    323 2HH2 ARG A  27      26.883  45.088  61.648  1.00  0.00            
ATOM    324  C   ARG A  27      27.183  53.708  61.918  1.00  0.00            
ATOM    325  O   ARG A  27      26.203  53.688  62.668  1.00  0.00            
ATOM    326  N   ASN A  28      28.073  54.708  61.958  1.00  0.00            
ATOM    327  H   ASN A  28      28.763  54.748  61.228  1.00  0.00            
ATOM    328  CA  ASN A  28      28.073  55.748  62.958  1.00  0.00            
ATOM    329  HA  ASN A  28      27.943  55.228  63.908  1.00  0.00            
ATOM    330  CB  ASN A  28      29.363  56.558  62.948  1.00  0.00            
ATOM    331  HB1 ASN A  28      29.283  57.458  63.558  1.00  0.00            
ATOM    332  HB2 ASN A  28      29.423  56.988  61.948  1.00  0.00            
ATOM    333  CG  ASN A  28      30.633  55.788  63.288  1.00  0.00            
ATOM    334  OD1 ASN A  28      30.643  54.768  63.968  1.00  0.00            
ATOM    335  ND2 ASN A  28      31.803  56.338  62.928  1.00  0.00            
ATOM    336 1HD2 ASN A  28      31.713  57.208  62.418  1.00  0.00            
ATOM    337 2HD2 ASN A  28      32.673  55.878  63.138  1.00  0.00            
ATOM    338  C   ASN A  28      26.893  56.698  62.758  1.00  0.00            
ATOM    339  O   ASN A  28      26.483  57.368  63.708  1.00  0.00            
ATOM    340  N   SER A  29      26.373  56.848  61.538  1.00  0.00            
ATOM    341  H   SER A  29      26.773  56.348  60.758  1.00  0.00            
ATOM    342  CA  SER A  29      25.193  57.658  61.298  1.00  0.00            
ATOM    343  HA  SER A  29      25.223  58.478  62.008  1.00  0.00            
ATOM    344  CB  SER A  29      25.243  58.258  59.898  1.00  0.00            
ATOM    345  HB1 SER A  29      24.403  58.948  59.808  1.00  0.00            
ATOM    346  HB2 SER A  29      25.183  57.478  59.138  1.00  0.00            
ATOM    347  OG  SER A  29      26.463  58.958  59.788  1.00  0.00            
ATOM    348  HG  SER A  29      26.273  59.668  59.168  1.00  0.00            
ATOM    349  C   SER A  29      23.883  56.898  61.458  1.00  0.00            
ATOM    350  O   SER A  29      22.993  57.398  62.138  1.00  0.00            
ATOM    351  N   VAL A  30      23.773  55.738  60.808  1.00  0.00            
ATOM    352  H   VAL A  30      24.513  55.448  60.188  1.00  0.00            
ATOM    353  CA  VAL A  30      22.643  54.838  60.888  1.00  0.00            
ATOM    354  HA  VAL A  30      21.803  55.428  60.528  1.00  0.00            
ATOM    355  CB  VAL A  30      22.833  53.608  59.998  1.00  0.00            
ATOM    356  HB  VAL A  30      23.763  53.168  60.338  1.00  0.00            
ATOM    357  CG1 VAL A  30      21.753  52.528  60.118  1.00  0.00            
ATOM    358 1HG1 VAL A  30      22.033  51.728  59.428  1.00  0.00            
ATOM    359 2HG1 VAL A  30      21.723  52.078  61.108  1.00  0.00            
ATOM    360 3HG1 VAL A  30      20.773  52.908  59.828  1.00  0.00            
ATOM    361  CG2 VAL A  30      22.953  54.038  58.538  1.00  0.00            
ATOM    362 1HG2 VAL A  30      23.073  53.178  57.878  1.00  0.00            
ATOM    363 2HG2 VAL A  30      22.013  54.518  58.288  1.00  0.00            
ATOM    364 3HG2 VAL A  30      23.793  54.708  58.338  1.00  0.00            
ATOM    365  C   VAL A  30      22.243  54.408  62.298  1.00  0.00            
ATOM    366  O   VAL A  30      21.063  54.318  62.608  1.00  0.00            
ATOM    367  N   SER A  31      23.243  54.148  63.148  1.00  0.00            
ATOM    368  H   SER A  31      24.183  54.198  62.788  1.00  0.00            
ATOM    369  CA  SER A  31      23.063  53.948  64.568  1.00  0.00            
ATOM    370  HA  SER A  31      22.473  53.038  64.678  1.00  0.00            
ATOM    371  CB  SER A  31      24.323  53.668  65.388  1.00  0.00            
ATOM    372  HB1 SER A  31      24.673  52.648  65.258  1.00  0.00            
ATOM    373  HB2 SER A  31      24.133  53.848  66.448  1.00  0.00            
ATOM    374  OG  SER A  31      25.293  54.608  64.978  1.00  0.00            
ATOM    375  HG  SER A  31      25.543  54.368  64.088  1.00  0.00            
ATOM    376  C   SER A  31      22.263  55.048  65.258  1.00  0.00            
ATOM    377  O   SER A  31      21.603  54.768  66.258  1.00  0.00            
ATOM    378  N   LEU A  32      22.193  56.288  64.788  1.00  0.00            
ATOM    379  H   LEU A  32      22.613  56.528  63.908  1.00  0.00            
ATOM    380  CA  LEU A  32      21.573  57.358  65.558  1.00  0.00            
ATOM    381  HA  LEU A  32      21.843  57.198  66.598  1.00  0.00            
ATOM    382  CB  LEU A  32      22.113  58.718  65.138  1.00  0.00            
ATOM    383  HB1 LEU A  32      21.703  59.408  65.888  1.00  0.00            
ATOM    384  HB2 LEU A  32      21.743  59.038  64.168  1.00  0.00            
ATOM    385  CG  LEU A  32      23.623  58.888  65.228  1.00  0.00            
ATOM    386  HG  LEU A  32      24.113  58.318  64.448  1.00  0.00            
ATOM    387  CD1 LEU A  32      24.003  60.338  64.938  1.00  0.00            
ATOM    388 1HD1 LEU A  32      25.083  60.418  65.098  1.00  0.00            
ATOM    389 2HD1 LEU A  32      23.703  60.498  63.908  1.00  0.00            
ATOM    390 3HD1 LEU A  32      23.463  60.998  65.618  1.00  0.00            
ATOM    391  CD2 LEU A  32      24.263  58.428  66.538  1.00  0.00            
ATOM    392 1HD2 LEU A  32      25.303  58.758  66.568  1.00  0.00            
ATOM    393 2HD2 LEU A  32      23.813  58.938  67.398  1.00  0.00            
ATOM    394 3HD2 LEU A  32      24.133  57.358  66.668  1.00  0.00            
ATOM    395  C   LEU A  32      20.053  57.348  65.498  1.00  0.00            
ATOM    396  O   LEU A  32      19.353  58.028  66.248  1.00  0.00            
ATOM    397  N   VAL A  33      19.453  56.668  64.518  1.00  0.00            
ATOM    398  H   VAL A  33      20.043  56.068  63.948  1.00  0.00            
ATOM    399  CA  VAL A  33      18.113  56.968  64.068  1.00  0.00            
ATOM    400  HA  VAL A  33      18.163  58.048  63.938  1.00  0.00            
ATOM    401  CB  VAL A  33      17.783  56.278  62.738  1.00  0.00            
ATOM    402  HB  VAL A  33      16.793  56.628  62.438  1.00  0.00            
ATOM    403  CG1 VAL A  33      18.743  56.658  61.608  1.00  0.00            
ATOM    404 1HG1 VAL A  33      18.273  56.358  60.668  1.00  0.00            
ATOM    405 2HG1 VAL A  33      18.943  57.728  61.568  1.00  0.00            
ATOM    406 3HG1 VAL A  33      19.703  56.158  61.708  1.00  0.00            
ATOM    407  CG2 VAL A  33      17.643  54.768  62.868  1.00  0.00            
ATOM    408 1HG2 VAL A  33      17.463  54.368  61.868  1.00  0.00            
ATOM    409 2HG2 VAL A  33      18.433  54.228  63.388  1.00  0.00            
ATOM    410 3HG2 VAL A  33      16.713  54.638  63.428  1.00  0.00            
ATOM    411  C   VAL A  33      17.023  56.778  65.108  1.00  0.00            
ATOM    412  O   VAL A  33      16.133  57.628  65.168  1.00  0.00            
ATOM    413  N   CYS A  34      17.113  55.708  65.898  1.00  0.00            
ATOM    414  H   CYS A  34      17.903  55.108  65.718  1.00  0.00            
ATOM    415  CA  CYS A  34      16.593  55.548  67.248  1.00  0.00            
ATOM    416  HA  CYS A  34      16.423  56.508  67.718  1.00  0.00            
ATOM    417  CB  CYS A  34      15.273  54.788  67.138  1.00  0.00            
ATOM    418  HB1 CYS A  34      14.583  55.308  66.478  1.00  0.00            
ATOM    419  HB2 CYS A  34      14.833  54.888  68.128  1.00  0.00            
ATOM    420  SG  CYS A  34      15.563  53.108  66.538  1.00  0.00            
ATOM    421  HG  CYS A  34      14.333  52.898  66.048  1.00  0.00            
ATOM    422  C   CYS A  34      17.543  54.718  68.098  1.00  0.00            
ATOM    423  O   CYS A  34      18.503  54.148  67.578  1.00  0.00            
ATOM    424  N   LYS A  35      17.343  54.568  69.408  1.00  0.00            
ATOM    425  H   LYS A  35      16.553  55.058  69.808  1.00  0.00            
ATOM    426  CA  LYS A  35      18.253  53.828  70.258  1.00  0.00            
ATOM    427  HA  LYS A  35      19.263  54.168  70.028  1.00  0.00            
ATOM    428  CB  LYS A  35      18.043  54.118  71.738  1.00  0.00            
ATOM    429  HB1 LYS A  35      17.073  53.758  72.068  1.00  0.00            
ATOM    430  HB2 LYS A  35      18.193  55.178  71.938  1.00  0.00            
ATOM    431  CG  LYS A  35      19.163  53.478  72.558  1.00  0.00            
ATOM    432  HG1 LYS A  35      20.143  53.638  72.118  1.00  0.00            
ATOM    433  HG2 LYS A  35      18.963  52.408  72.568  1.00  0.00            
ATOM    434  CD  LYS A  35      19.123  53.968  74.008  1.00  0.00            
ATOM    435  HD1 LYS A  35      18.153  53.718  74.428  1.00  0.00            
ATOM    436  HD2 LYS A  35      19.273  55.048  74.058  1.00  0.00            
ATOM    437  CE  LYS A  35      20.133  53.208  74.858  1.00  0.00            
ATOM    438  HE1 LYS A  35      19.783  52.178  74.928  1.00  0.00            
ATOM    439  HE2 LYS A  35      20.243  53.658  75.848  1.00  0.00            
ATOM    440  NZ  LYS A  35      21.513  53.258  74.358  1.00  0.00            
ATOM    441  HZ1 LYS A  35      21.693  52.508  73.708  1.00  0.00            
ATOM    442  HZ2 LYS A  35      21.753  54.148  73.938  1.00  0.00            
ATOM    443  HZ3 LYS A  35      22.123  53.108  75.148  1.00  0.00            
ATOM    444  C   LYS A  35      18.193  52.328  70.018  1.00  0.00            
ATOM    445  O   LYS A  35      19.233  51.678  70.108  1.00  0.00            
ATOM    446  N   SER A  36      17.063  51.738  69.628  1.00  0.00            
ATOM    447  H   SER A  36      16.203  52.258  69.598  1.00  0.00            
ATOM    448  CA  SER A  36      17.093  50.368  69.168  1.00  0.00            
ATOM    449  HA  SER A  36      17.343  49.718  70.008  1.00  0.00            
ATOM    450  CB  SER A  36      15.663  49.928  68.838  1.00  0.00            
ATOM    451  HB1 SER A  36      15.723  48.848  68.708  1.00  0.00            
ATOM    452  HB2 SER A  36      15.363  50.298  67.858  1.00  0.00            
ATOM    453  OG  SER A  36      14.763  50.318  69.858  1.00  0.00            
ATOM    454  HG  SER A  36      13.883  50.008  69.638  1.00  0.00            
ATOM    455  C   SER A  36      18.003  50.158  67.958  1.00  0.00            
ATOM    456  O   SER A  36      18.753  49.198  67.968  1.00  0.00            
ATOM    457  N   TRP A  37      18.133  51.118  67.038  1.00  0.00            
ATOM    458  H   TRP A  37      17.583  51.958  67.088  1.00  0.00            
ATOM    459  CA  TRP A  37      19.083  50.968  65.948  1.00  0.00            
ATOM    460  HA  TRP A  37      18.993  49.928  65.628  1.00  0.00            
ATOM    461  CB  TRP A  37      18.673  51.898  64.808  1.00  0.00            
ATOM    462  HB1 TRP A  37      19.533  52.158  64.198  1.00  0.00            
ATOM    463  HB2 TRP A  37      18.313  52.828  65.248  1.00  0.00            
ATOM    464  CG  TRP A  37      17.693  51.218  63.918  1.00  0.00            
ATOM    465  CD1 TRP A  37      16.683  50.408  64.298  1.00  0.00            
ATOM    466  HD1 TRP A  37      16.333  50.278  65.308  1.00  0.00            
ATOM    467  NE1 TRP A  37      16.073  49.828  63.198  1.00  0.00            
ATOM    468  HE1 TRP A  37      15.263  49.228  63.268  1.00  0.00            
ATOM    469  CE2 TRP A  37      16.693  50.228  62.038  1.00  0.00            
ATOM    470  CZ2 TRP A  37      16.593  49.888  60.678  1.00  0.00            
ATOM    471  HZ2 TRP A  37      15.883  49.128  60.388  1.00  0.00            
ATOM    472  CH2 TRP A  37      17.333  50.548  59.688  1.00  0.00            
ATOM    473  HH2 TRP A  37      17.203  50.238  58.658  1.00  0.00            
ATOM    474  CZ3 TRP A  37      18.223  51.548  60.098  1.00  0.00            
ATOM    475  HZ3 TRP A  37      18.763  52.148  59.378  1.00  0.00            
ATOM    476  CE3 TRP A  37      18.433  51.788  61.458  1.00  0.00            
ATOM    477  HE3 TRP A  37      19.143  52.548  61.738  1.00  0.00            
ATOM    478  CD2 TRP A  37      17.673  51.158  62.458  1.00  0.00            
ATOM    479  C   TRP A  37      20.503  51.288  66.388  1.00  0.00            
ATOM    480  O   TRP A  37      21.473  50.698  65.918  1.00  0.00            
ATOM    481  N   TYR A  38      20.683  52.118  67.428  1.00  0.00            
ATOM    482  H   TYR A  38      19.873  52.598  67.798  1.00  0.00            
ATOM    483  CA  TYR A  38      21.963  52.418  68.038  1.00  0.00            
ATOM    484  HA  TYR A  38      22.633  52.808  67.268  1.00  0.00            
ATOM    485  CB  TYR A  38      21.883  53.458  69.148  1.00  0.00            
ATOM    486  HB1 TYR A  38      21.303  53.078  69.988  1.00  0.00            
ATOM    487  HB2 TYR A  38      21.323  54.298  68.728  1.00  0.00            
ATOM    488  CG  TYR A  38      23.203  53.988  69.678  1.00  0.00            
ATOM    489  CD1 TYR A  38      23.933  53.308  70.668  1.00  0.00            
ATOM    490  HD1 TYR A  38      23.643  52.308  70.958  1.00  0.00            
ATOM    491  CE1 TYR A  38      25.003  53.898  71.338  1.00  0.00            
ATOM    492  HE1 TYR A  38      25.423  53.368  72.178  1.00  0.00            
ATOM    493  CZ  TYR A  38      25.463  55.178  70.958  1.00  0.00            
ATOM    494  OH  TYR A  38      26.533  55.728  71.598  1.00  0.00            
ATOM    495  HH  TYR A  38      26.803  56.588  71.258  1.00  0.00            
ATOM    496  CE2 TYR A  38      24.783  55.858  69.928  1.00  0.00            
ATOM    497  HE2 TYR A  38      25.073  56.858  69.658  1.00  0.00            
ATOM    498  CD2 TYR A  38      23.653  55.268  69.348  1.00  0.00            
ATOM    499  HD2 TYR A  38      23.083  55.838  68.628  1.00  0.00            
ATOM    500  C   TYR A  38      22.533  51.178  68.688  1.00  0.00            
ATOM    501  O   TYR A  38      23.713  50.888  68.508  1.00  0.00            
ATOM    502  N   GLU A  39      21.693  50.388  69.358  1.00  0.00            
ATOM    503  H   GLU A  39      20.773  50.778  69.508  1.00  0.00            
ATOM    504  CA  GLU A  39      22.003  49.098  69.948  1.00  0.00            
ATOM    505  HA  GLU A  39      22.923  49.078  70.528  1.00  0.00            
ATOM    506  CB  GLU A  39      20.873  48.668  70.878  1.00  0.00            
ATOM    507  HB1 GLU A  39      21.103  47.638  71.138  1.00  0.00            
ATOM    508  HB2 GLU A  39      19.953  48.738  70.308  1.00  0.00            
ATOM    509  CG  GLU A  39      20.723  49.488  72.168  1.00  0.00            
ATOM    510  HG1 GLU A  39      20.063  48.938  72.838  1.00  0.00            
ATOM    511  HG2 GLU A  39      20.223  50.438  71.988  1.00  0.00            
ATOM    512  CD  GLU A  39      22.043  49.798  72.858  1.00  0.00            
ATOM    513  OE1 GLU A  39      22.383  50.948  73.198  1.00  0.00            
ATOM    514  OE2 GLU A  39      22.813  48.878  73.198  1.00  0.00            
ATOM    515  C   GLU A  39      22.213  48.128  68.798  1.00  0.00            
ATOM    516  O   GLU A  39      23.303  47.558  68.678  1.00  0.00            
ATOM    517  N   ILE A  40      21.233  47.808  67.948  1.00  0.00            
ATOM    518  H   ILE A  40      20.403  48.378  68.038  1.00  0.00            
ATOM    519  CA  ILE A  40      21.223  46.738  66.978  1.00  0.00            
ATOM    520  HA  ILE A  40      21.393  45.788  67.478  1.00  0.00            
ATOM    521  CB  ILE A  40      19.903  46.688  66.218  1.00  0.00            
ATOM    522  HB  ILE A  40      19.733  47.648  65.728  1.00  0.00            
ATOM    523  CG2 ILE A  40      19.973  45.658  65.088  1.00  0.00            
ATOM    524 1HG2 ILE A  40      19.083  45.818  64.478  1.00  0.00            
ATOM    525 2HG2 ILE A  40      20.813  45.808  64.408  1.00  0.00            
ATOM    526 3HG2 ILE A  40      19.983  44.658  65.518  1.00  0.00            
ATOM    527  CG1 ILE A  40      18.693  46.398  67.098  1.00  0.00            
ATOM    528 1HG1 ILE A  40      18.763  46.798  68.108  1.00  0.00            
ATOM    529 2HG1 ILE A  40      18.543  45.328  67.218  1.00  0.00            
ATOM    530  CD  ILE A  40      17.453  46.978  66.428  1.00  0.00            
ATOM    531  HD1 ILE A  40      16.603  47.028  67.108  1.00  0.00            
ATOM    532  HD2 ILE A  40      17.583  47.988  66.028  1.00  0.00            
ATOM    533  HD3 ILE A  40      17.123  46.258  65.668  1.00  0.00            
ATOM    534  C   ILE A  40      22.443  46.908  66.078  1.00  0.00            
ATOM    535  O   ILE A  40      23.183  45.938  65.928  1.00  0.00            
ATOM    536  N   GLU A  41      22.803  48.128  65.668  1.00  0.00            
ATOM    537  H   GLU A  41      22.223  48.908  65.938  1.00  0.00            
ATOM    538  CA  GLU A  41      24.083  48.428  65.058  1.00  0.00            
ATOM    539  HA  GLU A  41      24.123  47.908  64.098  1.00  0.00            
ATOM    540  CB  GLU A  41      24.133  49.938  64.808  1.00  0.00            
ATOM    541  HB1 GLU A  41      24.143  50.498  65.748  1.00  0.00            
ATOM    542  HB2 GLU A  41      23.213  50.198  64.288  1.00  0.00            
ATOM    543  CG  GLU A  41      25.273  50.368  63.898  1.00  0.00            
ATOM    544  HG1 GLU A  41      25.063  51.338  63.458  1.00  0.00            
ATOM    545  HG2 GLU A  41      25.303  49.678  63.048  1.00  0.00            
ATOM    546  CD  GLU A  41      26.663  50.438  64.508  1.00  0.00            
ATOM    547  OE1 GLU A  41      26.913  51.288  65.398  1.00  0.00            
ATOM    548  OE2 GLU A  41      27.593  49.688  64.148  1.00  0.00            
ATOM    549  C   GLU A  41      25.303  47.948  65.838  1.00  0.00            
ATOM    550  O   GLU A  41      26.013  47.098  65.298  1.00  0.00            
ATOM    551  N   ARG A  42      25.543  48.448  67.048  1.00  0.00            
ATOM    552  H   ARG A  42      24.863  49.048  67.488  1.00  0.00            
ATOM    553  CA  ARG A  42      26.743  48.138  67.798  1.00  0.00            
ATOM    554  HA  ARG A  42      27.553  48.398  67.118  1.00  0.00            
ATOM    555  CB  ARG A  42      26.873  49.018  69.038  1.00  0.00            
ATOM    556  HB1 ARG A  42      26.803  50.058  68.718  1.00  0.00            
ATOM    557  HB2 ARG A  42      27.883  48.888  69.438  1.00  0.00            
ATOM    558  CG  ARG A  42      25.803  48.778  70.098  1.00  0.00            
ATOM    559  HG1 ARG A  42      25.543  47.728  70.228  1.00  0.00            
ATOM    560  HG2 ARG A  42      24.883  49.228  69.718  1.00  0.00            
ATOM    561  CD  ARG A  42      25.953  49.378  71.488  1.00  0.00            
ATOM    562  HD1 ARG A  42      24.913  49.488  71.808  1.00  0.00            
ATOM    563  HD2 ARG A  42      26.413  50.368  71.458  1.00  0.00            
ATOM    564  NE  ARG A  42      26.763  48.488  72.328  1.00  0.00            
ATOM    565  HE  ARG A  42      27.603  48.208  71.838  1.00  0.00            
ATOM    566  CZ  ARG A  42      26.523  48.108  73.588  1.00  0.00            
ATOM    567  NH1 ARG A  42      25.423  48.468  74.258  1.00  0.00            
ATOM    568 1HH1 ARG A  42      24.683  48.868  73.698  1.00  0.00            
ATOM    569 2HH1 ARG A  42      25.373  48.458  75.268  1.00  0.00            
ATOM    570  NH2 ARG A  42      27.403  47.298  74.188  1.00  0.00            
ATOM    571 1HH2 ARG A  42      28.153  46.828  73.698  1.00  0.00            
ATOM    572 2HH2 ARG A  42      27.203  46.998  75.138  1.00  0.00            
ATOM    573  C   ARG A  42      26.913  46.658  68.118  1.00  0.00            
ATOM    574  O   ARG A  42      28.043  46.178  68.078  1.00  0.00            
ATOM    575  N   TRP A  43      25.813  45.948  68.368  1.00  0.00            
ATOM    576  H   TRP A  43      24.933  46.448  68.348  1.00  0.00            
ATOM    577  CA  TRP A  43      25.783  44.528  68.608  1.00  0.00            
ATOM    578  HA  TRP A  43      26.533  44.358  69.388  1.00  0.00            
ATOM    579  CB  TRP A  43      24.463  44.108  69.258  1.00  0.00            
ATOM    580  HB1 TRP A  43      24.423  43.028  69.338  1.00  0.00            
ATOM    581  HB2 TRP A  43      23.573  44.408  68.708  1.00  0.00            
ATOM    582  CG  TRP A  43      24.333  44.568  70.678  1.00  0.00            
ATOM    583  CD1 TRP A  43      23.613  45.598  71.168  1.00  0.00            
ATOM    584  HD1 TRP A  43      22.943  46.258  70.628  1.00  0.00            
ATOM    585  NE1 TRP A  43      23.923  45.818  72.498  1.00  0.00            
ATOM    586  HE1 TRP A  43      23.433  46.478  73.088  1.00  0.00            
ATOM    587  CE2 TRP A  43      24.813  44.858  72.938  1.00  0.00            
ATOM    588  CZ2 TRP A  43      25.433  44.678  74.178  1.00  0.00            
ATOM    589  HZ2 TRP A  43      25.153  45.288  75.018  1.00  0.00            
ATOM    590  CH2 TRP A  43      26.333  43.608  74.268  1.00  0.00            
ATOM    591  HH2 TRP A  43      26.893  43.538  75.188  1.00  0.00            
ATOM    592  CZ3 TRP A  43      26.523  42.688  73.228  1.00  0.00            
ATOM    593  HZ3 TRP A  43      27.173  41.838  73.338  1.00  0.00            
ATOM    594  CE3 TRP A  43      25.903  42.908  71.988  1.00  0.00            
ATOM    595  HE3 TRP A  43      26.073  42.188  71.208  1.00  0.00            
ATOM    596  CD2 TRP A  43      25.063  44.018  71.818  1.00  0.00            
ATOM    597  C   TRP A  43      26.203  43.718  67.388  1.00  0.00            
ATOM    598  O   TRP A  43      26.403  42.518  67.538  1.00  0.00            
ATOM    599  N   CYS A  44      26.273  44.288  66.188  1.00  0.00            
ATOM    600  H   CYS A  44      25.913  45.228  66.108  1.00  0.00            
ATOM    601  CA  CYS A  44      26.563  43.568  64.968  1.00  0.00            
ATOM    602  HA  CYS A  44      26.823  42.528  65.198  1.00  0.00            
ATOM    603  CB  CYS A  44      25.243  43.378  64.218  1.00  0.00            
ATOM    604  HB1 CYS A  44      24.443  42.928  64.798  1.00  0.00            
ATOM    605  HB2 CYS A  44      25.443  42.708  63.378  1.00  0.00            
ATOM    606  SG  CYS A  44      24.653  44.878  63.398  1.00  0.00            
ATOM    607  HG  CYS A  44      24.033  45.378  64.468  1.00  0.00            
ATOM    608  C   CYS A  44      27.653  44.168  64.098  1.00  0.00            
ATOM    609  O   CYS A  44      27.833  43.728  62.968  1.00  0.00            
ATOM    610  N   ARG A  45      28.473  45.098  64.588  1.00  0.00            
ATOM    611  H   ARG A  45      28.273  45.438  65.518  1.00  0.00            
ATOM    612  CA  ARG A  45      29.593  45.638  63.838  1.00  0.00            
ATOM    613  HA  ARG A  45      29.193  45.708  62.828  1.00  0.00            
ATOM    614  CB  ARG A  45      30.003  47.028  64.298  1.00  0.00            
ATOM    615  HB1 ARG A  45      30.533  46.908  65.248  1.00  0.00            
ATOM    616  HB2 ARG A  45      29.163  47.688  64.488  1.00  0.00            
ATOM    617  CG  ARG A  45      30.923  47.688  63.268  1.00  0.00            
ATOM    618  HG1 ARG A  45      30.393  47.728  62.318  1.00  0.00            
ATOM    619  HG2 ARG A  45      31.763  47.008  63.118  1.00  0.00            
ATOM    620  CD  ARG A  45      31.383  49.078  63.708  1.00  0.00            
ATOM    621  HD1 ARG A  45      32.113  49.418  62.978  1.00  0.00            
ATOM    622  HD2 ARG A  45      31.873  49.138  64.678  1.00  0.00            
ATOM    623  NE  ARG A  45      30.273  50.028  63.678  1.00  0.00            
ATOM    624  HE  ARG A  45      29.363  49.628  63.828  1.00  0.00            
ATOM    625  CZ  ARG A  45      30.463  51.348  63.808  1.00  0.00            
ATOM    626  NH1 ARG A  45      31.613  51.978  63.518  1.00  0.00            
ATOM    627 1HH1 ARG A  45      32.423  51.488  63.168  1.00  0.00            
ATOM    628 2HH1 ARG A  45      31.603  52.988  63.498  1.00  0.00            
ATOM    629  NH2 ARG A  45      29.443  52.098  64.238  1.00  0.00            
ATOM    630 1HH2 ARG A  45      28.623  51.718  64.688  1.00  0.00            
ATOM    631 2HH2 ARG A  45      29.593  53.098  64.308  1.00  0.00            
ATOM    632  C   ARG A  45      30.763  44.668  63.938  1.00  0.00            
ATOM    633  O   ARG A  45      31.103  44.298  65.058  1.00  0.00            
ATOM    634  N   ARG A  46      31.393  44.418  62.788  1.00  0.00            
ATOM    635  H   ARG A  46      31.013  44.828  61.948  1.00  0.00            
ATOM    636  CA  ARG A  46      32.533  43.528  62.688  1.00  0.00            
ATOM    637  HA  ARG A  46      32.753  43.098  63.668  1.00  0.00            
ATOM    638  CB  ARG A  46      32.263  42.368  61.738  1.00  0.00            
ATOM    639  HB1 ARG A  46      33.153  41.768  61.568  1.00  0.00            
ATOM    640  HB2 ARG A  46      32.113  42.808  60.748  1.00  0.00            
ATOM    641  CG  ARG A  46      31.083  41.468  62.108  1.00  0.00            
ATOM    642  HG1 ARG A  46      30.833  41.538  63.168  1.00  0.00            
ATOM    643  HG2 ARG A  46      31.383  40.458  61.808  1.00  0.00            
ATOM    644  CD  ARG A  46      29.833  41.878  61.338  1.00  0.00            
ATOM    645  HD1 ARG A  46      29.983  41.758  60.268  1.00  0.00            
ATOM    646  HD2 ARG A  46      29.563  42.928  61.448  1.00  0.00            
ATOM    647  NE  ARG A  46      28.653  41.108  61.738  1.00  0.00            
ATOM    648  HE  ARG A  46      27.983  41.558  62.358  1.00  0.00            
ATOM    649  CZ  ARG A  46      28.353  39.838  61.458  1.00  0.00            
ATOM    650  NH1 ARG A  46      28.963  39.178  60.458  1.00  0.00            
ATOM    651 1HH1 ARG A  46      29.663  39.598  59.878  1.00  0.00            
ATOM    652 2HH1 ARG A  46      28.753  38.198  60.328  1.00  0.00            
ATOM    653  NH2 ARG A  46      27.373  39.218  62.138  1.00  0.00            
ATOM    654 1HH2 ARG A  46      26.983  39.678  62.948  1.00  0.00            
ATOM    655 2HH2 ARG A  46      27.033  38.308  61.868  1.00  0.00            
ATOM    656  C   ARG A  46      33.823  44.218  62.278  1.00  0.00            
ATOM    657  O   ARG A  46      34.903  43.668  62.488  1.00  0.00            
ATOM    658  N   LYS A  47      33.763  45.408  61.658  1.00  0.00            
ATOM    659  H   LYS A  47      32.843  45.788  61.508  1.00  0.00            
ATOM    660  CA  LYS A  47      34.963  46.178  61.398  1.00  0.00            
ATOM    661  HA  LYS A  47      35.793  45.718  61.938  1.00  0.00            
ATOM    662  CB  LYS A  47      35.263  46.198  59.898  1.00  0.00            
ATOM    663  HB1 LYS A  47      34.503  46.838  59.458  1.00  0.00            
ATOM    664  HB2 LYS A  47      35.213  45.168  59.538  1.00  0.00            
ATOM    665  CG  LYS A  47      36.633  46.798  59.608  1.00  0.00            
ATOM    666  HG1 LYS A  47      37.293  46.028  59.218  1.00  0.00            
ATOM    667  HG2 LYS A  47      37.063  47.268  60.488  1.00  0.00            
ATOM    668  CD  LYS A  47      36.623  47.808  58.458  1.00  0.00            
ATOM    669  HD1 LYS A  47      35.933  47.438  57.698  1.00  0.00            
ATOM    670  HD2 LYS A  47      37.623  47.908  58.048  1.00  0.00            
ATOM    671  CE  LYS A  47      36.213  49.208  58.908  1.00  0.00            
ATOM    672  HE1 LYS A  47      37.043  49.658  59.448  1.00  0.00            
ATOM    673  HE2 LYS A  47      35.423  49.088  59.648  1.00  0.00            
ATOM    674  NZ  LYS A  47      35.693  49.998  57.788  1.00  0.00            
ATOM    675  HZ1 LYS A  47      35.543  50.948  58.108  1.00  0.00            
ATOM    676  HZ2 LYS A  47      36.343  49.988  57.018  1.00  0.00            
ATOM    677  HZ3 LYS A  47      34.833  49.568  57.468  1.00  0.00            
ATOM    678  C   LYS A  47      34.913  47.588  61.978  1.00  0.00            
ATOM    679  O   LYS A  47      33.953  48.338  61.838  1.00  0.00            
ATOM    680  N   VAL A  48      35.963  47.978  62.698  1.00  0.00            
ATOM    681  H   VAL A  48      36.763  47.358  62.748  1.00  0.00            
ATOM    682  CA  VAL A  48      36.233  49.298  63.218  1.00  0.00            
ATOM    683  HA  VAL A  48      35.363  49.948  63.108  1.00  0.00            
ATOM    684  CB  VAL A  48      36.523  49.288  64.718  1.00  0.00            
ATOM    685  HB  VAL A  48      36.703  50.298  65.098  1.00  0.00            
ATOM    686  CG1 VAL A  48      35.293  48.798  65.488  1.00  0.00            
ATOM    687 1HG1 VAL A  48      35.373  49.148  66.518  1.00  0.00            
ATOM    688 2HG1 VAL A  48      34.393  49.218  65.038  1.00  0.00            
ATOM    689 3HG1 VAL A  48      35.273  47.708  65.448  1.00  0.00            
ATOM    690  CG2 VAL A  48      37.713  48.448  65.158  1.00  0.00            
ATOM    691 1HG2 VAL A  48      37.833  48.408  66.238  1.00  0.00            
ATOM    692 2HG2 VAL A  48      37.473  47.438  64.838  1.00  0.00            
ATOM    693 3HG2 VAL A  48      38.563  48.918  64.648  1.00  0.00            
ATOM    694  C   VAL A  48      37.323  50.068  62.488  1.00  0.00            
ATOM    695  O   VAL A  48      38.143  49.468  61.798  1.00  0.00            
ATOM    696  N   PHE A  49      37.363  51.398  62.658  1.00  0.00            
ATOM    697  H   PHE A  49      36.573  51.728  63.188  1.00  0.00            
ATOM    698  CA  PHE A  49      38.253  52.358  62.038  1.00  0.00            
ATOM    699  HA  PHE A  49      39.213  51.938  61.748  1.00  0.00            
ATOM    700  CB  PHE A  49      37.623  52.838  60.728  1.00  0.00            
ATOM    701  HB1 PHE A  49      36.633  53.188  60.998  1.00  0.00            
ATOM    702  HB2 PHE A  49      37.613  51.988  60.048  1.00  0.00            
ATOM    703  CG  PHE A  49      38.303  54.018  60.058  1.00  0.00            
ATOM    704  CD1 PHE A  49      39.183  53.828  58.998  1.00  0.00            
ATOM    705  HD1 PHE A  49      39.473  52.828  58.718  1.00  0.00            
ATOM    706  CE1 PHE A  49      39.683  54.918  58.268  1.00  0.00            
ATOM    707  HE1 PHE A  49      40.393  54.688  57.478  1.00  0.00            
ATOM    708  CZ  PHE A  49      39.343  56.218  58.648  1.00  0.00            
ATOM    709  HZ  PHE A  49      39.753  57.068  58.118  1.00  0.00            
ATOM    710  CE2 PHE A  49      38.443  56.438  59.698  1.00  0.00            
ATOM    711  HE2 PHE A  49      38.163  57.428  60.028  1.00  0.00            
ATOM    712  CD2 PHE A  49      37.933  55.328  60.388  1.00  0.00            
ATOM    713  HD2 PHE A  49      37.233  55.528  61.188  1.00  0.00            
ATOM    714  C   PHE A  49      38.503  53.488  63.018  1.00  0.00            
ATOM    715  O   PHE A  49      37.503  54.088  63.418  1.00  0.00            
ATOM    716  N   ILE A  50      39.763  53.768  63.378  1.00  0.00            
ATOM    717  H   ILE A  50      40.483  53.168  62.988  1.00  0.00            
ATOM    718  CA  ILE A  50      40.113  54.668  64.458  1.00  0.00            
ATOM    719  HA  ILE A  50      39.213  55.198  64.778  1.00  0.00            
ATOM    720  CB  ILE A  50      40.593  53.898  65.688  1.00  0.00            
ATOM    721  HB  ILE A  50      41.553  53.438  65.488  1.00  0.00            
ATOM    722  CG2 ILE A  50      40.883  54.928  66.778  1.00  0.00            
ATOM    723 1HG2 ILE A  50      41.083  54.378  67.698  1.00  0.00            
ATOM    724 2HG2 ILE A  50      41.733  55.548  66.488  1.00  0.00            
ATOM    725 3HG2 ILE A  50      40.013  55.538  67.018  1.00  0.00            
ATOM    726  CG1 ILE A  50      39.663  52.798  66.188  1.00  0.00            
ATOM    727 1HG1 ILE A  50      40.123  52.258  67.018  1.00  0.00            
ATOM    728 2HG1 ILE A  50      39.543  52.088  65.368  1.00  0.00            
ATOM    729  CD  ILE A  50      38.213  53.148  66.528  1.00  0.00            
ATOM    730  HD1 ILE A  50      37.703  52.298  66.978  1.00  0.00            
ATOM    731  HD2 ILE A  50      38.293  53.928  67.288  1.00  0.00            
ATOM    732  HD3 ILE A  50      37.643  53.498  65.668  1.00  0.00            
ATOM    733  C   ILE A  50      41.153  55.658  63.948  1.00  0.00            
ATOM    734  O   ILE A  50      42.333  55.398  63.768  1.00  0.00            
ATOM    735  N   GLY A  51      40.633  56.878  63.738  1.00  0.00            
ATOM    736  H   GLY A  51      39.633  56.958  63.828  1.00  0.00            
ATOM    737  CA  GLY A  51      41.383  57.988  63.198  1.00  0.00            
ATOM    738  HA1 GLY A  51      40.673  58.798  62.998  1.00  0.00            
ATOM    739  HA2 GLY A  51      41.863  57.678  62.268  1.00  0.00            
ATOM    740  C   GLY A  51      42.503  58.528  64.068  1.00  0.00            
ATOM    741  O   GLY A  51      43.393  59.178  63.518  1.00  0.00            
ATOM    742  N   ASN A  52      42.523  58.268  65.378  1.00  0.00            
ATOM    743  H   ASN A  52      41.683  57.838  65.738  1.00  0.00            
ATOM    744  CA  ASN A  52      43.583  58.558  66.328  1.00  0.00            
ATOM    745  HA  ASN A  52      44.583  58.358  65.948  1.00  0.00            
ATOM    746  CB  ASN A  52      43.383  60.018  66.718  1.00  0.00            
ATOM    747  HB1 ASN A  52      42.333  60.218  66.938  1.00  0.00            
ATOM    748  HB2 ASN A  52      43.533  60.658  65.848  1.00  0.00            
ATOM    749  CG  ASN A  52      44.313  60.478  67.838  1.00  0.00            
ATOM    750  OD1 ASN A  52      45.213  59.778  68.288  1.00  0.00            
ATOM    751  ND2 ASN A  52      44.173  61.708  68.338  1.00  0.00            
ATOM    752 1HD2 ASN A  52      43.493  62.328  67.938  1.00  0.00            
ATOM    753 2HD2 ASN A  52      44.613  61.968  69.208  1.00  0.00            
ATOM    754  C   ASN A  52      43.393  57.668  67.538  1.00  0.00            
ATOM    755  O   ASN A  52      42.323  57.678  68.158  1.00  0.00            
ATOM    756  N   CYS A  53      44.453  56.968  67.938  1.00  0.00            
ATOM    757  H   CYS A  53      45.313  57.128  67.418  1.00  0.00            
ATOM    758  CA  CYS A  53      44.473  56.078  69.078  1.00  0.00            
ATOM    759  HA  CYS A  53      43.703  55.318  68.928  1.00  0.00            
ATOM    760  CB  CYS A  53      45.823  55.378  69.138  1.00  0.00            
ATOM    761  HB1 CYS A  53      45.923  54.768  68.248  1.00  0.00            
ATOM    762  HB2 CYS A  53      45.873  54.828  70.078  1.00  0.00            
ATOM    763  SG  CYS A  53      47.173  56.588  69.108  1.00  0.00            
ATOM    764  HG  CYS A  53      47.103  57.058  70.358  1.00  0.00            
ATOM    765  C   CYS A  53      44.143  56.738  70.408  1.00  0.00            
ATOM    766  O   CYS A  53      43.863  56.058  71.398  1.00  0.00            
ATOM    767  N   TYR A  54      44.173  58.078  70.488  1.00  0.00            
ATOM    768  H   TYR A  54      44.623  58.528  69.708  1.00  0.00            
ATOM    769  CA  TYR A  54      43.873  58.908  71.638  1.00  0.00            
ATOM    770  HA  TYR A  54      43.683  58.328  72.538  1.00  0.00            
ATOM    771  CB  TYR A  54      45.073  59.788  71.978  1.00  0.00            
ATOM    772  HB1 TYR A  54      45.013  60.258  72.958  1.00  0.00            
ATOM    773  HB2 TYR A  54      45.113  60.578  71.228  1.00  0.00            
ATOM    774  CG  TYR A  54      46.393  59.068  72.028  1.00  0.00            
ATOM    775  CD1 TYR A  54      47.503  59.568  71.328  1.00  0.00            
ATOM    776  HD1 TYR A  54      47.443  60.468  70.738  1.00  0.00            
ATOM    777  CE1 TYR A  54      48.753  58.948  71.448  1.00  0.00            
ATOM    778  HE1 TYR A  54      49.633  59.488  71.138  1.00  0.00            
ATOM    779  CZ  TYR A  54      48.863  57.758  72.198  1.00  0.00            
ATOM    780  OH  TYR A  54      50.083  57.198  72.418  1.00  0.00            
ATOM    781  HH  TYR A  54      50.063  56.728  73.258  1.00  0.00            
ATOM    782  CE2 TYR A  54      47.723  57.208  72.808  1.00  0.00            
ATOM    783  HE2 TYR A  54      47.873  56.368  73.478  1.00  0.00            
ATOM    784  CD2 TYR A  54      46.513  57.918  72.818  1.00  0.00            
ATOM    785  HD2 TYR A  54      45.683  57.528  73.378  1.00  0.00            
ATOM    786  C   TYR A  54      42.563  59.668  71.508  1.00  0.00            
ATOM    787  O   TYR A  54      42.163  60.258  72.518  1.00  0.00            
ATOM    788  N   ALA A  55      41.893  59.698  70.358  1.00  0.00            
ATOM    789  H   ALA A  55      42.253  59.138  69.598  1.00  0.00            
ATOM    790  CA  ALA A  55      40.613  60.368  70.258  1.00  0.00            
ATOM    791  HA  ALA A  55      40.703  61.248  70.888  1.00  0.00            
ATOM    792  CB  ALA A  55      40.353  60.768  68.808  1.00  0.00            
ATOM    793  HB1 ALA A  55      39.303  60.988  68.618  1.00  0.00            
ATOM    794  HB2 ALA A  55      40.953  61.598  68.438  1.00  0.00            
ATOM    795  HB3 ALA A  55      40.543  59.928  68.148  1.00  0.00            
ATOM    796  C   ALA A  55      39.483  59.548  70.858  1.00  0.00            
ATOM    797  O   ALA A  55      38.373  60.058  70.988  1.00  0.00            
ATOM    798  N   VAL A  56      39.723  58.308  71.278  1.00  0.00            
ATOM    799  H   VAL A  56      40.673  57.978  71.248  1.00  0.00            
ATOM    800  CA  VAL A  56      38.713  57.408  71.798  1.00  0.00            
ATOM    801  HA  VAL A  56      38.063  57.988  72.458  1.00  0.00            
ATOM    802  CB  VAL A  56      37.913  56.768  70.668  1.00  0.00            
ATOM    803  HB  VAL A  56      37.273  57.578  70.328  1.00  0.00            
ATOM    804  CG1 VAL A  56      38.813  56.318  69.518  1.00  0.00            
ATOM    805 1HG1 VAL A  56      38.153  55.848  68.788  1.00  0.00            
ATOM    806 2HG1 VAL A  56      39.393  57.078  69.008  1.00  0.00            
ATOM    807 3HG1 VAL A  56      39.473  55.558  69.938  1.00  0.00            
ATOM    808  CG2 VAL A  56      37.073  55.588  71.138  1.00  0.00            
ATOM    809 1HG2 VAL A  56      36.453  55.188  70.338  1.00  0.00            
ATOM    810 2HG2 VAL A  56      37.783  54.818  71.448  1.00  0.00            
ATOM    811 3HG2 VAL A  56      36.383  55.858  71.938  1.00  0.00            
ATOM    812  C   VAL A  56      39.443  56.408  72.698  1.00  0.00            
ATOM    813  O   VAL A  56      40.443  55.878  72.238  1.00  0.00            
ATOM    814  N   SER A  57      38.923  56.128  73.898  1.00  0.00            
ATOM    815  H   SER A  57      38.123  56.628  74.248  1.00  0.00            
ATOM    816  CA  SER A  57      39.573  55.158  74.748  1.00  0.00            
ATOM    817  HA  SER A  57      40.643  55.388  74.808  1.00  0.00            
ATOM    818  CB  SER A  57      39.023  55.118  76.168  1.00  0.00            
ATOM    819  HB1 SER A  57      39.643  55.758  76.798  1.00  0.00            
ATOM    820  HB2 SER A  57      39.113  54.148  76.648  1.00  0.00            
ATOM    821  OG  SER A  57      37.653  55.448  76.228  1.00  0.00            
ATOM    822  HG  SER A  57      37.553  56.398  76.168  1.00  0.00            
ATOM    823  C   SER A  57      39.473  53.758  74.158  1.00  0.00            
ATOM    824  O   SER A  57      38.333  53.408  73.858  1.00  0.00            
ATOM    825  N   PRO A  58      40.483  52.888  74.168  1.00  0.00            
ATOM    826  CD  PRO A  58      41.873  53.228  74.388  1.00  0.00            
ATOM    827  HD1 PRO A  58      41.973  53.728  75.348  1.00  0.00            
ATOM    828  HD2 PRO A  58      42.173  53.878  73.568  1.00  0.00            
ATOM    829  CG  PRO A  58      42.643  51.908  74.378  1.00  0.00            
ATOM    830  HG1 PRO A  58      43.003  51.668  75.378  1.00  0.00            
ATOM    831  HG2 PRO A  58      43.483  51.978  73.678  1.00  0.00            
ATOM    832  CB  PRO A  58      41.713  50.858  73.788  1.00  0.00            
ATOM    833  HB1 PRO A  58      41.573  50.008  74.458  1.00  0.00            
ATOM    834  HB2 PRO A  58      42.123  50.498  72.848  1.00  0.00            
ATOM    835  CA  PRO A  58      40.383  51.568  73.568  1.00  0.00            
ATOM    836  HA  PRO A  58      40.193  51.718  72.508  1.00  0.00            
ATOM    837  C   PRO A  58      39.203  50.748  74.088  1.00  0.00            
ATOM    838  O   PRO A  58      38.443  50.198  73.288  1.00  0.00            
ATOM    839  N   ALA A  59      38.973  50.728  75.398  1.00  0.00            
ATOM    840  H   ALA A  59      39.673  51.088  76.038  1.00  0.00            
ATOM    841  CA  ALA A  59      37.863  49.998  75.968  1.00  0.00            
ATOM    842  HA  ALA A  59      37.933  48.988  75.558  1.00  0.00            
ATOM    843  CB  ALA A  59      38.113  49.818  77.458  1.00  0.00            
ATOM    844  HB1 ALA A  59      37.373  49.098  77.798  1.00  0.00            
ATOM    845  HB2 ALA A  59      39.133  49.468  77.638  1.00  0.00            
ATOM    846  HB3 ALA A  59      37.943  50.718  78.058  1.00  0.00            
ATOM    847  C   ALA A  59      36.473  50.458  75.558  1.00  0.00            
ATOM    848  O   ALA A  59      35.573  49.628  75.548  1.00  0.00            
ATOM    849  N   THR A  60      36.283  51.708  75.118  1.00  0.00            
ATOM    850  H   THR A  60      37.053  52.318  74.918  1.00  0.00            
ATOM    851  CA  THR A  60      35.023  52.248  74.638  1.00  0.00            
ATOM    852  HA  THR A  60      34.203  51.998  75.308  1.00  0.00            
ATOM    853  CB  THR A  60      35.083  53.758  74.408  1.00  0.00            
ATOM    854  HB  THR A  60      36.013  53.968  73.868  1.00  0.00            
ATOM    855  CG2 THR A  60      33.933  54.388  73.638  1.00  0.00            
ATOM    856 1HG2 THR A  60      34.073  55.468  73.618  1.00  0.00            
ATOM    857 2HG2 THR A  60      33.953  54.098  72.588  1.00  0.00            
ATOM    858 3HG2 THR A  60      32.963  54.198  74.098  1.00  0.00            
ATOM    859  OG1 THR A  60      35.133  54.488  75.618  1.00  0.00            
ATOM    860  HG1 THR A  60      36.063  54.588  75.828  1.00  0.00            
ATOM    861  C   THR A  60      34.603  51.558  73.348  1.00  0.00            
ATOM    862  O   THR A  60      33.413  51.348  73.138  1.00  0.00            
ATOM    863  N   VAL A  61      35.583  51.158  72.528  1.00  0.00            
ATOM    864  H   VAL A  61      36.543  51.328  72.788  1.00  0.00            
ATOM    865  CA  VAL A  61      35.333  50.468  71.278  1.00  0.00            
ATOM    866  HA  VAL A  61      34.513  50.958  70.758  1.00  0.00            
ATOM    867  CB  VAL A  61      36.543  50.568  70.358  1.00  0.00            
ATOM    868  HB  VAL A  61      37.373  50.008  70.788  1.00  0.00            
ATOM    869  CG1 VAL A  61      36.283  49.978  68.978  1.00  0.00            
ATOM    870 1HG1 VAL A  61      37.153  49.918  68.328  1.00  0.00            
ATOM    871 2HG1 VAL A  61      35.913  48.968  69.178  1.00  0.00            
ATOM    872 3HG1 VAL A  61      35.543  50.578  68.458  1.00  0.00            
ATOM    873  CG2 VAL A  61      36.963  52.018  70.108  1.00  0.00            
ATOM    874 1HG2 VAL A  61      37.723  52.008  69.328  1.00  0.00            
ATOM    875 2HG2 VAL A  61      36.093  52.608  69.818  1.00  0.00            
ATOM    876 3HG2 VAL A  61      37.363  52.388  71.058  1.00  0.00            
ATOM    877  C   VAL A  61      34.853  49.048  71.548  1.00  0.00            
ATOM    878  O   VAL A  61      33.993  48.548  70.818  1.00  0.00            
ATOM    879  N   ILE A  62      35.333  48.378  72.588  1.00  0.00            
ATOM    880  H   ILE A  62      36.033  48.888  73.118  1.00  0.00            
ATOM    881  CA  ILE A  62      34.923  47.068  73.058  1.00  0.00            
ATOM    882  HA  ILE A  62      34.823  46.438  72.178  1.00  0.00            
ATOM    883  CB  ILE A  62      35.973  46.488  73.998  1.00  0.00            
ATOM    884  HB  ILE A  62      36.193  47.198  74.798  1.00  0.00            
ATOM    885  CG2 ILE A  62      35.433  45.168  74.528  1.00  0.00            
ATOM    886 1HG2 ILE A  62      36.193  44.698  75.158  1.00  0.00            
ATOM    887 2HG2 ILE A  62      34.613  45.428  75.198  1.00  0.00            
ATOM    888 3HG2 ILE A  62      35.053  44.538  73.718  1.00  0.00            
ATOM    889  CG1 ILE A  62      37.283  46.208  73.248  1.00  0.00            
ATOM    890 1HG1 ILE A  62      37.583  46.978  72.538  1.00  0.00            
ATOM    891 2HG1 ILE A  62      37.153  45.318  72.628  1.00  0.00            
ATOM    892  CD  ILE A  62      38.453  45.888  74.168  1.00  0.00            
ATOM    893  HD1 ILE A  62      39.353  45.648  73.608  1.00  0.00            
ATOM    894  HD2 ILE A  62      38.793  46.728  74.778  1.00  0.00            
ATOM    895  HD3 ILE A  62      38.223  45.048  74.828  1.00  0.00            
ATOM    896  C   ILE A  62      33.533  47.158  73.678  1.00  0.00            
ATOM    897  O   ILE A  62      32.673  46.318  73.438  1.00  0.00            
ATOM    898  N   ARG A  63      33.333  48.178  74.518  1.00  0.00            
ATOM    899  H   ARG A  63      34.153  48.708  74.788  1.00  0.00            
ATOM    900  CA  ARG A  63      32.083  48.458  75.198  1.00  0.00            
ATOM    901  HA  ARG A  63      31.683  47.528  75.598  1.00  0.00            
ATOM    902  CB  ARG A  63      32.383  49.418  76.348  1.00  0.00            
ATOM    903  HB1 ARG A  63      32.383  50.458  76.028  1.00  0.00            
ATOM    904  HB2 ARG A  63      33.373  49.278  76.788  1.00  0.00            
ATOM    905  CG  ARG A  63      31.443  49.358  77.538  1.00  0.00            
ATOM    906  HG1 ARG A  63      31.153  48.358  77.858  1.00  0.00            
ATOM    907  HG2 ARG A  63      30.473  49.808  77.328  1.00  0.00            
ATOM    908  CD  ARG A  63      32.033  50.048  78.768  1.00  0.00            
ATOM    909  HD1 ARG A  63      32.993  49.618  79.058  1.00  0.00            
ATOM    910  HD2 ARG A  63      31.333  49.768  79.558  1.00  0.00            
ATOM    911  NE  ARG A  63      32.133  51.488  78.538  1.00  0.00            
ATOM    912  HE  ARG A  63      31.323  52.078  78.678  1.00  0.00            
ATOM    913  CZ  ARG A  63      33.223  52.168  78.168  1.00  0.00            
ATOM    914  NH1 ARG A  63      34.433  51.578  78.098  1.00  0.00            
ATOM    915 1HH1 ARG A  63      34.553  50.658  78.498  1.00  0.00            
ATOM    916 2HH1 ARG A  63      35.203  52.218  77.978  1.00  0.00            
ATOM    917  NH2 ARG A  63      33.143  53.438  77.768  1.00  0.00            
ATOM    918 1HH2 ARG A  63      32.243  53.908  77.748  1.00  0.00            
ATOM    919 2HH2 ARG A  63      33.903  53.918  77.298  1.00  0.00            
ATOM    920  C   ARG A  63      30.943  48.988  74.348  1.00  0.00            
ATOM    921  O   ARG A  63      29.793  49.018  74.798  1.00  0.00            
ATOM    922  N   ARG A  64      31.263  49.368  73.108  1.00  0.00            
ATOM    923  H   ARG A  64      32.253  49.528  72.968  1.00  0.00            
ATOM    924  CA  ARG A  64      30.313  49.538  72.028  1.00  0.00            
ATOM    925  HA  ARG A  64      29.333  49.678  72.488  1.00  0.00            
ATOM    926  CB  ARG A  64      30.563  50.848  71.278  1.00  0.00            
ATOM    927  HB1 ARG A  64      31.463  50.688  70.688  1.00  0.00            
ATOM    928  HB2 ARG A  64      30.833  51.648  71.968  1.00  0.00            
ATOM    929  CG  ARG A  64      29.373  51.188  70.378  1.00  0.00            
ATOM    930  HG1 ARG A  64      28.483  51.088  71.008  1.00  0.00            
ATOM    931  HG2 ARG A  64      29.383  50.428  69.588  1.00  0.00            
ATOM    932  CD  ARG A  64      29.353  52.608  69.838  1.00  0.00            
ATOM    933  HD1 ARG A  64      30.383  52.848  69.568  1.00  0.00            
ATOM    934  HD2 ARG A  64      29.003  53.328  70.578  1.00  0.00            
ATOM    935  NE  ARG A  64      28.493  52.638  68.648  1.00  0.00            
ATOM    936  HE  ARG A  64      28.353  51.718  68.248  1.00  0.00            
ATOM    937  CZ  ARG A  64      27.893  53.658  68.028  1.00  0.00            
ATOM    938  NH1 ARG A  64      27.933  54.888  68.568  1.00  0.00            
ATOM    939 1HH1 ARG A  64      28.573  55.038  69.338  1.00  0.00            
ATOM    940 2HH1 ARG A  64      27.653  55.708  68.038  1.00  0.00            
ATOM    941  NH2 ARG A  64      27.303  53.538  66.828  1.00  0.00            
ATOM    942 1HH2 ARG A  64      27.213  52.598  66.468  1.00  0.00            
ATOM    943 2HH2 ARG A  64      26.743  54.318  66.538  1.00  0.00            
ATOM    944  C   ARG A  64      30.233  48.278  71.188  1.00  0.00            
ATOM    945  O   ARG A  64      29.153  47.678  71.178  1.00  0.00            
ATOM    946  N   PHE A  65      31.313  47.768  70.578  1.00  0.00            
ATOM    947  H   PHE A  65      32.203  48.208  70.768  1.00  0.00            
ATOM    948  CA  PHE A  65      31.293  46.758  69.548  1.00  0.00            
ATOM    949  HA  PHE A  65      30.233  46.638  69.318  1.00  0.00            
ATOM    950  CB  PHE A  65      31.933  47.208  68.238  1.00  0.00            
ATOM    951  HB1 PHE A  65      31.663  46.458  67.498  1.00  0.00            
ATOM    952  HB2 PHE A  65      33.023  47.188  68.328  1.00  0.00            
ATOM    953  CG  PHE A  65      31.573  48.598  67.758  1.00  0.00            
ATOM    954  CD1 PHE A  65      32.533  49.628  67.788  1.00  0.00            
ATOM    955  HD1 PHE A  65      33.533  49.558  68.178  1.00  0.00            
ATOM    956  CE1 PHE A  65      32.173  50.908  67.348  1.00  0.00            
ATOM    957  HE1 PHE A  65      32.933  51.668  67.338  1.00  0.00            
ATOM    958  CZ  PHE A  65      30.873  51.168  66.888  1.00  0.00            
ATOM    959  HZ  PHE A  65      30.563  52.128  66.508  1.00  0.00            
ATOM    960  CE2 PHE A  65      29.943  50.128  66.858  1.00  0.00            
ATOM    961  HE2 PHE A  65      28.963  50.218  66.418  1.00  0.00            
ATOM    962  CD2 PHE A  65      30.273  48.848  67.318  1.00  0.00            
ATOM    963  HD2 PHE A  65      29.583  48.018  67.268  1.00  0.00            
ATOM    964  C   PHE A  65      31.853  45.438  70.048  1.00  0.00            
ATOM    965  O   PHE A  65      33.073  45.348  70.168  1.00  0.00            
ATOM    966  N   PRO A  66      31.083  44.368  70.248  1.00  0.00            
ATOM    967  CD  PRO A  66      29.633  44.358  70.248  1.00  0.00            
ATOM    968  HD1 PRO A  66      29.293  44.258  69.218  1.00  0.00            
ATOM    969  HD2 PRO A  66      29.253  45.228  70.768  1.00  0.00            
ATOM    970  CG  PRO A  66      29.153  43.098  70.968  1.00  0.00            
ATOM    971  HG1 PRO A  66      28.653  42.328  70.388  1.00  0.00            
ATOM    972  HG2 PRO A  66      28.553  43.308  71.848  1.00  0.00            
ATOM    973  CB  PRO A  66      30.403  42.398  71.488  1.00  0.00            
ATOM    974  HB1 PRO A  66      30.423  41.318  71.338  1.00  0.00            
ATOM    975  HB2 PRO A  66      30.503  42.678  72.538  1.00  0.00            
ATOM    976  CA  PRO A  66      31.553  43.078  70.738  1.00  0.00            
ATOM    977  HA  PRO A  66      32.393  43.188  71.418  1.00  0.00            
ATOM    978  C   PRO A  66      32.003  42.198  69.588  1.00  0.00            
ATOM    979  O   PRO A  66      33.033  41.538  69.758  1.00  0.00            
ATOM    980  N   LYS A  67      31.263  42.168  68.478  1.00  0.00            
ATOM    981  H   LYS A  67      30.453  42.768  68.388  1.00  0.00            
ATOM    982  CA  LYS A  67      31.533  41.288  67.358  1.00  0.00            
ATOM    983  HA  LYS A  67      31.953  40.338  67.698  1.00  0.00            
ATOM    984  CB  LYS A  67      30.263  41.048  66.558  1.00  0.00            
ATOM    985  HB1 LYS A  67      30.603  40.338  65.808  1.00  0.00            
ATOM    986  HB2 LYS A  67      29.993  41.998  66.088  1.00  0.00            
ATOM    987  CG  LYS A  67      29.073  40.468  67.318  1.00  0.00            
ATOM    988  HG1 LYS A  67      28.633  41.318  67.838  1.00  0.00            
ATOM    989  HG2 LYS A  67      29.363  39.668  67.998  1.00  0.00            
ATOM    990  CD  LYS A  67      28.043  39.878  66.368  1.00  0.00            
ATOM    991  HD1 LYS A  67      28.563  39.078  65.838  1.00  0.00            
ATOM    992  HD2 LYS A  67      27.673  40.618  65.658  1.00  0.00            
ATOM    993  CE  LYS A  67      26.863  39.358  67.188  1.00  0.00            
ATOM    994  HE1 LYS A  67      26.313  40.208  67.588  1.00  0.00            
ATOM    995  HE2 LYS A  67      27.263  38.768  68.008  1.00  0.00            
ATOM    996  NZ  LYS A  67      25.913  38.538  66.428  1.00  0.00            
ATOM    997  HZ1 LYS A  67      25.213  38.278  67.098  1.00  0.00            
ATOM    998  HZ2 LYS A  67      25.543  39.048  65.638  1.00  0.00            
ATOM    999  HZ3 LYS A  67      26.423  37.728  66.088  1.00  0.00            
ATOM   1000  C   LYS A  67      32.653  41.748  66.438  1.00  0.00            
ATOM   1001  O   LYS A  67      32.643  41.508  65.228  1.00  0.00            
ATOM   1002  N   VAL A  68      33.663  42.478  66.928  1.00  0.00            
ATOM   1003  H   VAL A  68      33.753  42.538  67.928  1.00  0.00            
ATOM   1004  CA  VAL A  68      34.693  43.018  66.068  1.00  0.00            
ATOM   1005  HA  VAL A  68      34.203  43.388  65.168  1.00  0.00            
ATOM   1006  CB  VAL A  68      35.453  44.188  66.688  1.00  0.00            
ATOM   1007  HB  VAL A  68      35.893  43.848  67.628  1.00  0.00            
ATOM   1008  CG1 VAL A  68      36.563  44.728  65.788  1.00  0.00            
ATOM   1009 1HG1 VAL A  68      36.883  45.668  66.248  1.00  0.00            
ATOM   1010 2HG1 VAL A  68      37.353  43.978  65.848  1.00  0.00            
ATOM   1011 3HG1 VAL A  68      36.233  44.848  64.758  1.00  0.00            
ATOM   1012  CG2 VAL A  68      34.463  45.298  67.008  1.00  0.00            
ATOM   1013 1HG2 VAL A  68      35.033  46.108  67.448  1.00  0.00            
ATOM   1014 2HG2 VAL A  68      33.993  45.608  66.068  1.00  0.00            
ATOM   1015 3HG2 VAL A  68      33.663  44.898  67.638  1.00  0.00            
ATOM   1016  C   VAL A  68      35.623  41.888  65.648  1.00  0.00            
ATOM   1017  O   VAL A  68      36.213  41.178  66.468  1.00  0.00            
ATOM   1018  N   ARG A  69      35.813  41.818  64.328  1.00  0.00            
ATOM   1019  H   ARG A  69      35.253  42.378  63.698  1.00  0.00            
ATOM   1020  CA  ARG A  69      36.723  40.918  63.648  1.00  0.00            
ATOM   1021  HA  ARG A  69      37.223  40.278  64.378  1.00  0.00            
ATOM   1022  CB  ARG A  69      35.963  40.078  62.618  1.00  0.00            
ATOM   1023  HB1 ARG A  69      36.643  39.488  62.008  1.00  0.00            
ATOM   1024  HB2 ARG A  69      35.363  40.768  62.028  1.00  0.00            
ATOM   1025  CG  ARG A  69      35.083  39.058  63.338  1.00  0.00            
ATOM   1026  HG1 ARG A  69      34.503  39.568  64.108  1.00  0.00            
ATOM   1027  HG2 ARG A  69      35.743  38.288  63.748  1.00  0.00            
ATOM   1028  CD  ARG A  69      34.123  38.358  62.388  1.00  0.00            
ATOM   1029  HD1 ARG A  69      34.593  38.078  61.448  1.00  0.00            
ATOM   1030  HD2 ARG A  69      33.333  39.068  62.128  1.00  0.00            
ATOM   1031  NE  ARG A  69      33.513  37.188  63.028  1.00  0.00            
ATOM   1032  HE  ARG A  69      32.963  37.398  63.848  1.00  0.00            
ATOM   1033  CZ  ARG A  69      33.743  35.908  62.718  1.00  0.00            
ATOM   1034  NH1 ARG A  69      34.613  35.618  61.738  1.00  0.00            
ATOM   1035 1HH1 ARG A  69      35.163  36.298  61.248  1.00  0.00            
ATOM   1036 2HH1 ARG A  69      34.793  34.648  61.528  1.00  0.00            
ATOM   1037  NH2 ARG A  69      33.083  34.888  63.268  1.00  0.00            
ATOM   1038 1HH2 ARG A  69      32.523  35.058  64.098  1.00  0.00            
ATOM   1039 2HH2 ARG A  69      33.353  33.958  62.988  1.00  0.00            
ATOM   1040  C   ARG A  69      37.863  41.678  62.988  1.00  0.00            
ATOM   1041  O   ARG A  69      38.883  41.058  62.688  1.00  0.00            
ATOM   1042  N   SER A  70      37.703  42.978  62.728  1.00  0.00            
ATOM   1043  H   SER A  70      36.853  43.448  63.008  1.00  0.00            
ATOM   1044  CA  SER A  70      38.673  43.748  61.978  1.00  0.00            
ATOM   1045  HA  SER A  70      39.643  43.258  62.038  1.00  0.00            
ATOM   1046  CB  SER A  70      38.323  43.718  60.498  1.00  0.00            
ATOM   1047  HB1 SER A  70      37.333  44.128  60.308  1.00  0.00            
ATOM   1048  HB2 SER A  70      38.433  42.688  60.168  1.00  0.00            
ATOM   1049  OG  SER A  70      39.303  44.508  59.858  1.00  0.00            
ATOM   1050  HG  SER A  70      39.583  44.008  59.088  1.00  0.00            
ATOM   1051  C   SER A  70      38.873  45.158  62.518  1.00  0.00            
ATOM   1052  O   SER A  70      37.973  45.978  62.628  1.00  0.00            
ATOM   1053  N   VAL A  71      40.113  45.378  62.968  1.00  0.00            
ATOM   1054  H   VAL A  71      40.823  44.678  62.818  1.00  0.00            
ATOM   1055  CA  VAL A  71      40.493  46.538  63.748  1.00  0.00            
ATOM   1056  HA  VAL A  71      39.623  47.178  63.908  1.00  0.00            
ATOM   1057  CB  VAL A  71      41.113  46.098  65.078  1.00  0.00            
ATOM   1058  HB  VAL A  71      41.903  45.368  64.868  1.00  0.00            
ATOM   1059  CG1 VAL A  71      41.783  47.278  65.768  1.00  0.00            
ATOM   1060 1HG1 VAL A  71      42.193  46.998  66.738  1.00  0.00            
ATOM   1061 2HG1 VAL A  71      42.673  47.618  65.238  1.00  0.00            
ATOM   1062 3HG1 VAL A  71      41.103  48.128  65.818  1.00  0.00            
ATOM   1063  CG2 VAL A  71      40.053  45.498  65.988  1.00  0.00            
ATOM   1064 1HG2 VAL A  71      40.563  45.218  66.908  1.00  0.00            
ATOM   1065 2HG2 VAL A  71      39.253  46.228  66.098  1.00  0.00            
ATOM   1066 3HG2 VAL A  71      39.633  44.588  65.558  1.00  0.00            
ATOM   1067  C   VAL A  71      41.443  47.358  62.888  1.00  0.00            
ATOM   1068  O   VAL A  71      42.593  47.018  62.618  1.00  0.00            
ATOM   1069  N   GLU A  72      40.923  48.478  62.368  1.00  0.00            
ATOM   1070  H   GLU A  72      39.923  48.608  62.448  1.00  0.00            
ATOM   1071  CA  GLU A  72      41.793  49.448  61.738  1.00  0.00            
ATOM   1072  HA  GLU A  72      42.773  48.998  61.578  1.00  0.00            
ATOM   1073  CB  GLU A  72      41.203  49.708  60.348  1.00  0.00            
ATOM   1074  HB1 GLU A  72      40.363  50.408  60.328  1.00  0.00            
ATOM   1075  HB2 GLU A  72      40.783  48.788  59.928  1.00  0.00            
ATOM   1076  CG  GLU A  72      42.293  50.298  59.458  1.00  0.00            
ATOM   1077  HG1 GLU A  72      42.273  49.668  58.568  1.00  0.00            
ATOM   1078  HG2 GLU A  72      43.293  50.198  59.878  1.00  0.00            
ATOM   1079  CD  GLU A  72      41.993  51.738  59.068  1.00  0.00            
ATOM   1080  OE1 GLU A  72      41.843  52.568  59.988  1.00  0.00            
ATOM   1081  OE2 GLU A  72      41.973  52.058  57.868  1.00  0.00            
ATOM   1082  C   GLU A  72      42.023  50.668  62.618  1.00  0.00            
ATOM   1083  O   GLU A  72      41.053  51.158  63.188  1.00  0.00            
ATOM   1084  N   LEU A  73      43.273  51.048  62.858  1.00  0.00            
ATOM   1085  H   LEU A  73      44.023  50.518  62.438  1.00  0.00            
ATOM   1086  CA  LEU A  73      43.703  52.118  63.738  1.00  0.00            
ATOM   1087  HA  LEU A  73      42.823  52.718  63.998  1.00  0.00            
ATOM   1088  CB  LEU A  73      44.333  51.528  64.998  1.00  0.00            
ATOM   1089  HB1 LEU A  73      44.513  52.398  65.628  1.00  0.00            
ATOM   1090  HB2 LEU A  73      45.283  51.098  64.688  1.00  0.00            
ATOM   1091  CG  LEU A  73      43.673  50.408  65.798  1.00  0.00            
ATOM   1092  HG  LEU A  73      43.513  49.568  65.118  1.00  0.00            
ATOM   1093  CD1 LEU A  73      44.483  49.878  66.978  1.00  0.00            
ATOM   1094 1HD1 LEU A  73      43.993  49.028  67.458  1.00  0.00            
ATOM   1095 2HD1 LEU A  73      45.473  49.558  66.648  1.00  0.00            
ATOM   1096 3HD1 LEU A  73      44.563  50.658  67.728  1.00  0.00            
ATOM   1097  CD2 LEU A  73      42.333  50.888  66.358  1.00  0.00            
ATOM   1098 1HD2 LEU A  73      41.933  50.168  67.078  1.00  0.00            
ATOM   1099 2HD2 LEU A  73      42.503  51.768  66.988  1.00  0.00            
ATOM   1100 3HD2 LEU A  73      41.613  51.008  65.548  1.00  0.00            
ATOM   1101  C   LEU A  73      44.723  53.008  63.058  1.00  0.00            
ATOM   1102  O   LEU A  73      45.403  52.608  62.118  1.00  0.00            
ATOM   1103  N   LYS A  74      44.863  54.248  63.528  1.00  0.00            
ATOM   1104  H   LYS A  74      44.193  54.608  64.208  1.00  0.00            
ATOM   1105  CA  LYS A  74      45.773  55.258  63.038  1.00  0.00            
ATOM   1106  HA  LYS A  74      46.563  54.778  62.448  1.00  0.00            
ATOM   1107  CB  LYS A  74      45.003  56.168  62.088  1.00  0.00            
ATOM   1108  HB1 LYS A  74      45.633  56.998  61.778  1.00  0.00            
ATOM   1109  HB2 LYS A  74      44.203  56.668  62.638  1.00  0.00            
ATOM   1110  CG  LYS A  74      44.423  55.548  60.818  1.00  0.00            
ATOM   1111  HG1 LYS A  74      43.843  54.678  61.118  1.00  0.00            
ATOM   1112  HG2 LYS A  74      45.283  55.288  60.198  1.00  0.00            
ATOM   1113  CD  LYS A  74      43.473  56.508  60.108  1.00  0.00            
ATOM   1114  HD1 LYS A  74      43.853  57.528  60.058  1.00  0.00            
ATOM   1115  HD2 LYS A  74      42.533  56.398  60.648  1.00  0.00            
ATOM   1116  CE  LYS A  74      43.173  55.998  58.698  1.00  0.00            
ATOM   1117  HE1 LYS A  74      43.873  56.368  57.958  1.00  0.00            
ATOM   1118  HE2 LYS A  74      42.243  56.468  58.388  1.00  0.00            
ATOM   1119  NZ  LYS A  74      43.043  54.538  58.548  1.00  0.00            
ATOM   1120  HZ1 LYS A  74      42.923  54.258  57.588  1.00  0.00            
ATOM   1121  HZ2 LYS A  74      43.893  54.048  58.788  1.00  0.00            
ATOM   1122  HZ3 LYS A  74      42.413  54.078  59.188  1.00  0.00            
ATOM   1123  C   LYS A  74      46.373  56.008  64.218  1.00  0.00            
ATOM   1124  O   LYS A  74      45.663  56.518  65.078  1.00  0.00            
ATOM   1125  N   GLY A  75      47.703  56.128  64.278  1.00  0.00            
ATOM   1126  H   GLY A  75      48.223  55.638  63.558  1.00  0.00            
ATOM   1127  CA  GLY A  75      48.413  56.748  65.378  1.00  0.00            
ATOM   1128  HA1 GLY A  75      49.323  56.178  65.578  1.00  0.00            
ATOM   1129  HA2 GLY A  75      47.833  56.678  66.298  1.00  0.00            
ATOM   1130  C   GLY A  75      48.773  58.218  65.158  1.00  0.00            
ATOM   1131  O   GLY A  75      47.913  59.098  65.208  1.00  0.00            
ATOM   1132  N   LYS A  76      50.063  58.518  64.998  1.00  0.00            
ATOM   1133  H   LYS A  76      50.703  57.758  64.838  1.00  0.00            
ATOM   1134  CA  LYS A  76      50.663  59.818  64.758  1.00  0.00            
ATOM   1135  HA  LYS A  76      50.543  60.448  65.638  1.00  0.00            
ATOM   1136  CB  LYS A  76      52.153  59.668  64.478  1.00  0.00            
ATOM   1137  HB1 LYS A  76      52.543  60.678  64.368  1.00  0.00            
ATOM   1138  HB2 LYS A  76      52.313  59.098  63.558  1.00  0.00            
ATOM   1139  CG  LYS A  76      52.963  58.988  65.568  1.00  0.00            
ATOM   1140  HG1 LYS A  76      52.273  58.428  66.198  1.00  0.00            
ATOM   1141  HG2 LYS A  76      53.383  59.768  66.218  1.00  0.00            
ATOM   1142  CD  LYS A  76      54.163  58.138  65.158  1.00  0.00            
ATOM   1143  HD1 LYS A  76      53.763  57.368  64.498  1.00  0.00            
ATOM   1144  HD2 LYS A  76      54.573  57.658  66.048  1.00  0.00            
ATOM   1145  CE  LYS A  76      55.203  58.968  64.408  1.00  0.00            
ATOM   1146  HE1 LYS A  76      55.503  59.758  65.108  1.00  0.00            
ATOM   1147  HE2 LYS A  76      54.763  59.488  63.558  1.00  0.00            
ATOM   1148  NZ  LYS A  76      56.333  58.148  63.968  1.00  0.00            
ATOM   1149  HZ1 LYS A  76      57.023  58.708  63.488  1.00  0.00            
ATOM   1150  HZ2 LYS A  76      56.783  57.678  64.738  1.00  0.00            
ATOM   1151  HZ3 LYS A  76      56.083  57.338  63.418  1.00  0.00            
ATOM   1152  C   LYS A  76      50.013  60.568  63.608  1.00  0.00            
ATOM   1153  O   LYS A  76      49.493  59.948  62.688  1.00  0.00            
ATOM   1154  N   PRO A  77      49.953  61.908  63.638  1.00  0.00            
ATOM   1155  CD  PRO A  77      50.333  62.758  64.748  1.00  0.00            
ATOM   1156  HD1 PRO A  77      51.423  62.828  64.778  1.00  0.00            
ATOM   1157  HD2 PRO A  77      49.983  62.408  65.718  1.00  0.00            
ATOM   1158  CG  PRO A  77      49.753  64.138  64.478  1.00  0.00            
ATOM   1159  HG1 PRO A  77      50.353  64.888  64.988  1.00  0.00            
ATOM   1160  HG2 PRO A  77      48.713  64.158  64.798  1.00  0.00            
ATOM   1161  CB  PRO A  77      49.783  64.188  62.958  1.00  0.00            
ATOM   1162  HB1 PRO A  77      50.793  64.468  62.638  1.00  0.00            
ATOM   1163  HB2 PRO A  77      49.023  64.848  62.548  1.00  0.00            
ATOM   1164  CA  PRO A  77      49.483  62.748  62.558  1.00  0.00            
ATOM   1165  HA  PRO A  77      48.423  62.558  62.428  1.00  0.00            
ATOM   1166  C   PRO A  77      50.213  62.458  61.248  1.00  0.00            
ATOM   1167  O   PRO A  77      51.343  61.978  61.248  1.00  0.00            
ATOM   1168  N   HID A  78      49.633  62.758  60.088  1.00  0.00            
ATOM   1169  H   HID A  78      48.693  63.128  60.108  1.00  0.00            
ATOM   1170  CA  HID A  78      50.233  62.698  58.768  1.00  0.00            
ATOM   1171  HA  HID A  78      50.483  61.668  58.518  1.00  0.00            
ATOM   1172  CB  HID A  78      49.213  63.208  57.758  1.00  0.00            
ATOM   1173  HB1 HID A  78      48.783  64.118  58.178  1.00  0.00            
ATOM   1174  HB2 HID A  78      48.403  62.498  57.598  1.00  0.00            
ATOM   1175  CG  HID A  78      49.813  63.578  56.428  1.00  0.00            
ATOM   1176  ND1 HID A  78      50.633  64.688  56.238  1.00  0.00            
ATOM   1177  HD1 HID A  78      50.753  65.448  56.888  1.00  0.00            
ATOM   1178  CE1 HID A  78      51.323  64.538  55.098  1.00  0.00            
ATOM   1179  HE1 HID A  78      52.103  65.208  54.768  1.00  0.00            
ATOM   1180  NE2 HID A  78      50.873  63.448  54.468  1.00  0.00            
ATOM   1181  CD2 HID A  78      49.963  62.798  55.308  1.00  0.00            
ATOM   1182  HD2 HID A  78      49.683  61.758  55.248  1.00  0.00            
ATOM   1183  C   HID A  78      51.593  63.388  58.708  1.00  0.00            
ATOM   1184  O   HID A  78      52.553  62.858  58.138  1.00  0.00            
ATOM   1185  N   PHE A  79      51.743  64.518  59.398  1.00  0.00            
ATOM   1186  H   PHE A  79      50.913  64.988  59.748  1.00  0.00            
ATOM   1187  CA  PHE A  79      53.033  65.158  59.538  1.00  0.00            
ATOM   1188  HA  PHE A  79      53.353  65.538  58.568  1.00  0.00            
ATOM   1189  CB  PHE A  79      52.863  66.328  60.498  1.00  0.00            
ATOM   1190  HB1 PHE A  79      53.583  66.308  61.318  1.00  0.00            
ATOM   1191  HB2 PHE A  79      51.873  66.288  60.968  1.00  0.00            
ATOM   1192  CG  PHE A  79      52.893  67.688  59.858  1.00  0.00            
ATOM   1193  CD1 PHE A  79      52.633  67.988  58.508  1.00  0.00            
ATOM   1194  HD1 PHE A  79      52.473  67.228  57.758  1.00  0.00            
ATOM   1195  CE1 PHE A  79      52.563  69.288  57.998  1.00  0.00            
ATOM   1196  HE1 PHE A  79      52.323  69.438  56.958  1.00  0.00            
ATOM   1197  CZ  PHE A  79      52.873  70.308  58.908  1.00  0.00            
ATOM   1198  HZ  PHE A  79      52.893  71.308  58.488  1.00  0.00            
ATOM   1199  CE2 PHE A  79      53.133  70.058  60.258  1.00  0.00            
ATOM   1200  HE2 PHE A  79      53.453  70.868  60.908  1.00  0.00            
ATOM   1201  CD2 PHE A  79      53.103  68.748  60.748  1.00  0.00            
ATOM   1202  HD2 PHE A  79      53.413  68.598  61.768  1.00  0.00            
ATOM   1203  C   PHE A  79      54.173  64.238  59.958  1.00  0.00            
ATOM   1204  O   PHE A  79      55.333  64.418  59.578  1.00  0.00            
ATOM   1205  N   ALA A  80      53.903  63.148  60.668  1.00  0.00            
ATOM   1206  H   ALA A  80      52.973  63.108  61.078  1.00  0.00            
ATOM   1207  CA  ALA A  80      54.853  62.108  61.008  1.00  0.00            
ATOM   1208  HA  ALA A  80      55.843  62.558  61.038  1.00  0.00            
ATOM   1209  CB  ALA A  80      54.473  61.688  62.428  1.00  0.00            
ATOM   1210  HB1 ALA A  80      55.373  61.518  63.018  1.00  0.00            
ATOM   1211  HB2 ALA A  80      53.863  62.438  62.938  1.00  0.00            
ATOM   1212  HB3 ALA A  80      53.853  60.798  62.378  1.00  0.00            
ATOM   1213  C   ALA A  80      55.023  60.958  60.028  1.00  0.00            
ATOM   1214  O   ALA A  80      55.673  59.968  60.368  1.00  0.00            
ATOM   1215  N   ASP A  81      54.513  61.038  58.798  1.00  0.00            
ATOM   1216  H   ASP A  81      53.853  61.778  58.658  1.00  0.00            
ATOM   1217  CA  ASP A  81      55.143  60.408  57.648  1.00  0.00            
ATOM   1218  HA  ASP A  81      55.463  59.398  57.888  1.00  0.00            
ATOM   1219  CB  ASP A  81      54.193  60.328  56.458  1.00  0.00            
ATOM   1220  HB1 ASP A  81      54.763  59.908  55.628  1.00  0.00            
ATOM   1221  HB2 ASP A  81      53.863  61.328  56.188  1.00  0.00            
ATOM   1222  CG  ASP A  81      52.983  59.408  56.598  1.00  0.00            
ATOM   1223  OD1 ASP A  81      52.943  58.378  57.308  1.00  0.00            
ATOM   1224  OD2 ASP A  81      51.953  59.648  55.938  1.00  0.00            
ATOM   1225  C   ASP A  81      56.393  61.178  57.258  1.00  0.00            
ATOM   1226  O   ASP A  81      57.223  60.688  56.508  1.00  0.00            
ATOM   1227  N   PHE A  82      56.683  62.368  57.798  1.00  0.00            
ATOM   1228  H   PHE A  82      56.013  62.778  58.438  1.00  0.00            
ATOM   1229  CA  PHE A  82      57.803  63.178  57.368  1.00  0.00            
ATOM   1230  HA  PHE A  82      58.553  62.598  56.838  1.00  0.00            
ATOM   1231  CB  PHE A  82      57.273  64.238  56.408  1.00  0.00            
ATOM   1232  HB1 PHE A  82      58.093  64.878  56.078  1.00  0.00            
ATOM   1233  HB2 PHE A  82      56.553  64.858  56.938  1.00  0.00            
ATOM   1234  CG  PHE A  82      56.533  63.668  55.218  1.00  0.00            
ATOM   1235  CD1 PHE A  82      57.223  63.338  54.048  1.00  0.00            
ATOM   1236  HD1 PHE A  82      58.283  63.518  54.078  1.00  0.00            
ATOM   1237  CE1 PHE A  82      56.533  62.748  52.968  1.00  0.00            
ATOM   1238  HE1 PHE A  82      57.133  62.418  52.128  1.00  0.00            
ATOM   1239  CZ  PHE A  82      55.183  62.418  53.068  1.00  0.00            
ATOM   1240  HZ  PHE A  82      54.673  61.888  52.278  1.00  0.00            
ATOM   1241  CE2 PHE A  82      54.463  62.918  54.168  1.00  0.00            
ATOM   1242  HE2 PHE A  82      53.423  62.658  54.248  1.00  0.00            
ATOM   1243  CD2 PHE A  82      55.143  63.538  55.218  1.00  0.00            
ATOM   1244  HD2 PHE A  82      54.533  63.958  56.008  1.00  0.00            
ATOM   1245  C   PHE A  82      58.573  63.728  58.558  1.00  0.00            
ATOM   1246  O   PHE A  82      59.263  64.728  58.408  1.00  0.00            
ATOM   1247  N   ASN A  83      58.383  63.128  59.738  1.00  0.00            
ATOM   1248  H   ASN A  83      57.803  62.298  59.648  1.00  0.00            
ATOM   1249  CA  ASN A  83      59.053  63.328  61.008  1.00  0.00            
ATOM   1250  HA  ASN A  83      58.583  62.708  61.768  1.00  0.00            
ATOM   1251  CB  ASN A  83      60.493  62.878  60.818  1.00  0.00            
ATOM   1252  HB1 ASN A  83      61.003  62.958  61.778  1.00  0.00            
ATOM   1253  HB2 ASN A  83      60.903  63.528  60.038  1.00  0.00            
ATOM   1254  CG  ASN A  83      60.673  61.438  60.338  1.00  0.00            
ATOM   1255  OD1 ASN A  83      60.573  61.148  59.148  1.00  0.00            
ATOM   1256  ND2 ASN A  83      60.863  60.438  61.208  1.00  0.00            
ATOM   1257 1HD2 ASN A  83      60.753  60.568  62.198  1.00  0.00            
ATOM   1258 2HD2 ASN A  83      60.933  59.538  60.768  1.00  0.00            
ATOM   1259  C   ASN A  83      58.903  64.728  61.578  1.00  0.00            
ATOM   1260  O   ASN A  83      59.533  65.158  62.548  1.00  0.00            
ATOM   1261  N   LEU A  84      57.933  65.528  61.128  1.00  0.00            
ATOM   1262  H   LEU A  84      57.423  65.228  60.308  1.00  0.00            
ATOM   1263  CA  LEU A  84      57.573  66.818  61.688  1.00  0.00            
ATOM   1264  HA  LEU A  84      58.513  67.348  61.778  1.00  0.00            
ATOM   1265  CB  LEU A  84      56.663  67.538  60.688  1.00  0.00            
ATOM   1266  HB1 LEU A  84      56.243  68.388  61.228  1.00  0.00            
ATOM   1267  HB2 LEU A  84      55.813  66.908  60.458  1.00  0.00            
ATOM   1268  CG  LEU A  84      57.333  67.978  59.388  1.00  0.00            
ATOM   1269  HG  LEU A  84      57.633  67.048  58.908  1.00  0.00            
ATOM   1270  CD1 LEU A  84      56.283  68.658  58.508  1.00  0.00            
ATOM   1271 1HD1 LEU A  84      56.843  68.958  57.628  1.00  0.00            
ATOM   1272 2HD1 LEU A  84      55.483  67.968  58.258  1.00  0.00            
ATOM   1273 3HD1 LEU A  84      55.943  69.578  58.978  1.00  0.00            
ATOM   1274  CD2 LEU A  84      58.493  68.928  59.648  1.00  0.00            
ATOM   1275 1HD2 LEU A  84      58.883  69.438  58.768  1.00  0.00            
ATOM   1276 2HD2 LEU A  84      58.223  69.728  60.338  1.00  0.00            
ATOM   1277 3HD2 LEU A  84      59.313  68.338  60.058  1.00  0.00            
ATOM   1278  C   LEU A  84      56.853  66.658  63.018  1.00  0.00            
ATOM   1279  O   LEU A  84      56.753  67.648  63.748  1.00  0.00            
ATOM   1280  N   VAL A  85      56.333  65.498  63.418  1.00  0.00            
ATOM   1281  H   VAL A  85      56.433  64.738  62.758  1.00  0.00            
ATOM   1282  CA  VAL A  85      56.083  65.148  64.798  1.00  0.00            
ATOM   1283  HA  VAL A  85      56.043  66.028  65.438  1.00  0.00            
ATOM   1284  CB  VAL A  85      54.723  64.488  64.998  1.00  0.00            
ATOM   1285  HB  VAL A  85      54.753  63.498  64.548  1.00  0.00            
ATOM   1286  CG1 VAL A  85      54.423  64.298  66.488  1.00  0.00            
ATOM   1287 1HG1 VAL A  85      53.453  63.818  66.628  1.00  0.00            
ATOM   1288 2HG1 VAL A  85      55.183  63.668  66.958  1.00  0.00            
ATOM   1289 3HG1 VAL A  85      54.413  65.258  66.998  1.00  0.00            
ATOM   1290  CG2 VAL A  85      53.603  65.248  64.308  1.00  0.00            
ATOM   1291 1HG2 VAL A  85      52.663  64.888  64.718  1.00  0.00            
ATOM   1292 2HG2 VAL A  85      53.713  66.328  64.438  1.00  0.00            
ATOM   1293 3HG2 VAL A  85      53.613  65.068  63.228  1.00  0.00            
ATOM   1294  C   VAL A  85      57.203  64.188  65.188  1.00  0.00            
ATOM   1295  O   VAL A  85      57.383  63.208  64.468  1.00  0.00            
ATOM   1296  N   PRO A  86      58.013  64.408  66.228  1.00  0.00            
ATOM   1297  CD  PRO A  86      58.103  65.658  66.958  1.00  0.00            
ATOM   1298  HD1 PRO A  86      57.363  65.558  67.758  1.00  0.00            
ATOM   1299  HD2 PRO A  86      57.943  66.508  66.288  1.00  0.00            
ATOM   1300  CG  PRO A  86      59.473  65.588  67.638  1.00  0.00            
ATOM   1301  HG1 PRO A  86      59.463  66.228  68.518  1.00  0.00            
ATOM   1302  HG2 PRO A  86      60.163  65.998  66.898  1.00  0.00            
ATOM   1303  CB  PRO A  86      59.623  64.098  67.898  1.00  0.00            
ATOM   1304  HB1 PRO A  86      59.043  63.828  68.778  1.00  0.00            
ATOM   1305  HB2 PRO A  86      60.663  63.778  67.998  1.00  0.00            
ATOM   1306  CA  PRO A  86      59.043  63.478  66.628  1.00  0.00            
ATOM   1307  HA  PRO A  86      59.793  63.418  65.838  1.00  0.00            
ATOM   1308  C   PRO A  86      58.503  62.078  66.888  1.00  0.00            
ATOM   1309  O   PRO A  86      57.533  61.938  67.628  1.00  0.00            
ATOM   1310  N   ASP A  87      59.133  61.028  66.358  1.00  0.00            
ATOM   1311  H   ASP A  87      59.983  61.248  65.868  1.00  0.00            
ATOM   1312  CA  ASP A  87      58.723  59.648  66.518  1.00  0.00            
ATOM   1313  HA  ASP A  87      57.673  59.658  66.218  1.00  0.00            
ATOM   1314  CB  ASP A  87      59.533  58.768  65.568  1.00  0.00            
ATOM   1315  HB1 ASP A  87      59.103  57.778  65.468  1.00  0.00            
ATOM   1316  HB2 ASP A  87      60.513  58.618  66.028  1.00  0.00            
ATOM   1317  CG  ASP A  87      59.723  59.348  64.168  1.00  0.00            
ATOM   1318  OD1 ASP A  87      60.833  59.838  63.868  1.00  0.00            
ATOM   1319  OD2 ASP A  87      58.703  59.508  63.468  1.00  0.00            
ATOM   1320  C   ASP A  87      58.823  59.238  67.978  1.00  0.00            
ATOM   1321  O   ASP A  87      59.643  59.758  68.728  1.00  0.00            
ATOM   1322  N   GLY A  88      57.953  58.338  68.438  1.00  0.00            
ATOM   1323  H   GLY A  88      57.333  57.848  67.798  1.00  0.00            
ATOM   1324  CA  GLY A  88      57.893  57.988  69.838  1.00  0.00            
ATOM   1325  HA1 GLY A  88      58.863  57.688  70.228  1.00  0.00            
ATOM   1326  HA2 GLY A  88      57.193  57.158  69.938  1.00  0.00            
ATOM   1327  C   GLY A  88      57.393  59.088  70.768  1.00  0.00            
ATOM   1328  O   GLY A  88      57.483  58.838  71.968  1.00  0.00            
ATOM   1329  N   TRP A  89      56.833  60.198  70.298  1.00  0.00            
ATOM   1330  H   TRP A  89      56.953  60.408  69.318  1.00  0.00            
ATOM   1331  CA  TRP A  89      55.993  61.178  70.978  1.00  0.00            
ATOM   1332  HA  TRP A  89      56.603  61.608  71.768  1.00  0.00            
ATOM   1333  CB  TRP A  89      55.473  62.198  69.968  1.00  0.00            
ATOM   1334  HB1 TRP A  89      55.463  61.778  68.958  1.00  0.00            
ATOM   1335  HB2 TRP A  89      56.173  63.038  69.878  1.00  0.00            
ATOM   1336  CG  TRP A  89      54.053  62.638  70.148  1.00  0.00            
ATOM   1337  CD1 TRP A  89      53.703  63.558  71.078  1.00  0.00            
ATOM   1338  HD1 TRP A  89      54.383  64.138  71.678  1.00  0.00            
ATOM   1339  NE1 TRP A  89      52.333  63.608  71.188  1.00  0.00            
ATOM   1340  HE1 TRP A  89      51.873  64.018  71.988  1.00  0.00            
ATOM   1341  CE2 TRP A  89      51.753  62.658  70.368  1.00  0.00            
ATOM   1342  CZ2 TRP A  89      50.443  62.248  70.128  1.00  0.00            
ATOM   1343  HZ2 TRP A  89      49.633  62.658  70.718  1.00  0.00            
ATOM   1344  CH2 TRP A  89      50.163  61.358  69.088  1.00  0.00            
ATOM   1345  HH2 TRP A  89      49.133  61.098  68.888  1.00  0.00            
ATOM   1346  CZ3 TRP A  89      51.203  60.748  68.378  1.00  0.00            
ATOM   1347  HZ3 TRP A  89      51.053  59.978  67.638  1.00  0.00            
ATOM   1348  CE3 TRP A  89      52.533  61.108  68.648  1.00  0.00            
ATOM   1349  HE3 TRP A  89      53.353  60.668  68.108  1.00  0.00            
ATOM   1350  CD2 TRP A  89      52.813  62.078  69.628  1.00  0.00            
ATOM   1351  C   TRP A  89      54.783  60.458  71.548  1.00  0.00            
ATOM   1352  O   TRP A  89      54.263  60.738  72.628  1.00  0.00            
ATOM   1353  N   GLY A  90      54.213  59.558  70.748  1.00  0.00            
ATOM   1354  H   GLY A  90      54.703  59.348  69.888  1.00  0.00            
ATOM   1355  CA  GLY A  90      52.993  58.818  70.998  1.00  0.00            
ATOM   1356  HA1 GLY A  90      52.223  59.518  71.328  1.00  0.00            
ATOM   1357  HA2 GLY A  90      53.163  58.038  71.748  1.00  0.00            
ATOM   1358  C   GLY A  90      52.483  58.128  69.738  1.00  0.00            
ATOM   1359  O   GLY A  90      53.193  57.968  68.748  1.00  0.00            
ATOM   1360  N   GLY A  91      51.223  57.698  69.748  1.00  0.00            
ATOM   1361  H   GLY A  91      50.593  57.878  70.508  1.00  0.00            
ATOM   1362  CA  GLY A  91      50.743  56.688  68.818  1.00  0.00            
ATOM   1363  HA1 GLY A  91      51.173  56.828  67.828  1.00  0.00            
ATOM   1364  HA2 GLY A  91      49.673  56.828  68.688  1.00  0.00            
ATOM   1365  C   GLY A  91      51.013  55.288  69.338  1.00  0.00            
ATOM   1366  O   GLY A  91      50.993  54.348  68.548  1.00  0.00            
ATOM   1367  N   TYR A  92      51.273  55.138  70.648  1.00  0.00            
ATOM   1368  H   TYR A  92      51.213  55.918  71.288  1.00  0.00            
ATOM   1369  CA  TYR A  92      51.343  53.838  71.268  1.00  0.00            
ATOM   1370  HA  TYR A  92      52.123  53.318  70.708  1.00  0.00            
ATOM   1371  CB  TYR A  92      51.753  53.918  72.738  1.00  0.00            
ATOM   1372  HB1 TYR A  92      51.703  52.938  73.208  1.00  0.00            
ATOM   1373  HB2 TYR A  92      51.063  54.558  73.278  1.00  0.00            
ATOM   1374  CG  TYR A  92      53.113  54.528  72.988  1.00  0.00            
ATOM   1375  CD1 TYR A  92      53.263  55.878  73.348  1.00  0.00            
ATOM   1376  HD1 TYR A  92      52.393  56.478  73.548  1.00  0.00            
ATOM   1377  CE1 TYR A  92      54.533  56.448  73.498  1.00  0.00            
ATOM   1378  HE1 TYR A  92      54.593  57.488  73.778  1.00  0.00            
ATOM   1379  CZ  TYR A  92      55.703  55.678  73.298  1.00  0.00            
ATOM   1380  OH  TYR A  92      56.953  56.188  73.468  1.00  0.00            
ATOM   1381  HH  TYR A  92      57.613  55.538  73.198  1.00  0.00            
ATOM   1382  CE2 TYR A  92      55.523  54.298  73.088  1.00  0.00            
ATOM   1383  HE2 TYR A  92      56.423  53.708  72.948  1.00  0.00            
ATOM   1384  CD2 TYR A  92      54.253  53.728  72.928  1.00  0.00            
ATOM   1385  HD2 TYR A  92      54.173  52.658  72.848  1.00  0.00            
ATOM   1386  C   TYR A  92      50.063  53.038  71.108  1.00  0.00            
ATOM   1387  O   TYR A  92      49.033  53.418  71.668  1.00  0.00            
ATOM   1388  N   VAL A  93      50.163  51.938  70.348  1.00  0.00            
ATOM   1389  H   VAL A  93      51.053  51.718  69.928  1.00  0.00            
ATOM   1390  CA  VAL A  93      49.043  51.058  70.088  1.00  0.00            
ATOM   1391  HA  VAL A  93      48.113  51.618  70.048  1.00  0.00            
ATOM   1392  CB  VAL A  93      49.203  50.328  68.758  1.00  0.00            
ATOM   1393  HB  VAL A  93      49.733  51.008  68.078  1.00  0.00            
ATOM   1394  CG1 VAL A  93      50.043  49.058  68.818  1.00  0.00            
ATOM   1395 1HG1 VAL A  93      50.303  48.768  67.798  1.00  0.00            
ATOM   1396 2HG1 VAL A  93      50.943  49.178  69.428  1.00  0.00            
ATOM   1397 3HG1 VAL A  93      49.453  48.308  69.338  1.00  0.00            
ATOM   1398  CG2 VAL A  93      47.793  50.078  68.228  1.00  0.00            
ATOM   1399 1HG2 VAL A  93      47.973  49.688  67.228  1.00  0.00            
ATOM   1400 2HG2 VAL A  93      47.303  49.348  68.878  1.00  0.00            
ATOM   1401 3HG2 VAL A  93      47.223  51.008  68.158  1.00  0.00            
ATOM   1402  C   VAL A  93      48.943  50.058  71.238  1.00  0.00            
ATOM   1403  O   VAL A  93      47.913  49.398  71.358  1.00  0.00            
ATOM   1404  N   TYR A  94      49.973  49.928  72.068  1.00  0.00            
ATOM   1405  H   TYR A  94      50.813  50.448  71.838  1.00  0.00            
ATOM   1406  CA  TYR A  94      50.073  48.868  73.058  1.00  0.00            
ATOM   1407  HA  TYR A  94      50.203  47.908  72.558  1.00  0.00            
ATOM   1408  CB  TYR A  94      51.333  49.018  73.908  1.00  0.00            
ATOM   1409  HB1 TYR A  94      51.373  50.028  74.318  1.00  0.00            
ATOM   1410  HB2 TYR A  94      52.173  48.898  73.228  1.00  0.00            
ATOM   1411  CG  TYR A  94      51.473  47.958  74.978  1.00  0.00            
ATOM   1412  CD1 TYR A  94      52.333  46.868  74.828  1.00  0.00            
ATOM   1413  HD1 TYR A  94      53.013  46.798  73.998  1.00  0.00            
ATOM   1414  CE1 TYR A  94      52.303  45.818  75.768  1.00  0.00            
ATOM   1415  HE1 TYR A  94      52.913  44.938  75.638  1.00  0.00            
ATOM   1416  CZ  TYR A  94      51.343  45.808  76.798  1.00  0.00            
ATOM   1417  OH  TYR A  94      51.113  44.718  77.588  1.00  0.00            
ATOM   1418  HH  TYR A  94      50.343  44.908  78.128  1.00  0.00            
ATOM   1419  CE2 TYR A  94      50.553  46.958  76.998  1.00  0.00            
ATOM   1420  HE2 TYR A  94      49.893  47.018  77.858  1.00  0.00            
ATOM   1421  CD2 TYR A  94      50.763  48.068  76.178  1.00  0.00            
ATOM   1422  HD2 TYR A  94      50.293  49.008  76.418  1.00  0.00            
ATOM   1423  C   TYR A  94      48.843  48.648  73.938  1.00  0.00            
ATOM   1424  O   TYR A  94      48.323  47.538  73.948  1.00  0.00            
ATOM   1425  N   PRO A  95      48.173  49.658  74.488  1.00  0.00            
ATOM   1426  CD  PRO A  95      48.563  51.058  74.478  1.00  0.00            
ATOM   1427  HD1 PRO A  95      48.033  51.578  73.678  1.00  0.00            
ATOM   1428  HD2 PRO A  95      49.633  51.228  74.348  1.00  0.00            
ATOM   1429  CG  PRO A  95      48.093  51.518  75.858  1.00  0.00            
ATOM   1430  HG1 PRO A  95      47.993  52.598  76.008  1.00  0.00            
ATOM   1431  HG2 PRO A  95      48.793  51.128  76.588  1.00  0.00            
ATOM   1432  CB  PRO A  95      46.733  50.838  75.938  1.00  0.00            
ATOM   1433  HB1 PRO A  95      46.073  51.498  75.368  1.00  0.00            
ATOM   1434  HB2 PRO A  95      46.303  50.758  76.938  1.00  0.00            
ATOM   1435  CA  PRO A  95      46.953  49.488  75.258  1.00  0.00            
ATOM   1436  HA  PRO A  95      47.093  48.688  75.988  1.00  0.00            
ATOM   1437  C   PRO A  95      45.753  49.068  74.418  1.00  0.00            
ATOM   1438  O   PRO A  95      44.793  48.508  74.948  1.00  0.00            
ATOM   1439  N   TRP A  96      45.713  49.358  73.118  1.00  0.00            
ATOM   1440  H   TRP A  96      46.553  49.718  72.688  1.00  0.00            
ATOM   1441  CA  TRP A  96      44.673  48.868  72.248  1.00  0.00            
ATOM   1442  HA  TRP A  96      43.683  49.038  72.668  1.00  0.00            
ATOM   1443  CB  TRP A  96      44.703  49.588  70.898  1.00  0.00            
ATOM   1444  HB1 TRP A  96      44.063  49.018  70.228  1.00  0.00            
ATOM   1445  HB2 TRP A  96      45.703  49.568  70.458  1.00  0.00            
ATOM   1446  CG  TRP A  96      44.143  50.968  70.938  1.00  0.00            
ATOM   1447  CD1 TRP A  96      44.813  52.098  71.238  1.00  0.00            
ATOM   1448  HD1 TRP A  96      45.833  52.008  71.578  1.00  0.00            
ATOM   1449  NE1 TRP A  96      43.943  53.168  71.158  1.00  0.00            
ATOM   1450  HE1 TRP A  96      44.143  54.068  71.568  1.00  0.00            
ATOM   1451  CE2 TRP A  96      42.703  52.798  70.688  1.00  0.00            
ATOM   1452  CZ2 TRP A  96      41.513  53.478  70.388  1.00  0.00            
ATOM   1453  HZ2 TRP A  96      41.503  54.558  70.438  1.00  0.00            
ATOM   1454  CH2 TRP A  96      40.453  52.788  69.778  1.00  0.00            
ATOM   1455  HH2 TRP A  96      39.583  53.298  69.398  1.00  0.00            
ATOM   1456  CZ3 TRP A  96      40.603  51.418  69.508  1.00  0.00            
ATOM   1457  HZ3 TRP A  96      39.803  50.928  68.978  1.00  0.00            
ATOM   1458  CE3 TRP A  96      41.783  50.738  69.808  1.00  0.00            
ATOM   1459  HE3 TRP A  96      41.963  49.698  69.578  1.00  0.00            
ATOM   1460  CD2 TRP A  96      42.863  51.428  70.388  1.00  0.00            
ATOM   1461  C   TRP A  96      44.853  47.368  72.018  1.00  0.00            
ATOM   1462  O   TRP A  96      43.903  46.618  72.248  1.00  0.00            
ATOM   1463  N   ILE A  97      46.053  46.938  71.618  1.00  0.00            
ATOM   1464  H   ILE A  97      46.843  47.558  71.488  1.00  0.00            
ATOM   1465  CA  ILE A  97      46.273  45.518  71.458  1.00  0.00            
ATOM   1466  HA  ILE A  97      45.523  45.168  70.758  1.00  0.00            
ATOM   1467  CB  ILE A  97      47.593  45.218  70.758  1.00  0.00            
ATOM   1468  HB  ILE A  97      48.383  45.238  71.498  1.00  0.00            
ATOM   1469  CG2 ILE A  97      47.533  43.778  70.238  1.00  0.00            
ATOM   1470 1HG2 ILE A  97      48.363  43.598  69.548  1.00  0.00            
ATOM   1471 2HG2 ILE A  97      47.673  43.078  71.058  1.00  0.00            
ATOM   1472 3HG2 ILE A  97      46.663  43.588  69.608  1.00  0.00            
ATOM   1473  CG1 ILE A  97      47.893  46.158  69.598  1.00  0.00            
ATOM   1474 1HG1 ILE A  97      48.823  45.888  69.098  1.00  0.00            
ATOM   1475 2HG1 ILE A  97      48.073  47.118  70.078  1.00  0.00            
ATOM   1476  CD  ILE A  97      46.773  46.358  68.568  1.00  0.00            
ATOM   1477  HD1 ILE A  97      47.173  46.848  67.678  1.00  0.00            
ATOM   1478  HD2 ILE A  97      46.413  45.388  68.248  1.00  0.00            
ATOM   1479  HD3 ILE A  97      45.903  46.868  68.968  1.00  0.00            
ATOM   1480  C   ILE A  97      46.153  44.768  72.778  1.00  0.00            
ATOM   1481  O   ILE A  97      45.653  43.638  72.798  1.00  0.00            
ATOM   1482  N   GLU A  98      46.513  45.318  73.938  1.00  0.00            
ATOM   1483  H   GLU A  98      46.993  46.208  73.928  1.00  0.00            
ATOM   1484  CA  GLU A  98      46.383  44.628  75.208  1.00  0.00            
ATOM   1485  HA  GLU A  98      46.903  43.678  75.068  1.00  0.00            
ATOM   1486  CB  GLU A  98      47.143  45.358  76.308  1.00  0.00            
ATOM   1487  HB1 GLU A  98      46.853  46.408  76.408  1.00  0.00            
ATOM   1488  HB2 GLU A  98      48.193  45.298  76.018  1.00  0.00            
ATOM   1489  CG  GLU A  98      46.993  44.738  77.688  1.00  0.00            
ATOM   1490  HG1 GLU A  98      47.303  43.698  77.598  1.00  0.00            
ATOM   1491  HG2 GLU A  98      45.953  44.728  78.018  1.00  0.00            
ATOM   1492  CD  GLU A  98      47.833  45.468  78.728  1.00  0.00            
ATOM   1493  OE1 GLU A  98      48.943  44.978  79.028  1.00  0.00            
ATOM   1494  OE2 GLU A  98      47.303  46.438  79.318  1.00  0.00            
ATOM   1495  C   GLU A  98      44.913  44.388  75.518  1.00  0.00            
ATOM   1496  O   GLU A  98      44.533  43.248  75.768  1.00  0.00            
ATOM   1497  N   ALA A  99      44.083  45.438  75.418  1.00  0.00            
ATOM   1498  H   ALA A  99      44.453  46.288  75.028  1.00  0.00            
ATOM   1499  CA  ALA A  99      42.673  45.348  75.738  1.00  0.00            
ATOM   1500  HA  ALA A  99      42.533  44.908  76.728  1.00  0.00            
ATOM   1501  CB  ALA A  99      42.093  46.748  75.918  1.00  0.00            
ATOM   1502  HB1 ALA A  99      41.033  46.658  76.168  1.00  0.00            
ATOM   1503  HB2 ALA A  99      42.643  47.208  76.738  1.00  0.00            
ATOM   1504  HB3 ALA A  99      42.193  47.308  74.988  1.00  0.00            
ATOM   1505  C   ALA A  99      41.903  44.478  74.758  1.00  0.00            
ATOM   1506  O   ALA A  99      41.083  43.678  75.188  1.00  0.00            
ATOM   1507  N   MET A 100      42.113  44.658  73.448  1.00  0.00            
ATOM   1508  H   MET A 100      42.863  45.258  73.138  1.00  0.00            
ATOM   1509  CA  MET A 100      41.393  43.868  72.468  1.00  0.00            
ATOM   1510  HA  MET A 100      40.333  43.898  72.738  1.00  0.00            
ATOM   1511  CB  MET A 100      41.553  44.458  71.068  1.00  0.00            
ATOM   1512  HB1 MET A 100      41.063  43.758  70.388  1.00  0.00            
ATOM   1513  HB2 MET A 100      42.613  44.558  70.858  1.00  0.00            
ATOM   1514  CG  MET A 100      40.803  45.778  70.958  1.00  0.00            
ATOM   1515  HG1 MET A 100      41.303  46.538  71.568  1.00  0.00            
ATOM   1516  HG2 MET A 100      39.753  45.748  71.238  1.00  0.00            
ATOM   1517  SD  MET A 100      40.843  46.528  69.308  1.00  0.00            
ATOM   1518  CE  MET A 100      39.873  48.008  69.678  1.00  0.00            
ATOM   1519  HE1 MET A 100      39.793  48.628  68.788  1.00  0.00            
ATOM   1520  HE2 MET A 100      38.883  47.718  70.028  1.00  0.00            
ATOM   1521  HE3 MET A 100      40.343  48.578  70.488  1.00  0.00            
ATOM   1522  C   MET A 100      41.873  42.428  72.538  1.00  0.00            
ATOM   1523  O   MET A 100      41.033  41.538  72.458  1.00  0.00            
ATOM   1524  N   SER A 101      43.173  42.248  72.798  1.00  0.00            
ATOM   1525  H   SER A 101      43.823  43.008  72.918  1.00  0.00            
ATOM   1526  CA  SER A 101      43.683  40.898  72.928  1.00  0.00            
ATOM   1527  HA  SER A 101      43.213  40.188  72.238  1.00  0.00            
ATOM   1528  CB  SER A 101      45.133  40.808  72.478  1.00  0.00            
ATOM   1529  HB1 SER A 101      45.313  41.468  71.628  1.00  0.00            
ATOM   1530  HB2 SER A 101      45.333  39.788  72.148  1.00  0.00            
ATOM   1531  OG  SER A 101      46.053  41.048  73.528  1.00  0.00            
ATOM   1532  HG  SER A 101      46.073  42.008  73.578  1.00  0.00            
ATOM   1533  C   SER A 101      43.383  40.258  74.278  1.00  0.00            
ATOM   1534  O   SER A 101      43.873  39.188  74.628  1.00  0.00            
ATOM   1535  N   SER A 102      42.503  40.898  75.048  1.00  0.00            
ATOM   1536  H   SER A 102      42.253  41.838  74.768  1.00  0.00            
ATOM   1537  CA  SER A 102      41.883  40.358  76.238  1.00  0.00            
ATOM   1538  HA  SER A 102      42.343  39.398  76.438  1.00  0.00            
ATOM   1539  CB  SER A 102      42.083  41.348  77.388  1.00  0.00            
ATOM   1540  HB1 SER A 102      41.633  40.968  78.308  1.00  0.00            
ATOM   1541  HB2 SER A 102      41.673  42.328  77.158  1.00  0.00            
ATOM   1542  OG  SER A 102      43.473  41.528  77.568  1.00  0.00            
ATOM   1543  HG  SER A 102      43.793  41.998  76.788  1.00  0.00            
ATOM   1544  C   SER A 102      40.393  40.078  76.058  1.00  0.00            
ATOM   1545  O   SER A 102      39.863  39.418  76.948  1.00  0.00            
ATOM   1546  N   SER A 103      39.813  40.508  74.938  1.00  0.00            
ATOM   1547  H   SER A 103      40.393  40.958  74.248  1.00  0.00            
ATOM   1548  CA  SER A 103      38.383  40.488  74.708  1.00  0.00            
ATOM   1549  HA  SER A 103      37.873  39.978  75.518  1.00  0.00            
ATOM   1550  CB  SER A 103      37.803  41.898  74.628  1.00  0.00            
ATOM   1551  HB1 SER A 103      36.733  41.838  74.438  1.00  0.00            
ATOM   1552  HB2 SER A 103      38.263  42.538  73.878  1.00  0.00            
ATOM   1553  OG  SER A 103      37.973  42.508  75.888  1.00  0.00            
ATOM   1554  HG  SER A 103      37.383  42.068  76.508  1.00  0.00            
ATOM   1555  C   SER A 103      38.023  39.798  73.398  1.00  0.00            
ATOM   1556  O   SER A 103      37.143  38.938  73.418  1.00  0.00            
ATOM   1557  N   TYR A 104      38.543  40.158  72.228  1.00  0.00            
ATOM   1558  H   TYR A 104      39.313  40.818  72.218  1.00  0.00            
ATOM   1559  CA  TYR A 104      38.073  39.718  70.928  1.00  0.00            
ATOM   1560  HA  TYR A 104      37.023  39.438  70.988  1.00  0.00            
ATOM   1561  CB  TYR A 104      38.243  40.828  69.888  1.00  0.00            
ATOM   1562  HB1 TYR A 104      37.933  40.428  68.928  1.00  0.00            
ATOM   1563  HB2 TYR A 104      39.323  40.988  69.838  1.00  0.00            
ATOM   1564  CG  TYR A 104      37.633  42.198  70.078  1.00  0.00            
ATOM   1565  CD1 TYR A 104      38.353  43.318  69.638  1.00  0.00            
ATOM   1566  HD1 TYR A 104      39.363  43.258  69.268  1.00  0.00            
ATOM   1567  CE1 TYR A 104      37.753  44.578  69.608  1.00  0.00            
ATOM   1568  HE1 TYR A 104      38.323  45.408  69.208  1.00  0.00            
ATOM   1569  CZ  TYR A 104      36.443  44.768  70.078  1.00  0.00            
ATOM   1570  OH  TYR A 104      35.893  46.018  69.988  1.00  0.00            
ATOM   1571  HH  TYR A 104      34.953  45.988  70.188  1.00  0.00            
ATOM   1572  CE2 TYR A 104      35.723  43.638  70.518  1.00  0.00            
ATOM   1573  HE2 TYR A 104      34.713  43.828  70.848  1.00  0.00            
ATOM   1574  CD2 TYR A 104      36.323  42.368  70.528  1.00  0.00            
ATOM   1575  HD2 TYR A 104      35.793  41.468  70.788  1.00  0.00            
ATOM   1576  C   TYR A 104      38.823  38.458  70.528  1.00  0.00            
ATOM   1577  O   TYR A 104      39.593  38.428  69.568  1.00  0.00            
ATOM   1578  N   THR A 105      38.623  37.358  71.258  1.00  0.00            
ATOM   1579  H   THR A 105      38.213  37.568  72.158  1.00  0.00            
ATOM   1580  CA  THR A 105      39.303  36.078  71.218  1.00  0.00            
ATOM   1581  HA  THR A 105      40.313  36.248  71.588  1.00  0.00            
ATOM   1582  CB  THR A 105      38.593  35.018  72.058  1.00  0.00            
ATOM   1583  HB  THR A 105      37.713  34.668  71.518  1.00  0.00            
ATOM   1584  CG2 THR A 105      39.433  33.798  72.428  1.00  0.00            
ATOM   1585 1HG2 THR A 105      40.143  34.078  73.198  1.00  0.00            
ATOM   1586 2HG2 THR A 105      38.773  33.028  72.808  1.00  0.00            
ATOM   1587 3HG2 THR A 105      39.963  33.448  71.538  1.00  0.00            
ATOM   1588  OG1 THR A 105      38.153  35.508  73.298  1.00  0.00            
ATOM   1589  HG1 THR A 105      37.733  34.748  73.708  1.00  0.00            
ATOM   1590  C   THR A 105      39.443  35.458  69.838  1.00  0.00            
ATOM   1591  O   THR A 105      40.393  34.738  69.558  1.00  0.00            
ATOM   1592  N   TRP A 106      38.473  35.808  68.978  1.00  0.00            
ATOM   1593  H   TRP A 106      37.823  36.528  69.258  1.00  0.00            
ATOM   1594  CA  TRP A 106      38.363  35.358  67.608  1.00  0.00            
ATOM   1595  HA  TRP A 106      39.153  34.608  67.518  1.00  0.00            
ATOM   1596  CB  TRP A 106      37.013  34.668  67.418  1.00  0.00            
ATOM   1597  HB1 TRP A 106      37.063  34.058  66.518  1.00  0.00            
ATOM   1598  HB2 TRP A 106      36.353  35.528  67.268  1.00  0.00            
ATOM   1599  CG  TRP A 106      36.563  33.838  68.578  1.00  0.00            
ATOM   1600  CD1 TRP A 106      35.463  34.028  69.328  1.00  0.00            
ATOM   1601  HD1 TRP A 106      34.683  34.738  69.098  1.00  0.00            
ATOM   1602  NE1 TRP A 106      35.463  33.128  70.378  1.00  0.00            
ATOM   1603  HE1 TRP A 106      34.743  33.028  71.078  1.00  0.00            
ATOM   1604  CE2 TRP A 106      36.593  32.328  70.318  1.00  0.00            
ATOM   1605  CZ2 TRP A 106      37.093  31.288  71.108  1.00  0.00            
ATOM   1606  HZ2 TRP A 106      36.473  30.898  71.908  1.00  0.00            
ATOM   1607  CH2 TRP A 106      38.303  30.648  70.818  1.00  0.00            
ATOM   1608  HH2 TRP A 106      38.603  29.818  71.448  1.00  0.00            
ATOM   1609  CZ3 TRP A 106      39.123  31.178  69.818  1.00  0.00            
ATOM   1610  HZ3 TRP A 106      40.113  30.768  69.668  1.00  0.00            
ATOM   1611  CE3 TRP A 106      38.613  32.198  69.018  1.00  0.00            
ATOM   1612  HE3 TRP A 106      39.213  32.548  68.188  1.00  0.00            
ATOM   1613  CD2 TRP A 106      37.343  32.768  69.198  1.00  0.00            
ATOM   1614  C   TRP A 106      38.643  36.388  66.518  1.00  0.00            
ATOM   1615  O   TRP A 106      38.133  36.308  65.408  1.00  0.00            
ATOM   1616  N   LEU A 107      39.333  37.478  66.868  1.00  0.00            
ATOM   1617  H   LEU A 107      39.653  37.548  67.818  1.00  0.00            
ATOM   1618  CA  LEU A 107      39.693  38.538  65.938  1.00  0.00            
ATOM   1619  HA  LEU A 107      38.783  39.008  65.568  1.00  0.00            
ATOM   1620  CB  LEU A 107      40.533  39.548  66.708  1.00  0.00            
ATOM   1621  HB1 LEU A 107      41.493  39.118  66.988  1.00  0.00            
ATOM   1622  HB2 LEU A 107      39.923  39.738  67.588  1.00  0.00            
ATOM   1623  CG  LEU A 107      40.713  40.828  65.898  1.00  0.00            
ATOM   1624  HG  LEU A 107      40.953  40.708  64.848  1.00  0.00            
ATOM   1625  CD1 LEU A 107      39.463  41.708  65.998  1.00  0.00            
ATOM   1626 1HD1 LEU A 107      39.533  42.358  65.128  1.00  0.00            
ATOM   1627 2HD1 LEU A 107      38.603  41.048  65.898  1.00  0.00            
ATOM   1628 3HD1 LEU A 107      39.363  42.258  66.928  1.00  0.00            
ATOM   1629  CD2 LEU A 107      41.873  41.588  66.538  1.00  0.00            
ATOM   1630 1HD2 LEU A 107      41.923  42.478  65.908  1.00  0.00            
ATOM   1631 2HD2 LEU A 107      41.703  41.818  67.588  1.00  0.00            
ATOM   1632 3HD2 LEU A 107      42.803  41.018  66.448  1.00  0.00            
ATOM   1633  C   LEU A 107      40.463  38.068  64.718  1.00  0.00            
ATOM   1634  O   LEU A 107      41.293  37.158  64.838  1.00  0.00            
ATOM   1635  N   GLU A 108      40.203  38.648  63.548  1.00  0.00            
ATOM   1636  H   GLU A 108      39.523  39.388  63.438  1.00  0.00            
ATOM   1637  CA  GLU A 108      40.773  38.188  62.298  1.00  0.00            
ATOM   1638  HA  GLU A 108      41.253  37.218  62.418  1.00  0.00            
ATOM   1639  CB  GLU A 108      39.623  38.058  61.298  1.00  0.00            
ATOM   1640  HB1 GLU A 108      39.963  37.688  60.328  1.00  0.00            
ATOM   1641  HB2 GLU A 108      39.173  39.038  61.138  1.00  0.00            
ATOM   1642  CG  GLU A 108      38.623  37.048  61.858  1.00  0.00            
ATOM   1643  HG1 GLU A 108      38.093  37.508  62.698  1.00  0.00            
ATOM   1644  HG2 GLU A 108      39.173  36.188  62.238  1.00  0.00            
ATOM   1645  CD  GLU A 108      37.623  36.498  60.858  1.00  0.00            
ATOM   1646  OE1 GLU A 108      37.573  35.278  60.588  1.00  0.00            
ATOM   1647  OE2 GLU A 108      36.743  37.288  60.448  1.00  0.00            
ATOM   1648  C   GLU A 108      41.783  39.188  61.758  1.00  0.00            
ATOM   1649  O   GLU A 108      42.773  38.738  61.188  1.00  0.00            
ATOM   1650  N   GLU A 109      41.613  40.488  61.988  1.00  0.00            
ATOM   1651  H   GLU A 109      40.783  40.898  62.398  1.00  0.00            
ATOM   1652  CA  GLU A 109      42.453  41.508  61.408  1.00  0.00            
ATOM   1653  HA  GLU A 109      43.373  40.988  61.148  1.00  0.00            
ATOM   1654  CB  GLU A 109      41.823  42.078  60.138  1.00  0.00            
ATOM   1655  HB1 GLU A 109      42.643  42.458  59.528  1.00  0.00            
ATOM   1656  HB2 GLU A 109      41.203  42.918  60.458  1.00  0.00            
ATOM   1657  CG  GLU A 109      40.963  41.158  59.278  1.00  0.00            
ATOM   1658  HG1 GLU A 109      40.033  41.008  59.838  1.00  0.00            
ATOM   1659  HG2 GLU A 109      41.523  40.238  59.138  1.00  0.00            
ATOM   1660  CD  GLU A 109      40.653  41.798  57.938  1.00  0.00            
ATOM   1661  OE1 GLU A 109      40.413  43.018  57.958  1.00  0.00            
ATOM   1662  OE2 GLU A 109      40.773  41.188  56.848  1.00  0.00            
ATOM   1663  C   GLU A 109      42.883  42.628  62.338  1.00  0.00            
ATOM   1664  O   GLU A 109      42.023  43.128  63.058  1.00  0.00            
ATOM   1665  N   ILE A 110      44.143  43.058  62.208  1.00  0.00            
ATOM   1666  H   ILE A 110      44.763  42.548  61.598  1.00  0.00            
ATOM   1667  CA  ILE A 110      44.623  44.298  62.788  1.00  0.00            
ATOM   1668  HA  ILE A 110      43.763  44.868  63.158  1.00  0.00            
ATOM   1669  CB  ILE A 110      45.473  44.048  64.028  1.00  0.00            
ATOM   1670  HB  ILE A 110      46.303  43.398  63.758  1.00  0.00            
ATOM   1671  CG2 ILE A 110      46.103  45.368  64.438  1.00  0.00            
ATOM   1672 1HG2 ILE A 110      46.553  45.288  65.428  1.00  0.00            
ATOM   1673 2HG2 ILE A 110      46.853  45.658  63.698  1.00  0.00            
ATOM   1674 3HG2 ILE A 110      45.283  46.088  64.478  1.00  0.00            
ATOM   1675  CG1 ILE A 110      44.663  43.438  65.168  1.00  0.00            
ATOM   1676 1HG1 ILE A 110      44.043  42.638  64.768  1.00  0.00            
ATOM   1677 2HG1 ILE A 110      44.023  44.188  65.638  1.00  0.00            
ATOM   1678  CD  ILE A 110      45.473  42.818  66.298  1.00  0.00            
ATOM   1679  HD1 ILE A 110      44.773  42.368  66.998  1.00  0.00            
ATOM   1680  HD2 ILE A 110      46.103  42.018  65.908  1.00  0.00            
ATOM   1681  HD3 ILE A 110      46.093  43.548  66.808  1.00  0.00            
ATOM   1682  C   ILE A 110      45.373  45.058  61.698  1.00  0.00            
ATOM   1683  O   ILE A 110      46.313  44.528  61.118  1.00  0.00            
ATOM   1684  N   ARG A 111      45.013  46.318  61.458  1.00  0.00            
ATOM   1685  H   ARG A 111      44.223  46.618  62.018  1.00  0.00            
ATOM   1686  CA  ARG A 111      45.593  47.188  60.448  1.00  0.00            
ATOM   1687  HA  ARG A 111      46.513  46.718  60.128  1.00  0.00            
ATOM   1688  CB  ARG A 111      44.543  47.298  59.338  1.00  0.00            
ATOM   1689  HB1 ARG A 111      44.973  47.948  58.578  1.00  0.00            
ATOM   1690  HB2 ARG A 111      43.663  47.788  59.748  1.00  0.00            
ATOM   1691  CG  ARG A 111      44.143  45.938  58.758  1.00  0.00            
ATOM   1692  HG1 ARG A 111      43.573  45.378  59.508  1.00  0.00            
ATOM   1693  HG2 ARG A 111      45.053  45.488  58.378  1.00  0.00            
ATOM   1694  CD  ARG A 111      43.143  46.158  57.628  1.00  0.00            
ATOM   1695  HD1 ARG A 111      43.583  46.788  56.858  1.00  0.00            
ATOM   1696  HD2 ARG A 111      42.283  46.708  58.008  1.00  0.00            
ATOM   1697  NE  ARG A 111      42.633  44.898  57.068  1.00  0.00            
ATOM   1698  HE  ARG A 111      41.863  44.438  57.538  1.00  0.00            
ATOM   1699  CZ  ARG A 111      43.083  44.288  55.968  1.00  0.00            
ATOM   1700  NH1 ARG A 111      44.143  44.688  55.238  1.00  0.00            
ATOM   1701 1HH1 ARG A 111      44.603  45.548  55.498  1.00  0.00            
ATOM   1702 2HH1 ARG A 111      44.493  44.068  54.528  1.00  0.00            
ATOM   1703  NH2 ARG A 111      42.593  43.088  55.628  1.00  0.00            
ATOM   1704 1HH2 ARG A 111      41.813  42.678  56.128  1.00  0.00            
ATOM   1705 2HH2 ARG A 111      43.123  42.508  54.998  1.00  0.00            
ATOM   1706  C   ARG A 111      45.973  48.538  61.038  1.00  0.00            
ATOM   1707  O   ARG A 111      45.113  49.328  61.428  1.00  0.00            
ATOM   1708  N   LEU A 112      47.283  48.778  61.068  1.00  0.00            
ATOM   1709  H   LEU A 112      47.903  48.108  60.638  1.00  0.00            
ATOM   1710  CA  LEU A 112      47.853  49.938  61.738  1.00  0.00            
ATOM   1711  HA  LEU A 112      47.073  50.518  62.238  1.00  0.00            
ATOM   1712  CB  LEU A 112      48.803  49.468  62.828  1.00  0.00            
ATOM   1713  HB1 LEU A 112      49.153  50.388  63.308  1.00  0.00            
ATOM   1714  HB2 LEU A 112      49.733  49.078  62.418  1.00  0.00            
ATOM   1715  CG  LEU A 112      48.273  48.458  63.848  1.00  0.00            
ATOM   1716  HG  LEU A 112      48.143  47.498  63.348  1.00  0.00            
ATOM   1717  CD1 LEU A 112      49.203  48.248  65.038  1.00  0.00            
ATOM   1718 1HD1 LEU A 112      48.823  47.568  65.808  1.00  0.00            
ATOM   1719 2HD1 LEU A 112      50.163  47.848  64.698  1.00  0.00            
ATOM   1720 3HD1 LEU A 112      49.373  49.218  65.518  1.00  0.00            
ATOM   1721  CD2 LEU A 112      46.923  48.868  64.428  1.00  0.00            
ATOM   1722 1HD2 LEU A 112      46.633  48.198  65.238  1.00  0.00            
ATOM   1723 2HD2 LEU A 112      47.033  49.898  64.758  1.00  0.00            
ATOM   1724 3HD2 LEU A 112      46.083  48.828  63.728  1.00  0.00            
ATOM   1725  C   LEU A 112      48.583  50.848  60.758  1.00  0.00            
ATOM   1726  O   LEU A 112      49.203  50.388  59.798  1.00  0.00            
ATOM   1727  N   LYS A 113      48.443  52.168  60.918  1.00  0.00            
ATOM   1728  H   LYS A 113      47.803  52.458  61.648  1.00  0.00            
ATOM   1729  CA  LYS A 113      49.223  53.208  60.278  1.00  0.00            
ATOM   1730  HA  LYS A 113      50.063  52.678  59.828  1.00  0.00            
ATOM   1731  CB  LYS A 113      48.353  53.858  59.208  1.00  0.00            
ATOM   1732  HB1 LYS A 113      47.883  54.758  59.608  1.00  0.00            
ATOM   1733  HB2 LYS A 113      47.573  53.118  59.018  1.00  0.00            
ATOM   1734  CG  LYS A 113      49.043  54.128  57.878  1.00  0.00            
ATOM   1735  HG1 LYS A 113      48.283  54.558  57.218  1.00  0.00            
ATOM   1736  HG2 LYS A 113      49.333  53.198  57.388  1.00  0.00            
ATOM   1737  CD  LYS A 113      50.323  54.948  57.918  1.00  0.00            
ATOM   1738  HD1 LYS A 113      51.183  54.498  58.418  1.00  0.00            
ATOM   1739  HD2 LYS A 113      50.073  55.868  58.458  1.00  0.00            
ATOM   1740  CE  LYS A 113      50.583  55.408  56.488  1.00  0.00            
ATOM   1741  HE1 LYS A 113      49.793  56.118  56.218  1.00  0.00            
ATOM   1742  HE2 LYS A 113      50.463  54.558  55.818  1.00  0.00            
ATOM   1743  NZ  LYS A 113      51.903  56.008  56.268  1.00  0.00            
ATOM   1744  HZ1 LYS A 113      52.663  55.418  56.578  1.00  0.00            
ATOM   1745  HZ2 LYS A 113      52.053  56.248  55.298  1.00  0.00            
ATOM   1746  HZ3 LYS A 113      51.993  56.888  56.748  1.00  0.00            
ATOM   1747  C   LYS A 113      49.763  54.148  61.338  1.00  0.00            
ATOM   1748  O   LYS A 113      48.983  54.658  62.148  1.00  0.00            
ATOM   1749  N   ARG A 114      51.073  54.408  61.328  1.00  0.00            
ATOM   1750  H   ARG A 114      51.583  53.788  60.718  1.00  0.00            
ATOM   1751  CA  ARG A 114      51.743  55.388  62.158  1.00  0.00            
ATOM   1752  HA  ARG A 114      52.813  55.248  61.978  1.00  0.00            
ATOM   1753  CB  ARG A 114      51.363  56.778  61.658  1.00  0.00            
ATOM   1754  HB1 ARG A 114      50.883  57.288  62.498  1.00  0.00            
ATOM   1755  HB2 ARG A 114      50.623  56.658  60.868  1.00  0.00            
ATOM   1756  CG  ARG A 114      52.553  57.628  61.238  1.00  0.00            
ATOM   1757  HG1 ARG A 114      53.153  57.158  60.458  1.00  0.00            
ATOM   1758  HG2 ARG A 114      53.203  57.748  62.108  1.00  0.00            
ATOM   1759  CD  ARG A 114      52.113  59.008  60.748  1.00  0.00            
ATOM   1760  HD1 ARG A 114      52.973  59.658  60.608  1.00  0.00            
ATOM   1761  HD2 ARG A 114      51.453  59.488  61.468  1.00  0.00            
ATOM   1762  NE  ARG A 114      51.433  59.058  59.448  1.00  0.00            
ATOM   1763  HE  ARG A 114      52.003  58.848  58.638  1.00  0.00            
ATOM   1764  CZ  ARG A 114      50.143  59.168  59.118  1.00  0.00            
ATOM   1765  NH1 ARG A 114      49.193  59.348  60.038  1.00  0.00            
ATOM   1766 1HH1 ARG A 114      49.413  59.208  61.018  1.00  0.00            
ATOM   1767 2HH1 ARG A 114      48.223  59.378  59.758  1.00  0.00            
ATOM   1768  NH2 ARG A 114      49.843  59.188  57.808  1.00  0.00            
ATOM   1769 1HH2 ARG A 114      50.613  59.178  57.158  1.00  0.00            
ATOM   1770 2HH2 ARG A 114      48.883  59.248  57.488  1.00  0.00            
ATOM   1771  C   ARG A 114      51.693  55.148  63.658  1.00  0.00            
ATOM   1772  O   ARG A 114      51.443  56.088  64.408  1.00  0.00            
ATOM   1773  N   MET A 115      51.963  53.908  64.088  1.00  0.00            
ATOM   1774  H   MET A 115      52.313  53.228  63.438  1.00  0.00            
ATOM   1775  CA  MET A 115      51.823  53.508  65.468  1.00  0.00            
ATOM   1776  HA  MET A 115      51.333  54.268  66.078  1.00  0.00            
ATOM   1777  CB  MET A 115      51.023  52.208  65.628  1.00  0.00            
ATOM   1778  HB1 MET A 115      51.153  51.828  66.638  1.00  0.00            
ATOM   1779  HB2 MET A 115      51.413  51.458  64.938  1.00  0.00            
ATOM   1780  CG  MET A 115      49.523  52.368  65.378  1.00  0.00            
ATOM   1781  HG1 MET A 115      49.113  51.398  65.638  1.00  0.00            
ATOM   1782  HG2 MET A 115      49.333  52.538  64.318  1.00  0.00            
ATOM   1783  SD  MET A 115      48.703  53.578  66.438  1.00  0.00            
ATOM   1784  CE  MET A 115      46.953  53.348  66.038  1.00  0.00            
ATOM   1785  HE1 MET A 115      46.353  54.178  66.428  1.00  0.00            
ATOM   1786  HE2 MET A 115      46.873  53.358  64.948  1.00  0.00            
ATOM   1787  HE3 MET A 115      46.623  52.388  66.428  1.00  0.00            
ATOM   1788  C   MET A 115      53.193  53.288  66.098  1.00  0.00            
ATOM   1789  O   MET A 115      54.043  52.708  65.438  1.00  0.00            
ATOM   1790  N   VAL A 116      53.373  53.628  67.378  1.00  0.00            
ATOM   1791  H   VAL A 116      52.623  54.078  67.888  1.00  0.00            
ATOM   1792  CA  VAL A 116      54.383  52.888  68.098  1.00  0.00            
ATOM   1793  HA  VAL A 116      55.253  52.808  67.448  1.00  0.00            
ATOM   1794  CB  VAL A 116      54.973  53.568  69.338  1.00  0.00            
ATOM   1795  HB  VAL A 116      54.233  53.568  70.138  1.00  0.00            
ATOM   1796  CG1 VAL A 116      56.143  52.738  69.848  1.00  0.00            
ATOM   1797 1HG1 VAL A 116      56.533  53.158  70.778  1.00  0.00            
ATOM   1798 2HG1 VAL A 116      55.863  51.688  69.948  1.00  0.00            
ATOM   1799 3HG1 VAL A 116      56.923  52.778  69.088  1.00  0.00            
ATOM   1800  CG2 VAL A 116      55.453  55.008  69.198  1.00  0.00            
ATOM   1801 1HG2 VAL A 116      55.433  55.418  70.208  1.00  0.00            
ATOM   1802 2HG2 VAL A 116      56.413  55.018  68.678  1.00  0.00            
ATOM   1803 3HG2 VAL A 116      54.713  55.648  68.708  1.00  0.00            
ATOM   1804  C   VAL A 116      53.843  51.478  68.298  1.00  0.00            
ATOM   1805  O   VAL A 116      52.743  51.308  68.828  1.00  0.00            
ATOM   1806  N   VAL A 117      54.613  50.468  67.888  1.00  0.00            
ATOM   1807  H   VAL A 117      55.513  50.668  67.468  1.00  0.00            
ATOM   1808  CA  VAL A 117      54.313  49.058  68.028  1.00  0.00            
ATOM   1809  HA  VAL A 117      53.473  48.898  68.698  1.00  0.00            
ATOM   1810  CB  VAL A 117      53.933  48.398  66.698  1.00  0.00            
ATOM   1811  HB  VAL A 117      54.823  48.418  66.068  1.00  0.00            
ATOM   1812  CG1 VAL A 117      53.463  46.968  66.908  1.00  0.00            
ATOM   1813 1HG1 VAL A 117      53.243  46.478  65.958  1.00  0.00            
ATOM   1814 2HG1 VAL A 117      54.113  46.348  67.528  1.00  0.00            
ATOM   1815 3HG1 VAL A 117      52.503  47.038  67.418  1.00  0.00            
ATOM   1816  CG2 VAL A 117      52.873  49.178  65.928  1.00  0.00            
ATOM   1817 1HG2 VAL A 117      52.393  48.548  65.178  1.00  0.00            
ATOM   1818 2HG2 VAL A 117      52.153  49.548  66.658  1.00  0.00            
ATOM   1819 3HG2 VAL A 117      53.303  50.058  65.448  1.00  0.00            
ATOM   1820  C   VAL A 117      55.593  48.388  68.518  1.00  0.00            
ATOM   1821  O   VAL A 117      56.723  48.778  68.208  1.00  0.00            
ATOM   1822  N   THR A 118      55.373  47.428  69.418  1.00  0.00            
ATOM   1823  H   THR A 118      54.443  47.068  69.538  1.00  0.00            
ATOM   1824  CA  THR A 118      56.493  46.668  69.948  1.00  0.00            
ATOM   1825  HA  THR A 118      57.393  46.878  69.368  1.00  0.00            
ATOM   1826  CB  THR A 118      56.813  46.998  71.398  1.00  0.00            
ATOM   1827  HB  THR A 118      57.703  46.458  71.698  1.00  0.00            
ATOM   1828  CG2 THR A 118      57.133  48.478  71.558  1.00  0.00            
ATOM   1829 1HG2 THR A 118      57.443  48.668  72.588  1.00  0.00            
ATOM   1830 2HG2 THR A 118      57.903  48.818  70.868  1.00  0.00            
ATOM   1831 3HG2 THR A 118      56.213  49.018  71.328  1.00  0.00            
ATOM   1832  OG1 THR A 118      55.713  46.638  72.218  1.00  0.00            
ATOM   1833  HG1 THR A 118      55.853  46.968  73.108  1.00  0.00            
ATOM   1834  C   THR A 118      56.283  45.178  69.738  1.00  0.00            
ATOM   1835  O   THR A 118      55.233  44.718  69.308  1.00  0.00            
ATOM   1836  N   ASP A 119      57.313  44.398  70.058  1.00  0.00            
ATOM   1837  H   ASP A 119      58.173  44.808  70.408  1.00  0.00            
ATOM   1838  CA  ASP A 119      57.273  42.958  69.918  1.00  0.00            
ATOM   1839  HA  ASP A 119      56.833  42.738  68.948  1.00  0.00            
ATOM   1840  CB  ASP A 119      58.693  42.388  69.928  1.00  0.00            
ATOM   1841  HB1 ASP A 119      58.663  41.298  69.908  1.00  0.00            
ATOM   1842  HB2 ASP A 119      59.193  42.768  70.818  1.00  0.00            
ATOM   1843  CG  ASP A 119      59.583  42.748  68.748  1.00  0.00            
ATOM   1844  OD1 ASP A 119      59.003  42.988  67.668  1.00  0.00            
ATOM   1845  OD2 ASP A 119      60.823  42.798  68.888  1.00  0.00            
ATOM   1846  C   ASP A 119      56.343  42.338  70.958  1.00  0.00            
ATOM   1847  O   ASP A 119      55.873  41.218  70.808  1.00  0.00            
ATOM   1848  N   ASP A 120      56.013  43.138  71.978  1.00  0.00            
ATOM   1849  H   ASP A 120      56.523  43.998  72.108  1.00  0.00            
ATOM   1850  CA  ASP A 120      55.033  42.828  72.998  1.00  0.00            
ATOM   1851  HA  ASP A 120      55.143  41.828  73.418  1.00  0.00            
ATOM   1852  CB  ASP A 120      55.033  43.798  74.178  1.00  0.00            
ATOM   1853  HB1 ASP A 120      54.303  43.448  74.908  1.00  0.00            
ATOM   1854  HB2 ASP A 120      54.703  44.758  73.798  1.00  0.00            
ATOM   1855  CG  ASP A 120      56.403  43.948  74.828  1.00  0.00            
ATOM   1856  OD1 ASP A 120      56.633  43.168  75.778  1.00  0.00            
ATOM   1857  OD2 ASP A 120      57.253  44.798  74.468  1.00  0.00            
ATOM   1858  C   ASP A 120      53.653  42.958  72.368  1.00  0.00            
ATOM   1859  O   ASP A 120      52.793  42.098  72.578  1.00  0.00            
ATOM   1860  N   CYS A 121      53.433  43.908  71.458  1.00  0.00            
ATOM   1861  H   CYS A 121      54.203  44.538  71.258  1.00  0.00            
ATOM   1862  CA  CYS A 121      52.153  43.988  70.788  1.00  0.00            
ATOM   1863  HA  CYS A 121      51.343  43.778  71.478  1.00  0.00            
ATOM   1864  CB  CYS A 121      52.043  45.328  70.058  1.00  0.00            
ATOM   1865  HB1 CYS A 121      51.043  45.388  69.638  1.00  0.00            
ATOM   1866  HB2 CYS A 121      52.793  45.278  69.268  1.00  0.00            
ATOM   1867  SG  CYS A 121      52.283  46.788  71.098  1.00  0.00            
ATOM   1868  HG  CYS A 121      51.513  46.328  72.088  1.00  0.00            
ATOM   1869  C   CYS A 121      51.993  42.868  69.768  1.00  0.00            
ATOM   1870  O   CYS A 121      50.873  42.598  69.358  1.00  0.00            
ATOM   1871  N   LEU A 122      53.063  42.208  69.318  1.00  0.00            
ATOM   1872  H   LEU A 122      53.973  42.488  69.648  1.00  0.00            
ATOM   1873  CA  LEU A 122      53.083  41.118  68.358  1.00  0.00            
ATOM   1874  HA  LEU A 122      52.193  41.288  67.758  1.00  0.00            
ATOM   1875  CB  LEU A 122      54.323  41.148  67.468  1.00  0.00            
ATOM   1876  HB1 LEU A 122      54.273  40.238  66.868  1.00  0.00            
ATOM   1877  HB2 LEU A 122      55.223  41.068  68.078  1.00  0.00            
ATOM   1878  CG  LEU A 122      54.493  42.378  66.578  1.00  0.00            
ATOM   1879  HG  LEU A 122      54.233  43.278  67.138  1.00  0.00            
ATOM   1880  CD1 LEU A 122      55.893  42.438  65.968  1.00  0.00            
ATOM   1881 1HD1 LEU A 122      55.943  43.288  65.278  1.00  0.00            
ATOM   1882 2HD1 LEU A 122      56.613  42.528  66.778  1.00  0.00            
ATOM   1883 3HD1 LEU A 122      56.113  41.538  65.398  1.00  0.00            
ATOM   1884  CD2 LEU A 122      53.573  42.348  65.368  1.00  0.00            
ATOM   1885 1HD2 LEU A 122      53.443  43.318  64.898  1.00  0.00            
ATOM   1886 2HD2 LEU A 122      53.863  41.588  64.638  1.00  0.00            
ATOM   1887 3HD2 LEU A 122      52.573  42.138  65.758  1.00  0.00            
ATOM   1888  C   LEU A 122      52.853  39.778  69.048  1.00  0.00            
ATOM   1889  O   LEU A 122      52.093  38.958  68.518  1.00  0.00            
ATOM   1890  N   GLU A 123      53.393  39.488  70.228  1.00  0.00            
ATOM   1891  H   GLU A 123      54.063  40.128  70.638  1.00  0.00            
ATOM   1892  CA  GLU A 123      53.063  38.298  70.988  1.00  0.00            
ATOM   1893  HA  GLU A 123      52.943  37.438  70.328  1.00  0.00            
ATOM   1894  CB  GLU A 123      54.203  37.998  71.958  1.00  0.00            
ATOM   1895  HB1 GLU A 123      53.793  37.408  72.778  1.00  0.00            
ATOM   1896  HB2 GLU A 123      54.533  38.918  72.438  1.00  0.00            
ATOM   1897  CG  GLU A 123      55.333  37.288  71.218  1.00  0.00            
ATOM   1898  HG1 GLU A 123      55.743  38.058  70.558  1.00  0.00            
ATOM   1899  HG2 GLU A 123      54.883  36.488  70.628  1.00  0.00            
ATOM   1900  CD  GLU A 123      56.493  36.768  72.048  1.00  0.00            
ATOM   1901  OE1 GLU A 123      56.393  36.718  73.298  1.00  0.00            
ATOM   1902  OE2 GLU A 123      57.533  36.338  71.498  1.00  0.00            
ATOM   1903  C   GLU A 123      51.723  38.438  71.688  1.00  0.00            
ATOM   1904  O   GLU A 123      51.023  37.438  71.868  1.00  0.00            
ATOM   1905  N   LEU A 124      51.283  39.658  72.018  1.00  0.00            
ATOM   1906  H   LEU A 124      51.923  40.428  72.128  1.00  0.00            
ATOM   1907  CA  LEU A 124      49.923  39.838  72.478  1.00  0.00            
ATOM   1908  HA  LEU A 124      49.763  39.048  73.218  1.00  0.00            
ATOM   1909  CB  LEU A 124      49.713  41.228  73.078  1.00  0.00            
ATOM   1910  HB1 LEU A 124      48.643  41.408  73.208  1.00  0.00            
ATOM   1911  HB2 LEU A 124      50.003  41.958  72.328  1.00  0.00            
ATOM   1912  CG  LEU A 124      50.433  41.438  74.408  1.00  0.00            
ATOM   1913  HG  LEU A 124      51.443  41.038  74.408  1.00  0.00            
ATOM   1914  CD1 LEU A 124      50.583  42.938  74.648  1.00  0.00            
ATOM   1915 1HD1 LEU A 124      51.093  43.078  75.598  1.00  0.00            
ATOM   1916 2HD1 LEU A 124      51.243  43.398  73.908  1.00  0.00            
ATOM   1917 3HD1 LEU A 124      49.573  43.358  74.668  1.00  0.00            
ATOM   1918  CD2 LEU A 124      49.733  40.848  75.628  1.00  0.00            
ATOM   1919 1HD2 LEU A 124      50.323  41.078  76.518  1.00  0.00            
ATOM   1920 2HD2 LEU A 124      48.743  41.258  75.808  1.00  0.00            
ATOM   1921 3HD2 LEU A 124      49.753  39.768  75.488  1.00  0.00            
ATOM   1922  C   LEU A 124      48.903  39.488  71.408  1.00  0.00            
ATOM   1923  O   LEU A 124      47.843  39.018  71.798  1.00  0.00            
ATOM   1924  N   ILE A 125      49.223  39.598  70.108  1.00  0.00            
ATOM   1925  H   ILE A 125      50.113  39.978  69.818  1.00  0.00            
ATOM   1926  CA  ILE A 125      48.443  39.038  69.028  1.00  0.00            
ATOM   1927  HA  ILE A 125      47.383  39.308  69.088  1.00  0.00            
ATOM   1928  CB  ILE A 125      48.943  39.608  67.708  1.00  0.00            
ATOM   1929  HB  ILE A 125      50.033  39.558  67.728  1.00  0.00            
ATOM   1930  CG2 ILE A 125      48.463  38.868  66.458  1.00  0.00            
ATOM   1931 1HG2 ILE A 125      48.893  39.358  65.588  1.00  0.00            
ATOM   1932 2HG2 ILE A 125      48.903  37.868  66.468  1.00  0.00            
ATOM   1933 3HG2 ILE A 125      47.393  38.848  66.268  1.00  0.00            
ATOM   1934  CG1 ILE A 125      48.453  41.058  67.658  1.00  0.00            
ATOM   1935 1HG1 ILE A 125      48.723  41.578  68.578  1.00  0.00            
ATOM   1936 2HG1 ILE A 125      47.363  41.018  67.578  1.00  0.00            
ATOM   1937  CD  ILE A 125      49.023  41.868  66.498  1.00  0.00            
ATOM   1938  HD1 ILE A 125      48.693  42.898  66.618  1.00  0.00            
ATOM   1939  HD2 ILE A 125      50.113  41.928  66.438  1.00  0.00            
ATOM   1940  HD3 ILE A 125      48.573  41.468  65.588  1.00  0.00            
ATOM   1941  C   ILE A 125      48.463  37.518  68.998  1.00  0.00            
ATOM   1942  O   ILE A 125      47.423  36.858  69.038  1.00  0.00            
ATOM   1943  N   ALA A 126      49.693  37.008  68.968  1.00  0.00            
ATOM   1944  H   ALA A 126      50.493  37.618  68.868  1.00  0.00            
ATOM   1945  CA  ALA A 126      49.963  35.588  68.918  1.00  0.00            
ATOM   1946  HA  ALA A 126      49.633  35.248  67.938  1.00  0.00            
ATOM   1947  CB  ALA A 126      51.473  35.368  68.898  1.00  0.00            
ATOM   1948  HB1 ALA A 126      51.793  34.328  68.798  1.00  0.00            
ATOM   1949  HB2 ALA A 126      51.913  35.888  68.048  1.00  0.00            
ATOM   1950  HB3 ALA A 126      51.973  35.638  69.828  1.00  0.00            
ATOM   1951  C   ALA A 126      49.353  34.748  70.038  1.00  0.00            
ATOM   1952  O   ALA A 126      48.623  33.788  69.818  1.00  0.00            
ATOM   1953  N   LYS A 127      49.503  35.178  71.288  1.00  0.00            
ATOM   1954  H   LYS A 127      49.983  36.058  71.418  1.00  0.00            
ATOM   1955  CA  LYS A 127      48.943  34.548  72.468  1.00  0.00            
ATOM   1956  HA  LYS A 127      49.333  33.528  72.478  1.00  0.00            
ATOM   1957  CB  LYS A 127      49.443  35.208  73.748  1.00  0.00            
ATOM   1958  HB1 LYS A 127      50.463  35.548  73.578  1.00  0.00            
ATOM   1959  HB2 LYS A 127      49.463  34.448  74.538  1.00  0.00            
ATOM   1960  CG  LYS A 127      48.563  36.358  74.218  1.00  0.00            
ATOM   1961  HG1 LYS A 127      47.523  36.018  74.228  1.00  0.00            
ATOM   1962  HG2 LYS A 127      48.623  37.108  73.428  1.00  0.00            
ATOM   1963  CD  LYS A 127      48.923  36.948  75.578  1.00  0.00            
ATOM   1964  HD1 LYS A 127      49.803  37.558  75.398  1.00  0.00            
ATOM   1965  HD2 LYS A 127      49.263  36.158  76.248  1.00  0.00            
ATOM   1966  CE  LYS A 127      47.753  37.678  76.238  1.00  0.00            
ATOM   1967  HE1 LYS A 127      48.203  38.148  77.118  1.00  0.00            
ATOM   1968  HE2 LYS A 127      47.123  36.908  76.698  1.00  0.00            
ATOM   1969  NZ  LYS A 127      46.993  38.668  75.468  1.00  0.00            
ATOM   1970  HZ1 LYS A 127      46.463  39.298  76.048  1.00  0.00            
ATOM   1971  HZ2 LYS A 127      47.603  39.248  74.908  1.00  0.00            
ATOM   1972  HZ3 LYS A 127      46.363  38.158  74.868  1.00  0.00            
ATOM   1973  C   LYS A 127      47.433  34.388  72.338  1.00  0.00            
ATOM   1974  O   LYS A 127      46.843  33.518  72.978  1.00  0.00            
ATOM   1975  N   SER A 128      46.763  35.288  71.628  1.00  0.00            
ATOM   1976  H   SER A 128      47.333  35.938  71.108  1.00  0.00            
ATOM   1977  CA  SER A 128      45.353  35.548  71.838  1.00  0.00            
ATOM   1978  HA  SER A 128      45.043  35.088  72.778  1.00  0.00            
ATOM   1979  CB  SER A 128      45.123  37.038  72.048  1.00  0.00            
ATOM   1980  HB1 SER A 128      44.073  37.198  72.278  1.00  0.00            
ATOM   1981  HB2 SER A 128      45.343  37.628  71.158  1.00  0.00            
ATOM   1982  OG  SER A 128      45.903  37.588  73.088  1.00  0.00            
ATOM   1983  HG  SER A 128      46.493  38.258  72.738  1.00  0.00            
ATOM   1984  C   SER A 128      44.463  34.998  70.728  1.00  0.00            
ATOM   1985  O   SER A 128      43.473  34.328  71.008  1.00  0.00            
ATOM   1986  N   PHE A 129      44.713  35.428  69.488  1.00  0.00            
ATOM   1987  H   PHE A 129      45.573  35.898  69.268  1.00  0.00            
ATOM   1988  CA  PHE A 129      43.763  35.358  68.388  1.00  0.00            
ATOM   1989  HA  PHE A 129      42.733  35.428  68.748  1.00  0.00            
ATOM   1990  CB  PHE A 129      43.863  36.648  67.578  1.00  0.00            
ATOM   1991  HB1 PHE A 129      43.043  36.658  66.858  1.00  0.00            
ATOM   1992  HB2 PHE A 129      44.833  36.658  67.078  1.00  0.00            
ATOM   1993  CG  PHE A 129      43.783  37.928  68.378  1.00  0.00            
ATOM   1994  CD1 PHE A 129      44.773  38.908  68.318  1.00  0.00            
ATOM   1995  HD1 PHE A 129      45.583  38.708  67.628  1.00  0.00            
ATOM   1996  CE1 PHE A 129      44.663  40.148  68.958  1.00  0.00            
ATOM   1997  HE1 PHE A 129      45.373  40.948  68.878  1.00  0.00            
ATOM   1998  CZ  PHE A 129      43.473  40.388  69.668  1.00  0.00            
ATOM   1999  HZ  PHE A 129      43.343  41.358  70.128  1.00  0.00            
ATOM   2000  CE2 PHE A 129      42.473  39.418  69.768  1.00  0.00            
ATOM   2001  HE2 PHE A 129      41.593  39.578  70.378  1.00  0.00            
ATOM   2002  CD2 PHE A 129      42.663  38.158  69.188  1.00  0.00            
ATOM   2003  HD2 PHE A 129      41.903  37.398  69.278  1.00  0.00            
ATOM   2004  C   PHE A 129      43.953  34.098  67.568  1.00  0.00            
ATOM   2005  O   PHE A 129      44.623  34.098  66.538  1.00  0.00            
ATOM   2006  N   LYS A 130      43.403  32.968  68.028  1.00  0.00            
ATOM   2007  H   LYS A 130      42.913  33.038  68.908  1.00  0.00            
ATOM   2008  CA  LYS A 130      43.513  31.738  67.278  1.00  0.00            
ATOM   2009  HA  LYS A 130      44.573  31.568  67.078  1.00  0.00            
ATOM   2010  CB  LYS A 130      42.883  30.598  68.068  1.00  0.00            
ATOM   2011  HB1 LYS A 130      42.753  29.798  67.338  1.00  0.00            
ATOM   2012  HB2 LYS A 130      41.893  30.858  68.448  1.00  0.00            
ATOM   2013  CG  LYS A 130      43.773  30.028  69.168  1.00  0.00            
ATOM   2014  HG1 LYS A 130      44.723  29.668  68.778  1.00  0.00            
ATOM   2015  HG2 LYS A 130      43.313  29.098  69.498  1.00  0.00            
ATOM   2016  CD  LYS A 130      44.013  30.988  70.328  1.00  0.00            
ATOM   2017  HD1 LYS A 130      43.093  31.508  70.608  1.00  0.00            
ATOM   2018  HD2 LYS A 130      44.803  31.658  69.998  1.00  0.00            
ATOM   2019  CE  LYS A 130      44.603  30.218  71.508  1.00  0.00            
ATOM   2020  HE1 LYS A 130      45.373  29.508  71.198  1.00  0.00            
ATOM   2021  HE2 LYS A 130      43.803  29.598  71.908  1.00  0.00            
ATOM   2022  NZ  LYS A 130      45.063  31.128  72.568  1.00  0.00            
ATOM   2023  HZ1 LYS A 130      45.323  30.528  73.338  1.00  0.00            
ATOM   2024  HZ2 LYS A 130      45.893  31.658  72.358  1.00  0.00            
ATOM   2025  HZ3 LYS A 130      44.363  31.758  72.928  1.00  0.00            
ATOM   2026  C   LYS A 130      42.923  31.738  65.878  1.00  0.00            
ATOM   2027  O   LYS A 130      43.393  31.018  64.998  1.00  0.00            
ATOM   2028  N   ASN A 131      41.943  32.608  65.598  1.00  0.00            
ATOM   2029  H   ASN A 131      41.623  33.058  66.438  1.00  0.00            
ATOM   2030  CA  ASN A 131      41.293  32.918  64.338  1.00  0.00            
ATOM   2031  HA  ASN A 131      41.413  32.018  63.738  1.00  0.00            
ATOM   2032  CB  ASN A 131      39.823  33.208  64.658  1.00  0.00            
ATOM   2033  HB1 ASN A 131      39.793  34.198  65.118  1.00  0.00            
ATOM   2034  HB2 ASN A 131      39.463  32.408  65.298  1.00  0.00            
ATOM   2035  CG  ASN A 131      38.913  33.238  63.438  1.00  0.00            
ATOM   2036  OD1 ASN A 131      39.023  32.368  62.578  1.00  0.00            
ATOM   2037  ND2 ASN A 131      38.013  34.228  63.358  1.00  0.00            
ATOM   2038 1HD2 ASN A 131      37.913  34.848  64.148  1.00  0.00            
ATOM   2039 2HD2 ASN A 131      37.433  34.258  62.528  1.00  0.00            
ATOM   2040  C   ASN A 131      41.923  34.068  63.568  1.00  0.00            
ATOM   2041  O   ASN A 131      41.443  34.518  62.528  1.00  0.00            
ATOM   2042  N   PHE A 132      43.113  34.538  63.938  1.00  0.00            
ATOM   2043  H   PHE A 132      43.493  34.238  64.828  1.00  0.00            
ATOM   2044  CA  PHE A 132      43.823  35.598  63.258  1.00  0.00            
ATOM   2045  HA  PHE A 132      43.193  36.488  63.228  1.00  0.00            
ATOM   2046  CB  PHE A 132      45.083  35.948  64.038  1.00  0.00            
ATOM   2047  HB1 PHE A 132      45.833  35.178  63.848  1.00  0.00            
ATOM   2048  HB2 PHE A 132      44.783  35.928  65.088  1.00  0.00            
ATOM   2049  CG  PHE A 132      45.663  37.328  63.788  1.00  0.00            
ATOM   2050  CD1 PHE A 132      44.913  38.408  64.268  1.00  0.00            
ATOM   2051  HD1 PHE A 132      43.933  38.328  64.698  1.00  0.00            
ATOM   2052  CE1 PHE A 132      45.433  39.688  64.018  1.00  0.00            
ATOM   2053  HE1 PHE A 132      44.813  40.518  64.298  1.00  0.00            
ATOM   2054  CZ  PHE A 132      46.723  39.848  63.478  1.00  0.00            
ATOM   2055  HZ  PHE A 132      47.133  40.838  63.448  1.00  0.00            
ATOM   2056  CE2 PHE A 132      47.483  38.738  63.078  1.00  0.00            
ATOM   2057  HE2 PHE A 132      48.503  38.868  62.768  1.00  0.00            
ATOM   2058  CD2 PHE A 132      46.963  37.448  63.298  1.00  0.00            
ATOM   2059  HD2 PHE A 132      47.563  36.588  63.068  1.00  0.00            
ATOM   2060  C   PHE A 132      44.213  35.378  61.798  1.00  0.00            
ATOM   2061  O   PHE A 132      44.873  34.408  61.458  1.00  0.00            
ATOM   2062  N   LYS A 133      43.923  36.388  60.978  1.00  0.00            
ATOM   2063  H   LYS A 133      43.373  37.128  61.398  1.00  0.00            
ATOM   2064  CA  LYS A 133      44.023  36.378  59.538  1.00  0.00            
ATOM   2065  HA  LYS A 133      44.573  35.488  59.238  1.00  0.00            
ATOM   2066  CB  LYS A 133      42.603  36.258  58.968  1.00  0.00            
ATOM   2067  HB1 LYS A 133      42.703  36.298  57.888  1.00  0.00            
ATOM   2068  HB2 LYS A 133      41.963  37.038  59.378  1.00  0.00            
ATOM   2069  CG  LYS A 133      41.983  34.878  59.188  1.00  0.00            
ATOM   2070  HG1 LYS A 133      42.123  34.688  60.248  1.00  0.00            
ATOM   2071  HG2 LYS A 133      42.483  34.158  58.538  1.00  0.00            
ATOM   2072  CD  LYS A 133      40.493  34.708  58.958  1.00  0.00            
ATOM   2073  HD1 LYS A 133      40.233  34.828  57.908  1.00  0.00            
ATOM   2074  HD2 LYS A 133      40.023  35.498  59.548  1.00  0.00            
ATOM   2075  CE  LYS A 133      40.153  33.308  59.458  1.00  0.00            
ATOM   2076  HE1 LYS A 133      40.233  33.328  60.548  1.00  0.00            
ATOM   2077  HE2 LYS A 133      40.793  32.518  59.048  1.00  0.00            
ATOM   2078  NZ  LYS A 133      38.733  33.068  59.148  1.00  0.00            
ATOM   2079  HZ1 LYS A 133      38.413  32.168  59.478  1.00  0.00            
ATOM   2080  HZ2 LYS A 133      38.153  33.768  59.588  1.00  0.00            
ATOM   2081  HZ3 LYS A 133      38.593  33.118  58.148  1.00  0.00            
ATOM   2082  C   LYS A 133      44.763  37.558  58.928  1.00  0.00            
ATOM   2083  O   LYS A 133      45.243  37.468  57.798  1.00  0.00            
ATOM   2084  N   VAL A 134      45.003  38.688  59.588  1.00  0.00            
ATOM   2085  H   VAL A 134      44.563  38.848  60.488  1.00  0.00            
ATOM   2086  CA  VAL A 134      45.663  39.798  58.948  1.00  0.00            
ATOM   2087  HA  VAL A 134      46.373  39.438  58.198  1.00  0.00            
ATOM   2088  CB  VAL A 134      44.693  40.728  58.218  1.00  0.00            
ATOM   2089  HB  VAL A 134      43.963  41.008  58.968  1.00  0.00            
ATOM   2090  CG1 VAL A 134      45.353  41.978  57.658  1.00  0.00            
ATOM   2091 1HG1 VAL A 134      44.833  42.428  56.808  1.00  0.00            
ATOM   2092 2HG1 VAL A 134      45.363  42.718  58.458  1.00  0.00            
ATOM   2093 3HG1 VAL A 134      46.393  41.788  57.388  1.00  0.00            
ATOM   2094  CG2 VAL A 134      43.953  40.048  57.068  1.00  0.00            
ATOM   2095 1HG2 VAL A 134      43.383  40.838  56.568  1.00  0.00            
ATOM   2096 2HG2 VAL A 134      44.593  39.618  56.298  1.00  0.00            
ATOM   2097 3HG2 VAL A 134      43.333  39.208  57.398  1.00  0.00            
ATOM   2098  C   VAL A 134      46.403  40.658  59.968  1.00  0.00            
ATOM   2099  O   VAL A 134      45.853  41.188  60.918  1.00  0.00            
ATOM   2100  N   LEU A 135      47.653  40.958  59.588  1.00  0.00            
ATOM   2101  H   LEU A 135      48.013  40.488  58.768  1.00  0.00            
ATOM   2102  CA  LEU A 135      48.443  42.028  60.168  1.00  0.00            
ATOM   2103  HA  LEU A 135      47.833  42.528  60.918  1.00  0.00            
ATOM   2104  CB  LEU A 135      49.623  41.348  60.858  1.00  0.00            
ATOM   2105  HB1 LEU A 135      50.183  40.748  60.138  1.00  0.00            
ATOM   2106  HB2 LEU A 135      49.193  40.748  61.668  1.00  0.00            
ATOM   2107  CG  LEU A 135      50.683  42.298  61.408  1.00  0.00            
ATOM   2108  HG  LEU A 135      51.093  42.888  60.588  1.00  0.00            
ATOM   2109  CD1 LEU A 135      50.083  43.278  62.418  1.00  0.00            
ATOM   2110 1HD1 LEU A 135      50.863  43.828  62.938  1.00  0.00            
ATOM   2111 2HD1 LEU A 135      49.513  44.038  61.888  1.00  0.00            
ATOM   2112 3HD1 LEU A 135      49.523  42.648  63.118  1.00  0.00            
ATOM   2113  CD2 LEU A 135      51.833  41.478  61.988  1.00  0.00            
ATOM   2114 1HD2 LEU A 135      52.593  42.128  62.428  1.00  0.00            
ATOM   2115 2HD2 LEU A 135      51.493  40.948  62.878  1.00  0.00            
ATOM   2116 3HD2 LEU A 135      52.243  40.778  61.258  1.00  0.00            
ATOM   2117  C   LEU A 135      48.933  43.028  59.128  1.00  0.00            
ATOM   2118  O   LEU A 135      49.593  42.638  58.168  1.00  0.00            
ATOM   2119  N   VAL A 136      48.583  44.308  59.298  1.00  0.00            
ATOM   2120  H   VAL A 136      47.913  44.578  60.008  1.00  0.00            
ATOM   2121  CA  VAL A 136      49.103  45.368  58.448  1.00  0.00            
ATOM   2122  HA  VAL A 136      49.863  44.938  57.798  1.00  0.00            
ATOM   2123  CB  VAL A 136      48.003  45.968  57.588  1.00  0.00            
ATOM   2124  HB  VAL A 136      47.273  46.368  58.298  1.00  0.00            
ATOM   2125  CG1 VAL A 136      48.483  47.198  56.818  1.00  0.00            
ATOM   2126 1HG1 VAL A 136      47.733  47.528  56.098  1.00  0.00            
ATOM   2127 2HG1 VAL A 136      48.573  48.028  57.518  1.00  0.00            
ATOM   2128 3HG1 VAL A 136      49.423  46.968  56.318  1.00  0.00            
ATOM   2129  CG2 VAL A 136      47.383  44.898  56.688  1.00  0.00            
ATOM   2130 1HG2 VAL A 136      47.083  45.318  55.728  1.00  0.00            
ATOM   2131 2HG2 VAL A 136      48.173  44.198  56.448  1.00  0.00            
ATOM   2132 3HG2 VAL A 136      46.543  44.408  57.178  1.00  0.00            
ATOM   2133  C   VAL A 136      49.783  46.458  59.258  1.00  0.00            
ATOM   2134  O   VAL A 136      49.133  46.848  60.228  1.00  0.00            
ATOM   2135  N   LEU A 137      51.043  46.808  58.968  1.00  0.00            
ATOM   2136  H   LEU A 137      51.523  46.348  58.208  1.00  0.00            
ATOM   2137  CA  LEU A 137      51.823  47.748  59.738  1.00  0.00            
ATOM   2138  HA  LEU A 137      51.203  48.338  60.418  1.00  0.00            
ATOM   2139  CB  LEU A 137      52.883  46.998  60.538  1.00  0.00            
ATOM   2140  HB1 LEU A 137      53.503  47.768  60.988  1.00  0.00            
ATOM   2141  HB2 LEU A 137      53.573  46.398  59.948  1.00  0.00            
ATOM   2142  CG  LEU A 137      52.383  46.078  61.648  1.00  0.00            
ATOM   2143  HG  LEU A 137      51.833  45.248  61.198  1.00  0.00            
ATOM   2144  CD1 LEU A 137      53.523  45.428  62.428  1.00  0.00            
ATOM   2145 1HD1 LEU A 137      53.123  44.668  63.088  1.00  0.00            
ATOM   2146 2HD1 LEU A 137      54.203  44.978  61.698  1.00  0.00            
ATOM   2147 3HD1 LEU A 137      53.953  46.288  62.948  1.00  0.00            
ATOM   2148  CD2 LEU A 137      51.523  46.748  62.708  1.00  0.00            
ATOM   2149 1HD2 LEU A 137      51.423  46.058  63.548  1.00  0.00            
ATOM   2150 2HD2 LEU A 137      51.973  47.708  62.948  1.00  0.00            
ATOM   2151 3HD2 LEU A 137      50.543  46.948  62.278  1.00  0.00            
ATOM   2152  C   LEU A 137      52.503  48.708  58.768  1.00  0.00            
ATOM   2153  O   LEU A 137      53.213  48.288  57.858  1.00  0.00            
ATOM   2154  N   SER A 138      52.273  50.018  58.888  1.00  0.00            
ATOM   2155  H   SER A 138      51.723  50.368  59.658  1.00  0.00            
ATOM   2156  CA  SER A 138      52.713  51.058  57.978  1.00  0.00            
ATOM   2157  HA  SER A 138      53.583  50.708  57.428  1.00  0.00            
ATOM   2158  CB  SER A 138      51.593  51.288  56.978  1.00  0.00            
ATOM   2159  HB1 SER A 138      50.693  51.298  57.598  1.00  0.00            
ATOM   2160  HB2 SER A 138      51.673  50.478  56.248  1.00  0.00            
ATOM   2161  OG  SER A 138      51.653  52.538  56.328  1.00  0.00            
ATOM   2162  HG  SER A 138      52.423  52.668  55.768  1.00  0.00            
ATOM   2163  C   SER A 138      53.163  52.308  58.728  1.00  0.00            
ATOM   2164  O   SER A 138      52.373  52.718  59.578  1.00  0.00            
ATOM   2165  N   SER A 139      54.363  52.828  58.468  1.00  0.00            
ATOM   2166  H   SER A 139      54.973  52.418  57.768  1.00  0.00            
ATOM   2167  CA  SER A 139      54.903  53.988  59.148  1.00  0.00            
ATOM   2168  HA  SER A 139      55.983  54.008  58.968  1.00  0.00            
ATOM   2169  CB  SER A 139      54.293  55.288  58.638  1.00  0.00            
ATOM   2170  HB1 SER A 139      54.883  56.088  59.098  1.00  0.00            
ATOM   2171  HB2 SER A 139      53.233  55.328  58.908  1.00  0.00            
ATOM   2172  OG  SER A 139      54.413  55.358  57.238  1.00  0.00            
ATOM   2173  HG  SER A 139      55.283  55.678  56.988  1.00  0.00            
ATOM   2174  C   SER A 139      54.923  53.958  60.668  1.00  0.00            
ATOM   2175  O   SER A 139      54.813  54.988  61.328  1.00  0.00            
ATOM   2176  N   CYS A 140      55.093  52.738  61.188  1.00  0.00            
ATOM   2177  H   CYS A 140      55.173  51.968  60.538  1.00  0.00            
ATOM   2178  CA  CYS A 140      55.163  52.398  62.588  1.00  0.00            
ATOM   2179  HA  CYS A 140      54.713  53.188  63.188  1.00  0.00            
ATOM   2180  CB  CYS A 140      54.463  51.058  62.808  1.00  0.00            
ATOM   2181  HB1 CYS A 140      54.603  50.748  63.848  1.00  0.00            
ATOM   2182  HB2 CYS A 140      54.963  50.338  62.158  1.00  0.00            
ATOM   2183  SG  CYS A 140      52.703  51.278  62.468  1.00  0.00            
ATOM   2184  HG  CYS A 140      52.383  50.058  62.908  1.00  0.00            
ATOM   2185  C   CYS A 140      56.613  52.408  63.038  1.00  0.00            
ATOM   2186  O   CYS A 140      57.563  52.508  62.258  1.00  0.00            
ATOM   2187  N   GLU A 141      56.853  52.318  64.348  1.00  0.00            
ATOM   2188  H   GLU A 141      56.033  52.418  64.928  1.00  0.00            
ATOM   2189  CA  GLU A 141      58.153  52.268  64.988  1.00  0.00            
ATOM   2190  HA  GLU A 141      58.843  51.868  64.248  1.00  0.00            
ATOM   2191  CB  GLU A 141      58.593  53.678  65.368  1.00  0.00            
ATOM   2192  HB1 GLU A 141      58.783  54.238  64.448  1.00  0.00            
ATOM   2193  HB2 GLU A 141      59.553  53.718  65.868  1.00  0.00            
ATOM   2194  CG  GLU A 141      57.663  54.488  66.278  1.00  0.00            
ATOM   2195  HG1 GLU A 141      58.193  54.888  67.138  1.00  0.00            
ATOM   2196  HG2 GLU A 141      56.893  53.828  66.668  1.00  0.00            
ATOM   2197  CD  GLU A 141      56.993  55.678  65.598  1.00  0.00            
ATOM   2198  OE1 GLU A 141      56.903  56.748  66.238  1.00  0.00            
ATOM   2199  OE2 GLU A 141      56.423  55.558  64.498  1.00  0.00            
ATOM   2200  C   GLU A 141      58.193  51.318  66.178  1.00  0.00            
ATOM   2201  O   GLU A 141      57.193  51.068  66.848  1.00  0.00            
ATOM   2202  N   GLY A 142      59.373  50.788  66.488  1.00  0.00            
ATOM   2203  H   GLY A 142      60.103  51.018  65.828  1.00  0.00            
ATOM   2204  CA  GLY A 142      59.793  50.258  67.768  1.00  0.00            
ATOM   2205  HA1 GLY A 142      59.273  50.748  68.588  1.00  0.00            
ATOM   2206  HA2 GLY A 142      60.853  50.518  67.808  1.00  0.00            
ATOM   2207  C   GLY A 142      59.713  48.748  67.928  1.00  0.00            
ATOM   2208  O   GLY A 142      59.823  48.278  69.058  1.00  0.00            
ATOM   2209  N   PHE A 143      59.523  47.978  66.848  1.00  0.00            
ATOM   2210  H   PHE A 143      59.393  48.418  65.948  1.00  0.00            
ATOM   2211  CA  PHE A 143      59.463  46.538  66.828  1.00  0.00            
ATOM   2212  HA  PHE A 143      59.773  46.158  67.808  1.00  0.00            
ATOM   2213  CB  PHE A 143      58.063  46.038  66.508  1.00  0.00            
ATOM   2214  HB1 PHE A 143      57.353  46.548  67.158  1.00  0.00            
ATOM   2215  HB2 PHE A 143      57.963  44.998  66.818  1.00  0.00            
ATOM   2216  CG  PHE A 143      57.563  46.238  65.098  1.00  0.00            
ATOM   2217  CD1 PHE A 143      57.443  45.198  64.168  1.00  0.00            
ATOM   2218  HD1 PHE A 143      57.773  44.208  64.458  1.00  0.00            
ATOM   2219  CE1 PHE A 143      56.933  45.498  62.898  1.00  0.00            
ATOM   2220  HE1 PHE A 143      56.953  44.718  62.158  1.00  0.00            
ATOM   2221  CZ  PHE A 143      56.513  46.788  62.558  1.00  0.00            
ATOM   2222  HZ  PHE A 143      56.193  46.988  61.548  1.00  0.00            
ATOM   2223  CE2 PHE A 143      56.583  47.828  63.498  1.00  0.00            
ATOM   2224  HE2 PHE A 143      56.263  48.828  63.218  1.00  0.00            
ATOM   2225  CD2 PHE A 143      57.133  47.528  64.748  1.00  0.00            
ATOM   2226  HD2 PHE A 143      57.273  48.348  65.428  1.00  0.00            
ATOM   2227  C   PHE A 143      60.533  45.898  65.948  1.00  0.00            
ATOM   2228  O   PHE A 143      61.253  46.628  65.268  1.00  0.00            
ATOM   2229  N   SER A 144      60.683  44.568  65.948  1.00  0.00            
ATOM   2230  H   SER A 144      60.143  44.078  66.638  1.00  0.00            
ATOM   2231  CA  SER A 144      61.813  43.928  65.308  1.00  0.00            
ATOM   2232  HA  SER A 144      62.193  44.548  64.498  1.00  0.00            
ATOM   2233  CB  SER A 144      62.963  43.738  66.298  1.00  0.00            
ATOM   2234  HB1 SER A 144      63.193  44.668  66.828  1.00  0.00            
ATOM   2235  HB2 SER A 144      63.833  43.478  65.698  1.00  0.00            
ATOM   2236  OG  SER A 144      62.853  42.708  67.248  1.00  0.00            
ATOM   2237  HG  SER A 144      62.123  42.908  67.838  1.00  0.00            
ATOM   2238  C   SER A 144      61.393  42.578  64.738  1.00  0.00            
ATOM   2239  O   SER A 144      60.273  42.078  64.878  1.00  0.00            
ATOM   2240  N   THR A 145      62.303  41.848  64.098  1.00  0.00            
ATOM   2241  H   THR A 145      63.203  42.228  63.848  1.00  0.00            
ATOM   2242  CA  THR A 145      61.933  40.558  63.548  1.00  0.00            
ATOM   2243  HA  THR A 145      60.973  40.658  63.038  1.00  0.00            
ATOM   2244  CB  THR A 145      62.893  40.148  62.438  1.00  0.00            
ATOM   2245  HB  THR A 145      62.493  39.208  62.058  1.00  0.00            
ATOM   2246  CG2 THR A 145      62.933  41.138  61.268  1.00  0.00            
ATOM   2247 1HG2 THR A 145      63.803  40.928  60.648  1.00  0.00            
ATOM   2248 2HG2 THR A 145      62.023  40.978  60.688  1.00  0.00            
ATOM   2249 3HG2 THR A 145      62.943  42.158  61.648  1.00  0.00            
ATOM   2250  OG1 THR A 145      64.223  39.968  62.868  1.00  0.00            
ATOM   2251  HG1 THR A 145      64.533  39.298  62.258  1.00  0.00            
ATOM   2252  C   THR A 145      61.693  39.428  64.548  1.00  0.00            
ATOM   2253  O   THR A 145      61.163  38.378  64.188  1.00  0.00            
ATOM   2254  N   ASP A 146      61.993  39.608  65.838  1.00  0.00            
ATOM   2255  H   ASP A 146      62.393  40.508  66.058  1.00  0.00            
ATOM   2256  CA  ASP A 146      61.793  38.658  66.908  1.00  0.00            
ATOM   2257  HA  ASP A 146      62.163  37.678  66.598  1.00  0.00            
ATOM   2258  CB  ASP A 146      62.583  39.128  68.128  1.00  0.00            
ATOM   2259  HB1 ASP A 146      62.253  40.088  68.528  1.00  0.00            
ATOM   2260  HB2 ASP A 146      63.653  39.198  67.948  1.00  0.00            
ATOM   2261  CG  ASP A 146      62.333  38.218  69.318  1.00  0.00            
ATOM   2262  OD1 ASP A 146      61.683  38.658  70.288  1.00  0.00            
ATOM   2263  OD2 ASP A 146      62.783  37.048  69.298  1.00  0.00            
ATOM   2264  C   ASP A 146      60.313  38.428  67.168  1.00  0.00            
ATOM   2265  O   ASP A 146      59.863  37.278  67.128  1.00  0.00            
ATOM   2266  N   GLY A 147      59.613  39.548  67.328  1.00  0.00            
ATOM   2267  H   GLY A 147      60.053  40.458  67.258  1.00  0.00            
ATOM   2268  CA  GLY A 147      58.173  39.518  67.538  1.00  0.00            
ATOM   2269  HA1 GLY A 147      57.823  40.538  67.718  1.00  0.00            
ATOM   2270  HA2 GLY A 147      57.953  38.828  68.348  1.00  0.00            
ATOM   2271  C   GLY A 147      57.453  39.048  66.288  1.00  0.00            
ATOM   2272  O   GLY A 147      56.403  38.408  66.358  1.00  0.00            
ATOM   2273  N   LEU A 148      58.033  39.348  65.118  1.00  0.00            
ATOM   2274  H   LEU A 148      58.883  39.898  65.108  1.00  0.00            
ATOM   2275  CA  LEU A 148      57.533  38.818  63.868  1.00  0.00            
ATOM   2276  HA  LEU A 148      56.453  38.938  63.848  1.00  0.00            
ATOM   2277  CB  LEU A 148      58.193  39.608  62.738  1.00  0.00            
ATOM   2278  HB1 LEU A 148      57.853  39.148  61.808  1.00  0.00            
ATOM   2279  HB2 LEU A 148      59.283  39.558  62.758  1.00  0.00            
ATOM   2280  CG  LEU A 148      57.763  41.068  62.718  1.00  0.00            
ATOM   2281  HG  LEU A 148      57.913  41.548  63.688  1.00  0.00            
ATOM   2282  CD1 LEU A 148      58.653  41.778  61.698  1.00  0.00            
ATOM   2283 1HD1 LEU A 148      58.283  42.808  61.678  1.00  0.00            
ATOM   2284 2HD1 LEU A 148      59.653  41.808  62.128  1.00  0.00            
ATOM   2285 3HD1 LEU A 148      58.623  41.258  60.748  1.00  0.00            
ATOM   2286  CD2 LEU A 148      56.303  41.168  62.278  1.00  0.00            
ATOM   2287 1HD2 LEU A 148      56.113  42.168  61.898  1.00  0.00            
ATOM   2288 2HD2 LEU A 148      56.053  40.448  61.498  1.00  0.00            
ATOM   2289 3HD2 LEU A 148      55.643  40.968  63.128  1.00  0.00            
ATOM   2290  C   LEU A 148      57.793  37.338  63.638  1.00  0.00            
ATOM   2291  O   LEU A 148      56.983  36.668  63.008  1.00  0.00            
ATOM   2292  N   ALA A 149      58.793  36.718  64.278  1.00  0.00            
ATOM   2293  H   ALA A 149      59.483  37.318  64.698  1.00  0.00            
ATOM   2294  CA  ALA A 149      58.953  35.288  64.198  1.00  0.00            
ATOM   2295  HA  ALA A 149      58.863  34.938  63.168  1.00  0.00            
ATOM   2296  CB  ALA A 149      60.323  34.868  64.708  1.00  0.00            
ATOM   2297  HB1 ALA A 149      60.653  33.948  64.228  1.00  0.00            
ATOM   2298  HB2 ALA A 149      60.993  35.718  64.548  1.00  0.00            
ATOM   2299  HB3 ALA A 149      60.293  34.688  65.788  1.00  0.00            
ATOM   2300  C   ALA A 149      57.913  34.548  65.038  1.00  0.00            
ATOM   2301  O   ALA A 149      57.393  33.498  64.688  1.00  0.00            
ATOM   2302  N   ALA A 150      57.523  35.168  66.158  1.00  0.00            
ATOM   2303  H   ALA A 150      58.113  35.898  66.528  1.00  0.00            
ATOM   2304  CA  ALA A 150      56.413  34.698  66.958  1.00  0.00            
ATOM   2305  HA  ALA A 150      56.553  33.628  67.118  1.00  0.00            
ATOM   2306  CB  ALA A 150      56.393  35.318  68.348  1.00  0.00            
ATOM   2307  HB1 ALA A 150      55.583  34.948  68.968  1.00  0.00            
ATOM   2308  HB2 ALA A 150      57.333  35.038  68.828  1.00  0.00            
ATOM   2309  HB3 ALA A 150      56.443  36.398  68.218  1.00  0.00            
ATOM   2310  C   ALA A 150      55.103  34.778  66.178  1.00  0.00            
ATOM   2311  O   ALA A 150      54.303  33.848  66.208  1.00  0.00            
ATOM   2312  N   ILE A 151      54.853  35.858  65.418  1.00  0.00            
ATOM   2313  H   ILE A 151      55.533  36.608  65.398  1.00  0.00            
ATOM   2314  CA  ILE A 151      53.733  35.948  64.508  1.00  0.00            
ATOM   2315  HA  ILE A 151      52.773  35.818  65.008  1.00  0.00            
ATOM   2316  CB  ILE A 151      53.683  37.308  63.818  1.00  0.00            
ATOM   2317  HB  ILE A 151      54.713  37.518  63.508  1.00  0.00            
ATOM   2318  CG2 ILE A 151      52.773  37.328  62.598  1.00  0.00            
ATOM   2319 1HG2 ILE A 151      52.703  38.358  62.258  1.00  0.00            
ATOM   2320 2HG2 ILE A 151      53.153  36.628  61.848  1.00  0.00            
ATOM   2321 3HG2 ILE A 151      51.783  36.998  62.928  1.00  0.00            
ATOM   2322  CG1 ILE A 151      53.383  38.458  64.768  1.00  0.00            
ATOM   2323 1HG1 ILE A 151      53.633  39.328  64.168  1.00  0.00            
ATOM   2324 2HG1 ILE A 151      54.043  38.458  65.638  1.00  0.00            
ATOM   2325  CD  ILE A 151      51.953  38.648  65.258  1.00  0.00            
ATOM   2326  HD1 ILE A 151      51.873  39.488  65.948  1.00  0.00            
ATOM   2327  HD2 ILE A 151      51.293  38.918  64.438  1.00  0.00            
ATOM   2328  HD3 ILE A 151      51.623  37.738  65.768  1.00  0.00            
ATOM   2329  C   ILE A 151      53.823  34.768  63.548  1.00  0.00            
ATOM   2330  O   ILE A 151      52.873  33.998  63.438  1.00  0.00            
ATOM   2331  N   ALA A 152      54.923  34.608  62.808  1.00  0.00            
ATOM   2332  H   ALA A 152      55.593  35.368  62.828  1.00  0.00            
ATOM   2333  CA  ALA A 152      55.053  33.578  61.798  1.00  0.00            
ATOM   2334  HA  ALA A 152      54.253  33.648  61.058  1.00  0.00            
ATOM   2335  CB  ALA A 152      56.393  33.788  61.098  1.00  0.00            
ATOM   2336  HB1 ALA A 152      56.553  32.918  60.468  1.00  0.00            
ATOM   2337  HB2 ALA A 152      56.413  34.678  60.478  1.00  0.00            
ATOM   2338  HB3 ALA A 152      57.143  33.828  61.888  1.00  0.00            
ATOM   2339  C   ALA A 152      54.953  32.158  62.348  1.00  0.00            
ATOM   2340  O   ALA A 152      54.503  31.238  61.668  1.00  0.00            
ATOM   2341  N   ALA A 153      55.273  31.908  63.618  1.00  0.00            
ATOM   2342  H   ALA A 153      55.723  32.668  64.118  1.00  0.00            
ATOM   2343  CA  ALA A 153      55.053  30.618  64.238  1.00  0.00            
ATOM   2344  HA  ALA A 153      55.423  29.758  63.678  1.00  0.00            
ATOM   2345  CB  ALA A 153      55.803  30.598  65.568  1.00  0.00            
ATOM   2346  HB1 ALA A 153      55.623  29.698  66.158  1.00  0.00            
ATOM   2347  HB2 ALA A 153      56.863  30.798  65.408  1.00  0.00            
ATOM   2348  HB3 ALA A 153      55.443  31.478  66.098  1.00  0.00            
ATOM   2349  C   ALA A 153      53.583  30.328  64.478  1.00  0.00            
ATOM   2350  O   ALA A 153      53.163  29.178  64.428  1.00  0.00            
ATOM   2351  N   THR A 154      52.773  31.358  64.748  1.00  0.00            
ATOM   2352  H   THR A 154      53.283  32.228  64.698  1.00  0.00            
ATOM   2353  CA  THR A 154      51.473  31.218  65.388  1.00  0.00            
ATOM   2354  HA  THR A 154      51.323  30.248  65.848  1.00  0.00            
ATOM   2355  CB  THR A 154      51.333  32.238  66.508  1.00  0.00            
ATOM   2356  HB  THR A 154      51.223  33.228  66.078  1.00  0.00            
ATOM   2357  CG2 THR A 154      50.133  32.098  67.448  1.00  0.00            
ATOM   2358 1HG2 THR A 154      50.293  32.568  68.418  1.00  0.00            
ATOM   2359 2HG2 THR A 154      49.203  32.458  67.018  1.00  0.00            
ATOM   2360 3HG2 THR A 154      49.953  31.038  67.648  1.00  0.00            
ATOM   2361  OG1 THR A 154      52.473  32.178  67.348  1.00  0.00            
ATOM   2362  HG1 THR A 154      53.163  32.668  66.888  1.00  0.00            
ATOM   2363  C   THR A 154      50.323  31.398  64.408  1.00  0.00            
ATOM   2364  O   THR A 154      49.313  30.708  64.498  1.00  0.00            
ATOM   2365  N   CYS A 155      50.393  32.338  63.458  1.00  0.00            
ATOM   2366  H   CYS A 155      51.263  32.838  63.388  1.00  0.00            
ATOM   2367  CA  CYS A 155      49.253  32.858  62.738  1.00  0.00            
ATOM   2368  HA  CYS A 155      48.373  32.858  63.388  1.00  0.00            
ATOM   2369  CB  CYS A 155      49.473  34.328  62.388  1.00  0.00            
ATOM   2370  HB1 CYS A 155      48.603  34.738  61.888  1.00  0.00            
ATOM   2371  HB2 CYS A 155      50.263  34.328  61.638  1.00  0.00            
ATOM   2372  SG  CYS A 155      49.763  35.308  63.888  1.00  0.00            
ATOM   2373  HG  CYS A 155      50.953  34.748  64.128  1.00  0.00            
ATOM   2374  C   CYS A 155      48.943  31.958  61.548  1.00  0.00            
ATOM   2375  O   CYS A 155      49.133  32.338  60.388  1.00  0.00            
ATOM   2376  N   ARG A 156      48.403  30.788  61.868  1.00  0.00            
ATOM   2377  H   ARG A 156      48.193  30.618  62.838  1.00  0.00            
ATOM   2378  CA  ARG A 156      48.003  29.768  60.918  1.00  0.00            
ATOM   2379  HA  ARG A 156      48.813  29.358  60.318  1.00  0.00            
ATOM   2380  CB  ARG A 156      47.443  28.558  61.658  1.00  0.00            
ATOM   2381  HB1 ARG A 156      48.303  28.098  62.138  1.00  0.00            
ATOM   2382  HB2 ARG A 156      46.993  27.908  60.918  1.00  0.00            
ATOM   2383  CG  ARG A 156      46.473  28.908  62.788  1.00  0.00            
ATOM   2384  HG1 ARG A 156      45.833  29.748  62.508  1.00  0.00            
ATOM   2385  HG2 ARG A 156      47.043  29.228  63.658  1.00  0.00            
ATOM   2386  CD  ARG A 156      45.593  27.718  63.128  1.00  0.00            
ATOM   2387  HD1 ARG A 156      45.123  27.888  64.098  1.00  0.00            
ATOM   2388  HD2 ARG A 156      46.243  26.848  63.288  1.00  0.00            
ATOM   2389  NE  ARG A 156      44.583  27.498  62.098  1.00  0.00            
ATOM   2390  HE  ARG A 156      44.343  28.208  61.418  1.00  0.00            
ATOM   2391  CZ  ARG A 156      43.693  26.498  62.058  1.00  0.00            
ATOM   2392  NH1 ARG A 156      43.773  25.448  62.898  1.00  0.00            
ATOM   2393 1HH1 ARG A 156      44.393  25.448  63.688  1.00  0.00            
ATOM   2394 2HH1 ARG A 156      43.043  24.768  62.798  1.00  0.00            
ATOM   2395  NH2 ARG A 156      42.733  26.378  61.138  1.00  0.00            
ATOM   2396 1HH2 ARG A 156      42.753  27.018  60.348  1.00  0.00            
ATOM   2397 2HH2 ARG A 156      41.983  25.708  61.288  1.00  0.00            
ATOM   2398  C   ARG A 156      47.023  30.208  59.838  1.00  0.00            
ATOM   2399  O   ARG A 156      47.063  29.598  58.768  1.00  0.00            
ATOM   2400  N   ASN A 157      46.203  31.238  60.048  1.00  0.00            
ATOM   2401  H   ASN A 157      46.323  31.768  60.898  1.00  0.00            
ATOM   2402  CA  ASN A 157      45.203  31.618  59.078  1.00  0.00            
ATOM   2403  HA  ASN A 157      45.023  30.788  58.398  1.00  0.00            
ATOM   2404  CB  ASN A 157      43.863  31.828  59.788  1.00  0.00            
ATOM   2405  HB1 ASN A 157      43.083  31.628  59.058  1.00  0.00            
ATOM   2406  HB2 ASN A 157      43.693  32.858  60.088  1.00  0.00            
ATOM   2407  CG  ASN A 157      43.643  31.038  61.068  1.00  0.00            
ATOM   2408  OD1 ASN A 157      43.433  29.828  61.028  1.00  0.00            
ATOM   2409  ND2 ASN A 157      43.733  31.678  62.238  1.00  0.00            
ATOM   2410 1HD2 ASN A 157      44.013  32.648  62.328  1.00  0.00            
ATOM   2411 2HD2 ASN A 157      43.563  31.158  63.088  1.00  0.00            
ATOM   2412  C   ASN A 157      45.543  32.798  58.188  1.00  0.00            
ATOM   2413  O   ASN A 157      44.693  33.328  57.468  1.00  0.00            
ATOM   2414  N   LEU A 158      46.733  33.378  58.358  1.00  0.00            
ATOM   2415  H   LEU A 158      47.343  32.918  59.008  1.00  0.00            
ATOM   2416  CA  LEU A 158      47.103  34.728  57.978  1.00  0.00            
ATOM   2417  HA  LEU A 158      46.403  35.398  58.468  1.00  0.00            
ATOM   2418  CB  LEU A 158      48.473  35.018  58.598  1.00  0.00            
ATOM   2419  HB1 LEU A 158      49.233  34.538  57.978  1.00  0.00            
ATOM   2420  HB2 LEU A 158      48.553  34.618  59.608  1.00  0.00            
ATOM   2421  CG  LEU A 158      48.743  36.508  58.738  1.00  0.00            
ATOM   2422  HG  LEU A 158      48.403  37.008  57.828  1.00  0.00            
ATOM   2423  CD1 LEU A 158      48.083  37.078  59.988  1.00  0.00            
ATOM   2424 1HD1 LEU A 158      48.183  38.158  59.948  1.00  0.00            
ATOM   2425 2HD1 LEU A 158      47.013  36.868  59.998  1.00  0.00            
ATOM   2426 3HD1 LEU A 158      48.633  36.728  60.868  1.00  0.00            
ATOM   2427  CD2 LEU A 158      50.243  36.768  58.868  1.00  0.00            
ATOM   2428 1HD2 LEU A 158      50.453  37.828  59.028  1.00  0.00            
ATOM   2429 2HD2 LEU A 158      50.733  36.268  59.708  1.00  0.00            
ATOM   2430 3HD2 LEU A 158      50.803  36.448  57.998  1.00  0.00            
ATOM   2431  C   LEU A 158      47.013  34.948  56.478  1.00  0.00            
ATOM   2432  O   LEU A 158      47.873  34.558  55.688  1.00  0.00            
ATOM   2433  N   LYS A 159      45.923  35.538  55.988  1.00  0.00            
ATOM   2434  H   LYS A 159      45.103  35.408  56.568  1.00  0.00            
ATOM   2435  CA  LYS A 159      45.723  36.138  54.688  1.00  0.00            
ATOM   2436  HA  LYS A 159      45.703  35.358  53.918  1.00  0.00            
ATOM   2437  CB  LYS A 159      44.453  36.968  54.598  1.00  0.00            
ATOM   2438  HB1 LYS A 159      44.343  37.258  53.548  1.00  0.00            
ATOM   2439  HB2 LYS A 159      44.593  37.928  55.098  1.00  0.00            
ATOM   2440  CG  LYS A 159      43.123  36.318  54.958  1.00  0.00            
ATOM   2441  HG1 LYS A 159      43.293  35.678  55.828  1.00  0.00            
ATOM   2442  HG2 LYS A 159      42.823  35.658  54.148  1.00  0.00            
ATOM   2443  CD  LYS A 159      42.003  37.268  55.368  1.00  0.00            
ATOM   2444  HD1 LYS A 159      42.283  37.808  56.268  1.00  0.00            
ATOM   2445  HD2 LYS A 159      41.143  36.628  55.538  1.00  0.00            
ATOM   2446  CE  LYS A 159      41.543  38.208  54.248  1.00  0.00            
ATOM   2447  HE1 LYS A 159      40.513  37.998  53.958  1.00  0.00            
ATOM   2448  HE2 LYS A 159      42.163  37.988  53.378  1.00  0.00            
ATOM   2449  NZ  LYS A 159      41.653  39.638  54.568  1.00  0.00            
ATOM   2450  HZ1 LYS A 159      41.023  40.168  53.988  1.00  0.00            
ATOM   2451  HZ2 LYS A 159      41.323  39.748  55.518  1.00  0.00            
ATOM   2452  HZ3 LYS A 159      42.593  39.998  54.508  1.00  0.00            
ATOM   2453  C   LYS A 159      46.833  37.108  54.308  1.00  0.00            
ATOM   2454  O   LYS A 159      47.413  37.028  53.228  1.00  0.00            
ATOM   2455  N   GLU A 160      47.103  38.118  55.138  1.00  0.00            
ATOM   2456  H   GLU A 160      46.583  38.098  55.998  1.00  0.00            
ATOM   2457  CA  GLU A 160      47.853  39.308  54.788  1.00  0.00            
ATOM   2458  HA  GLU A 160      48.383  39.078  53.868  1.00  0.00            
ATOM   2459  CB  GLU A 160      46.923  40.498  54.548  1.00  0.00            
ATOM   2460  HB1 GLU A 160      47.493  41.388  54.298  1.00  0.00            
ATOM   2461  HB2 GLU A 160      46.413  40.688  55.488  1.00  0.00            
ATOM   2462  CG  GLU A 160      45.853  40.378  53.468  1.00  0.00            
ATOM   2463  HG1 GLU A 160      45.283  39.448  53.558  1.00  0.00            
ATOM   2464  HG2 GLU A 160      46.283  40.428  52.468  1.00  0.00            
ATOM   2465  CD  GLU A 160      44.863  41.528  53.618  1.00  0.00            
ATOM   2466  OE1 GLU A 160      43.683  41.308  53.938  1.00  0.00            
ATOM   2467  OE2 GLU A 160      45.253  42.718  53.538  1.00  0.00            
ATOM   2468  C   GLU A 160      48.843  39.718  55.868  1.00  0.00            
ATOM   2469  O   GLU A 160      48.473  39.698  57.038  1.00  0.00            
ATOM   2470  N   LEU A 161      50.073  40.058  55.478  1.00  0.00            
ATOM   2471  H   LEU A 161      50.343  39.958  54.508  1.00  0.00            
ATOM   2472  CA  LEU A 161      51.203  40.338  56.338  1.00  0.00            
ATOM   2473  HA  LEU A 161      50.763  40.548  57.308  1.00  0.00            
ATOM   2474  CB  LEU A 161      52.013  39.058  56.448  1.00  0.00            
ATOM   2475  HB1 LEU A 161      52.423  38.818  55.468  1.00  0.00            
ATOM   2476  HB2 LEU A 161      51.393  38.238  56.818  1.00  0.00            
ATOM   2477  CG  LEU A 161      53.193  39.128  57.418  1.00  0.00            
ATOM   2478  HG  LEU A 161      53.983  39.698  56.938  1.00  0.00            
ATOM   2479  CD1 LEU A 161      52.853  39.828  58.728  1.00  0.00            
ATOM   2480 1HD1 LEU A 161      53.683  39.678  59.418  1.00  0.00            
ATOM   2481 2HD1 LEU A 161      52.573  40.878  58.608  1.00  0.00            
ATOM   2482 3HD1 LEU A 161      52.003  39.318  59.188  1.00  0.00            
ATOM   2483  CD2 LEU A 161      53.723  37.708  57.598  1.00  0.00            
ATOM   2484 1HD2 LEU A 161      54.543  37.738  58.308  1.00  0.00            
ATOM   2485 2HD2 LEU A 161      52.903  37.078  57.948  1.00  0.00            
ATOM   2486 3HD2 LEU A 161      54.043  37.358  56.618  1.00  0.00            
ATOM   2487  C   LEU A 161      51.963  41.538  55.768  1.00  0.00            
ATOM   2488  O   LEU A 161      53.103  41.448  55.338  1.00  0.00            
ATOM   2489  N   ASP A 162      51.283  42.678  55.818  1.00  0.00            
ATOM   2490  H   ASP A 162      50.343  42.668  56.198  1.00  0.00            
ATOM   2491  CA  ASP A 162      51.723  43.878  55.128  1.00  0.00            
ATOM   2492  HA  ASP A 162      52.243  43.598  54.208  1.00  0.00            
ATOM   2493  CB  ASP A 162      50.523  44.678  54.638  1.00  0.00            
ATOM   2494  HB1 ASP A 162      50.093  45.228  55.468  1.00  0.00            
ATOM   2495  HB2 ASP A 162      49.703  44.038  54.288  1.00  0.00            
ATOM   2496  CG  ASP A 162      50.813  45.738  53.588  1.00  0.00            
ATOM   2497  OD1 ASP A 162      51.573  45.518  52.618  1.00  0.00            
ATOM   2498  OD2 ASP A 162      50.173  46.808  53.698  1.00  0.00            
ATOM   2499  C   ASP A 162      52.673  44.658  56.018  1.00  0.00            
ATOM   2500  O   ASP A 162      52.353  45.718  56.558  1.00  0.00            
ATOM   2501  N   LEU A 163      53.863  44.118  56.298  1.00  0.00            
ATOM   2502  H   LEU A 163      54.093  43.238  55.868  1.00  0.00            
ATOM   2503  CA  LEU A 163      54.923  44.788  57.018  1.00  0.00            
ATOM   2504  HA  LEU A 163      54.503  45.378  57.838  1.00  0.00            
ATOM   2505  CB  LEU A 163      55.943  43.838  57.628  1.00  0.00            
ATOM   2506  HB1 LEU A 163      56.553  44.388  58.348  1.00  0.00            
ATOM   2507  HB2 LEU A 163      56.643  43.498  56.858  1.00  0.00            
ATOM   2508  CG  LEU A 163      55.363  42.578  58.258  1.00  0.00            
ATOM   2509  HG  LEU A 163      54.783  42.048  57.508  1.00  0.00            
ATOM   2510  CD1 LEU A 163      56.473  41.648  58.758  1.00  0.00            
ATOM   2511 1HD1 LEU A 163      56.053  40.678  59.018  1.00  0.00            
ATOM   2512 2HD1 LEU A 163      57.183  41.518  57.948  1.00  0.00            
ATOM   2513 3HD1 LEU A 163      57.023  42.158  59.548  1.00  0.00            
ATOM   2514  CD2 LEU A 163      54.483  42.888  59.468  1.00  0.00            
ATOM   2515 1HD2 LEU A 163      54.083  42.008  59.968  1.00  0.00            
ATOM   2516 2HD2 LEU A 163      55.103  43.378  60.218  1.00  0.00            
ATOM   2517 3HD2 LEU A 163      53.633  43.538  59.258  1.00  0.00            
ATOM   2518  C   LEU A 163      55.623  45.768  56.088  1.00  0.00            
ATOM   2519  O   LEU A 163      56.333  45.338  55.178  1.00  0.00            
ATOM   2520  N   ARG A 164      55.413  47.078  56.218  1.00  0.00            
ATOM   2521  H   ARG A 164      54.703  47.378  56.868  1.00  0.00            
ATOM   2522  CA  ARG A 164      55.943  48.078  55.318  1.00  0.00            
ATOM   2523  HA  ARG A 164      56.943  47.738  55.028  1.00  0.00            
ATOM   2524  CB  ARG A 164      55.013  48.138  54.108  1.00  0.00            
ATOM   2525  HB1 ARG A 164      54.873  47.118  53.738  1.00  0.00            
ATOM   2526  HB2 ARG A 164      55.553  48.748  53.378  1.00  0.00            
ATOM   2527  CG  ARG A 164      53.623  48.658  54.428  1.00  0.00            
ATOM   2528  HG1 ARG A 164      53.693  49.648  54.888  1.00  0.00            
ATOM   2529  HG2 ARG A 164      53.073  47.948  55.038  1.00  0.00            
ATOM   2530  CD  ARG A 164      52.793  48.788  53.148  1.00  0.00            
ATOM   2531  HD1 ARG A 164      52.063  47.988  53.128  1.00  0.00            
ATOM   2532  HD2 ARG A 164      53.473  48.648  52.308  1.00  0.00            
ATOM   2533  NE  ARG A 164      52.113  50.078  53.088  1.00  0.00            
ATOM   2534  HE  ARG A 164      52.573  50.818  52.568  1.00  0.00            
ATOM   2535  CZ  ARG A 164      50.923  50.438  53.598  1.00  0.00            
ATOM   2536  NH1 ARG A 164      50.063  49.608  54.198  1.00  0.00            
ATOM   2537 1HH1 ARG A 164      50.193  48.608  54.168  1.00  0.00            
ATOM   2538 2HH1 ARG A 164      49.103  49.918  54.288  1.00  0.00            
ATOM   2539  NH2 ARG A 164      50.543  51.718  53.438  1.00  0.00            
ATOM   2540 1HH2 ARG A 164      51.123  52.368  52.938  1.00  0.00            
ATOM   2541 2HH2 ARG A 164      49.803  52.138  53.988  1.00  0.00            
ATOM   2542  C   ARG A 164      56.113  49.458  55.938  1.00  0.00            
ATOM   2543  O   ARG A 164      55.733  49.648  57.088  1.00  0.00            
ATOM   2544  N   GLU A 165      56.703  50.398  55.188  1.00  0.00            
ATOM   2545  H   GLU A 165      57.133  50.058  54.348  1.00  0.00            
ATOM   2546  CA  GLU A 165      56.803  51.818  55.478  1.00  0.00            
ATOM   2547  HA  GLU A 165      57.563  52.128  54.758  1.00  0.00            
ATOM   2548  CB  GLU A 165      55.513  52.538  55.108  1.00  0.00            
ATOM   2549  HB1 GLU A 165      55.713  53.608  55.208  1.00  0.00            
ATOM   2550  HB2 GLU A 165      54.643  52.248  55.688  1.00  0.00            
ATOM   2551  CG  GLU A 165      55.193  52.408  53.628  1.00  0.00            
ATOM   2552  HG1 GLU A 165      55.213  51.338  53.398  1.00  0.00            
ATOM   2553  HG2 GLU A 165      55.893  53.008  53.048  1.00  0.00            
ATOM   2554  CD  GLU A 165      53.793  52.928  53.358  1.00  0.00            
ATOM   2555  OE1 GLU A 165      53.233  53.708  54.168  1.00  0.00            
ATOM   2556  OE2 GLU A 165      53.233  52.588  52.288  1.00  0.00            
ATOM   2557  C   GLU A 165      57.343  52.208  56.848  1.00  0.00            
ATOM   2558  O   GLU A 165      57.443  53.398  57.158  1.00  0.00            
ATOM   2559  N   SER A 166      57.753  51.238  57.658  1.00  0.00            
ATOM   2560  H   SER A 166      57.783  50.278  57.358  1.00  0.00            
ATOM   2561  CA  SER A 166      57.973  51.388  59.088  1.00  0.00            
ATOM   2562  HA  SER A 166      57.633  52.348  59.478  1.00  0.00            
ATOM   2563  CB  SER A 166      57.283  50.288  59.888  1.00  0.00            
ATOM   2564  HB1 SER A 166      57.433  50.538  60.938  1.00  0.00            
ATOM   2565  HB2 SER A 166      57.653  49.278  59.728  1.00  0.00            
ATOM   2566  OG  SER A 166      55.893  50.308  59.648  1.00  0.00            
ATOM   2567  HG  SER A 166      55.733  49.868  58.808  1.00  0.00            
ATOM   2568  C   SER A 166      59.443  51.198  59.428  1.00  0.00            
ATOM   2569  O   SER A 166      60.253  50.598  58.718  1.00  0.00            
ATOM   2570  N   ASP A 167      59.823  51.698  60.598  1.00  0.00            
ATOM   2571  H   ASP A 167      59.153  52.238  61.128  1.00  0.00            
ATOM   2572  CA  ASP A 167      60.973  51.278  61.368  1.00  0.00            
ATOM   2573  HA  ASP A 167      61.853  51.228  60.728  1.00  0.00            
ATOM   2574  CB  ASP A 167      61.313  52.288  62.458  1.00  0.00            
ATOM   2575  HB1 ASP A 167      60.363  52.628  62.888  1.00  0.00            
ATOM   2576  HB2 ASP A 167      61.813  53.198  62.108  1.00  0.00            
ATOM   2577  CG  ASP A 167      62.223  51.698  63.528  1.00  0.00            
ATOM   2578  OD1 ASP A 167      63.403  51.408  63.258  1.00  0.00            
ATOM   2579  OD2 ASP A 167      61.783  51.578  64.688  1.00  0.00            
ATOM   2580  C   ASP A 167      60.713  49.888  61.938  1.00  0.00            
ATOM   2581  O   ASP A 167      59.793  49.698  62.728  1.00  0.00            
ATOM   2582  N   VAL A 168      61.623  48.968  61.598  1.00  0.00            
ATOM   2583  H   VAL A 168      62.313  49.238  60.918  1.00  0.00            
ATOM   2584  CA  VAL A 168      61.663  47.618  62.138  1.00  0.00            
ATOM   2585  HA  VAL A 168      61.233  47.618  63.138  1.00  0.00            
ATOM   2586  CB  VAL A 168      60.833  46.658  61.288  1.00  0.00            
ATOM   2587  HB  VAL A 168      61.313  46.618  60.308  1.00  0.00            
ATOM   2588  CG1 VAL A 168      60.693  45.258  61.878  1.00  0.00            
ATOM   2589 1HG1 VAL A 168      60.183  44.578  61.208  1.00  0.00            
ATOM   2590 2HG1 VAL A 168      61.653  44.768  62.028  1.00  0.00            
ATOM   2591 3HG1 VAL A 168      60.243  45.258  62.868  1.00  0.00            
ATOM   2592  CG2 VAL A 168      59.403  47.168  61.138  1.00  0.00            
ATOM   2593 1HG2 VAL A 168      58.723  46.368  60.848  1.00  0.00            
ATOM   2594 2HG2 VAL A 168      58.993  47.508  62.088  1.00  0.00            
ATOM   2595 3HG2 VAL A 168      59.363  47.948  60.378  1.00  0.00            
ATOM   2596  C   VAL A 168      63.113  47.158  62.178  1.00  0.00            
ATOM   2597  O   VAL A 168      63.803  47.148  61.158  1.00  0.00            
ATOM   2598  N   ASP A 169      63.573  46.808  63.378  1.00  0.00            
ATOM   2599  H   ASP A 169      62.983  46.908  64.188  1.00  0.00            
ATOM   2600  CA  ASP A 169      64.963  46.418  63.558  1.00  0.00            
ATOM   2601  HA  ASP A 169      65.523  47.158  62.988  1.00  0.00            
ATOM   2602  CB  ASP A 169      65.443  46.518  65.008  1.00  0.00            
ATOM   2603  HB1 ASP A 169      64.863  45.778  65.558  1.00  0.00            
ATOM   2604  HB2 ASP A 169      65.163  47.488  65.428  1.00  0.00            
ATOM   2605  CG  ASP A 169      66.933  46.248  65.168  1.00  0.00            
ATOM   2606  OD1 ASP A 169      67.343  45.808  66.268  1.00  0.00            
ATOM   2607  OD2 ASP A 169      67.753  46.608  64.298  1.00  0.00            
ATOM   2608  C   ASP A 169      65.193  45.008  63.048  1.00  0.00            
ATOM   2609  O   ASP A 169      64.423  44.078  63.308  1.00  0.00            
ATOM   2610  N   ASP A 170      66.253  44.838  62.268  1.00  0.00            
ATOM   2611  H   ASP A 170      66.743  45.648  61.908  1.00  0.00            
ATOM   2612  CA  ASP A 170      66.533  43.648  61.478  1.00  0.00            
ATOM   2613  HA  ASP A 170      65.593  43.258  61.078  1.00  0.00            
ATOM   2614  CB  ASP A 170      67.273  44.048  60.198  1.00  0.00            
ATOM   2615  HB1 ASP A 170      68.243  44.498  60.418  1.00  0.00            
ATOM   2616  HB2 ASP A 170      66.753  44.898  59.758  1.00  0.00            
ATOM   2617  CG  ASP A 170      67.303  43.008  59.088  1.00  0.00            
ATOM   2618  OD1 ASP A 170      68.353  42.568  58.578  1.00  0.00            
ATOM   2619  OD2 ASP A 170      66.193  42.648  58.638  1.00  0.00            
ATOM   2620  C   ASP A 170      67.233  42.558  62.258  1.00  0.00            
ATOM   2621  O   ASP A 170      68.343  42.108  61.948  1.00  0.00            
ATOM   2622  N   VAL A 171      66.683  42.138  63.398  1.00  0.00            
ATOM   2623  H   VAL A 171      65.803  42.568  63.648  1.00  0.00            
ATOM   2624  CA  VAL A 171      67.353  41.368  64.438  1.00  0.00            
ATOM   2625  HA  VAL A 171      68.243  41.918  64.748  1.00  0.00            
ATOM   2626  CB  VAL A 171      66.393  41.198  65.608  1.00  0.00            
ATOM   2627  HB  VAL A 171      65.373  40.928  65.318  1.00  0.00            
ATOM   2628  CG1 VAL A 171      66.913  40.198  66.638  1.00  0.00            
ATOM   2629 1HG1 VAL A 171      66.183  40.038  67.428  1.00  0.00            
ATOM   2630 2HG1 VAL A 171      67.173  39.268  66.128  1.00  0.00            
ATOM   2631 3HG1 VAL A 171      67.793  40.648  67.088  1.00  0.00            
ATOM   2632  CG2 VAL A 171      66.273  42.558  66.288  1.00  0.00            
ATOM   2633 1HG2 VAL A 171      65.533  42.588  67.088  1.00  0.00            
ATOM   2634 2HG2 VAL A 171      67.233  42.858  66.708  1.00  0.00            
ATOM   2635 3HG2 VAL A 171      66.003  43.268  65.508  1.00  0.00            
ATOM   2636  C   VAL A 171      67.843  40.058  63.848  1.00  0.00            
ATOM   2637  O   VAL A 171      68.923  39.568  64.198  1.00  0.00            
ATOM   2638  N   SER A 172      67.013  39.438  62.998  1.00  0.00            
ATOM   2639  H   SER A 172      66.163  39.958  62.848  1.00  0.00            
ATOM   2640  CA  SER A 172      67.273  38.238  62.228  1.00  0.00            
ATOM   2641  HA  SER A 172      68.313  38.218  61.908  1.00  0.00            
ATOM   2642  CB  SER A 172      66.943  36.968  63.008  1.00  0.00            
ATOM   2643  HB1 SER A 172      65.863  37.048  63.138  1.00  0.00            
ATOM   2644  HB2 SER A 172      67.383  37.048  64.008  1.00  0.00            
ATOM   2645  OG  SER A 172      67.283  35.818  62.268  1.00  0.00            
ATOM   2646  HG  SER A 172      68.173  35.888  61.928  1.00  0.00            
ATOM   2647  C   SER A 172      66.363  38.208  61.008  1.00  0.00            
ATOM   2648  O   SER A 172      65.143  38.298  61.118  1.00  0.00            
ATOM   2649  N   GLY A 173      67.023  37.968  59.868  1.00  0.00            
ATOM   2650  H   GLY A 173      68.033  38.028  59.898  1.00  0.00            
ATOM   2651  CA  GLY A 173      66.463  37.668  58.568  1.00  0.00            
ATOM   2652  HA1 GLY A 173      67.213  37.758  57.788  1.00  0.00            
ATOM   2653  HA2 GLY A 173      65.733  38.468  58.428  1.00  0.00            
ATOM   2654  C   GLY A 173      65.793  36.298  58.508  1.00  0.00            
ATOM   2655  O   GLY A 173      65.333  35.948  57.428  1.00  0.00            
ATOM   2656  N   HID A 174      65.743  35.568  59.628  1.00  0.00            
ATOM   2657  H   HID A 174      66.243  35.938  60.418  1.00  0.00            
ATOM   2658  CA  HID A 174      65.223  34.218  59.708  1.00  0.00            
ATOM   2659  HA  HID A 174      65.293  33.768  58.718  1.00  0.00            
ATOM   2660  CB  HID A 174      66.103  33.348  60.598  1.00  0.00            
ATOM   2661  HB1 HID A 174      65.813  33.478  61.648  1.00  0.00            
ATOM   2662  HB2 HID A 174      67.163  33.618  60.538  1.00  0.00            
ATOM   2663  CG  HID A 174      65.943  31.888  60.288  1.00  0.00            
ATOM   2664  ND1 HID A 174      65.393  30.928  61.118  1.00  0.00            
ATOM   2665  HD1 HID A 174      65.213  31.028  62.108  1.00  0.00            
ATOM   2666  CE1 HID A 174      65.193  29.838  60.358  1.00  0.00            
ATOM   2667  HE1 HID A 174      64.713  28.938  60.728  1.00  0.00            
ATOM   2668  NE2 HID A 174      65.643  29.978  59.108  1.00  0.00            
ATOM   2669  CD2 HID A 174      66.143  31.278  59.068  1.00  0.00            
ATOM   2670  HD2 HID A 174      66.613  31.698  58.188  1.00  0.00            
ATOM   2671  C   HID A 174      63.763  34.048  60.078  1.00  0.00            
ATOM   2672  O   HID A 174      63.123  33.028  59.798  1.00  0.00            
ATOM   2673  N   TRP A 175      63.193  35.118  60.638  1.00  0.00            
ATOM   2674  H   TRP A 175      63.803  35.908  60.778  1.00  0.00            
ATOM   2675  CA  TRP A 175      61.883  35.098  61.258  1.00  0.00            
ATOM   2676  HA  TRP A 175      62.043  34.598  62.218  1.00  0.00            
ATOM   2677  CB  TRP A 175      61.523  36.538  61.598  1.00  0.00            
ATOM   2678  HB1 TRP A 175      62.363  36.968  62.138  1.00  0.00            
ATOM   2679  HB2 TRP A 175      60.623  36.518  62.218  1.00  0.00            
ATOM   2680  CG  TRP A 175      61.163  37.408  60.438  1.00  0.00            
ATOM   2681  CD1 TRP A 175      62.063  38.068  59.668  1.00  0.00            
ATOM   2682  HD1 TRP A 175      63.133  38.028  59.828  1.00  0.00            
ATOM   2683  NE1 TRP A 175      61.373  38.868  58.788  1.00  0.00            
ATOM   2684  HE1 TRP A 175      61.833  39.518  58.168  1.00  0.00            
ATOM   2685  CE2 TRP A 175      60.013  38.618  58.848  1.00  0.00            
ATOM   2686  CZ2 TRP A 175      58.913  38.968  58.058  1.00  0.00            
ATOM   2687  HZ2 TRP A 175      59.053  39.528  57.148  1.00  0.00            
ATOM   2688  CH2 TRP A 175      57.613  38.508  58.348  1.00  0.00            
ATOM   2689  HH2 TRP A 175      56.813  38.738  57.668  1.00  0.00            
ATOM   2690  CZ3 TRP A 175      57.453  37.648  59.438  1.00  0.00            
ATOM   2691  HZ3 TRP A 175      56.503  37.138  59.548  1.00  0.00            
ATOM   2692  CE3 TRP A 175      58.533  37.288  60.258  1.00  0.00            
ATOM   2693  HE3 TRP A 175      58.363  36.578  61.048  1.00  0.00            
ATOM   2694  CD2 TRP A 175      59.833  37.718  59.928  1.00  0.00            
ATOM   2695  C   TRP A 175      60.743  34.388  60.538  1.00  0.00            
ATOM   2696  O   TRP A 175      59.903  33.698  61.108  1.00  0.00            
ATOM   2697  N   LEU A 176      60.673  34.578  59.218  1.00  0.00            
ATOM   2698  H   LEU A 176      61.373  35.188  58.828  1.00  0.00            
ATOM   2699  CA  LEU A 176      59.623  34.148  58.308  1.00  0.00            
ATOM   2700  HA  LEU A 176      58.733  34.408  58.878  1.00  0.00            
ATOM   2701  CB  LEU A 176      59.753  34.958  57.018  1.00  0.00            
ATOM   2702  HB1 LEU A 176      60.673  34.638  56.538  1.00  0.00            
ATOM   2703  HB2 LEU A 176      59.913  36.008  57.278  1.00  0.00            
ATOM   2704  CG  LEU A 176      58.633  34.878  55.988  1.00  0.00            
ATOM   2705  HG  LEU A 176      58.523  33.828  55.718  1.00  0.00            
ATOM   2706  CD1 LEU A 176      57.273  35.348  56.508  1.00  0.00            
ATOM   2707 1HD1 LEU A 176      56.593  34.838  55.828  1.00  0.00            
ATOM   2708 2HD1 LEU A 176      57.183  35.138  57.568  1.00  0.00            
ATOM   2709 3HD1 LEU A 176      57.223  36.418  56.328  1.00  0.00            
ATOM   2710  CD2 LEU A 176      59.053  35.698  54.778  1.00  0.00            
ATOM   2711 1HD2 LEU A 176      58.263  35.868  54.048  1.00  0.00            
ATOM   2712 2HD2 LEU A 176      59.423  36.668  55.098  1.00  0.00            
ATOM   2713 3HD2 LEU A 176      59.963  35.268  54.348  1.00  0.00            
ATOM   2714  C   LEU A 176      59.593  32.638  58.138  1.00  0.00            
ATOM   2715  O   LEU A 176      58.543  32.088  57.828  1.00  0.00            
ATOM   2716  N   SER A 177      60.723  31.978  58.398  1.00  0.00            
ATOM   2717  H   SER A 177      61.523  32.498  58.748  1.00  0.00            
ATOM   2718  CA  SER A 177      60.883  30.538  58.418  1.00  0.00            
ATOM   2719  HA  SER A 177      60.523  30.158  57.468  1.00  0.00            
ATOM   2720  CB  SER A 177      62.343  30.148  58.618  1.00  0.00            
ATOM   2721  HB1 SER A 177      62.493  29.068  58.558  1.00  0.00            
ATOM   2722  HB2 SER A 177      62.593  30.438  59.638  1.00  0.00            
ATOM   2723  OG  SER A 177      63.273  30.688  57.708  1.00  0.00            
ATOM   2724  HG  SER A 177      64.073  30.688  58.238  1.00  0.00            
ATOM   2725  C   SER A 177      60.083  29.848  59.518  1.00  0.00            
ATOM   2726  O   SER A 177      60.163  28.628  59.658  1.00  0.00            
ATOM   2727  N   HIE A 178      59.323  30.538  60.378  1.00  0.00            
ATOM   2728  H   HIE A 178      59.293  31.538  60.348  1.00  0.00            
ATOM   2729  CA  HIE A 178      58.603  29.878  61.448  1.00  0.00            
ATOM   2730  HA  HIE A 178      59.293  29.078  61.738  1.00  0.00            
ATOM   2731  CB  HIE A 178      58.413  30.838  62.618  1.00  0.00            
ATOM   2732  HB1 HIE A 178      57.573  30.468  63.208  1.00  0.00            
ATOM   2733  HB2 HIE A 178      58.243  31.808  62.148  1.00  0.00            
ATOM   2734  CG  HIE A 178      59.633  30.988  63.478  1.00  0.00            
ATOM   2735  ND1 HIE A 178      59.773  30.468  64.768  1.00  0.00            
ATOM   2736  CE1 HIE A 178      61.053  30.628  65.098  1.00  0.00            
ATOM   2737  HE1 HIE A 178      61.513  30.418  66.058  1.00  0.00            
ATOM   2738  NE2 HIE A 178      61.713  31.258  64.118  1.00  0.00            
ATOM   2739  HE2 HIE A 178      62.693  31.488  64.158  1.00  0.00            
ATOM   2740  CD2 HIE A 178      60.863  31.398  63.028  1.00  0.00            
ATOM   2741  HD2 HIE A 178      61.113  31.858  62.088  1.00  0.00            
ATOM   2742  C   HIE A 178      57.253  29.348  60.988  1.00  0.00            
ATOM   2743  O   HIE A 178      56.783  28.348  61.508  1.00  0.00            
ATOM   2744  N   PHE A 179      56.713  29.928  59.918  1.00  0.00            
ATOM   2745  H   PHE A 179      57.103  30.798  59.598  1.00  0.00            
ATOM   2746  CA  PHE A 179      55.533  29.388  59.258  1.00  0.00            
ATOM   2747  HA  PHE A 179      54.693  29.338  59.948  1.00  0.00            
ATOM   2748  CB  PHE A 179      55.163  30.308  58.098  1.00  0.00            
ATOM   2749  HB1 PHE A 179      54.403  29.788  57.508  1.00  0.00            
ATOM   2750  HB2 PHE A 179      55.983  30.448  57.388  1.00  0.00            
ATOM   2751  CG  PHE A 179      54.493  31.618  58.438  1.00  0.00            
ATOM   2752  CD1 PHE A 179      55.073  32.778  57.908  1.00  0.00            
ATOM   2753  HD1 PHE A 179      56.023  32.768  57.398  1.00  0.00            
ATOM   2754  CE1 PHE A 179      54.393  33.968  58.158  1.00  0.00            
ATOM   2755  HE1 PHE A 179      54.843  34.868  57.768  1.00  0.00            
ATOM   2756  CZ  PHE A 179      53.143  34.048  58.798  1.00  0.00            
ATOM   2757  HZ  PHE A 179      52.593  34.958  58.978  1.00  0.00            
ATOM   2758  CE2 PHE A 179      52.583  32.848  59.248  1.00  0.00            
ATOM   2759  HE2 PHE A 179      51.613  32.818  59.718  1.00  0.00            
ATOM   2760  CD2 PHE A 179      53.243  31.628  59.058  1.00  0.00            
ATOM   2761  HD2 PHE A 179      52.803  30.708  59.408  1.00  0.00            
ATOM   2762  C   PHE A 179      55.843  28.018  58.688  1.00  0.00            
ATOM   2763  O   PHE A 179      56.663  27.918  57.768  1.00  0.00            
ATOM   2764  N   PRO A 180      55.153  26.958  59.128  1.00  0.00            
ATOM   2765  CD  PRO A 180      54.013  27.058  60.018  1.00  0.00            
ATOM   2766  HD1 PRO A 180      53.263  27.788  59.698  1.00  0.00            
ATOM   2767  HD2 PRO A 180      54.433  27.288  60.998  1.00  0.00            
ATOM   2768  CG  PRO A 180      53.313  25.698  60.028  1.00  0.00            
ATOM   2769  HG1 PRO A 180      52.533  25.638  59.278  1.00  0.00            
ATOM   2770  HG2 PRO A 180      52.913  25.528  61.028  1.00  0.00            
ATOM   2771  CB  PRO A 180      54.453  24.758  59.668  1.00  0.00            
ATOM   2772  HB1 PRO A 180      54.063  23.868  59.178  1.00  0.00            
ATOM   2773  HB2 PRO A 180      54.943  24.568  60.618  1.00  0.00            
ATOM   2774  CA  PRO A 180      55.293  25.588  58.698  1.00  0.00            
ATOM   2775  HA  PRO A 180      56.333  25.268  58.698  1.00  0.00            
ATOM   2776  C   PRO A 180      54.783  25.378  57.278  1.00  0.00            
ATOM   2777  O   PRO A 180      53.933  26.098  56.748  1.00  0.00            
ATOM   2778  N   ASP A 181      55.203  24.348  56.538  1.00  0.00            
ATOM   2779  H   ASP A 181      55.913  23.748  56.928  1.00  0.00            
ATOM   2780  CA  ASP A 181      54.663  24.038  55.238  1.00  0.00            
ATOM   2781  HA  ASP A 181      54.573  24.988  54.708  1.00  0.00            
ATOM   2782  CB  ASP A 181      55.623  23.238  54.358  1.00  0.00            
ATOM   2783  HB1 ASP A 181      55.103  23.038  53.418  1.00  0.00            
ATOM   2784  HB2 ASP A 181      55.923  22.308  54.848  1.00  0.00            
ATOM   2785  CG  ASP A 181      56.873  24.048  54.088  1.00  0.00            
ATOM   2786  OD1 ASP A 181      57.933  23.868  54.728  1.00  0.00            
ATOM   2787  OD2 ASP A 181      56.863  24.798  53.088  1.00  0.00            
ATOM   2788  C   ASP A 181      53.233  23.528  55.228  1.00  0.00            
ATOM   2789  O   ASP A 181      52.573  23.428  54.198  1.00  0.00            
ATOM   2790  N   THR A 182      52.603  23.358  56.398  1.00  0.00            
ATOM   2791  H   THR A 182      53.123  23.388  57.258  1.00  0.00            
ATOM   2792  CA  THR A 182      51.173  23.258  56.598  1.00  0.00            
ATOM   2793  HA  THR A 182      50.813  22.588  55.808  1.00  0.00            
ATOM   2794  CB  THR A 182      50.793  22.568  57.898  1.00  0.00            
ATOM   2795  HB  THR A 182      49.733  22.328  57.868  1.00  0.00            
ATOM   2796  CG2 THR A 182      51.593  21.278  58.048  1.00  0.00            
ATOM   2797 1HG2 THR A 182      51.313  20.778  58.978  1.00  0.00            
ATOM   2798 2HG2 THR A 182      51.413  20.568  57.238  1.00  0.00            
ATOM   2799 3HG2 THR A 182      52.673  21.458  58.038  1.00  0.00            
ATOM   2800  OG1 THR A 182      51.123  23.348  59.028  1.00  0.00            
ATOM   2801  HG1 THR A 182      50.873  22.868  59.818  1.00  0.00            
ATOM   2802  C   THR A 182      50.393  24.558  56.508  1.00  0.00            
ATOM   2803  O   THR A 182      49.163  24.528  56.408  1.00  0.00            
ATOM   2804  N   TYR A 183      51.043  25.728  56.498  1.00  0.00            
ATOM   2805  H   TYR A 183      52.043  25.698  56.648  1.00  0.00            
ATOM   2806  CA  TYR A 183      50.503  27.048  56.238  1.00  0.00            
ATOM   2807  HA  TYR A 183      49.463  27.068  56.578  1.00  0.00            
ATOM   2808  CB  TYR A 183      51.253  28.088  57.068  1.00  0.00            
ATOM   2809  HB1 TYR A 183      52.313  27.878  56.908  1.00  0.00            
ATOM   2810  HB2 TYR A 183      51.013  27.848  58.108  1.00  0.00            
ATOM   2811  CG  TYR A 183      51.033  29.548  56.778  1.00  0.00            
ATOM   2812  CD1 TYR A 183      50.143  30.318  57.538  1.00  0.00            
ATOM   2813  HD1 TYR A 183      49.523  29.848  58.298  1.00  0.00            
ATOM   2814  CE1 TYR A 183      49.953  31.688  57.338  1.00  0.00            
ATOM   2815  HE1 TYR A 183      49.223  32.278  57.878  1.00  0.00            
ATOM   2816  CZ  TYR A 183      50.793  32.348  56.418  1.00  0.00            
ATOM   2817  OH  TYR A 183      50.663  33.678  56.138  1.00  0.00            
ATOM   2818  HH  TYR A 183      51.183  33.978  55.388  1.00  0.00            
ATOM   2819  CE2 TYR A 183      51.753  31.588  55.718  1.00  0.00            
ATOM   2820  HE2 TYR A 183      52.393  32.088  55.008  1.00  0.00            
ATOM   2821  CD2 TYR A 183      51.843  30.198  55.838  1.00  0.00            
ATOM   2822  HD2 TYR A 183      52.573  29.628  55.278  1.00  0.00            
ATOM   2823  C   TYR A 183      50.583  27.378  54.758  1.00  0.00            
ATOM   2824  O   TYR A 183      51.653  27.648  54.218  1.00  0.00            
ATOM   2825  N   THR A 184      49.393  27.568  54.178  1.00  0.00            
ATOM   2826  H   THR A 184      48.603  27.308  54.748  1.00  0.00            
ATOM   2827  CA  THR A 184      49.163  27.968  52.808  1.00  0.00            
ATOM   2828  HA  THR A 184      50.113  28.318  52.388  1.00  0.00            
ATOM   2829  CB  THR A 184      48.763  26.738  51.998  1.00  0.00            
ATOM   2830  HB  THR A 184      48.683  27.008  50.948  1.00  0.00            
ATOM   2831  CG2 THR A 184      49.763  25.588  52.048  1.00  0.00            
ATOM   2832 1HG2 THR A 184      49.433  24.818  51.358  1.00  0.00            
ATOM   2833 2HG2 THR A 184      50.723  25.968  51.698  1.00  0.00            
ATOM   2834 3HG2 THR A 184      49.853  25.178  53.058  1.00  0.00            
ATOM   2835  OG1 THR A 184      47.493  26.258  52.378  1.00  0.00            
ATOM   2836  HG1 THR A 184      47.403  25.378  51.998  1.00  0.00            
ATOM   2837  C   THR A 184      48.203  29.138  52.638  1.00  0.00            
ATOM   2838  O   THR A 184      47.783  29.458  51.528  1.00  0.00            
ATOM   2839  N   SER A 185      48.013  29.868  53.748  1.00  0.00            
ATOM   2840  H   SER A 185      48.423  29.548  54.608  1.00  0.00            
ATOM   2841  CA  SER A 185      46.983  30.868  53.928  1.00  0.00            
ATOM   2842  HA  SER A 185      46.003  30.578  53.548  1.00  0.00            
ATOM   2843  CB  SER A 185      46.833  31.088  55.428  1.00  0.00            
ATOM   2844  HB1 SER A 185      45.963  31.718  55.618  1.00  0.00            
ATOM   2845  HB2 SER A 185      47.683  31.668  55.788  1.00  0.00            
ATOM   2846  OG  SER A 185      46.793  29.888  56.178  1.00  0.00            
ATOM   2847  HG  SER A 185      47.043  29.998  57.098  1.00  0.00            
ATOM   2848  C   SER A 185      47.313  32.168  53.208  1.00  0.00            
ATOM   2849  O   SER A 185      46.513  33.108  53.218  1.00  0.00            
ATOM   2850  N   LEU A 186      48.483  32.278  52.588  1.00  0.00            
ATOM   2851  H   LEU A 186      49.013  31.448  52.368  1.00  0.00            
ATOM   2852  CA  LEU A 186      49.103  33.558  52.338  1.00  0.00            
ATOM   2853  HA  LEU A 186      48.853  34.168  53.208  1.00  0.00            
ATOM   2854  CB  LEU A 186      50.623  33.398  52.348  1.00  0.00            
ATOM   2855  HB1 LEU A 186      50.893  32.848  51.448  1.00  0.00            
ATOM   2856  HB2 LEU A 186      50.943  32.708  53.138  1.00  0.00            
ATOM   2857  CG  LEU A 186      51.443  34.678  52.348  1.00  0.00            
ATOM   2858  HG  LEU A 186      50.993  35.328  51.598  1.00  0.00            
ATOM   2859  CD1 LEU A 186      51.443  35.398  53.698  1.00  0.00            
ATOM   2860 1HD1 LEU A 186      51.853  36.388  53.518  1.00  0.00            
ATOM   2861 2HD1 LEU A 186      50.413  35.498  54.058  1.00  0.00            
ATOM   2862 3HD1 LEU A 186      52.083  34.878  54.408  1.00  0.00            
ATOM   2863  CD2 LEU A 186      52.833  34.228  51.938  1.00  0.00            
ATOM   2864 1HD2 LEU A 186      53.423  35.118  51.718  1.00  0.00            
ATOM   2865 2HD2 LEU A 186      53.343  33.678  52.738  1.00  0.00            
ATOM   2866 3HD2 LEU A 186      52.783  33.698  50.988  1.00  0.00            
ATOM   2867  C   LEU A 186      48.543  34.178  51.068  1.00  0.00            
ATOM   2868  O   LEU A 186      48.643  33.588  49.998  1.00  0.00            
ATOM   2869  N   VAL A 187      47.923  35.358  51.138  1.00  0.00            
ATOM   2870  H   VAL A 187      47.873  35.708  52.088  1.00  0.00            
ATOM   2871  CA  VAL A 187      47.363  36.098  50.028  1.00  0.00            
ATOM   2872  HA  VAL A 187      47.383  35.458  49.148  1.00  0.00            
ATOM   2873  CB  VAL A 187      45.913  36.388  50.388  1.00  0.00            
ATOM   2874  HB  VAL A 187      45.763  36.728  51.418  1.00  0.00            
ATOM   2875  CG1 VAL A 187      45.243  37.378  49.448  1.00  0.00            
ATOM   2876 1HG1 VAL A 187      44.203  37.518  49.738  1.00  0.00            
ATOM   2877 2HG1 VAL A 187      45.693  38.358  49.628  1.00  0.00            
ATOM   2878 3HG1 VAL A 187      45.323  37.148  48.388  1.00  0.00            
ATOM   2879  CG2 VAL A 187      45.203  35.038  50.288  1.00  0.00            
ATOM   2880 1HG2 VAL A 187      44.173  35.188  50.608  1.00  0.00            
ATOM   2881 2HG2 VAL A 187      45.133  34.738  49.238  1.00  0.00            
ATOM   2882 3HG2 VAL A 187      45.613  34.228  50.888  1.00  0.00            
ATOM   2883  C   VAL A 187      48.213  37.328  49.728  1.00  0.00            
ATOM   2884  O   VAL A 187      48.473  37.618  48.558  1.00  0.00            
ATOM   2885  N   SER A 188      48.713  37.968  50.788  1.00  0.00            
ATOM   2886  H   SER A 188      48.373  37.688  51.688  1.00  0.00            
ATOM   2887  CA  SER A 188      49.643  39.088  50.728  1.00  0.00            
ATOM   2888  HA  SER A 188      50.073  39.208  49.738  1.00  0.00            
ATOM   2889  CB  SER A 188      48.813  40.338  50.998  1.00  0.00            
ATOM   2890  HB1 SER A 188      49.483  41.178  51.158  1.00  0.00            
ATOM   2891  HB2 SER A 188      48.273  40.278  51.938  1.00  0.00            
ATOM   2892  OG  SER A 188      47.913  40.678  49.968  1.00  0.00            
ATOM   2893  HG  SER A 188      47.353  41.428  50.188  1.00  0.00            
ATOM   2894  C   SER A 188      50.733  38.968  51.778  1.00  0.00            
ATOM   2895  O   SER A 188      50.453  38.928  52.978  1.00  0.00            
ATOM   2896  N   LEU A 189      51.963  39.098  51.288  1.00  0.00            
ATOM   2897  H   LEU A 189      52.093  39.278  50.298  1.00  0.00            
ATOM   2898  CA  LEU A 189      53.163  39.238  52.088  1.00  0.00            
ATOM   2899  HA  LEU A 189      52.833  39.298  53.128  1.00  0.00            
ATOM   2900  CB  LEU A 189      54.063  38.038  51.798  1.00  0.00            
ATOM   2901  HB1 LEU A 189      54.203  38.018  50.718  1.00  0.00            
ATOM   2902  HB2 LEU A 189      53.523  37.168  52.178  1.00  0.00            
ATOM   2903  CG  LEU A 189      55.413  38.068  52.518  1.00  0.00            
ATOM   2904  HG  LEU A 189      56.003  38.948  52.248  1.00  0.00            
ATOM   2905  CD1 LEU A 189      55.303  38.058  54.038  1.00  0.00            
ATOM   2906 1HD1 LEU A 189      56.283  37.998  54.508  1.00  0.00            
ATOM   2907 2HD1 LEU A 189      54.723  38.928  54.328  1.00  0.00            
ATOM   2908 3HD1 LEU A 189      54.743  37.178  54.378  1.00  0.00            
ATOM   2909  CD2 LEU A 189      56.183  36.818  52.108  1.00  0.00            
ATOM   2910 1HD2 LEU A 189      57.223  37.058  52.338  1.00  0.00            
ATOM   2911 2HD2 LEU A 189      55.843  35.938  52.648  1.00  0.00            
ATOM   2912 3HD2 LEU A 189      56.173  36.648  51.028  1.00  0.00            
ATOM   2913  C   LEU A 189      53.843  40.558  51.778  1.00  0.00            
ATOM   2914  O   LEU A 189      54.013  40.878  50.608  1.00  0.00            
ATOM   2915  N   ASN A 190      54.393  41.248  52.788  1.00  0.00            
ATOM   2916  H   ASN A 190      54.283  40.908  53.738  1.00  0.00            
ATOM   2917  CA  ASN A 190      55.243  42.398  52.608  1.00  0.00            
ATOM   2918  HA  ASN A 190      55.693  42.258  51.628  1.00  0.00            
ATOM   2919  CB  ASN A 190      54.413  43.668  52.748  1.00  0.00            
ATOM   2920  HB1 ASN A 190      54.183  43.878  53.798  1.00  0.00            
ATOM   2921  HB2 ASN A 190      53.463  43.528  52.238  1.00  0.00            
ATOM   2922  CG  ASN A 190      55.153  44.858  52.168  1.00  0.00            
ATOM   2923  OD1 ASN A 190      56.353  44.808  51.888  1.00  0.00            
ATOM   2924  ND2 ASN A 190      54.323  45.818  51.758  1.00  0.00            
ATOM   2925 1HD2 ASN A 190      53.333  45.658  51.868  1.00  0.00            
ATOM   2926 2HD2 ASN A 190      54.693  46.718  51.508  1.00  0.00            
ATOM   2927  C   ASN A 190      56.303  42.338  53.708  1.00  0.00            
ATOM   2928  O   ASN A 190      56.033  41.988  54.848  1.00  0.00            
ATOM   2929  N   ILE A 191      57.533  42.728  53.368  1.00  0.00            
ATOM   2930  H   ILE A 191      57.593  42.938  52.378  1.00  0.00            
ATOM   2931  CA  ILE A 191      58.663  42.788  54.278  1.00  0.00            
ATOM   2932  HA  ILE A 191      58.363  42.848  55.328  1.00  0.00            
ATOM   2933  CB  ILE A 191      59.473  41.498  54.128  1.00  0.00            
ATOM   2934  HB  ILE A 191      60.203  41.528  54.938  1.00  0.00            
ATOM   2935  CG2 ILE A 191      58.623  40.268  54.428  1.00  0.00            
ATOM   2936 1HG2 ILE A 191      59.183  39.388  54.738  1.00  0.00            
ATOM   2937 2HG2 ILE A 191      57.903  40.438  55.228  1.00  0.00            
ATOM   2938 3HG2 ILE A 191      58.013  40.058  53.548  1.00  0.00            
ATOM   2939  CG1 ILE A 191      60.133  41.368  52.758  1.00  0.00            
ATOM   2940 1HG1 ILE A 191      60.603  42.308  52.478  1.00  0.00            
ATOM   2941 2HG1 ILE A 191      59.293  41.168  52.098  1.00  0.00            
ATOM   2942  CD  ILE A 191      61.173  40.258  52.618  1.00  0.00            
ATOM   2943  HD1 ILE A 191      61.713  40.368  51.678  1.00  0.00            
ATOM   2944  HD2 ILE A 191      61.863  40.338  53.458  1.00  0.00            
ATOM   2945  HD3 ILE A 191      60.653  39.308  52.688  1.00  0.00            
ATOM   2946  C   ILE A 191      59.433  44.088  54.138  1.00  0.00            
ATOM   2947  O   ILE A 191      60.603  44.188  54.518  1.00  0.00            
ATOM   2948  N   SER A 192      58.843  45.088  53.488  1.00  0.00            
ATOM   2949  H   SER A 192      57.893  44.978  53.168  1.00  0.00            
ATOM   2950  CA  SER A 192      59.533  46.208  52.878  1.00  0.00            
ATOM   2951  HA  SER A 192      60.433  45.798  52.418  1.00  0.00            
ATOM   2952  CB  SER A 192      58.673  46.838  51.788  1.00  0.00            
ATOM   2953  HB1 SER A 192      58.233  46.128  51.088  1.00  0.00            
ATOM   2954  HB2 SER A 192      59.373  47.458  51.218  1.00  0.00            
ATOM   2955  OG  SER A 192      57.663  47.658  52.348  1.00  0.00            
ATOM   2956  HG  SER A 192      58.063  48.508  52.558  1.00  0.00            
ATOM   2957  C   SER A 192      60.063  47.208  53.898  1.00  0.00            
ATOM   2958  O   SER A 192      60.583  48.228  53.458  1.00  0.00            
ATOM   2959  N   CYS A 193      59.943  46.958  55.198  1.00  0.00            
ATOM   2960  H   CYS A 193      59.443  46.098  55.398  1.00  0.00            
ATOM   2961  CA  CYS A 193      60.633  47.658  56.268  1.00  0.00            
ATOM   2962  HA  CYS A 193      60.763  48.688  55.928  1.00  0.00            
ATOM   2963  CB  CYS A 193      59.743  47.698  57.508  1.00  0.00            
ATOM   2964  HB1 CYS A 193      58.913  48.388  57.328  1.00  0.00            
ATOM   2965  HB2 CYS A 193      60.323  48.018  58.378  1.00  0.00            
ATOM   2966  SG  CYS A 193      59.063  46.058  57.848  1.00  0.00            
ATOM   2967  HG  CYS A 193      60.213  45.428  58.088  1.00  0.00            
ATOM   2968  C   CYS A 193      62.013  47.108  56.588  1.00  0.00            
ATOM   2969  O   CYS A 193      62.673  47.628  57.488  1.00  0.00            
ATOM   2970  N   LEU A 194      62.423  45.948  56.078  1.00  0.00            
ATOM   2971  H   LEU A 194      61.903  45.548  55.308  1.00  0.00            
ATOM   2972  CA  LEU A 194      63.493  45.188  56.688  1.00  0.00            
ATOM   2973  HA  LEU A 194      63.693  45.488  57.718  1.00  0.00            
ATOM   2974  CB  LEU A 194      63.123  43.698  56.688  1.00  0.00            
ATOM   2975  HB1 LEU A 194      64.003  43.108  56.958  1.00  0.00            
ATOM   2976  HB2 LEU A 194      62.853  43.398  55.678  1.00  0.00            
ATOM   2977  CG  LEU A 194      61.923  43.348  57.558  1.00  0.00            
ATOM   2978  HG  LEU A 194      61.043  43.898  57.238  1.00  0.00            
ATOM   2979  CD1 LEU A 194      61.613  41.848  57.488  1.00  0.00            
ATOM   2980 1HD1 LEU A 194      60.683  41.738  58.038  1.00  0.00            
ATOM   2981 2HD1 LEU A 194      61.513  41.458  56.478  1.00  0.00            
ATOM   2982 3HD1 LEU A 194      62.393  41.278  57.988  1.00  0.00            
ATOM   2983  CD2 LEU A 194      62.133  43.778  59.008  1.00  0.00            
ATOM   2984 1HD2 LEU A 194      61.353  43.258  59.558  1.00  0.00            
ATOM   2985 2HD2 LEU A 194      63.123  43.498  59.358  1.00  0.00            
ATOM   2986 3HD2 LEU A 194      61.983  44.848  59.118  1.00  0.00            
ATOM   2987  C   LEU A 194      64.813  45.448  55.978  1.00  0.00            
ATOM   2988  O   LEU A 194      64.903  45.978  54.868  1.00  0.00            
ATOM   2989  N   ALA A 195      65.913  45.038  56.618  1.00  0.00            
ATOM   2990  H   ALA A 195      65.903  44.658  57.548  1.00  0.00            
ATOM   2991  CA  ALA A 195      67.243  45.388  56.178  1.00  0.00            
ATOM   2992  HA  ALA A 195      67.223  46.188  55.438  1.00  0.00            
ATOM   2993  CB  ALA A 195      68.073  45.938  57.328  1.00  0.00            
ATOM   2994  HB1 ALA A 195      68.733  46.728  56.978  1.00  0.00            
ATOM   2995  HB2 ALA A 195      67.413  46.458  58.018  1.00  0.00            
ATOM   2996  HB3 ALA A 195      68.593  45.158  57.888  1.00  0.00            
ATOM   2997  C   ALA A 195      67.933  44.248  55.448  1.00  0.00            
ATOM   2998  O   ALA A 195      68.873  44.578  54.718  1.00  0.00            
ATOM   2999  N   SER A 196      67.643  42.958  55.638  1.00  0.00            
ATOM   3000  H   SER A 196      66.793  42.798  56.168  1.00  0.00            
ATOM   3001  CA  SER A 196      68.403  41.808  55.188  1.00  0.00            
ATOM   3002  HA  SER A 196      69.373  42.148  54.818  1.00  0.00            
ATOM   3003  CB  SER A 196      68.523  40.728  56.258  1.00  0.00            
ATOM   3004  HB1 SER A 196      69.303  41.008  56.968  1.00  0.00            
ATOM   3005  HB2 SER A 196      68.733  39.718  55.898  1.00  0.00            
ATOM   3006  OG  SER A 196      67.323  40.498  56.968  1.00  0.00            
ATOM   3007  HG  SER A 196      67.323  41.208  57.608  1.00  0.00            
ATOM   3008  C   SER A 196      67.793  41.148  53.968  1.00  0.00            
ATOM   3009  O   SER A 196      66.583  41.058  53.738  1.00  0.00            
ATOM   3010  N   GLU A 197      68.623  40.578  53.088  1.00  0.00            
ATOM   3011  H   GLU A 197      69.613  40.718  53.258  1.00  0.00            
ATOM   3012  CA  GLU A 197      68.233  39.358  52.418  1.00  0.00            
ATOM   3013  HA  GLU A 197      67.303  39.498  51.868  1.00  0.00            
ATOM   3014  CB  GLU A 197      69.233  38.958  51.348  1.00  0.00            
ATOM   3015  HB1 GLU A 197      70.223  38.918  51.808  1.00  0.00            
ATOM   3016  HB2 GLU A 197      69.243  39.658  50.508  1.00  0.00            
ATOM   3017  CG  GLU A 197      69.033  37.538  50.818  1.00  0.00            
ATOM   3018  HG1 GLU A 197      69.163  36.818  51.618  1.00  0.00            
ATOM   3019  HG2 GLU A 197      69.843  37.228  50.168  1.00  0.00            
ATOM   3020  CD  GLU A 197      67.733  37.218  50.088  1.00  0.00            
ATOM   3021  OE1 GLU A 197      67.843  36.468  49.098  1.00  0.00            
ATOM   3022  OE2 GLU A 197      66.643  37.628  50.548  1.00  0.00            
ATOM   3023  C   GLU A 197      67.993  38.268  53.458  1.00  0.00            
ATOM   3024  O   GLU A 197      68.833  37.918  54.288  1.00  0.00            
ATOM   3025  N   VAL A 198      66.763  37.748  53.368  1.00  0.00            
ATOM   3026  H   VAL A 198      66.273  38.078  52.558  1.00  0.00            
ATOM   3027  CA  VAL A 198      66.103  36.898  54.338  1.00  0.00            
ATOM   3028  HA  VAL A 198      66.483  37.218  55.308  1.00  0.00            
ATOM   3029  CB  VAL A 198      64.603  37.128  54.358  1.00  0.00            
ATOM   3030  HB  VAL A 198      64.153  36.518  55.138  1.00  0.00            
ATOM   3031  CG1 VAL A 198      64.283  38.578  54.718  1.00  0.00            
ATOM   3032 1HG1 VAL A 198      63.253  38.658  55.058  1.00  0.00            
ATOM   3033 2HG1 VAL A 198      64.853  38.908  55.588  1.00  0.00            
ATOM   3034 3HG1 VAL A 198      64.443  39.258  53.878  1.00  0.00            
ATOM   3035  CG2 VAL A 198      63.903  36.748  53.058  1.00  0.00            
ATOM   3036 1HG2 VAL A 198      62.843  36.978  53.188  1.00  0.00            
ATOM   3037 2HG2 VAL A 198      64.313  37.378  52.258  1.00  0.00            
ATOM   3038 3HG2 VAL A 198      64.103  35.718  52.758  1.00  0.00            
ATOM   3039  C   VAL A 198      66.473  35.428  54.138  1.00  0.00            
ATOM   3040  O   VAL A 198      67.283  35.058  53.298  1.00  0.00            
ATOM   3041  N   SER A 199      65.793  34.528  54.848  1.00  0.00            
ATOM   3042  H   SER A 199      65.183  34.938  55.538  1.00  0.00            
ATOM   3043  CA  SER A 199      65.623  33.108  54.598  1.00  0.00            
ATOM   3044  HA  SER A 199      66.553  32.548  54.538  1.00  0.00            
ATOM   3045  CB  SER A 199      64.903  32.428  55.758  1.00  0.00            
ATOM   3046  HB1 SER A 199      63.903  32.848  55.838  1.00  0.00            
ATOM   3047  HB2 SER A 199      65.523  32.578  56.638  1.00  0.00            
ATOM   3048  OG  SER A 199      64.883  31.028  55.578  1.00  0.00            
ATOM   3049  HG  SER A 199      64.293  30.808  56.308  1.00  0.00            
ATOM   3050  C   SER A 199      64.883  32.988  53.268  1.00  0.00            
ATOM   3051  O   SER A 199      63.703  32.648  53.208  1.00  0.00            
ATOM   3052  N   PHE A 200      65.583  33.218  52.158  1.00  0.00            
ATOM   3053  H   PHE A 200      66.513  33.578  52.308  1.00  0.00            
ATOM   3054  CA  PHE A 200      64.993  33.158  50.838  1.00  0.00            
ATOM   3055  HA  PHE A 200      64.123  33.818  50.848  1.00  0.00            
ATOM   3056  CB  PHE A 200      65.963  33.658  49.778  1.00  0.00            
ATOM   3057  HB1 PHE A 200      66.753  32.918  49.678  1.00  0.00            
ATOM   3058  HB2 PHE A 200      66.403  34.578  50.158  1.00  0.00            
ATOM   3059  CG  PHE A 200      65.353  33.808  48.398  1.00  0.00            
ATOM   3060  CD1 PHE A 200      64.793  35.008  47.948  1.00  0.00            
ATOM   3061  HD1 PHE A 200      64.873  35.868  48.608  1.00  0.00            
ATOM   3062  CE1 PHE A 200      64.203  35.078  46.688  1.00  0.00            
ATOM   3063  HE1 PHE A 200      63.673  35.958  46.348  1.00  0.00            
ATOM   3064  CZ  PHE A 200      64.163  33.948  45.858  1.00  0.00            
ATOM   3065  HZ  PHE A 200      63.573  33.978  44.948  1.00  0.00            
ATOM   3066  CE2 PHE A 200      64.783  32.768  46.278  1.00  0.00            
ATOM   3067  HE2 PHE A 200      64.783  31.908  45.618  1.00  0.00            
ATOM   3068  CD2 PHE A 200      65.363  32.698  47.558  1.00  0.00            
ATOM   3069  HD2 PHE A 200      65.853  31.778  47.848  1.00  0.00            
ATOM   3070  C   PHE A 200      64.483  31.768  50.488  1.00  0.00            
ATOM   3071  O   PHE A 200      63.453  31.648  49.818  1.00  0.00            
ATOM   3072  N   SER A 201      65.043  30.738  51.118  1.00  0.00            
ATOM   3073  H   SER A 201      65.853  30.928  51.688  1.00  0.00            
ATOM   3074  CA  SER A 201      64.583  29.358  51.088  1.00  0.00            
ATOM   3075  HA  SER A 201      64.393  29.028  50.068  1.00  0.00            
ATOM   3076  CB  SER A 201      65.693  28.538  51.748  1.00  0.00            
ATOM   3077  HB1 SER A 201      66.453  28.438  50.978  1.00  0.00            
ATOM   3078  HB2 SER A 201      65.263  27.558  51.948  1.00  0.00            
ATOM   3079  OG  SER A 201      66.203  29.108  52.928  1.00  0.00            
ATOM   3080  HG  SER A 201      66.883  28.558  53.328  1.00  0.00            
ATOM   3081  C   SER A 201      63.303  29.108  51.878  1.00  0.00            
ATOM   3082  O   SER A 201      62.743  28.008  51.878  1.00  0.00            
ATOM   3083  N   ALA A 202      62.833  30.098  52.638  1.00  0.00            
ATOM   3084  H   ALA A 202      63.503  30.838  52.788  1.00  0.00            
ATOM   3085  CA  ALA A 202      61.563  30.098  53.338  1.00  0.00            
ATOM   3086  HA  ALA A 202      61.103  29.118  53.208  1.00  0.00            
ATOM   3087  CB  ALA A 202      61.743  30.248  54.838  1.00  0.00            
ATOM   3088  HB1 ALA A 202      60.733  30.278  55.238  1.00  0.00            
ATOM   3089  HB2 ALA A 202      62.373  29.438  55.218  1.00  0.00            
ATOM   3090  HB3 ALA A 202      62.253  31.198  55.018  1.00  0.00            
ATOM   3091  C   ALA A 202      60.543  31.048  52.718  1.00  0.00            
ATOM   3092  O   ALA A 202      59.353  30.748  52.648  1.00  0.00            
ATOM   3093  N   LEU A 203      61.023  32.228  52.308  1.00  0.00            
ATOM   3094  H   LEU A 203      62.023  32.378  52.378  1.00  0.00            
ATOM   3095  CA  LEU A 203      60.273  33.198  51.538  1.00  0.00            
ATOM   3096  HA  LEU A 203      59.403  33.428  52.158  1.00  0.00            
ATOM   3097  CB  LEU A 203      61.173  34.418  51.338  1.00  0.00            
ATOM   3098  HB1 LEU A 203      62.123  34.048  50.938  1.00  0.00            
ATOM   3099  HB2 LEU A 203      61.473  34.828  52.298  1.00  0.00            
ATOM   3100  CG  LEU A 203      60.563  35.498  50.448  1.00  0.00            
ATOM   3101  HG  LEU A 203      60.283  35.138  49.458  1.00  0.00            
ATOM   3102  CD1 LEU A 203      59.403  36.288  51.028  1.00  0.00            
ATOM   3103 1HD1 LEU A 203      59.153  37.098  50.338  1.00  0.00            
ATOM   3104 2HD1 LEU A 203      58.563  35.598  51.078  1.00  0.00            
ATOM   3105 3HD1 LEU A 203      59.653  36.628  52.038  1.00  0.00            
ATOM   3106  CD2 LEU A 203      61.593  36.588  50.168  1.00  0.00            
ATOM   3107 1HD2 LEU A 203      61.303  37.308  49.408  1.00  0.00            
ATOM   3108 2HD2 LEU A 203      61.823  37.188  51.048  1.00  0.00            
ATOM   3109 3HD2 LEU A 203      62.493  36.088  49.808  1.00  0.00            
ATOM   3110  C   LEU A 203      59.773  32.628  50.228  1.00  0.00            
ATOM   3111  O   LEU A 203      58.593  32.798  49.938  1.00  0.00            
ATOM   3112  N   GLU A 204      60.653  31.958  49.478  1.00  0.00            
ATOM   3113  H   GLU A 204      61.633  32.028  49.728  1.00  0.00            
ATOM   3114  CA  GLU A 204      60.343  31.318  48.218  1.00  0.00            
ATOM   3115  HA  GLU A 204      59.793  32.038  47.618  1.00  0.00            
ATOM   3116  CB  GLU A 204      61.643  30.908  47.518  1.00  0.00            
ATOM   3117  HB1 GLU A 204      62.093  30.108  48.098  1.00  0.00            
ATOM   3118  HB2 GLU A 204      62.343  31.738  47.528  1.00  0.00            
ATOM   3119  CG  GLU A 204      61.413  30.558  46.048  1.00  0.00            
ATOM   3120  HG1 GLU A 204      62.243  31.028  45.528  1.00  0.00            
ATOM   3121  HG2 GLU A 204      60.503  31.058  45.708  1.00  0.00            
ATOM   3122  CD  GLU A 204      61.503  29.058  45.828  1.00  0.00            
ATOM   3123  OE1 GLU A 204      62.353  28.638  45.018  1.00  0.00            
ATOM   3124  OE2 GLU A 204      60.753  28.258  46.438  1.00  0.00            
ATOM   3125  C   GLU A 204      59.423  30.128  48.458  1.00  0.00            
ATOM   3126  O   GLU A 204      58.523  29.918  47.648  1.00  0.00            
ATOM   3127  N   ARG A 205      59.633  29.398  49.558  1.00  0.00            
ATOM   3128  H   ARG A 205      60.473  29.558  50.088  1.00  0.00            
ATOM   3129  CA  ARG A 205      58.753  28.328  49.998  1.00  0.00            
ATOM   3130  HA  ARG A 205      58.763  27.638  49.158  1.00  0.00            
ATOM   3131  CB  ARG A 205      59.223  27.618  51.258  1.00  0.00            
ATOM   3132  HB1 ARG A 205      58.333  27.398  51.848  1.00  0.00            
ATOM   3133  HB2 ARG A 205      59.873  28.278  51.848  1.00  0.00            
ATOM   3134  CG  ARG A 205      59.963  26.308  50.988  1.00  0.00            
ATOM   3135  HG1 ARG A 205      60.933  26.568  50.558  1.00  0.00            
ATOM   3136  HG2 ARG A 205      59.373  25.668  50.328  1.00  0.00            
ATOM   3137  CD  ARG A 205      60.183  25.498  52.258  1.00  0.00            
ATOM   3138  HD1 ARG A 205      60.783  24.628  51.988  1.00  0.00            
ATOM   3139  HD2 ARG A 205      59.253  25.148  52.708  1.00  0.00            
ATOM   3140  NE  ARG A 205      60.943  26.288  53.228  1.00  0.00            
ATOM   3141  HE  ARG A 205      61.703  26.828  52.848  1.00  0.00            
ATOM   3142  CZ  ARG A 205      60.973  26.228  54.568  1.00  0.00            
ATOM   3143  NH1 ARG A 205      60.043  25.508  55.218  1.00  0.00            
ATOM   3144 1HH1 ARG A 205      59.333  25.018  54.698  1.00  0.00            
ATOM   3145 2HH1 ARG A 205      60.093  25.388  56.218  1.00  0.00            
ATOM   3146  NH2 ARG A 205      61.923  26.778  55.338  1.00  0.00            
ATOM   3147 1HH2 ARG A 205      62.673  27.278  54.898  1.00  0.00            
ATOM   3148 2HH2 ARG A 205      62.043  26.558  56.318  1.00  0.00            
ATOM   3149  C   ARG A 205      57.303  28.738  50.238  1.00  0.00            
ATOM   3150  O   ARG A 205      56.343  28.128  49.758  1.00  0.00            
ATOM   3151  N   LEU A 206      57.123  29.908  50.848  1.00  0.00            
ATOM   3152  H   LEU A 206      57.893  30.418  51.258  1.00  0.00            
ATOM   3153  CA  LEU A 206      55.833  30.518  51.048  1.00  0.00            
ATOM   3154  HA  LEU A 206      55.173  29.788  51.518  1.00  0.00            
ATOM   3155  CB  LEU A 206      55.963  31.798  51.868  1.00  0.00            
ATOM   3156  HB1 LEU A 206      55.063  32.388  51.708  1.00  0.00            
ATOM   3157  HB2 LEU A 206      56.813  32.368  51.498  1.00  0.00            
ATOM   3158  CG  LEU A 206      56.163  31.548  53.368  1.00  0.00            
ATOM   3159  HG  LEU A 206      56.883  30.738  53.428  1.00  0.00            
ATOM   3160  CD1 LEU A 206      56.733  32.818  53.998  1.00  0.00            
ATOM   3161 1HD1 LEU A 206      56.893  32.558  55.048  1.00  0.00            
ATOM   3162 2HD1 LEU A 206      57.713  33.018  53.578  1.00  0.00            
ATOM   3163 3HD1 LEU A 206      56.073  33.668  53.808  1.00  0.00            
ATOM   3164  CD2 LEU A 206      54.873  31.258  54.138  1.00  0.00            
ATOM   3165 1HD2 LEU A 206      55.213  31.038  55.148  1.00  0.00            
ATOM   3166 2HD2 LEU A 206      54.263  32.158  54.088  1.00  0.00            
ATOM   3167 3HD2 LEU A 206      54.333  30.428  53.688  1.00  0.00            
ATOM   3168  C   LEU A 206      55.123  30.958  49.768  1.00  0.00            
ATOM   3169  O   LEU A 206      53.923  30.778  49.588  1.00  0.00            
ATOM   3170  N   VAL A 207      55.913  31.488  48.828  1.00  0.00            
ATOM   3171  H   VAL A 207      56.893  31.628  49.038  1.00  0.00            
ATOM   3172  CA  VAL A 207      55.443  31.838  47.508  1.00  0.00            
ATOM   3173  HA  VAL A 207      54.583  32.488  47.678  1.00  0.00            
ATOM   3174  CB  VAL A 207      56.393  32.688  46.668  1.00  0.00            
ATOM   3175  HB  VAL A 207      57.283  32.108  46.398  1.00  0.00            
ATOM   3176  CG1 VAL A 207      55.673  33.108  45.398  1.00  0.00            
ATOM   3177 1HG1 VAL A 207      56.233  33.898  44.888  1.00  0.00            
ATOM   3178 2HG1 VAL A 207      55.563  32.248  44.738  1.00  0.00            
ATOM   3179 3HG1 VAL A 207      54.653  33.468  45.568  1.00  0.00            
ATOM   3180  CG2 VAL A 207      56.753  34.008  47.338  1.00  0.00            
ATOM   3181 1HG2 VAL A 207      57.463  34.558  46.718  1.00  0.00            
ATOM   3182 2HG2 VAL A 207      55.853  34.578  47.578  1.00  0.00            
ATOM   3183 3HG2 VAL A 207      57.173  33.848  48.328  1.00  0.00            
ATOM   3184  C   VAL A 207      55.013  30.608  46.718  1.00  0.00            
ATOM   3185  O   VAL A 207      53.883  30.498  46.258  1.00  0.00            
ATOM   3186  N   THR A 208      55.883  29.598  46.718  1.00  0.00            
ATOM   3187  H   THR A 208      56.763  29.708  47.208  1.00  0.00            
ATOM   3188  CA  THR A 208      55.693  28.308  46.068  1.00  0.00            
ATOM   3189  HA  THR A 208      55.413  28.578  45.048  1.00  0.00            
ATOM   3190  CB  THR A 208      57.003  27.528  45.968  1.00  0.00            
ATOM   3191  HB  THR A 208      57.273  27.178  46.968  1.00  0.00            
ATOM   3192  CG2 THR A 208      56.863  26.388  44.968  1.00  0.00            
ATOM   3193 1HG2 THR A 208      57.863  25.978  44.848  1.00  0.00            
ATOM   3194 2HG2 THR A 208      56.183  25.608  45.328  1.00  0.00            
ATOM   3195 3HG2 THR A 208      56.453  26.778  44.038  1.00  0.00            
ATOM   3196  OG1 THR A 208      57.953  28.458  45.518  1.00  0.00            
ATOM   3197  HG1 THR A 208      58.373  28.858  46.288  1.00  0.00            
ATOM   3198  C   THR A 208      54.553  27.498  46.668  1.00  0.00            
ATOM   3199  O   THR A 208      53.803  26.878  45.918  1.00  0.00            
ATOM   3200  N   ARG A 209      54.273  27.478  47.968  1.00  0.00            
ATOM   3201  H   ARG A 209      54.953  27.898  48.598  1.00  0.00            
ATOM   3202  CA  ARG A 209      53.133  26.808  48.558  1.00  0.00            
ATOM   3203  HA  ARG A 209      52.813  26.038  47.858  1.00  0.00            
ATOM   3204  CB  ARG A 209      53.473  26.158  49.898  1.00  0.00            
ATOM   3205  HB1 ARG A 209      54.353  25.538  49.738  1.00  0.00            
ATOM   3206  HB2 ARG A 209      52.703  25.448  50.198  1.00  0.00            
ATOM   3207  CG  ARG A 209      53.583  27.098  51.098  1.00  0.00            
ATOM   3208  HG1 ARG A 209      52.593  27.418  51.428  1.00  0.00            
ATOM   3209  HG2 ARG A 209      54.043  28.028  50.758  1.00  0.00            
ATOM   3210  CD  ARG A 209      54.403  26.438  52.198  1.00  0.00            
ATOM   3211  HD1 ARG A 209      55.443  26.368  51.868  1.00  0.00            
ATOM   3212  HD2 ARG A 209      54.043  25.428  52.418  1.00  0.00            
ATOM   3213  NE  ARG A 209      54.353  27.238  53.418  1.00  0.00            
ATOM   3214  HE  ARG A 209      53.413  27.488  53.708  1.00  0.00            
ATOM   3215  CZ  ARG A 209      55.383  27.698  54.128  1.00  0.00            
ATOM   3216  NH1 ARG A 209      56.663  27.378  53.868  1.00  0.00            
ATOM   3217 1HH1 ARG A 209      56.813  26.578  53.268  1.00  0.00            
ATOM   3218 2HH1 ARG A 209      57.353  27.568  54.578  1.00  0.00            
ATOM   3219  NH2 ARG A 209      55.183  28.278  55.318  1.00  0.00            
ATOM   3220 1HH2 ARG A 209      54.263  28.128  55.718  1.00  0.00            
ATOM   3221 2HH2 ARG A 209      55.983  28.458  55.908  1.00  0.00            
ATOM   3222  C   ARG A 209      51.833  27.598  48.688  1.00  0.00            
ATOM   3223  O   ARG A 209      50.833  27.018  49.098  1.00  0.00            
ATOM   3224  N   CYS A 210      51.793  28.858  48.248  1.00  0.00            
ATOM   3225  H   CYS A 210      52.633  29.208  47.808  1.00  0.00            
ATOM   3226  CA  CYS A 210      50.653  29.748  48.268  1.00  0.00            
ATOM   3227  HA  CYS A 210      49.793  29.218  48.678  1.00  0.00            
ATOM   3228  CB  CYS A 210      50.943  30.938  49.188  1.00  0.00            
ATOM   3229  HB1 CYS A 210      50.093  31.618  49.128  1.00  0.00            
ATOM   3230  HB2 CYS A 210      51.823  31.508  48.888  1.00  0.00            
ATOM   3231  SG  CYS A 210      51.073  30.368  50.898  1.00  0.00            
ATOM   3232  HG  CYS A 210      52.253  29.778  50.708  1.00  0.00            
ATOM   3233  C   CYS A 210      50.313  30.198  46.858  1.00  0.00            
ATOM   3234  O   CYS A 210      50.543  31.368  46.588  1.00  0.00            
ATOM   3235  N   PRO A 211      49.703  29.328  46.048  1.00  0.00            
ATOM   3236  CD  PRO A 211      49.713  27.878  46.118  1.00  0.00            
ATOM   3237  HD1 PRO A 211      48.883  27.588  46.768  1.00  0.00            
ATOM   3238  HD2 PRO A 211      50.663  27.458  46.458  1.00  0.00            
ATOM   3239  CG  PRO A 211      49.403  27.358  44.718  1.00  0.00            
ATOM   3240  HG1 PRO A 211      48.923  26.378  44.788  1.00  0.00            
ATOM   3241  HG2 PRO A 211      50.333  27.338  44.148  1.00  0.00            
ATOM   3242  CB  PRO A 211      48.503  28.468  44.178  1.00  0.00            
ATOM   3243  HB1 PRO A 211      47.483  28.288  44.528  1.00  0.00            
ATOM   3244  HB2 PRO A 211      48.613  28.548  43.098  1.00  0.00            
ATOM   3245  CA  PRO A 211      48.993  29.748  44.858  1.00  0.00            
ATOM   3246  HA  PRO A 211      49.703  30.248  44.208  1.00  0.00            
ATOM   3247  C   PRO A 211      47.823  30.688  45.108  1.00  0.00            
ATOM   3248  O   PRO A 211      47.283  31.228  44.148  1.00  0.00            
ATOM   3249  N   ASN A 212      47.483  30.958  46.368  1.00  0.00            
ATOM   3250  H   ASN A 212      48.063  30.508  47.068  1.00  0.00            
ATOM   3251  CA  ASN A 212      46.673  32.058  46.858  1.00  0.00            
ATOM   3252  HA  ASN A 212      45.723  32.108  46.328  1.00  0.00            
ATOM   3253  CB  ASN A 212      46.353  31.688  48.308  1.00  0.00            
ATOM   3254  HB1 ASN A 212      45.833  32.498  48.818  1.00  0.00            
ATOM   3255  HB2 ASN A 212      47.343  31.538  48.748  1.00  0.00            
ATOM   3256  CG  ASN A 212      45.573  30.388  48.458  1.00  0.00            
ATOM   3257  OD1 ASN A 212      44.683  30.008  47.688  1.00  0.00            
ATOM   3258  ND2 ASN A 212      45.823  29.698  49.568  1.00  0.00            
ATOM   3259 1HD2 ASN A 212      46.503  29.978  50.258  1.00  0.00            
ATOM   3260 2HD2 ASN A 212      45.143  28.978  49.778  1.00  0.00            
ATOM   3261  C   ASN A 212      47.363  33.408  46.808  1.00  0.00            
ATOM   3262  O   ASN A 212      46.713  34.448  46.918  1.00  0.00            
ATOM   3263  N   LEU A 213      48.693  33.438  46.688  1.00  0.00            
ATOM   3264  H   LEU A 213      49.243  32.588  46.638  1.00  0.00            
ATOM   3265  CA  LEU A 213      49.453  34.658  46.838  1.00  0.00            
ATOM   3266  HA  LEU A 213      49.203  35.178  47.768  1.00  0.00            
ATOM   3267  CB  LEU A 213      50.953  34.368  46.858  1.00  0.00            
ATOM   3268  HB1 LEU A 213      51.243  34.098  45.848  1.00  0.00            
ATOM   3269  HB2 LEU A 213      51.153  33.558  47.558  1.00  0.00            
ATOM   3270  CG  LEU A 213      51.763  35.588  47.298  1.00  0.00            
ATOM   3271  HG  LEU A 213      51.463  36.468  46.738  1.00  0.00            
ATOM   3272  CD1 LEU A 213      51.583  35.918  48.778  1.00  0.00            
ATOM   3273 1HD1 LEU A 213      52.453  36.478  49.108  1.00  0.00            
ATOM   3274 2HD1 LEU A 213      50.663  36.498  48.888  1.00  0.00            
ATOM   3275 3HD1 LEU A 213      51.443  35.008  49.368  1.00  0.00            
ATOM   3276  CD2 LEU A 213      53.223  35.208  47.048  1.00  0.00            
ATOM   3277 1HD2 LEU A 213      53.883  35.988  47.418  1.00  0.00            
ATOM   3278 2HD2 LEU A 213      53.443  34.208  47.428  1.00  0.00            
ATOM   3279 3HD2 LEU A 213      53.463  35.198  45.988  1.00  0.00            
ATOM   3280  C   LEU A 213      49.133  35.558  45.658  1.00  0.00            
ATOM   3281  O   LEU A 213      49.253  35.198  44.488  1.00  0.00            
ATOM   3282  N   LYS A 214      48.783  36.798  46.018  1.00  0.00            
ATOM   3283  H   LYS A 214      48.743  36.988  47.008  1.00  0.00            
ATOM   3284  CA  LYS A 214      48.383  37.918  45.188  1.00  0.00            
ATOM   3285  HA  LYS A 214      48.593  37.658  44.158  1.00  0.00            
ATOM   3286  CB  LYS A 214      46.903  38.238  45.428  1.00  0.00            
ATOM   3287  HB1 LYS A 214      46.643  39.188  44.968  1.00  0.00            
ATOM   3288  HB2 LYS A 214      46.743  38.418  46.488  1.00  0.00            
ATOM   3289  CG  LYS A 214      46.043  37.138  44.818  1.00  0.00            
ATOM   3290  HG1 LYS A 214      45.073  37.288  45.298  1.00  0.00            
ATOM   3291  HG2 LYS A 214      46.493  36.178  45.068  1.00  0.00            
ATOM   3292  CD  LYS A 214      45.853  37.218  43.308  1.00  0.00            
ATOM   3293  HD1 LYS A 214      46.863  37.008  42.958  1.00  0.00            
ATOM   3294  HD2 LYS A 214      45.523  38.208  42.988  1.00  0.00            
ATOM   3295  CE  LYS A 214      45.023  36.158  42.578  1.00  0.00            
ATOM   3296  HE1 LYS A 214      43.993  36.118  42.938  1.00  0.00            
ATOM   3297  HE2 LYS A 214      45.523  35.208  42.758  1.00  0.00            
ATOM   3298  NZ  LYS A 214      44.943  36.528  41.158  1.00  0.00            
ATOM   3299  HZ1 LYS A 214      44.413  35.868  40.608  1.00  0.00            
ATOM   3300  HZ2 LYS A 214      44.523  37.438  41.028  1.00  0.00            
ATOM   3301  HZ3 LYS A 214      45.883  36.548  40.798  1.00  0.00            
ATOM   3302  C   LYS A 214      49.223  39.178  45.368  1.00  0.00            
ATOM   3303  O   LYS A 214      49.303  39.898  44.378  1.00  0.00            
ATOM   3304  N   SER A 215      49.893  39.408  46.508  1.00  0.00            
ATOM   3305  H   SER A 215      49.723  38.798  47.288  1.00  0.00            
ATOM   3306  CA  SER A 215      50.783  40.518  46.768  1.00  0.00            
ATOM   3307  HA  SER A 215      50.953  41.028  45.818  1.00  0.00            
ATOM   3308  CB  SER A 215      50.033  41.558  47.598  1.00  0.00            
ATOM   3309  HB1 SER A 215      50.003  41.338  48.668  1.00  0.00            
ATOM   3310  HB2 SER A 215      49.003  41.678  47.268  1.00  0.00            
ATOM   3311  OG  SER A 215      50.693  42.798  47.468  1.00  0.00            
ATOM   3312  HG  SER A 215      50.033  43.478  47.318  1.00  0.00            
ATOM   3313  C   SER A 215      52.073  40.018  47.388  1.00  0.00            
ATOM   3314  O   SER A 215      52.093  39.248  48.348  1.00  0.00            
ATOM   3315  N   LEU A 216      53.213  40.468  46.858  1.00  0.00            
ATOM   3316  H   LEU A 216      53.183  41.098  46.068  1.00  0.00            
ATOM   3317  CA  LEU A 216      54.513  40.068  47.358  1.00  0.00            
ATOM   3318  HA  LEU A 216      54.413  39.708  48.388  1.00  0.00            
ATOM   3319  CB  LEU A 216      55.033  38.878  46.558  1.00  0.00            
ATOM   3320  HB1 LEU A 216      55.053  39.138  45.498  1.00  0.00            
ATOM   3321  HB2 LEU A 216      54.343  38.048  46.718  1.00  0.00            
ATOM   3322  CG  LEU A 216      56.463  38.428  46.828  1.00  0.00            
ATOM   3323  HG  LEU A 216      57.183  39.208  46.578  1.00  0.00            
ATOM   3324  CD1 LEU A 216      56.553  37.968  48.278  1.00  0.00            
ATOM   3325 1HD1 LEU A 216      57.563  37.698  48.588  1.00  0.00            
ATOM   3326 2HD1 LEU A 216      56.223  38.788  48.918  1.00  0.00            
ATOM   3327 3HD1 LEU A 216      55.883  37.138  48.488  1.00  0.00            
ATOM   3328  CD2 LEU A 216      56.733  37.198  45.968  1.00  0.00            
ATOM   3329 1HD2 LEU A 216      57.743  36.898  46.258  1.00  0.00            
ATOM   3330 2HD2 LEU A 216      55.963  36.438  46.078  1.00  0.00            
ATOM   3331 3HD2 LEU A 216      56.693  37.488  44.918  1.00  0.00            
ATOM   3332  C   LEU A 216      55.483  41.238  47.298  1.00  0.00            
ATOM   3333  O   LEU A 216      55.843  41.668  46.208  1.00  0.00            
ATOM   3334  N   LYS A 217      55.893  41.808  48.438  1.00  0.00            
ATOM   3335  H   LYS A 217      55.403  41.448  49.248  1.00  0.00            
ATOM   3336  CA  LYS A 217      56.553  43.088  48.538  1.00  0.00            
ATOM   3337  HA  LYS A 217      57.033  43.438  47.628  1.00  0.00            
ATOM   3338  CB  LYS A 217      55.533  44.098  49.048  1.00  0.00            
ATOM   3339  HB1 LYS A 217      56.103  44.948  49.408  1.00  0.00            
ATOM   3340  HB2 LYS A 217      54.973  43.618  49.858  1.00  0.00            
ATOM   3341  CG  LYS A 217      54.553  44.548  47.968  1.00  0.00            
ATOM   3342  HG1 LYS A 217      54.053  43.758  47.408  1.00  0.00            
ATOM   3343  HG2 LYS A 217      54.973  45.288  47.298  1.00  0.00            
ATOM   3344  CD  LYS A 217      53.383  45.228  48.668  1.00  0.00            
ATOM   3345  HD1 LYS A 217      53.823  46.138  49.078  1.00  0.00            
ATOM   3346  HD2 LYS A 217      52.993  44.598  49.468  1.00  0.00            
ATOM   3347  CE  LYS A 217      52.313  45.608  47.648  1.00  0.00            
ATOM   3348  HE1 LYS A 217      52.033  44.688  47.138  1.00  0.00            
ATOM   3349  HE2 LYS A 217      52.713  46.358  46.958  1.00  0.00            
ATOM   3350  NZ  LYS A 217      51.173  46.118  48.418  1.00  0.00            
ATOM   3351  HZ1 LYS A 217      50.453  46.458  47.798  1.00  0.00            
ATOM   3352  HZ2 LYS A 217      50.713  45.408  48.968  1.00  0.00            
ATOM   3353  HZ3 LYS A 217      51.453  46.858  49.048  1.00  0.00            
ATOM   3354  C   LYS A 217      57.803  42.988  49.398  1.00  0.00            
ATOM   3355  O   LYS A 217      57.783  42.328  50.438  1.00  0.00            
ATOM   3356  N   LEU A 218      58.913  43.578  48.938  1.00  0.00            
ATOM   3357  H   LEU A 218      58.863  44.078  48.068  1.00  0.00            
ATOM   3358  CA  LEU A 218      60.233  43.158  49.358  1.00  0.00            
ATOM   3359  HA  LEU A 218      60.203  42.508  50.238  1.00  0.00            
ATOM   3360  CB  LEU A 218      60.873  42.418  48.188  1.00  0.00            
ATOM   3361  HB1 LEU A 218      61.893  42.128  48.438  1.00  0.00            
ATOM   3362  HB2 LEU A 218      60.993  43.128  47.378  1.00  0.00            
ATOM   3363  CG  LEU A 218      60.163  41.168  47.678  1.00  0.00            
ATOM   3364  HG  LEU A 218      59.123  41.448  47.488  1.00  0.00            
ATOM   3365  CD1 LEU A 218      60.733  40.608  46.378  1.00  0.00            
ATOM   3366 1HD1 LEU A 218      60.123  39.758  46.058  1.00  0.00            
ATOM   3367 2HD1 LEU A 218      60.633  41.348  45.578  1.00  0.00            
ATOM   3368 3HD1 LEU A 218      61.763  40.288  46.568  1.00  0.00            
ATOM   3369  CD2 LEU A 218      60.063  40.088  48.748  1.00  0.00            
ATOM   3370 1HD2 LEU A 218      59.533  39.218  48.368  1.00  0.00            
ATOM   3371 2HD2 LEU A 218      61.053  39.858  49.158  1.00  0.00            
ATOM   3372 3HD2 LEU A 218      59.463  40.498  49.558  1.00  0.00            
ATOM   3373  C   LEU A 218      61.003  44.368  49.848  1.00  0.00            
ATOM   3374  O   LEU A 218      60.443  45.458  49.948  1.00  0.00            
ATOM   3375  N   ASN A 219      62.293  44.198  50.158  1.00  0.00            
ATOM   3376  H   ASN A 219      62.663  43.268  50.318  1.00  0.00            
ATOM   3377  CA  ASN A 219      63.073  45.248  50.788  1.00  0.00            
ATOM   3378  HA  ASN A 219      62.543  46.198  50.768  1.00  0.00            
ATOM   3379  CB  ASN A 219      63.283  44.908  52.258  1.00  0.00            
ATOM   3380  HB1 ASN A 219      62.323  44.988  52.768  1.00  0.00            
ATOM   3381  HB2 ASN A 219      63.883  45.708  52.698  1.00  0.00            
ATOM   3382  CG  ASN A 219      63.933  43.568  52.578  1.00  0.00            
ATOM   3383  OD1 ASN A 219      63.493  42.528  52.098  1.00  0.00            
ATOM   3384  ND2 ASN A 219      65.083  43.588  53.258  1.00  0.00            
ATOM   3385 1HD2 ASN A 219      65.333  44.418  53.778  1.00  0.00            
ATOM   3386 2HD2 ASN A 219      65.543  42.698  53.368  1.00  0.00            
ATOM   3387  C   ASN A 219      64.423  45.398  50.108  1.00  0.00            
ATOM   3388  O   ASN A 219      64.863  44.528  49.368  1.00  0.00            
ATOM   3389  N   ARG A 220      65.103  46.518  50.378  1.00  0.00            
ATOM   3390  H   ARG A 220      64.693  47.258  50.928  1.00  0.00            
ATOM   3391  CA  ARG A 220      66.243  46.948  49.588  1.00  0.00            
ATOM   3392  HA  ARG A 220      65.913  47.258  48.598  1.00  0.00            
ATOM   3393  CB  ARG A 220      66.723  48.258  50.218  1.00  0.00            
ATOM   3394  HB1 ARG A 220      67.013  48.088  51.248  1.00  0.00            
ATOM   3395  HB2 ARG A 220      65.953  49.018  50.288  1.00  0.00            
ATOM   3396  CG  ARG A 220      67.963  48.898  49.588  1.00  0.00            
ATOM   3397  HG1 ARG A 220      67.823  49.058  48.518  1.00  0.00            
ATOM   3398  HG2 ARG A 220      68.893  48.358  49.738  1.00  0.00            
ATOM   3399  CD  ARG A 220      68.343  50.238  50.218  1.00  0.00            
ATOM   3400  HD1 ARG A 220      68.583  50.078  51.268  1.00  0.00            
ATOM   3401  HD2 ARG A 220      67.533  50.958  50.148  1.00  0.00            
ATOM   3402  NE  ARG A 220      69.463  50.748  49.428  1.00  0.00            
ATOM   3403  HE  ARG A 220      69.303  50.798  48.428  1.00  0.00            
ATOM   3404  CZ  ARG A 220      70.733  50.818  49.838  1.00  0.00            
ATOM   3405  NH1 ARG A 220      71.143  50.658  51.098  1.00  0.00            
ATOM   3406 1HH1 ARG A 220      70.473  50.478  51.828  1.00  0.00            
ATOM   3407 2HH1 ARG A 220      72.123  50.788  51.328  1.00  0.00            
ATOM   3408  NH2 ARG A 220      71.663  51.028  48.898  1.00  0.00            
ATOM   3409 1HH2 ARG A 220      71.323  50.988  47.948  1.00  0.00            
ATOM   3410 2HH2 ARG A 220      72.633  50.838  49.128  1.00  0.00            
ATOM   3411  C   ARG A 220      67.413  45.998  49.408  1.00  0.00            
ATOM   3412  O   ARG A 220      68.103  46.058  48.388  1.00  0.00            
ATOM   3413  N   ALA A 221      67.593  45.058  50.338  1.00  0.00            
ATOM   3414  H   ALA A 221      66.953  44.938  51.108  1.00  0.00            
ATOM   3415  CA  ALA A 221      68.663  44.088  50.248  1.00  0.00            
ATOM   3416  HA  ALA A 221      69.603  44.548  49.948  1.00  0.00            
ATOM   3417  CB  ALA A 221      68.993  43.708  51.688  1.00  0.00            
ATOM   3418  HB1 ALA A 221      69.583  42.798  51.768  1.00  0.00            
ATOM   3419  HB2 ALA A 221      69.453  44.508  52.268  1.00  0.00            
ATOM   3420  HB3 ALA A 221      68.053  43.498  52.198  1.00  0.00            
ATOM   3421  C   ALA A 221      68.523  42.878  49.328  1.00  0.00            
ATOM   3422  O   ALA A 221      69.533  42.258  48.978  1.00  0.00            
ATOM   3423  N   VAL A 222      67.283  42.588  48.938  1.00  0.00            
ATOM   3424  H   VAL A 222      66.583  43.258  49.218  1.00  0.00            
ATOM   3425  CA  VAL A 222      66.913  41.418  48.168  1.00  0.00            
ATOM   3426  HA  VAL A 222      67.393  40.508  48.528  1.00  0.00            
ATOM   3427  CB  VAL A 222      65.413  41.198  48.348  1.00  0.00            
ATOM   3428  HB  VAL A 222      64.903  42.078  47.948  1.00  0.00            
ATOM   3429  CG1 VAL A 222      65.023  39.998  47.498  1.00  0.00            
ATOM   3430 1HG1 VAL A 222      63.933  39.938  47.548  1.00  0.00            
ATOM   3431 2HG1 VAL A 222      65.323  40.168  46.458  1.00  0.00            
ATOM   3432 3HG1 VAL A 222      65.483  39.128  47.978  1.00  0.00            
ATOM   3433  CG2 VAL A 222      64.993  41.018  49.798  1.00  0.00            
ATOM   3434 1HG2 VAL A 222      63.903  41.068  49.818  1.00  0.00            
ATOM   3435 2HG2 VAL A 222      65.333  40.048  50.168  1.00  0.00            
ATOM   3436 3HG2 VAL A 222      65.443  41.758  50.458  1.00  0.00            
ATOM   3437  C   VAL A 222      67.303  41.768  46.738  1.00  0.00            
ATOM   3438  O   VAL A 222      66.723  42.688  46.168  1.00  0.00            
ATOM   3439  N   PRO A 223      68.273  41.088  46.128  1.00  0.00            
ATOM   3440  CD  PRO A 223      69.033  40.018  46.738  1.00  0.00            
ATOM   3441  HD1 PRO A 223      68.503  39.098  47.008  1.00  0.00            
ATOM   3442  HD2 PRO A 223      69.473  40.378  47.668  1.00  0.00            
ATOM   3443  CG  PRO A 223      70.143  39.708  45.728  1.00  0.00            
ATOM   3444  HG1 PRO A 223      69.823  38.868  45.118  1.00  0.00            
ATOM   3445  HG2 PRO A 223      71.013  39.338  46.268  1.00  0.00            
ATOM   3446  CB  PRO A 223      70.283  40.968  44.888  1.00  0.00            
ATOM   3447  HB1 PRO A 223      70.623  40.808  43.868  1.00  0.00            
ATOM   3448  HB2 PRO A 223      70.893  41.708  45.408  1.00  0.00            
ATOM   3449  CA  PRO A 223      68.843  41.478  44.858  1.00  0.00            
ATOM   3450  HA  PRO A 223      68.853  42.568  44.838  1.00  0.00            
ATOM   3451  C   PRO A 223      68.083  40.988  43.628  1.00  0.00            
ATOM   3452  O   PRO A 223      67.203  40.138  43.738  1.00  0.00            
ATOM   3453  N   LEU A 224      68.493  41.488  42.458  1.00  0.00            
ATOM   3454  H   LEU A 224      69.123  42.278  42.488  1.00  0.00            
ATOM   3455  CA  LEU A 224      67.753  41.368  41.228  1.00  0.00            
ATOM   3456  HA  LEU A 224      66.843  41.948  41.408  1.00  0.00            
ATOM   3457  CB  LEU A 224      68.543  42.038  40.108  1.00  0.00            
ATOM   3458  HB1 LEU A 224      69.373  41.388  39.838  1.00  0.00            
ATOM   3459  HB2 LEU A 224      68.963  42.968  40.488  1.00  0.00            
ATOM   3460  CG  LEU A 224      67.853  42.328  38.778  1.00  0.00            
ATOM   3461  HG  LEU A 224      67.453  41.388  38.408  1.00  0.00            
ATOM   3462  CD1 LEU A 224      66.723  43.328  39.008  1.00  0.00            
ATOM   3463 1HD1 LEU A 224      66.273  43.688  38.088  1.00  0.00            
ATOM   3464 2HD1 LEU A 224      65.963  42.838  39.618  1.00  0.00            
ATOM   3465 3HD1 LEU A 224      67.123  44.248  39.428  1.00  0.00            
ATOM   3466  CD2 LEU A 224      68.893  43.008  37.898  1.00  0.00            
ATOM   3467 1HD2 LEU A 224      68.483  43.238  36.918  1.00  0.00            
ATOM   3468 2HD2 LEU A 224      69.273  43.938  38.328  1.00  0.00            
ATOM   3469 3HD2 LEU A 224      69.793  42.418  37.728  1.00  0.00            
ATOM   3470  C   LEU A 224      67.263  39.988  40.808  1.00  0.00            
ATOM   3471  O   LEU A 224      66.113  39.768  40.438  1.00  0.00            
ATOM   3472  N   GLU A 225      68.163  39.018  40.928  1.00  0.00            
ATOM   3473  H   GLU A 225      69.123  39.258  41.138  1.00  0.00            
ATOM   3474  CA  GLU A 225      67.863  37.628  40.638  1.00  0.00            
ATOM   3475  HA  GLU A 225      67.483  37.648  39.618  1.00  0.00            
ATOM   3476  CB  GLU A 225      69.133  36.788  40.678  1.00  0.00            
ATOM   3477  HB1 GLU A 225      68.833  35.738  40.608  1.00  0.00            
ATOM   3478  HB2 GLU A 225      69.573  36.948  41.658  1.00  0.00            
ATOM   3479  CG  GLU A 225      70.103  37.078  39.538  1.00  0.00            
ATOM   3480  HG1 GLU A 225      69.583  37.538  38.698  1.00  0.00            
ATOM   3481  HG2 GLU A 225      70.493  36.088  39.328  1.00  0.00            
ATOM   3482  CD  GLU A 225      71.273  37.968  39.948  1.00  0.00            
ATOM   3483  OE1 GLU A 225      71.083  38.988  40.658  1.00  0.00            
ATOM   3484  OE2 GLU A 225      72.403  37.528  39.658  1.00  0.00            
ATOM   3485  C   GLU A 225      66.813  37.008  41.538  1.00  0.00            
ATOM   3486  O   GLU A 225      66.013  36.208  41.048  1.00  0.00            
ATOM   3487  N   LYS A 226      66.813  37.398  42.818  1.00  0.00            
ATOM   3488  H   LYS A 226      67.363  38.228  42.968  1.00  0.00            
ATOM   3489  CA  LYS A 226      65.883  36.928  43.828  1.00  0.00            
ATOM   3490  HA  LYS A 226      65.793  35.848  43.778  1.00  0.00            
ATOM   3491  CB  LYS A 226      66.403  37.278  45.218  1.00  0.00            
ATOM   3492  HB1 LYS A 226      65.733  36.858  45.978  1.00  0.00            
ATOM   3493  HB2 LYS A 226      66.383  38.358  45.368  1.00  0.00            
ATOM   3494  CG  LYS A 226      67.733  36.618  45.568  1.00  0.00            
ATOM   3495  HG1 LYS A 226      67.923  36.888  46.608  1.00  0.00            
ATOM   3496  HG2 LYS A 226      68.543  37.038  44.978  1.00  0.00            
ATOM   3497  CD  LYS A 226      67.843  35.108  45.388  1.00  0.00            
ATOM   3498  HD1 LYS A 226      68.003  34.928  44.328  1.00  0.00            
ATOM   3499  HD2 LYS A 226      66.923  34.578  45.628  1.00  0.00            
ATOM   3500  CE  LYS A 226      69.033  34.518  46.148  1.00  0.00            
ATOM   3501  HE1 LYS A 226      69.903  35.138  45.938  1.00  0.00            
ATOM   3502  HE2 LYS A 226      69.243  33.508  45.778  1.00  0.00            
ATOM   3503  NZ  LYS A 226      68.843  34.478  47.598  1.00  0.00            
ATOM   3504  HZ1 LYS A 226      69.743  34.488  48.048  1.00  0.00            
ATOM   3505  HZ2 LYS A 226      68.343  35.278  47.978  1.00  0.00            
ATOM   3506  HZ3 LYS A 226      68.403  33.638  47.948  1.00  0.00            
ATOM   3507  C   LYS A 226      64.503  37.448  43.448  1.00  0.00            
ATOM   3508  O   LYS A 226      63.523  36.718  43.548  1.00  0.00            
ATOM   3509  N   LEU A 227      64.403  38.678  42.928  1.00  0.00            
ATOM   3510  H   LEU A 227      65.263  39.198  42.818  1.00  0.00            
ATOM   3511  CA  LEU A 227      63.163  39.278  42.488  1.00  0.00            
ATOM   3512  HA  LEU A 227      62.423  39.178  43.278  1.00  0.00            
ATOM   3513  CB  LEU A 227      63.273  40.748  42.118  1.00  0.00            
ATOM   3514  HB1 LEU A 227      62.253  41.118  41.998  1.00  0.00            
ATOM   3515  HB2 LEU A 227      63.763  40.828  41.148  1.00  0.00            
ATOM   3516  CG  LEU A 227      64.033  41.618  43.118  1.00  0.00            
ATOM   3517  HG  LEU A 227      65.053  41.268  43.278  1.00  0.00            
ATOM   3518  CD1 LEU A 227      64.143  43.068  42.668  1.00  0.00            
ATOM   3519 1HD1 LEU A 227      64.483  43.688  43.498  1.00  0.00            
ATOM   3520 2HD1 LEU A 227      64.843  43.148  41.838  1.00  0.00            
ATOM   3521 3HD1 LEU A 227      63.223  43.478  42.248  1.00  0.00            
ATOM   3522  CD2 LEU A 227      63.373  41.678  44.498  1.00  0.00            
ATOM   3523 1HD2 LEU A 227      63.973  42.268  45.188  1.00  0.00            
ATOM   3524 2HD2 LEU A 227      62.383  42.128  44.398  1.00  0.00            
ATOM   3525 3HD2 LEU A 227      63.233  40.668  44.888  1.00  0.00            
ATOM   3526  C   LEU A 227      62.623  38.528  41.278  1.00  0.00            
ATOM   3527  O   LEU A 227      61.433  38.228  41.228  1.00  0.00            
ATOM   3528  N   ALA A 228      63.503  38.128  40.348  1.00  0.00            
ATOM   3529  H   ALA A 228      64.463  38.438  40.378  1.00  0.00            
ATOM   3530  CA  ALA A 228      63.013  37.308  39.258  1.00  0.00            
ATOM   3531  HA  ALA A 228      62.133  37.808  38.858  1.00  0.00            
ATOM   3532  CB  ALA A 228      64.093  37.288  38.178  1.00  0.00            
ATOM   3533  HB1 ALA A 228      63.763  36.888  37.218  1.00  0.00            
ATOM   3534  HB2 ALA A 228      64.533  38.258  37.978  1.00  0.00            
ATOM   3535  HB3 ALA A 228      64.903  36.618  38.488  1.00  0.00            
ATOM   3536  C   ALA A 228      62.603  35.908  39.678  1.00  0.00            
ATOM   3537  O   ALA A 228      61.623  35.388  39.148  1.00  0.00            
ATOM   3538  N   THR A 229      63.323  35.368  40.668  1.00  0.00            
ATOM   3539  H   THR A 229      64.143  35.928  40.868  1.00  0.00            
ATOM   3540  CA  THR A 229      63.133  34.018  41.168  1.00  0.00            
ATOM   3541  HA  THR A 229      63.093  33.308  40.338  1.00  0.00            
ATOM   3542  CB  THR A 229      64.273  33.578  42.068  1.00  0.00            
ATOM   3543  HB  THR A 229      64.353  34.258  42.918  1.00  0.00            
ATOM   3544  CG2 THR A 229      64.223  32.158  42.628  1.00  0.00            
ATOM   3545 1HG2 THR A 229      65.173  31.978  43.138  1.00  0.00            
ATOM   3546 2HG2 THR A 229      63.433  31.978  43.358  1.00  0.00            
ATOM   3547 3HG2 THR A 229      64.063  31.458  41.808  1.00  0.00            
ATOM   3548  OG1 THR A 229      65.473  33.598  41.328  1.00  0.00            
ATOM   3549  HG1 THR A 229      65.753  34.518  41.258  1.00  0.00            
ATOM   3550  C   THR A 229      61.773  33.908  41.848  1.00  0.00            
ATOM   3551  O   THR A 229      61.093  32.898  41.678  1.00  0.00            
ATOM   3552  N   LEU A 230      61.313  34.918  42.578  1.00  0.00            
ATOM   3553  H   LEU A 230      61.903  35.728  42.698  1.00  0.00            
ATOM   3554  CA  LEU A 230      60.083  34.898  43.348  1.00  0.00            
ATOM   3555  HA  LEU A 230      59.983  33.918  43.818  1.00  0.00            
ATOM   3556  CB  LEU A 230      60.103  35.988  44.418  1.00  0.00            
ATOM   3557  HB1 LEU A 230      59.113  36.098  44.858  1.00  0.00            
ATOM   3558  HB2 LEU A 230      60.293  36.958  43.948  1.00  0.00            
ATOM   3559  CG  LEU A 230      61.053  35.788  45.598  1.00  0.00            
ATOM   3560  HG  LEU A 230      62.033  35.658  45.138  1.00  0.00            
ATOM   3561  CD1 LEU A 230      61.093  37.048  46.448  1.00  0.00            
ATOM   3562 1HD1 LEU A 230      61.783  36.868  47.268  1.00  0.00            
ATOM   3563 2HD1 LEU A 230      61.513  37.918  45.928  1.00  0.00            
ATOM   3564 3HD1 LEU A 230      60.133  37.258  46.908  1.00  0.00            
ATOM   3565  CD2 LEU A 230      60.693  34.568  46.438  1.00  0.00            
ATOM   3566 1HD2 LEU A 230      61.513  34.508  47.158  1.00  0.00            
ATOM   3567 2HD2 LEU A 230      59.763  34.738  46.978  1.00  0.00            
ATOM   3568 3HD2 LEU A 230      60.593  33.658  45.848  1.00  0.00            
ATOM   3569  C   LEU A 230      58.833  35.068  42.508  1.00  0.00            
ATOM   3570  O   LEU A 230      57.813  34.398  42.678  1.00  0.00            
ATOM   3571  N   LEU A 231      58.973  35.878  41.458  1.00  0.00            
ATOM   3572  H   LEU A 231      59.743  36.528  41.348  1.00  0.00            
ATOM   3573  CA  LEU A 231      57.973  35.988  40.418  1.00  0.00            
ATOM   3574  HA  LEU A 231      56.993  36.228  40.838  1.00  0.00            
ATOM   3575  CB  LEU A 231      58.443  37.068  39.448  1.00  0.00            
ATOM   3576  HB1 LEU A 231      57.833  37.028  38.548  1.00  0.00            
ATOM   3577  HB2 LEU A 231      59.483  36.868  39.198  1.00  0.00            
ATOM   3578  CG  LEU A 231      58.303  38.508  39.908  1.00  0.00            
ATOM   3579  HG  LEU A 231      58.743  38.648  40.898  1.00  0.00            
ATOM   3580  CD1 LEU A 231      59.073  39.398  38.938  1.00  0.00            
ATOM   3581 1HD1 LEU A 231      58.893  40.448  39.178  1.00  0.00            
ATOM   3582 2HD1 LEU A 231      60.143  39.208  39.008  1.00  0.00            
ATOM   3583 3HD1 LEU A 231      58.723  39.158  37.928  1.00  0.00            
ATOM   3584  CD2 LEU A 231      56.863  39.008  39.848  1.00  0.00            
ATOM   3585 1HD2 LEU A 231      56.723  39.988  40.298  1.00  0.00            
ATOM   3586 2HD2 LEU A 231      56.473  39.018  38.828  1.00  0.00            
ATOM   3587 3HD2 LEU A 231      56.193  38.338  40.398  1.00  0.00            
ATOM   3588  C   LEU A 231      57.783  34.668  39.678  1.00  0.00            
ATOM   3589  O   LEU A 231      56.663  34.248  39.398  1.00  0.00            
ATOM   3590  N   GLN A 232      58.893  33.958  39.448  1.00  0.00            
ATOM   3591  H   GLN A 232      59.823  34.338  39.528  1.00  0.00            
ATOM   3592  CA  GLN A 232      58.883  32.638  38.858  1.00  0.00            
ATOM   3593  HA  GLN A 232      58.183  32.648  38.028  1.00  0.00            
ATOM   3594  CB  GLN A 232      60.223  32.358  38.168  1.00  0.00            
ATOM   3595  HB1 GLN A 232      60.183  31.328  37.808  1.00  0.00            
ATOM   3596  HB2 GLN A 232      61.033  32.478  38.878  1.00  0.00            
ATOM   3597  CG  GLN A 232      60.503  33.298  36.998  1.00  0.00            
ATOM   3598  HG1 GLN A 232      61.563  33.348  36.768  1.00  0.00            
ATOM   3599  HG2 GLN A 232      60.123  34.298  37.238  1.00  0.00            
ATOM   3600  CD  GLN A 232      59.723  32.768  35.808  1.00  0.00            
ATOM   3601  OE1 GLN A 232      58.513  32.928  35.678  1.00  0.00            
ATOM   3602  NE2 GLN A 232      60.333  32.058  34.858  1.00  0.00            
ATOM   3603 1HE2 GLN A 232      61.343  31.968  34.898  1.00  0.00            
ATOM   3604 2HE2 GLN A 232      59.753  31.778  34.088  1.00  0.00            
ATOM   3605  C   GLN A 232      58.453  31.528  39.818  1.00  0.00            
ATOM   3606  O   GLN A 232      58.813  30.378  39.588  1.00  0.00            
ATOM   3607  N   ARG A 233      57.613  31.848  40.798  1.00  0.00            
ATOM   3608  H   ARG A 233      57.483  32.848  40.928  1.00  0.00            
ATOM   3609  CA  ARG A 233      56.853  30.928  41.618  1.00  0.00            
ATOM   3610  HA  ARG A 233      56.833  29.958  41.118  1.00  0.00            
ATOM   3611  CB  ARG A 233      57.473  30.828  43.008  1.00  0.00            
ATOM   3612  HB1 ARG A 233      56.913  30.148  43.658  1.00  0.00            
ATOM   3613  HB2 ARG A 233      57.503  31.828  43.448  1.00  0.00            
ATOM   3614  CG  ARG A 233      58.923  30.358  43.018  1.00  0.00            
ATOM   3615  HG1 ARG A 233      59.283  30.428  44.048  1.00  0.00            
ATOM   3616  HG2 ARG A 233      59.593  31.008  42.448  1.00  0.00            
ATOM   3617  CD  ARG A 233      59.123  28.928  42.528  1.00  0.00            
ATOM   3618  HD1 ARG A 233      58.843  28.858  41.478  1.00  0.00            
ATOM   3619  HD2 ARG A 233      58.503  28.208  43.068  1.00  0.00            
ATOM   3620  NE  ARG A 233      60.543  28.578  42.588  1.00  0.00            
ATOM   3621  HE  ARG A 233      60.883  28.048  43.378  1.00  0.00            
ATOM   3622  CZ  ARG A 233      61.513  28.888  41.718  1.00  0.00            
ATOM   3623  NH1 ARG A 233      61.273  29.528  40.568  1.00  0.00            
ATOM   3624 1HH1 ARG A 233      60.313  29.608  40.268  1.00  0.00            
ATOM   3625 2HH1 ARG A 233      61.983  30.028  40.058  1.00  0.00            
ATOM   3626  NH2 ARG A 233      62.763  28.628  42.128  1.00  0.00            
ATOM   3627 1HH2 ARG A 233      62.933  28.448  43.108  1.00  0.00            
ATOM   3628 2HH2 ARG A 233      63.553  28.708  41.498  1.00  0.00            
ATOM   3629  C   ARG A 233      55.393  31.318  41.768  1.00  0.00            
ATOM   3630  O   ARG A 233      54.653  30.628  42.468  1.00  0.00            
ATOM   3631  N   ALA A 234      54.973  32.438  41.168  1.00  0.00            
ATOM   3632  H   ALA A 234      55.593  32.878  40.508  1.00  0.00            
ATOM   3633  CA  ALA A 234      53.663  33.028  41.308  1.00  0.00            
ATOM   3634  HA  ALA A 234      52.983  32.208  41.538  1.00  0.00            
ATOM   3635  CB  ALA A 234      53.663  33.898  42.558  1.00  0.00            
ATOM   3636  HB1 ALA A 234      52.693  34.378  42.668  1.00  0.00            
ATOM   3637  HB2 ALA A 234      53.793  33.318  43.468  1.00  0.00            
ATOM   3638  HB3 ALA A 234      54.413  34.688  42.458  1.00  0.00            
ATOM   3639  C   ALA A 234      53.083  33.768  40.108  1.00  0.00            
ATOM   3640  O   ALA A 234      52.863  34.968  40.228  1.00  0.00            
ATOM   3641  N   PRO A 235      52.763  33.118  38.978  1.00  0.00            
ATOM   3642  CD  PRO A 235      53.033  31.718  38.728  1.00  0.00            
ATOM   3643  HD1 PRO A 235      52.883  31.058  39.578  1.00  0.00            
ATOM   3644  HD2 PRO A 235      54.063  31.598  38.378  1.00  0.00            
ATOM   3645  CG  PRO A 235      52.073  31.378  37.598  1.00  0.00            
ATOM   3646  HG1 PRO A 235      51.053  31.298  37.968  1.00  0.00            
ATOM   3647  HG2 PRO A 235      52.443  30.458  37.138  1.00  0.00            
ATOM   3648  CB  PRO A 235      52.193  32.648  36.748  1.00  0.00            
ATOM   3649  HB1 PRO A 235      51.343  32.788  36.088  1.00  0.00            
ATOM   3650  HB2 PRO A 235      53.143  32.608  36.218  1.00  0.00            
ATOM   3651  CA  PRO A 235      52.203  33.748  37.798  1.00  0.00            
ATOM   3652  HA  PRO A 235      52.953  34.458  37.448  1.00  0.00            
ATOM   3653  C   PRO A 235      50.823  34.388  37.948  1.00  0.00            
ATOM   3654  O   PRO A 235      50.373  35.088  37.048  1.00  0.00            
ATOM   3655  N   GLN A 236      50.153  34.148  39.078  1.00  0.00            
ATOM   3656  H   GLN A 236      50.513  33.458  39.718  1.00  0.00            
ATOM   3657  CA  GLN A 236      48.843  34.688  39.398  1.00  0.00            
ATOM   3658  HA  GLN A 236      48.333  34.948  38.468  1.00  0.00            
ATOM   3659  CB  GLN A 236      47.993  33.658  40.138  1.00  0.00            
ATOM   3660  HB1 GLN A 236      48.083  32.688  39.648  1.00  0.00            
ATOM   3661  HB2 GLN A 236      46.943  33.918  40.048  1.00  0.00            
ATOM   3662  CG  GLN A 236      48.333  33.558  41.618  1.00  0.00            
ATOM   3663  HG1 GLN A 236      47.523  33.038  42.128  1.00  0.00            
ATOM   3664  HG2 GLN A 236      48.273  34.528  42.108  1.00  0.00            
ATOM   3665  CD  GLN A 236      49.633  32.838  41.958  1.00  0.00            
ATOM   3666  OE1 GLN A 236      50.343  32.298  41.108  1.00  0.00            
ATOM   3667  NE2 GLN A 236      50.183  32.968  43.168  1.00  0.00            
ATOM   3668 1HE2 GLN A 236      49.693  33.548  43.838  1.00  0.00            
ATOM   3669 2HE2 GLN A 236      50.993  32.428  43.428  1.00  0.00            
ATOM   3670  C   GLN A 236      48.873  35.988  40.178  1.00  0.00            
ATOM   3671  O   GLN A 236      47.823  36.508  40.548  1.00  0.00            
ATOM   3672  N   LEU A 237      50.063  36.448  40.568  1.00  0.00            
ATOM   3673  H   LEU A 237      50.913  35.938  40.348  1.00  0.00            
ATOM   3674  CA  LEU A 237      50.293  37.568  41.448  1.00  0.00            
ATOM   3675  HA  LEU A 237      49.693  37.478  42.358  1.00  0.00            
ATOM   3676  CB  LEU A 237      51.783  37.488  41.768  1.00  0.00            
ATOM   3677  HB1 LEU A 237      52.313  37.678  40.828  1.00  0.00            
ATOM   3678  HB2 LEU A 237      52.043  36.458  42.018  1.00  0.00            
ATOM   3679  CG  LEU A 237      52.283  38.458  42.828  1.00  0.00            
ATOM   3680  HG  LEU A 237      51.743  39.408  42.808  1.00  0.00            
ATOM   3681  CD1 LEU A 237      52.063  37.798  44.188  1.00  0.00            
ATOM   3682 1HD1 LEU A 237      52.183  38.608  44.918  1.00  0.00            
ATOM   3683 2HD1 LEU A 237      51.063  37.358  44.168  1.00  0.00            
ATOM   3684 3HD1 LEU A 237      52.793  37.018  44.398  1.00  0.00            
ATOM   3685  CD2 LEU A 237      53.763  38.798  42.698  1.00  0.00            
ATOM   3686 1HD2 LEU A 237      54.093  39.518  43.448  1.00  0.00            
ATOM   3687 2HD2 LEU A 237      54.313  37.858  42.738  1.00  0.00            
ATOM   3688 3HD2 LEU A 237      53.903  39.238  41.708  1.00  0.00            
ATOM   3689  C   LEU A 237      49.913  38.888  40.798  1.00  0.00            
ATOM   3690  O   LEU A 237      50.203  39.038  39.608  1.00  0.00            
ATOM   3691  N   GLU A 238      49.193  39.768  41.508  1.00  0.00            
ATOM   3692  H   GLU A 238      49.033  39.508  42.468  1.00  0.00            
ATOM   3693  CA  GLU A 238      48.623  40.998  41.018  1.00  0.00            
ATOM   3694  HA  GLU A 238      48.693  40.978  39.928  1.00  0.00            
ATOM   3695  CB  GLU A 238      47.153  41.178  41.418  1.00  0.00            
ATOM   3696  HB1 GLU A 238      46.773  42.178  41.258  1.00  0.00            
ATOM   3697  HB2 GLU A 238      47.073  41.018  42.488  1.00  0.00            
ATOM   3698  CG  GLU A 238      46.253  40.178  40.688  1.00  0.00            
ATOM   3699  HG1 GLU A 238      46.603  39.158  40.798  1.00  0.00            
ATOM   3700  HG2 GLU A 238      46.263  40.408  39.628  1.00  0.00            
ATOM   3701  CD  GLU A 238      44.783  40.168  41.088  1.00  0.00            
ATOM   3702  OE1 GLU A 238      44.123  39.158  40.778  1.00  0.00            
ATOM   3703  OE2 GLU A 238      44.363  41.108  41.798  1.00  0.00            
ATOM   3704  C   GLU A 238      49.433  42.208  41.468  1.00  0.00            
ATOM   3705  O   GLU A 238      49.513  43.238  40.808  1.00  0.00            
ATOM   3706  N   GLU A 239      50.153  42.078  42.588  1.00  0.00            
ATOM   3707  H   GLU A 239      49.993  41.198  43.058  1.00  0.00            
ATOM   3708  CA  GLU A 239      51.083  43.048  43.128  1.00  0.00            
ATOM   3709  HA  GLU A 239      51.163  43.868  42.418  1.00  0.00            
ATOM   3710  CB  GLU A 239      50.553  43.568  44.468  1.00  0.00            
ATOM   3711  HB1 GLU A 239      51.363  43.738  45.168  1.00  0.00            
ATOM   3712  HB2 GLU A 239      49.803  42.918  44.908  1.00  0.00            
ATOM   3713  CG  GLU A 239      49.933  44.948  44.288  1.00  0.00            
ATOM   3714  HG1 GLU A 239      49.033  44.858  43.688  1.00  0.00            
ATOM   3715  HG2 GLU A 239      50.733  45.588  43.918  1.00  0.00            
ATOM   3716  CD  GLU A 239      49.633  45.518  45.668  1.00  0.00            
ATOM   3717  OE1 GLU A 239      49.263  44.828  46.638  1.00  0.00            
ATOM   3718  OE2 GLU A 239      49.883  46.728  45.908  1.00  0.00            
ATOM   3719  C   GLU A 239      52.453  42.448  43.388  1.00  0.00            
ATOM   3720  O   GLU A 239      52.603  41.498  44.148  1.00  0.00            
ATOM   3721  N   LEU A 240      53.503  43.088  42.858  1.00  0.00            
ATOM   3722  H   LEU A 240      53.303  43.848  42.228  1.00  0.00            
ATOM   3723  CA  LEU A 240      54.883  42.928  43.298  1.00  0.00            
ATOM   3724  HA  LEU A 240      54.943  42.188  44.088  1.00  0.00            
ATOM   3725  CB  LEU A 240      55.723  42.358  42.158  1.00  0.00            
ATOM   3726  HB1 LEU A 240      55.563  42.988  41.288  1.00  0.00            
ATOM   3727  HB2 LEU A 240      55.423  41.338  41.898  1.00  0.00            
ATOM   3728  CG  LEU A 240      57.223  42.348  42.438  1.00  0.00            
ATOM   3729  HG  LEU A 240      57.653  43.098  43.098  1.00  0.00            
ATOM   3730  CD1 LEU A 240      57.633  40.988  43.008  1.00  0.00            
ATOM   3731 1HD1 LEU A 240      58.653  41.018  43.378  1.00  0.00            
ATOM   3732 2HD1 LEU A 240      56.963  40.698  43.808  1.00  0.00            
ATOM   3733 3HD1 LEU A 240      57.643  40.188  42.268  1.00  0.00            
ATOM   3734  CD2 LEU A 240      57.953  42.518  41.108  1.00  0.00            
ATOM   3735 1HD2 LEU A 240      59.003  42.268  41.238  1.00  0.00            
ATOM   3736 2HD2 LEU A 240      57.483  41.948  40.298  1.00  0.00            
ATOM   3737 3HD2 LEU A 240      57.843  43.568  40.848  1.00  0.00            
ATOM   3738  C   LEU A 240      55.453  44.228  43.848  1.00  0.00            
ATOM   3739  O   LEU A 240      55.373  45.228  43.138  1.00  0.00            
ATOM   3740  N   GLY A 241      56.133  44.158  44.988  1.00  0.00            
ATOM   3741  H   GLY A 241      56.113  43.288  45.508  1.00  0.00            
ATOM   3742  CA  GLY A 241      57.113  45.158  45.348  1.00  0.00            
ATOM   3743  HA1 GLY A 241      56.903  45.448  46.378  1.00  0.00            
ATOM   3744  HA2 GLY A 241      57.053  46.028  44.688  1.00  0.00            
ATOM   3745  C   GLY A 241      58.493  44.528  45.288  1.00  0.00            
ATOM   3746  O   GLY A 241      58.813  43.518  45.918  1.00  0.00            
ATOM   3747  N   THR A 242      59.383  45.108  44.478  1.00  0.00            
ATOM   3748  H   THR A 242      59.033  45.908  43.968  1.00  0.00            
ATOM   3749  CA  THR A 242      60.773  44.708  44.328  1.00  0.00            
ATOM   3750  HA  THR A 242      60.833  43.628  44.208  1.00  0.00            
ATOM   3751  CB  THR A 242      61.393  45.238  43.038  1.00  0.00            
ATOM   3752  HB  THR A 242      62.463  45.038  43.028  1.00  0.00            
ATOM   3753  CG2 THR A 242      60.703  44.668  41.808  1.00  0.00            
ATOM   3754 1HG2 THR A 242      61.193  45.018  40.898  1.00  0.00            
ATOM   3755 2HG2 THR A 242      60.763  43.578  41.868  1.00  0.00            
ATOM   3756 3HG2 THR A 242      59.673  45.038  41.808  1.00  0.00            
ATOM   3757  OG1 THR A 242      61.193  46.628  42.888  1.00  0.00            
ATOM   3758  HG1 THR A 242      60.803  46.778  42.028  1.00  0.00            
ATOM   3759  C   THR A 242      61.603  45.248  45.478  1.00  0.00            
ATOM   3760  O   THR A 242      61.193  46.188  46.148  1.00  0.00            
ATOM   3761  N   GLY A 243      62.773  44.638  45.688  1.00  0.00            
ATOM   3762  H   GLY A 243      62.963  43.798  45.158  1.00  0.00            
ATOM   3763  CA  GLY A 243      63.813  45.048  46.608  1.00  0.00            
ATOM   3764  HA1 GLY A 243      64.323  44.178  47.028  1.00  0.00            
ATOM   3765  HA2 GLY A 243      63.363  45.668  47.388  1.00  0.00            
ATOM   3766  C   GLY A 243      64.813  45.958  45.918  1.00  0.00            
ATOM   3767  O   GLY A 243      64.373  46.888  45.258  1.00  0.00            
ATOM   3768  N   GLY A 244      66.103  45.598  45.958  1.00  0.00            
ATOM   3769  H   GLY A 244      66.333  44.758  46.478  1.00  0.00            
ATOM   3770  CA  GLY A 244      67.183  46.158  45.178  1.00  0.00            
ATOM   3771  HA1 GLY A 244      68.163  45.838  45.538  1.00  0.00            
ATOM   3772  HA2 GLY A 244      67.203  47.248  45.248  1.00  0.00            
ATOM   3773  C   GLY A 244      66.993  45.618  43.768  1.00  0.00            
ATOM   3774  O   GLY A 244      67.443  44.498  43.548  1.00  0.00            
ATOM   3775  N   TYR A 245      66.423  46.408  42.858  1.00  0.00            
ATOM   3776  H   TYR A 245      66.403  47.378  43.148  1.00  0.00            
ATOM   3777  CA  TYR A 245      66.343  46.088  41.448  1.00  0.00            
ATOM   3778  HA  TYR A 245      66.153  45.018  41.348  1.00  0.00            
ATOM   3779  CB  TYR A 245      65.143  46.838  40.858  1.00  0.00            
ATOM   3780  HB1 TYR A 245      65.283  47.918  40.898  1.00  0.00            
ATOM   3781  HB2 TYR A 245      64.253  46.618  41.458  1.00  0.00            
ATOM   3782  CG  TYR A 245      64.753  46.348  39.488  1.00  0.00            
ATOM   3783  CD1 TYR A 245      63.943  45.218  39.368  1.00  0.00            
ATOM   3784  HD1 TYR A 245      63.513  44.758  40.248  1.00  0.00            
ATOM   3785  CE1 TYR A 245      63.553  44.788  38.088  1.00  0.00            
ATOM   3786  HE1 TYR A 245      62.973  43.878  37.988  1.00  0.00            
ATOM   3787  CZ  TYR A 245      63.993  45.478  36.938  1.00  0.00            
ATOM   3788  OH  TYR A 245      63.613  44.998  35.728  1.00  0.00            
ATOM   3789  HH  TYR A 245      64.023  45.498  35.018  1.00  0.00            
ATOM   3790  CE2 TYR A 245      64.803  46.618  37.088  1.00  0.00            
ATOM   3791  HE2 TYR A 245      65.143  47.218  36.248  1.00  0.00            
ATOM   3792  CD2 TYR A 245      65.233  47.018  38.358  1.00  0.00            
ATOM   3793  HD2 TYR A 245      65.823  47.928  38.418  1.00  0.00            
ATOM   3794  C   TYR A 245      67.673  46.358  40.768  1.00  0.00            
ATOM   3795  O   TYR A 245      67.823  47.138  39.828  1.00  0.00            
ATOM   3796  N   THR A 246      68.743  45.788  41.338  1.00  0.00            
ATOM   3797  H   THR A 246      68.623  45.208  42.148  1.00  0.00            
ATOM   3798  CA  THR A 246      70.123  46.008  40.958  1.00  0.00            
ATOM   3799  HA  THR A 246      70.063  46.178  39.878  1.00  0.00            
ATOM   3800  CB  THR A 246      70.723  47.178  41.728  1.00  0.00            
ATOM   3801  HB  THR A 246      70.173  48.078  41.438  1.00  0.00            
ATOM   3802  CG2 THR A 246      70.703  47.048  43.248  1.00  0.00            
ATOM   3803 1HG2 THR A 246      71.143  47.888  43.778  1.00  0.00            
ATOM   3804 2HG2 THR A 246      69.663  46.928  43.558  1.00  0.00            
ATOM   3805 3HG2 THR A 246      71.203  46.138  43.578  1.00  0.00            
ATOM   3806  OG1 THR A 246      72.093  47.248  41.398  1.00  0.00            
ATOM   3807  HG1 THR A 246      72.613  47.158  42.198  1.00  0.00            
ATOM   3808  C   THR A 246      70.863  44.698  41.188  1.00  0.00            
ATOM   3809  O   THR A 246      70.683  43.988  42.168  1.00  0.00            
ATOM   3810  N   ALA A 247      71.793  44.418  40.268  1.00  0.00            
ATOM   3811  H   ALA A 247      71.843  45.078  39.508  1.00  0.00            
ATOM   3812  CA  ALA A 247      72.783  43.358  40.348  1.00  0.00            
ATOM   3813  HA  ALA A 247      73.383  43.388  41.258  1.00  0.00            
ATOM   3814  CB  ALA A 247      72.103  41.998  40.208  1.00  0.00            
ATOM   3815  HB1 ALA A 247      72.753  41.138  40.428  1.00  0.00            
ATOM   3816  HB2 ALA A 247      71.303  41.908  40.938  1.00  0.00            
ATOM   3817  HB3 ALA A 247      71.723  41.888  39.198  1.00  0.00            
ATOM   3818  C   ALA A 247      73.843  43.538  39.268  1.00  0.00            
ATOM   3819  O   ALA A 247      73.713  44.438  38.438  1.00  0.00            
ATOM   3820  N   GLU A 248      74.873  42.698  39.258  1.00  0.00            
ATOM   3821  H   GLU A 248      74.823  41.988  39.968  1.00  0.00            
ATOM   3822  CA  GLU A 248      75.623  42.408  38.058  1.00  0.00            
ATOM   3823  HA  GLU A 248      76.473  43.088  38.008  1.00  0.00            
ATOM   3824  CB  GLU A 248      76.263  41.028  38.198  1.00  0.00            
ATOM   3825  HB1 GLU A 248      75.513  40.238  38.198  1.00  0.00            
ATOM   3826  HB2 GLU A 248      76.683  40.968  39.198  1.00  0.00            
ATOM   3827  CG  GLU A 248      77.333  40.698  37.158  1.00  0.00            
ATOM   3828  HG1 GLU A 248      78.183  41.328  37.418  1.00  0.00            
ATOM   3829  HG2 GLU A 248      76.973  40.938  36.158  1.00  0.00            
ATOM   3830  CD  GLU A 248      77.843  39.268  37.278  1.00  0.00            
ATOM   3831  OE1 GLU A 248      78.843  39.008  36.568  1.00  0.00            
ATOM   3832  OE2 GLU A 248      77.273  38.398  37.968  1.00  0.00            
ATOM   3833  C   GLU A 248      74.823  42.498  36.768  1.00  0.00            
ATOM   3834  O   GLU A 248      73.813  41.808  36.658  1.00  0.00            
ATOM   3835  N   VAL A 249      75.323  43.278  35.798  1.00  0.00            
ATOM   3836  H   VAL A 249      76.273  43.608  35.868  1.00  0.00            
ATOM   3837  CA  VAL A 249      74.603  43.448  34.558  1.00  0.00            
ATOM   3838  HA  VAL A 249      73.543  43.288  34.758  1.00  0.00            
ATOM   3839  CB  VAL A 249      74.703  44.888  34.068  1.00  0.00            
ATOM   3840  HB  VAL A 249      75.763  44.958  33.828  1.00  0.00            
ATOM   3841  CG1 VAL A 249      73.813  45.118  32.858  1.00  0.00            
ATOM   3842 1HG1 VAL A 249      73.973  46.128  32.488  1.00  0.00            
ATOM   3843 2HG1 VAL A 249      74.083  44.368  32.118  1.00  0.00            
ATOM   3844 3HG1 VAL A 249      72.763  45.098  33.138  1.00  0.00            
ATOM   3845  CG2 VAL A 249      74.313  45.938  35.108  1.00  0.00            
ATOM   3846 1HG2 VAL A 249      74.603  46.938  34.778  1.00  0.00            
ATOM   3847 2HG2 VAL A 249      73.253  45.948  35.348  1.00  0.00            
ATOM   3848 3HG2 VAL A 249      74.793  45.768  36.068  1.00  0.00            
ATOM   3849  C   VAL A 249      75.013  42.358  33.578  1.00  0.00            
ATOM   3850  O   VAL A 249      76.043  42.438  32.928  1.00  0.00            
ATOM   3851  N   ARG A 250      74.193  41.298  33.598  1.00  0.00            
ATOM   3852  H   ARG A 250      73.353  41.338  34.158  1.00  0.00            
ATOM   3853  CA  ARG A 250      74.463  39.998  33.028  1.00  0.00            
ATOM   3854  HA  ARG A 250      75.343  40.118  32.388  1.00  0.00            
ATOM   3855  CB  ARG A 250      74.753  39.038  34.188  1.00  0.00            
ATOM   3856  HB1 ARG A 250      73.793  38.648  34.528  1.00  0.00            
ATOM   3857  HB2 ARG A 250      75.193  39.608  35.008  1.00  0.00            
ATOM   3858  CG  ARG A 250      75.613  37.848  33.778  1.00  0.00            
ATOM   3859  HG1 ARG A 250      76.543  38.178  33.308  1.00  0.00            
ATOM   3860  HG2 ARG A 250      74.953  37.228  33.158  1.00  0.00            
ATOM   3861  CD  ARG A 250      75.973  37.118  35.068  1.00  0.00            
ATOM   3862  HD1 ARG A 250      76.393  37.778  35.828  1.00  0.00            
ATOM   3863  HD2 ARG A 250      76.743  36.378  34.868  1.00  0.00            
ATOM   3864  NE  ARG A 250      74.803  36.508  35.688  1.00  0.00            
ATOM   3865  HE  ARG A 250      74.283  35.838  35.138  1.00  0.00            
ATOM   3866  CZ  ARG A 250      74.193  36.758  36.858  1.00  0.00            
ATOM   3867  NH1 ARG A 250      74.603  37.658  37.758  1.00  0.00            
ATOM   3868 1HH1 ARG A 250      75.493  38.138  37.688  1.00  0.00            
ATOM   3869 2HH1 ARG A 250      73.993  37.748  38.558  1.00  0.00            
ATOM   3870  NH2 ARG A 250      73.103  36.058  37.178  1.00  0.00            
ATOM   3871 1HH2 ARG A 250      72.733  35.518  36.408  1.00  0.00            
ATOM   3872 2HH2 ARG A 250      72.533  36.158  38.008  1.00  0.00            
ATOM   3873  C   ARG A 250      73.303  39.568  32.138  1.00  0.00            
ATOM   3874  O   ARG A 250      72.173  39.788  32.558  1.00  0.00            
ATOM   3875  N   PRO A 251      73.483  38.888  30.998  1.00  0.00            
ATOM   3876  CD  PRO A 251      74.733  38.438  30.438  1.00  0.00            
ATOM   3877  HD1 PRO A 251      74.903  37.448  30.868  1.00  0.00            
ATOM   3878  HD2 PRO A 251      75.573  39.088  30.668  1.00  0.00            
ATOM   3879  CG  PRO A 251      74.543  38.288  28.928  1.00  0.00            
ATOM   3880  HG1 PRO A 251      75.043  37.418  28.498  1.00  0.00            
ATOM   3881  HG2 PRO A 251      74.783  39.238  28.448  1.00  0.00            
ATOM   3882  CB  PRO A 251      73.053  38.038  28.788  1.00  0.00            
ATOM   3883  HB1 PRO A 251      72.883  36.978  28.608  1.00  0.00            
ATOM   3884  HB2 PRO A 251      72.693  38.558  27.898  1.00  0.00            
ATOM   3885  CA  PRO A 251      72.423  38.578  30.068  1.00  0.00            
ATOM   3886  HA  PRO A 251      71.863  39.478  29.808  1.00  0.00            
ATOM   3887  C   PRO A 251      71.383  37.568  30.558  1.00  0.00            
ATOM   3888  O   PRO A 251      70.213  37.778  30.258  1.00  0.00            
ATOM   3889  N   ASP A 252      71.783  36.638  31.428  1.00  0.00            
ATOM   3890  H   ASP A 252      72.763  36.518  31.638  1.00  0.00            
ATOM   3891  CA  ASP A 252      70.823  35.718  32.008  1.00  0.00            
ATOM   3892  HA  ASP A 252      70.203  35.248  31.238  1.00  0.00            
ATOM   3893  CB  ASP A 252      71.593  34.518  32.548  1.00  0.00            
ATOM   3894  HB1 ASP A 252      72.093  33.988  31.738  1.00  0.00            
ATOM   3895  HB2 ASP A 252      70.903  33.788  32.978  1.00  0.00            
ATOM   3896  CG  ASP A 252      72.583  34.878  33.648  1.00  0.00            
ATOM   3897  OD1 ASP A 252      72.143  34.998  34.808  1.00  0.00            
ATOM   3898  OD2 ASP A 252      73.763  35.128  33.318  1.00  0.00            
ATOM   3899  C   ASP A 252      69.883  36.268  33.068  1.00  0.00            
ATOM   3900  O   ASP A 252      68.793  35.778  33.338  1.00  0.00            
ATOM   3901  N   VAL A 253      70.273  37.388  33.688  1.00  0.00            
ATOM   3902  H   VAL A 253      71.233  37.698  33.608  1.00  0.00            
ATOM   3903  CA  VAL A 253      69.323  38.078  34.538  1.00  0.00            
ATOM   3904  HA  VAL A 253      68.723  37.358  35.098  1.00  0.00            
ATOM   3905  CB  VAL A 253      70.033  39.058  35.468  1.00  0.00            
ATOM   3906  HB  VAL A 253      70.533  39.798  34.848  1.00  0.00            
ATOM   3907  CG1 VAL A 253      69.053  39.718  36.428  1.00  0.00            
ATOM   3908 1HG1 VAL A 253      69.603  40.258  37.198  1.00  0.00            
ATOM   3909 2HG1 VAL A 253      68.493  40.498  35.908  1.00  0.00            
ATOM   3910 3HG1 VAL A 253      68.393  38.968  36.868  1.00  0.00            
ATOM   3911  CG2 VAL A 253      71.163  38.408  36.268  1.00  0.00            
ATOM   3912 1HG2 VAL A 253      71.643  39.188  36.868  1.00  0.00            
ATOM   3913 2HG2 VAL A 253      70.743  37.628  36.898  1.00  0.00            
ATOM   3914 3HG2 VAL A 253      71.893  37.888  35.648  1.00  0.00            
ATOM   3915  C   VAL A 253      68.353  38.858  33.668  1.00  0.00            
ATOM   3916  O   VAL A 253      67.183  38.898  34.038  1.00  0.00            
ATOM   3917  N   TYR A 254      68.693  39.328  32.468  1.00  0.00            
ATOM   3918  H   TYR A 254      69.683  39.268  32.248  1.00  0.00            
ATOM   3919  CA  TYR A 254      67.783  40.008  31.568  1.00  0.00            
ATOM   3920  HA  TYR A 254      67.293  40.768  32.188  1.00  0.00            
ATOM   3921  CB  TYR A 254      68.523  40.768  30.468  1.00  0.00            
ATOM   3922  HB1 TYR A 254      68.853  40.088  29.678  1.00  0.00            
ATOM   3923  HB2 TYR A 254      69.413  41.268  30.828  1.00  0.00            
ATOM   3924  CG  TYR A 254      67.623  41.838  29.878  1.00  0.00            
ATOM   3925  CD1 TYR A 254      67.703  43.178  30.278  1.00  0.00            
ATOM   3926  HD1 TYR A 254      68.453  43.508  30.978  1.00  0.00            
ATOM   3927  CE1 TYR A 254      66.793  44.088  29.738  1.00  0.00            
ATOM   3928  HE1 TYR A 254      66.813  45.138  29.998  1.00  0.00            
ATOM   3929  CZ  TYR A 254      65.843  43.638  28.788  1.00  0.00            
ATOM   3930  OH  TYR A 254      64.933  44.508  28.278  1.00  0.00            
ATOM   3931  HH  TYR A 254      64.153  44.068  27.938  1.00  0.00            
ATOM   3932  CE2 TYR A 254      65.813  42.298  28.368  1.00  0.00            
ATOM   3933  HE2 TYR A 254      65.073  41.968  27.648  1.00  0.00            
ATOM   3934  CD2 TYR A 254      66.763  41.398  28.868  1.00  0.00            
ATOM   3935  HD2 TYR A 254      66.763  40.358  28.588  1.00  0.00            
ATOM   3936  C   TYR A 254      66.823  38.998  30.968  1.00  0.00            
ATOM   3937  O   TYR A 254      65.653  39.348  30.848  1.00  0.00            
ATOM   3938  N   SER A 255      67.253  37.788  30.608  1.00  0.00            
ATOM   3939  H   SER A 255      68.263  37.678  30.618  1.00  0.00            
ATOM   3940  CA  SER A 255      66.413  36.648  30.308  1.00  0.00            
ATOM   3941  HA  SER A 255      65.773  36.838  29.448  1.00  0.00            
ATOM   3942  CB  SER A 255      67.223  35.408  29.948  1.00  0.00            
ATOM   3943  HB1 SER A 255      67.953  35.138  30.708  1.00  0.00            
ATOM   3944  HB2 SER A 255      67.833  35.578  29.058  1.00  0.00            
ATOM   3945  OG  SER A 255      66.423  34.258  29.798  1.00  0.00            
ATOM   3946  HG  SER A 255      66.933  33.458  29.938  1.00  0.00            
ATOM   3947  C   SER A 255      65.523  36.338  31.498  1.00  0.00            
ATOM   3948  O   SER A 255      64.313  36.488  31.378  1.00  0.00            
ATOM   3949  N   GLY A 256      66.073  36.148  32.698  1.00  0.00            
ATOM   3950  H   GLY A 256      67.073  36.028  32.728  1.00  0.00            
ATOM   3951  CA  GLY A 256      65.293  35.808  33.878  1.00  0.00            
ATOM   3952  HA1 GLY A 256      65.963  35.628  34.718  1.00  0.00            
ATOM   3953  HA2 GLY A 256      64.793  34.848  33.748  1.00  0.00            
ATOM   3954  C   GLY A 256      64.213  36.838  34.178  1.00  0.00            
ATOM   3955  O   GLY A 256      63.093  36.458  34.498  1.00  0.00            
ATOM   3956  N   LEU A 257      64.503  38.128  34.038  1.00  0.00            
ATOM   3957  H   LEU A 257      65.453  38.398  33.818  1.00  0.00            
ATOM   3958  CA  LEU A 257      63.593  39.228  34.298  1.00  0.00            
ATOM   3959  HA  LEU A 257      63.023  39.108  35.218  1.00  0.00            
ATOM   3960  CB  LEU A 257      64.353  40.548  34.398  1.00  0.00            
ATOM   3961  HB1 LEU A 257      63.633  41.368  34.348  1.00  0.00            
ATOM   3962  HB2 LEU A 257      65.023  40.638  33.548  1.00  0.00            
ATOM   3963  CG  LEU A 257      65.103  40.808  35.708  1.00  0.00            
ATOM   3964  HG  LEU A 257      65.633  39.888  35.958  1.00  0.00            
ATOM   3965  CD1 LEU A 257      66.043  41.958  35.368  1.00  0.00            
ATOM   3966 1HD1 LEU A 257      66.433  42.248  36.338  1.00  0.00            
ATOM   3967 2HD1 LEU A 257      66.873  41.598  34.748  1.00  0.00            
ATOM   3968 3HD1 LEU A 257      65.493  42.818  34.998  1.00  0.00            
ATOM   3969  CD2 LEU A 257      64.183  41.198  36.858  1.00  0.00            
ATOM   3970 1HD2 LEU A 257      64.743  41.128  37.788  1.00  0.00            
ATOM   3971 2HD2 LEU A 257      63.773  42.198  36.738  1.00  0.00            
ATOM   3972 3HD2 LEU A 257      63.423  40.418  36.908  1.00  0.00            
ATOM   3973  C   LEU A 257      62.543  39.318  33.198  1.00  0.00            
ATOM   3974  O   LEU A 257      61.363  39.328  33.538  1.00  0.00            
ATOM   3975  N   SER A 258      62.943  39.188  31.928  1.00  0.00            
ATOM   3976  H   SER A 258      63.913  38.988  31.738  1.00  0.00            
ATOM   3977  CA  SER A 258      61.973  39.148  30.848  1.00  0.00            
ATOM   3978  HA  SER A 258      61.463  40.108  30.868  1.00  0.00            
ATOM   3979  CB  SER A 258      62.733  38.998  29.528  1.00  0.00            
ATOM   3980  HB1 SER A 258      61.963  38.888  28.758  1.00  0.00            
ATOM   3981  HB2 SER A 258      63.303  38.068  29.538  1.00  0.00            
ATOM   3982  OG  SER A 258      63.563  40.108  29.298  1.00  0.00            
ATOM   3983  HG  SER A 258      64.453  39.948  29.618  1.00  0.00            
ATOM   3984  C   SER A 258      60.973  38.018  30.968  1.00  0.00            
ATOM   3985  O   SER A 258      59.773  38.258  30.848  1.00  0.00            
ATOM   3986  N   VAL A 259      61.403  36.818  31.368  1.00  0.00            
ATOM   3987  H   VAL A 259      62.393  36.658  31.508  1.00  0.00            
ATOM   3988  CA  VAL A 259      60.533  35.678  31.528  1.00  0.00            
ATOM   3989  HA  VAL A 259      59.823  35.618  30.708  1.00  0.00            
ATOM   3990  CB  VAL A 259      61.353  34.388  31.448  1.00  0.00            
ATOM   3991  HB  VAL A 259      61.993  34.408  32.328  1.00  0.00            
ATOM   3992  CG1 VAL A 259      60.423  33.188  31.548  1.00  0.00            
ATOM   3993 1HG1 VAL A 259      60.993  32.258  31.558  1.00  0.00            
ATOM   3994 2HG1 VAL A 259      59.833  33.248  32.458  1.00  0.00            
ATOM   3995 3HG1 VAL A 259      59.703  33.088  30.738  1.00  0.00            
ATOM   3996  CG2 VAL A 259      62.113  34.278  30.128  1.00  0.00            
ATOM   3997 1HG2 VAL A 259      62.873  33.498  30.218  1.00  0.00            
ATOM   3998 2HG2 VAL A 259      61.423  34.048  29.318  1.00  0.00            
ATOM   3999 3HG2 VAL A 259      62.673  35.178  29.858  1.00  0.00            
ATOM   4000  C   VAL A 259      59.763  35.818  32.838  1.00  0.00            
ATOM   4001  O   VAL A 259      58.563  35.558  32.838  1.00  0.00            
ATOM   4002  N   ALA A 260      60.353  36.288  33.938  1.00  0.00            
ATOM   4003  H   ALA A 260      61.353  36.438  33.998  1.00  0.00            
ATOM   4004  CA  ALA A 260      59.643  36.478  35.188  1.00  0.00            
ATOM   4005  HA  ALA A 260      59.183  35.568  35.558  1.00  0.00            
ATOM   4006  CB  ALA A 260      60.653  36.938  36.248  1.00  0.00            
ATOM   4007  HB1 ALA A 260      60.143  37.048  37.208  1.00  0.00            
ATOM   4008  HB2 ALA A 260      61.453  36.198  36.308  1.00  0.00            
ATOM   4009  HB3 ALA A 260      61.123  37.878  35.958  1.00  0.00            
ATOM   4010  C   ALA A 260      58.533  37.518  35.138  1.00  0.00            
ATOM   4011  O   ALA A 260      57.433  37.338  35.658  1.00  0.00            
ATOM   4012  N   LEU A 261      58.823  38.638  34.468  1.00  0.00            
ATOM   4013  H   LEU A 261      59.783  38.768  34.178  1.00  0.00            
ATOM   4014  CA  LEU A 261      57.993  39.818  34.538  1.00  0.00            
ATOM   4015  HA  LEU A 261      57.583  39.908  35.548  1.00  0.00            
ATOM   4016  CB  LEU A 261      58.883  41.028  34.288  1.00  0.00            
ATOM   4017  HB1 LEU A 261      58.273  41.868  33.948  1.00  0.00            
ATOM   4018  HB2 LEU A 261      59.443  40.748  33.398  1.00  0.00            
ATOM   4019  CG  LEU A 261      59.833  41.428  35.408  1.00  0.00            
ATOM   4020  HG  LEU A 261      60.383  40.538  35.718  1.00  0.00            
ATOM   4021  CD1 LEU A 261      60.963  42.348  34.948  1.00  0.00            
ATOM   4022 1HD1 LEU A 261      61.763  42.398  35.678  1.00  0.00            
ATOM   4023 2HD1 LEU A 261      61.403  41.968  34.028  1.00  0.00            
ATOM   4024 3HD1 LEU A 261      60.613  43.338  34.668  1.00  0.00            
ATOM   4025  CD2 LEU A 261      59.143  42.018  36.638  1.00  0.00            
ATOM   4026 1HD2 LEU A 261      59.913  42.258  37.378  1.00  0.00            
ATOM   4027 2HD2 LEU A 261      58.673  42.958  36.328  1.00  0.00            
ATOM   4028 3HD2 LEU A 261      58.473  41.238  36.978  1.00  0.00            
ATOM   4029  C   LEU A 261      56.773  39.638  33.648  1.00  0.00            
ATOM   4030  O   LEU A 261      55.753  40.168  34.068  1.00  0.00            
ATOM   4031  N   SER A 262      56.873  38.878  32.558  1.00  0.00            
ATOM   4032  H   SER A 262      57.793  38.548  32.298  1.00  0.00            
ATOM   4033  CA  SER A 262      55.783  38.408  31.718  1.00  0.00            
ATOM   4034  HA  SER A 262      55.053  39.208  31.698  1.00  0.00            
ATOM   4035  CB  SER A 262      56.203  38.188  30.268  1.00  0.00            
ATOM   4036  HB1 SER A 262      56.623  39.078  29.798  1.00  0.00            
ATOM   4037  HB2 SER A 262      55.333  37.788  29.748  1.00  0.00            
ATOM   4038  OG  SER A 262      57.163  37.168  30.158  1.00  0.00            
ATOM   4039  HG  SER A 262      58.053  37.488  30.318  1.00  0.00            
ATOM   4040  C   SER A 262      55.163  37.158  32.338  1.00  0.00            
ATOM   4041  O   SER A 262      54.033  36.848  31.978  1.00  0.00            
ATOM   4042  N   GLY A 263      55.843  36.518  33.288  1.00  0.00            
ATOM   4043  H   GLY A 263      56.813  36.798  33.398  1.00  0.00            
ATOM   4044  CA  GLY A 263      55.353  35.358  33.998  1.00  0.00            
ATOM   4045  HA1 GLY A 263      56.163  34.878  34.538  1.00  0.00            
ATOM   4046  HA2 GLY A 263      54.953  34.688  33.228  1.00  0.00            
ATOM   4047  C   GLY A 263      54.213  35.698  34.948  1.00  0.00            
ATOM   4048  O   GLY A 263      53.193  35.008  34.978  1.00  0.00            
ATOM   4049  N   CYS A 264      54.213  36.858  35.598  1.00  0.00            
ATOM   4050  H   CYS A 264      55.083  37.368  35.648  1.00  0.00            
ATOM   4051  CA  CYS A 264      53.073  37.258  36.398  1.00  0.00            
ATOM   4052  HA  CYS A 264      52.553  36.398  36.818  1.00  0.00            
ATOM   4053  CB  CYS A 264      53.573  37.928  37.678  1.00  0.00            
ATOM   4054  HB1 CYS A 264      52.703  38.198  38.278  1.00  0.00            
ATOM   4055  HB2 CYS A 264      54.113  38.818  37.368  1.00  0.00            
ATOM   4056  SG  CYS A 264      54.693  36.818  38.558  1.00  0.00            
ATOM   4057  HG  CYS A 264      53.833  35.958  39.118  1.00  0.00            
ATOM   4058  C   CYS A 264      52.023  37.978  35.558  1.00  0.00            
ATOM   4059  O   CYS A 264      51.933  39.208  35.598  1.00  0.00            
ATOM   4060  N   LYS A 265      51.263  37.238  34.748  1.00  0.00            
ATOM   4061  H   LYS A 265      51.543  36.268  34.738  1.00  0.00            
ATOM   4062  CA  LYS A 265      50.153  37.658  33.918  1.00  0.00            
ATOM   4063  HA  LYS A 265      50.433  38.228  33.028  1.00  0.00            
ATOM   4064  CB  LYS A 265      49.373  36.418  33.488  1.00  0.00            
ATOM   4065  HB1 LYS A 265      48.363  36.728  33.238  1.00  0.00            
ATOM   4066  HB2 LYS A 265      49.293  35.748  34.338  1.00  0.00            
ATOM   4067  CG  LYS A 265      49.943  35.658  32.298  1.00  0.00            
ATOM   4068  HG1 LYS A 265      50.003  36.278  31.408  1.00  0.00            
ATOM   4069  HG2 LYS A 265      49.233  34.858  32.058  1.00  0.00            
ATOM   4070  CD  LYS A 265      51.323  35.028  32.488  1.00  0.00            
ATOM   4071  HD1 LYS A 265      51.283  34.218  33.228  1.00  0.00            
ATOM   4072  HD2 LYS A 265      52.023  35.788  32.828  1.00  0.00            
ATOM   4073  CE  LYS A 265      51.803  34.468  31.158  1.00  0.00            
ATOM   4074  HE1 LYS A 265      51.613  35.248  30.428  1.00  0.00            
ATOM   4075  HE2 LYS A 265      51.203  33.608  30.848  1.00  0.00            
ATOM   4076  NZ  LYS A 265      53.243  34.168  31.238  1.00  0.00            
ATOM   4077  HZ1 LYS A 265      53.573  33.878  30.328  1.00  0.00            
ATOM   4078  HZ2 LYS A 265      53.783  34.978  31.528  1.00  0.00            
ATOM   4079  HZ3 LYS A 265      53.463  33.428  31.888  1.00  0.00            
ATOM   4080  C   LYS A 265      49.223  38.608  34.648  1.00  0.00            
ATOM   4081  O   LYS A 265      48.713  39.548  34.038  1.00  0.00            
ATOM   4082  N   GLU A 266      48.963  38.358  35.938  1.00  0.00            
ATOM   4083  H   GLU A 266      49.343  37.518  36.348  1.00  0.00            
ATOM   4084  CA  GLU A 266      47.983  39.128  36.678  1.00  0.00            
ATOM   4085  HA  GLU A 266      47.183  39.378  35.978  1.00  0.00            
ATOM   4086  CB  GLU A 266      47.153  38.258  37.628  1.00  0.00            
ATOM   4087  HB1 GLU A 266      46.363  38.888  38.028  1.00  0.00            
ATOM   4088  HB2 GLU A 266      47.863  37.988  38.408  1.00  0.00            
ATOM   4089  CG  GLU A 266      46.573  36.978  37.038  1.00  0.00            
ATOM   4090  HG1 GLU A 266      46.023  36.428  37.798  1.00  0.00            
ATOM   4091  HG2 GLU A 266      47.403  36.338  36.738  1.00  0.00            
ATOM   4092  CD  GLU A 266      45.663  37.388  35.888  1.00  0.00            
ATOM   4093  OE1 GLU A 266      46.013  37.158  34.718  1.00  0.00            
ATOM   4094  OE2 GLU A 266      44.583  37.978  36.118  1.00  0.00            
ATOM   4095  C   GLU A 266      48.533  40.398  37.308  1.00  0.00            
ATOM   4096  O   GLU A 266      47.673  41.138  37.758  1.00  0.00            
ATOM   4097  N   LEU A 267      49.813  40.758  37.208  1.00  0.00            
ATOM   4098  H   LEU A 267      50.453  40.038  36.918  1.00  0.00            
ATOM   4099  CA  LEU A 267      50.303  42.028  37.708  1.00  0.00            
ATOM   4100  HA  LEU A 267      50.173  41.988  38.788  1.00  0.00            
ATOM   4101  CB  LEU A 267      51.793  42.218  37.458  1.00  0.00            
ATOM   4102  HB1 LEU A 267      51.993  43.268  37.678  1.00  0.00            
ATOM   4103  HB2 LEU A 267      51.993  42.058  36.398  1.00  0.00            
ATOM   4104  CG  LEU A 267      52.653  41.358  38.378  1.00  0.00            
ATOM   4105  HG  LEU A 267      52.343  40.318  38.278  1.00  0.00            
ATOM   4106  CD1 LEU A 267      54.093  41.478  37.898  1.00  0.00            
ATOM   4107 1HD1 LEU A 267      54.653  40.768  38.508  1.00  0.00            
ATOM   4108 2HD1 LEU A 267      54.203  41.128  36.868  1.00  0.00            
ATOM   4109 3HD1 LEU A 267      54.473  42.498  38.008  1.00  0.00            
ATOM   4110  CD2 LEU A 267      52.643  41.708  39.858  1.00  0.00            
ATOM   4111 1HD2 LEU A 267      53.503  41.248  40.358  1.00  0.00            
ATOM   4112 2HD2 LEU A 267      52.683  42.798  39.948  1.00  0.00            
ATOM   4113 3HD2 LEU A 267      51.723  41.288  40.268  1.00  0.00            
ATOM   4114  C   LEU A 267      49.553  43.258  37.188  1.00  0.00            
ATOM   4115  O   LEU A 267      49.603  43.538  35.998  1.00  0.00            
ATOM   4116  N   ARG A 268      48.883  43.958  38.108  1.00  0.00            
ATOM   4117  H   ARG A 268      48.883  43.548  39.028  1.00  0.00            
ATOM   4118  CA  ARG A 268      48.323  45.268  37.858  1.00  0.00            
ATOM   4119  HA  ARG A 268      48.463  45.548  36.818  1.00  0.00            
ATOM   4120  CB  ARG A 268      46.823  45.298  38.128  1.00  0.00            
ATOM   4121  HB1 ARG A 268      46.423  46.228  37.718  1.00  0.00            
ATOM   4122  HB2 ARG A 268      46.553  45.248  39.178  1.00  0.00            
ATOM   4123  CG  ARG A 268      46.043  44.158  37.478  1.00  0.00            
ATOM   4124  HG1 ARG A 268      45.023  44.148  37.848  1.00  0.00            
ATOM   4125  HG2 ARG A 268      46.523  43.258  37.858  1.00  0.00            
ATOM   4126  CD  ARG A 268      46.013  44.228  35.948  1.00  0.00            
ATOM   4127  HD1 ARG A 268      46.993  44.518  35.568  1.00  0.00            
ATOM   4128  HD2 ARG A 268      45.363  45.068  35.708  1.00  0.00            
ATOM   4129  NE  ARG A 268      45.483  42.978  35.398  1.00  0.00            
ATOM   4130  HE  ARG A 268      44.493  42.798  35.528  1.00  0.00            
ATOM   4131  CZ  ARG A 268      46.163  41.968  34.838  1.00  0.00            
ATOM   4132  NH1 ARG A 268      47.493  41.998  34.728  1.00  0.00            
ATOM   4133 1HH1 ARG A 268      48.023  42.798  35.058  1.00  0.00            
ATOM   4134 2HH1 ARG A 268      48.033  41.188  34.448  1.00  0.00            
ATOM   4135  NH2 ARG A 268      45.513  40.848  34.488  1.00  0.00            
ATOM   4136 1HH2 ARG A 268      44.503  40.778  34.538  1.00  0.00            
ATOM   4137 2HH2 ARG A 268      45.953  39.998  34.178  1.00  0.00            
ATOM   4138  C   ARG A 268      49.013  46.408  38.608  1.00  0.00            
ATOM   4139  O   ARG A 268      48.963  47.498  38.058  1.00  0.00            
ATOM   4140  N   CYS A 269      49.693  46.078  39.708  1.00  0.00            
ATOM   4141  H   CYS A 269      49.733  45.128  40.038  1.00  0.00            
ATOM   4142  CA  CYS A 269      50.513  47.018  40.448  1.00  0.00            
ATOM   4143  HA  CYS A 269      50.543  47.958  39.908  1.00  0.00            
ATOM   4144  CB  CYS A 269      49.783  47.378  41.738  1.00  0.00            
ATOM   4145  HB1 CYS A 269      49.463  46.438  42.188  1.00  0.00            
ATOM   4146  HB2 CYS A 269      48.883  47.918  41.458  1.00  0.00            
ATOM   4147  SG  CYS A 269      50.783  48.358  42.888  1.00  0.00            
ATOM   4148  HG  CYS A 269      49.743  48.778  43.618  1.00  0.00            
ATOM   4149  C   CYS A 269      51.973  46.608  40.618  1.00  0.00            
ATOM   4150  O   CYS A 269      52.263  45.448  40.868  1.00  0.00            
ATOM   4151  N   LEU A 270      52.873  47.588  40.548  1.00  0.00            
ATOM   4152  H   LEU A 270      52.443  48.498  40.598  1.00  0.00            
ATOM   4153  CA  LEU A 270      54.273  47.398  40.878  1.00  0.00            
ATOM   4154  HA  LEU A 270      54.523  46.398  41.228  1.00  0.00            
ATOM   4155  CB  LEU A 270      55.213  47.708  39.718  1.00  0.00            
ATOM   4156  HB1 LEU A 270      56.163  48.068  40.118  1.00  0.00            
ATOM   4157  HB2 LEU A 270      54.803  48.468  39.048  1.00  0.00            
ATOM   4158  CG  LEU A 270      55.523  46.518  38.818  1.00  0.00            
ATOM   4159  HG  LEU A 270      54.593  46.258  38.308  1.00  0.00            
ATOM   4160  CD1 LEU A 270      56.543  46.928  37.758  1.00  0.00            
ATOM   4161 1HD1 LEU A 270      56.803  46.198  36.988  1.00  0.00            
ATOM   4162 2HD1 LEU A 270      56.133  47.788  37.238  1.00  0.00            
ATOM   4163 3HD1 LEU A 270      57.443  47.178  38.318  1.00  0.00            
ATOM   4164  CD2 LEU A 270      56.063  45.288  39.538  1.00  0.00            
ATOM   4165 1HD2 LEU A 270      56.513  44.598  38.828  1.00  0.00            
ATOM   4166 2HD2 LEU A 270      56.783  45.528  40.328  1.00  0.00            
ATOM   4167 3HD2 LEU A 270      55.243  44.738  39.998  1.00  0.00            
ATOM   4168  C   LEU A 270      54.653  48.368  41.998  1.00  0.00            
ATOM   4169  O   LEU A 270      54.043  49.428  42.048  1.00  0.00            
ATOM   4170  N   SER A 271      55.543  48.008  42.928  1.00  0.00            
ATOM   4171  H   SER A 271      55.843  47.048  42.918  1.00  0.00            
ATOM   4172  CA  SER A 271      56.063  48.818  44.008  1.00  0.00            
ATOM   4173  HA  SER A 271      55.923  49.878  43.808  1.00  0.00            
ATOM   4174  CB  SER A 271      55.433  48.498  45.368  1.00  0.00            
ATOM   4175  HB1 SER A 271      56.133  48.918  46.088  1.00  0.00            
ATOM   4176  HB2 SER A 271      55.393  47.408  45.458  1.00  0.00            
ATOM   4177  OG  SER A 271      54.133  49.028  45.488  1.00  0.00            
ATOM   4178  HG  SER A 271      53.493  48.388  45.188  1.00  0.00            
ATOM   4179  C   SER A 271      57.573  48.678  44.138  1.00  0.00            
ATOM   4180  O   SER A 271      58.173  47.748  43.618  1.00  0.00            
ATOM   4181  N   GLY A 272      58.213  49.608  44.858  1.00  0.00            
ATOM   4182  H   GLY A 272      57.703  50.418  45.188  1.00  0.00            
ATOM   4183  CA  GLY A 272      59.583  49.488  45.288  1.00  0.00            
ATOM   4184  HA1 GLY A 272      59.893  48.478  45.568  1.00  0.00            
ATOM   4185  HA2 GLY A 272      59.813  50.078  46.178  1.00  0.00            
ATOM   4186  C   GLY A 272      60.603  50.058  44.308  1.00  0.00            
ATOM   4187  O   GLY A 272      60.693  51.248  44.048  1.00  0.00            
ATOM   4188  N   PHE A 273      61.463  49.178  43.778  1.00  0.00            
ATOM   4189  H   PHE A 273      61.273  48.198  43.948  1.00  0.00            
ATOM   4190  CA  PHE A 273      62.573  49.498  42.918  1.00  0.00            
ATOM   4191  HA  PHE A 273      63.143  48.578  42.728  1.00  0.00            
ATOM   4192  CB  PHE A 273      62.133  49.978  41.538  1.00  0.00            
ATOM   4193  HB1 PHE A 273      62.983  50.248  40.918  1.00  0.00            
ATOM   4194  HB2 PHE A 273      61.543  50.888  41.678  1.00  0.00            
ATOM   4195  CG  PHE A 273      61.303  48.918  40.858  1.00  0.00            
ATOM   4196  CD1 PHE A 273      59.973  48.668  41.218  1.00  0.00            
ATOM   4197  HD1 PHE A 273      59.563  49.298  41.988  1.00  0.00            
ATOM   4198  CE1 PHE A 273      59.223  47.708  40.508  1.00  0.00            
ATOM   4199  HE1 PHE A 273      58.213  47.458  40.778  1.00  0.00            
ATOM   4200  CZ  PHE A 273      59.833  46.968  39.488  1.00  0.00            
ATOM   4201  HZ  PHE A 273      59.273  46.198  38.968  1.00  0.00            
ATOM   4202  CE2 PHE A 273      61.183  47.168  39.188  1.00  0.00            
ATOM   4203  HE2 PHE A 273      61.693  46.628  38.408  1.00  0.00            
ATOM   4204  CD2 PHE A 273      61.913  48.148  39.858  1.00  0.00            
ATOM   4205  HD2 PHE A 273      62.923  48.348  39.528  1.00  0.00            
ATOM   4206  C   PHE A 273      63.663  50.388  43.498  1.00  0.00            
ATOM   4207  O   PHE A 273      64.043  51.398  42.918  1.00  0.00            
ATOM   4208  N   TRP A 274      64.223  49.898  44.608  1.00  0.00            
ATOM   4209  H   TRP A 274      63.933  48.968  44.878  1.00  0.00            
ATOM   4210  CA  TRP A 274      65.453  50.458  45.138  1.00  0.00            
ATOM   4211  HA  TRP A 274      65.353  51.518  45.368  1.00  0.00            
ATOM   4212  CB  TRP A 274      65.753  49.788  46.478  1.00  0.00            
ATOM   4213  HB1 TRP A 274      66.813  49.918  46.688  1.00  0.00            
ATOM   4214  HB2 TRP A 274      65.613  48.718  46.368  1.00  0.00            
ATOM   4215  CG  TRP A 274      64.993  50.278  47.668  1.00  0.00            
ATOM   4216  CD1 TRP A 274      65.293  51.348  48.448  1.00  0.00            
ATOM   4217  HD1 TRP A 274      66.173  51.958  48.288  1.00  0.00            
ATOM   4218  NE1 TRP A 274      64.433  51.408  49.528  1.00  0.00            
ATOM   4219  HE1 TRP A 274      64.513  52.088  50.268  1.00  0.00            
ATOM   4220  CE2 TRP A 274      63.533  50.358  49.508  1.00  0.00            
ATOM   4221  CZ2 TRP A 274      62.603  49.888  50.438  1.00  0.00            
ATOM   4222  HZ2 TRP A 274      62.483  50.368  51.398  1.00  0.00            
ATOM   4223  CH2 TRP A 274      61.793  48.808  50.078  1.00  0.00            
ATOM   4224  HH2 TRP A 274      61.033  48.488  50.788  1.00  0.00            
ATOM   4225  CZ3 TRP A 274      62.053  48.118  48.898  1.00  0.00            
ATOM   4226  HZ3 TRP A 274      61.423  47.258  48.678  1.00  0.00            
ATOM   4227  CE3 TRP A 274      63.033  48.548  47.998  1.00  0.00            
ATOM   4228  HE3 TRP A 274      63.153  48.078  47.038  1.00  0.00            
ATOM   4229  CD2 TRP A 274      63.823  49.678  48.298  1.00  0.00            
ATOM   4230  C   TRP A 274      66.653  50.288  44.228  1.00  0.00            
ATOM   4231  O   TRP A 274      66.833  49.198  43.688  1.00  0.00            
ATOM   4232  N   ASP A 275      67.473  51.348  44.188  1.00  0.00            
ATOM   4233  H   ASP A 275      67.253  52.118  44.808  1.00  0.00            
ATOM   4234  CA  ASP A 275      68.783  51.458  43.578  1.00  0.00            
ATOM   4235  HA  ASP A 275      68.973  52.528  43.558  1.00  0.00            
ATOM   4236  CB  ASP A 275      69.863  50.758  44.388  1.00  0.00            
ATOM   4237  HB1 ASP A 275      70.813  51.158  44.038  1.00  0.00            
ATOM   4238  HB2 ASP A 275      69.843  49.688  44.188  1.00  0.00            
ATOM   4239  CG  ASP A 275      69.733  50.998  45.888  1.00  0.00            
ATOM   4240  OD1 ASP A 275      70.423  50.248  46.608  1.00  0.00            
ATOM   4241  OD2 ASP A 275      68.993  51.818  46.488  1.00  0.00            
ATOM   4242  C   ASP A 275      68.793  51.108  42.098  1.00  0.00            
ATOM   4243  O   ASP A 275      69.813  50.728  41.528  1.00  0.00            
ATOM   4244  N   ALA A 276      67.633  51.238  41.458  1.00  0.00            
ATOM   4245  H   ALA A 276      66.923  51.708  42.008  1.00  0.00            
ATOM   4246  CA  ALA A 276      67.283  50.458  40.288  1.00  0.00            
ATOM   4247  HA  ALA A 276      67.413  49.408  40.568  1.00  0.00            
ATOM   4248  CB  ALA A 276      65.843  50.628  39.818  1.00  0.00            
ATOM   4249  HB1 ALA A 276      65.623  50.078  38.908  1.00  0.00            
ATOM   4250  HB2 ALA A 276      65.133  50.258  40.558  1.00  0.00            
ATOM   4251  HB3 ALA A 276      65.703  51.688  39.578  1.00  0.00            
ATOM   4252  C   ALA A 276      68.203  50.748  39.118  1.00  0.00            
ATOM   4253  O   ALA A 276      68.573  51.908  38.938  1.00  0.00            
ATOM   4254  N   VAL A 277      68.613  49.718  38.368  1.00  0.00            
ATOM   4255  H   VAL A 277      68.183  48.828  38.588  1.00  0.00            
ATOM   4256  CA  VAL A 277      69.523  49.808  37.248  1.00  0.00            
ATOM   4257  HA  VAL A 277      70.233  50.598  37.478  1.00  0.00            
ATOM   4258  CB  VAL A 277      70.373  48.548  37.158  1.00  0.00            
ATOM   4259  HB  VAL A 277      69.723  47.668  37.128  1.00  0.00            
ATOM   4260  CG1 VAL A 277      71.123  48.478  35.838  1.00  0.00            
ATOM   4261 1HG1 VAL A 277      71.993  47.848  36.038  1.00  0.00            
ATOM   4262 2HG1 VAL A 277      70.543  47.978  35.058  1.00  0.00            
ATOM   4263 3HG1 VAL A 277      71.433  49.478  35.528  1.00  0.00            
ATOM   4264  CG2 VAL A 277      71.393  48.528  38.288  1.00  0.00            
ATOM   4265 1HG2 VAL A 277      71.853  47.548  38.398  1.00  0.00            
ATOM   4266 2HG2 VAL A 277      72.103  49.338  38.118  1.00  0.00            
ATOM   4267 3HG2 VAL A 277      70.903  48.758  39.238  1.00  0.00            
ATOM   4268  C   VAL A 277      68.783  50.138  35.958  1.00  0.00            
ATOM   4269  O   VAL A 277      67.993  49.318  35.478  1.00  0.00            
ATOM   4270  N   PRO A 278      69.063  51.258  35.298  1.00  0.00            
ATOM   4271  CD  PRO A 278      69.863  52.348  35.808  1.00  0.00            
ATOM   4272  HD1 PRO A 278      70.943  52.158  35.808  1.00  0.00            
ATOM   4273  HD2 PRO A 278      69.533  52.588  36.818  1.00  0.00            
ATOM   4274  CG  PRO A 278      69.663  53.548  34.888  1.00  0.00            
ATOM   4275  HG1 PRO A 278      70.613  54.088  34.818  1.00  0.00            
ATOM   4276  HG2 PRO A 278      68.893  54.178  35.328  1.00  0.00            
ATOM   4277  CB  PRO A 278      69.233  52.908  33.578  1.00  0.00            
ATOM   4278  HB1 PRO A 278      70.063  52.668  32.918  1.00  0.00            
ATOM   4279  HB2 PRO A 278      68.543  53.548  33.018  1.00  0.00            
ATOM   4280  CA  PRO A 278      68.463  51.668  34.038  1.00  0.00            
ATOM   4281  HA  PRO A 278      67.443  51.998  34.218  1.00  0.00            
ATOM   4282  C   PRO A 278      68.513  50.618  32.948  1.00  0.00            
ATOM   4283  O   PRO A 278      67.453  50.268  32.428  1.00  0.00            
ATOM   4284  N   ALA A 279      69.663  49.978  32.718  1.00  0.00            
ATOM   4285  H   ALA A 279      70.463  50.198  33.288  1.00  0.00            
ATOM   4286  CA  ALA A 279      69.743  48.778  31.918  1.00  0.00            
ATOM   4287  HA  ALA A 279      69.633  49.088  30.878  1.00  0.00            
ATOM   4288  CB  ALA A 279      71.153  48.188  31.998  1.00  0.00            
ATOM   4289  HB1 ALA A 279      71.363  47.588  31.108  1.00  0.00            
ATOM   4290  HB2 ALA A 279      71.933  48.938  31.998  1.00  0.00            
ATOM   4291  HB3 ALA A 279      71.263  47.578  32.888  1.00  0.00            
ATOM   4292  C   ALA A 279      68.763  47.638  32.158  1.00  0.00            
ATOM   4293  O   ALA A 279      68.483  46.928  31.198  1.00  0.00            
ATOM   4294  N   TYR A 280      68.213  47.478  33.358  1.00  0.00            
ATOM   4295  H   TYR A 280      68.503  48.108  34.098  1.00  0.00            
ATOM   4296  CA  TYR A 280      67.133  46.548  33.628  1.00  0.00            
ATOM   4297  HA  TYR A 280      67.133  45.848  32.788  1.00  0.00            
ATOM   4298  CB  TYR A 280      67.423  45.778  34.908  1.00  0.00            
ATOM   4299  HB1 TYR A 280      66.553  45.168  35.178  1.00  0.00            
ATOM   4300  HB2 TYR A 280      67.633  46.488  35.708  1.00  0.00            
ATOM   4301  CG  TYR A 280      68.583  44.838  34.698  1.00  0.00            
ATOM   4302  CD1 TYR A 280      69.843  45.098  35.248  1.00  0.00            
ATOM   4303  HD1 TYR A 280      69.983  46.068  35.708  1.00  0.00            
ATOM   4304  CE1 TYR A 280      70.853  44.138  35.168  1.00  0.00            
ATOM   4305  HE1 TYR A 280      71.833  44.298  35.588  1.00  0.00            
ATOM   4306  CZ  TYR A 280      70.563  42.948  34.478  1.00  0.00            
ATOM   4307  OH  TYR A 280      71.533  42.018  34.238  1.00  0.00            
ATOM   4308  HH  TYR A 280      71.133  41.288  33.758  1.00  0.00            
ATOM   4309  CE2 TYR A 280      69.313  42.658  33.898  1.00  0.00            
ATOM   4310  HE2 TYR A 280      69.123  41.788  33.288  1.00  0.00            
ATOM   4311  CD2 TYR A 280      68.333  43.658  33.978  1.00  0.00            
ATOM   4312  HD2 TYR A 280      67.383  43.498  33.488  1.00  0.00            
ATOM   4313  C   TYR A 280      65.733  47.128  33.638  1.00  0.00            
ATOM   4314  O   TYR A 280      64.743  46.408  33.738  1.00  0.00            
ATOM   4315  N   LEU A 281      65.613  48.448  33.488  1.00  0.00            
ATOM   4316  H   LEU A 281      66.373  49.108  33.418  1.00  0.00            
ATOM   4317  CA  LEU A 281      64.303  49.068  33.468  1.00  0.00            
ATOM   4318  HA  LEU A 281      63.733  48.748  34.338  1.00  0.00            
ATOM   4319  CB  LEU A 281      64.513  50.578  33.568  1.00  0.00            
ATOM   4320  HB1 LEU A 281      64.953  51.018  32.668  1.00  0.00            
ATOM   4321  HB2 LEU A 281      65.193  50.718  34.408  1.00  0.00            
ATOM   4322  CG  LEU A 281      63.223  51.358  33.838  1.00  0.00            
ATOM   4323  HG  LEU A 281      62.543  50.918  34.568  1.00  0.00            
ATOM   4324  CD1 LEU A 281      63.593  52.708  34.438  1.00  0.00            
ATOM   4325 1HD1 LEU A 281      62.733  53.348  34.628  1.00  0.00            
ATOM   4326 2HD1 LEU A 281      63.973  52.498  35.438  1.00  0.00            
ATOM   4327 3HD1 LEU A 281      64.303  53.198  33.758  1.00  0.00            
ATOM   4328  CD2 LEU A 281      62.403  51.588  32.568  1.00  0.00            
ATOM   4329 1HD2 LEU A 281      61.993  52.598  32.558  1.00  0.00            
ATOM   4330 2HD2 LEU A 281      63.003  51.528  31.658  1.00  0.00            
ATOM   4331 3HD2 LEU A 281      61.583  50.878  32.598  1.00  0.00            
ATOM   4332  C   LEU A 281      63.503  48.598  32.258  1.00  0.00            
ATOM   4333  O   LEU A 281      62.343  48.258  32.458  1.00  0.00            
ATOM   4334  N   PRO A 282      64.073  48.358  31.078  1.00  0.00            
ATOM   4335  CD  PRO A 282      65.323  48.928  30.618  1.00  0.00            
ATOM   4336  HD1 PRO A 282      66.193  48.348  30.918  1.00  0.00            
ATOM   4337  HD2 PRO A 282      65.493  49.938  31.008  1.00  0.00            
ATOM   4338  CG  PRO A 282      65.263  48.898  29.098  1.00  0.00            
ATOM   4339  HG1 PRO A 282      66.233  48.738  28.628  1.00  0.00            
ATOM   4340  HG2 PRO A 282      64.863  49.848  28.758  1.00  0.00            
ATOM   4341  CB  PRO A 282      64.233  47.828  28.758  1.00  0.00            
ATOM   4342  HB1 PRO A 282      64.773  46.878  28.758  1.00  0.00            
ATOM   4343  HB2 PRO A 282      63.703  47.938  27.808  1.00  0.00            
ATOM   4344  CA  PRO A 282      63.303  47.838  29.968  1.00  0.00            
ATOM   4345  HA  PRO A 282      62.553  48.588  29.718  1.00  0.00            
ATOM   4346  C   PRO A 282      62.633  46.478  30.098  1.00  0.00            
ATOM   4347  O   PRO A 282      61.713  46.128  29.348  1.00  0.00            
ATOM   4348  N   ALA A 283      63.023  45.708  31.108  1.00  0.00            
ATOM   4349  H   ALA A 283      63.823  45.998  31.648  1.00  0.00            
ATOM   4350  CA  ALA A 283      62.383  44.438  31.418  1.00  0.00            
ATOM   4351  HA  ALA A 283      62.253  43.938  30.458  1.00  0.00            
ATOM   4352  CB  ALA A 283      63.423  43.598  32.158  1.00  0.00            
ATOM   4353  HB1 ALA A 283      62.983  42.688  32.568  1.00  0.00            
ATOM   4354  HB2 ALA A 283      64.263  43.388  31.498  1.00  0.00            
ATOM   4355  HB3 ALA A 283      63.843  44.148  33.008  1.00  0.00            
ATOM   4356  C   ALA A 283      61.053  44.608  32.138  1.00  0.00            
ATOM   4357  O   ALA A 283      60.203  43.728  32.068  1.00  0.00            
ATOM   4358  N   VAL A 284      60.733  45.728  32.798  1.00  0.00            
ATOM   4359  H   VAL A 284      61.383  46.498  32.738  1.00  0.00            
ATOM   4360  CA  VAL A 284      59.413  46.038  33.308  1.00  0.00            
ATOM   4361  HA  VAL A 284      58.993  45.068  33.578  1.00  0.00            
ATOM   4362  CB  VAL A 284      59.433  46.828  34.618  1.00  0.00            
ATOM   4363  HB  VAL A 284      58.393  46.948  34.938  1.00  0.00            
ATOM   4364  CG1 VAL A 284      60.093  46.178  35.828  1.00  0.00            
ATOM   4365 1HG1 VAL A 284      59.943  46.778  36.728  1.00  0.00            
ATOM   4366 2HG1 VAL A 284      59.723  45.168  35.978  1.00  0.00            
ATOM   4367 3HG1 VAL A 284      61.173  46.078  35.718  1.00  0.00            
ATOM   4368  CG2 VAL A 284      60.083  48.198  34.528  1.00  0.00            
ATOM   4369 1HG2 VAL A 284      59.763  48.788  35.388  1.00  0.00            
ATOM   4370 2HG2 VAL A 284      61.163  48.088  34.608  1.00  0.00            
ATOM   4371 3HG2 VAL A 284      59.743  48.648  33.598  1.00  0.00            
ATOM   4372  C   VAL A 284      58.463  46.668  32.298  1.00  0.00            
ATOM   4373  O   VAL A 284      57.363  46.998  32.718  1.00  0.00            
ATOM   4374  N   TYR A 285      58.843  46.828  31.028  1.00  0.00            
ATOM   4375  H   TYR A 285      59.793  46.588  30.778  1.00  0.00            
ATOM   4376  CA  TYR A 285      57.903  46.958  29.938  1.00  0.00            
ATOM   4377  HA  TYR A 285      57.253  47.778  30.218  1.00  0.00            
ATOM   4378  CB  TYR A 285      58.553  47.328  28.608  1.00  0.00            
ATOM   4379  HB1 TYR A 285      57.783  47.448  27.848  1.00  0.00            
ATOM   4380  HB2 TYR A 285      59.133  46.448  28.318  1.00  0.00            
ATOM   4381  CG  TYR A 285      59.503  48.508  28.518  1.00  0.00            
ATOM   4382  CD1 TYR A 285      59.663  49.428  29.558  1.00  0.00            
ATOM   4383  HD1 TYR A 285      59.133  49.368  30.498  1.00  0.00            
ATOM   4384  CE1 TYR A 285      60.603  50.458  29.388  1.00  0.00            
ATOM   4385  HE1 TYR A 285      60.813  51.138  30.198  1.00  0.00            
ATOM   4386  CZ  TYR A 285      61.483  50.458  28.288  1.00  0.00            
ATOM   4387  OH  TYR A 285      62.573  51.268  28.258  1.00  0.00            
ATOM   4388  HH  TYR A 285      63.163  50.968  27.558  1.00  0.00            
ATOM   4389  CE2 TYR A 285      61.283  49.538  27.238  1.00  0.00            
ATOM   4390  HE2 TYR A 285      61.893  49.498  26.348  1.00  0.00            
ATOM   4391  CD2 TYR A 285      60.263  48.588  27.348  1.00  0.00            
ATOM   4392  HD2 TYR A 285      60.093  47.848  26.578  1.00  0.00            
ATOM   4393  C   TYR A 285      57.003  45.738  29.808  1.00  0.00            
ATOM   4394  O   TYR A 285      55.793  45.908  29.638  1.00  0.00            
ATOM   4395  N   SER A 286      57.573  44.558  30.068  1.00  0.00            
ATOM   4396  H   SER A 286      58.563  44.478  30.218  1.00  0.00            
ATOM   4397  CA  SER A 286      56.843  43.318  30.258  1.00  0.00            
ATOM   4398  HA  SER A 286      56.203  43.238  29.378  1.00  0.00            
ATOM   4399  CB  SER A 286      57.863  42.178  30.228  1.00  0.00            
ATOM   4400  HB1 SER A 286      57.363  41.218  30.138  1.00  0.00            
ATOM   4401  HB2 SER A 286      58.483  42.208  31.118  1.00  0.00            
ATOM   4402  OG  SER A 286      58.743  42.408  29.148  1.00  0.00            
ATOM   4403  HG  SER A 286      59.623  42.048  29.298  1.00  0.00            
ATOM   4404  C   SER A 286      56.003  43.188  31.518  1.00  0.00            
ATOM   4405  O   SER A 286      55.483  42.108  31.778  1.00  0.00            
ATOM   4406  N   VAL A 287      55.763  44.298  32.218  1.00  0.00            
ATOM   4407  H   VAL A 287      56.183  45.168  31.918  1.00  0.00            
ATOM   4408  CA  VAL A 287      54.663  44.498  33.148  1.00  0.00            
ATOM   4409  HA  VAL A 287      53.973  43.668  33.048  1.00  0.00            
ATOM   4410  CB  VAL A 287      55.123  44.528  34.598  1.00  0.00            
ATOM   4411  HB  VAL A 287      55.363  45.558  34.868  1.00  0.00            
ATOM   4412  CG1 VAL A 287      54.023  43.938  35.468  1.00  0.00            
ATOM   4413 1HG1 VAL A 287      54.203  44.168  36.518  1.00  0.00            
ATOM   4414 2HG1 VAL A 287      53.113  44.468  35.188  1.00  0.00            
ATOM   4415 3HG1 VAL A 287      53.923  42.868  35.278  1.00  0.00            
ATOM   4416  CG2 VAL A 287      56.363  43.708  34.938  1.00  0.00            
ATOM   4417 1HG2 VAL A 287      56.513  43.758  36.018  1.00  0.00            
ATOM   4418 2HG2 VAL A 287      56.143  42.728  34.518  1.00  0.00            
ATOM   4419 3HG2 VAL A 287      57.243  44.168  34.498  1.00  0.00            
ATOM   4420  C   VAL A 287      53.833  45.748  32.868  1.00  0.00            
ATOM   4421  O   VAL A 287      52.613  45.628  32.718  1.00  0.00            
ATOM   4422  N   CYS A 288      54.423  46.928  32.698  1.00  0.00            
ATOM   4423  H   CYS A 288      55.423  47.018  32.758  1.00  0.00            
ATOM   4424  CA  CYS A 288      53.693  48.178  32.608  1.00  0.00            
ATOM   4425  HA  CYS A 288      53.033  48.178  33.478  1.00  0.00            
ATOM   4426  CB  CYS A 288      54.643  49.368  32.778  1.00  0.00            
ATOM   4427  HB1 CYS A 288      55.293  49.138  33.628  1.00  0.00            
ATOM   4428  HB2 CYS A 288      54.123  50.288  33.038  1.00  0.00            
ATOM   4429  SG  CYS A 288      55.633  49.548  31.278  1.00  0.00            
ATOM   4430  HG  CYS A 288      55.773  50.868  31.128  1.00  0.00            
ATOM   4431  C   CYS A 288      52.693  48.308  31.468  1.00  0.00            
ATOM   4432  O   CYS A 288      51.653  48.958  31.588  1.00  0.00            
ATOM   4433  N   SER A 289      52.873  47.578  30.368  1.00  0.00            
ATOM   4434  H   SER A 289      53.693  46.998  30.328  1.00  0.00            
ATOM   4435  CA  SER A 289      51.883  47.388  29.318  1.00  0.00            
ATOM   4436  HA  SER A 289      51.713  48.298  28.758  1.00  0.00            
ATOM   4437  CB  SER A 289      52.583  46.478  28.308  1.00  0.00            
ATOM   4438  HB1 SER A 289      53.473  46.988  27.938  1.00  0.00            
ATOM   4439  HB2 SER A 289      51.893  46.268  27.488  1.00  0.00            
ATOM   4440  OG  SER A 289      52.983  45.248  28.868  1.00  0.00            
ATOM   4441  HG  SER A 289      53.723  44.878  28.378  1.00  0.00            
ATOM   4442  C   SER A 289      50.553  46.858  29.838  1.00  0.00            
ATOM   4443  O   SER A 289      49.563  47.178  29.188  1.00  0.00            
ATOM   4444  N   ARG A 290      50.453  46.148  30.968  1.00  0.00            
ATOM   4445  H   ARG A 290      51.283  45.848  31.448  1.00  0.00            
ATOM   4446  CA  ARG A 290      49.173  45.778  31.548  1.00  0.00            
ATOM   4447  HA  ARG A 290      48.353  46.178  30.948  1.00  0.00            
ATOM   4448  CB  ARG A 290      49.053  44.258  31.478  1.00  0.00            
ATOM   4449  HB1 ARG A 290      48.963  43.978  30.428  1.00  0.00            
ATOM   4450  HB2 ARG A 290      48.073  43.918  31.808  1.00  0.00            
ATOM   4451  CG  ARG A 290      50.213  43.538  32.148  1.00  0.00            
ATOM   4452  HG1 ARG A 290      50.253  43.838  33.198  1.00  0.00            
ATOM   4453  HG2 ARG A 290      51.143  43.788  31.628  1.00  0.00            
ATOM   4454  CD  ARG A 290      50.093  42.018  32.018  1.00  0.00            
ATOM   4455  HD1 ARG A 290      50.163  41.708  30.978  1.00  0.00            
ATOM   4456  HD2 ARG A 290      49.093  41.778  32.378  1.00  0.00            
ATOM   4457  NE  ARG A 290      51.093  41.378  32.868  1.00  0.00            
ATOM   4458  HE  ARG A 290      50.823  41.128  33.808  1.00  0.00            
ATOM   4459  CZ  ARG A 290      52.393  41.138  32.618  1.00  0.00            
ATOM   4460  NH1 ARG A 290      52.903  41.438  31.418  1.00  0.00            
ATOM   4461 1HH1 ARG A 290      52.243  41.558  30.658  1.00  0.00            
ATOM   4462 2HH1 ARG A 290      53.893  41.528  31.258  1.00  0.00            
ATOM   4463  NH2 ARG A 290      53.123  40.778  33.688  1.00  0.00            
ATOM   4464 1HH2 ARG A 290      52.753  40.478  34.578  1.00  0.00            
ATOM   4465 2HH2 ARG A 290      54.123  40.698  33.608  1.00  0.00            
ATOM   4466  C   ARG A 290      48.933  46.298  32.958  1.00  0.00            
ATOM   4467  O   ARG A 290      47.853  46.048  33.498  1.00  0.00            
ATOM   4468  N   LEU A 291      49.873  47.028  33.558  1.00  0.00            
ATOM   4469  H   LEU A 291      50.633  47.318  32.968  1.00  0.00            
ATOM   4470  CA  LEU A 291      49.663  47.688  34.838  1.00  0.00            
ATOM   4471  HA  LEU A 291      49.263  46.948  35.528  1.00  0.00            
ATOM   4472  CB  LEU A 291      50.953  48.328  35.328  1.00  0.00            
ATOM   4473  HB1 LEU A 291      50.763  48.928  36.218  1.00  0.00            
ATOM   4474  HB2 LEU A 291      51.263  49.068  34.588  1.00  0.00            
ATOM   4475  CG  LEU A 291      52.113  47.428  35.748  1.00  0.00            
ATOM   4476  HG  LEU A 291      52.343  46.818  34.878  1.00  0.00            
ATOM   4477  CD1 LEU A 291      53.333  48.268  36.118  1.00  0.00            
ATOM   4478 1HD1 LEU A 291      54.263  47.718  35.988  1.00  0.00            
ATOM   4479 2HD1 LEU A 291      53.333  49.188  35.538  1.00  0.00            
ATOM   4480 3HD1 LEU A 291      53.273  48.628  37.148  1.00  0.00            
ATOM   4481  CD2 LEU A 291      51.913  46.408  36.868  1.00  0.00            
ATOM   4482 1HD2 LEU A 291      52.843  45.868  37.048  1.00  0.00            
ATOM   4483 2HD2 LEU A 291      51.583  47.038  37.698  1.00  0.00            
ATOM   4484 3HD2 LEU A 291      51.183  45.678  36.528  1.00  0.00            
ATOM   4485  C   LEU A 291      48.663  48.828  34.768  1.00  0.00            
ATOM   4486  O   LEU A 291      48.583  49.588  33.798  1.00  0.00            
ATOM   4487  N   THR A 292      47.973  49.048  35.888  1.00  0.00            
ATOM   4488  H   THR A 292      48.023  48.318  36.588  1.00  0.00            
ATOM   4489  CA  THR A 292      47.263  50.268  36.208  1.00  0.00            
ATOM   4490  HA  THR A 292      47.323  50.918  35.338  1.00  0.00            
ATOM   4491  CB  THR A 292      45.783  50.018  36.468  1.00  0.00            
ATOM   4492  HB  THR A 292      45.323  50.898  36.918  1.00  0.00            
ATOM   4493  CG2 THR A 292      45.023  49.648  35.198  1.00  0.00            
ATOM   4494 1HG2 THR A 292      43.953  49.528  35.348  1.00  0.00            
ATOM   4495 2HG2 THR A 292      45.173  50.418  34.438  1.00  0.00            
ATOM   4496 3HG2 THR A 292      45.453  48.728  34.798  1.00  0.00            
ATOM   4497  OG1 THR A 292      45.563  48.818  37.178  1.00  0.00            
ATOM   4498  HG1 THR A 292      45.873  48.968  38.068  1.00  0.00            
ATOM   4499  C   THR A 292      47.893  51.068  37.348  1.00  0.00            
ATOM   4500  O   THR A 292      47.713  52.278  37.448  1.00  0.00            
ATOM   4501  N   THR A 293      48.773  50.478  38.158  1.00  0.00            
ATOM   4502  H   THR A 293      48.853  49.478  38.048  1.00  0.00            
ATOM   4503  CA  THR A 293      49.553  51.168  39.168  1.00  0.00            
ATOM   4504  HA  THR A 293      49.503  52.248  39.028  1.00  0.00            
ATOM   4505  CB  THR A 293      49.053  50.858  40.578  1.00  0.00            
ATOM   4506  HB  THR A 293      49.183  49.778  40.678  1.00  0.00            
ATOM   4507  CG2 THR A 293      49.853  51.478  41.718  1.00  0.00            
ATOM   4508 1HG2 THR A 293      49.323  51.318  42.658  1.00  0.00            
ATOM   4509 2HG2 THR A 293      50.833  51.008  41.818  1.00  0.00            
ATOM   4510 3HG2 THR A 293      50.013  52.548  41.608  1.00  0.00            
ATOM   4511  OG1 THR A 293      47.683  51.138  40.758  1.00  0.00            
ATOM   4512  HG1 THR A 293      47.453  50.848  41.648  1.00  0.00            
ATOM   4513  C   THR A 293      51.043  50.848  39.048  1.00  0.00            
ATOM   4514  O   THR A 293      51.483  49.728  38.828  1.00  0.00            
ATOM   4515  N   LEU A 294      51.863  51.878  39.278  1.00  0.00            
ATOM   4516  H   LEU A 294      51.483  52.808  39.348  1.00  0.00            
ATOM   4517  CA  LEU A 294      53.303  51.728  39.368  1.00  0.00            
ATOM   4518  HA  LEU A 294      53.553  50.688  39.538  1.00  0.00            
ATOM   4519  CB  LEU A 294      53.853  52.168  38.008  1.00  0.00            
ATOM   4520  HB1 LEU A 294      53.473  53.178  37.828  1.00  0.00            
ATOM   4521  HB2 LEU A 294      53.293  51.538  37.318  1.00  0.00            
ATOM   4522  CG  LEU A 294      55.353  52.198  37.768  1.00  0.00            
ATOM   4523  HG  LEU A 294      55.733  53.018  38.378  1.00  0.00            
ATOM   4524  CD1 LEU A 294      56.083  50.898  38.088  1.00  0.00            
ATOM   4525 1HD1 LEU A 294      57.083  50.888  37.648  1.00  0.00            
ATOM   4526 2HD1 LEU A 294      56.063  50.738  39.168  1.00  0.00            
ATOM   4527 3HD1 LEU A 294      55.583  50.058  37.598  1.00  0.00            
ATOM   4528  CD2 LEU A 294      55.583  52.488  36.288  1.00  0.00            
ATOM   4529 1HD2 LEU A 294      56.663  52.568  36.178  1.00  0.00            
ATOM   4530 2HD2 LEU A 294      55.163  51.688  35.688  1.00  0.00            
ATOM   4531 3HD2 LEU A 294      55.103  53.418  35.978  1.00  0.00            
ATOM   4532  C   LEU A 294      53.873  52.618  40.468  1.00  0.00            
ATOM   4533  O   LEU A 294      53.563  53.808  40.548  1.00  0.00            
ATOM   4534  N   ASN A 295      54.723  52.038  41.318  1.00  0.00            
ATOM   4535  H   ASN A 295      54.743  51.028  41.368  1.00  0.00            
ATOM   4536  CA  ASN A 295      55.523  52.738  42.298  1.00  0.00            
ATOM   4537  HA  ASN A 295      55.403  53.818  42.248  1.00  0.00            
ATOM   4538  CB  ASN A 295      54.923  52.468  43.668  1.00  0.00            
ATOM   4539  HB1 ASN A 295      54.573  51.438  43.668  1.00  0.00            
ATOM   4540  HB2 ASN A 295      54.023  53.088  43.718  1.00  0.00            
ATOM   4541  CG  ASN A 295      55.833  52.668  44.868  1.00  0.00            
ATOM   4542  OD1 ASN A 295      56.663  53.568  44.908  1.00  0.00            
ATOM   4543  ND2 ASN A 295      55.733  51.788  45.868  1.00  0.00            
ATOM   4544 1HD2 ASN A 295      54.963  51.138  45.808  1.00  0.00            
ATOM   4545 2HD2 ASN A 295      56.333  51.888  46.678  1.00  0.00            
ATOM   4546  C   ASN A 295      57.013  52.428  42.198  1.00  0.00            
ATOM   4547  O   ASN A 295      57.393  51.268  42.368  1.00  0.00            
ATOM   4548  N   LEU A 296      57.833  53.458  41.978  1.00  0.00            
ATOM   4549  H   LEU A 296      57.403  54.368  41.868  1.00  0.00            
ATOM   4550  CA  LEU A 296      59.273  53.368  41.828  1.00  0.00            
ATOM   4551  HA  LEU A 296      59.593  52.368  42.108  1.00  0.00            
ATOM   4552  CB  LEU A 296      59.553  53.688  40.368  1.00  0.00            
ATOM   4553  HB1 LEU A 296      60.633  53.528  40.268  1.00  0.00            
ATOM   4554  HB2 LEU A 296      59.413  54.748  40.128  1.00  0.00            
ATOM   4555  CG  LEU A 296      58.953  52.788  39.298  1.00  0.00            
ATOM   4556  HG  LEU A 296      57.873  52.698  39.458  1.00  0.00            
ATOM   4557  CD1 LEU A 296      59.153  53.328  37.888  1.00  0.00            
ATOM   4558 1HD1 LEU A 296      58.793  52.568  37.188  1.00  0.00            
ATOM   4559 2HD1 LEU A 296      58.603  54.258  37.728  1.00  0.00            
ATOM   4560 3HD1 LEU A 296      60.223  53.498  37.788  1.00  0.00            
ATOM   4561  CD2 LEU A 296      59.553  51.388  39.378  1.00  0.00            
ATOM   4562 1HD2 LEU A 296      59.183  50.788  38.538  1.00  0.00            
ATOM   4563 2HD2 LEU A 296      60.643  51.428  39.418  1.00  0.00            
ATOM   4564 3HD2 LEU A 296      59.243  50.948  40.328  1.00  0.00            
ATOM   4565  C   LEU A 296      59.933  54.338  42.798  1.00  0.00            
ATOM   4566  O   LEU A 296      60.993  54.848  42.428  1.00  0.00            
ATOM   4567  N   SER A 297      59.403  54.628  43.988  1.00  0.00            
ATOM   4568  H   SER A 297      58.603  54.058  44.218  1.00  0.00            
ATOM   4569  CA  SER A 297      59.813  55.678  44.898  1.00  0.00            
ATOM   4570  HA  SER A 297      59.793  56.558  44.258  1.00  0.00            
ATOM   4571  CB  SER A 297      58.783  55.928  45.998  1.00  0.00            
ATOM   4572  HB1 SER A 297      59.093  56.878  46.448  1.00  0.00            
ATOM   4573  HB2 SER A 297      58.853  55.138  46.748  1.00  0.00            
ATOM   4574  OG  SER A 297      57.473  56.118  45.518  1.00  0.00            
ATOM   4575  HG  SER A 297      57.203  55.298  45.098  1.00  0.00            
ATOM   4576  C   SER A 297      61.193  55.628  45.538  1.00  0.00            
ATOM   4577  O   SER A 297      61.553  56.408  46.418  1.00  0.00            
ATOM   4578  N   TYR A 298      61.963  54.638  45.088  1.00  0.00            
ATOM   4579  H   TYR A 298      61.563  53.968  44.448  1.00  0.00            
ATOM   4580  CA  TYR A 298      63.363  54.418  45.398  1.00  0.00            
ATOM   4581  HA  TYR A 298      63.793  55.218  45.998  1.00  0.00            
ATOM   4582  CB  TYR A 298      63.473  53.168  46.278  1.00  0.00            
ATOM   4583  HB1 TYR A 298      64.443  53.028  46.748  1.00  0.00            
ATOM   4584  HB2 TYR A 298      63.303  52.288  45.658  1.00  0.00            
ATOM   4585  CG  TYR A 298      62.483  53.158  47.418  1.00  0.00            
ATOM   4586  CD1 TYR A 298      61.423  52.248  47.408  1.00  0.00            
ATOM   4587  HD1 TYR A 298      61.313  51.598  46.558  1.00  0.00            
ATOM   4588  CE1 TYR A 298      60.423  52.338  48.398  1.00  0.00            
ATOM   4589  HE1 TYR A 298      59.643  51.588  48.388  1.00  0.00            
ATOM   4590  CZ  TYR A 298      60.403  53.348  49.378  1.00  0.00            
ATOM   4591  OH  TYR A 298      59.383  53.408  50.278  1.00  0.00            
ATOM   4592  HH  TYR A 298      59.653  53.968  51.018  1.00  0.00            
ATOM   4593  CE2 TYR A 298      61.493  54.248  49.398  1.00  0.00            
ATOM   4594  HE2 TYR A 298      61.523  55.018  50.158  1.00  0.00            
ATOM   4595  CD2 TYR A 298      62.493  54.128  48.428  1.00  0.00            
ATOM   4596  HD2 TYR A 298      63.343  54.788  48.428  1.00  0.00            
ATOM   4597  C   TYR A 298      64.253  54.318  44.168  1.00  0.00            
ATOM   4598  O   TYR A 298      65.473  54.228  44.318  1.00  0.00            
ATOM   4599  N   ALA A 299      63.733  54.428  42.948  1.00  0.00            
ATOM   4600  H   ALA A 299      62.743  54.618  42.898  1.00  0.00            
ATOM   4601  CA  ALA A 299      64.453  54.258  41.698  1.00  0.00            
ATOM   4602  HA  ALA A 299      65.303  53.598  41.858  1.00  0.00            
ATOM   4603  CB  ALA A 299      63.473  53.598  40.728  1.00  0.00            
ATOM   4604  HB1 ALA A 299      64.013  53.158  39.898  1.00  0.00            
ATOM   4605  HB2 ALA A 299      62.923  52.818  41.248  1.00  0.00            
ATOM   4606  HB3 ALA A 299      62.793  54.298  40.258  1.00  0.00            
ATOM   4607  C   ALA A 299      65.143  55.528  41.218  1.00  0.00            
ATOM   4608  O   ALA A 299      64.533  56.538  40.868  1.00  0.00            
ATOM   4609  N   THR A 300      66.473  55.508  41.208  1.00  0.00            
ATOM   4610  H   THR A 300      66.993  54.798  41.708  1.00  0.00            
ATOM   4611  CA  THR A 300      67.303  56.568  40.658  1.00  0.00            
ATOM   4612  HA  THR A 300      66.753  57.508  40.738  1.00  0.00            
ATOM   4613  CB  THR A 300      68.563  56.688  41.498  1.00  0.00            
ATOM   4614  HB  THR A 300      69.183  57.478  41.068  1.00  0.00            
ATOM   4615  CG2 THR A 300      68.203  57.178  42.898  1.00  0.00            
ATOM   4616 1HG2 THR A 300      69.123  57.398  43.438  1.00  0.00            
ATOM   4617 2HG2 THR A 300      67.643  58.108  42.808  1.00  0.00            
ATOM   4618 3HG2 THR A 300      67.593  56.448  43.438  1.00  0.00            
ATOM   4619  OG1 THR A 300      69.263  55.458  41.558  1.00  0.00            
ATOM   4620  HG1 THR A 300      69.613  55.258  40.688  1.00  0.00            
ATOM   4621  C   THR A 300      67.563  56.478  39.168  1.00  0.00            
ATOM   4622  O   THR A 300      68.703  56.558  38.718  1.00  0.00            
ATOM   4623  N   VAL A 301      66.493  56.318  38.378  1.00  0.00            
ATOM   4624  H   VAL A 301      65.563  56.358  38.778  1.00  0.00            
ATOM   4625  CA  VAL A 301      66.463  56.078  36.958  1.00  0.00            
ATOM   4626  HA  VAL A 301      67.463  55.968  36.528  1.00  0.00            
ATOM   4627  CB  VAL A 301      65.663  54.798  36.708  1.00  0.00            
ATOM   4628  HB  VAL A 301      65.703  54.638  35.628  1.00  0.00            
ATOM   4629  CG1 VAL A 301      66.313  53.548  37.298  1.00  0.00            
ATOM   4630 1HG1 VAL A 301      65.753  52.658  37.018  1.00  0.00            
ATOM   4631 2HG1 VAL A 301      67.333  53.368  36.958  1.00  0.00            
ATOM   4632 3HG1 VAL A 301      66.353  53.618  38.388  1.00  0.00            
ATOM   4633  CG2 VAL A 301      64.233  54.838  37.238  1.00  0.00            
ATOM   4634 1HG2 VAL A 301      63.693  53.898  37.108  1.00  0.00            
ATOM   4635 2HG2 VAL A 301      64.203  55.118  38.288  1.00  0.00            
ATOM   4636 3HG2 VAL A 301      63.733  55.658  36.718  1.00  0.00            
ATOM   4637  C   VAL A 301      65.883  57.278  36.228  1.00  0.00            
ATOM   4638  O   VAL A 301      64.903  57.858  36.688  1.00  0.00            
ATOM   4639  N   GLN A 302      66.583  57.808  35.218  1.00  0.00            
ATOM   4640  H   GLN A 302      67.333  57.278  34.788  1.00  0.00            
ATOM   4641  CA  GLN A 302      66.373  59.138  34.678  1.00  0.00            
ATOM   4642  HA  GLN A 302      66.183  59.798  35.528  1.00  0.00            
ATOM   4643  CB  GLN A 302      67.613  59.568  33.908  1.00  0.00            
ATOM   4644  HB1 GLN A 302      67.393  60.418  33.268  1.00  0.00            
ATOM   4645  HB2 GLN A 302      67.863  58.758  33.228  1.00  0.00            
ATOM   4646  CG  GLN A 302      68.883  59.878  34.708  1.00  0.00            
ATOM   4647  HG1 GLN A 302      69.623  60.248  33.988  1.00  0.00            
ATOM   4648  HG2 GLN A 302      69.253  58.888  34.978  1.00  0.00            
ATOM   4649  CD  GLN A 302      68.863  60.788  35.928  1.00  0.00            
ATOM   4650  OE1 GLN A 302      69.803  60.868  36.708  1.00  0.00            
ATOM   4651  NE2 GLN A 302      67.843  61.608  36.188  1.00  0.00            
ATOM   4652 1HE2 GLN A 302      67.023  61.708  35.608  1.00  0.00            
ATOM   4653 2HE2 GLN A 302      67.923  62.018  37.108  1.00  0.00            
ATOM   4654  C   GLN A 302      65.093  59.248  33.868  1.00  0.00            
ATOM   4655  O   GLN A 302      64.633  58.218  33.388  1.00  0.00            
ATOM   4656  N   SER A 303      64.613  60.478  33.648  1.00  0.00            
ATOM   4657  H   SER A 303      64.973  61.258  34.178  1.00  0.00            
ATOM   4658  CA  SER A 303      63.533  60.758  32.728  1.00  0.00            
ATOM   4659  HA  SER A 303      62.573  60.498  33.188  1.00  0.00            
ATOM   4660  CB  SER A 303      63.513  62.228  32.308  1.00  0.00            
ATOM   4661  HB1 SER A 303      63.963  62.408  31.328  1.00  0.00            
ATOM   4662  HB2 SER A 303      64.093  62.778  33.048  1.00  0.00            
ATOM   4663  OG  SER A 303      62.203  62.748  32.308  1.00  0.00            
ATOM   4664  HG  SER A 303      61.803  62.568  33.158  1.00  0.00            
ATOM   4665  C   SER A 303      63.603  59.948  31.448  1.00  0.00            
ATOM   4666  O   SER A 303      62.633  59.308  31.068  1.00  0.00            
ATOM   4667  N   TYR A 304      64.743  59.948  30.738  1.00  0.00            
ATOM   4668  H   TYR A 304      65.433  60.598  31.098  1.00  0.00            
ATOM   4669  CA  TYR A 304      65.073  59.128  29.598  1.00  0.00            
ATOM   4670  HA  TYR A 304      64.653  59.578  28.688  1.00  0.00            
ATOM   4671  CB  TYR A 304      66.593  59.108  29.558  1.00  0.00            
ATOM   4672  HB1 TYR A 304      67.003  58.828  30.528  1.00  0.00            
ATOM   4673  HB2 TYR A 304      66.963  60.098  29.298  1.00  0.00            
ATOM   4674  CG  TYR A 304      67.213  58.208  28.508  1.00  0.00            
ATOM   4675  CD1 TYR A 304      66.793  58.268  27.178  1.00  0.00            
ATOM   4676  HD1 TYR A 304      66.033  58.978  26.888  1.00  0.00            
ATOM   4677  CE1 TYR A 304      67.273  57.358  26.238  1.00  0.00            
ATOM   4678  HE1 TYR A 304      66.853  57.428  25.238  1.00  0.00            
ATOM   4679  CZ  TYR A 304      68.193  56.368  26.618  1.00  0.00            
ATOM   4680  OH  TYR A 304      68.643  55.458  25.698  1.00  0.00            
ATOM   4681  HH  TYR A 304      69.393  54.918  25.968  1.00  0.00            
ATOM   4682  CE2 TYR A 304      68.693  56.378  27.938  1.00  0.00            
ATOM   4683  HE2 TYR A 304      69.453  55.698  28.288  1.00  0.00            
ATOM   4684  CD2 TYR A 304      68.173  57.268  28.888  1.00  0.00            
ATOM   4685  HD2 TYR A 304      68.413  57.208  29.938  1.00  0.00            
ATOM   4686  C   TYR A 304      64.513  57.718  29.688  1.00  0.00            
ATOM   4687  O   TYR A 304      63.923  57.298  28.698  1.00  0.00            
ATOM   4688  N   ASP A 305      64.693  56.998  30.798  1.00  0.00            
ATOM   4689  H   ASP A 305      65.213  57.398  31.568  1.00  0.00            
ATOM   4690  CA  ASP A 305      64.213  55.638  30.908  1.00  0.00            
ATOM   4691  HA  ASP A 305      64.193  55.238  29.888  1.00  0.00            
ATOM   4692  CB  ASP A 305      65.203  54.788  31.698  1.00  0.00            
ATOM   4693  HB1 ASP A 305      64.823  53.768  31.668  1.00  0.00            
ATOM   4694  HB2 ASP A 305      65.183  55.128  32.738  1.00  0.00            
ATOM   4695  CG  ASP A 305      66.583  54.848  31.068  1.00  0.00            
ATOM   4696  OD1 ASP A 305      66.753  54.358  29.938  1.00  0.00            
ATOM   4697  OD2 ASP A 305      67.403  55.608  31.618  1.00  0.00            
ATOM   4698  C   ASP A 305      62.763  55.528  31.358  1.00  0.00            
ATOM   4699  O   ASP A 305      62.063  54.628  30.898  1.00  0.00            
ATOM   4700  N   LEU A 306      62.293  56.478  32.168  1.00  0.00            
ATOM   4701  H   LEU A 306      62.923  57.198  32.488  1.00  0.00            
ATOM   4702  CA  LEU A 306      60.923  56.508  32.638  1.00  0.00            
ATOM   4703  HA  LEU A 306      60.623  55.488  32.878  1.00  0.00            
ATOM   4704  CB  LEU A 306      60.793  57.328  33.918  1.00  0.00            
ATOM   4705  HB1 LEU A 306      59.733  57.328  34.178  1.00  0.00            
ATOM   4706  HB2 LEU A 306      61.003  58.378  33.728  1.00  0.00            
ATOM   4707  CG  LEU A 306      61.573  56.798  35.118  1.00  0.00            
ATOM   4708  HG  LEU A 306      62.623  56.628  34.898  1.00  0.00            
ATOM   4709  CD1 LEU A 306      61.623  57.858  36.218  1.00  0.00            
ATOM   4710 1HD1 LEU A 306      62.253  57.538  37.048  1.00  0.00            
ATOM   4711 2HD1 LEU A 306      62.143  58.698  35.748  1.00  0.00            
ATOM   4712 3HD1 LEU A 306      60.683  58.128  36.688  1.00  0.00            
ATOM   4713  CD2 LEU A 306      60.923  55.508  35.608  1.00  0.00            
ATOM   4714 1HD2 LEU A 306      61.573  55.018  36.338  1.00  0.00            
ATOM   4715 2HD2 LEU A 306      59.963  55.718  36.078  1.00  0.00            
ATOM   4716 3HD2 LEU A 306      60.723  54.808  34.798  1.00  0.00            
ATOM   4717  C   LEU A 306      59.973  56.968  31.538  1.00  0.00            
ATOM   4718  O   LEU A 306      58.843  56.488  31.558  1.00  0.00            
ATOM   4719  N   VAL A 307      60.403  57.808  30.598  1.00  0.00            
ATOM   4720  H   VAL A 307      61.303  58.228  30.798  1.00  0.00            
ATOM   4721  CA  VAL A 307      59.733  58.108  29.348  1.00  0.00            
ATOM   4722  HA  VAL A 307      58.773  58.548  29.608  1.00  0.00            
ATOM   4723  CB  VAL A 307      60.573  59.088  28.528  1.00  0.00            
ATOM   4724  HB  VAL A 307      61.633  58.848  28.588  1.00  0.00            
ATOM   4725  CG1 VAL A 307      60.223  59.138  27.038  1.00  0.00            
ATOM   4726 1HG1 VAL A 307      60.673  60.048  26.638  1.00  0.00            
ATOM   4727 2HG1 VAL A 307      60.653  58.248  26.588  1.00  0.00            
ATOM   4728 3HG1 VAL A 307      59.143  59.068  26.908  1.00  0.00            
ATOM   4729  CG2 VAL A 307      60.383  60.498  29.058  1.00  0.00            
ATOM   4730 1HG2 VAL A 307      61.093  61.198  28.598  1.00  0.00            
ATOM   4731 2HG2 VAL A 307      59.343  60.808  28.958  1.00  0.00            
ATOM   4732 3HG2 VAL A 307      60.663  60.558  30.108  1.00  0.00            
ATOM   4733  C   VAL A 307      59.543  56.848  28.518  1.00  0.00            
ATOM   4734  O   VAL A 307      58.443  56.658  28.008  1.00  0.00            
ATOM   4735  N   LYS A 308      60.493  55.918  28.418  1.00  0.00            
ATOM   4736  H   LYS A 308      61.423  56.108  28.758  1.00  0.00            
ATOM   4737  CA  LYS A 308      60.353  54.708  27.638  1.00  0.00            
ATOM   4738  HA  LYS A 308      59.863  55.008  26.708  1.00  0.00            
ATOM   4739  CB  LYS A 308      61.733  54.098  27.398  1.00  0.00            
ATOM   4740  HB1 LYS A 308      61.593  53.118  26.948  1.00  0.00            
ATOM   4741  HB2 LYS A 308      62.193  53.998  28.378  1.00  0.00            
ATOM   4742  CG  LYS A 308      62.563  54.988  26.468  1.00  0.00            
ATOM   4743  HG1 LYS A 308      62.743  55.898  27.038  1.00  0.00            
ATOM   4744  HG2 LYS A 308      61.983  55.198  25.568  1.00  0.00            
ATOM   4745  CD  LYS A 308      63.923  54.428  26.068  1.00  0.00            
ATOM   4746  HD1 LYS A 308      64.463  55.168  25.478  1.00  0.00            
ATOM   4747  HD2 LYS A 308      63.773  53.578  25.408  1.00  0.00            
ATOM   4748  CE  LYS A 308      64.923  54.048  27.148  1.00  0.00            
ATOM   4749  HE1 LYS A 308      65.703  53.468  26.638  1.00  0.00            
ATOM   4750  HE2 LYS A 308      64.453  53.418  27.898  1.00  0.00            
ATOM   4751  NZ  LYS A 308      65.483  55.288  27.718  1.00  0.00            
ATOM   4752  HZ1 LYS A 308      66.023  55.108  28.548  1.00  0.00            
ATOM   4753  HZ2 LYS A 308      66.113  55.758  27.078  1.00  0.00            
ATOM   4754  HZ3 LYS A 308      64.743  55.898  28.028  1.00  0.00            
ATOM   4755  C   LYS A 308      59.413  53.738  28.328  1.00  0.00            
ATOM   4756  O   LYS A 308      58.593  53.108  27.658  1.00  0.00            
ATOM   4757  N   LEU A 309      59.393  53.708  29.658  1.00  0.00            
ATOM   4758  H   LEU A 309      60.113  54.218  30.138  1.00  0.00            
ATOM   4759  CA  LEU A 309      58.423  52.988  30.468  1.00  0.00            
ATOM   4760  HA  LEU A 309      58.403  51.938  30.168  1.00  0.00            
ATOM   4761  CB  LEU A 309      58.893  53.078  31.918  1.00  0.00            
ATOM   4762  HB1 LEU A 309      58.873  54.098  32.298  1.00  0.00            
ATOM   4763  HB2 LEU A 309      59.933  52.758  31.998  1.00  0.00            
ATOM   4764  CG  LEU A 309      58.193  52.128  32.878  1.00  0.00            
ATOM   4765  HG  LEU A 309      58.173  51.108  32.488  1.00  0.00            
ATOM   4766  CD1 LEU A 309      58.883  52.208  34.238  1.00  0.00            
ATOM   4767 1HD1 LEU A 309      58.433  51.438  34.868  1.00  0.00            
ATOM   4768 2HD1 LEU A 309      59.943  51.978  34.098  1.00  0.00            
ATOM   4769 3HD1 LEU A 309      58.803  53.178  34.718  1.00  0.00            
ATOM   4770  CD2 LEU A 309      56.763  52.498  33.258  1.00  0.00            
ATOM   4771 1HD2 LEU A 309      56.353  51.738  33.928  1.00  0.00            
ATOM   4772 2HD2 LEU A 309      56.713  53.488  33.708  1.00  0.00            
ATOM   4773 3HD2 LEU A 309      56.103  52.438  32.398  1.00  0.00            
ATOM   4774  C   LEU A 309      56.993  53.488  30.308  1.00  0.00            
ATOM   4775  O   LEU A 309      56.123  52.698  29.948  1.00  0.00            
ATOM   4776  N   LEU A 310      56.803  54.778  30.568  1.00  0.00            
ATOM   4777  H   LEU A 310      57.543  55.418  30.828  1.00  0.00            
ATOM   4778  CA  LEU A 310      55.493  55.368  30.408  1.00  0.00            
ATOM   4779  HA  LEU A 310      54.803  54.768  31.008  1.00  0.00            
ATOM   4780  CB  LEU A 310      55.413  56.788  30.958  1.00  0.00            
ATOM   4781  HB1 LEU A 310      54.503  57.268  30.588  1.00  0.00            
ATOM   4782  HB2 LEU A 310      56.203  57.378  30.488  1.00  0.00            
ATOM   4783  CG  LEU A 310      55.613  56.918  32.458  1.00  0.00            
ATOM   4784  HG  LEU A 310      56.663  56.708  32.688  1.00  0.00            
ATOM   4785  CD1 LEU A 310      55.303  58.358  32.858  1.00  0.00            
ATOM   4786 1HD1 LEU A 310      55.603  58.428  33.898  1.00  0.00            
ATOM   4787 2HD1 LEU A 310      55.703  59.108  32.178  1.00  0.00            
ATOM   4788 3HD1 LEU A 310      54.223  58.458  32.798  1.00  0.00            
ATOM   4789  CD2 LEU A 310      54.773  56.028  33.378  1.00  0.00            
ATOM   4790 1HD2 LEU A 310      55.083  56.358  34.368  1.00  0.00            
ATOM   4791 2HD2 LEU A 310      53.703  56.158  33.258  1.00  0.00            
ATOM   4792 3HD2 LEU A 310      54.963  54.988  33.128  1.00  0.00            
ATOM   4793  C   LEU A 310      54.893  55.348  29.008  1.00  0.00            
ATOM   4794  O   LEU A 310      53.673  55.358  28.898  1.00  0.00            
ATOM   4795  N   CYS A 311      55.763  55.328  27.998  1.00  0.00            
ATOM   4796  H   CYS A 311      56.753  55.378  28.208  1.00  0.00            
ATOM   4797  CA  CYS A 311      55.253  55.138  26.658  1.00  0.00            
ATOM   4798  HA  CYS A 311      54.603  55.978  26.418  1.00  0.00            
ATOM   4799  CB  CYS A 311      56.423  55.168  25.668  1.00  0.00            
ATOM   4800  HB1 CYS A 311      56.113  54.688  24.738  1.00  0.00            
ATOM   4801  HB2 CYS A 311      57.243  54.548  26.048  1.00  0.00            
ATOM   4802  SG  CYS A 311      57.013  56.828  25.288  1.00  0.00            
ATOM   4803  HG  CYS A 311      57.543  57.128  26.478  1.00  0.00            
ATOM   4804  C   CYS A 311      54.473  53.848  26.488  1.00  0.00            
ATOM   4805  O   CYS A 311      53.693  53.748  25.548  1.00  0.00            
ATOM   4806  N   GLN A 312      54.673  52.828  27.328  1.00  0.00            
ATOM   4807  H   GLN A 312      55.313  52.968  28.098  1.00  0.00            
ATOM   4808  CA  GLN A 312      54.053  51.528  27.218  1.00  0.00            
ATOM   4809  HA  GLN A 312      53.933  51.218  26.178  1.00  0.00            
ATOM   4810  CB  GLN A 312      54.893  50.478  27.948  1.00  0.00            
ATOM   4811  HB1 GLN A 312      54.463  49.488  27.818  1.00  0.00            
ATOM   4812  HB2 GLN A 312      54.843  50.738  29.008  1.00  0.00            
ATOM   4813  CG  GLN A 312      56.363  50.388  27.558  1.00  0.00            
ATOM   4814  HG1 GLN A 312      56.813  49.478  27.968  1.00  0.00            
ATOM   4815  HG2 GLN A 312      56.893  51.228  28.008  1.00  0.00            
ATOM   4816  CD  GLN A 312      56.643  50.458  26.068  1.00  0.00            
ATOM   4817  OE1 GLN A 312      56.113  49.638  25.318  1.00  0.00            
ATOM   4818  NE2 GLN A 312      57.473  51.408  25.628  1.00  0.00            
ATOM   4819 1HE2 GLN A 312      57.973  51.958  26.308  1.00  0.00            
ATOM   4820 2HE2 GLN A 312      57.583  51.508  24.628  1.00  0.00            
ATOM   4821  C   GLN A 312      52.703  51.498  27.938  1.00  0.00            
ATOM   4822  O   GLN A 312      51.933  50.598  27.618  1.00  0.00            
ATOM   4823  N   CYS A 313      52.363  52.358  28.898  1.00  0.00            
ATOM   4824  H   CYS A 313      53.013  53.108  29.088  1.00  0.00            
ATOM   4825  CA  CYS A 313      51.333  52.128  29.878  1.00  0.00            
ATOM   4826  HA  CYS A 313      50.843  51.208  29.538  1.00  0.00            
ATOM   4827  CB  CYS A 313      52.013  51.858  31.218  1.00  0.00            
ATOM   4828  HB1 CYS A 313      52.813  51.128  31.088  1.00  0.00            
ATOM   4829  HB2 CYS A 313      51.253  51.528  31.928  1.00  0.00            
ATOM   4830  SG  CYS A 313      52.823  53.328  31.898  1.00  0.00            
ATOM   4831  HG  CYS A 313      51.783  54.138  31.688  1.00  0.00            
ATOM   4832  C   CYS A 313      50.253  53.198  29.918  1.00  0.00            
ATOM   4833  O   CYS A 313      49.983  53.818  30.948  1.00  0.00            
ATOM   4834  N   PRO A 314      49.533  53.468  28.828  1.00  0.00            
ATOM   4835  CD  PRO A 314      49.683  52.838  27.528  1.00  0.00            
ATOM   4836  HD1 PRO A 314      49.793  51.758  27.518  1.00  0.00            
ATOM   4837  HD2 PRO A 314      50.483  53.288  26.938  1.00  0.00            
ATOM   4838  CG  PRO A 314      48.393  53.198  26.808  1.00  0.00            
ATOM   4839  HG1 PRO A 314      47.613  52.478  27.068  1.00  0.00            
ATOM   4840  HG2 PRO A 314      48.463  53.228  25.718  1.00  0.00            
ATOM   4841  CB  PRO A 314      48.063  54.588  27.348  1.00  0.00            
ATOM   4842  HB1 PRO A 314      46.993  54.788  27.288  1.00  0.00            
ATOM   4843  HB2 PRO A 314      48.643  55.378  26.858  1.00  0.00            
ATOM   4844  CA  PRO A 314      48.463  54.448  28.808  1.00  0.00            
ATOM   4845  HA  PRO A 314      48.903  55.368  29.198  1.00  0.00            
ATOM   4846  C   PRO A 314      47.303  54.118  29.738  1.00  0.00            
ATOM   4847  O   PRO A 314      46.593  55.048  30.108  1.00  0.00            
ATOM   4848  N   LYS A 315      47.163  52.858  30.148  1.00  0.00            
ATOM   4849  H   LYS A 315      47.733  52.118  29.768  1.00  0.00            
ATOM   4850  CA  LYS A 315      46.173  52.468  31.128  1.00  0.00            
ATOM   4851  HA  LYS A 315      45.193  52.858  30.848  1.00  0.00            
ATOM   4852  CB  LYS A 315      46.103  50.948  31.218  1.00  0.00            
ATOM   4853  HB1 LYS A 315      45.243  50.638  31.808  1.00  0.00            
ATOM   4854  HB2 LYS A 315      47.013  50.738  31.778  1.00  0.00            
ATOM   4855  CG  LYS A 315      46.053  50.118  29.938  1.00  0.00            
ATOM   4856  HG1 LYS A 315      46.833  50.378  29.228  1.00  0.00            
ATOM   4857  HG2 LYS A 315      45.093  50.218  29.438  1.00  0.00            
ATOM   4858  CD  LYS A 315      46.183  48.638  30.258  1.00  0.00            
ATOM   4859  HD1 LYS A 315      45.483  48.318  31.028  1.00  0.00            
ATOM   4860  HD2 LYS A 315      47.173  48.448  30.678  1.00  0.00            
ATOM   4861  CE  LYS A 315      46.003  47.718  29.048  1.00  0.00            
ATOM   4862  HE1 LYS A 315      45.093  47.978  28.508  1.00  0.00            
ATOM   4863  HE2 LYS A 315      45.933  46.678  29.378  1.00  0.00            
ATOM   4864  NZ  LYS A 315      47.083  47.828  28.058  1.00  0.00            
ATOM   4865  HZ1 LYS A 315      46.953  47.128  27.348  1.00  0.00            
ATOM   4866  HZ2 LYS A 315      47.113  48.708  27.558  1.00  0.00            
ATOM   4867  HZ3 LYS A 315      47.993  47.648  28.458  1.00  0.00            
ATOM   4868  C   LYS A 315      46.343  52.948  32.568  1.00  0.00            
ATOM   4869  O   LYS A 315      45.443  52.778  33.378  1.00  0.00            
ATOM   4870  N   LEU A 316      47.503  53.538  32.888  1.00  0.00            
ATOM   4871  H   LEU A 316      48.153  53.558  32.128  1.00  0.00            
ATOM   4872  CA  LEU A 316      47.913  53.848  34.248  1.00  0.00            
ATOM   4873  HA  LEU A 316      47.933  52.878  34.748  1.00  0.00            
ATOM   4874  CB  LEU A 316      49.363  54.338  34.228  1.00  0.00            
ATOM   4875  HB1 LEU A 316      49.323  55.408  34.038  1.00  0.00            
ATOM   4876  HB2 LEU A 316      49.963  53.908  33.438  1.00  0.00            
ATOM   4877  CG  LEU A 316      50.163  54.088  35.508  1.00  0.00            
ATOM   4878  HG  LEU A 316      49.523  54.168  36.388  1.00  0.00            
ATOM   4879  CD1 LEU A 316      50.753  52.678  35.548  1.00  0.00            
ATOM   4880 1HD1 LEU A 316      51.183  52.478  36.528  1.00  0.00            
ATOM   4881 2HD1 LEU A 316      49.943  51.968  35.388  1.00  0.00            
ATOM   4882 3HD1 LEU A 316      51.603  52.568  34.878  1.00  0.00            
ATOM   4883  CD2 LEU A 316      51.293  55.098  35.668  1.00  0.00            
ATOM   4884 1HD2 LEU A 316      51.763  54.878  36.628  1.00  0.00            
ATOM   4885 2HD2 LEU A 316      52.023  55.038  34.858  1.00  0.00            
ATOM   4886 3HD2 LEU A 316      50.913  56.098  35.878  1.00  0.00            
ATOM   4887  C   LEU A 316      47.053  54.848  35.008  1.00  0.00            
ATOM   4888  O   LEU A 316      46.763  55.958  34.588  1.00  0.00            
ATOM   4889  N   GLN A 317      46.623  54.398  36.188  1.00  0.00            
ATOM   4890  H   GLN A 317      47.013  53.498  36.448  1.00  0.00            
ATOM   4891  CA  GLN A 317      45.853  55.058  37.218  1.00  0.00            
ATOM   4892  HA  GLN A 317      45.273  55.858  36.748  1.00  0.00            
ATOM   4893  CB  GLN A 317      44.823  54.118  37.838  1.00  0.00            
ATOM   4894  HB1 GLN A 317      44.473  54.498  38.798  1.00  0.00            
ATOM   4895  HB2 GLN A 317      45.353  53.208  38.098  1.00  0.00            
ATOM   4896  CG  GLN A 317      43.723  53.828  36.818  1.00  0.00            
ATOM   4897  HG1 GLN A 317      44.103  53.488  35.848  1.00  0.00            
ATOM   4898  HG2 GLN A 317      43.183  54.748  36.578  1.00  0.00            
ATOM   4899  CD  GLN A 317      42.683  52.838  37.308  1.00  0.00            
ATOM   4900  OE1 GLN A 317      42.953  51.958  38.128  1.00  0.00            
ATOM   4901  NE2 GLN A 317      41.453  52.898  36.808  1.00  0.00            
ATOM   4902 1HE2 GLN A 317      41.213  53.598  36.128  1.00  0.00            
ATOM   4903 2HE2 GLN A 317      40.733  52.258  37.118  1.00  0.00            
ATOM   4904  C   GLN A 317      46.683  55.648  38.358  1.00  0.00            
ATOM   4905  O   GLN A 317      46.253  56.568  39.048  1.00  0.00            
ATOM   4906  N   ARG A 318      47.913  55.168  38.548  1.00  0.00            
ATOM   4907  H   ARG A 318      48.183  54.378  37.978  1.00  0.00            
ATOM   4908  CA  ARG A 318      48.753  55.598  39.648  1.00  0.00            
ATOM   4909  HA  ARG A 318      48.523  56.648  39.818  1.00  0.00            
ATOM   4910  CB  ARG A 318      48.343  54.778  40.868  1.00  0.00            
ATOM   4911  HB1 ARG A 318      48.493  53.748  40.548  1.00  0.00            
ATOM   4912  HB2 ARG A 318      47.273  54.968  40.988  1.00  0.00            
ATOM   4913  CG  ARG A 318      49.093  55.048  42.168  1.00  0.00            
ATOM   4914  HG1 ARG A 318      48.923  56.078  42.478  1.00  0.00            
ATOM   4915  HG2 ARG A 318      50.163  54.878  42.058  1.00  0.00            
ATOM   4916  CD  ARG A 318      48.463  54.228  43.288  1.00  0.00            
ATOM   4917  HD1 ARG A 318      49.243  54.148  44.048  1.00  0.00            
ATOM   4918  HD2 ARG A 318      48.163  53.238  42.948  1.00  0.00            
ATOM   4919  NE  ARG A 318      47.293  54.898  43.868  1.00  0.00            
ATOM   4920  HE  ARG A 318      47.503  55.708  44.438  1.00  0.00            
ATOM   4921  CZ  ARG A 318      46.013  54.668  43.548  1.00  0.00            
ATOM   4922  NH1 ARG A 318      45.613  53.548  42.928  1.00  0.00            
ATOM   4923 1HH1 ARG A 318      46.303  52.818  42.828  1.00  0.00            
ATOM   4924 2HH1 ARG A 318      44.633  53.448  42.718  1.00  0.00            
ATOM   4925  NH2 ARG A 318      45.093  55.568  43.918  1.00  0.00            
ATOM   4926 1HH2 ARG A 318      45.413  56.378  44.428  1.00  0.00            
ATOM   4927 2HH2 ARG A 318      44.133  55.398  43.638  1.00  0.00            
ATOM   4928  C   ARG A 318      50.243  55.558  39.328  1.00  0.00            
ATOM   4929  O   ARG A 318      50.733  54.488  38.978  1.00  0.00            
ATOM   4930  N   LEU A 319      50.983  56.658  39.498  1.00  0.00            
ATOM   4931  H   LEU A 319      50.503  57.498  39.788  1.00  0.00            
ATOM   4932  CA  LEU A 319      52.433  56.708  39.548  1.00  0.00            
ATOM   4933  HA  LEU A 319      52.743  55.678  39.348  1.00  0.00            
ATOM   4934  CB  LEU A 319      52.963  57.518  38.368  1.00  0.00            
ATOM   4935  HB1 LEU A 319      52.883  58.558  38.668  1.00  0.00            
ATOM   4936  HB2 LEU A 319      52.403  57.328  37.458  1.00  0.00            
ATOM   4937  CG  LEU A 319      54.443  57.268  38.088  1.00  0.00            
ATOM   4938  HG  LEU A 319      54.913  57.438  39.058  1.00  0.00            
ATOM   4939  CD1 LEU A 319      54.783  55.848  37.638  1.00  0.00            
ATOM   4940 1HD1 LEU A 319      55.873  55.768  37.618  1.00  0.00            
ATOM   4941 2HD1 LEU A 319      54.463  55.078  38.338  1.00  0.00            
ATOM   4942 3HD1 LEU A 319      54.353  55.688  36.648  1.00  0.00            
ATOM   4943  CD2 LEU A 319      54.913  58.338  37.108  1.00  0.00            
ATOM   4944 1HD2 LEU A 319      55.953  58.098  36.868  1.00  0.00            
ATOM   4945 2HD2 LEU A 319      54.393  58.288  36.148  1.00  0.00            
ATOM   4946 3HD2 LEU A 319      54.793  59.348  37.488  1.00  0.00            
ATOM   4947  C   LEU A 319      52.913  57.228  40.888  1.00  0.00            
ATOM   4948  O   LEU A 319      52.513  58.298  41.358  1.00  0.00            
ATOM   4949  N   TRP A 320      53.793  56.478  41.568  1.00  0.00            
ATOM   4950  H   TRP A 320      54.043  55.598  41.158  1.00  0.00            
ATOM   4951  CA  TRP A 320      54.693  57.018  42.568  1.00  0.00            
ATOM   4952  HA  TRP A 320      54.483  58.088  42.668  1.00  0.00            
ATOM   4953  CB  TRP A 320      54.463  56.438  43.958  1.00  0.00            
ATOM   4954  HB1 TRP A 320      54.923  57.058  44.738  1.00  0.00            
ATOM   4955  HB2 TRP A 320      55.053  55.518  43.968  1.00  0.00            
ATOM   4956  CG  TRP A 320      53.123  56.108  44.518  1.00  0.00            
ATOM   4957  CD1 TRP A 320      51.923  56.578  44.108  1.00  0.00            
ATOM   4958  HD1 TRP A 320      51.763  57.278  43.298  1.00  0.00            
ATOM   4959  NE1 TRP A 320      50.853  55.988  44.758  1.00  0.00            
ATOM   4960  HE1 TRP A 320      49.893  56.298  44.768  1.00  0.00            
ATOM   4961  CE2 TRP A 320      51.333  55.058  45.658  1.00  0.00            
ATOM   4962  CZ2 TRP A 320      50.673  54.138  46.478  1.00  0.00            
ATOM   4963  HZ2 TRP A 320      49.593  54.088  46.568  1.00  0.00            
ATOM   4964  CH2 TRP A 320      51.433  53.328  47.328  1.00  0.00            
ATOM   4965  HH2 TRP A 320      50.993  52.628  48.018  1.00  0.00            
ATOM   4966  CZ3 TRP A 320      52.833  53.458  47.318  1.00  0.00            
ATOM   4967  HZ3 TRP A 320      53.513  52.908  47.948  1.00  0.00            
ATOM   4968  CE3 TRP A 320      53.473  54.318  46.418  1.00  0.00            
ATOM   4969  HE3 TRP A 320      54.543  54.398  46.368  1.00  0.00            
ATOM   4970  CD2 TRP A 320      52.743  55.138  45.538  1.00  0.00            
ATOM   4971  C   TRP A 320      56.133  56.888  42.088  1.00  0.00            
ATOM   4972  O   TRP A 320      56.483  55.878  41.488  1.00  0.00            
ATOM   4973  N   VAL A 321      56.933  57.928  42.328  1.00  0.00            
ATOM   4974  H   VAL A 321      56.583  58.778  42.728  1.00  0.00            
ATOM   4975  CA  VAL A 321      58.273  58.098  41.788  1.00  0.00            
ATOM   4976  HA  VAL A 321      58.773  57.128  41.808  1.00  0.00            
ATOM   4977  CB  VAL A 321      58.263  58.578  40.348  1.00  0.00            
ATOM   4978  HB  VAL A 321      59.263  58.928  40.098  1.00  0.00            
ATOM   4979  CG1 VAL A 321      58.173  57.388  39.388  1.00  0.00            
ATOM   4980 1HG1 VAL A 321      58.283  57.808  38.388  1.00  0.00            
ATOM   4981 2HG1 VAL A 321      58.973  56.668  39.538  1.00  0.00            
ATOM   4982 3HG1 VAL A 321      57.163  56.968  39.438  1.00  0.00            
ATOM   4983  CG2 VAL A 321      57.223  59.658  40.078  1.00  0.00            
ATOM   4984 1HG2 VAL A 321      57.243  60.078  39.068  1.00  0.00            
ATOM   4985 2HG2 VAL A 321      56.263  59.168  40.248  1.00  0.00            
ATOM   4986 3HG2 VAL A 321      57.373  60.498  40.758  1.00  0.00            
ATOM   4987  C   VAL A 321      59.103  58.988  42.698  1.00  0.00            
ATOM   4988  O   VAL A 321      58.573  59.818  43.438  1.00  0.00            
ATOM   4989  N   LEU A 322      60.433  58.888  42.578  1.00  0.00            
ATOM   4990  H   LEU A 322      60.773  58.198  41.928  1.00  0.00            
ATOM   4991  CA  LEU A 322      61.333  59.998  42.828  1.00  0.00            
ATOM   4992  HA  LEU A 322      61.023  60.388  43.798  1.00  0.00            
ATOM   4993  CB  LEU A 322      62.773  59.498  42.878  1.00  0.00            
ATOM   4994  HB1 LEU A 322      63.443  60.358  42.868  1.00  0.00            
ATOM   4995  HB2 LEU A 322      62.993  58.928  41.978  1.00  0.00            
ATOM   4996  CG  LEU A 322      63.053  58.678  44.128  1.00  0.00            
ATOM   4997  HG  LEU A 322      62.313  57.888  44.118  1.00  0.00            
ATOM   4998  CD1 LEU A 322      64.473  58.108  44.088  1.00  0.00            
ATOM   4999 1HD1 LEU A 322      64.673  57.648  45.058  1.00  0.00            
ATOM   5000 2HD1 LEU A 322      64.603  57.388  43.288  1.00  0.00            
ATOM   5001 3HD1 LEU A 322      65.213  58.878  43.878  1.00  0.00            
ATOM   5002  CD2 LEU A 322      62.963  59.458  45.438  1.00  0.00            
ATOM   5003 1HD2 LEU A 322      63.403  58.938  46.288  1.00  0.00            
ATOM   5004 2HD2 LEU A 322      63.323  60.478  45.288  1.00  0.00            
ATOM   5005 3HD2 LEU A 322      61.893  59.528  45.618  1.00  0.00            
ATOM   5006  C   LEU A 322      61.133  61.088  41.788  1.00  0.00            
ATOM   5007  O   LEU A 322      60.643  60.868  40.688  1.00  0.00            
ATOM   5008  N   ASP A 323      61.633  62.278  42.128  1.00  0.00            
ATOM   5009  H   ASP A 323      61.993  62.338  43.068  1.00  0.00            
ATOM   5010  CA  ASP A 323      61.823  63.388  41.218  1.00  0.00            
ATOM   5011  HA  ASP A 323      60.893  63.748  40.788  1.00  0.00            
ATOM   5012  CB  ASP A 323      62.383  64.548  42.048  1.00  0.00            
ATOM   5013  HB1 ASP A 323      61.563  64.888  42.678  1.00  0.00            
ATOM   5014  HB2 ASP A 323      62.683  65.338  41.368  1.00  0.00            
ATOM   5015  CG  ASP A 323      63.553  64.298  42.988  1.00  0.00            
ATOM   5016  OD1 ASP A 323      64.183  63.218  42.898  1.00  0.00            
ATOM   5017  OD2 ASP A 323      63.843  65.218  43.768  1.00  0.00            
ATOM   5018  C   ASP A 323      62.733  63.158  40.018  1.00  0.00            
ATOM   5019  O   ASP A 323      62.673  63.908  39.048  1.00  0.00            
ATOM   5020  N   TYR A 324      63.433  62.028  39.998  1.00  0.00            
ATOM   5021  H   TYR A 324      63.433  61.528  40.878  1.00  0.00            
ATOM   5022  CA  TYR A 324      64.003  61.358  38.848  1.00  0.00            
ATOM   5023  HA  TYR A 324      64.873  61.938  38.538  1.00  0.00            
ATOM   5024  CB  TYR A 324      64.583  60.048  39.368  1.00  0.00            
ATOM   5025  HB1 TYR A 324      64.523  59.318  38.568  1.00  0.00            
ATOM   5026  HB2 TYR A 324      63.933  59.688  40.158  1.00  0.00            
ATOM   5027  CG  TYR A 324      66.023  60.088  39.828  1.00  0.00            
ATOM   5028  CD1 TYR A 324      66.423  60.688  41.028  1.00  0.00            
ATOM   5029  HD1 TYR A 324      65.673  61.168  41.638  1.00  0.00            
ATOM   5030  CE1 TYR A 324      67.783  60.728  41.338  1.00  0.00            
ATOM   5031  HE1 TYR A 324      68.103  61.198  42.258  1.00  0.00            
ATOM   5032  CZ  TYR A 324      68.763  60.208  40.468  1.00  0.00            
ATOM   5033  OH  TYR A 324      70.083  60.198  40.818  1.00  0.00            
ATOM   5034  HH  TYR A 324      70.573  59.838  40.078  1.00  0.00            
ATOM   5035  CE2 TYR A 324      68.333  59.618  39.258  1.00  0.00            
ATOM   5036  HE2 TYR A 324      69.053  59.158  38.588  1.00  0.00            
ATOM   5037  CD2 TYR A 324      66.973  59.538  38.958  1.00  0.00            
ATOM   5038  HD2 TYR A 324      66.763  59.098  37.988  1.00  0.00            
ATOM   5039  C   TYR A 324      63.053  61.088  37.688  1.00  0.00            
ATOM   5040  O   TYR A 324      63.493  60.948  36.548  1.00  0.00            
ATOM   5041  N   ILE A 325      61.753  61.218  37.928  1.00  0.00            
ATOM   5042  H   ILE A 325      61.433  61.188  38.888  1.00  0.00            
ATOM   5043  CA  ILE A 325      60.773  61.288  36.858  1.00  0.00            
ATOM   5044  HA  ILE A 325      60.943  60.428  36.208  1.00  0.00            
ATOM   5045  CB  ILE A 325      59.343  61.298  37.398  1.00  0.00            
ATOM   5046  HB  ILE A 325      59.333  60.508  38.148  1.00  0.00            
ATOM   5047  CG2 ILE A 325      58.953  62.548  38.178  1.00  0.00            
ATOM   5048 1HG2 ILE A 325      57.923  62.408  38.518  1.00  0.00            
ATOM   5049 2HG2 ILE A 325      59.603  62.628  39.048  1.00  0.00            
ATOM   5050 3HG2 ILE A 325      59.003  63.438  37.558  1.00  0.00            
ATOM   5051  CG1 ILE A 325      58.263  60.998  36.358  1.00  0.00            
ATOM   5052 1HG1 ILE A 325      58.293  61.778  35.598  1.00  0.00            
ATOM   5053 2HG1 ILE A 325      57.313  61.098  36.878  1.00  0.00            
ATOM   5054  CD  ILE A 325      58.473  59.658  35.658  1.00  0.00            
ATOM   5055  HD1 ILE A 325      57.593  59.458  35.038  1.00  0.00            
ATOM   5056  HD2 ILE A 325      59.373  59.648  35.048  1.00  0.00            
ATOM   5057  HD3 ILE A 325      58.453  58.898  36.438  1.00  0.00            
ATOM   5058  C   ILE A 325      61.033  62.478  35.948  1.00  0.00            
ATOM   5059  O   ILE A 325      60.973  62.318  34.738  1.00  0.00            
ATOM   5060  N   GLU A 326      61.463  63.608  36.528  1.00  0.00
[truncated: 10,575,426 more chars]
