# Supplementary material for: Flexibility of intrinsically disordered degrons in AUX/IAA proteins reinforces auxin co-receptor assemblies
Source: Nat Commun. 2020 May 8;11:2277. doi: 10.1038/s41467-020-16147-2 (PMC7210949; doi:10.1038/s41467-020-16147-2)
Supplement: Supplementary file 14 — Source Data [file 41467_2020_16147_MOESM14_ESM.xlsx]

## Sheet: Figure 1
Detailed data regarding Fig 1a can be found in Supp. Fig. 1 and its Source Data (this xlsx. Doc)
Fig 1c (Data points - excel table CD)						Fig 1d (Data points/ excel table- retention volumes)
						raw retention volumes					calculated Stokes radii
wavel	MRE	Protein	prot_type			IAA7	IAA7bm3	IAA7 deltaPB1	IAA12bm3	IAA12 deltaPB1	Protein	Stokes_exp
260	64.8385	iaa7bm3	full_length			50.387	48.85	53.535	50.907	54.73	iaa7bm3	28.7542
259.9	60.665	iaa7bm3	full_length			50.947	48.905	52.179	51.341	55.033	iaa7bm3	28.7371
259.8	53.91	iaa7bm3	full_length			50.866	48.896	53.321	51.225	54.19	iaa7bm3	28.7399
259.7	42.1333	iaa7bm3	full_length			51.228	49.543	53.085	49.314	54.227	iaa7bm3	28.5395
259.6	35.2734	iaa7bm3	full_length				49.55	53.34	51.193		iaa7bm3	28.5374
259.5	28.5598	iaa7bm3	full_length				49.434		51.03		iaa7bm3	28.5733
259.4	25.9943	iaa7bm3	full_length				50.035		52.437		iaa7bm3	28.3872
259.3	23.1833	iaa7bm3	full_length				48.954				iaa7bm3	28.7219
259.2	19.5348	iaa7bm3	full_length				49.416				iaa7bm3	28.5789
259.1	16.4929	iaa7bm3	full_length				50.624				iaa7bm3	28.2047
259	14.3878	iaa7bm3	full_length								IAA7_deltaPB1	27.3032
258.9	14.0181	iaa7bm3	full_length								IAA7_deltaPB1	27.7232
258.8	10.9064	iaa7bm3	full_length								IAA7_deltaPB1	27.3695
258.7	13.3869	iaa7bm3	full_length								IAA7_deltaPB1	27.4426
258.6	17.6976	iaa7bm3	full_length								IAA7_deltaPB1	27.3636
258.5	24.4782	iaa7bm3	full_length								iaa12bm3	28.1171
258.4	26.3886	iaa7bm3	full_length								iaa12bm3	27.9827
258.3	17.5544	iaa7bm3	full_length								iaa12bm3	28.0186
258.2	9.64492	iaa7bm3	full_length								iaa12bm3	28.6105
258.1	6.20638	iaa7bm3	full_length								iaa12bm3	28.0285
258	6.90251	iaa7bm3	full_length								iaa12bm3	28.079
257.9	7.41241	iaa7bm3	full_length								iaa12bm3	27.6433
257.8	10.2965	iaa7bm3	full_length								IAA12_deltaPB1	26.9331
257.7	9.95798	iaa7bm3	full_length								IAA12_deltaPB1	26.8393
257.6	13.0492	iaa7bm3	full_length								IAA12_deltaPB1	27.1004
257.5	13.9656	iaa7bm3	full_length								IAA12_deltaPB1	27.0889
257.4	13.8869	iaa7bm3	full_length
257.3	12.6002	iaa7bm3	full_length			Theoretical folds
257.2	5.85019	iaa7bm3	full_length			Protein	fold	Stokes_theo	Stokes_exp	fraction	ymax	ymin
257.1	1.73748	iaa7bm3	full_length			iaa7bm3	NF	23.8	28.58	0.238	26.18	21.42
257	0.150165	iaa7bm3	full_length			iaa7bm3	MG	26.66	28.58	0.2666	29.326	23.994
256.9	-6.63506	iaa7bm3	full_length			iaa7bm3	PMG	33.54	28.58	0.3354	36.894	30.186
256.8	-11.3237	iaa7bm3	full_length			iaa7bm3	IDP	41.21	28.58	0.4121	45.331	37.089
256.7	-4.81885	iaa7bm3	full_length			IAA7_deltaPB1	NF	18.65	27.44	0.1865	20.515	16.785
256.6	5.70474	iaa7bm3	full_length			IAA7_deltaPB1	MG	21.22	27.44	0.2122	23.342	19.098
256.5	8.72935	iaa7bm3	full_length			IAA7_deltaPB1	PMG	25.66	27.44	0.2566	28.226	23.094
256.4	4.31624	iaa7bm3	full_length			IAA7_deltaPB1	IDP	29.89	27.44	0.2989	32.879	26.901
256.3	7.46856	iaa7bm3	full_length			iaa12bm3	NF	23.75	28.07	0.2375	26.125	21.375
256.2	9.50879	iaa7bm3	full_length			iaa12bm3	MG	26.6	28.07	0.266	29.26	23.94
256.1	7.51153	iaa7bm3	full_length			iaa12bm3	PMG	33.45	28.07	0.3345	36.795	30.105
256	10.2438	iaa7bm3	full_length			iaa12bm3	IDP	40.87	28.07	0.4087	44.957	36.783
255.9	12.9353	iaa7bm3	full_length			IAA12_deltaPB1	NF	18.91	26.99	0.1891	20.801	17.019
255.8	14.1224	iaa7bm3	full_length			IAA12_deltaPB1	MG	21.49	26.99	0.2149	23.639	19.341
255.7	12.4983	iaa7bm3	full_length			IAA12_deltaPB1	PMG	26.05	26.99	0.2605	28.655	23.445
255.6	12.2724	iaa7bm3	full_length			IAA12_deltaPB1	IDP	30.01	26.99	0.3001	33.011	27.009
255.5	11.1546	iaa7bm3	full_length
255.4	9.78565	iaa7bm3	full_length
255.3	9.83653	iaa7bm3	full_length
255.2	17.0678	iaa7bm3	full_length
255.1	24.5645	iaa7bm3	full_length
255	23.0056	iaa7bm3	full_length
254.9	19.4877	iaa7bm3	full_length
254.8	23.4726	iaa7bm3	full_length
254.7	30.7329	iaa7bm3	full_length
254.6	32.7295	iaa7bm3	full_length
254.5	35.1373	iaa7bm3	full_length
254.4	36.6423	iaa7bm3	full_length
254.3	33.0556	iaa7bm3	full_length
254.2	30.2607	iaa7bm3	full_length
254.1	29.0327	iaa7bm3	full_length
254	31.1173	iaa7bm3	full_length
253.9	34.7391	iaa7bm3	full_length
253.8	39.2252	iaa7bm3	full_length
253.7	44.4912	iaa7bm3	full_length
253.6	46.4676	iaa7bm3	full_length
253.5	47.0461	iaa7bm3	full_length
253.4	46.0727	iaa7bm3	full_length
253.3	46.6747	iaa7bm3	full_length
253.2	47.4403	iaa7bm3	full_length
253.1	46.1737	iaa7bm3	full_length
253	45.4191	iaa7bm3	full_length
252.9	37.9955	iaa7bm3	full_length
252.8	32.5334	iaa7bm3	full_length
252.7	28.6948	iaa7bm3	full_length
252.6	25.6819	iaa7bm3	full_length
252.5	24.378	iaa7bm3	full_length
252.4	25.2663	iaa7bm3	full_length
252.3	23.7006	iaa7bm3	full_length
252.2	24.0352	iaa7bm3	full_length
252.1	18.9569	iaa7bm3	full_length
252	17.0519	iaa7bm3	full_length
251.9	10.87	iaa7bm3	full_length
251.8	0.530866	iaa7bm3	full_length
251.7	-1.97619	iaa7bm3	full_length
251.6	-4.86181	iaa7bm3	full_length
251.5	-5.08572	iaa7bm3	full_length
251.4	-1.75709	iaa7bm3	full_length
251.3	1.982	iaa7bm3	full_length
251.2	8.44879	iaa7bm3	full_length
251.1	15.3919	iaa7bm3	full_length
251	20.552	iaa7bm3	full_length
250.9	21.4311	iaa7bm3	full_length
250.8	21.7024	iaa7bm3	full_length
250.7	20.6485	iaa7bm3	full_length
250.6	22.6852	iaa7bm3	full_length
250.5	32.679	iaa7bm3	full_length
250.4	42.7815	iaa7bm3	full_length
250.3	46.7144	iaa7bm3	full_length
250.2	46.6544	iaa7bm3	full_length
250.1	43.9512	iaa7bm3	full_length
250	38.4194	iaa7bm3	full_length
249.9	40.0722	iaa7bm3	full_length
249.8	37.6627	iaa7bm3	full_length
249.7	22.7859	iaa7bm3	full_length
249.6	14.7263	iaa7bm3	full_length
249.5	13.4124	iaa7bm3	full_length
249.4	16.416	iaa7bm3	full_length
249.3	23.7478	iaa7bm3	full_length
249.2	23.0504	iaa7bm3	full_length
249.1	14.9374	iaa7bm3	full_length
249	10.7344	iaa7bm3	full_length
248.9	9.98766	iaa7bm3	full_length
248.8	9.66718	iaa7bm3	full_length
248.7	5.67734	iaa7bm3	full_length
248.6	6.0266	iaa7bm3	full_length
248.5	13.4059	iaa7bm3	full_length
248.4	18.6654	iaa7bm3	full_length
248.3	22.3398	iaa7bm3	full_length
248.2	14.2186	iaa7bm3	full_length
248.1	16.9881	iaa7bm3	full_length
248	23.295	iaa7bm3	full_length
247.9	25.1734	iaa7bm3	full_length
247.8	25.2698	iaa7bm3	full_length
247.7	17.7953	iaa7bm3	full_length
247.6	16.314	iaa7bm3	full_length
247.5	17.3081	iaa7bm3	full_length
247.4	15.7914	iaa7bm3	full_length
247.3	12.8793	iaa7bm3	full_length
247.2	-0.018266	iaa7bm3	full_length
247.1	-13.7868	iaa7bm3	full_length
247	-16.424	iaa7bm3	full_length
246.9	-17.3027	iaa7bm3	full_length
246.8	-24.7731	iaa7bm3	full_length
246.7	-32.1805	iaa7bm3	full_length
246.6	-35.984	iaa7bm3	full_length
246.5	-35.3177	iaa7bm3	full_length
246.4	-41.9063	iaa7bm3	full_length
246.3	-47.8999	iaa7bm3	full_length
246.2	-50.22	iaa7bm3	full_length
246.1	-54.5101	iaa7bm3	full_length
246	-56.6094	iaa7bm3	full_length
245.9	-58.3539	iaa7bm3	full_length
245.8	-52.4483	iaa7bm3	full_length
245.7	-51.3531	iaa7bm3	full_length
245.6	-55.9681	iaa7bm3	full_length
245.5	-54.3281	iaa7bm3	full_length
245.4	-58.7834	iaa7bm3	full_length
245.3	-74.4434	iaa7bm3	full_length
245.2	-87.7927	iaa7bm3	full_length
245.1	-88.7734	iaa7bm3	full_length
245	-92.5024	iaa7bm3	full_length
244.9	-101.675	iaa7bm3	full_length
244.8	-115.02	iaa7bm3	full_length
244.7	-128.202	iaa7bm3	full_length
244.6	-140.949	iaa7bm3	full_length
244.5	-157.818	iaa7bm3	full_length
244.4	-174.948	iaa7bm3	full_length
244.3	-187.806	iaa7bm3	full_length
244.2	-197.905	iaa7bm3	full_length
244.1	-209.382	iaa7bm3	full_length
244	-214.652	iaa7bm3	full_length
243.9	-224.27	iaa7bm3	full_length
243.8	-233.404	iaa7bm3	full_length
243.7	-233.543	iaa7bm3	full_length
243.6	-227.773	iaa7bm3	full_length
243.5	-231.152	iaa7bm3	full_length
243.4	-238.884	iaa7bm3	full_length
243.3	-237.868	iaa7bm3	full_length
243.2	-236.469	iaa7bm3	full_length
243.1	-227.74	iaa7bm3	full_length
243	-220.366	iaa7bm3	full_length
242.9	-219.191	iaa7bm3	full_length
242.8	-220.495	iaa7bm3	full_length
242.7	-226.915	iaa7bm3	full_length
242.6	-230.535	iaa7bm3	full_length
242.5	-246.291	iaa7bm3	full_length
242.4	-265.706	iaa7bm3	full_length
242.3	-281.74	iaa7bm3	full_length
242.2	-290.119	iaa7bm3	full_length
242.1	-299.058	iaa7bm3	full_length
242	-315.573	iaa7bm3	full_length
241.9	-326.231	iaa7bm3	full_length
241.8	-335.49	iaa7bm3	full_length
241.7	-344.402	iaa7bm3	full_length
241.6	-354.238	iaa7bm3	full_length
241.5	-360.527	iaa7bm3	full_length
241.4	-376.699	iaa7bm3	full_length
241.3	-399.684	iaa7bm3	full_length
241.2	-415.838	iaa7bm3	full_length
241.1	-424.702	iaa7bm3	full_length
241	-429.916	iaa7bm3	full_length
240.9	-436.823	iaa7bm3	full_length
240.8	-436.24	iaa7bm3	full_length
240.7	-437.575	iaa7bm3	full_length
240.6	-447.28	iaa7bm3	full_length
240.5	-461.508	iaa7bm3	full_length
240.4	-476.29	iaa7bm3	full_length
240.3	-488.909	iaa7bm3	full_length
240.2	-503.69	iaa7bm3	full_length
240.1	-519.367	iaa7bm3	full_length
240	-535.904	iaa7bm3	full_length
239.9	-559.335	iaa7bm3	full_length
239.8	-580.224	iaa7bm3	full_length
239.7	-593.219	iaa7bm3	full_length
239.6	-605.615	iaa7bm3	full_length
239.5	-621.985	iaa7bm3	full_length
239.4	-642.504	iaa7bm3	full_length
239.3	-668.229	iaa7bm3	full_length
239.2	-696.236	iaa7bm3	full_length
239.1	-720.33	iaa7bm3	full_length
239	-743.315	iaa7bm3	full_length
238.9	-767.002	iaa7bm3	full_length
238.8	-788.102	iaa7bm3	full_length
238.7	-807.331	iaa7bm3	full_length
238.6	-831.823	iaa7bm3	full_length
238.5	-855.347	iaa7bm3	full_length
238.4	-877.613	iaa7bm3	full_length
238.3	-893.96	iaa7bm3	full_length
238.2	-914.323	iaa7bm3	full_length
238.1	-934.46	iaa7bm3	full_length
238	-958.024	iaa7bm3	full_length
237.9	-976.121	iaa7bm3	full_length
237.8	-991.75	iaa7bm3	full_length
237.7	-1003.22	iaa7bm3	full_length
237.6	-1013.27	iaa7bm3	full_length
237.5	-1023.05	iaa7bm3	full_length
237.4	-1040.43	iaa7bm3	full_length
237.3	-1055.56	iaa7bm3	full_length
237.2	-1071.16	iaa7bm3	full_length
237.1	-1087.07	iaa7bm3	full_length
237	-1109.14	iaa7bm3	full_length
236.9	-1129.66	iaa7bm3	full_length
236.8	-1151.86	iaa7bm3	full_length
236.7	-1165.67	iaa7bm3	full_length
236.6	-1183.67	iaa7bm3	full_length
236.5	-1193.74	iaa7bm3	full_length
236.4	-1210.6	iaa7bm3	full_length
236.3	-1230.41	iaa7bm3	full_length
236.2	-1251.05	iaa7bm3	full_length
236.1	-1279.17	iaa7bm3	full_length
236	-1303.67	iaa7bm3	full_length
235.9	-1322.47	iaa7bm3	full_length
235.8	-1342.75	iaa7bm3	full_length
235.7	-1363.81	iaa7bm3	full_length
235.6	-1388.81	iaa7bm3	full_length
235.5	-1415.8	iaa7bm3	full_length
235.4	-1445.88	iaa7bm3	full_length
235.3	-1471.16	iaa7bm3	full_length
235.2	-1496.76	iaa7bm3	full_length
235.1	-1525.2	iaa7bm3	full_length
235	-1557.44	iaa7bm3	full_length
234.9	-1585.35	iaa7bm3	full_length
234.8	-1620.67	iaa7bm3	full_length
234.7	-1640.65	iaa7bm3	full_length
234.6	-1665.4	iaa7bm3	full_length
234.5	-1695.76	iaa7bm3	full_length
234.4	-1728.03	iaa7bm3	full_length
234.3	-1770.44	iaa7bm3	full_length
234.2	-1812.07	iaa7bm3	full_length
234.1	-1847.05	iaa7bm3	full_length
234	-1877.65	iaa7bm3	full_length
233.9	-1905.27	iaa7bm3	full_length
233.8	-1927.38	iaa7bm3	full_length
233.7	-1952.23	iaa7bm3	full_length
233.6	-1972.84	iaa7bm3	full_length
233.5	-2003.02	iaa7bm3	full_length
233.4	-2040.32	iaa7bm3	full_length
233.3	-2073.59	iaa7bm3	full_length
233.2	-2104.49	iaa7bm3	full_length
233.1	-2136.48	iaa7bm3	full_length
233	-2173.56	iaa7bm3	full_length
232.9	-2201.79	iaa7bm3	full_length
232.8	-2236.29	iaa7bm3	full_length
232.7	-2265.46	iaa7bm3	full_length
232.6	-2295.37	iaa7bm3	full_length
232.5	-2330.15	iaa7bm3	full_length
232.4	-2364.9	iaa7bm3	full_length
232.3	-2386.81	iaa7bm3	full_length
232.2	-2409.52	iaa7bm3	full_length
232.1	-2434.7	iaa7bm3	full_length
232	-2456.07	iaa7bm3	full_length
231.9	-2477.93	iaa7bm3	full_length
231.8	-2493.77	iaa7bm3	full_length
231.7	-2521.51	iaa7bm3	full_length
231.6	-2558.71	iaa7bm3	full_length
231.5	-2593.43	iaa7bm3	full_length
231.4	-2623.37	iaa7bm3	full_length
231.3	-2656.57	iaa7bm3	full_length
231.2	-2679.77	iaa7bm3	full_length
231.1	-2696.17	iaa7bm3	full_length
231	-2719.01	iaa7bm3	full_length
230.9	-2748.05	iaa7bm3	full_length
230.8	-2773.65	iaa7bm3	full_length
230.7	-2811.01	iaa7bm3	full_length
230.6	-2855.59	iaa7bm3	full_length
230.5	-2896.94	iaa7bm3	full_length
230.4	-2936.14	iaa7bm3	full_length
230.3	-2971.32	iaa7bm3	full_length
230.2	-3011.34	iaa7bm3	full_length
230.1	-3044.15	iaa7bm3	full_length
230	-3068.97	iaa7bm3	full_length
229.9	-3100.83	iaa7bm3	full_length
229.8	-3128.42	iaa7bm3	full_length
229.7	-3158.27	iaa7bm3	full_length
229.6	-3196.48	iaa7bm3	full_length
229.5	-3247.64	iaa7bm3	full_length
229.4	-3290.54	iaa7bm3	full_length
229.3	-3328.79	iaa7bm3	full_length
229.2	-3368.16	iaa7bm3	full_length
229.1	-3407	iaa7bm3	full_length
229	-3433.48	iaa7bm3	full_length
228.9	-3453.75	iaa7bm3	full_length
228.8	-3481.96	iaa7bm3	full_length
228.7	-3514.81	iaa7bm3	full_length
228.6	-3545.07	iaa7bm3	full_length
228.5	-3577.31	iaa7bm3	full_length
228.4	-3611.7	iaa7bm3	full_length
228.3	-3649.1	iaa7bm3	full_length
228.2	-3690.6	iaa7bm3	full_length
228.1	-3729.65	iaa7bm3	full_length
228	-3768.43	iaa7bm3	full_length
227.9	-3805.02	iaa7bm3	full_length
227.8	-3831.23	iaa7bm3	full_length
227.7	-3866.67	iaa7bm3	full_length
227.6	-3900.12	iaa7bm3	full_length
227.5	-3922.81	iaa7bm3	full_length
227.4	-3942.35	iaa7bm3	full_length
227.3	-3970.91	iaa7bm3	full_length
227.2	-4010.19	iaa7bm3	full_length
227.1	-4038.44	iaa7bm3	full_length
227	-4070.42	iaa7bm3	full_length
226.9	-4106.82	iaa7bm3	full_length
226.8	-4142.23	iaa7bm3	full_length
226.7	-4173.97	iaa7bm3	full_length
226.6	-4201.11	iaa7bm3	full_length
226.5	-4226.32	iaa7bm3	full_length
226.4	-4249.47	iaa7bm3	full_length
226.3	-4272.05	iaa7bm3	full_length
226.2	-4285.83	iaa7bm3	full_length
226.1	-4299.88	iaa7bm3	full_length
226	-4314.97	iaa7bm3	full_length
225.9	-4339.36	iaa7bm3	full_length
225.8	-4362.9	iaa7bm3	full_length
225.7	-4391.23	iaa7bm3	full_length
225.6	-4415.16	iaa7bm3	full_length
225.5	-4436.06	iaa7bm3	full_length
225.4	-4462.66	iaa7bm3	full_length
225.3	-4488.27	iaa7bm3	full_length
225.2	-4519.9	iaa7bm3	full_length
225.1	-4545.64	iaa7bm3	full_length
225	-4574.64	iaa7bm3	full_length
224.9	-4594.86	iaa7bm3	full_length
224.8	-4630.12	iaa7bm3	full_length
224.7	-4658.79	iaa7bm3	full_length
224.6	-4680.85	iaa7bm3	full_length
224.5	-4714.03	iaa7bm3	full_length
224.4	-4744.15	iaa7bm3	full_length
224.3	-4764.31	iaa7bm3	full_length
224.2	-4779.85	iaa7bm3	full_length
224.1	-4802.31	iaa7bm3	full_length
224	-4830.98	iaa7bm3	full_length
223.9	-4866.75	iaa7bm3	full_length
223.8	-4906.25	iaa7bm3	full_length
223.7	-4940.58	iaa7bm3	full_length
223.6	-4981.93	iaa7bm3	full_length
223.5	-5009.51	iaa7bm3	full_length
223.4	-5034.98	iaa7bm3	full_length
223.3	-5059.42	iaa7bm3	full_length
223.2	-5078.28	iaa7bm3	full_length
223.1	-5102.94	iaa7bm3	full_length
223	-5135.27	iaa7bm3	full_length
222.9	-5176.13	iaa7bm3	full_length
222.8	-5200.48	iaa7bm3	full_length
222.7	-5228.62	iaa7bm3	full_length
222.6	-5252.35	iaa7bm3	full_length
222.5	-5271.74	iaa7bm3	full_length
222.4	-5291.52	iaa7bm3	full_length
222.3	-5309.83	iaa7bm3	full_length
222.2	-5326.73	iaa7bm3	full_length
222.1	-5343.91	iaa7bm3	full_length
222	-5351.24	iaa7bm3	full_length
221.9	-5350.05	iaa7bm3	full_length
221.8	-5358.79	iaa7bm3	full_length
221.7	-5360.9	iaa7bm3	full_length
221.6	-5369.44	iaa7bm3	full_length
221.5	-5375.69	iaa7bm3	full_length
221.4	-5377.92	iaa7bm3	full_length
221.3	-5381.51	iaa7bm3	full_length
221.2	-5383.52	iaa7bm3	full_length
221.1	-5394.8	iaa7bm3	full_length
221	-5399.84	iaa7bm3	full_length
220.9	-5410.16	iaa7bm3	full_length
220.8	-5426.17	iaa7bm3	full_length
220.7	-5442.6	iaa7bm3	full_length
220.6	-5462.73	iaa7bm3	full_length
220.5	-5470.67	iaa7bm3	full_length
220.4	-5468.67	iaa7bm3	full_length
220.3	-5475.81	iaa7bm3	full_length
220.2	-5481.51	iaa7bm3	full_length
220.1	-5495.47	iaa7bm3	full_length
220	-5520.56	iaa7bm3	full_length
219.9	-5535.97	iaa7bm3	full_length
219.8	-5550.42	iaa7bm3	full_length
219.7	-5557.8	iaa7bm3	full_length
219.6	-5566.28	iaa7bm3	full_length
219.5	-5575.26	iaa7bm3	full_length
219.4	-5586.89	iaa7bm3	full_length
219.3	-5605.18	iaa7bm3	full_length
219.2	-5619.29	iaa7bm3	full_length
219.1	-5618.77	iaa7bm3	full_length
219	-5608.15	iaa7bm3	full_length
218.9	-5599.95	iaa7bm3	full_length
218.8	-5613.11	iaa7bm3	full_length
218.7	-5628.1	iaa7bm3	full_length
218.6	-5627.9	iaa7bm3	full_length
218.5	-5639.09	iaa7bm3	full_length
218.4	-5633.48	iaa7bm3	full_length
218.3	-5628.77	iaa7bm3	full_length
218.2	-5627.76	iaa7bm3	full_length
218.1	-5641.4	iaa7bm3	full_length
218	-5646.78	iaa7bm3	full_length
217.9	-5644.39	iaa7bm3	full_length
217.8	-5651.85	iaa7bm3	full_length
217.7	-5654.41	iaa7bm3	full_length
217.6	-5657.87	iaa7bm3	full_length
217.5	-5663.43	iaa7bm3	full_length
217.4	-5673.92	iaa7bm3	full_length
217.3	-5675.78	iaa7bm3	full_length
217.2	-5663.23	iaa7bm3	full_length
217.1	-5656.99	iaa7bm3	full_length
217	-5664.77	iaa7bm3	full_length
216.9	-5672.63	iaa7bm3	full_length
216.8	-5678.93	iaa7bm3	full_length
216.7	-5678.93	iaa7bm3	full_length
216.6	-5674.19	iaa7bm3	full_length
216.5	-5668.09	iaa7bm3	full_length
216.4	-5652.97	iaa7bm3	full_length
216.3	-5650.84	iaa7bm3	full_length
216.2	-5659.02	iaa7bm3	full_length
216.1	-5666.42	iaa7bm3	full_length
216	-5666.2	iaa7bm3	full_length
215.9	-5664.43	iaa7bm3	full_length
215.8	-5677.04	iaa7bm3	full_length
215.7	-5699.72	iaa7bm3	full_length
215.6	-5728.58	iaa7bm3	full_length
215.5	-5754.45	iaa7bm3	full_length
215.4	-5757.67	iaa7bm3	full_length
215.3	-5764.14	iaa7bm3	full_length
215.2	-5775.55	iaa7bm3	full_length
215.1	-5793.85	iaa7bm3	full_length
215	-5817.02	iaa7bm3	full_length
214.9	-5830.34	iaa7bm3	full_length
214.8	-5837.83	iaa7bm3	full_length
214.7	-5858.81	iaa7bm3	full_length
214.6	-5875.75	iaa7bm3	full_length
214.5	-5869.12	iaa7bm3	full_length
214.4	-5863.32	iaa7bm3	full_length
214.3	-5871.9	iaa7bm3	full_length
214.2	-5891.12	iaa7bm3	full_length
214.1	-5915.05	iaa7bm3	full_length
214	-5927.24	iaa7bm3	full_length
213.9	-5931.14	iaa7bm3	full_length
213.8	-5952.81	iaa7bm3	full_length
213.7	-5983.01	iaa7bm3	full_length
213.6	-6004.23	iaa7bm3	full_length
213.5	-6013.08	iaa7bm3	full_length
213.4	-6007.53	iaa7bm3	full_length
213.3	-6013.91	iaa7bm3	full_length
213.2	-6030.71	iaa7bm3	full_length
213.1	-6044.65	iaa7bm3	full_length
213	-6057.19	iaa7bm3	full_length
212.9	-6075.3	iaa7bm3	full_length
212.8	-6111.47	iaa7bm3	full_length
212.7	-6151.7	iaa7bm3	full_length
212.6	-6191.19	iaa7bm3	full_length
212.5	-6193.4	iaa7bm3	full_length
212.4	-6188.45	iaa7bm3	full_length
212.3	-6204.88	iaa7bm3	full_length
212.2	-6215.17	iaa7bm3	full_length
212.1	-6213.04	iaa7bm3	full_length
212	-6205.99	iaa7bm3	full_length
211.9	-6217.94	iaa7bm3	full_length
211.8	-6248.51	iaa7bm3	full_length
211.7	-6291.36	iaa7bm3	full_length
211.6	-6333.07	iaa7bm3	full_length
211.5	-6370.56	iaa7bm3	full_length
211.4	-6412.02	iaa7bm3	full_length
211.3	-6439.54	iaa7bm3	full_length
211.2	-6468.39	iaa7bm3	full_length
211.1	-6477.18	iaa7bm3	full_length
211	-6491.3	iaa7bm3	full_length
210.9	-6518.46	iaa7bm3	full_length
210.8	-6549.52	iaa7bm3	full_length
210.7	-6566.05	iaa7bm3	full_length
210.6	-6582.52	iaa7bm3	full_length
210.5	-6617.65	iaa7bm3	full_length
210.4	-6657.89	iaa7bm3	full_length
210.3	-6695.65	iaa7bm3	full_length
210.2	-6744.09	iaa7bm3	full_length
210.1	-6784.2	iaa7bm3	full_length
210	-6812.47	iaa7bm3	full_length
209.9	-6831.41	iaa7bm3	full_length
209.8	-6864.63	iaa7bm3	full_length
209.7	-6911.79	iaa7bm3	full_length
209.6	-6968.25	iaa7bm3	full_length
209.5	-7027.66	iaa7bm3	full_length
209.4	-7101.33	iaa7bm3	full_length
209.3	-7161.72	iaa7bm3	full_length
209.2	-7204.34	iaa7bm3	full_length
209.1	-7255.6	iaa7bm3	full_length
209	-7314.47	iaa7bm3	full_length
208.9	-7349.59	iaa7bm3	full_length
208.8	-7393.99	iaa7bm3	full_length
208.7	-7465.28	iaa7bm3	full_length
208.6	-7521.1	iaa7bm3	full_length
208.5	-7548.73	iaa7bm3	full_length
208.4	-7581.04	iaa7bm3	full_length
208.3	-7632.17	iaa7bm3	full_length
208.2	-7684.17	iaa7bm3	full_length
208.1	-7730.04	iaa7bm3	full_length
208	-7768.94	iaa7bm3	full_length
207.9	-7811.38	iaa7bm3	full_length
207.8	-7834.14	iaa7bm3	full_length
207.7	-7861.16	iaa7bm3	full_length
207.6	-7901.72	iaa7bm3	full_length
207.5	-7956.86	iaa7bm3	full_length
207.4	-8005.37	iaa7bm3	full_length
207.3	-8067.66	iaa7bm3	full_length
207.2	-8146.29	iaa7bm3	full_length
207.1	-8209.52	iaa7bm3	full_length
207	-8237.98	iaa7bm3	full_length
206.9	-8269.19	iaa7bm3	full_length
206.8	-8328.55	iaa7bm3	full_length
206.7	-8382.26	iaa7bm3	full_length
206.6	-8430.56	iaa7bm3	full_length
206.5	-8445	iaa7bm3	full_length
206.4	-8460.16	iaa7bm3	full_length
206.3	-8475.56	iaa7bm3	full_length
206.2	-8510.24	iaa7bm3	full_length
206.1	-8558.39	iaa7bm3	full_length
206	-8582.42	iaa7bm3	full_length
205.9	-8618.95	iaa7bm3	full_length
205.8	-8656.13	iaa7bm3	full_length
205.7	-8690.48	iaa7bm3	full_length
205.6	-8703.63	iaa7bm3	full_length
205.5	-8716.45	iaa7bm3	full_length
205.4	-8743.06	iaa7bm3	full_length
205.3	-8774.03	iaa7bm3	full_length
205.2	-8798.95	iaa7bm3	full_length
205.1	-8812.26	iaa7bm3	full_length
205	-8847.42	iaa7bm3	full_length
204.9	-8905.65	iaa7bm3	full_length
204.8	-8970.65	iaa7bm3	full_length
204.7	-9025	iaa7bm3	full_length
204.6	-9034.44	iaa7bm3	full_length
204.5	-9009.84	iaa7bm3	full_length
204.4	-8987.34	iaa7bm3	full_length
204.3	-8983.47	iaa7bm3	full_length
204.2	-8969.11	iaa7bm3	full_length
204.1	-8960.73	iaa7bm3	full_length
204	-8963.15	iaa7bm3	full_length
203.9	-8968.87	iaa7bm3	full_length
203.8	-8953.63	iaa7bm3	full_length
203.7	-8934.68	iaa7bm3	full_length
203.6	-8918.23	iaa7bm3	full_length
203.5	-8923.55	iaa7bm3	full_length
203.4	-8917.02	iaa7bm3	full_length
203.3	-8880.65	iaa7bm3	full_length
203.2	-8857.34	iaa7bm3	full_length
203.1	-8841.21	iaa7bm3	full_length
203	-8831.37	iaa7bm3	full_length
202.9	-8866.53	iaa7bm3	full_length
202.8	-8913.71	iaa7bm3	full_length
202.7	-8940.08	iaa7bm3	full_length
202.6	-8928.06	iaa7bm3	full_length
202.5	-8941.05	iaa7bm3	full_length
202.4	-8937.26	iaa7bm3	full_length
202.3	-8930.48	iaa7bm3	full_length
202.2	-8953.55	iaa7bm3	full_length
202.1	-8969.44	iaa7bm3	full_length
202	-8979.6	iaa7bm3	full_length
201.9	-8990.4	iaa7bm3	full_length
201.8	-8975.89	iaa7bm3	full_length
201.7	-8978.15	iaa7bm3	full_length
201.6	-8971.21	iaa7bm3	full_length
201.5	-8922.66	iaa7bm3	full_length
201.4	-8872.42	iaa7bm3	full_length
201.3	-8838.79	iaa7bm3	full_length
201.2	-8791.61	iaa7bm3	full_length
201.1	-8717.26	iaa7bm3	full_length
201	-8651.69	iaa7bm3	full_length
200.9	-8598.95	iaa7bm3	full_length
200.8	-8498.71	iaa7bm3	full_length
200.7	-8429.03	iaa7bm3	full_length
200.6	-8344.27	iaa7bm3	full_length
200.5	-8239.68	iaa7bm3	full_length
200.4	-8127.02	iaa7bm3	full_length
200.3	-8019.85	iaa7bm3	full_length
200.2	-7940.44	iaa7bm3	full_length
200.1	-7845.23	iaa7bm3	full_length
200	-7774.59	iaa7bm3	full_length
199.9	-7687.05	iaa7bm3	full_length
199.8	-7636.37	iaa7bm3	full_length
199.7	-7572.4	iaa7bm3	full_length
199.6	-7515.98	iaa7bm3	full_length
199.5	-7455.48	iaa7bm3	full_length
199.4	-7408.37	iaa7bm3	full_length
199.3	-7376.16	iaa7bm3	full_length
199.2	-7332.47	iaa7bm3	full_length
199.1	-7306.5	iaa7bm3	full_length
199	-7206.53	iaa7bm3	full_length
198.9	-7129.22	iaa7bm3	full_length
198.8	-7072.99	iaa7bm3	full_length
198.7	-6990.85	iaa7bm3	full_length
198.6	-6864.97	iaa7bm3	full_length
198.5	-6712.21	iaa7bm3	full_length
198.4	-6550.35	iaa7bm3	full_length
198.3	-6400.52	iaa7bm3	full_length
198.2	-6293.11	iaa7bm3	full_length
198.1	-6182.57	iaa7bm3	full_length
198	-6076.81	iaa7bm3	full_length
197.9	-5931.14	iaa7bm3	full_length
197.8	-5796.74	iaa7bm3	full_length
197.7	-5658.66	iaa7bm3	full_length
197.6	-5466.41	iaa7bm3	full_length
197.5	-5281.56	iaa7bm3	full_length
197.4	-5131.5	iaa7bm3	full_length
197.3	-5046.03	iaa7bm3	full_length
197.2	-4895	iaa7bm3	full_length
197.1	-4702.1	iaa7bm3	full_length
197	-4563.56	iaa7bm3	full_length
196.9	-4421.23	iaa7bm3	full_length
196.8	-4270.31	iaa7bm3	full_length
196.7	-4165.48	iaa7bm3	full_length
196.6	-4017.09	iaa7bm3	full_length
196.5	-3841.37	iaa7bm3	full_length
196.4	-3613.33	iaa7bm3	full_length
196.3	-3356.33	iaa7bm3	full_length
196.2	-3086.31	iaa7bm3	full_length
196.1	-2814.06	iaa7bm3	full_length
196	-2568	iaa7bm3	full_length
195.9	-2361.86	iaa7bm3	full_length
195.8	-2214.51	iaa7bm3	full_length
195.7	-2056.27	iaa7bm3	full_length
195.6	-1787.31	iaa7bm3	full_length
195.5	-1548.29	iaa7bm3	full_length
195.4	-1343.27	iaa7bm3	full_length
195.3	-1174.47	iaa7bm3	full_length
195.2	-1039.17	iaa7bm3	full_length
195.1	-879.911	iaa7bm3	full_length
195	-684.594	iaa7bm3	full_length
194.9	-421.414	iaa7bm3	full_length
194.8	-214.272	iaa7bm3	full_length
194.7	-71.5367	iaa7bm3	full_length
194.6	28.1628	iaa7bm3	full_length
194.5	116.458	iaa7bm3	full_length
194.4	220.834	iaa7bm3	full_length
194.3	290.288	iaa7bm3	full_length
194.2	393.189	iaa7bm3	full_length
194.1	611.2	iaa7bm3	full_length
194	805.574	iaa7bm3	full_length
193.9	971.468	iaa7bm3	full_length
193.8	1037.65	iaa7bm3	full_length
193.7	1131.69	iaa7bm3	full_length
193.6	1321.51	iaa7bm3	full_length
193.5	1548.38	iaa7bm3	full_length
193.4	1765.78	iaa7bm3	full_length
193.3	1865.02	iaa7bm3	full_length
193.2	1942.26	iaa7bm3	full_length
193.1	1984.08	iaa7bm3	full_length
193	1995.74	iaa7bm3	full_length
192.9	2077.03	iaa7bm3	full_length
192.8	2179.71	iaa7bm3	full_length
192.7	2272.9	iaa7bm3	full_length
192.6	2403.82	iaa7bm3	full_length
192.5	2604.55	iaa7bm3	full_length
192.4	2721.14	iaa7bm3	full_length
192.3	2801.25	iaa7bm3	full_length
192.2	2897.94	iaa7bm3	full_length
192.1	3088.02	iaa7bm3	full_length
192	3243.76	iaa7bm3	full_length
191.9	3385.77	iaa7bm3	full_length
191.8	3428.02	iaa7bm3	full_length
191.7	3461.41	iaa7bm3	full_length
191.6	3559.51	iaa7bm3	full_length
191.5	3712.45	iaa7bm3	full_length
191.4	3982.29	iaa7bm3	full_length
191.3	4220.68	iaa7bm3	full_length
191.2	4390.37	iaa7bm3	full_length
191.1	4584.9	iaa7bm3	full_length
191	4786.47	iaa7bm3	full_length
190.9	4909.06	iaa7bm3	full_length
190.8	4981.1	iaa7bm3	full_length
190.7	5062.46	iaa7bm3	full_length
190.6	5076.1	iaa7bm3	full_length
190.5	5050.14	iaa7bm3	full_length
190.4	5048.89	iaa7bm3	full_length
190.3	5078.12	iaa7bm3	full_length
190.2	5074.96	iaa7bm3	full_length
190.1	5105.6	iaa7bm3	full_length
190	5107.18	iaa7bm3	full_length
189.9	5172.6	iaa7bm3	full_length
189.8	5227.67	iaa7bm3	full_length
189.7	5262.34	iaa7bm3	full_length
189.6	5277.51	iaa7bm3	full_length
189.5	5287.11	iaa7bm3	full_length
189.4	5305.84	iaa7bm3	full_length
189.3	5348.1	iaa7bm3	full_length
189.2	5401.66	iaa7bm3	full_length
189.1	5377.81	iaa7bm3	full_length
189	5458.34	iaa7bm3	full_length
188.9	5608.73	iaa7bm3	full_length
188.8	5754.69	iaa7bm3	full_length
188.7	5748.22	iaa7bm3	full_length
188.6	5813.94	iaa7bm3	full_length
188.5	5907.65	iaa7bm3	full_length
188.4	6006.9	iaa7bm3	full_length
188.3	6065.58	iaa7bm3	full_length
188.2	6090.21	iaa7bm3	full_length
188.1	6064.79	iaa7bm3	full_length
188	6022.36	iaa7bm3	full_length
187.9	5957.74	iaa7bm3	full_length
187.8	5896.86	iaa7bm3	full_length
187.7	5865.39	iaa7bm3	full_length
187.6	5802.6	iaa7bm3	full_length
187.5	5770.25	iaa7bm3	full_length
187.4	5781.22	iaa7bm3	full_length
187.3	5716.26	iaa7bm3	full_length
187.2	5607.41	iaa7bm3	full_length
187.1	5577.54	iaa7bm3	full_length
187	5632.46	iaa7bm3	full_length
186.9	5591.37	iaa7bm3	full_length
186.8	5536.64	iaa7bm3	full_length
186.7	5572.13	iaa7bm3	full_length
186.6	5644.01	iaa7bm3	full_length
186.5	5558.26	iaa7bm3	full_length
186.4	5424.45	iaa7bm3	full_length
186.3	5292.23	iaa7bm3	full_length
186.2	5341.7	iaa7bm3	full_length
186.1	5352.44	iaa7bm3	full_length
186	5336.6	iaa7bm3	full_length
185.9	5346.18	iaa7bm3	full_length
185.8	5400.48	iaa7bm3	full_length
185.7	5422.59	iaa7bm3	full_length
185.6	5394.4	iaa7bm3	full_length
185.5	5376.4	iaa7bm3	full_length
185.4	5279.06	iaa7bm3	full_length
185.3	5122.71	iaa7bm3	full_length
185.2	5044.8	iaa7bm3	full_length
185.1	4919.09	iaa7bm3	full_length
185	4851.34	iaa7bm3	full_length
300	362.601	iaa7bm3	full_length
299.9	346.391	iaa7bm3	full_length
299.8	325.706	iaa7bm3	full_length
299.7	309.073	iaa7bm3	full_length
299.6	321.19	iaa7bm3	full_length
299.5	335.06	iaa7bm3	full_length
299.4	344.133	iaa7bm3	full_length
299.3	365.786	iaa7bm3	full_length
299.2	391.452	iaa7bm3	full_length
299.1	406.008	iaa7bm3	full_length
299	406.472	iaa7bm3	full_length
298.9	424.758	iaa7bm3	full_length
298.8	425.786	iaa7bm3	full_length
298.7	401.19	iaa7bm3	full_length
298.6	402.984	iaa7bm3	full_length
298.5	400.827	iaa7bm3	full_length
298.4	390.161	iaa7bm3	full_length
298.3	385.927	iaa7bm3	full_length
298.2	382.54	iaa7bm3	full_length
298.1	379.637	iaa7bm3	full_length
298	373.226	iaa7bm3	full_length
297.9	360.363	iaa7bm3	full_length
297.8	336.855	iaa7bm3	full_length
297.7	312.399	iaa7bm3	full_length
297.6	300.302	iaa7bm3	full_length
297.5	276.028	iaa7bm3	full_length
297.4	249.738	iaa7bm3	full_length
297.3	243.206	iaa7bm3	full_length
297.2	251.089	iaa7bm3	full_length
297.1	270.444	iaa7bm3	full_length
297	294.113	iaa7bm3	full_length
296.9	307.298	iaa7bm3	full_length
296.8	310.181	iaa7bm3	full_length
296.7	311.492	iaa7bm3	full_length
296.6	331.351	iaa7bm3	full_length
296.5	349.415	iaa7bm3	full_length
296.4	349.556	iaa7bm3	full_length
296.3	337.419	iaa7bm3	full_length
296.2	329.375	iaa7bm3	full_length
296.1	336.169	iaa7bm3	full_length
296	344.294	iaa7bm3	full_length
295.9	350.484	iaa7bm3	full_length
295.8	358.73	iaa7bm3	full_length
295.7	339.194	iaa7bm3	full_length
295.6	317.54	iaa7bm3	full_length
295.5	301.069	iaa7bm3	full_length
295.4	283.992	iaa7bm3	full_length
295.3	263.468	iaa7bm3	full_length
295.2	232.016	iaa7bm3	full_length
295.1	203.367	iaa7bm3	full_length
295	191.27	iaa7bm3	full_length
294.9	200.706	iaa7bm3	full_length
294.8	231.794	iaa7bm3	full_length
294.7	243.871	iaa7bm3	full_length
294.6	258.569	iaa7bm3	full_length
294.5	276.27	iaa7bm3	full_length
294.4	282.359	iaa7bm3	full_length
294.3	297.238	iaa7bm3	full_length
294.2	310.202	iaa7bm3	full_length
294.1	297.702	iaa7bm3	full_length
294	280.464	iaa7bm3	full_length
293.9	256.633	iaa7bm3	full_length
293.8	247.923	iaa7bm3	full_length
293.7	240.766	iaa7bm3	full_length
293.6	251.552	iaa7bm3	full_length
293.5	268.528	iaa7bm3	full_length
293.4	283.75	iaa7bm3	full_length
293.3	278.508	iaa7bm3	full_length
293.2	286.875	iaa7bm3	full_length
293.1	283.952	iaa7bm3	full_length
293	276.048	iaa7bm3	full_length
292.9	286.351	iaa7bm3	full_length
292.8	272.379	iaa7bm3	full_length
292.7	242.278	iaa7bm3	full_length
292.6	236.956	iaa7bm3	full_length
292.5	229.375	iaa7bm3	full_length
292.4	219.254	iaa7bm3	full_length
292.3	225.02	iaa7bm3	full_length
292.2	236.028	iaa7bm3	full_length
292.1	215.585	iaa7bm3	full_length
292	198.427	iaa7bm3	full_length
291.9	200.645	iaa7bm3	full_length
291.8	180.786	iaa7bm3	full_length
291.7	168.669	iaa7bm3	full_length
291.6	173.73	iaa7bm3	full_length
291.5	156.169	iaa7bm3	full_length
291.4	133.649	iaa7bm3	full_length
291.3	120.827	iaa7bm3	full_length
291.2	117.258	iaa7bm3	full_length
291.1	103.79	iaa7bm3	full_length
291	111.089	iaa7bm3	full_length
290.9	109.859	iaa7bm3	full_length
290.8	96.3105	iaa7bm3	full_length
290.7	92.8831	iaa7bm3	full_length
290.6	112.56	iaa7bm3	full_length
290.5	152.48	iaa7bm3	full_length
290.4	171.169	iaa7bm3	full_length
290.3	194.214	iaa7bm3	full_length
290.2	205.444	iaa7bm3	full_length
290.1	207.863	iaa7bm3	full_length
290	223.004	iaa7bm3	full_length
289.9	241.875	iaa7bm3	full_length
289.8	250.625	iaa7bm3	full_length
289.7	236.351	iaa7bm3	full_length
289.6	194.315	iaa7bm3	full_length
289.5	160.786	iaa7bm3	full_length
289.4	129.577	iaa7bm3	full_length
289.3	116.169	iaa7bm3	full_length
289.2	107.54	iaa7bm3	full_length
289.1	91.5524	iaa7bm3	full_length
289	73.1653	iaa7bm3	full_length
288.9	53.4274	iaa7bm3	full_length
288.8	67.5	iaa7bm3	full_length
288.7	88.1048	iaa7bm3	full_length
288.6	121.613	iaa7bm3	full_length
288.5	114.052	iaa7bm3	full_length
288.4	88.0444	iaa7bm3	full_length
288.3	95.2621	iaa7bm3	full_length
288.2	103.065	iaa7bm3	full_length
288.1	120.242	iaa7bm3	full_length
288	148.306	iaa7bm3	full_length
287.9	161.754	iaa7bm3	full_length
287.8	147.339	iaa7bm3	full_length
287.7	156.633	iaa7bm3	full_length
287.6	171.23	iaa7bm3	full_length
287.5	157.097	iaa7bm3	full_length
287.4	135.181	iaa7bm3	full_length
287.3	126.714	iaa7bm3	full_length
287.2	95.2218	iaa7bm3	full_length
287.1	51.5726	iaa7bm3	full_length
287	32.379	iaa7bm3	full_length
286.9	43.004	iaa7bm3	full_length
286.8	48.3871	iaa7bm3	full_length
286.7	62.2782	iaa7bm3	full_length
286.6	72.0766	iaa7bm3	full_length
286.5	60.4234	iaa7bm3	full_length
286.4	47.3387	iaa7bm3	full_length
286.3	48.2661	iaa7bm3	full_length
286.2	62.9637	iaa7bm3	full_length
286.1	41.8145	iaa7bm3	full_length
286	26.8952	iaa7bm3	full_length
285.9	26.2298	iaa7bm3	full_length
285.8	26.2702	iaa7bm3	full_length
285.7	30.625	iaa7bm3	full_length
285.6	55.3024	iaa7bm3	full_length
285.5	74.6976	iaa7bm3	full_length
285.4	83.5887	iaa7bm3	full_length
285.3	90.9677	iaa7bm3	full_length
285.2	91.6532	iaa7bm3	full_length
285.1	88.246	iaa7bm3	full_length
285	78.2863	iaa7bm3	full_length
284.9	78.2863	iaa7bm3	full_length
284.8	66.8952	iaa7bm3	full_length
284.7	56.5323	iaa7bm3	full_length
284.6	59.1331	iaa7bm3	full_length
284.5	48.2661	iaa7bm3	full_length
284.4	53.8105	iaa7bm3	full_length
284.3	61.3508	iaa7bm3	full_length
284.2	74.496	iaa7bm3	full_length
284.1	80.504	iaa7bm3	full_length
284	95.7056	iaa7bm3	full_length
283.9	105.605	iaa7bm3	full_length
283.8	87.9637	iaa7bm3	full_length
283.7	65.2419	iaa7bm3	full_length
283.6	52.9435	iaa7bm3	full_length
283.5	31.3508	iaa7bm3	full_length
283.4	22.2782	iaa7bm3	full_length
283.3	-11.9355	iaa7bm3	full_length
283.2	-33.2258	iaa7bm3	full_length
283.1	-74.879	iaa7bm3	full_length
283	-75.7863	iaa7bm3	full_length
282.9	-66.8548	iaa7bm3	full_length
282.8	-72.0968	iaa7bm3	full_length
282.7	-73.8105	iaa7bm3	full_length
282.6	-71.2298	iaa7bm3	full_length
282.5	-33.8911	iaa7bm3	full_length
282.4	-14.7782	iaa7bm3	full_length
282.3	-3.14516	iaa7bm3	full_length
282.2	6.47177	iaa7bm3	full_length
282.1	3.08468	iaa7bm3	full_length
282	7.07661	iaa7bm3	full_length
281.9	16.4315	iaa7bm3	full_length
281.8	22.6815	iaa7bm3	full_length
281.7	2.27823	iaa7bm3	full_length
281.6	-12.8226	iaa7bm3	full_length
281.5	-7.21774	iaa7bm3	full_length
281.4	3.91129	iaa7bm3	full_length
281.3	-7.54032	iaa7bm3	full_length
281.2	-12.2782	iaa7bm3	full_length
281.1	-11.4718	iaa7bm3	full_length
281	-17.8831	iaa7bm3	full_length
280.9	-21.2903	iaa7bm3	full_length
280.8	-40.5242	iaa7bm3	full_length
280.7	-43.1855	iaa7bm3	full_length
280.6	-49.4153	iaa7bm3	full_length
280.5	-41.0282	iaa7bm3	full_length
280.4	-28.2056	iaa7bm3	full_length
280.3	-22.379	iaa7bm3	full_length
280.2	-27.8831	iaa7bm3	full_length
280.1	-23.4879	iaa7bm3	full_length
280	-12.7218	iaa7bm3	full_length
279.9	-9.77823	iaa7bm3	full_length
279.8	-5.12097	iaa7bm3	full_length
279.7	2.21774	iaa7bm3	full_length
279.6	9.79839	iaa7bm3	full_length
279.5	20.7258	iaa7bm3	full_length
279.4	38.9919	iaa7bm3	full_length
279.3	46.9758	iaa7bm3	full_length
279.2	55.7258	iaa7bm3	full_length
279.1	58.8508	iaa7bm3	full_length
279	49.9597	iaa7bm3	full_length
278.9	20.8871	iaa7bm3	full_length
278.8	-11.1492	iaa7bm3	full_length
278.7	-4.27419	iaa7bm3	full_length
278.6	2.03629	iaa7bm3	full_length
278.5	-4.25403	iaa7bm3	full_length
278.4	-20.3427	iaa7bm3	full_length
278.3	-30.9677	iaa7bm3	full_length
278.2	-41.5524	iaa7bm3	full_length
278.1	-32.5605	iaa7bm3	full_length
278	-8.60887	iaa7bm3	full_length
277.9	-7.15726	iaa7bm3	full_length
277.8	-11.1089	iaa7bm3	full_length
277.7	-14.8992	iaa7bm3	full_length
277.6	-19.254	iaa7bm3	full_length
277.5	-10.9879	iaa7bm3	full_length
277.4	11.6331	iaa7bm3	full_length
277.3	37.4395	iaa7bm3	full_length
277.2	76.2702	iaa7bm3	full_length
277.1	95.9073	iaa7bm3	full_length
277	88.0242	iaa7bm3	full_length
276.9	91.8952	iaa7bm3	full_length
276.8	99.8992	iaa7bm3	full_length
276.7	110.806	iaa7bm3	full_length
276.6	111.714	iaa7bm3	full_length
276.5	117.419	iaa7bm3	full_length
276.4	99.7177	iaa7bm3	full_length
276.3	84.8589	iaa7bm3	full_length
276.2	83.1048	iaa7bm3	full_length
276.1	73.246	iaa7bm3	full_length
276	73.3468	iaa7bm3	full_length
275.9	70.3226	iaa7bm3	full_length
275.8	59.0323	iaa7bm3	full_length
275.7	38.9516	iaa7bm3	full_length
275.6	22.2782	iaa7bm3	full_length
275.5	8.99194	iaa7bm3	full_length
275.4	-4.67742	iaa7bm3	full_length
275.3	-9.97984	iaa7bm3	full_length
275.2	-20.3629	iaa7bm3	full_length
275.1	-37.4395	iaa7bm3	full_length
275	-68.6895	iaa7bm3	full_length
274.9	-78.5685	iaa7bm3	full_length
274.8	-72.2782	iaa7bm3	full_length
274.7	-62.6613	iaa7bm3	full_length
274.6	-55	iaa7bm3	full_length
274.5	-24.6371	iaa7bm3	full_length
274.4	-6.73387	iaa7bm3	full_length
274.3	3.44758	iaa7bm3	full_length
274.2	29.4758	iaa7bm3	full_length
274.1	43.8508	iaa7bm3	full_length
274	36.4516	iaa7bm3	full_length
273.9	27.1573	iaa7bm3	full_length
273.8	19.3548	iaa7bm3	full_length
273.7	8.72984	iaa7bm3	full_length
273.6	12.7016	iaa7bm3	full_length
273.5	20	iaa7bm3	full_length
273.4	28.6089	iaa7bm3	full_length
273.3	45.2823	iaa7bm3	full_length
273.2	48.3669	iaa7bm3	full_length
273.1	38.4073	iaa7bm3	full_length
273	38.1048	iaa7bm3	full_length
272.9	36.8952	iaa7bm3	full_length
272.8	30.7863	iaa7bm3	full_length
272.7	34.0726	iaa7bm3	full_length
272.6	20.6048	iaa7bm3	full_length
272.5	8.44758	iaa7bm3	full_length
272.4	13.8911	iaa7bm3	full_length
272.3	13.8911	iaa7bm3	full_length
272.2	20.0605	iaa7bm3	full_length
272.1	27.7016	iaa7bm3	full_length
272	21.25	iaa7bm3	full_length
271.9	-4.75806	iaa7bm3	full_length
271.8	-18.7298	iaa7bm3	full_length
271.7	-13.8105	iaa7bm3	full_length
271.6	-37.2177	iaa7bm3	full_length
271.5	-41.0685	iaa7bm3	full_length
271.4	-28.3871	iaa7bm3	full_length
271.3	-27.4395	iaa7bm3	full_length
271.2	-31.0887	iaa7bm3	full_length
271.1	-22.5605	iaa7bm3	full_length
271	-13.5484	iaa7bm3	full_length
270.9	-10.8065	iaa7bm3	full_length
270.8	9.59677	iaa7bm3	full_length
270.7	18.1855	iaa7bm3	full_length
270.6	5.12097	iaa7bm3	full_length
270.5	-10.5242	iaa7bm3	full_length
270.4	-18.629	iaa7bm3	full_length
270.3	-17.379	iaa7bm3	full_length
270.2	-18.9315	iaa7bm3	full_length
270.1	-25	iaa7bm3	full_length
270	-49.4355	iaa7bm3	full_length
269.9	-66.1895	iaa7bm3	full_length
269.8	-68.6895	iaa7bm3	full_length
269.7	-75.1008	iaa7bm3	full_length
269.6	-86.9355	iaa7bm3	full_length
269.5	-103.73	iaa7bm3	full_length
269.4	-113.992	iaa7bm3	full_length
269.3	-118.972	iaa7bm3	full_length
269.2	-134.093	iaa7bm3	full_length
269.1	-145.524	iaa7bm3	full_length
269	-164.899	iaa7bm3	full_length
268.9	-170.06	iaa7bm3	full_length
268.8	-144.133	iaa7bm3	full_length
268.7	-123.508	iaa7bm3	full_length
268.6	-118.992	iaa7bm3	full_length
268.5	-97.7823	iaa7bm3	full_length
268.4	-65.6048	iaa7bm3	full_length
268.3	-42.6411	iaa7bm3	full_length
268.2	-29.0524	iaa7bm3	full_length
268.1	-0.725806	iaa7bm3	full_length
268	4.41532	iaa7bm3	full_length
267.9	14.7379	iaa7bm3	full_length
267.8	24.3952	iaa7bm3	full_length
267.7	31.9153	iaa7bm3	full_length
267.6	34.9597	iaa7bm3	full_length
267.5	40.0403	iaa7bm3	full_length
267.4	47.6008	iaa7bm3	full_length
267.3	30.4435	iaa7bm3	full_length
267.2	7.5	iaa7bm3	full_length
267.1	-15.3427	iaa7bm3	full_length
267	-16.9355	iaa7bm3	full_length
266.9	-16.4516	iaa7bm3	full_length
266.8	-56.8347	iaa7bm3	full_length
266.7	-84.6573	iaa7bm3	full_length
266.6	-81.371	iaa7bm3	full_length
266.5	-76.5524	iaa7bm3	full_length
266.4	-74.6573	iaa7bm3	full_length
266.3	-93.3065	iaa7bm3	full_length
266.2	-118.871	iaa7bm3	full_length
266.1	-131.653	iaa7bm3	full_length
266	-114.819	iaa7bm3	full_length
265.9	-95.2419	iaa7bm3	full_length
265.8	-85.4234	iaa7bm3	full_length
265.7	-107.016	iaa7bm3	full_length
265.6	-110.585	iaa7bm3	full_length
265.5	-81.3508	iaa7bm3	full_length
265.4	-48.7298	iaa7bm3	full_length
265.3	-56.6734	iaa7bm3	full_length
265.2	-67.6411	iaa7bm3	full_length
265.1	-88.0242	iaa7bm3	full_length
265	-109.798	iaa7bm3	full_length
264.9	-126.754	iaa7bm3	full_length
264.8	-110.02	iaa7bm3	full_length
264.7	-110.565	iaa7bm3	full_length
264.6	-114.879	iaa7bm3	full_length
264.5	-104.879	iaa7bm3	full_length
264.4	-103.81	iaa7bm3	full_length
264.3	-88.2258	iaa7bm3	full_length
264.2	-81.2097	iaa7bm3	full_length
264.1	-72.9839	iaa7bm3	full_length
264	-82.3185	iaa7bm3	full_length
263.9	-83.0645	iaa7bm3	full_length
263.8	-91.996	iaa7bm3	full_length
263.7	-112.722	iaa7bm3	full_length
263.6	-121.25	iaa7bm3	full_length
263.5	-151.129	iaa7bm3	full_length
263.4	-151.472	iaa7bm3	full_length
263.3	-137.621	iaa7bm3	full_length
263.2	-122.359	iaa7bm3	full_length
263.1	-115.806	iaa7bm3	full_length
263	-127.278	iaa7bm3	full_length
262.9	-132.863	iaa7bm3	full_length
262.8	-143.831	iaa7bm3	full_length
262.7	-140.262	iaa7bm3	full_length
262.6	-141.593	iaa7bm3	full_length
262.5	-145.181	iaa7bm3	full_length
262.4	-146.573	iaa7bm3	full_length
262.3	-161.391	iaa7bm3	full_length
262.2	-167.46	iaa7bm3	full_length
262.1	-151.633	iaa7bm3	full_length
262	-130.685	iaa7bm3	full_length
261.9	-115.383	iaa7bm3	full_length
261.8	-103.488	iaa7bm3	full_length
261.7	-98.8105	iaa7bm3	full_length
261.6	-105.141	iaa7bm3	full_length
261.5	-108.387	iaa7bm3	full_length
261.4	-110.948	iaa7bm3	full_length
261.3	-139.859	iaa7bm3	full_length
261.2	-172.823	iaa7bm3	full_length
261.1	-168.306	iaa7bm3	full_length
261	-160.222	iaa7bm3	full_length
260.9	-155.685	iaa7bm3	full_length
260.8	-135.383	iaa7bm3	full_length
260.7	-102.44	iaa7bm3	full_length
260.6	-91.875	iaa7bm3	full_length
260.5	-86.8548	iaa7bm3	full_length
260.4	-70.0202	iaa7bm3	full_length
260.3	-90.2218	iaa7bm3	full_length
260.2	-133.851	iaa7bm3	full_length
260.1	-156.613	iaa7bm3	full_length
260	-155.181	iaa7bm3	full_length
259.9	-177.923	iaa7bm3	full_length
259.8	-189.093	iaa7bm3	full_length
259.7	-174.274	iaa7bm3	full_length
259.6	-166.31	iaa7bm3	full_length
259.5	-139.919	iaa7bm3	full_length
259.4	-128.427	iaa7bm3	full_length
259.3	-108.488	iaa7bm3	full_length
259.2	-108.649	iaa7bm3	full_length
259.1	-120.202	iaa7bm3	full_length
259	-129.536	iaa7bm3	full_length
258.9	-134.113	iaa7bm3	full_length
258.8	-133.145	iaa7bm3	full_length
258.7	-151.23	iaa7bm3	full_length
258.6	-147.923	iaa7bm3	full_length
258.5	-133.911	iaa7bm3	full_length
258.4	-147.198	iaa7bm3	full_length
258.3	-145.181	iaa7bm3	full_length
258.2	-151.21	iaa7bm3	full_length
258.1	-135.786	iaa7bm3	full_length
258	-136.109	iaa7bm3	full_length
257.9	-141.331	iaa7bm3	full_length
257.8	-153.266	iaa7bm3	full_length
257.7	-157.681	iaa7bm3	full_length
257.6	-151.452	iaa7bm3	full_length
257.5	-144.496	iaa7bm3	full_length
257.4	-135.524	iaa7bm3	full_length
257.3	-137.883	iaa7bm3	full_length
257.2	-134.052	iaa7bm3	full_length
257.1	-130.423	iaa7bm3	full_length
257	-106.895	iaa7bm3	full_length
256.9	-85.5242	iaa7bm3	full_length
256.8	-100.04	iaa7bm3	full_length
256.7	-127.621	iaa7bm3	full_length
256.6	-144.98	iaa7bm3	full_length
256.5	-160.504	iaa7bm3	full_length
256.4	-185.927	iaa7bm3	full_length
256.3	-211.817	iaa7bm3	full_length
256.2	-227.75	iaa7bm3	full_length
256.1	-258.145	iaa7bm3	full_length
256	-265.472	iaa7bm3	full_length
255.9	-256.446	iaa7bm3	full_length
255.8	-257.204	iaa7bm3	full_length
255.7	-260.151	iaa7bm3	full_length
255.6	-248.605	iaa7bm3	full_length
255.5	-229.488	iaa7bm3	full_length
255.4	-218.552	iaa7bm3	full_length
255.3	-209.2	iaa7bm3	full_length
255.2	-205.788	iaa7bm3	full_length
255.1	-203.323	iaa7bm3	full_length
255	-198.407	iaa7bm3	full_length
254.9	-189.94	iaa7bm3	full_length
254.8	-193.383	iaa7bm3	full_length
254.7	-207.44	iaa7bm3	full_length
254.6	-218.79	iaa7bm3	full_length
254.5	-240.853	iaa7bm3	full_length
254.4	-245.298	iaa7bm3	full_length
254.3	-231.812	iaa7bm3	full_length
254.2	-226.226	iaa7bm3	full_length
254.1	-236.976	iaa7bm3	full_length
254	-241.95	iaa7bm3	full_length
253.9	-221.317	iaa7bm3	full_length
253.8	-196.99	iaa7bm3	full_length
253.7	-173.185	iaa7bm3	full_length
253.6	-150.968	iaa7bm3	full_length
253.5	-178.085	iaa7bm3	full_length
253.4	-205.028	iaa7bm3	full_length
253.3	-172.238	iaa7bm3	full_length
253.2	-152.843	iaa7bm3	full_length
253.1	-146.21	iaa7bm3	full_length
253	-149.516	iaa7bm3	full_length
252.9	-145.645	iaa7bm3	full_length
252.8	-120.383	iaa7bm3	full_length
252.7	-86.6734	iaa7bm3	full_length
252.6	-49.1129	iaa7bm3	full_length
252.5	-54.8992	iaa7bm3	full_length
252.4	-41.2702	iaa7bm3	full_length
252.3	-35.8871	iaa7bm3	full_length
252.2	-43.9113	iaa7bm3	full_length
252.1	-33.5887	iaa7bm3	full_length
252	-57.6008	iaa7bm3	full_length
251.9	-78.1855	iaa7bm3	full_length
251.8	-68.9315	iaa7bm3	full_length
251.7	-52.3992	iaa7bm3	full_length
251.6	-31.7742	iaa7bm3	full_length
251.5	-26.4718	iaa7bm3	full_length
251.4	-15.7056	iaa7bm3	full_length
251.3	-18.4476	iaa7bm3	full_length
251.2	-32.379	iaa7bm3	full_length
251.1	-18.1653	iaa7bm3	full_length
251	-11.9556	iaa7bm3	full_length
250.9	-8.54839	iaa7bm3	full_length
250.8	-37.0565	iaa7bm3	full_length
250.7	-56.3105	iaa7bm3	full_length
250.6	-57.7419	iaa7bm3	full_length
250.5	-66.2298	iaa7bm3	full_length
250.4	-49.6774	iaa7bm3	full_length
250.3	-58.4476	iaa7bm3	full_length
250.2	-91.2903	iaa7bm3	full_length
250.1	-122.137	iaa7bm3	full_length
250	-119.617	iaa7bm3	full_length
249.9	-147.238	iaa7bm3	full_length
249.8	-152.661	iaa7bm3	full_length
249.7	-137.036	iaa7bm3	full_length
249.6	-124.556	iaa7bm3	full_length
249.5	-123.306	iaa7bm3	full_length
249.4	-116.714	iaa7bm3	full_length
249.3	-88.3065	iaa7bm3	full_length
249.2	-80.0806	iaa7bm3	full_length
249.1	-65.3427	iaa7bm3	full_length
249	-63.4073	iaa7bm3	full_length
248.9	-78.9718	iaa7bm3	full_length
248.8	-104.556	iaa7bm3	full_length
248.7	-108.972	iaa7bm3	full_length
248.6	-94.2742	iaa7bm3	full_length
248.5	-121.149	iaa7bm3	full_length
248.4	-141.452	iaa7bm3	full_length
248.3	-139.536	iaa7bm3	full_length
248.2	-140.04	iaa7bm3	full_length
248.1	-146.815	iaa7bm3	full_length
248	-121.27	iaa7bm3	full_length
247.9	-119.456	iaa7bm3	full_length
247.8	-134.435	iaa7bm3	full_length
247.7	-145.141	iaa7bm3	full_length
247.6	-153.044	iaa7bm3	full_length
247.5	-169.214	iaa7bm3	full_length
247.4	-157.661	iaa7bm3	full_length
247.3	-150.625	iaa7bm3	full_length
247.2	-157.077	iaa7bm3	full_length
247.1	-159.859	iaa7bm3	full_length
247	-153.609	iaa7bm3	full_length
246.9	-135.605	iaa7bm3	full_length
246.8	-126.431	iaa7bm3	full_length
246.7	-99.4355	iaa7bm3	full_length
246.6	-85.1613	iaa7bm3	full_length
246.5	-81.0887	iaa7bm3	full_length
246.4	-92.6411	iaa7bm3	full_length
246.3	-90.9677	iaa7bm3	full_length
246.2	-97.0565	iaa7bm3	full_length
246.1	-111.714	iaa7bm3	full_length
246	-113.569	iaa7bm3	full_length
245.9	-113.71	iaa7bm3	full_length
245.8	-139.375	iaa7bm3	full_length
245.7	-140.585	iaa7bm3	full_length
245.6	-124.415	iaa7bm3	full_length
245.5	-121.19	iaa7bm3	full_length
245.4	-134.919	iaa7bm3	full_length
245.3	-137.56	iaa7bm3	full_length
245.2	-148.266	iaa7bm3	full_length
245.1	-150.887	iaa7bm3	full_length
245	-160.625	iaa7bm3	full_length
244.9	-206.282	iaa7bm3	full_length
244.8	-238.538	iaa7bm3	full_length
244.7	-264.111	iaa7bm3	full_length
244.6	-294.153	iaa7bm3	full_length
244.5	-323.294	iaa7bm3	full_length
244.4	-315.917	iaa7bm3	full_length
244.3	-294.585	iaa7bm3	full_length
244.2	-307.399	iaa7bm3	full_length
244.1	-267.312	iaa7bm3	full_length
244	-232.966	iaa7bm3	full_length
243.9	-201.909	iaa7bm3	full_length
243.8	-163.448	iaa7bm3	full_length
243.7	-119.556	iaa7bm3	full_length
243.6	-96.8347	iaa7bm3	full_length
243.5	-101.371	iaa7bm3	full_length
243.4	-106.714	iaa7bm3	full_length
243.3	-87.9839	iaa7bm3	full_length
243.2	-107.944	iaa7bm3	full_length
243.1	-123.79	iaa7bm3	full_length
243	-157.056	iaa7bm3	full_length
242.9	-180.262	iaa7bm3	full_length
242.8	-197.502	iaa7bm3	full_length
242.7	-211.571	iaa7bm3	full_length
242.6	-231.762	iaa7bm3	full_length
242.5	-270.014	iaa7bm3	full_length
242.4	-279.165	iaa7bm3	full_length
242.3	-309.853	iaa7bm3	full_length
242.2	-323.899	iaa7bm3	full_length
242.1	-313.722	iaa7bm3	full_length
242	-316.754	iaa7bm3	full_length
241.9	-317.157	iaa7bm3	full_length
241.8	-307.319	iaa7bm3	full_length
241.7	-313.214	iaa7bm3	full_length
241.6	-334.462	iaa7bm3	full_length
241.5	-355.913	iaa7bm3	full_length
241.4	-383.988	iaa7bm3	full_length
241.3	-423.645	iaa7bm3	full_length
241.2	-465.827	iaa7bm3	full_length
241.1	-505.032	iaa7bm3	full_length
241	-531.619	iaa7bm3	full_length
240.9	-535.044	iaa7bm3	full_length
240.8	-526.869	iaa7bm3	full_length
240.7	-516.3	iaa7bm3	full_length
240.6	-497.131	iaa7bm3	full_length
240.5	-483.448	iaa7bm3	full_length
240.4	-470.452	iaa7bm3	full_length
240.3	-482	iaa7bm3	full_length
240.2	-473.546	iaa7bm3	full_length
240.1	-480.94	iaa7bm3	full_length
240	-524.409	iaa7bm3	full_length
239.9	-551.768	iaa7bm3	full_length
239.8	-584.532	iaa7bm3	full_length
239.7	-629.024	iaa7bm3	full_length
239.6	-671.115	iaa7bm3	full_length
239.5	-695.8	iaa7bm3	full_length
239.4	-732.2	iaa7bm3	full_length
239.3	-776.282	iaa7bm3	full_length
239.2	-782.474	iaa7bm3	full_length
239.1	-786.669	iaa7bm3	full_length
239	-795.06	iaa7bm3	full_length
238.9	-776.784	iaa7bm3	full_length
238.8	-759.123	iaa7bm3	full_length
238.7	-758.748	iaa7bm3	full_length
238.6	-749.562	iaa7bm3	full_length
238.5	-761.819	iaa7bm3	full_length
238.4	-808.786	iaa7bm3	full_length
238.3	-852.448	iaa7bm3	full_length
238.2	-883.597	iaa7bm3	full_length
238.1	-920.083	iaa7bm3	full_length
238	-960.296	iaa7bm3	full_length
237.9	-994.371	iaa7bm3	full_length
237.8	-1023.61	iaa7bm3	full_length
237.7	-1047.77	iaa7bm3	full_length
237.6	-1059.44	iaa7bm3	full_length
237.5	-1063.35	iaa7bm3	full_length
237.4	-1081.59	iaa7bm3	full_length
237.3	-1093.14	iaa7bm3	full_length
237.2	-1095.52	iaa7bm3	full_length
237.1	-1091.85	iaa7bm3	full_length
237	-1108.43	iaa7bm3	full_length
236.9	-1130.35	iaa7bm3	full_length
236.8	-1124.96	iaa7bm3	full_length
236.7	-1139.59	iaa7bm3	full_length
236.6	-1158.35	iaa7bm3	full_length
236.5	-1197.97	iaa7bm3	full_length
236.4	-1248.09	iaa7bm3	full_length
236.3	-1299.35	iaa7bm3	full_length
236.2	-1349.31	iaa7bm3	full_length
236.1	-1378.28	iaa7bm3	full_length
236	-1402.25	iaa7bm3	full_length
235.9	-1423.55	iaa7bm3	full_length
235.8	-1451.62	iaa7bm3	full_length
235.7	-1456.54	iaa7bm3	full_length
235.6	-1420.23	iaa7bm3	full_length
235.5	-1416.08	iaa7bm3	full_length
235.4	-1411.46	iaa7bm3	full_length
235.3	-1399.64	iaa7bm3	full_length
235.2	-1400.96	iaa7bm3	full_length
235.1	-1420.39	iaa7bm3	full_length
235	-1438.15	iaa7bm3	full_length
234.9	-1469.38	iaa7bm3	full_length
234.8	-1526.86	iaa7bm3	full_length
234.7	-1581.38	iaa7bm3	full_length
234.6	-1606.92	iaa7bm3	full_length
234.5	-1667.22	iaa7bm3	full_length
234.4	-1738.46	iaa7bm3	full_length
234.3	-1803.11	iaa7bm3	full_length
234.2	-1818.33	iaa7bm3	full_length
234.1	-1800.25	iaa7bm3	full_length
234	-1801.08	iaa7bm3	full_length
233.9	-1825.1	iaa7bm3	full_length
233.8	-1858.44	iaa7bm3	full_length
233.7	-1869.2	iaa7bm3	full_length
233.6	-1893.74	iaa7bm3	full_length
233.5	-1922.61	iaa7bm3	full_length
233.4	-1966.46	iaa7bm3	full_length
233.3	-2020.64	iaa7bm3	full_length
233.2	-2065.66	iaa7bm3	full_length
233.1	-2105.9	iaa7bm3	full_length
233	-2143.31	iaa7bm3	full_length
232.9	-2174.62	iaa7bm3	full_length
232.8	-2196.25	iaa7bm3	full_length
232.7	-2203.58	iaa7bm3	full_length
232.6	-2213.85	iaa7bm3	full_length
232.5	-2216.65	iaa7bm3	full_length
232.4	-2251.8	iaa7bm3	full_length
232.3	-2266.66	iaa7bm3	full_length
232.2	-2273.66	iaa7bm3	full_length
232.1	-2288.3	iaa7bm3	full_length
232	-2321.91	iaa7bm3	full_length
231.9	-2368.13	iaa7bm3	full_length
231.8	-2425.6	iaa7bm3	full_length
231.7	-2478.29	iaa7bm3	full_length
231.6	-2511.91	iaa7bm3	full_length
231.5	-2576.35	iaa7bm3	full_length
231.4	-2624.38	iaa7bm3	full_length
231.3	-2674.86	iaa7bm3	full_length
231.2	-2719.06	iaa7bm3	full_length
231.1	-2771.08	iaa7bm3	full_length
231	-2770.18	iaa7bm3	full_length
230.9	-2789.79	iaa7bm3	full_length
230.8	-2846.92	iaa7bm3	full_length
230.7	-2866.45	iaa7bm3	full_length
230.6	-2899.66	iaa7bm3	full_length
230.5	-2946.39	iaa7bm3	full_length
230.4	-3011.4	iaa7bm3	full_length
230.3	-3048.75	iaa7bm3	full_length
230.2	-3109.78	iaa7bm3	full_length
230.1	-3162.73	iaa7bm3	full_length
230	-3190.76	iaa7bm3	full_length
229.9	-3205.44	iaa7bm3	full_length
229.8	-3221.96	iaa7bm3	full_length
229.7	-3255.97	iaa7bm3	full_length
229.6	-3300.61	iaa7bm3	full_length
229.5	-3341.17	iaa7bm3	full_length
229.4	-3349.44	iaa7bm3	full_length
229.3	-3366.12	iaa7bm3	full_length
229.2	-3392.79	iaa7bm3	full_length
229.1	-3443.11	iaa7bm3	full_length
229	-3475.74	iaa7bm3	full_length
228.9	-3480.06	iaa7bm3	full_length
228.8	-3441.89	iaa7bm3	full_length
228.7	-3399.09	iaa7bm3	full_length
228.6	-3389.57	iaa7bm3	full_length
228.5	-3446.62	iaa7bm3	full_length
228.4	-3489.78	iaa7bm3	full_length
228.3	-3538.9	iaa7bm3	full_length
228.2	-3555.25	iaa7bm3	full_length
228.1	-3616.8	iaa7bm3	full_length
228	-3677.99	iaa7bm3	full_length
227.9	-3735.36	iaa7bm3	full_length
227.8	-3820.44	iaa7bm3	full_length
227.7	-3856.28	iaa7bm3	full_length
227.6	-3876.16	iaa7bm3	full_length
227.5	-3883.37	iaa7bm3	full_length
227.4	-3935.73	iaa7bm3	full_length
227.3	-3974.58	iaa7bm3	full_length
227.2	-3967.47	iaa7bm3	full_length
227.1	-3989.62	iaa7bm3	full_length
227	-4028.23	iaa7bm3	full_length
226.9	-4052.58	iaa7bm3	full_length
226.8	-4078.23	iaa7bm3	full_length
226.7	-4135.72	iaa7bm3	full_length
226.6	-4167.76	iaa7bm3	full_length
226.5	-4173.5	iaa7bm3	full_length
226.4	-4247.94	iaa7bm3	full_length
226.3	-4333.73	iaa7bm3	full_length
226.2	-4358.85	iaa7bm3	full_length
226.1	-4334.52	iaa7bm3	full_length
226	-4339.86	iaa7bm3	full_length
225.9	-4314.09	iaa7bm3	full_length
225.8	-4298.02	iaa7bm3	full_length
225.7	-4322.36	iaa7bm3	full_length
225.6	-4327.96	iaa7bm3	full_length
225.5	-4299.78	iaa7bm3	full_length
225.4	-4299.82	iaa7bm3	full_length
225.3	-4318.57	iaa7bm3	full_length
225.2	-4373.81	iaa7bm3	full_length
225.1	-4447.26	iaa7bm3	full_length
225	-4505.08	iaa7bm3	full_length
224.9	-4532.08	iaa7bm3	full_length
224.8	-4534.7	iaa7bm3	full_length
224.7	-4561.75	iaa7bm3	full_length
224.6	-4593.89	iaa7bm3	full_length
224.5	-4630.16	iaa7bm3	full_length
224.4	-4642.44	iaa7bm3	full_length
224.3	-4649.68	iaa7bm3	full_length
224.2	-4675.4	iaa7bm3	full_length
224.1	-4713.21	iaa7bm3	full_length
224	-4762.6	iaa7bm3	full_length
223.9	-4831.75	iaa7bm3	full_length
223.8	-4858.93	iaa7bm3	full_length
223.7	-4868.75	iaa7bm3	full_length
223.6	-4866.01	iaa7bm3	full_length
223.5	-4881.61	iaa7bm3	full_length
223.4	-4893.25	iaa7bm3	full_length
223.3	-4901.69	iaa7bm3	full_length
223.2	-4900.04	iaa7bm3	full_length
223.1	-4885.22	iaa7bm3	full_length
223	-4882.42	iaa7bm3	full_length
222.9	-4921.09	iaa7bm3	full_length
222.8	-5006.23	iaa7bm3	full_length
222.7	-5049.94	iaa7bm3	full_length
222.6	-5040.6	iaa7bm3	full_length
222.5	-5055.83	iaa7bm3	full_length
222.4	-5046.33	iaa7bm3	full_length
222.3	-5017.94	iaa7bm3	full_length
222.2	-4986.37	iaa7bm3	full_length
222.1	-4965.81	iaa7bm3	full_length
222	-4929.29	iaa7bm3	full_length
221.9	-4897.2	iaa7bm3	full_length
221.8	-4872.86	iaa7bm3	full_length
221.7	-4882.66	iaa7bm3	full_length
221.6	-4895.22	iaa7bm3	full_length
221.5	-4947.12	iaa7bm3	full_length
221.4	-4985.54	iaa7bm3	full_length
221.3	-4968.93	iaa7bm3	full_length
221.2	-4967.22	iaa7bm3	full_length
221.1	-4987.84	iaa7bm3	full_length
221	-4994.62	iaa7bm3	full_length
220.9	-4990.04	iaa7bm3	full_length
220.8	-4977.08	iaa7bm3	full_length
220.7	-4958.73	iaa7bm3	full_length
220.6	-4918.67	iaa7bm3	full_length
220.5	-4934.92	iaa7bm3	full_length
220.4	-4973.77	iaa7bm3	full_length
220.3	-4972.74	iaa7bm3	full_length
220.2	-5008.59	iaa7bm3	full_length
220.1	-5069.96	iaa7bm3	full_length
220	-5106.65	iaa7bm3	full_length
219.9	-5100.75	iaa7bm3	full_length
219.8	-5126.43	iaa7bm3	full_length
219.7	-5146.21	iaa7bm3	full_length
219.6	-5135.42	iaa7bm3	full_length
219.5	-5146.45	iaa7bm3	full_length
219.4	-5112.58	iaa7bm3	full_length
219.3	-5083.79	iaa7bm3	full_length
219.2	-5052.2	iaa7bm3	full_length
219.1	-5047.16	iaa7bm3	full_length
219	-5052.08	iaa7bm3	full_length
218.9	-5085.81	iaa7bm3	full_length
218.8	-5083.95	iaa7bm3	full_length
218.7	-5046.13	iaa7bm3	full_length
218.6	-5056.73	iaa7bm3	full_length
218.5	-5057.4	iaa7bm3	full_length
218.4	-5080.81	iaa7bm3	full_length
218.3	-5098.87	iaa7bm3	full_length
218.2	-5118.47	iaa7bm3	full_length
218.1	-5103.53	iaa7bm3	full_length
218	-5119.56	iaa7bm3	full_length
217.9	-5126.98	iaa7bm3	full_length
217.8	-5133.63	iaa7bm3	full_length
217.7	-5114.64	iaa7bm3	full_length
217.6	-5078.59	iaa7bm3	full_length
217.5	-5032.56	iaa7bm3	full_length
217.4	-5028.33	iaa7bm3	full_length
217.3	-5005.02	iaa7bm3	full_length
217.2	-4984.9	iaa7bm3	full_length
217.1	-4978.51	iaa7bm3	full_length
217	-4972.4	iaa7bm3	full_length
216.9	-4954.09	iaa7bm3	full_length
216.8	-4959.74	iaa7bm3	full_length
216.7	-5006.63	iaa7bm3	full_length
216.6	-5040.67	iaa7bm3	full_length
216.5	-5060.06	iaa7bm3	full_length
216.4	-5094.11	iaa7bm3	full_length
216.3	-5106.67	iaa7bm3	full_length
216.2	-5110.32	iaa7bm3	full_length
216.1	-5116.11	iaa7bm3	full_length
216	-5144.46	iaa7bm3	full_length
215.9	-5094.21	iaa7bm3	full_length
215.8	-5012.76	iaa7bm3	full_length
215.7	-4971.79	iaa7bm3	full_length
215.6	-4949.29	iaa7bm3	full_length
215.5	-4923.55	iaa7bm3	full_length
215.4	-4913.51	iaa7bm3	full_length
215.3	-4933.65	iaa7bm3	full_length
215.2	-4952.98	iaa7bm3	full_length
215.1	-4957.38	iaa7bm3	full_length
215	-4992.76	iaa7bm3	full_length
214.9	-5028.91	iaa7bm3	full_length
214.8	-5047.06	iaa7bm3	full_length
214.7	-5034.82	iaa7bm3	full_length
214.6	-5027.14	iaa7bm3	full_length
214.5	-5039.82	iaa7bm3	full_length
214.4	-5045.91	iaa7bm3	full_length
214.3	-5049.4	iaa7bm3	full_length
214.2	-5048.1	iaa7bm3	full_length
214.1	-5054.25	iaa7bm3	full_length
214	-5018.1	iaa7bm3	full_length
213.9	-5001.98	iaa7bm3	full_length
213.8	-5003.17	iaa7bm3	full_length
213.7	-5009.86	iaa7bm3	full_length
213.6	-5029.64	iaa7bm3	full_length
213.5	-5049.17	iaa7bm3	full_length
213.4	-5083.25	iaa7bm3	full_length
213.3	-5090.77	iaa7bm3	full_length
213.2	-5132	iaa7bm3	full_length
213.1	-5208.63	iaa7bm3	full_length
213	-5260.12	iaa7bm3	full_length
212.9	-5301.17	iaa7bm3	full_length
212.8	-5285.89	iaa7bm3	full_length
212.7	-5260.14	iaa7bm3	full_length
212.6	-5235.81	iaa7bm3	full_length
212.5	-5263.53	iaa7bm3	full_length
212.4	-5316.67	iaa7bm3	full_length
212.3	-5293.27	iaa7bm3	full_length
212.2	-5316.53	iaa7bm3	full_length
212.1	-5340.6	iaa7bm3	full_length
212	-5332.94	iaa7bm3	full_length
211.9	-5324.27	iaa7bm3	full_length
211.8	-5341.01	iaa7bm3	full_length
211.7	-5356.69	iaa7bm3	full_length
211.6	-5320.71	iaa7bm3	full_length
211.5	-5290.24	iaa7bm3	full_length
211.4	-5299.72	iaa7bm3	full_length
211.3	-5327.72	iaa7bm3	full_length
211.2	-5369.84	iaa7bm3	full_length
211.1	-5399.07	iaa7bm3	full_length
211	-5413.85	iaa7bm3	full_length
210.9	-5434.56	iaa7bm3	full_length
210.8	-5426.15	iaa7bm3	full_length
210.7	-5468.33	iaa7bm3	full_length
210.6	-5487.04	iaa7bm3	full_length
210.5	-5477.36	iaa7bm3	full_length
210.4	-5436.11	iaa7bm3	full_length
210.3	-5414.74	iaa7bm3	full_length
210.2	-5461.03	iaa7bm3	full_length
210.1	-5495.04	iaa7bm3	full_length
210	-5597.42	iaa7bm3	full_length
209.9	-5735.95	iaa7bm3	full_length
209.8	-5843	iaa7bm3	full_length
209.7	-5867.22	iaa7bm3	full_length
209.6	-5928.23	iaa7bm3	full_length
209.5	-6000.08	iaa7bm3	full_length
209.4	-6077.4	iaa7bm3	full_length
209.3	-6091.94	iaa7bm3	full_length
209.2	-6085.48	iaa7bm3	full_length
209.1	-6053.75	iaa7bm3	full_length
209	-6012.58	iaa7bm3	full_length
208.9	-5984.62	iaa7bm3	full_length
208.8	-6005.97	iaa7bm3	full_length
208.7	-6076.45	iaa7bm3	full_length
208.6	-6091.33	iaa7bm3	full_length
208.5	-6130.3	iaa7bm3	full_length
208.4	-6167.76	iaa7bm3	full_length
208.3	-6208.41	iaa7bm3	full_length
208.2	-6291.51	iaa7bm3	full_length
208.1	-6384.42	iaa7bm3	full_length
208	-6448.67	iaa7bm3	full_length
207.9	-6447.78	iaa7bm3	full_length
207.8	-6449.82	iaa7bm3	full_length
207.7	-6456.59	iaa7bm3	full_length
207.6	-6485.87	iaa7bm3	full_length
207.5	-6541.71	iaa7bm3	full_length
207.4	-6541.23	iaa7bm3	full_length
207.3	-6531.92	iaa7bm3	full_length
207.2	-6556.03	iaa7bm3	full_length
207.1	-6573.08	iaa7bm3	full_length
207	-6633.61	iaa7bm3	full_length
206.9	-6705.16	iaa7bm3	full_length
206.8	-6759.5	iaa7bm3	full_length
206.7	-6844.54	iaa7bm3	full_length
206.6	-6912.7	iaa7bm3	full_length
206.5	-6954.5	iaa7bm3	full_length
206.4	-7020.42	iaa7bm3	full_length
206.3	-7030.62	iaa7bm3	full_length
206.2	-7037.18	iaa7bm3	full_length
206.1	-7040.71	iaa7bm3	full_length
206	-7080.97	iaa7bm3	full_length
205.9	-7048.85	iaa7bm3	full_length
205.8	-6982.7	iaa7bm3	full_length
205.7	-6964.76	iaa7bm3	full_length
205.6	-6937.18	iaa7bm3	full_length
205.5	-6888.87	iaa7bm3	full_length
205.4	-6882.94	iaa7bm3	full_length
205.3	-6873.33	iaa7bm3	full_length
205.2	-6889.35	iaa7bm3	full_length
205.1	-6924.8	iaa7bm3	full_length
205	-6960.22	iaa7bm3	full_length
204.9	-7009.25	iaa7bm3	full_length
204.8	-7051.17	iaa7bm3	full_length
204.7	-7109.62	iaa7bm3	full_length
204.6	-7159.64	iaa7bm3	full_length
204.5	-7170.91	iaa7bm3	full_length
204.4	-7127.9	iaa7bm3	full_length
204.3	-7063.65	iaa7bm3	full_length
204.2	-6980.69	iaa7bm3	full_length
204.1	-6912.26	iaa7bm3	full_length
204	-6840.16	iaa7bm3	full_length
203.9	-6742.1	iaa7bm3	full_length
203.8	-6685.75	iaa7bm3	full_length
203.7	-6695.95	iaa7bm3	full_length
203.6	-6719.84	iaa7bm3	full_length
203.5	-6793.85	iaa7bm3	full_length
203.4	-6838.15	iaa7bm3	full_length
203.3	-6895.36	iaa7bm3	full_length
203.2	-6933.97	iaa7bm3	full_length
203.1	-7020.95	iaa7bm3	full_length
203	-7102.78	iaa7bm3	full_length
202.9	-7183.45	iaa7bm3	full_length
202.8	-7226.45	iaa7bm3	full_length
202.7	-7253.79	iaa7bm3	full_length
202.6	-7245.5	iaa7bm3	full_length
202.5	-7196.88	iaa7bm3	full_length
202.4	-7113.02	iaa7bm3	full_length
202.3	-7001.98	iaa7bm3	full_length
202.2	-6897.1	iaa7bm3	full_length
202.1	-6771.25	iaa7bm3	full_length
202	-6642.02	iaa7bm3	full_length
201.9	-6547.28	iaa7bm3	full_length
201.8	-6461.96	iaa7bm3	full_length
201.7	-6419.35	iaa7bm3	full_length
201.6	-6445.5	iaa7bm3	full_length
201.5	-6452.86	iaa7bm3	full_length
201.4	-6430.48	iaa7bm3	full_length
201.3	-6392.22	iaa7bm3	full_length
201.2	-6329.66	iaa7bm3	full_length
201.1	-6230.69	iaa7bm3	full_length
201	-6180.04	iaa7bm3	full_length
200.9	-6230.42	iaa7bm3	full_length
200.8	-6144.46	iaa7bm3	full_length
200.7	-6067.7	iaa7bm3	full_length
200.6	-6007.82	iaa7bm3	full_length
200.5	-6005.79	iaa7bm3	full_length
200.4	-6008.97	iaa7bm3	full_length
200.3	-6010.81	iaa7bm3	full_length
200.2	-6025.24	iaa7bm3	full_length
200.1	-5923.71	iaa7bm3	full_length
200	-5922.6	iaa7bm3	full_length
199.9	-5926.63	iaa7bm3	full_length
199.8	-5899.96	iaa7bm3	full_length
199.7	-5878.47	iaa7bm3	full_length
199.6	-5781.05	iaa7bm3	full_length
199.5	-5759.68	iaa7bm3	full_length
199.4	-5734.7	iaa7bm3	full_length
199.3	-5679.03	iaa7bm3	full_length
199.2	-5550.22	iaa7bm3	full_length
199.1	-5454.09	iaa7bm3	full_length
199	-5396.96	iaa7bm3	full_length
198.9	-5286.65	iaa7bm3	full_length
198.8	-5186.35	iaa7bm3	full_length
198.7	-5023.15	iaa7bm3	full_length
198.6	-4829.35	iaa7bm3	full_length
198.5	-4630.81	iaa7bm3	full_length
198.4	-4408.87	iaa7bm3	full_length
198.3	-4243.08	iaa7bm3	full_length
198.2	-4079.47	iaa7bm3	full_length
198.1	-3931.14	iaa7bm3	full_length
198	-3808.19	iaa7bm3	full_length
197.9	-3637.61	iaa7bm3	full_length
197.8	-3489.92	iaa7bm3	full_length
197.7	-3378.45	iaa7bm3	full_length
197.6	-3315.74	iaa7bm3	full_length
197.5	-3195.42	iaa7bm3	full_length
197.4	-2982.4	iaa7bm3	full_length
197.3	-2768.83	iaa7bm3	full_length
197.2	-2598.09	iaa7bm3	full_length
197.1	-2412.6	iaa7bm3	full_length
197	-2314.12	iaa7bm3	full_length
196.9	-2180.4	iaa7bm3	full_length
196.8	-1967.44	iaa7bm3	full_length
196.7	-1713.97	iaa7bm3	full_length
196.6	-1562.79	iaa7bm3	full_length
196.5	-1501.84	iaa7bm3	full_length
196.4	-1433.57	iaa7bm3	full_length
196.3	-1327.77	iaa7bm3	full_length
196.2	-1155.93	iaa7bm3	full_length
196.1	-957.591	iaa7bm3	full_length
196	-749.411	iaa7bm3	full_length
195.9	-537.958	iaa7bm3	full_length
195.8	-341.423	iaa7bm3	full_length
195.7	-140.181	iaa7bm3	full_length
195.6	117.742	iaa7bm3	full_length
195.5	330.181	iaa7bm3	full_length
195.4	480.806	iaa7bm3	full_length
195.3	724.133	iaa7bm3	full_length
195.2	1016.15	iaa7bm3	full_length
195.1	1217.48	iaa7bm3	full_length
195	1401.33	iaa7bm3	full_length
194.9	1597.76	iaa7bm3	full_length
194.8	1870.71	iaa7bm3	full_length
194.7	2122.14	iaa7bm3	full_length
194.6	2358.75	iaa7bm3	full_length
194.5	2586.11	iaa7bm3	full_length
194.4	2658.53	iaa7bm3	full_length
194.3	2768.23	iaa7bm3	full_length
194.2	2914.6	iaa7bm3	full_length
194.1	3107.06	iaa7bm3	full_length
194	3270.85	iaa7bm3	full_length
193.9	3512.5	iaa7bm3	full_length
193.8	3804.05	iaa7bm3	full_length
193.7	3976.81	iaa7bm3	full_length
193.6	4149.92	iaa7bm3	full_length
193.5	4373.31	iaa7bm3	full_length
193.4	4546.23	iaa7bm3	full_length
193.3	4759.58	iaa7bm3	full_length
193.2	4925.73	iaa7bm3	full_length
193.1	5002.1	iaa7bm3	full_length
193	5067.42	iaa7bm3	full_length
192.9	5106.67	iaa7bm3	full_length
192.8	5177.08	iaa7bm3	full_length
192.7	5300.54	iaa7bm3	full_length
192.6	5455.83	iaa7bm3	full_length
192.5	5572.26	iaa7bm3	full_length
192.4	5673.81	iaa7bm3	full_length
192.3	5850.18	iaa7bm3	full_length
192.2	5889.03	iaa7bm3	full_length
192.1	5989.03	iaa7bm3	full_length
192	6236.25	iaa7bm3	full_length
191.9	6465.46	iaa7bm3	full_length
191.8	6653.57	iaa7bm3	full_length
191.7	6803.53	iaa7bm3	full_length
191.6	6921.92	iaa7bm3	full_length
191.5	7022.98	iaa7bm3	full_length
191.4	7152.44	iaa7bm3	full_length
191.3	7217.72	iaa7bm3	full_length
191.2	7309.64	iaa7bm3	full_length
191.1	7358.45	iaa7bm3	full_length
191	7387.78	iaa7bm3	full_length
190.9	7346.88	iaa7bm3	full_length
190.8	7451.37	iaa7bm3	full_length
190.7	7485.95	iaa7bm3	full_length
190.6	7554.09	iaa7bm3	full_length
190.5	7748.69	iaa7bm3	full_length
190.4	7929.13	iaa7bm3	full_length
190.3	7986.57	iaa7bm3	full_length
190.2	8069.86	iaa7bm3	full_length
190.1	8155.04	iaa7bm3	full_length
190	8226.53	iaa7bm3	full_length
189.9	8453.29	iaa7bm3	full_length
189.8	8727.24	iaa7bm3	full_length
189.7	8741.27	iaa7bm3	full_length
189.6	8606.67	iaa7bm3	full_length
189.5	8521.19	iaa7bm3	full_length
189.4	8500.34	iaa7bm3	full_length
189.3	8435.99	iaa7bm3	full_length
189.2	8292.14	iaa7bm3	full_length
189.1	8199.31	iaa7bm3	full_length
189	8093.12	iaa7bm3	full_length
188.9	7996.23	iaa7bm3	full_length
188.8	8113.97	iaa7bm3	full_length
188.7	8192.84	iaa7bm3	full_length
188.6	8204.62	iaa7bm3	full_length
188.5	8332.26	iaa7bm3	full_length
188.4	8371.03	iaa7bm3	full_length
188.3	8501.37	iaa7bm3	full_length
188.2	8574.72	iaa7bm3	full_length
188.1	8671.9	iaa7bm3	full_length
188	8824.19	iaa7bm3	full_length
187.9	8999.86	iaa7bm3	full_length
187.8	9034.29	iaa7bm3	full_length
187.7	8959.74	iaa7bm3	full_length
187.6	8964.4	iaa7bm3	full_length
187.5	8952.38	iaa7bm3	full_length
187.4	8920.69	iaa7bm3	full_length
187.3	8891.75	iaa7bm3	full_length
187.2	8850.3	iaa7bm3	full_length
187.1	8796.47	iaa7bm3	full_length
187	8846.88	iaa7bm3	full_length
186.9	8907.02	iaa7bm3	full_length
186.8	8799.98	iaa7bm3	full_length
186.7	8849.38	iaa7bm3	full_length
186.6	8794.66	iaa7bm3	full_length
186.5	8663.31	iaa7bm3	full_length
186.4	8467.66	iaa7bm3	full_length
186.3	8355.44	iaa7bm3	full_length
186.2	8384.86	iaa7bm3	full_length
186.1	8371.73	iaa7bm3	full_length
186	8639.8	iaa7bm3	full_length
185.9	8754.6	iaa7bm3	full_length
185.8	8589.7	iaa7bm3	full_length
185.7	8541.47	iaa7bm3	full_length
185.6	8452.12	iaa7bm3	full_length
185.5	8379.27	iaa7bm3	full_length
185.4	8187.92	iaa7bm3	full_length
185.3	7981.39	iaa7bm3	full_length
185.2	7953.47	iaa7bm3	full_length
185.1	7802.86	iaa7bm3	full_length
185	7968.51	iaa7bm3	full_length
300	188.067	iaa7bm3	full_length
299.9	201.278	iaa7bm3	full_length
299.8	201.111	iaa7bm3	full_length
299.7	195.592	iaa7bm3	full_length
299.6	189.851	iaa7bm3	full_length
299.5	179.463	iaa7bm3	full_length
299.4	171.566	iaa7bm3	full_length
299.3	162.703	iaa7bm3	full_length
299.2	153.802	iaa7bm3	full_length
299.1	152.743	iaa7bm3	full_length
299	160.566	iaa7bm3	full_length
298.9	168.76	iaa7bm3	full_length
298.8	182.418	iaa7bm3	full_length
298.7	186.543	iaa7bm3	full_length
298.6	180.931	iaa7bm3	full_length
298.5	168.872	iaa7bm3	full_length
298.4	155.474	iaa7bm3	full_length
298.3	141.891	iaa7bm3	full_length
298.2	131.466	iaa7bm3	full_length
298.1	130.556	iaa7bm3	full_length
298	135.666	iaa7bm3	full_length
297.9	143.247	iaa7bm3	full_length
297.8	152.297	iaa7bm3	full_length
297.7	149.249	iaa7bm3	full_length
297.6	145.96	iaa7bm3	full_length
297.5	146.629	iaa7bm3	full_length
297.4	140.832	iaa7bm3	full_length
297.3	134.198	iaa7bm3	full_length
297.2	121.86	iaa7bm3	full_length
297.1	111.435	iaa7bm3	full_length
297	107.793	iaa7bm3	full_length
296.9	113.516	iaa7bm3	full_length
296.8	121.692	iaa7bm3	full_length
296.7	124.907	iaa7bm3	full_length
296.6	122.993	iaa7bm3	full_length
296.5	114.594	iaa7bm3	full_length
296.4	108.425	iaa7bm3	full_length
296.3	97.9077	iaa7bm3	full_length
296.2	81.9087	iaa7bm3	full_length
296.1	69.4961	iaa7bm3	full_length
296	70.4995	iaa7bm3	full_length
295.9	66.3929	iaa7bm3	full_length
295.8	60.5396	iaa7bm3	full_length
295.7	55.6526	iaa7bm3	full_length
295.6	50.9514	iaa7bm3	full_length
295.5	41.9206	iaa7bm3	full_length
295.4	28.5417	iaa7bm3	full_length
295.3	15.4229	iaa7bm3	full_length
295.2	-0.148655	iaa7bm3	full_length
295.1	-14.754	iaa7bm3	full_length
295	-21.9266	iaa7bm3	full_length
294.9	-25.7358	iaa7bm3	full_length
294.8	-20.5329	iaa7bm3	full_length
294.7	-18.9349	iaa7bm3	full_length
294.6	-22.3354	iaa7bm3	full_length
294.5	-24.6023	iaa7bm3	full_length
294.4	-27.018	iaa7bm3	full_length
294.3	-29.1735	iaa7bm3	full_length
294.2	-27.1109	iaa7bm3	full_length
294.1	-31.7935	iaa7bm3	full_length
294	-38.4644	iaa7bm3	full_length
293.9	-44.8194	iaa7bm3	full_length
293.8	-39.3563	iaa7bm3	full_length
293.7	-33.8933	iaa7bm3	full_length
293.6	-33.2801	iaa7bm3	full_length
293.5	-33.7818	iaa7bm3	full_length
293.4	-30.0282	iaa7bm3	full_length
293.3	-32.3696	iaa7bm3	full_length
293.2	-41.4932	iaa7bm3	full_length
293.1	-57.4736	iaa7bm3	full_length
293	-68.1396	iaa7bm3	full_length
292.9	-71.5772	iaa7bm3	full_length
292.8	-70.834	iaa7bm3	full_length
292.7	-69.0129	iaa7bm3	full_length
292.6	-80.4222	iaa7bm3	full_length
292.5	-87.6691	iaa7bm3	full_length
292.4	-91.0696	iaa7bm3	full_length
292.3	-83.6368	iaa7bm3	full_length
292.2	-83.5625	iaa7bm3	full_length
292.1	-86.2011	iaa7bm3	full_length
292	-91.404	iaa7bm3	full_length
291.9	-93.4109	iaa7bm3	full_length
291.8	-99.673	iaa7bm3	full_length
291.7	-108.388	iaa7bm3	full_length
291.6	-110.06	iaa7bm3	full_length
291.5	-110.45	iaa7bm3	full_length
291.4	-114.65	iaa7bm3	full_length
291.3	-117.567	iaa7bm3	full_length
291.2	-121.618	iaa7bm3	full_length
291.1	-125.037	iaa7bm3	full_length
291	-131.058	iaa7bm3	full_length
290.9	-129.906	iaa7bm3	full_length
290.8	-132.488	iaa7bm3	full_length
290.7	-133.975	iaa7bm3	full_length
[truncated: 10,782 more rows]

## Sheet: Figure 2
Fig 2B (Data points - excel table - cpm)
depicted as the technical triplicates in each column									Fig 2C (Data points - excel table - calculated KDs)
IAA [nM]	total_IAA12wt_1st_rep			nonspecific_IAA12wt_1st_rep					IAA12	IAA7	IAA12bm3	IAA7bm3	7-7-7-12-7	12-12-12-7-12	7-7-7-7-12	12-12-12-12-7
1000	8400	8499	8923	989	973	1012			150.7	19.7	139.5	50.6	58.57	121	55.01	200
500	7251	7730	7180	544	526	497			160.2	26.9	146	54.53	55.32	46.42	31.8	71.91
250	5538	6323	6010	244	339	266			270	17				70		127
100	3478	3515	3623	134	141	117			334.09	24.8
50	2213	2283	2018	134	89	88			215.91	9.19
25	1160	1035	1154	62	71	75			from: Calderon Villalobos et al 2012
10	570	572	600	60	67	75
IAA [nM]	total_IAA12bm3_1st_rep			nonspecific_IAA12bm3_1st_rep
1000	6825	6843	7167	1017	1123	1140
500	6314	6335	6151	443	489	439
250	4671	5149	4936	284	283	257
100	3179	3023	2837	147	108	129
50	1668	1700	1757	100	87	89
25	954	978	992	84	65	65
10	450	444	444	60	54	45
IAA [nM]	total_IAA7wt_1st_rep			nonspecific_IAA7wt_1st_rep
200	2496	2423	2336	330	309	322
80	2202	2293	2109	154	188	166
32		2321	2030	91	98	112
16	1262	980	1131	65	67	63
8	615	545	672	64	70	61
4	335	290	336	46	40	32
2	183	229	184	47	37	45
IAA [nM]	total_IAA7bm3_1st_rep			nonspecific_IAA7bm3_1st_rep
200	3437	3587	3383	398	372	389
80	2586	2530	2587	208	185	182
32	1635	1601	1686	101	91	99
16	1036	929	912	67	80	82
8	644	519	567	76	80	49
4	336	229	288	37	46	49
2	227	172	201	51	46	62
IAA [nM]	total_IAA7wt_2nd_rep			nonspecific_IAA7wt_2nd_rep
200	2190	2487	3125	299	305	310
80	1991	1886	3243	156	133	134
32	1466	1714	1705	81	99	91
16	1145	1106	997	62	46	72
8	594	571	604	60	58	56
4	310	392	314	58	44	33
2	252	206	228	26	35	50
IAA [nM]	total_IAA7bm3_2nd_rep			nonspecific_IAA7bm3_2nd_rep
200	2646	2567	2507	384	382	353
80	1860	1954	2085	185	182	192
32	1227	1151	1061	102	104	77
16	743	677	699	61	61	69
8	403	403	386	49	48	45
4	195	211	208	42	406	31
2	120	128	113	36	52	45
IAA [nM]	total_IAA12wt_2nd_rep			nonspecific_IAA12wt_2nd_rep
1000	4045	4110	4017	583	626	701
500	3374	3585	3870	317	290	344
250	2771	3069	2524	364	199	218
100	1759	1665	1449	85	131	151
50	1092	1067	1080	90	79	95
25	562	736	546	69	60	48
10	281	295	280	48	51	72
IAA [nM]	total_IAA12bm3_2nd_rep			nonspecific_IAA12bm3_2nd_rep
1000	3858	3834	4074	821	868	780
500	3620	3691	3768	474	420	483
250	3152	2977	3020	346	298	280
100	1826	1866	1731	115	132	113
50	914	950	1033	92	97	105
25	449	500	526	67	72	55
10	287	285	256	45	64	54
IAA [nM]	total_7-7-7-12-7(6-11)_1st_rep			nonspecific_7-7-7-12-7(6-11)_1
1000	6013	5890	6275	602	2047	1101
500	5262	5403	5225	287	308	290
250	5146	5182	5064	185	211	317
100	4045	3548	3431	96	91	90
50	1618	1456	1340	44	60	45
25	732	686	673	41	89	37
10	410		327	42		38
IAA [nM]	total_12-12-12-7-12(6-12)_1			nonspecific_12x3-7-12(6-12)_1
1000	11607	10426	12664	700	810	631
500	10966	10582	10878	409	330	353
250	8675	9101	9176	229	209	224
100	5876	2725	5231	108	87	98
50	1967	2115	2081	62	60	58
25	946	299	955	30	28	54
10	452	434	439	37	42	37
IAA [nM]	total_7-7-7-7-12(6-35)_1st_rep			nonspecific_7-7-7-7-12(6-35)_1
1000	3317	4280	3370	631	608	611
500	3061	2996	4321	349	945	321
250	2664	3405	2482	181	226	267
100	2177	1991	2221	105	103	83
50	918	946	868	77	59	62
25	378	563	402	58	40	45
10	262	268	281	48	47	42
IAA [nM]	total_12-12-12-12-7(6-36)_1			nonspecific_12x4-7(6-36)_1
1000	10229	10405	9695	803	922	2654
500	7928	7928	8077	436	418	376
250	6606	5849	6256	240	236	241
100	4011	3628	3279	134	109	111
50	1013	1021	925	65	61	59
25	603	531	525	52	35	40
10	292	331	311	52	45	49
IAA [nM]	total_7-7-7-12-7(6-11)_2nd_rep			nonspecific_7-7-7-12-7(6-11)_2
1000	2675	3010	3078	544	530	622
500	2797	2826	2725	305	318	270
250	2438	2476	2468	185	133	159
100	2061	2000	2017	76	208	96
50	756	785	833	54	121	105
25	404	301	381	45	44	55
10	238	263	225	50	36	68
IAA [nM]	total_12-12-12-7-12(6-12)_2			nonspecific_12x3-7-12(6-12)_2
1000	5182	4514	4985	694	596	667
500	5101	4502	4689	342	341	321
250	1240	1160	2022	186	178	183	excluded as an outlier (pipetting error)
100	2212	1214	2164	93	64	84
50	176	627	351	73	42	73
25	164	337	318	50	45	50
10	190	426	385	64	38	39
IAA [nM]	total_7-7-7-7-12(6-35)_2nd_rep			nonspecific_7-7-7-7-12(6-35)_2
1000	1642	1692	1897	528	500	484
500	1560	1511	1691	273	211	285
250	1646	1689	1482	127	163	145
100	1268	1144	1042	74	88	72
50	733	607	761	73	53	49
25	381	372	362	55	31	41
10	268	253	276	45	34	44
IAA [nM]	total_12-12-12-12-7(6-36)_2			nonspecific_12x4-7(6-36)_2
1000	3586	3646	3887	545	580	502
500	3457	3508	3653	230	223	218
250	3492	3249	3116	141	144	201
100	2513	2253	2247	61	54	61
50	814	790	875	64	54	49
25	352	392	397	46	216	40
10	231	242	219	41	48	46
IAA [nM]	total_12-12-12-7-12(6-12)_3			nonspecific_12x3-7-12(6-12)_3
1000	9357	9119	9460	630	652	656
500	8868	9587	9327	280	336	349
250	9011	8816	9052	191	242	249
100	6074	6213	6561	146	88	95
50	4135	4198	3802	78	78	84
25	2459	2287	2765	39	42	52
10	1392	1296	999	39	42	39
IAA [nM]	total_12-12-12-12-7(6-36)_3			nonspecific_12x4-7(6-36)_3
1000	7471	8346	8500	760	631	718
500	8044	7350	7437	267	390	416
250	6617	6211	6168	203	231	201
100	4543	4392	4234	94	71	103
50	2779	2757	2510	63	54	69
25	1904	1568	1548	237	33	41
10	781	709	647	30	44	36

## Sheet: Figure 3
Fig 3a (uncrop gels + blots) Fig 3a (uncrop gels + blots) Fig 3a (uncrop gels + blots)
In gel ubiquitin fluorescence:															westernblot: ubiquitin fluorescence(green); anti-GST (Sigma aldrich, cat# G7781); anti-rabbit Alexa Fluor Plus 647 (invitrogen cat# A32733)
Fig 3c (uncrop gels + blots)
															westernblot: ubiquitin fluorescence(green); anti-GST (Sigma aldrich, cat# G7781); anti-rabbit Alexa Fluor Plus 647 (invitrogen cat# A32733)
Fig 3a (Data points - excel table - raw fluorescence -ubiquitylation)
1st rep
time	neg	neg_plus	IAA7_0	IAA12_0	IAA7_0.1	IAA12_0.1	IAA7_1	IAA12_1	IAA7_10	IAA12_10
0	0	2.80543e+06	1.32488e+06	1.38468e+06	1.73197e+06	1.35467e+06	1.40169e+06	1.37469e+06	2.25547e+06	1.41744e+06
10	2.48076e+07	2.60225e+07	2.22184e+07	1.84667e+07	3.03803e+07	2.39788e+07	4.78125e+07	6.21709e+07	5.02598e+07	6.56091e+07
30	44639613	4.86596e+07	1.23103e+08	6.77739e+07	1.77118e+08	1.18064e+08	2.57135e+08	3.26816e+08	2.87235e+08	3.55371e+08
60	6.19411e+07	7.33527e+07	2.81497e+08	1.2213e+08	3.70752e+08	2.46652e+08	5.74682e+08	7.4768e+08	6.06502e+08	7.39078e+08
2nd rep
time	neg	neg_plus	IAA7_0	IAA12_0	IAA7_0.1	IAA12_0.1	IAA7_1	IAA12_1	IAA7_10	IAA12_10
0	4.45763e+06	3.77148e+06	3.53119e+06	3.51966e+06	4.14926e+06	2.84355e+06	3.15271e+06	3.01947e+06	3.12134e+06	1.97492e+06
10	2.64022e+07	2.55444e+07	4.69959e+07	2.53198e+07	5.17688e+07	3.97314e+07	5.35688e+07	4.98718e+07	5.758e+07	4.61671e+07
30	4.80511e+07	4.59741e+07	1.13895e+08	6.26206e+07	1.60861e+08	9.89395e+07	3.13651e+08	2.63204e+08	2.65109e+08	2.80122e+08
60	7.91607e+07	6.64695e+07	1.96662e+08	7.12628e+07	2.94259e+08	1.90884e+08	6.0138e+08	5.43104e+08	5.24643e+08	4.89073e+08
3rd rep
time	neg	neg_plus	IAA7_0	IAA12_0	IAA7_0.1	IAA12_0.1	IAA7_1	IAA12_1	IAA7_10	IAA12_10
0	NA	NA	NA	NA	6.55462e+06	5.81451e+06	5.26208e+06	7.90679e+06	3.98052e+06	3.96241e+06
10	NA	NA	NA	NA	4.95574e+07	3.95997e+07	4.6052e+07	4.92617e+07	4.64827e+07	4.46161e+07
30	NA	NA	NA	NA	8.79788e+07	8.16348e+07	8.96424e+07	9.82393e+07	8.45788e+07	7.7641e+07
60	NA	NA	NA	NA	1.22153e+08	1.13222e+08	1.46044e+08	1.71691e+08	1.34095e+08	1.49888e+08

## Sheet: Figure 4
See PRIDE repository ID: PXD015285 for raw data
Further details in Supplementary Files 1 and 2

## Sheet: Figure 5
iaa07	no restraint	restraint 1	restraint 2	restraint 3
	0	1	2	3
	43237917	7816126	3903668	451693
	with restraint	restraint 1	restraint 2	restraint 3	restraint 4 (disorder restraint)
	0	1	2	3	4
	43237917	8549516	4139091	544098	17120
iaa12	no restraint	restraint 1	restraint 2
	0	1	2
	43092045	7484769	277982
	with restraint	restraint 1	restraint 2	restraint 3 (disorder restraint)
		1	2	3
	43092045	9806650	575598	3279

## Sheet: Figure 6
Figure 6a (excel table - data points - binding energy/time)									Figure 6b
time (ns)	IAA7 Group1	IAA7 Group2	IAA12 Group1	IAA12 Group2	IAA12 Group3				see raw data Supplementary Table 4
0.01	-42.5468	-59.4687	-31.2303	-127.756	-83.2742
0.02	-35.9761	-60.1539	-37.4792	-100.251	-67.5259
0.03	-32.5877	-45.2602	-19.1557	-96.5701	-62.3802
0.04	-45.1867	-41.277	-26.3929	-88.4626	-68.8747
0.05	-39.046	-45.1466	-10.5374	-83.3086	-67.131
0.06	-43.5806	-51.9979	-12.0382	-93.8668	-65.1946
0.07	-46.3576	-42.2349	-24.6619	-93.4845	-69.092
0.08	-34.4519	-53.8336	-22.3505	-85.4622	-77.3428
0.09	-40.5727	-43.6856	-18.2244	-67.3159	-71.4172
0.1	-43.1768	-37.0398	-17.4822	-68.6107	-67.4944
0.11	-33.4486	-42.6097	-16.2863	-77.4453	-66.2548
0.12	-37.6873	-44.4357	-18.9028	-65.2721	-62.6359
0.13	-29.019	-35.9709	-19.5309	-74.4669	-62.1965
0.14	-31.1137	-37.8961	-22.8929	-70.8655	-64.4052
0.15	-35.9749	-37.2603	-31.1106	-72.1699	-51.0512
0.16	-29.0018	-37.9417	-31.407	-70.2591	-63.5191
0.17	-37.763	-43.0868	-21.1331	-73.6067	-68.731
0.18	-31.9059	-41.2286	-10.9873	-63.5678	-56.4434
0.19	-33.3366	-44.9073	-23.1702	-58.7501	-49.0802
0.2	-35.2989	-32.7287	-20.539	-66.8391	-57.6844
0.21	-34.7952	-37.9768	-20.1405	-66.8411	-45.747
0.22	-30.1384	-37.4581	-18.982	-65.4719	-49.1642
0.23	-25.2959	-34.1817	-22.4831	-60.3874	-54.8889
0.24	-23.1313	-36.5309	-20.5468	-70.5724	-54.407
0.25	-31.5302	-25.4896	-23.6025	-58.9919	-44.5391
0.26	-43.4366	-31.1354	-17.7215	-55.4388	-51.9663
0.27	-31.3709	-41.1315	-20.8451	-61.8063	-40.7166
0.28	-37.9319	-39.0099	-19.7494	-68.6825	-43.32
0.29	-26.6747	-33.4852	-12.1163	-57.0006	-39.21
0.3	-32.7298	-34.6498	-17.9524	-65.764	-49.1647
0.31	-38.7669	-35.5701	-21.5088	-54.3097	-37.7076
0.32	-28.773	-40.2637	-19.0043	-48.4109	-42.9647
0.33	-25.8403	-45.197	-17.3533	-55.8283	-40.626
0.34	-34.693	-39.7744	-18.0268	-57.3941	-42.8222
0.35	-33.8456	-44.0044	-22.3253	-53.1189	-40.6059
0.36	-30.5945	-33.3093	-25.8686	-56.0941	-53.1212
0.37	-33.2819	-34.8606	-24.3978	-52.5786	-48.1972
0.38	-32.9103	-40.0757	-24.8135	-58.0946	-50.0506
0.39	-33.6096	-47.8321	-21.6798	-49.8046	-46.2976
0.4	-30.8444	-45.0957	-21.3006	-52.8858	-43.9679
0.41	-23.877	-42.3153	-10.7034	-54.3092	-54.8038
0.42	-32.84	-32.2802	-16.9431	-47.1148	-54.0449
0.43	-33.2781	-44.1808	-10.1492	-58.9084	-44.4952
0.44	-29.4306	-36.2144	-21.2224	-53.4104	-43.1878
0.45	-36.9865	-35.0045	-18.5674	-50.8857	-48.3514
0.46	-28.4796	-38.2537	-23.1417	-44.7616	-49.5483
0.47	-23.2015	-40.5358	-16.4416	-46.1629	-38.3642
0.48	-29.1228	-35.3818	-19.8164	-49.4425	-30.7992
0.49	-37.2453	-35.9559	-17.5619	-60.246	-41.5006
0.5	-34.1048	-34.2184	-13.3271	-58.5114	-42.2177
0.51	-36.3155	-38.4974	-19.365	-48.0871	-35.7238
0.52	-29.6408	-38.6033	-18.7635	-56.4391	-43.1564
0.53	-37.615	-38.7157	-21.4346	-57.9563	-50.9282
0.54	-29.9519	-41.1104	-15.9651	-60.0928	-44.1656
0.55	-30.6352	-37.2949	-21.0422	-62.4929	-43.8294
0.56	-28.8652	-37.8615	-21.7257	-65.8338	-42.1863
0.57	-29.1555	-34.3992	-14.0895	-74.7041	-53.3746
0.58	-22.7707	-41.5832	-22.5551	-72.8409	-42.5893
0.59	-31.3568	-37.1879	-22.0278	-70.1211	-45.6781
0.6	-26.3545	-43.9986	-16.5435	-81.5743	-41.4719
0.61	-31.715	-36.0485	-18.3125	-67.0019	-40.2895
0.62	-24.0681	-38.6912	-10.2554	-66.5096	-54.4679
0.63	-24.6057	-39.2308	-18.725	-62.2218	-47.2699
0.64	-24.9948	-45.9977	-14.4666	-78.4212	-44.3139
0.65	-19.9419	-42.9365	-16.4431	-56.6597	-57.6429
0.66	-24.1919	-49.2494	-4.1564	-63.9827	-49.3737
0.67	-26.1524	-43.9469	-16.2214	-56.7092	-53.3654
0.68	-31.6743	-42.3964	-10.9914	-65.7104	-53.5284
0.69	-38.4095	-49.1237	-14.5852	-65.0748	-51.1581
0.7	-38.4279	-46.4985	-11.7992	-56.4775	-55.9278
0.71	-32.3531	-54.5882	-15.6555	-76.3986	-71.1204
0.72	-35.6549	-42.9519	-21.8788	-69.3845	-69.9945
0.73	-38.5872	-42.7527	-25.6259	-62.4229	-70.52
0.74	-27.9196	-37.9885	-19.2052	-66.5352	-57.9349
0.75	-27.9789	-41.4165	-18.5555	-61.0179	-47.7204
0.76	-28.0701	-48.5001	-9.2671	-67.0867	-52.0245
0.77	-23.0437	-46.8538	-17.5176	-64.8186	-45.7609
0.78	-25.9677	-33.7778	-13.2272	-73.8643	-43.9533
0.79	-22.4944	-48.656	-16.0144	-68.9389	-46.4483
0.8	-20.0472	-36.3788	-10.7411	-70.0184	-47.0627
0.81	-23.7274	-42.4041	-18.0975	-75.8982	-56.2875
0.82	-20.8676	-46.283	-16.8243	-76.4944	-51.8288
0.83	-18.1013	-36.6375	-12.2749	-77.1745	-55.634
0.84	-21.2734	-44.4984	-16.7219	-76.3184	-66.9584
0.85	-25.5136	-44.3521	-14.9996	-82.5683	-54.2594
0.86	-24.7854	-44.8386	-9.9447	-80.4638	-48.6554
0.87	-29.7887	-41.3037	-21.3849	-89.2414	-42.077
0.88	-25.2119	-43.4658	-20.4749	-85.1105	-35.0564
0.89	-21.8339	-46.9856	-13.538	-82.8809	-48.9692
0.9	-25.3793	-42.1952	-11.4148	-69.0528	-55.026
0.91	-24.2864	-46.9141	-11.8988	-81.5038	-47.7628
0.92	-26.2095	-42.2124	-14.8922	-83.4775	-50.7692
0.93	-23.7975	-43.1368	-12.6549	-71.4125	-45.7139
0.94	-18.9679	-50.0919	-12.4223	-76.836	-44.9629
0.95	-28.3304	-45.27	-8.3598	-75.2369	-46.3058
0.96	-22.7236	-51.8984	-9.2976	-82.5041	-32.7696
0.97	-25.8623	-49.0891	-12.825	-77.4174	-46.9447
0.98	-25.3911	-47.1112	-15.9158	-70.937	-44.2457
0.99	-27.4036	-40.972	-14.5072	-72.733	-51.2671
1	-27.2979	-43.9907	-4.9934	-71.5911	-42.358
1.01	-29.0089	-42.6899	-2.1143	-61.0454	-40.5773
1.02	-25.8524	-41.0686	-4.087	-83.7091	-43.9088
1.03	-21.9551	-45.0494	-10.1015	-92.766	-37.3114
1.04	-27.2165	-44.7053	-4.7031	-89.1011	-53.9512
1.05	-21.4946	-48.4172	-6.4569	-90.3742	-54.7378
1.06	-30.4792	-47.833	-13.9689	-92.3505	-56.3247
1.07	-26.0817	-48.1137	-8.8659	-71.6295	-50.5197
1.08	-24.6109	-44.2817	-8.0729	-87.2179	-51.1545
1.09	-26.4504	-52.1357	-14.2355	-88.2106	-42.7381
1.1	-30.0084	-59.6146	-10.8969	-87.4839	-27.5686
1.11	-33.9691	-49.5256	-5.1435	-82.6731	-40.478
1.12	-16.0873	-54.1103	-15.6247	-87.6736	-37.9961
1.13	-22.1067	-58.3048	-10.3825	-79.5905	-41.9034
1.14	-17.2377	-46.9197	-17.0686	-95.1314	-25.7166
1.15	-23.7307	-50.2707	-14.4307	-83.3984	-35.6007
1.16	-25.815	-46.3899	-18.7678	-88.4075	-35.41
1.17	-10.5366	-48.0079	-9.752	-93.1227	-34.5772
1.18	-8.4067	-47.3141	-9.3234	-98.7334	-26.5274
1.19	-10.5087	-52.8101	-13.8397	-87.9342	-30.0468
1.2	-2.4348	-50.6884	-12.6685	-88.7469	-40.3171
1.21	-7.3527	-45.3504	-12.9537	-106.092	-34.1604
1.22	-4.8851	-51.4585	-6.2302	-91.131	-30.3331
1.23	-6.9806	-47.7817	-3.4341	-88.0546	-34.3013
1.24	-5.3314	-50.3347	-8.7283	-81.927	-34.8483
1.25	-12.8186	-50.1558	-12.1299	-74.5892	-27.8319
1.26	-13.852	-49.4047	-7.8741	-89.7431	-19.4299
1.27	-3.4488	-51.0344	-11.3486	-90.789	-26.2908
1.28	-13.8375	-47.5766	-10.1196	-77.4391	-31.3437
1.29	-10.8077	-41.4875	-2.8793	-83.5798	-23.1182
1.3	-14.0141	-36.6766	-6.0725	-88.5237	-35.2166
1.31	-15.2338	-47.5243	-4.4541	-81.2581	-39.8617
1.32	-18.3737	-46.0086	-5.8432	-87.992	-44.2618
1.33	-13.764	-40.9795	-10.8004	-79.3196	-33.9871
1.34	-15.9125	-44.6721	-9.7339	-75.6044	-38.0104
1.35	-10.0889	-46.2565	-10.1962	-82.8497	-45.3783
1.36	-16.0828	-45.5008	-8.966	-83.7623	-38.9947
1.37	-9.8545	-47.7463	-2.1768	-72.7723	-47.6571
1.38	-13.3567	-39.8144	-9.3711	-73.2412	-41.9736
1.39	-15.6405	-38.3364	-8.1843	-80.5937	-40.5665
1.4	-13.3209	-38.1809	-5.5535	-80.8243	-38.8099
1.41	-11.0111	-45.1306	-3.2036	-80.4484	-36.6892
1.42	-15.7896	-41.1733	1.5467	-78.1052	-39.0484
1.43	-15.5115	-45.4616	-4.3963	-90.3299	-24.6024
1.44	-6.8446	-44.1745	-1.6884	-79.2886	-17.7036
1.45	-8.1859	-42.3306	-3.0923	-82.215	-17.9393
1.46	-11.2373	-44.4749	0.6305	-88.2125	-20.4189
1.47	-15.7376	-46.8929	2.1491	-85.6529	-37.6844
1.48	-2.9558	-46.2288	-2.56	-82.9375	-18.8956
1.49	-9.3074	-43.6206	2.5405	-96.118	-18.88
1.5	-14.6532	-41.6734	-0.8588	-90.6392	-25.4071
1.51	-4.9703	-42.3512	-1.2595	-90.8243	-19.9016
1.52	-3.8726	-43.1702	-2.0814	-87.1821	-23.3477
1.53	-9.3289	-42.6438	-5.4925	-86.8197	-18.7883
1.54	-8.694	-48.5182	-1.5771	-82.9856	-21.1307
1.55	-3.2951	-44.6543	-5.3373	-84.4993	-25.4058
1.56	-4.1786	-40.5708	-1.1394	-79.2413	-22.2871
1.57	-8.0622	-47.0166	-0.0844	-79.7846	-26.074
1.58	-8.0711	-40.4672	-0.6574	-77.92	-25.0685
1.59	-9.2769	-48.1672	0.4889	-72.7507	-32.7432
1.6	-5.7625	-48.5547	-0.2285	-83.3569	-20.1818
1.61	-14.736	-40.6538	2.3832	-101.272	-28.5916
1.62	-11.5261	-44.5362	5.1911	-99.2375	-26.1318
1.63	-11.9227	-49.6483	3.3346	-83.0031	-19.0915
1.64	-15.6042	-44.1361	1.8034	-96.9677	-28.3904
1.65	-1.761	-36.7377	4.5408	-84.7302	-24.0709
1.66	-9.7019	-44.388	-1.9047	-75.7807	-22.3987
1.67	-12.5153	-46.3352	-0.267	-76.1924	-17.8623
1.68	-6.3696	-43.042	-1.748	-83.4142	-23.0292
1.69	-12.6502	-46.2027	-5.1148	-68.9867	-25.4076
1.7	-6.1047	-46.4778	1.7669	-80.5067	-18.8582
1.71	-2.8571	-51.0174	-1.168	-85.1963	-30.3819
1.72	-10.4588	-49.6906	-3.7598	-83.4667	-25.2073
1.73	-10.674	-44.0882	-3.6938	-80.2982	-26.5445
1.74	-12.0805	-52.0687	-1.7482	-75.8256	-19.3026
1.75	-15.4456	-46.4078	-1.3214	-78.7191	-31.7789
1.76	-8.3198	-45.0032	-1.6669	-79.1227	-22.7186
1.77	-5.4003	-41.0672	0.1077	-82.2867	-33.3471
1.78	-3.7396	-50.9334	-4.3558	-86.8762	-49.0503
1.79	1.1253	-47.0764	-4.2843	-80.0375	-37.4512
1.8	-1.5201	-41.1488	-6.6559	-81.0294	-34.766
1.81	-4.4778	-50.583	-4.7092	-75.1835	-27.8755
1.82	-9.9459	-56.6189	-4.5195	-72.4471	-27.0798
1.83	-7.4153	-42.6559	-10.4275	-83.1032	-24.3185
1.84	-6.1902	-42.1395	-1.3359	-82.675	-24.393
1.85	-7.1347	-55.0968	-11.0913	-76.1233	-28.2801
1.86	-6.2001	-42.7553	-4.5694	-78.4413	-36.4708
1.87	-12.3469	-41.2043	-5.3864	-74.1517	-23.0673
1.88	-2.0281	-56.6746	-15.9576	-76.8623	-49.2718
1.89	-3.7465	-46.3074	-16.7341	-78.5613	-34.1163
1.9	-6.5174	-44.6767	-11.9904	-83.6296	-28.1971
1.91	-6.6807	-43.2472	-6.2669	-82.7678	-30.5616
1.92	-9.1074	-39.1215	-9.8141	-80.5879	-29.1234
1.93	-12.7034	-36.7341	-14.652	-83.0652	-23.7141
1.94	-7.3038	-41.2641	-15.4602	-87.1505	-45.6298
1.95	-7.0106	-32.0225	-3.0117	-71.5505	-29.8945
1.96	-7.7072	-44.3377	-3.8827	-72.9302	-29.5802
1.97	-7.2905	-43.8902	-4.8273	-75.7311	-37.67
1.98	-3.4483	-37.4211	-2.4205	-76.961	-28.1849
1.99	-2.1703	-41.6392	-5.5083	-81.815	-20.1681
2	-8.1196	-37.6984	0.2517	-76.0927	-25.9357
2.01	-7.7052	-47.7059	-7.2246	-88.1646	-29.256
2.02	-4.4378	-44.9834	-3.518	-84.9444	-30.3447
2.03	-6.8812	-49.3876	-5.7209	-85.2989	-27.2365
2.04	-6.7847	-43.4246	-7.4423	-87.1776	-30.1965
2.05	-10.0763	-40.9724	-6.6224	-75.1937	-26.485
2.06	-3.5105	-50.2233	-3.153	-83.4169	-13.528
2.07	-8.1692	-37.5445	-5.8712	-89.78	-7.5329
2.08	-7.0449	-40.0664	-6.9408	-71.8855	-19.5175
2.09	0.9707	-47.0384	-2.775	-91.5971	-25.1999
2.1	1.1008	-49.1187	-2.3998	-89.0822	-33.3676
2.11	-5.685	-44.553	0.1988	-81.4888	-31.0662
2.12	-13.657	-36.4999	-8.1979	-84.8711	-32.1763
2.13	3.209	-40.5447	-2.5388	-82.3084	-21.1507
2.14	-5.1156	-34.1712	-3.7513	-79.8132	-32.3163
2.15	-5.7191	-37.3779	-3.809	-71.8214	-25.9644
2.16	-6.9649	-41.9423	-1.7559	-85.4699	-30.4513
2.17	-1.3825	-43.0131	-4.369	-72.7644	-25.9898
2.18	-6.1369	-43.1883	-12.1666	-69.3909	-24.7704
2.19	-7.8469	-30.5329	-9.2867	-85.1489	-36.2785
2.2	-2.6088	-38.6785	-8.1085	-71.6601	-26.7711
2.21	-1.6856	-39.4651	-2.7785	-96.2623	-26.0066
2.22	-9.2888	-39.9697	-6.5549	-82.0121	-39.6081
2.23	-8.2983	-45.9994	-8.2857	-79.4159	-28.1567
2.24	-5.9837	-43.4005	-10.0242	-89.3544	-36.3072
2.25	-4.2973	-43.7015	-3.2572	-78.5701	-31.4676
2.26	-3.9001	-45.4454	-0.6102	-84.4933	-28.1998
2.27	-10.7173	-40.5732	-1.5646	-82.6175	-30.3043
2.28	-2.8001	-47.1437	-7.9934	-81.6566	-32.9125
2.29	-4.1384	-36.5564	-4.335	-85.1728	-35.1608
2.3	-5.7997	-46.1277	-0.6457	-86.7768	-26.6672
2.31	-1.9309	-40.1973	2.7915	-80.9476	-17.72
2.32	-8.7792	-39.9529	5.1158	-83.244	-31.5578
2.33	-4.1093	-46.0343	4.0188	-85.5498	-28.8568
2.34	-6.0524	-38.1967	5.7435	-80.2029	-20.5677
2.35	-7.6295	-47.2045	-1.267	-86.5157	-26.31
2.36	-0.5428	-41.4484	-3.3014	-79.4536	-20.2338
2.37	-10.2913	-38.7965	-5.025	-85.2158	-29.5111
2.38	-10.1113	-39.8804	2.4711	-79.039	-33.0091
2.39	-5.6084	-37.424	-2.6435	-94.5724	-21.3705
2.4	-9.5966	-36.2347	-7.4478	-94.9771	-32.4644
2.41	-15.2994	-38.0213	-4.2028	-93.0242	-25.126
2.42	-12.6561	-52.2145	-3.511	-93.1423	-28.2222
2.43	-12.7158	-46.3998	-2.8023	-89.9673	-27.9815
2.44	-10.8962	-41.7556	-5.61	-85.3017	-24.107
2.45	-6.3766	-37.2986	-4.0313	-98.0035	-22.6162
2.46	-8.528	-37.6899	1.1352	-98.2677	-28.8807
2.47	0.315	-37.7407	-5.2906	-83.9331	-20.8056
2.48	-2.7733	-35.8938	-1.5383	-95.9515	-30.0403
2.49	-8.1815	-35.4293	-7.1564	-89.4805	-33.0618
2.5	-6.3545	-39.1424	-0.4303	-86.2646	-28.9442
2.51	0.0937	-47.7828	-0.349	-97.9446	-32.1177
2.52	-5.0436	-45.5233	-1.6069	-98.4903	-29.4402
2.53	-4.1301	-40.5573	0.5208	-85.0517	-34.9754
2.54	-2.6863	-41.8245	-4.2159	-86.1836	-37.968
2.55	-5.849	-38.8416	-2.2631	-90.1012	-36.2525
2.56	-3.1918	-38.5299	3.3708	-83.4911	-40.2355
2.57	-4.732	-48.4255	-3.2708	-83.3289	-35.3466
2.58	-3.0179	-49.2641	-0.4625	-88.1678	-40.6893
2.59	0.806	-49.3139	4.5673	-86.9026	-34.7485
2.6	-2.6791	-45.9196	6.6422	-78.2264	-30.6664
2.61	-2.613	-49.2348	0.2696	-89.8415	-22.2344
2.62	0.4098	-49.3253	-6.3324	-80.964	-37.5382
2.63	1.1704	-51.9786	8.0869	-85.661	-37.6164
2.64	-1.3224	-36.8789	11.5561	-84.7862	-30.997
2.65	-2.5864	-46.8335	2.9157	-82.0828	-33.1107
2.66	5.8379	-42.6681	5.6831	-86.1558	-35.3075
2.67	2.5979	-46.1753	-1.3298	-92.1261	-19.8608
2.68	-3.176	-39.9606	2.1231	-86.1151	-24.1361
2.69	-3.2434	-41.7291	-0.9147	-85.7312	-29.0155
2.7	-0.9959	-39.2576	-1.1788	-89.4428	-29.8829
2.71	-4.8443	-44.1647	3.8461	-77.6851	-24.1978
2.72	-2.9132	-41.9033	-7.4205	-82.1477	-24.4362
2.73	-5.0456	-47.6569	-4.1264	-90.8685	-22.2597
2.74	-2.8635	-46.7382	-3.0016	-82.8353	-29.054
2.75	-1.7461	-46.1982	-13.4086	-95.3049	-25.1936
2.76	3.2277	-44.7588	-5.356	-90.8017	-26.7356
2.77	1.2338	-49.8837	-10.9912	-90.3389	-22.3573
2.78	2.5838	-38.3801	2.3922	-84.8908	-10.1797
2.79	-3.5607	-46.1654	-5.0631	-79.5614	-19.8888
2.8	-7.4822	-40.0262	-3.4307	-97.8454	-21.7088
2.81	-2.7004	-57.4765	-8.3251	-89.7643	-20.9865
2.82	-3.161	-47.5428	-2.1808	-92.799	-22.3085
2.83	-9.6635	-54.1938	1.358	-98.265	-33.1857
2.84	-4.2767	-51.6138	4.7764	-92.675	-33.2124
2.85	-6.8532	-51.9919	-5.7722	-81.575	-33.0365
2.86	-1.9837	-54.6086	-5.881	-82.9987	-24.5853
2.87	-5.2717	-48.9869	-2.8801	-85.374	-28.3331
2.88	2.1097	-49.6985	-2.3174	-91.0252	-18.9881
2.89	1.5188	-40.6359	1.9821	-75.1196	-29.8327
2.9	-0.962	-46.5551	-0.2121	-89.4974	-19.7782
2.91	0.3605	-58.1343	6.0461	-75.0443	-7.7066
2.92	1.8434	-49.2476	2.7643	-85.0527	-7.9303
2.93	1.2498	-56.1017	-2.266	-93.3099	-12.4275
2.94	3.4248	-51.0326	2.7462	-97.5462	-24.1791
2.95	-2.62	-49.8822	0.4903	-93.8189	-18.6846
2.96	3.7458	-49.7738	3.8268	-92.4862	-23.323
2.97	-3.346	-54.7616	1.583	-91.7153	-19.7425
2.98	2.0965	-51.5546	1.7565	-79.1593	-24.7481
2.99	2.2132	-48.395	0.0426	-96.5392	-27.538
3	2.8106	-56.337	-1.0794	-88.0767	-19.486
3.01	-0.3475	-52.7819	1.7004	-94.112	-9.9174
3.02	-3.1942	-54.2319	4.466	-78.854	-10.4968
3.03	-0.4429	-58.8198	2.6122	-93.5474	-8.1849
3.04	0.0742	-59.0311	-1.4457	-80.7586	-21.8552
3.05	2.7097	-53.4026	0.3006	-84.6865	-20.7544
3.06	5.0889	-49.4073	2.3484	-85.8167	-23.3443
3.07	4.0379	-44.1283	-1.9967	-84.763	-20.9362
3.08	-1.0181	-53.3207	-0.2729	-87.0329	-10.575
3.09	-4.6318	-61.7669	-1.1682	-91.4896	-21.4559
3.1	-1.1783	-43.8734	-8.1395	-90.0264	-30.3787
3.11	-2.3695	-49.1671	-1.9173	-98.6601	-28.6519
3.12	-4.6636	-54.7613	3.1387	-84.6633	-22.1461
3.13	-5.2069	-52.429	-2.1716	-94.3752	-15.7645
3.14	-7.8419	-51.474	-4.1818	-92.0468	-17.9336
3.15	0.2032	-38.9094	6.9877	-92.0316	-14.0231
3.16	1.2401	-49.0415	-4.6021	-87.3363	-14.7025
3.17	-7.2571	-51.025	-4.5432	-81.0954	-26.6319
3.18	-18.3047	-43.4647	-12.1237	-79.2354	-20.1776
3.19	-9.1774	-50.8675	-14.0535	-90.8177	-32.4979
3.2	-10.6574	-57.0086	-3.9186	-97.7203	-21.6438
3.21	-15.6277	-51.5457	-5.5515	-91.3171	-22.6761
3.22	-13.4162	-56.4055	-4.4212	-91.216	-17.2945
3.23	-11.2532	-50.3653	-5.6071	-91.1953	-21.5791
3.24	-11.1627	-43.1058	-3.053	-88.8508	-27.545
3.25	-17.8571	-45.2196	-3.4838	-84.8914	-18.6841
3.26	-10.4702	-48.9529	-5.8903	-89.0405	-16.7668
3.27	-1.0377	-56.0673	3.9839	-93.0292	-26.9625
3.28	-1.8821	-49.6497	-8.9487	-90.4949	-23.1284
3.29	-6.9	-49.3842	-5.4315	-91.7982	-28.4024
3.3	-11.1948	-53.6144	-13.2795	-82.036	-19.4752
3.31	-7.814	-42.0834	-8.4039	-93.9106	-17.808
3.32	-12.9654	-44.7522	-3.4248	-80.6411	-23.3057
3.33	-13.8267	-52.5005	-4.4212	-98.918	-26.8538
3.34	-12.2155	-50.4377	-9.7469	-90.1081	-18.1214
3.35	-8.8498	-51.7174	-7.3425	-96.4744	-21.9637
3.36	-12.1096	-43.8881	-6.6732	-90.5722	-10.9018
3.37	-0.5068	-49.9192	-16.365	-87.6789	-29.1141
3.38	-11.5177	-47.2261	-16.4413	-92.3204	-17.0278
3.39	-8.9928	-49.502	-9.1238	-88.2369	-21.8845
3.4	-13.2326	-43.812	-8.3591	-84.8142	-23.6789
3.41	-5.6618	-44.2156	-4.9493	-84.4955	-13.9597
3.42	-12.9565	-45.5851	-8.97	-93.3365	-11.9789
3.43	-11.3499	-58.268	-7.1497	-81.6967	-26.1027
3.44	-13.6147	-54.1785	-6.0212	-83.4892	-32.2099
3.45	-6.2083	-47.3	-8.5047	-84.1345	-19.0901
3.46	-7.4768	-47.7292	-3.0148	-89.1275	-23.3107
3.47	-8.0583	-48.4473	-9.4413	-80.9191	-24.153
3.48	-7.3893	-52.1612	-10.312	-89.9078	-24.704
3.49	-16.1796	-41.9404	-7.8269	-86.1984	-17.4023
3.5	-16.8757	-44.5989	-9.3156	-81.4994	-16.6223
3.51	-6.1131	-49.803	-6.3037	-83.6467	-21.0478
3.52	-0.2673	-53.137	-9.1732	-76.5595	-8.5308
3.53	-15.0574	-48.3252	-8.3485	-81.2335	-11.351
3.54	-12.2451	-46.0276	-12.209	-88.1245	-11.663
3.55	-6.3965	-52.6782	-8.699	-77.6556	-11.1249
3.56	-18.433	-46.1513	-6.2729	-85.8139	-10.7084
3.57	-13.7824	-56.1014	-15.9827	-87.7617	-6.6182
3.58	-21.3566	-50.6579	-7.8885	-86.6865	-10.4936
3.59	-14.949	-52.0139	-9.4678	-85.6348	-11.7588
3.6	-13.9801	-49.046	-8.8967	-85.4862	-7.0281
3.61	-13.8999	-56.8892	-21.1839	-69.3282	-12.3954
3.62	-13.7491	-55.0119	-14.7283	-98.7448	-12.6762
3.63	-13.7447	-52.3243	-10.5619	-89.424	-7.6728
3.64	-12.0999	-46.9701	-15.6828	-85.8088	-7.0262
3.65	-8.0244	-55.3143	-14.1974	-79.3275	-6.1512
3.66	-16.1932	-50.2561	-3.2065	-91.6521	-6.5246
3.67	-16.9351	-46.4428	-6.8879	-86.8982	-6.9573
3.68	-11.6844	-49.5153	-4.2189	-71.1278	-6.2556
3.69	-10.322	-49.5252	-3.7192	-75.3725	0.6747
3.7	-8.5694	-52.9788	-4.1583	-86.4744	-4.7021
3.71	-14.0428	-52.1101	-6.2355	-83.958	-10.1912
3.72	-20.8832	-50.7299	-4.6868	-89.2976	2.4034
3.73	-18.0262	-56.16	-1.6102	-78.1583	-18.234
3.74	-18.3503	-42.0243	-3.9421	-90.6597	-11.674
3.75	-11.9243	-46.6168	1.175	-89.2381	-7.9817
3.76	-18.941	-47.0622	-2.5551	-81.5459	-4.6633
3.77	-15.8532	-52.3537	-2.878	-90.9878	-10.9586
3.78	-17.0266	-42.1942	0.0198	-84.7963	1.5545
3.79	-12.0639	-44.9632	-4.3923	-82.5708	-4.6478
3.8	-18.4421	-48.066	-5.0472	-93.6332	-3.1668
3.81	-12.2983	-46.9397	-6.757	-82.9445	-12.7247
3.82	-9.9035	-48.8986	-10.8292	-81.9257	5.3658
3.83	-8.9533	-46.3958	-8.8057	-87.712	8.5981
3.84	-19.0762	-42.9974	-7.7005	-87.1207	-3.6108
3.85	-14.0033	-48.1556	-6.9978	-88.2978	-13.0062
3.86	-8.1188	-46.4443	-8.2087	-93.548	-6.2572
3.87	-11.2712	-59.6735	-7.8549	-86.3287	-5.194
3.88	-13.4735	-46.2296	-9.4164	-76.2985	-2.7398
3.89	-13.1798	-52.8315	-7.6277	-74.0335	-1.2221
3.9	-6.3757	-42.8783	-14.5617	-76.8373	-3.7084
3.91	-10.7754	-36.2552	-6.7945	-68.1648	-10.0569
3.92	-16.0444	-55.464	-8.9739	-84.4103	-3.702
3.93	-10.341	-45.6109	-7.7048	-79.7524	1.7101
3.94	-11.501	-46.5695	-11.4459	-81.2423	-4.2392
3.95	-8.5216	-40.7448	-8.3817	-88.065	-3.5256
3.96	-7.1991	-47.5028	-9.0445	-86.1994	-8.5998
3.97	-11.6185	-49.8877	-7.4227	-86.4652	-0.2978
3.98	-13.9199	-50.1642	-2.7797	-82.2005	-11.6429
3.99	-14.6566	-50.6261	-2.1805	-90.1947	-1.4399
4	-14.7288	-50.7395	-16.1813	-80.2472	-2.8066
4.01	-6.7308	-49.4598	-9.4569	-64.8141	-4.4521
4.02	-6.7039	-50.8304	-21.3317	-83.461	-10.3265
4.03	-10.8519	-50.8778	-16.194	-82.9684	-2.8658
4.04	-11.022	-44.6218	-12.9434	-85.8947	-15.0508
4.05	-10.5902	-55.1242	-14.2251	-75.753	-8.3382
4.06	-15.9778	-48.2465	-11.9584	-73.6556	2.4793
4.07	-12.1249	-47.6398	-11.1238	-74.8845	-13.6009
4.08	-7.5869	-56.5489	-16.0646	-81.1128	-3.2749
4.09	-11.9633	-50.9075	-7.6122	-76.8216	-11.4095
4.1	-13.336	-44.0132	-13.334	-81.1453	-14.3921
4.11	-15.0219	-53.1226	-5.8782	-81.3202	-16.119
4.12	-12.0956	-50.6136	-5.1125	-92.3494	-17.8516
4.13	-11.4497	-52.3878	-5.0807	-90.4413	-14.2884
4.14	-10.2038	-49.3265	-13.139	-76.1279	-17.2688
4.15	-16.2344	-44.1055	-13.063	-85.3699	-14.7818
4.16	-16.2394	-52.0793	-8.6087	-76.8521	-4.6158
4.17	-13.7511	-48.7895	-20.3186	-83.3225	-10.4852
4.18	-9.0806	-47.3797	-5.2074	-81.1567	-8.7197
4.19	-13.6074	-50.5782	-7.3433	-69.7528	-6.5391
4.2	-10.4762	-53.1814	-11.0782	-77.6722	-10.3166
4.21	-15.3807	-45.2092	-11.4209	-83.9012	-5.8263
4.22	-7.7098	-43.3918	-0.8188	-80.0689	0.0182
4.23	-14.3468	-47.0985	-12.1594	-69.8047	-12.8128
4.24	-15.0498	-45.9158	-7.713	-87.1059	-5.9983
4.25	-10.6789	-50.1606	-16.1594	-72.1254	-9.218
4.26	-16.0648	-46.8769	-15.3906	-78.4663	2.089
4.27	-8.4719	-52.1056	-14.4911	-81.8184	-12.1859
4.28	-13.0452	-50.8587	-15.6604	-69.4841	-5.6261
4.29	-15.916	-51.6166	-20.4077	-73.2269	-6.6725
4.3	-7.2323	-47.1738	-20.3127	-69.8216	-11.6166
4.31	-12.1524	-44.4748	-17.4338	-67.3213	-6.8053
4.32	-16.3107	-40.7793	-10.0382	-83.0679	-8.9275
4.33	-9.4655	-46.6351	-10.9227	-83.1475	-0.9692
4.34	-14.0279	-48.8002	-6.0246	-71.5939	-12.0718
4.35	-10.9098	-43.8062	-7.9176	-73.9827	-6.7027
4.36	-16.3694	-50.9838	-10.8701	-72.6223	-14.428
4.37	-7.3127	-44.3526	-10.1066	-80.7648	-11.482
4.38	-6.3661	-47.1084	-11.5001	-98.1292	-12.2787
4.39	-15.016	-45.558	-9.8472	-92.477	-5.2225
4.4	-11.942	-48.6044	-12.8047	-87.2024	-4.4878
4.41	-19.3834	-54.1948	-10.9684	-105.752	-22.8521
4.42	-12.7696	-61.2206	-11.6787	-96.4986	-9.4458
4.43	-21.549	-56.1547	-17.4402	-77.7574	4.7389
4.44	-17.0558	-56.2006	-22.2041	-95.1704	0.355
4.45	-18.4434	-50.7942	-22.9543	-97.1088	-12.7031
4.46	-14.925	-57.6172	-17.9684	-96.3592	5.5281
4.47	-18.6643	-56.7084	-18.2346	-98.0947	-4.4847
4.48	-17.4695	-60.5324	-26.7072	-84.214	-2.0936
4.49	-13.526	-52.7644	-24.0518	-100.876	4.0487
4.5	-14.9485	-56.635	-21.7066	-90.8721	-1.9828
4.51	-18.9391	-56.9128	-19.0439	-94.1444	-7.1699
4.52	-13.1481	-62.2583	-18.3688	-100.886	-4.6905
4.53	-14.8788	-57.7665	-19.5853	-94.3978	6.8678
4.54	-16.251	-49.9646	-26.9741	-90.3503	-1.2001
4.55	-19.6121	-55.0744	-18.0156	-98.9191	0.1891
4.56	-16.0334	-54.1455	-9.4244	-101.173	-0.9597
4.57	-11.106	-59.9218	-10.7426	-86.0429	-1.107
4.58	-10.7307	-55.0527	-9.0212	-83.6313	6.7672
4.59	-6.3271	-55.7741	-8.4195	-100.008	5.8336
4.6	-7.1583	-56.4312	-12.8297	-97.9647	1.9591
4.61	-12.2992	-56.326	-11.4749	-97.538	-0.2404
4.62	-13.2036	-52.1723	-9.4377	-94.5562	6.3031
4.63	-11.9468	-45.5449	-17.7759	-90.2532	-5.0895
4.64	-13.8745	-57.3452	-11.8011	-92.6504	-3.2293
4.65	-20.0328	-59.8675	-12.7495	-103.899	-9.3569
4.66	-11.0867	-53.8813	-18.3069	-91.68	-3.4502
4.67	-11.7655	-59.6063	-12.8956	-94.7553	-12.6898
4.68	-9.5419	-49.7887	-10.0932	-95.7282	-13.2276
4.69	-13.8044	-48.2048	-6.9351	-94.2169	-15.3961
4.7	-3.5244	-46.7962	-10.7978	-94.0422	-13.3244
4.71	-13.5757	-50.6498	-10.8139	-85.8936	-17.0847
4.72	-8.4234	-55.0789	-10.4166	-94.3713	-9.9644
4.73	-9.3251	-49.3197	-12.0518	-95.3529	-12.9772
4.74	-15.5942	-47.4336	-10.0273	-90.7435	-10.0155
4.75	-8.7187	-52.3174	-17.5306	-95.676	-20.8325
4.76	-18.5297	-50.0431	-13.7023	-85.4702	-8.9577
4.77	-12.6494	-48.8978	-8.8872	-93.5581	-20.846
4.78	-10.9207	-47.385	-13.0175	-100.595	-11.3318
4.79	-13.7401	-61.516	-20.6658	-95.5902	-17.15
4.8	-16.7365	-50.2967	0.3918	-102.324	-9.6654
4.81	-12.6996	-47.2355	-8.4776	-93.3656	-12.5435
4.82	-12.9489	-57.9585	-14.0822	-94.4417	-10.3937
4.83	-16.2489	-48.9266	-14.2075	-90.3685	2.4966
4.84	-17.2411	-57.0138	-6.4776	-95.1898	2.2339
4.85	-16.0658	-57.517	-11.3863	-94.2092	-12.2965
4.86	-10.4255	-48.5208	-9.4157	-106.145	-10.396
4.87	-6.6184	-52.448	-10.1955	-94.8931	-3.4112
4.88	-11.9024	-47.3891	-12.4511	-98.0916	-3.8083
4.89	-16.0654	-54.9721	-7.5569	-107.437	-6.8495
4.9	-9.3087	-53.4045	-7.8274	-98.8239	-10.2585
4.91	-20.1537	-60.9591	-6.8768	-94.2504	5.2189
4.92	-14.8399	-48.6376	-1.2295	-102.786	-10.5193
4.93	-20.178	-55.8042	0.3064	-91.1999	-10.6342
4.94	-15.3154	-57.0416	-2.9681	-97.3949	-6.4618
4.95	-13.1996	-48.7848	-7.5629	-99.7652	-10.7075
4.96	-6.723	-51.7178	-6.1833	-101.109	0.3266
4.97	-3.7325	-45.4152	-0.4251	-101.416	-12.843
4.98	-9.7851	-52.3178	2.0105	-103.972	-1.2848
4.99	-15.6456	-50.4398	-5.2451	-103.643	-1.2679
5	-17.33	-50.5933	-6.8293	-94.8092	-1.0476
5.01	-13.5067	-50.1507	-2.7988	-81.8795	-5.0886
5.02	-12.742	-54.7689	-4.1426	-101.355	0.1407
5.03	-12.9177	-48.1397	-8.4467	-82.6822	-2.9614
5.04	-9.1814	-47.6412	-3.8438	-94.0716	-11.08
5.05	-12.3384	-54.5444	-11.9658	-85.6923	-8.9752
5.06	-17.1067	-48.3933	-13.1302	-95.4453	-11.323
5.07	-11.5589	-49.0942	-7.5828	-115.595	-10.5521
5.08	-5.9994	-48.7558	-8.9409	-98.8367	-0.8266
5.09	-13.7531	-46.4137	-9.4328	-106.337	-12.8352
5.1	-7.6615	-62.0814	-10.9379	-95.4922	-2.1009
5.11	-15.8252	-57.825	-10.3328	-100.126	-7.5126
5.12	-13.7641	-50.5926	-8.7786	-104.137	2.4519
5.13	-10.2706	-49.5175	-15.5379	-91.685	-9.9902
5.14	-5.8723	-61.5444	-6.9773	-87.6015	-10.365
5.15	-13.1536	-55.7576	-11.2406	-90.4268	-11.4567
5.16	-10.2642	-53.4488	-12.2675	-92.7082	-5.1473
5.17	-8.5323	-52.2756	-15.5418	-98.5836	3.7375
5.18	-12.3404	-55.0489	-15.7573	-94.6844	0.6783
5.19	-5.6064	-56.5895	-15.7935	-85.9139	3.5841
5.2	-11.1325	-58.4821	-17.1573	-97.3598	-3.3771
5.21	-8.7649	-60.0893	-13.2998	-95.1732	-12.0145
5.22	-10.4186	-50.2351	-11.8655	-103.342	-3.1389
5.23	-6.8552	-52.0451	-13.4999	-92.6799	-7.8697
5.24	-7.6589	-44.0741	-9.7826	-100.141	-12.6016
5.25	-7.9613	-52.2141	-8.2189	-99.0376	-7.8293
5.26	-9.0823	-44.858	-8.516	-103.768	-3.8901
5.27	-8.548	-51.9485	-14.5163	-103.743	-0.8281
5.28	-6.1539	-47.0717	-18.134	-107.741	0.13
5.29	-13.0125	-44.4929	-15.2483	-109.84	-2.0309
5.3	-12.6714	-56.4507	-19.6646	-110.646	-6.8437
5.31	-17.4173	-53.0004	-21.4512	-118.317	-1.795
5.32	-10.4474	-47.3372	-21.995	-116.249	-9.0017
5.33	-11.881	-53.0238	-19.2218	-99.795	-6.6767
5.34	-15.8488	-53.301	-20.6947	-108.854	-7.2598
5.35	-11.5529	-48.9018	-17.87	-107.605	-15.9257
5.36	-10.4828	-57.0893	-20.0957	-114.344	4.533
5.37	-4.5724	-54.5582	-18.5042	-118.653	-5.9422
5.38	-8.402	-56.2381	-21.9808	-103.848	-8.1918
5.39	-15.1365	-43.0935	-14.5737	-99.2046	-9.4837
5.4	-8.6058	-57.5837	-20.3472	-120.034	7.6323
5.41	-10.3719	-52.6577	-20.4607	-106.921	-3.3557
5.42	-10.9669	-58.7348	-20.7236	-109.106	-10.2919
5.43	-10.3596	-70.4496	-23.6737	-106.844	-9.6764
5.44	-15.4989	-57.7285	-16.6867	-113.118	-10.5824
5.45	-7.7588	-59.2436	-16.2239	-107.981	-7.8749
5.46	-14.4544	-58.3109	-15.9332	-108.4	-8.5658
5.47	-13.7482	-46.2841	-17.0714	-101.692	-13.7514
5.48	-12.4829	-50.6329	-24.2415	-99.8548	-10.1767
5.49	-15.6394	-59.9963	-25.7986	-104.165	-2.1979
5.5	-14.9224	-56.1327	-20.9703	-97.7893	-11.6673
5.51	-6.8555	-48.8484	-24.788	-107.054	-5.8973
5.52	-7.8476	-57.3714	-28.4144	-104.851	-15.4495
5.53	-13.4229	-57.804	-24.2375	-111.338	-16.5863
5.54	-12.3075	-54.2432	-19.3433	-110.951	-17.2563
5.55	-9.7739	-54.2332	-19.887	-107.424	6.9205
5.56	-11.1085	-49.1643	-24.3417	-117.8	-2.1482
5.57	-13.684	-48.5047	-21.3589	-106.329	-0.2143
5.58	-11.7832	-54.1952	-15.0268	-100.084	-2.4934
5.59	-10.9864	-40.0795	-16.232	-102.366	-2.5452
5.6	-10.3577	-43.9335	-26.6871	-87.209	-2.3302
5.61	-12.6219	-55.5614	-23.4515	-102.232	3.0462
5.62	-9.7798	-57.4301	-19.8884	-102.116	2.7903
5.63	-15.0086	-47.77	-23.0522	-106.507	-1.8351
5.64	-8.0368	-50.2499	-21.8138	-111.005	-5.9018
5.65	-10.2199	-58.2811	-15.4377	-92.3706	-1.1295
5.66	-10.5664	-55.9079	-22.0375	-115.1	-6.5693
5.67	-6.9735	-53.1959	-25.4078	-99.9162	3.5955
5.68	-12.3997	-55.2867	-23.5873	-109.997	8.6582
5.69	-8.4574	-52.0363	-20.8838	-93.5248	-1.2069
5.7	-11.505	-52.8609	-20.5897	-96.6381	-6.889
5.71	-4.6739	-50.8722	-18.0846	-103.015	5.5337
5.72	-10.567	-47.4848	-22.0334	-90.8789	9.0014
5.73	-11.1416	-52.2976	-21.9378	-106.811	5.1611
5.74	-14.3541	-54.7749	-24.1099	-100.579	3.0781
5.75	-12.611	-47.5817	-18.8195	-95.6997	1.3285
5.76	-12.9463	-45.9437	-16.982	-97.037	-1.3992
5.77	-12.4327	-53.0225	-14.2306	-104.45	-0.3766
5.78	-5.7116	-44.9409	-15.6154	-96.669	-10.5908
5.79	-7.8774	-46.0693	-23.9003	-109.685	-2.9561
5.8	-12.961	-54.5129	-21.7176	-113.246	-0.9438
5.81	-10.307	-46.0539	-25.4813	-100.35	-0.5642
5.82	-8.8693	-55.9938	-26.9486	-103.535	-9.0063
5.83	-11.1612	-52.3901	-17.5925	-103.159	0.2107
5.84	-8.408	-57.8491	-26.3879	-94.3295	0.1136
5.85	-11.0859	-44.1512	-21.9478	-97.6723	0.2721
5.86	-8.6979	-56.1491	-23.8917	-96.4233	-4.8181
5.87	-15.5792	-56.4384	-19.4084	-100.645	-7.0102
5.88	-13.9373	-56.0163	-19.8185	-103.553	-6.4362
5.89	-6.4832	-51.9995	-18.862	-95.1758	0.936
5.9	-5.4947	-41.4923	-18.6965	-95.6355	-0.1282
5.91	-10.509	-53.4662	-23.5132	-108.546	-10.587
5.92	-16.2634	-55.0695	-21.977	-84.341	-5.7774
5.93	-11.4215	-59.7266	-22.7145	-98.8462	-14.6451
5.94	-14.7965	-50.0935	-21.1396	-88.3855	-14.9011
5.95	-14.5098	-59.7797	-24.3266	-100.185	-8.0454
5.96	-12.8111	-52.8391	-23.5176	-93.4963	-22.0982
5.97	-11.636	-47.9308	-26.2875	-98.3125	-11.8764
5.98	-10.2218	-48.7115	-31.9871	-100.484	-17.0459
5.99	-7.737	-55.1662	-29.5289	-94.6578	-13.7775
6	-17.5143	-53.045	-28.3381	-97.6452	-14.2203
6.01	-14.4892	-44.0661	-25.9449	-93.9075	-16.3278
6.02	-10.6925	-69.0296	-29.7345	-90.4585	-14.5604
6.03	-13.6764	-60.2421	-21.536	-108.496	-18.6102
6.04	-11.4246	-57.7513	-30.3464	-96.0162	-9.153
6.05	-9.7986	-55.2841	-33.8775	-111.011	-13.8921
6.06	-8.11	-56.5663	-29.4849	-104.558	-7.9958
6.07	-9.9242	-54.7698	-26.7041	-102.126	-12.4585
6.08	-12.6344	-54.1633	-24.6139	-111.136	-14.5518
6.09	-9.2269	-60.1463	-28.5041	-103.123	-19.2999
6.1	-14.4904	-50.0907	-22.8447	-99.5355	-15.1427
6.11	-14.2693	-42.988	-25.0941	-95.1329	-10.6389
6.12	-6.459	-48.5367	-30.5647	-104.97	-11.8189
6.13	-6.4469	-48.7722	-19.241	-91.9944	-11.0249
6.14	-7.7562	-53.6373	-20.8946	-102.216	-10.8696
6.15	-11.8522	-48.8289	-23.4779	-96.3704	-11.008
6.16	-4.1376	-48.7881	-26.8027	-90.6254	2.0166
6.17	-9.5347	-51.5236	-22.0294	-98.9022	-7.3121
6.18	-8.8527	-54.1962	-22.7426	-113.314	-5.1343
6.19	-10.3099	-55.5529	-22.8872	-89.5677	-15.5834
6.2	-8.8526	-56.785	-22.3154	-97.3262	-5.0435
6.21	-9.7673	-51.6902	-21.0975	-100.949	-5.1952
6.22	-9.2782	-53.524	-22.4325	-100.18	-20.9073
6.23	-9.9216	-48.5934	-28.0741	-103.866	-20.8149
6.24	-8.9614	-48.3245	-24.0854	-96.2459	-6.5083
6.25	-2.7108	-55.7904	-20.2258	-91.1528	-16.4614
6.26	-11.4031	-47.602	-20.414	-97.6298	-12.5464
6.27	-8.2662	-50.8829	-23.233	-107.194	-10.4832
6.28	-7.1324	-50.5236	-24.4438	-93.924	-19.0783
6.29	-12.6466	-49.8939	-19.4145	-94.8866	-18.647
6.3	-12.2545	-50.6099	-23.6138	-105.886	-2.4786
6.31	-10.8445	-51.6869	-22.6571	-104.321	-12.4147
6.32	-13.0063	-47.9084	-23.3343	-107.449	-8.8996
6.33	-11.5925	-46.9896	-28.2658	-97.9705	-7.6262
6.34	-18.7388	-54.1873	-25.455	-102.46	-15.2491
6.35	-14.1277	-47.8585	-21.9399	-99.7662	-6.9629
6.36	-7.0983	-44.912	-24.2328	-91.9513	-15.061
6.37	-16.8428	-54.4837	-16.4494	-105.245	-6.1977
6.38	-10.0866	-45.3162	-27.3872	-103.464	2.2888
6.39	-14.295	-47.0721	-18.8146	-105.935	8.4308
6.4	-14.6095	-53.9464	-22.5539	-103.371	-1.4541
6.41	-17.9799	-41.4224	-20.5216	-100.405	3.8431
6.42	-7.3761	-44.1618	-20.2088	-94.7501	-24.538
6.43	-11.695	-47.3897	-23.1524	-99.9695	-18.1198
6.44	-9.8712	-57.7096	-26.9646	-102.977	-12.5753
6.45	0.4664	-48.3123	-24.8211	-108.711	-9.6945
6.46	-0.6009	-48.0796	-24.5962	-103.928	-1.614
6.47	-1.6268	-47.0895	-25.1077	-92.9244	-8.8494
6.48	2.2181	-54.4311	-30.3351	-104.934	-3.6612
6.49	2.52	-43.9031	-29.1291	-113.07	-2.3552
6.5	1.0382	-51.3084	-24.6474	-107.867	-8.6933
6.51	0.2753	-53.2937	-30.0191	-107.158	0.4586
6.52	-0.6605	-49.5026	-23.9023	-105.177	-17.791
6.53	-2.9434	-54.4291	-27.5906	-110.357	-19.2287
6.54	-4.2284	-49.2708	-13.9393	-109.973	-16.31
6.55	0.4098	-47.8783	-17.2525	-101.361	-7.8521
6.56	-2.4578	-51.7172	-20.933	-115.546	-16.1347
6.57	-4.3652	-51.4211	-19.0752	-109.383	-12.3679
6.58	-0.6885	-46.9702	-21.0042	-106.818	-18.2115
6.59	-3.3707	-38.6408	-20.3538	-107.203	-24.4956
6.6	2.5117	-38.5946	-18.6627	-108.117	-15.5739
6.61	1.6398	-48.2359	-17.8951	-107.437	-12.0143
6.62	2.0882	-39.11	-21.484	-112.479	-21.5159
6.63	0.5644	-42.4687	-27.1054	-109.183	-24.7214
6.64	4.4928	-47.4029	-19.5066	-111.126	-14.3404
6.65	-3.1751	-42.7873	-22.9462	-116.134	-20.4747
6.66	-6.7709	-47.6557	-22.1153	-95.1985	-23.9026
6.67	-11.9531	-38.8983	-21.0862	-112.666	-30.1488
6.68	-6.3837	-47.3379	-22.9729	-98.5332	-15.2762
6.69	-7.0598	-54.8555	-20.7447	-102.577	-11.798
6.7	-5.9738	-49.2366	-20.4474	-107.817	-9.9747
6.71	-4.5985	-43.9336	-21.3511	-113.998	-21.1019
6.72	-2.1954	-49.7866	-21.2381	-98.715	-3.865
6.73	-9.2495	-54.0203	-23.4716	-93.9201	-7.4589
6.74	-3.0733	-45.5683	-19.3201	-99.4074	-3.7345
6.75	-11.7653	-48.6056	-13.817	-109.377	-4.9046
6.76	-6.9261	-52.2714	-22.7358	-112.376	-12.8066
6.77	-3.6277	-51.7722	-24.6805	-115.45	-11.077
6.78	-6.9211	-58.416	-24.2657	-105.197	-7.3943
6.79	-9.6849	-59.2195	-23.7276	-115.924	-12.0002
6.8	-8.9061	-52.1196	-24.193	-98.6986	-5.3449
6.81	-14.3578	-49.6745	-15.3305	-103.713	-10.1473
6.82	-8.3013	-50.6057	-24.9022	-103.352	-6.6132
6.83	-11.237	-49.9469	-23.5081	-99.3794	-10.2949
6.84	-12.7038	-53.8629	-19.9485	-104.177	-8.3203
6.85	-12.0009	-51.9013	-25.0969	-106.609	-6.1273
6.86	-13.9696	-50.1047	-26.1422	-110.32	-4.0361
6.87	-12.2694	-50.5625	-22.2808	-108.25	5.6144
6.88	-13.2343	-50.0091	-23.5935	-106.326	-5.9938
6.89	-6.9079	-56.1227	-18.5816	-104.322	0.0236
6.9	-11.2755	-48.3337	-26.3532	-106.171	-7.8766
6.91	-7.6252	-54.2793	-21.0634	-100.048	4.6603
6.92	-7.3499	-54.2274	-26.4077	-102.004	-5.3212
6.93	-4.057	-54.5093	-20.1585	-103.241	-3.1572
6.94	-2.7505	-45.5644	-21.1757	-112.029	1.7082
6.95	-10.0592	-43.9563	-29.2931	-107.85	-8.3712
6.96	-9.6086	-44.4939	-20.5451	-112.504	-9.6827
6.97	-12.4941	-56.8788	-21.8457	-100.844	-8.2961
6.98	-4.8448	-48.9897	-18.2739	-102.973	-7.5388
6.99	-6.1899	-42.2489	-19.6909	-95.0145	-4.2594
7	-13.966	-48.6783	-26.7869	-107.012	2.487
7.01	-7.8589	-54.1169	-21.0269	-100.781	-4.8368
7.02	-11.1126	-48.7943	-22.5894	-105.183	-1.1497
7.03	-7.8733	-55.3495	-17.7547	-110.717	-6.3924
7.04	-6.1848	-41.7969	-25.7894	-110.709	-4.7617
7.05	-3.8436	-45.8838	-21.8968	-115.436	-4.3234
7.06	-11.8203	-43.4908	-21.1089	-100.233	-10.4925
7.07	-5.9158	-44.6171	-19.8926	-101.939	-13.3711
7.08	-6.449	-46.7676	-20.1282	-107.307	-0.5782
7.09	-7.818	-54.8384	-19.708	-112.035	-5.727
7.1	-4.7965	-52.0217	-15.5734	-110.474	-4.3375
7.11	-6.7821	-61.357	-18.0943	-101.947	0.0656
7.12	-8.917	-48.3629	-18.5651	-114.404	-8.4958
7.13	-12.5782	-43.4966	-19.3714	-117.015	-0.8729
7.14	-17.6735	-51.3939	-18.5724	-110.844	-9.3116
7.15	-13.7644	-50.5003	-23.1095	-110.115	-7.9387
7.16	-11.7423	-56.9443	-26.8136	-117.072	-3.0841
7.17	-10.3818	-48.1114	-26.1916	-99.0928	-1.7757
7.18	-13.7078	-43.2193	-25.5608	-105.88	-3.3146
7.19	-7.4414	-45.3382	-22.603	-103.888	-9.557
7.2	-8.1522	-57.519	-23.7263	-108.258	-9.6906
7.21	-17.7682	-50.5928	-27.8446	-114.39	-10.5584
7.22	-12.6985	-53.8489	-18.5189	-109.296	-14.6581
7.23	-8.1977	-47.3306	-31.3638	-104.743	-7.2121
7.24	-9.3828	-59.8596	-29.5138	-114.043	-4.2667
7.25	-9.9945	-52.3209	-24.7911	-118.562	-5.9692
7.26	-2.5592	-54.7328	-21.7258	-111.485	-5.4444
7.27	-10.2816	-49.2264	-28.6601	-107.292	-10.3776
7.28	-13.7291	-54.82	-24.1491	-109.506	-21.0579
7.29	-14.9596	-44.6275	-22.1499	-110.717	-8.9742
7.3	-9.5414	-53.8731	-21.3445	-107.734	-6.3508
7.31	-6.1648	-54.1005	-26.9487	-116.864	-17.0225
7.32	-10.8049	-40.4875	-27.6755	-114.907	-10.7693
7.33	-5.0587	-44.6185	-25.6474	-106.628	-11.32
7.34	-13.131	-49.9232	-22.6131	-110.393	0.5389
7.35	-11.6756	-49.8677	-20.5005	-95.844	-7.1158
7.36	-10.1609	-51.2406	-25.3758	-106.051	0.6148
7.37	-3.204	-47.3807	-20.8267	-112.388	-1.7058
7.38	-11.094	-51.2493	-24.882	-107.78	-6.1311
7.39	-8.7014	-46.773	-20.3883	-114.207	-4.2413
7.4	-8.8987	-44.239	-23.2968	-102.86	2.0584
7.41	-2.9637	-47.712	-17.4083	-107.26	-1.0959
7.42	-4.5262	-38.9132	-14.5746	-109.699	1.427
7.43	-16.2361	-51.0182	-21.2601	-101.105	-4.1045
7.44	-18.5736	-46.8964	-23.6599	-108.76	-5.0924
7.45	-13.3111	-44.8796	-16.6059	-108.922	-5.8235
7.46	-3.7642	-52.0821	-10.7489	-110.115	-3.5494
7.47	-8.5584	-48.2406	-15.9945	-110.663	-16.0714
7.48	-9.1138	-50.1	-17.8016	-110.363	-3.3942
7.49	-7.4132	-48.7642	-8.2986	-104.82	-1.9837
7.5	-8.9639	-47.188	-20.9813	-101.719	-11.4908
7.51	-11.5425	-50.4724	-16.9917	-111.357	-10.826
7.52	-4.3408	-53.0642	-11.1683	-110.316	-2.2456
7.53	-8.5043	-48.6703	-15.8669	-111.635	-3.0858
7.54	-4.4325	-42.821	-14.6281	-115.035	-3.0006
7.55	-7.1397	-45.2298	-20.9496	-102.904	-9.6894
7.56	-10.7316	-40.9971	-18.9015	-119.156	-4.4594
7.57	-14.5604	-47.4817	-18.0353	-109.947	-0.6815
7.58	-8.7002	-47.9814	-19.3777	-96.8949	-8.2404
7.59	-12.9004	-40.461	-22.9116	-98.0088	-7.0586
7.6	-13.4949	-54.9621	-25.5682	-116.079	-8.5046
7.61	-13.5652	-50.0557	-26.1499	-111.269	-2.6227
7.62	-16.7652	-49.9311	-19.1091	-94.445	1.0295
7.63	-11.738	-45.0202	-15.5078	-99.373	-4.3953
7.64	-16.2847	-49.1083	-19.4051	-93.5423	1.5094
7.65	-15.3794	-53.2423	-32.1978	-104.779	-8.2974
7.66	-19.834	-50.9004	-31.2575	-105.504	-10.2595
7.67	-17.3872	-53.9003	-30.1291	-112.994	-0.6539
7.68	-15.8071	-47.5012	-25.3128	-103.29	-0.5743
7.69	-10.5976	-52.6832	-14.2737	-108.538	3.642
7.7	-18.6864	-52.2609	-26.1194	-112.807	5.0515
7.71	-12.1872	-51.9427	-9.2977	-115.543	1.568
7.72	-5.8134	-50.7266	-14.8194	-105.921	7.073
7.73	-4.4275	-49.1242	-10.6215	-112.602	-0.3077
7.74	0.1313	-47.1726	-12.0568	-109.613	2.0065
7.75	-5.9957	-42.3408	-18.8846	-117.495	6.6467
7.76	-1.8236	-51.4161	-21.6693	-109.034	3.5045
7.77	-7.4139	-55.9113	-16.6938	-109.966	9.9751
7.78	-6.8903	-49.2299	-15.8858	-94.5818	6.0962
7.79	-1.5487	-59.4922	-20.1074	-109.194	9.7269
7.8	4.3143	-44.7299	-21.5783	-102.658	0.8529
7.81	-0.9871	-52.9611	-25.3328	-98.7533	3.1494
7.82	1.7735	-50.7958	-23.0216	-99.1762	-0.1248
7.83	-3.4314	-42.5853	-23.5348	-103.689	4.1557
7.84	3.9581	-56.4807	-27.8987	-103.092	9.8812
7.85	2.8652	-49.4627	-24.5677	-107.225	3.5125
7.86	1.2236	-42.9452	-18.531	-106.708	-0.5094
7.87	1.86	-46.7854	-30.2079	-111.673	3.3607
7.88	2.7025	-40.0423	-32.0736	-100.365	10.1294
7.89	3.8805	-48.7054	-24.1892	-111.969	11.2881
7.9	3.038	-45.5376	-25.6336	-103.318	11.4462
7.91	-2.8879	-42.8668	-24.6627	-99.2165	19.9926
7.92	-1.8563	-44.206	-20.1413	-104.305	15.3785
7.93	1.8729	-44.1814	-23.6076	-94.2315	5.4501
7.94	-3.5864	-53.9235	-21.6342	-97.1026	7.1736
7.95	0.0231	-59.4948	-22.4426	-94.3857	10.1665
7.96	-3.723	-50.5274	-12.4943	-91.9003	16.2747
7.97	2.617	-47.3802	-22.3904	-91.4645	13.6591
7.98	-0.0914	-50.7647	-26.0053	-86.7282	18.9522
7.99	5.0464	-44.6217	-25.2175	-99.0399	13.6983
8	-2.4466	-58.8316	-26.4874	-97.0014	16.1499
8.01	-14.8642	-56.6553	-28.3615	-97.4372	8.5616
8.02	-4.8847	-49.9809	-24.6978	-104.238	-0.4858
8.03	-10.4365	-54.7708	-22.8872	-102.134	-2.0713
8.04	-7.5051	-47.1144	-16.1295	-109.656	7.8553
8.05	-14.326	-44.7501	-17.8255	-102.265	4.3529
8.06	-5.7733	-48.1301	-21.1408	-88.6162	6.6168
8.07	-6.2991	-49.8603	-22.6301	-92.2726	5.6374
8.08	-6.2652	-58.9985	-23.1787	-98.6242	7.1331
8.09	-8.7731	-59.424	-26.4158	-98.3533	16.3337
8.1	-9.422	-59.5608	-27.0791	-108.685	7.511
8.11	-11.6737	-52.0299	-18.876	-99.7434	7.001
8.12	-11.5331	-56.1916	-10.1442	-90.0247	14.4419
8.13	-15.0356	-56.0937	-29.1778	-111.976	1.3592
8.14	-9.5594	-64.4111	-30.0368	-95.926	4.755
8.15	-7.3468	-62.2625	-19.2275	-94.458	-4.2335
8.16	-6.9486	-62.5704	-24.4337	-101.478	3.235
8.17	-9.995	-55.4807	-27.9654	-117.47	4.9556
8.18	-5.9807	-61.6972	-20.4852	-107.931	8.5202
8.19	-6.1256	-63.7444	-27.3385	-110.844	4.6613
8.2	0.0643	-57.3359	-24.9197	-106.947	8.0974
8.21	3.5775	-60.697	-19.9269	-108.11	7.8814
8.22	-5.544	-53.1293	-14.1707	-101.519	5.8032
8.23	-4.4732	-57.0529	-14.1065	-114.743	9.4301
8.24	-0.6006	-50.1099	-18.5822	-104.394	4.5751
8.25	0.4299	-62.996	-25.579	-107.503	0.6618
8.26	2.31	-57.4224	-14.5858	-102.102	8.9896
8.27	1.2157	-46.4981	-14.0094	-112.025	3.848
8.28	1.4974	-53.7978	-20.1173	-110.595	0.7415
8.29	4.5547	-67.0002	-22.0492	-99.2167	3.0794
8.3	2.7457	-51.5684	-20.8373	-110.071	4.2047
8.31	3.7886	-55.6285	-22.4126	-102.74	6.1671
8.32	-1.6334	-53.2825	-23.7918	-109.937	5.9324
8.33	4.1638	-43.2809	-20.8659	-105.43	1.3915
8.34	4.0256	-56.1426	-20.645	-102.523	4.1817
8.35	1.9721	-53.7459	-23.9259	-113.099	-1.4968
8.36	-1.1376	-57.2975	-14.6293	-115.197	3.1185
8.37	0.0801	-63.028	-22.9272	-107.055	7.6838
8.38	3.11	-68.2293	-17.033	-114.818	-0.3951
8.39	-2.8059	-55.4798	-25.6645	-114.553	2.1481
8.4	5.7614	-58.2803	-17.1206	-115.418	-3.0832
8.41	3.8505	-60.3702	-25.5315	-115.568	-3.7797
8.42	6.0761	-61.8079	-19.6268	-112.706	0.97
8.43	3.9267	-59.5689	-26.9689	-110.172	-2.4855
8.44	1.1512	-58.8908	-25.6888	-117.99	-4.4281
8.45	-1.0374	-61.9926	-28.4767	-112.796	-0.4923
8.46	1.5489	-57.4508	-23.6554	-125.68	1.5009
8.47	-7.3596	-59.1381	-24.0514	-108.44	6.375
8.48	-2.2957	-69.0927	-14.2369	-124.591	-4.8414
8.49	-2.533	-58.6649	-22.0539	-116.348	0.0769
8.5	-3.3489	-66.7673	-17.2902	-101.57	4.2594
8.51	-0.1162	-64.9131	-15.7937	-102.233	8.8763
8.52	-2.4666	-47.0629	-21.7005	-111.46	6.9494
8.53	-3.7301	-54.4231	-18.3853	-90.7939	2.3845
8.54	0.5626	-58.0972	-18.7923	-104.233	8.325
8.55	0.5402	-60.0357	-17.4752	-105.529	3.6756
8.56	4.6553	-59.8887	-23.9285	-110.364	3.6003
8.57	4.7954	-66.1887	-21.7908	-111.108	5.535
8.58	-2.9637	-44.6618	-21.3532	-103.078	7.3863
8.59	-3.553	-56.3236	-21.6303	-109.639	5.3797
8.6	-0.9216	-57.7716	-21.4992	-109.653	11.0307
8.61	-2.3674	-66.1277	-22.9316	-104.998	3.4406
8.62	0.2531	-42.8087	-18.9717	-97.8986	0.7193
8.63	1.0832	-58.9734	-25.4876	-101.184	7.5121
8.64	2.7548	-40.9697	-26.9614	-113.762	1.8351
8.65	-0.2002	-52.9336	-21.9529	-107.697	1.8744
8.66	-0.5088	-53.2808	-25.4704	-104.63	-0.4471
8.67	1.2151	-60.1512	-26.4118	-110.459	-0.283
8.68	-0.2123	-53.4402	-22.6176	-102.745	0.9967
8.69	4.0552	-44.8007	-22.9444	-100.429	3.2385
8.7	2.589	-43.0073	-27.0148	-88.7384	7.3793
8.71	2.0025	-45.873	-20.2601	-105.253	4.7214
8.72	-1.4228	-58.9181	-24.6604	-109.113	-1.1273
8.73	1.8394	-49.2162	-21.117	-97.4776	-0.9607
8.74	1.6344	-56.3863	-19.1176	-106.407	4.4681
8.75	9.6318	-52.912	-24.4506	-104.653	2.3457
8.76	6.1021	-47.0568	-24.0721	-108.812	5.4566
8.77	0.7273	-58.0991	-20.5339	-109.732	6.3638
8.78	3.3322	-52.947	-22.2082	-111.668	5.0894
8.79	9.4731	-49.9225	-28.9577	-116.406	13.8734
8.8	5.1046	-56.9014	-27.5805	-109.769	1.7622
8.81	4.1524	-57.3958	-24.1114	-107.167	2.0483
8.82	1.1282	-46.7008	-26.6992	-99.5724	6.119
8.83	0.7561	-56.572	-24.1737	-116.544	11.4915
8.84	2.9777	-48.5058	-22.6989	-110.09	-3.926
8.85	2.3469	-68.094	-15.3593	-114.292	2.6878
8.86	4.1851	-59.2334	-17.3492	-106.496	5.4551
8.87	1.1806	-56.2114	-8.5757	-115.505	-8.0512
8.88	-0.9712	-62.869	-14.2196	-105.897	-2.0204
8.89	-0.7597	-50.9583	-21.9899	-117.055	2.7609
8.9	2.1749	-56.7079	-21.3749	-109.798	-0.6922
8.91	-1.2393	-47.396	-21.6023	-115.534	0.4046
8.92	2.9914	-60.2548	-26.5653	-95.7193	9.1208
8.93	2.5653	-62.0706	-20.2406	-124.117	-4.523
8.94	-0.7285	-62.6179	-24.943	-93.5641	-7.3299
8.95	1.3058	-62.8176	-20.7673	-105.358	-3.3332
8.96	-0.7542	-59.6606	-25.6267	-112.038	4.4258
8.97	8.3258	-65.7811	-17.4411	-102.24	3.1881
8.98	1.6415	-59.5592	-23.0452	-104.637	4.2494
8.99	1.8731	-52.7801	-27.4139	-110.073	-5.1973
9	4.0177	-52.6231	-14.6574	-114.862	6.7815
9.01	2.8516	-62.2896	-26.1418	-104.395	2.7943
9.02	0.7997	-61.5764	-18.3504	-111.038	7.4203
9.03	0.522	-54.2674	-20.7201	-114.836	1.062
9.04	2.743	-58.6897	-26.9908	-119.174	5.0217
9.05	0.366	-53.9273	-23.8887	-111.58	6.0693
9.06	3.1588	-48.5535	-28.2098	-106.247	12.4245
9.07	-2.1507	-59.4196	-21.1817	-104.725	1.252
9.08	0.2425	-60.0334	-24.2549	-103.659	-2.0545
9.09	0.8899	-69.8487	-23.6785	-116.937	0.7188
9.1	-2.1605	-54.627	-13.0726	-117.354	-0.4209
9.11	-0.2882	-53.5014	-17.7839	-106.961	-4.6344
9.12	3.8865	-64.3285	-19.0699	-110.259	-5.0117
9.13	0.6179	-64.5685	-21.1398	-115.009	3.2117
9.14	-3.7155	-57.5984	-22.2434	-117.146	11.1878
9.15	-3.8553	-66.7865	-15.1676	-106.358	9.3051
9.16	1.7356	-54.1098	-19.5219	-97.622	-6.831
9.17	3.388	-49.9003	-26.8295	-113.612	-5.8588
9.18	-3.5444	-53.3354	-27.828	-95.0651	-12.732
9.19	-3.219	-53.4281	-29.8344	-105.577	-13.4338
9.2	-3.0632	-50.7248	-25.0739	-102.814	-5.0878
9.21	3.2411	-57.1908	-20.7322	-106.017	-8.5059
9.22	1.6662	-59.5334	-19.1692	-113.933	-17.065
9.23	3.6226	-58.831	-19.7053	-105.204	-15.0798
9.24	0.6577	-53.7477	-20.5964	-117.985	-17.7859
9.25	-3.9953	-53.9222	-25.186	-114.691	-4.6746
9.26	4.7712	-52.4568	-29.0768	-108.998	-4.7882
9.27	2.1129	-62.1937	-26.3668	-109.033	-9.863
9.28	2.9392	-50.0952	-18.3047	-108.048	-11.7281
9.29	-0.6096	-62.4907	-19.3858	-103.373	0.9207
9.3	-3.624	-65.4312	-21.7641	-108.582	-12.0905
9.31	-2.3549	-48.6323	-19.5231	-108.547	-10.6321
9.32	0.6868	-46.2061	-28.9134	-106.265	0.5063
9.33	-4.6246	-57.8157	-25.6522	-102.176	-9.0105
9.34	-4.0382	-53.5191	-21.2049	-90.2855	-11.0868
9.35	-3.6151	-60.7044	-19.5272	-104.66	-5.2762
9.36	-6.1059	-54.7123	-25.465	-105.394	-5.4556
9.37	-0.607	-56.426	-24.92	-101.91	-0.6712
9.38	-0.2993	-68.0462	-17.8306	-116.029	-2.0824
9.39	3.773	-56.0495	-21.6361	-103.113	-0.9456
9.4	1.4514	-61.8793	-22.7902	-103.83	5.1578
9.41	-1.428	-48.8873	-25.2527	-115.587	1.3524
9.42	-0.6816	-55.2838	-25.6551	-100.168	0.206
9.43	-1.7635	-57.1561	-25.6082	-96.9942	-1.1274
9.44	-1.2053	-58.1049	-27.2083	-104.702	-0.6562
9.45	3.6405	-52.865	-32.8389	-118.373	-7.1901
9.46	-1.4436	-48.222	-24.8224	-113.561	-4.1044
9.47	0.9618	-67.4625	-20.7233	-118.449	2.9915
9.48	-0.92	-56.9439	-24.3238	-113.209	-13.0104
9.49	1.9111	-73.1649	-24.3754	-117.904	-5.763
9.5	6.5834	-62.3941	-27.3909	-116.382	-4.8951
9.51	1.2509	-55.5447	-30.5141	-107.141	0.9627
9.52	0.8054	-56.0579	-30.0477	-114.54	-5.4155
9.53	1.3531	-59.0592	-29.4955	-104.922	-6.682
9.54	-0.3174	-57.6778	-20.4436	-122.338	-3.7624
9.55	-3.4671	-60.8902	-24.6551	-101.197	-10.705
9.56	-4.4484	-65.5509	-28.6686	-117.781	-7.0703
9.57	-4.3786	-63.8903	-24.6557	-104.53	-2.7453
9.58	-4.8593	-62.205	-14.5708	-94.5711	-7.6799
9.59	-10.1015	-63.0328	-23.6237	-115.58	-5.4076
9.6	-4.8797	-59.3935	-27.7912	-114.092	-2.9292
9.61	-2.898	-49.2194	-29.3142	-108.75	0.8064
9.62	-4.4931	-55.3604	-27.3474	-111.096	-1.5169
9.63	-2.6436	-56.1721	-26.9497	-117.761	2.7363
9.64	-5.4514	-47.9709	-20.507	-105.289	-0.2156
9.65	-2.0713	-62.3821	-19.7776	-109.951	-5.0128
9.66	-1.0899	-59.6496	-21.3701	-99.2695	-4.1056
9.67	-4.2506	-54.4743	-24.4436	-105.736	-2.0255
9.68	-5.7996	-59.0776	-23.0166	-98.0943	0.8958
9.69	-1.6754	-59.2517	-18.3994	-99.7148	0.1518
9.7	-4.2112	-63.9581	-20.6819	-109.046	-2.902
9.71	-2.4645	-53.9522	-20.5842	-105.639	2.4487
9.72	-4.2172	-63.4822	-27.9723	-96.5943	0.1916
9.73	0.4341	-54.9934	-27.8618	-106.253	-4.1074
9.74	0.286	-51.7293	-25.8884	-108.595	0.8265
9.75	-0.364	-54.0808	-24.2287	-95.9129	0.8764
9.76	-4.2897	-54.5351	-30.9195	-116.025	6.5589
9.77	2.1324	-53.1877	-25.0873	-110.367	5.68
9.78	-2.273	-50.6495	-25.1347	-100.691	3.3191
9.79	-5.35	-44.9585	-27.1843	-95.7519	4.7582
9.8	-2.6291	-51.0781	-16.8403	-92.533	1.9031
9.81	1.5507	-48.1335	-24.8347	-105.516	1.0379
9.82	0.1113	-47.5623	-25.6403	-94.7083	4.6028
9.83	-0.2	-52.7755	-20.9995	-109.754	3.7354
9.84	3.2244	-59.5398	-25.2561	-114.092	2.0664
9.85	-4.0303	-51.0908	-21.3084	-109.41	2.1237
9.86	0.6085	-45.6378	-26.5838	-97.0456	7.3253
9.87	0.3365	-45.3042	-27.3874	-104.73	-3.2987
9.88	-4.4498	-49.5805	-26.7345	-115.381	7.9261
9.89	2.3103	-48.9444	-28.7525	-100.391	8.5363
9.9	-3.6878	-46.5624	-24.5764	-101.277	5.2813
9.91	-2.8136	-66.8358	-20.529	-105.588	9.5148
9.92	-5.0651	-53.7894	-25.7415	-111.966	5.6075
9.93	-4.0906	-48.6864	-29.3245	-103.627	4.4112
9.94	-5.3077	-48.5166	-21.053	-108.136	2.4042
9.95	0.2533	-60.8547	-21.1139	-122.891	7.6885
9.96	-5.2885	-65.9211	-28.158	-97.7502	7.9551
9.97	-3.4747	-67.3992	-21.8589	-103.416	11.7129
9.98	-8.4383	-55.2927	-23.4004	-106.352	3.3965
9.99	-3.9083	-58.3861	-18.8659	-112.931	4.2535
10	-5.1	-48.3717	-24.4562	-106.302	3.6159
10.01	-1.5794	-51.5575	-28.2862	-108.202	-1.5018
10.02	-0.8268	-63.6328	-22.4066	-95.9505	4.5832
10.03	-3.3257	-58.3007	-27.622	-111.939	1.7467
10.04	-0.3651	-57.5528	-32.8194	-108.799	-3.6267
10.05	-1.0959	-46.6418	-23.6482	-108.063	0.508
10.06	-4.7211	-55.3814	-23.4337	-104.391	0.0165
10.07	-2.7397	-65.0404	-26.1745	-102.054	1.4008
10.08	-1.1177	-55.0336	-33.6106	-107.918	0.356
10.09	-9.4643	-70.3655	-22.6153	-102.573	5.2854
10.1	-6.2538	-55.5815	-21.2377	-109.171	-2.4492
10.11	-6.9035	-68.3466	-20.0091	-114.638	0.5028
10.12	-5.5065	-68.2387	-23.4789	-118.658	2.5582
10.13	-6.1176	-67.6703	-23.0961	-113.908	1.6032
10.14	-6.6783	-71.4353	-24.644	-115.53	2.1325
10.15	-5.484	-69.365	-24.3102	-108.518	2.6408
10.16	-7.1624	-71.9167	-23.8831	-115.966	0.1303
10.17	-4.3892	-74.8693	-23.7659	-115.969	-3.8734
10.18	-3.9638	-74.83	-25.9883	-116.523	-2.6089
10.19	0.5016	-81.0754	-25.1865	-104.983	3.4304
10.2	-8.8277	-77.9986	-17.8032	-101.439	8.3174
10.21	-3.9148	-73.2015	-25.5192	-110.894	-0.085
10.22	-9.3731	-69.1238	-21.3748	-115.926	-5.1347
10.23	-9.2665	-62.3171	-19.2501	-111.88	-1.1486
10.24	-4.8187	-65.98	-17.4315	-100.246	-0.7919
10.25	-7.753	-67.9842	-21.7774	-115.177	-3.6143
10.26	-11.8059	-70.7209	-11.1745	-99.6599	1.0621
10.27	-9.8252	-68.213	-20.1762	-98.7786	6.9693
10.28	-10.2843	-68.9214	-12.4315	-111.546	1.9564
10.29	-11.0717	-65.8597	-17.9487	-110.081	10.44
10.3	-3.5628	-73.4168	-17.3158	-109.786	-2.455
10.31	-10.9287	-64.4648	-21.6827	-112.886	-3.253
10.32	-6.4025	-75.9773	-29.5238	-119.546	3.4804
10.33	-9.7719	-68.0856	-24.7868	-104.475	-0.4505
10.34	-11.1016	-57.2403	-25.5417	-111.845	1.8829
10.35	-10.3511	-53.703	-24.5626	-111.92	0.5594
10.36	-9.8696	-62.5406	-24.548	-123.645	3.8513
10.37	-8.2447	-71.059	-23.7818	-115.091	-2.3982
10.38	-6.7346	-74.8478	-22.6462	-104.707	6.3654
10.39	-12.8303	-69.0992	-21.8172	-115.059	4.9679
10.4	-10.895	-65.2173	-19.9075	-112.275	3.3999
10.41	-9.7274	-55.0443	-23.2711	-103.306	0.603
10.42	-14.5796	-76.2932	-23.7916	-128.203	-1.3961
10.43	-6.4253	-63.3118	-22.1909	-106.687	2.5951
10.44	-12.1588	-64.2733	-25.3422	-127.536	-8.3968
10.45	-15.027	-60.9047	-17.8171	-111.045	-9.8631
10.46	-12.8191	-69.6665	-20.6006	-103.955	-4.5779
10.47	-9.8985	-70.8051	-13.8372	-105.603	1.6554
10.48	-13.1557	-56.3991	-13.0771	-103.941	-9.7635
10.49	-8.2779	-62.8196	-12.6511	-101.106	-8.8458
10.5	-13.3049	-72.7729	-20.782	-108.916	-0.7263
10.51	-14.9602	-61.4803	-21.4076	-84.0817	1.5638
10.52	-12.0897	-67.79	-18.3897	-94.5092	-6.0124
10.53	-9.6302	-71.9616	-23.0233	-90.3634	0.6518
10.54	-4.9291	-71.3061	-14.2657	-99.4002	4.9792
10.55	-7.7127	-68.9816	-11.6655	-103.76	4.3647
10.56	-11.2049	-62.4814	-17.9223	-96.3018	4.0543
10.57	-11.1701	-71.729	-15.8328	-94.7303	6.9994
10.58	-8.0504	-63.9452	-18.7451	-106.958	-2.1846
10.59	-7.1455	-64.3148	-15.517	-96.0637	6.4115
10.6	-17.7631	-63.6024	-9.6797	-96.243	2.2574
10.61	-17.095	-64.2631	-12.8296	-96.6807	1.7437
10.62	-11.0753	-53.8684	-11.8033	-100.596	0.9288
10.63	-4.3574	-51.9575	-19.0865	-101.44	9.2483
10.64	-10.6528	-62.3892	-14.2228	-110.253	-0.2717
10.65	-13.4539	-63.6878	-17.7224	-115.273	2.7993
10.66	-7.4757	-60.8673	-17.3291	-112.897	3.3091
10.67	-12.2342	-59.3134	-23.9675	-116.759	5.3297
10.68	-10.9915	-64.2121	-23.4185	-102.085	3.8201
10.69	-11.7955	-61.9389	-24.7719	-104.525	0.1656
10.7	-10.8102	-66.8838	-21.9319	-90.5635	7.0556
10.71	-8.3586	-69.466	-19.4853	-118.043	8.1402
10.72	-12.9977	-63.5992	-22.6008	-115.439	4.1366
10.73	-13.2178	-53.9113	-25.1324	-111.514	8.0454
10.74	-12.1646	-68.453	-15.8165	-105.153	10.4246
10.75	-11.563	-66.3944	-14.1572	-102.136	7.3486
10.76	-5.4201	-66.846	-17.304	-114.487	8.3638
10.77	-10.8953	-64.3319	-18.0432	-106.931	10.0953
10.78	-5.1563	-65.6194	-14.4807	-112.14	10.4691
10.79	-8.2832	-65.3722	-17.1875	-102.078	7.3185
10.8	-8.6802	-59.2601	-14.7775	-99.9411	5.4351
10.81	-5.2077	-58.6905	-21.659	-106.155	11.3414
10.82	-15.2506	-59.915	-21.8922	-98.6854	8.2189
10.83	-8.9095	-71.8244	-17.7432	-111.272	2.078
10.84	-8.7274	-74.7075	-19.8101	-112.276	6.4871
10.85	-7.9748	-71.5361	-23.4695	-108.688	11.0744
10.86	-10.0208	-69.9722	-22.794	-97.9304	6.6067
10.87	-12.0483	-71.849	-16.8332	-112.911	7.2236
10.88	-10.7116	-50.3156	-15.2807	-112.103	10.3673
10.89	-18.4654	-58.0367	-15.6218	-110.964	10.3656
10.9	-12.204	-71.8891	-21.8474	-105.591	3.09
10.91	-12.6384	-65.7452	-9.8671	-101.652	12.6372
10.92	-11.2185	-61.0434	-13.536	-94.5636	9.0606
10.93	-8.7285	-73.4282	-15.3251	-120.846	10.8054
10.94	-12.3679	-71.1942	-11.6671	-118.927	-4.051
10.95	-12.0941	-71.796	-17.5218	-108.588	4.8057
10.96	-8.9655	-81.5917	-20.8733	-116.164	10.4371
10.97	-7.1395	-61.0662	-24.9974	-122.858	17.4118
10.98	-6.4839	-68.5421	-23.3432	-125.654	19.5481
10.99	-14.4549	-78.2747	-20.7144	-106.334	11.696
11	-11.9091	-68.6892	-20.9713	-114.44	6.9541
11.01	-12.0421	-69.6404	-16.9347	-112.963	19.2393
11.02	-11.3208	-65.943	-21.7361	-118.881	10.535
11.03	-3.7743	-67.9903	-20.1568	-114.025	7.346
11.04	-10.2078	-69.4322	-17.1513	-117.253	7.2988
11.05	-11.735	-64.2144	-13.0994	-119.648	3.1831
11.06	-13.5941	-71.1523	-15.8721	-114.565	4.5058
11.07	-9.9874	-73.2505	-21.6788	-97.3729	7.5
11.08	-9.1258	-72.8951	-22.8572	-118.609	10.3297
11.09	-8.078	-66.6296	-17.2803	-110.573	13.2177
11.1	-14.0715	-69.7752	-21.3127	-114.588	7.538
11.11	-7.5481	-67.1984	-21.5935	-103.698	11.016
11.12	-10.887	-77.277	-18.5771	-94.5611	-3.2641
11.13	-12.0463	-71.0605	-19.7954	-118.471	13.436
11.14	-9.2368	-69.0704	-14.493	-111.281	8.5425
11.15	-8.3907	-78.1665	-19.5587	-113.137	9.1742
11.16	-11.8251	-66.1795	-15.5601	-111.773	8.7005
11.17	-13.034	-76.9065	-24.0495	-114.64	0.9723
11.18	-11.6923	-70.171	-16.7547	-100.918	13.4722
11.19	-13.3792	-69.1138	-19.8721	-107.675	12.609
11.2	-13.5036	-72.9909	-20.7288	-103.996	4.7376
11.21	-8.9617	-73.581	-23.5869	-108.5	4.8809
11.22	-12.3632	-87.8017	-15.2978	-116.35	2.546
11.23	-8.1056	-74.996	-19.177	-119.795	24.6618
11.24	-7.0616	-73.1711	-17.5137	-118.688	8.6747
11.25	-5.4096	-69.4472	-17.3835	-104.565	17.4715
11.26	-9.0974	-74.2121	-22.6365	-103.559	8.4899
11.27	-11.6368	-65.5111	-16.82	-109.871	14.1515
11.28	-3.6001	-66.7383	-13.5606	-115.288	16.8234
11.29	-9.7105	-78.1257	-21.547	-120.422	9.7456
11.3	-10.0779	-61.6464	-17.2716	-103.215	4.8348
11.31	-12.7145	-75.1983	-19.829	-103.943	6.4775
11.32	-15.3219	-69.6494	-14.723	-111.84	13.3792
11.33	-2.0118	-72.4776	-18.7963	-103.888	6.4905
11.34	-12.7326	-64.5267	-20.7732	-109.644	10.332
11.35	-8.3093	-64.8379	-14.0476	-107.605	8.9109
11.36	-6.8937	-60.462	-19.3081	-106.737	18.0789
11.37	-7.0938	-64.4157	-23.9535	-98.6309	23.7005
11.38	-12.8388	-72.0593	-14.6416	-110.558	12.3719
11.39	-10.467	-73.099	-18.1788	-95.4122	11.3462
11.4	-15.847	-71.4151	-18.0836	-111.379	15.2999
11.41	-8.3418	-60.2254	-17.547	-112.132	7.9923
11.42	-5.8948	-66.6137	-16.6062	-107.238	5.7371
11.43	-10.235	-69.8536	-12.6002	-119.251	4.6674
11.44	-14.2762	-62.909	-16.2066	-111.164	6.0369
11.45	-8.2144	-76.1223	-19.165	-106.933	7.1399
11.46	-15.1352	-77.3709	-21.9499	-102.125	2.8457
11.47	-15.2211	-72.8198	-14.6207	-111.827	8.6321
11.48	-10.5292	-51.4176	-10.4073	-105.521	4.7846
11.49	-10.9513	-68.4109	-14.1507	-101.734	2.4972
11.5	-9.6449	-58.9084	-7.9132	-99.8594	5.858
11.51	-10.7998	-61.4104	-8.6213	-105.681	10.7578
11.52	-12.2359	-65.7154	-10.5869	-93.2806	2.8081
11.53	-14.1179	-64.4743	-7.111	-104.126	4.4666
11.54	-0.0798	-67.4084	-14.1801	-106.893	6
11.55	-8.8526	-69.6592	-9.8649	-105.738	2.1037
11.56	-11.7022	-68.144	-11.0051	-107.445	9.366
11.57	-11.5064	-60.4231	-8.151	-111.627	6.3483
11.58	-6.6059	-64.1173	-12.1655	-108.188	16.2273
11.59	-10.2826	-64.7707	-7.6727	-122.042	20.6214
11.6	-2.5693	-71.4685	-9.9391	-106.441	10.8942
11.61	-7.5867	-63.8895	-4.5752	-91.277	11.1659
11.62	-10.5333	-57.0179	-5.0033	-102.697	19.847
11.63	-8.249	-69.7287	-2.2539	-84.7503	15.7285
11.64	-12.2106	-64.427	-5.0962	-111.799	22.4361
11.65	-8.554	-61.6792	-7.6226	-98.3698	8.9883
11.66	-8.8722	-60.3613	-1.4691	-109.978	15.5578
11.67	-8.3283	-54.3505	-6.568	-108.32	18.0982
11.68	-9.8335	-70.1587	-1.7642	-113.652	13.3464
11.69	-9.5491	-67.1743	-5.85	-106.465	17.2728
11.7	-10.3023	-60.5064	-8.4453	-107.933	12.7665
11.71	-5.8899	-73.6147	-11.1408	-104.789	9.3927
11.72	-8.9299	-86.9922	-11.9747	-107.213	20.1288
11.73	-17.4373	-72.1049	-10.5585	-109.483	10.3225
11.74	-5.8307	-64.9801	-6.1123	-111.903	14.3505
11.75	-5.408	-52.7134	-5.506	-110.86	12.3398
11.76	-11.4696	-57.6789	-5.9065	-109.955	16.102
11.77	-10.5726	-66.7569	-10.0303	-121.484	13.7419
11.78	-5.171	-59.9216	-7.957	-108.859	12.7011
11.79	-6.1706	-65.7966	-5.8022	-122.508	14.9005
11.8	-12.2023	-67.4345	-9.5727	-109.362	14.0068
11.81	-8.9566	-65.2169	-5.3119	-117.649	14.2572
11.82	-9.4566	-56.5283	-3.4954	-110.073	9.5736
11.83	-8.3703	-66.1105	-5.5043	-112.905	7.7958
11.84	-7.3463	-54.1136	-10.99	-111.819	10.2568
11.85	-15.3665	-70.5538	-4.977	-109.938	14.7832
11.86	-16.2761	-68.0359	-8.4296	-123.345	10.9897
11.87	-13.6591	-61.9701	-5.8317	-124.928	15.7364
11.88	-10.6292	-64.3457	-0.0849	-113.401	22.9353
11.89	-1.6545	-66.277	-9.6869	-109.362	6.6793
11.9	-0.7526	-53.321	-4.1808	-113.156	0.6026
11.91	-3.2584	-67.1939	-8.1761	-107.524	6.2995
11.92	-8.9846	-58.025	-8.8855	-94.769	5.5706
11.93	-6.677	-63.16	-5.2954	-107.988	5.9352
11.94	-3.8744	-59.0856	-1.655	-93.2987	7.8914
11.95	-3.2239	-55.1475	-7.8168	-109.545	11.5709
11.96	-5.1446	-54.4035	-11.0611	-102.773	7.9638
11.97	-4.3307	-66.4539	-9.1799	-103.254	6.0325
11.98	-4.4947	-63.4916	-8.6456	-107.049	8.2579
11.99	-9.6007	-58.4677	-7.0551	-113.868	8.5938
12	-7.2371	-53.861	-9.0005	-105.543	11.6762
12.01	-1.907	-65.758	-9.3048	-109.601	12.224
12.02	-4.5157	-61.5171	-10.3911	-111.905	15.772
12.03	-4.185	-59.6086	-7.9059	-97.7454	10.3548
12.04	-7.9724	-53.8244	-10.5367	-102.859	15.8373
12.05	-6.235	-55.2219	-7.9218	-111.522	-0.4616
12.06	-2.2325	-59.5967	-8.3672	-102.787	0.5087
12.07	-5.8483	-63.5167	-10.421	-113.836	2.5918
12.08	-0.1609	-53.457	-8.0825	-107.388	3.225
12.09	1.1444	-66.8031	-11.9246	-114.224	6.5038
12.1	-4.6651	-61.9043	-10.5588	-107.802	-2.4729
12.11	-5.0235	-68.6509	-11.5818	-110.668	6.2856
12.12	-2.0422	-71.4938	-6.9952	-102.188	3.6182
12.13	-1.6451	-64.041	-6.4949	-99.7621	5.5494
12.14	-0.6466	-63.5672	-11.7256	-99.9535	8.7866
12.15	-6.7303	-63.4725	-7.4513	-102.594	9.1473
12.16	-5.9433	-48.6702	-7.3982	-101.585	4.3884
12.17	-2.1118	-56.8119	-6.5899	-95.5542	-5.3717
12.18	-7.7022	-47.2891	-3.6711	-105.742	4.0444
12.19	-6.1084	-50.5247	-11.8607	-107.976	6.4003
12.2	-4.6295	-53.1922	-5.3827	-110.503	4.945
12.21	-5.5587	-54.6519	-8.5762	-100.395	1.0175
12.22	-2.4944	-52.6629	-13.5439	-116.005	-1.4265
12.23	-8.6311	-55.1305	-14.3273	-105.831	-1.4624
12.24	-7.468	-55.1998	-7.5798	-98.116	-0.6766
12.25	-7.9536	-52.2879	-7.9692	-98.838	4.7942
12.26	-8.1757	-49.3641	-0.9608	-97.6383	9.852
12.27	-4.0318	-59.7844	-7.0008	-95.2246	-9.908
12.28	-7.0835	-54.676	-12.2339	-92.2204	-13.4957
12.29	-6.8047	-49.6428	-5.7109	-101.293	-14.521
12.3	-6.2795	-46.8951	-3.7886	-97.5791	-9.1235
12.31	-7.6422	-49.8839	-8.3516	-103.593	-11.1696
12.32	-12.7314	-56.3091	-7.8591	-105.919	-11.4036
12.33	-6.5249	-50.7094	-7.8206	-110.502	-4.239
12.34	-5.7586	-48.273	-9.1638	-110.793	2.4551
12.35	-1.7964	-52.6441	-11.5354	-95.3604	4.7701
12.36	-6.475	-46.3791	-6.6119	-104.632	1.6107
12.37	-12.8008	-43.316	-8.1248	-96.2353	4.4689
12.38	-9.2212	-48.6195	-6.0516	-104.625	11.6563
12.39	-6.7623	-52.3116	-3.9325	-105.285	6.633
12.4	-8.1526	-49.4313	1.4656	-109.923	6.8541
12.41	-4.9739	-53.0727	-12.6019	-95.1083	1.6984
12.42	-5.2102	-49.6107	-0.9672	-103.817	0.5572
12.43	-12.4478	-52.8096	-11.532	-92.6901	-5.7892
12.44	-8.2805	-54.0558	-6.0196	-97.763	4.454
12.45	-8.6755	-55.3221	-2.7735	-103.71	-3.5569
12.46	-10.5066	-40.5139	-13.7864	-108.874	7.8254
12.47	-15.0738	-44.2505	-11.1189	-103.335	5.7181
12.48	-11.7131	-50.2624	-10.9214	-95.2808	5.5961
12.49	-10.4342	-55.096	-6.3002	-102.292	6.1402
12.5	-9.7559	-50.5304	-11.4127	-104.094	1.7699
12.51	-10.9006	-51.5008	-7.8195	-98.3334	3.2762
12.52	-10.1338	-47.1047	-10.6686	-106.102	10.908
12.53	-7.9046	-51.033	-12.9419	-91.6838	9.3303
12.54	-9.8854	-51.9469	-9.0306	-104.753	7.7124
12.55	-11.0699	-50.4858	-10.5169	-112.576	1.7447
12.56	-4.9844	-52.3874	-6.5006	-104.257	0.6899
12.57	-13.2335	-48.8129	-11.549	-106.649	7.8372
12.58	-12.1677	-55.8818	-8.1469	-109.352	10.7539
12.59	-8.4858	-58.5733	-5.34	-100.566	8.402
12.6	-6.3248	-52.2508	-7.2465	-108.012	0.215
12.61	-8.2277	-47.0267	-9.6648	-94.7645	11.9244
12.62	-8.4566	-64.6123	-9.4263	-101.435	2.765
12.63	-7.449	-53.6831	-16.3712	-105.755	-0.8234
12.64	-4.1275	-50.069	-10.2896	-103.328	-0.0488
12.65	-3.6824	-56.0275	-16.8902	-104.702	9.9637
12.66	-14.7307	-54.1558	-12.3959	-98.2636	1.4751
12.67	0.3604	-50.7834	-13.9309	-102.828	9.0309
12.68	-8.508	-59.9692	-11.3665	-102.646	6.7567
12.69	-5.9047	-42.797	-15.3567	-100.433	3.4218
12.7	-7.8564	-52.3348	-8.2481	-108.44	5.2574
12.71	-5.6248	-49.1943	-6.4799	-105.933	6.5063
12.72	-2.8151	-46.9969	-13.6816	-102.579	12.1566
12.73	-4.2323	-50.3099	-9.1335	-102.784	11.3539
12.74	-6.7038	-41.8514	-14.5458	-102.651	16.6046
12.75	0.9608	-43.4381	-6.7758	-105.259	0.9307
12.76	1.5563	-48.5946	-6.1803	-104.248	-1.0077
12.77	-2.4972	-37.5457	-10.8017	-94.8336	2.4871
12.78	3.5166	-45.1096	-17.5389	-100.66	1.3831
12.79	-0.526	-50.4266	-17.1325	-104.845	6.8688
12.8	-5.4344	-49.2052	-12.1581	-111.716	2.3569
12.81	-2.7337	-63.3191	-13.1425	-103.263	4.4932
12.82	-0.5069	-65.7252	-17.5171	-95.5911	0.1203
12.83	-5.1169	-54.2425	-6.7996	-98.8166	-3.5839
12.84	-2.2096	-52.4576	-12.3905	-94.8118	4.2003
12.85	3.6643	-59.8224	-14.0692	-106.464	-1.1918
12.86	0.2628	-61.4974	-8.9858	-98.2421	2.274
12.87	-1.8426	-59.3364	-14.1927	-98.7243	4.269
12.88	-2.1129	-57.5495	-12.9792	-95.6918	-1.0765
12.89	-2.3764	-52.4169	-14.2946	-99.222	5.1671
12.9	0.9043	-56.3764	-15.0113	-90.5458	8.6541
12.91	-2.9718	-63.7966	-10.9203	-104.309	8.3145
12.92	-4.5935	-48.3516	-18.3991	-98.9472	9.2344
12.93	-3.2556	-56.4875	-11.8105	-105.706	12.7576
12.94	1.1352	-66.8402	-14.5411	-105.9	11.1899
12.95	-3.9722	-66.3813	-15.1949	-107.341	7.8716
12.96	-6.174	-70.0033	-12.4128	-103.595	15.9092
12.97	-4.6965	-59.3469	-14.8255	-92.8182	0.684
12.98	-12.2099	-70.4481	-16.2861	-103.497	3.2099
12.99	-7.9523	-61.6425	-13.0044	-102.871	7.3047
13	-4.2869	-66.8085	-9.7454	-109.483	13.0564
13.01	-3.4936	-58.956	-15.872	-112.862	15.5028
13.02	-10.6526	-56.5509	-18.2665	-98.1926	5.668
13.03	-6.5834	-59.6735	-15.7138	-99.7079	9.7645
13.04	-7.03	-60.5567	-10.6803	-110.996	-2.5306
13.05	-8.6276	-61.7146	-9.8093	-105.873	11.4055
13.06	-9.495	-64.5032	-10.8139	-103.122	6.7828
13.07	-3.9493	-65.2188	-12.9172	-91.307	5.073
13.08	-4.3254	-60.5866	-13.6975	-112.88	4.6379
13.09	-6.0221	-68.6339	-12.4241	-104.161	4.7412
13.1	-5.1127	-67.5661	-9.7271	-103.365	1.0526
13.11	-5.5036	-74.8599	-17.639	-101.364	5.0924
13.12	-11.8638	-74.8903	-19.4114	-103.549	-3.6375
13.13	-7.9239	-69.4189	-19.7116	-101.496	3.9199
13.14	-5.1815	-65.7775	-12.9181	-105.686	6.5584
13.15	-4.9254	-58.5903	-14.4181	-98.0792	0.6124
13.16	-10.0008	-65.9699	-10.8555	-102.301	3.6355
13.17	-2.8632	-76.6999	-11.7282	-104.94	2.2912
13.18	-1.614	-66.7735	-13.5814	-104.898	8.2374
13.19	-2.2153	-67.1628	-16.4085	-90.2997	2.3933
13.2	-7.5404	-76.9833	-14.4257	-87.6486	8.2104
13.21	-8.3837	-64.0972	-3.8758	-83.5713	9.6111
13.22	-3.969	-62.076	-11.5358	-101.356	0.472
13.23	-4.5931	-56.4353	-11.5759	-95.4979	5.9566
13.24	-2.8102	-70.6393	-4.0489	-87.1283	4.6431
13.25	-5.6219	-64.3195	2.8544	-92.5786	7.7392
13.26	-10.3386	-67.7115	-3.413	-90.0771	5.4429
13.27	-7.498	-61.7286	-9.4041	-94.7783	5.6191
13.28	-9.4761	-60.5889	-11.0981	-100.614	8.2187
13.29	-6.9719	-69.2206	-12.227	-86.2615	5.678
13.3	-8.2302	-70.1927	-9.0542	-89.2517	10.4987
13.31	-11.2217	-67.8596	-12.0708	-85.153	4.0234
13.32	-7.0886	-63.5223	-8.1813	-83.6582	-3.7107
13.33	-7.7505	-65.7742	-8.8279	-99.034	5.4976
13.34	-6.7078	-72.5686	-9.2827	-100.772	3.0317
13.35	-9.5537	-66.1913	-6.0133	-100.363	2.1271
13.36	-9.5917	-64.0596	-4.9151	-84.241	5.7546
13.37	-4.566	-65.357	-11.4759	-88.1177	3.382
13.38	-1.8974	-62.4019	-19.4038	-96.6471	2.0769
13.39	-4.5581	-57.799	-12.6027	-95.9743	0.6015
13.4	-7.7134	-69.309	-19.4803	-98.7017	-5.5708
13.41	-7.1413	-67.3714	-11.0113	-91.0316	-0.1677
13.42	-3.4746	-61.2235	-17.0032	-95.4976	-2.4994
13.43	-3.8861	-60.7269	-10.7782	-81.5847	4.0534
13.44	-7.6599	-65.2024	-13.7019	-104.871	-6.6454
13.45	-12.3753	-62.0389	-14.1629	-107.848	-11.6901
13.46	-6.5945	-56.9677	-11.3997	-89.8468	-9.5959
13.47	-7.8359	-50.3906	-10.145	-84.8445	-5.3748
13.48	-4.9682	-50.6222	-8.9073	-99.3246	-1.9668
13.49	-2.061	-62.8324	-11.5095	-102.246	-16.2427
13.5	-5.7646	-62.2365	-13.7835	-89.699	-2.2903
13.51	-4.9024	-59.3591	-11.5219	-101.993	-1.2957
13.52	-6.9881	-56.0922	-14.1072	-102.263	-0.4342
13.53	-3.2486	-58.774	-14.2196	-98.0714	-11.2974
13.54	-6.5961	-54.0825	-18.6465	-107.6	-5.7979
13.55	-2.6712	-51.0125	-6.8781	-100.23	-9.0333
13.56	-6.484	-58.7686	-8.3937	-105.856	-14.2601
13.57	-1.5765	-73.9923	-14.2075	-94.2974	-6.9704
13.58	-7.8736	-64.5344	-21.5743	-110.05	-3.5895
13.59	-2.9285	-62.5033	-21.7044	-107.464	-1.3561
13.6	-4.0875	-54.1311	-18.4589	-106.924	-4.6055
13.61	-5.3488	-65.4389	-19.8841	-117.938	-1.4812
13.62	0.0146	-52.8753	-19.3722	-106.472	-3.8029
13.63	-4.8872	-52.878	-20.8207	-110.957	-4.7041
13.64	-7.1028	-60.5951	-15.4336	-106.814	-6.8297
13.65	-7.0627	-58.1402	-23.064	-102.565	-9.9775
13.66	-4.1319	-61.8892	-19.5289	-108.107	-8.0545
13.67	-1.9736	-62.2526	-17.7492	-111.153	-3.3668
13.68	-7.7151	-65.7776	-21.527	-103.63	-6.1198
13.69	-3.3182	-64.928	-15.0259	-100.942	2.311
13.7	1.8366	-60.5953	-18.2109	-87.1733	-10.695
13.71	-6.3615	-59.807	-20.6818	-101.772	-5.7915
13.72	-6.0375	-56.9783	-29.2567	-101.487	-4.4414
13.73	-11.6999	-59.0016	-20.1267	-103.915	-6.7797
13.74	5.8306	-61.5449	-23.9615	-103.764	-12.5916
13.75	-8.8826	-59.4558	-20.417	-92.901	-3.5429
13.76	-6.8265	-60.9298	-6.5903	-98.6302	-3.8545
13.77	0.8422	-60.4004	-19.1018	-108.181	-9.6955
13.78	-10.5143	-62.3754	-20.73	-102.966	-7.3695
13.79	-6.3176	-59.0599	-18.0488	-95.2012	-9.5577
13.8	-4.2251	-59.2596	-18.5534	-91.9631	-2.7939
13.81	-9.2617	-48.433	-20.4513	-95.6486	-4.5739
13.82	3.2094	-54.849	-20.5032	-95.6239	-11.0256
13.83	-1.5272	-56.876	-23.6438	-93.5079	-10.5519
13.84	-5.9882	-61.3264	-22.6059	-93.7009	-12.3607
13.85	-6.4291	-50.2873	-25.0204	-94.6475	-13.4434
13.86	-2.017	-54.9143	-19.9879	-91.5581	-12.9522
13.87	-1.7752	-60.5819	-24.5949	-110.715	-12.9772
13.88	-6.7766	-64.7569	-18.5812	-110.537	-3.3159
13.89	-1.8593	-63.4993	-21.5826	-97.7941	5.5773
13.9	-4.3686	-56.9165	-17.5079	-95.3282	0.1057
13.91	-9.1652	-62.8661	-23.5265	-82.9285	3.4439
13.92	-1.0254	-57.9594	-23.294	-92.9502	-20.4214
13.93	-4.7431	-73.0715	-22.399	-92.076	-11.4382
13.94	-10.5802	-69.5979	-13.8516	-99.4669	-16.5784
13.95	-6.3085	-52.6015	-16.9147	-89.3093	-23.4037
13.96	-5.0907	-74.7704	-9.7756	-91.9697	-10.2694
13.97	-7.9698	-66.9184	-16.0895	-93.097	-6.1391
13.98	-3.3276	-62.2341	-19.061	-86.6561	-4.2014
13.99	0.8977	-54.8411	-21.6798	-99.3366	-9.7564
14	-3.4562	-63.8563	-11.7212	-97.9666	-11.7973
14.01	-6.7338	-56.8039	-19.9116	-92.3605	-11.1783
14.02	-5.8773	-46.0005	-16.1903	-87.2254	-9.7198
14.03	-2.1064	-46.3509	-20.1709	-92.5959	-3.5442
14.04	-7.2183	-68.693	-15.0749	-102.16	-18.3502
14.05	-9.9008	-62.7697	-17.3112	-93.7127	-12.9038
14.06	-6.2921	-56.349	-15.2951	-93.4209	-13.1491
14.07	-3.6298	-63.9201	-10.076	-88.3637	-5.7913
14.08	-13.8216	-65.6217	-14.3147	-80.3185	-20.3169
14.09	-10.3159	-63.5664	-15.1983	-93.1135	-11.345
14.1	-7.5141	-53.9434	-13.8163	-76.9343	-16.1391
14.11	-5.1099	-51.8662	-12.8193	-90.4752	-9.6681
14.12	-7.3068	-69.5828	-9.0519	-90.9972	-7.4076
14.13	-10.1816	-74.6444	-13.7451	-82.5828	-11.3582
14.14	-9.1294	-66.1783	-10.9134	-83.6472	-12.4456
14.15	-8.6642	-64.7447	-16.4968	-90.273	-22.9478
14.16	-12.8676	-66.0311	-13.9798	-85.0713	-22.3734
14.17	-8.8364	-66.3334	-8.3215	-91.3955	-12.1164
14.18	-10.4832	-62.1523	-17.2507	-88.4605	-17.5868
14.19	-10.5034	-68.25	-11.6337	-79.0664	-15.2509
14.2	-12.7019	-67.6896	-16.2311	-94.5512	-4.9351
14.21	-11.4269	-66.1606	-21.5402	-84.9028	-17.0195
14.22	-5.1226	-59.3746	-17.3675	-76.1779	-16.0983
14.23	-2.9288	-57.8167	-15.4357	-93.3094	-21.5411
14.24	-6.758	-65.6214	-17.6261	-86.2379	-21.3884
14.25	0.3448	-67.1161	-20.7435	-97.2951	-16.6782
14.26	-6.0244	-54.122	-10.8187	-91.4131	-11.6264
14.27	-5.3232	-63.6679	-23.2643	-85.9276	-16.2211
14.28	-8.2381	-60.654	-10.4898	-100.993	-24.89
14.29	-7.4446	-59.08	-16.18	-84.844	-17.1062
14.3	-12.5982	-59.975	-14.3653	-89.1697	-15.3651
14.31	-13.3129	-65.9157	-21.1775	-85.5871	-17.1496
14.32	-21.3874	-55.2266	-16.899	-86.117	-18.9816
14.33	-4.9989	-68.55	-12.5876	-95.314	-2.1949
14.34	-3.8943	-49.4058	-13.3329	-91.9453	-8.7839
14.35	-1.3087	-62.7828	-13.6591	-92.9641	-8.2888
14.36	-8.6449	-60.1555	-23.1123	-92.8822	-13.225
14.37	-6.0916	-63.7903	-20.7978	-95.4367	-9.2469
14.38	-4.3015	-51.3774	-26.8371	-84.2096	-9.4744
14.39	-6.651	-63.8849	-21.4203	-88.5958	-29.7877
14.4	-6.643	-66.0427	-26.3549	-100.704	-12.2314
14.41	-7.3527	-62.0681	-22.4378	-91.6664	-15.9711
14.42	-10.9806	-63.0718	-19.2724	-85.1977	-24.2117
14.43	-9.4153	-58.616	-14.9116	-94.9509	-17.2225
14.44	-5.9171	-69.8138	-20.9463	-72.5385	-22.3504
14.45	-1.6701	-68.0752	-27.3315	-88.9403	-12.3526
14.46	-5.1555	-55.4682	-22.3882	-77.1849	-16.3446
14.47	-8.3463	-42.8255	-23.4623	-95.8283	-25.4947
14.48	-9.1161	-64.6974	-27.3065	-92.8471	-21.2054
14.49	-4.5929	-42.3411	-22.2187	-87.5268	-18.2759
14.5	-10.7422	-53.6081	-14.1375	-92.6712	-15.8787
14.51	-5.8071	-57.2656	-21.0287	-102.718	-15.9093
14.52	-5.6499	-51.8387	-14.7951	-90.664	-26.8447
14.53	-10.7416	-62.744	-21.6359	-96.3529	-24.3693
14.54	-8.1609	-62.1282	-17.1204	-88.1786	-19.7101
14.55	-12.8839	-61.0241	-16.0063	-89.5163	-17.7922
14.56	-11.4748	-53.2078	-24.8669	-97.4677	-16.5621
14.57	-14.3881	-56.4679	-22.7313	-101.939	-10.9626
14.58	-2.9987	-54.4252	-21.352	-80.4321	-10.8871
14.59	-7.6686	-61.1715	-18.7499	-97.6041	-11.9294
14.6	-14.4691	-62.4203	-12.3798	-102.784	-8.1712
14.61	-6.5257	-67.5762	-16.6526	-99.3915	-1.6154
14.62	-10.5004	-58.7657	-14.7543	-104.249	-13.1072
14.63	-8.2651	-66.1596	-16.7067	-105.077	-3.6009
14.64	-17.1495	-58.9055	-22.1417	-104.853	-1.9378
14.65	-19.5338	-65.0186	-18.3668	-95.7906	4.3506
14.66	-20.3943	-54.6534	-21.883	-96.5115	-6.0954
14.67	-14.8298	-63.4236	-17.5297	-96.4251	-6.587
14.68	-11.8049	-66.0909	-23.703	-92.7125	0.5168
14.69	-11.0382	-60.4864	-17.1381	-95.1083	-7.6828
14.7	-10.011	-74.3689	-19.8425	-87.382	1.0652
14.71	-14.2313	-63.1233	-13.2029	-101.343	-4.1078
14.72	-13.8341	-68.2855	-16.9162	-95.0054	-2.2518
14.73	-16.8471	-58.611	-14.444	-98.911	-6.4947
14.74	-16.0374	-63.6275	-18.3301	-97.5354	-1.622
14.75	-14.5796	-56.0859	-18.897	-94.1354	0.623
14.76	-23.5427	-56.5632	-16.8097	-94.2736	-3.5438
14.77	-13.2289	-70.2093	-9.3988	-104.347	1.3519
14.78	-22.5994	-67.0209	-11.1964	-108.705	3.3855
14.79	-19.3736	-60.3914	-11.4123	-100.698	-8.898
14.8	-23.255	-59.4476	-13.4842	-110.067	-0.6457
14.81	-28.6581	-60.076	-14.5396	-108.2	-12.0633
14.82	-17.7948	-60.6125	-15.2448	-100.589	-3.5818
14.83	-11.5148	-51.1614	-18.9191	-104.508	-7.0789
14.84	-20.9026	-53.6254	-25.2584	-100.506	-17.0325
14.85	-21.8426	-53.4839	-7.329	-99.3311	-12.2395
14.86	-24.6466	-58.3371	-15.4587	-92.7417	-13.5793
14.87	-16.3951	-57.387	-19.3713	-100.743	-6.5007
14.88	-23.5335	-59.5733	-13.4112	-89.282	-11.3406
14.89	-19.1151	-63.1761	-5.4125	-89.8795	-11.0198
14.9	-18.053	-59.4321	-8.2383	-98.6595	-5.0865
14.91	-19.0813	-63.1636	1.7384	-85.9005	-7.3491
14.92	-18.9817	-63.6469	-12.5119	-100.755	-4.7362
14.93	-22.5101	-44.4634	-4.6017	-102.119	-5.0426
14.94	-22.257	-53.9251	-15.1077	-94.7929	-12.6271
14.95	-24.9294	-61.9467	-17.196	-76.8204	-5.0473
14.96	-13.3151	-50.8598	-14.8782	-99.1448	-3.3791
14.97	-16.079	-59.4897	-15.8534	-91.2403	-3.3856
14.98	-17.5629	-66.4695	-11.697	-94.78	-1.5019
14.99	-17.6007	-63.1698	-6.7852	-95.4472	-0.1022
15	-17.207	-60.7452	-10.2112	-90.3608	2.8966
15.01	-11.5577	-61.4067	-10.5063	-106.911	0.4118
15.02	-14.7193	-64.1416	-9.9387	-93.9115	0.2317
15.03	-11.0964	-70.8534	-6.3086	-94.3892	0.3043
15.04	-11.6808	-67.2252	-10.4856	-95.0801	-9.8273
15.05	-6.2318	-54.8657	-12.6458	-90.6892	-6.4873
15.06	-10.1824	-57.5239	-8.4394	-90.3724	-5.2593
15.07	-11.9881	-48.9442	-18.1373	-98.0448	-10.1774
15.08	-9.4801	-53.5215	-8.3031	-97.4507	-7.33
15.09	-11.248	-48.8443	-14.2861	-98.7303	-1.1553
15.1	-10.9633	-57.5738	-5.4786	-97.3182	-1.229
15.11	-13.7638	-52.976	-2.8157	-92.6586	-13.7817
15.12	-9.1969	-56.6754	-5.068	-97.182	-11.5132
15.13	-13.032	-60.4458	-9.637	-100.355	-12.9817
15.14	-8.6688	-51.9943	-7.3909	-95.7121	-9.5427
15.15	-10.5102	-60.5796	-5.77	-100.075	-13.0539
15.16	-12.0582	-55.2123	-5.1046	-88.699	-19.6087
15.17	-9.2393	-48.9679	0.7971	-84.899	-7.5393
15.18	-11.2979	-56.4538	-6.1095	-92.3889	-1.9949
15.19	-15.3529	-52.4053	-5.083	-78.0623	-4.2012
15.2	-12.8411	-46.3489	-2.712	-90.3437	-3.3101
15.21	-14.8973	-56.847	-0.4366	-87.3313	-16.0623
15.22	-14.4407	-53.5182	-1.4772	-79.2711	-8.2314
15.23	-15.6944	-62.0328	-2.6	-82.824	-8.6802
15.24	-12.2896	-59.1693	-3.4352	-78.4493	-12.8605
15.25	-13.4259	-55.672	-1.6097	-90.6595	-18.0396
15.26	-7.8499	-58.4525	-12.3498	-88.8005	-9.4812
15.27	-10.2793	-55.9561	-7.9268	-100.494	-5.7148
15.28	-3.0261	-61.5051	-7.605	-102.349	-11.3109
15.29	-6.3898	-55.5983	-8.5508	-92.4478	-20.1181
15.3	-9.6399	-63.1999	-9.4297	-94.3112	-11.9549
15.31	-16.3903	-65.09	-8.3569	-99.5779	-7.3858
15.32	-13.4221	-59.3409	-9.0371	-88.6636	-20.1347
15.33	-10.0197	-54.0768	-2.8145	-104.842	-11.3517
15.34	-12.4701	-71.4126	-6.6855	-99.8866	-11.4132
15.35	-13.8364	-63.0103	-3.1899	-101.563	-4.6037
15.36	-11.2178	-55.3548	-4.4013	-101.912	-13.794
15.37	-8.6325	-67.1301	-4.7729	-101.753	-21.0571
15.38	-9.0129	-65.6234	-6.1243	-109.135	-7.0148
15.39	0.7668	-60.5608	-8.7003	-102.203	-3.3309
15.4	-11.2334	-57.7361	-4.2404	-110.478	-13.4903
15.41	-3.7975	-44.9268	-9.86	-115.751	-15.54
15.42	-10.6914	-59.5675	-9.8208	-115.037	-8.5085
15.43	-12.7259	-59.6673	-3.8724	-125.514	-9.4701
15.44	-13.9763	-68.0251	-12.0796	-113.495	-14.8458
15.45	-11.6186	-51.7787	-5.0259	-97.9387	-8.757
15.46	-17.1673	-68.4408	-8.8325	-106.505	-13.0068
15.47	-7.0428	-60.823	-1.3633	-112.264	-9.3652
15.48	-6.3999	-62.9876	-8.1571	-108.11	-12.6897
15.49	-18.6739	-66.2074	-2.8058	-105.2	-9.1795
15.5	-16.0418	-60.9394	-5.3304	-106.878	-7.6286
15.51	-17.5191	-58.6719	-11.1387	-109.36	-9.0328
15.52	-6.8746	-51.2037	-12.5402	-105.015	-7.6311
15.53	-4.5385	-63.0385	-9.3445	-103.835	-21.3068
15.54	-4.1794	-67.2238	-12.1488	-100.298	-23.1294
15.55	-3.1034	-55.74	-10.1793	-112.795	-13.0403
15.56	-3.7304	-62.3905	-10.9809	-99.4706	-16.5074
15.57	-2.3501	-53.4721	-12.9687	-105.077	-13.5649
15.58	-9.7957	-52.6389	-5.885	-100.446	-6.9526
15.59	-3.4768	-52.1552	-9.0222	-105.671	-22.4803
15.6	-8.9282	-60.7795	-9.9542	-105.904	-22.5731
15.61	-1.405	-57.0252	-9.0757	-100.683	-20.9296
15.62	-8.6976	-53.3977	-13.6399	-97.9846	-12.6277
15.63	-0.8872	-51.1339	-7.1468	-101.625	-17.7762
15.64	-8.2626	-54.291	-9.7444	-100.545	-16.8737
15.65	-6.2208	-52.1458	-12.4631	-102.317	-18.5426
15.66	-3.3439	-56.8347	-10.367	-96.7127	-23.0571
15.67	0.3738	-53.0847	-7.2122	-103.805	-23.9234
15.68	-0.6292	-50.1377	-9.4134	-102.442	-14.6033
15.69	-2.5083	-56.3443	-6.4023	-90.8082	-17.2336
15.7	-8.193	-59.0689	-10.2593	-102.263	-22.0431
15.71	4.6057	-69.9494	-9.5246	-97.3846	-3.7612
15.72	6.2924	-59.5464	-12.5359	-110.607	-7.5243
15.73	5.4849	-51.4293	-11.8048	-101.259	-7.2943
15.74	-4.1961	-65.212	-14.9932	-98.8044	-14.0232
15.75	-7.5266	-67.8006	-14.9182	-99.3481	-14.9956
15.76	4.4724	-59.396	-11.7533	-108.264	-14.5958
15.77	5.8555	-60.0371	-4.6364	-96.7979	-7.0204
15.78	2.6879	-52.1222	1.4561	-102.775	-18.7879
15.79	0.5091	-54.3072	-8.2772	-96.1425	-11.505
15.8	-1.2687	-46.0348	-7.1602	-112.338	-7.9989
15.81	-0.9784	-52.189	-13.2211	-97.5068	-8.8551
15.82	-0.3538	-54.0825	-10.0175	-105.456	-10.8077
15.83	0.472	-56.6505	-17.0481	-103.475	-8.7405
15.84	-2.6895	-57.982	-9.2104	-116.831	-13.4694
15.85	-2.6688	-55.8465	-23.7964	-97.8911	-10.8498
15.86	-6.9057	-65.8964	-14.6788	-102.47	-4.5684
15.87	-2.2675	-67.0446	-12.5285	-89.6142	-7.8469
15.88	3.3665	-54.4597	-15.3673	-88.1619	-7.1682
15.89	2.6886	-57.769	-13.9597	-107.142	-8.9675
15.9	-1.8349	-55.1205	-10.6984	-107.994	-13.8519
15.91	0.4782	-72.0081	-15.0744	-100.778	-9.5003
15.92	-2.2711	-54.9037	-17.1935	-101.634	-8.72
15.93	-0.0353	-76.552	-14.1636	-99.3681	-13.9987
15.94	-0.7098	-64.0686	-13.0714	-87.5193	-5.26
15.95	-8.0593	-54.6665	-4.4638	-91.1424	-7.0045
15.96	-2.6613	-62.5448	-17.2243	-101.551	-10.6854
15.97	-10.9763	-52.493	-15.0403	-109.94	-10.0483
15.98	-7.1138	-58.0289	-18.0567	-116.993	0.2818
15.99	0.8337	-70.8478	-16.0277	-94.0807	-7.3514
16	-8.4618	-55.5921	-10.1869	-97.6352	1.2605
16.01	-4.22	-51.0579	-24.9609	-107.777	-3.5169
16.02	-2.2631	-60.7899	-27.3932	-103.51	-3.5905
16.03	1.3895	-57.9137	-23.6226	-90.8615	-6.9247
16.04	-3.4181	-68.2422	-10.4149	-106.225	-8.3927
16.05	0.8581	-64.6074	-15.6484	-94.1443	-12.4004
16.06	-1.5232	-61.3219	-24.4523	-99.609	0.4682
16.07	-2.2801	-66.1308	-19.5779	-100.999	-6.0298
16.08	-0.2849	-59.2986	-17.7175	-91.2312	-16.2526
16.09	2.0488	-61.441	-16.1226	-82.9529	-6.0072
16.1	3.7957	-67.5202	-13.2231	-97.7467	-8.2036
16.11	2.7049	-51.4427	-20.937	-96.4639	-6.8757
16.12	3.378	-58.4672	-17.984	-94.4406	-5.7413
16.13	-0.9589	-56.7375	-16.7748	-97.8857	-6.0413
16.14	-0.1602	-57.5503	-21.343	-88.9842	-3.7263
16.15	8.6318	-55.2655	-22.2031	-89.7313	-2.8219
16.16	1.1695	-48.0054	-14.9216	-92.039	-5.7859
16.17	-8.0919	-53.182	-23.7908	-93.4174	-14.7912
16.18	3.5866	-58.1585	-29.2602	-97.9856	-0.5381
16.19	4.46	-57.372	-19.8277	-104.25	-7.2735
16.2	0.0751	-47.7562	-23.1586	-89.8083	-4.17
16.21	-0.6775	-62.8812	-21.5465	-106.189	-5.7929
16.22	2.4777	-67.0987	-23.1538	-107.006	-5.3154
16.23	0.6451	-56.8649	-24.5982	-98.8759	-11.3721
16.24	0.2956	-64.2166	-19.2994	-96.3596	-5.7695
16.25	-1.759	-60.7752	-22.7197	-99.6498	-3.3878
16.26	-0.2186	-55.4768	-18.0839	-95.3891	-15.1879
16.27	-3.2309	-63.0031	-20.439	-101.312	-7.0446
16.28	-7.5729	-58.3067	-26.6205	-110.323	-7.6644
16.29	1.5068	-65.48	-26.0009	-102.895	-3.6502
16.3	-3.5267	-58.8948	-14.5904	-111.632	-7.8353
16.31	-4.3626	-57.2607	-15.9678	-92.2228	-11.292
16.32	-3.5757	-57.8401	-17.1821	-88.1256	-21.9229
16.33	2.8529	-65.1098	-17.1794	-107.463	-9.0584
16.34	-6.5767	-50.6685	-11.1662	-93.5512	-12.6403
16.35	1.0787	-53.1775	-18.4857	-101.612	-10.2456
16.36	-0.8921	-58.2538	-18.8215	-92.925	-13.6301
16.37	4.3367	-57.5713	-11.8598	-96.0095	-9.1998
16.38	-0.7882	-59.3003	-12.3379	-87.9119	-4.7909
16.39	-1.1091	-49.0009	-13.2699	-98.0536	-6.6509
16.4	-3.8215	-57.2095	-24.514	-101.052	-7.8087
16.41	4.0459	-54.6346	-16.6069	-93.9732	-5.237
16.42	-2.4325	-62.2234	-16.7469	-103.313	-3.0659
16.43	2.1707	-66.2017	-21.9389	-107.174	-11.0832
16.44	3.2964	-54.0487	-19.5424	-101.328	-11.6935
16.45	-1.8001	-54.1701	-16.3652	-106.594	-9.6573
16.46	3.3917	-56.4487	-22.3444	-104.368	-8.9349
16.47	2.7595	-59.2275	-22.7242	-112.136	-8.2723
16.48	5.9124	-60.3466	-19.0713	-97.3224	-7.1683
16.49	7.72	-62.8703	-14.8277	-100.05	-15.3643
16.5	-1.1862	-57.3546	-21.3832	-87.3273	-8.0722
16.51	0.0002	-58.722	-22.7036	-102.41	-1.6486
16.52	5.0483	-63.1185	-31.6306	-103.712	-11.0538
16.53	9.5397	-75.9413	-21.5763	-108.344	-7.9961
16.54	-1.9017	-58.0264	-19.8674	-89.7237	-14.6288
16.55	2.2356	-58.4043	-19.7558	-104.309	-14.1614
16.56	-2.2773	-65.6271	-24.3391	-92.293	-15.45
16.57	-0.4728	-59.9803	-23.164	-94.4879	-9.5985
16.58	1.9547	-49.432	-24.5654	-104.531	-13.0441
16.59	4.4924	-61.4169	-21.6051	-97.8103	-7.8372
16.6	11.0706	-53.4237	-15.5095	-105.776	-13.2349
16.61	4.3442	-60.9019	-23.8799	-103.052	-13.3633
16.62	1.4863	-65.1953	-21.3785	-102.805	-9.7768
16.63	9.5632	-62.6006	-26.2833	-105.879	-2.2745
16.64	0.7847	-68.3712	-20.6777	-100.312	-12.4285
16.65	2.5848	-66.949	-21.3478	-96.5365	-15.1166
16.66	3.7884	-55.2019	-24.8694	-94.5403	-2.9208
16.67	4.9515	-60.2038	-16.7668	-90.6369	-2.5726
16.68	-4.1754	-67.6006	-24.6242	-106.323	-15.4405
16.69	-5.0515	-55.5756	-24.7601	-98.343	-13.9645
16.7	3.6166	-62.4559	-23.5988	-112.941	-20.0317
16.71	0.4151	-61.9703	-24.0372	-103.734	-5.4282
16.72	0.2288	-57.0486	-20.1271	-109.464	-12.0603
16.73	-2.8726	-65.4616	-24.6447	-96.1496	-15.5384
16.74	7.1184	-65.2115	-26.9803	-93.7115	-7.1675
16.75	-4.731	-71.0306	-13.1667	-111.592	-15.011
16.76	5.0784	-61.2481	-5.9676	-106.876	-8.6895
16.77	0.8721	-56.9531	-3.7585	-100.736	-9.4333
16.78	2.4686	-55.7434	-5.6741	-96.5481	-9.0799
16.79	-0.105	-64.9575	-13.0351	-94.4548	-4.5334
16.8	-0.4158	-61.8235	-15.8866	-97.6823	-5.1415
16.81	-0.2732	-58.4667	-9.0244	-101.442	-2.998
16.82	3.3026	-57.0892	-10.8006	-95.8743	-10.5408
16.83	2.7254	-59.4394	-22.8257	-99.5185	-17.3067
16.84	-1.7787	-69.7562	-23.4448	-98.8249	-15.6897
16.85	4.7403	-70.6428	-14.5785	-86.8775	-16.2044
16.86	0.2741	-57.719	-16.6039	-99.1605	-11.303
16.87	-2.3457	-65.7138	-13.7264	-99.1948	-17.0363
16.88	1.0934	-62.726	-13.3825	-91.4924	-17.4665
16.89	1.6937	-66.1229	-15.9755	-103.121	-17.4586
16.9	-1.3304	-59.0581	-18.4439	-85.6162	-9.864
16.91	-7.2653	-48.3523	-11.8566	-94.1472	-11.091
16.92	-1.7215	-56.7621	-12.0183	-99.4597	-10.1155
16.93	-7.6444	-59.4001	-15.6772	-85.3074	-12.553
16.94	-3.5286	-56.3761	-16.8153	-92.1235	-11.3048
16.95	2.5592	-69.0183	-12.6426	-96.6337	-17.3776
16.96	5.0941	-61.933	-26.2386	-89.3852	-16.2446
16.97	-2.7672	-66.7521	-17.1331	-82.5799	-15.9257
16.98	4.0063	-63.3861	-22.5573	-87.2527	-15.3725
16.99	-0.9288	-62.788	-23.4008	-97.8853	-17.2288
17	7.228	-61.8628	-20.9827	-92.8606	-17.3186
17.01	0.249	-63.9394	-17.5139	-101.933	-16.2355
17.02	5.7777	-60.7045	-18.3871	-96.0271	-11.147
17.03	-7.5725	-56.8441	-22.189	-101.264	-11.6425
17.04	-4.6832	-58.448	-18.994	-102.369	-14.2513
17.05	3.1823	-58.8822	-26.7161	-96.6284	-14.5271
17.06	-0.4269	-66.1797	-19.8317	-90.2134	-17.7642
17.07	0.5533	-63.3942	-22.1309	-85.9823	-16.9409
17.08	4.5038	-60.0122	-11.7016	-96.5124	-13.5914
17.09	-0.9002	-65.615	-14.9918	-91.3365	-5.0757
17.1	-2.6371	-68.0915	-26.1004	-95.7641	-10.9946
17.11	-0.5913	-62.8345	-25.3596	-94.8234	-13.5751
17.12	-1.5544	-68.2036	-28.9802	-91.2635	-22.1505
17.13	2.9235	-68.8408	-14.3894	-94.1991	-17.4798
17.14	-0.7825	-73.2669	-23.8902	-96.4161	-19.9594
17.15	1.1608	-66.8958	-15.1907	-100.946	-14.6284
17.16	3.0496	-64.9329	-24.2577	-88.6239	-21.2621
17.17	3.017	-68.1931	-16.3231	-89.8838	-12.6872
17.18	4.9895	-62.3566	-21.4745	-90.5871	-17.3783
17.19	0.0889	-60.8439	-20.7793	-85.5051	-6.7358
17.2	-1.9422	-59.0195	-13.0723	-106.504	-14.8033
17.21	-1.2843	-55.1229	-17.2764	-98.0467	-16.0159
17.22	-0.6766	-66.135	-16.878	-90.2689	-21.57
17.23	-2.8457	-63.7587	-12.2622	-92.7059	-22.1525
17.24	0.5359	-59.3578	-21.0315	-88.7037	-16.0342
17.25	-0.9831	-68.1692	-16.2685	-95.0103	-19.1139
17.26	-8.3812	-59.0214	-14.514	-100.327	-17.2701
17.27	-1.0211	-60.0483	-15.5043	-98.4237	-19.8091
17.28	2.4069	-53.6537	-13.9313	-96.5571	-21.2073
17.29	-3.8316	-61.7466	-12.1624	-101.502	-20.9121
17.3	-9.0772	-59.4199	-16.9685	-93.1192	-24.5615
17.31	-5.4929	-51.9266	-7.5102	-101	-21.4933
17.32	0.3691	-64.8834	-19.4914	-110.379	-19.4399
17.33	0.2243	-66.4594	-18.1873	-98.5897	-16.4539
17.34	-5.9578	-53.0054	-16.6115	-101.757	-17.1734
17.35	-3.0791	-62.7001	-15.3055	-90.9236	-16.7103
17.36	-6.5587	-55.3715	-7.5447	-93.0214	-12.2108
17.37	0.2196	-55.6524	-22.1226	-101.62	-10.0474
17.38	-1.6068	-55.4365	-18.452	-85.1439	-20.1846
17.39	-2.7935	-55.1227	-18.7712	-102.55	-16.5679
17.4	4.25	-60.6007	-19.6945	-88.6471	-29.4109
17.41	-0.339	-65.4011	-11.821	-85.1792	-19.4517
17.42	4.2259	-56.1943	-20.3193	-89.8721	-19.7816
17.43	-3.0985	-62.0007	-20.4821	-91.8066	-19.7025
17.44	6.2199	-63.4168	-20.4638	-92.6766	-22.5763
17.45	-0.6606	-45.0492	-14.8193	-89.9874	-18.7262
17.46	-0.2586	-43.4076	-25.3688	-91.7071	-22.1084
17.47	-0.5535	-55.1333	-20.1642	-96.5936	-23.4061
17.48	-0.4794	-49.7694	-24.2518	-91.3867	-17.8302
17.49	5.107	-54.2858	-24.7054	-92.0303	-19.107
17.5	0.1007	-47.1544	-23.0392	-78.5151	-27.1777
17.51	4.2618	-56.2206	-20.6137	-77.9414	-23.5158
17.52	10.1689	-55.3178	-15.7973	-87.9741	-15.1873
17.53	4.2266	-58.5147	-13.9874	-86.0631	-16.2694
17.54	-5.1228	-53.9061	-6.818	-84.7499	-27.2276
17.55	4.8386	-48.3698	-12.5754	-91.2889	-19.6474
17.56	5.4059	-59.5162	-10.3888	-78.3765	-20.6953
17.57	-1.4249	-51.4541	-15.7281	-85.7242	-12.8213
17.58	10.3655	-52.3815	-20.8353	-94.2316	-22.2364
17.59	8.0033	-52.5253	-15.6293	-90.4276	-8.0085
17.6	3.6853	-52.914	-20.0622	-90.417	-17.0324
17.61	7.9514	-49.4022	-20.609	-95.6493	-23.0523
17.62	8.539	-51.5134	-18.9529	-88.4547	-7.4101
17.63	5.3524	-53.9179	-3.7934	-85.4388	-13.39
17.64	-0.8403	-59.1884	-11.4112	-89.4584	-18.4152
17.65	-6.198	-52.2033	-9.7624	-79.2095	-15.0974
17.66	-7.823	-53.6882	-15.0777	-95.29	-15.7243
17.67	-5.8201	-51.3948	-8.1386	-100.849	-13.6806
17.68	-2.2405	-52.3611	-8.2526	-97.2242	-15.2956
17.69	1.6556	-55.9461	-10.097	-90.4797	-19.2725
17.7	-4.1611	-56.2163	-14.629	-103.535	-25.2407
17.71	-2.6701	-58.6261	-14.2372	-75.9553	-15.8313
17.72	-5.182	-63.6596	-8.596	-83.6354	-27.3619
17.73	3.62	-57.6207	-10.1299	-93.9573	-25.5384
17.74	0.4548	-62.2314	-8.856	-89.885	-24.1945
17.75	2.805	-49.7315	-5.2129	-108.8	-19.1537
17.76	-1.9231	-68.1794	-12.8935	-97.6097	-18.4668
17.77	1.5226	-62.102	-7.8202	-84.739	-24.7501
17.78	3.4307	-60.4348	-16.8823	-95.363	-23.393
17.79	11.052	-58.884	-5.1544	-97.9769	-26.099
17.8	-0.5841	-51.1915	-4.2093	-88.7567	-15.452
17.81	3.6515	-62.7075	-2.8523	-97.4391	-18.3204
17.82	-1.9534	-62.3915	-9.9023	-98.6768	-21.7034
17.83	-1.2889	-61.9945	-7.3041	-102.619	-23.4031
17.84	-2.4304	-66.8962	-11.4622	-86.5522	-26.5547
17.85	-7.6333	-70.8418	-9.1518	-87.5652	-19.357
17.86	-6.0591	-56.5295	-7.7198	-83.3615	-16.2063
17.87	-6.6853	-61.5066	-7.5655	-103.723	-22.5369
17.88	-0.1733	-65.6367	-9.8166	-99.7385	-29.0698
17.89	-4.3701	-68.6936	-10.602	-97.076	-24.0788
17.9	-0.9484	-67.205	-7.7665	-91.356	-24.9084
17.91	-3.0939	-66.5578	-3.8484	-91.5995	-21.8895
17.92	-2.5956	-70.8308	-7.787	-108.684	-19.4118
17.93	-3.0199	-66.647	-7.447	-81.468	-14.0343
17.94	4.3529	-65.4833	-9.7943	-84.7007	-16.6801
17.95	-3.8474	-68.6206	-5.8038	-94.5384	-23.7177
17.96	-11.2171	-63.9188	2.2298	-83.6582	-18.8002
17.97	-1.4424	-64.2188	-4.572	-94.4007	-14.7331
17.98	3.1798	-65.519	-9.702	-98.4814	-19.0459
17.99	0.1364	-56.499	1.6902	-90.8411	-19.6768
18	-4.33	-68.4987	-1.8282	-100.331	-19.273
18.01	-5.1536	-66.5002	-11.3218	-105.825	-16.9489
18.02	-3.3984	-73.0874	-9.9895	-99.6699	-15.4368
18.03	-6.6456	-65.8822	-2.6084	-88.9054	-17.0994
18.04	-3.7941	-61.7992	-6.9429	-84.3704	-8.2008
18.05	-3.9904	-54.4017	-1.1799	-81.2132	-16.7387
18.06	-9.8056	-59.2938	-6.9216	-91.9394	-16.2517
18.07	0.2338	-55.4813	3.6157	-88.9016	-16.4922
18.08	-2.1452	-54.6125	-1.0132	-85.4522	-25.6114
18.09	-11.2654	-64.328	-6.0272	-94.3634	-18.7132
18.1	-8.6725	-64.7079	-4.2363	-98.7624	-12.4054
18.11	-8.6415	-60.1894	-2.4622	-113.2	-16.5479
18.12	-8.6876	-60.8325	-8.1593	-106.604	-22.4742
18.13	-9.5339	-62.1635	-6.9383	-97.3303	-22.6751
18.14	-6.0474	-60.9133	-8.0368	-88.022	-13.1269
18.15	-9.2243	-64.6086	-10.1884	-108.332	-15.8935
18.16	-13.1876	-70.6877	-8.7758	-119.297	-25.0126
18.17	-0.9108	-64.9123	-12.2039	-109.597	-23.8867
18.18	-2.017	-54.4198	-8.2692	-98.6473	-26.7661
18.19	-1.4766	-61.417	-6.0627	-112.773	-16.8243
18.2	-5.5141	-59.7177	-10.8904	-104.803	-19.5274
18.21	-10.8512	-56.0381	-11.3856	-94.7243	-16.0297
18.22	-0.3585	-62.1484	-10.7745	-95.1063	-16.1579
18.23	-0.0072	-60.3172	-10.1018	-88.5745	-22.5672
18.24	-8.637	-66.9308	-5.9207	-108.99	-27.2606
18.25	-2.7294	-68.9469	2.0481	-114.937	-16.896
18.26	-4.9083	-65.5798	-3.4768	-90.3396	-24.0596
18.27	-2.4884	-67.3111	-10.9305	-101.681	-23.7464
18.28	-5.1801	-55.4488	-2.9376	-92.3167	-22.6338
18.29	-6.3847	-57.8851	-4.7267	-103.967	-20.2944
18.3	-2.6783	-58.8067	-7.2645	-96.8582	-23.5736
18.31	-7.6064	-62.4874	-11.2442	-105.457	-25.1267
18.32	-3.94	-56.7558	-0.4069	-107.837	-23.413
18.33	-7.7722	-69.8526	-4.5857	-101.103	-32.9109
18.34	-6.2279	-62.2332	1.4612	-93.7885	-24.8475
18.35	-4.5291	-59.052	-4.4451	-107.081	-24.836
18.36	-9.6996	-62.3016	-0.8315	-100.749	-19.9061
18.37	-8.4518	-60.952	-4.6691	-90.8475	-26.037
18.38	-3.8827	-62.8695	-6.7471	-99.9365	-20.6658
18.39	-10.09	-61.7255	-3.9039	-93.9909	-28.7785
18.4	-11.4746	-55.4991	-1.3713	-101.215	-27.5791
18.41	-8.7775	-53.1635	-7.2509	-101.27	-33.3509
18.42	-10.1272	-60.7594	-3.6972	-100.679	-26.0269
18.43	-12.8784	-57.8545	7.6897	-91.2324	-23.9413
18.44	-10.9339	-49.3571	0.3713	-83.7533	-22.2022
18.45	-12.655	-47.5804	2.0918	-103.218	-24.2717
18.46	-12.3297	-56.2706	-1.195	-94.7272	-23.3217
18.47	-11.4117	-48.7024	-3.2962	-94.6403	-28.4827
18.48	-3.3927	-60.0237	-1.2827	-80.2624	-28.4512
18.49	-15.7228	-59.8388	4.7728	-89.7491	-12.3907
18.5	-10.19	-52.1144	3.753	-86.4259	-18.124
18.51	-16.2519	-53.7314	-0.4534	-84.042	-28.0715
18.52	-12.1402	-53.1888	2.4043	-80.0257	-23.8779
18.53	-13.5597	-45.9482	2.1953	-86.9495	-20.3242
18.54	-12.6496	-46.1272	2.6824	-102.216	-20.4242
18.55	-10.7349	-62.0321	0.9643	-89.2022	-23.7495
18.56	-16.3924	-49.5795	-4.2442	-101.289	-22.3659
18.57	-12.889	-58.8403	-8.5656	-79.7941	-25.9644
18.58	-6.5588	-52.9074	-6.4389	-86.7488	-17.986
18.59	-11.1846	-51.3762	-4.8056	-96.2285	-20.485
18.6	-5.5298	-64.6238	-2.6609	-81.3456	-25.8156
18.61	-17.7069	-63.2701	-6.7166	-98.8788	-21.37
18.62	-15.2469	-67.8887	-3.92	-86.4345	-24.8152
18.63	-14.7189	-67.458	-4.6587	-92.0506	-28.4286
18.64	-16.935	-67.6665	-7.064	-106.018	-17.2959
18.65	-13.5683	-59.3549	-7.1238	-92.1323	-25.8889
18.66	-11.7541	-63.4631	-1.0419	-85.581	-26.8789
18.67	-13.3086	-57.9656	4.5861	-81.895	-18.5935
18.68	-11.229	-63.1539	-8.2468	-84.0878	-19.9301
18.69	-17.228	-64.4098	-9.8008	-89.5589	-29.9162
18.7	-12.5968	-68.7931	-6.7896	-87.2478	-27.4593
18.71	-21.0851	-68.5682	-8.3806	-85.8483	-30.6678
18.72	-12.6578	-70.7648	-7.2936	-88.2678	-30.7541
18.73	-10.961	-55.5633	-13.7872	-78.3235	-24.9799
18.74	-19.7329	-57.1053	-9.9325	-84.2845	-28.5735
18.75	-11.0043	-53.1634	-6.3027	-93.483	-19.3108
18.76	-16.2904	-65.76	-6.9066	-86.815	-22.6485
18.77	-16.8483	-71.6822	-7.8027	-86.1335	-19.4414
18.78	-16.0465	-67.6095	-11.2971	-70.7422	-24.0181
18.79	-11.4765	-65.2045	-10.0101	-92.8133	-21.2084
18.8	-15.2972	-61.4384	-13.794	-90.9762	-21.409
18.81	-9.93	-70.895	-14.8708	-86.4387	-25.328
18.82	-15.0156	-63.9492	-11.0977	-80.669	-27.9666
18.83	-15.1513	-70.7804	-11.603	-87.6862	-29.0938
18.84	-9.712	-66.8318	-10.6267	-80.3481	-25.438
18.85	-19.2113	-76.7238	-6.3643	-90.1939	-21.3536
18.86	-11.4549	-67.8174	-4.7529	-83.2112	-26.3566
18.87	-13.6138	-68.1392	-8.5681	-89.7361	-23.877
18.88	-11.1452	-75.7861	-7.5828	-89.9497	-21.0536
18.89	-9.9402	-57.9166	-13.8483	-95.8073	-21.0204
18.9	-7.0616	-74.6492	-9.526	-88.9848	-24.838
18.91	-17.5211	-66.7979	-12.7881	-92.2279	-21.2448
18.92	-20.9223	-71.9817	-14.0721	-96.5791	-28.9828
18.93	-14.016	-70.0221	-17.2151	-87.9197	-21.5105
18.94	-13.9868	-70.4188	-19.3405	-90.0444	-21.5511
18.95	-12.1583	-74.1627	-20.4436	-92.761	-12.2853
18.96	-15.2315	-65.2165	-16.9053	-93.9001	-22.8361
18.97	-17.234	-73.4074	-11.7435	-92.0357	-15.1542
18.98	-11.3192	-64.3916	-15.005	-86.9709	-18.3733
18.99	-10.8928	-67.5406	-10.0687	-87.9157	-20.9718
19	-9.9952	-60.0455	-16.5333	-85.9875	-15.4656
19.01	-14.8195	-60.9513	-15.8694	-86.5977	-22.7927
19.02	-14.2007	-62.3435	-6.9874	-83.5889	-14.8913
19.03	-16.7047	-65.7656	-8.1079	-70.0572	-19.2346
19.04	-13.4193	-65.2778	-5.5991	-80.5038	-15.7131
19.05	-17.6577	-74.8037	1.6653	-79.6646	-18.4915
19.06	-14.8742	-60.5452	-5.8905	-78.2196	-23.7311
19.07	-12.8999	-63.5456	-3.0235	-92.5782	-26.3071
19.08	-11.3739	-58.0111	-7.965	-95.2144	-13.2338
19.09	-10.4244	-59.1254	-14.0959	-96.9061	-15.4919
19.1	-14.1666	-51.4061	-11.4722	-89.1056	-28.0479
19.11	-9.2787	-54.1105	-12.7049	-91.1696	-27.9042
19.12	-13.7185	-54.6722	-13.7405	-88.4857	-23.5674
19.13	-16.9133	-56.4136	-8.3494	-93.2435	-26.258
19.14	-19.389	-51.7814	-6.4155	-81.3895	-19.2934
19.15	-14.9785	-55.2637	-8.3104	-72.3081	-23.6112
19.16	-6.6536	-57.4549	-4.8571	-87.3927	-21.9437
19.17	-3.7976	-49.2147	-13.0024	-90.3775	-17.5513
19.18	-9.7039	-53.4102	-11.174	-88.926	-22.6848
19.19	-6.494	-67.2067	-15.8046	-85.9913	-25.9782
19.2	-5.3591	-49.7886	-10.1397	-68.7648	-17.4833
19.21	-7.5922	-54.5437	-15.1507	-69.9714	-24.2069
19.22	-4.2481	-57.7341	-12.5433	-82.7603	-20.7669
19.23	-10.5569	-54.4634	-18.3856	-76.4935	-21.6536
19.24	-7.9475	-68.5993	-12.5671	-73.4087	-19.4506
19.25	-7.4881	-59.5636	-16.0032	-81.0917	-25.3613
19.26	-4.3856	-60.6609	-16.181	-84.3748	-28.0741
19.27	-7.0046	-68.1456	-14.8214	-96.2224	-29.1083
19.28	-8.755	-60.4861	-12.6547	-95.8128	-28.817
19.29	-4.9745	-68.2419	-11.6843	-95.0511	-30.7726
19.3	-9.371	-63.1528	-14.9628	-88.8452	-20.9333
19.31	-12.0218	-73.1547	-18.6269	-90.8594	-23.9832
19.32	-14.3312	-78.934	-11.9117	-96.531	-26.2954
19.33	-5.1416	-79.5448	-16.7828	-106.109	-31.554
19.34	-7.057	-72.8887	-16.5464	-109.49	-31.5647
19.35	-9.5614	-75.8541	-15.2852	-95.8285	-25.1485
19.36	-4.2669	-73.3417	-15.1976	-94.443	-30.128
19.37	-1.3031	-67.0225	-17.8992	-84.3747	-22.1446
19.38	-3.7141	-69.099	-8.469	-99.8089	-28.0256
19.39	-0.8779	-67.0822	-16.5011	-108.732	-29.4517
19.4	0.7522	-57.992	-10.1365	-92.159	-34.2339
19.41	-7.4605	-56.7987	-6.079	-87.5632	-33.6265
19.42	-3.8381	-63.2176	2.286	-83.5749	-26.4216
19.43	-4.2056	-68.9181	-4.9755	-108.286	-23.9155
19.44	-3.7563	-64.6756	-6.9353	-95.7425	-23.3107
19.45	-3.5511	-70.1331	-7.1894	-103.582	-29.8838
19.46	0.005	-71.1898	-13.2717	-106.054	-21.4907
19.47	-7.8948	-68.6057	-10.3181	-90.4322	-24.5418
19.48	-8.3384	-65.6629	-15.7494	-100.802	-31.9158
19.49	-12.4604	-68.7759	-12.5419	-97.7524	-16.7249
19.5	-16.2126	-71.4653	-9.3692	-100.826	-23.1714
19.51	-11.365	-68.9669	-7.4647	-112.985	-27.6871
19.52	-18.6217	-61.9121	-9.8686	-103.884	-19.8387
19.53	-11.2384	-57.7056	-4.9036	-108.189	-27.9804
19.54	-12.5151	-67.8852	-8.3692	-96.7619	-27.1884
19.55	-13.2154	-57.4809	-12.0287	-98.9485	-25.5662
19.56	-8.3599	-59.3334	-17.0151	-100.663	-28.3177
19.57	-12.2518	-69.112	-13.5598	-93.7778	-36.4702
19.58	-8.5062	-63.2821	-15.8201	-86.6656	-34.9199
19.59	-12.0745	-69.0154	-16.8464	-95.9052	-27.8625
19.6	-8.4822	-59.3552	-10.3973	-90.4701	-33.145
19.61	-6.8562	-70.8322	-14.1148	-105.463	-22.0511
19.62	-11.059	-58.3128	-16.4648	-95.244	-16.4925
19.63	-8.7651	-62.7736	-13.5301	-106.466	-21.5843
19.64	-12.3875	-58.8372	-11.7918	-116.722	-23.1714
19.65	-8.4417	-70.2867	-11.2194	-95.9254	-24.1466
19.66	-8.8473	-63.5794	-11.399	-107.641	-26.453
19.67	-14.3104	-64.6416	-12.441	-99.0988	-24.7673
19.68	-3.9766	-51.2331	-15.8083	-106.814	-24.508
19.69	-10.2279	-64.183	-3.0377	-106.892	-30.1289
19.7	-4.0086	-64.9817	-3.4445	-112.48	-15.2154
19.71	-10.4721	-68.7301	-1.7328	-96.1483	-23.5275
19.72	-12.6746	-76.2006	-6.0992	-97.163	-27.9093
19.73	-12.2276	-65.4056	-0.7914	-105.581	-30.9868
19.74	-14.9604	-67.5434	-7.2678	-101.105	-32.0257
19.75	-15.939	-63.9927	0.9186	-101.353	-23.4613
19.76	-12.6949	-63.716	-7.012	-90.3358	-31.8078
19.77	-10.6981	-67.0023	-3.0446	-110.675	-23.9023
19.78	-7.1032	-68.0225	-6.1738	-103.408	-21.9692
19.79	-6.3533	-71.5694	-5.8643	-100.762	-26.9397
19.8	-8.6176	-59.7575	-6.9411	-95.9377	-32.2263
19.81	-4.5777	-67.6615	-4.9705	-95.8039	-26.9205
19.82	-3.9309	-63.869	2.4063	-96.308	-22.2753
19.83	-7.3013	-71.4613	-2.4722	-100.335	-25.327
19.84	-5.9479	-66.8404	-9.3826	-106.905	-22.3792
19.85	-9.6978	-66.5135	-4.0036	-98.2655	-27.1951
19.86	-8.0743	-67.2805	-7.5298	-95.5961	-33.8636
19.87	-5.505	-54.6397	-1.9933	-104.745	-23.0518
19.88	-6.5466	-66.591	-8.1227	-93.25	-17.253
19.89	-5.28	-72.2451	-9.998	-92.8813	-24.2824
19.9	-5.5376	-64.6728	-8.9758	-91.9371	-26.2271
19.91	-9.0297	-62.5712	-13.5819	-101.613	-27.3947
19.92	-12.1785	-61.1904	-7.3796	-96.4466	-27.1005
19.93	-0.1368	-61.3744	-5.6326	-101.326	-30.7626
19.94	-3.2054	-59.0982	-7.2563	-93.2159	-17.0984
19.95	-8.7728	-59.68	-5.8286	-112.054	-27.4395
19.96	-1.5798	-54.874	-2.3186	-98.7411	-32.9457
19.97	4.633	-59.2954	-5.4312	-91.2432	-19.8434
19.98	-0.7163	-58.2997	-1.0006	-94.7018	-12.4936
[truncated: 3 more rows]

## Sheet: Figure 7
Figure 7b (excel table - data points - root length)
length_total	total root length at day of measurement
length_transfer	root length at day of transfer
40 nM 2,4D; 3 days											12.5 nM IAA; 5 days
construct	plate	length_total	length_transfer	perc_elon	growth	genotype					construct	plate	length_total	length_transfer	perc_elon	growth	genotype
01_empty	1	2.583	1.142	126.182	1.441	tir1-1		n=			07_D481R	1	3.206	1.033	210.358	2.173	tir1-1		n=
01_empty	1	2.577	1.383	86.3341	1.194	tir1-1	empty	72			07_D481R	1	3.259	0.83	292.651	2.429	tir1-1	empty	213
01_empty	1	2.01	0.95	111.579	1.06	tir1-1	TIR1WT	26			07_D481R	1	1.662	0.948	75.3165	0.714	tir1-1	TIR1WT	200
01_empty	1	2.187	1.052	107.89	1.135	tir1-1	R156E	53			07_D481R	1	2.072	0.912	127.193	1.16	tir1-1	R156E	151
01_empty	1	3.065	1.454	110.798	1.611	tir1-1	S199A	56			07_D481R	1	1.222	0.949	28.7671	0.273	tir1-1	S199A	232
01_empty	1	2.414	1.132	113.251	1.282	tir1-1	S201A	65			07_D481R	1	3.207	1.172	173.635	2.035	tir1-1	S201A	227
01_empty	1	2.435	0.863	182.155	1.572	tir1-1	R220A	30			07_D481R	1	1.907	0.833	128.932	1.074	tir1-1	R220A	222
01_empty	1	1.961	0.952	105.987	1.009	tir1-1	D481R	54			07_D481R	1	2.131	1.087	96.0442	1.044	tir1-1	D481R	189
01_empty	1	2.65	1.223	116.68	1.427	tir1-1	R156E_D481R	33			07_D481R	1	2.798	0.681	310.866	2.117	tir1-1	R156E_D481R	145
01_empty	1	2.068	0.996	107.631	1.072	tir1-1	R156E_S201A	48			07_D481R	1	2.574	1.087	136.799	1.487	tir1-1	R156E_S201A	160
01_empty	1	2.519	1.088	131.526	1.431	tir1-1	S201A_D481R	25			07_D481R	1	2.102	1.112	89.0288	0.99	tir1-1	S201A_D481R	128
01_empty	1	2.783	1.363	104.182	1.42	tir1-1	Col-0	75			07_D481R	1	3.061	1.159	164.107	1.902	tir1-1	Col-0	187
01_empty	1	2.187	0.838	160.979	1.349	tir1-1	tir1-1	67			07_D481R	1	2.479	0.651	280.799	1.828	tir1-1	tir1-1	213
01_empty	1	2.289	1.291	77.3044	0.998	tir1-1					07_D481R	1	2.49	1.058	135.35	1.432	tir1-1
01_empty	1	1.881	0.78	141.154	1.101	tir1-1					07_D481R	1	3.087	0.824	274.636	2.263	tir1-1
01_empty	1	2.334	0.972	140.123	1.362	tir1-1					07_D481R	1	3.447	1.012	240.613	2.435	tir1-1
01_empty	1	1.31	0.869	50.748	0.441	tir1-1					07_D481R	1	2.272	1.018	123.183	1.254	tir1-1
01_empty	1	2.663	1.188	124.158	1.475	tir1-1					07_D481R	1	3.88	0.817	374.908	3.063	tir1-1
01_empty	1	2.422	1.161	108.613	1.261	tir1-1					07_D481R	1	2.072	1.261	64.314	0.811	tir1-1
01_empty	1	2.179	0.79	175.823	1.389	tir1-1					07_D481R	1	2.238	0.768	191.406	1.47	tir1-1
01_empty	1	1.719	0.822	109.124	0.897	tir1-1					07_D481R	1	2.247	0.849	164.664	1.398	tir1-1
01_empty	1	1.661	0.94	76.7021	0.721	tir1-1					07_D481R	1	2.44	0.746	227.078	1.694	tir1-1
01_empty	1	2.25	1.462	53.8988	0.788	tir1-1					07_D481R	1	4.634	0.961	382.206	3.673	tir1-1
01_empty	1	2.297	0.747	207.497	1.55	tir1-1					07_D481R	2	3.2	1.156	176.817	2.044	tir1-1
01_empty	2	2.625	1.013	159.131	1.612	tir1-1					07_D481R	2	3.529	0.844	318.128	2.685	tir1-1
01_empty	2	3.019	1.323	128.193	1.696	tir1-1					07_D481R	2	3.82	1.172	225.939	2.648	tir1-1
01_empty	2	2.89	1.261	129.183	1.629	tir1-1					07_D481R	2	4.117	1.215	238.848	2.902	tir1-1
01_empty	2	2.614	1.065	145.446	1.549	tir1-1					07_D481R	2	1.905	0.71	168.31	1.195	tir1-1
01_empty	2	2.513	0.894	181.096	1.619	tir1-1					07_D481R	2	3.49	0.923	278.115	2.567	tir1-1
01_empty	2	2.321	0.825	181.333	1.496	tir1-1					07_D481R	2	3.482	0.638	445.768	2.844	tir1-1
01_empty	2	2.391	0.981	143.731	1.41	tir1-1					07_D481R	2	3.195	0.95	236.316	2.245	tir1-1
01_empty	2	2.756	1.131	143.678	1.625	tir1-1					07_D481R	2	2.713	0.914	196.827	1.799	tir1-1
01_empty	2	1.775	0.298	495.638	1.477	tir1-1					07_D481R	2	4.445	0.742	499.057	3.703	tir1-1
01_empty	2	2.357	0.93	153.441	1.427	tir1-1					07_D481R	2	2.756	0.64	330.625	2.116	tir1-1
01_empty	2	2.336	0.898	160.134	1.438	tir1-1					07_D481R	2	2.963	0.7	323.286	2.263	tir1-1
01_empty	2	2.288	0.926	147.084	1.362	tir1-1					07_D481R	2	3.093	0.691	347.612	2.402	tir1-1
01_empty	2	2.238	1.25	79.04	0.988	tir1-1					07_D481R	2	3.373	0.644	423.758	2.729	tir1-1
01_empty	2	2.317	0.901	157.159	1.416	tir1-1					07_D481R	2	2.726	0.818	233.252	1.908	tir1-1
01_empty	2	2.588	1.28	102.188	1.308	tir1-1					07_D481R	2	2.585	0.501	415.968	2.084	tir1-1
01_empty	2	2.194	1.019	115.309	1.175	tir1-1					07_D481R	2	2.511	0.698	259.742	1.813	tir1-1
01_empty	2	2.356	1.205	95.5187	1.151	tir1-1					07_D481R	2	2.3	0.956	140.586	1.344	tir1-1
01_empty	2	2.448	0.803	204.857	1.645	tir1-1					07_D481R	3	3.039	0.928	227.478	2.111	tir1-1
01_empty	2	2.527	0.836	202.273	1.691	tir1-1					07_D481R	3	2.557	0.746	242.761	1.811	tir1-1
01_empty	2	2.06	0.931	121.267	1.129	tir1-1					07_D481R	3	3.211	0.57	463.333	2.641	tir1-1
01_empty	2	2.637	0.946	178.753	1.691	tir1-1					07_D481R	3	3.362	0.515	552.816	2.847	tir1-1
01_empty	2	2.078	0.587	254.003	1.491	tir1-1					07_D481R	3	4.349	0.982	342.872	3.367	tir1-1
01_empty	2	2.566	1.175	118.383	1.391	tir1-1					07_D481R	3	3.276	0.709	362.059	2.567	tir1-1
01_empty	2	2.444	1.034	136.364	1.41	tir1-1					07_D481R	3	3.754	0.889	322.272	2.865	tir1-1
01_empty	2	1.371	0.993	38.0665	0.378	tir1-1					07_D481R	3	2.53	0.587	331.005	1.943	tir1-1
01_empty	3	2.105	0.864	143.634	1.241	tir1-1					07_D481R	3	2.661	0.816	226.103	1.845	tir1-1
01_empty	3	1.94	0.782	148.082	1.158	tir1-1					07_D481R	3	2.924	0.467	526.124	2.457	tir1-1
01_empty	3	2.238	0.601	272.379	1.637	tir1-1					07_D481R	3	3.114	0.662	370.393	2.452	tir1-1
01_empty	3	1.996	1.003	99.003	0.993	tir1-1					07_D481R	3	3.334	0.657	407.458	2.677	tir1-1
01_empty	3	2.756	0.765	260.261	1.991	tir1-1					07_D481R	3	3.085	0.4	671.25	2.685	tir1-1
01_empty	3	2.039	0.798	155.514	1.241	tir1-1					07_D481R	3	3.4	0.726	368.32	2.674	tir1-1
01_empty	3	1.842	0.899	104.894	0.943	tir1-1					07_D481R	3	2.729	0.642	325.078	2.087	tir1-1
01_empty	3	2.614	0.898	191.091	1.716	tir1-1					07_D481R	4	3.153	0.675	367.111	2.478	tir1-1
01_empty	3	2.027	0.827	145.103	1.2	tir1-1					07_D481R	4	4.11	0.652	530.368	3.458	tir1-1
01_empty	3	2.649	0.95	178.842	1.699	tir1-1					07_D481R	4	3.505	0.899	289.878	2.606	tir1-1
01_empty	3	2.303	1.293	78.1129	1.01	tir1-1					07_D481R	4	3.491	0.523	567.495	2.968	tir1-1
01_empty	3	2.791	1.027	171.762	1.764	tir1-1					07_D481R	4	2.397	0.772	210.492	1.625	tir1-1
01_empty	3	2.984	1.078	176.809	1.906	tir1-1					07_D481R	4	3.049	0.689	342.525	2.36	tir1-1
01_empty	3	2.619	1.045	150.622	1.574	tir1-1					07_D481R	4	2.596	0.976	165.984	1.62	tir1-1
01_empty	3	2.647	1.143	131.584	1.504	tir1-1					07_D481R	4	2.834	1.009	180.872	1.825	tir1-1
01_empty	3	1.905	0.537	254.749	1.368	tir1-1					07_D481R	5	2.483	0.763	225.426	1.72	tir1-1
01_empty	3	2.735	1.196	128.679	1.539	tir1-1					07_D481R	5	3.154	0.737	327.951	2.417	tir1-1
01_empty	3	2.617	1.07	144.579	1.547	tir1-1					07_D481R	5	2.957	0.457	547.046	2.5	tir1-1
01_empty	3	3.163	1.459	116.792	1.704	tir1-1					07_D481R	5	3.361	0.7	380.143	2.661	tir1-1
01_empty	3	2.195	0.958	129.123	1.237	tir1-1					07_D481R	5	3.081	0.468	558.333	2.613	tir1-1
01_empty	3	2.498	1.136	119.894	1.362	tir1-1					07_D481R	5	3.611	0.709	409.309	2.902	tir1-1
01_empty	3	2.457	1.211	102.89	1.246	tir1-1					07_D481R	5	3.145	0.645	387.597	2.5	tir1-1
01_empty	3	2.682	1.32	103.182	1.362	tir1-1					07_D481R	5	3.292	0.43	665.581	2.862	tir1-1
02_TIR1WT	1	1.705	1.38	23.5507	0.325	tir1-1					07_D481R	5	3.193	0.57	460.175	2.623	tir1-1
02_TIR1WT	1	1.292	0.973	32.7852	0.319	tir1-1					07_D481R	5	3.027	0.421	619.002	2.606	tir1-1
02_TIR1WT	1	1.479	1.128	31.117	0.351	tir1-1					07_D481R	5	2.472	0.569	334.446	1.903	tir1-1
02_TIR1WT	1	1.927	1.194	61.3903	0.733	tir1-1					07_D481R	5	3.288	0.53	520.377	2.758	tir1-1
02_TIR1WT	1	2.473	1.437	72.0946	1.036	tir1-1					07_D481R	5	3.482	0.624	458.013	2.858	tir1-1
02_TIR1WT	1	1.533	1.356	13.0531	0.177	tir1-1					07_D481R	5	3.936	1.071	267.507	2.865	tir1-1
02_TIR1WT	1	2.468	1.622	52.1578	0.846	tir1-1					07_D481R	5	2.804	0.813	244.895	1.991	tir1-1
02_TIR1WT	1	2.187	1.044	109.483	1.143	tir1-1					07_D481R	5	3.315	0.913	263.089	2.402	tir1-1
02_TIR1WT	1	1.95	1.173	66.2404	0.777	tir1-1					07_D481R	5	2.595	0.699	271.245	1.896	tir1-1
02_TIR1WT	1	2.775	1.585	75.0789	1.19	tir1-1					07_D481R	5	2.764	0.803	244.209	1.961	tir1-1
02_TIR1WT	2	1.428	1.145	24.7162	0.283	tir1-1					07_D481R	6	2.629	0.733	258.663	1.896	tir1-1
02_TIR1WT	2	0.956	0.601	59.0682	0.355	tir1-1					07_D481R	6	3.224	0.578	457.785	2.646	tir1-1
02_TIR1WT	2	1.937	1.334	45.2024	0.603	tir1-1					07_D481R	6	2.904	0.801	262.547	2.103	tir1-1
02_TIR1WT	2	1.922	1.233	55.88	0.689	tir1-1					07_D481R	6	2.745	0.684	301.316	2.061	tir1-1
02_TIR1WT	2	2.722	1.347	102.079	1.375	tir1-1					07_D481R	6	3.35	0.598	460.201	2.752	tir1-1
02_TIR1WT	2	2.011	1.296	55.1698	0.715	tir1-1					07_D481R	6	3.165	0.717	341.423	2.448	tir1-1
02_TIR1WT	2	2.361	1.279	84.5973	1.082	tir1-1					07_D481R	6	3.304	0.68	385.882	2.624	tir1-1
02_TIR1WT	2	1.763	1.188	48.4007	0.575	tir1-1					07_D481R	6	2.954	0.686	330.612	2.268	tir1-1
02_TIR1WT	2	1.687	1.099	53.5032	0.588	tir1-1					07_D481R	6	3.375	0.659	412.14	2.716	tir1-1
02_TIR1WT	2	2.741	1.192	129.95	1.549	tir1-1					07_D481R	6	3.967	0.737	438.263	3.23	tir1-1
02_TIR1WT	2	1.195	0.742	61.0512	0.453	tir1-1					07_D481R	6	3.518	0.694	406.916	2.824	tir1-1
02_TIR1WT	2	2.448	1.138	115.114	1.31	tir1-1					07_D481R	6	2.306	0.684	237.135	1.622	tir1-1
02_TIR1WT	2	0.892	0.7	27.4286	0.192	tir1-1					07_D481R	6	3.007	0.74	306.351	2.267	tir1-1
02_TIR1WT	2	1.069	0.639	67.2926	0.43	tir1-1					07_D481R	6	3.738	1.131	230.504	2.607	tir1-1
02_TIR1WT	2	1.799	1.139	57.9456	0.66	tir1-1					07_D481R	6	2.636	0.586	349.829	2.05	tir1-1
02_TIR1WT	2	1.257	0.684	83.7719	0.573	tir1-1					07_D481R	6	3.398	0.917	270.556	2.481	tir1-1
03_R156E	1	1.258	0.674	86.6469	0.584	tir1-1					07_D481R	6	2.616	0.481	443.867	2.135	tir1-1
03_R156E	1	1.428	1.15	24.1739	0.278	tir1-1					07_D481R	6	2.823	0.639	341.784	2.184	tir1-1
03_R156E	1	1.565	0.858	82.4009	0.707	tir1-1					07_D481R	6	3.066	0.514	496.498	2.552	tir1-1
03_R156E	1	2.649	1.35	96.2222	1.299	tir1-1					07_D481R	6	3.285	0.897	266.221	2.388	tir1-1
03_R156E	1	1.967	0.919	114.037	1.048	tir1-1					07_D481R	7	4.347	1.174	270.273	3.173	tir1-1
03_R156E	1	1.314	0.749	75.4339	0.565	tir1-1					07_D481R	7	4.268	1.023	317.204	3.245	tir1-1
03_R156E	1	2.498	1.047	138.586	1.451	tir1-1					07_D481R	7	4.289	1.05	308.476	3.239	tir1-1
03_R156E	1	2.398	1.246	92.4559	1.152	tir1-1					07_D481R	7	3.955	0.75	427.333	3.205	tir1-1
03_R156E	1	1.768	1.114	58.7074	0.654	tir1-1					07_D481R	7	4.665	0.959	386.444	3.706	tir1-1
03_R156E	1	1.797	1.124	59.8754	0.673	tir1-1					07_D481R	7	3.565	0.896	297.879	2.669	tir1-1
03_R156E	1	1.54	1.053	46.2488	0.487	tir1-1					07_D481R	7	4.433	1.185	274.093	3.248	tir1-1
03_R156E	1	2.267	0.86	163.605	1.407	tir1-1					07_D481R	7	2.924	0.827	253.567	2.097	tir1-1
03_R156E	1	1.249	1.018	22.6916	0.231	tir1-1					07_D481R	7	4.764	1.169	307.528	3.595	tir1-1
03_R156E	1	1.168	0.824	41.7476	0.344	tir1-1					07_D481R	7	3.973	0.824	382.16	3.149	tir1-1
03_R156E	1	2.074	1.132	83.2155	0.942	tir1-1					07_D481R	7	4.126	1.221	237.92	2.905	tir1-1
03_R156E	1	1.382	1.063	30.0094	0.319	tir1-1					07_D481R	7	3.981	1.224	225.245	2.757	tir1-1
03_R156E	1	1.634	1.298	25.886	0.336	tir1-1					07_D481R	7	3.693	0.974	279.158	2.719	tir1-1
03_R156E	1	2.662	1.253	112.45	1.409	tir1-1					07_D481R	7	4.719	0.973	384.995	3.746	tir1-1
03_R156E	1	1.577	0.376	319.415	1.201	tir1-1					07_D481R	7	3.382	0.817	313.953	2.565	tir1-1
03_R156E	1	1.951	0.84	132.262	1.111	tir1-1					07_D481R	7	2.799	0.824	239.684	1.975	tir1-1
03_R156E	2	1.575	1.037	51.8804	0.538	tir1-1					07_D481R	7	2.942	1.099	167.698	1.843	tir1-1
03_R156E	2	2.504	1.039	141.001	1.465	tir1-1					07_D481R	8	3.584	0.613	484.666	2.971	tir1-1
03_R156E	2	1.241	0.839	47.9142	0.402	tir1-1					07_D481R	8	3.672	1.135	223.524	2.537	tir1-1
03_R156E	2	1.394	0.947	47.2017	0.447	tir1-1					07_D481R	8	3.542	0.962	268.191	2.58	tir1-1
03_R156E	2	1.915	0.894	114.206	1.021	tir1-1					07_D481R	8	2.874	0.937	206.724	1.937	tir1-1
03_R156E	2	1.595	0.723	120.609	0.872	tir1-1					07_D481R	8	4.7	0.988	375.709	3.712	tir1-1
03_R156E	2	1.531	0.656	133.384	0.875	tir1-1					07_D481R	8	3.214	1.068	200.936	2.146	tir1-1
03_R156E	2	2.114	0.988	113.968	1.126	tir1-1					07_D481R	8	3.365	0.687	389.811	2.678	tir1-1
03_R156E	2	1.005	0.716	40.3631	0.289	tir1-1					07_D481R	8	2.821	0.966	192.029	1.855	tir1-1
03_R156E	3	1.561	1.044	49.5211	0.517	tir1-1					07_D481R	8	3.218	0.686	369.096	2.532	tir1-1
03_R156E	3	1.42	0.958	48.2255	0.462	tir1-1					07_D481R	8	3.987	0.716	456.844	3.271	tir1-1
03_R156E	3	2.153	0.974	121.047	1.179	tir1-1					07_D481R	8	3.353	0.883	279.728	2.47	tir1-1
03_R156E	3	1.623	1.145	41.7467	0.478	tir1-1					07_D481R	8	2.442	0.736	231.793	1.706	tir1-1
03_R156E	3	1.27	1.063	19.4732	0.207	tir1-1					07_D481R	8	3.847	0.831	362.936	3.016	tir1-1
03_R156E	3	1.904	1.203	58.271	0.701	tir1-1					07_D481R	8	3.199	0.811	294.451	2.388	tir1-1
03_R156E	3	1.121	0.971	15.448	0.15	tir1-1					07_D481R	8	3.631	0.806	350.496	2.825	tir1-1
03_R156E	3	2.231	1.021	118.511	1.21	tir1-1					07_D481R	8	3.699	1.035	257.391	2.664	tir1-1
03_R156E	3	1.524	1.067	42.8304	0.457	tir1-1					07_D481R	8	3.954	1.112	255.576	2.842	tir1-1
03_R156E	3	2.466	1.181	108.806	1.285	tir1-1					07_D481R	8	2.923	0.982	197.658	1.941	tir1-1
03_R156E	3	1.522	1.161	31.0939	0.361	tir1-1					07_D481R	8	1.83	0.714	156.303	1.116	tir1-1
03_R156E	3	1.376	0.957	43.7827	0.419	tir1-1					07_D481R	8	3.437	0.761	351.643	2.676	tir1-1
03_R156E	3	1.679	1.153	45.6201	0.526	tir1-1					07_D481R	8	3.822	1.168	227.226	2.654	tir1-1
03_R156E	3	1.423	1.186	19.9831	0.237	tir1-1					07_D481R	9	3.094	1.138	171.88	1.956	tir1-1
03_R156E	3	1.812	1.154	57.0191	0.658	tir1-1					07_D481R	9	4.399	1.078	308.071	3.321	tir1-1
03_R156E	3	1.968	0.857	129.638	1.111	tir1-1					07_D481R	9	3.115	0.706	341.218	2.409	tir1-1
03_R156E	3	2.777	0.961	188.97	1.816	tir1-1					07_D481R	9	2.539	0.825	207.758	1.714	tir1-1
03_R156E	3	1.696	1.031	64.5005	0.665	tir1-1					07_D481R	9	3.943	0.936	321.261	3.007	tir1-1
03_R156E	3	1.144	0.976	17.2131	0.168	tir1-1					07_D481R	9	3.913	1.025	281.756	2.888	tir1-1
03_R156E	3	1.63	1.255	29.8805	0.375	tir1-1					07_D481R	9	3.977	0.968	310.847	3.009	tir1-1
03_R156E	3	2.162	1.095	97.4429	1.067	tir1-1					07_D481R	9	3.647	1.266	188.073	2.381	tir1-1
03_R156E	3	1.403	1.021	37.4143	0.382	tir1-1					07_D481R	9	3.425	1.12	205.804	2.305	tir1-1
03_R156E	3	1.527	1.164	31.1856	0.363	tir1-1					07_D481R	9	3.061	0.926	230.562	2.135	tir1-1
03_R156E	3	2.268	1.161	95.3488	1.107	tir1-1					07_D481R	9	4.299	1.137	278.1	3.162	tir1-1
04_S199A	1	1.762			1.762	tir1-1					07_D481R	9	3.724	0.918	305.664	2.806	tir1-1
04_S199A	1	1.747			1.747	tir1-1					07_D481R	9	2.984	1.144	160.839	1.84	tir1-1
04_S199A	1	1.123			1.123	tir1-1					07_D481R	9	1.862	0.995	87.1357	0.867	tir1-1
04_S199A	1	1.329			1.329	tir1-1					07_D481R	9	2.058	0.492	318.293	1.566	tir1-1
04_S199A	1	2.529			2.529	tir1-1					07_D481R	9	4.16	0.944	340.678	3.216	tir1-1
04_S199A	1	1.184			1.184	tir1-1					07_D481R	9	3.456	1.477	133.988	1.979	tir1-1
04_S199A	1	2.801			2.801	tir1-1					07_D481R	10	1.656	0.942	75.7962	0.714	tir1-1
04_S199A	1	2.295			2.295	tir1-1					07_D481R	10	2.046	1.084	88.7454	0.962	tir1-1
04_S199A	1	1.647			1.647	tir1-1					07_D481R	10	3.991	0.588	578.741	3.403	tir1-1
04_S199A	1	1.817			1.817	tir1-1					07_D481R	10	3.417	0.778	339.203	2.639	tir1-1
04_S199A	1	3.069			3.069	tir1-1					07_D481R	10	4.262	0.657	548.706	3.605	tir1-1
04_S199A	1	2.372			2.372	tir1-1					07_D481R	10	3.168	0.493	542.596	2.675	tir1-1
04_S199A	1	2.743			2.743	tir1-1					07_D481R	10	3.386	0.701	383.024	2.685	tir1-1
04_S199A	1	1.388			1.388	tir1-1					07_D481R	10	3.578	0.576	521.181	3.002	tir1-1
04_S199A	1	1.988			1.988	tir1-1					07_D481R	10	3.173	0.822	286.01	2.351	tir1-1
04_S199A	1	2.241			2.241	tir1-1					07_D481R	10	3.712	0.641	479.095	3.071	tir1-1
04_S199A	1	1.856			1.856	tir1-1					07_D481R	10	3.521	0.676	420.858	2.845	tir1-1
04_S199A	1	2.321			2.321	tir1-1					07_D481R	10	1.946	0.429	353.613	1.517	tir1-1
04_S199A	1	2.065			2.065	tir1-1					07_D481R	11	2.663	1.071	148.646	1.592	tir1-1
04_S199A	1	0.837			0.837	tir1-1					07_D481R	11	2.07	0.999	107.207	1.071	tir1-1
04_S199A	1	1.918			1.918	tir1-1					07_D481R	11	2.795	1.233	126.683	1.562	tir1-1
04_S199A	1	1.18			1.18	tir1-1					07_D481R	11	3.262	0.988	230.162	2.274	tir1-1
04_S199A	2	1.531	1.228	24.6743	0.303	tir1-1					07_D481R	11	4.381	1.26	247.698	3.121	tir1-1
04_S199A	2	2.16	0.822	162.774	1.338	tir1-1					07_D481R	11	3.381	1.013	233.761	2.368	tir1-1
04_S199A	2	1.265	0.943	34.1463	0.322	tir1-1					07_D481R	11	2.674	1.239	115.819	1.435	tir1-1
04_S199A	2	1.142	0.762	49.8688	0.38	tir1-1					07_D481R	11	3.447	0.846	307.447	2.601	tir1-1
04_S199A	2	1.13	0.85	32.9412	0.28	tir1-1					07_D481R	11	3.89	1.119	247.632	2.771	tir1-1
04_S199A	2	2.052	0.907	126.24	1.145	tir1-1					07_D481R	11	3.207	0.729	339.918	2.478	tir1-1
04_S199A	2	0.903	0.713	26.648	0.19	tir1-1					07_D481R	11	3.774	0.954	295.597	2.82	tir1-1
04_S199A	2	1.216	0.975	24.7179	0.241	tir1-1					07_D481R	11	4.289	1.409	204.4	2.88	tir1-1
04_S199A	2	1.975	0.991	99.2936	0.984	tir1-1					07_D481R	11	3.86	0.983	292.675	2.877	tir1-1
04_S199A	2	1.442	0.879	64.0501	0.563	tir1-1					07_D481R	11	3.492	1.091	220.073	2.401	tir1-1
04_S199A	2	1.855	1.089	70.3398	0.766	tir1-1					07_D481R	11	3.453	0.873	295.533	2.58	tir1-1
04_S199A	2	1.922	1.167	64.6958	0.755	tir1-1					07_D481R	11	4.043	1.227	229.503	2.816	tir1-1
04_S199A	2	2.959	1.233	139.984	1.726	tir1-1					07_D481R	11	2.687	0.484	455.165	2.203	tir1-1
04_S199A	2	1.532	1.378	11.1756	0.154	tir1-1					07_D481R	11	4.323	1.343	221.891	2.98	tir1-1
04_S199A	2	2.675	1.114	140.126	1.561	tir1-1					07_D481R	11	3.662	0.896	308.705	2.766	tir1-1
04_S199A	2	1.519	1.049	44.8046	0.47	tir1-1					07_D481R	11	2.841	0.974	191.684	1.867	tir1-1
04_S199A	2	2.066	1.312	57.4695	0.754	tir1-1					08_R156E_D418R	1	2.688	1.256	114.013	1.432	tir1-1
04_S199A	2	1.388	0.952	45.7983	0.436	tir1-1					08_R156E_D418R	1	3.821	1.129	238.441	2.692	tir1-1
04_S199A	2	1.303	1.094	19.1042	0.209	tir1-1					08_R156E_D418R	1	3.461	1.033	235.044	2.428	tir1-1
04_S199A	2	2.305	1.216	89.5559	1.089	tir1-1					08_R156E_D418R	1	3.671	1.137	222.867	2.534	tir1-1
04_S199A	3	1.76	1.152	52.7778	0.608	tir1-1					08_R156E_D418R	1	3.772	1.067	253.515	2.705	tir1-1
04_S199A	3	2.114	0.999	111.612	1.115	tir1-1					08_R156E_D418R	1	3.171	1.099	188.535	2.072	tir1-1
04_S199A	3	2.327	1.121	107.583	1.206	tir1-1					08_R156E_D418R	1	3.205	1.229	160.781	1.976	tir1-1
04_S199A	3	3.163	1.451	117.988	1.712	tir1-1					08_R156E_D418R	2	3.425	1.184	189.274	2.241	tir1-1
04_S199A	3	3.192	1.37	132.993	1.822	tir1-1					08_R156E_D418R	2	5.163	1.238	317.044	3.925	tir1-1
04_S199A	3	2.711	1.196	126.672	1.515	tir1-1					08_R156E_D418R	2	3.329	1.238	168.901	2.091	tir1-1
04_S199A	3	2.255	1.429	57.8027	0.826	tir1-1					08_R156E_D418R	2	3.804	1.149	231.07	2.655	tir1-1
04_S199A	3	2.758	1.621	70.1419	1.137	tir1-1					08_R156E_D418R	2	4.6	1.342	242.772	3.258	tir1-1
04_S199A	3	3.351	1.534	118.449	1.817	tir1-1					08_R156E_D418R	2	4.178	1.219	242.74	2.959	tir1-1
04_S199A	3	1.644	1.026	60.2339	0.618	tir1-1					08_R156E_D418R	2	4.711	1.331	253.944	3.38	tir1-1
04_S199A	3	1.641	1.203	36.409	0.438	tir1-1					08_R156E_D418R	2	3.81	1.084	251.476	2.726	tir1-1
04_S199A	3	1.585	1.352	17.2337	0.233	tir1-1					08_R156E_D418R	2	3.805	1.298	193.143	2.507	tir1-1
04_S199A	3	1.726	1.388	24.3516	0.338	tir1-1					08_R156E_D418R	2	3.514	1.144	207.168	2.37	tir1-1
04_S199A	3	4.073	1.723	136.39	2.35	tir1-1					08_R156E_D418R	2	3.252	0.885	267.458	2.367	tir1-1
05_S201A	1	2.001	0.551	263.158	1.45	tir1-1					08_R156E_D418R	2	3.278	1.104	196.92	2.174	tir1-1
05_S201A	1	1.924	0.95	102.526	0.974	tir1-1					08_R156E_D418R	2	2.448	1.154	112.132	1.294	tir1-1
05_S201A	1	1.555	0.576	169.965	0.979	tir1-1					08_R156E_D418R	2	2.876	0.8	259.5	2.076	tir1-1
05_S201A	1	1.812	0.779	132.606	1.033	tir1-1					08_R156E_D418R	2	4.335	1.339	223.749	2.996	tir1-1
05_S201A	1	2.29	0.863	165.353	1.427	tir1-1					08_R156E_D418R	2	4.045	1.418	185.261	2.627	tir1-1
05_S201A	1	1.627	1.071	51.9141	0.556	tir1-1					08_R156E_D418R	2	3.799	1.1	245.364	2.699	tir1-1
05_S201A	1	1.149	0.777	47.8764	0.372	tir1-1					08_R156E_D418R	2	4.354	0.911	377.936	3.443	tir1-1
05_S201A	1	2.053	0.989	107.583	1.064	tir1-1					08_R156E_D418R	2	2.59	0.75	245.333	1.84	tir1-1
05_S201A	1	2.214	1.076	105.762	1.138	tir1-1					08_R156E_D418R	2	3.462	0.889	289.426	2.573	tir1-1
05_S201A	1	2.02	0.695	190.647	1.325	tir1-1					08_R156E_D418R	2	4.432	1.158	282.729	3.274	tir1-1
05_S201A	1	1.853	1.263	46.7142	0.59	tir1-1					08_R156E_D418R	2	3.31	0.873	279.152	2.437	tir1-1
05_S201A	1	1.708	0.975	75.1795	0.733	tir1-1					08_R156E_D418R	3	3.869	1.399	176.555	2.47	tir1-1
05_S201A	1	1.937	1.004	92.9283	0.933	tir1-1					08_R156E_D418R	3	4.763	1.384	244.147	3.379	tir1-1
05_S201A	1	0.898	0.827	8.58525	0.071	tir1-1					08_R156E_D418R	3	4.017	1.124	257.384	2.893	tir1-1
05_S201A	1	1.806	1.462	23.5294	0.344	tir1-1					08_R156E_D418R	3	2.696	1.16	132.414	1.536	tir1-1
05_S201A	1	1.554	1.326	17.1946	0.228	tir1-1					08_R156E_D418R	3	3.283	1.348	143.546	1.935	tir1-1
05_S201A	1	1.237	1.182	4.65313	0.055	tir1-1					08_R156E_D418R	3	4.38	0.964	354.357	3.416	tir1-1
05_S201A	1	1.549	1.186	30.6071	0.363	tir1-1					08_R156E_D418R	3	2.724	1.21	125.124	1.514	tir1-1
05_S201A	1	1.22	0.982	24.2363	0.238	tir1-1					08_R156E_D418R	3	3.913	1.437	172.303	2.476	tir1-1
05_S201A	1	1.142	0.944	20.9746	0.198	tir1-1					08_R156E_D418R	3	2.678	1.439	86.1015	1.239	tir1-1
05_S201A	1	1.369	0.984	39.126	0.385	tir1-1					08_R156E_D418R	3	3.877	1.347	187.825	2.53	tir1-1
05_S201A	1	1.009	0.815	23.8037	0.194	tir1-1					08_R156E_D418R	3	3.892	1.22	219.016	2.672	tir1-1
05_S201A	1	1.968	1.344	46.4286	0.624	tir1-1					08_R156E_D418R	3	4.433	1.51	193.576	2.923	tir1-1
05_S201A	2	2.376	1.346	76.523	1.03	tir1-1					08_R156E_D418R	3	4.777	1.433	233.357	3.344	tir1-1
05_S201A	2	2.988	1.483	101.483	1.505	tir1-1					08_R156E_D418R	3	4.457	1.481	200.945	2.976	tir1-1
05_S201A	2	1.639	1.394	17.5753	0.245	tir1-1					08_R156E_D418R	3	3.906	1.113	250.943	2.793	tir1-1
05_S201A	2	1.533	1.127	36.0248	0.406	tir1-1					08_R156E_D418R	3	3.754	0.789	375.792	2.965	tir1-1
05_S201A	2	1.613	1.202	34.193	0.411	tir1-1					08_R156E_D418R	3	4.094	1.267	223.125	2.827	tir1-1
05_S201A	2	1.922	1.268	51.5773	0.654	tir1-1					08_R156E_D418R	3	5.052	1.42	255.775	3.632	tir1-1
05_S201A	2	1.332	1.137	17.1504	0.195	tir1-1					08_R156E_D418R	3	3.42	0.899	280.423	2.521	tir1-1
05_S201A	2	1.307	1.139	14.7498	0.168	tir1-1					08_R156E_D418R	3	3.617	1.247	190.056	2.37	tir1-1
05_S201A	2	2.43	0.905	168.508	1.525	tir1-1					08_R156E_D418R	3	4.533	1.385	227.292	3.148	tir1-1
05_S201A	2	1.26	0.771	63.4241	0.489	tir1-1					08_R156E_D418R	3	3.498	1.071	226.611	2.427	tir1-1
05_S201A	2	1.717	0.948	81.1181	0.769	tir1-1					08_R156E_D418R	3	4.17	1.235	237.652	2.935	tir1-1
05_S201A	2	1.346	1.007	33.6643	0.339	tir1-1					08_R156E_D418R	3	3.715	0.946	292.706	2.769	tir1-1
05_S201A	2	1.391	1.128	23.3156	0.263	tir1-1					08_R156E_D418R	4	4.585	1.521	201.446	3.064	tir1-1
05_S201A	2	1.922	0.715	168.811	1.207	tir1-1					08_R156E_D418R	4	4.063	1.367	197.22	2.696	tir1-1
05_S201A	2	2.608	1.064	145.113	1.544	tir1-1					08_R156E_D418R	4	2.815	1.051	167.84	1.764	tir1-1
05_S201A	2	1.571	0.561	180.036	1.01	tir1-1					08_R156E_D418R	4	3.967	1.172	238.481	2.795	tir1-1
05_S201A	2	1.483	1.173	26.428	0.31	tir1-1					08_R156E_D418R	4	3.623	1.716	111.131	1.907	tir1-1
05_S201A	2	2.695	1.262	113.55	1.433	tir1-1					08_R156E_D418R	4	2.743	0.958	186.326	1.785	tir1-1
05_S201A	2	1.769	0.907	95.0386	0.862	tir1-1					08_R156E_D418R	4	4.182	1.169	257.742	3.013	tir1-1
05_S201A	2	2.287	1	128.7	1.287	tir1-1					08_R156E_D418R	4	4.342	1.208	259.437	3.134	tir1-1
05_S201A	2	1.484	1.163	27.601	0.321	tir1-1					08_R156E_D418R	4	3.643	0.903	303.433	2.74	tir1-1
05_S201A	2	2.226	1.13	96.9912	1.096	tir1-1					08_R156E_D418R	4	3.663	1.415	158.869	2.248	tir1-1
05_S201A	2	1.895	0.782	142.327	1.113	tir1-1					08_R156E_D418R	4	3.342	0.902	270.51	2.44	tir1-1
05_S201A	3	1.718	1.073	60.1118	0.645	tir1-1					08_R156E_D418R	4	3.865	1.192	224.245	2.673	tir1-1
05_S201A	3	1.9	1.441	31.8529	0.459	tir1-1					08_R156E_D418R	4	4.944	1.137	334.828	3.807	tir1-1
05_S201A	3	1.45	1.142	26.9702	0.308	tir1-1					08_R156E_D418R	4	4.668	1.221	282.31	3.447	tir1-1
05_S201A	3	1.764	1.008	75	0.756	tir1-1					08_R156E_D418R	4	4.219	1.73	143.873	2.489	tir1-1
05_S201A	3	1.817	1.072	69.4963	0.745	tir1-1					08_R156E_D418R	4	5.022	1.264	297.31	3.758	tir1-1
05_S201A	3	1.845	0.902	104.545	0.943	tir1-1					08_R156E_D418R	4	4.007	1.187	237.574	2.82	tir1-1
05_S201A	3	1.513	1.136	33.1866	0.377	tir1-1					08_R156E_D418R	4	3.829	1.249	206.565	2.58	tir1-1
05_S201A	3	1.66	0.919	80.6311	0.741	tir1-1					08_R156E_D418R	4	2.92	0.802	264.09	2.118	tir1-1
05_S201A	3	1.331	1.056	26.0417	0.275	tir1-1					08_R156E_D418R	4	4.466	1.454	207.153	3.012	tir1-1
05_S201A	3	1.132	0.877	29.0764	0.255	tir1-1					08_R156E_D418R	4	5.321	1.772	200.282	3.549	tir1-1
05_S201A	3	1.674	0.793	111.097	0.881	tir1-1					08_R156E_D418R	4	3.852	1.361	183.027	2.491	tir1-1
05_S201A	3	2.333	0.961	142.768	1.372	tir1-1					08_R156E_D418R	4	4.774	1.682	183.829	3.092	tir1-1
05_S201A	3	2.279	0.789	188.847	1.49	tir1-1					08_R156E_D418R	4	2.998	1.483	102.158	1.515	tir1-1
05_S201A	3	1.924	0.94	104.681	0.984	tir1-1					08_R156E_D418R	4	3.531	1.369	157.925	2.162	tir1-1
05_S201A	3	1.321	1.088	21.4154	0.233	tir1-1					08_R156E_D418R	6	5.361	1.736	208.813	3.625	tir1-1
05_S201A	3	1.599	0.982	62.831	0.617	tir1-1					08_R156E_D418R	6	4.307	1.129	281.488	3.178	tir1-1
05_S201A	3	1.402	1.179	18.9143	0.223	tir1-1					08_R156E_D418R	6	4.883	1.549	215.236	3.334	tir1-1
05_S201A	3	2.672	1.271	110.228	1.401	tir1-1					08_R156E_D418R	6	4.226	1.357	211.422	2.869	tir1-1
05_S201A	3	1.223	1.079	13.3457	0.144	tir1-1					08_R156E_D418R	6	5.721	1.509	279.125	4.212	tir1-1
06_R220A	1	1.332	1.221	9.09091	0.111	tir1-1					08_R156E_D418R	6	4.198	1.618	159.456	2.58	tir1-1
06_R220A	1	1.3	0.984	32.1138	0.316	tir1-1					08_R156E_D418R	6	3.51	1.251	180.576	2.259	tir1-1
06_R220A	1	1.526	1.033	47.7251	0.493	tir1-1					08_R156E_D418R	6	5.509	1.669	230.078	3.84	tir1-1
06_R220A	1	2.541	1.122	126.471	1.419	tir1-1					08_R156E_D418R	6	4.817	1.447	232.896	3.37	tir1-1
06_R220A	1	0.865	0.722	19.8061	0.143	tir1-1					08_R156E_D418R	6	4.892	1.067	358.482	3.825	tir1-1
06_R220A	1	1.214	0.784	54.8469	0.43	tir1-1					08_R156E_D418R	6	3.419	1.584	115.846	1.835	tir1-1
06_R220A	1	1.276	1.14	11.9298	0.136	tir1-1					08_R156E_D418R	6	4.607	1.407	227.434	3.2	tir1-1
06_R220A	1	1.426	0.826	72.6392	0.6	tir1-1					08_R156E_D418R	6	3.715	0.883	320.725	2.832	tir1-1
06_R220A	1	1.895	0.84	125.595	1.055	tir1-1					08_R156E_D418R	6	2.661	1.158	129.793	1.503	tir1-1
06_R220A	1	1.565	0.95	64.7368	0.615	tir1-1					08_R156E_D418R	6	3.686	0.921	300.217	2.765	tir1-1
06_R220A	1	1.411	1.314	7.38204	0.097	tir1-1					08_R156E_D418R	6	4.033	1.567	157.371	2.466	tir1-1
06_R220A	1	1.622	0.576	181.597	1.046	tir1-1					08_R156E_D418R	6	3.535	1.379	156.345	2.156	tir1-1
06_R220A	1	1.824	0.919	98.4766	0.905	tir1-1					08_R156E_D418R	6	3.353	1.621	106.848	1.732	tir1-1
06_R220A	1	1.243	1.09	14.0367	0.153	tir1-1					08_R156E_D418R	6	4.761	0.874	444.737	3.887	tir1-1
06_R220A	2	1.403	0.827	69.6493	0.576	tir1-1					08_R156E_D418R	6	3.155	1.195	164.017	1.96	tir1-1
06_R220A	2	1.106	0.723	52.9737	0.383	tir1-1					08_R156E_D418R	6	3.783	1.721	119.814	2.062	tir1-1
06_R220A	2	1.501	0.74	102.838	0.761	tir1-1					08_R156E_D418R	7	2.762	1.097	151.778	1.665	tir1-1
06_R220A	2	0.793	0.63	25.873	0.163	tir1-1					08_R156E_D418R	7	4.162	1.072	288.246	3.09	tir1-1
06_R220A	2	1.092	0.728	50	0.364	tir1-1					08_R156E_D418R	7	3.699	1.222	202.7	2.477	tir1-1
06_R220A	2	2.118	1.08	96.1111	1.038	tir1-1					08_R156E_D418R	7	5.144	1.397	268.218	3.747	tir1-1
06_R220A	2	1.569	0.705	122.553	0.864	tir1-1					08_R156E_D418R	7	3.601	1.139	216.155	2.462	tir1-1
06_R220A	2	1.493	0.932	60.1931	0.561	tir1-1					08_R156E_D418R	7	4.029	1.6	151.812	2.429	tir1-1
06_R220A	2	2.407	1.238	94.4265	1.169	tir1-1					08_R156E_D418R	7	4.015	1.184	239.105	2.831	tir1-1
06_R220A	2	2.035	0.815	149.693	1.22	tir1-1					08_R156E_D418R	7	4.433	1.426	210.87	3.007	tir1-1
06_R220A	2	1.019	0.645	57.9845	0.374	tir1-1					08_R156E_D418R	7	4.88	1.384	252.601	3.496	tir1-1
06_R220A	2	1.955	0.74	164.189	1.215	tir1-1					08_R156E_D418R	7	4.317	1.54	180.325	2.777	tir1-1
06_R220A	2	1.237	1.012	22.2332	0.225	tir1-1					08_R156E_D418R	8	5.245	1.898	176.344	3.347	tir1-1
06_R220A	2	1.982	0.654	203.058	1.328	tir1-1					08_R156E_D418R	8	3.813	1.241	207.252	2.572	tir1-1
06_R220A	2	1.765	1.001	76.3237	0.764	tir1-1					08_R156E_D418R	8	3.824	1.453	163.18	2.371	tir1-1
06_R220A	2	2.395	0.928	158.082	1.467	tir1-1					08_R156E_D418R	8	2.769	1.092	153.571	1.677	tir1-1
07_D481R	1	2.508	1.237	102.749	1.271	tir1-1					08_R156E_D418R	8	3.84	1.092	251.648	2.748	tir1-1
07_D481R	1	1.357	0.965	40.6218	0.392	tir1-1					08_R156E_D418R	8	4.57	1.462	212.585	3.108	tir1-1
07_D481R	1	2.323	0.96	141.979	1.363	tir1-1					08_R156E_D418R	8	5.149	1.528	236.976	3.621	tir1-1
07_D481R	1	1.667	1.131	47.3917	0.536	tir1-1					08_R156E_D418R	8	4.893	1.411	246.775	3.482	tir1-1
07_D481R	1	2.392	0.941	154.198	1.451	tir1-1					08_R156E_D418R	8	4.606	1.616	185.025	2.99	tir1-1
07_D481R	1	1.661	1.028	61.5759	0.633	tir1-1					08_R156E_D418R	8	3.893	0.632	515.981	3.261	tir1-1
07_D481R	1	1.77	1.062	66.6667	0.708	tir1-1					08_R156E_D418R	8	2.902	0.8	262.75	2.102	tir1-1
07_D481R	1	3.492	1.483	135.469	2.009	tir1-1					08_R156E_D418R	8	3.794	1.314	188.737	2.48	tir1-1
07_D481R	1	2.411	1.005	139.9	1.406	tir1-1					08_R156E_D418R	8	4.039	1.238	226.252	2.801	tir1-1
07_D481R	1	1.973	1.172	68.3447	0.801	tir1-1					08_R156E_D418R	8	4.467	1.467	204.499	3	tir1-1
07_D481R	1	1.092	0.845	29.2308	0.247	tir1-1					08_R156E_D418R	8	3.391	1.197	183.292	2.194	tir1-1
07_D481R	1	2.166	1.034	109.478	1.132	tir1-1					08_R156E_D418R	9	3.785	1.093	246.295	2.692	tir1-1
07_D481R	1	1.788	0.998	79.1583	0.79	tir1-1					08_R156E_D418R	9	4.984	1.235	303.563	3.749	tir1-1
07_D481R	1	3.055	1.36	124.632	1.695	tir1-1					08_R156E_D418R	9	3.669	1.31	180.076	2.359	tir1-1
07_D481R	1	2.261	1.017	122.321	1.244	tir1-1					08_R156E_D418R	9	4.153	1.066	289.587	3.087	tir1-1
07_D481R	1	2.716	1.163	133.534	1.553	tir1-1					08_R156E_D418R	9	4.682	1.292	262.384	3.39	tir1-1
07_D481R	1	2.038	1.136	79.4014	0.902	tir1-1					08_R156E_D418R	9	3.528	1.004	251.394	2.524	tir1-1
07_D481R	2	2.492	1.136	119.366	1.356	tir1-1					08_R156E_D418R	9	3.771	1.247	202.406	2.524	tir1-1
07_D481R	2	2.797	1.186	135.835	1.611	tir1-1					08_R156E_D418R	9	4.475	1.454	207.772	3.021	tir1-1
07_D481R	2	2.568	1.001	156.543	1.567	tir1-1					08_R156E_D418R	9	2.837	0.406	598.768	2.431	tir1-1
07_D481R	2	2.459	1.033	138.045	1.426	tir1-1					08_R156E_D418R	9	4.852	1.474	229.172	3.378	tir1-1
07_D481R	2	2.696	1.196	125.418	1.5	tir1-1					08_R156E_D418R	9	3.311	1.154	186.915	2.157	tir1-1
07_D481R	2	2.75	1.383	98.8431	1.367	tir1-1					08_R156E_D418R	9	4.836	1.459	231.46	3.377	tir1-1
07_D481R	2	2.797	0.993	181.672	1.804	tir1-1					08_R156E_D418R	9	2.924	1.354	115.953	1.57	tir1-1
07_D481R	2	2.8	1.206	132.172	1.594	tir1-1					08_R156E_D418R	9	3.441	1.135	203.172	2.306	tir1-1
07_D481R	2	2.527	0.975	159.179	1.552	tir1-1					08_R156E_D418R	9	3.961	1.727	129.357	2.234	tir1-1
07_D481R	2	2.676	1.179	126.972	1.497	tir1-1					08_R156E_D418R	9	4.191	1.308	220.413	2.883	tir1-1
07_D481R	2	2.015	0.889	126.659	1.126	tir1-1					08_R156E_D418R	9	5.113	1.822	180.626	3.291	tir1-1
07_D481R	2	2.72	1.053	158.31	1.667	tir1-1					08_R156E_D418R	9	3.695	1.359	171.891	2.336	tir1-1
07_D481R	2	2.823	1.208	133.692	1.615	tir1-1					08_R156E_D418R	9	4.846	1.549	212.847	3.297	tir1-1
07_D481R	2	2.628	1.323	98.6395	1.305	tir1-1					08_R156E_D418R	9	4.087	1.112	267.536	2.975	tir1-1
07_D481R	2	2.5	1.087	129.991	1.413	tir1-1					08_R156E_D418R	9	3.284	1.233	166.342	2.051	tir1-1
07_D481R	2	2.082	0.676	207.988	1.406	tir1-1					09_R156E_S201A	1	4.748	1.56	204.359	3.188	tir1-1
07_D481R	2	1.836	1.113	64.9596	0.723	tir1-1					09_R156E_S201A	1	4.418	1.123	293.411	3.295	tir1-1
07_D481R	2	2.116	0.955	121.571	1.161	tir1-1					09_R156E_S201A	1	4.014	1.182	239.594	2.832	tir1-1
07_D481R	2	2.686	1.255	114.024	1.431	tir1-1					09_R156E_S201A	1	4.233	1.111	281.008	3.122	tir1-1
07_D481R	3	1.498	0.805	86.087	0.693	tir1-1					09_R156E_S201A	1	2.912	0.889	227.559	2.023	tir1-1
07_D481R	3	2.255	0.894	152.237	1.361	tir1-1					09_R156E_S201A	1	3.936	1.222	222.095	2.714	tir1-1
07_D481R	3	1.264	0.934	35.3319	0.33	tir1-1					09_R156E_S201A	1	3.177	1.393	128.069	1.784	tir1-1
07_D481R	3	1.957	1.168	67.5514	0.789	tir1-1					09_R156E_S201A	1	3.9	1.239	214.77	2.661	tir1-1
07_D481R	3	2.116	0.824	156.796	1.292	tir1-1					09_R156E_S201A	1	4.614	0.971	375.18	3.643	tir1-1
07_D481R	3	2.614	0.916	185.371	1.698	tir1-1					09_R156E_S201A	1	4.175	1.122	272.103	3.053	tir1-1
07_D481R	3	1.729	0.866	99.6536	0.863	tir1-1					09_R156E_S201A	1	2.917	1.163	150.817	1.754	tir1-1
07_D481R	3	2.44	1.184	106.081	1.256	tir1-1					09_R156E_S201A	1	3.27	1.259	159.73	2.011	tir1-1
07_D481R	3	1.755	1.049	67.3022	0.706	tir1-1					09_R156E_S201A	1	2.377	1.022	132.583	1.355	tir1-1
07_D481R	3	2.484	0.953	160.651	1.531	tir1-1					09_R156E_S201A	1	3.019	1.316	129.407	1.703	tir1-1
07_D481R	3	1.86	1.054	76.4706	0.806	tir1-1					09_R156E_S201A	1	4.626	1.37	237.664	3.256	tir1-1
07_D481R	3	1.71	1.082	58.0407	0.628	tir1-1					09_R156E_S201A	1	4.586	1.421	222.73	3.165	tir1-1
07_D481R	3	2.681	1.149	133.333	1.532	tir1-1					09_R156E_S201A	2	4.099	1.358	201.841	2.741	tir1-1
07_D481R	3	1.443	0.853	69.1676	0.59	tir1-1					09_R156E_S201A	2	3.42	1.173	191.56	2.247	tir1-1
07_D481R	3	2.176	0.745	192.081	1.431	tir1-1					09_R156E_S201A	2	3.126	1.258	148.49	1.868	tir1-1
07_D481R	3	1.676	0.966	73.499	0.71	tir1-1					09_R156E_S201A	2	5.174	0.936	452.778	4.238	tir1-1
07_D481R	3	1.545	0.642	140.654	0.903	tir1-1					09_R156E_S201A	2	4.076	1.258	224.006	2.818	tir1-1
07_D481R	3	2.191	0.774	183.075	1.417	tir1-1					09_R156E_S201A	2	4.181	0.94	344.787	3.241	tir1-1
08_R156E_D481R	1	1.897	1.461	29.8426	0.436	tir1-1					09_R156E_S201A	2	3.987	0.726	449.174	3.261	tir1-1
08_R156E_D481R	1	2.971	1.596	86.1529	1.375	tir1-1					09_R156E_S201A	2	3.53	0.793	345.145	2.737	tir1-1
08_R156E_D481R	1	1.409	1.163	21.1522	0.246	tir1-1					09_R156E_S201A	2	3.663	0.784	367.219	2.879	tir1-1
08_R156E_D481R	1	2.736	1.144	139.161	1.592	tir1-1					09_R156E_S201A	2	4.169	0.825	405.333	3.344	tir1-1
08_R156E_D481R	1	1.466	1.13	29.7345	0.336	tir1-1					09_R156E_S201A	3	3.58	1.271	181.668	2.309	tir1-1
08_R156E_D481R	1	2.257	0.728	210.027	1.529	tir1-1					09_R156E_S201A	3	2.292	1.274	79.9058	1.018	tir1-1
08_R156E_D481R	1	1.449	0.693	109.091	0.756	tir1-1					09_R156E_S201A	3	3.736	1.296	188.272	2.44	tir1-1
08_R156E_D481R	1	1.888	1.092	72.8938	0.796	tir1-1					09_R156E_S201A	3	4.744	1.872	153.419	2.872	tir1-1
08_R156E_D481R	1	1.54	0.962	60.0832	0.578	tir1-1					09_R156E_S201A	3	2.646	1.024	158.398	1.622	tir1-1
08_R156E_D481R	1	2.511	1.208	107.864	1.303	tir1-1					09_R156E_S201A	3	2.547	0.844	201.777	1.703	tir1-1
08_R156E_D481R	1	2.52	1.078	133.766	1.442	tir1-1					09_R156E_S201A	3	4.678	1.163	302.236	3.515	tir1-1
08_R156E_D481R	1	2.09	1.037	101.543	1.053	tir1-1					09_R156E_S201A	3	4.113	1.655	148.52	2.458	tir1-1
08_R156E_D481R	1	2.817	1.232	128.653	1.585	tir1-1					09_R156E_S201A	3	3.09	1.568	97.0663	1.522	tir1-1
08_R156E_D481R	2	2.108	1.114	89.228	0.994	tir1-1					09_R156E_S201A	4	4.391	1.168	275.942	3.223	tir1-1
08_R156E_D481R	2	2.343	1.079	117.146	1.264	tir1-1					09_R156E_S201A	4	3.688	1.078	242.115	2.61	tir1-1
08_R156E_D481R	2	1.662	0.853	94.8417	0.809	tir1-1					09_R156E_S201A	4	3.585	1.11	222.973	2.475	tir1-1
08_R156E_D481R	2	2.515	1.123	123.954	1.392	tir1-1					09_R156E_S201A	4	3.63	1.372	164.577	2.258	tir1-1
08_R156E_D481R	2	1.534	0.856	79.2056	0.678	tir1-1					09_R156E_S201A	4	3.726	1.116	233.871	2.61	tir1-1
08_R156E_D481R	2	2.412	0.92	162.174	1.492	tir1-1					09_R156E_S201A	4	4.328	1.383	212.943	2.945	tir1-1
08_R156E_D481R	2	1.716	1.028	66.9261	0.688	tir1-1					09_R156E_S201A	4	3.415	1.311	160.488	2.104	tir1-1
08_R156E_D481R	2	2.29	1.435	59.5819	0.855	tir1-1					09_R156E_S201A	4	3.999	1.102	262.886	2.897	tir1-1
08_R156E_D481R	2	2.338	0.937	149.52	1.401	tir1-1					09_R156E_S201A	5	4.629	1.16	299.052	3.469	tir1-1
08_R156E_D481R	2	2.25	0.899	150.278	1.351	tir1-1					09_R156E_S201A	5	4.416	1.528	189.005	2.888	tir1-1
08_R156E_D481R	2	2.644	0.99	167.071	1.654	tir1-1					09_R156E_S201A	5	3.623	1.395	159.713	2.228	tir1-1
08_R156E_D481R	2	2.915	1.535	89.9023	1.38	tir1-1					09_R156E_S201A	6	3.369	0.866	289.03	2.503	tir1-1
08_R156E_D481R	2	1.991	1.196	66.4716	0.795	tir1-1					09_R156E_S201A	6	3.049	0.764	299.084	2.285	tir1-1
08_R156E_D481R	2	1.863	0.831	124.188	1.032	tir1-1					09_R156E_S201A	6	4.616	0.883	422.763	3.733	tir1-1
08_R156E_D481R	2	1.658	0.837	98.0884	0.821	tir1-1					09_R156E_S201A	6	4.419	1.248	254.087	3.171	tir1-1
08_R156E_D481R	2	2.103	1.204	74.6678	0.899	tir1-1					09_R156E_S201A	6	4.439	0.915	385.137	3.524	tir1-1
08_R156E_D481R	2	2.466	1.305	88.9655	1.161	tir1-1					09_R156E_S201A	6	3.302	1.287	156.566	2.015	tir1-1
08_R156E_D481R	2	2.269	1.393	62.8859	0.876	tir1-1					09_R156E_S201A	6	3.839	0.902	325.61	2.937	tir1-1
08_R156E_D481R	2	2.056	1.094	87.9342	0.962	tir1-1					09_R156E_S201A	6	4.027	0.749	437.65	3.278	tir1-1
08_R156E_D481R	2	1.857	1.153	61.0581	0.704	tir1-1					09_R156E_S201A	6	2.982	1.456	104.808	1.526	tir1-1
09_R156E_S201A	1	1.428	0.943	51.4316	0.485	tir1-1					09_R156E_S201A	6	3.826	0.901	324.639	2.925	tir1-1
09_R156E_S201A	1	2.943	1.448	103.246	1.495	tir1-1					09_R156E_S201A	6	3.434	1.048	227.672	2.386	tir1-1
09_R156E_S201A	1	1.649	1.191	38.4551	0.458	tir1-1					09_R156E_S201A	6	3.637	0.819	344.078	2.818	tir1-1
09_R156E_S201A	1	1.51	0.772	95.5959	0.738	tir1-1					09_R156E_S201A	6	4.853	1.491	225.486	3.362	tir1-1
09_R156E_S201A	1	2.181	1.161	87.8553	1.02	tir1-1					09_R156E_S201A	6	4.579	1.38	231.812	3.199	tir1-1
09_R156E_S201A	1	2.56	1.123	127.961	1.437	tir1-1					09_R156E_S201A	6	3.816	1.257	203.58	2.559	tir1-1
09_R156E_S201A	1	3.06	1.363	124.505	1.697	tir1-1					09_R156E_S201A	6	3.237	0.644	402.64	2.593	tir1-1
09_R156E_S201A	1	2.851	1.15	147.913	1.701	tir1-1					09_R156E_S201A	6	5.086	1.359	274.246	3.727	tir1-1
09_R156E_S201A	1	2.177	1.206	80.5141	0.971	tir1-1					09_R156E_S201A	6	3.999	0.837	377.778	3.162	tir1-1
09_R156E_S201A	1	1.865	1.378	35.3411	0.487	tir1-1					09_R156E_S201A	6	3.419	0.859	298.021	2.56	tir1-1
09_R156E_S201A	1	1.921	1.292	48.6842	0.629	tir1-1					09_R156E_S201A	6	3.832	1.063	260.489	2.769	tir1-1
09_R156E_S201A	1	2.091	0.907	130.54	1.184	tir1-1					09_R156E_S201A	6	3.791	0.83	356.747	2.961	tir1-1
09_R156E_S201A	1	2.524	1.072	135.448	1.452	tir1-1					09_R156E_S201A	6	4.313	1.309	229.488	3.004	tir1-1
09_R156E_S201A	1	1.45	1.082	34.0111	0.368	tir1-1					09_R156E_S201A	7	3.183	1.189	167.704	1.994	tir1-1
09_R156E_S201A	1	2.11	1.2	75.8333	0.91	tir1-1					09_R156E_S201A	7	2.851	1.102	158.711	1.749	tir1-1
09_R156E_S201A	1	1.568	0.718	118.384	0.85	tir1-1					09_R156E_S201A	7	3.728	1.25	198.24	2.478	tir1-1
09_R156E_S201A	2	1.973	1.444	36.6343	0.529	tir1-1					09_R156E_S201A	7	4.549	1.26	261.032	3.289	tir1-1
09_R156E_S201A	2	2.539	1.454	74.6217	1.085	tir1-1					09_R156E_S201A	7	3.224	1.106	191.501	2.118	tir1-1
09_R156E_S201A	2	1.731	1.185	46.0759	0.546	tir1-1					09_R156E_S201A	7	2.663	1.261	111.182	1.402	tir1-1
09_R156E_S201A	2	1.34	1.047	27.9847	0.293	tir1-1					09_R156E_S201A	7	3.332	0.958	247.808	2.374	tir1-1
09_R156E_S201A	2	1.492	1.256	18.7898	0.236	tir1-1					09_R156E_S201A	7	4.385	1.22	259.426	3.165	tir1-1
09_R156E_S201A	2	2.265	1.21	87.1901	1.055	tir1-1					09_R156E_S201A	7	3.287	0.997	229.689	2.29	tir1-1
09_R156E_S201A	2	2.526	1.041	142.651	1.485	tir1-1					09_R156E_S201A	7	2.55	1.21	110.744	1.34	tir1-1
09_R156E_S201A	2	1.194	1.057	12.9612	0.137	tir1-1					09_R156E_S201A	7	3.337	1.35	147.185	1.987	tir1-1
09_R156E_S201A	2	1.292	1.12	15.3571	0.172	tir1-1					09_R156E_S201A	7	3.794	1.48	156.351	2.314	tir1-1
09_R156E_S201A	2	2.085	0.911	128.869	1.174	tir1-1					09_R156E_S201A	7	3.948	1.514	160.766	2.434	tir1-1
09_R156E_S201A	2	2.993	1.316	127.432	1.677	tir1-1					09_R156E_S201A	7	4.698	1.428	228.992	3.27	tir1-1
09_R156E_S201A	2	2.577	0.967	166.494	1.61	tir1-1					09_R156E_S201A	7	2.773	1.159	139.258	1.614	tir1-1
09_R156E_S201A	2	2.964	1.096	170.438	1.868	tir1-1					09_R156E_S201A	7	3.959	1.334	196.777	2.625	tir1-1
09_R156E_S201A	2	2.309	1.137	103.078	1.172	tir1-1					09_R156E_S201A	7	3.258	1.358	139.912	1.9	tir1-1
09_R156E_S201A	2	1.269	0.728	74.3132	0.541	tir1-1					09_R156E_S201A	7	3.745	1.241	201.773	2.504	tir1-1
09_R156E_S201A	2	1.077	0.83	29.759	0.247	tir1-1					09_R156E_S201A	7	4.174	1.224	241.013	2.95	tir1-1
09_R156E_S201A	3	2.379	0.988	140.789	1.391	tir1-1					09_R156E_S201A	7		1.16			tir1-1
09_R156E_S201A	3	1.721	1.17	47.094	0.551	tir1-1					09_R156E_S201A	8	3.889	1.282	203.354	2.607	tir1-1
09_R156E_S201A	3	2.04	1.179	73.028	0.861	tir1-1					09_R156E_S201A	8	4.879	1.078	352.597	3.801	tir1-1
09_R156E_S201A	3	3.096	1.054	193.738	2.042	tir1-1					09_R156E_S201A	8	3.294	0.827	298.307	2.467	tir1-1
09_R156E_S201A	3	1.887	1.293	45.9397	0.594	tir1-1					09_R156E_S201A	8	3.76	1.09	244.954	2.67	tir1-1
09_R156E_S201A	3	1.747	1.391	25.5931	0.356	tir1-1					09_R156E_S201A	8	3.857	1.184	225.76	2.673	tir1-1
09_R156E_S201A	3	1.4	1.084	29.1513	0.316	tir1-1					09_R156E_S201A	8	4.034	1.031	291.271	3.003	tir1-1
09_R156E_S201A	3	2.982	1.412	111.19	1.57	tir1-1					09_R156E_S201A	8	3.194	0.731	336.936	2.463	tir1-1
09_R156E_S201A	3	2.681	1.18	127.203	1.501	tir1-1					09_R156E_S201A	8	3.009	0.695	332.95	2.314	tir1-1
09_R156E_S201A	3	3.236	1.554	108.237	1.682	tir1-1					09_R156E_S201A	8	3.31	0.848	290.33	2.462	tir1-1
09_R156E_S201A	3	2.276	1.189	91.4214	1.087	tir1-1					09_R156E_S201A	8	4.091	1.109	268.891	2.982	tir1-1
09_R156E_S201A	3	1.437	0.956	50.3138	0.481	tir1-1					09_R156E_S201A	8	3.436	1.024	235.547	2.412	tir1-1
09_R156E_S201A	3	2.098	1.23	70.5691	0.868	tir1-1					09_R156E_S201A	8	4.97	1.106	349.367	3.864	tir1-1
09_R156E_S201A	3	3.14	1.456	115.659	1.684	tir1-1					09_R156E_S201A	8	3.475	0.817	325.337	2.658	tir1-1
09_R156E_S201A	3	2.001	1.104	81.25	0.897	tir1-1					09_R156E_S201A	8	4.027	1.301	209.531	2.726	tir1-1
09_R156E_S201A	3	2.544	0.849	199.647	1.695	tir1-1					09_R156E_S201A	8	4.953	1.094	352.742	3.859	tir1-1
10_S201A_D481R	1	1.222	0.434	181.567	0.788	tir1-1					09_R156E_S201A	9	4.008	0.766	423.238	3.242	tir1-1
10_S201A_D481R	1	2.864	1.553	84.4173	1.311	tir1-1					09_R156E_S201A	9	3.322	1.089	205.051	2.233	tir1-1
10_S201A_D481R	1	2.901	1.167	148.586	1.734	tir1-1					09_R156E_S201A	9	3.854	1.079	257.183	2.775	tir1-1
10_S201A_D481R	1	2.602	0.986	163.895	1.616	tir1-1					09_R156E_S201A	9	3.624	0.739	390.392	2.885	tir1-1
10_S201A_D481R	1	1.599	1.129	41.6298	0.47	tir1-1					09_R156E_S201A	9	4.622	1.438	221.419	3.184	tir1-1
10_S201A_D481R	1	2.564	1.39	84.4604	1.174	tir1-1					09_R156E_S201A	9	4.207	0.851	394.36	3.356	tir1-1
10_S201A_D481R	1	1.39	0.835	66.4671	0.555	tir1-1					09_R156E_S201A	9	2.062	0.898	129.621	1.164	tir1-1
10_S201A_D481R	1	2.549	1.388	83.6455	1.161	tir1-1					09_R156E_S201A	9	3.453	0.988	249.494	2.465	tir1-1
10_S201A_D481R	1	2.51	1.169	114.713	1.341	tir1-1					09_R156E_S201A	9	2.498	1.17	113.504	1.328	tir1-1
10_S201A_D481R	2	2.201	1.223	79.9673	0.978	tir1-1					09_R156E_S201A	9	3.567	0.915	289.836	2.652	tir1-1
10_S201A_D481R	2	1.231	0.932	32.0815	0.299	tir1-1					09_R156E_S201A	9	4.114	1.062	287.382	3.052	tir1-1
10_S201A_D481R	2	1.514	1.165	29.9571	0.349	tir1-1					09_R156E_S201A	9	4.449	1.102	303.721	3.347	tir1-1
10_S201A_D481R	2	2.086	1.028	102.918	1.058	tir1-1					09_R156E_S201A	9	4.443	1.179	276.845	3.264	tir1-1
10_S201A_D481R	2	1.823	0.806	126.179	1.017	tir1-1					09_R156E_S201A	9	4.104	0.872	370.642	3.232	tir1-1
10_S201A_D481R	2	1.431	0.86	66.3953	0.571	tir1-1					09_R156E_S201A	9	3.268	0.885	269.266	2.383	tir1-1
10_S201A_D481R	2	2.359	1.169	101.796	1.19	tir1-1					09_R156E_S201A	9	4.05	1.021	296.67	3.029	tir1-1
10_S201A_D481R	2	2.213	1.169	89.3071	1.044	tir1-1					09_R156E_S201A	9	4.417	1.247	254.21	3.17	tir1-1
10_S201A_D481R	2	2.32	1.194	94.3049	1.126	tir1-1					09_R156E_S201A	9	3.389	0.786	331.17	2.603	tir1-1
10_S201A_D481R	2	2.374	1.248	90.2244	1.126	tir1-1					09_R156E_S201A	9	4.264	0.395	979.494	3.869	tir1-1
10_S201A_D481R	2	2.067	1.055	95.9242	1.012	tir1-1					09_R156E_S201A	9	2.907	1.349	115.493	1.558	tir1-1
10_S201A_D481R	2	2.004	1.012	98.0237	0.992	tir1-1					09_R156E_S201A	9	3.304	1.033	219.845	2.271	tir1-1
10_S201A_D481R	2	1.384	1.125	23.0222	0.259	tir1-1					09_R156E_S201A	10	3.667	1.234	197.164	2.433	tir1-1
10_S201A_D481R	2	2.802	1.651	69.7153	1.151	tir1-1					09_R156E_S201A	10	3.888	0.982	295.927	2.906	tir1-1
10_S201A_D481R	2	2.646	1.808	46.3496	0.838	tir1-1					09_R156E_S201A	10	4.323	1.213	256.389	3.11	tir1-1
10_S201A_D481R	2	3.044	1.582	92.4147	1.462	tir1-1					09_R156E_S201A	10	4.602	1.191	286.398	3.411	tir1-1
Col-0	1	2.109	0.988	113.462	1.121	Col-0					09_R156E_S201A	10	4.72	1.155	308.658	3.565	tir1-1
Col-0	1	1.765	1.378	28.0842	0.387	Col-0					09_R156E_S201A	10	3.845	1.137	238.171	2.708	tir1-1
Col-0	1	1.787	1.054	69.5446	0.733	Col-0					09_R156E_S201A	10	3.488	0.855	307.953	2.633	tir1-1
Col-0	1	1.519	1.259	20.6513	0.26	Col-0					09_R156E_S201A	10	4.79	1.003	377.567	3.787	tir1-1
Col-0	1	1.415	0.824	71.7233	0.591	Col-0					09_R156E_S201A	10	3.143	0.687	357.496	2.456	tir1-1
Col-0	1	1.924	1.4	37.4286	0.524	Col-0					09_R156E_S201A	10	4.098	1.292	217.183	2.806	tir1-1
Col-0	1	1.464	0.722	102.77	0.742	Col-0					09_R156E_S201A	10	4.244	1.117	279.946	3.127	tir1-1
Col-0	1	1.331	1.107	20.2349	0.224	Col-0					09_R156E_S201A	10	4.223	1.132	273.057	3.091	tir1-1
Col-0	1	1.608	1.197	34.3358	0.411	Col-0					09_R156E_S201A	10	4.332	1.132	282.686	3.2	tir1-1
Col-0	1	2.148	1.337	60.6582	0.811	Col-0					09_R156E_S201A	10	3.832	1.323	189.645	2.509	tir1-1
Col-0	1	1.453	1.124	29.2705	0.329	Col-0					09_R156E_S201A	10	2.554	1.142	123.643	1.412	tir1-1
Col-0	1	1.935	1.72	12.5	0.215	Col-0					09_R156E_S201A	10	4.294	1.105	288.597	3.189	tir1-1
Col-0	1	1.482	0.933	58.8424	0.549	Col-0					09_R156E_S201A	10	4.655	1.361	242.028	3.294	tir1-1
Col-0	1	1.564	1.092	43.2234	0.472	Col-0					09_R156E_S201A	10	4.149	1.026	304.386	3.123	tir1-1
Col-0	1	2.106	1.46	44.2466	0.646	Col-0					09_R156E_S201A	10	4.627	1.107	317.977	3.52	tir1-1
Col-0	1	1.666	1.005	65.7711	0.661	Col-0					09_R156E_S201A	10	4.654	1.298	258.552	3.356	tir1-1
Col-0	1	1.442	1.045	37.9904	0.397	Col-0					09_R156E_S201A	11	3.467	1.131	206.543	2.336	tir1-1
Col-0	1	1.775	1.17	51.7094	0.605	Col-0					09_R156E_S201A	11	3.273	1.028	218.385	2.245	tir1-1
Col-0	1	1.428	1.218	17.2414	0.21	Col-0					09_R156E_S201A	11	4.009	1.171	242.357	2.838	tir1-1
Col-0	1	1.893	1.081	75.1156	0.812	Col-0					09_R156E_S201A	11	3.921	1.254	212.679	2.667	tir1-1
Col-0	1	0.872	0.767	13.6897	0.105	Col-0					09_R156E_S201A	11	3.914	1.124	248.221	2.79	tir1-1
Col-0	1	1.011	0.818	23.5941	0.193	Col-0					09_R156E_S201A	11	3.161	1.076	193.773	2.085	tir1-1
Col-0	1	1.319	0.856	54.0888	0.463	Col-0					09_R156E_S201A	11	3.488	0.791	340.961	2.697	tir1-1
Col-0	1	1.541	0.978	57.5665	0.563	Col-0					09_R156E_S201A	11	2.527	1.148	120.122	1.379	tir1-1
Col-0	1	1.673	1.239	35.0282	0.434	Col-0					09_R156E_S201A	11	4.925	1.522	223.587	3.403	tir1-1
Col-0	2	1.404	1.076	30.4833	0.328	Col-0					09_R156E_S201A	11	3.519	1.173	200	2.346	tir1-1
Col-0	2	1.971	1.229	60.3743	0.742	Col-0					09_R156E_S201A	11	3.172	1.236	156.634	1.936	tir1-1
Col-0	2	1.704	0.976	74.5902	0.728	Col-0					09_R156E_S201A	11	3.925	1.131	247.038	2.794	tir1-1
Col-0	2	1.202	0.876	37.2146	0.326	Col-0					09_R156E_S201A	11	3.599	1.168	208.134	2.431	tir1-1
Col-0	2	1.194	0.913	30.7777	0.281	Col-0					09_R156E_S201A	11	3.213	1.185	171.139	2.028	tir1-1
Col-0	2	1.451	0.916	58.4061	0.535	Col-0					09_R156E_S201A	11	3.275	1.309	150.191	1.966	tir1-1
Col-0	2	2.108	1.321	59.5761	0.787	Col-0					09_R156E_S201A	11	2.362	1.03	129.32	1.332	tir1-1
Col-0	2	1.871	1.185	57.8903	0.686	Col-0					10_S201A_D481R	1	3.653	1.322	176.324	2.331	tir1-1
Col-0	2	1.625	1.28	26.9531	0.345	Col-0					10_S201A_D481R	1	4.402	0.942	367.304	3.46	tir1-1
Col-0	2	1.911	1.54	24.0909	0.371	Col-0					10_S201A_D481R	1	3.797	0.995	281.608	2.802	tir1-1
Col-0	2	1.751	1.313	33.3587	0.438	Col-0					10_S201A_D481R	1	4.164	1.34	210.746	2.824	tir1-1
Col-0	2	1.658	1.156	43.4256	0.502	Col-0					10_S201A_D481R	1	1.809	0.908	99.2291	0.901	tir1-1
Col-0	2	1.566	1.159	35.1165	0.407	Col-0					10_S201A_D481R	1	4.38	1.316	232.827	3.064	tir1-1
Col-0	2	1.535	1.115	37.6682	0.42	Col-0					10_S201A_D481R	1	3.523	0.816	331.74	2.707	tir1-1
Col-0	2	1.765	1.13	56.1947	0.635	Col-0					10_S201A_D481R	1	3.381	1.018	232.122	2.363	tir1-1
Col-0	2	1.453	1.282	13.3385	0.171	Col-0					10_S201A_D481R	1	3.854	0.594	548.822	3.26	tir1-1
Col-0	2	1.763	1.118	57.6923	0.645	Col-0					10_S201A_D481R	1	4.777	0.974	390.452	3.803	tir1-1
Col-0	2	1.331	1.026	29.7271	0.305	Col-0					10_S201A_D481R	1	4.851	0.875	454.4	3.976	tir1-1
Col-0	2	1.691	1.147	47.4281	0.544	Col-0					10_S201A_D481R	1	4.635	1.162	298.881	3.473	tir1-1
Col-0	2	1.46	1.052	38.7833	0.408	Col-0					10_S201A_D481R	1	2.449	0.969	152.735	1.48	tir1-1
Col-0	2	1.497	1.239	20.8232	0.258	Col-0					10_S201A_D481R	1	3.695	1.052	251.236	2.643	tir1-1
Col-0	2	1.752	1.229	42.5549	0.523	Col-0					10_S201A_D481R	1	3.669	1.085	238.157	2.584	tir1-1
Col-0	2	2.271	1.603	41.6719	0.668	Col-0					10_S201A_D481R	1	5.024	1.144	339.161	3.88	tir1-1
Col-0	2	1.47	1.187	23.8416	0.283	Col-0					10_S201A_D481R	1	3.644	1.026	255.166	2.618	tir1-1
Col-0	2	1.567	1.037	51.109	0.53	Col-0					10_S201A_D481R	1	4.031	1.128	257.358	2.903	tir1-1
Col-0	3	1.246	1.025	21.561	0.221	Col-0					10_S201A_D481R	1	2.796	0.781	258.003	2.015	tir1-1
Col-0	3	1.708	1.11	53.8739	0.598	Col-0					10_S201A_D481R	1	2.505	0.893	180.515	1.612	tir1-1
Col-0	3	2.113	1.378	53.3382	0.735	Col-0					10_S201A_D481R	1	4.239	1.516	179.617	2.723	tir1-1
Col-0	3	1.655	1.198	38.1469	0.457	Col-0					10_S201A_D481R	1	4.182	1.404	197.863	2.778	tir1-1
Col-0	3	1.947	1.215	60.2469	0.732	Col-0					10_S201A_D481R	1	4.25	1.341	216.928	2.909	tir1-1
Col-0	3	1.779	1.158	53.6269	0.621	Col-0					10_S201A_D481R	3	3.812	1.292	195.046	2.52	tir1-1
Col-0	3	1.791	1.07	67.3832	0.721	Col-0					10_S201A_D481R	3	3.288	0.902	264.523	2.386	tir1-1
Col-0	3	1.581	0.842	87.7672	0.739	Col-0					10_S201A_D481R	3	4.316	1.299	232.256	3.017	tir1-1
Col-0	3	1.608	0.986	63.0832	0.622	Col-0					10_S201A_D481R	3	4.103	1.064	285.62	3.039	tir1-1
Col-0	3	1.928	1.117	72.6052	0.811	Col-0					10_S201A_D481R	3	4.39	1.354	224.225	3.036	tir1-1
Col-0	3	1.676	0.985	70.1523	0.691	Col-0					10_S201A_D481R	3	4.365	1.17	273.077	3.195	tir1-1
Col-0	3	1.69	0.9	87.7778	0.79	Col-0					10_S201A_D481R	3	4.306	0.926	365.011	3.38	tir1-1
Col-0	3	2.374	1.667	42.4115	0.707	Col-0					10_S201A_D481R	3	4.985	1.363	265.737	3.622	tir1-1
Col-0	3	1.66	0.903	83.8317	0.757	Col-0					10_S201A_D481R	3	5.759	1.565	267.987	4.194	tir1-1
Col-0	3	1.138	0.999	13.9139	0.139	Col-0					10_S201A_D481R	3	4.403	1.517	190.244	2.886	tir1-1
Col-0	3	2.051	1.156	77.4221	0.895	Col-0					10_S201A_D481R	3	3.891	1.054	269.165	2.837	tir1-1
Col-0	3	1.647	0.727	126.547	0.92	Col-0					10_S201A_D481R	3	3.897	1.069	264.546	2.828	tir1-1
Col-0	3	2.055	1.071	91.8768	0.984	Col-0					10_S201A_D481R	4	3.738	0.794	370.781	2.944	tir1-1
Col-0	3	1.529	1.126	35.7904	0.403	Col-0					10_S201A_D481R	4	3.949	1.338	195.142	2.611	tir1-1
Col-0	3	1.277	0.822	55.3528	0.455	Col-0					10_S201A_D481R	4	3.999	1.058	277.977	2.941	tir1-1
Col-0	3	0.949	0.899	5.56174	0.05	Col-0					10_S201A_D481R	4	4.303	1.197	259.482	3.106	tir1-1
Col-0	3	2.02	1.083	86.5189	0.937	Col-0					10_S201A_D481R	4	4.173	1.074	288.547	3.099	tir1-1
Col-0	3	1.603	1.253	27.933	0.35	Col-0					10_S201A_D481R	4	4.036	1.227	228.932	2.809	tir1-1
Col-0	3	1.506	1.368	10.0877	0.138	Col-0					10_S201A_D481R	4	3.532	0.754	368.435	2.778	tir1-1
Col-0	3	1.752	1.111	57.6958	0.641	Col-0					10_S201A_D481R	4	4.504	1.433	214.306	3.071	tir1-1
00tir1-1	1	2.664	1.066	149.906	1.598	tir1-1					10_S201A_D481R	4	5.536	1.542	259.014	3.994	tir1-1
00tir1-1	1	1.65	0.908	81.7181	0.742	tir1-1					10_S201A_D481R	4	3.331	0.898	270.935	2.433	tir1-1
00tir1-1	1	3.107	1.289	141.04	1.818	tir1-1					10_S201A_D481R	4	3.843	1.06	262.547	2.783	tir1-1
00tir1-1	1	3.291	1.465	124.642	1.826	tir1-1					10_S201A_D481R	4	3.326	0.66	403.939	2.666	tir1-1
00tir1-1	1	1.96	1.152	70.1389	0.808	tir1-1					10_S201A_D481R	5	3.404	0.681	399.853	2.723	tir1-1
00tir1-1	1	1.089	0.527	106.641	0.562	tir1-1					10_S201A_D481R	5	3.501	0.736	375.679	2.765	tir1-1
00tir1-1	1	3.452	1.822	89.4621	1.63	tir1-1					10_S201A_D481R	5	3.761	0.961	291.363	2.8	tir1-1
00tir1-1	1	2.354	1.202	95.8403	1.152	tir1-1					10_S201A_D481R	5	3.117	0.486	541.358	2.631	tir1-1
00tir1-1	1	3.35	1.677	99.7615	1.673	tir1-1					10_S201A_D481R	5	3.741	1.149	225.587	2.592	tir1-1
00tir1-1	1	2.723	1.115	144.215	1.608	tir1-1					10_S201A_D481R	5	3.829	1.058	261.909	2.771	tir1-1
00tir1-1	1	1.998	1.122	78.0749	0.876	tir1-1					10_S201A_D481R	5	2.614	0.539	384.972	2.075	tir1-1
00tir1-1	1	1.803	0.858	110.14	0.945	tir1-1					10_S201A_D481R	5	4.394	1.2	266.167	3.194	tir1-1
00tir1-1	1	2.119	1.023	107.136	1.096	tir1-1					10_S201A_D481R	5	2.933	0.705	316.028	2.228	tir1-1
00tir1-1	1	2.473	1.16	113.19	1.313	tir1-1					10_S201A_D481R	5	3.353	0.606	453.3	2.747	tir1-1
00tir1-1	1	2.325	1.217	91.0435	1.108	tir1-1					10_S201A_D481R	5	3.171	0.686	362.245	2.485	tir1-1
00tir1-1	1	2.711	1.255	116.016	1.456	tir1-1					10_S201A_D481R	5	4.802	1.365	251.795	3.437	tir1-1
00tir1-1	1	2.625	1.125	133.333	1.5	tir1-1					10_S201A_D481R	5	4.351	1.348	222.774	3.003	tir1-1
00tir1-1	1	2.376	0.951	149.842	1.425	tir1-1					10_S201A_D481R	5	2.68	0.49	446.939	2.19	tir1-1
00tir1-1	1	2.333	0.85	174.471	1.483	tir1-1					10_S201A_D481R	5	4.137	1.186	248.82	2.951	tir1-1
00tir1-1	1	1.375	0.909	51.2651	0.466	tir1-1					10_S201A_D481R	6	3.947	1.002	293.912	2.945	tir1-1
00tir1-1	2	1.867	0.916	103.821	0.951	tir1-1					10_S201A_D481R	6	4.221	1.395	202.581	2.826	tir1-1
00tir1-1	2	2.057	0.976	110.758	1.081	tir1-1					10_S201A_D481R	6	2.776	0.945	193.757	1.831	tir1-1
00tir1-1	2	1.673	0.851	96.5922	0.822	tir1-1					10_S201A_D481R	6	3.329	0.909	266.227	2.42	tir1-1
00tir1-1	2	1.681	0.671	150.522	1.01	tir1-1					10_S201A_D481R	6	4.06	1.276	218.182	2.784	tir1-1
00tir1-1	2	2.209	0.723	205.533	1.486	tir1-1					10_S201A_D481R	6	4.409	1.266	248.262	3.143	tir1-1
00tir1-1	2	1.827	0.891	105.051	0.936	tir1-1					10_S201A_D481R	6	3.355	1.039	222.907	2.316	tir1-1
00tir1-1	2	1.935	0.886	118.397	1.049	tir1-1					10_S201A_D481R	6	3.585	1.285	178.988	2.3	tir1-1
00tir1-1	2	2.746	1.272	115.881	1.474	tir1-1					10_S201A_D481R	6	1.981	1.312	50.9909	0.669	tir1-1
00tir1-1	2	1.912	0.856	123.364	1.056	tir1-1					10_S201A_D481R	6	3.399	0.788	331.345	2.611	tir1-1
00tir1-1	2	2.344	1.333	75.844	1.011	tir1-1					10_S201A_D481R	6	4.159	1.233	237.307	2.926	tir1-1
00tir1-1	2	3.284	1.617	103.092	1.667	tir1-1					10_S201A_D481R	6	5.129	1.761	191.255	3.368	tir1-1
00tir1-1	2	1.826	0.988	84.8178	0.838	tir1-1					10_S201A_D481R	6	3.954	1.364	189.883	2.59	tir1-1
00tir1-1	2	1.347	0.866	55.5427	0.481	tir1-1					10_S201A_D481R	6	3.886	1.178	229.881	2.708	tir1-1
00tir1-1	2	2.048	0.859	138.417	1.189	tir1-1					10_S201A_D481R	6	3.782	1.144	230.594	2.638	tir1-1
00tir1-1	2	2.196	1.047	109.742	1.149	tir1-1					10_S201A_D481R	6	4.855	1.388	249.784	3.467	tir1-1
00tir1-1	2	2.271	0.917	147.655	1.354	tir1-1					10_S201A_D481R	6	3.772	0.982	284.114	2.79	tir1-1
00tir1-1	2	1.638	1.299	26.097	0.339	tir1-1					10_S201A_D481R	6	3.762	1.277	194.597	2.485	tir1-1
00tir1-1	2	1.873	0.63	197.302	1.243	tir1-1					10_S201A_D481R	6	3.678	0.934	293.79	2.744	tir1-1
00tir1-1	2	2.732	1.448	88.674	1.284	tir1-1					10_S201A_D481R	6	4.085	1.213	236.768	2.872	tir1-1
00tir1-1	2	2.356	1.172	101.024	1.184	tir1-1					10_S201A_D481R	6	3.93	1.15	241.739	2.78	tir1-1
00tir1-1	2	2.934	1.324	121.601	1.61	tir1-1					10_S201A_D481R	6	4.339	1.617	168.336	2.722	tir1-1
00tir1-1	2	2.275	1.092	108.333	1.183	tir1-1					10_S201A_D481R	6	3.833	1.534	149.87	2.299	tir1-1
00tir1-1	2	2.656	1.16	128.966	1.496	tir1-1					10_S201A_D481R	8	4.971	1.307	280.337	3.664	tir1-1
00tir1-1	2	2.773	1.292	114.628	1.481	tir1-1					10_S201A_D481R	8	4.418	1.298	240.37	3.12	tir1-1
00tir1-1	3	2.073	0.909	128.053	1.164	tir1-1					10_S201A_D481R	8	4.167	1.238	236.591	2.929	tir1-1
00tir1-1	3	2.817	1.426	97.5456	1.391	tir1-1					10_S201A_D481R	8	3.699	0.915	304.262	2.784	tir1-1
00tir1-1	3	2.835	1.464	93.6475	1.371	tir1-1					10_S201A_D481R	8	3.869	0.927	317.368	2.942	tir1-1
00tir1-1	3	2.213	1.061	108.577	1.152	tir1-1					10_S201A_D481R	8	4.388	1.142	284.238	3.246	tir1-1
00tir1-1	3	2.211	1.019	116.977	1.192	tir1-1					10_S201A_D481R	8	3.505	1.258	178.617	2.247	tir1-1
00tir1-1	3	2.311	1.137	103.254	1.174	tir1-1					10_S201A_D481R	8	3.74	0.871	329.392	2.869	tir1-1
00tir1-1	3	2.946	1.326	122.172	1.62	tir1-1					10_S201A_D481R	8	4.039	0.794	408.69	3.245	tir1-1
00tir1-1	3	2.254	1.16	94.3103	1.094	tir1-1					10_S201A_D481R	8	5.302	1.229	331.408	4.073	tir1-1
00tir1-1	3	1.575	1.089	44.6281	0.486	tir1-1					10_S201A_D481R	8	3.995	1.101	262.852	2.894	tir1-1
00tir1-1	3	2.028	1.194	69.8492	0.834	tir1-1					10_S201A_D481R	8	3.342	0.846	295.035	2.496	tir1-1
00tir1-1	3	2.162	0.896	141.295	1.266	tir1-1					10_S201A_D481R	9	4.244	0.731	480.575	3.513	tir1-1
00tir1-1	3	2.387	1.293	84.6094	1.094	tir1-1					10_S201A_D481R	9	4.053	0.972	316.975	3.081	tir1-1
00tir1-1	3	2.695	1.374	96.1426	1.321	tir1-1					10_S201A_D481R	9	4.158	0.963	331.776	3.195	tir1-1
00tir1-1	3	2.25	1.025	119.512	1.225	tir1-1					10_S201A_D481R	9	3.024	0.929	225.511	2.095	tir1-1
00tir1-1	3	2.118	1.033	105.034	1.085	tir1-1					10_S201A_D481R	9	3.444	1.073	220.969	2.371	tir1-1
00tir1-1	3	2.571	1.062	142.09	1.509	tir1-1					10_S201A_D481R	9	4.191	1.284	226.402	2.907	tir1-1
00tir1-1	3	1.897	1.044	81.705	0.853	tir1-1					10_S201A_D481R	9	3.433	1.394	146.27	2.039	tir1-1
00tir1-1	3	1.254	0.939	33.5463	0.315	tir1-1					10_S201A_D481R	9	4.584	1.127	306.744	3.457	tir1-1
00tir1-1	3	2.119	0.969	118.679	1.15	tir1-1					10_S201A_D481R	9	4.337	1.406	208.464	2.931	tir1-1
00tir1-1	3	1.95	0.982	98.5743	0.968	tir1-1					10_S201A_D481R	9	3.486	1.559	123.605	1.927	tir1-1
00tir1-1	3	1.842	1.069	72.3106	0.773	tir1-1					10_S201A_D481R	9	4.563	1.051	334.158	3.512	tir1-1
00tir1-1	3	2.44	1.212	101.32	1.228	tir1-1					10_S201A_D481R	9	2.651	0.84	215.595	1.811	tir1-1
00tir1-1	3	2.277	1.094	108.135	1.183	tir1-1					10_S201A_D481R	9	4.214	0.647	551.314	3.567	tir1-1
											10_S201A_D481R	10	2.916	0.589	395.076	2.327	tir1-1
											10_S201A_D481R	10	3.063	0.52	489.038	2.543	tir1-1
											10_S201A_D481R	10	3.657	0.445	721.798	3.212	tir1-1
											10_S201A_D481R	10	2.607	0.89	192.921	1.717	tir1-1
											10_S201A_D481R	10	1.99	0.609	226.765	1.381	tir1-1
											10_S201A_D481R	10	3.668	1.128	225.177	2.54	tir1-1
											10_S201A_D481R	10	4.222	0.41	929.756	3.812	tir1-1
											10_S201A_D481R	10	3.558	1.466	142.701	2.092	tir1-1
											10_S201A_D481R	10	4.018	1.077	273.073	2.941	tir1-1
											10_S201A_D481R	10	4.267	1.17	264.701	3.097	tir1-1
											10_S201A_D481R	10	3.501	0.701	399.429	2.8	tir1-1
											10_S201A_D481R	10	2.708	0.434	523.963	2.274	tir1-1
											10_S201A_D481R	10	2.708	0.605	347.603	2.103	tir1-1
											10_S201A_D481R	10	3.17	0.539	488.126	2.631	tir1-1
											10_S201A_D481R	10	3.611	0.715	405.035	2.896	tir1-1
											10_S201A_D481R	10	2.793	0.302	824.834	2.491	tir1-1
											10_S201A_D481R	10	3.425	0.255	1243.14	3.17	tir1-1
											10_S201A_D481R	10	2.377	0.559	325.224	1.818	tir1-1
											Col-0	2	3.7	1.212	205.281	2.488	Col-0
											Col-0	2	4.42	1.174	276.491	3.246	Col-0
											Col-0	2	4.233	1.325	219.472	2.908	Col-0
											Col-0	2	4.441	1.249	255.564	3.192	Col-0
											Col-0	2	3.734	1.116	234.588	2.618	Col-0
											Col-0	2	3.985	1.121	255.486	2.864	Col-0
											Col-0	2	4.673	0.925	405.189	3.748	Col-0
											Col-0	2	4.521	0.996	353.916	3.525	Col-0
											Col-0	2	4.539	1.156	292.647	3.383	Col-0
											Col-0	2	4.545	0.931	388.185	3.614	Col-0
											Col-0	2	4.781	0.9	431.222	3.881	Col-0
											Col-0	2	4.517	1.283	252.065	3.234	Col-0
											Col-0	2	5.169	1.341	285.459	3.828	Col-0
											Col-0	2	5.457	1.164	368.814	4.293	Col-0
											Col-0	2	5.518	1.412	290.793	4.106	Col-0
											Col-0	2	4.864	0.973	399.897	3.891	Col-0
											Col-0	2	2.973	1.052	182.605	1.921	Col-0
											Col-0	2	4.404	1.137	287.335	3.267	Col-0
											Col-0	2	4.557	1.149	296.606	3.408	Col-0
											Col-0	2	4.147	1.157	258.427	2.99	Col-0
											Col-0	2	4.996	1.275	291.843	3.721	Col-0
											Col-0	2	3.873	0.813	376.384	3.06	Col-0
											Col-0	2	3.149	1.075	192.93	2.074	Col-0
											Col-0	2	3.382	1.009	235.183	2.373	Col-0
											Col-0	3	3.467	0.81	328.025	2.657	Col-0
											Col-0	3	4.258	1.296	228.549	2.962	Col-0
											Col-0	3	4.324	1.219	254.717	3.105	Col-0
											Col-0	3	4.767	1.214	292.669	3.553	Col-0
											Col-0	3	4.84	1.297	273.169	3.543	Col-0
											Col-0	3	2.718	1.232	120.617	1.486	Col-0
											Col-0	3	3.399	1.095	210.411	2.304	Col-0
											Col-0	3	4.282	1.062	303.202	3.22	Col-0
											Col-0	3	4.522	1.347	235.709	3.175	Col-0
											Col-0	3	5.389	1.17	360.598	4.219	Col-0
											Col-0	3	4.817	1.619	197.529	3.198	Col-0
											Col-0	3	4.927	1.353	264.154	3.574	Col-0
											Col-0	3	5.45	1.16	369.828	4.29	Col-0
											Col-0	3	3.853	1.266	204.344	2.587	Col-0
											Col-0	3	2.989	1.388	115.346	1.601	Col-0
											Col-0	3	5.438	1.045	420.383	4.393	Col-0
											Col-0	3	3.695	0.875	322.286	2.82	Col-0
											Col-0	3	4.457	1.246	257.705	3.211	Col-0
											Col-0	3	4.346	0.92	372.391	3.426	Col-0
											Col-0	3	3.705	1.065	247.887	2.64	Col-0
											Col-0	3	4.58	0.946	384.144	3.634	Col-0
											Col-0	3	3.514	1.176	198.81	2.338	Col-0
											Col-0	3	4.49	1.264	255.222	3.226	Col-0
											Col-0	4	3.434	0.827	315.236	2.607	Col-0
											Col-0	4	4.248	0.979	333.912	3.269	Col-0
											Col-0	4	3.994	1.18	238.475	2.814	Col-0
											Col-0	4	3.286	1.08	204.259	2.206	Col-0
											Col-0	4	4.67	1.099	324.932	3.571	Col-0
											Col-0	4	4.084	1.244	228.296	2.84	Col-0
											Col-0	4	3.985	0.914	335.996	3.071	Col-0
											Col-0	4	3.905	0.691	465.123	3.214	Col-0
											Col-0	4	4.109	1.024	301.27	3.085	Col-0
											Col-0	4	4.477	1.298	244.915	3.179	Col-0
											Col-0	4	4.354	1.221	256.593	3.133	Col-0
											Col-0	4	4.255	1.126	277.886	3.129	Col-0
											Col-0	4	4.509	1.187	279.865	3.322	Col-0
											Col-0	4	4.012	1.119	258.534	2.893	Col-0
											Col-0	4	4.601	1.26	265.159	3.341	Col-0
											Col-0	4	4.33	1.023	323.265	3.307	Col-0
											Col-0	4	5.001	1.372	264.504	3.629	Col-0
											Col-0	4	4.885	1.176	315.391	3.709	Col-0
											Col-0	4	5.296	1.152	359.722	4.144	Col-0
											Col-0	4	5.005	1.211	313.295	3.794	Col-0
											Col-0	4	4.399	1.107	297.38	3.292	Col-0
											Col-0	5	5.041	1.192	322.903	3.849	Col-0
											Col-0	5	4.19	1.018	311.591	3.172	Col-0
											Col-0	5	4.631	1.177	293.458	3.454	Col-0
											Col-0	5	4.341	1.282	238.612	3.059	Col-0
											Col-0	5	4.424	1.076	311.152	3.348	Col-0
											Col-0	5	4.646	1.407	230.206	3.239	Col-0
											Col-0	5	3.173	0.786	303.69	2.387	Col-0
											Col-0	5	4.153	0.884	369.796	3.269	Col-0
											Col-0	5	5.192	1.295	300.927	3.897	Col-0
											Col-0	5	4.54	1.268	258.044	3.272	Col-0
											Col-0	5	4.259	1.08	294.352	3.179	Col-0
											Col-0	5	3.52	0.944	272.881	2.576	Col-0
											Col-0	5	3.489	1.215	187.16	2.274	Col-0
											Col-0	5	5.233	1.191	339.379	4.042	Col-0
											Col-0	5	4.161	0.72	477.917	3.441	Col-0
											Col-0	5	4.918	1.104	345.471	3.814	Col-0
											Col-0	5	4.343	0.91	377.253	3.433	Col-0
											Col-0	5	3.946	1.017	288.004	2.929	Col-0
											Col-0	5	3.568	0.857	316.336	2.711	Col-0
											Col-0	5	4.053	0.603	572.139	3.45	Col-0
											Col-0	5	4.487	0.829	441.255	3.658	Col-0
											Col-0	5	4.32	1.015	325.616	3.305	Col-0
											Col-0	5	3.818	0.968	294.421	2.85	Col-0
											Col-0	6	5.075	0.858	491.492	4.217	Col-0
											Col-0	6	3.985	1.085	267.281	2.9	Col-0
											Col-0	6	3.715	1.272	192.06	2.443	Col-0
											Col-0	6	3.992	1.09	266.239	2.902	Col-0
											Col-0	6	4.024	1.147	250.828	2.877	Col-0
											Col-0	6	5.55	1.224	353.431	4.326	Col-0
											Col-0	6	4.094	0.863	374.392	3.231	Col-0
											Col-0	6	5.406	1.559	246.761	3.847	Col-0
											Col-0	6	4.066	1.099	269.973	2.967	Col-0
											Col-0	6	4.26	0.954	346.541	3.306	Col-0
											Col-0	6	4.686	1.491	214.286	3.195	Col-0
											Col-0	6	5.359	1.219	339.623	4.14	Col-0
											Col-0	6	4.657	1.068	336.049	3.589	Col-0
											Col-0	6	4.762	1.316	261.854	3.446	Col-0
											Col-0	6	4.423	1.149	284.943	3.274	Col-0
											Col-0	6	4.901	1.006	387.177	3.895	Col-0
											Col-0	6	4.662	0.881	429.171	3.781	Col-0
											Col-0	6	3.306	1.018	224.754	2.288	Col-0
											Col-0	6	4.248	0.813	422.509	3.435	Col-0
											Col-0	6	4.917	1.232	299.107	3.685	Col-0
											Col-0	6	4.569	0.843	441.993	3.726	Col-0
											Col-0	6	4.662	1.008	362.5	3.654	Col-0
											Col-0	6	4.37	0.992	340.524	3.378	Col-0
											Col-0	6	3.25	1.31	148.092	1.94	Col-0
											Col-0	7	3.784	1.318	187.102	2.466	Col-0
											Col-0	7	4.46	1.305	241.762	3.155	Col-0
											Col-0	7	4.391	1.191	268.682	3.2	Col-0
											Col-0	7	4.58	1.362	236.27	3.218	Col-0
											Col-0	7	5.147	1.102	367.06	4.045	Col-0
											Col-0	7	4.462	1.141	291.06	3.321	Col-0
											Col-0	7	4.932	1.006	390.258	3.926	Col-0
											Col-0	7	4.134	1.158	256.995	2.976	Col-0
											Col-0	7	5.349	1.423	275.896	3.926	Col-0
											Col-0	8	4.263	1.318	223.445	2.945	Col-0
											Col-0	8	4.614	1.121	311.597	3.493	Col-0
											Col-0	8	4.949	1.31	277.786	3.639	Col-0
											Col-0	8	4.827	1.297	272.167	3.53	Col-0
											Col-0	8	4.776	1.165	309.957	3.611	Col-0
											Col-0	8	4.648	1.168	297.945	3.48	Col-0
											Col-0	8	4.627	1.284	260.358	3.343	Col-0
											Col-0	8	3.92	1.093	258.646	2.827	Col-0
											Col-0	8	4.59	1.151	298.784	3.439	Col-0
											Col-0	8	4.718	1.362	246.402	3.356	Col-0
											Col-0	8	4.614	1.002	360.479	3.612	Col-0
											Col-0	8	4.385	1.211	262.097	3.174	Col-0
											Col-0	8	4.064	1.032	293.798	3.032	Col-0
											Col-0	8	4.901	1.193	310.813	3.708	Col-0
											Col-0	8	4.948	1.146	331.763	3.802	Col-0
											Col-0	8	4.924	1.189	314.13	3.735	Col-0
											Col-0	8	4.285	1.138	276.538	3.147	Col-0
											Col-0	8	4.145	1.599	159.225	2.546	Col-0
											Col-0	8	4.21	1.19	253.782	3.02	Col-0
											Col-0	8	3.302	1.185	178.65	2.117	Col-0
											Col-0	8	4.417	0.784	463.393	3.633	Col-0
											Col-0	8	4.498	1.523	195.338	2.975	Col-0
											Col-0	8	3.846	1.222	214.73	2.624	Col-0
											Col-0	9	4.796	1.233	288.97	3.563	Col-0
											Col-0	9	3.47	0.997	248.044	2.473	Col-0
											Col-0	9	4.463	0.982	354.481	3.481	Col-0
											Col-0	9	3.257	1.23	164.797	2.027	Col-0
											Col-0	9	5.074	1.228	313.192	3.846	Col-0
											Col-0	9	3.492	1.211	188.357	2.281	Col-0
											Col-0	9	4.018	1.07	275.514	2.948	Col-0
											Col-0	9	4.053	1.366	196.706	2.687	Col-0
											Col-0	9	5.095	1.113	357.772	3.982	Col-0
											Col-0	9	5.254	1.068	391.948	4.186	Col-0
											Col-0	9	3.334	1.04	220.577	2.294	Col-0
											Col-0	9	4.665	0.878	431.321	3.787	Col-0
											Col-0	9	3.598	1.175	206.213	2.423	Col-0
											Col-0	9	5.131	0.919	458.324	4.212	Col-0
											Col-0	9	2.853	1.207	136.371	1.646	Col-0
											Col-0	9	2.699	1.151	134.492	1.548	Col-0
											Col-0	10	4.97	1.263	293.508	3.707	Col-0
											Col-0	10	5.251	1.639	220.378	3.612	Col-0
											Col-0	10	5.081	1.669	204.434	3.412	Col-0
											Col-0	10	5.144	0.845	508.757	4.299	Col-0
											Col-0	10	4.16	1.312	217.073	2.848	Col-0
											Col-0	10	3.378	1.082	212.2	2.296	Col-0
											Col-0	10	4.75	1.321	259.576	3.429	Col-0
											Col-0	10	4.837	1.101	339.328	3.736	Col-0
											Col-0	10	5.041	1.313	283.93	3.728	Col-0
											Col-0	10	4.701	1.269	270.449	3.432	Col-0
											Col-0	10	4.972	1.201	313.988	3.771	Col-0
											Col-0	10	4.636	1.251	270.584	3.385	Col-0
											Col-0	10	4.439	1.201	269.609	3.238	Col-0
											Col-0	10	3.962	1.17	238.632	2.792	Col-0
											Col-0	10	4.278	1.131	278.249	3.147	Col-0
											Col-0	10	4.444	1.228	261.889	3.216	Col-0
											Col-0	10	4.185	1.144	265.822	3.041	Col-0
											Col-0	10	4.884	1.173	316.368	3.711	Col-0
											Col-0	10	4.884	1.178	314.601	3.706	Col-0
											Col-0	10	4.238	1.174	260.988	3.064	Col-0
											Col-0	10	4.203	1.195	251.715	3.008	Col-0
											Col-0	10	4.039	0.931	333.835	3.108	Col-0
											Col-0	10	4.04	1.035	290.338	3.005	Col-0
											Col-0	10	4.183	0.996	319.98	3.187	Col-0
											00tir1-1	2	3.675	1.075	241.86	2.6	tir1-1
											00tir1-1	2	3.783	0.943	301.166	2.84	tir1-1
											00tir1-1	2	4.182	1.195	249.958	2.987	tir1-1
											00tir1-1	2	3.846	1.139	237.665	2.707	tir1-1
											00tir1-1	2	4.174	1.076	287.918	3.098	tir1-1
											00tir1-1	2	3.641	1.103	230.1	2.538	tir1-1
											00tir1-1	2	3.577	1.139	214.047	2.438	tir1-1
											00tir1-1	2	3.473	0.867	300.577	2.606	tir1-1
											00tir1-1	2	5.475	1.048	422.424	4.427	tir1-1
											00tir1-1	2	4.138	1.517	172.775	2.621	tir1-1
											00tir1-1	2	4.184	1.176	255.782	3.008	tir1-1
											00tir1-1	2	4.057	1.213	234.46	2.844	tir1-1
											00tir1-1	2	4.154	0.994	317.907	3.16	tir1-1
											00tir1-1	2	4.004	1.158	245.769	2.846	tir1-1
											00tir1-1	2	4.165	1.379	202.03	2.786	tir1-1
											00tir1-1	2	3.988	0.711	460.9	3.277	tir1-1
											00tir1-1	2	4.369	1.146	281.239	3.223	tir1-1
											00tir1-1	2	2.739	1.267	116.18	1.472	tir1-1
											00tir1-1	2	4.194	1.246	236.597	2.948	tir1-1
											00tir1-1	2	3.479	0.963	261.267	2.516	tir1-1
											00tir1-1	2	3.705	0.959	286.34	2.746	tir1-1
											00tir1-1	3	4.374	1.324	230.363	3.05	tir1-1
											00tir1-1	3	3.973	1.026	287.232	2.947	tir1-1
											00tir1-1	3	3.582	1.116	220.968	2.466	tir1-1
											00tir1-1	3	4.695	1.169	301.625	3.526	tir1-1
											00tir1-1	3	4.035	0.663	508.597	3.372	tir1-1
											00tir1-1	3	3.389	0.776	336.727	2.613	tir1-1
											00tir1-1	3	4.858	1.178	312.394	3.68	tir1-1
											00tir1-1	3	4.035	1.259	220.492	2.776	tir1-1
											00tir1-1	3	4.293	0.93	361.613	3.363	tir1-1
											00tir1-1	3	2.928	0.886	230.474	2.042	tir1-1
											00tir1-1	3	3.974	1.152	244.965	2.822	tir1-1
											00tir1-1	3	3.93	0.949	314.12	2.981	tir1-1
											00tir1-1	3	3.436	0.413	731.961	3.023	tir1-1
											00tir1-1	3	3.97	1.167	240.189	2.803	tir1-1
											00tir1-1	3	3.876	1.015	281.872	2.861	tir1-1
											00tir1-1	3	5.21	1.537	238.972	3.673	tir1-1
											00tir1-1	3	4.619	1.368	237.646	3.251	tir1-1
											00tir1-1	3	4.176	1.155	261.558	3.021	tir1-1
											00tir1-1	3	2.441	1.176	107.568	1.265	tir1-1
											00tir1-1	3	4.543	1.303	248.657	3.24	tir1-1
											00tir1-1	3	4.908	1.255	291.076	3.653	tir1-1
											00tir1-1	3	4.665	1.158	302.85	3.507	tir1-1
											00tir1-1	3	3.064	1.204	154.485	1.86	tir1-1
											00tir1-1	3	2.847	0.876	225	1.971	tir1-1
											00tir1-1	4	3.794	1.289	194.337	2.505	tir1-1
											00tir1-1	4	4.024	0.963	317.861	3.061	tir1-1
											00tir1-1	4	2.911	0.863	237.312	2.048	tir1-1
											00tir1-1	4	4.359	1.166	273.842	3.193	tir1-1
											00tir1-1	4	3.624	0.898	303.563	2.726	tir1-1
											00tir1-1	4	5.134	1.202	327.121	3.932	tir1-1
											00tir1-1	4	4.514	0.926	387.473	3.588	tir1-1
											00tir1-1	4	4.846	1.337	262.453	3.509	tir1-1
											00tir1-1	4	3.786	1.042	263.34	2.744	tir1-1
											00tir1-1	4	4.683	1.258	272.258	3.425	tir1-1
											00tir1-1	4	4.286	0.786	445.293	3.5	tir1-1
											00tir1-1	4	3.475	1.068	225.375	2.407	tir1-1
											00tir1-1	4	4.334	1.358	219.146	2.976	tir1-1
											00tir1-1	4	4.256	1.038	310.019	3.218	tir1-1
											00tir1-1	4	3.97	0.898	342.094	3.072	tir1-1
											00tir1-1	4	2.192	1.246	75.923	0.946	tir1-1
											00tir1-1	4	3.973	1.042	281.286	2.931	tir1-1
											00tir1-1	4	3.459	0.956	261.82	2.503	tir1-1
											00tir1-1	4	4.812	1.253	284.038	3.559	tir1-1
											00tir1-1	4	5.009	0.874	473.112	4.135	tir1-1
											00tir1-1	4	4.398	1.281	243.326	3.117	tir1-1
											00tir1-1	4	3.544	1.047	238.491	2.497	tir1-1
											00tir1-1	4	4.042	0.833	385.234	3.209	tir1-1
											00tir1-1	4	4.122	1.213	239.819	2.909	tir1-1
											00tir1-1	5	4.916	1.064	362.03	3.852	tir1-1
											00tir1-1	5	4.695	1.192	293.876	3.503	tir1-1
											00tir1-1	5	3.783	1.205	213.942	2.578	tir1-1
											00tir1-1	5	2.699	1.23	119.431	1.469	tir1-1
											00tir1-1	5	3.905	0.992	293.649	2.913	tir1-1
											00tir1-1	5	4.057	0.762	432.415	3.295	tir1-1
											00tir1-1	5	4.114	0.998	312.224	3.116	tir1-1
											00tir1-1	5	4.208	1.154	264.645	3.054	tir1-1
											00tir1-1	5	4.869	1.217	300.082	3.652	tir1-1
											00tir1-1	5	4.078	1.102	270.054	2.976	tir1-1
											00tir1-1	5	4.028	0.969	315.686	3.059	tir1-1
											00tir1-1	5	4.362	1.068	308.427	3.294	tir1-1
											00tir1-1	5	4.908	1.202	308.319	3.706	tir1-1
											00tir1-1	5	3.596	1.194	201.173	2.402	tir1-1
											00tir1-1	5	4.552	1.082	320.702	3.47	tir1-1
											00tir1-1	5	4.663	1.446	222.476	3.217	tir1-1
											00tir1-1	5	4.952	1.518	226.219	3.434	tir1-1
											00tir1-1	5	4.571	1.078	324.026	3.493	tir1-1
											00tir1-1	5	4.574	1.637	179.414	2.937	tir1-1
											00tir1-1	5	4.286	1.296	230.71	2.99	tir1-1
											00tir1-1	5	4.649	1.049	343.184	3.6	tir1-1
											00tir1-1	5	3.425	1.444	137.188	1.981	tir1-1
											00tir1-1	6	4.457	1.405	217.224	3.052	tir1-1
											00tir1-1	6	5.104	1.132	350.883	3.972	tir1-1
											00tir1-1	6	3.45	1.282	169.111	2.168	tir1-1
											00tir1-1	6	4.622	0.82	463.659	3.802	tir1-1
											00tir1-1	6	4.504	0.691	551.809	3.813	tir1-1
											00tir1-1	6	3.823	1.335	186.367	2.488	tir1-1
											00tir1-1	6	3.594	1.104	225.543	2.49	tir1-1
											00tir1-1	6	5.119	1.122	356.239	3.997	tir1-1
											00tir1-1	6	4.316	1.093	294.876	3.223	tir1-1
											00tir1-1	6	4.474	1.231	263.444	3.243	tir1-1
											00tir1-1	6	5.649	1.65	242.364	3.999	tir1-1
											00tir1-1	6	4.737	1.117	324.082	3.62	tir1-1
											00tir1-1	6	4.941	1.143	332.283	3.798	tir1-1
											00tir1-1	6	3.623	1.07	238.598	2.553	tir1-1
											00tir1-1	6	5.102	1.495	241.271	3.607	tir1-1
											00tir1-1	6	4.209	1.002	320.06	3.207	tir1-1
											00tir1-1	6	3.746	0.752	398.138	2.994	tir1-1
											00tir1-1	6	5.182	0.981	428.236	4.201	tir1-1
											00tir1-1	6	4.367	1.261	246.312	3.106	tir1-1
											00tir1-1	6	4.156	1.233	237.064	2.923	tir1-1
											00tir1-1	6	4.754	1.347	252.932	3.407	tir1-1
											00tir1-1	6	4.822	1.181	308.298	3.641	tir1-1
											00tir1-1	6	4.834	1.093	342.269	3.741	tir1-1
											00tir1-1	6	3.521	1.012	247.925	2.509	tir1-1
											00tir1-1	6	3.523	1.126	212.877	2.397	tir1-1
											00tir1-1	7	3.341	0.894	273.714	2.447	tir1-1
											00tir1-1	7	4.374	1.19	267.563	3.184	tir1-1
											00tir1-1	7	4.336	1.096	295.62	3.24	tir1-1
											00tir1-1	7	4.103	1.007	307.448	3.096	tir1-1
											00tir1-1	7	5.122	1.013	405.627	4.109	tir1-1
											00tir1-1	7	4.185	1.052	297.814	3.133	tir1-1
											00tir1-1	7	4.72	1.389	239.813	3.331	tir1-1
											00tir1-1	7	5.053	1.489	239.355	3.564	tir1-1
											00tir1-1	7	4.435	0.766	478.982	3.669	tir1-1
											00tir1-1	7	1.864	1.21	54.0496	0.654	tir1-1
											00tir1-1	7	4.352	1.306	233.231	3.046	tir1-1
											00tir1-1	7	4.281	1.032	314.826	3.249	tir1-1
											00tir1-1	7	4.094	0.864	373.843	3.23	tir1-1
											00tir1-1	7	2.815	0.777	262.291	2.038	tir1-1
											00tir1-1	7	4.128	1.092	278.022	3.036	tir1-1
											00tir1-1	7	4.451	1.122	296.702	3.329	tir1-1
											00tir1-1	7	5.134	1.031	397.963	4.103	tir1-1
											00tir1-1	7	3.402	0.864	293.75	2.538	tir1-1
											00tir1-1	7	4.133	1.207	242.419	2.926	tir1-1
											00tir1-1	7	4.895	1.457	235.964	3.438	tir1-1
											00tir1-1	7	4.217	1.109	280.252	3.108	tir1-1
											00tir1-1	7	4.299	1.289	233.514	3.01	tir1-1
											00tir1-1	7	4.799	1.205	298.257	3.594	tir1-1
											00tir1-1	7	4.012	1.028	290.272	2.984	tir1-1
											00tir1-1	7	3.974	0.805	393.665	3.169	tir1-1
											00tir1-1	8	4.034	1.022	294.716	3.012	tir1-1
											00tir1-1	8	4.036	0.913	342.059	3.123	tir1-1
											00tir1-1	8	3.9	1.074	263.128	2.826	tir1-1
											00tir1-1	8	4.119	1.111	270.747	3.008	tir1-1
											00tir1-1	8	3.715	0.827	349.214	2.888	tir1-1
											00tir1-1	8	4.9	1.282	282.215	3.618	tir1-1
											00tir1-1	8	3.72	0.91	308.791	2.81	tir1-1
											00tir1-1	8	3.955	1.088	263.511	2.867	tir1-1
											00tir1-1	8	4.197	0.825	408.727	3.372	tir1-1
											00tir1-1	8	4.091	0.784	421.811	3.307	tir1-1
											00tir1-1	8	4.115	1.184	247.551	2.931	tir1-1
											00tir1-1	8	3.658	1.049	248.713	2.609	tir1-1
											00tir1-1	8	3.159	0.902	250.222	2.257	tir1-1
											00tir1-1	8	3.178	0.856	271.262	2.322	tir1-1
											00tir1-1	8	3.74	1.229	204.312	2.511	tir1-1
											00tir1-1	8	3.645	1.171	211.272	2.474	tir1-1
											00tir1-1	8	4.319	1.21	256.942	3.109	tir1-1
											00tir1-1	8	4.848	1.469	230.02	3.379	tir1-1
											00tir1-1	8	4.043	1.133	256.84	2.91	tir1-1
											00tir1-1	8	3.881	1.282	202.73	2.599	tir1-1
											00tir1-1	8	4.24	0.945	348.677	3.295	tir1-1
											00tir1-1	8	3.814	0.921	314.115	2.893	tir1-1
											00tir1-1	8	4.894	1.306	274.732	3.588	tir1-1
											00tir1-1	8	4.405	1.108	297.563	3.297	tir1-1
											00tir1-1	9	4.162	1.249	233.227	2.913	tir1-1
											00tir1-1	9	3.403	0.829	310.495	2.574	tir1-1
											00tir1-1	9	3.894	1.032	277.326	2.862	tir1-1
											00tir1-1	9	3.826	1.144	234.441	2.682	tir1-1
											00tir1-1	9	3.712	1.037	257.956	2.675	tir1-1
											00tir1-1	9	3.626	0.804	350.995	2.822	tir1-1
											00tir1-1	9	4.971	1.351	267.95	3.62	tir1-1
											00tir1-1	9	3.364	1.032	225.969	2.332	tir1-1
											00tir1-1	9	3.805	0.769	394.798	3.036	tir1-1
											00tir1-1	9	4.161	1.073	287.791	3.088	tir1-1
											00tir1-1	9	3.653	1.101	231.789	2.552	tir1-1
											00tir1-1	9	4.129	1.124	267.349	3.005	tir1-1
											00tir1-1	9	5.095	1.251	307.274	3.844	tir1-1
											00tir1-1	9	4.271	1.527	179.699	2.744	tir1-1
											00tir1-1	9	3.714	1.004	269.92	2.71	tir1-1
											00tir1-1	9	2.827	0.805	251.18	2.022	tir1-1
											00tir1-1	9	3.262	0.763	327.523	2.499	tir1-1
											00tir1-1	9	3.627	0.991	265.994	2.636	tir1-1
											00tir1-1	9	3.641	0.902	303.659	2.739	tir1-1
											00tir1-1	9	4.385	1.34	227.239	3.045	tir1-1
											00tir1-1	9	3.875	0.769	403.901	3.106	tir1-1
											00tir1-1	9	2.765	0.584	373.459	2.181	tir1-1
											00tir1-1	9	3.582	0.959	273.514	2.623	tir1-1
											00tir1-1	9	3.972	0.94	322.553	3.032	tir1-1
											00tir1-1	10	3.883	1.246	211.637	2.637	tir1-1
											00tir1-1	10	3.145	0.935	236.364	2.21	tir1-1
											00tir1-1	10	3.972	1.338	196.861	2.634	tir1-1
											00tir1-1	10	4.514	1.339	237.117	3.175	tir1-1
											00tir1-1	10	4.433	1.193	271.584	3.24	tir1-1
											00tir1-1	10	3.25	0.984	230.285	2.266	tir1-1
											00tir1-1	10	4.052	1.098	269.035	2.954	tir1-1
											00tir1-1	10	4.205	0.981	328.644	3.224	tir1-1
											00tir1-1	10	4.688	1.229	281.448	3.459	tir1-1
											00tir1-1	10	4.61	1.338	244.544	3.272	tir1-1
											00tir1-1	10	4.392	1.153	280.919	3.239	tir1-1
											00tir1-1	10	4.1	1.259	225.655	2.841	tir1-1
											00tir1-1	10	4.498	1.39	223.597	3.108	tir1-1
											00tir1-1	10	4.194	1.197	250.376	2.997	tir1-1
											00tir1-1	10	4.464	0.888	402.703	3.576	tir1-1
											00tir1-1	10	3.87	1.244	211.093	2.626	tir1-1
											00tir1-1	10	3.851	1.159	232.269	2.692	tir1-1
											00tir1-1	10	4.694	1.174	299.83	3.52	tir1-1
											00tir1-1	10	4.513	1.306	245.559	3.207	tir1-1
											00tir1-1	10	4.353	1.169	272.37	3.184	tir1-1
											00tir1-1	10	4.218	1.232	242.37	2.986	tir1-1
											00tir1-1	10	3.345	1.143	192.651	2.202	tir1-1
											00tir1-1	10	3.299	1.08	205.463	2.219	tir1-1
											00tir1-1	10	4.026	1.255	220.797	2.771	tir1-1
											01_empty	2	4.325	1.528	183.05	2.797	tir1-1
											01_empty	2	4.239	1.277	231.95	2.962	tir1-1
											01_empty	2	4.065	1.108	266.877	2.957	tir1-1
											01_empty	2	3.807	1.233	208.759	2.574	tir1-1
											01_empty	2	4.796	1.171	309.564	3.625	tir1-1
											01_empty	2	4.973	0.964	415.871	4.009	tir1-1
											01_empty	2	4.16	0.893	365.845	3.267	tir1-1
											01_empty	2	2.608	0.902	189.135	1.706	tir1-1
											01_empty	2	3.406	0.947	259.662	2.459	tir1-1
											01_empty	2	4.836	1.186	307.757	3.65	tir1-1
											01_empty	2	3.577	0.998	258.417	2.579	tir1-1
											01_empty	2	5.048	1.14	342.807	3.908	tir1-1
											01_empty	2	4.178	1.513	176.14	2.665	tir1-1
											01_empty	2	4.166	1.148	262.892	3.018	tir1-1
											01_empty	2	4.436	0.989	348.534	3.447	tir1-1
											01_empty	2	3.621	1.296	179.398	2.325	tir1-1
											01_empty	2	3.452	1.354	154.948	2.098	tir1-1
											01_empty	2	4.33	0.908	376.872	3.422	tir1-1
											01_empty	2	4.441	1.182	275.719	3.259	tir1-1
											01_empty	2	4.507	1.151	291.573	3.356	tir1-1
											01_empty	2	3.643	0.886	311.174	2.757	tir1-1
											01_empty	2	3.62	1.032	250.775	2.588	tir1-1
											01_empty	2	3.274	1.069	206.268	2.205	tir1-1
											01_empty	2	3.541	0.998	254.81	2.543	tir1-1
											01_empty	3	3.621	1.159	212.425	2.462	tir1-1
											01_empty	3	3.758	0.979	283.861	2.779	tir1-1
											01_empty	3	3.039	1	203.9	2.039	tir1-1
											01_empty	3	3.125	1.012	208.794	2.113	tir1-1
											01_empty	3	3.827	1.076	255.669	2.751	tir1-1
											01_empty	3	3.688	0.956	285.774	2.732	tir1-1
											01_empty	3	3.664	1.079	239.574	2.585	tir1-1
											01_empty	3	3.764	1.157	225.324	2.607	tir1-1
											01_empty	3	3.747	1.208	210.182	2.539	tir1-1
											01_empty	3	3.199	1.102	190.29	2.097	tir1-1
											01_empty	3	3.495	1.228	184.609	2.267	tir1-1
											01_empty	3	3.971	0.904	339.27	3.067	tir1-1
											01_empty	3	3.981	1.245	219.759	2.736	tir1-1
											01_empty	3	5.051	1.145	341.135	3.906	tir1-1
											01_empty	3	3.872	1.22	217.377	2.652	tir1-1
											01_empty	3	1.919	1.257	52.6651	0.662	tir1-1
											01_empty	3	3.482	0.934	272.805	2.548	tir1-1
											01_empty	3	4.434	1.321	235.655	3.113	tir1-1
											01_empty	3	3.532	0.838	321.48	2.694	tir1-1
											01_empty	3	3.949	1.102	258.348	2.847	tir1-1
											01_empty	3	4.271	1.091	291.476	3.18	tir1-1
											01_empty	3	3.519	0.769	357.607	2.75	tir1-1
											01_empty	3	2.468	0.822	200.243	1.646	tir1-1
											01_empty	3	2.398	0.941	154.835	1.457	tir1-1
											01_empty	4	3.128	1.051	197.621	2.077	tir1-1
											01_empty	4	2.693	1.245	116.305	1.448	tir1-1
											01_empty	4	2.796	1.299	115.242	1.497	tir1-1
											01_empty	4	2.946	1.176	150.51	1.77	tir1-1
											01_empty	4	2.76	1.308	111.009	1.452	tir1-1
											01_empty	4	2.728	1.46	86.8493	1.268	tir1-1
											01_empty	4	2.572	1.054	144.023	1.518	tir1-1
											01_empty	4	2.77	1.538	80.104	1.232	tir1-1
											01_empty	4	2.464	1.164	111.684	1.3	tir1-1
											01_empty	4	2.629	1.297	102.699	1.332	tir1-1
											01_empty	4	1.731	1.118	54.8301	0.613	tir1-1
											01_empty	4	1.378	0.92	49.7826	0.458	tir1-1
											01_empty	4	1.857	1.055	76.019	0.802	tir1-1
											01_empty	4	2.55	1.354	88.3309	1.196	tir1-1
											01_empty	4	2.343	0.851	175.323	1.492	tir1-1
											01_empty	4	2.786	1.064	161.842	1.722	tir1-1
											01_empty	4	2.627	1.079	143.466	1.548	tir1-1
											01_empty	4	2.616	1.46	79.1781	1.156	tir1-1
											01_empty	4	2.311	1.286	79.7045	1.025	tir1-1
											01_empty	4	1.384	1.173	17.9881	0.211	tir1-1
											01_empty	4	1.785	0.861	107.317	0.924	tir1-1
											01_empty	4	1.801	0.939	91.7998	0.862	tir1-1
											01_empty	4	2.203	1.216	81.1678	0.987	tir1-1
											01_empty	5	4.956	0.972	409.877	3.984	tir1-1
											01_empty	5	4.18	1.045	300	3.135	tir1-1
											01_empty	5	4.355	0.898	384.967	3.457	tir1-1
											01_empty	5	4.09	0.946	332.347	3.144	tir1-1
											01_empty	5	4.9	1.475	232.203	3.425	tir1-1
											01_empty	5	4.739	1.426	232.328	3.313	tir1-1
											01_empty	5	4.253	0.989	330.03	3.264	tir1-1
											01_empty	5	4.601	1.226	275.285	3.375	tir1-1
											01_empty	5	4.153	1.186	250.169	2.967	tir1-1
											01_empty	5	4.811	0.598	704.515	4.213	tir1-1
											01_empty	5	4.839	1.234	292.139	3.605	tir1-1
											01_empty	5	4.331	1.08	301.019	3.251	tir1-1
											01_empty	5	2.846	0.963	195.535	1.883	tir1-1
											01_empty	5	4.556	0.804	466.667	3.752	tir1-1
											01_empty	5	4.816	1.057	355.629	3.759	tir1-1
											01_empty	5	4.99	1.295	285.328	3.695	tir1-1
											01_empty	5	2.219	1.3	70.6923	0.919	tir1-1
											01_empty	5	4.454	0.952	367.857	3.502	tir1-1
											01_empty	5	4.61	0.857	437.923	3.753	tir1-1
											01_empty	5	2.762	0.784	252.296	1.978	tir1-1
											01_empty	5	4.582	1.219	275.882	3.363	tir1-1
											01_empty	5	3.503	1.057	231.41	2.446	tir1-1
											01_empty	5	4.355	0.786	454.071	3.569	tir1-1
											01_empty	5	4.845	0.997	385.958	3.848	tir1-1
											01_empty	5	3.887	1.121	246.744	2.766	tir1-1
											01_empty	6	3.789	1.255	201.912	2.534	tir1-1
											01_empty	6	3.616	0.879	311.377	2.737	tir1-1
											01_empty	6	4.68	1.151	306.603	3.529	tir1-1
											01_empty	6	3.91	0.867	350.98	3.043	tir1-1
											01_empty	6	4.13	1.11	272.072	3.02	tir1-1
											01_empty	6	3.946	0.889	343.87	3.057	tir1-1
											01_empty	6	2.468	0.493	400.609	1.975	tir1-1
											01_empty	6	2.159	0.883	144.507	1.276	tir1-1
											01_empty	6	3.652	0.752	385.638	2.9	tir1-1
											01_empty	6	4.082	1.015	302.167	3.067	tir1-1
											01_empty	6	4.301	0.821	423.873	3.48	tir1-1
											01_empty	6	3.604	0.789	356.781	2.815	tir1-1
											01_empty	6	3.644	0.955	281.571	2.689	tir1-1
											01_empty	6	3.47	0.74	368.919	2.73	tir1-1
											01_empty	6	3.584	1.316	172.34	2.268	tir1-1
											01_empty	6	4.064	0.851	377.556	3.213	tir1-1
											01_empty	6	4.03	0.711	466.807	3.319	tir1-1
											01_empty	6	4.082	0.778	424.679	3.304	tir1-1
											01_empty	6	5.002	1.321	278.653	3.681	tir1-1
											01_empty	6	3.916	1.219	221.247	2.697	tir1-1
											01_empty	6	4.405	1.293	240.681	3.112	tir1-1
											01_empty	6	3.762	0.895	320.335	2.867	tir1-1
											01_empty	6	3.975	1.071	271.148	2.904	tir1-1
											01_empty	7	4.28	0.826	418.16	3.454	tir1-1
											01_empty	7	3.965	0.955	315.183	3.01	tir1-1
											01_empty	7	3.489	0.866	302.887	2.623	tir1-1
											01_empty	7	4.274	1.167	266.238	3.107	tir1-1
											01_empty	7	4.867	0.912	433.662	3.955	tir1-1
											01_empty	7	3.941	0.505	680.396	3.436	tir1-1
											01_empty	7	3.668	0.927	295.685	2.741	tir1-1
											01_empty	7	3.516	1.268	177.287	2.248	tir1-1
											01_empty	7	3.129	0.959	226.277	2.17	tir1-1
											01_empty	7	4.323	1.137	280.211	3.186	tir1-1
											01_empty	7	3.746	1.051	256.422	2.695	tir1-1
											01_empty	7	3.6	1.064	238.346	2.536	tir1-1
											01_empty	7	4.001	1.183	238.208	2.818	tir1-1
											01_empty	7	5.729	1.125	409.244	4.604	tir1-1
											01_empty	7	4.102	1.108	270.217	2.994	tir1-1
											01_empty	7	3.605	0.96	275.521	2.645	tir1-1
											01_empty	7	3.358	1.091	207.791	2.267	tir1-1
											01_empty	7	3.604	0.679	430.781	2.925	tir1-1
											01_empty	7	3.473	1.187	192.586	2.286	tir1-1
											01_empty	7	1.425	1.168	22.0034	0.257	tir1-1
											01_empty	7	4.31	1.084	297.601	3.226	tir1-1
											01_empty	7	4.701	1.155	307.013	3.546	tir1-1
											01_empty	7	4.561	1.153	295.577	3.408	tir1-1
											01_empty	8	2.127	0.886	140.068	1.241	tir1-1
											01_empty	8	3.91	0.787	396.823	3.123	tir1-1
											01_empty	8	2.485	1.359	82.855	1.126	tir1-1
											01_empty	8	4	1.176	240.136	2.824	tir1-1
											01_empty	8	3.108	1.067	191.284	2.041	tir1-1
											01_empty	8	3.912	0.838	366.826	3.074	tir1-1
											01_empty	8	3.515	1.057	232.545	2.458	tir1-1
											01_empty	8	4.255	1.131	276.216	3.124	tir1-1
											01_empty	8	3.991	1.016	292.815	2.975	tir1-1
											01_empty	8	4.224	1.228	243.974	2.996	tir1-1
											01_empty	8	3.423	1.233	177.616	2.19	tir1-1
											01_empty	8	1.825	1.075	69.7674	0.75	tir1-1
											01_empty	8	4.06	0.838	384.487	3.222	tir1-1
											01_empty	8	3.323	1.204	175.997	2.119	tir1-1
											01_empty	8	3.157	1.305	141.916	1.852	tir1-1
											01_empty	8	4.105	1.06	287.264	3.045	tir1-1
											01_empty	8	3.966	1.04	281.346	2.926	tir1-1
											01_empty	8	3.92	1.203	225.852	2.717	tir1-1
											01_empty	8	2.682	1.319	103.336	1.363	tir1-1
											01_empty	8	4.311	1.306	230.092	3.005	tir1-1
											01_empty	8	3.796	0.875	333.829	2.921	tir1-1
											01_empty	8	3.869	0.702	451.14	3.167	tir1-1
											01_empty	8	3.824	0.644	493.789	3.18	tir1-1
											01_empty	8	4.06	0.96	322.917	3.1	tir1-1
											01_empty	8	3.646				tir1-1
											01_empty	9	2.222	0.701	216.976	1.521	tir1-1
											01_empty	9	2.297	0.625	267.52	1.672	tir1-1
											01_empty	9	3.232	0.715	352.028	2.517	tir1-1
											01_empty	9	3.509	0.759	362.319	2.75	tir1-1
											01_empty	9	3.324	0.858	287.413	2.466	tir1-1
											01_empty	9	3.983	0.779	411.297	3.204	tir1-1
											01_empty	9	3.859	0.815	373.497	3.044	tir1-1
											01_empty	9	2.824	0.926	204.968	1.898	tir1-1
											01_empty	9	3.286	0.673	388.262	2.613	tir1-1
											01_empty	9	3.316	0.866	282.91	2.45	tir1-1
											01_empty	9	3.602	1.018	253.831	2.584	tir1-1
											01_empty	9	3.428	0.715	379.441	2.713	tir1-1
											01_empty	9	2.601	0.841	209.275	1.76	tir1-1
											01_empty	9	4.122	0.66	524.545	3.462	tir1-1
											01_empty	9	3.756	0.723	419.502	3.033	tir1-1
											01_empty	9	3.426	0.719	376.495	2.707	tir1-1
											01_empty	9	3.886	0.636	511.006	3.25	tir1-1
											01_empty	9	1.46	0.431	238.747	1.029	tir1-1
											01_empty	9	3.896	0.481	709.979	3.415	tir1-1
											01_empty	9	3.562	0.471	656.263	3.091	tir1-1
											01_empty	9	1.335	0.65	105.385	0.685	tir1-1
											01_empty	9	2.652	1.07	147.85	1.582	tir1-1
											01_empty	9	2.589	0.742	248.922	1.847	tir1-1
											01_empty	10	2.503	0.864	189.699	1.639	tir1-1
											01_empty	10	3.516	0.983	257.681	2.533	tir1-1
											01_empty	10	3.995	0.814	390.786	3.181	tir1-1
											01_empty	10	4.056	0.833	386.915	3.223	tir1-1
											01_empty	10	4.465	0.815	447.853	3.65	tir1-1
											01_empty	10	4.001	0.847	372.373	3.154	tir1-1
											01_empty	10	3.307	0.688	380.669	2.619	tir1-1
											01_empty	10	3.483	0.719	384.423	2.764	tir1-1
											01_empty	10	3.062	1.025	198.732	2.037	tir1-1
											01_empty	10	3.377	0.612	451.797	2.765	tir1-1
											01_empty	10	3.921	0.845	364.024	3.076	tir1-1
											01_empty	10	2.991	1.374	117.686	1.617	tir1-1
											01_empty	10	3.077	0.818	276.161	2.259	tir1-1
											01_empty	10	2.365	0.991	138.648	1.374	tir1-1
											01_empty	10	2.961	0.89	232.697	2.071	tir1-1
											01_empty	10	3.821	1.145	233.712	2.676	tir1-1
											01_empty	10	3.307	0.973	239.877	2.334	tir1-1
											01_empty	10	4.157	0.92	351.848	3.237	tir1-1
											01_empty	10	3.824	0.876	336.53	2.948	tir1-1
											01_empty	10	3.732	1.138	227.944	2.594	tir1-1
											01_empty	10	3.213	0.782	310.87	2.431	tir1-1
											01_empty	10	2.959	0.687	330.713	2.272	tir1-1
											01_empty	10	2.688	0.812	231.034	1.876	tir1-1
											02_TIR1WT	1	3.262	0.876	272.374	2.386	tir1-1
											02_TIR1WT	1	3.707	1.396	165.544	2.311	tir1-1
											02_TIR1WT	1	2.983	1.446	106.293	1.537	tir1-1
											02_TIR1WT	1	2.908	1.338	117.339	1.57	tir1-1
											02_TIR1WT	1	3.139	1.277	145.81	1.862	tir1-1
											02_TIR1WT	1	2.889	1.128	156.117	1.761	tir1-1
											02_TIR1WT	1	2.819	1.482	90.2159	1.337	tir1-1
											02_TIR1WT	1	3.396	1.226	176.998	2.17	tir1-1
											02_TIR1WT	1	3.128	0.848	268.868	2.28	tir1-1
											02_TIR1WT	1	3.001	1.175	155.404	1.826	tir1-1
											02_TIR1WT	1	3.069	0.876	250.342	2.193	tir1-1
											02_TIR1WT	1	1.941	1.024	89.5508	0.917	tir1-1
											02_TIR1WT	1	3.205	1.09	194.037	2.115	tir1-1
											02_TIR1WT	1	3.6	1.1	227.273	2.5	tir1-1
											02_TIR1WT	1	3.87	0.815	374.847	3.055	tir1-1
											02_TIR1WT	1	2.953	0.662	346.073	2.291	tir1-1
											02_TIR1WT	1	3.381	0.804	320.522	2.577	tir1-1
											02_TIR1WT	1	3.18	1.005	216.418	2.175	tir1-1
											02_TIR1WT	1	3.762	1.34	180.746	2.422	tir1-1
											02_TIR1WT	1	3.802	0.927	310.14	2.875	tir1-1
											02_TIR1WT	1	1.985	1.373	44.5739	0.612	tir1-1
											02_TIR1WT	1	2.194	1.167	88.0034	1.027	tir1-1
											02_TIR1WT	2	2.431	1.162	109.208	1.269	tir1-1
											02_TIR1WT	2	2.248	1.065	111.08	1.183	tir1-1
											02_TIR1WT	2	4.557	1.58	188.418	2.977	tir1-1
											02_TIR1WT	2	1.623	0.936	73.3974	0.687	tir1-1
											02_TIR1WT	2	2.595	1.329	95.2596	1.266	tir1-1
											02_TIR1WT	2	2.729	0.924	195.346	1.805	tir1-1
											02_TIR1WT	2	3.821	1.157	230.251	2.664	tir1-1
											02_TIR1WT	2	3.41	1.188	187.037	2.222	tir1-1
											02_TIR1WT	2	3.337	0.907	267.916	2.43	tir1-1
											02_TIR1WT	2	1.997	0.626	219.01	1.371	tir1-1
											02_TIR1WT	2	3.141	1.389	126.134	1.752	tir1-1
											02_TIR1WT	2	3.079	1.033	198.064	2.046	tir1-1
											02_TIR1WT	2	3.762	1.245	202.169	2.517	tir1-1
											02_TIR1WT	2	3.145	1.283	145.129	1.862	tir1-1
											02_TIR1WT	2	3.867	1.105	249.955	2.762	tir1-1
											02_TIR1WT	2	3.836	1.144	235.315	2.692	tir1-1
											02_TIR1WT	2	3.778	0.996	279.317	2.782	tir1-1
											02_TIR1WT	2	3.279	0.868	277.765	2.411	tir1-1
											02_TIR1WT	2	3.07	1.03	198.058	2.04	tir1-1
											02_TIR1WT	2	3.536	1.122	215.152	2.414	tir1-1
											02_TIR1WT	2	3.91	0.81	382.716	3.1	tir1-1
											02_TIR1WT	2	4.341	0.995	336.281	3.346	tir1-1
											02_TIR1WT	2	3.127	1.157	170.268	1.97	tir1-1
											02_TIR1WT	2	2.725	0.741	267.746	1.984	tir1-1
											02_TIR1WT	3	2.368	1.152	105.556	1.216	tir1-1
											02_TIR1WT	3	1.262	0.809	55.9951	0.453	tir1-1
											02_TIR1WT	3	2.417	1.078	124.212	1.339	tir1-1
											02_TIR1WT	3	2.752	1.122	145.276	1.63	tir1-1
											02_TIR1WT	3	1.859	1.144	62.5	0.715	tir1-1
											02_TIR1WT	3	3.523	1.154	205.286	2.369	tir1-1
											02_TIR1WT	3	1.868	0.949	96.8388	0.919	tir1-1
											02_TIR1WT	3	1.886	1.317	43.2043	0.569	tir1-1
											02_TIR1WT	3	1.536	0.67	129.254	0.866	tir1-1
											02_TIR1WT	3	2.125	0.48	342.708	1.645	tir1-1
											02_TIR1WT	3	3.414	1.193	186.169	2.221	tir1-1
											02_TIR1WT	3	3.359	1.242	170.451	2.117	tir1-1
											02_TIR1WT	4	2.006	1.029	94.9466	0.977	tir1-1
											02_TIR1WT	4	2.093	0.749	179.439	1.344	tir1-1
											02_TIR1WT	4	2.221	1.337	66.1182	0.884	tir1-1
											02_TIR1WT	4	1.872	1.218	53.6946	0.654	tir1-1
											02_TIR1WT	4	1.886	1.299	45.1886	0.587	tir1-1
											02_TIR1WT	4	1.819	1.292	40.7895	0.527	tir1-1
											02_TIR1WT	4	2.656	1.244	113.505	1.412	tir1-1
											02_TIR1WT	4	2.047	1.211	69.0339	0.836	tir1-1
											02_TIR1WT	4	1.682	1.249	34.6677	0.433	tir1-1
											02_TIR1WT	4	1.518	1.122	35.2941	0.396	tir1-1
											02_TIR1WT	4	2.395	1.159	106.644	1.236	tir1-1
											02_TIR1WT	4	1.782	1.152	54.6875	0.63	tir1-1
											02_TIR1WT	4	3.167	1.169	170.915	1.998	tir1-1
											02_TIR1WT	4	2.413	1.058	128.072	1.355	tir1-1
											02_TIR1WT	4	3.864	1.32	192.727	2.544	tir1-1
											02_TIR1WT	4	3.665	1.452	152.41	2.213	tir1-1
											02_TIR1WT	4	3.888	1.03	277.476	2.858	tir1-1
											02_TIR1WT	4	2.795	0.91	207.143	1.885	tir1-1
											02_TIR1WT	4	3.821	1.01	278.317	2.811	tir1-1
											02_TIR1WT	4	2.529	1.299	94.6882	1.23	tir1-1
											02_TIR1WT	4	4.199	1.108	278.971	3.091	tir1-1
											02_TIR1WT	4	4.416	1.138	288.049	3.278	tir1-1
											02_TIR1WT	4	4.031	1.158	248.1	2.873	tir1-1
											02_TIR1WT	4	4.241	1.096	286.953	3.145	tir1-1
											02_TIR1WT	5	2.293	0.862	166.009	1.431	tir1-1
											02_TIR1WT	5	4.737	1.289	267.494	3.448	tir1-1
											02_TIR1WT	5	3.141	1.276	146.16	1.865	tir1-1
											02_TIR1WT	5	3.775	1.357	178.187	2.418	tir1-1
											02_TIR1WT	5	3.782	1.331	184.147	2.451	tir1-1
											02_TIR1WT	5	4.129	1.365	202.491	2.764	tir1-1
											02_TIR1WT	5	3.22	1.247	158.22	1.973	tir1-1
											02_TIR1WT	5	3.538	1.221	189.762	2.317	tir1-1
											02_TIR1WT	5	4.465	1.536	190.69	2.929	tir1-1
											02_TIR1WT	5	2.087	0.983	112.309	1.104	tir1-1
											02_TIR1WT	5	1.576	0.961	63.9958	0.615	tir1-1
											02_TIR1WT	5	1.877	1.094	71.5722	0.783	tir1-1
											02_TIR1WT	5	2.168	1.279	69.5074	0.889	tir1-1
											02_TIR1WT	5	2.841	1.907	48.9775	0.934	tir1-1
											02_TIR1WT	5	4.997	0.923	441.387	4.074	tir1-1
											02_TIR1WT	5	5.09	1.276	298.903	3.814	tir1-1
											02_TIR1WT	5	2.986	0.894	234.004	2.092	tir1-1
											02_TIR1WT	5	3.819	1.564	144.182	2.255	tir1-1
											02_TIR1WT	5	2.143	1.342	59.687	0.801	tir1-1
											02_TIR1WT	5	2.354	1.383	70.2097	0.971	tir1-1
											02_TIR1WT	6	4.468	1.457	206.658	3.011	tir1-1
											02_TIR1WT	6	4.688	1.773	164.411	2.915	tir1-1
											02_TIR1WT	6	4.162	1.328	213.404	2.834	tir1-1
											02_TIR1WT	6	3.849	1.085	254.747	2.764	tir1-1
											02_TIR1WT	6	3.69	1.189	210.345	2.501	tir1-1
											02_TIR1WT	6	5.008	1.224	309.15	3.784	tir1-1
											02_TIR1WT	6	3.704	1.312	182.317	2.392	tir1-1
											02_TIR1WT	6	3.621	1.429	153.394	2.192	tir1-1
											02_TIR1WT	6	3.462	1.177	194.138	2.285	tir1-1
											02_TIR1WT	6	3.853	1.025	275.902	2.828	tir1-1
											02_TIR1WT	6	4.064	1.405	189.253	2.659	tir1-1
											02_TIR1WT	6	3.625	1.147	216.042	2.478	tir1-1
											02_TIR1WT	6	3.503	1.013	245.805	2.49	tir1-1
											02_TIR1WT	6	3.195	1.2	166.25	1.995	tir1-1
											02_TIR1WT	6	3.823	1.276	199.608	2.547	tir1-1
											02_TIR1WT	6	4.076	1.218	234.647	2.858	tir1-1
											02_TIR1WT	6	3.695	0.956	286.506	2.739	tir1-1
											02_TIR1WT	6	4.455	1.002	344.611	3.453	tir1-1
											02_TIR1WT	6	4.848	1.465	230.922	3.383	tir1-1
											02_TIR1WT	6	3.998	1.112	259.532	2.886	tir1-1
											02_TIR1WT	6	2.625	1.188	120.96	1.437	tir1-1
											02_TIR1WT	6	3.731	1.068	249.345	2.663	tir1-1
											02_TIR1WT	7	2.896	1.424	103.371	1.472	tir1-1
											02_TIR1WT	7	2.875	1.157	148.487	1.718	tir1-1
											02_TIR1WT	7	3.383	1.438	135.257	1.945	tir1-1
											02_TIR1WT	7	3.261	1.573	107.311	1.688	tir1-1
											02_TIR1WT	7	2.671	1.714	55.8343	0.957	tir1-1
											02_TIR1WT	7	2.09	0.801	160.924	1.289	tir1-1
											02_TIR1WT	7	4.396	1.349	225.871	3.047	tir1-1
											02_TIR1WT	7	4.264	1.528	179.058	2.736	tir1-1
											02_TIR1WT	7	1.761	1.424	23.6657	0.337	tir1-1
											02_TIR1WT	7	4.673	1.781	162.381	2.892	tir1-1
											02_TIR1WT	7	4.321	1.153	274.761	3.168	tir1-1
											02_TIR1WT	7	3.872	1.514	155.746	2.358	tir1-1
											02_TIR1WT	7	3.241	0.989	227.705	2.252	tir1-1
											02_TIR1WT	7	4.357	1.123	287.979	3.234	tir1-1
											02_TIR1WT	7	3.636	0.777	367.954	2.859	tir1-1
											02_TIR1WT	7	2.935	1.18	148.729	1.755	tir1-1
											02_TIR1WT	7	3.885	1.292	200.697	2.593	tir1-1
											02_TIR1WT	7	2.991	0.979	205.516	2.012	tir1-1
											02_TIR1WT	7	2.916	1.024	184.766	1.892	tir1-1
											02_TIR1WT	8	2.662	0.983	170.804	1.679	tir1-1
											02_TIR1WT	8	3.884	1.229	216.029	2.655	tir1-1
											02_TIR1WT	8	4.192	0.99	323.434	3.202	tir1-1
											02_TIR1WT	8	2.782	1.344	106.994	1.438	tir1-1
											02_TIR1WT	8	4.145	1.365	203.663	2.78	tir1-1
											02_TIR1WT	8	3.912	1.005	289.254	2.907	tir1-1
											02_TIR1WT	8	3.411	0.981	247.706	2.43	tir1-1
											02_TIR1WT	8	3.1	0.939	230.138	2.161	tir1-1
											02_TIR1WT	8	2.504	1.393	79.7559	1.111	tir1-1
											02_TIR1WT	8	4.39	1.097	300.182	3.293	tir1-1
											02_TIR1WT	8	4.008	1.546	159.25	2.462	tir1-1
											02_TIR1WT	8	4.103	0.839	389.035	3.264	tir1-1
											02_TIR1WT	8	3.269	1.055	209.858	2.214	tir1-1
											02_TIR1WT	8	3.633	0.791	359.292	2.842	tir1-1
											02_TIR1WT	8	4.478	1.02	339.02	3.458	tir1-1
											02_TIR1WT	8	1.656	1.392	18.9655	0.264	tir1-1
											02_TIR1WT	8	3.196	0.943	238.918	2.253	tir1-1
											02_TIR1WT	8	3.82	0.954	300.419	2.866	tir1-1
											02_TIR1WT	8	2.884	1.177	145.03	1.707	tir1-1
											02_TIR1WT	9	2.284	1.409	62.1008	0.875	tir1-1
											02_TIR1WT	9	3.095	1.684	83.7886	1.411	tir1-1
											02_TIR1WT	9	3.386	1.513	123.794	1.873	tir1-1
											02_TIR1WT	9	3.297	1.47	124.286	1.827	tir1-1
											02_TIR1WT	9	3.468	1.374	152.402	2.094	tir1-1
											02_TIR1WT	9	3.787	0.872	334.289	2.915	tir1-1
											02_TIR1WT	9	3.652	1.196	205.351	2.456	tir1-1
											02_TIR1WT	9	4.913	1.353	263.119	3.56	tir1-1
											02_TIR1WT	9	4.455	1.263	252.732	3.192	tir1-1
											02_TIR1WT	9	3.866	1.342	188.077	2.524	tir1-1
											02_TIR1WT	9	2.915	1.335	118.352	1.58	tir1-1
											02_TIR1WT	9	2.718	0.972	179.63	1.746	tir1-1
											02_TIR1WT	9	3.787	1.277	196.554	2.51	tir1-1
											02_TIR1WT	9	3.588	1.233	190.998	2.355	tir1-1
											02_TIR1WT	9	4.159	1.479	181.204	2.68	tir1-1
											02_TIR1WT	9	3.846	1.641	134.369	2.205	tir1-1
											02_TIR1WT	9	3.332	1.255	165.498	2.077	tir1-1
											02_TIR1WT	9	2.527	1.108	128.069	1.419	tir1-1
											02_TIR1WT	9	3.226	1.325	143.472	1.901	tir1-1
											02_TIR1WT	9	2.91	1.291	125.407	1.619	tir1-1
											02_TIR1WT	9	2.803	1.216	130.51	1.587	tir1-1
											02_TIR1WT	10	2.558	0.877	191.676	1.681	tir1-1
											02_TIR1WT	10	3.215	1.265	154.15	1.95	tir1-1
											02_TIR1WT	10	3.752	1.127	232.919	2.625	tir1-1
											02_TIR1WT	10	3.237	1.888	71.4513	1.349	tir1-1
											02_TIR1WT	10	3.248	1.055	207.867	2.193	tir1-1
											02_TIR1WT	10	4.139	0.854	384.66	3.285	tir1-1
											02_TIR1WT	10	4.217	0.929	353.929	3.288	tir1-1
											02_TIR1WT	10	3.302	1.012	226.285	2.29	tir1-1
											02_TIR1WT	10	2.849	0.608	368.586	2.241	tir1-1
											02_TIR1WT	10	3.728	1.359	174.319	2.369	tir1-1
											02_TIR1WT	10	2.508	1.139	120.193	1.369	tir1-1
											02_TIR1WT	10	2.6	1.21	114.876	1.39	tir1-1
											02_TIR1WT	10	3.895	1.072	263.34	2.823	tir1-1
											02_TIR1WT	10	4.16	1.159	258.93	3.001	tir1-1
											02_TIR1WT	10	4.761	1.397	240.802	3.364	tir1-1
											02_TIR1WT	10	4.241	1.275	232.627	2.966	tir1-1
											02_TIR1WT	10	3.472	1.349	157.376	2.123	tir1-1
											03_R156E	1	1.499	0.859	74.5052	0.64	tir1-1
											03_R156E	1	3.793	1.182	220.897	2.611	tir1-1
											03_R156E	1	3.671	0.974	276.899	2.697	tir1-1
											03_R156E	1	3.225	1.182	172.843	2.043	tir1-1
											03_R156E	1	3.856	1.231	213.241	2.625	tir1-1
											03_R156E	1	3.031	1.017	198.033	2.014	tir1-1
											03_R156E	1	2.317	1.053	120.038	1.264	tir1-1
											03_R156E	1	2.808	0.824	240.777	1.984	tir1-1
											03_R156E	1	2.573	1.216	111.595	1.357	tir1-1
											03_R156E	1	3.714	1.098	238.251	2.616	tir1-1
											03_R156E	1	2.955	1.003	194.616	1.952	tir1-1
											03_R156E	1	2.583	1.055	144.834	1.528	tir1-1
											03_R156E	1	3.311	1.086	204.88	2.225	tir1-1
											03_R156E	1	3.967	1.026	286.647	2.941	tir1-1
											03_R156E	1	2.189	1.059	106.704	1.13	tir1-1
											03_R156E	1	3.653	1.199	204.671	2.454	tir1-1
											03_R156E	1	3.387	0.936	261.859	2.451	tir1-1
											03_R156E	1	3.753	1.27	195.512	2.483	tir1-1
											03_R156E	2	4.313	0.979	340.552	3.334	tir1-1
											03_R156E	2	1.654	0.626	164.217	1.028	tir1-1
											03_R156E	2	3.132	0.84	272.857	2.292	tir1-1
											03_R156E	2	3.905	1.066	266.323	2.839	tir1-1
											03_R156E	2	3.661	0.908	303.194	2.753	tir1-1
											03_R156E	2	2.682	1.205	122.573	1.477	tir1-1
											03_R156E	2	2.613	1.12	133.304	1.493	tir1-1
											03_R156E	2	1.947	1.077	80.7799	0.87	tir1-1
											03_R156E	2	3.327	1.17	184.359	2.157	tir1-1
											03_R156E	2	3.679	0.644	471.273	3.035	tir1-1
											03_R156E	2	2.692	1.351	99.2598	1.341	tir1-1
											03_R156E	2	2.717	1.127	141.083	1.59	tir1-1
											03_R156E	2	3.283	1.146	186.475	2.137	tir1-1
											03_R156E	2	3.316	1.196	177.258	2.12	tir1-1
											03_R156E	2	4.743	1.02	365	3.723	tir1-1
											03_R156E	3	3.4	1.081	214.524	2.319	tir1-1
											03_R156E	3	3.944	1.254	214.514	2.69	tir1-1
											03_R156E	3	2.556	0.789	223.954	1.767	tir1-1
											03_R156E	3	4.198	1.078	289.425	3.12	tir1-1
											03_R156E	3	2.796	0.811	244.76	1.985	tir1-1
											03_R156E	3	3.39	0.868	290.553	2.522	tir1-1
											03_R156E	3	2.962	1.06	179.434	1.902	tir1-1
											03_R156E	3	3.601	0.985	265.584	2.616	tir1-1
											03_R156E	3	3.237	0.99	226.97	2.247	tir1-1
											03_R156E	3	3.498	1.116	213.441	2.382	tir1-1
											03_R156E	3	3.08	1.131	172.325	1.949	tir1-1
											03_R156E	3	4.766	1.466	225.102	3.3	tir1-1
											03_R156E	3	3.246	0.962	237.422	2.284	tir1-1
											03_R156E	3	2.981	0.961	210.198	2.02	tir1-1
											03_R156E	3	2.806	0.994	182.294	1.812	tir1-1
											03_R156E	3	4.254	1.162	266.093	3.092	tir1-1
											03_R156E	3	3.438	1.197	187.218	2.241	tir1-1
											03_R156E	3	3.862	1.338	188.64	2.524	tir1-1
											03_R156E	3	3.19	1.253	154.589	1.937	tir1-1
											03_R156E	3	2.364	1.283	84.2557	1.081	tir1-1
											03_R156E	4	3.791	1.215	212.016	2.576	tir1-1
											03_R156E	4	3.409	1.175	190.128	2.234	tir1-1
											03_R156E	4	3.251	0.892	264.462	2.359	tir1-1
											03_R156E	4	2.011	1.03	95.2427	0.981	tir1-1
											03_R156E	4	2.505	1.233	103.163	1.272	tir1-1
											03_R156E	4	2.18	0.667	226.837	1.513	tir1-1
											03_R156E	4	2.637	0.913	188.828	1.724	tir1-1
											03_R156E	4	3.582	1.004	256.773	2.578	tir1-1
											03_R156E	4	3.757	0.968	288.12	2.789	tir1-1
											03_R156E	4	2.456	0.719	241.586	1.737	tir1-1
											03_R156E	4	3.884	1.016	282.283	2.868	tir1-1
											03_R156E	4	1.481	0.9	64.5556	0.581	tir1-1
											03_R156E	4	2.603	0.955	172.565	1.648	tir1-1
											03_R156E	4	2.12	0.958	121.294	1.162	tir1-1
											03_R156E	4	2.192	0.756	189.947	1.436	tir1-1
											03_R156E	4	1.812	1.218	48.7685	0.594	tir1-1
											03_R156E	7	3.617	0.974	271.355	2.643	tir1-1
											03_R156E	7	3.307	1.002	230.04	2.305	tir1-1
											03_R156E	7	3.254	1.061	206.692	2.193	tir1-1
											03_R156E	7	3.064	1.188	157.912	1.876	tir1-1
											03_R156E	7	3.674	1.206	204.643	2.468	tir1-1
											03_R156E	7	3.511	1.07	228.131	2.441	tir1-1
											03_R156E	7	4.126	0.784	426.276	3.342	tir1-1
											03_R156E	7	4.13	0.912	352.851	3.218	tir1-1
											03_R156E	7	3.809	1.108	243.773	2.701	tir1-1
											03_R156E	7	3.234	1.102	193.466	2.132	tir1-1
											03_R156E	7	3.366	0.955	252.461	2.411	tir1-1
											03_R156E	7	3.72	1.143	225.459	2.577	tir1-1
											03_R156E	7	3.671	1.061	245.994	2.61	tir1-1
											03_R156E	7	4.008	1.328	201.807	2.68	tir1-1
											03_R156E	7	3.169	0.896	253.683	2.273	tir1-1
											03_R156E	7	2.709	0.912	197.039	1.797	tir1-1
											03_R156E	7	3.223	0.889	262.542	2.334	tir1-1
											03_R156E	7	3.044	0.865	251.908	2.179	tir1-1
											03_R156E	7	3.369	0.915	268.197	2.454	tir1-1
											03_R156E	7	2.256	0.992	127.419	1.264	tir1-1
											03_R156E	7	2.939	1.021	187.855	1.918	tir1-1
											03_R156E	8	1.511	1.089	38.7511	0.422	tir1-1
											03_R156E	8	1.931	0.895	115.754	1.036	tir1-1
											03_R156E	8	1.993	1.187	67.9023	0.806	tir1-1
											03_R156E	8	2.168	1.087	99.448	1.081	tir1-1
											03_R156E	8	1.814	1.108	63.7184	0.706	tir1-1
											03_R156E	8	3.083	0.798	286.341	2.285	tir1-1
											03_R156E	8	2.148	0.885	142.712	1.263	tir1-1
											03_R156E	8	1.598	1.212	31.8482	0.386	tir1-1
											03_R156E	8	1.673	0.986	69.6755	0.687	tir1-1
											03_R156E	8	1.818	0.95	91.3684	0.868	tir1-1
											03_R156E	8	1.797	1.076	67.0074	0.721	tir1-1
											03_R156E	8	1.961	0.795	146.667	1.166	tir1-1
											03_R156E	8	1.497	1.248	19.9519	0.249	tir1-1
											03_R156E	8	2.58	1.143	125.722	1.437	tir1-1
											03_R156E	8	2.878	0.874	229.291	2.004	tir1-1
											03_R156E	8	3.045	1.468	107.425	1.577	tir1-1
											03_R156E	8	1.595	1.128	41.4007	0.467	tir1-1
											03_R156E	8	1.415	1.283	10.2884	0.132	tir1-1
											03_R156E	8	2.355	1.139	106.76	1.216	tir1-1
											03_R156E	9	2.839	0.811	250.062	2.028	tir1-1
											03_R156E	9	2.788	0.777	258.816	2.011	tir1-1
											03_R156E	9	2.748	0.747	267.871	2.001	tir1-1
											03_R156E	9	3.798	1.284	195.794	2.514	tir1-1
											03_R156E	9	2.991	1.119	167.292	1.872	tir1-1
											03_R156E	9	2.251	0.976	130.635	1.275	tir1-1
											03_R156E	9	1.911	0.709	169.535	1.202	tir1-1
											03_R156E	9	3.263	1.176	177.466	2.087	tir1-1
											03_R156E	9	3.371	0.957	252.247	2.414	tir1-1
											03_R156E	9	2.695	0.916	194.214	1.779	tir1-1
											03_R156E	9	3.966	0.959	313.556	3.007	tir1-1
											03_R156E	9	3.661	0.905	304.53	2.756	tir1-1
											03_R156E	9	3.92	1.045	275.12	2.875	tir1-1
											03_R156E	9	3.282	0.877	274.23	2.405	tir1-1
											03_R156E	9	3.032	1.096	176.642	1.936	tir1-1
											03_R156E	9	4.444	1.222	263.666	3.222	tir1-1
											03_R156E	9	3.587	0.978	266.769	2.609	tir1-1
											03_R156E	9	2.749	0.968	183.988	1.781	tir1-1
											03_R156E	9	2.73	1.294	110.974	1.436	tir1-1
											03_R156E	9	2.133	0.922	131.345	1.211	tir1-1
											03_R156E	10	3.211	1.229	161.269	1.982	tir1-1
											03_R156E	10	2.861	1.296	120.756	1.565	tir1-1
											03_R156E	10	3.953	1.159	241.07	2.794	tir1-1
											03_R156E	10	4.472	1.206	270.813	3.266	tir1-1
											03_R156E	10	3.538	1.343	163.44	2.195	tir1-1
											03_R156E	10	3.759	0.937	301.174	2.822	tir1-1
											03_R156E	10	4.279	1.22	250.738	3.059	tir1-1
											03_R156E	10	4.317	1.076	301.208	3.241	tir1-1
											03_R156E	10	3.938	1.143	244.532	2.795	tir1-1
											03_R156E	10	3.787	1.258	201.033	2.529	tir1-1
											03_R156E	10	4.518	1.201	276.187	3.317	tir1-1
											03_R156E	10	4.181	1.035	303.961	3.146	tir1-1
											03_R156E	10	3.415	1.171	191.631	2.244	tir1-1
											03_R156E	10	4.334	1.242	248.953	3.092	tir1-1
											03_R156E	10	3.411	1.158	194.56	2.253	tir1-1
											03_R156E	10	4.537	0.968	368.698	3.569	tir1-1
											03_R156E	10	3.173	1.002	216.667	2.171	tir1-1
											03_R156E	10	4.058	1.178	244.482	2.88	tir1-1
											03_R156E	10	1.623	1.08	50.2778	0.543	tir1-1
											03_R156E	10	1.645	0.974	68.8912	0.671	tir1-1
											03_R156E	10	2.671	1.411	89.2984	1.26	tir1-1
											03_R156E	10	2.957	1.07	176.355	1.887	tir1-1
											04_S199A	1	3.191	0.844	278.081	2.347	tir1-1
											04_S199A	1	2.952	1.203	145.387	1.749	tir1-1
											04_S199A	1	2.661	0.891	198.653	1.77	tir1-1
											04_S199A	1	2.115	0.868	143.664	1.247	tir1-1
											04_S199A	1	2.571	0.907	183.462	1.664	tir1-1
											04_S199A	1	1.573	0.668	135.479	0.905	tir1-1
											04_S199A	1	1.515	0.498	204.217	1.017	tir1-1
											04_S199A	1	2.52	1.303	93.3998	1.217	tir1-1
											04_S199A	1	2.856	0.887	221.984	1.969	tir1-1
											04_S199A	1	2.638	0.91	189.89	1.728	tir1-1
											04_S199A	1	3.863	0.965	300.311	2.898	tir1-1
											04_S199A	1	3.626	1.072	238.246	2.554	tir1-1
											04_S199A	1	2.013	1.013	98.7167	1	tir1-1
											04_S199A	1	3.062	0.732	318.306	2.33	tir1-1
											04_S199A	1	2.696	0.938	187.42	1.758	tir1-1
											04_S199A	1	1.881	1.03	82.6214	0.851	tir1-1
											04_S199A	1	2.87	0.89	222.472	1.98	tir1-1
											04_S199A	1	4.208	0.776	442.268	3.432	tir1-1
											04_S199A	1	3.572	0.944	278.39	2.628	tir1-1
											04_S199A	2	3.524	0.824	327.67	2.7	tir1-1
											04_S199A	2	3.727	1.313	183.854	2.414	tir1-1
											04_S199A	2	3.41	0.796	328.392	2.614	tir1-1
											04_S199A	2	2.052	1.191	72.2922	0.861	tir1-1
											04_S199A	2	3.527	0.979	260.266	2.548	tir1-1
											04_S199A	2	4.035	1.009	299.901	3.026	tir1-1
											04_S199A	2	3.49	0.936	272.863	2.554	tir1-1
											04_S199A	2	2.634	1.21	117.686	1.424	tir1-1
											04_S199A	2	3.652	1.043	250.144	2.609	tir1-1
											04_S199A	2	4.22	0.883	377.916	3.337	tir1-1
											04_S199A	2	2.132	0.713	199.018	1.419	tir1-1
											04_S199A	2	2.672	0.984	171.545	1.688	tir1-1
											04_S199A	2	2.963	0.928	219.289	2.035	tir1-1
											04_S199A	2	3.926	0.868	352.304	3.058	tir1-1
											04_S199A	2	4.413	0.976	352.152	3.437	tir1-1
											04_S199A	2	4.588	1.164	294.158	3.424	tir1-1
											04_S199A	2	3.925	1.11	253.604	2.815	tir1-1
											04_S199A	2	4.92	1.163	323.044	3.757	tir1-1
											04_S199A	2	2.888	0.546	428.938	2.342	tir1-1
											04_S199A	2	4.541	0.995	356.382	3.546	tir1-1
											04_S199A	2	4.437	1.039	327.045	3.398	tir1-1
											04_S199A	2	2.801	0.953	193.914	1.848	tir1-1
											04_S199A	2	2.01	0.759	164.822	1.251	tir1-1
											04_S199A	3	2.641	1.1	140.091	1.541	tir1-1
											04_S199A	3	2.438	0.814	199.509	1.624	tir1-1
											04_S199A	3	3.545	1.236	186.812	2.309	tir1-1
											04_S199A	3	4.398	0.907	384.895	3.491	tir1-1
											04_S199A	3	3.547	1.075	229.953	2.472	tir1-1
											04_S199A	3	3.623	0.818	342.91	2.805	tir1-1
											04_S199A	3	3.099	0.885	250.169	2.214	tir1-1
											04_S199A	3	3.153	0.738	327.236	2.415	tir1-1
											04_S199A	3	3.405	0.913	272.946	2.492	tir1-1
											04_S199A	3	3.965	1.06	274.057	2.905	tir1-1
											04_S199A	3	2.549	1.258	102.623	1.291	tir1-1
											04_S199A	3	4.067	1.062	282.957	3.005	tir1-1
											04_S199A	3	3.278	1.034	217.021	2.244	tir1-1
											04_S199A	3	3.418	0.869	293.326	2.549	tir1-1
											04_S199A	3	3.317	0.586	466.041	2.731	tir1-1
											04_S199A	3	1.714	1.445	18.6159	0.269	tir1-1
											04_S199A	3	4.231	1.144	269.843	3.087	tir1-1
											04_S199A	3	3.633	0.999	263.664	2.634	tir1-1
											04_S199A	3	2.966	0.715	314.825	2.251	tir1-1
											04_S199A	3	3.581	1.014	253.156	2.567	tir1-1
											04_S199A	3	3.101	0.714	334.314	2.387	tir1-1
											04_S199A	3	3.825	1.232	210.471	2.593	tir1-1
											04_S199A	3	1.667	1.211	37.6548	0.456	tir1-1
											04_S199A	4	1.193	1.093	9.14913	0.1	tir1-1
											04_S199A	4	1.52	1.053	44.3495	0.467	tir1-1
											04_S199A	4	3.07	1.011	203.66	2.059	tir1-1
											04_S199A	4	2.989	1.043	186.577	1.946	tir1-1
											04_S199A	4	1.619	0.738	119.377	0.881	tir1-1
											04_S199A	4	3.417	1.031	231.426	2.386	tir1-1
											04_S199A	4	2.857	0.936	205.235	1.921	tir1-1
											04_S199A	4	2.697	0.942	186.306	1.755	tir1-1
											04_S199A	4	3.18	0.829	283.595	2.351	tir1-1
											04_S199A	4	4.241	0.91	366.044	3.331	tir1-1
											04_S199A	4	1.503	0.838	79.3556	0.665	tir1-1
											04_S199A	4	1.961	1.01	94.1584	0.951	tir1-1
											04_S199A	4	3.094	1.037	198.361	2.057	tir1-1
											04_S199A	4	3.81	0.83	359.036	2.98	tir1-1
											04_S199A	4	1.625	0.771	110.765	0.854	tir1-1
											04_S199A	4	4.128	1.133	264.342	2.995	tir1-1
											04_S199A	4	2.723	1.003	171.486	1.72	tir1-1
											04_S199A	4	3.47	1.175	195.319	2.295	tir1-1
											04_S199A	4	3.81	1.158	229.016	2.652	tir1-1
											04_S199A	4	1.883	1.005	87.3632	0.878	tir1-1
											04_S199A	4	3.134	0.922	239.913	2.212	tir1-1
											04_S199A	4	4.225	0.971	335.118	3.254	tir1-1
											04_S199A	4	4.091	0.897	356.076	3.194	tir1-1
											04_S199A	4	2.705	0.766	253.133	1.939	tir1-1
											04_S199A	5	3.561	1.139	212.643	2.422	tir1-1
											04_S199A	5	2.655	1.462	81.6005	1.193	tir1-1
											04_S199A	5	3.417	0.811	321.332	2.606	tir1-1
											04_S199A	5	2.578	0.815	216.319	1.763	tir1-1
											04_S199A	5	3.786	1.103	243.246	2.683	tir1-1
											04_S199A	5	3.907	0.819	377.045	3.088	tir1-1
											04_S199A	5	2.953	0.874	237.872	2.079	tir1-1
											04_S199A	5	3.299	0.844	290.877	2.455	tir1-1
											04_S199A	5	2.112	0.972	117.284	1.14	tir1-1
											04_S199A	5	3.802	1.064	257.331	2.738	tir1-1
											04_S199A	5	1.476	1.098	34.4262	0.378	tir1-1
											04_S199A	5	1.271	1.35	-5.85185	-0.079	tir1-1
											04_S199A	5	3.961	1.135	248.987	2.826	tir1-1
											04_S199A	5	2.561	1.148	123.084	1.413	tir1-1
											04_S199A	5	3.638	0.948	283.755	2.69	tir1-1
											04_S199A	5	3.651	1.08	238.056	2.571	tir1-1
											04_S199A	5	2.907	0.928	213.254	1.979	tir1-1
											04_S199A	5	3.262	0.892	265.695	2.37	tir1-1
											04_S199A	5	1.481	0.945	56.7196	0.536	tir1-1
											04_S199A	5	2.786	1.13	146.549	1.656	tir1-1
											04_S199A	5	3.697	1.266	192.022	2.431	tir1-1
											04_S199A	5	3.463	1.061	226.39	2.402	tir1-1
											04_S199A	5	2.858	0.913	213.034	1.945	tir1-1
											04_S199A	5	2.391	0.799	199.249	1.592	tir1-1
											04_S199A	6	2.36	0.671	251.714	1.689	tir1-1
											04_S199A	6	2.5	1.099	127.48	1.401	tir1-1
											04_S199A	6	2.716	1.036	162.162	1.68	tir1-1
											04_S199A	6	1.864	1.098	69.7632	0.766	tir1-1
											04_S199A	6	3.183	0.789	303.422	2.394	tir1-1
											04_S199A	6	2.271	0.778	191.902	1.493	tir1-1
											04_S199A	6	3.236	0.995	225.226	2.241	tir1-1
											04_S199A	6	3.155	0.966	226.605	2.189	tir1-1
											04_S199A	6	3.106	1.316	136.018	1.79	tir1-1
											04_S199A	6	3.779	0.796	374.749	2.983	tir1-1
											04_S199A	6	3.128	0.818	282.396	2.31	tir1-1
											04_S199A	6	2.816	0.746	277.48	2.07	tir1-1
											04_S199A	6	4.3	0.866	396.536	3.434	tir1-1
											04_S199A	6	2.631	1.115	135.964	1.516	tir1-1
											04_S199A	6	2.347	0.787	198.221	1.56	tir1-1
											04_S199A	6	4.191	1.027	308.082	3.164	tir1-1
											04_S199A	6	4.79	1.058	352.741	3.732	tir1-1
											04_S199A	6	4.537	1.12	305.089	3.417	tir1-1
											04_S199A	6	4.361	0.994	338.732	3.367	tir1-1
											04_S199A	6	4.448	1.076	313.383	3.372	tir1-1
											04_S199A	6	4.313	1.012	326.186	3.301	tir1-1
											04_S199A	6	3.832	0.762	402.887	3.07	tir1-1
											04_S199A	6	4.751	1.006	372.266	3.745	tir1-1
											04_S199A	6	2.591	1.003	158.325	1.588	tir1-1
											04_S199A	6	2.837	0.847	234.947	1.99	tir1-1
											04_S199A	7	1.947	0.835	133.174	1.112	tir1-1
											04_S199A	7	2.305	1.091	111.274	1.214	tir1-1
											04_S199A	7	2.59	1.061	144.109	1.529	tir1-1
											04_S199A	7	2.382	1.036	129.923	1.346	tir1-1
											04_S199A	7	2.009	1.232	63.0682	0.777	tir1-1
											04_S199A	7	2.351	0.886	165.35	1.465	tir1-1
											04_S199A	7	1.979	1.087	82.0607	0.892	tir1-1
											04_S199A	7	3.71	1.296	186.265	2.414	tir1-1
											04_S199A	7	1.372	0.899	52.614	0.473	tir1-1
											04_S199A	7	1.83	1.057	73.1315	0.773	tir1-1
											04_S199A	7	2.041	1.001	103.896	1.04	tir1-1
											04_S199A	7	2.46	0.833	195.318	1.627	tir1-1
											04_S199A	7	4.336	1.321	228.236	3.015	tir1-1
											04_S199A	7	3.588	1.412	154.108	2.176	tir1-1
											04_S199A	7	2.557	1.082	136.322	1.475	tir1-1
											04_S199A	7	2.501	0.96	160.521	1.541	tir1-1
											04_S199A	7	3.856	1	285.6	2.856	tir1-1
											04_S199A	7	2.037	1.045	94.9282	0.992	tir1-1
											04_S199A	7	1.98	0.87	127.586	1.11	tir1-1
											04_S199A	7	2.043	0.636	221.226	1.407	tir1-1
											04_S199A	7	1.983	0.879	125.597	1.104	tir1-1
											04_S199A	7	4.007	1.061	277.663	2.946	tir1-1
											04_S199A	7	3.521	1.081	225.717	2.44	tir1-1
											04_S199A	7	3.708	0.884	319.457	2.824	tir1-1
											04_S199A	7	2.091	1.073	94.8742	1.018	tir1-1
											04_S199A	8	3.402	0.988	244.332	2.414	tir1-1
											04_S199A	8	3.625	0.837	333.094	2.788	tir1-1
											04_S199A	8	2.587	0.75	244.933	1.837	tir1-1
											04_S199A	8	3.573	0.874	308.81	2.699	tir1-1
											04_S199A	8	3.289	0.842	290.618	2.447	tir1-1
											04_S199A	8	3.984	1.351	194.893	2.633	tir1-1
											04_S199A	8	3.766	0.956	293.933	2.81	tir1-1
											04_S199A	8	3.625	0.924	292.316	2.701	tir1-1
											04_S199A	8	3.337	1.108	201.173	2.229	tir1-1
											04_S199A	8	2.856	1.063	168.674	1.793	tir1-1
											04_S199A	8	3.801	0.999	280.48	2.802	tir1-1
											04_S199A	8	3.111	0.745	317.584	2.366	tir1-1
											04_S199A	8	3.091	0.853	262.368	2.238	tir1-1
											04_S199A	8	4.391	0.791	455.12	3.6	tir1-1
											04_S199A	8	4.33	1.141	279.492	3.189	tir1-1
											04_S199A	8	1.97	0.856	130.14	1.114	tir1-1
											04_S199A	8	3.255	1	225.5	2.255	tir1-1
											04_S199A	8	2.44	0.954	155.765	1.486	tir1-1
											04_S199A	8	3.133	0.917	241.658	2.216	tir1-1
											04_S199A	8	3.381	1.266	167.062	2.115	tir1-1
											04_S199A	8	2.315	1.097	111.03	1.218	tir1-1
											04_S199A	9	1.947	0.541	259.889	1.406	tir1-1
											04_S199A	9	3.758	0.846	344.208	2.912	tir1-1
											04_S199A	9	2.523	1.099	129.572	1.424	tir1-1
											04_S199A	9	4.024	0.833	383.073	3.191	tir1-1
											04_S199A	9	4.443	0.779	470.347	3.664	tir1-1
											04_S199A	9	3.704	0.651	468.971	3.053	tir1-1
											04_S199A	9	3.34	0.824	305.34	2.516	tir1-1
											04_S199A	9	2.549	1.093	133.211	1.456	tir1-1
											04_S199A	9	3.828	0.793	382.724	3.035	tir1-1
											04_S199A	9	5.5	0.914	501.751	4.586	tir1-1
											04_S199A	9	4.6	0.834	451.559	3.766	tir1-1
											04_S199A	9	3.655	0.959	281.126	2.696	tir1-1
											04_S199A	9	5.069	0.95	433.579	4.119	tir1-1
											04_S199A	9	3.855	0.925	316.757	2.93	tir1-1
											04_S199A	9	4.633	0.746	521.046	3.887	tir1-1
											04_S199A	9	3.118	0.815	282.577	2.303	tir1-1
											04_S199A	9	3.613	0.979	269.05	2.634	tir1-1
											04_S199A	9	3.517	0.994	253.823	2.523	tir1-1
											04_S199A	9	5.008	0.698	617.479	4.31	tir1-1
											04_S199A	9	4.223	1.098	284.608	3.125	tir1-1
											04_S199A	9	3.978	1.069	272.123	2.909	tir1-1
											04_S199A	9	2.033	0.951	113.775	1.082	tir1-1
											04_S199A	9	4.264	1.2	255.333	3.064	tir1-1
											04_S199A	9	2.775	1.103	151.587	1.672	tir1-1
											04_S199A	10	3.464	0.643	438.725	2.821	tir1-1
											04_S199A	10	3.507	0.736	376.495	2.771	tir1-1
											04_S199A	10	1.921	0.838	129.236	1.083	tir1-1
											04_S199A	10	1.61	0.824	95.3883	0.786	tir1-1
											04_S199A	10	2.628	1.157	127.139	1.471	tir1-1
											04_S199A	10	1.142	0.664	71.988	0.478	tir1-1
											04_S199A	10	3.145	1.093	187.74	2.052	tir1-1
											04_S199A	10	2.988	1.036	188.417	1.952	tir1-1
											04_S199A	10	4.098	1.342	205.365	2.756	tir1-1
											04_S199A	10	2.29	0.934	145.182	1.356	tir1-1
											04_S199A	10	3.771	1.289	192.552	2.482	tir1-1
											04_S199A	10	3.667	1.367	168.252	2.3	tir1-1
											04_S199A	10	1.952	1.103	76.9719	0.849	tir1-1
											04_S199A	10	2.197	0.981	123.955	1.216	tir1-1
											04_S199A	10	4.277	1.251	241.886	3.026	tir1-1
											04_S199A	10	4.014	1.073	274.091	2.941	tir1-1
											04_S199A	10	4.538	1.325	242.491	3.213	tir1-1
											04_S199A	10	4.454	1.011	340.554	3.443	tir1-1
											04_S199A	10	3.565	0.934	281.692	2.631	tir1-1
											04_S199A	10	3.238	0.984	229.065	2.254	tir1-1
											04_S199A	10	3.312	1.311	152.632	2.001	tir1-1
											04_S199A	10	2.164	1.287	68.143	0.877	tir1-1
											04_S199A	10	3.712	1.358	173.343	2.354	tir1-1
											04_S199A	10	2.727	1.147	137.751	1.58	tir1-1
											05_S201A	1	3.769	1.025	267.707	2.744	tir1-1
											05_S201A	1	3.205	0.918	249.129	2.287	tir1-1
											05_S201A	1	3.78	1.227	208.068	2.553	tir1-1
											05_S201A	1	3.131	0.908	244.824	2.223	tir1-1
											05_S201A	1	3.939	1.067	269.166	2.872	tir1-1
											05_S201A	1	3.91	0.824	374.515	3.086	tir1-1
											05_S201A	1	1.997	1.139	75.3292	0.858	tir1-1
											05_S201A	1	3.872	0.647	498.454	3.225	tir1-1
											05_S201A	1	4.246	1.263	236.184	2.983	tir1-1
											05_S201A	1	3.164	0.697	353.945	2.467	tir1-1
											05_S201A	1	4.033	0.818	393.032	3.215	tir1-1
											05_S201A	1	3.717	0.715	419.86	3.002	tir1-1
											05_S201A	1	3.617	0.796	354.397	2.821	tir1-1
											05_S201A	1	2.019	0.553	265.099	1.466	tir1-1
											05_S201A	1	3.328	0.829	301.448	2.499	tir1-1
											05_S201A	1	2.325	0.914	154.376	1.411	tir1-1
											05_S201A	1	3.655	1.082	237.8	2.573	tir1-1
											05_S201A	1	3.436	1.401	145.253	2.035	tir1-1
											05_S201A	1	3.41	0.964	253.734	2.446	tir1-1
											05_S201A	1	2.364	1.017	132.448	1.347	tir1-1
											05_S201A	1	3.648				tir1-1
											05_S201A	1	3.214				tir1-1
											05_S201A	2	3.811	0.924	312.446	2.887	tir1-1
											05_S201A	2	2.88	0.781	268.758	2.099	tir1-1
											05_S201A	2	3.092	0.935	230.695	2.157	tir1-1
											05_S201A	2	3.724	1.04	258.077	2.684	tir1-1
											05_S201A	2	4.088	0.831	391.937	3.257	tir1-1
											05_S201A	2	3.933	0.761	416.82	3.172	tir1-1
											05_S201A	2	3.125	0.702	345.157	2.423	tir1-1
											05_S201A	2	3.694	0.614	501.629	3.08	tir1-1
											05_S201A	2	4.007	0.822	387.47	3.185	tir1-1
											05_S201A	2	2.819	1.194	136.097	1.625	tir1-1
											05_S201A	2	2.987	1.347	121.752	1.64	tir1-1
											05_S201A	2	3.25	1.094	197.075	2.156	tir1-1
											05_S201A	2	4.035	1.255	221.514	2.78	tir1-1
											05_S201A	2	3.456	0.843	309.964	2.613	tir1-1
											05_S201A	2	3.696	0.671	450.82	3.025	tir1-1
											05_S201A	2	3.094	0.727	325.585	2.367	tir1-1
											05_S201A	2	3.628	0.922	293.492	2.706	tir1-1
											05_S201A	2	2.252	1.021	120.568	1.231	tir1-1
											05_S201A	2	3.727	0.853	336.928	2.874	tir1-1
											05_S201A	2	3.243	1.032	214.244	2.211	tir1-1
											05_S201A	2	3.509	1.052	233.555	2.457	tir1-1
											05_S201A	2	2.978	0.968	207.645	2.01	tir1-1
											05_S201A	2	3.293	1.014	224.753	2.279	tir1-1
											05_S201A	2	2.226	0.746	198.391	1.48	tir1-1
											05_S201A	3	3.927	1.041	277.233	2.886	tir1-1
											05_S201A	3	4.141	1.234	235.575	2.907	tir1-1
											05_S201A	3	3.741	0.982	280.957	2.759	tir1-1
											05_S201A	3	3.711	0.897	313.712	2.814	tir1-1
											05_S201A	3	3.747	1.201	211.99	2.546	tir1-1
											05_S201A	3	3.625	0.963	276.428	2.662	tir1-1
											05_S201A	3	3.993	1.072	272.481	2.921	tir1-1
											05_S201A	3	3.379	0.894	277.964	2.485	tir1-1
											05_S201A	3	4.143	1.241	233.844	2.902	tir1-1
											05_S201A	3	3.769	0.987	281.864	2.782	tir1-1
											05_S201A	3	3.746	1.238	202.585	2.508	tir1-1
											05_S201A	3	1.905	1.134	67.9894	0.771	tir1-1
											05_S201A	3	5.048	1.174	329.983	3.874	tir1-1
											05_S201A	3	5.004	1.097	356.153	3.907	tir1-1
											05_S201A	3	4.587	1.282	257.8	3.305	tir1-1
											05_S201A	3	4.7	1.116	321.147	3.584	tir1-1
											05_S201A	3	3.161	0.753	319.788	2.408	tir1-1
											05_S201A	3	3.888	0.902	331.042	2.986	tir1-1
											05_S201A	3	4.064	0.671	505.663	3.393	tir1-1
											05_S201A	3	2.342	1.028	127.821	1.314	tir1-1
											05_S201A	3	3.158	1.007	213.605	2.151	tir1-1
											05_S201A	3	3.802	0.912	316.886	2.89	tir1-1
											05_S201A	3	3.052	0.705	332.908	2.347	tir1-1
											05_S201A	5	2.408	0.331	627.492	2.077	tir1-1
											05_S201A	5	3.649	0.75	386.533	2.899	tir1-1
											05_S201A	5	3.62	0.964	275.519	2.656	tir1-1
											05_S201A	5	3.686	1.19	209.748	2.496	tir1-1
											05_S201A	5	3.365	0.769	337.581	2.596	tir1-1
											05_S201A	5	4.252	1.238	243.457	3.014	tir1-1
											05_S201A	5	2.737	0.964	183.921	1.773	tir1-1
											05_S201A	5	2.841	0.755	276.291	2.086	tir1-1
											05_S201A	5	3.122	0.885	252.768	2.237	tir1-1
											05_S201A	5	4.32	0.917	371.101	3.403	tir1-1
											05_S201A	5	2.816	0.694	305.764	2.122	tir1-1
											05_S201A	5	3.195	0.886	260.609	2.309	tir1-1
											05_S201A	5	3.706	0.887	317.813	2.819	tir1-1
											05_S201A	5	3.563	1.514	135.337	2.049	tir1-1
											05_S201A	5	4.385	1.041	321.23	3.344	tir1-1
											05_S201A	5	2.984	0.611	388.38	2.373	tir1-1
											05_S201A	5	4.207	1.086	287.385	3.121	tir1-1
											05_S201A	5	2.64	0.518	409.653	2.122	tir1-1
											05_S201A	5	3.751	1.203	211.804	2.548	tir1-1
											05_S201A	5	3.166	1.212	161.221	1.954	tir1-1
											05_S201A	5	1.802	0.626	187.859	1.176	tir1-1
											05_S201A	5	3.257	1.236	163.511	2.021	tir1-1
											05_S201A	5	2.255	1.103	104.442	1.152	tir1-1
											05_S201A	6	4.783	1.194	300.586	3.589	tir1-1
											05_S201A	6	3.323	1.033	221.684	2.29	tir1-1
											05_S201A	6	4.166	0.411	913.625	3.755	tir1-1
											05_S201A	6	2.836	1.433	97.9065	1.403	tir1-1
											05_S201A	6	4.024	0.775	419.226	3.249	tir1-1
											05_S201A	6	3.737	1.065	250.892	2.672	tir1-1
											05_S201A	6	4.203	1.012	315.316	3.191	tir1-1
											05_S201A	6	2.381	1.178	102.122	1.203	tir1-1
											05_S201A	6	3.49	0.991	252.17	2.499	tir1-1
											05_S201A	6	4.174	1.052	296.768	3.122	tir1-1
											05_S201A	6	4.125	0.812	408.005	3.313	tir1-1
											05_S201A	6	3.728	1.397	166.858	2.331	tir1-1
											05_S201A	6	4.751	0.903	426.135	3.848	tir1-1
											05_S201A	6	4.033	1.445	179.1	2.588	tir1-1
											05_S201A	6	3.878	1.032	275.775	2.846	tir1-1
											05_S201A	6	4.633	0.857	440.607	3.776	tir1-1
											05_S201A	6	3.203	0.893	258.679	2.31	tir1-1
											05_S201A	6	4.011	0.728	450.962	3.283	tir1-1
											05_S201A	6	3.993	1.164	243.041	2.829	tir1-1
											05_S201A	6	3.642	0.842	332.542	2.8	tir1-1
											05_S201A	6	2.535	0.848	198.939	1.687	tir1-1
											05_S201A	6	2.416	0.731	230.506	1.685	tir1-1
											05_S201A	7	3.937	0.921	327.47	3.016	tir1-1
											05_S201A	7	3.031	1.167	159.726	1.864	tir1-1
											05_S201A	7	4.202	1.34	213.582	2.862	tir1-1
											05_S201A	7	3.763	1.032	264.632	2.731	tir1-1
											05_S201A	7	2.257	0.805	180.373	1.452	tir1-1
											05_S201A	7	3.833	0.991	286.781	2.842	tir1-1
											05_S201A	7	1.577	0.897	75.8082	0.68	tir1-1
											05_S201A	7	3.499	0.737	374.763	2.762	tir1-1
											05_S201A	7	1.25	0.713	75.3156	0.537	tir1-1
											05_S201A	7	3.275	0.899	264.294	2.376	tir1-1
											05_S201A	7	3.928	0.976	302.459	2.952	tir1-1
											05_S201A	7	3.618	1.095	230.411	2.523	tir1-1
											05_S201A	7	3.632	1.025	254.341	2.607	tir1-1
											05_S201A	7	2.791	0.854	226.815	1.937	tir1-1
											05_S201A	7	3.934	1.007	290.665	2.927	tir1-1
											05_S201A	7	4.065	0.905	349.171	3.16	tir1-1
											05_S201A	7	4.783	1.263	278.702	3.52	tir1-1
											05_S201A	7	2.94	1.098	167.76	1.842	tir1-1
											05_S201A	7	3.76	0.919	309.14	2.841	tir1-1
											05_S201A	7	2.35	0.682	244.575	1.668	tir1-1
											05_S201A	7	4.322	1.062	306.968	3.26	tir1-1
											05_S201A	7	4.111	1.012	306.225	3.099	tir1-1
											05_S201A	7	2.079	0.794	161.839	1.285	tir1-1
											05_S201A	7	4.576	1.081	323.312	3.495	tir1-1
											05_S201A	8	1.838	0.613	199.837	1.225	tir1-1
											05_S201A	8	1.363	1.148	18.7282	0.215	tir1-1
											05_S201A	8	2.094	0.912	129.605	1.182	tir1-1
											05_S201A	8	2.886	0.87	231.724	2.016	tir1-1
											05_S201A	8	4.776	1.04	359.231	3.736	tir1-1
											05_S201A	8	2.1	0.412	409.709	1.688	tir1-1
											05_S201A	8	3.476	1	247.6	2.476	tir1-1
											05_S201A	8	3.358	0.856	292.29	2.502	tir1-1
											05_S201A	8	3.806	1.009	277.205	2.797	tir1-1
											05_S201A	8	1.996	0.575	247.13	1.421	tir1-1
											05_S201A	8	3.447	0.974	253.901	2.473	tir1-1
											05_S201A	8	3.923	0.664	490.813	3.259	tir1-1
											05_S201A	8	2.344	0.672	248.81	1.672	tir1-1
											05_S201A	8	3.881	0.789	391.888	3.092	tir1-1
											05_S201A	8	4.388	1.185	270.295	3.203	tir1-1
											05_S201A	8	4.14	1.334	210.345	2.806	tir1-1
											05_S201A	8	3.775	1.206	213.018	2.569	tir1-1
											05_S201A	8	3.909	1.04	275.865	2.869	tir1-1
											05_S201A	8	3.641	1.198	203.923	2.443	tir1-1
											05_S201A	8	3.543	0.724	389.365	2.819	tir1-1
											05_S201A	8	4.436	1.236	258.9	3.2	tir1-1
											05_S201A	8	3.849	0.864	345.486	2.985	tir1-1
											05_S201A	8	3.135	0.863	263.268	2.272	tir1-1
											05_S201A	8	2.345	0.922	154.338	1.423	tir1-1
											05_S201A	9	4.44	1.001	343.556	3.439	tir1-1
											05_S201A	9	2.349	0.774	203.488	1.575	tir1-1
											05_S201A	9	1.584	0.808	96.0396	0.776	tir1-1
											05_S201A	9	4.703	1.334	252.549	3.369	tir1-1
											05_S201A	9	1.982	1.101	80.0182	0.881	tir1-1
											05_S201A	9	2.404	1.086	121.363	1.318	tir1-1
											05_S201A	9	4.252	0.948	348.523	3.304	tir1-1
											05_S201A	9	3.334	1.232	170.617	2.102	tir1-1
											05_S201A	9	3.657	0.883	314.156	2.774	tir1-1
											05_S201A	9	2.156	1.275	69.098	0.881	tir1-1
											05_S201A	9	2.415	0.964	150.519	1.451	tir1-1
											05_S201A	9	2.851	0.788	261.802	2.063	tir1-1
											05_S201A	9	3.449	1.146	200.96	2.303	tir1-1
											05_S201A	9	4.465	1.145	289.956	3.32	tir1-1
											05_S201A	9	3.975	1.202	230.699	2.773	tir1-1
[truncated: 272 more rows]

## Sheet: Supplementary Fig 1
POS	amino_acid	IUPRED_SCORE	ANCHOR_SCORE	class	protein
1	M	0.4507	0.4633	intermediate	IAA19
2	E	0.4979	0.4633	intermediate	IAA19
3	K	0.4256	0.4675	intermediate	IAA19
4	E	0.4582	0.4725	intermediate	IAA19
5	G	0.3983	0.4784	ordered	IAA19
6	L	0.4186	0.485	intermediate	IAA19
7	G	0.3667	0.4892	ordered	IAA19
8	L	0.4256	0.4973	intermediate	IAA19
9	E	0.4409	0.5012	intermediate	IAA19
10	I	0.4652	0.5058	intermediate	IAA19
11	T	0.4901	0.5054	intermediate	IAA19
12	E	0.4652	0.506	intermediate	IAA19
13	L	0.4292	0.5132	intermediate	IAA19
14	R	0.4476	0.516	intermediate	IAA19
15	L	0.4256	0.517	intermediate	IAA19
16	G	0.4017	0.5166	intermediate	IAA19
17	L	0.4292	0.5188	intermediate	IAA19
18	P	0.4256	0.5174	intermediate	IAA19
19	G	0.4766	0.5131	intermediate	IAA19
20	R	0.4652	0.5116	intermediate	IAA19
21	D	0.5098	0.5096	intermediate	IAA19
22	V	0.4051	0.5132	intermediate	IAA19
23	A	0.3983	0.5126	ordered	IAA19
24	E	0.4685	0.5094	intermediate	IAA19
25	K	0.4292	0.5123	intermediate	IAA19
26	M	0.4979	0.5151	intermediate	IAA19
27	M	0.4685	0.5165	intermediate	IAA19
28	K	0.5342	0.5124	intermediate	IAA19
29	K	0.4979	0.5134	intermediate	IAA19
30	R	0.4979	0.5182	intermediate	IAA19
31	A	0.4901	0.5213	intermediate	IAA19
32	F	0.4766	0.5229	intermediate	IAA19
33	T	0.5382	0.5147	intermediate	IAA19
34	E	0.562	0.5088	intermediate	IAA19
35	M	0.5533	0.5044	intermediate	IAA19
36	N	0.5758	0.4943	intermediate	IAA19
37	M	0.5055	0.4817	intermediate	IAA19
38	T	0.5533	0.4645	intermediate	IAA19
39	S	0.5577	0.4516	intermediate	IAA19
40	S	0.562	0.4363	intermediate	IAA19
41	G	0.4979	0.4235	intermediate	IAA19
42	S	0.4685	0.4154	intermediate	IAA19
43	N	0.5758	0.4085	intermediate	IAA19
44	S	0.5707	0.4083	intermediate	IAA19
45	D	0.5493	0.4073	intermediate	IAA19
46	Q	0.5854	0.4062	intermediate	IAA19
47	C	0.5854	0.4084	intermediate	IAA19
48	E	0.5901	0.4134	intermediate	IAA19
49	S	0.6089	0.4213	disordered	IAA19
50	G	0.5951	0.4284	intermediate	IAA19
51	V	0.5296	0.4377	intermediate	IAA19
52	V	0.5419	0.4408	intermediate	IAA19
53	S	0.5533	0.4388	intermediate	IAA19
54	S	0.5456	0.4368	intermediate	IAA19
55	G	0.5854	0.4341	intermediate	IAA19
56	G	0.5419	0.4327	intermediate	IAA19
57	D	0.494	0.4328	intermediate	IAA19
58	A	0.5901	0.4321	intermediate	IAA19
59	E	0.5707	0.4297	intermediate	IAA19
60	K	0.5901	0.4279	intermediate	IAA19
61	V	0.5254	0.4281	intermediate	IAA19
62	N	0.5254	0.4271	intermediate	IAA19
63	D	0.5901	0.4282	intermediate	IAA19
64	S	0.4901	0.4318	intermediate	IAA19
65	P	0.5254	0.4345	intermediate	IAA19
66	A	0.5665	0.4359	intermediate	IAA19
67	A	0.5098	0.4364	intermediate	IAA19
68	K	0.4087	0.4355	intermediate	IAA19
69	S	0.4369	0.433	intermediate	IAA19
70	Q	0.3286	0.429	ordered	IAA19
71	V	0.3356	0.4232	ordered	IAA19
72	V	0.3807	0.4178	ordered	IAA19
73	G	0.3667	0.4134	ordered	IAA19
74	W	0.3667	0.4071	ordered	IAA19
75	P	0.3667	0.4063	ordered	IAA19
76	P	0.2503	0.4091	ordered	IAA19
77	V	0.2715	0.4149	ordered	IAA19
78	C	0.3117	0.4264	ordered	IAA19
79	S	0.2918	0.4311	ordered	IAA19
80	Y	0.2918	0.4187	ordered	IAA19
81	R	0.2817	0.3999	ordered	IAA19
82	K	0.3356	0.379	ordered	IAA19
83	K	0.384	0.3599	ordered	IAA19
84	N	0.3321	0.3455	ordered	IAA19
85	S	0.4149	0.3293	intermediate	IAA19
86	C	0.3117	0.3184	ordered	IAA19
87	K	0.2817	0.3127	ordered	IAA19
88	E	0.247	0.3101	ordered	IAA19
89	A	0.2817	0.3127	ordered	IAA19
90	S	0.2752	0.3125	ordered	IAA19
91	T	0.3117	0.3127	ordered	IAA19
92	T	0.3117	0.3197	ordered	IAA19
93	K	0.2849	0.3318	ordered	IAA19
94	V	0.3019	0.3456	ordered	IAA19
95	G	0.2918	0.3545	ordered	IAA19
96	L	0.2364	0.3659	ordered	IAA19
97	G	0.3529	0.3713	ordered	IAA19
98	Y	0.2752	0.3766	ordered	IAA19
99	V	0.1942	0.3823	ordered	IAA19
100	K	0.2193	0.3847	ordered	IAA19
101	V	0.2164	0.3879	ordered	IAA19
102	S	0.1823	0.3879	ordered	IAA19
103	M	0.1881	0.3874	ordered	IAA19
104	D	0.1349	0.3833	ordered	IAA19
105	G	0.1759	0.3747	ordered	IAA19
106	V	0.1791	0.3744	ordered	IAA19
107	P	0.2399	0.3679	ordered	IAA19
108	Y	0.2541	0.3637	ordered	IAA19
109	L	0.3392	0.351	ordered	IAA19
110	R	0.3053	0.3331	ordered	IAA19
111	K	0.3182	0.3152	ordered	IAA19
112	M	0.3807	0.3012	ordered	IAA19
113	D	0.3149	0.2911	ordered	IAA19
114	L	0.3215	0.2803	ordered	IAA19
115	G	0.2164	0.269	ordered	IAA19
116	S	0.1942	0.2614	ordered	IAA19
117	S	0.1823	0.2557	ordered	IAA19
118	Q	0.1611	0.254	ordered	IAA19
119	G	0.2328	0.2516	ordered	IAA19
120	Y	0.2328	0.2565	ordered	IAA19
121	D	0.1449	0.2631	ordered	IAA19
122	D	0.1476	0.2697	ordered	IAA19
123	L	0.1048	0.2746	ordered	IAA19
124	A	0.0985	0.2711	ordered	IAA19
125	F	0.1424	0.266	ordered	IAA19
126	A	0.0967	0.2565	ordered	IAA19
127	L	0.0967	0.2443	ordered	IAA19
128	D	0.0704	0.227	ordered	IAA19
129	K	0.0543	0.2082	ordered	IAA19
130	L	0.0356	0.1958	ordered	IAA19
131	F	0.0592	0.178	ordered	IAA19
132	G	0.0605	0.1619	ordered	IAA19
133	F	0.0555	0.1491	ordered	IAA19
134	R	0.0909	0.136	ordered	IAA19
135	G	0.1092	0.1276	ordered	IAA19
136	I	0.1137	0.1218	ordered	IAA19
137	G	0.1424	0.1202	ordered	IAA19
138	V	0.1275	0.1187	ordered	IAA19
139	A	0.087	0.1181	ordered	IAA19
140	L	0.0929	0.1186	ordered	IAA19
141	K	0.087	0.1184	ordered	IAA19
142	D	0.0929	0.1204	ordered	IAA19
143	G	0.1007	0.1235	ordered	IAA19
144	D	0.1823	0.1286	ordered	IAA19
145	N	0.1759	0.1322	ordered	IAA19
146	C	0.1852	0.1395	ordered	IAA19
147	E	0.2503	0.1434	ordered	IAA19
148	Y	0.2609	0.1446	ordered	IAA19
149	V	0.2258	0.1541	ordered	IAA19
150	T	0.2164	0.1642	ordered	IAA19
151	I	0.2129	0.1782	ordered	IAA19
152	Y	0.1914	0.1926	ordered	IAA19
153	E	0.1791	0.2076	ordered	IAA19
154	D	0.1914	0.2205	ordered	IAA19
155	K	0.1349	0.2325	ordered	IAA19
156	D	0.1501	0.2529	ordered	IAA19
157	G	0.1528	0.2809	ordered	IAA19
158	D	0.1399	0.313	ordered	IAA19
159	W	0.1791	0.3517	ordered	IAA19
160	M	0.1373	0.3754	ordered	IAA19
161	L	0.087	0.3967	ordered	IAA19
162	A	0.1449	0.4126	ordered	IAA19
163	G	0.2193	0.4306	ordered	IAA19
164	D	0.1349	0.4173	ordered	IAA19
165	V	0.1229	0.3992	ordered	IAA19
166	P	0.1251	0.387	ordered	IAA19
167	W	0.0749	0.3813	ordered	IAA19
168	G	0.0765	0.397	ordered	IAA19
169	M	0.0433	0.4066	ordered	IAA19
170	F	0.0568	0.4199	ordered	IAA19
171	L	0.069	0.4246	ordered	IAA19
172	E	0.107	0.3949	ordered	IAA19
173	S	0.1229	0.3675	ordered	IAA19
174	C	0.1298	0.3398	ordered	IAA19
175	K	0.1028	0.3107	ordered	IAA19
176	R	0.1424	0.2873	ordered	IAA19
177	L	0.1184	0.2709	ordered	IAA19
178	R	0.1048	0.256	ordered	IAA19
179	I	0.1048	0.2538	ordered	IAA19
180	M	0.0799	0.2464	ordered	IAA19
181	K	0.1583	0.2369	ordered	IAA19
182	R	0.2609	0.2416	ordered	IAA19
183	S	0.2436	0.2523	ordered	IAA19
184	D	0.2436	0.2637	ordered	IAA19
185	A	0.268	0.2798	ordered	IAA19
186	T	0.2817	0.2948	ordered	IAA19
187	G	0.2988	0.3082	ordered	IAA19
188	F	0.3599	0.3208	ordered	IAA19
189	G	0.3392	0.3268	ordered	IAA19
190	L	0.4119	0.3303	intermediate	IAA19
191	Q	0.4441	0.3319	intermediate	IAA19
192	P	0.4369	0.3346	intermediate	IAA19
193	R	0.4186	0.3361	intermediate	IAA19
194	G	0.3983	0.3367	ordered	IAA19
195	V	0.3631	0.3379	ordered	IAA19
196	D	0.391	0.3335	ordered	IAA19
197	E	0.3566	0.3315	ordered	IAA19
1	M	0.6531	0.4525	disordered	IAA11
2	E	0.6043	0.4436	disordered	IAA11
3	G	0.4979	0.4394	intermediate	IAA11
4	G	0.5139	0.4367	intermediate	IAA11
5	S	0.5456	0.4334	intermediate	IAA11
6	A	0.5901	0.4315	intermediate	IAA11
7	S	0.6375	0.426	disordered	IAA11
8	G	0.662	0.4207	disordered	IAA11
9	S	0.5758	0.4206	intermediate	IAA11
10	A	0.5296	0.4245	intermediate	IAA11
11	S	0.4901	0.4294	intermediate	IAA11
12	A	0.5176	0.4342	intermediate	IAA11
13	L	0.4186	0.4391	intermediate	IAA11
14	S	0.4409	0.4407	intermediate	IAA11
15	N	0.4541	0.4422	intermediate	IAA11
16	D	0.4541	0.4443	intermediate	IAA11
17	E	0.4831	0.4455	intermediate	IAA11
18	N	0.4831	0.446	intermediate	IAA11
19	L	0.5211	0.4483	intermediate	IAA11
20	V	0.4541	0.4484	intermediate	IAA11
21	V	0.4831	0.4467	intermediate	IAA11
22	S	0.494	0.4428	intermediate	IAA11
23	C	0.5456	0.4395	intermediate	IAA11
24	E	0.5456	0.4383	intermediate	IAA11
25	D	0.5707	0.4377	intermediate	IAA11
26	S	0.494	0.4374	intermediate	IAA11
27	S	0.4801	0.4367	intermediate	IAA11
28	S	0.3983	0.4376	ordered	IAA11
29	P	0.3948	0.4388	ordered	IAA11
30	I	0.3948	0.4397	ordered	IAA11
31	G	0.4369	0.4404	intermediate	IAA11
32	N	0.422	0.4424	intermediate	IAA11
33	E	0.422	0.4458	intermediate	IAA11
34	L	0.5098	0.4499	intermediate	IAA11
35	E	0.4831	0.4509	intermediate	IAA11
36	L	0.4685	0.4511	intermediate	IAA11
37	G	0.391	0.4499	ordered	IAA11
38	L	0.4017	0.4481	intermediate	IAA11
39	T	0.4186	0.4446	intermediate	IAA11
40	L	0.3117	0.4424	ordered	IAA11
41	S	0.384	0.4403	ordered	IAA11
42	L	0.3356	0.4391	ordered	IAA11
43	G	0.2541	0.4373	ordered	IAA11
44	R	0.2129	0.4363	ordered	IAA11
45	K	0.2817	0.4355	ordered	IAA11
46	G	0.2783	0.435	ordered	IAA11
47	Y	0.3356	0.4349	ordered	IAA11
48	R	0.3356	0.4347	ordered	IAA11
49	D	0.3948	0.4342	ordered	IAA11
50	C	0.3872	0.4337	ordered	IAA11
51	R	0.4507	0.4336	intermediate	IAA11
52	V	0.4507	0.4331	intermediate	IAA11
53	Y	0.5139	0.4332	intermediate	IAA11
54	A	0.5139	0.4334	intermediate	IAA11
55	D	0.5055	0.4336	intermediate	IAA11
56	D	0.4409	0.4331	intermediate	IAA11
57	S	0.4369	0.4324	intermediate	IAA11
58	S	0.5254	0.4316	intermediate	IAA11
59	S	0.4901	0.4314	intermediate	IAA11
60	S	0.4766	0.4314	intermediate	IAA11
61	S	0.5017	0.4316	intermediate	IAA11
62	S	0.422	0.4318	intermediate	IAA11
63	S	0.4441	0.432	intermediate	IAA11
64	S	0.5254	0.4324	intermediate	IAA11
65	S	0.4766	0.4331	intermediate	IAA11
66	L	0.4619	0.4335	intermediate	IAA11
67	S	0.4541	0.4328	intermediate	IAA11
68	R	0.4582	0.4323	intermediate	IAA11
69	A	0.433	0.4317	intermediate	IAA11
70	S	0.4441	0.4313	intermediate	IAA11
71	V	0.4441	0.4317	intermediate	IAA11
72	I	0.4186	0.4319	intermediate	IAA11
73	A	0.3948	0.4335	ordered	IAA11
74	G	0.374	0.4352	ordered	IAA11
75	I	0.3774	0.437	ordered	IAA11
76	K	0.3774	0.438	ordered	IAA11
77	R	0.4409	0.4379	intermediate	IAA11
78	T	0.4582	0.4376	intermediate	IAA11
79	A	0.4051	0.4384	intermediate	IAA11
80	D	0.384	0.4403	ordered	IAA11
81	S	0.3872	0.4424	ordered	IAA11
82	M	0.3426	0.4459	ordered	IAA11
83	A	0.4441	0.4481	intermediate	IAA11
84	A	0.5055	0.451	intermediate	IAA11
85	T	0.433	0.4557	intermediate	IAA11
86	S	0.5098	0.4619	intermediate	IAA11
87	G	0.5176	0.4699	intermediate	IAA11
88	Q	0.4292	0.4804	intermediate	IAA11
89	V	0.433	0.4914	intermediate	IAA11
90	V	0.433	0.5021	intermediate	IAA11
91	G	0.433	0.5094	intermediate	IAA11
92	W	0.433	0.5177	intermediate	IAA11
93	P	0.433	0.5236	intermediate	IAA11
94	P	0.4087	0.5315	intermediate	IAA11
95	I	0.4441	0.5364	intermediate	IAA11
96	R	0.4541	0.5363	intermediate	IAA11
97	T	0.4292	0.5328	intermediate	IAA11
98	Y	0.4256	0.5297	intermediate	IAA11
99	R	0.3872	0.5227	ordered	IAA11
100	M	0.433	0.5158	intermediate	IAA11
101	N	0.4541	0.5054	intermediate	IAA11
102	S	0.4582	0.4985	intermediate	IAA11
103	M	0.5807	0.491	intermediate	IAA11
104	V	0.5493	0.4824	intermediate	IAA11
105	N	0.5493	0.4701	intermediate	IAA11
106	Q	0.6576	0.4584	disordered	IAA11
107	A	0.562	0.453	intermediate	IAA11
108	K	0.5758	0.4469	intermediate	IAA11
109	A	0.5807	0.4421	intermediate	IAA11
110	S	0.5707	0.4379	intermediate	IAA11
111	A	0.6227	0.4345	disordered	IAA11
112	T	0.5807	0.4335	intermediate	IAA11
113	E	0.5211	0.4346	intermediate	IAA11
114	D	0.5577	0.4355	intermediate	IAA11
115	P	0.6183	0.439	disordered	IAA11
116	N	0.6183	0.4426	disordered	IAA11
117	L	0.6043	0.4467	disordered	IAA11
118	E	0.6375	0.4459	disordered	IAA11
119	I	0.6576	0.4465	disordered	IAA11
120	S	0.6906	0.4441	disordered	IAA11
121	Q	0.6948	0.4416	disordered	IAA11
122	A	0.7209	0.4394	disordered	IAA11
123	V	0.6755	0.4378	disordered	IAA11
124	N	0.6576	0.4344	disordered	IAA11
125	K	0.6576	0.4317	disordered	IAA11
126	N	0.6136	0.4292	disordered	IAA11
127	R	0.5577	0.4296	intermediate	IAA11
128	S	0.5254	0.431	intermediate	IAA11
129	D	0.4507	0.4347	intermediate	IAA11
130	S	0.5296	0.4381	intermediate	IAA11
131	T	0.4766	0.4426	intermediate	IAA11
132	K	0.4652	0.4461	intermediate	IAA11
133	M	0.4582	0.4503	intermediate	IAA11
134	R	0.5211	0.4512	intermediate	IAA11
135	N	0.5098	0.4519	intermediate	IAA11
136	S	0.4369	0.4514	intermediate	IAA11
137	M	0.4582	0.448	intermediate	IAA11
138	F	0.3807	0.4441	ordered	IAA11
139	V	0.3807	0.4386	ordered	IAA11
140	K	0.3774	0.434	ordered	IAA11
141	V	0.3774	0.4302	ordered	IAA11
142	T	0.2988	0.4257	ordered	IAA11
143	M	0.3087	0.4223	ordered	IAA11
144	D	0.2752	0.4221	ordered	IAA11
145	G	0.2817	0.4212	ordered	IAA11
146	I	0.2436	0.419	ordered	IAA11
147	P	0.2503	0.4173	ordered	IAA11
148	I	0.2817	0.4179	ordered	IAA11
149	G	0.3215	0.4186	ordered	IAA11
150	R	0.2817	0.4179	ordered	IAA11
151	K	0.2988	0.4165	ordered	IAA11
152	I	0.3494	0.4156	ordered	IAA11
153	D	0.2783	0.4143	ordered	IAA11
154	L	0.3087	0.4123	ordered	IAA11
155	N	0.3117	0.4123	ordered	IAA11
156	A	0.3149	0.4122	ordered	IAA11
157	H	0.3149	0.413	ordered	IAA11
158	K	0.3019	0.4143	ordered	IAA11
159	C	0.391	0.4149	ordered	IAA11
160	Y	0.3529	0.4153	ordered	IAA11
161	E	0.2575	0.4141	ordered	IAA11
162	S	0.1914	0.4119	ordered	IAA11
163	L	0.2609	0.41	ordered	IAA11
164	S	0.2849	0.4094	ordered	IAA11
165	N	0.3529	0.4079	ordered	IAA11
166	T	0.2752	0.4034	ordered	IAA11
167	L	0.2988	0.3995	ordered	IAA11
168	E	0.2951	0.3981	ordered	IAA11
169	E	0.2988	0.3976	ordered	IAA11
170	M	0.3566	0.3976	ordered	IAA11
171	F	0.3774	0.3982	ordered	IAA11
172	L	0.3774	0.4008	ordered	IAA11
173	K	0.3807	0.4075	ordered	IAA11
174	P	0.4619	0.4129	intermediate	IAA11
175	K	0.4619	0.4178	intermediate	IAA11
176	L	0.4541	0.4213	intermediate	IAA11
177	G	0.4149	0.4268	intermediate	IAA11
178	S	0.5055	0.4321	intermediate	IAA11
179	R	0.4901	0.4312	intermediate	IAA11
180	T	0.5055	0.4278	intermediate	IAA11
181	L	0.4864	0.4253	intermediate	IAA11
182	E	0.5992	0.4212	intermediate	IAA11
183	T	0.5951	0.4181	intermediate	IAA11
184	D	0.5098	0.4189	intermediate	IAA11
185	G	0.5098	0.4188	intermediate	IAA11
186	H	0.5176	0.4195	intermediate	IAA11
187	M	0.6043	0.4197	disordered	IAA11
188	E	0.6043	0.4195	disordered	IAA11
189	T	0.6043	0.4192	disordered	IAA11
190	P	0.5992	0.4191	intermediate	IAA11
191	V	0.5098	0.4196	intermediate	IAA11
192	K	0.5342	0.4201	intermediate	IAA11
193	I	0.4409	0.4269	intermediate	IAA11
194	L	0.4409	0.4333	intermediate	IAA11
195	P	0.3392	0.4326	ordered	IAA11
196	D	0.3566	0.4306	ordered	IAA11
197	G	0.3599	0.4282	ordered	IAA11
198	S	0.3948	0.4264	ordered	IAA11
199	S	0.3948	0.4228	ordered	IAA11
200	G	0.391	0.4194	ordered	IAA11
201	L	0.3704	0.4162	ordered	IAA11
202	V	0.3249	0.415	ordered	IAA11
203	L	0.2988	0.4149	ordered	IAA11
204	T	0.3019	0.4188	ordered	IAA11
205	Y	0.3149	0.42	ordered	IAA11
206	E	0.2849	0.4172	ordered	IAA11
207	D	0.2849	0.4147	ordered	IAA11
208	K	0.2258	0.4117	ordered	IAA11
209	E	0.2575	0.4053	ordered	IAA11
210	G	0.1643	0.3969	ordered	IAA11
211	D	0.1643	0.3881	ordered	IAA11
212	W	0.1914	0.377	ordered	IAA11
213	M	0.1528	0.364	ordered	IAA11
214	L	0.1476	0.3529	ordered	IAA11
215	V	0.1449	0.3453	ordered	IAA11
216	G	0.2224	0.3405	ordered	IAA11
217	D	0.1583	0.3353	ordered	IAA11
218	V	0.1554	0.3293	ordered	IAA11
219	P	0.1583	0.327	ordered	IAA11
220	W	0.0948	0.3288	ordered	IAA11
221	G	0.0967	0.3381	ordered	IAA11
222	M	0.0555	0.3502	ordered	IAA11
223	F	0.078	0.3669	ordered	IAA11
224	I	0.0929	0.3951	ordered	IAA11
225	G	0.1424	0.4239	ordered	IAA11
226	S	0.1881	0.419	ordered	IAA11
227	V	0.2034	0.3957	ordered	IAA11
228	R	0.1731	0.37	ordered	IAA11
229	R	0.2292	0.3462	ordered	IAA11
230	L	0.1969	0.3262	ordered	IAA11
231	R	0.2918	0.3056	ordered	IAA11
232	I	0.2645	0.29	ordered	IAA11
233	M	0.3117	0.2764	ordered	IAA11
234	K	0.374	0.2635	ordered	IAA11
235	T	0.3704	0.2623	ordered	IAA11
236	S	0.2951	0.2637	ordered	IAA11
237	E	0.2715	0.2642	ordered	IAA11
238	A	0.3087	0.2644	ordered	IAA11
239	T	0.2817	0.2682	ordered	IAA11
240	G	0.2503	0.271	ordered	IAA11
241	K	0.3182	0.2765	ordered	IAA11
242	A	0.2849	0.2807	ordered	IAA11
243	Q	0.374	0.2855	ordered	IAA11
244	M	0.4087	0.2919	intermediate	IAA11
245	I	0.3872	0.3018	ordered	IAA11
246	L	0.3426	0.306	ordered	IAA11
1	M	0.3249	0.6762	ordered	IAA16
2	I	0.3667	0.666	ordered	IAA16
3	N	0.3149	0.6626	ordered	IAA16
4	F	0.3983	0.6655	ordered	IAA16
5	E	0.4256	0.6571	intermediate	IAA16
6	A	0.4476	0.6478	intermediate	IAA16
7	T	0.4801	0.6321	intermediate	IAA16
8	E	0.5176	0.6245	intermediate	IAA16
9	L	0.5342	0.6171	intermediate	IAA16
10	R	0.5456	0.5978	intermediate	IAA16
11	L	0.5807	0.5791	intermediate	IAA16
12	G	0.5758	0.5561	intermediate	IAA16
13	L	0.6322	0.5431	disordered	IAA16
14	P	0.6183	0.522	disordered	IAA16
15	G	0.7209	0.494	disordered	IAA16
16	G	0.7209	0.4756	disordered	IAA16
17	N	0.7547	0.4596	disordered	IAA16
18	H	0.7505	0.447	disordered	IAA16
19	G	0.7289	0.4292	disordered	IAA16
20	G	0.8013	0.4153	disordered	IAA16
21	E	0.7916	0.4068	disordered	IAA16
22	M	0.7459	0.4051	disordered	IAA16
23	A	0.7459	0.4015	disordered	IAA16
24	G	0.8162	0.3943	disordered	IAA16
25	K	0.7843	0.3923	disordered	IAA16
26	N	0.725	0.3951	disordered	IAA16
27	N	0.7331	0.3993	disordered	IAA16
28	G	0.6427	0.4086	disordered	IAA16
29	K	0.6183	0.4178	disordered	IAA16
30	R	0.5419	0.4345	intermediate	IAA16
31	G	0.5533	0.4482	intermediate	IAA16
32	F	0.4725	0.468	intermediate	IAA16
33	S	0.494	0.4778	intermediate	IAA16
34	E	0.5176	0.4913	intermediate	IAA16
35	T	0.5211	0.5072	intermediate	IAA16
36	V	0.494	0.5259	intermediate	IAA16
37	D	0.4541	0.5436	intermediate	IAA16
38	L	0.4507	0.559	intermediate	IAA16
39	K	0.4507	0.5644	intermediate	IAA16
40	L	0.4051	0.5708	intermediate	IAA16
41	N	0.3948	0.5682	ordered	IAA16
42	L	0.3948	0.5677	ordered	IAA16
43	S	0.4292	0.562	intermediate	IAA16
44	S	0.4369	0.56	intermediate	IAA16
45	T	0.3599	0.5634	ordered	IAA16
46	A	0.374	0.5624	ordered	IAA16
47	M	0.433	0.5561	intermediate	IAA16
48	D	0.391	0.5482	ordered	IAA16
49	S	0.4507	0.5406	intermediate	IAA16
50	V	0.4685	0.5367	intermediate	IAA16
51	S	0.5342	0.5262	intermediate	IAA16
52	K	0.4652	0.5225	intermediate	IAA16
53	V	0.4766	0.5229	intermediate	IAA16
54	D	0.4725	0.5212	intermediate	IAA16
55	L	0.5098	0.5205	intermediate	IAA16
56	E	0.5419	0.5126	intermediate	IAA16
57	N	0.5382	0.5082	intermediate	IAA16
58	M	0.5707	0.5067	intermediate	IAA16
59	K	0.5296	0.505	intermediate	IAA16
60	E	0.5456	0.5042	intermediate	IAA16
61	K	0.5456	0.5108	intermediate	IAA16
62	V	0.4901	0.5229	intermediate	IAA16
63	V	0.4901	0.5314	intermediate	IAA16
64	K	0.4541	0.5393	intermediate	IAA16
65	P	0.4801	0.553	intermediate	IAA16
66	P	0.5901	0.567	intermediate	IAA16
67	A	0.5098	0.5899	intermediate	IAA16
68	K	0.5055	0.6106	intermediate	IAA16
69	A	0.5419	0.6325	intermediate	IAA16
70	Q	0.4409	0.6615	intermediate	IAA16
71	V	0.433	0.6926	intermediate	IAA16
72	V	0.433	0.7124	intermediate	IAA16
73	G	0.494	0.7212	intermediate	IAA16
74	W	0.494	0.7369	intermediate	IAA16
75	P	0.4582	0.7411	intermediate	IAA16
76	P	0.4256	0.7441	intermediate	IAA16
77	V	0.391	0.7447	ordered	IAA16
78	R	0.433	0.7331	intermediate	IAA16
79	S	0.4292	0.7194	intermediate	IAA16
80	F	0.4901	0.7001	intermediate	IAA16
81	R	0.4766	0.6651	intermediate	IAA16
82	K	0.5342	0.6222	intermediate	IAA16
83	N	0.5951	0.5872	intermediate	IAA16
84	V	0.6089	0.5624	disordered	IAA16
85	M	0.6906	0.528	disordered	IAA16
86	S	0.6482	0.492	disordered	IAA16
87	G	0.6227	0.4577	disordered	IAA16
88	Q	0.6906	0.4274	disordered	IAA16
89	K	0.6948	0.4032	disordered	IAA16
90	P	0.708	0.3852	disordered	IAA16
91	T	0.8162	0.3687	disordered	IAA16
92	T	0.8085	0.3606	disordered	IAA16
93	G	0.8085	0.3559	disordered	IAA16
94	D	0.7951	0.3521	disordered	IAA16
95	A	0.8493	0.3465	disordered	IAA16
96	T	0.8792	0.3435	disordered	IAA16
97	E	0.8792	0.3472	disordered	IAA16
98	G	0.8596	0.3523	disordered	IAA16
99	N	0.8462	0.3575	disordered	IAA16
100	D	0.8493	0.3642	disordered	IAA16
101	K	0.8125	0.3675	disordered	IAA16
102	T	0.7843	0.372	disordered	IAA16
103	S	0.7843	0.3769	disordered	IAA16
104	G	0.7547	0.3817	disordered	IAA16
105	S	0.6531	0.3881	disordered	IAA16
106	S	0.6531	0.3937	disordered	IAA16
107	G	0.6531	0.3984	disordered	IAA16
108	A	0.5577	0.4037	intermediate	IAA16
109	T	0.5296	0.4093	intermediate	IAA16
110	S	0.4256	0.4156	intermediate	IAA16
111	S	0.3667	0.4214	ordered	IAA16
112	A	0.3631	0.4258	ordered	IAA16
113	S	0.3117	0.4303	ordered	IAA16
114	A	0.3087	0.4335	ordered	IAA16
115	C	0.2752	0.4328	ordered	IAA16
116	A	0.2849	0.4328	ordered	IAA16
117	T	0.2849	0.4333	ordered	IAA16
118	V	0.2575	0.4297	ordered	IAA16
119	A	0.3117	0.4259	ordered	IAA16
120	Y	0.2224	0.4208	ordered	IAA16
121	V	0.1611	0.4147	ordered	IAA16
122	K	0.1671	0.4095	ordered	IAA16
123	V	0.1852	0.4042	ordered	IAA16
124	S	0.1251	0.4013	ordered	IAA16
125	M	0.1501	0.3981	ordered	IAA16
126	D	0.1501	0.3942	ordered	IAA16
127	G	0.1671	0.391	ordered	IAA16
128	A	0.1184	0.3821	ordered	IAA16
129	P	0.0948	0.3725	ordered	IAA16
130	Y	0.1092	0.3627	ordered	IAA16
131	L	0.1731	0.3579	ordered	IAA16
132	R	0.1424	0.3627	ordered	IAA16
133	K	0.1554	0.3692	ordered	IAA16
134	I	0.2094	0.3739	ordered	IAA16
135	D	0.1528	0.3779	ordered	IAA16
136	L	0.1823	0.3843	ordered	IAA16
137	K	0.1823	0.4013	ordered	IAA16
138	L	0.1611	0.417	ordered	IAA16
139	Y	0.1323	0.425	ordered	IAA16
140	K	0.1092	0.3941	ordered	IAA16
141	T	0.1731	0.3653	ordered	IAA16
142	Y	0.2002	0.3453	ordered	IAA16
143	Q	0.1184	0.3346	ordered	IAA16
144	D	0.1206	0.3254	ordered	IAA16
145	L	0.1791	0.3126	ordered	IAA16
146	S	0.1007	0.2984	ordered	IAA16
147	N	0.1476	0.2846	ordered	IAA16
148	A	0.1007	0.277	ordered	IAA16
149	L	0.1449	0.2707	ordered	IAA16
150	S	0.2292	0.2621	ordered	IAA16
151	K	0.1528	0.258	ordered	IAA16
152	M	0.1528	0.2569	ordered	IAA16
153	F	0.2575	0.2548	ordered	IAA16
154	S	0.2575	0.2507	ordered	IAA16
155	S	0.247	0.2463	ordered	IAA16
156	F	0.2783	0.2399	ordered	IAA16
157	T	0.2752	0.2332	ordered	IAA16
158	I	0.2752	0.2292	ordered	IAA16
159	G	0.2034	0.228	ordered	IAA16
160	N	0.2292	0.2286	ordered	IAA16
161	Y	0.2436	0.2312	ordered	IAA16
162	G	0.2609	0.2328	ordered	IAA16
163	P	0.2951	0.2336	ordered	IAA16
164	Q	0.3872	0.231	ordered	IAA16
165	G	0.3215	0.2294	ordered	IAA16
166	M	0.2541	0.2305	ordered	IAA16
167	K	0.3566	0.2345	ordered	IAA16
168	D	0.2884	0.2457	ordered	IAA16
169	F	0.2951	0.2572	ordered	IAA16
170	M	0.3053	0.2644	ordered	IAA16
171	N	0.2918	0.2709	ordered	IAA16
172	E	0.3774	0.2786	ordered	IAA16
173	S	0.3872	0.2852	ordered	IAA16
174	K	0.2715	0.2909	ordered	IAA16
175	L	0.2094	0.3029	ordered	IAA16
176	I	0.2399	0.3139	ordered	IAA16
177	D	0.2752	0.3214	ordered	IAA16
178	L	0.1942	0.3235	ordered	IAA16
179	L	0.2002	0.3193	ordered	IAA16
180	N	0.3087	0.3113	ordered	IAA16
181	G	0.3392	0.3052	ordered	IAA16
182	S	0.3356	0.3011	ordered	IAA16
183	D	0.3182	0.2944	ordered	IAA16
184	Y	0.3286	0.2862	ordered	IAA16
185	V	0.2436	0.287	ordered	IAA16
186	P	0.2715	0.2862	ordered	IAA16
187	T	0.2715	0.2898	ordered	IAA16
188	Y	0.2094	0.3003	ordered	IAA16
189	E	0.2715	0.3149	ordered	IAA16
190	D	0.346	0.3315	ordered	IAA16
191	K	0.2817	0.3539	ordered	IAA16
192	D	0.3117	0.3794	ordered	IAA16
193	G	0.2193	0.4122	ordered	IAA16
194	D	0.2258	0.4188	ordered	IAA16
195	W	0.2715	0.3778	ordered	IAA16
196	M	0.2129	0.349	ordered	IAA16
197	L	0.1399	0.3238	ordered	IAA16
198	V	0.1449	0.307	ordered	IAA16
199	G	0.2164	0.2989	ordered	IAA16
200	D	0.1349	0.2895	ordered	IAA16
201	V	0.1251	0.281	ordered	IAA16
202	P	0.1323	0.2806	ordered	IAA16
203	W	0.0765	0.2815	ordered	IAA16
204	E	0.0799	0.2983	ordered	IAA16
205	M	0.0443	0.3163	ordered	IAA16
206	F	0.0581	0.339	ordered	IAA16
207	V	0.0719	0.3681	ordered	IAA16
208	D	0.107	0.4032	ordered	IAA16
209	S	0.1424	0.4336	ordered	IAA16
210	C	0.1554	0.4056	ordered	IAA16
211	K	0.1275	0.3746	ordered	IAA16
212	R	0.1092	0.3538	ordered	IAA16
213	I	0.0909	0.3417	ordered	IAA16
214	R	0.1028	0.33	ordered	IAA16
215	I	0.0765	0.3317	ordered	IAA16
216	M	0.1184	0.3288	ordered	IAA16
217	K	0.2034	0.3197	ordered	IAA16
218	G	0.2258	0.324	ordered	IAA16
219	S	0.1501	0.3385	ordered	IAA16
220	E	0.1671	0.3506	ordered	IAA16
221	A	0.2364	0.3654	ordered	IAA16
222	I	0.1759	0.3806	ordered	IAA16
223	G	0.1702	0.3807	ordered	IAA16
224	L	0.2575	0.3742	ordered	IAA16
225	A	0.2541	0.3577	ordered	IAA16
226	P	0.3321	0.3354	ordered	IAA16
227	R	0.3631	0.3169	ordered	IAA16
228	A	0.3494	0.3092	ordered	IAA16
229	L	0.3321	0.2941	ordered	IAA16
230	E	0.3117	0.2679	ordered	IAA16
231	K	0.2645	0.2468	ordered	IAA16
232	C	0.2783	0.2344	ordered	IAA16
233	K	0.3667	0.2202	ordered	IAA16
234	N	0.3426	0.2111	ordered	IAA16
235	R	0.4441	0.2039	intermediate	IAA16
236	S	0.4801	0.2044	intermediate	IAA16
1	M	0.5176	0.534	intermediate	IAA17
2	M	0.5493	0.5279	intermediate	IAA17
3	G	0.5992	0.5197	intermediate	IAA17
4	S	0.5176	0.5147	intermediate	IAA17
5	V	0.4051	0.5131	intermediate	IAA17
6	E	0.3566	0.5152	ordered	IAA17
7	L	0.384	0.5152	ordered	IAA17
8	N	0.3426	0.5172	ordered	IAA17
9	L	0.3948	0.522	ordered	IAA17
10	R	0.4149	0.5221	intermediate	IAA17
11	E	0.433	0.5226	intermediate	IAA17
12	T	0.4619	0.5242	intermediate	IAA17
13	E	0.4831	0.528	intermediate	IAA17
14	L	0.433	0.5365	intermediate	IAA17
15	C	0.4149	0.5432	intermediate	IAA17
16	L	0.4864	0.5498	intermediate	IAA17
17	G	0.4256	0.5509	intermediate	IAA17
18	L	0.4831	0.5521	intermediate	IAA17
19	P	0.4725	0.547	intermediate	IAA17
20	G	0.5419	0.5341	intermediate	IAA17
21	G	0.5296	0.5257	intermediate	IAA17
22	D	0.5211	0.5144	intermediate	IAA17
23	T	0.5139	0.5044	intermediate	IAA17
24	V	0.4051	0.4995	intermediate	IAA17
25	A	0.4582	0.4895	intermediate	IAA17
26	P	0.5707	0.4805	intermediate	IAA17
27	V	0.6531	0.468	disordered	IAA17
28	T	0.5807	0.4579	intermediate	IAA17
29	G	0.6712	0.4479	disordered	IAA17
30	N	0.5533	0.4513	intermediate	IAA17
31	K	0.5493	0.4578	intermediate	IAA17
32	R	0.4801	0.4743	intermediate	IAA17
33	G	0.4766	0.4903	intermediate	IAA17
34	F	0.4087	0.5136	intermediate	IAA17
35	S	0.4685	0.5229	intermediate	IAA17
36	E	0.5017	0.5354	intermediate	IAA17
37	T	0.4864	0.5514	intermediate	IAA17
38	V	0.5758	0.5714	intermediate	IAA17
39	D	0.5382	0.5898	intermediate	IAA17
40	L	0.5493	0.6067	intermediate	IAA17
41	K	0.5342	0.6063	intermediate	IAA17
42	L	0.5577	0.6065	intermediate	IAA17
43	N	0.5493	0.5883	intermediate	IAA17
44	L	0.5493	0.5693	intermediate	IAA17
45	N	0.6806	0.5312	disordered	IAA17
46	N	0.6851	0.502	disordered	IAA17
47	E	0.6755	0.4791	disordered	IAA17
48	P	0.6851	0.4579	disordered	IAA17
49	A	0.6906	0.4402	disordered	IAA17
50	N	0.6043	0.4275	disordered	IAA17
51	K	0.6906	0.417	disordered	IAA17
52	E	0.5665	0.43	intermediate	IAA17
53	G	0.662	0.4425	disordered	IAA17
54	S	0.6482	0.4646	disordered	IAA17
55	T	0.7209	0.4845	disordered	IAA17
56	T	0.7289	0.5138	disordered	IAA17
57	H	0.712	0.5402	disordered	IAA17
58	D	0.6948	0.5544	disordered	IAA17
59	V	0.6227	0.5702	disordered	IAA17
60	V	0.5493	0.5696	intermediate	IAA17
61	T	0.5758	0.5621	intermediate	IAA17
62	F	0.5758	0.555	intermediate	IAA17
63	D	0.5707	0.5313	intermediate	IAA17
64	S	0.6089	0.507	disordered	IAA17
65	K	0.5758	0.4865	intermediate	IAA17
66	E	0.5665	0.466	intermediate	IAA17
67	K	0.5992	0.4477	intermediate	IAA17
68	S	0.6269	0.4301	disordered	IAA17
69	A	0.5807	0.4177	intermediate	IAA17
70	C	0.6375	0.399	disordered	IAA17
71	P	0.6712	0.3915	disordered	IAA17
72	K	0.6851	0.3901	disordered	IAA17
73	D	0.7459	0.3932	disordered	IAA17
74	P	0.6661	0.4069	disordered	IAA17
75	A	0.6661	0.4213	disordered	IAA17
76	K	0.5493	0.4393	intermediate	IAA17
77	P	0.5665	0.4564	intermediate	IAA17
78	P	0.6089	0.471	disordered	IAA17
79	A	0.5456	0.487	intermediate	IAA17
80	K	0.5758	0.4994	intermediate	IAA17
81	A	0.6806	0.5165	disordered	IAA17
82	Q	0.5254	0.5262	intermediate	IAA17
83	V	0.5296	0.5359	intermediate	IAA17
84	V	0.5139	0.5358	intermediate	IAA17
85	G	0.4901	0.5294	intermediate	IAA17
86	W	0.4652	0.5212	intermediate	IAA17
87	P	0.4292	0.5067	intermediate	IAA17
88	P	0.3494	0.493	ordered	IAA17
89	V	0.3215	0.4807	ordered	IAA17
90	R	0.2752	0.4683	ordered	IAA17
91	S	0.2951	0.4579	ordered	IAA17
92	Y	0.3149	0.4487	ordered	IAA17
93	R	0.2988	0.4423	ordered	IAA17
94	K	0.346	0.4369	ordered	IAA17
95	N	0.3948	0.4331	ordered	IAA17
96	V	0.3983	0.431	ordered	IAA17
97	M	0.5211	0.4299	intermediate	IAA17
98	V	0.5017	0.43	intermediate	IAA17
99	S	0.4476	0.4327	intermediate	IAA17
100	C	0.4725	0.43	intermediate	IAA17
101	Q	0.4476	0.4244	intermediate	IAA17
102	K	0.3494	0.4182	ordered	IAA17
103	S	0.3872	0.4126	ordered	IAA17
104	S	0.384	0.4065	ordered	IAA17
105	G	0.3356	0.4014	ordered	IAA17
106	G	0.3249	0.3965	ordered	IAA17
107	P	0.3392	0.3941	ordered	IAA17
108	E	0.384	0.3954	ordered	IAA17
109	A	0.4369	0.4011	intermediate	IAA17
110	A	0.4119	0.4106	intermediate	IAA17
111	A	0.5176	0.4214	intermediate	IAA17
112	F	0.4017	0.4309	intermediate	IAA17
113	V	0.3426	0.4296	ordered	IAA17
114	K	0.346	0.4269	ordered	IAA17
115	V	0.346	0.4251	ordered	IAA17
116	S	0.2752	0.4249	ordered	IAA17
117	M	0.2817	0.4255	ordered	IAA17
118	D	0.1942	0.4268	ordered	IAA17
119	G	0.1823	0.43	ordered	IAA17
120	A	0.1731	0.4312	ordered	IAA17
121	P	0.1229	0.4322	ordered	IAA17
122	Y	0.1373	0.4331	ordered	IAA17
123	L	0.2193	0.4301	ordered	IAA17
124	R	0.1791	0.4313	ordered	IAA17
125	K	0.1914	0.4316	ordered	IAA17
126	I	0.2503	0.43	ordered	IAA17
127	D	0.1914	0.4295	ordered	IAA17
128	L	0.2224	0.4288	ordered	IAA17
129	R	0.2224	0.4321	ordered	IAA17
130	M	0.2002	0.4232	ordered	IAA17
131	Y	0.1643	0.4142	ordered	IAA17
132	K	0.1424	0.4053	ordered	IAA17
133	S	0.2292	0.396	ordered	IAA17
134	Y	0.2575	0.3843	ordered	IAA17
135	D	0.1643	0.3814	ordered	IAA17
136	E	0.1671	0.3808	ordered	IAA17
137	L	0.2292	0.3781	ordered	IAA17
138	S	0.1373	0.3748	ordered	IAA17
139	N	0.1914	0.3704	ordered	IAA17
140	A	0.1554	0.3707	ordered	IAA17
141	L	0.1852	0.3726	ordered	IAA17
142	S	0.2715	0.3658	ordered	IAA17
143	N	0.268	0.3571	ordered	IAA17
144	M	0.2715	0.3505	ordered	IAA17
145	F	0.3631	0.3432	ordered	IAA17
146	S	0.3667	0.3292	ordered	IAA17
147	S	0.3667	0.3157	ordered	IAA17
148	F	0.433	0.3007	intermediate	IAA17
149	T	0.3948	0.2844	ordered	IAA17
150	M	0.3087	0.2708	ordered	IAA17
151	G	0.3426	0.2607	ordered	IAA17
152	K	0.3019	0.2544	ordered	IAA17
153	H	0.2645	0.254	ordered	IAA17
154	G	0.2645	0.2539	ordered	IAA17
155	G	0.3149	0.2561	ordered	IAA17
156	E	0.4149	0.258	intermediate	IAA17
157	E	0.4149	0.2576	intermediate	IAA17
158	G	0.346	0.2587	ordered	IAA17
159	M	0.4051	0.259	intermediate	IAA17
160	I	0.4119	0.2635	intermediate	IAA17
161	D	0.3807	0.2694	ordered	IAA17
162	F	0.3249	0.2764	ordered	IAA17
163	M	0.3392	0.2781	ordered	IAA17
164	N	0.3426	0.2805	ordered	IAA17
165	E	0.2436	0.2869	ordered	IAA17
166	R	0.2541	0.291	ordered	IAA17
167	K	0.1501	0.2942	ordered	IAA17
168	L	0.1028	0.3044	ordered	IAA17
169	M	0.1184	0.3135	ordered	IAA17
170	D	0.1476	0.3257	ordered	IAA17
171	L	0.1251	0.3315	ordered	IAA17
172	V	0.1275	0.3323	ordered	IAA17
173	N	0.2224	0.326	ordered	IAA17
174	S	0.2609	0.3239	ordered	IAA17
175	W	0.2609	0.3186	ordered	IAA17
176	D	0.2436	0.3038	ordered	IAA17
177	Y	0.2503	0.2895	ordered	IAA17
178	V	0.1554	0.2869	ordered	IAA17
179	P	0.1791	0.279	ordered	IAA17
180	S	0.1528	0.2786	ordered	IAA17
181	Y	0.107	0.2813	ordered	IAA17
182	E	0.1554	0.2939	ordered	IAA17
183	D	0.2064	0.3081	ordered	IAA17
184	K	0.1501	0.3315	ordered	IAA17
185	D	0.1731	0.3563	ordered	IAA17
186	G	0.1702	0.39	ordered	IAA17
187	D	0.1852	0.4317	ordered	IAA17
188	W	0.2399	0.3905	ordered	IAA17
189	M	0.1914	0.3619	ordered	IAA17
190	L	0.1275	0.3319	ordered	IAA17
191	V	0.1349	0.3146	ordered	IAA17
192	G	0.2258	0.3077	ordered	IAA17
193	D	0.1554	0.3028	ordered	IAA17
194	V	0.1476	0.2959	ordered	IAA17
195	P	0.1476	0.2991	ordered	IAA17
196	W	0.0909	0.3033	ordered	IAA17
197	P	0.0929	0.3225	ordered	IAA17
198	M	0.0543	0.3419	ordered	IAA17
199	F	0.0734	0.364	ordered	IAA17
200	V	0.0967	0.388	ordered	IAA17
201	D	0.1424	0.4185	ordered	IAA17
202	T	0.1852	0.4256	ordered	IAA17
203	C	0.1942	0.4089	ordered	IAA17
204	K	0.1611	0.387	ordered	IAA17
205	R	0.1449	0.3709	ordered	IAA17
206	L	0.1229	0.3639	ordered	IAA17
207	R	0.1424	0.3553	ordered	IAA17
208	L	0.1028	0.3581	ordered	IAA17
209	M	0.1528	0.3548	ordered	IAA17
210	K	0.247	0.3495	ordered	IAA17
211	G	0.2715	0.3534	ordered	IAA17
212	S	0.2129	0.3655	ordered	IAA17
213	D	0.2224	0.3763	ordered	IAA17
214	A	0.2849	0.3876	ordered	IAA17
215	I	0.2258	0.3996	ordered	IAA17
216	G	0.2224	0.4023	ordered	IAA17
217	L	0.2988	0.4029	ordered	IAA17
218	A	0.2951	0.3954	ordered	IAA17
219	P	0.3426	0.3839	ordered	IAA17
220	R	0.3774	0.3767	ordered	IAA17
221	A	0.3599	0.3749	ordered	IAA17
222	M	0.3426	0.3687	ordered	IAA17
223	E	0.3182	0.3547	ordered	IAA17
224	K	0.2849	0.3445	ordered	IAA17
225	C	0.2951	0.3372	ordered	IAA17
226	K	0.3807	0.3292	ordered	IAA17
227	S	0.3566	0.3249	ordered	IAA17
228	R	0.4541	0.3189	intermediate	IAA17
229	A	0.4831	0.3213	intermediate	IAA17
1	M	0.5758	0.4334	intermediate	IAA18
2	E	0.662	0.4299	disordered	IAA18
3	G	0.6755	0.4272	disordered	IAA18
4	Y	0.5807	0.4306	intermediate	IAA18
5	S	0.5055	0.4367	intermediate	IAA18
6	R	0.5382	0.4415	intermediate	IAA18
7	N	0.4801	0.4513	intermediate	IAA18
8	G	0.4801	0.4685	intermediate	IAA18
9	E	0.4256	0.4903	intermediate	IAA18
10	I	0.4725	0.5172	intermediate	IAA18
11	S	0.5098	0.5409	intermediate	IAA18
12	P	0.5456	0.5653	intermediate	IAA18
13	K	0.5382	0.5917	intermediate	IAA18
14	L	0.5296	0.6191	intermediate	IAA18
15	L	0.6482	0.6379	disordered	IAA18
16	D	0.5254	0.6538	intermediate	IAA18
17	L	0.4409	0.6759	intermediate	IAA18
18	M	0.4369	0.6859	intermediate	IAA18
19	I	0.433	0.6801	intermediate	IAA18
20	P	0.4369	0.6632	intermediate	IAA18
21	Q	0.4979	0.6408	intermediate	IAA18
22	E	0.5139	0.6158	intermediate	IAA18
23	R	0.4831	0.5927	intermediate	IAA18
24	R	0.4476	0.5757	intermediate	IAA18
25	N	0.4186	0.5692	intermediate	IAA18
26	W	0.4685	0.5717	intermediate	IAA18
27	F	0.4652	0.5755	intermediate	IAA18
28	H	0.5296	0.5559	intermediate	IAA18
29	D	0.5577	0.5352	intermediate	IAA18
30	E	0.6375	0.5203	disordered	IAA18
31	K	0.5951	0.5121	intermediate	IAA18
32	N	0.5098	0.5161	intermediate	IAA18
33	S	0.5098	0.5224	intermediate	IAA18
34	V	0.4507	0.5328	intermediate	IAA18
35	F	0.4476	0.5285	intermediate	IAA18
36	K	0.384	0.5103	ordered	IAA18
37	T	0.4864	0.4947	intermediate	IAA18
38	E	0.6183	0.4849	disordered	IAA18
39	E	0.6482	0.4911	disordered	IAA18
40	K	0.6482	0.505	disordered	IAA18
41	K	0.6427	0.52	disordered	IAA18
42	L	0.6576	0.5352	disordered	IAA18
43	E	0.6482	0.5312	disordered	IAA18
44	L	0.6531	0.5273	disordered	IAA18
45	K	0.712	0.5076	disordered	IAA18
46	L	0.8125	0.4949	disordered	IAA18
47	G	0.8162	0.4761	disordered	IAA18
48	P	0.7951	0.4633	disordered	IAA18
49	P	0.712	0.4572	disordered	IAA18
50	G	0.708	0.4475	disordered	IAA18
51	E	0.725	0.4378	disordered	IAA18
52	E	0.7036	0.4398	disordered	IAA18
53	D	0.7629	0.4425	disordered	IAA18
54	D	0.7505	0.4551	disordered	IAA18
55	D	0.8125	0.4681	disordered	IAA18
56	E	0.8493	0.4927	disordered	IAA18
57	S	0.8872	0.5182	disordered	IAA18
58	M	0.8894	0.5517	disordered	IAA18
59	I	0.8655	0.5655	disordered	IAA18
60	R	0.8343	0.5612	disordered	IAA18
61	H	0.7629	0.5684	disordered	IAA18
62	M	0.6906	0.5827	disordered	IAA18
63	K	0.6755	0.5736	disordered	IAA18
64	K	0.5992	0.5774	intermediate	IAA18
65	E	0.5707	0.588	intermediate	IAA18
66	P	0.5665	0.6021	intermediate	IAA18
67	K	0.5577	0.6162	intermediate	IAA18
68	D	0.4725	0.6364	intermediate	IAA18
69	K	0.4051	0.67	intermediate	IAA18
70	S	0.4652	0.7124	intermediate	IAA18
71	I	0.4864	0.7576	intermediate	IAA18
72	L	0.4766	0.7824	intermediate	IAA18
73	S	0.4979	0.7899	intermediate	IAA18
74	L	0.5017	0.8034	intermediate	IAA18
75	A	0.5017	0.7984	intermediate	IAA18
76	G	0.494	0.7831	intermediate	IAA18
77	K	0.4685	0.7595	intermediate	IAA18
78	Y	0.4685	0.7361	intermediate	IAA18
79	F	0.4685	0.706	intermediate	IAA18
80	S	0.4685	0.6542	intermediate	IAA18
81	P	0.4766	0.6018	intermediate	IAA18
82	S	0.5419	0.545	intermediate	IAA18
83	S	0.5854	0.5007	intermediate	IAA18
84	T	0.6269	0.4679	disordered	IAA18
85	K	0.7036	0.439	disordered	IAA18
86	T	0.7595	0.4217	disordered	IAA18
87	T	0.6948	0.4186	disordered	IAA18
88	S	0.6322	0.4259	disordered	IAA18
89	H	0.7369	0.4313	disordered	IAA18
90	K	0.725	0.4437	disordered	IAA18
91	R	0.7629	0.4683	disordered	IAA18
92	T	0.7629	0.4908	disordered	IAA18
93	A	0.708	0.5246	disordered	IAA18
94	P	0.712	0.5545	disordered	IAA18
95	G	0.708	0.5836	disordered	IAA18
96	P	0.5901	0.6221	intermediate	IAA18
97	V	0.5951	0.6612	intermediate	IAA18
98	V	0.5854	0.6853	intermediate	IAA18
99	G	0.6043	0.6988	disordered	IAA18
100	W	0.5176	0.7218	intermediate	IAA18
101	P	0.4979	0.7334	intermediate	IAA18
102	P	0.494	0.7418	intermediate	IAA18
103	V	0.494	0.7512	intermediate	IAA18
104	R	0.5139	0.7474	intermediate	IAA18
105	S	0.4801	0.7407	intermediate	IAA18
106	F	0.4766	0.7343	intermediate	IAA18
107	R	0.4441	0.7079	intermediate	IAA18
108	K	0.4292	0.6821	intermediate	IAA18
109	N	0.4831	0.6635	intermediate	IAA18
110	L	0.494	0.6521	intermediate	IAA18
111	A	0.6183	0.6177	disordered	IAA18
112	S	0.5758	0.5839	intermediate	IAA18
113	G	0.5382	0.548	intermediate	IAA18
114	S	0.5992	0.5098	intermediate	IAA18
115	S	0.5951	0.4827	intermediate	IAA18
116	S	0.6136	0.4591	disordered	IAA18
117	K	0.7331	0.4365	disordered	IAA18
118	L	0.6661	0.4332	disordered	IAA18
119	G	0.6755	0.4131	disordered	IAA18
120	N	0.5758	0.4014	intermediate	IAA18
121	D	0.6531	0.3922	disordered	IAA18
122	S	0.6948	0.3922	disordered	IAA18
123	T	0.7163	0.3948	disordered	IAA18
124	T	0.7036	0.3995	disordered	IAA18
125	S	0.6183	0.4073	disordered	IAA18
126	N	0.6269	0.4137	disordered	IAA18
127	G	0.6043	0.4224	disordered	IAA18
128	V	0.5807	0.4319	intermediate	IAA18
129	T	0.6322	0.4339	disordered	IAA18
130	L	0.6227	0.4434	disordered	IAA18
131	K	0.6089	0.4413	disordered	IAA18
132	N	0.6043	0.437	disordered	IAA18
133	Q	0.6227	0.4334	disordered	IAA18
134	K	0.662	0.4306	disordered	IAA18
135	C	0.6531	0.4266	disordered	IAA18
136	D	0.662	0.4224	disordered	IAA18
137	A	0.6661	0.4182	disordered	IAA18
138	A	0.6661	0.4108	disordered	IAA18
139	A	0.7289	0.401	disordered	IAA18
140	K	0.6991	0.3961	disordered	IAA18
141	T	0.6531	0.3949	disordered	IAA18
142	T	0.5901	0.4011	intermediate	IAA18
143	E	0.5665	0.4084	intermediate	IAA18
144	P	0.4725	0.4175	intermediate	IAA18
145	K	0.4901	0.4243	intermediate	IAA18
146	R	0.5342	0.4328	intermediate	IAA18
147	Q	0.4409	0.4398	intermediate	IAA18
148	G	0.4619	0.4447	intermediate	IAA18
149	G	0.4292	0.4493	intermediate	IAA18
150	M	0.4801	0.4523	intermediate	IAA18
151	F	0.4119	0.4524	intermediate	IAA18
152	V	0.4087	0.4475	intermediate	IAA18
153	K	0.4149	0.4403	intermediate	IAA18
154	I	0.3983	0.4319	ordered	IAA18
155	N	0.3149	0.424	ordered	IAA18
156	M	0.3249	0.4169	ordered	IAA18
157	Y	0.2575	0.412	ordered	IAA18
158	G	0.2399	0.4077	ordered	IAA18
159	V	0.2129	0.4059	ordered	IAA18
160	P	0.2164	0.405	ordered	IAA18
161	I	0.2503	0.4078	ordered	IAA18
162	G	0.3392	0.4121	ordered	IAA18
163	R	0.3087	0.4146	ordered	IAA18
164	K	0.3249	0.417	ordered	IAA18
165	V	0.4087	0.4192	intermediate	IAA18
166	D	0.3321	0.4208	ordered	IAA18
167	L	0.3566	0.4226	ordered	IAA18
168	S	0.3426	0.4229	ordered	IAA18
169	A	0.3426	0.4224	ordered	IAA18
170	H	0.3426	0.4217	ordered	IAA18
171	N	0.3215	0.4222	ordered	IAA18
172	S	0.391	0.4217	ordered	IAA18
173	Y	0.3249	0.4173	ordered	IAA18
174	E	0.2328	0.4121	ordered	IAA18
175	Q	0.2399	0.4072	ordered	IAA18
176	L	0.2951	0.4032	ordered	IAA18
177	S	0.2224	0.3999	ordered	IAA18
178	F	0.2258	0.3954	ordered	IAA18
179	T	0.2064	0.3941	ordered	IAA18
180	V	0.2064	0.3924	ordered	IAA18
181	D	0.2094	0.3917	ordered	IAA18
182	K	0.2034	0.3916	ordered	IAA18
183	L	0.2129	0.3888	ordered	IAA18
184	F	0.2002	0.3888	ordered	IAA18
185	R	0.2193	0.3938	ordered	IAA18
186	G	0.2064	0.3986	ordered	IAA18
187	L	0.268	0.4015	ordered	IAA18
188	L	0.1969	0.406	ordered	IAA18
189	A	0.2988	0.4133	ordered	IAA18
190	A	0.3019	0.4178	ordered	IAA18
191	Q	0.3631	0.4215	ordered	IAA18
192	R	0.3529	0.4254	ordered	IAA18
193	D	0.3872	0.4264	ordered	IAA18
194	F	0.3774	0.4296	ordered	IAA18
195	P	0.4725	0.4335	intermediate	IAA18
196	S	0.4652	0.43	intermediate	IAA18
197	S	0.3983	0.4273	ordered	IAA18
198	I	0.3948	0.4252	ordered	IAA18
199	E	0.4685	0.4244	intermediate	IAA18
200	D	0.4901	0.4241	intermediate	IAA18
201	E	0.5296	0.4227	intermediate	IAA18
202	K	0.5176	0.4204	intermediate	IAA18
203	P	0.5254	0.42	intermediate	IAA18
204	I	0.433	0.4179	intermediate	IAA18
205	T	0.5382	0.416	intermediate	IAA18
206	G	0.4292	0.4171	intermediate	IAA18
207	L	0.433	0.419	intermediate	IAA18
208	L	0.3566	0.4195	ordered	IAA18
209	D	0.4441	0.4174	intermediate	IAA18
210	G	0.4369	0.4152	intermediate	IAA18
211	N	0.4441	0.4127	intermediate	IAA18
212	G	0.4441	0.4119	intermediate	IAA18
213	E	0.4476	0.4113	intermediate	IAA18
214	Y	0.4186	0.4096	intermediate	IAA18
215	T	0.4901	0.4055	intermediate	IAA18
216	L	0.4582	0.4048	intermediate	IAA18
217	T	0.3872	0.4053	ordered	IAA18
218	Y	0.3948	0.408	ordered	IAA18
219	E	0.4619	0.41	intermediate	IAA18
220	D	0.4619	0.413	intermediate	IAA18
221	N	0.4017	0.4182	intermediate	IAA18
222	E	0.422	0.4257	intermediate	IAA18
223	G	0.3286	0.4326	ordered	IAA18
224	D	0.3249	0.4229	ordered	IAA18
225	K	0.3704	0.4111	ordered	IAA18
226	M	0.2752	0.3905	ordered	IAA18
227	L	0.2849	0.3743	ordered	IAA18
228	V	0.2817	0.3638	ordered	IAA18
229	G	0.3599	0.3564	ordered	IAA18
230	D	0.2884	0.3447	ordered	IAA18
231	V	0.2752	0.3338	ordered	IAA18
232	P	0.2645	0.3273	ordered	IAA18
233	W	0.1823	0.3208	ordered	IAA18
234	Q	0.1852	0.3182	ordered	IAA18
235	M	0.1298	0.3163	ordered	IAA18
236	F	0.0835	0.3179	ordered	IAA18
237	V	0.0985	0.3313	ordered	IAA18
238	S	0.1501	0.3415	ordered	IAA18
239	S	0.1969	0.3512	ordered	IAA18
240	V	0.2094	0.3601	ordered	IAA18
241	K	0.1349	0.3715	ordered	IAA18
242	R	0.1791	0.3798	ordered	IAA18
243	L	0.1501	0.3855	ordered	IAA18
244	R	0.2094	0.3952	ordered	IAA18
245	V	0.1399	0.3997	ordered	IAA18
246	I	0.1671	0.4087	ordered	IAA18
247	K	0.1823	0.4181	ordered	IAA18
248	T	0.2399	0.42	ordered	IAA18
249	S	0.2541	0.4195	ordered	IAA18
250	E	0.2541	0.4191	ordered	IAA18
251	I	0.3053	0.4167	ordered	IAA18
252	S	0.3215	0.4178	ordered	IAA18
253	S	0.3356	0.4234	ordered	IAA18
254	A	0.4051	0.4307	intermediate	IAA18
255	L	0.3667	0.4334	ordered	IAA18
256	T	0.4256	0.4237	intermediate	IAA18
257	Y	0.5055	0.4185	intermediate	IAA18
258	G	0.4979	0.4121	intermediate	IAA18
259	N	0.4766	0.4047	intermediate	IAA18
260	G	0.4619	0.3984	intermediate	IAA18
261	K	0.4256	0.3936	intermediate	IAA18
262	Q	0.5211	0.3893	intermediate	IAA18
263	E	0.5017	0.3874	intermediate	IAA18
264	K	0.4831	0.3886	intermediate	IAA18
265	M	0.5098	0.3899	intermediate	IAA18
266	R	0.6482	0.3901	disordered	IAA18
267	R	0.6136	0.3942	disordered	IAA18
1	M	0.5139	0.421	intermediate	IAA03
2	D	0.4369	0.4165	intermediate	IAA03
3	E	0.4619	0.4151	intermediate	IAA03
4	F	0.4051	0.4171	intermediate	IAA03
5	V	0.4292	0.42	intermediate	IAA03
6	N	0.3774	0.423	ordered	IAA03
7	L	0.4292	0.4266	intermediate	IAA03
8	K	0.4476	0.4273	intermediate	IAA03
9	E	0.4685	0.4279	intermediate	IAA03
10	T	0.494	0.4296	intermediate	IAA03
11	E	0.5176	0.431	intermediate	IAA03
12	L	0.4766	0.4348	intermediate	IAA03
13	R	0.3704	0.4412	ordered	IAA03
14	L	0.3704	0.4461	ordered	IAA03
15	G	0.422	0.4483	intermediate	IAA03
16	L	0.4582	0.4501	intermediate	IAA03
17	P	0.4541	0.4486	intermediate	IAA03
18	G	0.5098	0.4446	intermediate	IAA03
19	T	0.4619	0.4423	intermediate	IAA03
20	D	0.4541	0.4388	intermediate	IAA03
21	N	0.3667	0.4337	ordered	IAA03
22	V	0.2817	0.4282	ordered	IAA03
23	C	0.3426	0.4143	ordered	IAA03
24	E	0.3529	0.4061	ordered	IAA03
25	A	0.4149	0.3978	intermediate	IAA03
26	K	0.422	0.3899	intermediate	IAA03
27	E	0.4725	0.3825	intermediate	IAA03
28	R	0.4441	0.3818	intermediate	IAA03
29	V	0.3983	0.3846	ordered	IAA03
30	S	0.3321	0.3851	ordered	IAA03
31	C	0.3215	0.3859	ordered	IAA03
32	C	0.3182	0.3863	ordered	IAA03
33	N	0.3704	0.3842	ordered	IAA03
34	N	0.4685	0.3889	intermediate	IAA03
35	N	0.4725	0.3904	intermediate	IAA03
36	N	0.4864	0.3931	intermediate	IAA03
37	K	0.5017	0.3982	intermediate	IAA03
38	R	0.422	0.4099	intermediate	IAA03
39	V	0.4292	0.4207	intermediate	IAA03
40	L	0.4766	0.4235	intermediate	IAA03
41	S	0.4766	0.4198	intermediate	IAA03
42	T	0.5665	0.4167	intermediate	IAA03
43	D	0.6755	0.414	disordered	IAA03
44	T	0.6482	0.4109	disordered	IAA03
45	E	0.6375	0.4069	disordered	IAA03
46	K	0.6375	0.4034	disordered	IAA03
47	E	0.6269	0.3989	disordered	IAA03
48	I	0.6322	0.3967	disordered	IAA03
49	E	0.6755	0.3826	disordered	IAA03
50	S	0.7672	0.3706	disordered	IAA03
51	S	0.8279	0.3616	disordered	IAA03
52	S	0.8198	0.3543	disordered	IAA03
53	R	0.7916	0.3486	disordered	IAA03
54	K	0.7951	0.3441	disordered	IAA03
55	T	0.712	0.3462	disordered	IAA03
56	E	0.6322	0.3546	disordered	IAA03
57	T	0.6427	0.3662	disordered	IAA03
58	S	0.5139	0.3843	intermediate	IAA03
59	P	0.6269	0.3999	disordered	IAA03
60	P	0.6531	0.4219	disordered	IAA03
61	R	0.5854	0.4479	intermediate	IAA03
62	K	0.5807	0.4763	intermediate	IAA03
63	A	0.5807	0.5088	intermediate	IAA03
64	Q	0.4901	0.5416	intermediate	IAA03
65	I	0.494	0.5733	intermediate	IAA03
66	V	0.4801	0.5879	intermediate	IAA03
67	G	0.4801	0.5893	intermediate	IAA03
68	W	0.4864	0.5856	intermediate	IAA03
69	P	0.4186	0.5765	intermediate	IAA03
70	P	0.4017	0.566	intermediate	IAA03
71	V	0.3704	0.5554	ordered	IAA03
72	R	0.3667	0.5348	ordered	IAA03
73	S	0.3667	0.512	ordered	IAA03
74	Y	0.3983	0.4895	ordered	IAA03
75	R	0.3983	0.4654	ordered	IAA03
76	K	0.4619	0.445	intermediate	IAA03
77	N	0.5254	0.4325	intermediate	IAA03
78	N	0.5211	0.4268	intermediate	IAA03
79	I	0.6576	0.4235	disordered	IAA03
80	Q	0.6183	0.4225	disordered	IAA03
81	S	0.5951	0.4259	intermediate	IAA03
82	K	0.662	0.4334	disordered	IAA03
83	K	0.5758	0.4218	intermediate	IAA03
84	N	0.4864	0.4095	intermediate	IAA03
85	E	0.5176	0.3975	intermediate	IAA03
86	S	0.5139	0.3899	intermediate	IAA03
87	E	0.4685	0.3846	intermediate	IAA03
88	H	0.4582	0.3819	intermediate	IAA03
89	E	0.4186	0.3799	intermediate	IAA03
90	G	0.4979	0.3793	intermediate	IAA03
91	Q	0.4864	0.3833	intermediate	IAA03
92	G	0.4619	0.3903	intermediate	IAA03
93	I	0.4979	0.4002	intermediate	IAA03
94	Y	0.4256	0.4074	intermediate	IAA03
95	V	0.3529	0.4112	ordered	IAA03
96	K	0.3392	0.411	ordered	IAA03
97	V	0.3356	0.4098	ordered	IAA03
98	S	0.2609	0.4077	ordered	IAA03
99	M	0.268	0.4036	ordered	IAA03
100	D	0.1969	0.4026	ordered	IAA03
101	G	0.1969	0.3989	ordered	IAA03
102	A	0.1115	0.3988	ordered	IAA03
103	P	0.0704	0.4038	ordered	IAA03
104	Y	0.1007	0.4069	ordered	IAA03
105	L	0.1528	0.4071	ordered	IAA03
106	R	0.1323	0.409	ordered	IAA03
107	K	0.1373	0.4138	ordered	IAA03
108	I	0.1852	0.4223	ordered	IAA03
109	D	0.1349	0.4317	ordered	IAA03
110	L	0.1092	0.4233	ordered	IAA03
111	S	0.1007	0.4231	ordered	IAA03
112	C	0.087	0.4232	ordered	IAA03
113	Y	0.0676	0.4265	ordered	IAA03
114	K	0.0605	0.4237	ordered	IAA03
115	G	0.0719	0.4147	ordered	IAA03
116	Y	0.0909	0.4119	ordered	IAA03
117	S	0.0518	0.4037	ordered	IAA03
118	E	0.0531	0.3903	ordered	IAA03
119	L	0.0433	0.3729	ordered	IAA03
120	L	0.0405	0.3492	ordered	IAA03
121	K	0.0443	0.318	ordered	IAA03
122	A	0.0454	0.2991	ordered	IAA03
123	L	0.0888	0.2817	ordered	IAA03
124	E	0.0888	0.2576	ordered	IAA03
125	V	0.0518	0.2382	ordered	IAA03
126	M	0.0555	0.2151	ordered	IAA03
127	F	0.0888	0.1919	ordered	IAA03
128	K	0.0967	0.172	ordered	IAA03
129	F	0.0909	0.1588	ordered	IAA03
130	S	0.0817	0.1455	ordered	IAA03
131	V	0.1137	0.1342	ordered	IAA03
132	G	0.1184	0.125	ordered	IAA03
133	E	0.1349	0.1167	ordered	IAA03
134	Y	0.1942	0.1082	ordered	IAA03
135	F	0.1137	0.1039	ordered	IAA03
136	E	0.1115	0.1016	ordered	IAA03
137	R	0.1449	0.0996	ordered	IAA03
138	D	0.2292	0.0976	ordered	IAA03
139	G	0.1583	0.0943	ordered	IAA03
140	Y	0.2541	0.0914	ordered	IAA03
141	K	0.2645	0.0907	ordered	IAA03
142	G	0.3087	0.0916	ordered	IAA03
143	S	0.3182	0.0944	ordered	IAA03
144	D	0.3087	0.0961	ordered	IAA03
145	F	0.3948	0.0985	ordered	IAA03
146	V	0.3948	0.1031	ordered	IAA03
147	P	0.3494	0.1061	ordered	IAA03
148	T	0.2752	0.1125	ordered	IAA03
149	Y	0.1969	0.1222	ordered	IAA03
150	E	0.1942	0.1357	ordered	IAA03
151	D	0.2817	0.1481	ordered	IAA03
152	K	0.2258	0.1614	ordered	IAA03
153	D	0.2503	0.1785	ordered	IAA03
154	G	0.1643	0.2028	ordered	IAA03
155	D	0.1671	0.2338	ordered	IAA03
156	W	0.2129	0.269	ordered	IAA03
157	M	0.1702	0.296	ordered	IAA03
158	L	0.0985	0.3278	ordered	IAA03
159	I	0.0555	0.3467	ordered	IAA03
160	G	0.0967	0.3561	ordered	IAA03
161	D	0.0518	0.3596	ordered	IAA03
162	V	0.0463	0.3596	ordered	IAA03
163	P	0.0473	0.3521	ordered	IAA03
164	W	0.0275	0.343	ordered	IAA03
165	E	0.0275	0.3098	ordered	IAA03
166	M	0.0174	0.2825	ordered	IAA03
167	F	0.0227	0.2588	ordered	IAA03
168	I	0.0263	0.2312	ordered	IAA03
169	C	0.0405	0.1957	ordered	IAA03
170	T	0.0631	0.1749	ordered	IAA03
171	C	0.0704	0.157	ordered	IAA03
172	K	0.0543	0.1461	ordered	IAA03
173	R	0.0734	0.138	ordered	IAA03
174	L	0.0618	0.1344	ordered	IAA03
175	R	0.0676	0.1279	ordered	IAA03
176	I	0.0605	0.1286	ordered	IAA03
177	M	0.0443	0.1173	ordered	IAA03
178	K	0.0835	0.1022	ordered	IAA03
179	G	0.087	0.0977	ordered	IAA03
180	S	0.1251	0.0986	ordered	IAA03
181	E	0.1007	0.0967	ordered	IAA03
182	A	0.1476	0.0929	ordered	IAA03
183	K	0.1275	0.0866	ordered	IAA03
184	G	0.1048	0.082	ordered	IAA03
185	L	0.1501	0.0767	ordered	IAA03
186	G	0.1206	0.0717	ordered	IAA03
187	C	0.1759	0.0643	ordered	IAA03
188	G	0.2002	0.0642	ordered	IAA03
189	V	0.1759	0.0694	ordered	IAA03
1	M	0.4369	0.4049	intermediate	IAA05
2	A	0.3117	0.4105	ordered	IAA05
3	N	0.3529	0.4162	ordered	IAA05
4	E	0.3948	0.4191	ordered	IAA05
5	S	0.3053	0.4167	ordered	IAA05
6	N	0.3321	0.4167	ordered	IAA05
7	N	0.2575	0.4109	ordered	IAA05
8	L	0.2817	0.3973	ordered	IAA05
9	G	0.2164	0.3895	ordered	IAA05
10	L	0.2715	0.3801	ordered	IAA05
11	E	0.2884	0.3815	ordered	IAA05
12	I	0.3215	0.3791	ordered	IAA05
13	T	0.2715	0.3724	ordered	IAA05
14	E	0.2034	0.3617	ordered	IAA05
15	L	0.1449	0.3487	ordered	IAA05
16	R	0.1424	0.3431	ordered	IAA05
17	L	0.1323	0.3346	ordered	IAA05
18	G	0.1349	0.3375	ordered	IAA05
19	L	0.1942	0.3428	ordered	IAA05
20	P	0.1298	0.348	ordered	IAA05
21	G	0.1881	0.3528	ordered	IAA05
22	D	0.1759	0.3523	ordered	IAA05
23	I	0.247	0.3568	ordered	IAA05
24	V	0.2328	0.3658	ordered	IAA05
25	V	0.2164	0.3832	ordered	IAA05
26	S	0.268	0.4067	ordered	IAA05
27	G	0.2645	0.4267	ordered	IAA05
28	E	0.3667	0.4201	ordered	IAA05
29	S	0.384	0.4049	ordered	IAA05
30	I	0.4051	0.3923	intermediate	IAA05
31	S	0.3948	0.3761	ordered	IAA05
32	G	0.3149	0.3609	ordered	IAA05
33	K	0.3182	0.3474	ordered	IAA05
34	K	0.3182	0.3427	ordered	IAA05
35	R	0.3704	0.3425	ordered	IAA05
36	A	0.3392	0.3479	ordered	IAA05
37	S	0.3566	0.3507	ordered	IAA05
38	P	0.3872	0.3547	ordered	IAA05
39	E	0.3426	0.3587	ordered	IAA05
40	V	0.3392	0.3641	ordered	IAA05
41	E	0.4119	0.3621	intermediate	IAA05
42	I	0.4119	0.3678	intermediate	IAA05
43	D	0.422	0.3662	intermediate	IAA05
44	L	0.3704	0.3658	ordered	IAA05
45	K	0.3215	0.3562	ordered	IAA05
46	C	0.3249	0.3469	ordered	IAA05
47	E	0.2609	0.3426	ordered	IAA05
48	P	0.2918	0.3434	ordered	IAA05
49	A	0.2918	0.344	ordered	IAA05
50	K	0.2164	0.3447	ordered	IAA05
51	K	0.1791	0.3439	ordered	IAA05
52	S	0.1643	0.3476	ordered	IAA05
53	Q	0.1583	0.3527	ordered	IAA05
54	V	0.1476	0.3632	ordered	IAA05
55	V	0.2094	0.3696	ordered	IAA05
56	G	0.2129	0.3754	ordered	IAA05
57	W	0.3087	0.3803	ordered	IAA05
58	P	0.2918	0.3716	ordered	IAA05
59	P	0.1881	0.3639	ordered	IAA05
60	V	0.2292	0.3549	ordered	IAA05
61	C	0.2328	0.3416	ordered	IAA05
62	S	0.247	0.3324	ordered	IAA05
63	Y	0.247	0.3208	ordered	IAA05
64	R	0.2364	0.3002	ordered	IAA05
65	R	0.2918	0.2768	ordered	IAA05
66	K	0.2645	0.258	ordered	IAA05
67	N	0.2094	0.2465	ordered	IAA05
68	S	0.2988	0.2352	ordered	IAA05
69	L	0.2129	0.2311	ordered	IAA05
70	E	0.1852	0.2201	ordered	IAA05
71	R	0.1852	0.213	ordered	IAA05
72	T	0.2951	0.206	ordered	IAA05
73	K	0.2951	0.1959	ordered	IAA05
74	S	0.3494	0.1868	ordered	IAA05
75	S	0.3249	0.1832	ordered	IAA05
76	Y	0.2258	0.1852	ordered	IAA05
77	V	0.1643	0.1855	ordered	IAA05
78	K	0.1554	0.1823	ordered	IAA05
79	V	0.1528	0.1789	ordered	IAA05
80	S	0.1528	0.1748	ordered	IAA05
81	V	0.1501	0.1767	ordered	IAA05
82	D	0.0985	0.1781	ordered	IAA05
83	G	0.1028	0.1795	ordered	IAA05
84	A	0.0888	0.1875	ordered	IAA05
85	A	0.0531	0.199	ordered	IAA05
86	F	0.0531	0.2082	ordered	IAA05
87	L	0.0473	0.2005	ordered	IAA05
88	R	0.0398	0.1899	ordered	IAA05
89	K	0.0433	0.1817	ordered	IAA05
90	I	0.0676	0.178	ordered	IAA05
91	D	0.0414	0.1743	ordered	IAA05
92	L	0.0506	0.1687	ordered	IAA05
93	E	0.0463	0.1598	ordered	IAA05
94	M	0.0398	0.1529	ordered	IAA05
95	Y	0.0294	0.1386	ordered	IAA05
96	K	0.0364	0.1216	ordered	IAA05
97	C	0.0424	0.1091	ordered	IAA05
98	Y	0.0424	0.1119	ordered	IAA05
99	Q	0.0231	0.1145	ordered	IAA05
100	D	0.0235	0.1182	ordered	IAA05
101	L	0.0205	0.1148	ordered	IAA05
102	A	0.0127	0.1095	ordered	IAA05
103	S	0.0127	0.1046	ordered	IAA05
104	A	0.0123	0.1001	ordered	IAA05
105	L	0.0091	0.0951	ordered	IAA05
106	Q	0.0134	0.0912	ordered	IAA05
107	I	0.0143	0.0897	ordered	IAA05
108	L	0.0248	0.0862	ordered	IAA05
109	F	0.0258	0.0765	ordered	IAA05
110	G	0.024	0.0665	ordered	IAA05
111	C	0.024	0.0589	ordered	IAA05
112	Y	0.0372	0.057	ordered	IAA05
113	I	0.0473	0.0566	ordered	IAA05
114	N	0.0248	0.0512	ordered	IAA05
115	F	0.0214	0.0478	ordered	IAA05
116	D	0.0389	0.0461	ordered	IAA05
117	D	0.0235	0.0448	ordered	IAA05
118	T	0.0227	0.043	ordered	IAA05
119	L	0.0372	0.042	ordered	IAA05
120	K	0.0765	0.0421	ordered	IAA05
121	E	0.0749	0.0428	ordered	IAA05
122	S	0.1424	0.043	ordered	IAA05
123	E	0.2094	0.0409	ordered	IAA05
124	C	0.2951	0.0385	ordered	IAA05
125	V	0.1969	0.045	ordered	IAA05
126	P	0.2715	0.0525	ordered	IAA05
127	I	0.1881	0.0611	ordered	IAA05
128	Y	0.1554	0.0699	ordered	IAA05
129	E	0.1501	0.0803	ordered	IAA05
130	D	0.2224	0.0919	ordered	IAA05
131	K	0.1731	0.1057	ordered	IAA05
132	D	0.1881	0.1234	ordered	IAA05
133	G	0.1184	0.1495	ordered	IAA05
134	D	0.1162	0.1841	ordered	IAA05
135	W	0.1731	0.2285	ordered	IAA05
136	M	0.1323	0.2535	ordered	IAA05
137	L	0.0734	0.2747	ordered	IAA05
138	A	0.1115	0.2899	ordered	IAA05
139	G	0.1731	0.3086	ordered	IAA05
140	D	0.0909	0.3125	ordered	IAA05
141	V	0.0835	0.3113	ordered	IAA05
142	P	0.0835	0.3013	ordered	IAA05
143	W	0.0473	0.2903	ordered	IAA05
144	E	0.0473	0.256	ordered	IAA05
145	M	0.0269	0.2309	ordered	IAA05
146	F	0.0372	0.2075	ordered	IAA05
147	L	0.0433	0.1785	ordered	IAA05
148	G	0.0704	0.1482	ordered	IAA05
149	S	0.0817	0.1266	ordered	IAA05
150	C	0.0405	0.1042	ordered	IAA05
151	K	0.0405	0.0955	ordered	IAA05
152	R	0.0581	0.0884	ordered	IAA05
153	L	0.0473	0.0848	ordered	IAA05
154	R	0.0704	0.077	ordered	IAA05
155	I	0.0518	0.0746	ordered	IAA05
156	M	0.0506	0.0653	ordered	IAA05
157	K	0.0888	0.0506	ordered	IAA05
158	R	0.1251	0.0418	ordered	IAA05
159	S	0.1007	0.0405	ordered	IAA05
160	C	0.0799	0.0385	ordered	IAA05
161	N	0.1611	0.0374	ordered	IAA05
162	R	0.1323	0.0335	ordered	IAA05
163	G	0.1007	0.0294	ordered	IAA05
1	M	0.3019	0.309	ordered	IAA08
2	S	0.3631	0.3209	ordered	IAA08
3	Y	0.2988	0.326	ordered	IAA08
4	R	0.2609	0.3303	ordered	IAA08
5	L	0.2988	0.3362	ordered	IAA08
6	L	0.3215	0.347	ordered	IAA08
7	S	0.391	0.3651	ordered	IAA08
8	V	0.3182	0.3821	ordered	IAA08
9	D	0.2752	0.3955	ordered	IAA08
10	K	0.2918	0.4075	ordered	IAA08
11	D	0.3286	0.4171	ordered	IAA08
12	E	0.3426	0.4249	ordered	IAA08
13	L	0.3566	0.4298	ordered	IAA08
14	V	0.3566	0.4307	ordered	IAA08
15	T	0.2951	0.426	ordered	IAA08
16	S	0.3566	0.4221	ordered	IAA08
17	P	0.3566	0.4251	ordered	IAA08
18	C	0.3529	0.4293	ordered	IAA08
19	L	0.4119	0.4307	intermediate	IAA08
20	K	0.3249	0.4277	ordered	IAA08
21	E	0.3249	0.4234	ordered	IAA08
22	R	0.3149	0.4203	ordered	IAA08
23	N	0.2541	0.4164	ordered	IAA08
24	Y	0.3182	0.4116	ordered	IAA08
25	L	0.3631	0.41	ordered	IAA08
26	G	0.3599	0.4123	ordered	IAA08
27	L	0.3667	0.4147	ordered	IAA08
28	S	0.2609	0.421	ordered	IAA08
29	D	0.3704	0.4255	ordered	IAA08
30	C	0.4441	0.4309	intermediate	IAA08
31	S	0.3983	0.4322	ordered	IAA08
32	S	0.3356	0.4328	ordered	IAA08
33	V	0.3392	0.433	ordered	IAA08
34	D	0.3249	0.433	ordered	IAA08
35	S	0.3948	0.4317	ordered	IAA08
36	S	0.4685	0.4317	intermediate	IAA08
37	T	0.3983	0.4329	ordered	IAA08
38	I	0.4725	0.4337	intermediate	IAA08
39	P	0.3807	0.4335	ordered	IAA08
40	N	0.3667	0.4337	ordered	IAA08
41	V	0.422	0.4354	intermediate	IAA08
42	V	0.4292	0.4358	intermediate	IAA08
43	G	0.4441	0.4344	intermediate	IAA08
44	K	0.433	0.4339	intermediate	IAA08
45	S	0.4256	0.4352	intermediate	IAA08
46	N	0.3667	0.439	ordered	IAA08
47	L	0.374	0.4437	ordered	IAA08
48	N	0.3087	0.4474	ordered	IAA08
49	F	0.4149	0.4523	intermediate	IAA08
50	K	0.3948	0.4545	ordered	IAA08
51	A	0.384	0.4602	ordered	IAA08
52	T	0.4476	0.4646	intermediate	IAA08
53	E	0.4979	0.4716	intermediate	IAA08
54	L	0.5296	0.4834	intermediate	IAA08
55	R	0.5493	0.4905	intermediate	IAA08
56	L	0.562	0.4965	intermediate	IAA08
57	G	0.562	0.4957	intermediate	IAA08
58	L	0.6576	0.4929	disordered	IAA08
59	P	0.6531	0.4864	disordered	IAA08
60	E	0.6576	0.4792	disordered	IAA08
61	S	0.6661	0.4742	disordered	IAA08
62	Q	0.6089	0.4723	disordered	IAA08
63	S	0.5254	0.4763	intermediate	IAA08
64	P	0.5139	0.4811	intermediate	IAA08
65	E	0.6269	0.4867	disordered	IAA08
66	R	0.6269	0.4946	disordered	IAA08
67	E	0.7163	0.5011	disordered	IAA08
68	T	0.7505	0.5165	disordered	IAA08
69	D	0.8235	0.5326	disordered	IAA08
70	F	0.8013	0.5538	disordered	IAA08
71	G	0.7916	0.5641	disordered	IAA08
72	L	0.7209	0.5786	disordered	IAA08
73	L	0.6227	0.586	disordered	IAA08
74	S	0.5098	0.5853	intermediate	IAA08
75	P	0.5055	0.5863	intermediate	IAA08
76	R	0.433	0.5926	intermediate	IAA08
77	T	0.3667	0.6066	ordered	IAA08
78	P	0.384	0.6237	ordered	IAA08
79	D	0.3774	0.6396	ordered	IAA08
80	E	0.3667	0.6503	ordered	IAA08
81	K	0.4725	0.6629	intermediate	IAA08
82	L	0.4801	0.6825	intermediate	IAA08
83	L	0.5493	0.6907	intermediate	IAA08
84	F	0.6322	0.6915	disordered	IAA08
85	P	0.6089	0.6872	disordered	IAA08
86	L	0.5707	0.6805	intermediate	IAA08
87	L	0.5707	0.6628	intermediate	IAA08
88	P	0.5707	0.6327	intermediate	IAA08
89	S	0.5456	0.5982	intermediate	IAA08
90	K	0.5296	0.5629	intermediate	IAA08
91	D	0.5296	0.5317	intermediate	IAA08
92	N	0.4766	0.5043	intermediate	IAA08
93	G	0.4901	0.483	intermediate	IAA08
94	S	0.5533	0.4671	intermediate	IAA08
95	A	0.6806	0.4579	disordered	IAA08
96	T	0.6576	0.4495	disordered	IAA08
97	T	0.7289	0.4413	disordered	IAA08
98	G	0.8013	0.4385	disordered	IAA08
99	H	0.7718	0.4403	disordered	IAA08
100	K	0.662	0.4451	disordered	IAA08
101	N	0.6322	0.4532	disordered	IAA08
102	V	0.6375	0.4611	disordered	IAA08
103	V	0.6269	0.4628	disordered	IAA08
104	S	0.5139	0.4629	intermediate	IAA08
105	G	0.5254	0.4637	intermediate	IAA08
106	N	0.562	0.4633	intermediate	IAA08
107	K	0.4541	0.471	intermediate	IAA08
108	R	0.4507	0.482	intermediate	IAA08
109	G	0.4507	0.4936	intermediate	IAA08
110	F	0.3948	0.5083	ordered	IAA08
111	A	0.3948	0.5176	ordered	IAA08
112	D	0.384	0.5202	ordered	IAA08
113	T	0.433	0.5227	intermediate	IAA08
114	W	0.4292	0.5314	intermediate	IAA08
115	D	0.4369	0.5343	intermediate	IAA08
116	E	0.4685	0.5376	intermediate	IAA08
117	F	0.4582	0.5429	intermediate	IAA08
118	S	0.4652	0.5359	intermediate	IAA08
119	G	0.4652	0.5277	intermediate	IAA08
120	V	0.3872	0.524	ordered	IAA08
121	K	0.494	0.5127	intermediate	IAA08
122	G	0.494	0.5113	intermediate	IAA08
123	S	0.4582	0.5183	intermediate	IAA08
124	V	0.391	0.5292	ordered	IAA08
125	R	0.4766	0.5333	intermediate	IAA08
126	P	0.4979	0.5395	intermediate	IAA08
127	G	0.4864	0.5429	intermediate	IAA08
128	G	0.5296	0.5484	intermediate	IAA08
129	G	0.5296	0.5576	intermediate	IAA08
130	I	0.5382	0.5669	intermediate	IAA08
131	N	0.5342	0.573	intermediate	IAA08
132	M	0.5342	0.5825	intermediate	IAA08
133	M	0.5254	0.5835	intermediate	IAA08
134	L	0.5254	0.5756	intermediate	IAA08
135	S	0.5017	0.5643	intermediate	IAA08
136	P	0.5098	0.5559	intermediate	IAA08
137	K	0.4864	0.5479	intermediate	IAA08
138	V	0.5017	0.5414	intermediate	IAA08
139	K	0.5017	0.5298	intermediate	IAA08
140	D	0.4979	0.5168	intermediate	IAA08
141	V	0.5951	0.5059	intermediate	IAA08
142	S	0.5493	0.4959	intermediate	IAA08
143	K	0.5758	0.4846	intermediate	IAA08
144	S	0.6089	0.4766	disordered	IAA08
145	I	0.6991	0.4729	disordered	IAA08
146	Q	0.6136	0.4707	disordered	IAA08
147	E	0.5854	0.4667	intermediate	IAA08
148	E	0.6043	0.4648	disordered	IAA08
149	R	0.6482	0.4664	disordered	IAA08
150	S	0.6948	0.4702	disordered	IAA08
151	H	0.6531	0.4758	disordered	IAA08
152	A	0.6948	0.4774	disordered	IAA08
153	K	0.6948	0.4788	disordered	IAA08
154	G	0.6661	0.4826	disordered	IAA08
155	G	0.6906	0.4875	disordered	IAA08
156	L	0.7163	0.4963	disordered	IAA08
157	N	0.6269	0.5	disordered	IAA08
158	N	0.6136	0.5066	disordered	IAA08
159	A	0.4831	0.5209	intermediate	IAA08
160	P	0.5139	0.5297	intermediate	IAA08
161	A	0.5493	0.5381	intermediate	IAA08
162	A	0.4582	0.5453	intermediate	IAA08
163	K	0.4864	0.553	intermediate	IAA08
164	A	0.4864	0.5619	intermediate	IAA08
165	Q	0.3983	0.5693	ordered	IAA08
166	V	0.4017	0.5768	intermediate	IAA08
167	V	0.4619	0.577	intermediate	IAA08
168	G	0.4619	0.5761	intermediate	IAA08
169	W	0.4507	0.5737	intermediate	IAA08
170	P	0.4409	0.5614	intermediate	IAA08
171	P	0.384	0.5496	ordered	IAA08
172	I	0.4051	0.5363	intermediate	IAA08
173	R	0.4256	0.5222	intermediate	IAA08
174	S	0.4292	0.5071	intermediate	IAA08
175	Y	0.4507	0.4921	intermediate	IAA08
176	R	0.433	0.4755	intermediate	IAA08
177	K	0.4979	0.4606	intermediate	IAA08
178	N	0.562	0.4503	intermediate	IAA08
179	T	0.5707	0.4438	intermediate	IAA08
180	M	0.712	0.4385	disordered	IAA08
181	A	0.5951	0.4352	intermediate	IAA08
182	S	0.562	0.4329	intermediate	IAA08
183	S	0.6661	0.4319	disordered	IAA08
184	T	0.6531	0.4325	disordered	IAA08
185	S	0.6991	0.4335	disordered	IAA08
186	K	0.7951	0.4306	disordered	IAA08
187	N	0.708	0.4275	disordered	IAA08
188	T	0.712	0.4248	disordered	IAA08
189	D	0.6183	0.4225	disordered	IAA08
190	E	0.5296	0.4216	intermediate	IAA08
191	V	0.4582	0.4222	intermediate	IAA08
192	D	0.4256	0.424	intermediate	IAA08
193	G	0.422	0.4269	intermediate	IAA08
194	K	0.3704	0.4315	ordered	IAA08
195	P	0.3667	0.4304	ordered	IAA08
196	G	0.3321	0.4236	ordered	IAA08
197	L	0.3426	0.4145	ordered	IAA08
198	G	0.3321	0.4083	ordered	IAA08
199	V	0.3019	0.4004	ordered	IAA08
200	L	0.3249	0.3941	ordered	IAA08
201	F	0.2258	0.3914	ordered	IAA08
202	V	0.2094	0.3912	ordered	IAA08
203	K	0.2034	0.3912	ordered	IAA08
204	V	0.2002	0.3905	ordered	IAA08
205	S	0.1554	0.3913	ordered	IAA08
206	M	0.1373	0.392	ordered	IAA08
207	D	0.0929	0.3932	ordered	IAA08
208	G	0.1399	0.3941	ordered	IAA08
209	A	0.1424	0.3913	ordered	IAA08
210	P	0.1206	0.3882	ordered	IAA08
211	Y	0.1759	0.3849	ordered	IAA08
212	L	0.2645	0.3835	ordered	IAA08
213	R	0.2328	0.3858	ordered	IAA08
214	K	0.247	0.3894	ordered	IAA08
215	V	0.3117	0.3937	ordered	IAA08
216	D	0.247	0.3979	ordered	IAA08
217	L	0.2783	0.4019	ordered	IAA08
218	R	0.2715	0.4146	ordered	IAA08
219	T	0.2436	0.4321	ordered	IAA08
220	Y	0.2034	0.4211	ordered	IAA08
221	T	0.1852	0.4037	ordered	IAA08
222	S	0.268	0.3881	ordered	IAA08
223	Y	0.3087	0.3804	ordered	IAA08
224	Q	0.2094	0.3765	ordered	IAA08
225	Q	0.2129	0.3773	ordered	IAA08
226	L	0.1969	0.3766	ordered	IAA08
227	S	0.1137	0.3717	ordered	IAA08
228	S	0.1671	0.3645	ordered	IAA08
229	A	0.1115	0.3636	ordered	IAA08
230	L	0.1092	0.3638	ordered	IAA08
231	E	0.1823	0.3562	ordered	IAA08
232	K	0.1229	0.3491	ordered	IAA08
233	M	0.1229	0.3433	ordered	IAA08
234	F	0.1349	0.3335	ordered	IAA08
235	S	0.1298	0.321	ordered	IAA08
236	C	0.1229	0.3068	ordered	IAA08
237	F	0.1528	0.2974	ordered	IAA08
238	T	0.1611	0.2889	ordered	IAA08
239	L	0.1611	0.2821	ordered	IAA08
240	G	0.1881	0.271	ordered	IAA08
241	Q	0.268	0.2633	ordered	IAA08
242	C	0.2609	0.2576	ordered	IAA08
243	G	0.2292	0.2567	ordered	IAA08
244	L	0.2541	0.2548	ordered	IAA08
245	H	0.3631	0.2512	ordered	IAA08
246	G	0.2884	0.2502	ordered	IAA08
247	A	0.3566	0.2491	ordered	IAA08
248	Q	0.3807	0.247	ordered	IAA08
249	G	0.3774	0.2451	ordered	IAA08
250	R	0.4541	0.2448	intermediate	IAA08
251	E	0.3807	0.252	ordered	IAA08
252	R	0.3019	0.2598	ordered	IAA08
253	M	0.3774	0.2681	ordered	IAA08
254	S	0.3774	0.2676	ordered	IAA08
255	E	0.4441	0.2686	intermediate	IAA08
256	I	0.4507	0.272	intermediate	IAA08
257	K	0.3494	0.2752	ordered	IAA08
258	L	0.3215	0.2867	ordered	IAA08
259	K	0.2399	0.2981	ordered	IAA08
260	D	0.2436	0.3132	ordered	IAA08
261	L	0.1583	0.3255	ordered	IAA08
262	L	0.1583	0.3307	ordered	IAA08
263	H	0.1611	0.3305	ordered	IAA08
264	G	0.1852	0.3271	ordered	IAA08
265	S	0.1914	0.3295	ordered	IAA08
266	E	0.1791	0.331	ordered	IAA08
267	F	0.2609	0.3312	ordered	IAA08
268	V	0.1791	0.336	ordered	IAA08
269	L	0.2164	0.3408	ordered	IAA08
270	T	0.1583	0.3477	ordered	IAA08
271	Y	0.1115	0.3579	ordered	IAA08
272	E	0.1611	0.3722	ordered	IAA08
273	D	0.2328	0.3878	ordered	IAA08
274	K	0.1759	0.411	ordered	IAA08
275	D	0.2064	0.4264	ordered	IAA08
276	G	0.1323	0.388	ordered	IAA08
277	D	0.1349	0.3506	ordered	IAA08
278	W	0.1501	0.3098	ordered	IAA08
279	M	0.1137	0.2808	ordered	IAA08
280	L	0.1671	0.2662	ordered	IAA08
281	V	0.1759	0.2582	ordered	IAA08
282	G	0.2609	0.2588	ordered	IAA08
283	D	0.1731	0.2558	ordered	IAA08
284	V	0.1759	0.2505	ordered	IAA08
285	P	0.1759	0.252	ordered	IAA08
286	W	0.1092	0.2571	ordered	IAA08
287	E	0.107	0.2791	ordered	IAA08
288	I	0.0618	0.3019	ordered	IAA08
289	F	0.087	0.328	ordered	IAA08
290	T	0.0985	0.3618	ordered	IAA08
291	E	0.1476	0.3865	ordered	IAA08
292	T	0.1914	0.4036	ordered	IAA08
293	C	0.1969	0.4159	ordered	IAA08
294	Q	0.1881	0.4261	ordered	IAA08
295	K	0.1731	0.4048	ordered	IAA08
296	L	0.1449	0.3923	ordered	IAA08
297	K	0.1583	0.3808	ordered	IAA08
298	I	0.1275	0.3832	ordered	IAA08
299	M	0.2193	0.3817	ordered	IAA08
300	K	0.3215	0.3733	ordered	IAA08
301	G	0.2918	0.3802	ordered	IAA08
302	S	0.2193	0.3907	ordered	IAA08
303	D	0.2292	0.3999	ordered	IAA08
304	S	0.3053	0.4063	ordered	IAA08
305	I	0.2918	0.4189	ordered	IAA08
306	G	0.2918	0.4219	ordered	IAA08
307	L	0.3774	0.4195	ordered	IAA08
308	A	0.3774	0.4113	ordered	IAA08
309	P	0.4801	0.3985	intermediate	IAA08
310	G	0.5176	0.388	intermediate	IAA08
311	A	0.4619	0.3846	intermediate	IAA08
312	V	0.4476	0.3743	intermediate	IAA08
313	E	0.433	0.3565	intermediate	IAA08
314	K	0.4087	0.3405	intermediate	IAA08
315	S	0.391	0.3284	ordered	IAA08
316	K	0.4766	0.3164	intermediate	IAA08
317	N	0.4582	0.3141	intermediate	IAA08
318	K	0.5577	0.3136	intermediate	IAA08
319	E	0.5992	0.3184	intermediate	IAA08
320	R	0.5139	0.324	intermediate	IAA08
321	V	0.494	0.3295	intermediate	IAA08
1	M	0.4619	0.566	intermediate	IAA28
2	E	0.4582	0.5718	intermediate	IAA28
3	E	0.5342	0.5804	intermediate	IAA28
4	E	0.6136	0.5895	disordered	IAA28
5	K	0.5139	0.6045	intermediate	IAA28
6	R	0.5533	0.62	intermediate	IAA28
7	L	0.5854	0.6501	intermediate	IAA28
8	E	0.4766	0.6648	intermediate	IAA28
9	L	0.5017	0.6855	intermediate	IAA28
10	R	0.5139	0.6867	intermediate	IAA28
11	L	0.5456	0.6878	intermediate	IAA28
12	A	0.5807	0.6712	intermediate	IAA28
13	P	0.5992	0.6578	intermediate	IAA28
14	P	0.5098	0.6489	intermediate	IAA28
15	C	0.5211	0.6352	intermediate	IAA28
16	H	0.5254	0.6162	intermediate	IAA28
17	Q	0.5211	0.59	intermediate	IAA28
18	F	0.5901	0.5665	intermediate	IAA28
19	T	0.5951	0.5367	intermediate	IAA28
20	S	0.6661	0.5051	disordered	IAA28
21	N	0.662	0.4816	disordered	IAA28
22	N	0.7331	0.4608	disordered	IAA28
23	N	0.7595	0.4497	disordered	IAA28
24	I	0.7209	0.4445	disordered	IAA28
25	N	0.6948	0.4272	disordered	IAA28
26	G	0.7799	0.412	disordered	IAA28
27	S	0.7629	0.3987	disordered	IAA28
28	K	0.6427	0.3976	disordered	IAA28
29	Q	0.6851	0.4044	disordered	IAA28
30	K	0.6755	0.4198	disordered	IAA28
31	S	0.6948	0.4349	disordered	IAA28
32	S	0.6948	0.4491	disordered	IAA28
33	T	0.6755	0.462	disordered	IAA28
34	K	0.5854	0.4775	intermediate	IAA28
35	E	0.6851	0.4887	disordered	IAA28
36	T	0.5951	0.5148	intermediate	IAA28
37	S	0.5665	0.544	intermediate	IAA28
38	F	0.6089	0.5727	disordered	IAA28
39	L	0.5419	0.5884	intermediate	IAA28
40	S	0.4766	0.5895	intermediate	IAA28
41	N	0.4801	0.5872	intermediate	IAA28
42	N	0.3807	0.5905	ordered	IAA28
43	R	0.4119	0.5954	intermediate	IAA28
44	V	0.4369	0.6013	intermediate	IAA28
45	E	0.384	0.6039	ordered	IAA28
46	V	0.374	0.6124	ordered	IAA28
47	A	0.3667	0.6118	ordered	IAA28
48	P	0.3667	0.6054	ordered	IAA28
49	V	0.4507	0.5983	intermediate	IAA28
50	V	0.5098	0.5917	intermediate	IAA28
51	G	0.5254	0.5848	intermediate	IAA28
52	W	0.4409	0.5827	intermediate	IAA28
53	P	0.4292	0.567	intermediate	IAA28
54	P	0.4119	0.5527	intermediate	IAA28
55	V	0.4725	0.5381	intermediate	IAA28
56	R	0.3983	0.5258	ordered	IAA28
57	S	0.4476	0.5102	intermediate	IAA28
58	S	0.4725	0.4961	intermediate	IAA28
59	R	0.4507	0.4845	intermediate	IAA28
60	R	0.4801	0.4762	intermediate	IAA28
61	N	0.5342	0.4697	intermediate	IAA28
62	L	0.5296	0.4666	intermediate	IAA28
63	T	0.6576	0.4582	disordered	IAA28
64	A	0.6227	0.4529	disordered	IAA28
65	Q	0.5854	0.4471	intermediate	IAA28
66	L	0.6661	0.443	disordered	IAA28
67	K	0.6755	0.436	disordered	IAA28
68	E	0.6851	0.4299	disordered	IAA28
69	E	0.6906	0.4262	disordered	IAA28
70	M	0.6991	0.4239	disordered	IAA28
71	K	0.6183	0.4205	disordered	IAA28
72	K	0.5055	0.419	intermediate	IAA28
73	K	0.5211	0.4168	intermediate	IAA28
74	E	0.5139	0.4171	intermediate	IAA28
75	S	0.4582	0.4195	intermediate	IAA28
76	D	0.4685	0.4215	intermediate	IAA28
77	E	0.5139	0.4231	intermediate	IAA28
78	E	0.5211	0.4262	intermediate	IAA28
79	K	0.5176	0.4292	intermediate	IAA28
80	E	0.4541	0.4323	intermediate	IAA28
81	L	0.5098	0.435	intermediate	IAA28
82	Y	0.4369	0.4367	intermediate	IAA28
83	V	0.4409	0.4369	intermediate	IAA28
84	K	0.4409	0.4364	intermediate	IAA28
85	I	0.433	0.4362	intermediate	IAA28
86	N	0.3807	0.4356	ordered	IAA28
87	M	0.391	0.435	ordered	IAA28
88	E	0.3215	0.4345	ordered	IAA28
89	G	0.3117	0.4338	ordered	IAA28
90	V	0.2951	0.4332	ordered	IAA28
91	P	0.2164	0.4323	ordered	IAA28
92	I	0.2951	0.4317	ordered	IAA28
93	G	0.3807	0.4314	ordered	IAA28
94	R	0.3599	0.4293	ordered	IAA28
95	K	0.3667	0.4262	ordered	IAA28
96	V	0.4507	0.4227	intermediate	IAA28
97	N	0.3667	0.4181	ordered	IAA28
98	L	0.3872	0.4123	ordered	IAA28
99	S	0.391	0.4071	ordered	IAA28
100	A	0.3704	0.4015	ordered	IAA28
101	Y	0.3704	0.3958	ordered	IAA28
102	N	0.3494	0.3958	ordered	IAA28
103	N	0.4292	0.3974	intermediate	IAA28
104	Y	0.3631	0.3954	ordered	IAA28
105	Q	0.2715	0.3973	ordered	IAA28
106	Q	0.2715	0.3979	ordered	IAA28
107	L	0.3215	0.3991	ordered	IAA28
108	S	0.3053	0.4048	ordered	IAA28
109	H	0.374	0.4113	ordered	IAA28
110	A	0.374	0.4162	ordered	IAA28
111	V	0.2951	0.4227	ordered	IAA28
112	D	0.374	0.4308	ordered	IAA28
113	Q	0.2918	0.4327	ordered	IAA28
114	L	0.2918	0.4307	ordered	IAA28
115	F	0.3667	0.4217	ordered	IAA28
116	S	0.3667	0.4098	ordered	IAA28
117	K	0.2849	0.397	ordered	IAA28
118	K	0.3494	0.3847	ordered	IAA28
119	D	0.2884	0.3803	ordered	IAA28
120	S	0.2292	0.3772	ordered	IAA28
121	W	0.1759	0.3767	ordered	IAA28
122	D	0.2292	0.375	ordered	IAA28
123	L	0.2292	0.3735	ordered	IAA28
124	N	0.2258	0.368	ordered	IAA28
125	R	0.2918	0.3594	ordered	IAA28
126	Q	0.391	0.3545	ordered	IAA28
127	Y	0.3983	0.3545	ordered	IAA28
128	T	0.4017	0.3525	intermediate	IAA28
129	L	0.346	0.3522	ordered	IAA28
130	V	0.2752	0.3504	ordered	IAA28
131	Y	0.2224	0.3485	ordered	IAA28
132	E	0.3215	0.3431	ordered	IAA28
133	D	0.3215	0.3412	ordered	IAA28
134	T	0.3321	0.3424	ordered	IAA28
135	E	0.3426	0.3493	ordered	IAA28
136	G	0.2399	0.3617	ordered	IAA28
137	D	0.2399	0.3733	ordered	IAA28
138	K	0.2849	0.3872	ordered	IAA28
139	V	0.1852	0.4059	ordered	IAA28
140	L	0.1942	0.4221	ordered	IAA28
141	V	0.2436	0.4322	ordered	IAA28
142	G	0.3215	0.4294	ordered	IAA28
143	D	0.2609	0.4203	ordered	IAA28
144	V	0.2541	0.4128	ordered	IAA28
145	P	0.247	0.4103	ordered	IAA28
146	W	0.1791	0.4075	ordered	IAA28
147	E	0.1852	0.408	ordered	IAA28
148	M	0.1349	0.4036	ordered	IAA28
149	F	0.0929	0.4028	ordered	IAA28
150	V	0.1251	0.4077	ordered	IAA28
151	S	0.1759	0.4162	ordered	IAA28
[truncated: 4,353 more rows]

## Sheet: Supplementary Fig 2
See Source Data Fig 1C
Different depiction of CD data
Values for grouping:
MRE_200	MRE_222	type	Protein
-15700	-2000	RC-like
-19200	-1100	RC-like
-19000	-1500	RC-like
-20500	-800	RC-like
-16400	-2000	RC-like
-25300	-2100	RC-like
-17300	-1500	RC-like
-16600	-2000	RC-like
-23600	-2500	RC-like
-21300	-2000	RC-like
-17500	-2000	RC-like
-15000	-1500	RC-like
-25000	-1000	RC-like
-17500	-1700	RC-like
-22000	-1000	RC-like
-20000	-1500	RC-like
-20300	-3000	RC-like
-17500	-2000	RC-like
-14940	-1690	RC-like
-17700	-2000	RC-like
-21155	-1840	RC-like
-21500	-1300	RC-like
-17000	-1200	RC-like
-18340	-2440	RC-like
-17800	-1950	RC-like
-20000	-1200	RC-like
-21000	-1000	RC-like
-22000	-500	RC-like
-22500	-3000	RC-like
-19200	-1500	RC-like
-16500	-2250	RC-like
-18000	-800	RC-like
-22000	-1200	RC-like
-21000	-1200	RC-like
-15495	-2124	RC-like
-15560	-2031	RC-like
-15309	-2073	RC-like
-17500	-700	RC-like
-16800	-2500	RC-like
-19000	-1000	RC-like
-16700	-1350	RC-like
-23000	-500	RC-like
-16000	-1000	RC-like
-15200	-1000	RC-like
-18000	-2000	RC-like
-21500	-500	RC-like
-15300	-2000	RC-like
-25000	-3500	RC-like
-16000	-2000	RC-like
-18500	-2300	RC-like
-16000	-2500	RC-like
-19500	-2980	RC-like
-13500	-4000	PMG-like
-11400	-3000	PMG-like
-11000	-4000	PMG-like
-10000	-4500	PMG-like
-12400	-4050	PMG-like
-9800	-4750	PMG-like
-12500	-5100	PMG-like
-11629	-2350	PMG-like
-12500	-5500	PMG-like
-8500	-2662	PMG-like
-12000	-4500	PMG-like
-11000	-2500	PMG-like
-8500	-3500	PMG-like
-10000	-2500	PMG-like
-11500	-3780	PMG-like
-10800	-5200	PMG-like
-12700	-7100	PMG-like
-9900	-2700	PMG-like
-10700	-2900	PMG-like
-10000	-5000	PMG-like
-11000	-3000	PMG-like
-9300	-3000	PMG-like
-12000	-3500	PMG-like
-11000	-3000	PMG-like
-12000	-3600	PMG-like
-12200	-3440	PMG-like
-10500	-6100	PMG-like
-11000	-3060	PMG-like
-9500	-3500	PMG-like
-8000	-3200	PMG-like
-10000	-4000	PMG-like
-11000	-4500	PMG-like
-10100	-3300	PMG-like
-9450	-3150	PMG-like
-10000	-3500	PMG-like
-11000	-5500	PMG-like
-10400	-2500	PMG-like
-12000	-5150	PMG-like
-9000	-3300	PMG-like
-8500	-4000	PMG-like
-10300	-4500	PMG-like
-10560	-4120	PMG-like
-10500	-4250	PMG-like
-7491	-5363	experimental	iaa7bm3
-14907	-2617	experimental	IAA7_deltaPB1
-7378	-3065	experimental	iaa12bm3
-15792	-1975	experimental	IAA12_deltaPB1

## Sheet: Supplementary Fig 3
See Source Data Fig 1D
Gels in the figure are basically uncropped

[truncated: 7 more sheets: Supplementary Fig 4, Supplementary Fig 5, Supplementary Fig 6, Supplementary Fig 7 , Supplementary Fig 8, Supplementary Fig 10, Supplementary Files description]
